# Supplementary material for: A collection of forcefield precursors for metal–organic frameworks
Source: RSC Adv. 2019 Nov 13;9(63):36492–507. doi: 10.1039/c9ra07327b (PMC9075174; doi:10.1039/c9ra07327b)
Supplement: RA-009-C9RA07327B-s2993 [file RA-009-C9RA07327B-s2993.txt]

YONNUL_clean

13.996600    0.000000    0.000000
0.361309    13.991936    0.000000
2.616139    2.549455    30.301610

     1       9.884293       9.884293       9.884293    30[7-(6,6),8-(6),8-(6),8-(6),8-(6)]
     2      12.775585      12.775585      12.775585    30[7-(6,6),8-(6),8-(6),8-(6),8-(6)]
     3       3.028841       3.028841       3.028841    30[7-(6,6),8-(6),8-(6),8-(6),8-(6)]
     4       3.070631       3.070631       3.070631    30[7-(6,6),8-(6),8-(6),8-(6),8-(6)]
     5      13.945207      13.945207      13.945207    30[7-(6,6),8-(6),8-(6),8-(6),8-(6)]
     6      13.903417      13.903417      13.903417    30[7-(6,6),8-(6),8-(6),8-(6),8-(6)]
     7       7.089755       7.089755       7.089755    30[7-(6,6),8-(6),8-(6),8-(6),8-(6)]
     8       4.198463       4.198463       4.198463    30[7-(6,6),8-(6),8-(6),8-(6),8-(6)]
     9      13.769568      13.769568      13.769568    1[6-(1,6,8)]
    10      13.492963      13.492963      13.492963    1[6-(1,6,8)]
    11      10.011832      10.011832      10.011832    1[6-(6,6)]
    12      10.020837      10.020837      10.020837    1[6-(6,6)]
    13      14.013244      14.013244      14.013244    1[6-(6,6)]
    14      14.030658      14.030658      14.030658    1[6-(6,6)]
    15      13.784773      13.784773      13.784773    1[6-(1,6,8)]
    16      14.600412      14.600412      14.600412    1[6-(1,6,8)]
    17      15.758651      15.758651      15.758651    1[6-(6,6)]
    18       3.120831       3.120831       3.120831    1[6-(6,6)]
    19        2.85101        2.85101        2.85101    1[6-(6,6)]
    20      15.469289      15.469289      15.469289    1[6-(6,6)]
    21      12.136698      12.136698      12.136698    1[6-(1,6,8)]
    22      10.925839      10.925839      10.925839    1[6-(1,6,8)]
    23      10.124786      10.124786      10.124786    1[6-(6,6)]
    24       8.609937       8.609937       8.609937    1[6-(6,6)]
    25       9.125878       9.125878       9.125878    1[6-(6,6)]
    26      10.729625      10.729625      10.729625    1[6-(6,6)]
    27      11.250444      11.250444      11.250444    1[6-(1,6,8)]
    28      11.798268      11.798268      11.798268    1[6-(1,6,8)]
    29      14.408109      14.408109      14.408109    1[6-(6,6)]
    30      13.825886      13.825886      13.825886    1[6-(6,6)]
    31       9.982472       9.982472       9.982472    1[6-(6,6)]
    32      10.534514      10.534514      10.534514    1[6-(6,6)]
    33       7.731403       7.731403       7.731403    1[6-(6,7)]
    34         5.4452         5.4452         5.4452    1[6-(6,6)]
    35       5.241967       5.241967       5.241967    1[6-(6,6)]
    36       7.512828       7.512828       7.512828    1[6-(6,7)]
    37      14.992095      14.992095      14.992095    1[6-(6,7)]
    38       3.276854       3.276854       3.276854    1[6-(6,6)]
    39       3.356798       3.356798       3.356798    1[6-(6,6)]
    40      15.046368      15.046368      15.046368    1[6-(6,7)]
    41      10.514379      10.514379      10.514379    1[6-(1,6,8)]
    42      11.767654      11.767654      11.767654    1[6-(1,6,8)]
    43      12.169853      12.169853      12.169853    1[6-(6,6)]
    44      13.673287      13.673287      13.673287    1[6-(6,6)]
    45      13.872355      13.872355      13.872355    1[6-(6,6)]
    46      12.338074      12.338074      12.338074    1[6-(6,6)]
    47       9.149693       9.149693       9.149693    1[6-(1,6,8)]
    48       9.215391       9.215391       9.215391    1[6-(1,6,8)]
    49       9.040098       9.040098       9.040098    1[6-(6,6)]
    50       8.990378       8.990378       8.990378    1[6-(6,6)]
    51      12.958406      12.958406      12.958406    1[6-(6,6)]
    52       13.02949       13.02949       13.02949    1[6-(6,6)]
    53      11.575843      11.575843      11.575843    1[6-(1,6,8)]
    54      10.918576      10.918576      10.918576    1[6-(1,6,8)]
    55      12.064642      12.064642      12.064642    1[6-(6,6)]
    56       12.58418       12.58418       12.58418    1[6-(6,6)]
    57       8.974082       8.974082       8.974082    1[6-(6,6)]
    58       8.518899       8.518899       8.518899    1[6-(6,6)]
    59       8.952453       8.952453       8.952453    1[6-(1,6,8)]
    60       8.142202       8.142202       8.142202    1[6-(1,6,8)]
    61       7.005064       7.005064       7.005064    1[6-(6,6)]
    62       5.550183       5.550183       5.550183    1[6-(6,6)]
    63       5.671911       5.671911       5.671911    1[6-(6,6)]
    64       7.134791       7.134791       7.134791    1[6-(6,6)]
    65       4.438926       4.438926       4.438926    1[6-(6,7)]
    66       4.418907       4.418907       4.418907    1[6-(6,6)]
    67       3.974804       3.974804       3.974804    1[6-(6,6)]
    68       3.933119       3.933119       3.933119    1[6-(6,7)]
    69       4.957439       4.957439       4.957439    1[6-(6,7)]
    70       4.660391       4.660391       4.660391    1[6-(6,6)]
    71       3.721306       3.721306       3.721306    1[6-(6,6)]
    72       4.137217       4.137217       4.137217    1[6-(6,7)]
    73       6.459669       6.459669       6.459669    1[6-(1,6,8)]
    74       5.206394       5.206394       5.206394    1[6-(1,6,8)]
    75       4.804195       4.804195       4.804195    1[6-(6,6)]
    76       3.300761       3.300761       3.300761    1[6-(6,6)]
    77       3.101693       3.101693       3.101693    1[6-(6,6)]
    78       4.635974       4.635974       4.635974    1[6-(6,6)]
    79       7.824355       7.824355       7.824355    1[6-(1,6,8)]
    80       7.758657       7.758657       7.758657    1[6-(1,6,8)]
    81        7.93395        7.93395        7.93395    1[6-(6,6)]
    82        7.98367        7.98367        7.98367    1[6-(6,6)]
    83       4.015642       4.015642       4.015642    1[6-(6,6)]
    84       3.944558       3.944558       3.944558    1[6-(6,6)]
    85       5.398205       5.398205       5.398205    1[6-(1,6,8)]
    86       6.055472       6.055472       6.055472    1[6-(1,6,8)]
    87       4.909406       4.909406       4.909406    1[6-(6,6)]
    88       4.389868       4.389868       4.389868    1[6-(6,6)]
    89       7.999966       7.999966       7.999966    1[6-(6,6)]
    90       8.455149       8.455149       8.455149    1[6-(6,6)]
    91       8.021595       8.021595       8.021595    1[6-(1,6,8)]
    92       8.831846       8.831846       8.831846    1[6-(1,6,8)]
    93       9.968984       9.968984       9.968984    1[6-(6,6)]
    94      11.423865      11.423865      11.423865    1[6-(6,6)]
    95      11.302137      11.302137      11.302137    1[6-(6,6)]
    96       9.839257       9.839257       9.839257    1[6-(6,6)]
    97      12.535122      12.535122      12.535122    1[6-(6,7)]
    98      12.555141      12.555141      12.555141    1[6-(6,6)]
    99      12.999244      12.999244      12.999244    1[6-(6,6)]
   100      13.040929      13.040929      13.040929    1[6-(6,7)]
   101      12.016609      12.016609      12.016609    1[6-(6,7)]
   102      12.313657      12.313657      12.313657    1[6-(6,6)]
   103      13.252742      13.252742      13.252742    1[6-(6,6)]
   104      12.836831      12.836831      12.836831    1[6-(6,7)]
   105        3.20448        3.20448        3.20448    1[6-(1,6,8)]
   106       3.481085       3.481085       3.481085    1[6-(1,6,8)]
   107       6.962216       6.962216       6.962216    1[6-(6,6)]
   108       6.953211       6.953211       6.953211    1[6-(6,6)]
   109       2.960804       2.960804       2.960804    1[6-(6,6)]
   110        2.94339        2.94339        2.94339    1[6-(6,6)]
   111       3.189275       3.189275       3.189275    1[6-(1,6,8)]
   112       2.373636       2.373636       2.373636    1[6-(1,6,8)]
   113       1.215397       1.215397       1.215397    1[6-(6,6)]
   114      13.853217      13.853217      13.853217    1[6-(6,6)]
   115      14.123038      14.123038      14.123038    1[6-(6,6)]
   116       1.504759       1.504759       1.504759    1[6-(6,6)]
   117        4.83735        4.83735        4.83735    1[6-(1,6,8)]
   118       6.048209       6.048209       6.048209    1[6-(1,6,8)]
   119       6.849262       6.849262       6.849262    1[6-(6,6)]
   120       8.364111       8.364111       8.364111    1[6-(6,6)]
   121        7.84817        7.84817        7.84817    1[6-(6,6)]
   122       6.244423       6.244423       6.244423    1[6-(6,6)]
   123       5.723604       5.723604       5.723604    1[6-(1,6,8)]
   124        5.17578        5.17578        5.17578    1[6-(1,6,8)]
   125       2.565939       2.565939       2.565939    1[6-(6,6)]
   126       3.148162       3.148162       3.148162    1[6-(6,6)]
   127       6.991576       6.991576       6.991576    1[6-(6,6)]
   128       6.439534       6.439534       6.439534    1[6-(6,6)]
   129       9.242645       9.242645       9.242645    1[6-(6,7)]
   130      11.528848      11.528848      11.528848    1[6-(6,6)]
   131      11.732081      11.732081      11.732081    1[6-(6,6)]
   132        9.46122        9.46122        9.46122    1[6-(6,7)]
   133       1.981953       1.981953       1.981953    1[6-(6,7)]
   134      13.697194      13.697194      13.697194    1[6-(6,6)]
   135       13.61725       13.61725       13.61725    1[6-(6,6)]
   136        1.92768        1.92768        1.92768    1[6-(6,7)]
   137      12.715289      12.715289      12.715289    6[6-(1,1,8),6-(1,1,8),6-(1,1,8),6-(1,1,8)]
   138      13.110074      13.110074      13.110074    6[1-(0),1-(0),6-(6,6,6),8-(6)]
   139      12.029246      12.029246      12.029246    6[6-(1,6),6-(1,6),8-(6)]
   140      10.818482      10.818482      10.818482    6[1-(0),6-(1,6),6-(6,8)]
   141      10.832399      10.832399      10.832399    6[1-(0),6-(1,6),6-(6,6)]
   142      12.004715      12.004715      12.004715    6[6-(1,6),6-(1,6),6-(8,8)]
   143      13.207351      13.207351      13.207351    6[1-(0),6-(1,6),6-(6,6)]
   144      13.221317      13.221317      13.221317    6[1-(0),6-(1,6),6-(6,8)]
   145      11.594551      11.594551      11.594551    6[6-(6,6),8-(30),8-(30)]
   146      13.989249      13.989249      13.989249    6[1-(0),1-(0),6-(6,6,6),8-(6)]
   147      15.429374      15.429374      15.429374    6[6-(1,6),6-(1,6),8-(6)]
   148      15.965835      15.965835      15.965835    6[1-(0),6-(1,6),6-(6,8)]
   149       2.795015       2.795015       2.795015    6[1-(0),6-(1,6),6-(6,6)]
   150        3.16014        3.16014        3.16014    6[6-(1,6),6-(1,6),6-(8,8)]
   151       2.635761       2.635761       2.635761    6[1-(0),6-(1,6),6-(6,6)]
   152      15.793669      15.793669      15.793669    6[1-(0),6-(1,6),6-(6,8)]
   153       4.062478       4.062478       4.062478    6[6-(6,6),8-(30),8-(30)]
   154      11.742159      11.742159      11.742159    6[1-(0),1-(0),6-(6,6,6),8-(6)]
   155      10.562794      10.562794      10.562794    6[6-(1,6),6-(1,6),8-(6)]
   156       9.929087       9.929087       9.929087    6[1-(0),6-(1,6),6-(6,8)]
   157       9.014613       9.014613       9.014613    6[1-(0),6-(1,6),6-(6,6)]
   158         8.6966         8.6966         8.6966    6[6-(1,6),6-(1,6),6-(8,8)]
   159       9.334372       9.334372       9.334372    6[1-(0),6-(1,6),6-(6,6)]
   160      10.281986      10.281986      10.281986    6[1-(0),6-(1,6),6-(6,8)]
   161       7.620322       7.620322       7.620322    6[6-(6,6),8-(30),8-(30)]
   162      12.048993      12.048993      12.048993    6[1-(0),1-(0),6-(6,6,6),8-(6)]
   163      12.535271      12.535271      12.535271    6[6-(1,6),6-(1,6),8-(6)]
   164      13.516661      13.516661      13.516661    6[1-(0),6-(1,6),6-(6,8)]
   165      13.166186      13.166186      13.166186    6[1-(0),6-(1,6),6-(6,6)]
   166      11.842245      11.842245      11.842245    6[6-(1,6),6-(1,6),6-(8,8)]
   167      10.865362      10.865362      10.865362    6[1-(0),6-(1,6),6-(6,6)]
   168      11.193093      11.193093      11.193093    6[1-(0),6-(1,6),6-(6,8)]
   169      11.484542      11.484542      11.484542    6[6-(6,6),8-(30),8-(30)]
   170       7.221307       7.221307       7.221307    6[1-(0),6-(1,6),7-(6,30)]
   171       5.845886       5.845886       5.845886    6[1-(0),6-(1,7),6-(6,6)]
   172       5.062192       5.062192       5.062192    6[6-(1,6),6-(1,6),6-(6,6)]
   173       5.724112       5.724112       5.724112    6[1-(0),6-(1,7),6-(6,6)]
   174       7.086592       7.086592       7.086592    6[1-(0),6-(1,6),7-(6,30)]
   175       1.477072       1.477072       1.477072    6[1-(0),6-(1,6),7-(6,30)]
   176       2.846481       2.846481       2.846481    6[1-(0),6-(1,7),6-(6,6)]
   177       3.595177       3.595177       3.595177    6[6-(1,6),6-(1,6),6-(6,6)]
   178        2.89997        2.89997        2.89997    6[1-(0),6-(1,7),6-(6,6)]
   179       1.502693       1.502693       1.502693    6[1-(0),6-(1,6),7-(6,30)]
   180      10.010966      10.010966      10.010966    6[6-(1,1,8),6-(1,1,8),6-(1,1,8),6-(1,1,8)]
   181        10.9348        10.9348        10.9348    6[1-(0),1-(0),6-(6,6,6),8-(6)]
   182      12.101068      12.101068      12.101068    6[6-(1,6),6-(1,6),8-(6)]
   183      12.515631      12.515631      12.515631    6[1-(0),6-(1,6),6-(6,8)]
   184      13.421296      13.421296      13.421296    6[1-(0),6-(1,6),6-(6,6)]
   185      13.996385      13.996385      13.996385    6[6-(1,6),6-(1,6),6-(8,8)]
   186       13.54097       13.54097       13.54097    6[1-(0),6-(1,6),6-(6,6)]
   187      12.616828      12.616828      12.616828    6[1-(0),6-(1,6),6-(6,8)]
   188        1.08266        1.08266        1.08266    6[6-(6,6),8-(30),8-(30)]
   189       9.692323       9.692323       9.692323    6[1-(0),1-(0),6-(6,6,6),8-(6)]
   190      11.015185      11.015185      11.015185    6[6-(1,6),6-(1,6),8-(6)]
   191       9.901776       9.901776       9.901776    6[1-(0),6-(1,6),6-(6,8)]
   192       9.730843       9.730843       9.730843    6[1-(0),6-(1,6),6-(6,6)]
   193      10.995897      10.995897      10.995897    6[6-(1,6),6-(1,6),6-(8,8)]
   194      12.099571      12.099571      12.099571    6[1-(0),6-(1,6),6-(6,6)]
   195       12.28759       12.28759       12.28759    6[1-(0),6-(1,6),6-(6,8)]
   196      11.181018      11.181018      11.181018    6[6-(6,6),8-(30),8-(30)]
   197      10.736793      10.736793      10.736793    6[1-(0),1-(0),6-(6,6,6),8-(6)]
   198      10.236466      10.236466      10.236466    6[6-(1,6),6-(1,6),8-(6)]
   199      11.448977      11.448977      11.448977    6[1-(0),6-(1,6),6-(6,8)]
   200      11.758952      11.758952      11.758952    6[1-(0),6-(1,6),6-(6,6)]
   201       10.81917       10.81917       10.81917    6[6-(1,6),6-(1,6),6-(8,8)]
   202       9.602542       9.602542       9.602542    6[1-(0),6-(1,6),6-(6,6)]
   203       9.320253       9.320253       9.320253    6[1-(0),6-(1,6),6-(6,8)]
   204      11.076423      11.076423      11.076423    6[6-(6,6),8-(30),8-(30)]
   205       8.739263       8.739263       8.739263    6[1-(0),1-(0),6-(6,6,6),8-(6)]
   206       7.245696       7.245696       7.245696    6[6-(1,6),6-(1,6),8-(6)]
   207       6.751748       6.751748       6.751748    6[1-(0),6-(1,6),6-(6,8)]
   208       5.885859       5.885859       5.885859    6[1-(0),6-(1,6),6-(6,6)]
   209       5.513661       5.513661       5.513661    6[6-(1,6),6-(1,6),6-(8,8)]
   210       5.960303       5.960303       5.960303    6[1-(0),6-(1,6),6-(6,6)]
   211       6.830718       6.830718       6.830718    6[1-(0),6-(1,6),6-(6,8)]
   212       4.594184       4.594184       4.594184    6[6-(6,6),8-(30),8-(30)]
   213       4.875119       4.875119       4.875119    6[1-(0),6-(1,6),7-(6,30)]
   214       4.857773       4.857773       4.857773    6[1-(0),6-(1,7),6-(6,6)]
   215       2.870556       2.870556       2.870556    6[6-(1,6),6-(1,6),6-(6,6)]
   216       3.529749       3.529749       3.529749    6[1-(0),6-(1,7),6-(6,6)]
   217       3.501429       3.501429       3.501429    6[1-(0),6-(1,6),7-(6,30)]
   218       3.880529       3.880529       3.880529    6[1-(0),6-(1,6),7-(6,30)]
   219       3.916407       3.916407       3.916407    6[1-(0),6-(1,7),6-(6,6)]
   220       2.865244       2.865244       2.865244    6[6-(1,6),6-(1,6),6-(6,6)]
   221       4.439839       4.439839       4.439839    6[1-(0),6-(1,7),6-(6,6)]
   222       4.476995       4.476995       4.476995    6[1-(0),6-(1,6),7-(6,30)]
   223       6.963082       6.963082       6.963082    6[6-(1,1,8),6-(1,1,8),6-(1,1,8),6-(1,1,8)]
   224       6.039248       6.039248       6.039248    6[1-(0),1-(0),6-(6,6,6),8-(6)]
   225        4.87298        4.87298        4.87298    6[6-(1,6),6-(1,6),8-(6)]
   226       4.458417       4.458417       4.458417    6[1-(0),6-(1,6),6-(6,8)]
   227       3.552752       3.552752       3.552752    6[1-(0),6-(1,6),6-(6,6)]
   228       2.977663       2.977663       2.977663    6[6-(1,6),6-(1,6),6-(8,8)]
   229       3.433078       3.433078       3.433078    6[1-(0),6-(1,6),6-(6,6)]
   230        4.35722        4.35722        4.35722    6[1-(0),6-(1,6),6-(6,8)]
   231      15.891388      15.891388      15.891388    6[6-(6,6),8-(30),8-(30)]
   232       7.281725       7.281725       7.281725    6[1-(0),1-(0),6-(6,6,6),8-(6)]
   233       5.958863       5.958863       5.958863    6[6-(1,6),6-(1,6),8-(6)]
   234       7.072272       7.072272       7.072272    6[1-(0),6-(1,6),6-(6,8)]
   235       7.243205       7.243205       7.243205    6[1-(0),6-(1,6),6-(6,6)]
   236       5.978151       5.978151       5.978151    6[6-(1,6),6-(1,6),6-(8,8)]
   237       4.513168       4.513168       4.513168    6[1-(0),6-(1,6),6-(6,6)]
   238       4.686458       4.686458       4.686458    6[1-(0),6-(1,6),6-(6,8)]
   239        5.79303        5.79303        5.79303    6[6-(6,6),8-(30),8-(30)]
   240       6.237255       6.237255       6.237255    6[1-(0),1-(0),6-(6,6,6),8-(6)]
   241       6.737582       6.737582       6.737582    6[6-(1,6),6-(1,6),8-(6)]
   242       5.525071       5.525071       5.525071    6[1-(0),6-(1,6),6-(6,8)]
   243       5.215096       5.215096       5.215096    6[1-(0),6-(1,6),6-(6,6)]
   244       6.154878       6.154878       6.154878    6[6-(1,6),6-(1,6),6-(8,8)]
   245       7.371506       7.371506       7.371506    6[1-(0),6-(1,6),6-(6,6)]
   246       7.653795       7.653795       7.653795    6[1-(0),6-(1,6),6-(6,8)]
   247       5.897625       5.897625       5.897625    6[6-(6,6),8-(30),8-(30)]
   248       8.234785       8.234785       8.234785    6[1-(0),1-(0),6-(6,6,6),8-(6)]
   249       9.728352       9.728352       9.728352    6[6-(1,6),6-(1,6),8-(6)]
   250        10.2223        10.2223        10.2223    6[1-(0),6-(1,6),6-(6,8)]
   251      11.088189      11.088189      11.088189    6[1-(0),6-(1,6),6-(6,6)]
   252      11.460387      11.460387      11.460387    6[6-(1,6),6-(1,6),6-(8,8)]
   253      11.013745      11.013745      11.013745    6[1-(0),6-(1,6),6-(6,6)]
   254       10.14333       10.14333       10.14333    6[1-(0),6-(1,6),6-(6,8)]
   255      12.379864      12.379864      12.379864    6[6-(6,6),8-(30),8-(30)]
   256      12.098929      12.098929      12.098929    6[1-(0),6-(1,6),7-(6,30)]
   257      12.116275      12.116275      12.116275    6[1-(0),6-(1,7),6-(6,6)]
   258      14.103492      14.103492      14.103492    6[6-(1,6),6-(1,6),6-(6,6)]
   259      13.444299      13.444299      13.444299    6[1-(0),6-(1,7),6-(6,6)]
   260      13.472619      13.472619      13.472619    6[1-(0),6-(1,6),7-(6,30)]
   261       12.73221       12.73221       12.73221    6[1-(0),6-(1,6),7-(6,30)]
   262      13.057641      13.057641      13.057641    6[1-(0),6-(1,7),6-(6,6)]
   263      14.108804      14.108804      14.108804    6[6-(1,6),6-(1,6),6-(6,6)]
   264      12.534209      12.534209      12.534209    6[1-(0),6-(1,7),6-(6,6)]
   265      12.497053      12.497053      12.497053    6[1-(0),6-(1,6),7-(6,30)]
   266       4.258759       4.258759       4.258759    6[6-(1,1,8),6-(1,1,8),6-(1,1,8),6-(1,1,8)]
   267       3.863974       3.863974       3.863974    6[1-(0),1-(0),6-(6,6,6),8-(6)]
   268       4.944802       4.944802       4.944802    6[6-(1,6),6-(1,6),8-(6)]
   269       6.155566       6.155566       6.155566    6[1-(0),6-(1,6),6-(6,8)]
   270       6.141649       6.141649       6.141649    6[1-(0),6-(1,6),6-(6,6)]
   271       4.969333       4.969333       4.969333    6[6-(1,6),6-(1,6),6-(8,8)]
   272       3.766697       3.766697       3.766697    6[1-(0),6-(1,6),6-(6,6)]
   273       3.752731       3.752731       3.752731    6[1-(0),6-(1,6),6-(6,8)]
   274       5.379497       5.379497       5.379497    6[6-(6,6),8-(30),8-(30)]
   275       2.984799       2.984799       2.984799    6[1-(0),1-(0),6-(6,6,6),8-(6)]
   276       1.544674       1.544674       1.544674    6[6-(1,6),6-(1,6),8-(6)]
   277       1.008213       1.008213       1.008213    6[1-(0),6-(1,6),6-(6,8)]
   278      14.179033      14.179033      14.179033    6[1-(0),6-(1,6),6-(6,6)]
   279      13.813908      13.813908      13.813908    6[6-(1,6),6-(1,6),6-(8,8)]
   280       0.341687       0.341687       0.341687    6[1-(0),6-(1,6),6-(6,6)]
   281       1.180379       1.180379       1.180379    6[1-(0),6-(1,6),6-(6,8)]
   282       12.91157       12.91157       12.91157    6[6-(6,6),8-(30),8-(30)]
   283       5.231889       5.231889       5.231889    6[1-(0),1-(0),6-(6,6,6),8-(6)]
   284       6.411254       6.411254       6.411254    6[6-(1,6),6-(1,6),8-(6)]
   285       7.044961       7.044961       7.044961    6[1-(0),6-(1,6),6-(6,8)]
   286       7.959435       7.959435       7.959435    6[1-(0),6-(1,6),6-(6,6)]
   287       8.277448       8.277448       8.277448    6[6-(1,6),6-(1,6),6-(8,8)]
   288       7.639676       7.639676       7.639676    6[1-(0),6-(1,6),6-(6,6)]
   289       6.692062       6.692062       6.692062    6[1-(0),6-(1,6),6-(6,8)]
   290       9.353726       9.353726       9.353726    6[6-(6,6),8-(30),8-(30)]
   291       4.925055       4.925055       4.925055    6[1-(0),1-(0),6-(6,6,6),8-(6)]
   292       4.438777       4.438777       4.438777    6[6-(1,6),6-(1,6),8-(6)]
   293       3.457387       3.457387       3.457387    6[1-(0),6-(1,6),6-(6,8)]
   294       3.807862       3.807862       3.807862    6[1-(0),6-(1,6),6-(6,6)]
   295       5.131803       5.131803       5.131803    6[6-(1,6),6-(1,6),6-(8,8)]
   296       6.108686       6.108686       6.108686    6[1-(0),6-(1,6),6-(6,6)]
   297       5.780955       5.780955       5.780955    6[1-(0),6-(1,6),6-(6,8)]
   298       5.489506       5.489506       5.489506    6[6-(6,6),8-(30),8-(30)]
   299       9.752741       9.752741       9.752741    6[1-(0),6-(1,6),7-(6,30)]
   300      11.128162      11.128162      11.128162    6[1-(0),6-(1,7),6-(6,6)]
   301      11.911856      11.911856      11.911856    6[6-(1,6),6-(1,6),6-(6,6)]
   302      11.249936      11.249936      11.249936    6[1-(0),6-(1,7),6-(6,6)]
   303       9.887456       9.887456       9.887456    6[1-(0),6-(1,6),7-(6,30)]
   304       1.500376       1.500376       1.500376    6[1-(0),6-(1,6),7-(6,30)]
   305      14.127567      14.127567      14.127567    6[1-(0),6-(1,7),6-(6,6)]
   306      13.378871      13.378871      13.378871    6[6-(1,6),6-(1,6),6-(6,6)]
   307      14.074078      14.074078      14.074078    6[1-(0),6-(1,7),6-(6,6)]
   308      15.471355      15.471355      15.471355    6[1-(0),6-(1,6),7-(6,30)]
   309        7.84527        7.84527        7.84527    7[6-(1,6),6-(1,6),30-(8,8,8,8)]
   310      14.807791      14.807791      14.807791    7[6-(1,6),6-(1,6),30-(8,8,8,8)]
   311       2.888397       2.888397       2.888397    7[6-(1,6),6-(1,6),30-(8,8,8,8)]
   312       3.194169       3.194169       3.194169    7[6-(1,6),6-(1,6),30-(8,8,8,8)]
   313      14.085651      14.085651      14.085651    7[6-(1,6),6-(1,6),30-(8,8,8,8)]
   314      13.779879      13.779879      13.779879    7[6-(1,6),6-(1,6),30-(8,8,8,8)]
   315       9.128778       9.128778       9.128778    7[6-(1,6),6-(1,6),30-(8,8,8,8)]
   316       2.166257       2.166257       2.166257    7[6-(1,6),6-(1,6),30-(8,8,8,8)]
   317      11.928598      11.928598      11.928598    8[6-(1,1,6),6-(6,6)]
   318       10.47521       10.47521       10.47521    8[6-(6,8),30-(7,8,8,8)]
   319      12.683149      12.683149      12.683149    8[6-(6,8),30-(7,8,8,8)]
   320      14.566602      14.566602      14.566602    8[6-(1,1,6),6-(6,6)]
   321       4.576575       4.576575       4.576575    8[6-(6,8),30-(7,8,8,8)]
   322       4.268479       4.268479       4.268479    8[6-(6,8),30-(7,8,8,8)]
   323      11.462837      11.462837      11.462837    8[6-(1,1,6),6-(6,6)]
   324       7.119793       7.119793       7.119793    8[6-(6,8),30-(7,8,8,8)]
   325       7.311576       7.311576       7.311576    8[6-(6,8),30-(7,8,8,8)]
   326       12.99024       12.99024       12.99024    8[6-(1,1,6),6-(6,6)]
   327      12.427771      12.427771      12.427771    8[6-(6,8),30-(7,8,8,8)]
   328      10.300089      10.300089      10.300089    8[6-(6,8),30-(7,8,8,8)]
   329      11.185029      11.185029      11.185029    8[6-(1,1,6),6-(6,6)]
   330       1.425022       1.425022       1.425022    8[6-(6,8),30-(7,8,8,8)]
   331       1.579486       1.579486       1.579486    8[6-(6,8),30-(7,8,8,8)]
   332      10.956895      10.956895      10.956895    8[6-(1,1,6),6-(6,6)]
   333      10.170689      10.170689      10.170689    8[6-(6,8),30-(7,8,8,8)]
   334      12.371487      12.371487      12.371487    8[6-(6,8),30-(7,8,8,8)]
   335       9.843883       9.843883       9.843883    8[6-(1,1,6),6-(6,6)]
   336      12.217583      12.217583      12.217583    8[6-(6,8),30-(7,8,8,8)]
   337      10.137727      10.137727      10.137727    8[6-(6,8),30-(7,8,8,8)]
   338       8.117906       8.117906       8.117906    8[6-(1,1,6),6-(6,6)]
   339       4.356597       4.356597       4.356597    8[6-(6,8),30-(7,8,8,8)]
   340        4.14331        4.14331        4.14331    8[6-(6,8),30-(7,8,8,8)]
   341       5.789019       5.789019       5.789019    8[6-(1,1,6),6-(6,6)]
   342      15.549026      15.549026      15.549026    8[6-(6,8),30-(7,8,8,8)]
   343      15.394562      15.394562      15.394562    8[6-(6,8),30-(7,8,8,8)]
   344       6.017153       6.017153       6.017153    8[6-(1,1,6),6-(6,6)]
   345       6.803359       6.803359       6.803359    8[6-(6,8),30-(7,8,8,8)]
   346       4.602561       4.602561       4.602561    8[6-(6,8),30-(7,8,8,8)]
   347       7.130165       7.130165       7.130165    8[6-(1,1,6),6-(6,6)]
   348       4.756465       4.756465       4.756465    8[6-(6,8),30-(7,8,8,8)]
   349       6.836321       6.836321       6.836321    8[6-(6,8),30-(7,8,8,8)]
   350       8.856142       8.856142       8.856142    8[6-(1,1,6),6-(6,6)]
   351      12.617451      12.617451      12.617451    8[6-(6,8),30-(7,8,8,8)]
   352      12.830738      12.830738      12.830738    8[6-(6,8),30-(7,8,8,8)]
   353        5.04545        5.04545        5.04545    8[6-(1,1,6),6-(6,6)]
   354       6.498838       6.498838       6.498838    8[6-(6,8),30-(7,8,8,8)]
   355       4.290899       4.290899       4.290899    8[6-(6,8),30-(7,8,8,8)]
   356       2.407446       2.407446       2.407446    8[6-(1,1,6),6-(6,6)]
   357      12.397473      12.397473      12.397473    8[6-(6,8),30-(7,8,8,8)]
   358      12.705569      12.705569      12.705569    8[6-(6,8),30-(7,8,8,8)]
   359       5.511211       5.511211       5.511211    8[6-(1,1,6),6-(6,6)]
   360       9.854255       9.854255       9.854255    8[6-(6,8),30-(7,8,8,8)]
   361       9.662472       9.662472       9.662472    8[6-(6,8),30-(7,8,8,8)]
   362       3.983808       3.983808       3.983808    8[6-(1,1,6),6-(6,6)]
   363       4.546277       4.546277       4.546277    8[6-(6,8),30-(7,8,8,8)]
   364       6.673959       6.673959       6.673959    8[6-(6,8),30-(7,8,8,8)]
