# Supplementary material for: A collection of forcefield precursors for metal–organic frameworks
Source: RSC Adv. 2019 Nov 13;9(63):36492–507. doi: 10.1039/c9ra07327b (PMC9075174; doi:10.1039/c9ra07327b)
Supplement: RA-009-C9RA07327B-s2994 [file RA-009-C9RA07327B-s2994.txt]

YOPMAS_clean

11.058000    0.000000    0.000000
0.000000    12.034000    0.000000
-5.528918    -2.792696    14.934178

     1       1.016138       1.016138       1.016138    27[7-(6,6),7-(6,6),8-(6),8-(6),8-(6)]
     2       6.545183       6.545183       6.545183    27[7-(6,6),7-(6,6),8-(6),8-(6),8-(6)]
     3       4.512944       4.512944       4.512944    27[7-(6,6),7-(6,6),8-(6),8-(6),8-(6)]
     4      -1.016101      -1.016101      -1.016101    27[7-(6,6),7-(6,6),8-(6),8-(6),8-(6)]
     5       0.579882       0.579882       0.579882    27[8-(6),8-(6),8-(6),8-(6)]
     6      10.478118      10.478118      10.478118    27[8-(6),8-(6),8-(6),8-(6)]
     7       7.285025       7.285025       7.285025    1[6-(6,6)]
     8       5.809895       5.809895       5.809895    1[6-(6,6)]
     9       6.290921       6.290921       6.290921    1[6-(6,6)]
    10       3.213469       3.213469       3.213469    1[6-(6,7)]
    11       5.095533       5.095533       5.095533    1[6-(6,6)]
    12      -1.388804      -1.388804      -1.388804    1[6-(6,6)]
    13       2.268002       2.268002       2.268002    1[6-(6,7)]
    14      -0.624752      -0.624752      -0.624752    1[6-(6,7)]
    15       -2.16844       -2.16844       -2.16844    1[6-(6,6)]
    16      -2.070018      -2.070018      -2.070018    1[6-(6,6)]
    17      -0.582726      -0.582726      -0.582726    1[6-(6,7)]
    18       1.756078       1.756078       1.756078    1[6-(6,6)]
    19       0.280933       0.280933       0.280933    1[6-(6,6)]
    20       0.761953       0.761953       0.761953    1[6-(6,6)]
    21      -2.315477      -2.315477      -2.315477    1[6-(6,7)]
    22      -0.433398      -0.433398      -0.433398    1[6-(6,6)]
    23       4.140117       4.140117       4.140117    1[6-(6,6)]
    24      -3.260928      -3.260928      -3.260928    1[6-(6,7)]
    25        4.90428        4.90428        4.90428    1[6-(6,7)]
    26       3.360575       3.360575       3.360575    1[6-(6,6)]
    27       3.458984       3.458984       3.458984    1[6-(6,6)]
    28       4.946295       4.946295       4.946295    1[6-(6,7)]
    29      -1.755943      -1.755943      -1.755943    1[6-(6,6)]
    30      -0.280813      -0.280813      -0.280813    1[6-(6,6)]
    31      -0.761839      -0.761839      -0.761839    1[6-(6,6)]
    32       2.315613       2.315613       2.315613    1[6-(6,7)]
    33       0.433549       0.433549       0.433549    1[6-(6,6)]
    34       6.917886       6.917886       6.917886    1[6-(6,6)]
    35        3.26108        3.26108        3.26108    1[6-(6,7)]
    36       6.153834       6.153834       6.153834    1[6-(6,7)]
    37       7.697522       7.697522       7.697522    1[6-(6,6)]
    38         7.5991         7.5991         7.5991    1[6-(6,6)]
    39       6.111808       6.111808       6.111808    1[6-(6,7)]
    40       3.773004       3.773004       3.773004    1[6-(6,6)]
    41       5.248149       5.248149       5.248149    1[6-(6,6)]
    42       4.767129       4.767129       4.767129    1[6-(6,6)]
    43       7.844559       7.844559       7.844559    1[6-(6,7)]
    44        5.96248        5.96248        5.96248    1[6-(6,6)]
    45       1.388965       1.388965       1.388965    1[6-(6,6)]
    46        8.79001        8.79001        8.79001    1[6-(6,7)]
    47       0.624802       0.624802       0.624802    1[6-(6,7)]
    48       2.168507       2.168507       2.168507    1[6-(6,6)]
    49       2.070098       2.070098       2.070098    1[6-(6,6)]
    50       0.582787       0.582787       0.582787    1[6-(6,7)]
    51       8.996804       8.996804       8.996804    6[6-(6,6),6-(6,6),6-(8,8)]
    52       8.667274       8.667274       8.667274    6[6-(1,6),6-(6,6),6-(8,8)]
    53       7.485176       7.485176       7.485176    6[1-(0),6-(1,6),6-(6,6)]
    54       6.596117       6.596117       6.596117    6[1-(0),6-(1,6),6-(1,6)]
    55       6.892473       6.892473       6.892473    6[1-(0),6-(1,6),6-(6,6)]
    56       8.057984       8.057984       8.057984    6[6-(1,6),6-(6,6),6-(8,8)]
    57      -0.746402      -0.746402      -0.746402    6[6-(6,6),8-(27),8-(27)]
    58       9.613834       9.613834       9.613834    6[6-(6,6),8-(27),8-(27)]
    59       8.321167       8.321167       8.321167    6[6-(6,6),8-(0),8-(27)]
    60       3.413615       3.413615       3.413615    6[1-(0),6-(1,6),7-(6,27)]
    61       4.552585       4.552585       4.552585    6[1-(0),6-(1,7),6-(6,6)]
    62       4.899802       4.899802       4.899802    6[6-(1,6),6-(1,6),6-(6,6)]
    63       3.994151       3.994151       3.994151    6[1-(0),6-(1,7),6-(6,6)]
    64       2.857393       2.857393       2.857393    6[1-(0),6-(1,6),7-(6,27)]
    65      -0.914469      -0.914469      -0.914469    6[1-(0),6-(1,6),7-(6,27)]
    66      -1.832277      -1.832277      -1.832277    6[1-(0),6-(1,7),6-(6,6)]
    67      -2.263535      -2.263535      -2.263535    6[6-(1,6),6-(1,6),6-(6,6)]
    68      -1.786936      -1.786936      -1.786936    6[1-(0),6-(1,7),6-(6,6)]
    69      -0.883503      -0.883503      -0.883503    6[1-(0),6-(1,6),7-(6,27)]
    70       3.467855       3.467855       3.467855    6[6-(6,6),6-(6,6),6-(8,8)]
    71       3.138329       3.138329       3.138329    6[6-(1,6),6-(6,6),6-(8,8)]
    72       1.956226       1.956226       1.956226    6[1-(0),6-(1,6),6-(6,6)]
    73       1.067159       1.067159       1.067159    6[1-(0),6-(1,6),6-(1,6)]
    74       1.363511       1.363511       1.363511    6[1-(0),6-(1,6),6-(6,6)]
    75       2.529027       2.529027       2.529027    6[6-(1,6),6-(6,6),6-(8,8)]
    76       4.782654       4.782654       4.782654    6[6-(6,6),8-(27),8-(27)]
    77       4.084898       4.084898       4.084898    6[6-(6,6),8-(27),8-(27)]
    78       2.792205       2.792205       2.792205    6[6-(6,6),8-(0),8-(27)]
    79      -2.115324      -2.115324      -2.115324    6[1-(0),6-(1,6),7-(6,27)]
    80      -0.976346      -0.976346      -0.976346    6[1-(0),6-(1,7),6-(6,6)]
    81       -0.62912       -0.62912       -0.62912    6[6-(1,6),6-(1,6),6-(6,6)]
    82       -1.53477       -1.53477       -1.53477    6[1-(0),6-(1,7),6-(6,6)]
    83      -2.671537      -2.671537      -2.671537    6[1-(0),6-(1,6),7-(6,27)]
    84       4.614558       4.614558       4.614558    6[1-(0),6-(1,6),7-(6,27)]
    85       3.696738       3.696738       3.696738    6[1-(0),6-(1,7),6-(6,6)]
    86       3.265471       3.265471       3.265471    6[6-(1,6),6-(1,6),6-(6,6)]
    87       3.742072       3.742072       3.742072    6[1-(0),6-(1,7),6-(6,6)]
    88       4.645516       4.645516       4.645516    6[1-(0),6-(1,6),7-(6,27)]
    89      -3.467722      -3.467722      -3.467722    6[6-(6,6),6-(6,6),6-(8,8)]
    90      -3.138192      -3.138192      -3.138192    6[6-(1,6),6-(6,6),6-(8,8)]
    91      -1.956094      -1.956094      -1.956094    6[1-(0),6-(1,6),6-(6,6)]
    92      -1.067035      -1.067035      -1.067035    6[1-(0),6-(1,6),6-(1,6)]
    93      -1.363391      -1.363391      -1.363391    6[1-(0),6-(1,6),6-(6,6)]
    94      -2.528902      -2.528902      -2.528902    6[6-(1,6),6-(6,6),6-(8,8)]
    95       6.275484       6.275484       6.275484    6[6-(6,6),8-(27),8-(27)]
    96      -4.084752      -4.084752      -4.084752    6[6-(6,6),8-(27),8-(27)]
    97      -2.792085      -2.792085      -2.792085    6[6-(6,6),8-(0),8-(27)]
    98       2.115467       2.115467       2.115467    6[1-(0),6-(1,6),7-(6,27)]
    99       0.976497       0.976497       0.976497    6[1-(0),6-(1,7),6-(6,6)]
   100        0.62928        0.62928        0.62928    6[6-(1,6),6-(1,6),6-(6,6)]
   101       1.534931       1.534931       1.534931    6[1-(0),6-(1,7),6-(6,6)]
   102       2.671689       2.671689       2.671689    6[1-(0),6-(1,6),7-(6,27)]
   103       6.443551       6.443551       6.443551    6[1-(0),6-(1,6),7-(6,27)]
   104       7.361359       7.361359       7.361359    6[1-(0),6-(1,7),6-(6,6)]
   105       7.792617       7.792617       7.792617    6[6-(1,6),6-(1,6),6-(6,6)]
   106       7.316018       7.316018       7.316018    6[1-(0),6-(1,7),6-(6,6)]
   107       6.412585       6.412585       6.412585    6[1-(0),6-(1,6),7-(6,27)]
   108       2.061227       2.061227       2.061227    6[6-(6,6),6-(6,6),6-(8,8)]
   109       2.390753       2.390753       2.390753    6[6-(1,6),6-(6,6),6-(8,8)]
   110       3.572856       3.572856       3.572856    6[1-(0),6-(1,6),6-(6,6)]
   111       4.461923       4.461923       4.461923    6[1-(0),6-(1,6),6-(1,6)]
   112       4.165571       4.165571       4.165571    6[1-(0),6-(1,6),6-(6,6)]
   113       3.000055       3.000055       3.000055    6[6-(1,6),6-(6,6),6-(8,8)]
   114       0.746428       0.746428       0.746428    6[6-(6,6),8-(27),8-(27)]
   115       1.444184       1.444184       1.444184    6[6-(6,6),8-(27),8-(27)]
   116       2.736877       2.736877       2.736877    6[6-(6,6),8-(0),8-(27)]
   117       7.644406       7.644406       7.644406    6[1-(0),6-(1,6),7-(6,27)]
   118       6.505428       6.505428       6.505428    6[1-(0),6-(1,7),6-(6,6)]
   119       6.158202       6.158202       6.158202    6[6-(1,6),6-(1,6),6-(6,6)]
   120       7.063852       7.063852       7.063852    6[1-(0),6-(1,7),6-(6,6)]
   121       8.200619       8.200619       8.200619    6[1-(0),6-(1,6),7-(6,27)]
   122       0.914524       0.914524       0.914524    6[1-(0),6-(1,6),7-(6,27)]
   123       1.832344       1.832344       1.832344    6[1-(0),6-(1,7),6-(6,6)]
   124       2.263611       2.263611       2.263611    6[6-(1,6),6-(1,6),6-(6,6)]
   125        1.78701        1.78701        1.78701    6[1-(0),6-(1,7),6-(6,6)]
   126       0.883566       0.883566       0.883566    6[1-(0),6-(1,6),7-(6,27)]
   127        2.56989        2.56989        2.56989    7[6-(1,6),6-(1,6),27-(7,8,8,8)]
   128      -0.423494      -0.423494      -0.423494    7[6-(1,6),6-(1,6),27-(7,8,8,8)]
   129       -2.95905       -2.95905       -2.95905    7[6-(1,6),6-(1,6),27-(7,8,8,8)]
   130       5.105534       5.105534       5.105534    7[6-(1,6),6-(1,6),27-(7,8,8,8)]
   131       2.959192       2.959192       2.959192    7[6-(1,6),6-(1,6),27-(7,8,8,8)]
   132       5.952576       5.952576       5.952576    7[6-(1,6),6-(1,6),27-(7,8,8,8)]
   133       8.488132       8.488132       8.488132    7[6-(1,6),6-(1,6),27-(7,8,8,8)]
   134       0.423548       0.423548       0.423548    7[6-(1,6),6-(1,6),27-(7,8,8,8)]
   135      10.252984      10.252984      10.252984    8[6-(6,8),27-(8,8,8)]
   136       0.277572       0.277572       0.277572    8[6-(6,8),27-(7,7,8,8)]
   137       9.412589       9.412589       9.412589    8[6-(6,8),27-(7,7,8,8)]
   138        7.47081        7.47081        7.47081    8[6-(6,8)]
   139      -0.204563      -0.204563      -0.204563    8[6-(6,8),27-(7,7,8,8)]
   140       9.107374       9.107374       9.107374    8[6-(6,8),27-(8,8,8)]
   141       4.724053       4.724053       4.724053    8[6-(6,8),27-(8,8,8)]
   142       5.806621       5.806621       5.806621    8[6-(6,8),27-(7,7,8,8)]
   143       3.883632       3.883632       3.883632    8[6-(6,8),27-(7,7,8,8)]
   144       1.941841       1.941841       1.941841    8[6-(6,8)]
   145       5.324499       5.324499       5.324499    8[6-(6,8),27-(7,7,8,8)]
   146       3.578446       3.578446       3.578446    8[6-(6,8),27-(8,8,8)]
   147      -4.723902      -4.723902      -4.723902    8[6-(6,8),27-(8,8,8)]
   148        5.25151        5.25151        5.25151    8[6-(6,8),27-(7,7,8,8)]
   149      -3.883507      -3.883507      -3.883507    8[6-(6,8),27-(7,7,8,8)]
   150      -1.941728      -1.941728      -1.941728    8[6-(6,8)]
   151       5.733645       5.733645       5.733645    8[6-(6,8),27-(7,7,8,8)]
   152      -3.578292      -3.578292      -3.578292    8[6-(6,8),27-(8,8,8)]
   153       0.805029       0.805029       0.805029    8[6-(6,8),27-(8,8,8)]
   154      -0.277539      -0.277539      -0.277539    8[6-(6,8),27-(7,7,8,8)]
   155        1.64545        1.64545        1.64545    8[6-(6,8),27-(7,7,8,8)]
   156       3.587241       3.587241       3.587241    8[6-(6,8)]
   157       0.204583       0.204583       0.204583    8[6-(6,8),27-(7,7,8,8)]
   158       1.950636       1.950636       1.950636    8[6-(6,8),27-(8,8,8)]
