# Supplementary material for: A collection of forcefield precursors for metal–organic frameworks
Source: RSC Adv. 2019 Nov 13;9(63):36492–507. doi: 10.1039/c9ra07327b (PMC9075174; doi:10.1039/c9ra07327b)
Supplement: RA-009-C9RA07327B-s2995 [file RA-009-C9RA07327B-s2995.txt]

YOZCAS_clean5b

19.699700    0.000000    0.000000
0.000000    25.992900    0.000000
0.000000    -12.996450    22.510512

     1      11.763282      11.763282      11.763282    30[7-(6,6),7-(6,6),7-(6,6),7-(6,6)]
     2      11.763282      11.763282      11.763282    30[7-(6,6),7-(6,6),7-(6,6),7-(6,6)]
     3      11.763282      11.763282      11.763282    30[7-(6,6),7-(6,6),7-(6,6),7-(6,6)]
     4       1.913432       1.913432       1.913432    30[7-(6,6),7-(6,6),7-(6,6),7-(6,6)]
     5       1.913432       1.913432       1.913432    30[7-(6,6),7-(6,6),7-(6,6),7-(6,6)]
     6       1.913432       1.913432       1.913432    30[7-(6,6),7-(6,6),7-(6,6),7-(6,6)]
     7       7.936418       7.936418       7.936418    30[7-(6,6),7-(6,6),7-(6,6),7-(6,6)]
     8       7.936418       7.936418       7.936418    30[7-(6,6),7-(6,6),7-(6,6),7-(6,6)]
     9       7.936418       7.936418       7.936418    30[7-(6,6),7-(6,6),7-(6,6),7-(6,6)]
    10      17.786268      17.786268      17.786268    30[7-(6,6),7-(6,6),7-(6,6),7-(6,6)]
    11      17.786268      17.786268      17.786268    30[7-(6,6),7-(6,6),7-(6,6),7-(6,6)]
    12      17.786268      17.786268      17.786268    30[7-(6,6),7-(6,6),7-(6,6),7-(6,6)]
    13       7.936418       7.936418       7.936418    30[7-(6,6),7-(6,6),7-(6,6),7-(6,6)]
    14       7.936418       7.936418       7.936418    30[7-(6,6),7-(6,6),7-(6,6),7-(6,6)]
    15       7.936418       7.936418       7.936418    30[7-(6,6),7-(6,6),7-(6,6),7-(6,6)]
    16      17.786268      17.786268      17.786268    30[7-(6,6),7-(6,6),7-(6,6),7-(6,6)]
    17      17.786268      17.786268      17.786268    30[7-(6,6),7-(6,6),7-(6,6),7-(6,6)]
    18      17.786268      17.786268      17.786268    30[7-(6,6),7-(6,6),7-(6,6),7-(6,6)]
    19      11.763282      11.763282      11.763282    30[7-(6,6),7-(6,6),7-(6,6),7-(6,6)]
    20      11.763282      11.763282      11.763282    30[7-(6,6),7-(6,6),7-(6,6),7-(6,6)]
    21      11.763282      11.763282      11.763282    30[7-(6,6),7-(6,6),7-(6,6),7-(6,6)]
    22       1.913432       1.913432       1.913432    30[7-(6,6),7-(6,6),7-(6,6),7-(6,6)]
    23       1.913432       1.913432       1.913432    30[7-(6,6),7-(6,6),7-(6,6),7-(6,6)]
    24       1.913432       1.913432       1.913432    30[7-(6,6),7-(6,6),7-(6,6),7-(6,6)]
    25       8.598919       8.598919       8.598919    1[6-(6,6)]
    26      13.513403      13.513403      13.513403    1[6-(6,7)]
    27      11.656115      11.656115      11.656115    1[6-(6,6)]
    28      10.074821      10.074821      10.074821    1[6-(6,7)]
    29       8.598919       8.598919       8.598919    1[6-(6,6)]
    30      13.513403      13.513403      13.513403    1[6-(6,7)]
    31      11.656115      11.656115      11.656115    1[6-(6,6)]
    32      10.074821      10.074821      10.074821    1[6-(6,7)]
    33       8.598919       8.598919       8.598919    1[6-(6,6)]
    34      13.513403      13.513403      13.513403    1[6-(6,7)]
    35      11.656115      11.656115      11.656115    1[6-(6,6)]
    36      10.074821      10.074821      10.074821    1[6-(6,7)]
    37      18.448769      18.448769      18.448769    1[6-(6,6)]
    38       3.663553       3.663553       3.663553    1[6-(6,7)]
    39       1.806265       1.806265       1.806265    1[6-(6,6)]
    40       0.224971       0.224971       0.224971    1[6-(6,7)]
    41      18.448769      18.448769      18.448769    1[6-(6,6)]
    42       3.663553       3.663553       3.663553    1[6-(6,7)]
    43       1.806265       1.806265       1.806265    1[6-(6,6)]
    44       0.224971       0.224971       0.224971    1[6-(6,7)]
    45      18.448769      18.448769      18.448769    1[6-(6,6)]
    46       3.663553       3.663553       3.663553    1[6-(6,7)]
    47       1.806265       1.806265       1.806265    1[6-(6,6)]
    48       0.224971       0.224971       0.224971    1[6-(6,7)]
    49      11.100781      11.100781      11.100781    1[6-(6,6)]
    50       6.186297       6.186297       6.186297    1[6-(6,7)]
    51       8.043585       8.043585       8.043585    1[6-(6,6)]
    52       9.624879       9.624879       9.624879    1[6-(6,7)]
    53      11.100781      11.100781      11.100781    1[6-(6,6)]
    54       6.186297       6.186297       6.186297    1[6-(6,7)]
    55       8.043585       8.043585       8.043585    1[6-(6,6)]
    56       9.624879       9.624879       9.624879    1[6-(6,7)]
    57      11.100781      11.100781      11.100781    1[6-(6,6)]
    58       6.186297       6.186297       6.186297    1[6-(6,7)]
    59       8.043585       8.043585       8.043585    1[6-(6,6)]
    60       9.624879       9.624879       9.624879    1[6-(6,7)]
    61       1.250931       1.250931       1.250931    1[6-(6,6)]
    62      16.036147      16.036147      16.036147    1[6-(6,7)]
    63      17.893435      17.893435      17.893435    1[6-(6,6)]
    64      19.474729      19.474729      19.474729    1[6-(6,7)]
    65       1.250931       1.250931       1.250931    1[6-(6,6)]
    66      16.036147      16.036147      16.036147    1[6-(6,7)]
    67      17.893435      17.893435      17.893435    1[6-(6,6)]
    68      19.474729      19.474729      19.474729    1[6-(6,7)]
    69       1.250931       1.250931       1.250931    1[6-(6,6)]
    70      16.036147      16.036147      16.036147    1[6-(6,7)]
    71      17.893435      17.893435      17.893435    1[6-(6,6)]
    72      19.474729      19.474729      19.474729    1[6-(6,7)]
    73      11.100781      11.100781      11.100781    1[6-(6,6)]
    74       6.186297       6.186297       6.186297    1[6-(6,7)]
    75       8.043585       8.043585       8.043585    1[6-(6,6)]
    76       9.624879       9.624879       9.624879    1[6-(6,7)]
    77      11.100781      11.100781      11.100781    1[6-(6,6)]
    78       6.186297       6.186297       6.186297    1[6-(6,7)]
    79       8.043585       8.043585       8.043585    1[6-(6,6)]
    80       9.624879       9.624879       9.624879    1[6-(6,7)]
    81      11.100781      11.100781      11.100781    1[6-(6,6)]
    82       6.186297       6.186297       6.186297    1[6-(6,7)]
    83       8.043585       8.043585       8.043585    1[6-(6,6)]
    84       9.624879       9.624879       9.624879    1[6-(6,7)]
    85       1.250931       1.250931       1.250931    1[6-(6,6)]
    86      16.036147      16.036147      16.036147    1[6-(6,7)]
    87      17.893435      17.893435      17.893435    1[6-(6,6)]
    88      19.474729      19.474729      19.474729    1[6-(6,7)]
    89       1.250931       1.250931       1.250931    1[6-(6,6)]
    90      16.036147      16.036147      16.036147    1[6-(6,7)]
    91      17.893435      17.893435      17.893435    1[6-(6,6)]
    92      19.474729      19.474729      19.474729    1[6-(6,7)]
    93       1.250931       1.250931       1.250931    1[6-(6,6)]
    94      16.036147      16.036147      16.036147    1[6-(6,7)]
    95      17.893435      17.893435      17.893435    1[6-(6,6)]
    96      19.474729      19.474729      19.474729    1[6-(6,7)]
    97       8.598919       8.598919       8.598919    1[6-(6,6)]
    98      13.513403      13.513403      13.513403    1[6-(6,7)]
    99      11.656115      11.656115      11.656115    1[6-(6,6)]
   100      10.074821      10.074821      10.074821    1[6-(6,7)]
   101       8.598919       8.598919       8.598919    1[6-(6,6)]
   102      13.513403      13.513403      13.513403    1[6-(6,7)]
   103      11.656115      11.656115      11.656115    1[6-(6,6)]
   104      10.074821      10.074821      10.074821    1[6-(6,7)]
   105       8.598919       8.598919       8.598919    1[6-(6,6)]
   106      13.513403      13.513403      13.513403    1[6-(6,7)]
   107      11.656115      11.656115      11.656115    1[6-(6,6)]
   108      10.074821      10.074821      10.074821    1[6-(6,7)]
   109      18.448769      18.448769      18.448769    1[6-(6,6)]
   110       3.663553       3.663553       3.663553    1[6-(6,7)]
   111       1.806265       1.806265       1.806265    1[6-(6,6)]
   112       0.224971       0.224971       0.224971    1[6-(6,7)]
   113      18.448769      18.448769      18.448769    1[6-(6,6)]
   114       3.663553       3.663553       3.663553    1[6-(6,7)]
   115       1.806265       1.806265       1.806265    1[6-(6,6)]
   116       0.224971       0.224971       0.224971    1[6-(6,7)]
   117      18.448769      18.448769      18.448769    1[6-(6,6)]
   118       3.663553       3.663553       3.663553    1[6-(6,7)]
   119       1.806265       1.806265       1.806265    1[6-(6,6)]
   120       0.224971       0.224971       0.224971    1[6-(6,7)]
   121      12.929504      12.929504      12.929504    1[6-(7,7)]
   122      12.929504      12.929504      12.929504    1[6-(7,7)]
   123      12.929504      12.929504      12.929504    1[6-(7,7)]
   124       3.079654       3.079654       3.079654    1[6-(7,7)]
   125       3.079654       3.079654       3.079654    1[6-(7,7)]
   126       3.079654       3.079654       3.079654    1[6-(7,7)]
   127       6.770196       6.770196       6.770196    1[6-(7,7)]
   128       6.770196       6.770196       6.770196    1[6-(7,7)]
   129       6.770196       6.770196       6.770196    1[6-(7,7)]
   130      16.620046      16.620046      16.620046    1[6-(7,7)]
   131      16.620046      16.620046      16.620046    1[6-(7,7)]
   132      16.620046      16.620046      16.620046    1[6-(7,7)]
   133       9.883142       9.883142       9.883142    1[6-(7,7)]
   134       9.883142       9.883142       9.883142    1[6-(7,7)]
   135       9.883142       9.883142       9.883142    1[6-(7,7)]
   136       0.033292       0.033292       0.033292    1[6-(7,7)]
   137       0.033292       0.033292       0.033292    1[6-(7,7)]
   138       0.033292       0.033292       0.033292    1[6-(7,7)]
   139       9.816558       9.816558       9.816558    1[6-(7,7)]
   140       9.816558       9.816558       9.816558    1[6-(7,7)]
   141       9.816558       9.816558       9.816558    1[6-(7,7)]
   142      -0.033292      -0.033292      -0.033292    1[6-(7,7)]
   143      -0.033292      -0.033292      -0.033292    1[6-(7,7)]
   144      -0.033292      -0.033292      -0.033292    1[6-(7,7)]
   145       6.431361       6.431361       6.431361    1[6-(6,6)]
   146      11.047986      11.047986      11.047986    1[6-(6,6)]
   147       6.431361       6.431361       6.431361    1[6-(6,6)]
   148      11.047986      11.047986      11.047986    1[6-(6,6)]
   149      16.281211      16.281211      16.281211    1[6-(6,6)]
   150       8.616452       8.616452       8.616452    1[6-(6,6)]
   151       8.616452       8.616452       8.616452    1[6-(6,6)]
   152      13.268339      13.268339      13.268339    1[6-(6,6)]
   153       8.651714       8.651714       8.651714    1[6-(6,6)]
   154       3.418489       3.418489       3.418489    1[6-(6,6)]
   155       3.418489       3.418489       3.418489    1[6-(6,6)]
   156      18.501564      18.501564      18.501564    1[6-(6,6)]
   157      13.217711      13.217711      13.217711    1[6-(6,6)]
   158      13.217711      13.217711      13.217711    1[6-(6,6)]
   159      18.501564      18.501564      18.501564    1[6-(6,6)]
   160      18.501564      18.501564      18.501564    1[6-(6,6)]
   161       3.367861       3.367861       3.367861    1[6-(6,6)]
   162       6.481989       6.481989       6.481989    1[6-(6,6)]
   163      11.047986      11.047986      11.047986    1[6-(6,6)]
   164      16.331839      16.331839      16.331839    1[6-(6,6)]
   165       1.233398       1.233398       1.233398    1[6-(6,6)]
   166      16.331839      16.331839      16.331839    1[6-(6,6)]
   167       1.233398       1.233398       1.233398    1[6-(6,6)]
   168       1.198136       1.198136       1.198136    1[6-(6,6)]
   169       9.810451       9.810451       9.810451    6[6-(1,6),6-(6,7),7-(6,30)]
   170        8.56543        8.56543        8.56543    6[1-(0),6-(1,6),6-(6,7)]
   171       7.460276       7.460276       7.460276    6[1-(0),6-(1,6),6-(6,35)]
   172      14.083316      14.083316      14.083316    6[1-(0),6-(1,7),7-(6,30)]
   173      10.364012      10.364012      10.364012    6[6-(1,6),6-(6,7),7-(6,30)]
   174      10.929394      10.929394      10.929394    6[1-(0),6-(1,6),6-(6,7)]
   175      10.452661      10.452661      10.452661    6[1-(0),6-(1,6),6-(1,6)]
   176      10.590559      10.590559      10.590559    6[1-(0),6-(1,7),7-(6,30)]
   177       9.810451       9.810451       9.810451    6[6-(1,6),6-(6,7),7-(6,30)]
   178        8.56543        8.56543        8.56543    6[1-(0),6-(1,6),6-(6,7)]
   179       7.460276       7.460276       7.460276    6[1-(0),6-(1,6),6-(6,35)]
   180      14.083316      14.083316      14.083316    6[1-(0),6-(1,7),7-(6,30)]
   181      10.364012      10.364012      10.364012    6[6-(1,6),6-(6,7),7-(6,30)]
   182      10.929394      10.929394      10.929394    6[1-(0),6-(1,6),6-(6,7)]
   183      10.452661      10.452661      10.452661    6[1-(0),6-(1,6),6-(1,6)]
   184      10.590559      10.590559      10.590559    6[1-(0),6-(1,7),7-(6,30)]
   185       9.810451       9.810451       9.810451    6[6-(1,6),6-(6,7),7-(6,30)]
   186        8.56543        8.56543        8.56543    6[1-(0),6-(6,35),6-(6,7)]
   187       7.460276       7.460276       7.460276    6[6-(1,6),6-(1,6),35-(0)]
   188      14.083316      14.083316      14.083316    6[1-(0),6-(1,7),7-(6,30)]
   189      10.364012      10.364012      10.364012    6[6-(1,6),6-(6,7),7-(6,30)]
   190      10.929394      10.929394      10.929394    6[1-(0),6-(6,35),6-(6,7)]
   191      10.452661      10.452661      10.452661    6[6-(1,6),6-(1,6),35-(0)]
   192      10.590559      10.590559      10.590559    6[1-(0),6-(1,7),7-(6,30)]
   193      19.660301      19.660301      19.660301    6[6-(1,6),6-(6,7),7-(6,30)]
   194       18.41528       18.41528       18.41528    6[1-(0),6-(6,35),6-(6,7)]
   195      17.310126      17.310126      17.310126    6[6-(1,6),6-(1,6),35-(0)]
   196       4.233466       4.233466       4.233466    6[1-(0),6-(1,7),7-(6,30)]
   197       0.514162       0.514162       0.514162    6[6-(1,6),6-(6,7),7-(6,30)]
   198       1.079544       1.079544       1.079544    6[1-(0),6-(6,35),6-(6,7)]
   199       0.602811       0.602811       0.602811    6[6-(1,6),6-(1,6),35-(0)]
   200       0.740709       0.740709       0.740709    6[1-(0),6-(1,7),7-(6,30)]
   201      19.660301      19.660301      19.660301    6[6-(1,6),6-(6,7),7-(6,30)]
   202       18.41528       18.41528       18.41528    6[1-(0),6-(6,35),6-(6,7)]
   203      17.310126      17.310126      17.310126    6[6-(1,6),6-(1,6),35-(0)]
   204       4.233466       4.233466       4.233466    6[1-(0),6-(1,7),7-(6,30)]
   205       0.514162       0.514162       0.514162    6[6-(1,6),6-(6,7),7-(6,30)]
   206       1.079544       1.079544       1.079544    6[1-(0),6-(6,35),6-(6,7)]
   207       0.602811       0.602811       0.602811    6[6-(1,6),6-(6,35),35-(35)]
   208       0.740709       0.740709       0.740709    6[1-(0),6-(1,7),7-(6,30)]
   209      19.660301      19.660301      19.660301    6[6-(1,6),6-(6,7),7-(6,30)]
   210       18.41528       18.41528       18.41528    6[1-(0),6-(1,6),6-(6,7)]
   211      17.310126      17.310126      17.310126    6[1-(0),6-(1,6),6-(6,35)]
   212       4.233466       4.233466       4.233466    6[1-(0),6-(1,7),7-(6,30)]
   213       0.514162       0.514162       0.514162    6[6-(1,6),6-(6,7),7-(6,30)]
   214       1.079544       1.079544       1.079544    6[1-(0),6-(6,35),6-(6,7)]
   215       0.602811       0.602811       0.602811    6[6-(1,6),6-(6,35),35-(35)]
   216       0.740709       0.740709       0.740709    6[1-(0),6-(1,7),7-(6,30)]
   217       9.889249       9.889249       9.889249    6[6-(1,6),6-(6,7),7-(6,30)]
   218       11.13427       11.13427       11.13427    6[1-(0),6-(6,35),6-(6,7)]
   219      12.239424      12.239424      12.239424    6[6-(1,6),6-(1,6),35-(0)]
   220       5.616384       5.616384       5.616384    6[1-(0),6-(1,7),7-(6,30)]
   221       9.335688       9.335688       9.335688    6[6-(1,6),6-(6,7),7-(6,30)]
   222       8.770306       8.770306       8.770306    6[1-(0),6-(1,6),6-(6,7)]
   223       9.247039       9.247039       9.247039    6[1-(0),6-(1,6),6-(6,35)]
   224       9.109141       9.109141       9.109141    6[1-(0),6-(1,7),7-(6,30)]
   225       9.889249       9.889249       9.889249    6[6-(1,6),6-(6,7),7-(6,30)]
   226       11.13427       11.13427       11.13427    6[1-(0),6-(6,35),6-(6,7)]
   227      12.239424      12.239424      12.239424    6[6-(1,6),6-(1,6),35-(0)]
   228       5.616384       5.616384       5.616384    6[1-(0),6-(1,7),7-(6,30)]
   229       9.335688       9.335688       9.335688    6[6-(1,6),6-(6,7),7-(6,30)]
   230       8.770306       8.770306       8.770306    6[1-(0),6-(1,6),6-(6,7)]
   231       9.247039       9.247039       9.247039    6[1-(0),6-(1,6),6-(1,6)]
   232       9.109141       9.109141       9.109141    6[1-(0),6-(1,7),7-(6,30)]
   233       9.889249       9.889249       9.889249    6[6-(1,6),6-(6,7),7-(6,30)]
   234       11.13427       11.13427       11.13427    6[1-(0),6-(1,6),6-(6,7)]
   235      12.239424      12.239424      12.239424    6[1-(0),6-(1,6),6-(6,35)]
   236       5.616384       5.616384       5.616384    6[1-(0),6-(1,7),7-(6,30)]
   237       9.335688       9.335688       9.335688    6[6-(1,6),6-(6,7),7-(6,30)]
   238       8.770306       8.770306       8.770306    6[1-(0),6-(1,6),6-(6,7)]
   239       9.247039       9.247039       9.247039    6[1-(0),6-(1,6),6-(1,6)]
   240       9.109141       9.109141       9.109141    6[1-(0),6-(1,7),7-(6,30)]
   241       0.039399       0.039399       0.039399    6[6-(1,6),6-(6,7),7-(6,30)]
   242        1.28442        1.28442        1.28442    6[1-(0),6-(1,6),6-(6,7)]
   243       2.389574       2.389574       2.389574    6[1-(0),6-(1,6),6-(6,35)]
   244      15.466234      15.466234      15.466234    6[1-(0),6-(1,7),7-(6,30)]
   245      19.185538      19.185538      19.185538    6[6-(1,6),6-(6,7),7-(6,30)]
   246      18.620156      18.620156      18.620156    6[1-(0),6-(6,35),6-(6,7)]
   247      19.096889      19.096889      19.096889    6[6-(1,6),6-(6,35),35-(35)]
   248      18.958991      18.958991      18.958991    6[1-(0),6-(1,7),7-(6,30)]
   249       0.039399       0.039399       0.039399    6[6-(1,6),6-(6,7),7-(6,30)]
   250        1.28442        1.28442        1.28442    6[1-(0),6-(1,6),6-(6,7)]
   251       2.389574       2.389574       2.389574    6[1-(0),6-(1,6),6-(6,35)]
   252      15.466234      15.466234      15.466234    6[1-(0),6-(1,7),7-(6,30)]
   253      19.185538      19.185538      19.185538    6[6-(1,6),6-(6,7),7-(6,30)]
   254      18.620156      18.620156      18.620156    6[1-(0),6-(6,35),6-(6,7)]
   255      19.096889      19.096889      19.096889    6[6-(1,6),6-(6,35),35-(35)]
   256      18.958991      18.958991      18.958991    6[1-(0),6-(1,7),7-(6,30)]
   257       0.039399       0.039399       0.039399    6[6-(1,6),6-(6,7),7-(6,30)]
   258        1.28442        1.28442        1.28442    6[1-(0),6-(6,35),6-(6,7)]
   259       2.389574       2.389574       2.389574    6[6-(1,6),6-(1,6),35-(0)]
   260      15.466234      15.466234      15.466234    6[1-(0),6-(1,7),7-(6,30)]
   261      19.185538      19.185538      19.185538    6[6-(1,6),6-(6,7),7-(6,30)]
   262      18.620156      18.620156      18.620156    6[1-(0),6-(1,6),6-(6,7)]
   263      19.096889      19.096889      19.096889    6[1-(0),6-(1,6),6-(6,35)]
   264      18.958991      18.958991      18.958991    6[1-(0),6-(1,7),7-(6,30)]
   265       9.889249       9.889249       9.889249    6[6-(1,6),6-(6,7),7-(6,30)]
   266       11.13427       11.13427       11.13427    6[1-(0),6-(1,6),6-(6,7)]
   267      12.239424      12.239424      12.239424    6[1-(0),6-(1,6),6-(6,35)]
   268       5.616384       5.616384       5.616384    6[1-(0),6-(1,7),7-(6,30)]
   269       9.335688       9.335688       9.335688    6[6-(1,6),6-(6,7),7-(6,30)]
   270       8.770306       8.770306       8.770306    6[1-(0),6-(6,35),6-(6,7)]
   271       9.247039       9.247039       9.247039    6[6-(1,6),6-(1,6),35-(0)]
   272       9.109141       9.109141       9.109141    6[1-(0),6-(1,7),7-(6,30)]
   273       9.889249       9.889249       9.889249    6[6-(1,6),6-(6,7),7-(6,30)]
   274       11.13427       11.13427       11.13427    6[1-(0),6-(1,6),6-(6,7)]
   275      12.239424      12.239424      12.239424    6[1-(0),6-(1,6),6-(6,35)]
   276       5.616384       5.616384       5.616384    6[1-(0),6-(1,7),7-(6,30)]
   277       9.335688       9.335688       9.335688    6[6-(1,6),6-(6,7),7-(6,30)]
   278       8.770306       8.770306       8.770306    6[1-(0),6-(6,35),6-(6,7)]
   279       9.247039       9.247039       9.247039    6[6-(1,6),6-(6,35),35-(35)]
   280       9.109141       9.109141       9.109141    6[1-(0),6-(1,7),7-(6,30)]
   281       9.889249       9.889249       9.889249    6[6-(1,6),6-(6,7),7-(6,30)]
   282       11.13427       11.13427       11.13427    6[1-(0),6-(6,35),6-(6,7)]
   283      12.239424      12.239424      12.239424    6[6-(1,6),6-(1,6),35-(0)]
   284       5.616384       5.616384       5.616384    6[1-(0),6-(1,7),7-(6,30)]
   285       9.335688       9.335688       9.335688    6[6-(1,6),6-(6,7),7-(6,30)]
   286       8.770306       8.770306       8.770306    6[1-(0),6-(6,35),6-(6,7)]
   287       9.247039       9.247039       9.247039    6[6-(1,6),6-(6,35),35-(35)]
   288       9.109141       9.109141       9.109141    6[1-(0),6-(1,7),7-(6,30)]
   289       0.039399       0.039399       0.039399    6[6-(1,6),6-(6,7),7-(6,30)]
   290        1.28442        1.28442        1.28442    6[1-(0),6-(6,35),6-(6,7)]
   291       2.389574       2.389574       2.389574    6[6-(1,6),6-(1,6),35-(0)]
   292      15.466234      15.466234      15.466234    6[1-(0),6-(1,7),7-(6,30)]
   293      19.185538      19.185538      19.185538    6[6-(1,6),6-(6,7),7-(6,30)]
   294      18.620156      18.620156      18.620156    6[1-(0),6-(1,6),6-(6,7)]
   295      19.096889      19.096889      19.096889    6[1-(0),6-(1,6),6-(1,6)]
   296      18.958991      18.958991      18.958991    6[1-(0),6-(1,7),7-(6,30)]
   297       0.039399       0.039399       0.039399    6[6-(1,6),6-(6,7),7-(6,30)]
   298        1.28442        1.28442        1.28442    6[1-(0),6-(6,35),6-(6,7)]
   299       2.389574       2.389574       2.389574    6[6-(1,6),6-(1,6),35-(0)]
   300      15.466234      15.466234      15.466234    6[1-(0),6-(1,7),7-(6,30)]
   301      19.185538      19.185538      19.185538    6[6-(1,6),6-(6,7),7-(6,30)]
   302      18.620156      18.620156      18.620156    6[1-(0),6-(1,6),6-(6,7)]
   303      19.096889      19.096889      19.096889    6[1-(0),6-(1,6),6-(1,6)]
   304      18.958991      18.958991      18.958991    6[1-(0),6-(1,7),7-(6,30)]
   305       0.039399       0.039399       0.039399    6[6-(1,6),6-(6,7),7-(6,30)]
   306        1.28442        1.28442        1.28442    6[1-(0),6-(1,6),6-(6,7)]
   307       2.389574       2.389574       2.389574    6[1-(0),6-(1,6),6-(6,35)]
   308      15.466234      15.466234      15.466234    6[1-(0),6-(1,7),7-(6,30)]
   309      19.185538      19.185538      19.185538    6[6-(1,6),6-(6,7),7-(6,30)]
   310      18.620156      18.620156      18.620156    6[1-(0),6-(6,35),6-(6,7)]
   311      19.096889      19.096889      19.096889    6[6-(1,6),6-(1,6),35-(0)]
   312      18.958991      18.958991      18.958991    6[1-(0),6-(1,7),7-(6,30)]
   313       9.810451       9.810451       9.810451    6[6-(1,6),6-(6,7),7-(6,30)]
   314        8.56543        8.56543        8.56543    6[1-(0),6-(6,35),6-(6,7)]
   315       7.460276       7.460276       7.460276    6[6-(1,6),6-(1,6),35-(0)]
   316      14.083316      14.083316      14.083316    6[1-(0),6-(1,7),7-(6,30)]
   317      10.364012      10.364012      10.364012    6[6-(1,6),6-(6,7),7-(6,30)]
   318      10.929394      10.929394      10.929394    6[1-(0),6-(6,35),6-(6,7)]
   319      10.452661      10.452661      10.452661    6[6-(1,6),6-(6,35),35-(35)]
   320      10.590559      10.590559      10.590559    6[1-(0),6-(1,7),7-(6,30)]
   321       9.810451       9.810451       9.810451    6[6-(1,6),6-(6,7),7-(6,30)]
   322        8.56543        8.56543        8.56543    6[1-(0),6-(6,35),6-(6,7)]
   323       7.460276       7.460276       7.460276    6[6-(1,6),6-(1,6),35-(0)]
   324      14.083316      14.083316      14.083316    6[1-(0),6-(1,7),7-(6,30)]
   325      10.364012      10.364012      10.364012    6[6-(1,6),6-(6,7),7-(6,30)]
   326      10.929394      10.929394      10.929394    6[1-(0),6-(6,35),6-(6,7)]
   327      10.452661      10.452661      10.452661    6[6-(1,6),6-(6,35),35-(35)]
   328      10.590559      10.590559      10.590559    6[1-(0),6-(1,7),7-(6,30)]
   329       9.810451       9.810451       9.810451    6[6-(1,6),6-(6,7),7-(6,30)]
   330        8.56543        8.56543        8.56543    6[1-(0),6-(1,6),6-(6,7)]
   331       7.460276       7.460276       7.460276    6[1-(0),6-(1,6),6-(6,35)]
   332      14.083316      14.083316      14.083316    6[1-(0),6-(1,7),7-(6,30)]
   333      10.364012      10.364012      10.364012    6[6-(1,6),6-(6,7),7-(6,30)]
   334      10.929394      10.929394      10.929394    6[1-(0),6-(1,6),6-(6,7)]
   335      10.452661      10.452661      10.452661    6[1-(0),6-(1,6),6-(6,35)]
   336      10.590559      10.590559      10.590559    6[1-(0),6-(1,7),7-(6,30)]
   337      19.660301      19.660301      19.660301    6[6-(1,6),6-(6,7),7-(6,30)]
   338       18.41528       18.41528       18.41528    6[1-(0),6-(1,6),6-(6,7)]
   339      17.310126      17.310126      17.310126    6[1-(0),6-(1,6),6-(6,35)]
   340       4.233466       4.233466       4.233466    6[1-(0),6-(1,7),7-(6,30)]
   341       0.514162       0.514162       0.514162    6[6-(1,6),6-(6,7),7-(6,30)]
   342       1.079544       1.079544       1.079544    6[1-(0),6-(1,6),6-(6,7)]
   343       0.602811       0.602811       0.602811    6[1-(0),6-(1,6),6-(6,35)]
   344       0.740709       0.740709       0.740709    6[1-(0),6-(1,7),7-(6,30)]
   345      19.660301      19.660301      19.660301    6[6-(1,6),6-(6,7),7-(6,30)]
   346       18.41528       18.41528       18.41528    6[1-(0),6-(1,6),6-(6,7)]
   347      17.310126      17.310126      17.310126    6[1-(0),6-(1,6),6-(6,35)]
   348       4.233466       4.233466       4.233466    6[1-(0),6-(1,7),7-(6,30)]
   349       0.514162       0.514162       0.514162    6[6-(1,6),6-(6,7),7-(6,30)]
   350       1.079544       1.079544       1.079544    6[1-(0),6-(1,6),6-(6,7)]
   351       0.602811       0.602811       0.602811    6[1-(0),6-(1,6),6-(1,6)]
   352       0.740709       0.740709       0.740709    6[1-(0),6-(1,7),7-(6,30)]
   353      19.660301      19.660301      19.660301    6[6-(1,6),6-(6,7),7-(6,30)]
   354       18.41528       18.41528       18.41528    6[1-(0),6-(6,35),6-(6,7)]
   355      17.310126      17.310126      17.310126    6[6-(1,6),6-(1,6),35-(0)]
   356       4.233466       4.233466       4.233466    6[1-(0),6-(1,7),7-(6,30)]
   357       0.514162       0.514162       0.514162    6[6-(1,6),6-(6,7),7-(6,30)]
   358       1.079544       1.079544       1.079544    6[1-(0),6-(1,6),6-(6,7)]
   359       0.602811       0.602811       0.602811    6[1-(0),6-(1,6),6-(1,6)]
   360       0.740709       0.740709       0.740709    6[1-(0),6-(1,7),7-(6,30)]
   361       11.79224       11.79224       11.79224    6[1-(0),7-(6,30),7-(6,30)]
   362       11.79224       11.79224       11.79224    6[1-(0),7-(6,30),7-(6,30)]
   363       11.79224       11.79224       11.79224    6[1-(0),7-(6,30),7-(6,30)]
   364        1.94239        1.94239        1.94239    6[1-(0),7-(6,30),7-(6,30)]
   365        1.94239        1.94239        1.94239    6[1-(0),7-(6,30),7-(6,30)]
   366        1.94239        1.94239        1.94239    6[1-(0),7-(6,30),7-(6,30)]
   367        7.90746        7.90746        7.90746    6[1-(0),7-(6,30),7-(6,30)]
   368        7.90746        7.90746        7.90746    6[1-(0),7-(6,30),7-(6,30)]
   369        7.90746        7.90746        7.90746    6[1-(0),7-(6,30),7-(6,30)]
   370       17.75731       17.75731       17.75731    6[1-(0),7-(6,30),7-(6,30)]
   371       17.75731       17.75731       17.75731    6[1-(0),7-(6,30),7-(6,30)]
   372       17.75731       17.75731       17.75731    6[1-(0),7-(6,30),7-(6,30)]
   373      14.774775      14.774775      14.774775    6[7-(6,30),7-(6,30),7-(8,8)]
   374      14.774775      14.774775      14.774775    6[7-(6,30),7-(6,30),7-(8,8)]
   375      14.774775      14.774775      14.774775    6[7-(6,30),7-(6,30),7-(8,8)]
   376       4.924925       4.924925       4.924925    6[7-(6,30),7-(6,30),7-(8,8)]
   377       4.924925       4.924925       4.924925    6[7-(6,30),7-(6,30),7-(8,8)]
   378       4.924925       4.924925       4.924925    6[7-(6,30),7-(6,30),7-(8,8)]
   379       4.924925       4.924925       4.924925    6[7-(6,30),7-(6,30),7-(8,8)]
   380       4.924925       4.924925       4.924925    6[7-(6,30),7-(6,30),7-(8,8)]
   381       4.924925       4.924925       4.924925    6[7-(6,30),7-(6,30),7-(8,8)]
   382      14.774775      14.774775      14.774775    6[7-(6,30),7-(6,30),7-(8,8)]
   383      14.774775      14.774775      14.774775    6[7-(6,30),7-(6,30),7-(8,8)]
   384      14.774775      14.774775      14.774775    6[7-(6,30),7-(6,30),7-(8,8)]
   385        9.84985        9.84985        9.84985    6[1-(0),7-(6,30),7-(6,30)]
   386        9.84985        9.84985        9.84985    6[1-(0),7-(6,30),7-(6,30)]
   387        9.84985        9.84985        9.84985    6[1-(0),7-(6,30),7-(6,30)]
   388            0.0            0.0            0.0    6[1-(0),7-(6,30),7-(6,30)]
   389            0.0            0.0            0.0    6[1-(0),7-(6,30),7-(6,30)]
   390            0.0            0.0            0.0    6[1-(0),7-(6,30),7-(6,30)]
   391        9.84985        9.84985        9.84985    6[1-(0),7-(6,30),7-(6,30)]
   392        9.84985        9.84985        9.84985    6[1-(0),7-(6,30),7-(6,30)]
   393        9.84985        9.84985        9.84985    6[1-(0),7-(6,30),7-(6,30)]
   394            0.0            0.0            0.0    6[1-(0),7-(6,30),7-(6,30)]
   395            0.0            0.0            0.0    6[1-(0),7-(6,30),7-(6,30)]
   396            0.0            0.0            0.0    6[1-(0),7-(6,30),7-(6,30)]
   397      11.676012      11.676012      11.676012    6[7-(6,30),7-(6,30),7-(8,8)]
   398      11.676012      11.676012      11.676012    6[7-(6,30),7-(6,30),7-(8,8)]
   399      11.676012      11.676012      11.676012    6[7-(6,30),7-(6,30),7-(8,8)]
   400       1.826162       1.826162       1.826162    6[7-(6,30),7-(6,30),7-(8,8)]
   401       1.826162       1.826162       1.826162    6[7-(6,30),7-(6,30),7-(8,8)]
   402       1.826162       1.826162       1.826162    6[7-(6,30),7-(6,30),7-(8,8)]
   403       8.023688       8.023688       8.023688    6[7-(6,30),7-(6,30),7-(8,8)]
   404       8.023688       8.023688       8.023688    6[7-(6,30),7-(6,30),7-(8,8)]
   405       8.023688       8.023688       8.023688    6[7-(6,30),7-(6,30),7-(8,8)]
   406      17.873538      17.873538      17.873538    6[7-(6,30),7-(6,30),7-(8,8)]
   407      17.873538      17.873538      17.873538    6[7-(6,30),7-(6,30),7-(8,8)]
   408      17.873538      17.873538      17.873538    6[7-(6,30),7-(6,30),7-(8,8)]
   409        5.88824        5.88824        5.88824    35[6-(6,6)]
   410      10.915604      10.915604      10.915604    35[6-(6,6)]
   411       15.73809       15.73809       15.73809    35[6-(6,6)]
   412       1.065754       1.065754       1.065754    35[6-(6,6)]
   413       15.73809       15.73809       15.73809    35[6-(6,6)]
   414       1.065754       1.065754       1.065754    35[6-(6,6),35-(6)]
   415       1.065754       1.065754       1.065754    35[6-(6,6),35-(6)]
   416       13.81146       13.81146       13.81146    35[6-(6,6)]
   417       13.81146       13.81146       13.81146    35[6-(6,6)]
   418      18.633946      18.633946      18.633946    35[6-(6,6),35-(6)]
   419      18.633946      18.633946      18.633946    35[6-(6,6),35-(6)]
   420        3.96161        3.96161        3.96161    35[6-(6,6)]
   421       8.784096       8.784096       8.784096    35[6-(6,6)]
   422       8.784096       8.784096       8.784096    35[6-(6,6),35-(6)]
   423       13.81146       13.81146       13.81146    35[6-(6,6)]
   424       8.784096       8.784096       8.784096    35[6-(6,6),35-(6)]
   425        3.96161        3.96161        3.96161    35[6-(6,6)]
   426        3.96161        3.96161        3.96161    35[6-(6,6)]
   427      18.633946      18.633946      18.633946    35[6-(6,6)]
   428        5.88824        5.88824        5.88824    35[6-(6,6)]
   429      10.915604      10.915604      10.915604    35[6-(6,6),35-(6)]
   430        5.88824        5.88824        5.88824    35[6-(6,6)]
   431      10.915604      10.915604      10.915604    35[6-(6,6),35-(6)]
   432       15.73809       15.73809       15.73809    35[6-(6,6)]
   433      11.112601      11.112601      11.112601    7[6-(1,7),6-(6,6),30-(7,7,7)]
   434      13.626282      13.626282      13.626282    7[6-(1,6),6-(7,7),30-(7,7,7)]
   435      10.679207      10.679207      10.679207    7[6-(1,7),6-(6,6),30-(7,7,7)]
   436      11.303688      11.303688      11.303688    7[6-(1,6),6-(7,7),30-(7,7,7)]
   437      11.112601      11.112601      11.112601    7[6-(1,7),6-(6,6),30-(7,7,7)]
   438      13.626282      13.626282      13.626282    7[6-(1,6),6-(7,7),30-(7,7,7)]
   439      10.679207      10.679207      10.679207    7[6-(1,7),6-(6,6),30-(7,7,7)]
   440      11.303688      11.303688      11.303688    7[6-(1,6),6-(7,7),30-(7,7,7)]
   441      11.112601      11.112601      11.112601    7[6-(1,7),6-(6,6),30-(7,7,7)]
   442      13.626282      13.626282      13.626282    7[6-(1,6),6-(7,7),30-(7,7,7)]
   443      10.679207      10.679207      10.679207    7[6-(1,7),6-(6,6),30-(7,7,7)]
   444      11.303688      11.303688      11.303688    7[6-(1,6),6-(7,7),30-(7,7,7)]
   445       1.262751       1.262751       1.262751    7[6-(1,7),6-(6,6),30-(7,7,7)]
   446       3.776432       3.776432       3.776432    7[6-(1,6),6-(7,7),30-(7,7,7)]
   447       0.829357       0.829357       0.829357    7[6-(1,7),6-(6,6),30-(7,7,7)]
   448       1.453838       1.453838       1.453838    7[6-(1,6),6-(7,7),30-(7,7,7)]
   449       1.262751       1.262751       1.262751    7[6-(1,7),6-(6,6),30-(7,7,7)]
   450       3.776432       3.776432       3.776432    7[6-(1,6),6-(7,7),30-(7,7,7)]
   451       0.829357       0.829357       0.829357    7[6-(1,7),6-(6,6),30-(7,7,7)]
   452       1.453838       1.453838       1.453838    7[6-(1,6),6-(7,7),30-(7,7,7)]
   453       1.262751       1.262751       1.262751    7[6-(1,7),6-(6,6),30-(7,7,7)]
   454       3.776432       3.776432       3.776432    7[6-(1,6),6-(7,7),30-(7,7,7)]
   455       0.829357       0.829357       0.829357    7[6-(1,7),6-(6,6),30-(7,7,7)]
   456       1.453838       1.453838       1.453838    7[6-(1,6),6-(7,7),30-(7,7,7)]
   457       8.587099       8.587099       8.587099    7[6-(1,7),6-(6,6),30-(7,7,7)]
   458       6.073418       6.073418       6.073418    7[6-(1,6),6-(7,7),30-(7,7,7)]
   459       9.020493       9.020493       9.020493    7[6-(1,7),6-(6,6),30-(7,7,7)]
   460       8.396012       8.396012       8.396012    7[6-(1,6),6-(7,7),30-(7,7,7)]
   461       8.587099       8.587099       8.587099    7[6-(1,7),6-(6,6),30-(7,7,7)]
   462       6.073418       6.073418       6.073418    7[6-(1,6),6-(7,7),30-(7,7,7)]
   463       9.020493       9.020493       9.020493    7[6-(1,7),6-(6,6),30-(7,7,7)]
   464       8.396012       8.396012       8.396012    7[6-(1,6),6-(7,7),30-(7,7,7)]
   465       8.587099       8.587099       8.587099    7[6-(1,7),6-(6,6),30-(7,7,7)]
   466       6.073418       6.073418       6.073418    7[6-(1,6),6-(7,7),30-(7,7,7)]
   467       9.020493       9.020493       9.020493    7[6-(1,7),6-(6,6),30-(7,7,7)]
   468       8.396012       8.396012       8.396012    7[6-(1,6),6-(7,7),30-(7,7,7)]
   469      18.436949      18.436949      18.436949    7[6-(1,7),6-(6,6),30-(7,7,7)]
   470      15.923268      15.923268      15.923268    7[6-(1,6),6-(7,7),30-(7,7,7)]
   471      18.870343      18.870343      18.870343    7[6-(1,7),6-(6,6),30-(7,7,7)]
   472      18.245862      18.245862      18.245862    7[6-(1,6),6-(7,7),30-(7,7,7)]
   473      18.436949      18.436949      18.436949    7[6-(1,7),6-(6,6),30-(7,7,7)]
   474      15.923268      15.923268      15.923268    7[6-(1,6),6-(7,7),30-(7,7,7)]
   475      18.870343      18.870343      18.870343    7[6-(1,7),6-(6,6),30-(7,7,7)]
   476      18.245862      18.245862      18.245862    7[6-(1,6),6-(7,7),30-(7,7,7)]
   477      18.436949      18.436949      18.436949    7[6-(1,7),6-(6,6),30-(7,7,7)]
   478      15.923268      15.923268      15.923268    7[6-(1,6),6-(7,7),30-(7,7,7)]
   479      18.870343      18.870343      18.870343    7[6-(1,7),6-(6,6),30-(7,7,7)]
   480      18.245862      18.245862      18.245862    7[6-(1,6),6-(7,7),30-(7,7,7)]
   481       8.587099       8.587099       8.587099    7[6-(1,7),6-(6,6),30-(7,7,7)]
   482       6.073418       6.073418       6.073418    7[6-(1,6),6-(7,7),30-(7,7,7)]
   483       9.020493       9.020493       9.020493    7[6-(1,7),6-(6,6),30-(7,7,7)]
   484       8.396012       8.396012       8.396012    7[6-(1,6),6-(7,7),30-(7,7,7)]
   485       8.587099       8.587099       8.587099    7[6-(1,7),6-(6,6),30-(7,7,7)]
   486       6.073418       6.073418       6.073418    7[6-(1,6),6-(7,7),30-(7,7,7)]
   487       9.020493       9.020493       9.020493    7[6-(1,7),6-(6,6),30-(7,7,7)]
   488       8.396012       8.396012       8.396012    7[6-(1,6),6-(7,7),30-(7,7,7)]
   489       8.587099       8.587099       8.587099    7[6-(1,7),6-(6,6),30-(7,7,7)]
   490       6.073418       6.073418       6.073418    7[6-(1,6),6-(7,7),30-(7,7,7)]
   491       9.020493       9.020493       9.020493    7[6-(1,7),6-(6,6),30-(7,7,7)]
   492       8.396012       8.396012       8.396012    7[6-(1,6),6-(7,7),30-(7,7,7)]
   493      18.436949      18.436949      18.436949    7[6-(1,7),6-(6,6),30-(7,7,7)]
   494      15.923268      15.923268      15.923268    7[6-(1,6),6-(7,7),30-(7,7,7)]
   495      18.870343      18.870343      18.870343    7[6-(1,7),6-(6,6),30-(7,7,7)]
   496      18.245862      18.245862      18.245862    7[6-(1,6),6-(7,7),30-(7,7,7)]
   497      18.436949      18.436949      18.436949    7[6-(1,7),6-(6,6),30-(7,7,7)]
   498      15.923268      15.923268      15.923268    7[6-(1,6),6-(7,7),30-(7,7,7)]
   499      18.870343      18.870343      18.870343    7[6-(1,7),6-(6,6),30-(7,7,7)]
   500      18.245862      18.245862      18.245862    7[6-(1,6),6-(7,7),30-(7,7,7)]
   501      18.436949      18.436949      18.436949    7[6-(1,7),6-(6,6),30-(7,7,7)]
   502      15.923268      15.923268      15.923268    7[6-(1,6),6-(7,7),30-(7,7,7)]
   503      18.870343      18.870343      18.870343    7[6-(1,7),6-(6,6),30-(7,7,7)]
   504      18.245862      18.245862      18.245862    7[6-(1,6),6-(7,7),30-(7,7,7)]
   505      11.112601      11.112601      11.112601    7[6-(1,7),6-(6,6),30-(7,7,7)]
   506      13.626282      13.626282      13.626282    7[6-(1,6),6-(7,7),30-(7,7,7)]
   507      10.679207      10.679207      10.679207    7[6-(1,7),6-(6,6),30-(7,7,7)]
   508      11.303688      11.303688      11.303688    7[6-(1,6),6-(7,7),30-(7,7,7)]
   509      11.112601      11.112601      11.112601    7[6-(1,7),6-(6,6),30-(7,7,7)]
   510      13.626282      13.626282      13.626282    7[6-(1,6),6-(7,7),30-(7,7,7)]
   511      10.679207      10.679207      10.679207    7[6-(1,7),6-(6,6),30-(7,7,7)]
   512      11.303688      11.303688      11.303688    7[6-(1,6),6-(7,7),30-(7,7,7)]
   513      11.112601      11.112601      11.112601    7[6-(1,7),6-(6,6),30-(7,7,7)]
   514      13.626282      13.626282      13.626282    7[6-(1,6),6-(7,7),30-(7,7,7)]
   515      10.679207      10.679207      10.679207    7[6-(1,7),6-(6,6),30-(7,7,7)]
   516      11.303688      11.303688      11.303688    7[6-(1,6),6-(7,7),30-(7,7,7)]
   517       1.262751       1.262751       1.262751    7[6-(1,7),6-(6,6),30-(7,7,7)]
   518       3.776432       3.776432       3.776432    7[6-(1,6),6-(7,7),30-(7,7,7)]
   519       0.829357       0.829357       0.829357    7[6-(1,7),6-(6,6),30-(7,7,7)]
   520       1.453838       1.453838       1.453838    7[6-(1,6),6-(7,7),30-(7,7,7)]
   521       1.262751       1.262751       1.262751    7[6-(1,7),6-(6,6),30-(7,7,7)]
   522       3.776432       3.776432       3.776432    7[6-(1,6),6-(7,7),30-(7,7,7)]
   523       0.829357       0.829357       0.829357    7[6-(1,7),6-(6,6),30-(7,7,7)]
   524       1.453838       1.453838       1.453838    7[6-(1,6),6-(7,7),30-(7,7,7)]
   525       1.262751       1.262751       1.262751    7[6-(1,7),6-(6,6),30-(7,7,7)]
   526       3.776432       3.776432       3.776432    7[6-(1,6),6-(7,7),30-(7,7,7)]
   527       0.829357       0.829357       0.829357    7[6-(1,7),6-(6,6),30-(7,7,7)]
   528       1.453838       1.453838       1.453838    7[6-(1,6),6-(7,7),30-(7,7,7)]
   529      14.774775      14.774775      14.774775    7[6-(7,7),8-(0),8-(0)]
   530      14.774775      14.774775      14.774775    7[6-(7,7),8-(0),8-(0)]
   531      14.774775      14.774775      14.774775    7[6-(7,7),8-(0),8-(0)]
   532       4.924925       4.924925       4.924925    7[6-(7,7),8-(0),8-(0)]
   533       4.924925       4.924925       4.924925    7[6-(7,7),8-(0),8-(0)]
   534       4.924925       4.924925       4.924925    7[6-(7,7),8-(0),8-(0)]
   535       4.924925       4.924925       4.924925    7[6-(7,7),8-(0),8-(0)]
   536       4.924925       4.924925       4.924925    7[6-(7,7),8-(0),8-(0)]
   537       4.924925       4.924925       4.924925    7[6-(7,7),8-(0),8-(0)]
   538      14.774775      14.774775      14.774775    7[6-(7,7),8-(0),8-(0)]
   539      14.774775      14.774775      14.774775    7[6-(7,7),8-(0),8-(0)]
   540      14.774775      14.774775      14.774775    7[6-(7,7),8-(0),8-(0)]
   541      12.357622      12.357622      12.357622    7[6-(7,7),8-(0),8-(0)]
   542      12.357622      12.357622      12.357622    7[6-(7,7),8-(0),8-(0)]
   543      12.357622      12.357622      12.357622    7[6-(7,7),8-(0),8-(0)]
   544       2.507772       2.507772       2.507772    7[6-(7,7),8-(0),8-(0)]
   545       2.507772       2.507772       2.507772    7[6-(7,7),8-(0),8-(0)]
   546       2.507772       2.507772       2.507772    7[6-(7,7),8-(0),8-(0)]
   547       7.342078       7.342078       7.342078    7[6-(7,7),8-(0),8-(0)]
   548       7.342078       7.342078       7.342078    7[6-(7,7),8-(0),8-(0)]
   549       7.342078       7.342078       7.342078    7[6-(7,7),8-(0),8-(0)]
   550      17.191928      17.191928      17.191928    7[6-(7,7),8-(0),8-(0)]
   551      17.191928      17.191928      17.191928    7[6-(7,7),8-(0),8-(0)]
   552      17.191928      17.191928      17.191928    7[6-(7,7),8-(0),8-(0)]
   553      13.703111      13.703111      13.703111    8[7-(6,8)]
   554      12.603868      12.603868      12.603868    8[7-(6,8)]
   555      13.703111      13.703111      13.703111    8[7-(6,8)]
   556      12.603868      12.603868      12.603868    8[7-(6,8)]
   557      13.703111      13.703111      13.703111    8[7-(6,8)]
   558      12.603868      12.603868      12.603868    8[7-(6,8)]
   559       3.853261       3.853261       3.853261    8[7-(6,8)]
   560       2.754018       2.754018       2.754018    8[7-(6,8)]
   561       3.853261       3.853261       3.853261    8[7-(6,8)]
   562       2.754018       2.754018       2.754018    8[7-(6,8)]
   563       3.853261       3.853261       3.853261    8[7-(6,8)]
   564       2.754018       2.754018       2.754018    8[7-(6,8)]
   565       5.996589       5.996589       5.996589    8[7-(6,8)]
   566       7.095832       7.095832       7.095832    8[7-(6,8)]
   567       5.996589       5.996589       5.996589    8[7-(6,8)]
   568       7.095832       7.095832       7.095832    8[7-(6,8)]
   569       5.996589       5.996589       5.996589    8[7-(6,8)]
   570       7.095832       7.095832       7.095832    8[7-(6,8)]
   571      15.846439      15.846439      15.846439    8[7-(6,8)]
   572      16.945682      16.945682      16.945682    8[7-(6,8)]
   573      15.846439      15.846439      15.846439    8[7-(6,8)]
   574      16.945682      16.945682      16.945682    8[7-(6,8)]
   575      15.846439      15.846439      15.846439    8[7-(6,8)]
   576      16.945682      16.945682      16.945682    8[7-(6,8)]
   577       5.996589       5.996589       5.996589    8[7-(6,8)]
   578       7.095832       7.095832       7.095832    8[7-(6,8)]
   579       5.996589       5.996589       5.996589    8[7-(6,8)]
   580       7.095832       7.095832       7.095832    8[7-(6,8)]
   581       5.996589       5.996589       5.996589    8[7-(6,8)]
   582       7.095832       7.095832       7.095832    8[7-(6,8)]
   583      15.846439      15.846439      15.846439    8[7-(6,8)]
   584      16.945682      16.945682      16.945682    8[7-(6,8)]
   585      15.846439      15.846439      15.846439    8[7-(6,8)]
   586      16.945682      16.945682      16.945682    8[7-(6,8)]
   587      15.846439      15.846439      15.846439    8[7-(6,8)]
   588      16.945682      16.945682      16.945682    8[7-(6,8)]
   589      13.703111      13.703111      13.703111    8[7-(6,8)]
   590      12.603868      12.603868      12.603868    8[7-(6,8)]
   591      13.703111      13.703111      13.703111    8[7-(6,8)]
   592      12.603868      12.603868      12.603868    8[7-(6,8)]
   593      13.703111      13.703111      13.703111    8[7-(6,8)]
   594      12.603868      12.603868      12.603868    8[7-(6,8)]
   595       3.853261       3.853261       3.853261    8[7-(6,8)]
   596       2.754018       2.754018       2.754018    8[7-(6,8)]
   597       3.853261       3.853261       3.853261    8[7-(6,8)]
   598       2.754018       2.754018       2.754018    8[7-(6,8)]
   599       3.853261       3.853261       3.853261    8[7-(6,8)]
   600       2.754018       2.754018       2.754018    8[7-(6,8)]
