# Supplementary material for: A collection of forcefield precursors for metal–organic frameworks
Source: RSC Adv. 2019 Nov 13;9(63):36492–507. doi: 10.1039/c9ra07327b (PMC9075174; doi:10.1039/c9ra07327b)
Supplement: RA-009-C9RA07327B-s2996 [file RA-009-C9RA07327B-s2996.txt]

YOZQAG_charged

23.078100    0.000000    0.000000
11.539050    19.986221    0.000000
11.539025    6.662059    23.918027

     1      14.184601      14.184601      14.184601    30[8-(30,30),8-(6),8-(6),8-(6)]
     2      12.082072      12.082072      12.082072    30[8-(30,30),8-(6),8-(6),8-(6)]
     3      11.808595      11.808595      11.808595    30[8-(30,30),8-(6),8-(6),8-(6)]
     4      14.143293      14.143293      14.143293    30[8-(30,30),8-(6),8-(6),8-(6)]
     5       8.623933       8.623933       8.623933    30[8-(30,30),8-(6),8-(6),8-(6)]
     6       8.391769       8.391769       8.391769    30[8-(30,30),8-(6),8-(6),8-(6)]
     7      31.971574      31.971574      31.971574    30[8-(30,30),8-(6),8-(6),8-(6)]
     8      34.074103      34.074103      34.074103    30[8-(30,30),8-(6),8-(6),8-(6)]
     9       34.34758       34.34758       34.34758    30[8-(30,30),8-(6),8-(6),8-(6)]
    10      32.012882      32.012882      32.012882    30[8-(30,30),8-(6),8-(6),8-(6)]
    11      37.532242      37.532242      37.532242    30[8-(30,30),8-(6),8-(6),8-(6)]
    12      37.764406      37.764406      37.764406    30[8-(30,30),8-(6),8-(6),8-(6)]
    13       34.61713       34.61713       34.61713    30[8-(30,30),8-(30,30),8-(30,30),8-(6),8-(6),8-(6)]
    14      11.539045      11.539045      11.539045    30[8-(30,30),8-(30,30),8-(30,30),8-(6),8-(6),8-(6)]
    15      14.714582      14.714582      14.714582    1[6-(6,6)]
    16      34.189037      34.189037      34.189037    1[6-(6,6)]
    17      33.880946      33.880946      33.880946    1[6-(6,6)]
    18      33.940952      33.940952      33.940952    1[6-(6,6)]
    19       11.24018       11.24018       11.24018    1[6-(6,6)]
    20      14.690355      14.690355      14.690355    1[6-(6,6)]
    21      17.375498      17.375498      17.375498    1[6-(6,6)]
    22      14.913066      14.913066      14.913066    1[6-(6,6)]
    23      18.956349      18.956349      18.956349    1[6-(6,6)]
    24      20.338729      20.338729      20.338729    1[6-(6,6)]
    25      29.756879      29.756879      29.756879    1[6-(6,6)]
    26      32.852806      32.852806      32.852806    1[6-(6,6)]
    27      29.117624      29.117624      29.117624    1[6-(6,6)]
    28      32.354328      32.354328      32.354328    1[6-(6,6)]
    29      31.378126      31.378126      31.378126    1[6-(6,6)]
    30      18.587092      18.587092      18.587092    1[6-(6,6)]
    31      17.164329      17.164329      17.164329    1[6-(6,6)]
    32      25.946698      25.946698      25.946698    1[6-(6,6)]
    33      22.196513      22.196513      22.196513    1[6-(6,6)]
    34      14.374192      14.374192      14.374192    1[6-(6,6)]
    35      21.873421      21.873421      21.873421    1[6-(6,6)]
    36      21.933426      21.933426      21.933426    1[6-(6,6)]
    37       37.59651       37.59651       37.59651    1[6-(6,6)]
    38      33.838241      33.838241      33.838241    1[6-(6,6)]
    39       25.40205       25.40205       25.40205    1[6-(6,6)]
    40      37.308042      37.308042      37.308042    1[6-(6,6)]
    41       38.59234       38.59234       38.59234    1[6-(6,6)]
    42      16.706226      16.706226      16.706226    1[6-(6,6)]
    43       6.212616       6.212616       6.212616    1[6-(6,6)]
    44      28.597218      28.597218      28.597218    1[6-(6,6)]
    45      29.662278      29.662278      29.662278    1[6-(6,6)]
    46       5.329885       5.329885       5.329885    1[6-(6,6)]
    47      28.404523      28.404523      28.404523    1[6-(6,6)]
    48      26.962144      26.962144      26.962144    1[6-(6,6)]
    49      36.497992      36.497992      36.497992    1[6-(6,6)]
    50      37.160333      37.160333      37.160333    1[6-(6,6)]
    51      31.441593      31.441593      31.441593    1[6-(6,6)]
    52      11.967138      11.967138      11.967138    1[6-(6,6)]
    53      12.275229      12.275229      12.275229    1[6-(6,6)]
    54      12.215223      12.215223      12.215223    1[6-(6,6)]
    55      34.915995      34.915995      34.915995    1[6-(6,6)]
    56       31.46582       31.46582       31.46582    1[6-(6,6)]
    57      28.780677      28.780677      28.780677    1[6-(6,6)]
    58      31.243109      31.243109      31.243109    1[6-(6,6)]
    59      27.199826      27.199826      27.199826    1[6-(6,6)]
    60      25.817446      25.817446      25.817446    1[6-(6,6)]
    61      16.399296      16.399296      16.399296    1[6-(6,6)]
    62      13.303369      13.303369      13.303369    1[6-(6,6)]
    63      17.038551      17.038551      17.038551    1[6-(6,6)]
    64      13.801847      13.801847      13.801847    1[6-(6,6)]
    65      14.778049      14.778049      14.778049    1[6-(6,6)]
    66      27.569083      27.569083      27.569083    1[6-(6,6)]
    67      28.991846      28.991846      28.991846    1[6-(6,6)]
    68      20.209477      20.209477      20.209477    1[6-(6,6)]
    69      23.959662      23.959662      23.959662    1[6-(6,6)]
    70      31.781983      31.781983      31.781983    1[6-(6,6)]
    71      24.282754      24.282754      24.282754    1[6-(6,6)]
    72      24.222749      24.222749      24.222749    1[6-(6,6)]
    73       8.559665       8.559665       8.559665    1[6-(6,6)]
    74      12.317934      12.317934      12.317934    1[6-(6,6)]
    75      20.754125      20.754125      20.754125    1[6-(6,6)]
    76       8.848133       8.848133       8.848133    1[6-(6,6)]
    77       7.563835       7.563835       7.563835    1[6-(6,6)]
    78      29.449949      29.449949      29.449949    1[6-(6,6)]
    79      39.943559      39.943559      39.943559    1[6-(6,6)]
    80      17.558957      17.558957      17.558957    1[6-(6,6)]
    81      16.493897      16.493897      16.493897    1[6-(6,6)]
    82       40.82629       40.82629       40.82629    1[6-(6,6)]
    83      17.751652      17.751652      17.751652    1[6-(6,6)]
    84      19.194031      19.194031      19.194031    1[6-(6,6)]
    85       9.658183       9.658183       9.658183    1[6-(6,6)]
    86       8.995842       8.995842       8.995842    1[6-(6,6)]
    87      36.166828      36.166828      36.166828    6[6-(6,6),8-(0),8-(30)]
    88      36.012206      36.012206      36.012206    6[6-(1,6),6-(1,6),6-(8,8)]
    89      13.938004      13.938004      13.938004    6[1-(0),6-(6,16),6-(6,6)]
    90      34.859456      34.859456      34.859456    6[1-(0),6-(1,6),6-(6,6)]
    91      13.740688      13.740688      13.740688    6[6-(1,6),6-(6,6),16-(6,8,8)]
    92      34.681756      34.681756      34.681756    6[1-(0),6-(1,6),6-(6,6)]
    93      12.592553      12.592553      12.592553    6[6-(1,6),6-(6,16),6-(6,6)]
    94      12.636403      12.636403      12.636403    6[6-(1,6),6-(6,16),6-(6,6)]
    95      13.777615      13.777615      13.777615    6[6-(1,6),6-(6,6),16-(6,8,8)]
    96      11.648661      11.648661      11.648661    6[1-(0),6-(1,6),6-(6,6)]
    97      11.857519      11.857519      11.857519    6[1-(0),6-(1,6),6-(6,6)]
    98      13.932239      13.932239      13.932239    6[1-(0),6-(6,16),6-(6,6)]
    99      12.964114      12.964114      12.964114    6[6-(1,6),6-(1,6),6-(8,8)]
   100      13.079505      13.079505      13.079505    6[6-(6,6),8-(30),8-(30)]
   101      14.982298      14.982298      14.982298    6[6-(6,6),8-(30),8-(30)]
   102      15.996582      15.996582      15.996582    6[6-(1,6),6-(1,6),6-(8,8)]
   103      17.200105      17.200105      17.200105    6[1-(0),6-(1,6),6-(6,6)]
   104      15.716184      15.716184      15.716184    6[1-(0),6-(6,16),6-(6,6)]
   105      18.155539      18.155539      18.155539    6[1-(0),6-(1,6),6-(6,6)]
   106      16.641616      16.641616      16.641616    6[6-(1,6),6-(6,6),16-(6,8,8)]
   107      17.852063      17.852063      17.852063    6[6-(1,6),6-(6,16),6-(6,6)]
   108      18.685183      18.685183      18.685183    6[6-(1,6),6-(6,16),6-(6,6)]
   109      29.609178      29.609178      29.609178    6[6-(1,6),6-(6,6),16-(6,8,8)]
   110      31.449656      31.449656      31.449656    6[1-(0),6-(1,6),6-(6,6)]
   111      30.180362      30.180362      30.180362    6[1-(0),6-(6,16),6-(6,6)]
   112      32.031225      32.031225      32.031225    6[1-(0),6-(1,6),6-(6,6)]
   113      31.419656      31.419656      31.419656    6[6-(1,6),6-(1,6),6-(8,8)]
   114      32.072768      32.072768      32.072768    6[6-(6,6),8-(30),8-(30)]
   115      31.583518      31.583518      31.583518    6[6-(6,6),8-(0),8-(30)]
   116      30.854251      30.854251      30.854251    6[6-(1,6),6-(1,6),6-(8,8)]
   117      29.587264      29.587264      29.587264    6[1-(0),6-(6,16),6-(6,6)]
   118      31.508516      31.508516      31.508516    6[1-(0),6-(1,6),6-(6,6)]
   119      29.043776      29.043776      29.043776    6[6-(1,6),6-(6,6),16-(6,8,8)]
   120       30.93618       30.93618       30.93618    6[1-(0),6-(1,6),6-(6,6)]
   121      29.733812      29.733812      29.733812    6[6-(1,6),6-(6,16),6-(6,6)]
   122      28.933003      28.933003      28.933003    6[6-(1,6),6-(6,16),6-(6,6)]
   123      27.689093      27.689093      27.689093    6[6-(1,6),6-(6,6),16-(6,8,8)]
   124      17.763203      17.763203      17.763203    6[1-(0),6-(1,6),6-(6,6)]
   125      16.892006      16.892006      16.892006    6[1-(0),6-(1,6),6-(6,6)]
   126      26.791356      26.791356      26.791356    6[1-(0),6-(6,16),6-(6,6)]
   127      15.620403      15.620403      15.620403    6[6-(1,6),6-(1,6),6-(8,8)]
   128      14.641893      14.641893      14.641893    6[6-(6,6),8-(30),8-(30)]
   129      12.639871      12.639871      12.639871    6[6-(6,6),8-(30),8-(30)]
   130       12.53602       12.53602       12.53602    6[6-(1,6),6-(1,6),6-(8,8)]
   131      22.879625      22.879625      22.879625    6[1-(0),6-(1,6),6-(6,6)]
   132      13.571074      13.571074      13.571074    6[1-(0),6-(6,16),6-(6,6)]
   133      22.678847      22.678847      22.678847    6[1-(0),6-(1,6),6-(6,6)]
   134      24.938193      24.938193      24.938193    6[6-(1,6),6-(6,6),16-(6,8,8)]
   135       23.74621       23.74621       23.74621    6[6-(1,6),6-(6,16),6-(6,6)]
   136       23.75198       23.75198       23.75198    6[6-(1,6),6-(6,16),6-(6,6)]
   137      36.500298      36.500298      36.500298    6[6-(1,6),6-(6,6),16-(6,8,8)]
   138      34.297494      34.297494      34.297494    6[1-(0),6-(1,6),6-(6,6)]
   139      36.770313      36.770313      36.770313    6[1-(0),6-(6,16),6-(6,6)]
   140      34.519044      34.519044      34.519044    6[1-(0),6-(1,6),6-(6,6)]
   141      35.738723      35.738723      35.738723    6[6-(1,6),6-(1,6),6-(8,8)]
   142      35.962582      35.962582      35.962582    6[6-(6,6),8-(30),8-(30)]
   143      36.101056      36.101056      36.101056    6[6-(6,6),8-(0),8-(30)]
   144      36.984948      36.984948      36.984948    6[6-(1,6),6-(1,6),6-(8,8)]
   145      25.708989      25.708989      25.708989    6[1-(0),6-(6,16),6-(6,6)]
   146      37.483436      37.483436      37.483436    6[1-(0),6-(1,6),6-(6,6)]
   147      26.449797      26.449797      26.449797    6[6-(1,6),6-(6,6),16-(6,8,8)]
   148      38.233475      38.233475      38.233475    6[1-(0),6-(1,6),6-(6,6)]
   149      26.907898      26.907898      26.907898    6[6-(1,6),6-(6,16),6-(6,6)]
   150      27.664861      27.664861      27.664861    6[6-(1,6),6-(6,16),6-(6,6)]
   151      27.767559      27.767559      27.767559    6[6-(1,6),6-(6,6),16-(6,8,8)]
   152       5.205255       5.205255       5.205255    6[1-(0),6-(1,6),6-(6,6)]
   153       5.867598       5.867598       5.867598    6[1-(0),6-(1,6),6-(6,6)]
   154      28.510675      28.510675      28.510675    6[1-(0),6-(6,16),6-(6,6)]
   155       6.032606       6.032606       6.032606    6[6-(1,6),6-(1,6),6-(8,8)]
   156       6.895728       6.895728       6.895728    6[6-(6,6),8-(30),8-(30)]
   157       6.994968       6.994968       6.994968    6[6-(6,6),8-(30),8-(30)]
   158       6.084538       6.084538       6.084538    6[6-(1,6),6-(1,6),6-(8,8)]
   159       29.15456       29.15456       29.15456    6[1-(0),6-(1,6),6-(6,6)]
   160       5.329885       5.329885       5.329885    6[1-(0),6-(6,16),6-(6,6)]
   161      28.399908      28.399908      28.399908    6[1-(0),6-(1,6),6-(6,6)]
   162      27.654486      27.654486      27.654486    6[6-(1,6),6-(6,6),16-(6,8,8)]
   163      27.636023      27.636023      27.636023    6[6-(1,6),6-(6,16),6-(6,6)]
   164      26.797136      26.797136      26.797136    6[6-(1,6),6-(6,16),6-(6,6)]
   165        37.7419        37.7419        37.7419    6[6-(1,6),6-(6,6),16-(6,8,8)]
   166      38.104226      38.104226      38.104226    6[1-(0),6-(1,6),6-(6,6)]
   167      36.900705      36.900705      36.900705    6[1-(0),6-(6,16),6-(6,6)]
   168      37.301109      37.301109      37.301109    6[1-(0),6-(1,6),6-(6,6)]
   169      36.693002      36.693002      36.693002    6[6-(1,6),6-(1,6),6-(8,8)]
   170      35.816036      35.816036      35.816036    6[6-(6,6),8-(30),8-(30)]
   171       9.989347       9.989347       9.989347    6[6-(6,6),8-(0),8-(30)]
   172      10.143969      10.143969      10.143969    6[6-(1,6),6-(1,6),6-(8,8)]
   173      32.218171      32.218171      32.218171    6[1-(0),6-(6,16),6-(6,6)]
   174      11.296719      11.296719      11.296719    6[1-(0),6-(1,6),6-(6,6)]
   175      32.415487      32.415487      32.415487    6[6-(1,6),6-(6,6),16-(6,8,8)]
   176      11.474419      11.474419      11.474419    6[1-(0),6-(1,6),6-(6,6)]
   177      33.563622      33.563622      33.563622    6[6-(1,6),6-(6,16),6-(6,6)]
   178      33.519772      33.519772      33.519772    6[6-(1,6),6-(6,16),6-(6,6)]
   179       32.37856       32.37856       32.37856    6[6-(1,6),6-(6,6),16-(6,8,8)]
   180      34.507514      34.507514      34.507514    6[1-(0),6-(1,6),6-(6,6)]
   181      34.298656      34.298656      34.298656    6[1-(0),6-(1,6),6-(6,6)]
   182      32.223936      32.223936      32.223936    6[1-(0),6-(6,16),6-(6,6)]
   183      33.192061      33.192061      33.192061    6[6-(1,6),6-(1,6),6-(8,8)]
   184       33.07667       33.07667       33.07667    6[6-(6,6),8-(30),8-(30)]
   185      31.173877      31.173877      31.173877    6[6-(6,6),8-(30),8-(30)]
   186      30.159593      30.159593      30.159593    6[6-(1,6),6-(1,6),6-(8,8)]
   187       28.95607       28.95607       28.95607    6[1-(0),6-(1,6),6-(6,6)]
   188      30.439991      30.439991      30.439991    6[1-(0),6-(6,16),6-(6,6)]
   189      28.000636      28.000636      28.000636    6[1-(0),6-(1,6),6-(6,6)]
   190      29.514559      29.514559      29.514559    6[6-(1,6),6-(6,6),16-(6,8,8)]
   191      28.304112      28.304112      28.304112    6[6-(1,6),6-(6,16),6-(6,6)]
   192      27.470992      27.470992      27.470992    6[6-(1,6),6-(6,16),6-(6,6)]
   193      16.546997      16.546997      16.546997    6[6-(1,6),6-(6,6),16-(6,8,8)]
   194      14.706519      14.706519      14.706519    6[1-(0),6-(1,6),6-(6,6)]
   195      15.975813      15.975813      15.975813    6[1-(0),6-(6,16),6-(6,6)]
   196       14.12495       14.12495       14.12495    6[1-(0),6-(1,6),6-(6,6)]
   197      14.736519      14.736519      14.736519    6[6-(1,6),6-(1,6),6-(8,8)]
   198      14.083407      14.083407      14.083407    6[6-(6,6),8-(30),8-(30)]
   199      14.572657      14.572657      14.572657    6[6-(6,6),8-(0),8-(30)]
   200      15.301924      15.301924      15.301924    6[6-(1,6),6-(1,6),6-(8,8)]
   201      16.568911      16.568911      16.568911    6[1-(0),6-(6,16),6-(6,6)]
   202      14.647659      14.647659      14.647659    6[1-(0),6-(1,6),6-(6,6)]
   203      17.112399      17.112399      17.112399    6[6-(1,6),6-(6,6),16-(6,8,8)]
   204      15.219995      15.219995      15.219995    6[1-(0),6-(1,6),6-(6,6)]
   205      16.422363      16.422363      16.422363    6[6-(1,6),6-(6,16),6-(6,6)]
   206      17.223172      17.223172      17.223172    6[6-(1,6),6-(6,16),6-(6,6)]
   207      18.467082      18.467082      18.467082    6[6-(1,6),6-(6,6),16-(6,8,8)]
   208      28.392972      28.392972      28.392972    6[1-(0),6-(1,6),6-(6,6)]
   209      29.264169      29.264169      29.264169    6[1-(0),6-(1,6),6-(6,6)]
   210      19.364819      19.364819      19.364819    6[1-(0),6-(6,16),6-(6,6)]
   211      30.535772      30.535772      30.535772    6[6-(1,6),6-(1,6),6-(8,8)]
   212      31.514282      31.514282      31.514282    6[6-(6,6),8-(30),8-(30)]
   213      33.516304      33.516304      33.516304    6[6-(6,6),8-(30),8-(30)]
   214      22.081105      22.081105      22.081105    6[6-(1,6),6-(1,6),6-(8,8)]
   215       23.27655       23.27655       23.27655    6[1-(0),6-(1,6),6-(6,6)]
   216      21.046051      21.046051      21.046051    6[1-(0),6-(6,16),6-(6,6)]
   217      23.477328      23.477328      23.477328    6[1-(0),6-(1,6),6-(6,6)]
   218      21.217982      21.217982      21.217982    6[6-(1,6),6-(6,6),16-(6,8,8)]
   219      22.409965      22.409965      22.409965    6[6-(1,6),6-(6,16),6-(6,6)]
   220      22.404195      22.404195      22.404195    6[6-(1,6),6-(6,16),6-(6,6)]
   221       9.655877       9.655877       9.655877    6[6-(1,6),6-(6,6),16-(6,8,8)]
   222      11.858681      11.858681      11.858681    6[1-(0),6-(1,6),6-(6,6)]
   223       9.385862       9.385862       9.385862    6[1-(0),6-(6,16),6-(6,6)]
   224      11.637131      11.637131      11.637131    6[1-(0),6-(1,6),6-(6,6)]
   225      10.417452      10.417452      10.417452    6[6-(1,6),6-(1,6),6-(8,8)]
   226      10.193593      10.193593      10.193593    6[6-(6,6),8-(30),8-(30)]
   227      10.055119      10.055119      10.055119    6[6-(6,6),8-(0),8-(30)]
   228       9.171227       9.171227       9.171227    6[6-(1,6),6-(1,6),6-(8,8)]
   229      20.447186      20.447186      20.447186    6[1-(0),6-(6,16),6-(6,6)]
   230       8.672739       8.672739       8.672739    6[1-(0),6-(1,6),6-(6,6)]
   231      19.706378      19.706378      19.706378    6[6-(1,6),6-(6,6),16-(6,8,8)]
   232         7.9227         7.9227         7.9227    6[1-(0),6-(1,6),6-(6,6)]
   233      19.248277      19.248277      19.248277    6[6-(1,6),6-(6,16),6-(6,6)]
   234      18.491314      18.491314      18.491314    6[6-(1,6),6-(6,16),6-(6,6)]
   235      18.388616      18.388616      18.388616    6[6-(1,6),6-(6,6),16-(6,8,8)]
   236       40.95092       40.95092       40.95092    6[1-(0),6-(1,6),6-(6,6)]
   237      40.288577      40.288577      40.288577    6[1-(0),6-(1,6),6-(6,6)]
   238        17.6455        17.6455        17.6455    6[1-(0),6-(6,16),6-(6,6)]
   239      40.123569      40.123569      40.123569    6[6-(1,6),6-(1,6),6-(8,8)]
   240      39.260447      39.260447      39.260447    6[6-(6,6),8-(30),8-(30)]
   241      39.161207      39.161207      39.161207    6[6-(6,6),8-(30),8-(30)]
   242      16.993537      16.993537      16.993537    6[6-(1,6),6-(1,6),6-(8,8)]
   243      17.001615      17.001615      17.001615    6[1-(0),6-(1,6),6-(6,6)]
   244       17.74819       17.74819       17.74819    6[1-(0),6-(6,16),6-(6,6)]
   245      17.756267      17.756267      17.756267    6[1-(0),6-(1,6),6-(6,6)]
   246      18.501689      18.501689      18.501689    6[6-(1,6),6-(6,6),16-(6,8,8)]
   247      18.520152      18.520152      18.520152    6[6-(1,6),6-(6,16),6-(6,6)]
   248      19.359039      19.359039      19.359039    6[6-(1,6),6-(6,16),6-(6,6)]
   249       8.414275       8.414275       8.414275    6[6-(1,6),6-(6,6),16-(6,8,8)]
   250       8.051949       8.051949       8.051949    6[1-(0),6-(1,6),6-(6,6)]
   251        9.25547        9.25547        9.25547    6[1-(0),6-(6,16),6-(6,6)]
   252       8.855066       8.855066       8.855066    6[1-(0),6-(1,6),6-(6,6)]
   253       9.463173       9.463173       9.463173    6[6-(1,6),6-(1,6),6-(8,8)]
   254      10.340139      10.340139      10.340139    6[6-(6,6),8-(30),8-(30)]
   255       14.81982       14.81982       14.81982    16[6-(6,6),6-(6,6),8-(0),8-(0)]
   256      16.494379      16.494379      16.494379    16[6-(6,6),6-(6,6),8-(0),8-(0)]
   257      27.450811      27.450811      27.450811    16[6-(6,6),6-(6,6),8-(0),8-(0)]
   258      26.101562      26.101562      26.101562    16[6-(6,6),6-(6,6),8-(0),8-(0)]
   259      26.963632      26.963632      26.963632    16[6-(6,6),6-(6,6),8-(0),8-(0)]
   260      26.638358      26.638358      26.638358    16[6-(6,6),6-(6,6),8-(0),8-(0)]
   261      31.336355      31.336355      31.336355    16[6-(6,6),6-(6,6),8-(0),8-(0)]
   262      29.661796      29.661796      29.661796    16[6-(6,6),6-(6,6),8-(0),8-(0)]
   263      18.705364      18.705364      18.705364    16[6-(6,6),6-(6,6),8-(0),8-(0)]
   264      20.054613      20.054613      20.054613    16[6-(6,6),6-(6,6),8-(0),8-(0)]
   265      19.192543      19.192543      19.192543    16[6-(6,6),6-(6,6),8-(0),8-(0)]
   266      19.517817      19.517817      19.517817    16[6-(6,6),6-(6,6),8-(0),8-(0)]
   267      13.977243      13.977243      13.977243    8[6-(6,8),30-(8,8,8)]
   268      12.201385      12.201385      12.201385    8[6-(6,8),30-(8,8,8)]
   269       37.22842       37.22842       37.22842    8[6-(6,8),30-(8,8,8)]
   270      35.297938      35.297938      35.297938    8[6-(6,8)]
   271      16.035806      16.035806      16.035806    8[16-(6,6,8)]
   272      14.892285      14.892285      14.892285    8[16-(6,6,8)]
   273       33.04551       33.04551       33.04551    8[6-(6,8),30-(8,8,8,8,8)]
   274      31.568512      31.568512      31.568512    8[6-(6,8),30-(8,8,8)]
   275      15.341162      15.341162      15.341162    8[6-(6,8),30-(8,8,8)]
   276      13.846856      13.846856      13.846856    8[6-(6,8),30-(8,8,8)]
   277      26.975967      26.975967      26.975967    8[16-(6,6,8)]
   278      16.484686      16.484686      16.484686    8[16-(6,6,8)]
   279      33.823245      33.823245      33.823245    8[30-(8,8,8),30-(8,8,8),30-(8,8,8,8,8)]
   280      13.441831      13.441831      13.441831    8[6-(6,8),30-(8,8,8)]
   281      15.117302      15.117302      15.117302    8[6-(6,8),30-(8,8,8)]
   282      30.945408      30.945408      30.945408    8[6-(6,8),30-(8,8,8)]
   283      32.760501      32.760501      32.760501    8[6-(6,8)]
   284      27.364845      27.364845      27.364845    8[16-(6,6,8)]
   285      26.432488      26.432488      26.432488    8[16-(6,6,8)]
   286      34.975993      34.975993      34.975993    8[6-(6,8),30-(8,8,8,8,8)]
   287      37.154566      37.154566      37.154566    8[6-(6,8),30-(8,8,8)]
   288      11.728285      11.728285      11.728285    8[6-(6,8),30-(8,8,8)]
   289      13.650692      13.650692      13.650692    8[6-(6,8),30-(8,8,8)]
   290      26.354012      26.354012      26.354012    8[16-(6,6,8)]
   291       27.21831       27.21831       27.21831    8[16-(6,6,8)]
   292      33.652467      33.652467      33.652467    8[30-(8,8,8),30-(8,8,8),30-(8,8,8,8,8)]
   293       7.198051       7.198051       7.198051    8[6-(6,8),30-(8,8,8)]
   294       7.298442       7.298442       7.298442    8[6-(6,8),30-(8,8,8)]
   295      35.677572      35.677572      35.677572    8[6-(6,8),30-(8,8,8)]
   296      35.792963      35.792963      35.792963    8[6-(6,8)]
   297      25.833613      25.833613      25.833613    8[16-(6,6,8)]
   298      27.909487      27.909487      27.909487    8[16-(6,6,8)]
   299      35.829883      35.829883      35.829883    8[6-(6,8),30-(8,8,8,8,8)]
   300      35.128309      35.128309      35.128309    8[6-(6,8),30-(8,8,8)]
   301       7.547687       7.547687       7.547687    8[6-(6,8),30-(8,8,8)]
   302       7.119589       7.119589       7.119589    8[6-(6,8),30-(8,8,8)]
   303      15.904248      15.904248      15.904248    8[16-(6,6,8)]
   304      25.531301      25.531301      25.531301    8[16-(6,6,8)]
   305      36.375683      36.375683      36.375683    8[30-(8,8,8),30-(8,8,8),30-(8,8,8,8,8)]
   306      32.178932      32.178932      32.178932    8[6-(6,8),30-(8,8,8)]
   307       33.95479       33.95479       33.95479    8[6-(6,8),30-(8,8,8)]
   308       8.927755       8.927755       8.927755    8[6-(6,8),30-(8,8,8)]
   309      10.858237      10.858237      10.858237    8[6-(6,8)]
   310      30.120369      30.120369      30.120369    8[16-(6,6,8)]
   311       31.26389       31.26389       31.26389    8[16-(6,6,8)]
   312      13.110665      13.110665      13.110665    8[6-(6,8),30-(8,8,8,8,8)]
   313      14.587663      14.587663      14.587663    8[6-(6,8),30-(8,8,8)]
   314      30.815013      30.815013      30.815013    8[6-(6,8),30-(8,8,8)]
   315      32.309319      32.309319      32.309319    8[6-(6,8),30-(8,8,8)]
   316      19.180208      19.180208      19.180208    8[16-(6,6,8)]
   317      29.671489      29.671489      29.671489    8[16-(6,6,8)]
   318       12.33293       12.33293       12.33293    8[30-(8,8,8),30-(8,8,8),30-(8,8,8,8,8)]
   319      32.714344      32.714344      32.714344    8[6-(6,8),30-(8,8,8)]
   320      31.038873      31.038873      31.038873    8[6-(6,8),30-(8,8,8)]
   321      15.210767      15.210767      15.210767    8[6-(6,8),30-(8,8,8)]
   322      13.395674      13.395674      13.395674    8[6-(6,8)]
   323       18.79133       18.79133       18.79133    8[16-(6,6,8)]
   324      19.723687      19.723687      19.723687    8[16-(6,6,8)]
   325      11.180182      11.180182      11.180182    8[6-(6,8),30-(8,8,8,8,8)]
   326       9.001609       9.001609       9.001609    8[6-(6,8),30-(8,8,8)]
   327       34.42789       34.42789       34.42789    8[6-(6,8),30-(8,8,8)]
   328      32.505483      32.505483      32.505483    8[6-(6,8),30-(8,8,8)]
   329      19.802163      19.802163      19.802163    8[16-(6,6,8)]
   330      18.937865      18.937865      18.937865    8[16-(6,6,8)]
   331      12.503708      12.503708      12.503708    8[30-(8,8,8),30-(8,8,8),30-(8,8,8,8,8)]
   332      38.958124      38.958124      38.958124    8[6-(6,8),30-(8,8,8)]
   333      38.857733      38.857733      38.857733    8[6-(6,8),30-(8,8,8)]
   334      10.478603      10.478603      10.478603    8[6-(6,8),30-(8,8,8)]
   335      10.363212      10.363212      10.363212    8[6-(6,8)]
   336      20.322562      20.322562      20.322562    8[16-(6,6,8)]
   337      18.246688      18.246688      18.246688    8[16-(6,6,8)]
   338      10.326292      10.326292      10.326292    8[6-(6,8),30-(8,8,8,8,8)]
   339      11.027866      11.027866      11.027866    8[6-(6,8),30-(8,8,8)]
   340      38.608488      38.608488      38.608488    8[6-(6,8),30-(8,8,8)]
   341      39.036586      39.036586      39.036586    8[6-(6,8),30-(8,8,8)]
   342      30.251927      30.251927      30.251927    8[16-(6,6,8)]
   343      20.624874      20.624874      20.624874    8[16-(6,6,8)]
   344       9.780492       9.780492       9.780492    8[30-(8,8,8),30-(8,8,8),30-(8,8,8,8,8)]
