# Supplementary material for: A collection of forcefield precursors for metal–organic frameworks
Source: RSC Adv. 2019 Nov 13;9(63):36492–507. doi: 10.1039/c9ra07327b (PMC9075174; doi:10.1039/c9ra07327b)
Supplement: RA-009-C9RA07327B-s2997 [file RA-009-C9RA07327B-s2997.txt]

YUCZOM_clean

8.125600    0.000000    0.000000
2.249264    10.258407    0.000000
1.124636    5.129214    10.097993

     1       4.029635       4.029635       4.029635    26[7-(6,6),7-(6,6),8-(6),8-(6)]
     2       9.217067       9.217067       9.217067    26[7-(6,6),7-(6,6),8-(6),8-(6)]
     3       7.400334       7.400334       7.400334    1[6-(8,8)]
     4       5.056258       5.056258       5.056258    1[6-(6,7)]
     5        4.77277        4.77277        4.77277    1[6-(6,6)]
     6       5.773373       5.773373       5.773373    1[6-(6,6)]
     7       4.886351       4.886351       4.886351    1[6-(6,7)]
     8        3.60007        3.60007        3.60007    1[6-(6,6)]
     9       3.384215       3.384215       3.384215    1[6-(6,7)]
    10       5.241886       5.241886       5.241886    1[6-(6,6)]
    11       5.000839       5.000839       5.000839    1[6-(6,7)]
    12       2.212902       2.212902       2.212902    1[6-(8,8)]
    13       7.994425       7.994425       7.994425    1[6-(6,7)]
    14       7.710935       7.710935       7.710935    1[6-(6,6)]
    15       9.836173       9.836173       9.836173    1[6-(6,6)]
    16      10.073781      10.073781      10.073781    1[6-(6,7)]
    17       8.787506       8.787506       8.787506    1[6-(6,6)]
    18       8.571649       8.571649       8.571649    1[6-(6,7)]
    19      10.429321      10.429321      10.429321    1[6-(6,6)]
    20      10.188272      10.188272      10.188272    1[6-(6,7)]
    21        5.37492        5.37492        5.37492    6[1-(0),8-(26),8-(26)]
    22       5.430153       5.430153       5.430153    6[1-(0),6-(1,6),7-(6,26)]
    23       5.250622       5.250622       5.250622    6[1-(0),6-(1,7),6-(6,6)]
    24       5.782302       5.782302       5.782302    6[6-(1,6),6-(1,6),6-(6,6)]
    25       6.506477       6.506477       6.506477    6[1-(0),6-(1,7),6-(6,6)]
    26       4.395309       4.395309       4.395309    6[1-(0),6-(1,6),7-(6,26)]
    27       4.472622       4.472622       4.472622    6[6-(1,6),6-(1,6),6-(6,6)]
    28       3.898203       3.898203       3.898203    6[1-(0),6-(1,7),6-(6,6)]
    29       3.771432       3.771432       3.771432    6[1-(0),6-(1,6),7-(6,26)]
    30       4.871921       4.871921       4.871921    6[1-(0),6-(1,7),6-(6,6)]
    31        4.71438        4.71438        4.71438    6[1-(0),6-(1,6),7-(6,26)]
    32       2.436752       2.436752       2.436752    6[1-(0),8-(26),8-(26)]
    33       8.368319       8.368319       8.368319    6[1-(0),6-(1,6),7-(6,26)]
    34       8.188788       8.188788       8.188788    6[1-(0),6-(1,7),6-(6,6)]
    35       8.720467       8.720467       8.720467    6[6-(1,6),6-(1,6),6-(6,6)]
    36       9.444642       9.444642       9.444642    6[1-(0),6-(1,7),6-(6,6)]
    37       9.582739       9.582739       9.582739    6[1-(0),6-(1,6),7-(6,26)]
    38       9.660057       9.660057       9.660057    6[6-(1,6),6-(1,6),6-(6,6)]
    39       9.085638       9.085638       9.085638    6[1-(0),6-(1,7),6-(6,6)]
    40       8.958866       8.958866       8.958866    6[1-(0),6-(1,6),7-(6,26)]
    41      10.059356      10.059356      10.059356    6[1-(0),6-(1,7),6-(6,6)]
    42       9.901814       9.901814       9.901814    6[1-(0),6-(1,6),7-(6,26)]
    43        4.17631        4.17631        4.17631    7[6-(1,6),6-(1,6),26-(7,8,8)]
    44       3.858551       3.858551       3.858551    7[6-(1,6),6-(1,6),26-(7,8,8)]
    45       9.363743       9.363743       9.363743    7[6-(1,6),6-(1,6),26-(7,8,8)]
    46       9.045982       9.045982       9.045982    7[6-(1,6),6-(1,6),26-(7,8,8)]
    47       4.891243       4.891243       4.891243    8[6-(1,8),26-(7,7,8)]
    48       8.381422       8.381422       8.381422    8[6-(1,8),26-(7,7,8)]
    49       1.953076       1.953076       1.953076    8[6-(1,8),26-(7,7,8)]
    50       3.193991       3.193991       3.193991    8[6-(1,8),26-(7,7,8)]
