# Supplementary material for: A collection of forcefield precursors for metal–organic frameworks
Source: RSC Adv. 2019 Nov 13;9(63):36492–507. doi: 10.1039/c9ra07327b (PMC9075174; doi:10.1039/c9ra07327b)
Supplement: RA-009-C9RA07327B-s2998 [file RA-009-C9RA07327B-s2998.txt]

YUGZIK_clean

23.595600    0.000000    0.000000
-2.091895    23.502687    0.000000
10.751863    11.751305    26.308504

     1      22.026686      22.026686      22.026686    30[7-(6,6),7-(6,6),7-(6,6),7-(6,6),7-(6,6)]
     2       9.182939       9.182939       9.182939    30[7-(6,6),7-(6,6),7-(6,6),7-(6,6),7-(6,6)]
     3      10.228882      10.228882      10.228882    30[7-(6,6),7-(6,6),7-(6,6),7-(6,6),7-(6,6)]
     4      23.072629      23.072629      23.072629    30[7-(6,6),7-(6,6),7-(6,6),7-(6,6),7-(6,6)]
     5      10.228887      10.228887      10.228887    30[7-(6,6),8-(6),8-(6),8-(6),8-(6)]
     6      10.228886      10.228886      10.228886    30[7-(6,6),8-(6),8-(6),8-(6),8-(6)]
     7      22.026681      22.026681      22.026681    30[7-(6,6),8-(6),8-(6),8-(6),8-(6)]
     8      22.026682      22.026682      22.026682    30[7-(6,6),8-(6),8-(6),8-(6),8-(6)]
     9      24.615132      24.615132      24.615132    1[6-(6,6)]
    10      26.337646      26.337646      26.337646    1[6-(6,6)]
    11      26.445748      26.445748      26.445748    1[6-(6,6)]
    12      24.755142      24.755142      24.755142    1[6-(6,6)]
    13      27.230688      27.230688      27.230688    1[6-(6,6)]
    14      29.523995      29.523995      29.523995    1[6-(6,6)]
    15      29.496042      29.496042      29.496042    1[6-(6,6)]
    16      27.183975      27.183975      27.183975    1[6-(6,6)]
    17      21.945762      21.945762      21.945762    1[6-(6,6)]
    18      22.235176      22.235176      22.235176    1[6-(6,6)]
    19      21.899394      21.899394      21.899394    1[6-(6,6)]
    20      21.948379      21.948379      21.948379    1[6-(6,6)]
    21      21.899338      21.899338      21.899338    1[6-(6,6)]
    22      23.788089      23.788089      23.788089    1[6-(6,7)]
    23      23.852484      23.852484      23.852484    1[6-(6,6)]
    24      20.266884      20.266884      20.266884    1[6-(6,6)]
    25      20.320888      20.320888      20.320888    1[6-(6,7)]
    26      19.438241      19.438241      19.438241    1[6-(6,6)]
    27      17.715727      17.715727      17.715727    1[6-(6,6)]
    28      17.607625      17.607625      17.607625    1[6-(6,6)]
    29      19.298231      19.298231      19.298231    1[6-(6,6)]
    30      16.822684      16.822684      16.822684    1[6-(6,6)]
    31      14.529376      14.529376      14.529376    1[6-(6,6)]
    32      14.557333      14.557333      14.557333    1[6-(6,6)]
    33        16.8694        16.8694        16.8694    1[6-(6,6)]
    34      22.107613      22.107613      22.107613    1[6-(6,6)]
    35      21.818198      21.818198      21.818198    1[6-(6,6)]
    36      22.153979      22.153979      22.153979    1[6-(6,6)]
    37      22.104992      22.104992      22.104992    1[6-(6,6)]
    38      22.154033      22.154033      22.154033    1[6-(6,6)]
    39      20.265277      20.265277      20.265277    1[6-(6,7)]
    40      20.200883      20.200883      20.200883    1[6-(6,6)]
    41      23.786485      23.786485      23.786485    1[6-(6,6)]
    42      23.732483      23.732483      23.732483    1[6-(6,7)]
    43      13.848642      13.848642      13.848642    1[6-(6,6)]
    44      12.285391      12.285391      12.285391    1[6-(6,6)]
    45       7.008965       7.008965       7.008965    1[6-(6,6)]
    46      28.698922      28.698922      28.698922    1[6-(6,6)]
    47        9.78945        9.78945        9.78945    1[6-(6,6)]
    48       9.885079       9.885079       9.885079    1[6-(6,6)]
    49       9.913032       9.913032       9.913032    1[6-(6,6)]
    50       9.764237       9.764237       9.764237    1[6-(6,6)]
    51      14.396225      14.396225      14.396225    1[6-(6,6)]
    52      16.762898      16.762898      16.762898    1[6-(6,6)]
    53      17.807655      17.807655      17.807655    1[6-(6,6)]
    54      16.643833      16.643833      16.643833    1[6-(6,6)]
    55      14.242286      14.242286      14.242286    1[6-(6,6)]
    56      22.988148      22.988148      22.988148    1[6-(6,7)]
    57      -0.620472      -0.620472      -0.620472    1[6-(6,6)]
    58      31.676754      31.676754      31.676754    1[6-(6,6)]
    59       8.109351       8.109351       8.109351    1[6-(6,7)]
    60      28.112836      28.112836      28.112836    1[6-(6,6)]
    61       8.172383       8.172383       8.172383    1[6-(6,6)]
    62      13.448809      13.448809      13.448809    1[6-(6,6)]
    63      15.354452      15.354452      15.354452    1[6-(6,6)]
    64      10.668325      10.668325      10.668325    1[6-(6,6)]
    65      10.572696      10.572696      10.572696    1[6-(6,6)]
    66       10.54474       10.54474       10.54474    1[6-(6,6)]
    67      10.693534      10.693534      10.693534    1[6-(6,6)]
    68      27.565252      27.565252      27.565252    1[6-(6,6)]
    69      25.198579      25.198579      25.198579    1[6-(6,6)]
    70      24.153824      24.153824      24.153824    1[6-(6,6)]
    71      25.317648      25.317648      25.317648    1[6-(6,6)]
    72      27.719194      27.719194      27.719194    1[6-(6,6)]
    73      21.065212      21.065212      21.065212    1[6-(6,7)]
    74       21.07823       21.07823       21.07823    1[6-(6,6)]
    75      10.284728      10.284728      10.284728    1[6-(6,6)]
    76      10.256529      10.256529      10.256529    1[6-(6,7)]
    77       7.640436       7.640436       7.640436    1[6-(6,6)]
    78       5.917922       5.917922       5.917922    1[6-(6,6)]
    79        5.80982        5.80982        5.80982    1[6-(6,6)]
    80       7.500426       7.500426       7.500426    1[6-(6,6)]
    81        5.02488        5.02488        5.02488    1[6-(6,6)]
    82       2.731573       2.731573       2.731573    1[6-(6,6)]
    83       2.759526       2.759526       2.759526    1[6-(6,6)]
    84       5.071593       5.071593       5.071593    1[6-(6,6)]
    85      10.309806      10.309806      10.309806    1[6-(6,6)]
    86      10.020392      10.020392      10.020392    1[6-(6,6)]
    87      10.356174      10.356174      10.356174    1[6-(6,6)]
    88      10.307189      10.307189      10.307189    1[6-(6,6)]
    89       10.35623       10.35623       10.35623    1[6-(6,6)]
    90       8.467479       8.467479       8.467479    1[6-(6,7)]
    91       8.403084       8.403084       8.403084    1[6-(6,6)]
    92      11.988684      11.988684      11.988684    1[6-(6,6)]
    93       11.93468       11.93468       11.93468    1[6-(6,7)]
    94      12.817327      12.817327      12.817327    1[6-(6,6)]
    95      14.539841      14.539841      14.539841    1[6-(6,6)]
    96      14.647943      14.647943      14.647943    1[6-(6,6)]
    97      12.957337      12.957337      12.957337    1[6-(6,6)]
    98      15.432884      15.432884      15.432884    1[6-(6,6)]
    99      17.726192      17.726192      17.726192    1[6-(6,6)]
   100      17.698235      17.698235      17.698235    1[6-(6,6)]
   101      15.386168      15.386168      15.386168    1[6-(6,6)]
   102      10.147955      10.147955      10.147955    1[6-(6,6)]
   103       10.43737       10.43737       10.43737    1[6-(6,6)]
   104      10.101589      10.101589      10.101589    1[6-(6,6)]
   105      10.150576      10.150576      10.150576    1[6-(6,6)]
   106      10.101535      10.101535      10.101535    1[6-(6,6)]
   107      11.990291      11.990291      11.990291    1[6-(6,7)]
   108      12.054685      12.054685      12.054685    1[6-(6,6)]
   109       8.469083       8.469083       8.469083    1[6-(6,6)]
   110       8.523085       8.523085       8.523085    1[6-(6,7)]
   111      18.406926      18.406926      18.406926    1[6-(6,6)]
   112      19.970177      19.970177      19.970177    1[6-(6,6)]
   113      25.246603      25.246603      25.246603    1[6-(6,6)]
   114       3.556646       3.556646       3.556646    1[6-(6,6)]
   115      22.466118      22.466118      22.466118    1[6-(6,6)]
   116      22.370489      22.370489      22.370489    1[6-(6,6)]
   117      22.342536      22.342536      22.342536    1[6-(6,6)]
   118      22.491331      22.491331      22.491331    1[6-(6,6)]
   119      17.859343      17.859343      17.859343    1[6-(6,6)]
   120       15.49267       15.49267       15.49267    1[6-(6,6)]
   121      14.447913      14.447913      14.447913    1[6-(6,6)]
   122      15.611735      15.611735      15.611735    1[6-(6,6)]
   123      18.013282      18.013282      18.013282    1[6-(6,6)]
   124        9.26742        9.26742        9.26742    1[6-(6,7)]
   125       32.87604       32.87604       32.87604    1[6-(6,6)]
   126       0.578814       0.578814       0.578814    1[6-(6,6)]
   127      24.146217      24.146217      24.146217    1[6-(6,7)]
   128       4.142732       4.142732       4.142732    1[6-(6,6)]
   129      24.083185      24.083185      24.083185    1[6-(6,6)]
   130      18.806759      18.806759      18.806759    1[6-(6,6)]
   131      16.901116      16.901116      16.901116    1[6-(6,6)]
   132      21.587243      21.587243      21.587243    1[6-(6,6)]
   133      21.682872      21.682872      21.682872    1[6-(6,6)]
   134      21.710828      21.710828      21.710828    1[6-(6,6)]
   135      21.562034      21.562034      21.562034    1[6-(6,6)]
   136       4.690316       4.690316       4.690316    1[6-(6,6)]
   137       7.056989       7.056989       7.056989    1[6-(6,6)]
   138       8.101744       8.101744       8.101744    1[6-(6,6)]
   139        6.93792        6.93792        6.93792    1[6-(6,6)]
   140       4.536374       4.536374       4.536374    1[6-(6,6)]
   141      11.190356      11.190356      11.190356    1[6-(6,7)]
   142      11.177338      11.177338      11.177338    1[6-(6,6)]
   143       21.97084       21.97084       21.97084    1[6-(6,6)]
   144      21.999039      21.999039      21.999039    1[6-(6,7)]
   145      23.209101      23.209101      23.209101    6[6-(1,6),6-(6,6),7-(6,30)]
   146      24.485293      24.485293      24.485293    6[1-(0),6-(1,6),6-(6,7)]
   147      25.420505      25.420505      25.420505    6[1-(0),6-(1,6),6-(6,7)]
   148      24.807441      24.807441      24.807441    6[6-(1,6),6-(6,6),7-(6,30)]
   149       25.45859       25.45859       25.45859    6[6-(6,6),6-(6,7),6-(6,7)]
   150      24.851387      24.851387      24.851387    6[6-(1,6),6-(6,6),7-(6,30)]
   151      25.523304      25.523304      25.523304    6[1-(0),6-(1,6),6-(6,7)]
   152      24.603942      24.603942      24.603942    6[1-(0),6-(1,6),6-(6,7)]
   153      23.330117      23.330117      23.330117    6[6-(1,6),6-(6,6),7-(6,30)]
   154      21.971086      21.971086      21.971086    6[6-(6,6),6-(6,7),6-(6,7)]
   155      26.966655      26.966655      26.966655    6[6-(1,6),6-(1,6),6-(6,6)]
   156      27.677181      27.677181      27.677181    6[1-(0),6-(1,6),6-(6,6)]
   157      29.058985      29.058985      29.058985    6[1-(0),6-(1,6),6-(6,6)]
   158      29.746939      29.746939      29.746939    6[6-(1,6),6-(1,6),6-(8,8)]
   159      29.050851      29.050851      29.050851    6[1-(0),6-(1,6),6-(6,6)]
   160      27.654028      27.654028      27.654028    6[1-(0),6-(1,6),6-(6,6)]
   161       7.667311       7.667311       7.667311    6[6-(6,6),8-(30),8-(30)]
   162      21.927168      21.927168      21.927168    6[6-(1,6),6-(1,6),6-(6,6)]
   163      21.981684      21.981684      21.981684    6[1-(0),6-(1,6),6-(6,6)]
   164      22.088681      22.088681      22.088681    6[1-(0),6-(1,6),6-(1,6)]
   165      21.967985      21.967985      21.967985    6[1-(0),6-(1,6),6-(1,6)]
   166      21.946805      21.946805      21.946805    6[1-(0),6-(1,6),6-(1,6)]
   167       21.92051       21.92051       21.92051    6[1-(0),6-(1,6),6-(6,6)]
   168      23.055683      23.055683      23.055683    6[1-(0),6-(1,6),7-(6,30)]
   169       23.09729       23.09729       23.09729    6[1-(0),6-(1,7),6-(6,6)]
   170      20.989317      20.989317      20.989317    6[1-(0),6-(1,7),6-(6,6)]
   171      21.028613      21.028613      21.028613    6[1-(0),6-(1,6),7-(6,30)]
   172      20.844272      20.844272      20.844272    6[6-(1,6),6-(6,6),7-(6,30)]
   173       19.56808       19.56808       19.56808    6[1-(0),6-(1,6),6-(6,7)]
   174      18.632868      18.632868      18.632868    6[1-(0),6-(1,6),6-(6,7)]
   175      19.245932      19.245932      19.245932    6[6-(1,6),6-(6,6),7-(6,30)]
   176      18.594783      18.594783      18.594783    6[6-(6,6),6-(6,7),6-(6,7)]
   177      19.201986      19.201986      19.201986    6[6-(1,6),6-(6,6),7-(6,30)]
   178       18.53007       18.53007       18.53007    6[1-(0),6-(1,6),6-(6,7)]
   179      19.449431      19.449431      19.449431    6[1-(0),6-(1,6),6-(6,7)]
   180      20.723257      20.723257      20.723257    6[6-(1,6),6-(6,6),7-(6,30)]
   181      22.082288      22.082288      22.082288    6[6-(6,6),6-(6,7),6-(6,7)]
   182      17.086718      17.086718      17.086718    6[6-(1,6),6-(1,6),6-(6,6)]
   183      16.376191      16.376191      16.376191    6[1-(0),6-(1,6),6-(6,6)]
   184      14.994387      14.994387      14.994387    6[1-(0),6-(1,6),6-(6,6)]
   185      14.306434      14.306434      14.306434    6[6-(1,6),6-(1,6),6-(8,8)]
   186      15.002523      15.002523      15.002523    6[1-(0),6-(1,6),6-(6,6)]
   187      16.399346      16.399346      16.399346    6[1-(0),6-(1,6),6-(6,6)]
   188      12.790462      12.790462      12.790462    6[6-(6,6),8-(30),8-(30)]
   189      22.126205      22.126205      22.126205    6[6-(1,6),6-(1,6),6-(6,6)]
   190       22.07169       22.07169       22.07169    6[1-(0),6-(1,6),6-(6,6)]
   191      21.964693      21.964693      21.964693    6[1-(0),6-(1,6),6-(1,6)]
   192      22.085388      22.085388      22.085388    6[1-(0),6-(1,6),6-(1,6)]
   193      22.106567      22.106567      22.106567    6[1-(0),6-(1,6),6-(1,6)]
   194      22.132862      22.132862      22.132862    6[1-(0),6-(1,6),6-(6,6)]
   195      20.997683      20.997683      20.997683    6[1-(0),6-(1,6),7-(6,30)]
   196      20.956078      20.956078      20.956078    6[1-(0),6-(1,7),6-(6,6)]
   197      23.064052      23.064052      23.064052    6[1-(0),6-(1,7),6-(6,6)]
   198      23.024758      23.024758      23.024758    6[1-(0),6-(1,6),7-(6,30)]
   199      12.095112      12.095112      12.095112    6[6-(1,6),6-(6,6),7-(6,30)]
   200      12.920156      12.920156      12.920156    6[1-(0),6-(1,6),6-(6,7)]
   201      12.053787      12.053787      12.053787    6[1-(0),6-(1,6),6-(6,7)]
   202      10.736692      10.736692      10.736692    6[6-(1,6),6-(6,6),7-(6,30)]
   203       9.568198       9.568198       9.568198    6[6-(6,6),6-(6,7),6-(6,7)]
   204       8.259114       8.259114       8.259114    6[6-(1,6),6-(6,6),7-(6,30)]
   205       7.052897       7.052897       7.052897    6[1-(0),6-(1,6),6-(6,7)]
   206      29.599683      29.599683      29.599683    6[1-(0),6-(1,6),6-(6,7)]
   207       6.555062       6.555062       6.555062    6[6-(1,6),6-(6,6),7-(6,30)]
   208      12.616959      12.616959      12.616959    6[6-(6,6),6-(6,7),6-(6,7)]
   209       9.737012       9.737012       9.737012    6[6-(1,6),6-(1,6),6-(6,6)]
   210       9.800707       9.800707       9.800707    6[1-(0),6-(1,6),6-(6,6)]
   211       9.884118       9.884118       9.884118    6[1-(0),6-(1,6),6-(6,6)]
   212       9.967816       9.967816       9.967816    6[6-(1,6),6-(1,6),6-(8,8)]
   213       9.895335       9.895335       9.895335    6[1-(0),6-(1,6),6-(6,6)]
   214       9.793035       9.793035       9.793035    6[1-(0),6-(1,6),6-(6,6)]
   215      10.093789      10.093789      10.093789    6[6-(6,6),8-(30),8-(30)]
   216      14.080882      14.080882      14.080882    6[6-(1,6),6-(1,6),6-(6,6)]
   217      14.827816      14.827816      14.827816    6[1-(0),6-(1,6),6-(6,6)]
   218      16.272344      16.272344      16.272344    6[1-(0),6-(1,6),6-(1,6)]
   219      16.891376      16.891376      16.891376    6[1-(0),6-(1,6),6-(1,6)]
   220      16.203582      16.203582      16.203582    6[1-(0),6-(1,6),6-(1,6)]
   221       14.74514       14.74514       14.74514    6[1-(0),6-(1,6),6-(6,6)]
   222      22.582598      22.582598      22.582598    6[1-(0),6-(1,6),7-(6,30)]
   223      -1.005802      -1.005802      -1.005802    6[1-(0),6-(1,7),6-(6,6)]
   224        8.53264        8.53264        8.53264    6[1-(0),6-(1,7),6-(6,6)]
   225       8.556022       8.556022       8.556022    6[1-(0),6-(1,6),7-(6,30)]
   226       6.270767       6.270767       6.270767    6[6-(1,6),6-(6,6),7-(6,30)]
   227      29.041322      29.041322      29.041322    6[1-(0),6-(1,6),6-(6,7)]
   228       8.403986       8.403986       8.403986    6[1-(0),6-(1,6),6-(6,7)]
   229       7.629186       7.629186       7.629186    6[6-(1,6),6-(6,6),7-(6,30)]
   230      10.889576      10.889576      10.889576    6[6-(6,6),6-(6,7),6-(6,7)]
   231      10.106765      10.106765      10.106765    6[6-(1,6),6-(6,6),7-(6,30)]
   232      13.404877      13.404877      13.404877    6[1-(0),6-(1,6),6-(6,7)]
   233      12.361796      12.361796      12.361796    6[1-(0),6-(1,6),6-(6,7)]
   234      11.810816      11.810816      11.810816    6[6-(1,6),6-(6,6),7-(6,30)]
   235      29.344519      29.344519      29.344519    6[6-(6,6),6-(6,7),6-(6,7)]
   236      10.720761      10.720761      10.720761    6[6-(1,6),6-(1,6),6-(6,6)]
   237      10.657067      10.657067      10.657067    6[1-(0),6-(1,6),6-(6,6)]
   238      10.573656      10.573656      10.573656    6[1-(0),6-(1,6),6-(6,6)]
   239      10.489957      10.489957      10.489957    6[6-(1,6),6-(1,6),6-(8,8)]
   240      10.562438      10.562438      10.562438    6[1-(0),6-(1,6),6-(6,6)]
   241      10.664737      10.664737      10.664737    6[1-(0),6-(1,6),6-(6,6)]
   242      10.363984      10.363984      10.363984    6[6-(6,6),8-(30),8-(30)]
   243      27.880597      27.880597      27.880597    6[6-(1,6),6-(1,6),6-(6,6)]
   244      27.133662      27.133662      27.133662    6[1-(0),6-(1,6),6-(6,6)]
   245      25.689134      25.689134      25.689134    6[1-(0),6-(1,6),6-(1,6)]
   246      25.070102      25.070102      25.070102    6[1-(0),6-(1,6),6-(1,6)]
   247      25.757898      25.757898      25.757898    6[1-(0),6-(1,6),6-(1,6)]
   248       27.21634       27.21634       27.21634    6[1-(0),6-(1,6),6-(6,6)]
   249      21.470761      21.470761      21.470761    6[1-(0),6-(1,6),7-(6,30)]
   250      21.463561      21.463561      21.463561    6[1-(0),6-(1,7),6-(6,6)]
   251       9.833242       9.833242       9.833242    6[1-(0),6-(1,7),6-(6,6)]
   252       9.809859       9.809859       9.809859    6[1-(0),6-(1,6),7-(6,30)]
   253       9.046467       9.046467       9.046467    6[6-(1,6),6-(6,6),7-(6,30)]
   254       7.770275       7.770275       7.770275    6[1-(0),6-(1,6),6-(6,7)]
   255       6.835063       6.835063       6.835063    6[1-(0),6-(1,6),6-(6,7)]
   256       7.448127       7.448127       7.448127    6[6-(1,6),6-(6,6),7-(6,30)]
   257       6.796978       6.796978       6.796978    6[6-(6,6),6-(6,7),6-(6,7)]
   258       7.404181       7.404181       7.404181    6[6-(1,6),6-(6,6),7-(6,30)]
   259       6.732264       6.732264       6.732264    6[1-(0),6-(1,6),6-(6,7)]
   260       7.651626       7.651626       7.651626    6[1-(0),6-(1,6),6-(6,7)]
   261       8.925451       8.925451       8.925451    6[6-(1,6),6-(6,6),7-(6,30)]
   262      10.284482      10.284482      10.284482    6[6-(6,6),6-(6,7),6-(6,7)]
   263       5.288913       5.288913       5.288913    6[6-(1,6),6-(1,6),6-(6,6)]
   264       4.578387       4.578387       4.578387    6[1-(0),6-(1,6),6-(6,6)]
   265       3.196583       3.196583       3.196583    6[1-(0),6-(1,6),6-(6,6)]
   266       2.508629       2.508629       2.508629    6[6-(1,6),6-(1,6),6-(8,8)]
   267       3.204717       3.204717       3.204717    6[1-(0),6-(1,6),6-(6,6)]
   268        4.60154        4.60154        4.60154    6[1-(0),6-(1,6),6-(6,6)]
   269      24.588257      24.588257      24.588257    6[6-(6,6),8-(30),8-(30)]
   270        10.3284        10.3284        10.3284    6[6-(1,6),6-(1,6),6-(6,6)]
   271      10.273884      10.273884      10.273884    6[1-(0),6-(1,6),6-(6,6)]
   272      10.166887      10.166887      10.166887    6[1-(0),6-(1,6),6-(1,6)]
   273      10.287583      10.287583      10.287583    6[1-(0),6-(1,6),6-(1,6)]
   274      10.308763      10.308763      10.308763    6[1-(0),6-(1,6),6-(1,6)]
   275      10.335058      10.335058      10.335058    6[1-(0),6-(1,6),6-(6,6)]
   276       9.199885       9.199885       9.199885    6[1-(0),6-(1,6),7-(6,30)]
   277       9.158278       9.158278       9.158278    6[1-(0),6-(1,7),6-(6,6)]
   278      11.266251      11.266251      11.266251    6[1-(0),6-(1,7),6-(6,6)]
   279      11.226955      11.226955      11.226955    6[1-(0),6-(1,6),7-(6,30)]
   280      11.411296      11.411296      11.411296    6[6-(1,6),6-(6,6),7-(6,30)]
   281      12.687488      12.687488      12.687488    6[1-(0),6-(1,6),6-(6,7)]
   282        13.6227        13.6227        13.6227    6[1-(0),6-(1,6),6-(6,7)]
   283      13.009636      13.009636      13.009636    6[6-(1,6),6-(6,6),7-(6,30)]
   284      13.660785      13.660785      13.660785    6[6-(6,6),6-(6,7),6-(6,7)]
   285      13.053582      13.053582      13.053582    6[6-(1,6),6-(6,6),7-(6,30)]
   286      13.725498      13.725498      13.725498    6[1-(0),6-(1,6),6-(6,7)]
   287      12.806137      12.806137      12.806137    6[1-(0),6-(1,6),6-(6,7)]
   288      11.532311      11.532311      11.532311    6[6-(1,6),6-(6,6),7-(6,30)]
   289       10.17328       10.17328       10.17328    6[6-(6,6),6-(6,7),6-(6,7)]
   290       15.16885       15.16885       15.16885    6[6-(1,6),6-(1,6),6-(6,6)]
   291      15.879377      15.879377      15.879377    6[1-(0),6-(1,6),6-(6,6)]
   292      17.261181      17.261181      17.261181    6[1-(0),6-(1,6),6-(6,6)]
   293      17.949134      17.949134      17.949134    6[6-(1,6),6-(1,6),6-(8,8)]
   294      17.253045      17.253045      17.253045    6[1-(0),6-(1,6),6-(6,6)]
   295      15.856222      15.856222      15.856222    6[1-(0),6-(1,6),6-(6,6)]
   296      19.465106      19.465106      19.465106    6[6-(6,6),8-(30),8-(30)]
   297      10.129363      10.129363      10.129363    6[6-(1,6),6-(1,6),6-(6,6)]
   298      10.183878      10.183878      10.183878    6[1-(0),6-(1,6),6-(6,6)]
   299      10.290875      10.290875      10.290875    6[1-(0),6-(1,6),6-(1,6)]
   300       10.17018       10.17018       10.17018    6[1-(0),6-(1,6),6-(1,6)]
   301      10.149001      10.149001      10.149001    6[1-(0),6-(1,6),6-(1,6)]
   302      10.122706      10.122706      10.122706    6[1-(0),6-(1,6),6-(6,6)]
   303      11.257885      11.257885      11.257885    6[1-(0),6-(1,6),7-(6,30)]
   304       11.29949       11.29949       11.29949    6[1-(0),6-(1,7),6-(6,6)]
   305       9.191516       9.191516       9.191516    6[1-(0),6-(1,7),6-(6,6)]
   306        9.23081        9.23081        9.23081    6[1-(0),6-(1,6),7-(6,30)]
   307      20.160456      20.160456      20.160456    6[6-(1,6),6-(6,6),7-(6,30)]
   308      19.335412      19.335412      19.335412    6[1-(0),6-(1,6),6-(6,7)]
   309      20.201781      20.201781      20.201781    6[1-(0),6-(1,6),6-(6,7)]
   310      21.518876      21.518876      21.518876    6[6-(1,6),6-(6,6),7-(6,30)]
   311       22.68737       22.68737       22.68737    6[6-(6,6),6-(6,7),6-(6,7)]
   312      23.996454      23.996454      23.996454    6[6-(1,6),6-(6,6),7-(6,30)]
   313      25.202671      25.202671      25.202671    6[1-(0),6-(1,6),6-(6,7)]
   314       2.655885       2.655885       2.655885    6[1-(0),6-(1,6),6-(6,7)]
   315      25.700506      25.700506      25.700506    6[6-(1,6),6-(6,6),7-(6,30)]
   316      19.638609      19.638609      19.638609    6[6-(6,6),6-(6,7),6-(6,7)]
   317      22.518556      22.518556      22.518556    6[6-(1,6),6-(1,6),6-(6,6)]
   318      22.454861      22.454861      22.454861    6[1-(0),6-(1,6),6-(6,6)]
   319       22.37145       22.37145       22.37145    6[1-(0),6-(1,6),6-(6,6)]
   320      22.287752      22.287752      22.287752    6[6-(1,6),6-(1,6),6-(8,8)]
   321      22.360233      22.360233      22.360233    6[1-(0),6-(1,6),6-(6,6)]
   322      22.462533      22.462533      22.462533    6[1-(0),6-(1,6),6-(6,6)]
   323      22.161779      22.161779      22.161779    6[6-(6,6),8-(30),8-(30)]
   324      18.174686      18.174686      18.174686    6[6-(1,6),6-(1,6),6-(6,6)]
   325      17.427752      17.427752      17.427752    6[1-(0),6-(1,6),6-(6,6)]
   326      15.983224      15.983224      15.983224    6[1-(0),6-(1,6),6-(1,6)]
   327      15.364192      15.364192      15.364192    6[1-(0),6-(1,6),6-(1,6)]
   328      16.051986      16.051986      16.051986    6[1-(0),6-(1,6),6-(1,6)]
   329      17.510428      17.510428      17.510428    6[1-(0),6-(1,6),6-(6,6)]
   330        9.67297        9.67297        9.67297    6[1-(0),6-(1,6),7-(6,30)]
   331        9.66577        9.66577        9.66577    6[1-(0),6-(1,7),6-(6,6)]
   332      23.722928      23.722928      23.722928    6[1-(0),6-(1,7),6-(6,6)]
   333      23.699546      23.699546      23.699546    6[1-(0),6-(1,6),7-(6,30)]
   334      25.984801      25.984801      25.984801    6[6-(1,6),6-(6,6),7-(6,30)]
   335       3.214246       3.214246       3.214246    6[1-(0),6-(1,6),6-(6,7)]
   336      23.851582      23.851582      23.851582    6[1-(0),6-(1,6),6-(6,7)]
   337      24.626382      24.626382      24.626382    6[6-(1,6),6-(6,6),7-(6,30)]
   338      21.365992      21.365992      21.365992    6[6-(6,6),6-(6,7),6-(6,7)]
   339      22.148803      22.148803      22.148803    6[6-(1,6),6-(6,6),7-(6,30)]
   340      18.850691      18.850691      18.850691    6[1-(0),6-(1,6),6-(6,7)]
   341      19.893772      19.893772      19.893772    6[1-(0),6-(1,6),6-(6,7)]
   342      20.444752      20.444752      20.444752    6[6-(1,6),6-(6,6),7-(6,30)]
   343       2.911049       2.911049       2.911049    6[6-(6,6),6-(6,7),6-(6,7)]
   344      21.534807      21.534807      21.534807    6[6-(1,6),6-(1,6),6-(6,6)]
   345      21.598501      21.598501      21.598501    6[1-(0),6-(1,6),6-(6,6)]
   346      21.681912      21.681912      21.681912    6[1-(0),6-(1,6),6-(6,6)]
   347      21.765611      21.765611      21.765611    6[6-(1,6),6-(1,6),6-(8,8)]
   348       21.69313       21.69313       21.69313    6[1-(0),6-(1,6),6-(6,6)]
   349      21.590831      21.590831      21.590831    6[1-(0),6-(1,6),6-(6,6)]
   350      21.891584      21.891584      21.891584    6[6-(6,6),8-(30),8-(30)]
   351       4.374971       4.374971       4.374971    6[6-(1,6),6-(1,6),6-(6,6)]
   352       5.121906       5.121906       5.121906    6[1-(0),6-(1,6),6-(6,6)]
   353       6.566434       6.566434       6.566434    6[1-(0),6-(1,6),6-(1,6)]
   354       7.185466       7.185466       7.185466    6[1-(0),6-(1,6),6-(1,6)]
   355        6.49767        6.49767        6.49767    6[1-(0),6-(1,6),6-(1,6)]
   356       5.039228       5.039228       5.039228    6[1-(0),6-(1,6),6-(6,6)]
   357      10.784807      10.784807      10.784807    6[1-(0),6-(1,6),7-(6,30)]
   358      10.792007      10.792007      10.792007    6[1-(0),6-(1,7),6-(6,6)]
   359      22.422326      22.422326      22.422326    6[1-(0),6-(1,7),6-(6,6)]
   360      22.445709      22.445709      22.445709    6[1-(0),6-(1,6),7-(6,30)]
   361      22.026684      22.026684      22.026684    6[6-(1,6),6-(1,6),6-(6,6)]
   362      22.026684      22.026684      22.026684    6[6-(1,6),6-(1,6),6-(6,6)]
   363      22.026679      22.026679      22.026679    6[6-(1,6),6-(1,6),6-(6,6)]
   364       9.182941       9.182941       9.182941    6[6-(1,6),6-(1,6),6-(6,6)]
   365      10.228884      10.228884      10.228884    6[6-(1,6),6-(1,6),6-(6,6)]
   366      10.228884      10.228884      10.228884    6[6-(1,6),6-(1,6),6-(6,6)]
   367      10.228889      10.228889      10.228889    6[6-(1,6),6-(1,6),6-(6,6)]
   368      23.072627      23.072627      23.072627    6[6-(1,6),6-(1,6),6-(6,6)]
   369      23.433881      23.433881      23.433881    7[6-(6,6),6-(6,6),30-(7,7,7,7)]
   370      23.490853      23.490853      23.490853    7[6-(6,6),6-(6,6),30-(7,7,7,7)]
   371      20.619492      20.619492      20.619492    7[6-(6,6),6-(6,6),30-(7,7,7,7)]
   372       20.56252       20.56252       20.56252    7[6-(6,6),6-(6,6),30-(7,7,7,7)]
   373      10.783237      10.783237      10.783237    7[6-(6,6),6-(6,6),30-(7,7,7,7)]
   374       7.898072       7.898072       7.898072    7[6-(6,6),6-(6,6),30-(7,7,7,7)]
   375       7.582642       7.582642       7.582642    7[6-(6,6),6-(6,6),30-(7,7,7,7)]
   376      10.467807      10.467807      10.467807    7[6-(6,6),6-(6,6),30-(7,7,7,7)]
   377       8.821687       8.821687       8.821687    7[6-(6,6),6-(6,6),30-(7,7,7,7)]
   378       8.764715       8.764715       8.764715    7[6-(6,6),6-(6,6),30-(7,7,7,7)]
   379      11.636076      11.636076      11.636076    7[6-(6,6),6-(6,6),30-(7,7,7,7)]
   380      11.693048      11.693048      11.693048    7[6-(6,6),6-(6,6),30-(7,7,7,7)]
   381      21.472331      21.472331      21.472331    7[6-(6,6),6-(6,6),30-(7,7,7,7)]
   382      24.357496      24.357496      24.357496    7[6-(6,6),6-(6,6),30-(7,7,7,7)]
   383      24.672926      24.672926      24.672926    7[6-(6,6),6-(6,6),30-(7,7,7,7)]
   384      21.787761      21.787761      21.787761    7[6-(6,6),6-(6,6),30-(7,7,7,7)]
   385      22.026683      22.026683      22.026683    7[6-(1,6),6-(1,6),30-(8,8,8,8)]
   386      22.026686      22.026686      22.026686    7[6-(1,6),6-(1,6),30-(7,7,7,7)]
   387       22.02668       22.02668       22.02668    7[6-(1,6),6-(1,6),30-(8,8,8,8)]
   388        9.18294        9.18294        9.18294    7[6-(1,6),6-(1,6),30-(7,7,7,7)]
   389      10.228885      10.228885      10.228885    7[6-(1,6),6-(1,6),30-(8,8,8,8)]
   390      10.228882      10.228882      10.228882    7[6-(1,6),6-(1,6),30-(7,7,7,7)]
   391      10.228888      10.228888      10.228888    7[6-(1,6),6-(1,6),30-(8,8,8,8)]
   392      23.072628      23.072628      23.072628    7[6-(1,6),6-(1,6),30-(7,7,7,7)]
   393       8.218403       8.218403       8.218403    8[6-(6,8),30-(7,8,8,8)]
   394        8.22756        8.22756        8.22756    8[6-(6,8),30-(7,8,8,8)]
   395      12.239372      12.239372      12.239372    8[6-(6,8),30-(7,8,8,8)]
   396      12.230213      12.230213      12.230213    8[6-(6,8),30-(7,8,8,8)]
   397      10.130941      10.130941      10.130941    8[6-(6,8),30-(7,8,8,8)]
   398       10.14182       10.14182       10.14182    8[6-(6,8),30-(7,8,8,8)]
   399      10.326831      10.326831      10.326831    8[6-(6,8),30-(7,8,8,8)]
   400      10.315954      10.315954      10.315954    8[6-(6,8),30-(7,8,8,8)]
   401      24.037165      24.037165      24.037165    8[6-(6,8),30-(7,8,8,8)]
   402      24.028008      24.028008      24.028008    8[6-(6,8),30-(7,8,8,8)]
   403      20.016196      20.016196      20.016196    8[6-(6,8),30-(7,8,8,8)]
   404      20.025355      20.025355      20.025355    8[6-(6,8),30-(7,8,8,8)]
   405      22.124627      22.124627      22.124627    8[6-(6,8),30-(7,8,8,8)]
   406      22.113748      22.113748      22.113748    8[6-(6,8),30-(7,8,8,8)]
   407      21.928737      21.928737      21.928737    8[6-(6,8),30-(7,8,8,8)]
   408      21.939614      21.939614      21.939614    8[6-(6,8),30-(7,8,8,8)]
