# Supplementary material for: A collection of forcefield precursors for metal–organic frameworks
Source: RSC Adv. 2019 Nov 13;9(63):36492–507. doi: 10.1039/c9ra07327b (PMC9075174; doi:10.1039/c9ra07327b)
Supplement: RA-009-C9RA07327B-s2999 [file RA-009-C9RA07327B-s2999.txt]

YUKBIP01_clean

8.531100    0.000000    0.000000
0.000000    13.994900    0.000000
0.000000    -6.997450    12.119939

     1       3.763921       3.763921       3.763921    13[8-(15),8-(15),8-(15),8-(15)]
     2       3.763921       3.763921       3.763921    13[8-(15),8-(15),8-(15),8-(15)]
     3       3.763921       3.763921       3.763921    13[8-(15),8-(15),8-(15),8-(15)]
     4       8.029471       8.029471       8.029471    13[8-(15),8-(15),8-(15),8-(15)]
     5       8.029471       8.029471       8.029471    13[8-(15),8-(15),8-(15),8-(15)]
     6       8.029471       8.029471       8.029471    13[8-(15),8-(15),8-(15),8-(15)]
     7       4.352567       4.352567       4.352567    13[8-(15),8-(15),8-(15),8-(15),8-(15),8-(15)]
     8       0.087017       0.087017       0.087017    13[8-(15),8-(15),8-(15),8-(15),8-(15),8-(15)]
     9       2.561889       2.561889       2.561889    15[6-(1,1,1),8-(13),8-(13),8-(13)]
    10       6.557003       6.557003       6.557003    15[6-(1,1,1),8-(13),8-(13),8-(13)]
    11       2.561889       2.561889       2.561889    15[6-(1,1,1),8-(13),8-(13),8-(13)]
    12       6.557003       6.557003       6.557003    15[6-(1,1,1),8-(13),8-(13),8-(13)]
    13       2.561889       2.561889       2.561889    15[6-(1,1,1),8-(13),8-(13),8-(13)]
    14       6.557003       6.557003       6.557003    15[6-(1,1,1),8-(13),8-(13),8-(13)]
    15       6.827439       6.827439       6.827439    15[6-(1,1,1),8-(13),8-(13),8-(13)]
    16       2.291453       2.291453       2.291453    15[6-(1,1,1),8-(13),8-(13),8-(13)]
    17       6.827439       6.827439       6.827439    15[6-(1,1,1),8-(13),8-(13),8-(13)]
    18       2.291453       2.291453       2.291453    15[6-(1,1,1),8-(13),8-(13),8-(13)]
    19       6.827439       6.827439       6.827439    15[6-(1,1,1),8-(13),8-(13),8-(13)]
    20       2.291453       2.291453       2.291453    15[6-(1,1,1),8-(13),8-(13),8-(13)]
    21       1.849542       1.849542       1.849542    1[6-(1,1,15)]
    22       3.145417       3.145417       3.145417    1[6-(1,1,15)]
    23       1.760819       1.760819       1.760819    1[6-(1,1,15)]
    24       6.720801       6.720801       6.720801    1[6-(1,1,15)]
    25       5.407011       5.407011       5.407011    1[6-(1,1,15)]
    26       5.472701       5.472701       5.472701    1[6-(1,1,15)]
    27       1.849542       1.849542       1.849542    1[6-(1,1,15)]
    28       3.145417       3.145417       3.145417    1[6-(1,1,15)]
    29       1.760819       1.760819       1.760819    1[6-(1,1,15)]
    30       6.720801       6.720801       6.720801    1[6-(1,1,15)]
    31       5.407011       5.407011       5.407011    1[6-(1,1,15)]
    32       5.472701       5.472701       5.472701    1[6-(1,1,15)]
    33       1.849542       1.849542       1.849542    1[6-(1,1,15)]
    34       3.145417       3.145417       3.145417    1[6-(1,1,15)]
    35       1.760819       1.760819       1.760819    1[6-(1,1,15)]
    36       6.720801       6.720801       6.720801    1[6-(1,1,15)]
    37       5.407011       5.407011       5.407011    1[6-(1,1,15)]
    38       5.472701       5.472701       5.472701    1[6-(1,1,15)]
    39       6.115092       6.115092       6.115092    1[6-(1,1,15)]
    40       7.410967       7.410967       7.410967    1[6-(1,1,15)]
    41       6.026369       6.026369       6.026369    1[6-(1,1,15)]
    42       2.455251       2.455251       2.455251    1[6-(1,1,15)]
    43       1.141461       1.141461       1.141461    1[6-(1,1,15)]
    44       1.207151       1.207151       1.207151    1[6-(1,1,15)]
    45       6.115092       6.115092       6.115092    1[6-(1,1,15)]
    46       7.410967       7.410967       7.410967    1[6-(1,1,15)]
    47       6.026369       6.026369       6.026369    1[6-(1,1,15)]
    48       2.455251       2.455251       2.455251    1[6-(1,1,15)]
    49       1.141461       1.141461       1.141461    1[6-(1,1,15)]
    50       1.207151       1.207151       1.207151    1[6-(1,1,15)]
    51       6.115092       6.115092       6.115092    1[6-(1,1,15)]
    52       7.410967       7.410967       7.410967    1[6-(1,1,15)]
    53       6.026369       6.026369       6.026369    1[6-(1,1,15)]
    54       2.455251       2.455251       2.455251    1[6-(1,1,15)]
    55       1.141461       1.141461       1.141461    1[6-(1,1,15)]
    56       1.207151       1.207151       1.207151    1[6-(1,1,15)]
    57       2.299131       2.299131       2.299131    6[1-(0),1-(0),1-(0),15-(8,8,8)]
    58       5.972623       5.972623       5.972623    6[1-(0),1-(0),1-(0),15-(8,8,8)]
    59       2.299131       2.299131       2.299131    6[1-(0),1-(0),1-(0),15-(8,8,8)]
    60       5.972623       5.972623       5.972623    6[1-(0),1-(0),1-(0),15-(8,8,8)]
    61       2.299131       2.299131       2.299131    6[1-(0),1-(0),1-(0),15-(8,8,8)]
    62       5.972623       5.972623       5.972623    6[1-(0),1-(0),1-(0),15-(8,8,8)]
    63       6.564681       6.564681       6.564681    6[1-(0),1-(0),1-(0),15-(8,8,8)]
    64       1.707073       1.707073       1.707073    6[1-(0),1-(0),1-(0),15-(8,8,8)]
    65       6.564681       6.564681       6.564681    6[1-(0),1-(0),1-(0),15-(8,8,8)]
    66       1.707073       1.707073       1.707073    6[1-(0),1-(0),1-(0),15-(8,8,8)]
    67       6.564681       6.564681       6.564681    6[1-(0),1-(0),1-(0),15-(8,8,8)]
    68       1.707073       1.707073       1.707073    6[1-(0),1-(0),1-(0),15-(8,8,8)]
    69       3.265705       3.265705       3.265705    8[13-(8,8,8,8,8),15-(6,8,8)]
    70       3.345897       3.345897       3.345897    8[13-(8,8,8),15-(6,8,8)]
    71       1.188382       1.188382       1.188382    8[13-(8,8,8),15-(6,8,8)]
    72        5.38483        5.38483        5.38483    8[13-(8,8,8,8,8),15-(6,8,8)]
    73       7.305181       7.305181       7.305181    8[13-(8,8,8),15-(6,8,8)]
    74       7.557701       7.557701       7.557701    8[13-(8,8,8),15-(6,8,8)]
    75       3.265705       3.265705       3.265705    8[13-(8,8,8,8,8),15-(6,8,8)]
    76       3.345897       3.345897       3.345897    8[13-(8,8,8),15-(6,8,8)]
    77       1.188382       1.188382       1.188382    8[13-(8,8,8),15-(6,8,8)]
    78        5.38483        5.38483        5.38483    8[13-(8,8,8,8,8),15-(6,8,8)]
    79       7.305181       7.305181       7.305181    8[13-(8,8,8),15-(6,8,8)]
    80       7.557701       7.557701       7.557701    8[13-(8,8,8),15-(6,8,8)]
    81       3.265705       3.265705       3.265705    8[13-(8,8,8,8,8),15-(6,8,8)]
    82       3.345897       3.345897       3.345897    8[13-(8,8,8),15-(6,8,8)]
    83       1.188382       1.188382       1.188382    8[13-(8,8,8),15-(6,8,8)]
    84        5.38483        5.38483        5.38483    8[13-(8,8,8,8,8),15-(6,8,8)]
    85       7.305181       7.305181       7.305181    8[13-(8,8,8),15-(6,8,8)]
    86       7.557701       7.557701       7.557701    8[13-(8,8,8),15-(6,8,8)]
    87       7.531255       7.531255       7.531255    8[13-(8,8,8,8,8),15-(6,8,8)]
    88       7.611447       7.611447       7.611447    8[13-(8,8,8),15-(6,8,8)]
    89       5.453932       5.453932       5.453932    8[13-(8,8,8),15-(6,8,8)]
    90        1.11928        1.11928        1.11928    8[13-(8,8,8,8,8),15-(6,8,8)]
    91       3.039631       3.039631       3.039631    8[13-(8,8,8),15-(6,8,8)]
    92       3.292151       3.292151       3.292151    8[13-(8,8,8),15-(6,8,8)]
    93       7.531255       7.531255       7.531255    8[13-(8,8,8,8,8),15-(6,8,8)]
    94       7.611447       7.611447       7.611447    8[13-(8,8,8),15-(6,8,8)]
    95       5.453932       5.453932       5.453932    8[13-(8,8,8),15-(6,8,8)]
    96        1.11928        1.11928        1.11928    8[13-(8,8,8,8,8),15-(6,8,8)]
    97       3.039631       3.039631       3.039631    8[13-(8,8,8),15-(6,8,8)]
    98       3.292151       3.292151       3.292151    8[13-(8,8,8),15-(6,8,8)]
    99       7.531255       7.531255       7.531255    8[13-(8,8,8,8,8),15-(6,8,8)]
   100       7.611447       7.611447       7.611447    8[13-(8,8,8),15-(6,8,8)]
   101       5.453932       5.453932       5.453932    8[13-(8,8,8),15-(6,8,8)]
   102        1.11928        1.11928        1.11928    8[13-(8,8,8,8,8),15-(6,8,8)]
   103       3.039631       3.039631       3.039631    8[13-(8,8,8),15-(6,8,8)]
   104       3.292151       3.292151       3.292151    8[13-(8,8,8),15-(6,8,8)]
