# Supplementary material for: A collection of forcefield precursors for metal–organic frameworks
Source: RSC Adv. 2019 Nov 13;9(63):36492–507. doi: 10.1039/c9ra07327b (PMC9075174; doi:10.1039/c9ra07327b)
Supplement: RA-009-C9RA07327B-s3000 [file RA-009-C9RA07327B-s3000.txt]

YUKKAR_clean

9.470000    0.000000    0.000000
4.734999    8.562489    0.000000
1.264940    -0.000002    12.679560

     1       9.469999       9.469999       9.469999    25[8-(6),8-(6),8-(6),8-(6),8-(6),8-(6)]
     2          4.735          4.735          4.735    25[8-(6),8-(6),8-(6),8-(6),8-(6),8-(6)]
     3       5.770786       5.770786       5.770786    1[6-(6,6)]
     4       6.669678       6.669678       6.669678    1[6-(6,7)]
     5       4.402362       4.402362       4.402362    1[6-(6,6)]
     6       6.742891       6.742891       6.742891    1[6-(6,6)]
     7       7.087593       7.087593       7.087593    1[6-(1,6,7)]
     8       4.964153       4.964153       4.964153    1[6-(6,6)]
     9       4.065261       4.065261       4.065261    1[6-(6,7)]
    10       6.332576       6.332576       6.332576    1[6-(6,6)]
    11      13.462047      13.462047      13.462047    1[6-(6,6)]
    12       3.647346       3.647346       3.647346    1[6-(1,6,7)]
    13       9.699153       9.699153       9.699153    1[6-(6,6)]
    14       8.800261       8.800261       8.800261    1[6-(6,7)]
    15      11.067577      11.067577      11.067577    1[6-(6,6)]
    16       8.727048       8.727048       8.727048    1[6-(6,6)]
    17       8.382346       8.382346       8.382346    1[6-(1,6,7)]
    18      10.505786      10.505786      10.505786    1[6-(6,6)]
    19      11.404678      11.404678      11.404678    1[6-(6,7)]
    20       9.137363       9.137363       9.137363    1[6-(6,6)]
    21       2.007892       2.007892       2.007892    1[6-(6,6)]
    22      11.822593      11.822593      11.822593    1[6-(1,6,7)]
    23        5.96207        5.96207        5.96207    6[1-(0),6-(1,7),6-(6,6)]
    24       6.508897       6.508897       6.508897    6[1-(0),6-(1,6),7-(6,6)]
    25       4.879267       4.879267       4.879267    6[1-(0),6-(1,6),6-(6,6)]
    26        6.27242        6.27242        6.27242    6[1-(0),6-(1,6),6-(6,6)]
    27       8.166744       8.166744       8.166744    6[6-(8,8),8-(25),8-(25)]
    28       4.772869       4.772869       4.772869    6[1-(0),6-(1,7),6-(6,6)]
    29       4.226043       4.226043       4.226043    6[1-(0),6-(1,6),7-(6,6)]
    30       5.855671       5.855671       5.855671    6[1-(0),6-(1,6),6-(6,6)]
    31      13.932518      13.932518      13.932518    6[1-(0),6-(1,6),6-(6,6)]
    32       2.568195       2.568195       2.568195    6[6-(8,8),8-(25),8-(25)]
    33       9.507869       9.507869       9.507869    6[1-(0),6-(1,7),6-(6,6)]
    34       8.961042       8.961042       8.961042    6[1-(0),6-(1,6),7-(6,6)]
    35      10.590672      10.590672      10.590672    6[1-(0),6-(1,6),6-(6,6)]
    36       9.197519       9.197519       9.197519    6[1-(0),6-(1,6),6-(6,6)]
    37       7.303195       7.303195       7.303195    6[6-(8,8),8-(25),8-(25)]
    38       10.69707       10.69707       10.69707    6[1-(0),6-(1,7),6-(6,6)]
    39      11.243896      11.243896      11.243896    6[1-(0),6-(1,6),7-(6,6)]
    40       9.614268       9.614268       9.614268    6[1-(0),6-(1,6),6-(6,6)]
    41       1.537421       1.537421       1.537421    6[1-(0),6-(1,6),6-(6,6)]
    42       3.431744       3.431744       3.431744    6[6-(8,8),8-(25),8-(25)]
    43       5.681375       5.681375       5.681375    6[6-(1,6),6-(1,6),6-(6,6)]
    44       7.417413       7.417413       7.417413    6[1-(0),1-(0),6-(6,6),7-(6,6)]
    45       8.926055       8.926055       8.926055    6[6-(1,1,7),6-(1,6),6-(1,6)]
    46       2.239073       2.239073       2.239073    6[6-(1,6),6-(1,6),6-(8,8)]
    47       3.723555       3.723555       3.723555    6[6-(6,6),8-(25),8-(25)]
    48       5.053565       5.053565       5.053565    6[6-(1,6),6-(1,6),6-(6,6)]
    49       3.317527       3.317527       3.317527    6[1-(0),1-(0),6-(6,6),7-(6,6)]
    50       1.808885       1.808885       1.808885    6[6-(1,1,7),6-(1,6),6-(1,6)]
    51       8.495867       8.495867       8.495867    6[6-(1,6),6-(1,6),6-(8,8)]
    52       7.011385       7.011385       7.011385    6[6-(6,6),8-(25),8-(25)]
    53       6.819093       6.819093       6.819093    7[6-(1,1,6),6-(1,6),6-(1,6)]
    54       3.915847       3.915847       3.915847    7[6-(1,1,6),6-(1,6),6-(1,6)]
    55       9.051428       9.051428       9.051428    8[6-(6,8),25-(8,8,8,8,8)]
    56       8.919332       8.919332       8.919332    8[6-(6,8),25-(8,8,8,8,8)]
    57       7.116111       7.116111       7.116111    8[6-(6,8),25-(8,8,8,8,8)]
    58       11.15351       11.15351       11.15351    8[6-(6,8),25-(8,8,8,8,8)]
    59      11.285606      11.285606      11.285606    8[6-(6,8),25-(8,8,8,8,8)]
    60       3.618828       3.618828       3.618828    8[6-(6,8),25-(8,8,8,8,8)]
    61       6.418511       6.418511       6.418511    8[6-(6,8),25-(8,8,8,8,8)]
    62       6.550607       6.550607       6.550607    8[6-(6,8),25-(8,8,8,8,8)]
    63       8.353828       8.353828       8.353828    8[6-(6,8),25-(8,8,8,8,8)]
    64       4.316429       4.316429       4.316429    8[6-(6,8),25-(8,8,8,8,8)]
    65       4.184333       4.184333       4.184333    8[6-(6,8),25-(8,8,8,8,8)]
    66      11.851111      11.851111      11.851111    8[6-(6,8),25-(8,8,8,8,8)]
