# Supplementary material for: A collection of forcefield precursors for metal–organic frameworks
Source: RSC Adv. 2019 Nov 13;9(63):36492–507. doi: 10.1039/c9ra07327b (PMC9075174; doi:10.1039/c9ra07327b)
Supplement: RA-009-C9RA07327B-s3001 [file RA-009-C9RA07327B-s3001.txt]

YUMFES_clean

14.456200    0.000000    0.000000
1.269917    14.857125    0.000000
-1.269917    -4.540190    14.146408

     1       12.10027       12.10027       12.10027    27[7-(6,6),7-(6,6),8-(6),8-(6)]
     2        9.58403        9.58403        9.58403    27[7-(6,6),7-(6,6),8-(6),8-(6)]
     3        2.35593        2.35593        2.35593    27[7-(6,6),7-(6,6),8-(6),8-(6)]
     4        4.87217        4.87217        4.87217    27[7-(6,6),7-(6,6),8-(6),8-(6)]
     5        3.61405        3.61405        3.61405    27[7-(6,6),7-(6,6),8-(6),8-(6)]
     6       10.84215       10.84215       10.84215    27[7-(6,6),7-(6,6),8-(6),8-(6)]
     7      11.901008      11.901008      11.901008    1[6-(6,16)]
     8       0.835055       0.835055       0.835055    1[6-(6,6)]
     9       2.312167       2.312167       2.312167    1[6-(6,7)]
    10         1.8307         1.8307         1.8307    1[6-(6,7)]
    11       0.299806       0.299806       0.299806    1[6-(6,6)]
    12      11.456497      11.456497      11.456497    1[6-(6,16)]
    13       1.334802       1.334802       1.334802    1[6-(6,6)]
    14       4.351456       4.351456       4.351456    1[6-(6,7)]
    15       2.285992       2.285992       2.285992    1[6-(6,7)]
    16      14.938001      14.938001      14.938001    1[6-(6,6)]
    17       6.128391       6.128391       6.128391    1[6-(6,16)]
    18       4.712843       4.712843       4.712843    1[6-(6,6)]
    19        4.55793        4.55793        4.55793    1[6-(6,7)]
    20       5.597645       5.597645       5.597645    1[6-(6,7)]
    21        5.78487        5.78487        5.78487    1[6-(6,6)]
    22       9.783292       9.783292       9.783292    1[6-(6,16)]
    23       6.393045       6.393045       6.393045    1[6-(6,6)]
    24       4.915933       4.915933       4.915933    1[6-(6,7)]
    25         5.3974         5.3974         5.3974    1[6-(6,7)]
    26       6.928294       6.928294       6.928294    1[6-(6,6)]
    27      10.227803      10.227803      10.227803    1[6-(6,16)]
    28       5.893298       5.893298       5.893298    1[6-(6,6)]
    29       2.876644       2.876644       2.876644    1[6-(6,7)]
    30       4.942108       4.942108       4.942108    1[6-(6,7)]
    31       6.746299       6.746299       6.746299    1[6-(6,6)]
    32       1.099709       1.099709       1.099709    1[6-(6,16)]
    33       2.515257       2.515257       2.515257    1[6-(6,6)]
    34        2.67017        2.67017        2.67017    1[6-(6,7)]
    35       1.630455       1.630455       1.630455    1[6-(6,7)]
    36        1.44323        1.44323        1.44323    1[6-(6,6)]
    37       2.555192       2.555192       2.555192    1[6-(6,16)]
    38      13.621145      13.621145      13.621145    1[6-(6,6)]
    39      12.144033      12.144033      12.144033    1[6-(6,7)]
    40        12.6255        12.6255        12.6255    1[6-(6,7)]
    41      14.156394      14.156394      14.156394    1[6-(6,6)]
    42       2.999703       2.999703       2.999703    1[6-(6,16)]
    43      13.121398      13.121398      13.121398    1[6-(6,6)]
    44      10.104744      10.104744      10.104744    1[6-(6,7)]
    45      12.170208      12.170208      12.170208    1[6-(6,7)]
    46      -0.481801      -0.481801      -0.481801    1[6-(6,6)]
    47       8.327809       8.327809       8.327809    1[6-(6,16)]
    48       9.743357       9.743357       9.743357    1[6-(6,6)]
    49        9.89827        9.89827        9.89827    1[6-(6,7)]
    50       8.858555       8.858555       8.858555    1[6-(6,7)]
    51        8.67133        8.67133        8.67133    1[6-(6,6)]
    52       4.672908       4.672908       4.672908    1[6-(6,16)]
    53       8.063155       8.063155       8.063155    1[6-(6,6)]
    54       9.540267       9.540267       9.540267    1[6-(6,7)]
    55         9.0588         9.0588         9.0588    1[6-(6,7)]
    56       7.527906       7.527906       7.527906    1[6-(6,6)]
    57       4.228397       4.228397       4.228397    1[6-(6,16)]
    58       8.562902       8.562902       8.562902    1[6-(6,6)]
    59      11.579556      11.579556      11.579556    1[6-(6,7)]
    60       9.514092       9.514092       9.514092    1[6-(6,7)]
    61       7.709901       7.709901       7.709901    1[6-(6,6)]
    62      13.356491      13.356491      13.356491    1[6-(6,16)]
    63      11.940943      11.940943      11.940943    1[6-(6,6)]
    64       11.78603       11.78603       11.78603    1[6-(6,7)]
    65      12.825745      12.825745      12.825745    1[6-(6,7)]
    66       13.01297       13.01297       13.01297    1[6-(6,6)]
    67      13.192943      13.192943      13.192943    6[6-(6,7),8-(0),8-(27)]
    68      13.863514      13.863514      13.863514    6[6-(1,16),6-(8,8),7-(6)]
    69      13.705526      13.705526      13.705526    6[1-(0),6-(6,7),16-(6)]
    70      13.894885      13.894885      13.894885    6[6-(6,6),7-(6),16-(6)]
    71        0.38665        0.38665        0.38665    6[6-(1,6),6-(1,6),6-(7,16)]
    72         1.0134         1.0134         1.0134    6[1-(0),6-(1,7),6-(6,6)]
    73         1.8961         1.8961         1.8961    6[1-(0),6-(1,6),7-(6,27)]
    74       1.610682       1.610682       1.610682    6[1-(0),6-(1,6),7-(6,27)]
    75       0.701905       0.701905       0.701905    6[1-(0),6-(1,7),6-(6,6)]
    76       9.786205       9.786205       9.786205    6[6-(6,7),8-(0),8-(27)]
    77      11.272305      11.272305      11.272305    6[6-(1,16),6-(8,8),7-(6)]
    78      11.894594      11.894594      11.894594    6[1-(0),6-(6,7),16-(6)]
    79       14.63246       14.63246       14.63246    6[6-(6,6),7-(6),16-(6)]
    80       1.316507       1.316507       1.316507    6[6-(1,6),6-(1,6),6-(7,16)]
    81       2.507963       2.507963       2.507963    6[1-(0),6-(1,7),6-(6,6)]
    82        3.54468        3.54468        3.54468    6[1-(0),6-(1,6),7-(6,27)]
    83        2.33829        2.33829        2.33829    6[1-(0),6-(1,6),7-(6,27)]
    84       1.259165       1.259165       1.259165    6[1-(0),6-(1,7),6-(6,6)]
    85       4.959816       4.959816       4.959816    6[6-(6,7),8-(0),8-(27)]
    86       5.351439       5.351439       5.351439    6[6-(1,16),6-(8,8),7-(6)]
    87       5.886582       5.886582       5.886582    6[1-(0),6-(6,7),16-(6)]
    88       5.407119       5.407119       5.407119    6[6-(6,6),7-(6),16-(6)]
    89       5.275729       5.275729       5.275729    6[6-(1,6),6-(1,6),6-(7,16)]
    90       4.902884       4.902884       4.902884    6[1-(0),6-(1,7),6-(6,6)]
    91       4.814251       4.814251       4.814251    6[1-(0),6-(1,6),7-(6,27)]
    92       5.420522       5.420522       5.420522    6[1-(0),6-(1,6),7-(6,27)]
    93       5.532912       5.532912       5.532912    6[1-(0),6-(1,7),6-(6,6)]
    94       8.491357       8.491357       8.491357    6[6-(6,7),8-(0),8-(27)]
    95       7.820786       7.820786       7.820786    6[6-(1,16),6-(8,8),7-(6)]
    96       7.978774       7.978774       7.978774    6[1-(0),6-(6,7),16-(6)]
    97       7.789415       7.789415       7.789415    6[6-(6,6),7-(6),16-(6)]
    98        6.84145        6.84145        6.84145    6[6-(1,6),6-(1,6),6-(7,16)]
    99         6.2147         6.2147         6.2147    6[1-(0),6-(1,7),6-(6,6)]
   100          5.332          5.332          5.332    6[1-(0),6-(1,6),7-(6,27)]
   101       5.617418       5.617418       5.617418    6[1-(0),6-(1,6),7-(6,27)]
   102       6.526195       6.526195       6.526195    6[1-(0),6-(1,7),6-(6,6)]
   103      11.898095      11.898095      11.898095    6[6-(6,7),8-(0),8-(27)]
   104      10.411995      10.411995      10.411995    6[6-(1,16),6-(8,8),7-(6)]
   105       9.789706       9.789706       9.789706    6[1-(0),6-(6,7),16-(6)]
   106        7.05184        7.05184        7.05184    6[6-(6,6),7-(6),16-(6)]
   107       5.911593       5.911593       5.911593    6[6-(1,6),6-(1,6),6-(7,16)]
   108       4.720137       4.720137       4.720137    6[1-(0),6-(1,7),6-(6,6)]
   109        3.68342        3.68342        3.68342    6[1-(0),6-(1,6),7-(6,27)]
   110        4.88981        4.88981        4.88981    6[1-(0),6-(1,6),7-(6,27)]
   111       5.968935       5.968935       5.968935    6[1-(0),6-(1,7),6-(6,6)]
   112       2.268284       2.268284       2.268284    6[6-(6,7),8-(0),8-(27)]
   113       1.876661       1.876661       1.876661    6[6-(1,16),6-(8,8),7-(6)]
   114       1.341518       1.341518       1.341518    6[1-(0),6-(6,7),16-(6)]
   115       1.820981       1.820981       1.820981    6[6-(6,6),7-(6),16-(6)]
   116       1.952371       1.952371       1.952371    6[6-(1,6),6-(1,6),6-(7,16)]
   117       2.325216       2.325216       2.325216    6[1-(0),6-(1,7),6-(6,6)]
   118       2.413849       2.413849       2.413849    6[1-(0),6-(1,6),7-(6,27)]
   119       1.807578       1.807578       1.807578    6[1-(0),6-(1,6),7-(6,27)]
   120       1.695188       1.695188       1.695188    6[1-(0),6-(1,7),6-(6,6)]
   121       1.263257       1.263257       1.263257    6[6-(6,7),8-(0),8-(27)]
   122       0.592686       0.592686       0.592686    6[6-(1,16),6-(8,8),7-(6)]
   123       0.750674       0.750674       0.750674    6[1-(0),6-(6,7),16-(6)]
   124       0.561315       0.561315       0.561315    6[6-(6,6),7-(6),16-(6)]
   125       14.06955       14.06955       14.06955    6[6-(1,6),6-(1,6),6-(7,16)]
   126        13.4428        13.4428        13.4428    6[1-(0),6-(1,7),6-(6,6)]
   127        12.5601        12.5601        12.5601    6[1-(0),6-(1,6),7-(6,27)]
   128      12.845518      12.845518      12.845518    6[1-(0),6-(1,6),7-(6,27)]
   129      13.754295      13.754295      13.754295    6[1-(0),6-(1,7),6-(6,6)]
   130       4.669995       4.669995       4.669995    6[6-(6,7),8-(0),8-(27)]
   131       3.183895       3.183895       3.183895    6[6-(1,16),6-(8,8),7-(6)]
   132       2.561606       2.561606       2.561606    6[1-(0),6-(6,7),16-(6)]
   133       -0.17626       -0.17626       -0.17626    6[6-(6,6),7-(6),16-(6)]
   134      13.139693      13.139693      13.139693    6[6-(1,6),6-(1,6),6-(7,16)]
   135      11.948237      11.948237      11.948237    6[1-(0),6-(1,7),6-(6,6)]
   136       10.91152       10.91152       10.91152    6[1-(0),6-(1,6),7-(6,27)]
   137       12.11791       12.11791       12.11791    6[1-(0),6-(1,6),7-(6,27)]
   138      13.197035      13.197035      13.197035    6[1-(0),6-(1,7),6-(6,6)]
   139       9.496384       9.496384       9.496384    6[6-(6,7),8-(0),8-(27)]
   140       9.104761       9.104761       9.104761    6[6-(1,16),6-(8,8),7-(6)]
   141       8.569618       8.569618       8.569618    6[1-(0),6-(6,7),16-(6)]
   142       9.049081       9.049081       9.049081    6[6-(6,6),7-(6),16-(6)]
   143       9.180471       9.180471       9.180471    6[6-(1,6),6-(1,6),6-(7,16)]
   144       9.553316       9.553316       9.553316    6[1-(0),6-(1,7),6-(6,6)]
   145       9.641949       9.641949       9.641949    6[1-(0),6-(1,6),7-(6,27)]
   146       9.035678       9.035678       9.035678    6[1-(0),6-(1,6),7-(6,27)]
   147       8.923288       8.923288       8.923288    6[1-(0),6-(1,7),6-(6,6)]
   148       5.964843       5.964843       5.964843    6[6-(6,7),8-(0),8-(27)]
   149       6.635414       6.635414       6.635414    6[6-(1,16),6-(8,8),7-(6)]
   150       6.477426       6.477426       6.477426    6[1-(0),6-(6,7),16-(6)]
   151       6.666785       6.666785       6.666785    6[6-(6,6),7-(6),16-(6)]
   152        7.61475        7.61475        7.61475    6[6-(1,6),6-(1,6),6-(7,16)]
   153         8.2415         8.2415         8.2415    6[1-(0),6-(1,7),6-(6,6)]
   154         9.1242         9.1242         9.1242    6[1-(0),6-(1,6),7-(6,27)]
   155       8.838782       8.838782       8.838782    6[1-(0),6-(1,6),7-(6,27)]
   156       7.930005       7.930005       7.930005    6[1-(0),6-(1,7),6-(6,6)]
   157       2.558105       2.558105       2.558105    6[6-(6,7),8-(0),8-(27)]
   158       4.044205       4.044205       4.044205    6[6-(1,16),6-(8,8),7-(6)]
   159       4.666494       4.666494       4.666494    6[1-(0),6-(6,7),16-(6)]
   160        7.40436        7.40436        7.40436    6[6-(6,6),7-(6),16-(6)]
   161       8.544607       8.544607       8.544607    6[6-(1,6),6-(1,6),6-(7,16)]
   162       9.736063       9.736063       9.736063    6[1-(0),6-(1,7),6-(6,6)]
   163       10.77278       10.77278       10.77278    6[1-(0),6-(1,6),7-(6,27)]
   164        9.56639        9.56639        9.56639    6[1-(0),6-(1,6),7-(6,27)]
   165       8.487265       8.487265       8.487265    6[1-(0),6-(1,7),6-(6,6)]
   166      12.187916      12.187916      12.187916    6[6-(6,7),8-(0),8-(27)]
   167      12.579539      12.579539      12.579539    6[6-(1,16),6-(8,8),7-(6)]
   168      13.114682      13.114682      13.114682    6[1-(0),6-(6,7),16-(6)]
   169      12.635219      12.635219      12.635219    6[6-(6,6),7-(6),16-(6)]
   170      12.503829      12.503829      12.503829    6[6-(1,6),6-(1,6),6-(7,16)]
   171      12.130984      12.130984      12.130984    6[1-(0),6-(1,7),6-(6,6)]
   172      12.042351      12.042351      12.042351    6[1-(0),6-(1,6),7-(6,27)]
   173      12.648622      12.648622      12.648622    6[1-(0),6-(1,6),7-(6,27)]
   174      12.761012      12.761012      12.761012    6[1-(0),6-(1,7),6-(6,6)]
   175      13.325633      13.325633      13.325633    16[6-(1,6),6-(6,7)]
   176      13.579201      13.579201      13.579201    16[6-(1,6),6-(6,7)]
   177       6.060791       6.060791       6.060791    16[6-(1,6),6-(6,7)]
   178       8.358667       8.358667       8.358667    16[6-(1,6),6-(6,7)]
   179       8.105099       8.105099       8.105099    16[6-(1,6),6-(6,7)]
   180       1.167309       1.167309       1.167309    16[6-(1,6),6-(6,7)]
   181       1.130567       1.130567       1.130567    16[6-(1,6),6-(6,7)]
   182       0.876999       0.876999       0.876999    16[6-(1,6),6-(6,7)]
   183       8.395409       8.395409       8.395409    16[6-(1,6),6-(6,7)]
   184       6.097533       6.097533       6.097533    16[6-(1,6),6-(6,7)]
   185       6.351101       6.351101       6.351101    16[6-(1,6),6-(6,7)]
   186      13.288891      13.288891      13.288891    16[6-(1,6),6-(6,7)]
   187      13.433805      13.433805      13.433805    7[6-(6,16),6-(6,6)]
   188       2.195134       2.195134       2.195134    7[6-(1,6),6-(1,6),27-(7,8,8)]
   189      13.373478      13.373478      13.373478    7[6-(6,16),6-(6,6)]
   190       3.466226       3.466226       3.466226    7[6-(1,6),6-(1,6),27-(7,8,8)]
   191       5.076807       5.076807       5.076807    7[6-(6,16),6-(6,6)]
   192       5.070948       5.070948       5.070948    7[6-(1,6),6-(1,6),27-(7,8,8)]
   193       8.250495       8.250495       8.250495    7[6-(6,16),6-(6,6)]
   194       5.032966       5.032966       5.032966    7[6-(1,6),6-(1,6),27-(7,8,8)]
   195       8.310822       8.310822       8.310822    7[6-(6,16),6-(6,6)]
   196       3.761874       3.761874       3.761874    7[6-(1,6),6-(1,6),27-(7,8,8)]
   197       2.151293       2.151293       2.151293    7[6-(6,16),6-(6,6)]
   198       2.157152       2.157152       2.157152    7[6-(1,6),6-(1,6),27-(7,8,8)]
   199       1.022395       1.022395       1.022395    7[6-(6,16),6-(6,6)]
   200      12.261066      12.261066      12.261066    7[6-(1,6),6-(1,6),27-(7,8,8)]
   201       1.082722       1.082722       1.082722    7[6-(6,16),6-(6,6)]
   202      10.989974      10.989974      10.989974    7[6-(1,6),6-(1,6),27-(7,8,8)]
   203       9.379393       9.379393       9.379393    7[6-(6,16),6-(6,6)]
   204       9.385252       9.385252       9.385252    7[6-(1,6),6-(1,6),27-(7,8,8)]
   205       6.205705       6.205705       6.205705    7[6-(6,16),6-(6,6)]
   206       9.423234       9.423234       9.423234    7[6-(1,6),6-(1,6),27-(7,8,8)]
   207       6.145378       6.145378       6.145378    7[6-(6,16),6-(6,6)]
   208      10.694326      10.694326      10.694326    7[6-(1,6),6-(1,6),27-(7,8,8)]
   209      12.304907      12.304907      12.304907    7[6-(6,16),6-(6,6)]
   210      12.299048      12.299048      12.299048    7[6-(1,6),6-(1,6),27-(7,8,8)]
   211      13.538018      13.538018      13.538018    8[6-(6,8),27-(7,7,8)]
   212      12.291837      12.291837      12.291837    8[6-(6,8)]
   213      10.678915      10.678915      10.678915    8[6-(6,8),27-(7,7,8)]
   214       9.059051       9.059051       9.059051    8[6-(6,8)]
   215       4.160198       4.160198       4.160198    8[6-(6,8),27-(7,7,8)]
   216       5.400133       5.400133       5.400133    8[6-(6,8)]
   217       8.146282       8.146282       8.146282    8[6-(6,8),27-(7,7,8)]
   218       9.392463       9.392463       9.392463    8[6-(6,8)]
   219      11.005385      11.005385      11.005385    8[6-(6,8),27-(7,7,8)]
   220      12.625249      12.625249      12.625249    8[6-(6,8)]
   221       3.067902       3.067902       3.067902    8[6-(6,8),27-(7,7,8)]
   222       1.827967       1.827967       1.827967    8[6-(6,8)]
   223       0.918182       0.918182       0.918182    8[6-(6,8),27-(7,7,8)]
   224       2.164363       2.164363       2.164363    8[6-(6,8)]
   225       3.777285       3.777285       3.777285    8[6-(6,8),27-(7,7,8)]
   226       5.397149       5.397149       5.397149    8[6-(6,8)]
   227      10.296002      10.296002      10.296002    8[6-(6,8),27-(7,7,8)]
   228       9.056067       9.056067       9.056067    8[6-(6,8)]
   229       6.309918       6.309918       6.309918    8[6-(6,8),27-(7,7,8)]
   230       5.063737       5.063737       5.063737    8[6-(6,8)]
   231       3.450815       3.450815       3.450815    8[6-(6,8),27-(7,7,8)]
   232       1.830951       1.830951       1.830951    8[6-(6,8)]
   233      11.388298      11.388298      11.388298    8[6-(6,8),27-(7,7,8)]
   234      12.628233      12.628233      12.628233    8[6-(6,8)]
