# Supplementary material for: A collection of forcefield precursors for metal–organic frameworks
Source: RSC Adv. 2019 Nov 13;9(63):36492–507. doi: 10.1039/c9ra07327b (PMC9075174; doi:10.1039/c9ra07327b)
Supplement: RA-009-C9RA07327B-s3002 [file RA-009-C9RA07327B-s3002.txt]

YUNKIC_charged

18.028000    0.000000    0.000000
0.000000    18.924000    0.000000
0.000000    -6.314321    17.372035

     1       7.667308       7.667308       7.667308    29[7-(6,6),7-(6,6),7-(6,7),8-(1,29)]
     2       9.828866       9.828866       9.828866    29[7-(6,7),7-(6,7),7-(6,7),8-(1,29)]
     3       7.309813       7.309813       7.309813    29[7-(6,7),7-(6,7),7-(6,7),8-(1,29)]
     4       7.051652       7.051652       7.051652    29[7-(6,6),7-(6,6),7-(6,7),8-(1,29)]
     5      16.681308      16.681308      16.681308    29[7-(6,6),7-(6,6),7-(6,7),8-(1,29)]
     6       0.814866       0.814866       0.814866    29[7-(6,7),7-(6,7),7-(6,7),8-(1,29)]
     7      16.323813      16.323813      16.323813    29[7-(6,7),7-(6,7),7-(6,7),8-(1,29)]
     8      16.065652      16.065652      16.065652    29[7-(6,6),7-(6,6),7-(6,7),8-(1,29)]
     9      10.360692      10.360692      10.360692    29[7-(6,6),7-(6,6),7-(6,7),8-(1,29)]
    10       8.199134       8.199134       8.199134    29[7-(6,7),7-(6,7),7-(6,7),8-(1,29)]
    11      10.718187      10.718187      10.718187    29[7-(6,7),7-(6,7),7-(6,7),8-(1,29)]
    12      10.976348      10.976348      10.976348    29[7-(6,6),7-(6,6),7-(6,7),8-(1,29)]
    13       1.346692       1.346692       1.346692    29[7-(6,6),7-(6,6),7-(6,7),8-(1,29)]
    14      17.213134      17.213134      17.213134    29[7-(6,7),7-(6,7),7-(6,7),8-(1,29)]
    15       1.704187       1.704187       1.704187    29[7-(6,7),7-(6,7),7-(6,7),8-(1,29)]
    16       1.962348       1.962348       1.962348    29[7-(6,6),7-(6,6),7-(6,7),8-(1,29)]
    17       9.069887       9.069887       9.069887    1[8-(29,29)]
    18       8.446118       8.446118       8.446118    1[8-(29,29)]
    19       9.087915       9.087915       9.087915    1[8-(1)]
    20        9.49715        9.49715        9.49715    1[8-(1)]
    21       9.035634       9.035634       9.035634    1[6-(6,7)]
    22       9.603516       9.603516       9.603516    1[6-(6,6)]
    23       9.217716       9.217716       9.217716    1[6-(6,6)]
    24       7.416719       7.416719       7.416719    1[6-(6,7)]
    25        7.99001        7.99001        7.99001    1[6-(7,7)]
    26       7.622238       7.622238       7.622238    1[6-(7,7)]
    27      11.530709      11.530709      11.530709    1[6-(7,7)]
    28      12.572727      12.572727      12.572727    1[6-(7,7)]
    29      12.864781      12.864781      12.864781    1[6-(6,6)]
    30      14.503526      14.503526      14.503526    1[6-(6,6)]
    31       15.81957       15.81957       15.81957    1[6-(6,7)]
    32      14.007756      14.007756      14.007756    1[6-(6,7)]
    33       2.855635       2.855635       2.855635    1[6-(7,7)]
    34       3.762444       3.762444       3.762444    1[6-(7,7)]
    35       4.360973       4.360973       4.360973    1[6-(6,6)]
    36       5.972676       5.972676       5.972676    1[6-(6,6)]
    37        7.17875        7.17875        7.17875    1[6-(6,7)]
    38       5.307443       5.307443       5.307443    1[6-(6,7)]
    39       4.470944       4.470944       4.470944    1[6-(6,7)]
    40       3.281096       3.281096       3.281096    1[6-(6,6)]
    41       4.395226       4.395226       4.395226    1[6-(6,6)]
    42       7.761054       7.761054       7.761054    1[6-(6,7)]
    43       8.617384       8.617384       8.617384    1[6-(7,7)]
    44       5.765354       5.765354       5.765354    1[6-(7,7)]
    45       0.055887       0.055887       0.055887    1[8-(29,29)]
    46      17.460118      17.460118      17.460118    1[8-(29,29)]
    47       0.073915       0.073915       0.073915    1[8-(1)]
    48        0.48315        0.48315        0.48315    1[8-(1)]
    49       0.021634       0.021634       0.021634    1[6-(6,7)]
    50       0.589516       0.589516       0.589516    1[6-(6,6)]
    51       0.203716       0.203716       0.203716    1[6-(6,6)]
    52      16.430719      16.430719      16.430719    1[6-(6,7)]
    53       17.00401       17.00401       17.00401    1[6-(7,7)]
    54      16.636238      16.636238      16.636238    1[6-(7,7)]
    55       2.516709       2.516709       2.516709    1[6-(7,7)]
    56       3.558727       3.558727       3.558727    1[6-(7,7)]
    57       3.850781       3.850781       3.850781    1[6-(6,6)]
    58       5.489526       5.489526       5.489526    1[6-(6,6)]
    59        6.80557        6.80557        6.80557    1[6-(6,7)]
    60       4.993756       4.993756       4.993756    1[6-(6,7)]
    61      11.869635      11.869635      11.869635    1[6-(7,7)]
    62      12.776444      12.776444      12.776444    1[6-(7,7)]
    63      13.374973      13.374973      13.374973    1[6-(6,6)]
    64      14.986676      14.986676      14.986676    1[6-(6,6)]
    65       16.19275       16.19275       16.19275    1[6-(6,7)]
    66      14.321443      14.321443      14.321443    1[6-(6,7)]
    67      13.484944      13.484944      13.484944    1[6-(6,7)]
    68      12.295096      12.295096      12.295096    1[6-(6,6)]
    69      13.409226      13.409226      13.409226    1[6-(6,6)]
    70      16.775054      16.775054      16.775054    1[6-(6,7)]
    71      17.631384      17.631384      17.631384    1[6-(7,7)]
    72      14.779354      14.779354      14.779354    1[6-(7,7)]
    73       8.958113       8.958113       8.958113    1[8-(29,29)]
    74       9.581882       9.581882       9.581882    1[8-(29,29)]
    75       8.940085       8.940085       8.940085    1[8-(1)]
    76        8.53085        8.53085        8.53085    1[8-(1)]
    77       8.992366       8.992366       8.992366    1[6-(6,7)]
    78       8.424484       8.424484       8.424484    1[6-(6,6)]
    79       8.810284       8.810284       8.810284    1[6-(6,6)]
    80      10.611281      10.611281      10.611281    1[6-(6,7)]
    81       10.03799       10.03799       10.03799    1[6-(7,7)]
    82      10.405762      10.405762      10.405762    1[6-(7,7)]
    83       6.497291       6.497291       6.497291    1[6-(7,7)]
    84       5.455273       5.455273       5.455273    1[6-(7,7)]
    85       5.163219       5.163219       5.163219    1[6-(6,6)]
    86       3.524474       3.524474       3.524474    1[6-(6,6)]
    87        2.20843        2.20843        2.20843    1[6-(6,7)]
    88       4.020244       4.020244       4.020244    1[6-(6,7)]
    89      15.172365      15.172365      15.172365    1[6-(7,7)]
    90      14.265556      14.265556      14.265556    1[6-(7,7)]
    91      13.667027      13.667027      13.667027    1[6-(6,6)]
    92      12.055324      12.055324      12.055324    1[6-(6,6)]
    93       10.84925       10.84925       10.84925    1[6-(6,7)]
    94      12.720557      12.720557      12.720557    1[6-(6,7)]
    95      13.557056      13.557056      13.557056    1[6-(6,7)]
    96      14.746904      14.746904      14.746904    1[6-(6,6)]
    97      13.632774      13.632774      13.632774    1[6-(6,6)]
    98      10.266946      10.266946      10.266946    1[6-(6,7)]
    99       9.410616       9.410616       9.410616    1[6-(7,7)]
   100      12.262646      12.262646      12.262646    1[6-(7,7)]
   101      17.972113      17.972113      17.972113    1[8-(29,29)]
   102       0.567882       0.567882       0.567882    1[8-(29,29)]
   103      17.954085      17.954085      17.954085    1[8-(1)]
   104       17.54485       17.54485       17.54485    1[8-(1)]
   105      -0.021634      -0.021634      -0.021634    1[6-(6,7)]
   106      17.438484      17.438484      17.438484    1[6-(6,6)]
   107      17.824284      17.824284      17.824284    1[6-(6,6)]
   108       1.597281       1.597281       1.597281    1[6-(6,7)]
   109        1.02399        1.02399        1.02399    1[6-(7,7)]
   110       1.391762       1.391762       1.391762    1[6-(7,7)]
   111      15.511291      15.511291      15.511291    1[6-(7,7)]
   112      14.469273      14.469273      14.469273    1[6-(7,7)]
   113      14.177219      14.177219      14.177219    1[6-(6,6)]
   114      12.538474      12.538474      12.538474    1[6-(6,6)]
   115       11.22243       11.22243       11.22243    1[6-(6,7)]
   116      13.034244      13.034244      13.034244    1[6-(6,7)]
   117       6.158365       6.158365       6.158365    1[6-(7,7)]
   118       5.251556       5.251556       5.251556    1[6-(7,7)]
   119       4.653027       4.653027       4.653027    1[6-(6,6)]
   120       3.041324       3.041324       3.041324    1[6-(6,6)]
   121        1.83525        1.83525        1.83525    1[6-(6,7)]
   122       3.706557       3.706557       3.706557    1[6-(6,7)]
   123       4.543056       4.543056       4.543056    1[6-(6,7)]
   124       5.732904       5.732904       5.732904    1[6-(6,6)]
   125       4.618774       4.618774       4.618774    1[6-(6,6)]
   126       1.252946       1.252946       1.252946    1[6-(6,7)]
   127       0.396616       0.396616       0.396616    1[6-(7,7)]
   128       3.248646       3.248646       3.248646    1[6-(7,7)]
   129       8.824706       8.824706       8.824706    6[1-(0),6-(1,6),7-(6,29)]
   130       9.192477       9.192477       9.192477    6[1-(0),6-(1,6),6-(1,7)]
   131       8.945494       8.945494       8.945494    6[1-(0),6-(1,6),6-(6,7)]
   132       8.282063       8.282063       8.282063    6[6-(1,6),6-(1,7),7-(6,6)]
   133       7.890856       7.890856       7.890856    6[1-(0),6-(6,7),7-(6,29)]
   134       7.856602       7.856602       7.856602    6[1-(0),7-(6,6),7-(7,29)]
   135       7.651083       7.651083       7.651083    6[1-(0),7-(6,6),7-(7,29)]
   136      11.592004      11.592004      11.592004    6[1-(0),7-(6,6),7-(7,29)]
   137      12.159886      12.159886      12.159886    6[1-(0),7-(6,6),7-(7,29)]
   138      13.301058      13.301058      13.301058    6[6-(1,6),6-(1,7),7-(6,6)]
   139      13.416438      13.416438      13.416438    6[1-(0),6-(1,6),6-(6,7)]
   140      14.382738      14.382738      14.382738    6[1-(0),6-(1,6),6-(1,7)]
   141      15.159745      15.159745      15.159745    6[1-(0),6-(1,6),7-(6,29)]
   142      14.101502      14.101502      14.101502    6[1-(0),6-(6,7),7-(6,29)]
   143        2.87186        2.87186        2.87186    6[1-(0),7-(6,6),7-(7,29)]
   144       3.369433       3.369433       3.369433    6[1-(0),7-(6,6),7-(7,29)]
   145       4.667449       4.667449       4.667449    6[6-(1,6),6-(1,7),7-(6,6)]
   146       4.860349       4.860349       4.860349    6[1-(0),6-(1,6),6-(6,7)]
   147       5.815833       5.815833       5.815833    6[1-(0),6-(1,6),6-(1,7)]
   148        6.54777        6.54777        6.54777    6[1-(0),6-(1,6),7-(6,29)]
   149       5.444456       5.444456       5.444456    6[1-(0),6-(6,7),7-(6,29)]
   150       4.916236       4.916236       4.916236    6[1-(0),6-(1,6),7-(6,29)]
   151        4.19151        4.19151        4.19151    6[1-(0),6-(1,6),6-(1,7)]
   152       4.849532       4.849532       4.849532    6[1-(0),6-(1,6),6-(6,7)]
   153       6.185407       6.185407       6.185407    6[6-(1,6),6-(1,7),7-(6,6)]
   154       6.848837       6.848837       6.848837    6[1-(0),6-(6,7),7-(6,29)]
   155       8.103586       8.103586       8.103586    6[1-(0),7-(6,6),7-(7,29)]
   156       6.544164       6.544164       6.544164    6[1-(0),7-(6,6),7-(7,29)]
   157      17.838706      17.838706      17.838706    6[1-(0),6-(1,6),7-(6,29)]
   158       0.178477       0.178477       0.178477    6[1-(0),6-(1,6),6-(1,7)]
   159      17.959494      17.959494      17.959494    6[1-(0),6-(1,6),6-(6,7)]
   160      17.296063      17.296063      17.296063    6[6-(1,6),6-(1,7),7-(6,6)]
   161      16.904856      16.904856      16.904856    6[1-(0),6-(6,7),7-(6,29)]
   162      16.870602      16.870602      16.870602    6[1-(0),7-(6,6),7-(7,29)]
   163      16.665083      16.665083      16.665083    6[1-(0),7-(6,6),7-(7,29)]
   164       2.578004       2.578004       2.578004    6[1-(0),7-(6,6),7-(7,29)]
   165       3.145886       3.145886       3.145886    6[1-(0),7-(6,6),7-(7,29)]
   166       4.287058       4.287058       4.287058    6[6-(1,6),6-(1,7),7-(6,6)]
   167       4.402438       4.402438       4.402438    6[1-(0),6-(1,6),6-(6,7)]
   168       5.368738       5.368738       5.368738    6[1-(0),6-(1,6),6-(1,7)]
   169       6.145745       6.145745       6.145745    6[1-(0),6-(1,6),7-(6,29)]
   170       5.087502       5.087502       5.087502    6[1-(0),6-(6,7),7-(6,29)]
   171       11.88586       11.88586       11.88586    6[1-(0),7-(6,6),7-(7,29)]
   172      12.383433      12.383433      12.383433    6[1-(0),7-(6,6),7-(7,29)]
   173      13.681449      13.681449      13.681449    6[6-(1,6),6-(1,7),7-(6,6)]
   174      13.874349      13.874349      13.874349    6[1-(0),6-(1,6),6-(6,7)]
   175      14.829833      14.829833      14.829833    6[1-(0),6-(1,6),6-(1,7)]
   176       15.56177       15.56177       15.56177    6[1-(0),6-(1,6),7-(6,29)]
   177      14.458456      14.458456      14.458456    6[1-(0),6-(6,7),7-(6,29)]
   178      13.930236      13.930236      13.930236    6[1-(0),6-(1,6),7-(6,29)]
   179       13.20551       13.20551       13.20551    6[1-(0),6-(1,6),6-(1,7)]
   180      13.863532      13.863532      13.863532    6[1-(0),6-(1,6),6-(6,7)]
   181      15.199407      15.199407      15.199407    6[6-(1,6),6-(1,7),7-(6,6)]
   182      15.862837      15.862837      15.862837    6[1-(0),6-(6,7),7-(6,29)]
   183      17.117586      17.117586      17.117586    6[1-(0),7-(6,6),7-(7,29)]
   184      15.558164      15.558164      15.558164    6[1-(0),7-(6,6),7-(7,29)]
   185       9.203294       9.203294       9.203294    6[1-(0),6-(1,6),7-(6,29)]
   186       8.835523       8.835523       8.835523    6[1-(0),6-(1,6),6-(1,7)]
   187       9.082506       9.082506       9.082506    6[1-(0),6-(1,6),6-(6,7)]
   188       9.745937       9.745937       9.745937    6[6-(1,6),6-(1,7),7-(6,6)]
   189      10.137144      10.137144      10.137144    6[1-(0),6-(6,7),7-(6,29)]
   190      10.171398      10.171398      10.171398    6[1-(0),7-(6,6),7-(7,29)]
   191      10.376917      10.376917      10.376917    6[1-(0),7-(6,6),7-(7,29)]
   192       6.435996       6.435996       6.435996    6[1-(0),7-(6,6),7-(7,29)]
   193       5.868114       5.868114       5.868114    6[1-(0),7-(6,6),7-(7,29)]
   194       4.726942       4.726942       4.726942    6[6-(1,6),6-(1,7),7-(6,6)]
   195       4.611562       4.611562       4.611562    6[1-(0),6-(1,6),6-(6,7)]
   196       3.645262       3.645262       3.645262    6[1-(0),6-(1,6),6-(1,7)]
   197       2.868255       2.868255       2.868255    6[1-(0),6-(1,6),7-(6,29)]
   198       3.926498       3.926498       3.926498    6[1-(0),6-(6,7),7-(6,29)]
   199       15.15614       15.15614       15.15614    6[1-(0),7-(6,6),7-(7,29)]
   200      14.658567      14.658567      14.658567    6[1-(0),7-(6,6),7-(7,29)]
   201      13.360551      13.360551      13.360551    6[6-(1,6),6-(1,7),7-(6,6)]
   202      13.167651      13.167651      13.167651    6[1-(0),6-(1,6),6-(6,7)]
   203      12.212167      12.212167      12.212167    6[1-(0),6-(1,6),6-(1,7)]
   204       11.48023       11.48023       11.48023    6[1-(0),6-(1,6),7-(6,29)]
   205      12.583544      12.583544      12.583544    6[1-(0),6-(6,7),7-(6,29)]
   206      13.111764      13.111764      13.111764    6[1-(0),6-(1,6),7-(6,29)]
   207       13.83649       13.83649       13.83649    6[1-(0),6-(1,6),6-(1,7)]
   208      13.178468      13.178468      13.178468    6[1-(0),6-(1,6),6-(6,7)]
   209      11.842593      11.842593      11.842593    6[6-(1,6),6-(1,7),7-(6,6)]
   210      11.179163      11.179163      11.179163    6[1-(0),6-(6,7),7-(6,29)]
   211       9.924414       9.924414       9.924414    6[1-(0),7-(6,6),7-(7,29)]
   212      11.483836      11.483836      11.483836    6[1-(0),7-(6,6),7-(7,29)]
   213       0.189294       0.189294       0.189294    6[1-(0),6-(1,6),7-(6,29)]
   214      17.849523      17.849523      17.849523    6[1-(0),6-(1,6),6-(1,7)]
   215       0.068506       0.068506       0.068506    6[1-(0),6-(1,6),6-(6,7)]
   216       0.731937       0.731937       0.731937    6[6-(1,6),6-(1,7),7-(6,6)]
   217       1.123144       1.123144       1.123144    6[1-(0),6-(6,7),7-(6,29)]
   218       1.157398       1.157398       1.157398    6[1-(0),7-(6,6),7-(7,29)]
   219       1.362917       1.362917       1.362917    6[1-(0),7-(6,6),7-(7,29)]
   220      15.449996      15.449996      15.449996    6[1-(0),7-(6,6),7-(7,29)]
   221      14.882114      14.882114      14.882114    6[1-(0),7-(6,6),7-(7,29)]
   222      13.740942      13.740942      13.740942    6[6-(1,6),6-(1,7),7-(6,6)]
   223      13.625562      13.625562      13.625562    6[1-(0),6-(1,6),6-(6,7)]
   224      12.659262      12.659262      12.659262    6[1-(0),6-(1,6),6-(1,7)]
   225      11.882255      11.882255      11.882255    6[1-(0),6-(1,6),7-(6,29)]
   226      12.940498      12.940498      12.940498    6[1-(0),6-(6,7),7-(6,29)]
   227        6.14214        6.14214        6.14214    6[1-(0),7-(6,6),7-(7,29)]
   228       5.644567       5.644567       5.644567    6[1-(0),7-(6,6),7-(7,29)]
   229       4.346551       4.346551       4.346551    6[6-(1,6),6-(1,7),7-(6,6)]
   230       4.153651       4.153651       4.153651    6[1-(0),6-(1,6),6-(6,7)]
   231       3.198167       3.198167       3.198167    6[1-(0),6-(1,6),6-(1,7)]
   232        2.46623        2.46623        2.46623    6[1-(0),6-(1,6),7-(6,29)]
   233       3.569544       3.569544       3.569544    6[1-(0),6-(6,7),7-(6,29)]
   234       4.097764       4.097764       4.097764    6[1-(0),6-(1,6),7-(6,29)]
   235        4.82249        4.82249        4.82249    6[1-(0),6-(1,6),6-(1,7)]
   236       4.164468       4.164468       4.164468    6[1-(0),6-(1,6),6-(6,7)]
   237       2.828593       2.828593       2.828593    6[6-(1,6),6-(1,7),7-(6,6)]
   238       2.165163       2.165163       2.165163    6[1-(0),6-(6,7),7-(6,29)]
   239       0.910414       0.910414       0.910414    6[1-(0),7-(6,6),7-(7,29)]
   240       2.469836       2.469836       2.469836    6[1-(0),7-(6,6),7-(7,29)]
   241       8.182909       8.182909       8.182909    7[6-(1,6),6-(1,6),29-(7,7,8)]
   242       7.935926       7.935926       7.935926    7[6-(1,7),6-(1,7),6-(6,6)]
   243       7.562746       7.562746       7.562746    7[6-(1,7),7-(6,29),29-(7,7,8)]
   244       7.422128       7.422128       7.422128    7[6-(1,7),7-(6,29),29-(7,7,8)]
   245      10.932179      10.932179      10.932179    7[6-(1,7),7-(6,29),29-(7,7,8)]
   246      11.289134      11.289134      11.289134    7[6-(1,7),7-(6,29),29-(7,7,8)]
   247      12.372616      12.372616      12.372616    7[6-(1,7),6-(1,7),6-(6,6)]
   248       15.02093       15.02093       15.02093    7[6-(1,6),6-(1,6),29-(7,7,8)]
   249       2.111079       2.111079       2.111079    7[6-(1,7),7-(6,29),29-(7,7,8)]
   250       2.430174       2.430174       2.430174    7[6-(1,7),7-(6,29),29-(7,7,8)]
   251       3.684923       3.684923       3.684923    7[6-(1,7),6-(1,7),6-(6,6)]
   252       6.389123       6.389123       6.389123    7[6-(1,6),6-(1,6),29-(7,7,8)]
   253       6.199829       6.199829       6.199829    7[6-(1,6),6-(1,6),29-(7,7,8)]
   254       6.920949       6.920949       6.920949    7[6-(1,7),6-(1,7),6-(6,6)]
   255        8.42809        8.42809        8.42809    7[6-(1,7),7-(6,29),29-(7,7,8)]
   256       7.411311       7.411311       7.411311    7[6-(1,7),7-(6,29),29-(7,7,8)]
   257      17.196909      17.196909      17.196909    7[6-(1,6),6-(1,6),29-(7,7,8)]
   258      16.949926      16.949926      16.949926    7[6-(1,7),6-(1,7),6-(6,6)]
   259      16.576746      16.576746      16.576746    7[6-(1,7),7-(6,29),29-(7,7,8)]
   260      16.436128      16.436128      16.436128    7[6-(1,7),7-(6,29),29-(7,7,8)]
   261       1.918179       1.918179       1.918179    7[6-(1,7),7-(6,29),29-(7,7,8)]
   262       2.275134       2.275134       2.275134    7[6-(1,7),7-(6,29),29-(7,7,8)]
   263       3.358616       3.358616       3.358616    7[6-(1,7),6-(1,7),6-(6,6)]
   264        6.00693        6.00693        6.00693    7[6-(1,6),6-(1,6),29-(7,7,8)]
   265      11.125079      11.125079      11.125079    7[6-(1,7),7-(6,29),29-(7,7,8)]
   266      11.444174      11.444174      11.444174    7[6-(1,7),7-(6,29),29-(7,7,8)]
   267      12.698923      12.698923      12.698923    7[6-(1,7),6-(1,7),6-(6,6)]
   268      15.403123      15.403123      15.403123    7[6-(1,6),6-(1,6),29-(7,7,8)]
   269      15.213829      15.213829      15.213829    7[6-(1,6),6-(1,6),29-(7,7,8)]
   270      15.934949      15.934949      15.934949    7[6-(1,7),6-(1,7),6-(6,6)]
   271       17.44209       17.44209       17.44209    7[6-(1,7),7-(6,29),29-(7,7,8)]
   272      16.425311      16.425311      16.425311    7[6-(1,7),7-(6,29),29-(7,7,8)]
   273       9.845091       9.845091       9.845091    7[6-(1,6),6-(1,6),29-(7,7,8)]
   274      10.092074      10.092074      10.092074    7[6-(1,7),6-(1,7),6-(6,6)]
   275      10.465254      10.465254      10.465254    7[6-(1,7),7-(6,29),29-(7,7,8)]
   276      10.605872      10.605872      10.605872    7[6-(1,7),7-(6,29),29-(7,7,8)]
   277       7.095821       7.095821       7.095821    7[6-(1,7),7-(6,29),29-(7,7,8)]
   278       6.738866       6.738866       6.738866    7[6-(1,7),7-(6,29),29-(7,7,8)]
   279       5.655384       5.655384       5.655384    7[6-(1,7),6-(1,7),6-(6,6)]
   280        3.00707        3.00707        3.00707    7[6-(1,6),6-(1,6),29-(7,7,8)]
   281      15.916921      15.916921      15.916921    7[6-(1,7),7-(6,29),29-(7,7,8)]
   282      15.597826      15.597826      15.597826    7[6-(1,7),7-(6,29),29-(7,7,8)]
   283      14.343077      14.343077      14.343077    7[6-(1,7),6-(1,7),6-(6,6)]
   284      11.638877      11.638877      11.638877    7[6-(1,6),6-(1,6),29-(7,7,8)]
   285      11.828171      11.828171      11.828171    7[6-(1,6),6-(1,6),29-(7,7,8)]
   286      11.107051      11.107051      11.107051    7[6-(1,7),6-(1,7),6-(6,6)]
   287        9.59991        9.59991        9.59991    7[6-(1,7),7-(6,29),29-(7,7,8)]
   288      10.616689      10.616689      10.616689    7[6-(1,7),7-(6,29),29-(7,7,8)]
   289       0.831091       0.831091       0.831091    7[6-(1,6),6-(1,6),29-(7,7,8)]
   290       1.078074       1.078074       1.078074    7[6-(1,7),6-(1,7),6-(6,6)]
   291       1.451254       1.451254       1.451254    7[6-(1,7),7-(6,29),29-(7,7,8)]
   292       1.591872       1.591872       1.591872    7[6-(1,7),7-(6,29),29-(7,7,8)]
   293      16.109821      16.109821      16.109821    7[6-(1,7),7-(6,29),29-(7,7,8)]
   294      15.752866      15.752866      15.752866    7[6-(1,7),7-(6,29),29-(7,7,8)]
   295      14.669384      14.669384      14.669384    7[6-(1,7),6-(1,7),6-(6,6)]
   296       12.02107       12.02107       12.02107    7[6-(1,6),6-(1,6),29-(7,7,8)]
   297       6.902921       6.902921       6.902921    7[6-(1,7),7-(6,29),29-(7,7,8)]
   298       6.583826       6.583826       6.583826    7[6-(1,7),7-(6,29),29-(7,7,8)]
   299       5.329077       5.329077       5.329077    7[6-(1,7),6-(1,7),6-(6,6)]
   300       2.624877       2.624877       2.624877    7[6-(1,6),6-(1,6),29-(7,7,8)]
   301       2.814171       2.814171       2.814171    7[6-(1,6),6-(1,6),29-(7,7,8)]
   302       2.093051       2.093051       2.093051    7[6-(1,7),6-(1,7),6-(6,6)]
   303        0.58591        0.58591        0.58591    7[6-(1,7),7-(6,29),29-(7,7,8)]
   304       1.602689       1.602689       1.602689    7[6-(1,7),7-(6,29),29-(7,7,8)]
   305       8.907635       8.907635       8.907635    8[1-(0),29-(7,7,7),29-(7,7,7)]
   306       7.831363       7.831363       7.831363    8[1-(0),29-(7,7,7),29-(7,7,7)]
   307       8.931071       8.931071       8.931071    8[1-(0),1-(0)]
   308      17.921635      17.921635      17.921635    8[1-(0),29-(7,7,7),29-(7,7,7)]
   309      16.845363      16.845363      16.845363    8[1-(0),29-(7,7,7),29-(7,7,7)]
   310      17.945071      17.945071      17.945071    8[1-(0),1-(0)]
   311       9.120365       9.120365       9.120365    8[1-(0),29-(7,7,7),29-(7,7,7)]
   312      10.196637      10.196637      10.196637    8[1-(0),29-(7,7,7),29-(7,7,7)]
   313       9.096929       9.096929       9.096929    8[1-(0),1-(0)]
   314       0.106365       0.106365       0.106365    8[1-(0),29-(7,7,7),29-(7,7,7)]
   315       1.182637       1.182637       1.182637    8[1-(0),29-(7,7,7),29-(7,7,7)]
   316       0.082929       0.082929       0.082929    8[1-(0),1-(0)]
   317      10.000132      10.000132      10.000132    14[9-(0),9-(0),9-(0),9-(0),9-(0),9-(0)]
   318      13.079675      13.079675      13.079675    14[9-(0),9-(0),9-(0),9-(0),9-(0),9-(0)]
   319       0.986132       0.986132       0.986132    14[9-(0),9-(0),9-(0),9-(0),9-(0),9-(0)]
   320       4.065675       4.065675       4.065675    14[9-(0),9-(0),9-(0),9-(0),9-(0),9-(0)]
   321       8.027868       8.027868       8.027868    14[9-(0),9-(0),9-(0),9-(0),9-(0),9-(0)]
   322       4.948325       4.948325       4.948325    14[9-(0),9-(0),9-(0),9-(0),9-(0),9-(0)]
   323      17.041868      17.041868      17.041868    14[9-(0),9-(0),9-(0),9-(0),9-(0),9-(0)]
   324      13.962325      13.962325      13.962325    14[9-(0),9-(0),9-(0),9-(0),9-(0),9-(0)]
   325          9.014          9.014          9.014    14[9-(0),9-(0),9-(0),9-(0),9-(0),9-(0)]
   326            0.0            0.0            0.0    14[9-(0),9-(0),9-(0),9-(0),9-(0),9-(0)]
   327            0.0            0.0            0.0    14[9-(0),9-(0),9-(0),9-(0),9-(0),9-(0)]
   328          9.014          9.014          9.014    14[9-(0),9-(0),9-(0),9-(0),9-(0),9-(0)]
   329       9.423236       9.423236       9.423236    9[14-(9,9,9,9,9)]
   330      11.424344      11.424344      11.424344    9[14-(9,9,9,9,9)]
   331       9.307856       9.307856       9.307856    9[14-(9,9,9,9,9)]
   332      10.445423      10.445423      10.445423    9[14-(9,9,9,9,9)]
   333       8.561497       8.561497       8.561497    9[14-(9,9,9,9,9)]
   334      10.852856      10.852856      10.852856    9[14-(9,9,9,9,9)]
   335       13.80404       13.80404       13.80404    9[14-(9,9,9,9,9)]
   336      14.481892      14.481892      14.481892    9[14-(9,9,9,9,9)]
   337      12.524052      12.524052      12.524052    9[14-(9,9,9,9,9)]
   338       12.38163       12.38163       12.38163    9[14-(9,9,9,9,9)]
   339      13.625562      13.625562      13.625562    9[14-(9,9,9,9,9)]
   340       11.64068       11.64068       11.64068    9[14-(9,9,9,9,9)]
   341       0.409236       0.409236       0.409236    9[14-(9,9,9,9,9)]
   342       2.410344       2.410344       2.410344    9[14-(9,9,9,9,9)]
   343       0.293856       0.293856       0.293856    9[14-(9,9,9,9,9)]
   344       1.431423       1.431423       1.431423    9[14-(9,9,9,9,9)]
   345      17.575497      17.575497      17.575497    9[14-(9,9,9,9,9)]
   346       1.838856       1.838856       1.838856    9[14-(9,9,9,9,9)]
   347        4.79004        4.79004        4.79004    9[14-(9,9,9,9,9)]
   348       5.467892       5.467892       5.467892    9[14-(9,9,9,9,9)]
   349       3.510052       3.510052       3.510052    9[14-(9,9,9,9,9)]
   350        3.36763        3.36763        3.36763    9[14-(9,9,9,9,9)]
   351       4.611562       4.611562       4.611562    9[14-(9,9,9,9,9)]
   352        2.62668        2.62668        2.62668    9[14-(9,9,9,9,9)]
   353       8.604764       8.604764       8.604764    9[14-(9,9,9,9,9)]
   354       6.603656       6.603656       6.603656    9[14-(9,9,9,9,9)]
   355       8.720144       8.720144       8.720144    9[14-(9,9,9,9,9)]
   356       7.582577       7.582577       7.582577    9[14-(9,9,9,9,9)]
   357       9.466503       9.466503       9.466503    9[14-(9,9,9,9,9)]
   358       7.175144       7.175144       7.175144    9[14-(9,9,9,9,9)]
   359        4.22396        4.22396        4.22396    9[14-(9,9,9,9,9)]
   360       3.546108       3.546108       3.546108    9[14-(9,9,9,9,9)]
   361       5.503948       5.503948       5.503948    9[14-(9,9,9,9,9)]
   362        5.64637        5.64637        5.64637    9[14-(9,9,9,9,9)]
   363       4.402438       4.402438       4.402438    9[14-(9,9,9,9,9)]
   364        6.38732        6.38732        6.38732    9[14-(9,9,9,9,9)]
   365      17.618764      17.618764      17.618764    9[14-(9,9,9,9,9)]
   366      15.617656      15.617656      15.617656    9[14-(9,9,9,9,9)]
   367      17.734144      17.734144      17.734144    9[14-(9,9,9,9,9)]
   368      16.596577      16.596577      16.596577    9[14-(9,9,9,9,9)]
   369       0.452503       0.452503       0.452503    9[14-(9,9,9,9,9)]
   370      16.189144      16.189144      16.189144    9[14-(9,9,9,9,9)]
   371       13.23796       13.23796       13.23796    9[14-(9,9,9,9,9)]
   372      12.560108      12.560108      12.560108    9[14-(9,9,9,9,9)]
   373      14.517948      14.517948      14.517948    9[14-(9,9,9,9,9)]
   374       14.66037       14.66037       14.66037    9[14-(9,9,9,9,9)]
   375      13.416438      13.416438      13.416438    9[14-(9,9,9,9,9)]
   376       15.40132       15.40132       15.40132    9[14-(9,9,9,9,9)]
   377       8.694904       8.694904       8.694904    9[14-(9,9,9,9,9)]
   378      10.483282      10.483282      10.483282    9[14-(9,9,9,9,9)]
   379       8.318119       8.318119       8.318119    9[14-(9,9,9,9,9)]
   380       9.333096       9.333096       9.333096    9[14-(9,9,9,9,9)]
   381       7.544718       7.544718       7.544718    9[14-(9,9,9,9,9)]
   382       9.709881       9.709881       9.709881    9[14-(9,9,9,9,9)]
   383      17.708904      17.708904      17.708904    9[14-(9,9,9,9,9)]
   384       1.469282       1.469282       1.469282    9[14-(9,9,9,9,9)]
   385      17.332119      17.332119      17.332119    9[14-(9,9,9,9,9)]
   386       0.319096       0.319096       0.319096    9[14-(9,9,9,9,9)]
   387      16.558718      16.558718      16.558718    9[14-(9,9,9,9,9)]
   388       0.695881       0.695881       0.695881    9[14-(9,9,9,9,9)]
   389      17.829692      17.829692      17.829692    9[14-(9,9,9,9,9)]
   390       1.629731       1.629731       1.629731    9[14-(9,9,9,9,9)]
   391      17.927043      17.927043      17.927043    9[14-(9,9,9,9,9)]
   392       0.198308       0.198308       0.198308    9[14-(9,9,9,9,9)]
   393      16.398269      16.398269      16.398269    9[14-(9,9,9,9,9)]
   394       0.100957       0.100957       0.100957    9[14-(9,9,9,9,9)]
   395       8.815692       8.815692       8.815692    9[14-(9,9,9,9,9)]
   396      10.643731      10.643731      10.643731    9[14-(9,9,9,9,9)]
   397       8.913043       8.913043       8.913043    9[14-(9,9,9,9,9)]
   398       9.212308       9.212308       9.212308    9[14-(9,9,9,9,9)]
   399       7.384269       7.384269       7.384269    9[14-(9,9,9,9,9)]
   400       9.114957       9.114957       9.114957    9[14-(9,9,9,9,9)]
