# Supplementary material for: A collection of forcefield precursors for metal–organic frameworks
Source: RSC Adv. 2019 Nov 13;9(63):36492–507. doi: 10.1039/c9ra07327b (PMC9075174; doi:10.1039/c9ra07327b)
Supplement: RA-009-C9RA07327B-s3003 [file RA-009-C9RA07327B-s3003.txt]

YUPSIM_clean

8.578500    0.000000    0.000000
0.000000    13.823600    0.000000
0.000000    0.000000    31.932200

     1       7.901142       7.901142       7.901142    59[8-(6),8-(6),8-(6),8-(6),8-(6),8-(6),8-(7)]
     2       4.966608       4.966608       4.966608    59[8-(6),8-(6),8-(6),8-(6),8-(6),8-(6),8-(7)]
     3       0.677358       0.677358       0.677358    59[8-(6),8-(6),8-(6),8-(6),8-(6),8-(6),8-(7)]
     4       3.611892       3.611892       3.611892    59[8-(6),8-(6),8-(6),8-(6),8-(6),8-(6),8-(7)]
     5       0.677358       0.677358       0.677358    59[8-(6),8-(6),8-(6),8-(6),8-(6),8-(6),8-(7)]
     6       3.611892       3.611892       3.611892    59[8-(6),8-(6),8-(6),8-(6),8-(6),8-(6),8-(7)]
     7       7.901142       7.901142       7.901142    59[8-(6),8-(6),8-(6),8-(6),8-(6),8-(6),8-(7)]
     8       4.966608       4.966608       4.966608    59[8-(6),8-(6),8-(6),8-(6),8-(6),8-(6),8-(7)]
     9       7.609987       7.609987       7.609987    1[6-(6,6)]
    10       4.003586       4.003586       4.003586    1[6-(6,6)]
    11       5.063889       5.063889       5.063889    1[6-(6,6)]
    12         1.8195         1.8195         1.8195    1[6-(6,6)]
    13       5.828233       5.828233       5.828233    1[7-(1,6)]
    14       5.636932       5.636932       5.636932    1[7-(1,1,6)]
    15       5.923454       5.923454       5.923454    1[7-(1,1,6)]
    16       6.554832       6.554832       6.554832    1[7-(1,1,6)]
    17       5.257763       5.257763       5.257763    1[6-(6,6)]
    18       0.285664       0.285664       0.285664    1[6-(6,6)]
    19       7.803861       7.803861       7.803861    1[6-(6,6)]
    20        2.46975        2.46975        2.46975    1[6-(6,6)]
    21       7.039517       7.039517       7.039517    1[7-(1,6)]
    22       7.230818       7.230818       7.230818    1[7-(1,1,6)]
    23       6.944296       6.944296       6.944296    1[7-(1,1,6)]
    24       6.312918       6.312918       6.312918    1[7-(1,1,6)]
    25       0.968513       0.968513       0.968513    1[6-(6,6)]
    26       4.574914       4.574914       4.574914    1[6-(6,6)]
    27       3.514611       3.514611       3.514611    1[6-(6,6)]
    28          6.759          6.759          6.759    1[6-(6,6)]
    29       2.750267       2.750267       2.750267    1[7-(1,6)]
    30       2.941568       2.941568       2.941568    1[7-(1,1,6)]
    31       2.655046       2.655046       2.655046    1[7-(1,1,6)]
    32       2.023668       2.023668       2.023668    1[7-(1,1,6)]
    33       3.320737       3.320737       3.320737    1[6-(6,6)]
    34       8.292836       8.292836       8.292836    1[6-(6,6)]
    35       0.774639       0.774639       0.774639    1[6-(6,6)]
    36        6.10875        6.10875        6.10875    1[6-(6,6)]
    37       1.538983       1.538983       1.538983    1[7-(1,6)]
    38       1.347682       1.347682       1.347682    1[7-(1,1,6)]
    39       1.634204       1.634204       1.634204    1[7-(1,1,6)]
    40       2.265582       2.265582       2.265582    1[7-(1,1,6)]
    41       0.968513       0.968513       0.968513    1[6-(6,6)]
    42       4.574914       4.574914       4.574914    1[6-(6,6)]
    43       3.514611       3.514611       3.514611    1[6-(6,6)]
    44          6.759          6.759          6.759    1[6-(6,6)]
    45       2.750267       2.750267       2.750267    1[7-(1,6)]
    46       2.941568       2.941568       2.941568    1[7-(1,1,6)]
    47       2.655046       2.655046       2.655046    1[7-(1,1,6)]
    48       2.023668       2.023668       2.023668    1[7-(1,1,6)]
    49       3.320737       3.320737       3.320737    1[6-(6,6)]
    50       8.292836       8.292836       8.292836    1[6-(6,6)]
    51       0.774639       0.774639       0.774639    1[6-(6,6)]
    52        6.10875        6.10875        6.10875    1[6-(6,6)]
    53       1.538983       1.538983       1.538983    1[7-(1,6)]
    54       1.347682       1.347682       1.347682    1[7-(1,1,6)]
    55       1.634204       1.634204       1.634204    1[7-(1,1,6)]
    56       2.265582       2.265582       2.265582    1[7-(1,1,6)]
    57       7.609987       7.609987       7.609987    1[6-(6,6)]
    58       4.003586       4.003586       4.003586    1[6-(6,6)]
    59       5.063889       5.063889       5.063889    1[6-(6,6)]
    60         1.8195         1.8195         1.8195    1[6-(6,6)]
    61       5.828233       5.828233       5.828233    1[7-(1,6)]
    62       5.636932       5.636932       5.636932    1[7-(1,1,6)]
    63       5.923454       5.923454       5.923454    1[7-(1,1,6)]
    64       6.554832       6.554832       6.554832    1[7-(1,1,6)]
    65       5.257763       5.257763       5.257763    1[6-(6,6)]
    66       0.285664       0.285664       0.285664    1[6-(6,6)]
    67       7.803861       7.803861       7.803861    1[6-(6,6)]
    68        2.46975        2.46975        2.46975    1[6-(6,6)]
    69       7.039517       7.039517       7.039517    1[7-(1,6)]
    70       7.230818       7.230818       7.230818    1[7-(1,1,6)]
    71       6.944296       6.944296       6.944296    1[7-(1,1,6)]
    72       6.312918       6.312918       6.312918    1[7-(1,1,6)]
    73       2.147199       2.147199       2.147199    1[6-(6,6)]
    74       2.142051       2.142051       2.142051    1[6-(6,6)]
    75       6.431301       6.431301       6.431301    1[6-(6,6)]
    76       6.436449       6.436449       6.436449    1[6-(6,6)]
    77       1.357977       1.357977       1.357977    6[6-(6,6),8-(59),8-(59)]
    78       0.689711       0.689711       0.689711    6[6-(1,6),6-(1,6),6-(8,8)]
    79        8.03205        8.03205        8.03205    6[1-(0),6-(6,6),6-(6,7)]
    80       1.780039       1.780039       1.780039    6[6-(6,6),8-(59),8-(59)]
    81       2.757988       2.757988       2.757988    6[6-(1,6),6-(1,6),6-(8,8)]
    82       3.845742       3.845742       3.845742    6[1-(0),6-(6,6),6-(6,7)]
    83       4.682145       4.682145       4.682145    6[6-(1,6),6-(1,6),7-(1,1,1)]
    84       4.486555       4.486555       4.486555    6[1-(0),6-(6,6),6-(6,7)]
    85       3.417674       3.417674       3.417674    6[6-(1,6),6-(1,6),6-(8,8)]
    86       2.552962       2.552962       2.552962    6[1-(0),6-(6,6),6-(6,6)]
    87       3.217795       3.217795       3.217795    6[6-(6,6),8-(59),8-(59)]
    88       2.931273       2.931273       2.931273    6[6-(6,6),8-(59),8-(59)]
    89       3.599539       3.599539       3.599539    6[6-(1,6),6-(1,6),6-(8,8)]
    90         4.8357         4.8357         4.8357    6[1-(0),6-(6,6),6-(6,7)]
    91       2.509211       2.509211       2.509211    6[6-(6,6),8-(59),8-(59)]
    92       1.531262       1.531262       1.531262    6[6-(1,6),6-(1,6),6-(8,8)]
    93       0.443508       0.443508       0.443508    6[1-(0),6-(6,6),6-(6,7)]
    94       8.185605       8.185605       8.185605    6[6-(1,6),6-(1,6),7-(1,1,1)]
    95       8.381194       8.381194       8.381194    6[1-(0),6-(6,6),6-(6,7)]
    96       0.871576       0.871576       0.871576    6[6-(1,6),6-(1,6),6-(8,8)]
    97       1.736288       1.736288       1.736288    6[1-(0),6-(6,6),6-(6,6)]
    98       1.071455       1.071455       1.071455    6[6-(6,6),8-(59),8-(59)]
    99       7.220523       7.220523       7.220523    6[6-(6,6),8-(59),8-(59)]
   100       7.888789       7.888789       7.888789    6[6-(1,6),6-(1,6),6-(8,8)]
   101        0.54645        0.54645        0.54645    6[1-(0),6-(6,6),6-(6,7)]
   102       6.798461       6.798461       6.798461    6[6-(6,6),8-(59),8-(59)]
   103       5.820512       5.820512       5.820512    6[6-(1,6),6-(1,6),6-(8,8)]
   104       4.732758       4.732758       4.732758    6[1-(0),6-(6,6),6-(6,7)]
   105       3.896355       3.896355       3.896355    6[6-(1,6),6-(1,6),7-(1,1,1)]
   106       4.091944       4.091944       4.091944    6[1-(0),6-(6,6),6-(6,7)]
   107       5.160826       5.160826       5.160826    6[6-(1,6),6-(1,6),6-(8,8)]
   108       6.025538       6.025538       6.025538    6[1-(0),6-(6,6),6-(6,6)]
   109       5.360705       5.360705       5.360705    6[6-(6,6),8-(59),8-(59)]
   110       5.647227       5.647227       5.647227    6[6-(6,6),8-(59),8-(59)]
   111       4.978961       4.978961       4.978961    6[6-(1,6),6-(1,6),6-(8,8)]
   112         3.7428         3.7428         3.7428    6[1-(0),6-(6,6),6-(6,7)]
   113       6.069289       6.069289       6.069289    6[6-(6,6),8-(59),8-(59)]
   114       7.047238       7.047238       7.047238    6[6-(1,6),6-(1,6),6-(8,8)]
   115       8.134992       8.134992       8.134992    6[1-(0),6-(6,6),6-(6,7)]
   116       0.392895       0.392895       0.392895    6[6-(1,6),6-(1,6),7-(1,1,1)]
   117       0.197305       0.197305       0.197305    6[1-(0),6-(6,6),6-(6,7)]
   118       7.706924       7.706924       7.706924    6[6-(1,6),6-(1,6),6-(8,8)]
   119       6.842212       6.842212       6.842212    6[1-(0),6-(6,6),6-(6,6)]
   120       7.507045       7.507045       7.507045    6[6-(6,6),8-(59),8-(59)]
   121       7.220523       7.220523       7.220523    6[6-(6,6),8-(59),8-(59)]
   122       7.888789       7.888789       7.888789    6[6-(1,6),6-(1,6),6-(8,8)]
   123        0.54645        0.54645        0.54645    6[1-(0),6-(6,6),6-(6,7)]
   124       6.798461       6.798461       6.798461    6[6-(6,6),8-(59),8-(59)]
   125       5.820512       5.820512       5.820512    6[6-(1,6),6-(1,6),6-(8,8)]
   126       4.732758       4.732758       4.732758    6[1-(0),6-(6,6),6-(6,7)]
   127       3.896355       3.896355       3.896355    6[6-(1,6),6-(1,6),7-(1,1,1)]
   128       4.091944       4.091944       4.091944    6[1-(0),6-(6,6),6-(6,7)]
   129       5.160826       5.160826       5.160826    6[6-(1,6),6-(1,6),6-(8,8)]
   130       6.025538       6.025538       6.025538    6[1-(0),6-(6,6),6-(6,6)]
   131       5.360705       5.360705       5.360705    6[6-(6,6),8-(59),8-(59)]
   132       5.647227       5.647227       5.647227    6[6-(6,6),8-(59),8-(59)]
   133       4.978961       4.978961       4.978961    6[6-(1,6),6-(1,6),6-(8,8)]
   134         3.7428         3.7428         3.7428    6[1-(0),6-(6,6),6-(6,7)]
   135       6.069289       6.069289       6.069289    6[6-(6,6),8-(59),8-(59)]
   136       7.047238       7.047238       7.047238    6[6-(1,6),6-(1,6),6-(8,8)]
   137       8.134992       8.134992       8.134992    6[1-(0),6-(6,6),6-(6,7)]
   138       0.392895       0.392895       0.392895    6[6-(1,6),6-(1,6),7-(1,1,1)]
   139       0.197305       0.197305       0.197305    6[1-(0),6-(6,6),6-(6,7)]
   140       7.706924       7.706924       7.706924    6[6-(1,6),6-(1,6),6-(8,8)]
   141       6.842212       6.842212       6.842212    6[1-(0),6-(6,6),6-(6,6)]
   142       7.507045       7.507045       7.507045    6[6-(6,6),8-(59),8-(59)]
   143       1.357977       1.357977       1.357977    6[6-(6,6),8-(59),8-(59)]
   144       0.689711       0.689711       0.689711    6[6-(1,6),6-(1,6),6-(8,8)]
   145        8.03205        8.03205        8.03205    6[1-(0),6-(6,6),6-(6,7)]
   146       1.780039       1.780039       1.780039    6[6-(6,6),8-(59),8-(59)]
   147       2.757988       2.757988       2.757988    6[6-(1,6),6-(1,6),6-(8,8)]
   148       3.845742       3.845742       3.845742    6[1-(0),6-(6,6),6-(6,7)]
   149       4.682145       4.682145       4.682145    6[6-(1,6),6-(1,6),7-(1,1,1)]
   150       4.486555       4.486555       4.486555    6[1-(0),6-(6,6),6-(6,7)]
   151       3.417674       3.417674       3.417674    6[6-(1,6),6-(1,6),6-(8,8)]
   152       2.552962       2.552962       2.552962    6[1-(0),6-(6,6),6-(6,6)]
   153       3.217795       3.217795       3.217795    6[6-(6,6),8-(59),8-(59)]
   154       2.931273       2.931273       2.931273    6[6-(6,6),8-(59),8-(59)]
   155       3.599539       3.599539       3.599539    6[6-(1,6),6-(1,6),6-(8,8)]
   156         4.8357         4.8357         4.8357    6[1-(0),6-(6,6),6-(6,7)]
   157       2.509211       2.509211       2.509211    6[6-(6,6),8-(59),8-(59)]
   158       1.531262       1.531262       1.531262    6[6-(1,6),6-(1,6),6-(8,8)]
   159       0.443508       0.443508       0.443508    6[1-(0),6-(6,6),6-(6,7)]
   160       8.185605       8.185605       8.185605    6[6-(1,6),6-(1,6),7-(1,1,1)]
   161       8.381194       8.381194       8.381194    6[1-(0),6-(6,6),6-(6,7)]
   162       0.871576       0.871576       0.871576    6[6-(1,6),6-(1,6),6-(8,8)]
   163       1.736288       1.736288       1.736288    6[1-(0),6-(6,6),6-(6,6)]
   164       1.071455       1.071455       1.071455    6[6-(6,6),8-(59),8-(59)]
   165       1.308221       1.308221       1.308221    6[1-(0),6-(6,6),6-(6,6)]
   166       7.454716       7.454716       7.454716    6[6-(1,6),6-(1,6),7-(1,1)]
   167       2.981029       2.981029       2.981029    6[1-(0),6-(6,6),6-(6,6)]
   168       5.413033       5.413033       5.413033    6[6-(1,6),6-(1,6),7-(1,1)]
   169       7.270279       7.270279       7.270279    6[1-(0),6-(6,6),6-(6,6)]
   170       1.123783       1.123783       1.123783    6[6-(1,6),6-(1,6),7-(1,1)]
   171       5.597471       5.597471       5.597471    6[1-(0),6-(6,6),6-(6,6)]
   172       3.165466       3.165466       3.165466    6[6-(1,6),6-(1,6),7-(1,1)]
   173       8.220777       8.220777       8.220777    7[8-(0),8-(0),8-(59)]
   174       5.811934       5.811934       5.811934    7[1-(0),1-(0),1-(0),6-(6,6)]
   175       4.646973       4.646973       4.646973    7[8-(0),8-(0),8-(59)]
   176       7.055816       7.055816       7.055816    7[1-(0),1-(0),1-(0),6-(6,6)]
   177       0.357723       0.357723       0.357723    7[8-(0),8-(0),8-(59)]
   178       2.766566       2.766566       2.766566    7[1-(0),1-(0),1-(0),6-(6,6)]
   179       3.931527       3.931527       3.931527    7[8-(0),8-(0),8-(59)]
   180       1.522684       1.522684       1.522684    7[1-(0),1-(0),1-(0),6-(6,6)]
   181       0.357723       0.357723       0.357723    7[8-(0),8-(0),8-(59)]
   182       2.766566       2.766566       2.766566    7[1-(0),1-(0),1-(0),6-(6,6)]
   183       3.931527       3.931527       3.931527    7[8-(0),8-(0),8-(59)]
   184       1.522684       1.522684       1.522684    7[1-(0),1-(0),1-(0),6-(6,6)]
   185       8.220777       8.220777       8.220777    7[8-(0),8-(0),8-(59)]
   186       5.811934       5.811934       5.811934    7[1-(0),1-(0),1-(0),6-(6,6)]
   187       4.646973       4.646973       4.646973    7[8-(0),8-(0),8-(59)]
   188       7.055816       7.055816       7.055816    7[1-(0),1-(0),1-(0),6-(6,6)]
   189       6.195393       6.195393       6.195393    7[1-(0),1-(0),6-(6,6)]
   190       6.672357       6.672357       6.672357    7[1-(0),1-(0),6-(6,6)]
   191       2.383107       2.383107       2.383107    7[1-(0),1-(0),6-(6,6)]
   192       1.906143       1.906143       1.906143    7[1-(0),1-(0),6-(6,6)]
   193       2.122321       2.122321       2.122321    8[6-(6,8),59-(8,8,8,8,8,8)]
   194       0.564465       0.564465       0.564465    8[6-(6,8),59-(8,8,8,8,8,8)]
   195       0.687996       0.687996       0.687996    8[6-(6,8),59-(8,8,8,8,8,8)]
   196       2.543525       2.543525       2.543525    8[6-(6,8),59-(8,8,8,8,8,8)]
   197        4.11768        4.11768        4.11768    8[6-(6,8),59-(8,8,8,8,8,8)]
   198       2.205532       2.205532       2.205532    8[6-(6,8),59-(8,8,8,8,8,8)]
   199       7.320892       7.320892       7.320892    8[7-(8,8),59-(8,8,8,8,8,8)]
   200       0.513852       0.513852       0.513852    8[7-(8,8)]
   201       8.181315       8.181315       8.181315    8[7-(8,8)]
   202       2.166929       2.166929       2.166929    8[6-(6,8),59-(8,8,8,8,8,8)]
   203       3.724785       3.724785       3.724785    8[6-(6,8),59-(8,8,8,8,8,8)]
   204       3.601254       3.601254       3.601254    8[6-(6,8),59-(8,8,8,8,8,8)]
   205       1.745725       1.745725       1.745725    8[6-(6,8),59-(8,8,8,8,8,8)]
   206        0.17157        0.17157        0.17157    8[6-(6,8),59-(8,8,8,8,8,8)]
   207       2.083718       2.083718       2.083718    8[6-(6,8),59-(8,8,8,8,8,8)]
   208       5.546858       5.546858       5.546858    8[7-(8,8),59-(8,8,8,8,8,8)]
   209       3.775398       3.775398       3.775398    8[7-(8,8)]
   210       4.686435       4.686435       4.686435    8[7-(8,8)]
   211       6.456179       6.456179       6.456179    8[6-(6,8),59-(8,8,8,8,8,8)]
   212       8.014035       8.014035       8.014035    8[6-(6,8),59-(8,8,8,8,8,8)]
   213       7.890504       7.890504       7.890504    8[6-(6,8),59-(8,8,8,8,8,8)]
   214       6.034975       6.034975       6.034975    8[6-(6,8),59-(8,8,8,8,8,8)]
   215        4.46082        4.46082        4.46082    8[6-(6,8),59-(8,8,8,8,8,8)]
   216       6.372968       6.372968       6.372968    8[6-(6,8),59-(8,8,8,8,8,8)]
   217       1.257608       1.257608       1.257608    8[7-(8,8),59-(8,8,8,8,8,8)]
   218       8.064648       8.064648       8.064648    8[7-(8,8)]
   219       0.397185       0.397185       0.397185    8[7-(8,8)]
   220       6.411571       6.411571       6.411571    8[6-(6,8),59-(8,8,8,8,8,8)]
   221       4.853715       4.853715       4.853715    8[6-(6,8),59-(8,8,8,8,8,8)]
   222       4.977246       4.977246       4.977246    8[6-(6,8),59-(8,8,8,8,8,8)]
   223       6.832775       6.832775       6.832775    8[6-(6,8),59-(8,8,8,8,8,8)]
   224        8.40693        8.40693        8.40693    8[6-(6,8),59-(8,8,8,8,8,8)]
   225       6.494782       6.494782       6.494782    8[6-(6,8),59-(8,8,8,8,8,8)]
   226       3.031642       3.031642       3.031642    8[7-(8,8),59-(8,8,8,8,8,8)]
   227       4.803102       4.803102       4.803102    8[7-(8,8)]
   228       3.892065       3.892065       3.892065    8[7-(8,8)]
   229       6.456179       6.456179       6.456179    8[6-(6,8),59-(8,8,8,8,8,8)]
   230       8.014035       8.014035       8.014035    8[6-(6,8),59-(8,8,8,8,8,8)]
   231       7.890504       7.890504       7.890504    8[6-(6,8),59-(8,8,8,8,8,8)]
   232       6.034975       6.034975       6.034975    8[6-(6,8),59-(8,8,8,8,8,8)]
   233        4.46082        4.46082        4.46082    8[6-(6,8),59-(8,8,8,8,8,8)]
   234       6.372968       6.372968       6.372968    8[6-(6,8),59-(8,8,8,8,8,8)]
   235       1.257608       1.257608       1.257608    8[7-(8,8),59-(8,8,8,8,8,8)]
   236       8.064648       8.064648       8.064648    8[7-(8,8)]
   237       0.397185       0.397185       0.397185    8[7-(8,8)]
   238       6.411571       6.411571       6.411571    8[6-(6,8),59-(8,8,8,8,8,8)]
   239       4.853715       4.853715       4.853715    8[6-(6,8),59-(8,8,8,8,8,8)]
   240       4.977246       4.977246       4.977246    8[6-(6,8),59-(8,8,8,8,8,8)]
   241       6.832775       6.832775       6.832775    8[6-(6,8),59-(8,8,8,8,8,8)]
   242        8.40693        8.40693        8.40693    8[6-(6,8),59-(8,8,8,8,8,8)]
   243       6.494782       6.494782       6.494782    8[6-(6,8),59-(8,8,8,8,8,8)]
   244       3.031642       3.031642       3.031642    8[7-(8,8),59-(8,8,8,8,8,8)]
   245       4.803102       4.803102       4.803102    8[7-(8,8)]
   246       3.892065       3.892065       3.892065    8[7-(8,8)]
   247       2.122321       2.122321       2.122321    8[6-(6,8),59-(8,8,8,8,8,8)]
   248       0.564465       0.564465       0.564465    8[6-(6,8),59-(8,8,8,8,8,8)]
   249       0.687996       0.687996       0.687996    8[6-(6,8),59-(8,8,8,8,8,8)]
   250       2.543525       2.543525       2.543525    8[6-(6,8),59-(8,8,8,8,8,8)]
   251        4.11768        4.11768        4.11768    8[6-(6,8),59-(8,8,8,8,8,8)]
   252       2.205532       2.205532       2.205532    8[6-(6,8),59-(8,8,8,8,8,8)]
   253       7.320892       7.320892       7.320892    8[7-(8,8),59-(8,8,8,8,8,8)]
   254       0.513852       0.513852       0.513852    8[7-(8,8)]
   255       8.181315       8.181315       8.181315    8[7-(8,8)]
   256       2.166929       2.166929       2.166929    8[6-(6,8),59-(8,8,8,8,8,8)]
   257       3.724785       3.724785       3.724785    8[6-(6,8),59-(8,8,8,8,8,8)]
   258       3.601254       3.601254       3.601254    8[6-(6,8),59-(8,8,8,8,8,8)]
   259       1.745725       1.745725       1.745725    8[6-(6,8),59-(8,8,8,8,8,8)]
   260        0.17157        0.17157        0.17157    8[6-(6,8),59-(8,8,8,8,8,8)]
   261       2.083718       2.083718       2.083718    8[6-(6,8),59-(8,8,8,8,8,8)]
   262       5.546858       5.546858       5.546858    8[7-(8,8),59-(8,8,8,8,8,8)]
   263       3.775398       3.775398       3.775398    8[7-(8,8)]
   264       4.686435       4.686435       4.686435    8[7-(8,8)]
