# Supplementary material for: A collection of forcefield precursors for metal–organic frameworks
Source: RSC Adv. 2019 Nov 13;9(63):36492–507. doi: 10.1039/c9ra07327b (PMC9075174; doi:10.1039/c9ra07327b)
Supplement: RA-009-C9RA07327B-s3004 [file RA-009-C9RA07327B-s3004.txt]

YURJUR_clean

17.575700    0.000000    0.000000
-0.285146    17.573387    0.000000
-0.285146    -0.289810    17.570997

     1       6.241835       6.241835       6.241835    58[8-(6),8-(6),8-(6),8-(6),8-(6),8-(6),8-(6,58),8-(6,58),8-(6,58)]
     2      10.763573      10.763573      10.763573    58[8-(6),8-(6),8-(6),8-(6),8-(6),8-(6),8-(6,58),8-(6,58),8-(6,58)]
     3       8.502704       8.502704       8.502704    58[8-(6),8-(6),8-(6),8-(6),8-(6),8-(6),8-(6,58),8-(6,58),8-(6,58),8-(6,58),8-(6,58),8-(6,58)]
     4        6.49464        6.49464        6.49464    1[6-(6,6)]
     5       6.504143       6.504143       6.504143    1[6-(6,6)]
     6      10.511579      10.511579      10.511579    1[6-(6,6)]
     7        6.62499        6.62499        6.62499    1[6-(6,6)]
     8      11.218267      11.218267      11.218267    1[6-(6,6)]
     9        7.40849        7.40849        7.40849    1[6-(6,6)]
    10       3.829802       3.829802       3.829802    1[6-(6,6)]
    11       1.603127       1.603127       1.603127    1[6-(6,6)]
    12       3.838767       3.838767       3.838767    1[6-(6,6)]
    13       16.71101       16.71101       16.71101    1[6-(6,6)]
    14      15.738847      15.738847      15.738847    1[6-(6,6)]
    15      14.586764      14.586764      14.586764    1[6-(6,6)]
    16       9.248783       9.248783       9.248783    1[6-(6,6)]
    17        9.94057        9.94057        9.94057    1[6-(6,6)]
    18       9.268464       9.268464       9.268464    1[6-(6,6)]
    19      10.406131      10.406131      10.406131    1[6-(6,6)]
    20      10.544913      10.544913      10.544913    1[6-(6,6)]
    21      10.823483      10.823483      10.823483    1[6-(6,6)]
    22      10.510768      10.510768      10.510768    1[6-(6,6)]
    23      10.501265      10.501265      10.501265    1[6-(6,6)]
    24       6.493829       6.493829       6.493829    1[6-(6,6)]
    25      10.380418      10.380418      10.380418    1[6-(6,6)]
    26       5.787141       5.787141       5.787141    1[6-(6,6)]
    27       9.596918       9.596918       9.596918    1[6-(6,6)]
    28      13.175606      13.175606      13.175606    1[6-(6,6)]
    29      15.402281      15.402281      15.402281    1[6-(6,6)]
    30      13.166641      13.166641      13.166641    1[6-(6,6)]
    31       0.294398       0.294398       0.294398    1[6-(6,6)]
    32       1.266561       1.266561       1.266561    1[6-(6,6)]
    33       2.418644       2.418644       2.418644    1[6-(6,6)]
    34       7.756625       7.756625       7.756625    1[6-(6,6)]
    35       7.064838       7.064838       7.064838    1[6-(6,6)]
    36       7.736944       7.736944       7.736944    1[6-(6,6)]
    37       6.599277       6.599277       6.599277    1[6-(6,6)]
    38       6.460495       6.460495       6.460495    1[6-(6,6)]
    39       6.181925       6.181925       6.181925    1[6-(6,6)]
    40       8.506231       8.506231       8.506231    6[6-(6,6),8-(58),8-(58,58)]
    41       8.482174       8.482174       8.482174    6[6-(1,6),6-(1,6),6-(8,8)]
    42       7.305899       7.305899       7.305899    6[1-(0),6-(1,6),6-(6,6)]
    43       7.305222       7.305222       7.305222    6[1-(0),6-(1,6),6-(6,6)]
    44       9.710073       9.710073       9.710073    6[1-(0),6-(6,16),6-(6,6)]
    45       9.711856       9.711856       9.711856    6[6-(1,6),6-(6,6),16-(6,8,8)]
    46       8.527933       8.527933       8.527933    6[6-(1,6),6-(6,16),6-(6,6)]
    47        8.77687        8.77687        8.77687    6[6-(1,6),6-(6,16),6-(6,6)]
    48      10.121004      10.121004      10.121004    6[6-(1,6),6-(6,6),16-(6,8,8)]
    49       7.537949       7.537949       7.537949    6[1-(0),6-(1,6),6-(6,6)]
    50      10.305906      10.305906      10.305906    6[1-(0),6-(6,16),6-(6,6)]
    51       8.019901       8.019901       8.019901    6[1-(0),6-(1,6),6-(6,6)]
    52       9.387682       9.387682       9.387682    6[6-(1,6),6-(1,6),6-(8,8)]
    53       9.840147       9.840147       9.840147    6[6-(6,6),8-(58),8-(58)]
    54        5.48239        5.48239        5.48239    6[6-(6,6),8-(58),8-(58,58)]
    55       4.063401       4.063401       4.063401    6[6-(1,6),6-(1,6),6-(8,8)]
    56       3.385443       3.385443       3.385443    6[1-(0),6-(1,6),6-(6,6)]
    57       2.052347       2.052347       2.052347    6[1-(0),6-(1,6),6-(6,6)]
    58       3.399836       3.399836       3.399836    6[1-(0),6-(6,16),6-(6,6)]
    59       2.090633       2.090633       2.090633    6[6-(1,6),6-(6,6),16-(6,8,8)]
    60       1.397883       1.397883       1.397883    6[6-(1,6),6-(6,16),6-(6,6)]
    61      -0.030313      -0.030313      -0.030313    6[6-(1,6),6-(6,16),6-(6,6)]
    62      -0.347238      -0.347238      -0.347238    6[6-(1,6),6-(6,6),16-(6,8,8)]
    63      16.523741      16.523741      16.523741    6[1-(0),6-(1,6),6-(6,6)]
    64      15.926715      15.926715      15.926715    6[1-(0),6-(6,16),6-(6,6)]
    65       15.26426       15.26426       15.26426    6[1-(0),6-(1,6),6-(6,6)]
    66      14.935261      14.935261      14.935261    6[6-(1,6),6-(1,6),6-(8,8)]
    67      13.508765      13.508765      13.508765    6[6-(6,6),8-(58),8-(58)]
    68       8.752711       8.752711       8.752711    6[6-(6,6),8-(58),8-(58,58)]
    69       9.180534       9.180534       9.180534    6[6-(1,6),6-(1,6),6-(8,8)]
    70       9.392045       9.392045       9.392045    6[1-(0),6-(1,6),6-(6,6)]
    71       9.807526       9.807526       9.807526    6[1-(0),6-(1,6),6-(6,6)]
    72       9.417155       9.417155       9.417155    6[1-(0),6-(6,16),6-(6,6)]
    73       9.872604       9.872604       9.872604    6[6-(1,6),6-(6,6),16-(6,8,8)]
    74       10.03003       10.03003       10.03003    6[6-(1,6),6-(6,16),6-(6,6)]
    75       10.42364       10.42364       10.42364    6[6-(1,6),6-(6,16),6-(6,6)]
    76      10.508584      10.508584      10.508584    6[6-(1,6),6-(6,6),16-(6,8,8)]
    77      10.409973      10.409973      10.409973    6[1-(0),6-(1,6),6-(6,6)]
    78      10.504162      10.504162      10.504162    6[1-(0),6-(6,16),6-(6,6)]
    79      10.672237      10.672237      10.672237    6[1-(0),6-(1,6),6-(6,6)]
    80      10.720101      10.720101      10.720101    6[6-(1,6),6-(1,6),6-(8,8)]
    81      10.913584      10.913584      10.913584    6[6-(6,6),8-(58),8-(58)]
    82       8.499177       8.499177       8.499177    6[6-(6,6),8-(58),8-(58,58)]
    83       8.523234       8.523234       8.523234    6[6-(1,6),6-(1,6),6-(8,8)]
    84       9.699509       9.699509       9.699509    6[1-(0),6-(1,6),6-(6,6)]
    85       9.700186       9.700186       9.700186    6[1-(0),6-(1,6),6-(6,6)]
    86       7.295335       7.295335       7.295335    6[1-(0),6-(6,16),6-(6,6)]
    87       7.293552       7.293552       7.293552    6[6-(1,6),6-(6,6),16-(6,8,8)]
    88       8.477475       8.477475       8.477475    6[6-(1,6),6-(6,16),6-(6,6)]
    89       8.228538       8.228538       8.228538    6[6-(1,6),6-(6,16),6-(6,6)]
    90        7.16955        7.16955        7.16955    6[6-(1,6),6-(6,6),16-(6,8,8)]
    91       9.467459       9.467459       9.467459    6[1-(0),6-(1,6),6-(6,6)]
    92       6.699502       6.699502       6.699502    6[1-(0),6-(6,16),6-(6,6)]
    93       8.985507       8.985507       8.985507    6[1-(0),6-(1,6),6-(6,6)]
    94       7.617726       7.617726       7.617726    6[6-(1,6),6-(1,6),6-(8,8)]
    95       7.165261       7.165261       7.165261    6[6-(6,6),8-(58),8-(58)]
    96      11.523018      11.523018      11.523018    6[6-(6,6),8-(58),8-(58,58)]
    97      12.942007      12.942007      12.942007    6[6-(1,6),6-(1,6),6-(8,8)]
    98      13.619965      13.619965      13.619965    6[1-(0),6-(1,6),6-(6,6)]
    99      14.953061      14.953061      14.953061    6[1-(0),6-(1,6),6-(6,6)]
   100      13.605572      13.605572      13.605572    6[1-(0),6-(6,16),6-(6,6)]
   101      14.914775      14.914775      14.914775    6[6-(1,6),6-(6,6),16-(6,8,8)]
   102      15.607525      15.607525      15.607525    6[6-(1,6),6-(6,16),6-(6,6)]
   103      17.035721      17.035721      17.035721    6[6-(1,6),6-(6,16),6-(6,6)]
   104      -0.223054      -0.223054      -0.223054    6[6-(1,6),6-(6,6),16-(6,8,8)]
   105       0.481667       0.481667       0.481667    6[1-(0),6-(1,6),6-(6,6)]
   106       1.078693       1.078693       1.078693    6[1-(0),6-(6,16),6-(6,6)]
   107       1.741148       1.741148       1.741148    6[1-(0),6-(1,6),6-(6,6)]
   108       2.070147       2.070147       2.070147    6[6-(1,6),6-(1,6),6-(8,8)]
   109       3.496643       3.496643       3.496643    6[6-(6,6),8-(58),8-(58)]
   110       8.252697       8.252697       8.252697    6[6-(6,6),8-(58),8-(58,58)]
   111       7.824874       7.824874       7.824874    6[6-(1,6),6-(1,6),6-(8,8)]
   112       7.613363       7.613363       7.613363    6[1-(0),6-(1,6),6-(6,6)]
   113       7.197882       7.197882       7.197882    6[1-(0),6-(1,6),6-(6,6)]
   114       7.588253       7.588253       7.588253    6[1-(0),6-(6,16),6-(6,6)]
   115       7.132804       7.132804       7.132804    6[6-(1,6),6-(6,6),16-(6,8,8)]
   116       6.975378       6.975378       6.975378    6[6-(1,6),6-(6,16),6-(6,6)]
   117       6.581768       6.581768       6.581768    6[6-(1,6),6-(6,16),6-(6,6)]
   118        6.78197        6.78197        6.78197    6[6-(1,6),6-(6,6),16-(6,8,8)]
   119       6.595435       6.595435       6.595435    6[1-(0),6-(1,6),6-(6,6)]
   120       6.501246       6.501246       6.501246    6[1-(0),6-(6,16),6-(6,6)]
   121       6.333171       6.333171       6.333171    6[1-(0),6-(1,6),6-(6,6)]
   122       6.285307       6.285307       6.285307    6[6-(1,6),6-(1,6),6-(8,8)]
   123       6.091824       6.091824       6.091824    6[6-(6,6),8-(58),8-(58)]
   124      11.118181      11.118181      11.118181    16[6-(6,6),6-(6,6),8-(0),8-(0)]
   125       1.052522       1.052522       1.052522    16[6-(6,6),6-(6,6),8-(0),8-(0)]
   126      10.167091      10.167091      10.167091    16[6-(6,6),6-(6,6),8-(0),8-(0)]
   127       5.887227       5.887227       5.887227    16[6-(6,6),6-(6,6),8-(0),8-(0)]
   128      15.952886      15.952886      15.952886    16[6-(6,6),6-(6,6),8-(0),8-(0)]
   129       6.838317       6.838317       6.838317    16[6-(6,6),6-(6,6),8-(0),8-(0)]
   130       9.575683       9.575683       9.575683    8[6-(6,8),58-(8,8,8,8,8,8,8,8,8,8,8)]
   131       7.392735       7.392735       7.392735    8[6-(6,8),58-(8,8,8,8,8,8,8,8),58-(8,8,8,8,8,8,8,8,8,8,8)]
   132      11.080625      11.080625      11.080625    8[6-(6,8),58-(8,8,8,8,8,8,8,8)]
   133       9.010188       9.010188       9.010188    8[6-(6,8),58-(8,8,8,8,8,8,8,8)]
   134      11.799842      11.799842      11.799842    8[16-(6,6,8)]
   135      11.894109      11.894109      11.894109    8[16-(6,6,8)]
   136       6.094604       6.094604       6.094604    8[6-(6,8),58-(8,8,8,8,8,8,8,8,8,8,8)]
   137       6.062102       6.062102       6.062102    8[6-(6,8),58-(8,8,8,8,8,8,8,8),58-(8,8,8,8,8,8,8,8,8,8,8)]
   138      13.265007      13.265007      13.265007    8[6-(6,8),58-(8,8,8,8,8,8,8,8)]
   139      12.612721      12.612721      12.612721    8[6-(6,8),58-(8,8,8,8,8,8,8,8)]
   140       1.497706       1.497706       1.497706    8[16-(6,6,8)]
   141       0.857893       0.857893       0.857893    8[16-(6,6,8)]
   142       8.704074       8.704074       8.704074    8[6-(6,8),58-(8,8,8,8,8,8,8,8,8,8,8)]
   143       8.405445       8.405445       8.405445    8[6-(6,8),58-(8,8,8,8,8,8,8,8),58-(8,8,8,8,8,8,8,8,8,8,8)]
   144      10.798424      10.798424      10.798424    8[6-(6,8),58-(8,8,8,8,8,8,8,8)]
   145      11.135629      11.135629      11.135629    8[6-(6,8),58-(8,8,8,8,8,8,8,8)]
   146      11.356893      11.356893      11.356893    8[16-(6,6,8)]
   147       8.943498       8.943498       8.943498    8[16-(6,6,8)]
   148       7.429725       7.429725       7.429725    8[6-(6,8),58-(8,8,8,8,8,8,8,8,8,8,8)]
   149       9.612673       9.612673       9.612673    8[6-(6,8),58-(8,8,8,8,8,8,8,8),58-(8,8,8,8,8,8,8,8,8,8,8)]
   150       5.924783       5.924783       5.924783    8[6-(6,8),58-(8,8,8,8,8,8,8,8)]
   151        7.99522        7.99522        7.99522    8[6-(6,8),58-(8,8,8,8,8,8,8,8)]
   152       5.205566       5.205566       5.205566    8[16-(6,6,8)]
   153       5.111299       5.111299       5.111299    8[16-(6,6,8)]
   154      10.910804      10.910804      10.910804    8[6-(6,8),58-(8,8,8,8,8,8,8,8,8,8,8)]
   155      10.943306      10.943306      10.943306    8[6-(6,8),58-(8,8,8,8,8,8,8,8),58-(8,8,8,8,8,8,8,8,8,8,8)]
   156       3.740401       3.740401       3.740401    8[6-(6,8),58-(8,8,8,8,8,8,8,8)]
   157       4.392687       4.392687       4.392687    8[6-(6,8),58-(8,8,8,8,8,8,8,8)]
   158      15.507702      15.507702      15.507702    8[16-(6,6,8)]
   159      16.147515      16.147515      16.147515    8[16-(6,6,8)]
   160       8.301334       8.301334       8.301334    8[6-(6,8),58-(8,8,8,8,8,8,8,8,8,8,8)]
   161       8.599963       8.599963       8.599963    8[6-(6,8),58-(8,8,8,8,8,8,8,8),58-(8,8,8,8,8,8,8,8,8,8,8)]
   162       6.206984       6.206984       6.206984    8[6-(6,8),58-(8,8,8,8,8,8,8,8)]
   163       5.869779       5.869779       5.869779    8[6-(6,8),58-(8,8,8,8,8,8,8,8)]
   164       5.648515       5.648515       5.648515    8[16-(6,6,8)]
   165        8.06191        8.06191        8.06191    8[16-(6,6,8)]
