# Supplementary material for: A collection of forcefield precursors for metal–organic frameworks
Source: RSC Adv. 2019 Nov 13;9(63):36492–507. doi: 10.1039/c9ra07327b (PMC9075174; doi:10.1039/c9ra07327b)
Supplement: RA-009-C9RA07327B-s3005 [file RA-009-C9RA07327B-s3005.txt]

YURKAY_clean

12.499600    0.000000    0.000000
2.669497    17.498346    0.000000
3.713401    3.499354    21.797671

     1      11.950517      11.950517      11.950517    66[8-(6),8-(6),8-(6),8-(6),8-(6),8-(6)]
     2      13.960746      13.960746      13.960746    66[8-(6),8-(6),8-(6),8-(6),8-(6),8-(6)]
     3       6.931981       6.931981       6.931981    66[8-(6),8-(6),8-(6),8-(6),8-(6),8-(6)]
     4       4.921752       4.921752       4.921752    66[8-(6),8-(6),8-(6),8-(6),8-(6),8-(6)]
     5      10.188179      10.188179      10.188179    1[6-(6,6)]
     6       9.952985       9.952985       9.952985    1[6-(6,6)]
     7      10.921908      10.921908      10.921908    1[6-(6,6)]
     8      11.695643      11.695643      11.695643    1[6-(6,6)]
     9      11.718322      11.718322      11.718322    1[6-(6,6)]
    10      12.427095      12.427095      12.427095    1[6-(6,6)]
    11       11.46367       11.46367       11.46367    1[6-(6,6)]
    12        8.23146        8.23146        8.23146    1[6-(6,6)]
    13       9.272029       9.272029       9.272029    1[6-(6,6)]
    14      10.715494      10.715494      10.715494    1[6-(6,6)]
    15      12.284297      12.284297      12.284297    1[6-(6,6)]
    16      14.796552      14.796552      14.796552    1[6-(6,6)]
    17      16.159937      16.159937      16.159937    1[6-(6,6)]
    18      12.891435      12.891435      12.891435    1[6-(6,6)]
    19      12.159464      12.159464      12.159464    1[6-(6,6)]
    20      11.725211      11.725211      11.725211    1[6-(6,6)]
    21      15.070957      15.070957      15.070957    1[6-(6,6)]
    22      11.579746      11.579746      11.579746    1[6-(6,6)]
    23       8.694319       8.694319       8.694319    1[6-(6,6)]
    24       8.929513       8.929513       8.929513    1[6-(6,6)]
    25        7.96059        7.96059        7.96059    1[6-(6,6)]
    26       7.186855       7.186855       7.186855    1[6-(6,6)]
    27       7.164176       7.164176       7.164176    1[6-(6,6)]
    28       6.455403       6.455403       6.455403    1[6-(6,6)]
    29       7.418828       7.418828       7.418828    1[6-(6,6)]
    30      10.651038      10.651038      10.651038    1[6-(6,6)]
    31       9.610469       9.610469       9.610469    1[6-(6,6)]
    32       8.167004       8.167004       8.167004    1[6-(6,6)]
    33       6.598201       6.598201       6.598201    1[6-(6,6)]
    34       4.085946       4.085946       4.085946    1[6-(6,6)]
    35       2.722561       2.722561       2.722561    1[6-(6,6)]
    36       5.991063       5.991063       5.991063    1[6-(6,6)]
    37       6.723034       6.723034       6.723034    1[6-(6,6)]
    38       7.157287       7.157287       7.157287    1[6-(6,6)]
    39       3.811541       3.811541       3.811541    1[6-(6,6)]
    40       7.302752       7.302752       7.302752    1[6-(6,6)]
    41       9.619442       9.619442       9.619442    6[6-(6,6),8-(66),8-(66)]
    42      10.045878      10.045878      10.045878    6[6-(1,6),6-(1,6),6-(8,8)]
    43      10.301607      10.301607      10.301607    6[1-(0),6-(1,6),6-(6,6)]
    44      10.145731      10.145731      10.145731    6[1-(0),6-(6,16),6-(6,6)]
    45      10.538958      10.538958      10.538958    6[6-(1,6),6-(6,6),16-(6,8,8)]
    46      10.719508      10.719508      10.719508    6[1-(0),6-(1,6),6-(6,6)]
    47      10.832394      10.832394      10.832394    6[6-(1,6),6-(6,16),6-(6,6)]
    48       11.28799       11.28799       11.28799    6[6-(1,6),6-(6,16),6-(6,6)]
    49      11.288261      11.288261      11.288261    6[6-(1,6),6-(6,6),16-(6,8,8)]
    50       11.70575       11.70575       11.70575    6[1-(0),6-(1,6),6-(6,6)]
    51      11.722979      11.722979      11.722979    6[1-(0),6-(6,16),6-(6,6)]
    52      12.142481      12.142481      12.142481    6[1-(0),6-(1,6),6-(6,6)]
    53      12.159681      12.159681      12.159681    6[6-(1,6),6-(1,6),6-(8,8)]
    54      12.662177      12.662177      12.662177    6[6-(6,6),8-(66),8-(66)]
    55       8.931161       8.931161       8.931161    6[6-(6,6),8-(66),8-(66)]
    56       9.720833       9.720833       9.720833    6[6-(1,6),6-(1,6),6-(8,8)]
    57      11.022838      11.022838      11.022838    6[1-(0),6-(6,16),6-(6,6)]
    58        9.09442        9.09442        9.09442    6[1-(0),6-(1,6),6-(6,6)]
    59       9.707709       9.707709       9.707709    6[1-(0),6-(1,6),6-(6,6)]
    60      11.626976      11.626976      11.626976    6[6-(1,6),6-(6,6),16-(6,8,8)]
    61      11.002985      11.002985      11.002985    6[6-(1,6),6-(6,16),6-(6,6)]
    62      11.851941      11.851941      11.851941    6[6-(1,6),6-(6,16),6-(6,6)]
    63      13.104551      13.104551      13.104551    6[6-(1,6),6-(6,6),16-(6,8,8)]
    64       11.52543       11.52543       11.52543    6[1-(0),6-(1,6),6-(6,6)]
    65      12.474719      12.474719      12.474719    6[1-(0),6-(1,6),6-(6,6)]
    66      13.995295      13.995295      13.995295    6[1-(0),6-(6,16),6-(6,6)]
    67      13.724867      13.724867      13.724867    6[6-(1,6),6-(1,6),6-(8,8)]
    68      14.696696      14.696696      14.696696    6[6-(6,6),8-(66),8-(66)]
    69      15.037015      15.037015      15.037015    6[6-(6,6),8-(66),8-(66)]
    70      14.591798      14.591798      14.591798    6[6-(1,6),6-(1,6),6-(8,8)]
    71      15.376783      15.376783      15.376783    6[1-(0),6-(6,16),6-(6,6)]
    72      13.407162      13.407162      13.407162    6[1-(0),6-(1,6),6-(6,6)]
    73      14.938879      14.938879      14.938879    6[6-(1,6),6-(6,6),16-(6,8,8)]
    74      12.953959      12.953959      12.953959    6[1-(0),6-(1,6),6-(6,6)]
    75      13.742292      13.742292      13.742292    6[6-(1,6),6-(6,16),6-(6,6)]
    76      13.469738      13.469738      13.469738    6[6-(1,6),6-(6,16),6-(6,6)]
    77      14.455494      14.455494      14.455494    6[6-(1,6),6-(6,6),16-(6,8,8)]
    78      12.396746      12.396746      12.396746    6[1-(0),6-(1,6),6-(6,6)]
    79      14.389733      14.389733      14.389733    6[1-(0),6-(6,16),6-(6,6)]
    80      12.312605      12.312605      12.312605    6[1-(0),6-(1,6),6-(6,6)]
    81      13.288509      13.288509      13.288509    6[6-(1,6),6-(1,6),6-(8,8)]
    82      13.132815      13.132815      13.132815    6[6-(6,6),8-(66),8-(66)]
    83       9.263056       9.263056       9.263056    6[6-(6,6),8-(66),8-(66)]
    84        8.83662        8.83662        8.83662    6[6-(1,6),6-(1,6),6-(8,8)]
    85       8.580891       8.580891       8.580891    6[1-(0),6-(1,6),6-(6,6)]
    86       8.736767       8.736767       8.736767    6[1-(0),6-(6,16),6-(6,6)]
    87        8.34354        8.34354        8.34354    6[6-(1,6),6-(6,6),16-(6,8,8)]
    88        8.16299        8.16299        8.16299    6[1-(0),6-(1,6),6-(6,6)]
    89       8.050104       8.050104       8.050104    6[6-(1,6),6-(6,16),6-(6,6)]
    90       7.594508       7.594508       7.594508    6[6-(1,6),6-(6,16),6-(6,6)]
    91       7.594237       7.594237       7.594237    6[6-(1,6),6-(6,6),16-(6,8,8)]
    92       7.176748       7.176748       7.176748    6[1-(0),6-(1,6),6-(6,6)]
    93       7.159519       7.159519       7.159519    6[1-(0),6-(6,16),6-(6,6)]
    94       6.740017       6.740017       6.740017    6[1-(0),6-(1,6),6-(6,6)]
    95       6.722817       6.722817       6.722817    6[6-(1,6),6-(1,6),6-(8,8)]
    96       6.220321       6.220321       6.220321    6[6-(6,6),8-(66),8-(66)]
    97       9.951337       9.951337       9.951337    6[6-(6,6),8-(66),8-(66)]
    98       9.161665       9.161665       9.161665    6[6-(1,6),6-(1,6),6-(8,8)]
    99        7.85966        7.85966        7.85966    6[1-(0),6-(6,16),6-(6,6)]
   100       9.788078       9.788078       9.788078    6[1-(0),6-(1,6),6-(6,6)]
   101       9.174789       9.174789       9.174789    6[1-(0),6-(1,6),6-(6,6)]
   102       7.255522       7.255522       7.255522    6[6-(1,6),6-(6,6),16-(6,8,8)]
   103       7.879513       7.879513       7.879513    6[6-(1,6),6-(6,16),6-(6,6)]
   104       7.030557       7.030557       7.030557    6[6-(1,6),6-(6,16),6-(6,6)]
   105       5.777947       5.777947       5.777947    6[6-(1,6),6-(6,6),16-(6,8,8)]
   106       7.357068       7.357068       7.357068    6[1-(0),6-(1,6),6-(6,6)]
   107       6.407779       6.407779       6.407779    6[1-(0),6-(1,6),6-(6,6)]
   108       4.887203       4.887203       4.887203    6[1-(0),6-(6,16),6-(6,6)]
   109       5.157631       5.157631       5.157631    6[6-(1,6),6-(1,6),6-(8,8)]
   110       4.185802       4.185802       4.185802    6[6-(6,6),8-(66),8-(66)]
   111       3.845483       3.845483       3.845483    6[6-(6,6),8-(66),8-(66)]
   112         4.2907         4.2907         4.2907    6[6-(1,6),6-(1,6),6-(8,8)]
   113       3.505715       3.505715       3.505715    6[1-(0),6-(6,16),6-(6,6)]
   114       5.475336       5.475336       5.475336    6[1-(0),6-(1,6),6-(6,6)]
   115       3.943619       3.943619       3.943619    6[6-(1,6),6-(6,6),16-(6,8,8)]
   116       5.928539       5.928539       5.928539    6[1-(0),6-(1,6),6-(6,6)]
   117       5.140206       5.140206       5.140206    6[6-(1,6),6-(6,16),6-(6,6)]
   118        5.41276        5.41276        5.41276    6[6-(1,6),6-(6,16),6-(6,6)]
   119       4.427004       4.427004       4.427004    6[6-(1,6),6-(6,6),16-(6,8,8)]
   120       6.485752       6.485752       6.485752    6[1-(0),6-(1,6),6-(6,6)]
   121       4.492765       4.492765       4.492765    6[1-(0),6-(6,16),6-(6,6)]
   122       6.569893       6.569893       6.569893    6[1-(0),6-(1,6),6-(6,6)]
   123       5.593989       5.593989       5.593989    6[6-(1,6),6-(1,6),6-(8,8)]
   124       5.749683       5.749683       5.749683    6[6-(6,6),8-(66),8-(66)]
   125      10.662182      10.662182      10.662182    16[6-(6,6),6-(6,6),8-(0),8-(0)]
   126      13.242906      13.242906      13.242906    16[6-(6,6),6-(6,6),8-(0),8-(0)]
   127      15.772292      15.772292      15.772292    16[6-(6,6),6-(6,6),8-(0),8-(0)]
   128       8.220316       8.220316       8.220316    16[6-(6,6),6-(6,6),8-(0),8-(0)]
   129       5.639592       5.639592       5.639592    16[6-(6,6),6-(6,6),8-(0),8-(0)]
   130       3.110206       3.110206       3.110206    16[6-(6,6),6-(6,6),8-(0),8-(0)]
   131       9.306693       9.306693       9.306693    8[6-(6,8),66-(8,8,8,8,8)]
   132       9.546554       9.546554       9.546554    8[6-(6,8),66-(8,8,8,8,8)]
   133      13.163686      13.163686      13.163686    8[6-(6,8),66-(8,8,8,8,8)]
   134       12.60506       12.60506       12.60506    8[6-(6,8),66-(8,8,8,8,8)]
   135      11.631199      11.631199      11.631199    8[16-(6,6,8)]
   136       9.337336       9.337336       9.337336    8[16-(6,6,8)]
   137       9.557251       9.557251       9.557251    8[6-(6,8),66-(8,8,8,8,8)]
   138       7.726585       7.726585       7.726585    8[6-(6,8),66-(8,8,8,8,8)]
   139      14.441303      14.441303      14.441303    8[6-(6,8),66-(8,8,8,8,8)]
   140       3.290161       3.290161       3.290161    8[6-(6,8),66-(8,8,8,8,8)]
   141      13.263646      13.263646      13.263646    8[16-(6,6,8)]
   142      14.308565      14.308565      14.308565    8[16-(6,6,8)]
   143      15.944231      15.944231      15.944231    8[6-(6,8),66-(8,8,8,8,8)]
   144      14.409516      14.409516      14.409516    8[6-(6,8),66-(8,8,8,8,8)]
   145       14.07427       14.07427       14.07427    8[6-(6,8),66-(8,8,8,8,8)]
   146      15.852224      15.852224      15.852224    8[16-(6,6,8)]
   147      16.978352      16.978352      16.978352    8[16-(6,6,8)]
   148      12.049983      12.049983      12.049983    8[6-(6,8),66-(8,8,8,8,8)]
   149       9.575805       9.575805       9.575805    8[6-(6,8),66-(8,8,8,8,8)]
   150       9.335944       9.335944       9.335944    8[6-(6,8),66-(8,8,8,8,8)]
   151       5.718812       5.718812       5.718812    8[6-(6,8),66-(8,8,8,8,8)]
   152       6.277438       6.277438       6.277438    8[6-(6,8),66-(8,8,8,8,8)]
   153       7.251299       7.251299       7.251299    8[16-(6,6,8)]
   154       9.545162       9.545162       9.545162    8[16-(6,6,8)]
   155       9.325247       9.325247       9.325247    8[6-(6,8),66-(8,8,8,8,8)]
   156      11.155913      11.155913      11.155913    8[6-(6,8),66-(8,8,8,8,8)]
   157       4.441195       4.441195       4.441195    8[6-(6,8),66-(8,8,8,8,8)]
   158       3.092737       3.092737       3.092737    8[6-(6,8),66-(8,8,8,8,8)]
   159       5.618852       5.618852       5.618852    8[16-(6,6,8)]
   160       4.573933       4.573933       4.573933    8[16-(6,6,8)]
   161       2.938267       2.938267       2.938267    8[6-(6,8),66-(8,8,8,8,8)]
   162       4.472982       4.472982       4.472982    8[6-(6,8),66-(8,8,8,8,8)]
   163       4.808228       4.808228       4.808228    8[6-(6,8),66-(8,8,8,8,8)]
   164       3.030274       3.030274       3.030274    8[16-(6,6,8)]
   165       1.904146       1.904146       1.904146    8[16-(6,6,8)]
   166       6.832515       6.832515       6.832515    8[6-(6,8),66-(8,8,8,8,8)]
