# Supplementary material for: A collection of forcefield precursors for metal–organic frameworks
Source: RSC Adv. 2019 Nov 13;9(63):36492–507. doi: 10.1039/c9ra07327b (PMC9075174; doi:10.1039/c9ra07327b)
Supplement: RA-009-C9RA07327B-s3006 [file RA-009-C9RA07327B-s3006.txt]

YURKIG_clean

14.935100    0.000000    0.000000
-7.467431    17.507147    0.000000
0.000000    -3.919319    30.086896

     1      -0.583042      -0.583042      -0.583042    59[8-(6),8-(6),8-(6),8-(6),8-(6),8-(6)]
     2       1.273586       1.273586       1.273586    59[8-(6),8-(6),8-(6),8-(6),8-(6),8-(6)]
     3        0.58324        0.58324        0.58324    59[8-(6),8-(6),8-(6),8-(6),8-(6),8-(6)]
     4      -1.273446      -1.273446      -1.273446    59[8-(6),8-(6),8-(6),8-(6),8-(6),8-(6)]
     5       6.884429       6.884429       6.884429    59[8-(6),8-(6),8-(6),8-(6),8-(6),8-(6)]
     6       8.741115       8.741115       8.741115    59[8-(6),8-(6),8-(6),8-(6),8-(6),8-(6)]
     7       8.050711       8.050711       8.050711    59[8-(6),8-(6),8-(6),8-(6),8-(6),8-(6)]
     8       6.194083       6.194083       6.194083    59[8-(6),8-(6),8-(6),8-(6),8-(6),8-(6)]
     9       4.989825       4.989825       4.989825    1[6-(6,6)]
    10       1.033549       1.033549       1.033549    1[6-(6,6)]
    11       9.697435       9.697435       9.697435    1[6-(6,6)]
    12       4.480537       4.480537       4.480537    1[6-(6,6)]
    13       2.289586       2.289586       2.289586    1[6-(6,6)]
    14       3.724835       3.724835       3.724835    1[6-(6,6)]
    15      -0.943827      -0.943827      -0.943827    1[6-(6,6)]
    16      -0.129839      -0.129839      -0.129839    1[6-(6,6)]
    17       0.781202       0.781202       0.781202    1[6-(6,6)]
    18       0.948427       0.948427       0.948427    1[6-(6,6)]
    19      -1.738375      -1.738375      -1.738375    1[6-(6,6)]
    20       3.793584       3.793584       3.793584    1[6-(6,6)]
    21       -2.13266       -2.13266       -2.13266    1[6-(6,6)]
    22      -2.156557      -2.156557      -2.156557    1[6-(6,6)]
    23       2.668998       2.668998       2.668998    1[6-(6,6)]
    24       4.882384       4.882384       4.882384    1[6-(6,6)]
    25       -5.28543       -5.28543       -5.28543    1[6-(6,6)]
    26       7.343691       7.343691       7.343691    1[6-(6,6)]
    27       9.945291       9.945291       9.945291    1[6-(6,6)]
    28      -1.033469      -1.033469      -1.033469    1[6-(6,6)]
    29       5.237814       5.237814       5.237814    1[6-(6,6)]
    30      10.454577      10.454577      10.454577    1[6-(6,6)]
    31      12.645585      12.645585      12.645585    1[6-(6,6)]
    32      11.210307      11.210307      11.210307    1[6-(6,6)]
    33        0.94397        0.94397        0.94397    1[6-(6,6)]
    34       0.130032       0.130032       0.130032    1[6-(6,6)]
    35       -0.78101       -0.78101       -0.78101    1[6-(6,6)]
    36      -0.948331      -0.948331      -0.948331    1[6-(6,6)]
    37       1.738516       1.738516       1.738516    1[6-(6,6)]
    38      -3.793447      -3.793447      -3.793447    1[6-(6,6)]
    39       2.132805       2.132805       2.132805    1[6-(6,6)]
    40       2.156699       2.156699       2.156699    1[6-(6,6)]
    41      -2.668807      -2.668807      -2.668807    1[6-(6,6)]
    42      -4.882184      -4.882184      -4.882184    1[6-(6,6)]
    43       5.285634       5.285634       5.285634    1[6-(6,6)]
    44       7.591614       7.591614       7.591614    1[6-(6,6)]
    45      -2.477622      -2.477622      -2.477622    1[6-(6,6)]
    46       8.501138       8.501138       8.501138    1[6-(6,6)]
    47       2.229855       2.229855       2.229855    1[6-(6,6)]
    48      -2.986908      -2.986908      -2.986908    1[6-(6,6)]
    49      -5.177916      -5.177916      -5.177916    1[6-(6,6)]
    50      -3.742638      -3.742638      -3.742638    1[6-(6,6)]
    51       6.523699       6.523699       6.523699    1[6-(6,6)]
    52       7.337637       7.337637       7.337637    1[6-(6,6)]
    53       8.248679       8.248679       8.248679    1[6-(6,6)]
    54          8.416          8.416          8.416    1[6-(6,6)]
    55       5.729153       5.729153       5.729153    1[6-(6,6)]
    56      11.261116      11.261116      11.261116    1[6-(6,6)]
    57       5.334864       5.334864       5.334864    1[6-(6,6)]
    58        5.31097        5.31097        5.31097    1[6-(6,6)]
    59      10.136476      10.136476      10.136476    1[6-(6,6)]
    60      12.349853      12.349853      12.349853    1[6-(6,6)]
    61       2.182035       2.182035       2.182035    1[6-(6,6)]
    62      -0.123945      -0.123945      -0.123945    1[6-(6,6)]
    63       2.477844       2.477844       2.477844    1[6-(6,6)]
    64        6.43412        6.43412        6.43412    1[6-(6,6)]
    65      -2.229766      -2.229766      -2.229766    1[6-(6,6)]
    66       2.987132       2.987132       2.987132    1[6-(6,6)]
    67       5.178083       5.178083       5.178083    1[6-(6,6)]
    68       3.742834       3.742834       3.742834    1[6-(6,6)]
    69       8.411496       8.411496       8.411496    1[6-(6,6)]
    70       7.597508       7.597508       7.597508    1[6-(6,6)]
    71       6.686467       6.686467       6.686467    1[6-(6,6)]
    72       6.519242       6.519242       6.519242    1[6-(6,6)]
    73       9.206044       9.206044       9.206044    1[6-(6,6)]
    74       3.674085       3.674085       3.674085    1[6-(6,6)]
    75       9.600329       9.600329       9.600329    1[6-(6,6)]
    76       9.624226       9.624226       9.624226    1[6-(6,6)]
    77       4.798671       4.798671       4.798671    1[6-(6,6)]
    78       2.585285       2.585285       2.585285    1[6-(6,6)]
    79      12.753099      12.753099      12.753099    1[6-(6,6)]
    80       0.123978       0.123978       0.123978    1[6-(6,6)]
    81       4.628398       4.628398       4.628398    6[1-(0),6-(1,6),6-(6,6)]
    82      -1.799563      -1.799563      -1.799563    6[6-(6,6),8-(59),8-(59)]
    83       1.285951       1.285951       1.285951    6[1-(0),6-(6,16),6-(6,6)]
    84      -1.061803      -1.061803      -1.061803    6[6-(1,6),6-(6,16),6-(6,6)]
    85      -0.833296      -0.833296      -0.833296    6[6-(1,6),6-(6,16),6-(6,6)]
    86       3.327562       3.327562       3.327562    6[6-(1,6),6-(6,16),6-(6,6)]
    87       9.240426       9.240426       9.240426    6[1-(0),6-(6,16),6-(6,6)]
    88       4.861381       4.861381       4.861381    6[6-(1,6),6-(1,6),6-(8,8)]
    89       3.000543       3.000543       3.000543    6[6-(1,6),6-(1,6),6-(8,8)]
    90       4.331189       4.331189       4.331189    6[1-(0),6-(6,16),6-(6,6)]
    91        0.02398        0.02398        0.02398    6[6-(1,6),6-(1,6),6-(8,8)]
    92      -1.131996      -1.131996      -1.131996    6[6-(1,6),6-(1,6),6-(8,8)]
    93      -1.155891      -1.155891      -1.155891    6[6-(6,6),8-(59),8-(59)]
    94      -0.049233      -0.049233      -0.049233    6[6-(6,6),8-(59),8-(59)]
    95       0.555669       0.555669       0.555669    6[6-(6,6),8-(59),8-(59)]
    96       2.046145       2.046145       2.046145    6[1-(0),6-(1,6),6-(6,6)]
    97       3.579961       3.579961       3.579961    6[6-(1,6),6-(6,6),16-(6,8,8)]
    98      -3.517127      -3.517127      -3.517127    6[6-(6,6),8-(59),8-(59)]
    99      -5.013625      -5.013625      -5.013625    6[6-(1,6),6-(1,6),6-(8,8)]
   100       3.869703       3.869703       3.869703    6[1-(0),6-(1,6),6-(6,6)]
   101      -0.740705      -0.740705      -0.740705    6[1-(0),6-(1,6),6-(6,6)]
   102      -0.512183      -0.512183      -0.512183    6[1-(0),6-(6,16),6-(6,6)]
   103       0.846865       0.846865       0.846865    6[6-(1,6),6-(1,6),6-(8,8)]
   104       -0.08504       -0.08504       -0.08504    6[6-(1,6),6-(6,6),16-(6,8,8)]
   105       7.841008       7.841008       7.841008    6[6-(1,6),6-(6,6),16-(6,8,8)]
   106        5.31548        5.31548        5.31548    6[6-(1,6),6-(6,6),16-(6,8,8)]
   107       1.561394       1.561394       1.561394    6[6-(6,6),8-(59),8-(59)]
   108       -0.48082       -0.48082       -0.48082    6[6-(1,6),6-(6,6),16-(6,8,8)]
   109       0.325676       0.325676       0.325676    6[1-(0),6-(6,16),6-(6,6)]
   110        1.23667        1.23667        1.23667    6[1-(0),6-(1,6),6-(6,6)]
   111      -1.200707      -1.200707      -1.200707    6[1-(0),6-(1,6),6-(6,6)]
   112       2.489712       2.489712       2.489712    6[6-(1,6),6-(6,16),6-(6,6)]
   113       2.104388       2.104388       2.104388    6[6-(1,6),6-(6,6),16-(6,8,8)]
   114       3.995214       3.995214       3.995214    6[1-(0),6-(6,16),6-(6,6)]
   115      -1.724927      -1.724927      -1.724927    6[1-(0),6-(1,6),6-(6,6)]
   116       5.661983       5.661983       5.661983    6[6-(1,6),6-(6,16),6-(6,6)]
   117      -1.726422      -1.726422      -1.726422    6[1-(0),6-(1,6),6-(6,6)]
   118       7.131599       7.131599       7.131599    6[6-(1,6),6-(6,16),6-(6,6)]
   119        3.34406        3.34406        3.34406    6[1-(0),6-(1,6),6-(6,6)]
   120       4.667312       4.667312       4.667312    6[1-(0),6-(1,6),6-(6,6)]
   121      -5.745436      -5.745436      -5.745436    6[1-(0),6-(1,6),6-(6,6)]
   122       7.811154       7.811154       7.811154    6[1-(0),6-(1,6),6-(6,6)]
   123      10.306723      10.306723      10.306723    6[1-(0),6-(1,6),6-(6,6)]
   124       1.799796       1.799796       1.799796    6[6-(6,6),8-(59),8-(59)]
   125      -1.285873      -1.285873      -1.285873    6[1-(0),6-(6,16),6-(6,6)]
   126       1.061968       1.061968       1.061968    6[6-(1,6),6-(6,16),6-(6,6)]
   127       0.833461       0.833461       0.833461    6[6-(1,6),6-(6,16),6-(6,6)]
   128      11.607582      11.607582      11.607582    6[6-(1,6),6-(6,16),6-(6,6)]
   129       5.694834       5.694834       5.694834    6[1-(0),6-(6,16),6-(6,6)]
   130      10.073731      10.073731      10.073731    6[6-(1,6),6-(1,6),6-(8,8)]
   131       -3.00038       -3.00038       -3.00038    6[6-(1,6),6-(1,6),6-(8,8)]
   132      10.603931      10.603931      10.603931    6[1-(0),6-(6,16),6-(6,6)]
   133      -0.023813      -0.023813      -0.023813    6[6-(1,6),6-(1,6),6-(8,8)]
   134       1.132165       1.132165       1.132165    6[6-(1,6),6-(1,6),6-(8,8)]
   135       1.156062       1.156062       1.156062    6[6-(6,6),8-(59),8-(59)]
   136       0.049339       0.049339       0.049339    6[6-(6,6),8-(59),8-(59)]
   137      -0.555502      -0.555502      -0.555502    6[6-(6,6),8-(59),8-(59)]
   138      -2.046072      -2.046072      -2.046072    6[1-(0),6-(1,6),6-(6,6)]
   139      11.355174      11.355174      11.355174    6[6-(1,6),6-(6,6),16-(6,8,8)]
   140       3.517305       3.517305       3.517305    6[6-(6,6),8-(59),8-(59)]
   141       5.013801       5.013801       5.013801    6[6-(1,6),6-(1,6),6-(8,8)]
   142      11.065434      11.065434      11.065434    6[1-(0),6-(1,6),6-(6,6)]
   143       0.740857       0.740857       0.740857    6[1-(0),6-(1,6),6-(6,6)]
   144       0.512365       0.512365       0.512365    6[1-(0),6-(6,16),6-(6,6)]
   145      -0.846775      -0.846775      -0.846775    6[6-(1,6),6-(1,6),6-(8,8)]
   146        0.08522        0.08522        0.08522    6[6-(1,6),6-(6,6),16-(6,8,8)]
   147       7.094253       7.094253       7.094253    6[6-(1,6),6-(6,6),16-(6,8,8)]
   148       9.619776       9.619776       9.619776    6[6-(1,6),6-(6,6),16-(6,8,8)]
   149      -1.561237      -1.561237      -1.561237    6[6-(6,6),8-(59),8-(59)]
   150          0.481          0.481          0.481    6[6-(1,6),6-(6,6),16-(6,8,8)]
   151      -0.325495      -0.325495      -0.325495    6[1-(0),6-(6,16),6-(6,6)]
   152      -1.236582      -1.236582      -1.236582    6[1-(0),6-(1,6),6-(6,6)]
   153       1.200857       1.200857       1.200857    6[1-(0),6-(1,6),6-(6,6)]
   154      12.445449      12.445449      12.445449    6[6-(1,6),6-(6,16),6-(6,6)]
   155      12.830776      12.830776      12.830776    6[6-(1,6),6-(6,6),16-(6,8,8)]
   156      -3.995065      -3.995065      -3.995065    6[1-(0),6-(6,16),6-(6,6)]
   157       1.725081       1.725081       1.725081    6[1-(0),6-(1,6),6-(6,6)]
   158       9.273291       9.273291       9.273291    6[6-(1,6),6-(6,16),6-(6,6)]
   159       1.726573       1.726573       1.726573    6[1-(0),6-(1,6),6-(6,6)]
   160       7.803678       7.803678       7.803678    6[6-(1,6),6-(6,16),6-(6,6)]
   161      -3.343878      -3.343878      -3.343878    6[1-(0),6-(1,6),6-(6,6)]
   162      -4.667125      -4.667125      -4.667125    6[1-(0),6-(1,6),6-(6,6)]
   163        5.74563        5.74563        5.74563    6[1-(0),6-(1,6),6-(6,6)]
   164       7.124139       7.124139       7.124139    6[1-(0),6-(1,6),6-(6,6)]
   165      -2.839054      -2.839054      -2.839054    6[1-(0),6-(1,6),6-(6,6)]
   166       5.667873       5.667873       5.667873    6[6-(6,6),8-(59),8-(59)]
   167       8.753542       8.753542       8.753542    6[1-(0),6-(6,16),6-(6,6)]
   168       6.405701       6.405701       6.405701    6[6-(1,6),6-(6,16),6-(6,6)]
   169       6.634208       6.634208       6.634208    6[6-(1,6),6-(6,16),6-(6,6)]
   170      -4.139913      -4.139913      -4.139913    6[6-(1,6),6-(6,16),6-(6,6)]
   171       1.772835       1.772835       1.772835    6[1-(0),6-(6,16),6-(6,6)]
   172      -2.606062      -2.606062      -2.606062    6[6-(1,6),6-(1,6),6-(8,8)]
   173      10.468049      10.468049      10.468049    6[6-(1,6),6-(1,6),6-(8,8)]
   174      -3.136262      -3.136262      -3.136262    6[1-(0),6-(6,16),6-(6,6)]
   175       7.491482       7.491482       7.491482    6[6-(1,6),6-(1,6),6-(8,8)]
   176       6.335504       6.335504       6.335504    6[6-(1,6),6-(1,6),6-(8,8)]
   177       6.311607       6.311607       6.311607    6[6-(6,6),8-(59),8-(59)]
   178        7.41833        7.41833        7.41833    6[6-(6,6),8-(59),8-(59)]
   179       8.023171       8.023171       8.023171    6[6-(6,6),8-(59),8-(59)]
   180       9.513741       9.513741       9.513741    6[1-(0),6-(1,6),6-(6,6)]
   181      -3.887505      -3.887505      -3.887505    6[6-(1,6),6-(6,6),16-(6,8,8)]
   182       3.950364       3.950364       3.950364    6[6-(6,6),8-(59),8-(59)]
   183       2.453868       2.453868       2.453868    6[6-(1,6),6-(1,6),6-(8,8)]
   184      -3.597765      -3.597765      -3.597765    6[1-(0),6-(1,6),6-(6,6)]
   185       6.726812       6.726812       6.726812    6[1-(0),6-(1,6),6-(6,6)]
   186       6.955304       6.955304       6.955304    6[1-(0),6-(6,16),6-(6,6)]
   187       8.314444       8.314444       8.314444    6[6-(1,6),6-(1,6),6-(8,8)]
   188       7.382449       7.382449       7.382449    6[6-(1,6),6-(6,6),16-(6,8,8)]
   189       0.373416       0.373416       0.373416    6[6-(1,6),6-(6,6),16-(6,8,8)]
   190      -2.152107      -2.152107      -2.152107    6[6-(1,6),6-(6,6),16-(6,8,8)]
   191       9.028906       9.028906       9.028906    6[6-(6,6),8-(59),8-(59)]
   192       6.986669       6.986669       6.986669    6[6-(1,6),6-(6,6),16-(6,8,8)]
   193       7.793164       7.793164       7.793164    6[1-(0),6-(6,16),6-(6,6)]
   194       8.704251       8.704251       8.704251    6[1-(0),6-(1,6),6-(6,6)]
   195       6.266812       6.266812       6.266812    6[1-(0),6-(1,6),6-(6,6)]
   196       -4.97778       -4.97778       -4.97778    6[6-(1,6),6-(6,16),6-(6,6)]
   197      -5.363107      -5.363107      -5.363107    6[6-(1,6),6-(6,6),16-(6,8,8)]
   198      11.462734      11.462734      11.462734    6[1-(0),6-(6,16),6-(6,6)]
   199       5.742588       5.742588       5.742588    6[1-(0),6-(1,6),6-(6,6)]
   200      -1.805622      -1.805622      -1.805622    6[6-(1,6),6-(6,16),6-(6,6)]
   201       5.741096       5.741096       5.741096    6[1-(0),6-(1,6),6-(6,6)]
   202      -0.336009      -0.336009      -0.336009    6[6-(1,6),6-(6,16),6-(6,6)]
   203      10.811547      10.811547      10.811547    6[1-(0),6-(1,6),6-(6,6)]
   204      12.134794      12.134794      12.134794    6[1-(0),6-(1,6),6-(6,6)]
   205       1.722039       1.722039       1.722039    6[1-(0),6-(1,6),6-(6,6)]
   206        0.34353        0.34353        0.34353    6[1-(0),6-(1,6),6-(6,6)]
   207       2.839271       2.839271       2.839271    6[1-(0),6-(1,6),6-(6,6)]
   208       9.267232       9.267232       9.267232    6[6-(6,6),8-(59),8-(59)]
   209       6.181718       6.181718       6.181718    6[1-(0),6-(6,16),6-(6,6)]
   210       8.529472       8.529472       8.529472    6[6-(1,6),6-(6,16),6-(6,6)]
   211       8.300965       8.300965       8.300965    6[6-(1,6),6-(6,16),6-(6,6)]
   212       4.140107       4.140107       4.140107    6[6-(1,6),6-(6,16),6-(6,6)]
   213      -1.772757      -1.772757      -1.772757    6[1-(0),6-(6,16),6-(6,6)]
   214       2.606288       2.606288       2.606288    6[6-(1,6),6-(1,6),6-(8,8)]
   215       4.467126       4.467126       4.467126    6[6-(1,6),6-(1,6),6-(8,8)]
   216        3.13648        3.13648        3.13648    6[1-(0),6-(6,16),6-(6,6)]
   217       7.443689       7.443689       7.443689    6[6-(1,6),6-(1,6),6-(8,8)]
   218       8.599665       8.599665       8.599665    6[6-(1,6),6-(1,6),6-(8,8)]
   219        8.62356        8.62356        8.62356    6[6-(6,6),8-(59),8-(59)]
   220       7.516902       7.516902       7.516902    6[6-(6,6),8-(59),8-(59)]
   221          6.912          6.912          6.912    6[6-(6,6),8-(59),8-(59)]
   222       5.421524       5.421524       5.421524    6[1-(0),6-(1,6),6-(6,6)]
   223       3.887708       3.887708       3.887708    6[6-(1,6),6-(6,6),16-(6,8,8)]
   224      10.984796      10.984796      10.984796    6[6-(6,6),8-(59),8-(59)]
   225      12.481294      12.481294      12.481294    6[6-(1,6),6-(1,6),6-(8,8)]
   226       3.597966       3.597966       3.597966    6[1-(0),6-(1,6),6-(6,6)]
   227       8.208374       8.208374       8.208374    6[1-(0),6-(1,6),6-(6,6)]
   228       7.979852       7.979852       7.979852    6[1-(0),6-(6,16),6-(6,6)]
   229       6.620804       6.620804       6.620804    6[6-(1,6),6-(1,6),6-(8,8)]
   230       7.552709       7.552709       7.552709    6[6-(1,6),6-(6,6),16-(6,8,8)]
   231      -0.373339      -0.373339      -0.373339    6[6-(1,6),6-(6,6),16-(6,8,8)]
   232       2.152189       2.152189       2.152189    6[6-(1,6),6-(6,6),16-(6,8,8)]
   233       5.906275       5.906275       5.906275    6[6-(6,6),8-(59),8-(59)]
   234       7.948489       7.948489       7.948489    6[6-(1,6),6-(6,6),16-(6,8,8)]
   235       7.141993       7.141993       7.141993    6[1-(0),6-(6,16),6-(6,6)]
   236       6.230999       6.230999       6.230999    6[1-(0),6-(1,6),6-(6,6)]
   237       8.668376       8.668376       8.668376    6[1-(0),6-(1,6),6-(6,6)]
   238       4.977957       4.977957       4.977957    6[6-(1,6),6-(6,16),6-(6,6)]
   239       5.363281       5.363281       5.363281    6[6-(1,6),6-(6,6),16-(6,8,8)]
   240       3.472455       3.472455       3.472455    6[1-(0),6-(6,16),6-(6,6)]
   241       9.192596       9.192596       9.192596    6[1-(0),6-(1,6),6-(6,6)]
   242       1.805686       1.805686       1.805686    6[6-(1,6),6-(6,16),6-(6,6)]
   243       9.194091       9.194091       9.194091    6[1-(0),6-(1,6),6-(6,6)]
   244        0.33607        0.33607        0.33607    6[6-(1,6),6-(6,16),6-(6,6)]
   245       4.123609       4.123609       4.123609    6[1-(0),6-(1,6),6-(6,6)]
   246       2.800357       2.800357       2.800357    6[1-(0),6-(1,6),6-(6,6)]
   247      13.213105      13.213105      13.213105    6[1-(0),6-(1,6),6-(6,6)]
   248      -0.343485      -0.343485      -0.343485    6[1-(0),6-(1,6),6-(6,6)]
   249         2.7669         2.7669         2.7669    16[6-(6,6),6-(6,6),8-(0),8-(0)]
   250       6.749242       6.749242       6.749242    16[6-(6,6),6-(6,6),8-(0),8-(0)]
   251          0.356          0.356          0.356    16[6-(6,6),6-(6,6),8-(0),8-(0)]
   252      12.168247      12.168247      12.168247    16[6-(6,6),6-(6,6),8-(0),8-(0)]
   253       8.185999       8.185999       8.185999    16[6-(6,6),6-(6,6),8-(0),8-(0)]
   254      -0.355806      -0.355806      -0.355806    16[6-(6,6),6-(6,6),8-(0),8-(0)]
   255      -4.700578      -4.700578      -4.700578    16[6-(6,6),6-(6,6),8-(0),8-(0)]
   256       -0.71833       -0.71833       -0.71833    16[6-(6,6),6-(6,6),8-(0),8-(0)]
   257       7.823475       7.823475       7.823475    16[6-(6,6),6-(6,6),8-(0),8-(0)]
   258       4.700769       4.700769       4.700769    16[6-(6,6),6-(6,6),8-(0),8-(0)]
   259       0.718427       0.718427       0.718427    16[6-(6,6),6-(6,6),8-(0),8-(0)]
   260       7.111669       7.111669       7.111669    16[6-(6,6),6-(6,6),8-(0),8-(0)]
   261       -1.26698       -1.26698       -1.26698    8[6-(6,8),59-(8,8,8,8,8)]
   262      -0.918416      -0.918416      -0.918416    8[6-(6,8),59-(8,8,8,8,8)]
   263       0.951457       0.951457       0.951457    8[6-(6,8),59-(8,8,8,8,8)]
   264       0.578064       0.578064       0.578064    8[6-(6,8),59-(8,8,8,8,8)]
   265      -1.684268      -1.684268      -1.684268    8[6-(6,8),59-(8,8,8,8,8)]
   266      -0.413499      -0.413499      -0.413499    8[6-(6,8),59-(8,8,8,8,8)]
   267      -1.400834      -1.400834      -1.400834    8[6-(6,8),59-(8,8,8,8,8)]
   268       0.677242       0.677242       0.677242    8[6-(6,8),59-(8,8,8,8,8)]
   269      -0.385267      -0.385267      -0.385267    8[6-(6,8),59-(8,8,8,8,8)]
   270        3.72036        3.72036        3.72036    8[16-(6,6,8)]
   271      -2.995287      -2.995287      -2.995287    8[6-(6,8),59-(8,8,8,8,8)]
   272       1.258651       1.258651       1.258651    8[6-(6,8),59-(8,8,8,8,8)]
   273      -2.897328      -2.897328      -2.897328    8[6-(6,8),59-(8,8,8,8,8)]
   274       1.722035       1.722035       1.722035    8[16-(6,6,8)]
   275       6.925471       6.925471       6.925471    8[16-(6,6,8)]
   276       1.765426       1.765426       1.765426    8[16-(6,6,8)]
   277      -0.255284      -0.255284      -0.255284    8[16-(6,6,8)]
   278       6.795537       6.795537       6.795537    8[16-(6,6,8)]
   279       1.267208       1.267208       1.267208    8[6-(6,8),59-(8,8,8,8,8)]
   280       0.918602       0.918602       0.918602    8[6-(6,8),59-(8,8,8,8,8)]
   281      -0.951275      -0.951275      -0.951275    8[6-(6,8),59-(8,8,8,8,8)]
   282      -0.577913      -0.577913      -0.577913    8[6-(6,8),59-(8,8,8,8,8)]
   283       1.684493       1.684493       1.684493    8[6-(6,8),59-(8,8,8,8,8)]
   284       0.413607       0.413607       0.413607    8[6-(6,8),59-(8,8,8,8,8)]
   285        1.40099        1.40099        1.40099    8[6-(6,8),59-(8,8,8,8,8)]
   286      -0.677073      -0.677073      -0.677073    8[6-(6,8),59-(8,8,8,8,8)]
   287       0.385384       0.385384       0.385384    8[6-(6,8),59-(8,8,8,8,8)]
   288      11.214794      11.214794      11.214794    8[16-(6,6,8)]
   289        2.99548        2.99548        2.99548    8[6-(6,8),59-(8,8,8,8,8)]
   290      -1.258511      -1.258511      -1.258511    8[6-(6,8),59-(8,8,8,8,8)]
   291       2.897491       2.897491       2.897491    8[6-(6,8),59-(8,8,8,8,8)]
   292      13.213101      13.213101      13.213101    8[16-(6,6,8)]
   293       8.009759       8.009759       8.009759    8[16-(6,6,8)]
   294      -1.765232      -1.765232      -1.765232    8[16-(6,6,8)]
   295       0.255496       0.255496       0.255496    8[16-(6,6,8)]
   296       8.139696       8.139696       8.139696    8[16-(6,6,8)]
   297       6.200461       6.200461       6.200461    8[6-(6,8),59-(8,8,8,8,8)]
   298       6.549067       6.549067       6.549067    8[6-(6,8),59-(8,8,8,8,8)]
   299       8.418944       8.418944       8.418944    8[6-(6,8),59-(8,8,8,8,8)]
   300       8.045582       8.045582       8.045582    8[6-(6,8),59-(8,8,8,8,8)]
   301       5.783176       5.783176       5.783176    8[6-(6,8),59-(8,8,8,8,8)]
   302       7.054062       7.054062       7.054062    8[6-(6,8),59-(8,8,8,8,8)]
   303       6.066679       6.066679       6.066679    8[6-(6,8),59-(8,8,8,8,8)]
   304       8.144742       8.144742       8.144742    8[6-(6,8),59-(8,8,8,8,8)]
   305       7.082285       7.082285       7.082285    8[6-(6,8),59-(8,8,8,8,8)]
   306      -3.747125      -3.747125      -3.747125    8[16-(6,6,8)]
   307       4.472189       4.472189       4.472189    8[6-(6,8),59-(8,8,8,8,8)]
   308        8.72618        8.72618        8.72618    8[6-(6,8),59-(8,8,8,8,8)]
   309       4.570178       4.570178       4.570178    8[6-(6,8),59-(8,8,8,8,8)]
   310      -5.745432      -5.745432      -5.745432    8[16-(6,6,8)]
   311       -0.54209       -0.54209       -0.54209    8[16-(6,6,8)]
   312       9.232901       9.232901       9.232901    8[16-(6,6,8)]
   313       7.212173       7.212173       7.212173    8[16-(6,6,8)]
   314      -0.672027      -0.672027      -0.672027    8[16-(6,6,8)]
   315       8.734649       8.734649       8.734649    8[6-(6,8),59-(8,8,8,8,8)]
   316       8.386085       8.386085       8.386085    8[6-(6,8),59-(8,8,8,8,8)]
   317       6.516212       6.516212       6.516212    8[6-(6,8),59-(8,8,8,8,8)]
   318       6.889605       6.889605       6.889605    8[6-(6,8),59-(8,8,8,8,8)]
   319       9.151937       9.151937       9.151937    8[6-(6,8),59-(8,8,8,8,8)]
   320       7.881168       7.881168       7.881168    8[6-(6,8),59-(8,8,8,8,8)]
   321       8.868503       8.868503       8.868503    8[6-(6,8),59-(8,8,8,8,8)]
   322       6.790427       6.790427       6.790427    8[6-(6,8),59-(8,8,8,8,8)]
   323       7.852936       7.852936       7.852936    8[6-(6,8),59-(8,8,8,8,8)]
   324       3.747309       3.747309       3.747309    8[16-(6,6,8)]
   325      10.462956      10.462956      10.462956    8[6-(6,8),59-(8,8,8,8,8)]
   326       6.209018       6.209018       6.209018    8[6-(6,8),59-(8,8,8,8,8)]
   327      10.364997      10.364997      10.364997    8[6-(6,8),59-(8,8,8,8,8)]
   328       5.745634       5.745634       5.745634    8[16-(6,6,8)]
   329       0.542198       0.542198       0.542198    8[16-(6,6,8)]
   330       5.702243       5.702243       5.702243    8[16-(6,6,8)]
   331       7.722953       7.722953       7.722953    8[16-(6,6,8)]
   332       0.672132       0.672132       0.672132    8[16-(6,6,8)]
