# Supplementary material for: A collection of forcefield precursors for metal–organic frameworks
Source: RSC Adv. 2019 Nov 13;9(63):36492–507. doi: 10.1039/c9ra07327b (PMC9075174; doi:10.1039/c9ra07327b)
Supplement: RA-009-C9RA07327B-s3007 [file RA-009-C9RA07327B-s3007.txt]

YUVGOL_clean

20.306600    0.000000    0.000000
-6.768793    19.145272    0.000000
-6.768793    -9.572480    16.580382

     1      -6.768793      -6.768793      -6.768793    30[6-(6),6-(6),7-(6,6),7-(6,6)]
     2      -3.776396      -3.776396      -3.776396    30[6-(6),6-(6),7-(6,6),7-(6,6)]
     3       10.54541       10.54541       10.54541    30[6-(6),6-(6),7-(6,6),7-(6,6)]
     4      -6.768793      -6.768793      -6.768793    30[6-(6),6-(6),7-(6,6),7-(6,6)]
     5        8.6e-05        8.6e-05        8.6e-05    30[6-(6),6-(6),7-(6,6),7-(6,6)]
     6       9.761276       9.761276       9.761276    30[6-(6),6-(6),7-(6,6),7-(6,6)]
     7       3.776531       3.776531       3.776531    30[6-(6),6-(6),7-(6,6),7-(6,6)]
     8       6.768928       6.768928       6.768928    30[6-(6),6-(6),7-(6,6),7-(6,6)]
     9       6.768928       6.768928       6.768928    30[6-(6),6-(6),7-(6,6),7-(6,6)]
    10       9.761276       9.761276       9.761276    30[6-(6),6-(6),7-(6,6),7-(6,6)]
    11       3.776531       3.776531       3.776531    30[6-(6),6-(6),7-(6,6),7-(6,6)]
    12        8.6e-05        8.6e-05        8.6e-05    30[6-(6),6-(6),7-(6,6),7-(6,6)]
    13      -6.384298      -6.384298      -6.384298    1[6-(6,7)]
    14      -7.590496      -7.590496      -7.590496    1[6-(6,6)]
    15      -2.147007      -2.147007      -2.147007    1[6-(6,7)]
    16       0.001422       0.001422       0.001422    1[6-(6,6)]
    17      11.520652      11.520652      11.520652    1[6-(6,7)]
    18      11.898337      11.898337      11.898337    1[6-(6,6)]
    19       10.54868       10.54868       10.54868    1[6-(6,7)]
    20       9.228765       9.228765       9.228765    1[6-(6,6)]
    21       0.384543       0.384543       0.384543    1[6-(6,7)]
    22      -0.821683      -0.821683      -0.821683    1[6-(6,6)]
    23       4.621877       4.621877       4.621877    1[6-(6,7)]
    24       6.770319       6.770319       6.770319    1[6-(6,6)]
    25       4.751811       4.751811       4.751811    1[6-(6,7)]
    26       5.129524       5.129524       5.129524    1[6-(6,6)]
    27       3.779797       3.779797       3.779797    1[6-(6,7)]
    28       2.459868       2.459868       2.459868    1[6-(6,6)]
    29       7.153391       7.153391       7.153391    1[6-(6,7)]
    30       5.947179       5.947179       5.947179    1[6-(6,6)]
    31      11.390697      11.390697      11.390697    1[6-(6,7)]
    32      13.539141      13.539141      13.539141    1[6-(6,6)]
    33      -2.017009      -2.017009      -2.017009    1[6-(6,7)]
    34      -1.639298      -1.639298      -1.639298    1[6-(6,6)]
    35      -2.989051      -2.989051      -2.989051    1[6-(6,7)]
    36      -4.308994      -4.308994      -4.308994    1[6-(6,6)]
    37      -4.621683      -4.621683      -4.621683    1[6-(6,7)]
    38      -6.770127      -6.770127      -6.770127    1[6-(6,6)]
    39      -0.384377      -0.384377      -0.384377    1[6-(6,7)]
    40       0.821835       0.821835       0.821835    1[6-(6,6)]
    41       9.758065       9.758065       9.758065    1[6-(6,7)]
    42      11.078008      11.078008      11.078008    1[6-(6,6)]
    43       8.786023       8.786023       8.786023    1[6-(6,7)]
    44       8.408312       8.408312       8.408312    1[6-(6,6)]
    45      -4.751638      -4.751638      -4.751638    1[6-(6,7)]
    46      -5.129323      -5.129323      -5.129323    1[6-(6,6)]
    47      -3.779666      -3.779666      -3.779666    1[6-(6,7)]
    48      -2.459751      -2.459751      -2.459751    1[6-(6,6)]
    49      13.153312      13.153312      13.153312    1[6-(6,7)]
    50       14.35951       14.35951       14.35951    1[6-(6,6)]
    51       8.916021       8.916021       8.916021    1[6-(6,7)]
    52       6.767592       6.767592       6.767592    1[6-(6,6)]
    53       2.989217       2.989217       2.989217    1[6-(6,7)]
    54       4.309146       4.309146       4.309146    1[6-(6,6)]
    55       2.017203       2.017203       2.017203    1[6-(6,7)]
    56        1.63949        1.63949        1.63949    1[6-(6,6)]
    57       2.147137       2.147137       2.147137    1[6-(6,7)]
    58      -0.001305      -0.001305      -0.001305    1[6-(6,6)]
    59       6.384471       6.384471       6.384471    1[6-(6,7)]
    60       7.590697       7.590697       7.590697    1[6-(6,6)]
    61      13.153312      13.153312      13.153312    1[6-(6,7)]
    62       14.35951       14.35951       14.35951    1[6-(6,6)]
    63       8.916021       8.916021       8.916021    1[6-(6,7)]
    64       6.767592       6.767592       6.767592    1[6-(6,6)]
    65      -4.751638      -4.751638      -4.751638    1[6-(6,7)]
    66      -5.129323      -5.129323      -5.129323    1[6-(6,6)]
    67      -3.779666      -3.779666      -3.779666    1[6-(6,7)]
    68      -2.459751      -2.459751      -2.459751    1[6-(6,6)]
    69       6.384471       6.384471       6.384471    1[6-(6,7)]
    70       7.590697       7.590697       7.590697    1[6-(6,6)]
    71       2.147137       2.147137       2.147137    1[6-(6,7)]
    72      -0.001305      -0.001305      -0.001305    1[6-(6,6)]
    73       2.017203       2.017203       2.017203    1[6-(6,7)]
    74        1.63949        1.63949        1.63949    1[6-(6,6)]
    75       2.989217       2.989217       2.989217    1[6-(6,7)]
    76       4.309146       4.309146       4.309146    1[6-(6,6)]
    77      -0.384377      -0.384377      -0.384377    1[6-(6,7)]
    78       0.821835       0.821835       0.821835    1[6-(6,6)]
    79      -4.621683      -4.621683      -4.621683    1[6-(6,7)]
    80      -6.770127      -6.770127      -6.770127    1[6-(6,6)]
    81       8.786023       8.786023       8.786023    1[6-(6,7)]
    82       8.408312       8.408312       8.408312    1[6-(6,6)]
    83       9.758065       9.758065       9.758065    1[6-(6,7)]
    84      11.078008      11.078008      11.078008    1[6-(6,6)]
    85      11.390697      11.390697      11.390697    1[6-(6,7)]
    86      13.539141      13.539141      13.539141    1[6-(6,6)]
    87       7.153391       7.153391       7.153391    1[6-(6,7)]
    88       5.947179       5.947179       5.947179    1[6-(6,6)]
    89      -2.989051      -2.989051      -2.989051    1[6-(6,7)]
    90      -4.308994      -4.308994      -4.308994    1[6-(6,6)]
    91      -2.017009      -2.017009      -2.017009    1[6-(6,7)]
    92      -1.639298      -1.639298      -1.639298    1[6-(6,6)]
    93      11.520652      11.520652      11.520652    1[6-(6,7)]
    94      11.898337      11.898337      11.898337    1[6-(6,6)]
    95       10.54868       10.54868       10.54868    1[6-(6,7)]
    96       9.228765       9.228765       9.228765    1[6-(6,6)]
    97      -6.384298      -6.384298      -6.384298    1[6-(6,7)]
    98      -7.590496      -7.590496      -7.590496    1[6-(6,6)]
    99      -2.147007      -2.147007      -2.147007    1[6-(6,7)]
   100       0.001422       0.001422       0.001422    1[6-(6,6)]
   101       3.779797       3.779797       3.779797    1[6-(6,7)]
   102       2.459868       2.459868       2.459868    1[6-(6,6)]
   103       4.751811       4.751811       4.751811    1[6-(6,7)]
   104       5.129524       5.129524       5.129524    1[6-(6,6)]
   105       4.621877       4.621877       4.621877    1[6-(6,7)]
   106       6.770319       6.770319       6.770319    1[6-(6,6)]
   107       0.384543       0.384543       0.384543    1[6-(6,7)]
   108      -0.821683      -0.821683      -0.821683    1[6-(6,6)]
   109       -7.42129       -7.42129       -7.42129    6[1-(0),6-(1,6),7-(6,30)]
   110      -8.091399      -8.091399      -8.091399    6[1-(0),6-(1,7),6-(6,6)]
   111      -1.651528      -1.651528      -1.651528    6[1-(0),6-(1,6),7-(6,30)]
   112      -0.439906      -0.439906      -0.439906    6[1-(0),6-(1,7),6-(6,6)]
   113      11.580214      11.580214      11.580214    6[1-(0),6-(1,6),7-(6,30)]
   114      11.792746      11.792746      11.792746    6[1-(0),6-(1,7),6-(6,6)]
   115      11.030631      11.030631      11.030631    6[1-(0),6-(1,6),7-(6,30)]
   116      10.276587      10.276587      10.276587    6[1-(0),6-(1,7),6-(6,6)]
   117      -0.652448      -0.652448      -0.652448    6[1-(0),6-(1,6),7-(6,30)]
   118      -1.322574      -1.322574      -1.322574    6[1-(0),6-(1,7),6-(6,6)]
   119       5.117365       5.117365       5.117365    6[1-(0),6-(1,6),7-(6,30)]
   120       6.328994       6.328994       6.328994    6[1-(0),6-(1,7),6-(6,6)]
   121       4.811373       4.811373       4.811373    6[1-(0),6-(1,6),7-(6,30)]
   122       5.023921       5.023921       5.023921    6[1-(0),6-(1,7),6-(6,6)]
   123       4.261738       4.261738       4.261738    6[1-(0),6-(1,6),7-(6,30)]
   124       3.507687       3.507687       3.507687    6[1-(0),6-(1,7),6-(6,6)]
   125       6.116403       6.116403       6.116403    6[1-(0),6-(1,6),7-(6,30)]
   126       5.446285       5.446285       5.446285    6[1-(0),6-(1,7),6-(6,6)]
   127      11.886173      11.886173      11.886173    6[1-(0),6-(1,6),7-(6,30)]
   128      13.097803      13.097803      13.097803    6[1-(0),6-(1,7),6-(6,6)]
   129      -1.957435      -1.957435      -1.957435    6[1-(0),6-(1,6),7-(6,30)]
   130      -1.744888      -1.744888      -1.744888    6[1-(0),6-(1,7),6-(6,6)]
   131      -2.507113      -2.507113      -2.507113    6[1-(0),6-(1,6),7-(6,30)]
   132      -3.261172      -3.261172      -3.261172    6[1-(0),6-(1,7),6-(6,6)]
   133      -5.117159      -5.117159      -5.117159    6[1-(0),6-(1,6),7-(6,30)]
   134      -6.328789      -6.328789      -6.328789    6[1-(0),6-(1,7),6-(6,6)]
   135       0.652611       0.652611       0.652611    6[1-(0),6-(1,6),7-(6,30)]
   136       1.322729       1.322729       1.322729    6[1-(0),6-(1,7),6-(6,6)]
   137       9.276127       9.276127       9.276127    6[1-(0),6-(1,6),7-(6,30)]
   138      10.030186      10.030186      10.030186    6[1-(0),6-(1,7),6-(6,6)]
   139       8.726449       8.726449       8.726449    6[1-(0),6-(1,6),7-(6,30)]
   140       8.513902       8.513902       8.513902    6[1-(0),6-(1,7),6-(6,6)]
   141        -4.8112        -4.8112        -4.8112    6[1-(0),6-(1,6),7-(6,30)]
   142      -5.023732      -5.023732      -5.023732    6[1-(0),6-(1,7),6-(6,6)]
   143      -4.261617      -4.261617      -4.261617    6[1-(0),6-(1,6),7-(6,30)]
   144      -3.507573      -3.507573      -3.507573    6[1-(0),6-(1,7),6-(6,6)]
   145      14.190304      14.190304      14.190304    6[1-(0),6-(1,6),7-(6,30)]
   146      14.860413      14.860413      14.860413    6[1-(0),6-(1,7),6-(6,6)]
   147       8.420542       8.420542       8.420542    6[1-(0),6-(1,6),7-(6,30)]
   148        7.20892        7.20892        7.20892    6[1-(0),6-(1,7),6-(6,6)]
   149       2.507276       2.507276       2.507276    6[1-(0),6-(1,6),7-(6,30)]
   150       3.261327       3.261327       3.261327    6[1-(0),6-(1,7),6-(6,6)]
   151       1.957641       1.957641       1.957641    6[1-(0),6-(1,6),7-(6,30)]
   152       1.745093       1.745093       1.745093    6[1-(0),6-(1,7),6-(6,6)]
   153       1.651649       1.651649       1.651649    6[1-(0),6-(1,6),7-(6,30)]
   154        0.44002        0.44002        0.44002    6[1-(0),6-(1,7),6-(6,6)]
   155       7.421462       7.421462       7.421462    6[1-(0),6-(1,6),7-(6,30)]
   156       8.091588       8.091588       8.091588    6[1-(0),6-(1,7),6-(6,6)]
   157      14.190304      14.190304      14.190304    6[1-(0),6-(1,6),7-(6,30)]
   158      14.860413      14.860413      14.860413    6[1-(0),6-(1,7),6-(6,6)]
   159       8.420542       8.420542       8.420542    6[1-(0),6-(1,6),7-(6,30)]
   160        7.20892        7.20892        7.20892    6[1-(0),6-(1,7),6-(6,6)]
   161        -4.8112        -4.8112        -4.8112    6[1-(0),6-(1,6),7-(6,30)]
   162      -5.023732      -5.023732      -5.023732    6[1-(0),6-(1,7),6-(6,6)]
   163      -4.261617      -4.261617      -4.261617    6[1-(0),6-(1,6),7-(6,30)]
   164      -3.507573      -3.507573      -3.507573    6[1-(0),6-(1,7),6-(6,6)]
   165       7.421462       7.421462       7.421462    6[1-(0),6-(1,6),7-(6,30)]
   166       8.091588       8.091588       8.091588    6[1-(0),6-(1,7),6-(6,6)]
   167       1.651649       1.651649       1.651649    6[1-(0),6-(1,6),7-(6,30)]
   168        0.44002        0.44002        0.44002    6[1-(0),6-(1,7),6-(6,6)]
   169       1.957641       1.957641       1.957641    6[1-(0),6-(1,6),7-(6,30)]
   170       1.745093       1.745093       1.745093    6[1-(0),6-(1,7),6-(6,6)]
   171       2.507276       2.507276       2.507276    6[1-(0),6-(1,6),7-(6,30)]
   172       3.261327       3.261327       3.261327    6[1-(0),6-(1,7),6-(6,6)]
   173       0.652611       0.652611       0.652611    6[1-(0),6-(1,6),7-(6,30)]
   174       1.322729       1.322729       1.322729    6[1-(0),6-(1,7),6-(6,6)]
   175      -5.117159      -5.117159      -5.117159    6[1-(0),6-(1,6),7-(6,30)]
   176      -6.328789      -6.328789      -6.328789    6[1-(0),6-(1,7),6-(6,6)]
   177       8.726449       8.726449       8.726449    6[1-(0),6-(1,6),7-(6,30)]
   178       8.513902       8.513902       8.513902    6[1-(0),6-(1,7),6-(6,6)]
   179       9.276127       9.276127       9.276127    6[1-(0),6-(1,6),7-(6,30)]
   180      10.030186      10.030186      10.030186    6[1-(0),6-(1,7),6-(6,6)]
   181      11.886173      11.886173      11.886173    6[1-(0),6-(1,6),7-(6,30)]
   182      13.097803      13.097803      13.097803    6[1-(0),6-(1,7),6-(6,6)]
   183       6.116403       6.116403       6.116403    6[1-(0),6-(1,6),7-(6,30)]
   184       5.446285       5.446285       5.446285    6[1-(0),6-(1,7),6-(6,6)]
   185      -2.507113      -2.507113      -2.507113    6[1-(0),6-(1,6),7-(6,30)]
   186      -3.261172      -3.261172      -3.261172    6[1-(0),6-(1,7),6-(6,6)]
   187      -1.957435      -1.957435      -1.957435    6[1-(0),6-(1,6),7-(6,30)]
   188      -1.744888      -1.744888      -1.744888    6[1-(0),6-(1,7),6-(6,6)]
   189      11.580214      11.580214      11.580214    6[1-(0),6-(1,6),7-(6,30)]
   190      11.792746      11.792746      11.792746    6[1-(0),6-(1,7),6-(6,6)]
   191      11.030631      11.030631      11.030631    6[1-(0),6-(1,6),7-(6,30)]
   192      10.276587      10.276587      10.276587    6[1-(0),6-(1,7),6-(6,6)]
   193       -7.42129       -7.42129       -7.42129    6[1-(0),6-(1,6),7-(6,30)]
   194      -8.091399      -8.091399      -8.091399    6[1-(0),6-(1,7),6-(6,6)]
   195      -1.651528      -1.651528      -1.651528    6[1-(0),6-(1,6),7-(6,30)]
   196      -0.439906      -0.439906      -0.439906    6[1-(0),6-(1,7),6-(6,6)]
   197       4.261738       4.261738       4.261738    6[1-(0),6-(1,6),7-(6,30)]
   198       3.507687       3.507687       3.507687    6[1-(0),6-(1,7),6-(6,6)]
   199       4.811373       4.811373       4.811373    6[1-(0),6-(1,6),7-(6,30)]
   200       5.023921       5.023921       5.023921    6[1-(0),6-(1,7),6-(6,6)]
   201       5.117365       5.117365       5.117365    6[1-(0),6-(1,6),7-(6,30)]
   202       6.328994       6.328994       6.328994    6[1-(0),6-(1,7),6-(6,6)]
   203      -0.652448      -0.652448      -0.652448    6[1-(0),6-(1,6),7-(6,30)]
   204      -1.322574      -1.322574      -1.322574    6[1-(0),6-(1,7),6-(6,6)]
   205      -9.418099      -9.418099      -9.418099    6[6-(1,6),6-(1,6),6-(7,7)]
   206     -10.134237     -10.134237     -10.134237    6[6-(6,6),7-(6),7-(6)]
   207       0.199073       0.199073       0.199073    6[6-(1,6),6-(1,6),6-(7,7)]
   208       1.565026       1.565026       1.565026    6[6-(6,6),7-(6),7-(6)]
   209      11.868552      11.868552      11.868552    6[6-(1,6),6-(1,6),6-(7,7)]
   210      11.934876      11.934876      11.934876    6[6-(6,6),7-(6),7-(6)]
   211      -9.418099      -9.418099      -9.418099    6[6-(1,6),6-(1,6),6-(7,7)]
   212     -10.134237     -10.134237     -10.134237    6[6-(6,6),7-(6),7-(6)]
   213      -2.649274      -2.649274      -2.649274    6[6-(1,6),6-(1,6),6-(7,7)]
   214      -3.365429      -3.365429      -3.365429    6[6-(6,6),7-(6),7-(6)]
   215      13.736778      13.736778      13.736778    6[6-(1,6),6-(1,6),6-(7,7)]
   216      15.102737      15.102737      15.102737    6[6-(6,6),7-(6),7-(6)]
   217       5.099727       5.099727       5.099727    6[6-(1,6),6-(1,6),6-(7,7)]
   218       5.166068       5.166068       5.166068    6[6-(6,6),7-(6),7-(6)]
   219        4.11959        4.11959        4.11959    6[6-(1,6),6-(1,6),6-(7,7)]
   220       3.403445       3.403445       3.403445    6[6-(6,6),7-(6),7-(6)]
   221        4.11959        4.11959        4.11959    6[6-(1,6),6-(1,6),6-(7,7)]
   222       3.403445       3.403445       3.403445    6[6-(6,6),7-(6),7-(6)]
   223      13.736778      13.736778      13.736778    6[6-(1,6),6-(1,6),6-(7,7)]
   224      15.102737      15.102737      15.102737    6[6-(6,6),7-(6),7-(6)]
   225       5.099727       5.099727       5.099727    6[6-(1,6),6-(1,6),6-(7,7)]
   226       5.166068       5.166068       5.166068    6[6-(6,6),7-(6),7-(6)]
   227      -2.649274      -2.649274      -2.649274    6[6-(1,6),6-(1,6),6-(7,7)]
   228      -3.365429      -3.365429      -3.365429    6[6-(6,6),7-(6),7-(6)]
   229      -0.198971      -0.198971      -0.198971    6[6-(1,6),6-(1,6),6-(7,7)]
   230       -1.56493       -1.56493       -1.56493    6[6-(6,6),7-(6),7-(6)]
   231       2.649424       2.649424       2.649424    6[6-(1,6),6-(1,6),6-(7,7)]
   232       3.365569       3.365569       3.365569    6[6-(6,6),7-(6),7-(6)]
   233       9.418288       9.418288       9.418288    6[6-(1,6),6-(1,6),6-(7,7)]
   234      10.134443      10.134443      10.134443    6[6-(6,6),7-(6),7-(6)]
   235        8.43808        8.43808        8.43808    6[6-(1,6),6-(1,6),6-(7,7)]
   236       8.371739       8.371739       8.371739    6[6-(6,6),7-(6),7-(6)]
   237      -5.099538      -5.099538      -5.099538    6[6-(1,6),6-(1,6),6-(7,7)]
   238      -5.165862      -5.165862      -5.165862    6[6-(6,6),7-(6),7-(6)]
   239      -4.119487      -4.119487      -4.119487    6[6-(1,6),6-(1,6),6-(7,7)]
   240      -3.403349      -3.403349      -3.403349    6[6-(6,6),7-(6),7-(6)]
   241      -4.119487      -4.119487      -4.119487    6[6-(1,6),6-(1,6),6-(7,7)]
   242      -3.403349      -3.403349      -3.403349    6[6-(6,6),7-(6),7-(6)]
   243       6.569941       6.569941       6.569941    6[6-(1,6),6-(1,6),6-(7,7)]
   244       5.203988       5.203988       5.203988    6[6-(6,6),7-(6),7-(6)]
   245       2.649424       2.649424       2.649424    6[6-(1,6),6-(1,6),6-(7,7)]
   246       3.365569       3.365569       3.365569    6[6-(6,6),7-(6),7-(6)]
   247        8.43808        8.43808        8.43808    6[6-(1,6),6-(1,6),6-(7,7)]
   248       8.371739       8.371739       8.371739    6[6-(6,6),7-(6),7-(6)]
   249      -0.198971      -0.198971      -0.198971    6[6-(1,6),6-(1,6),6-(7,7)]
   250       -1.56493       -1.56493       -1.56493    6[6-(6,6),7-(6),7-(6)]
   251       9.418288       9.418288       9.418288    6[6-(1,6),6-(1,6),6-(7,7)]
   252      10.134443      10.134443      10.134443    6[6-(6,6),7-(6),7-(6)]
   253      -5.394706      -5.394706      -5.394706    6[6-(30),30-(6,7,7)]
   254      -4.725938      -4.725938      -4.725938    6[6-(30),30-(6,7,7)]
   255      11.494952      11.494952      11.494952    6[6-(30),30-(6,7,7)]
   256       12.16372       12.16372       12.16372    6[6-(30),30-(6,7,7)]
   257        1.37417        1.37417        1.37417    6[6-(30),30-(6,7,7)]
   258       2.042938       2.042938       2.042938    6[6-(30),30-(6,7,7)]
   259       4.726076       4.726076       4.726076    6[6-(30),30-(6,7,7)]
   260       5.394844       5.394844       5.394844    6[6-(30),30-(6,7,7)]
   261       8.142996       8.142996       8.142996    6[6-(30),30-(6,7,7)]
   262       8.811753       8.811753       8.811753    6[6-(30),30-(6,7,7)]
   263      -2.042739      -2.042739      -2.042739    6[6-(30),30-(6,7,7)]
   264      -1.373982      -1.373982      -1.373982    6[6-(30),30-(6,7,7)]
   265      -2.042739      -2.042739      -2.042739    6[6-(30),30-(6,7,7)]
   266      -1.373982      -1.373982      -1.373982    6[6-(30),30-(6,7,7)]
   267       8.142996       8.142996       8.142996    6[6-(30),30-(6,7,7)]
   268       8.811753       8.811753       8.811753    6[6-(30),30-(6,7,7)]
   269      -4.725938      -4.725938      -4.725938    6[6-(30),30-(6,7,7)]
   270      -5.394706      -5.394706      -5.394706    6[6-(30),30-(6,7,7)]
   271       12.16372       12.16372       12.16372    6[6-(30),30-(6,7,7)]
   272      11.494952      11.494952      11.494952    6[6-(30),30-(6,7,7)]
   273        1.37417        1.37417        1.37417    6[6-(30),30-(6,7,7)]
   274       2.042938       2.042938       2.042938    6[6-(30),30-(6,7,7)]
   275       4.726076       4.726076       4.726076    6[6-(30),30-(6,7,7)]
   276       5.394844       5.394844       5.394844    6[6-(30),30-(6,7,7)]
   277      -7.988529      -7.988529      -7.988529    7[6-(1,6),6-(1,6),30-(6,6,7)]
   278      -2.235001      -2.235001      -2.235001    7[6-(1,6),6-(1,6),30-(6,6,7)]
   279      11.443488      11.443488      11.443488    7[6-(1,6),6-(1,6),30-(6,6,7)]
   280      -7.988529      -7.988529      -7.988529    7[6-(1,6),6-(1,6),30-(6,6,7)]
   281      -1.219673      -1.219673      -1.219673    7[6-(1,6),6-(1,6),30-(6,6,7)]
   282      11.302688      11.302688      11.302688    7[6-(1,6),6-(1,6),30-(6,6,7)]
   283       4.674632       4.674632       4.674632    7[6-(1,6),6-(1,6),30-(6,6,7)]
   284       5.549174       5.549174       5.549174    7[6-(1,6),6-(1,6),30-(6,6,7)]
   285       5.549174       5.549174       5.549174    7[6-(1,6),6-(1,6),30-(6,6,7)]
   286      11.302688      11.302688      11.302688    7[6-(1,6),6-(1,6),30-(6,6,7)]
   287       4.674632       4.674632       4.674632    7[6-(1,6),6-(1,6),30-(6,6,7)]
   288      -1.219673      -1.219673      -1.219673    7[6-(1,6),6-(1,6),30-(6,6,7)]
   289       2.235119       2.235119       2.235119    7[6-(1,6),6-(1,6),30-(6,6,7)]
   290        1.21984        1.21984        1.21984    7[6-(1,6),6-(1,6),30-(6,6,7)]
   291       7.988687       7.988687       7.988687    7[6-(1,6),6-(1,6),30-(6,6,7)]
   292       8.863175       8.863175       8.863175    7[6-(1,6),6-(1,6),30-(6,6,7)]
   293      -4.674474      -4.674474      -4.674474    7[6-(1,6),6-(1,6),30-(6,6,7)]
   294      -5.549057      -5.549057      -5.549057    7[6-(1,6),6-(1,6),30-(6,6,7)]
   295      -5.549057      -5.549057      -5.549057    7[6-(1,6),6-(1,6),30-(6,6,7)]
   296       9.004015       9.004015       9.004015    7[6-(1,6),6-(1,6),30-(6,6,7)]
   297        1.21984        1.21984        1.21984    7[6-(1,6),6-(1,6),30-(6,6,7)]
   298       8.863175       8.863175       8.863175    7[6-(1,6),6-(1,6),30-(6,6,7)]
   299       2.235119       2.235119       2.235119    7[6-(1,6),6-(1,6),30-(6,6,7)]
   300       7.988687       7.988687       7.988687    7[6-(1,6),6-(1,6),30-(6,6,7)]
   301       8.920121       8.920121       8.920121    7[6-(6,7),6-(6,7)]
   302       2.151208       2.151208       2.151208    7[6-(6,7),6-(6,7)]
   303      11.933517      11.933517      11.933517    7[6-(6,7),6-(6,7)]
   304      -2.698025      -2.698025      -2.698025    7[6-(6,7),6-(6,7)]
   305      -4.617671      -4.617671      -4.617671    7[6-(6,7),6-(6,7)]
   306      -4.617671      -4.617671      -4.617671    7[6-(6,7),6-(6,7)]
   307      -1.604085      -1.604085      -1.604085    7[6-(6,7),6-(6,7)]
   308       4.070854       4.070854       4.070854    7[6-(6,7),6-(6,7)]
   309       2.151208       2.151208       2.151208    7[6-(6,7),6-(6,7)]
   310       8.920121       8.920121       8.920121    7[6-(6,7),6-(6,7)]
   311      11.933517      11.933517      11.933517    7[6-(6,7),6-(6,7)]
   312      -2.698025      -2.698025      -2.698025    7[6-(6,7),6-(6,7)]
   313      -2.151107      -2.151107      -2.151107    7[6-(6,7),6-(6,7)]
   314       4.617806       4.617806       4.617806    7[6-(6,7),6-(6,7)]
   315      16.235832      16.235832      16.235832    7[6-(6,7),6-(6,7)]
   316        1.60429        1.60429        1.60429    7[6-(6,7),6-(6,7)]
   317        1.60429        1.60429        1.60429    7[6-(6,7),6-(6,7)]
   318      16.235832      16.235832      16.235832    7[6-(6,7),6-(6,7)]
   319      -2.151107      -2.151107      -2.151107    7[6-(6,7),6-(6,7)]
   320       4.617806       4.617806       4.617806    7[6-(6,7),6-(6,7)]
   321        2.69816        2.69816        2.69816    7[6-(6,7),6-(6,7)]
   322       8.373099       8.373099       8.373099    7[6-(6,7),6-(6,7)]
   323      -8.919915      -8.919915      -8.919915    7[6-(6,7),6-(6,7)]
   324      -8.919915      -8.919915      -8.919915    7[6-(6,7),6-(6,7)]
