# Supplementary material for: A collection of forcefield precursors for metal–organic frameworks
Source: RSC Adv. 2019 Nov 13;9(63):36492–507. doi: 10.1039/c9ra07327b (PMC9075174; doi:10.1039/c9ra07327b)
Supplement: RA-009-C9RA07327B-s3008 [file RA-009-C9RA07327B-s3008.txt]

YUWHOO_clean

10.821000    0.000000    0.000000
0.000000    12.169000    0.000000
-5.410472    -6.001524    9.133145

     1      -2.705236      -2.705236      -2.705236    31[7-(6,6),7-(6,6),7-(6,6),7-(6,6),7-(6,6),7-(6,6)]
     2       2.705264       2.705264       2.705264    31[7-(6,6),7-(6,6),7-(6,6),7-(6,6),7-(6,6),7-(6,6)]
     3         5.4105         5.4105         5.4105    31[7-(6,6),7-(6,6),7-(6,6),7-(6,6),7-(6,6),7-(6,6)]
     4         5.4105         5.4105         5.4105    31[7-(6,6),7-(6,6),7-(6,6),7-(6,6),7-(6,6),7-(6,6)]
     5      -1.136183      -1.136183      -1.136183    1[6-(7,7)]
     6      -2.770161      -2.770161      -2.770161    1[6-(6,7)]
     7       -1.95858       -1.95858       -1.95858    1[6-(6,7)]
     8       6.081411       6.081411       6.081411    1[6-(7,7)]
     9       -1.14702       -1.14702       -1.14702    1[6-(6,7)]
    10       3.170581       3.170581       3.170581    1[6-(6,7)]
    11       0.313825       0.313825       0.313825    1[6-(7,7)]
    12      -0.789925      -0.789925      -0.789925    1[6-(6,7)]
    13       1.731368       1.731368       1.731368    1[6-(6,7)]
    14       2.781025       2.781025       2.781025    1[6-(6,7)]
    15       4.274301       4.274301       4.274301    1[6-(7,7)]
    16       2.640337       2.640337       2.640337    1[6-(6,7)]
    17       3.451906       3.451906       3.451906    1[6-(6,7)]
    18       0.670921       0.670921       0.670921    1[6-(7,7)]
    19       4.263496       4.263496       4.263496    1[6-(6,7)]
    20       8.581053       8.581053       8.581053    1[6-(6,7)]
    21       5.724321       5.724321       5.724321    1[6-(7,7)]
    22       4.620587       4.620587       4.620587    1[6-(6,7)]
    23       -3.67912       -3.67912       -3.67912    1[6-(6,7)]
    24       8.191497       8.191497       8.191497    1[6-(6,7)]
    25       6.546711       6.546711       6.546711    1[6-(7,7)]
    26       8.180689       8.180689       8.180689    1[6-(6,7)]
    27       7.369108       7.369108       7.369108    1[6-(6,7)]
    28      -0.670883      -0.670883      -0.670883    1[6-(7,7)]
    29      -4.263452      -4.263452      -4.263452    1[6-(6,7)]
    30       2.239947       2.239947       2.239947    1[6-(6,7)]
    31       5.096703       5.096703       5.096703    1[6-(7,7)]
    32       6.200453       6.200453       6.200453    1[6-(6,7)]
    33        3.67916        3.67916        3.67916    1[6-(6,7)]
    34       2.629503       2.629503       2.629503    1[6-(6,7)]
    35       1.136227       1.136227       1.136227    1[6-(7,7)]
    36       2.770191       2.770191       2.770191    1[6-(6,7)]
    37       1.958622       1.958622       1.958622    1[6-(6,7)]
    38       4.739607       4.739607       4.739607    1[6-(7,7)]
    39       1.147032       1.147032       1.147032    1[6-(6,7)]
    40      -3.170525      -3.170525      -3.170525    1[6-(6,7)]
    41      -0.313793      -0.313793      -0.313793    1[6-(7,7)]
    42       0.789941       0.789941       0.789941    1[6-(6,7)]
    43       9.089648       9.089648       9.089648    1[6-(6,7)]
    44      -2.780969      -2.780969      -2.780969    1[6-(6,7)]
    45       4.533999       4.533999       4.533999    1[6-(7,7)]
    46       6.287001       6.287001       6.287001    1[6-(7,7)]
    47      -1.403463      -1.403463      -1.403463    6[1-(0),7-(6,31),7-(6,31)]
    48      -1.802758      -1.802758      -1.802758    6[1-(0),6-(1,7),7-(6,31)]
    49       -2.37411       -2.37411       -2.37411    6[1-(0),6-(1,7),7-(6,31)]
    50       6.858357       6.858357       6.858357    6[1-(0),7-(6,31),7-(6,31)]
    51       8.236948       8.236948       8.236948    6[1-(0),6-(1,7),7-(6,31)]
    52       8.835352       8.835352       8.835352    6[1-(0),6-(1,7),7-(6,31)]
    53       0.367928       0.367928       0.367928    6[1-(0),7-(6),7-(6,31)]
    54        1.12864        1.12864        1.12864    6[1-(0),6-(1,7),7-(6)]
    55      -0.227231      -0.227231      -0.227231    6[1-(0),6-(1,7),7-(6,31)]
    56       2.056018       2.056018       2.056018    6[1-(0),6-(1,7),7-(6,31)]
    57       4.007023       4.007023       4.007023    6[1-(0),7-(6,31),7-(6,31)]
    58       3.607729       3.607729       3.607729    6[1-(0),6-(1,7),7-(6,31)]
    59       3.036384       3.036384       3.036384    6[1-(0),6-(1,7),7-(6,31)]
    60        1.44787        1.44787        1.44787    6[1-(0),7-(6,31),7-(6,31)]
    61       2.826471       2.826471       2.826471    6[1-(0),6-(1,7),7-(6,31)]
    62       3.424869       3.424869       3.424869    6[1-(0),6-(1,7),7-(6,31)]
    63       5.778428       5.778428       5.778428    6[1-(0),7-(6),7-(6,31)]
    64       6.539149       6.539149       6.539149    6[1-(0),6-(1,7),7-(6)]
    65       5.183277       5.183277       5.183277    6[1-(0),6-(1,7),7-(6,31)]
    66        7.46649        7.46649        7.46649    6[1-(0),6-(1,7),7-(6,31)]
    67       6.813991       6.813991       6.813991    6[1-(0),7-(6,31),7-(6,31)]
    68       7.213286       7.213286       7.213286    6[1-(0),6-(1,7),7-(6,31)]
    69       7.784638       7.784638       7.784638    6[1-(0),6-(1,7),7-(6,31)]
    70      -1.447829      -1.447829      -1.447829    6[1-(0),7-(6,31),7-(6,31)]
    71       -2.82642       -2.82642       -2.82642    6[1-(0),6-(1,7),7-(6,31)]
    72      -3.424824      -3.424824      -3.424824    6[1-(0),6-(1,7),7-(6,31)]
    73         5.0426         5.0426         5.0426    6[1-(0),7-(6),7-(6,31)]
    74       4.281888       4.281888       4.281888    6[1-(0),6-(1,7),7-(6)]
    75       5.637759       5.637759       5.637759    6[1-(0),6-(1,7),7-(6,31)]
    76        3.35451        3.35451        3.35451    6[1-(0),6-(1,7),7-(6,31)]
    77       1.403505       1.403505       1.403505    6[1-(0),7-(6,31),7-(6,31)]
    78       1.802799       1.802799       1.802799    6[1-(0),6-(1,7),7-(6,31)]
    79       2.374144       2.374144       2.374144    6[1-(0),6-(1,7),7-(6,31)]
    80       3.962658       3.962658       3.962658    6[1-(0),7-(6,31),7-(6,31)]
    81       2.584057       2.584057       2.584057    6[1-(0),6-(1,7),7-(6,31)]
    82       1.985659       1.985659       1.985659    6[1-(0),6-(1,7),7-(6,31)]
    83        -0.3679        -0.3679        -0.3679    6[1-(0),7-(6),7-(6,31)]
    84      -1.128621      -1.128621      -1.128621    6[1-(0),6-(1,7),7-(6)]
    85       0.227251       0.227251       0.227251    6[1-(0),6-(1,7),7-(6,31)]
    86      -2.055962      -2.055962      -2.055962    6[1-(0),6-(1,7),7-(6,31)]
    87       5.435388       5.435388       5.435388    6[1-(0),7-(6,31),7-(6,31)]
    88       5.385612       5.385612       5.385612    6[1-(0),7-(6,31),7-(6,31)]
    89      -2.127391      -2.127391      -2.127391    7[6-(1,6),6-(1,7),31-(7,7,7,7,7)]
    90      -1.163235      -1.163235      -1.163235    7[6-(1,6),6-(1,7),31-(7,7,7,7,7)]
    91       7.946951       7.946951       7.946951    7[6-(1,6),6-(1,7),31-(7,7,7,7,7)]
    92       6.963317       6.963317       6.963317    7[6-(1,6),6-(1,7),31-(7,7,7,7,7)]
    93      -0.720666      -0.720666      -0.720666    7[6-(1,6),6-(1,7),31-(7,7,7,7,7)]
    94       1.501967       1.501967       1.501967    7[6-(1,6),6-(1,7)]
    95       0.752087       0.752087       0.752087    7[6-(1,6),6-(1,7),31-(7,7,7,7,7)]
    96       3.283102       3.283102       3.283102    7[6-(1,6),6-(1,7),31-(7,7,7,7,7)]
    97       4.247248       4.247248       4.247248    7[6-(1,6),6-(1,7),31-(7,7,7,7,7)]
    98       2.536462       2.536462       2.536462    7[6-(1,6),6-(1,7),31-(7,7,7,7,7)]
    99       1.552838       1.552838       1.552838    7[6-(1,6),6-(1,7),31-(7,7,7,7,7)]
   100       4.689837       4.689837       4.689837    7[6-(1,6),6-(1,7),31-(7,7,7,7,7)]
   101       6.912471       6.912471       6.912471    7[6-(1,6),6-(1,7)]
   102        6.16256        6.16256        6.16256    7[6-(1,6),6-(1,7),31-(7,7,7,7,7)]
   103       7.537919       7.537919       7.537919    7[6-(1,6),6-(1,7),31-(7,7,7,7,7)]
   104       6.573763       6.573763       6.573763    7[6-(1,6),6-(1,7),31-(7,7,7,7,7)]
   105      -2.536423      -2.536423      -2.536423    7[6-(1,6),6-(1,7),31-(7,7,7,7,7)]
   106      -1.552789      -1.552789      -1.552789    7[6-(1,6),6-(1,7),31-(7,7,7,7,7)]
   107       6.131194       6.131194       6.131194    7[6-(1,6),6-(1,7),31-(7,7,7,7,7)]
   108       3.908561       3.908561       3.908561    7[6-(1,6),6-(1,7)]
   109       4.658441       4.658441       4.658441    7[6-(1,6),6-(1,7),31-(7,7,7,7,7)]
   110       2.127426       2.127426       2.127426    7[6-(1,6),6-(1,7),31-(7,7,7,7,7)]
   111        1.16328        1.16328        1.16328    7[6-(1,6),6-(1,7),31-(7,7,7,7,7)]
   112       2.874066       2.874066       2.874066    7[6-(1,6),6-(1,7),31-(7,7,7,7,7)]
   113        3.85769        3.85769        3.85769    7[6-(1,6),6-(1,7),31-(7,7,7,7,7)]
   114       0.720691       0.720691       0.720691    7[6-(1,6),6-(1,7),31-(7,7,7,7,7)]
   115      -1.501943      -1.501943      -1.501943    7[6-(1,6),6-(1,7)]
   116      -0.752032      -0.752032      -0.752032    7[6-(1,6),6-(1,7),31-(7,7,7,7,7)]
