# Supplementary material for: A collection of forcefield precursors for metal–organic frameworks
Source: RSC Adv. 2019 Nov 13;9(63):36492–507. doi: 10.1039/c9ra07327b (PMC9075174; doi:10.1039/c9ra07327b)
Supplement: RA-009-C9RA07327B-s3009 [file RA-009-C9RA07327B-s3009.txt]

YUWKEH_clean

10.161800    0.000000    0.000000
0.000000    21.974700    0.000000
0.000000    -0.377588    14.108948

     1       5.685425       5.685425       5.685425    60[8-(6),8-(6),8-(6),8-(6,60),8-(6,60),8-(6,60),8-(6,60),8-(6,60)]
     2       7.617489       7.617489       7.617489    60[8-(6),8-(6),8-(6),8-(6),8-(6,60),8-(6,60),8-(6,60),8-(6,60),8-(6,60)]
     3       0.604525       0.604525       0.604525    60[8-(6),8-(6),8-(6),8-(6,60),8-(6,60),8-(6,60),8-(6,60),8-(6,60)]
     4       2.536589       2.536589       2.536589    60[8-(6),8-(6),8-(6),8-(6),8-(6,60),8-(6,60),8-(6,60),8-(6,60),8-(6,60)]
     5       4.476375       4.476375       4.476375    60[8-(6),8-(6),8-(6),8-(6,60),8-(6,60),8-(6,60),8-(6,60),8-(6,60)]
     6       2.544311       2.544311       2.544311    60[8-(6),8-(6),8-(6),8-(6),8-(6,60),8-(6,60),8-(6,60),8-(6,60),8-(6,60)]
     7       9.557275       9.557275       9.557275    60[8-(6),8-(6),8-(6),8-(6,60),8-(6,60),8-(6,60),8-(6,60),8-(6,60)]
     8       7.625211       7.625211       7.625211    60[8-(6),8-(6),8-(6),8-(6),8-(6,60),8-(6,60),8-(6,60),8-(6,60),8-(6,60)]
     9       8.916979       8.916979       8.916979    1[6-(1,6,6)]
    10       0.122958       0.122958       0.122958    1[6-(1,6,6)]
    11       8.095906       8.095906       8.095906    1[6-(6,6)]
    12       8.720857       8.720857       8.720857    1[6-(6,6)]
    13       2.360586       2.360586       2.360586    1[6-(6,6)]
    14        1.76104        1.76104        1.76104    1[6-(6,6)]
    15       0.388181       0.388181       0.388181    1[6-(1,6,6)]
    16       1.858593       1.858593       1.858593    1[6-(1,6,6)]
    17       6.951687       6.951687       6.951687    1[6-(1,6,6)]
    18       5.505663       5.505663       5.505663    1[6-(1,6,6)]
    19       7.381532       7.381532       7.381532    1[6-(6,6)]
    20       6.710853       6.710853       6.710853    1[6-(6,6)]
    21        2.92355        2.92355        2.92355    1[6-(6,6)]
    22       3.589148       3.589148       3.589148    1[6-(6,6)]
    23       3.597277       3.597277       3.597277    1[6-(1,6,6)]
    24       5.020945       5.020945       5.020945    1[6-(1,6,6)]
    25       3.052605       3.052605       3.052605    1[6-(1,6,6)]
    26       3.695847       3.695847       3.695847    1[6-(1,6,6)]
    27       4.995541       4.995541       4.995541    1[6-(6,6)]
    28       4.259827       4.259827       4.259827    1[6-(6,6)]
    29        4.18971        4.18971        4.18971    1[6-(1,6,6)]
    30       3.541387       3.541387       3.541387    1[6-(1,6,6)]
    31       5.437579       5.437579       5.437579    1[6-(6,6)]
    32       4.106383       4.106383       4.106383    1[6-(6,6)]
    33       3.836079       3.836079       3.836079    1[6-(1,6,6)]
    34       5.203858       5.203858       5.203858    1[6-(1,6,6)]
    35       3.015006       3.015006       3.015006    1[6-(6,6)]
    36       3.639957       3.639957       3.639957    1[6-(6,6)]
    37       7.441486       7.441486       7.441486    1[6-(6,6)]
    38        6.84194        6.84194        6.84194    1[6-(6,6)]
    39       5.469081       5.469081       5.469081    1[6-(1,6,6)]
    40       6.939493       6.939493       6.939493    1[6-(1,6,6)]
    41       1.870787       1.870787       1.870787    1[6-(1,6,6)]
    42       0.424763       0.424763       0.424763    1[6-(1,6,6)]
    43       2.300632       2.300632       2.300632    1[6-(6,6)]
    44       1.629953       1.629953       1.629953    1[6-(6,6)]
    45        8.00445        8.00445        8.00445    1[6-(6,6)]
    46       8.670048       8.670048       8.670048    1[6-(6,6)]
    47       8.678177       8.678177       8.678177    1[6-(1,6,6)]
    48      10.101845      10.101845      10.101845    1[6-(1,6,6)]
    49       8.133505       8.133505       8.133505    1[6-(1,6,6)]
    50       8.776747       8.776747       8.776747    1[6-(1,6,6)]
    51      10.076441      10.076441      10.076441    1[6-(6,6)]
    52       9.340727       9.340727       9.340727    1[6-(6,6)]
    53        9.27061        9.27061        9.27061    1[6-(1,6,6)]
    54       8.622287       8.622287       8.622287    1[6-(1,6,6)]
    55       0.356679       0.356679       0.356679    1[6-(6,6)]
    56       9.187283       9.187283       9.187283    1[6-(6,6)]
    57        1.24482        1.24482        1.24482    1[6-(1,6,6)]
    58      10.038842      10.038842      10.038842    1[6-(1,6,6)]
    59       2.065894       2.065894       2.065894    1[6-(6,6)]
    60       1.440943       1.440943       1.440943    1[6-(6,6)]
    61       7.801214       7.801214       7.801214    1[6-(6,6)]
    62        8.40076        8.40076        8.40076    1[6-(6,6)]
    63       9.773619       9.773619       9.773619    1[6-(1,6,6)]
    64       8.303207       8.303207       8.303207    1[6-(1,6,6)]
    65       3.210113       3.210113       3.210113    1[6-(1,6,6)]
    66       4.656137       4.656137       4.656137    1[6-(1,6,6)]
    67       2.780268       2.780268       2.780268    1[6-(6,6)]
    68       3.450947       3.450947       3.450947    1[6-(6,6)]
    69        7.23825        7.23825        7.23825    1[6-(6,6)]
    70       6.572652       6.572652       6.572652    1[6-(6,6)]
    71       6.564523       6.564523       6.564523    1[6-(1,6,6)]
    72       5.140855       5.140855       5.140855    1[6-(1,6,6)]
    73       7.109195       7.109195       7.109195    1[6-(1,6,6)]
    74       6.465953       6.465953       6.465953    1[6-(1,6,6)]
    75       5.166259       5.166259       5.166259    1[6-(6,6)]
    76       5.901973       5.901973       5.901973    1[6-(6,6)]
    77        5.97209        5.97209        5.97209    1[6-(1,6,6)]
    78       6.620413       6.620413       6.620413    1[6-(1,6,6)]
    79       4.724221       4.724221       4.724221    1[6-(6,6)]
    80       6.055417       6.055417       6.055417    1[6-(6,6)]
    81       6.325721       6.325721       6.325721    1[6-(1,6,6)]
    82       4.957942       4.957942       4.957942    1[6-(1,6,6)]
    83       7.146794       7.146794       7.146794    1[6-(6,6)]
    84       6.521843       6.521843       6.521843    1[6-(6,6)]
    85       2.720314       2.720314       2.720314    1[6-(6,6)]
    86        3.31986        3.31986        3.31986    1[6-(6,6)]
    87       4.692719       4.692719       4.692719    1[6-(1,6,6)]
    88       3.222307       3.222307       3.222307    1[6-(1,6,6)]
    89       8.291013       8.291013       8.291013    1[6-(1,6,6)]
    90       9.737037       9.737037       9.737037    1[6-(1,6,6)]
    91       7.861168       7.861168       7.861168    1[6-(6,6)]
    92       8.531847       8.531847       8.531847    1[6-(6,6)]
    93        2.15735        2.15735        2.15735    1[6-(6,6)]
    94       1.491752       1.491752       1.491752    1[6-(6,6)]
    95       1.483623       1.483623       1.483623    1[6-(1,6,6)]
    96       0.059955       0.059955       0.059955    1[6-(1,6,6)]
    97       2.028295       2.028295       2.028295    1[6-(1,6,6)]
    98       1.385053       1.385053       1.385053    1[6-(1,6,6)]
    99       0.085359       0.085359       0.085359    1[6-(6,6)]
   100       0.821073       0.821073       0.821073    1[6-(6,6)]
   101        0.89119        0.89119        0.89119    1[6-(1,6,6)]
   102       1.539513       1.539513       1.539513    1[6-(1,6,6)]
   103       9.805121       9.805121       9.805121    1[6-(6,6)]
   104       0.974517       0.974517       0.974517    1[6-(6,6)]
   105       8.790973       8.790973       8.790973    6[6-(1,1,6),8-(60),8-(60,60)]
   106       9.505348       9.505348       9.505348    6[1-(0),1-(0),6-(6,6),6-(8,8)]
   107       9.931127       9.931127       9.931127    6[6-(1,1,6),6-(1,6),6-(1,6)]
   108       8.992177       8.992177       8.992177    6[1-(0),6-(1,6),6-(6,6)]
   109       9.368163       9.368163       9.368163    6[1-(0),6-(1,6),6-(6,6)]
   110       0.523333       0.523333       0.523333    6[6-(1,1,6),6-(1,6),6-(1,6)]
   111       1.464315       1.464315       1.464315    6[1-(0),6-(1,6),6-(6,6)]
   112        1.10662        1.10662        1.10662    6[1-(0),6-(1,6),6-(6,6)]
   113       0.944031       0.944031       0.944031    6[1-(0),1-(0),6-(6,6),6-(8,8)]
   114       0.864769       0.864769       0.864769    6[6-(1,1,6),8-(60),8-(60,60)]
   115       5.891812       5.891812       5.891812    6[6-(1,1,6),8-(60),8-(60,60)]
   116       6.021883       6.021883       6.021883    6[1-(0),1-(0),6-(6,6),6-(8,8)]
   117       5.577812       5.577812       5.577812    6[6-(1,1,6),6-(1,6),6-(1,6)]
   118       6.476115       6.476115       6.476115    6[1-(0),6-(1,6),6-(6,6)]
   119       6.073708       6.073708       6.073708    6[1-(0),6-(1,6),6-(6,6)]
   120       4.744544       4.744544       4.744544    6[6-(1,1,6),6-(1,6),6-(1,6)]
   121       3.829982       3.829982       3.829982    6[1-(0),6-(1,6),6-(6,6)]
   122       4.228325       4.228325       4.228325    6[1-(0),6-(1,6),6-(6,6)]
   123       4.274053       4.274053       4.274053    6[1-(0),1-(0),6-(6,6),6-(8,8)]
   124       3.707025       3.707025       3.707025    6[6-(1,1,6),8-(60),8-(60,60)]
   125       4.812628       4.812628       4.812628    6[6-(1,1,6),8-(60),8-(60)]
   126       3.889937       3.889937       3.889937    6[1-(0),1-(0),6-(6,6),6-(8,8)]
   127       4.519969       4.519969       4.519969    6[6-(1,1,6),6-(1,6),6-(1,6)]
   128       5.026026       5.026026       5.026026    6[1-(0),6-(1,6),6-(6,6)]
   129       4.588053       4.588053       4.588053    6[1-(0),6-(1,6),6-(6,6)]
   130       5.437579       5.437579       5.437579    6[6-(1,1,6),8-(60),8-(60,60)]
   131       4.358396       4.358396       4.358396    6[1-(0),1-(0),6-(6,6),6-(8,8)]
   132       4.707962       4.707962       4.707962    6[6-(1,1,6),6-(1,6),6-(1,6)]
   133       5.291249       5.291249       5.291249    6[1-(0),6-(1,6),6-(6,6)]
   134       4.500661       4.500661       4.500661    6[1-(0),6-(1,6),6-(6,6)]
   135       3.710073       3.710073       3.710073    6[6-(1,1,6),8-(60),8-(60,60)]
   136       4.424448       4.424448       4.424448    6[1-(0),1-(0),6-(6,6),6-(8,8)]
   137       4.850227       4.850227       4.850227    6[6-(1,1,6),6-(1,6),6-(1,6)]
   138       3.911277       3.911277       3.911277    6[1-(0),6-(1,6),6-(6,6)]
   139       4.287263       4.287263       4.287263    6[1-(0),6-(1,6),6-(6,6)]
   140       5.604233       5.604233       5.604233    6[6-(1,1,6),6-(1,6),6-(1,6)]
   141       6.545215       6.545215       6.545215    6[1-(0),6-(1,6),6-(6,6)]
   142        6.18752        6.18752        6.18752    6[1-(0),6-(1,6),6-(6,6)]
   143       6.024931       6.024931       6.024931    6[1-(0),1-(0),6-(6,6),6-(8,8)]
   144       5.945669       5.945669       5.945669    6[6-(1,1,6),8-(60),8-(60,60)]
   145       0.810912       0.810912       0.810912    6[6-(1,1,6),8-(60),8-(60,60)]
   146       0.940983       0.940983       0.940983    6[1-(0),1-(0),6-(6,6),6-(8,8)]
   147       0.496912       0.496912       0.496912    6[6-(1,1,6),6-(1,6),6-(1,6)]
   148       1.395215       1.395215       1.395215    6[1-(0),6-(1,6),6-(6,6)]
   149       0.992808       0.992808       0.992808    6[1-(0),6-(1,6),6-(6,6)]
   150       9.825444       9.825444       9.825444    6[6-(1,1,6),6-(1,6),6-(1,6)]
   151       8.910882       8.910882       8.910882    6[1-(0),6-(1,6),6-(6,6)]
   152       9.309225       9.309225       9.309225    6[1-(0),6-(1,6),6-(6,6)]
   153       9.354953       9.354953       9.354953    6[1-(0),1-(0),6-(6,6),6-(8,8)]
   154       8.787925       8.787925       8.787925    6[6-(1,1,6),8-(60),8-(60,60)]
   155       9.893528       9.893528       9.893528    6[6-(1,1,6),8-(60),8-(60)]
   156       8.970837       8.970837       8.970837    6[1-(0),1-(0),6-(6,6),6-(8,8)]
   157       9.600869       9.600869       9.600869    6[6-(1,1,6),6-(1,6),6-(1,6)]
   158      10.106926      10.106926      10.106926    6[1-(0),6-(1,6),6-(6,6)]
   159       9.668953       9.668953       9.668953    6[1-(0),6-(1,6),6-(6,6)]
   160       0.356679       0.356679       0.356679    6[6-(1,1,6),8-(60),8-(60,60)]
   161       9.439296       9.439296       9.439296    6[1-(0),1-(0),6-(6,6),6-(8,8)]
   162       9.788862       9.788862       9.788862    6[6-(1,1,6),6-(1,6),6-(1,6)]
   163       0.210349       0.210349       0.210349    6[1-(0),6-(1,6),6-(6,6)]
   164       9.581561       9.581561       9.581561    6[1-(0),6-(1,6),6-(6,6)]
   165       1.370827       1.370827       1.370827    6[6-(1,1,6),8-(60),8-(60,60)]
   166       0.656452       0.656452       0.656452    6[1-(0),1-(0),6-(6,6),6-(8,8)]
   167       0.230673       0.230673       0.230673    6[6-(1,1,6),6-(1,6),6-(1,6)]
   168       1.169623       1.169623       1.169623    6[1-(0),6-(1,6),6-(6,6)]
   169       0.793637       0.793637       0.793637    6[1-(0),6-(1,6),6-(6,6)]
   170       9.638467       9.638467       9.638467    6[6-(1,1,6),6-(1,6),6-(1,6)]
   171       8.697485       8.697485       8.697485    6[1-(0),6-(1,6),6-(6,6)]
   172        9.05518        9.05518        9.05518    6[1-(0),6-(1,6),6-(6,6)]
   173       9.217769       9.217769       9.217769    6[1-(0),1-(0),6-(6,6),6-(8,8)]
   174       9.297031       9.297031       9.297031    6[6-(1,1,6),8-(60),8-(60,60)]
   175       4.269988       4.269988       4.269988    6[6-(1,1,6),8-(60),8-(60,60)]
   176       4.139917       4.139917       4.139917    6[1-(0),1-(0),6-(6,6),6-(8,8)]
   177       4.583988       4.583988       4.583988    6[6-(1,1,6),6-(1,6),6-(1,6)]
   178       3.685685       3.685685       3.685685    6[1-(0),6-(1,6),6-(6,6)]
   179       4.088092       4.088092       4.088092    6[1-(0),6-(1,6),6-(6,6)]
   180       5.417256       5.417256       5.417256    6[6-(1,1,6),6-(1,6),6-(1,6)]
   181       6.331818       6.331818       6.331818    6[1-(0),6-(1,6),6-(6,6)]
   182       5.933475       5.933475       5.933475    6[1-(0),6-(1,6),6-(6,6)]
   183       5.887747       5.887747       5.887747    6[1-(0),1-(0),6-(6,6),6-(8,8)]
   184       6.454775       6.454775       6.454775    6[6-(1,1,6),8-(60),8-(60,60)]
   185       5.349172       5.349172       5.349172    6[6-(1,1,6),8-(60),8-(60)]
   186       6.271863       6.271863       6.271863    6[1-(0),1-(0),6-(6,6),6-(8,8)]
   187       5.641831       5.641831       5.641831    6[6-(1,1,6),6-(1,6),6-(1,6)]
   188       5.135774       5.135774       5.135774    6[1-(0),6-(1,6),6-(6,6)]
   189       5.573747       5.573747       5.573747    6[1-(0),6-(1,6),6-(6,6)]
   190       4.724221       4.724221       4.724221    6[6-(1,1,6),8-(60),8-(60,60)]
   191       5.803404       5.803404       5.803404    6[1-(0),1-(0),6-(6,6),6-(8,8)]
   192       5.453838       5.453838       5.453838    6[6-(1,1,6),6-(1,6),6-(1,6)]
   193       4.870551       4.870551       4.870551    6[1-(0),6-(1,6),6-(6,6)]
   194       5.661139       5.661139       5.661139    6[1-(0),6-(1,6),6-(6,6)]
   195       6.451727       6.451727       6.451727    6[6-(1,1,6),8-(60),8-(60,60)]
   196       5.737352       5.737352       5.737352    6[1-(0),1-(0),6-(6,6),6-(8,8)]
   197       5.311573       5.311573       5.311573    6[6-(1,1,6),6-(1,6),6-(1,6)]
   198       6.250523       6.250523       6.250523    6[1-(0),6-(1,6),6-(6,6)]
   199       5.874537       5.874537       5.874537    6[1-(0),6-(1,6),6-(6,6)]
   200       4.557567       4.557567       4.557567    6[6-(1,1,6),6-(1,6),6-(1,6)]
   201       3.616585       3.616585       3.616585    6[1-(0),6-(1,6),6-(6,6)]
   202        3.97428        3.97428        3.97428    6[1-(0),6-(1,6),6-(6,6)]
   203       4.136869       4.136869       4.136869    6[1-(0),1-(0),6-(6,6),6-(8,8)]
   204       4.216131       4.216131       4.216131    6[6-(1,1,6),8-(60),8-(60,60)]
   205       9.350888       9.350888       9.350888    6[6-(1,1,6),8-(60),8-(60,60)]
   206       9.220817       9.220817       9.220817    6[1-(0),1-(0),6-(6,6),6-(8,8)]
   207       9.664888       9.664888       9.664888    6[6-(1,1,6),6-(1,6),6-(1,6)]
   208       8.766585       8.766585       8.766585    6[1-(0),6-(1,6),6-(6,6)]
   209       9.168992       9.168992       9.168992    6[1-(0),6-(1,6),6-(6,6)]
   210       0.336356       0.336356       0.336356    6[6-(1,1,6),6-(1,6),6-(1,6)]
   211       1.250918       1.250918       1.250918    6[1-(0),6-(1,6),6-(6,6)]
   212       0.852575       0.852575       0.852575    6[1-(0),6-(1,6),6-(6,6)]
   213       0.806847       0.806847       0.806847    6[1-(0),1-(0),6-(6,6),6-(8,8)]
   214       1.373875       1.373875       1.373875    6[6-(1,1,6),8-(60),8-(60,60)]
   215       0.268272       0.268272       0.268272    6[6-(1,1,6),8-(60),8-(60)]
   216       1.190963       1.190963       1.190963    6[1-(0),1-(0),6-(6,6),6-(8,8)]
   217       0.560931       0.560931       0.560931    6[6-(1,1,6),6-(1,6),6-(1,6)]
   218       0.054874       0.054874       0.054874    6[1-(0),6-(1,6),6-(6,6)]
   219       0.492847       0.492847       0.492847    6[1-(0),6-(1,6),6-(6,6)]
   220       9.805121       9.805121       9.805121    6[6-(1,1,6),8-(60),8-(60,60)]
   221       0.722504       0.722504       0.722504    6[1-(0),1-(0),6-(6,6),6-(8,8)]
   222       0.372938       0.372938       0.372938    6[6-(1,1,6),6-(1,6),6-(1,6)]
   223       9.951451       9.951451       9.951451    6[1-(0),6-(1,6),6-(6,6)]
   224       0.580239       0.580239       0.580239    6[1-(0),6-(1,6),6-(6,6)]
   225       7.526845       7.526845       7.526845    8[6-(6,8),60-(8,8,8,8,8,8,8),60-(8,8,8,8,8,8,8,8)]
   226       9.454539       9.454539       9.454539    8[6-(6,8),60-(8,8,8,8,8,8,8,8)]
   227       1.659422       1.659422       1.659422    8[6-(6,8),60-(8,8,8,8,8,8,8),60-(8,8,8,8,8,8,8,8)]
   228       0.070116       0.070116       0.070116    8[6-(6,8),60-(8,8,8,8,8,8,8)]
   229       6.432419       6.432419       6.432419    8[6-(6,8),60-(8,8,8,8,8,8,8),60-(8,8,8,8,8,8,8,8)]
   230       5.282104       5.282104       5.282104    8[6-(6,8),60-(8,8,8,8,8,8,8)]
   231       2.702023       2.702023       2.702023    8[6-(6,8),60-(8,8,8,8,8,8,8),60-(8,8,8,8,8,8,8,8)]
   232       4.265924       4.265924       4.265924    8[6-(6,8),60-(8,8,8,8,8,8,8,8)]
   233       5.761741       5.761741       5.761741    8[6-(6,8),60-(8,8,8,8,8,8,8,8)]
   234       4.577891       4.577891       4.577891    8[6-(6,8),60-(8,8,8,8,8,8,8)]
   235        6.41108        6.41108        6.41108    8[6-(6,8),60-(8,8,8,8,8,8,8,8)]
   236       5.350188       5.350188       5.350188    8[6-(6,8),60-(8,8,8,8,8,8,8),60-(8,8,8,8,8,8,8,8)]
   237       2.445945       2.445945       2.445945    8[6-(6,8),60-(8,8,8,8,8,8,8),60-(8,8,8,8,8,8,8,8)]
   238       4.373639       4.373639       4.373639    8[6-(6,8),60-(8,8,8,8,8,8,8,8)]
   239       6.740322       6.740322       6.740322    8[6-(6,8),60-(8,8,8,8,8,8,8),60-(8,8,8,8,8,8,8,8)]
   240       5.151016       5.151016       5.151016    8[6-(6,8),60-(8,8,8,8,8,8,8)]
   241       1.351519       1.351519       1.351519    8[6-(6,8),60-(8,8,8,8,8,8,8),60-(8,8,8,8,8,8,8,8)]
   242       0.201204       0.201204       0.201204    8[6-(6,8),60-(8,8,8,8,8,8,8)]
   243       7.782923       7.782923       7.782923    8[6-(6,8),60-(8,8,8,8,8,8,8),60-(8,8,8,8,8,8,8,8)]
   244       9.346824       9.346824       9.346824    8[6-(6,8),60-(8,8,8,8,8,8,8,8)]
   245       0.680841       0.680841       0.680841    8[6-(6,8),60-(8,8,8,8,8,8,8,8)]
   246       9.658791       9.658791       9.658791    8[6-(6,8),60-(8,8,8,8,8,8,8)]
   247        1.33018        1.33018        1.33018    8[6-(6,8),60-(8,8,8,8,8,8,8,8)]
   248       0.269288       0.269288       0.269288    8[6-(6,8),60-(8,8,8,8,8,8,8),60-(8,8,8,8,8,8,8,8)]
   249       2.634955       2.634955       2.634955    8[6-(6,8),60-(8,8,8,8,8,8,8),60-(8,8,8,8,8,8,8,8)]
   250       0.707261       0.707261       0.707261    8[6-(6,8),60-(8,8,8,8,8,8,8,8)]
   251       8.502378       8.502378       8.502378    8[6-(6,8),60-(8,8,8,8,8,8,8),60-(8,8,8,8,8,8,8,8)]
   252      10.091684      10.091684      10.091684    8[6-(6,8),60-(8,8,8,8,8,8,8)]
   253       3.729381       3.729381       3.729381    8[6-(6,8),60-(8,8,8,8,8,8,8),60-(8,8,8,8,8,8,8,8)]
   254       4.879696       4.879696       4.879696    8[6-(6,8),60-(8,8,8,8,8,8,8)]
   255       7.459777       7.459777       7.459777    8[6-(6,8),60-(8,8,8,8,8,8,8),60-(8,8,8,8,8,8,8,8)]
   256       5.895876       5.895876       5.895876    8[6-(6,8),60-(8,8,8,8,8,8,8,8)]
   257       4.400059       4.400059       4.400059    8[6-(6,8),60-(8,8,8,8,8,8,8,8)]
   258       5.583909       5.583909       5.583909    8[6-(6,8),60-(8,8,8,8,8,8,8)]
   259        3.75072        3.75072        3.75072    8[6-(6,8),60-(8,8,8,8,8,8,8,8)]
   260       4.811612       4.811612       4.811612    8[6-(6,8),60-(8,8,8,8,8,8,8),60-(8,8,8,8,8,8,8,8)]
   261       7.715855       7.715855       7.715855    8[6-(6,8),60-(8,8,8,8,8,8,8),60-(8,8,8,8,8,8,8,8)]
   262       5.788161       5.788161       5.788161    8[6-(6,8),60-(8,8,8,8,8,8,8,8)]
   263       3.421478       3.421478       3.421478    8[6-(6,8),60-(8,8,8,8,8,8,8),60-(8,8,8,8,8,8,8,8)]
   264       5.010784       5.010784       5.010784    8[6-(6,8),60-(8,8,8,8,8,8,8)]
   265       8.810281       8.810281       8.810281    8[6-(6,8),60-(8,8,8,8,8,8,8),60-(8,8,8,8,8,8,8,8)]
   266       9.960596       9.960596       9.960596    8[6-(6,8),60-(8,8,8,8,8,8,8)]
   267       2.378877       2.378877       2.378877    8[6-(6,8),60-(8,8,8,8,8,8,8),60-(8,8,8,8,8,8,8,8)]
   268       0.814976       0.814976       0.814976    8[6-(6,8),60-(8,8,8,8,8,8,8,8)]
   269       9.480959       9.480959       9.480959    8[6-(6,8),60-(8,8,8,8,8,8,8,8)]
   270       0.503009       0.503009       0.503009    8[6-(6,8),60-(8,8,8,8,8,8,8)]
   271        8.83162        8.83162        8.83162    8[6-(6,8),60-(8,8,8,8,8,8,8,8)]
   272       9.892512       9.892512       9.892512    8[6-(6,8),60-(8,8,8,8,8,8,8),60-(8,8,8,8,8,8,8,8)]
