# Supplementary material for: A collection of forcefield precursors for metal–organic frameworks
Source: RSC Adv. 2019 Nov 13;9(63):36492–507. doi: 10.1039/c9ra07327b (PMC9075174; doi:10.1039/c9ra07327b)
Supplement: RA-009-C9RA07327B-s3010 [file RA-009-C9RA07327B-s3010.txt]

YUWKIL_clean

10.058000    0.000000    0.000000
0.000000    21.860000    0.000000
0.000000    -0.361552    13.984327

     1       4.409427       4.409427       4.409427    62[8-(6),8-(6),8-(6),8-(6,62),8-(6,62),8-(6,62),8-(6,62),8-(6,62)]
     2       7.547423       7.547423       7.547423    62[8-(6),8-(6),8-(6),8-(6),8-(6,62),8-(6,62),8-(6,62),8-(6,62),8-(6,62)]
     3       9.438427       9.438427       9.438427    62[8-(6),8-(6),8-(6),8-(6,62),8-(6,62),8-(6,62),8-(6,62),8-(6,62)]
     4       2.518423       2.518423       2.518423    62[8-(6),8-(6),8-(6),8-(6),8-(6,62),8-(6,62),8-(6,62),8-(6,62),8-(6,62)]
     5       5.648573       5.648573       5.648573    62[8-(6),8-(6),8-(6),8-(6,62),8-(6,62),8-(6,62),8-(6,62),8-(6,62)]
     6       2.510577       2.510577       2.510577    62[8-(6),8-(6),8-(6),8-(6),8-(6,62),8-(6,62),8-(6,62),8-(6,62),8-(6,62)]
     7       0.619573       0.619573       0.619573    62[8-(6),8-(6),8-(6),8-(6,62),8-(6,62),8-(6,62),8-(6,62),8-(6,62)]
     8       7.539577       7.539577       7.539577    62[8-(6),8-(6),8-(6),8-(6),8-(6,62),8-(6,62),8-(6,62),8-(6,62),8-(6,62)]
     9       3.184363       3.184363       3.184363    1[6-(1,6,6)]
    10         4.6649         4.6649         4.6649    1[6-(1,6,6)]
    11       6.478358       6.478358       6.478358    1[6-(6,6)]
    12       7.087873       7.087873       7.087873    1[6-(6,6)]
    13       3.264827       3.264827       3.264827    1[6-(6,6)]
    14       2.687498       2.687498       2.687498    1[6-(6,6)]
    15        4.86606        4.86606        4.86606    1[6-(1,6,6)]
    16        6.22389        6.22389        6.22389    1[6-(1,6,6)]
    17       0.026151       0.026151       0.026151    1[6-(1,6,6)]
    18       1.443323       1.443323       1.443323    1[6-(1,6,6)]
    19       8.425587       8.425587       8.425587    1[6-(6,6)]
    20       7.767793       7.767793       7.767793    1[6-(6,6)]
    21        1.47752        1.47752        1.47752    1[6-(6,6)]
    22       2.141348       2.141348       2.141348    1[6-(6,6)]
    23        8.17816        8.17816        8.17816    1[6-(1,6,6)]
    24       9.612431       9.612431       9.612431    1[6-(1,6,6)]
    25       5.898011       5.898011       5.898011    1[6-(1,6,6)]
    26       6.553793       6.553793       6.553793    1[6-(1,6,6)]
    27       4.658866       4.658866       4.658866    1[6-(6,6)]
    28       5.982498       5.982498       5.982498    1[6-(6,6)]
    29       7.042612       7.042612       7.042612    1[6-(1,6,6)]
    30       6.373755       6.373755       6.373755    1[6-(1,6,6)]
    31       5.065209       5.065209       5.065209    1[6-(6,6)]
    32       5.856773       5.856773       5.856773    1[6-(6,6)]
    33       8.213363       8.213363       8.213363    1[6-(1,6,6)]
    34         9.6939         9.6939         9.6939    1[6-(1,6,6)]
    35       1.449358       1.449358       1.449358    1[6-(6,6)]
    36       2.058873       2.058873       2.058873    1[6-(6,6)]
    37       8.293827       8.293827       8.293827    1[6-(6,6)]
    38       7.716498       7.716498       7.716498    1[6-(6,6)]
    39        9.89506        9.89506        9.89506    1[6-(1,6,6)]
    40        1.19489        1.19489        1.19489    1[6-(1,6,6)]
    41       5.055151       5.055151       5.055151    1[6-(1,6,6)]
    42       6.472323       6.472323       6.472323    1[6-(1,6,6)]
    43       3.396587       3.396587       3.396587    1[6-(6,6)]
    44       2.738793       2.738793       2.738793    1[6-(6,6)]
    45        6.50652        6.50652        6.50652    1[6-(6,6)]
    46       7.170348       7.170348       7.170348    1[6-(6,6)]
    47        3.14916        3.14916        3.14916    1[6-(1,6,6)]
    48       4.583431       4.583431       4.583431    1[6-(1,6,6)]
    49       0.869011       0.869011       0.869011    1[6-(1,6,6)]
    50       1.524793       1.524793       1.524793    1[6-(1,6,6)]
    51       9.687866       9.687866       9.687866    1[6-(6,6)]
    52       0.953498       0.953498       0.953498    1[6-(6,6)]
    53       2.013612       2.013612       2.013612    1[6-(1,6,6)]
    54       1.344755       1.344755       1.344755    1[6-(1,6,6)]
    55       0.036209       0.036209       0.036209    1[6-(6,6)]
    56       0.827773       0.827773       0.827773    1[6-(6,6)]
    57       6.873637       6.873637       6.873637    1[6-(1,6,6)]
    58         5.3931         5.3931         5.3931    1[6-(1,6,6)]
    59       3.579642       3.579642       3.579642    1[6-(6,6)]
    60       2.970127       2.970127       2.970127    1[6-(6,6)]
    61       6.793173       6.793173       6.793173    1[6-(6,6)]
    62       7.370502       7.370502       7.370502    1[6-(6,6)]
    63        5.19194        5.19194        5.19194    1[6-(1,6,6)]
    64        3.83411        3.83411        3.83411    1[6-(1,6,6)]
    65      -0.026151      -0.026151      -0.026151    1[6-(1,6,6)]
    66       8.614677       8.614677       8.614677    1[6-(1,6,6)]
    67       1.632413       1.632413       1.632413    1[6-(6,6)]
    68       2.290207       2.290207       2.290207    1[6-(6,6)]
    69        8.58048        8.58048        8.58048    1[6-(6,6)]
    70       7.916652       7.916652       7.916652    1[6-(6,6)]
    71        1.87984        1.87984        1.87984    1[6-(1,6,6)]
    72       0.445569       0.445569       0.445569    1[6-(1,6,6)]
    73       4.159989       4.159989       4.159989    1[6-(1,6,6)]
    74       3.504207       3.504207       3.504207    1[6-(1,6,6)]
    75       5.399134       5.399134       5.399134    1[6-(6,6)]
    76       4.075502       4.075502       4.075502    1[6-(6,6)]
    77       3.015388       3.015388       3.015388    1[6-(1,6,6)]
    78       3.684245       3.684245       3.684245    1[6-(1,6,6)]
    79       4.992791       4.992791       4.992791    1[6-(6,6)]
    80       4.201227       4.201227       4.201227    1[6-(6,6)]
    81       1.844637       1.844637       1.844637    1[6-(1,6,6)]
    82         0.3641         0.3641         0.3641    1[6-(1,6,6)]
    83       8.608642       8.608642       8.608642    1[6-(6,6)]
    84       7.999127       7.999127       7.999127    1[6-(6,6)]
    85       1.764173       1.764173       1.764173    1[6-(6,6)]
    86       2.341502       2.341502       2.341502    1[6-(6,6)]
    87        0.16294        0.16294        0.16294    1[6-(1,6,6)]
    88        8.86311        8.86311        8.86311    1[6-(1,6,6)]
    89       5.002849       5.002849       5.002849    1[6-(1,6,6)]
    90       3.585677       3.585677       3.585677    1[6-(1,6,6)]
    91       6.661413       6.661413       6.661413    1[6-(6,6)]
    92       7.319207       7.319207       7.319207    1[6-(6,6)]
    93        3.55148        3.55148        3.55148    1[6-(6,6)]
    94       2.887652       2.887652       2.887652    1[6-(6,6)]
    95        6.90884        6.90884        6.90884    1[6-(1,6,6)]
    96       5.474569       5.474569       5.474569    1[6-(1,6,6)]
    97       9.188989       9.188989       9.188989    1[6-(1,6,6)]
    98       8.533207       8.533207       8.533207    1[6-(1,6,6)]
    99       0.370134       0.370134       0.370134    1[6-(6,6)]
   100       9.104502       9.104502       9.104502    1[6-(6,6)]
   101       8.044388       8.044388       8.044388    1[6-(1,6,6)]
   102       8.713245       8.713245       8.713245    1[6-(1,6,6)]
   103      10.021791      10.021791      10.021791    1[6-(6,6)]
   104       9.230227       9.230227       9.230227    1[6-(6,6)]
   105       4.159989       4.159989       4.159989    6[6-(1,1,6),8-(62),8-(62,62)]
   106       4.093606       4.093606       4.093606    6[1-(0),1-(0),6-(6,6),6-(8,8)]
   107       4.486874       4.486874       4.486874    6[6-(1,1,6),6-(1,6),6-(1,6)]
   108        5.82157        5.82157        5.82157    6[1-(0),6-(1,6),6-(6,6)]
   109       6.189693       6.189693       6.189693    6[1-(0),6-(1,6),6-(6,6)]
   110       5.251282       5.251282       5.251282    6[6-(1,1,6),6-(1,6),6-(1,6)]
   111        3.92262        3.92262        3.92262    6[1-(0),6-(1,6),6-(6,6)]
   112       3.581654       3.581654       3.581654    6[1-(0),6-(1,6),6-(6,6)]
   113       5.655613       5.655613       5.655613    6[1-(0),1-(0),6-(6,6),6-(8,8)]
   114       6.379789       6.379789       6.379789    6[6-(1,1,6),8-(62),8-(62,62)]
   115       1.388004       1.388004       1.388004    6[6-(1,1,6),8-(62),8-(62,62)]
   116        0.78553        0.78553        0.78553    6[1-(0),1-(0),6-(6,6),6-(8,8)]
   117       0.331914       0.331914       0.331914    6[6-(1,1,6),6-(1,6),6-(1,6)]
   118       9.066281       9.066281       9.066281    6[1-(0),6-(1,6),6-(6,6)]
   119       8.671002       8.671002       8.671002    6[1-(0),6-(1,6),6-(6,6)]
   120        9.56717        9.56717        9.56717    6[6-(1,1,6),6-(1,6),6-(1,6)]
   121       0.834814       0.834814       0.834814    6[1-(0),6-(1,6),6-(6,6)]
   122       1.235122       1.235122       1.235122    6[1-(0),6-(1,6),6-(6,6)]
   123       9.111542       9.111542       9.111542    6[1-(0),1-(0),6-(6,6),6-(8,8)]
   124       9.250343       9.250343       9.250343    6[6-(1,1,6),8-(62),8-(62,62)]
   125       4.650819       4.650819       4.650819    6[6-(1,1,6),8-(62),8-(62,62)]
   126       5.739095       5.739095       5.739095    6[1-(0),1-(0),6-(6,6),6-(8,8)]
   127       5.394105       5.394105       5.394105    6[6-(1,1,6),6-(1,6),6-(1,6)]
   128        4.81577        4.81577        4.81577    6[1-(0),6-(1,6),6-(6,6)]
   129       5.602306       5.602306       5.602306    6[1-(0),6-(1,6),6-(6,6)]
   130       5.293525       5.293525       5.293525    6[6-(1,1,6),8-(62),8-(62)]
   131        6.19774        6.19774        6.19774    6[1-(0),1-(0),6-(6,6),6-(8,8)]
   132       5.573138       5.573138       5.573138    6[6-(1,1,6),6-(1,6),6-(1,6)]
   133       5.055151       5.055151       5.055151    6[1-(0),6-(1,6),6-(6,6)]
   134       5.526871       5.526871       5.526871    6[1-(0),6-(1,6),6-(6,6)]
   135       9.188989       9.188989       9.188989    6[6-(1,1,6),8-(62),8-(62,62)]
   136       9.122606       9.122606       9.122606    6[1-(0),1-(0),6-(6,6),6-(8,8)]
   137       9.515874       9.515874       9.515874    6[6-(1,1,6),6-(1,6),6-(1,6)]
   138        0.79257        0.79257        0.79257    6[1-(0),6-(1,6),6-(6,6)]
   139       1.160693       1.160693       1.160693    6[1-(0),6-(1,6),6-(6,6)]
   140       0.222282       0.222282       0.222282    6[6-(1,1,6),6-(1,6),6-(1,6)]
   141        8.95162        8.95162        8.95162    6[1-(0),6-(1,6),6-(6,6)]
   142       8.610654       8.610654       8.610654    6[1-(0),6-(1,6),6-(6,6)]
   143       0.626613       0.626613       0.626613    6[1-(0),1-(0),6-(6,6),6-(8,8)]
   144       1.350789       1.350789       1.350789    6[6-(1,1,6),8-(62),8-(62,62)]
   145       6.417004       6.417004       6.417004    6[6-(1,1,6),8-(62),8-(62,62)]
   146        5.81453        5.81453        5.81453    6[1-(0),1-(0),6-(6,6),6-(8,8)]
   147       5.360914       5.360914       5.360914    6[6-(1,1,6),6-(1,6),6-(1,6)]
   148       4.037281       4.037281       4.037281    6[1-(0),6-(1,6),6-(6,6)]
   149       3.642002       3.642002       3.642002    6[1-(0),6-(1,6),6-(6,6)]
   150        4.53817        4.53817        4.53817    6[6-(1,1,6),6-(1,6),6-(1,6)]
   151       5.863814       5.863814       5.863814    6[1-(0),6-(1,6),6-(6,6)]
   152       6.264122       6.264122       6.264122    6[1-(0),6-(1,6),6-(6,6)]
   153       4.082542       4.082542       4.082542    6[1-(0),1-(0),6-(6,6),6-(8,8)]
   154       4.221343       4.221343       4.221343    6[6-(1,1,6),8-(62),8-(62,62)]
   155       9.679819       9.679819       9.679819    6[6-(1,1,6),8-(62),8-(62,62)]
   156       0.710095       0.710095       0.710095    6[1-(0),1-(0),6-(6,6),6-(8,8)]
   157       0.365105       0.365105       0.365105    6[6-(1,1,6),6-(1,6),6-(1,6)]
   158        9.84477        9.84477        9.84477    6[1-(0),6-(1,6),6-(6,6)]
   159       0.573306       0.573306       0.573306    6[1-(0),6-(1,6),6-(6,6)]
   160       0.264525       0.264525       0.264525    6[6-(1,1,6),8-(62),8-(62)]
   161        1.16874        1.16874        1.16874    6[1-(0),1-(0),6-(6,6),6-(8,8)]
   162       0.544138       0.544138       0.544138    6[6-(1,1,6),6-(1,6),6-(1,6)]
   163       0.026151       0.026151       0.026151    6[1-(0),6-(1,6),6-(6,6)]
   164       0.497871       0.497871       0.497871    6[1-(0),6-(1,6),6-(6,6)]
   165       5.898011       5.898011       5.898011    6[6-(1,1,6),8-(62),8-(62,62)]
   166       5.964394       5.964394       5.964394    6[1-(0),1-(0),6-(6,6),6-(8,8)]
   167       5.571126       5.571126       5.571126    6[6-(1,1,6),6-(1,6),6-(1,6)]
   168        4.23643        4.23643        4.23643    6[1-(0),6-(1,6),6-(6,6)]
   169       3.868307       3.868307       3.868307    6[1-(0),6-(1,6),6-(6,6)]
   170       4.806718       4.806718       4.806718    6[6-(1,1,6),6-(1,6),6-(1,6)]
   171        6.13538        6.13538        6.13538    6[1-(0),6-(1,6),6-(6,6)]
   172       6.476346       6.476346       6.476346    6[1-(0),6-(1,6),6-(6,6)]
   173       4.402387       4.402387       4.402387    6[1-(0),1-(0),6-(6,6),6-(8,8)]
   174       3.678211       3.678211       3.678211    6[6-(1,1,6),8-(62),8-(62,62)]
   175       8.669996       8.669996       8.669996    6[6-(1,1,6),8-(62),8-(62,62)]
   176        9.27247        9.27247        9.27247    6[1-(0),1-(0),6-(6,6),6-(8,8)]
   177       9.726086       9.726086       9.726086    6[6-(1,1,6),6-(1,6),6-(1,6)]
   178       0.991719       0.991719       0.991719    6[1-(0),6-(1,6),6-(6,6)]
   179       1.386998       1.386998       1.386998    6[1-(0),6-(1,6),6-(6,6)]
   180        0.49083        0.49083        0.49083    6[6-(1,1,6),6-(1,6),6-(1,6)]
   181       9.223186       9.223186       9.223186    6[1-(0),6-(1,6),6-(6,6)]
   182       8.822878       8.822878       8.822878    6[1-(0),6-(1,6),6-(6,6)]
   183       0.946458       0.946458       0.946458    6[1-(0),1-(0),6-(6,6),6-(8,8)]
   184       0.807657       0.807657       0.807657    6[6-(1,1,6),8-(62),8-(62,62)]
   185       5.407181       5.407181       5.407181    6[6-(1,1,6),8-(62),8-(62,62)]
   186       4.318905       4.318905       4.318905    6[1-(0),1-(0),6-(6,6),6-(8,8)]
   187       4.663895       4.663895       4.663895    6[6-(1,1,6),6-(1,6),6-(1,6)]
   188        5.24223        5.24223        5.24223    6[1-(0),6-(1,6),6-(6,6)]
   189       4.455694       4.455694       4.455694    6[1-(0),6-(1,6),6-(6,6)]
   190       4.764475       4.764475       4.764475    6[6-(1,1,6),8-(62),8-(62)]
   191        3.86026        3.86026        3.86026    6[1-(0),1-(0),6-(6,6),6-(8,8)]
   192       4.484862       4.484862       4.484862    6[6-(1,1,6),6-(1,6),6-(1,6)]
   193       5.002849       5.002849       5.002849    6[1-(0),6-(1,6),6-(6,6)]
   194       4.531129       4.531129       4.531129    6[1-(0),6-(1,6),6-(6,6)]
   195       0.869011       0.869011       0.869011    6[6-(1,1,6),8-(62),8-(62,62)]
   196       0.935394       0.935394       0.935394    6[1-(0),1-(0),6-(6,6),6-(8,8)]
   197       0.542126       0.542126       0.542126    6[6-(1,1,6),6-(1,6),6-(1,6)]
   198        9.26543        9.26543        9.26543    6[1-(0),6-(1,6),6-(6,6)]
   199       8.897307       8.897307       8.897307    6[1-(0),6-(1,6),6-(6,6)]
   200       9.835718       9.835718       9.835718    6[6-(1,1,6),6-(1,6),6-(1,6)]
   201        1.10638        1.10638        1.10638    6[1-(0),6-(1,6),6-(6,6)]
   202       1.447346       1.447346       1.447346    6[1-(0),6-(1,6),6-(6,6)]
   203       9.431387       9.431387       9.431387    6[1-(0),1-(0),6-(6,6),6-(8,8)]
   204       8.707211       8.707211       8.707211    6[6-(1,1,6),8-(62),8-(62,62)]
   205       3.640996       3.640996       3.640996    6[6-(1,1,6),8-(62),8-(62,62)]
   206        4.24347        4.24347        4.24347    6[1-(0),1-(0),6-(6,6),6-(8,8)]
   207       4.697086       4.697086       4.697086    6[6-(1,1,6),6-(1,6),6-(1,6)]
   208       6.020719       6.020719       6.020719    6[1-(0),6-(1,6),6-(6,6)]
   209       6.415998       6.415998       6.415998    6[1-(0),6-(1,6),6-(6,6)]
   210        5.51983        5.51983        5.51983    6[6-(1,1,6),6-(1,6),6-(1,6)]
   211       4.194186       4.194186       4.194186    6[1-(0),6-(1,6),6-(6,6)]
   212       3.793878       3.793878       3.793878    6[1-(0),6-(1,6),6-(6,6)]
   213       5.975458       5.975458       5.975458    6[1-(0),1-(0),6-(6,6),6-(8,8)]
   214       5.836657       5.836657       5.836657    6[6-(1,1,6),8-(62),8-(62,62)]
   215       0.378181       0.378181       0.378181    6[6-(1,1,6),8-(62),8-(62,62)]
   216       9.347905       9.347905       9.347905    6[1-(0),1-(0),6-(6,6),6-(8,8)]
   217       9.692895       9.692895       9.692895    6[6-(1,1,6),6-(1,6),6-(1,6)]
   218        0.21323        0.21323        0.21323    6[1-(0),6-(1,6),6-(6,6)]
   219       9.484694       9.484694       9.484694    6[1-(0),6-(1,6),6-(6,6)]
   220       9.793475       9.793475       9.793475    6[6-(1,1,6),8-(62),8-(62)]
   221        8.88926        8.88926        8.88926    6[1-(0),1-(0),6-(6,6),6-(8,8)]
   222       9.513862       9.513862       9.513862    6[6-(1,1,6),6-(1,6),6-(1,6)]
   223      -0.026151      -0.026151      -0.026151    6[1-(0),6-(1,6),6-(6,6)]
   224       9.560129       9.560129       9.560129    6[1-(0),6-(1,6),6-(6,6)]
   225       3.353337       3.353337       3.353337    8[6-(6,8),62-(8,8,8,8,8,8,8),62-(8,8,8,8,8,8,8,8)]
   226         4.9596         4.9596         4.9596    8[6-(6,8),62-(8,8,8,8,8,8,8)]
   227       5.753176       5.753176       5.753176    8[6-(6,8),62-(8,8,8,8,8,8,8,8)]
   228       7.641063       7.641063       7.641063    8[6-(6,8),62-(8,8,8,8,8,8,8),62-(8,8,8,8,8,8,8,8)]
   229       2.359607       2.359607       2.359607    8[6-(6,8),62-(8,8,8,8,8,8,8),62-(8,8,8,8,8,8,8,8)]
   230       0.825762       0.825762       0.825762    8[6-(6,8),62-(8,8,8,8,8,8,8,8)]
   231        8.71928        8.71928        8.71928    8[6-(6,8),62-(8,8,8,8,8,8,8),62-(8,8,8,8,8,8,8,8)]
   232       9.871927       9.871927       9.871927    8[6-(6,8),62-(8,8,8,8,8,8,8)]
   233       4.756428       4.756428       4.756428    8[6-(6,8),62-(8,8,8,8,8,8,8),62-(8,8,8,8,8,8,8,8)]
   234       3.705367       3.705367       3.705367    8[6-(6,8),62-(8,8,8,8,8,8,8,8)]
   235        5.50072        5.50072        5.50072    8[6-(6,8),62-(8,8,8,8,8,8,8)]
   236       4.343044       4.343044       4.343044    8[6-(6,8),62-(8,8,8,8,8,8,8,8)]
   237       8.382337       8.382337       8.382337    8[6-(6,8),62-(8,8,8,8,8,8,8),62-(8,8,8,8,8,8,8,8)]
   238         9.9886         9.9886         9.9886    8[6-(6,8),62-(8,8,8,8,8,8,8)]
   239       0.724176       0.724176       0.724176    8[6-(6,8),62-(8,8,8,8,8,8,8,8)]
   240       2.612063       2.612063       2.612063    8[6-(6,8),62-(8,8,8,8,8,8,8),62-(8,8,8,8,8,8,8,8)]
   241       7.388607       7.388607       7.388607    8[6-(6,8),62-(8,8,8,8,8,8,8),62-(8,8,8,8,8,8,8,8)]
   242       5.854762       5.854762       5.854762    8[6-(6,8),62-(8,8,8,8,8,8,8,8)]
   243        3.69028        3.69028        3.69028    8[6-(6,8),62-(8,8,8,8,8,8,8),62-(8,8,8,8,8,8,8,8)]
   244       4.842927       4.842927       4.842927    8[6-(6,8),62-(8,8,8,8,8,8,8)]
   245       9.785428       9.785428       9.785428    8[6-(6,8),62-(8,8,8,8,8,8,8),62-(8,8,8,8,8,8,8,8)]
   246       8.734367       8.734367       8.734367    8[6-(6,8),62-(8,8,8,8,8,8,8,8)]
   247        0.47172        0.47172        0.47172    8[6-(6,8),62-(8,8,8,8,8,8,8)]
   248       9.372044       9.372044       9.372044    8[6-(6,8),62-(8,8,8,8,8,8,8,8)]
   249       6.704663       6.704663       6.704663    8[6-(6,8),62-(8,8,8,8,8,8,8),62-(8,8,8,8,8,8,8,8)]
   250         5.0984         5.0984         5.0984    8[6-(6,8),62-(8,8,8,8,8,8,8)]
   251       4.304824       4.304824       4.304824    8[6-(6,8),62-(8,8,8,8,8,8,8,8)]
   252       2.416937       2.416937       2.416937    8[6-(6,8),62-(8,8,8,8,8,8,8),62-(8,8,8,8,8,8,8,8)]
   253       7.698393       7.698393       7.698393    8[6-(6,8),62-(8,8,8,8,8,8,8),62-(8,8,8,8,8,8,8,8)]
   254       9.232238       9.232238       9.232238    8[6-(6,8),62-(8,8,8,8,8,8,8,8)]
   255        1.33872        1.33872        1.33872    8[6-(6,8),62-(8,8,8,8,8,8,8),62-(8,8,8,8,8,8,8,8)]
   256       0.186073       0.186073       0.186073    8[6-(6,8),62-(8,8,8,8,8,8,8)]
   257       5.301572       5.301572       5.301572    8[6-(6,8),62-(8,8,8,8,8,8,8),62-(8,8,8,8,8,8,8,8)]
   258       6.352633       6.352633       6.352633    8[6-(6,8),62-(8,8,8,8,8,8,8,8)]
   259        4.55728        4.55728        4.55728    8[6-(6,8),62-(8,8,8,8,8,8,8)]
   260       5.714956       5.714956       5.714956    8[6-(6,8),62-(8,8,8,8,8,8,8,8)]
   261       1.675663       1.675663       1.675663    8[6-(6,8),62-(8,8,8,8,8,8,8),62-(8,8,8,8,8,8,8,8)]
   262         0.0694         0.0694         0.0694    8[6-(6,8),62-(8,8,8,8,8,8,8)]
   263       9.333824       9.333824       9.333824    8[6-(6,8),62-(8,8,8,8,8,8,8,8)]
   264       7.445937       7.445937       7.445937    8[6-(6,8),62-(8,8,8,8,8,8,8),62-(8,8,8,8,8,8,8,8)]
   265       2.669393       2.669393       2.669393    8[6-(6,8),62-(8,8,8,8,8,8,8),62-(8,8,8,8,8,8,8,8)]
   266       4.203238       4.203238       4.203238    8[6-(6,8),62-(8,8,8,8,8,8,8,8)]
   267        6.36772        6.36772        6.36772    8[6-(6,8),62-(8,8,8,8,8,8,8),62-(8,8,8,8,8,8,8,8)]
   268       5.215073       5.215073       5.215073    8[6-(6,8),62-(8,8,8,8,8,8,8)]
   269       0.272572       0.272572       0.272572    8[6-(6,8),62-(8,8,8,8,8,8,8),62-(8,8,8,8,8,8,8,8)]
   270       1.323633       1.323633       1.323633    8[6-(6,8),62-(8,8,8,8,8,8,8,8)]
   271        9.58628        9.58628        9.58628    8[6-(6,8),62-(8,8,8,8,8,8,8)]
   272       0.685956       0.685956       0.685956    8[6-(6,8),62-(8,8,8,8,8,8,8,8)]
