# Supplementary material for: A collection of forcefield precursors for metal–organic frameworks
Source: RSC Adv. 2019 Nov 13;9(63):36492–507. doi: 10.1039/c9ra07327b (PMC9075174; doi:10.1039/c9ra07327b)
Supplement: RA-009-C9RA07327B-s3011 [file RA-009-C9RA07327B-s3011.txt]

YUXQIS_clean

11.690000    0.000000    0.000000
0.000000    25.290000    0.000000
0.000000    -12.645000    21.901782

     1            0.0            0.0            0.0    48[7-(6,6),7-(6,6),8-(6),8-(6),8-(6)]
     2            0.0            0.0            0.0    48[7-(6,6),7-(6,6),8-(6),8-(6),8-(6)]
     3            0.0            0.0            0.0    48[7-(6,6),7-(6,6),8-(6),8-(6),8-(6)]
     4            0.0            0.0            0.0    48[7-(6,6),7-(6,6),8-(6),8-(6),8-(6)]
     5            0.0            0.0            0.0    48[7-(6,6),7-(6,6),8-(6),8-(6),8-(6)]
     6            0.0            0.0            0.0    48[7-(6,6),7-(6,6),8-(6),8-(6),8-(6)]
     7       2.574138       2.574138       2.574138    1[6-(6,7)]
     8        4.85135        4.85135        4.85135    1[6-(6,6)]
     9       4.798745       4.798745       4.798745    1[6-(6,6)]
    10       2.528547       2.528547       2.528547    1[6-(6,7)]
    11       2.574138       2.574138       2.574138    1[6-(6,7)]
    12        4.85135        4.85135        4.85135    1[6-(6,6)]
    13       4.798745       4.798745       4.798745    1[6-(6,6)]
    14       2.528547       2.528547       2.528547    1[6-(6,7)]
    15       2.574138       2.574138       2.574138    1[6-(6,7)]
    16        4.85135        4.85135        4.85135    1[6-(6,6)]
    17       4.798745       4.798745       4.798745    1[6-(6,6)]
    18       2.528547       2.528547       2.528547    1[6-(6,7)]
    19       2.574138       2.574138       2.574138    1[6-(6,7)]
    20        4.85135        4.85135        4.85135    1[6-(6,6)]
    21       4.798745       4.798745       4.798745    1[6-(6,6)]
    22       2.528547       2.528547       2.528547    1[6-(6,7)]
    23       2.574138       2.574138       2.574138    1[6-(6,7)]
    24        4.85135        4.85135        4.85135    1[6-(6,6)]
    25       4.798745       4.798745       4.798745    1[6-(6,6)]
    26       2.528547       2.528547       2.528547    1[6-(6,7)]
    27       2.574138       2.574138       2.574138    1[6-(6,7)]
    28        4.85135        4.85135        4.85135    1[6-(6,6)]
    29       4.798745       4.798745       4.798745    1[6-(6,6)]
    30       2.528547       2.528547       2.528547    1[6-(6,7)]
    31       9.115862       9.115862       9.115862    1[6-(6,7)]
    32        6.83865        6.83865        6.83865    1[6-(6,6)]
    33       6.891255       6.891255       6.891255    1[6-(6,6)]
    34       9.161453       9.161453       9.161453    1[6-(6,7)]
    35       9.115862       9.115862       9.115862    1[6-(6,7)]
    36        6.83865        6.83865        6.83865    1[6-(6,6)]
    37       6.891255       6.891255       6.891255    1[6-(6,6)]
    38       9.161453       9.161453       9.161453    1[6-(6,7)]
    39       9.115862       9.115862       9.115862    1[6-(6,7)]
    40        6.83865        6.83865        6.83865    1[6-(6,6)]
    41       6.891255       6.891255       6.891255    1[6-(6,6)]
    42       9.161453       9.161453       9.161453    1[6-(6,7)]
    43       9.115862       9.115862       9.115862    1[6-(6,7)]
    44        6.83865        6.83865        6.83865    1[6-(6,6)]
    45       6.891255       6.891255       6.891255    1[6-(6,6)]
    46       9.161453       9.161453       9.161453    1[6-(6,7)]
    47       9.115862       9.115862       9.115862    1[6-(6,7)]
    48        6.83865        6.83865        6.83865    1[6-(6,6)]
    49       6.891255       6.891255       6.891255    1[6-(6,6)]
    50       9.161453       9.161453       9.161453    1[6-(6,7)]
    51       9.115862       9.115862       9.115862    1[6-(6,7)]
    52        6.83865        6.83865        6.83865    1[6-(6,6)]
    53       6.891255       6.891255       6.891255    1[6-(6,6)]
    54       9.161453       9.161453       9.161453    1[6-(6,7)]
    55            0.0            0.0            0.0    1[6-(6,6)]
    56            0.0            0.0            0.0    1[7-(1,6)]
    57            0.0            0.0            0.0    1[7-(1,6)]
    58            0.0            0.0            0.0    1[6-(6,6)]
    59            0.0            0.0            0.0    1[6-(6,6)]
    60            0.0            0.0            0.0    1[6-(6,6)]
    61            0.0            0.0            0.0    1[7-(1,6)]
    62            0.0            0.0            0.0    1[7-(1,6)]
    63            0.0            0.0            0.0    1[6-(6,6)]
    64            0.0            0.0            0.0    1[6-(6,6)]
    65            0.0            0.0            0.0    1[6-(6,6)]
    66            0.0            0.0            0.0    1[7-(1,6)]
    67            0.0            0.0            0.0    1[7-(1,6)]
    68            0.0            0.0            0.0    1[6-(6,6)]
    69            0.0            0.0            0.0    1[6-(6,6)]
    70            0.0            0.0            0.0    1[6-(6,6)]
    71            0.0            0.0            0.0    1[7-(1,6)]
    72            0.0            0.0            0.0    1[7-(1,6)]
    73            0.0            0.0            0.0    1[6-(6,6)]
    74            0.0            0.0            0.0    1[6-(6,6)]
    75            0.0            0.0            0.0    1[6-(6,6)]
    76            0.0            0.0            0.0    1[7-(1,6)]
    77            0.0            0.0            0.0    1[7-(1,6)]
    78            0.0            0.0            0.0    1[6-(6,6)]
    79            0.0            0.0            0.0    1[6-(6,6)]
    80            0.0            0.0            0.0    1[6-(6,6)]
    81            0.0            0.0            0.0    1[7-(1,6)]
    82            0.0            0.0            0.0    1[7-(1,6)]
    83            0.0            0.0            0.0    1[6-(6,6)]
    84            0.0            0.0            0.0    1[6-(6,6)]
    85       3.020696       3.020696       3.020696    6[1-(0),6-(1,6),7-(6,48)]
    86       4.403623       4.403623       4.403623    6[1-(0),6-(1,7),6-(6,6)]
    87       5.106192       5.106192       5.106192    6[6-(1,6),6-(1,6),6-(6,6)]
    88       4.375567       4.375567       4.375567    6[1-(0),6-(1,7),6-(6,6)]
    89       2.989133       2.989133       2.989133    6[1-(0),6-(1,6),7-(6,48)]
    90       3.020696       3.020696       3.020696    6[1-(0),6-(1,6),7-(6,48)]
    91       4.403623       4.403623       4.403623    6[1-(0),6-(1,7),6-(6,6)]
    92       5.106192       5.106192       5.106192    6[6-(1,6),6-(1,6),6-(6,6)]
    93       4.375567       4.375567       4.375567    6[1-(0),6-(1,7),6-(6,6)]
    94       2.989133       2.989133       2.989133    6[1-(0),6-(1,6),7-(6,48)]
    95       3.020696       3.020696       3.020696    6[1-(0),6-(1,6),7-(6,48)]
    96       4.403623       4.403623       4.403623    6[1-(0),6-(1,7),6-(6,6)]
    97       5.106192       5.106192       5.106192    6[6-(1,6),6-(1,6),6-(6,6)]
    98       4.375567       4.375567       4.375567    6[1-(0),6-(1,7),6-(6,6)]
    99       2.989133       2.989133       2.989133    6[1-(0),6-(1,6),7-(6,48)]
   100       3.020696       3.020696       3.020696    6[1-(0),6-(1,6),7-(6,48)]
   101       4.403623       4.403623       4.403623    6[1-(0),6-(1,7),6-(6,6)]
   102       5.106192       5.106192       5.106192    6[6-(1,6),6-(1,6),6-(6,6)]
   103       4.375567       4.375567       4.375567    6[1-(0),6-(1,7),6-(6,6)]
   104       2.989133       2.989133       2.989133    6[1-(0),6-(1,6),7-(6,48)]
   105       3.020696       3.020696       3.020696    6[1-(0),6-(1,6),7-(6,48)]
   106       4.403623       4.403623       4.403623    6[1-(0),6-(1,7),6-(6,6)]
   107       5.106192       5.106192       5.106192    6[6-(1,6),6-(1,6),6-(6,6)]
   108       4.375567       4.375567       4.375567    6[1-(0),6-(1,7),6-(6,6)]
   109       2.989133       2.989133       2.989133    6[1-(0),6-(1,6),7-(6,48)]
   110       3.020696       3.020696       3.020696    6[1-(0),6-(1,6),7-(6,48)]
   111       4.403623       4.403623       4.403623    6[1-(0),6-(1,7),6-(6,6)]
   112       5.106192       5.106192       5.106192    6[6-(1,6),6-(1,6),6-(6,6)]
   113       4.375567       4.375567       4.375567    6[1-(0),6-(1,7),6-(6,6)]
   114       2.989133       2.989133       2.989133    6[1-(0),6-(1,6),7-(6,48)]
   115       8.669304       8.669304       8.669304    6[1-(0),6-(1,6),7-(6,48)]
   116       7.286377       7.286377       7.286377    6[1-(0),6-(1,7),6-(6,6)]
   117       6.583808       6.583808       6.583808    6[6-(1,6),6-(1,6),6-(6,6)]
   118       7.314433       7.314433       7.314433    6[1-(0),6-(1,7),6-(6,6)]
   119       8.700867       8.700867       8.700867    6[1-(0),6-(1,6),7-(6,48)]
   120       8.669304       8.669304       8.669304    6[1-(0),6-(1,6),7-(6,48)]
   121       7.286377       7.286377       7.286377    6[1-(0),6-(1,7),6-(6,6)]
   122       6.583808       6.583808       6.583808    6[6-(1,6),6-(1,6),6-(6,6)]
   123       7.314433       7.314433       7.314433    6[1-(0),6-(1,7),6-(6,6)]
   124       8.700867       8.700867       8.700867    6[1-(0),6-(1,6),7-(6,48)]
   125       8.669304       8.669304       8.669304    6[1-(0),6-(1,6),7-(6,48)]
   126       7.286377       7.286377       7.286377    6[1-(0),6-(1,7),6-(6,6)]
   127       6.583808       6.583808       6.583808    6[6-(1,6),6-(1,6),6-(6,6)]
   128       7.314433       7.314433       7.314433    6[1-(0),6-(1,7),6-(6,6)]
   129       8.700867       8.700867       8.700867    6[1-(0),6-(1,6),7-(6,48)]
   130       8.669304       8.669304       8.669304    6[1-(0),6-(1,6),7-(6,48)]
   131       7.286377       7.286377       7.286377    6[1-(0),6-(1,7),6-(6,6)]
   132       6.583808       6.583808       6.583808    6[6-(1,6),6-(1,6),6-(6,6)]
   133       7.314433       7.314433       7.314433    6[1-(0),6-(1,7),6-(6,6)]
   134       8.700867       8.700867       8.700867    6[1-(0),6-(1,6),7-(6,48)]
   135       8.669304       8.669304       8.669304    6[1-(0),6-(1,6),7-(6,48)]
   136       7.286377       7.286377       7.286377    6[1-(0),6-(1,7),6-(6,6)]
   137       6.583808       6.583808       6.583808    6[6-(1,6),6-(1,6),6-(6,6)]
   138       7.314433       7.314433       7.314433    6[1-(0),6-(1,7),6-(6,6)]
   139       8.700867       8.700867       8.700867    6[1-(0),6-(1,6),7-(6,48)]
   140       8.669304       8.669304       8.669304    6[1-(0),6-(1,6),7-(6,48)]
   141       7.286377       7.286377       7.286377    6[1-(0),6-(1,7),6-(6,6)]
   142       6.583808       6.583808       6.583808    6[6-(1,6),6-(1,6),6-(6,6)]
   143       7.314433       7.314433       7.314433    6[1-(0),6-(1,7),6-(6,6)]
   144       8.700867       8.700867       8.700867    6[1-(0),6-(1,6),7-(6,48)]
   145            0.0            0.0            0.0    6[6-(6,6),8-(48),8-(48)]
   146            0.0            0.0            0.0    6[6-(1,6),6-(1,6),6-(8,8)]
   147            0.0            0.0            0.0    6[1-(0),6-(6,6),6-(6,7)]
   148            0.0            0.0            0.0    6[6-(1,6),6-(6,6),7-(1,1)]
   149            0.0            0.0            0.0    6[6-(1,6),6-(6,7),6-(8,8)]
   150            0.0            0.0            0.0    6[1-(0),6-(1,6),6-(6,6)]
   151            0.0            0.0            0.0    6[1-(0),6-(1,6),6-(6,6)]
   152            0.0            0.0            0.0    6[6-(6,6),8-(0),8-(48)]
   153            0.0            0.0            0.0    6[6-(6,6),8-(48),8-(48)]
   154            0.0            0.0            0.0    6[6-(1,6),6-(1,6),6-(8,8)]
   155            0.0            0.0            0.0    6[1-(0),6-(6,6),6-(6,7)]
   156            0.0            0.0            0.0    6[6-(1,6),6-(6,6),7-(1,1)]
   157            0.0            0.0            0.0    6[6-(1,6),6-(6,7),6-(8,8)]
   158            0.0            0.0            0.0    6[1-(0),6-(1,6),6-(6,6)]
   159            0.0            0.0            0.0    6[1-(0),6-(1,6),6-(6,6)]
   160            0.0            0.0            0.0    6[6-(6,6),8-(0),8-(48)]
   161            0.0            0.0            0.0    6[6-(6,6),8-(48),8-(48)]
   162            0.0            0.0            0.0    6[6-(1,6),6-(1,6),6-(8,8)]
   163            0.0            0.0            0.0    6[1-(0),6-(6,6),6-(6,7)]
   164            0.0            0.0            0.0    6[6-(1,6),6-(6,6),7-(1,1)]
   165            0.0            0.0            0.0    6[6-(1,6),6-(6,7),6-(8,8)]
   166            0.0            0.0            0.0    6[1-(0),6-(1,6),6-(6,6)]
   167            0.0            0.0            0.0    6[1-(0),6-(1,6),6-(6,6)]
   168            0.0            0.0            0.0    6[6-(6,6),8-(0),8-(48)]
   169            0.0            0.0            0.0    6[6-(6,6),8-(48),8-(48)]
   170            0.0            0.0            0.0    6[6-(1,6),6-(1,6),6-(8,8)]
   171            0.0            0.0            0.0    6[1-(0),6-(6,6),6-(6,7)]
   172            0.0            0.0            0.0    6[6-(1,6),6-(6,6),7-(1,1)]
   173            0.0            0.0            0.0    6[6-(1,6),6-(6,7),6-(8,8)]
   174            0.0            0.0            0.0    6[1-(0),6-(1,6),6-(6,6)]
   175            0.0            0.0            0.0    6[1-(0),6-(1,6),6-(6,6)]
   176            0.0            0.0            0.0    6[6-(6,6),8-(0),8-(48)]
   177            0.0            0.0            0.0    6[6-(6,6),8-(48),8-(48)]
   178            0.0            0.0            0.0    6[6-(1,6),6-(1,6),6-(8,8)]
   179            0.0            0.0            0.0    6[1-(0),6-(6,6),6-(6,7)]
   180            0.0            0.0            0.0    6[6-(1,6),6-(6,6),7-(1,1)]
   181            0.0            0.0            0.0    6[6-(1,6),6-(6,7),6-(8,8)]
   182            0.0            0.0            0.0    6[1-(0),6-(1,6),6-(6,6)]
   183            0.0            0.0            0.0    6[1-(0),6-(1,6),6-(6,6)]
   184            0.0            0.0            0.0    6[6-(6,6),8-(0),8-(48)]
   185            0.0            0.0            0.0    6[6-(6,6),8-(48),8-(48)]
   186            0.0            0.0            0.0    6[6-(1,6),6-(1,6),6-(8,8)]
   187            0.0            0.0            0.0    6[1-(0),6-(6,6),6-(6,7)]
   188            0.0            0.0            0.0    6[6-(1,6),6-(6,6),7-(1,1)]
   189            0.0            0.0            0.0    6[6-(1,6),6-(6,7),6-(8,8)]
   190            0.0            0.0            0.0    6[1-(0),6-(1,6),6-(6,6)]
   191            0.0            0.0            0.0    6[1-(0),6-(1,6),6-(6,6)]
   192            0.0            0.0            0.0    6[6-(6,6),8-(0),8-(48)]
   193       2.308775       2.308775       2.308775    7[6-(1,6),6-(1,6),48-(7,8,8,8)]
   194       2.308775       2.308775       2.308775    7[6-(1,6),6-(1,6),48-(7,8,8,8)]
   195       2.308775       2.308775       2.308775    7[6-(1,6),6-(1,6),48-(7,8,8,8)]
   196       2.308775       2.308775       2.308775    7[6-(1,6),6-(1,6),48-(7,8,8,8)]
   197       2.308775       2.308775       2.308775    7[6-(1,6),6-(1,6),48-(7,8,8,8)]
   198       2.308775       2.308775       2.308775    7[6-(1,6),6-(1,6),48-(7,8,8,8)]
   199       9.381225       9.381225       9.381225    7[6-(1,6),6-(1,6),48-(7,8,8,8)]
   200       9.381225       9.381225       9.381225    7[6-(1,6),6-(1,6),48-(7,8,8,8)]
   201       9.381225       9.381225       9.381225    7[6-(1,6),6-(1,6),48-(7,8,8,8)]
   202       9.381225       9.381225       9.381225    7[6-(1,6),6-(1,6),48-(7,8,8,8)]
   203       9.381225       9.381225       9.381225    7[6-(1,6),6-(1,6),48-(7,8,8,8)]
   204       9.381225       9.381225       9.381225    7[6-(1,6),6-(1,6),48-(7,8,8,8)]
   205            0.0            0.0            0.0    7[1-(0),1-(0),6-(6,6)]
   206            0.0            0.0            0.0    7[1-(0),1-(0),6-(6,6)]
   207            0.0            0.0            0.0    7[1-(0),1-(0),6-(6,6)]
   208            0.0            0.0            0.0    7[1-(0),1-(0),6-(6,6)]
   209            0.0            0.0            0.0    7[1-(0),1-(0),6-(6,6)]
   210            0.0            0.0            0.0    7[1-(0),1-(0),6-(6,6)]
   211            0.0            0.0            0.0    8[6-(6,8),48-(7,7,8,8)]
   212            0.0            0.0            0.0    8[6-(6,8),48-(7,7,8,8)]
   213            0.0            0.0            0.0    8[6-(6,8),48-(7,7,8,8)]
   214            0.0            0.0            0.0    8[6-(6,8)]
   215            0.0            0.0            0.0    8[6-(6,8),48-(7,7,8,8)]
   216            0.0            0.0            0.0    8[6-(6,8),48-(7,7,8,8)]
   217            0.0            0.0            0.0    8[6-(6,8),48-(7,7,8,8)]
   218            0.0            0.0            0.0    8[6-(6,8)]
   219            0.0            0.0            0.0    8[6-(6,8),48-(7,7,8,8)]
   220            0.0            0.0            0.0    8[6-(6,8),48-(7,7,8,8)]
   221            0.0            0.0            0.0    8[6-(6,8),48-(7,7,8,8)]
   222            0.0            0.0            0.0    8[6-(6,8)]
   223            0.0            0.0            0.0    8[6-(6,8),48-(7,7,8,8)]
   224            0.0            0.0            0.0    8[6-(6,8),48-(7,7,8,8)]
   225            0.0            0.0            0.0    8[6-(6,8),48-(7,7,8,8)]
   226            0.0            0.0            0.0    8[6-(6,8)]
   227            0.0            0.0            0.0    8[6-(6,8),48-(7,7,8,8)]
   228            0.0            0.0            0.0    8[6-(6,8),48-(7,7,8,8)]
   229            0.0            0.0            0.0    8[6-(6,8),48-(7,7,8,8)]
   230            0.0            0.0            0.0    8[6-(6,8)]
   231            0.0            0.0            0.0    8[6-(6,8),48-(7,7,8,8)]
   232            0.0            0.0            0.0    8[6-(6,8),48-(7,7,8,8)]
   233            0.0            0.0            0.0    8[6-(6,8),48-(7,7,8,8)]
   234            0.0            0.0            0.0    8[6-(6,8)]
