# Supplementary material for: A collection of forcefield precursors for metal–organic frameworks
Source: RSC Adv. 2019 Nov 13;9(63):36492–507. doi: 10.1039/c9ra07327b (PMC9075174; doi:10.1039/c9ra07327b)
Supplement: RA-009-C9RA07327B-s3012 [file RA-009-C9RA07327B-s3012.txt]

YUXQOY_clean

11.720000    0.000000    0.000000
0.000000    13.700000    0.000000
0.000000    0.000000    21.050000

     1            0.0            0.0            0.0    48[7-(6,6),7-(6,6),8-(6),8-(6),8-(6),8-(6)]
     2            0.0            0.0            0.0    48[7-(6,6),7-(6,6),8-(6),8-(6),8-(6),8-(6)]
     3            0.0            0.0            0.0    48[7-(6,6),7-(6,6),8-(6),8-(6),8-(6),8-(6)]
     4            0.0            0.0            0.0    48[7-(6,6),7-(6,6),8-(6),8-(6),8-(6),8-(6)]
     5       9.180276       9.180276       9.180276    1[6-(6,7)]
     6       6.859716       6.859716       6.859716    1[6-(6,6)]
     7       6.830416       6.830416       6.830416    1[6-(6,6)]
     8       9.149804       9.149804       9.149804    1[6-(6,7)]
     9       9.180276       9.180276       9.180276    1[6-(6,7)]
    10       6.859716       6.859716       6.859716    1[6-(6,6)]
    11       6.830416       6.830416       6.830416    1[6-(6,6)]
    12       9.149804       9.149804       9.149804    1[6-(6,7)]
    13       2.539724       2.539724       2.539724    1[6-(6,7)]
    14       4.860284       4.860284       4.860284    1[6-(6,6)]
    15       4.889584       4.889584       4.889584    1[6-(6,6)]
    16       2.570196       2.570196       2.570196    1[6-(6,7)]
    17       2.539724       2.539724       2.539724    1[6-(6,7)]
    18       4.860284       4.860284       4.860284    1[6-(6,6)]
    19       4.889584       4.889584       4.889584    1[6-(6,6)]
    20       2.570196       2.570196       2.570196    1[6-(6,7)]
    21       2.539724       2.539724       2.539724    1[6-(6,7)]
    22       4.860284       4.860284       4.860284    1[6-(6,6)]
    23       4.889584       4.889584       4.889584    1[6-(6,6)]
    24       2.570196       2.570196       2.570196    1[6-(6,7)]
    25       2.539724       2.539724       2.539724    1[6-(6,7)]
    26       4.860284       4.860284       4.860284    1[6-(6,6)]
    27       4.889584       4.889584       4.889584    1[6-(6,6)]
    28       2.570196       2.570196       2.570196    1[6-(6,7)]
    29       9.180276       9.180276       9.180276    1[6-(6,7)]
    30       6.859716       6.859716       6.859716    1[6-(6,6)]
    31       6.830416       6.830416       6.830416    1[6-(6,6)]
    32       9.149804       9.149804       9.149804    1[6-(6,7)]
    33       9.180276       9.180276       9.180276    1[6-(6,7)]
    34       6.859716       6.859716       6.859716    1[6-(6,6)]
    35       6.830416       6.830416       6.830416    1[6-(6,6)]
    36       9.149804       9.149804       9.149804    1[6-(6,7)]
    37            0.0            0.0            0.0    1[6-(6,6)]
    38            0.0            0.0            0.0    1[6-(6,6)]
    39            0.0            0.0            0.0    1[6-(6,6)]
    40            0.0            0.0            0.0    1[7-(1,6)]
    41            0.0            0.0            0.0    1[7-(1,6)]
    42            0.0            0.0            0.0    1[6-(6,6)]
    43            0.0            0.0            0.0    1[6-(6,6)]
    44            0.0            0.0            0.0    1[6-(6,6)]
    45            0.0            0.0            0.0    1[7-(1,6)]
    46            0.0            0.0            0.0    1[7-(1,6)]
    47            0.0            0.0            0.0    1[6-(6,6)]
    48            0.0            0.0            0.0    1[6-(6,6)]
    49            0.0            0.0            0.0    1[6-(6,6)]
    50            0.0            0.0            0.0    1[7-(1,6)]
    51            0.0            0.0            0.0    1[7-(1,6)]
    52            0.0            0.0            0.0    1[6-(6,6)]
    53            0.0            0.0            0.0    1[6-(6,6)]
    54            0.0            0.0            0.0    1[6-(6,6)]
    55            0.0            0.0            0.0    1[7-(1,6)]
    56            0.0            0.0            0.0    1[7-(1,6)]
    57       8.709132       8.709132       8.709132    6[1-(0),6-(1,6),7-(6,48)]
    58        7.31914        7.31914        7.31914    6[1-(0),6-(1,7),6-(6,6)]
    59       6.615002       6.615002       6.615002    6[6-(1,6),6-(1,6),6-(6,6)]
    60       7.300388       7.300388       7.300388    6[1-(0),6-(1,7),6-(6,6)]
    61        8.69038        8.69038        8.69038    6[1-(0),6-(1,6),7-(6,48)]
    62       8.709132       8.709132       8.709132    6[1-(0),6-(1,6),7-(6,48)]
    63        7.31914        7.31914        7.31914    6[1-(0),6-(1,7),6-(6,6)]
    64       6.615002       6.615002       6.615002    6[6-(1,6),6-(1,6),6-(6,6)]
    65       7.300388       7.300388       7.300388    6[1-(0),6-(1,7),6-(6,6)]
    66        8.69038        8.69038        8.69038    6[1-(0),6-(1,6),7-(6,48)]
    67       3.010868       3.010868       3.010868    6[1-(0),6-(1,6),7-(6,48)]
    68        4.40086        4.40086        4.40086    6[1-(0),6-(1,7),6-(6,6)]
    69       5.104998       5.104998       5.104998    6[6-(1,6),6-(1,6),6-(6,6)]
    70       4.419612       4.419612       4.419612    6[1-(0),6-(1,7),6-(6,6)]
    71        3.02962        3.02962        3.02962    6[1-(0),6-(1,6),7-(6,48)]
    72       3.010868       3.010868       3.010868    6[1-(0),6-(1,6),7-(6,48)]
    73        4.40086        4.40086        4.40086    6[1-(0),6-(1,7),6-(6,6)]
    74       5.104998       5.104998       5.104998    6[6-(1,6),6-(1,6),6-(6,6)]
    75       4.419612       4.419612       4.419612    6[1-(0),6-(1,7),6-(6,6)]
    76        3.02962        3.02962        3.02962    6[1-(0),6-(1,6),7-(6,48)]
    77       3.010868       3.010868       3.010868    6[1-(0),6-(1,6),7-(6,48)]
    78        4.40086        4.40086        4.40086    6[1-(0),6-(1,7),6-(6,6)]
    79       5.104998       5.104998       5.104998    6[6-(1,6),6-(1,6),6-(6,6)]
    80       4.419612       4.419612       4.419612    6[1-(0),6-(1,7),6-(6,6)]
    81        3.02962        3.02962        3.02962    6[1-(0),6-(1,6),7-(6,48)]
    82       3.010868       3.010868       3.010868    6[1-(0),6-(1,6),7-(6,48)]
    83        4.40086        4.40086        4.40086    6[1-(0),6-(1,7),6-(6,6)]
    84       5.104998       5.104998       5.104998    6[6-(1,6),6-(1,6),6-(6,6)]
    85       4.419612       4.419612       4.419612    6[1-(0),6-(1,7),6-(6,6)]
    86        3.02962        3.02962        3.02962    6[1-(0),6-(1,6),7-(6,48)]
    87       8.709132       8.709132       8.709132    6[1-(0),6-(1,6),7-(6,48)]
    88        7.31914        7.31914        7.31914    6[1-(0),6-(1,7),6-(6,6)]
    89       6.615002       6.615002       6.615002    6[6-(1,6),6-(1,6),6-(6,6)]
    90       7.300388       7.300388       7.300388    6[1-(0),6-(1,7),6-(6,6)]
    91        8.69038        8.69038        8.69038    6[1-(0),6-(1,6),7-(6,48)]
    92       8.709132       8.709132       8.709132    6[1-(0),6-(1,6),7-(6,48)]
    93        7.31914        7.31914        7.31914    6[1-(0),6-(1,7),6-(6,6)]
    94       6.615002       6.615002       6.615002    6[6-(1,6),6-(1,6),6-(6,6)]
    95       7.300388       7.300388       7.300388    6[1-(0),6-(1,7),6-(6,6)]
    96        8.69038        8.69038        8.69038    6[1-(0),6-(1,6),7-(6,48)]
    97            0.0            0.0            0.0    6[6-(6,6),8-(48),8-(48)]
    98            0.0            0.0            0.0    6[6-(1,6),6-(1,6),6-(8,8)]
    99            0.0            0.0            0.0    6[1-(0),6-(1,6),6-(6,6)]
   100            0.0            0.0            0.0    6[1-(0),6-(1,6),6-(6,6)]
   101            0.0            0.0            0.0    6[1-(0),6-(6,6),6-(6,7)]
   102            0.0            0.0            0.0    6[6-(1,6),6-(6,6),7-(1,1)]
   103            0.0            0.0            0.0    6[6-(1,6),6-(6,7),6-(8,8)]
   104            0.0            0.0            0.0    6[6-(6,6),8-(48),8-(48)]
   105            0.0            0.0            0.0    6[6-(6,6),8-(48),8-(48)]
   106            0.0            0.0            0.0    6[6-(1,6),6-(1,6),6-(8,8)]
   107            0.0            0.0            0.0    6[1-(0),6-(1,6),6-(6,6)]
   108            0.0            0.0            0.0    6[1-(0),6-(1,6),6-(6,6)]
   109            0.0            0.0            0.0    6[1-(0),6-(6,6),6-(6,7)]
   110            0.0            0.0            0.0    6[6-(1,6),6-(6,6),7-(1,1)]
   111            0.0            0.0            0.0    6[6-(1,6),6-(6,7),6-(8,8)]
   112            0.0            0.0            0.0    6[6-(6,6),8-(48),8-(48)]
   113            0.0            0.0            0.0    6[6-(6,6),8-(48),8-(48)]
   114            0.0            0.0            0.0    6[6-(1,6),6-(1,6),6-(8,8)]
   115            0.0            0.0            0.0    6[1-(0),6-(1,6),6-(6,6)]
   116            0.0            0.0            0.0    6[1-(0),6-(1,6),6-(6,6)]
   117            0.0            0.0            0.0    6[1-(0),6-(6,6),6-(6,7)]
   118            0.0            0.0            0.0    6[6-(1,6),6-(6,6),7-(1,1)]
   119            0.0            0.0            0.0    6[6-(1,6),6-(6,7),6-(8,8)]
   120            0.0            0.0            0.0    6[6-(6,6),8-(48),8-(48)]
   121            0.0            0.0            0.0    6[6-(6,6),8-(48),8-(48)]
   122            0.0            0.0            0.0    6[6-(1,6),6-(1,6),6-(8,8)]
   123            0.0            0.0            0.0    6[1-(0),6-(1,6),6-(6,6)]
   124            0.0            0.0            0.0    6[1-(0),6-(1,6),6-(6,6)]
   125            0.0            0.0            0.0    6[1-(0),6-(6,6),6-(6,7)]
   126            0.0            0.0            0.0    6[6-(1,6),6-(6,6),7-(1,1)]
   127            0.0            0.0            0.0    6[6-(1,6),6-(6,7),6-(8,8)]
   128            0.0            0.0            0.0    6[6-(6,6),8-(48),8-(48)]
   129       9.394752       9.394752       9.394752    7[6-(1,6),6-(1,6),48-(7,8,8,8,8)]
   130       9.394752       9.394752       9.394752    7[6-(1,6),6-(1,6),48-(7,8,8,8,8)]
   131       2.325248       2.325248       2.325248    7[6-(1,6),6-(1,6),48-(7,8,8,8,8)]
   132       2.325248       2.325248       2.325248    7[6-(1,6),6-(1,6),48-(7,8,8,8,8)]
   133       2.325248       2.325248       2.325248    7[6-(1,6),6-(1,6),48-(7,8,8,8,8)]
   134       2.325248       2.325248       2.325248    7[6-(1,6),6-(1,6),48-(7,8,8,8,8)]
   135       9.394752       9.394752       9.394752    7[6-(1,6),6-(1,6),48-(7,8,8,8,8)]
   136       9.394752       9.394752       9.394752    7[6-(1,6),6-(1,6),48-(7,8,8,8,8)]
   137            0.0            0.0            0.0    7[1-(0),1-(0),6-(6,6)]
   138            0.0            0.0            0.0    7[1-(0),1-(0),6-(6,6)]
   139            0.0            0.0            0.0    7[1-(0),1-(0),6-(6,6)]
   140            0.0            0.0            0.0    7[1-(0),1-(0),6-(6,6)]
   141            0.0            0.0            0.0    8[6-(6,8),48-(7,7,8,8,8)]
   142            0.0            0.0            0.0    8[6-(6,8),48-(7,7,8,8,8)]
   143            0.0            0.0            0.0    8[6-(6,8),48-(7,7,8,8,8)]
   144            0.0            0.0            0.0    8[6-(6,8),48-(7,7,8,8,8)]
   145            0.0            0.0            0.0    8[6-(6,8),48-(7,7,8,8,8)]
   146            0.0            0.0            0.0    8[6-(6,8),48-(7,7,8,8,8)]
   147            0.0            0.0            0.0    8[6-(6,8),48-(7,7,8,8,8)]
   148            0.0            0.0            0.0    8[6-(6,8),48-(7,7,8,8,8)]
   149            0.0            0.0            0.0    8[6-(6,8),48-(7,7,8,8,8)]
   150            0.0            0.0            0.0    8[6-(6,8),48-(7,7,8,8,8)]
   151            0.0            0.0            0.0    8[6-(6,8),48-(7,7,8,8,8)]
   152            0.0            0.0            0.0    8[6-(6,8),48-(7,7,8,8,8)]
   153            0.0            0.0            0.0    8[6-(6,8),48-(7,7,8,8,8)]
   154            0.0            0.0            0.0    8[6-(6,8),48-(7,7,8,8,8)]
   155            0.0            0.0            0.0    8[6-(6,8),48-(7,7,8,8,8)]
   156            0.0            0.0            0.0    8[6-(6,8),48-(7,7,8,8,8)]
