# Supplementary material for: A collection of forcefield precursors for metal–organic frameworks
Source: RSC Adv. 2019 Nov 13;9(63):36492–507. doi: 10.1039/c9ra07327b (PMC9075174; doi:10.1039/c9ra07327b)
Supplement: RA-009-C9RA07327B-s3013 [file RA-009-C9RA07327B-s3013.txt]

YUZXAT_clean

9.340200    0.000000    0.000000
4.670105    12.921029    0.000000
3.981625    0.000006    19.691490

     1      11.217315      11.217315      11.217315    30[7-(6,6),7-(6,6),8-(6),8-(6)]
     2       4.095325       4.095325       4.095325    30[7-(6,6),7-(6,6),8-(6),8-(6)]
     3       6.774615       6.774615       6.774615    30[7-(6,6),7-(6,6),8-(6),8-(6)]
     4      13.896605      13.896605      13.896605    30[7-(6,6),7-(6,6),8-(6),8-(6)]
     5      13.484017      13.484017      13.484017    1[6-(6,7)]
     6       9.343768       9.343768       9.343768    1[6-(6,6)]
     7      14.781293      14.781293      14.781293    1[6-(6,6)]
     8       9.688815       9.688815       9.688815    1[6-(6,7)]
     9      15.858904      15.858904      15.858904    1[6-(1,6,8)]
    10      15.500177      15.500177      15.500177    1[6-(1,6,8)]
    11       9.159812       9.159812       9.159812    1[6-(1,6,8)]
    12       9.308376       9.308376       9.308376    1[6-(1,6,8)]
    13      11.424706      11.424706      11.424706    1[6-(6,7)]
    14      10.338545      10.338545      10.338545    1[6-(6,6)]
    15       7.316194       7.316194       7.316194    1[6-(6,6)]
    16       8.422874       8.422874       8.422874    1[6-(6,7)]
    17       3.062044       3.062044       3.062044    1[6-(6,6)]
    18      13.646866      13.646866      13.646866    1[6-(6,6)]
    19       5.901171       5.901171       5.901171    1[6-(6,6)]
    20       5.805668       5.805668       5.805668    1[6-(6,6)]
    21      11.168821      11.168821      11.168821    1[6-(6,7)]
    22       15.30908       15.30908       15.30908    1[6-(6,6)]
    23       9.871554       9.871554       9.871554    1[6-(6,6)]
    24       5.623823       5.623823       5.623823    1[6-(6,7)]
    25       8.793941       8.793941       8.793941    1[6-(1,6,8)]
    26       9.152669       9.152669       9.152669    1[6-(1,6,8)]
    27       6.152833       6.152833       6.152833    1[6-(1,6,8)]
    28       6.004268       6.004268       6.004268    1[6-(1,6,8)]
    29      13.228136      13.228136      13.228136    1[6-(6,7)]
    30      14.314298      14.314298      14.314298    1[6-(6,6)]
    31       7.996447       7.996447       7.996447    1[6-(6,6)]
    32       6.889766       6.889766       6.889766    1[6-(6,7)]
    33       8.268972       8.268972       8.268972    1[6-(6,6)]
    34      11.005977      11.005977      11.005977    1[6-(6,6)]
    35       5.429845       5.429845       5.429845    1[6-(6,6)]
    36       5.525344       5.525344       5.525344    1[6-(6,6)]
    37       4.507913       4.507913       4.507913    1[6-(6,7)]
    38       8.648162       8.648162       8.648162    1[6-(6,6)]
    39       3.210637       3.210637       3.210637    1[6-(6,6)]
    40       8.303115       8.303115       8.303115    1[6-(6,7)]
    41       2.133026       2.133026       2.133026    1[6-(1,6,8)]
    42       2.491753       2.491753       2.491753    1[6-(1,6,8)]
    43       8.832118       8.832118       8.832118    1[6-(1,6,8)]
    44       8.683554       8.683554       8.683554    1[6-(1,6,8)]
    45       6.567224       6.567224       6.567224    1[6-(6,7)]
    46       7.653385       7.653385       7.653385    1[6-(6,6)]
    47      10.675736      10.675736      10.675736    1[6-(6,6)]
    48       9.569056       9.569056       9.569056    1[6-(6,7)]
    49      14.929886      14.929886      14.929886    1[6-(6,6)]
    50       4.345064       4.345064       4.345064    1[6-(6,6)]
    51      12.090759      12.090759      12.090759    1[6-(6,6)]
    52      12.186262      12.186262      12.186262    1[6-(6,6)]
    53       6.823109       6.823109       6.823109    1[6-(6,7)]
    54        2.68285        2.68285        2.68285    1[6-(6,6)]
    55       8.120376       8.120376       8.120376    1[6-(6,6)]
    56      12.368107      12.368107      12.368107    1[6-(6,7)]
    57       9.197989       9.197989       9.197989    1[6-(1,6,8)]
    58       8.839261       8.839261       8.839261    1[6-(1,6,8)]
    59      11.839097      11.839097      11.839097    1[6-(1,6,8)]
    60      11.987662      11.987662      11.987662    1[6-(1,6,8)]
    61       4.763794       4.763794       4.763794    1[6-(6,7)]
    62       3.677632       3.677632       3.677632    1[6-(6,6)]
    63       9.995483       9.995483       9.995483    1[6-(6,6)]
    64      11.102164      11.102164      11.102164    1[6-(6,7)]
    65       9.722958       9.722958       9.722958    1[6-(6,6)]
    66       6.985953       6.985953       6.985953    1[6-(6,6)]
    67      12.562085      12.562085      12.562085    1[6-(6,6)]
    68      12.466586      12.466586      12.466586    1[6-(6,6)]
    69      12.798803      12.798803      12.798803    6[1-(0),6-(1,6),7-(6,30)]
    70       3.786641       3.786641       3.786641    6[1-(0),6-(1,7),6-(6,8)]
    71      16.798592      16.798592      16.798592    6[6-(1,6),6-(1,6),8-(6)]
    72      15.475712      15.475712      15.475712    6[1-(0),6-(1,7),6-(6,8)]
    73       10.56713       10.56713       10.56713    6[1-(0),6-(1,6),7-(6,30)]
    74       6.886984       6.886984       6.886984    6[1-(0),1-(0),6-(6,6,6),8-(6)]
    75        8.67353        8.67353        8.67353    6[1-(0),1-(0),6-(6,6,6),8-(6)]
    76      10.588889      10.588889      10.588889    6[1-(0),6-(1,6),7-(6,30)]
    77       9.941216       9.941216       9.941216    6[1-(0),6-(1,7),6-(6,8)]
    78       8.719216       8.719216       8.719216    6[6-(1,6),6-(1,6),8-(6)]
    79       8.155049       8.155049       8.155049    6[1-(0),6-(1,7),6-(6,8)]
    80       8.828418       8.828418       8.828418    6[1-(0),6-(1,6),7-(6,30)]
    81      10.027153      10.027153      10.027153    6[6-(6,6),8-(0),8-(30)]
    82       2.767379       2.767379       2.767379    6[1-(0),6-(1,6),6-(6,6)]
    83      10.880947      10.880947      10.880947    6[6-(1,6),6-(1,6),6-(8,8)]
    84      14.461512      14.461512      14.461512    6[1-(0),6-(1,6),6-(6,6)]
    85       6.193359       6.193359       6.193359    6[6-(6,6),8-(0),8-(30)]
    86       5.796325       5.796325       5.796325    6[1-(0),6-(1,6),6-(6,6)]
    87       5.902991       5.902991       5.902991    6[6-(1,6),6-(1,6),6-(8,8)]
    88       5.764998       5.764998       5.764998    6[1-(0),6-(1,6),6-(6,6)]
    89      11.854035      11.854035      11.854035    6[1-(0),6-(1,6),7-(6,30)]
    90      11.525997      11.525997      11.525997    6[1-(0),6-(1,7),6-(6,8)]
    91       7.854255       7.854255       7.854255    6[6-(1,6),6-(1,6),8-(6)]
    92       9.177135       9.177135       9.177135    6[1-(0),6-(1,7),6-(6,8)]
    93       4.745507       4.745507       4.745507    6[1-(0),6-(1,6),7-(6,30)]
    94       8.425661       8.425661       8.425661    6[1-(0),1-(0),6-(6,6,6),8-(6)]
    95       6.639114       6.639114       6.639114    6[1-(0),1-(0),6-(6,6,6),8-(6)]
    96       4.723753       4.723753       4.723753    6[1-(0),6-(1,6),7-(6,30)]
    97       5.371426       5.371426       5.371426    6[1-(0),6-(1,7),6-(6,8)]
    98       6.593427       6.593427       6.593427    6[6-(1,6),6-(1,6),8-(6)]
    99       7.157592       7.157592       7.157592    6[1-(0),6-(1,7),6-(6,8)]
   100       6.484223       6.484223       6.484223    6[1-(0),6-(1,6),7-(6,30)]
   101      10.644063      10.644063      10.644063    6[6-(6,6),8-(0),8-(30)]
   102       8.563637       8.563637       8.563637    6[1-(0),6-(1,6),6-(6,6)]
   103        9.79027        9.79027        9.79027    6[6-(1,6),6-(1,6),6-(8,8)]
   104       10.19133       10.19133       10.19133    6[1-(0),6-(1,6),6-(6,6)]
   105       5.137655       5.137655       5.137655    6[6-(6,6),8-(0),8-(30)]
   106        5.53469        5.53469        5.53469    6[1-(0),6-(1,6),6-(6,6)]
   107       5.428023       5.428023       5.428023    6[6-(1,6),6-(1,6),6-(8,8)]
   108       5.566015       5.566015       5.566015    6[1-(0),6-(1,6),6-(6,6)]
   109       5.193127       5.193127       5.193127    6[1-(0),6-(1,6),7-(6,30)]
   110       9.535184       9.535184       9.535184    6[1-(0),6-(1,7),6-(6,8)]
   111       1.193338       1.193338       1.193338    6[6-(1,6),6-(1,6),8-(6)]
   112       2.516218       2.516218       2.516218    6[1-(0),6-(1,7),6-(6,8)]
   113         7.4248         7.4248         7.4248    6[1-(0),6-(1,6),7-(6,30)]
   114      11.104946      11.104946      11.104946    6[1-(0),1-(0),6-(6,6,6),8-(6)]
   115         9.3184         9.3184         9.3184    6[1-(0),1-(0),6-(6,6,6),8-(6)]
   116       7.403041       7.403041       7.403041    6[1-(0),6-(1,6),7-(6,30)]
   117       8.050714       8.050714       8.050714    6[1-(0),6-(1,7),6-(6,8)]
   118       9.272714       9.272714       9.272714    6[6-(1,6),6-(1,6),8-(6)]
   119       9.836881       9.836881       9.836881    6[1-(0),6-(1,7),6-(6,8)]
   120       9.163512       9.163512       9.163512    6[1-(0),6-(1,6),7-(6,30)]
   121       7.964777       7.964777       7.964777    6[6-(6,6),8-(0),8-(30)]
   122      15.224551      15.224551      15.224551    6[1-(0),6-(1,6),6-(6,6)]
   123       3.129358       3.129358       3.129358    6[6-(1,6),6-(1,6),6-(8,8)]
   124       3.530418       3.530418       3.530418    6[1-(0),6-(1,6),6-(6,6)]
   125      11.798571      11.798571      11.798571    6[6-(6,6),8-(0),8-(30)]
   126      12.195605      12.195605      12.195605    6[1-(0),6-(1,6),6-(6,6)]
   127      12.088939      12.088939      12.088939    6[6-(1,6),6-(1,6),6-(8,8)]
   128      12.226932      12.226932      12.226932    6[1-(0),6-(1,6),6-(6,6)]
   129       6.137895       6.137895       6.137895    6[1-(0),6-(1,6),7-(6,30)]
   130       1.795828       1.795828       1.795828    6[1-(0),6-(1,7),6-(6,8)]
   131      10.137675      10.137675      10.137675    6[6-(1,6),6-(1,6),8-(6)]
   132       8.814795       8.814795       8.814795    6[1-(0),6-(1,7),6-(6,8)]
   133      13.246423      13.246423      13.246423    6[1-(0),6-(1,6),7-(6,30)]
   134       9.566269       9.566269       9.566269    6[1-(0),1-(0),6-(6,6,6),8-(6)]
   135      11.352816      11.352816      11.352816    6[1-(0),1-(0),6-(6,6,6),8-(6)]
   136      13.268177      13.268177      13.268177    6[1-(0),6-(1,6),7-(6,30)]
   137      12.620504      12.620504      12.620504    6[1-(0),6-(1,7),6-(6,8)]
   138      11.398503      11.398503      11.398503    6[6-(1,6),6-(1,6),8-(6)]
   139      10.834338      10.834338      10.834338    6[1-(0),6-(1,7),6-(6,8)]
   140      11.507707      11.507707      11.507707    6[1-(0),6-(1,6),7-(6,30)]
   141       7.347867       7.347867       7.347867    6[6-(6,6),8-(0),8-(30)]
   142       9.428293       9.428293       9.428293    6[1-(0),6-(1,6),6-(6,6)]
   143        8.20166        8.20166        8.20166    6[6-(1,6),6-(1,6),6-(8,8)]
   144         7.8006         7.8006         7.8006    6[1-(0),6-(1,6),6-(6,6)]
   145      12.854275      12.854275      12.854275    6[6-(6,6),8-(0),8-(30)]
   146       12.45724       12.45724       12.45724    6[1-(0),6-(1,6),6-(6,6)]
   147      12.563907      12.563907      12.563907    6[6-(1,6),6-(1,6),6-(8,8)]
   148      12.425915      12.425915      12.425915    6[1-(0),6-(1,6),6-(6,6)]
   149       7.656322       7.656322       7.656322    6[6-(1,1,8),6-(1,1,8),6-(1,1,8),6-(1,1,8)]
   150      10.335608      10.335608      10.335608    6[6-(1,1,8),6-(1,1,8),6-(1,1,8),6-(1,1,8)]
   151      11.540737      11.540737      11.540737    7[6-(1,6),6-(1,6),30-(7,8,8)]
   152      10.084836      10.084836      10.084836    7[6-(1,6),6-(1,6),30-(7,8,8)]
   153       3.771902       3.771902       3.771902    7[6-(1,6),6-(1,6),30-(7,8,8)]
   154       5.227805       5.227805       5.227805    7[6-(1,6),6-(1,6),30-(7,8,8)]
   155       6.451193       6.451193       6.451193    7[6-(1,6),6-(1,6),30-(7,8,8)]
   156       7.907094       7.907094       7.907094    7[6-(1,6),6-(1,6),30-(7,8,8)]
   157      14.220028      14.220028      14.220028    7[6-(1,6),6-(1,6),30-(7,8,8)]
   158      12.764125      12.764125      12.764125    7[6-(1,6),6-(1,6),30-(7,8,8)]
   159       7.848788       7.848788       7.848788    8[6-(1,1,6),6-(6,6)]
   160       7.961029       7.961029       7.961029    8[6-(1,1,6),6-(6,6)]
   161      12.842868      12.842868      12.842868    8[6-(6,8),30-(7,7,8)]
   162      10.471658      10.471658      10.471658    8[6-(6,8)]
   163        6.63865        6.63865        6.63865    8[6-(6,8),30-(7,7,8)]
   164       5.963311       5.963311       5.963311    8[6-(6,8)]
   165       7.463858       7.463858       7.463858    8[6-(1,1,6),6-(6,6)]
   166       7.351615       7.351615       7.351615    8[6-(1,1,6),6-(6,6)]
   167      11.809973      11.809973      11.809973    8[6-(6,8),30-(7,7,8)]
   168      10.199557      10.199557      10.199557    8[6-(6,8)]
   169       4.692365       4.692365       4.692365    8[6-(6,8),30-(7,7,8)]
   170       5.367702       5.367702       5.367702    8[6-(6,8)]
   171      10.143142      10.143142      10.143142    8[6-(1,1,6),6-(6,6)]
   172      10.030901      10.030901      10.030901    8[6-(1,1,6),6-(6,6)]
   173       5.149062       5.149062       5.149062    8[6-(6,8),30-(7,7,8)]
   174       7.520272       7.520272       7.520272    8[6-(6,8)]
   175       11.35328       11.35328       11.35328    8[6-(6,8),30-(7,7,8)]
   176      12.028619      12.028619      12.028619    8[6-(6,8)]
   177      10.528072      10.528072      10.528072    8[6-(1,1,6),6-(6,6)]
   178      10.640315      10.640315      10.640315    8[6-(1,1,6),6-(6,6)]
   179       6.181957       6.181957       6.181957    8[6-(6,8),30-(7,7,8)]
   180       7.792373       7.792373       7.792373    8[6-(6,8)]
   181      13.299565      13.299565      13.299565    8[6-(6,8),30-(7,7,8)]
   182      12.624228      12.624228      12.624228    8[6-(6,8)]
