# Supplementary material for: A collection of forcefield precursors for metal–organic frameworks
Source: RSC Adv. 2019 Nov 13;9(63):36492–507. doi: 10.1039/c9ra07327b (PMC9075174; doi:10.1039/c9ra07327b)
Supplement: RA-009-C9RA07327B-s3014 [file RA-009-C9RA07327B-s3014.txt]

ZARLEL_clean

20.269000    0.000000    0.000000
0.000000    20.269000    0.000000
0.000000    0.000000    39.645000

     1      16.862186      16.862186      16.862186    30[8-(6),8-(6),8-(6)]
     2       3.406814       3.406814       3.406814    30[8-(6),8-(6),8-(6)]
     3      17.321279      17.321279      17.321279    30[8-(6),8-(6),8-(6)]
     4       2.947721       2.947721       2.947721    30[8-(6),8-(6),8-(6)]
     5       3.406814       3.406814       3.406814    30[8-(6),8-(6),8-(6)]
     6      16.862186      16.862186      16.862186    30[8-(6),8-(6),8-(6)]
     7       2.947721       2.947721       2.947721    30[8-(6),8-(6),8-(6)]
     8      17.321279      17.321279      17.321279    30[8-(6),8-(6),8-(6)]
     9      16.861578      16.861578      16.861578    30[8-(6),8-(6),8-(6),8-(6),8-(6),8-(6)]
    10       3.407422       3.407422       3.407422    30[8-(6),8-(6),8-(6),8-(6),8-(6),8-(6)]
    11            0.0            0.0            0.0    30[8-(6),8-(6),8-(6),8-(6),8-(6),8-(6)]
    12            0.0            0.0            0.0    30[8-(6),8-(6),8-(6),8-(6),8-(6),8-(6)]
    13      16.987449      16.987449      16.987449    1[6-(6,6)]
    14      17.386748      17.386748      17.386748    1[6-(6,6)]
    15      18.193454      18.193454      18.193454    1[6-(6,6)]
    16      17.802263      17.802263      17.802263    1[6-(6,6)]
    17      18.154943      18.154943      18.154943    1[6-(6,6)]
    18      18.933273      18.933273      18.933273    1[6-(6,6)]
    19       18.73261       18.73261       18.73261    1[6-(6,6)]
    20      17.030014      17.030014      17.030014    1[6-(6,6)]
    21      16.912454      16.912454      16.912454    1[6-(6,6)]
    22       19.22312       19.22312       19.22312    1[6-(6,6)]
    23      19.474455      19.474455      19.474455    1[6-(6,6)]
    24       0.354708       0.354708       0.354708    1[6-(6,6)]
    25       1.309377       1.309377       1.309377    1[6-(6,6)]
    26       0.308089       0.308089       0.308089    1[6-(6,6)]
    27      19.606204      19.606204      19.606204    1[6-(6,6)]
    28       3.281551       3.281551       3.281551    1[6-(6,6)]
    29       2.882252       2.882252       2.882252    1[6-(6,6)]
    30       2.075546       2.075546       2.075546    1[6-(6,6)]
    31       2.466737       2.466737       2.466737    1[6-(6,6)]
    32       2.114057       2.114057       2.114057    1[6-(6,6)]
    33       1.335727       1.335727       1.335727    1[6-(6,6)]
    34        1.53639        1.53639        1.53639    1[6-(6,6)]
    35       3.238986       3.238986       3.238986    1[6-(6,6)]
    36       3.356546       3.356546       3.356546    1[6-(6,6)]
    37        1.04588        1.04588        1.04588    1[6-(6,6)]
    38       0.794545       0.794545       0.794545    1[6-(6,6)]
    39      19.914292      19.914292      19.914292    1[6-(6,6)]
    40      18.959623      18.959623      18.959623    1[6-(6,6)]
    41      19.960911      19.960911      19.960911    1[6-(6,6)]
    42       0.662796       0.662796       0.662796    1[6-(6,6)]
    43       2.298505       2.298505       2.298505    1[6-(6,6)]
    44       3.573425       3.573425       3.573425    1[6-(6,6)]
    45       0.166206       0.166206       0.166206    1[6-(6,6)]
    46      19.176501      19.176501      19.176501    1[6-(6,6)]
    47       6.005705       6.005705       6.005705    1[6-(6,6)]
    48       6.475945       6.475945       6.475945    1[6-(6,6)]
    49       2.744423       2.744423       2.744423    1[6-(6,6)]
    50      10.272329      10.272329      10.272329    1[6-(6,6)]
    51      12.503946      12.503946      12.503946    1[6-(6,6)]
    52      13.373486      13.373486      13.373486    1[6-(6,6)]
    53      11.176327      11.176327      11.176327    1[6-(6,6)]
    54       5.253725       5.253725       5.253725    1[6-(6,6)]
    55       4.856452       4.856452       4.856452    1[6-(6,6)]
    56        0.98102        0.98102        0.98102    1[6-(6,6)]
    57       1.370184       1.370184       1.370184    1[6-(6,6)]
    58      17.970495      17.970495      17.970495    1[6-(6,6)]
    59      16.695575      16.695575      16.695575    1[6-(6,6)]
    60      20.102794      20.102794      20.102794    1[6-(6,6)]
    61       1.092499       1.092499       1.092499    1[6-(6,6)]
    62      14.263295      14.263295      14.263295    1[6-(6,6)]
    63      13.793054      13.793054      13.793054    1[6-(6,6)]
    64      17.524577      17.524577      17.524577    1[6-(6,6)]
    65       9.996671       9.996671       9.996671    1[6-(6,6)]
    66       7.765054       7.765054       7.765054    1[6-(6,6)]
    67       6.895514       6.895514       6.895514    1[6-(6,6)]
    68       9.092673       9.092673       9.092673    1[6-(6,6)]
    69      15.015275      15.015275      15.015275    1[6-(6,6)]
    70      15.412548      15.412548      15.412548    1[6-(6,6)]
    71       19.28798       19.28798       19.28798    1[6-(6,6)]
    72      18.898816      18.898816      18.898816    1[6-(6,6)]
    73       3.281551       3.281551       3.281551    1[6-(6,6)]
    74       2.882252       2.882252       2.882252    1[6-(6,6)]
    75       2.075546       2.075546       2.075546    1[6-(6,6)]
    76       2.466737       2.466737       2.466737    1[6-(6,6)]
    77       2.114057       2.114057       2.114057    1[6-(6,6)]
    78       1.335727       1.335727       1.335727    1[6-(6,6)]
    79        1.53639        1.53639        1.53639    1[6-(6,6)]
    80       3.238986       3.238986       3.238986    1[6-(6,6)]
    81       3.356546       3.356546       3.356546    1[6-(6,6)]
    82        1.04588        1.04588        1.04588    1[6-(6,6)]
    83       0.794545       0.794545       0.794545    1[6-(6,6)]
    84      19.914292      19.914292      19.914292    1[6-(6,6)]
    85      18.959623      18.959623      18.959623    1[6-(6,6)]
    86      19.960911      19.960911      19.960911    1[6-(6,6)]
    87       0.662796       0.662796       0.662796    1[6-(6,6)]
    88      16.987449      16.987449      16.987449    1[6-(6,6)]
    89      17.386748      17.386748      17.386748    1[6-(6,6)]
    90      18.193454      18.193454      18.193454    1[6-(6,6)]
    91      17.802263      17.802263      17.802263    1[6-(6,6)]
    92      18.154943      18.154943      18.154943    1[6-(6,6)]
    93      18.933273      18.933273      18.933273    1[6-(6,6)]
    94       18.73261       18.73261       18.73261    1[6-(6,6)]
    95      17.030014      17.030014      17.030014    1[6-(6,6)]
    96      16.912454      16.912454      16.912454    1[6-(6,6)]
    97       19.22312       19.22312       19.22312    1[6-(6,6)]
    98      19.474455      19.474455      19.474455    1[6-(6,6)]
    99       0.354708       0.354708       0.354708    1[6-(6,6)]
   100       1.309377       1.309377       1.309377    1[6-(6,6)]
   101       0.308089       0.308089       0.308089    1[6-(6,6)]
   102      19.606204      19.606204      19.606204    1[6-(6,6)]
   103      17.970495      17.970495      17.970495    1[6-(6,6)]
   104      16.695575      16.695575      16.695575    1[6-(6,6)]
   105      20.102794      20.102794      20.102794    1[6-(6,6)]
   106       1.092499       1.092499       1.092499    1[6-(6,6)]
   107      14.263295      14.263295      14.263295    1[6-(6,6)]
   108      13.793054      13.793054      13.793054    1[6-(6,6)]
   109      17.524577      17.524577      17.524577    1[6-(6,6)]
   110       9.996671       9.996671       9.996671    1[6-(6,6)]
   111       7.765054       7.765054       7.765054    1[6-(6,6)]
   112       6.895514       6.895514       6.895514    1[6-(6,6)]
   113       9.092673       9.092673       9.092673    1[6-(6,6)]
   114      15.015275      15.015275      15.015275    1[6-(6,6)]
   115      15.412548      15.412548      15.412548    1[6-(6,6)]
   116       19.28798       19.28798       19.28798    1[6-(6,6)]
   117      18.898816      18.898816      18.898816    1[6-(6,6)]
   118       2.298505       2.298505       2.298505    1[6-(6,6)]
   119       3.573425       3.573425       3.573425    1[6-(6,6)]
   120       0.166206       0.166206       0.166206    1[6-(6,6)]
   121      19.176501      19.176501      19.176501    1[6-(6,6)]
   122       6.005705       6.005705       6.005705    1[6-(6,6)]
   123       6.475945       6.475945       6.475945    1[6-(6,6)]
   124       2.744423       2.744423       2.744423    1[6-(6,6)]
   125      10.272329      10.272329      10.272329    1[6-(6,6)]
   126      12.503946      12.503946      12.503946    1[6-(6,6)]
   127      13.373486      13.373486      13.373486    1[6-(6,6)]
   128      11.176327      11.176327      11.176327    1[6-(6,6)]
   129       5.253725       5.253725       5.253725    1[6-(6,6)]
   130       4.856452       4.856452       4.856452    1[6-(6,6)]
   131        0.98102        0.98102        0.98102    1[6-(6,6)]
   132       1.370184       1.370184       1.370184    1[6-(6,6)]
   133      17.104604      17.104604      17.104604    6[6-(6,6),8-(30),8-(30)]
   134       17.34621       17.34621       17.34621    6[6-(1,6),6-(1,6),6-(8,8)]
   135      17.232501      17.232501      17.232501    6[1-(0),6-(1,6),6-(6,6)]
   136      17.472891      17.472891      17.472891    6[1-(0),6-(1,6),6-(6,6)]
   137      17.852327      17.852327      17.852327    6[6-(1,6),6-(1,6),6-(6)]
   138      17.956915      17.956915      17.956915    6[1-(0),6-(1,6),6-(6,6)]
   139       17.71693       17.71693       17.71693    6[1-(0),6-(1,6),6-(6,6)]
   140      18.095555      18.095555      18.095555    6[6-(6),6-(6,6)]
   141      18.257302      18.257302      18.257302    6[6-(6),6-(6,6)]
   142      18.464248      18.464248      18.464248    6[6-(1,6),6-(1,6),6-(6)]
   143      18.363714      18.363714      18.363714    6[1-(0),6-(6,6),6-(6,6)]
   144      18.560323      18.560323      18.560323    6[6-(1,6),6-(1,6),6-(6)]
   145      18.816523      18.816523      18.816523    6[1-(0),6-(6,6),6-(6,6)]
   146      18.887262      18.887262      18.887262    6[6-(1,6),6-(1,6),6-(6)]
   147       18.70099       18.70099       18.70099    6[1-(0),6-(6,6),6-(6,6)]
   148      18.432629      18.432629      18.432629    6[6-(6),6-(6,6)]
   149      18.394118      18.394118      18.394118    6[6-(6),6-(6,6)]
   150      18.221831      18.221831      18.221831    6[6-(1,6),6-(1,6),6-(6)]
   151       17.49012       17.49012       17.49012    6[1-(0),6-(1,6),6-(6,6)]
   152      17.425259      17.425259      17.425259    6[1-(0),6-(1,6),6-(6,6)]
   153      18.088866      18.088866      18.088866    6[6-(1,6),6-(1,6),6-(8,8)]
   154      18.815713      18.815713      18.815713    6[1-(0),6-(1,6),6-(6,6)]
   155      18.933273      18.933273      18.933273    6[1-(0),6-(1,6),6-(6,6)]
   156      18.029276      18.029276      18.029276    6[6-(6,6),8-(30),8-(30)]
   157      19.219066      19.219066      19.219066    6[6-(6),6-(6,6)]
   158      19.536681      19.536681      19.536681    6[6-(6),6-(6,6)]
   159      20.040568      20.040568      20.040568    6[6-(1,6),6-(1,6),6-(6)]
   160       0.356734       0.356734       0.356734    6[1-(0),6-(1,6),6-(6,6)]
   161       0.945346       0.945346       0.945346    6[1-(0),6-(1,6),6-(6,6)]
   162        1.01872        1.01872        1.01872    6[6-(1,6),6-(1,6),6-(8,8)]
   163       0.343357       0.343357       0.343357    6[1-(0),6-(1,6),6-(6,6)]
   164      20.020907      20.020907      20.020907    6[1-(0),6-(1,6),6-(6,6)]
   165       1.757322       1.757322       1.757322    6[6-(6,6),8-(30),8-(30)]
   166       3.164396       3.164396       3.164396    6[6-(6,6),8-(30),8-(30)]
   167        2.92279        2.92279        2.92279    6[6-(1,6),6-(1,6),6-(8,8)]
   168       3.036499       3.036499       3.036499    6[1-(0),6-(1,6),6-(6,6)]
   169       2.796109       2.796109       2.796109    6[1-(0),6-(1,6),6-(6,6)]
   170       2.416673       2.416673       2.416673    6[6-(1,6),6-(1,6),6-(6)]
   171       2.312085       2.312085       2.312085    6[1-(0),6-(1,6),6-(6,6)]
   172        2.55207        2.55207        2.55207    6[1-(0),6-(1,6),6-(6,6)]
   173       2.173445       2.173445       2.173445    6[6-(6),6-(6,6)]
   174       2.011698       2.011698       2.011698    6[6-(6),6-(6,6)]
   175       1.804752       1.804752       1.804752    6[6-(1,6),6-(1,6),6-(6)]
   176       1.905286       1.905286       1.905286    6[1-(0),6-(6,6),6-(6,6)]
   177       1.708677       1.708677       1.708677    6[6-(1,6),6-(1,6),6-(6)]
   178       1.452477       1.452477       1.452477    6[1-(0),6-(6,6),6-(6,6)]
   179       1.381738       1.381738       1.381738    6[6-(1,6),6-(1,6),6-(6)]
   180        1.56801        1.56801        1.56801    6[1-(0),6-(6,6),6-(6,6)]
   181       1.836371       1.836371       1.836371    6[6-(6),6-(6,6)]
   182       1.874883       1.874883       1.874883    6[6-(6),6-(6,6)]
   183       2.047169       2.047169       2.047169    6[6-(1,6),6-(1,6),6-(6)]
   184        2.77888        2.77888        2.77888    6[1-(0),6-(1,6),6-(6,6)]
   185       2.843741       2.843741       2.843741    6[1-(0),6-(1,6),6-(6,6)]
   186       2.180134       2.180134       2.180134    6[6-(1,6),6-(1,6),6-(8,8)]
   187       1.453287       1.453287       1.453287    6[1-(0),6-(1,6),6-(6,6)]
   188       1.335727       1.335727       1.335727    6[1-(0),6-(1,6),6-(6,6)]
   189       2.239724       2.239724       2.239724    6[6-(6,6),8-(30),8-(30)]
   190       1.049934       1.049934       1.049934    6[6-(6),6-(6,6)]
   191       0.732319       0.732319       0.732319    6[6-(6),6-(6,6)]
   192       0.228432       0.228432       0.228432    6[6-(1,6),6-(1,6),6-(6)]
   193      19.912266      19.912266      19.912266    6[1-(0),6-(1,6),6-(6,6)]
   194      19.323654      19.323654      19.323654    6[1-(0),6-(1,6),6-(6,6)]
   195       19.25028       19.25028       19.25028    6[6-(1,6),6-(1,6),6-(8,8)]
   196      19.925643      19.925643      19.925643    6[1-(0),6-(1,6),6-(6,6)]
   197       0.248093       0.248093       0.248093    6[1-(0),6-(1,6),6-(6,6)]
   198      18.511678      18.511678      18.511678    6[6-(6,6),8-(30),8-(30)]
   199      19.976316      19.976316      19.976316    6[6-(6,6),8-(30),8-(30)]
   200       0.522738       0.522738       0.522738    6[6-(1,6),6-(1,6),6-(8,8)]
   201       1.872856       1.872856       1.872856    6[1-(0),6-(1,6),6-(6,6)]
   202        2.63801        2.63801        2.63801    6[1-(0),6-(1,6),6-(6,6)]
   203       1.974201       1.974201       1.974201    6[6-(1,6),6-(1,6),6-(6)]
   204       0.599962       0.599962       0.599962    6[1-(0),6-(1,6),6-(6,6)]
   205      20.112118      20.112118      20.112118    6[1-(0),6-(1,6),6-(6,6)]
   206       2.763678       2.763678       2.763678    6[6-(6),6-(6,6)]
   207       3.415327       3.415327       3.415327    6[6-(6),6-(6,6)]
   208       4.270678       4.270678       4.270678    6[6-(1,6),6-(1,6),6-(6)]
   209        5.64289        5.64289        5.64289    6[1-(0),6-(6,6),6-(6,6)]
   210       6.494188       6.494188       6.494188    6[6-(1,6),6-(1,6),6-(6)]
   211       5.922602       5.922602       5.922602    6[1-(0),6-(6,6),6-(6,6)]
   212       4.546337       4.546337       4.546337    6[6-(1,6),6-(1,6),6-(6)]
   213       3.678621       3.678621       3.678621    6[1-(0),6-(6,6),6-(6,6)]
   214       7.799511       7.799511       7.799511    6[6-(6),6-(6,6)]
   215       8.999436       8.999436       8.999436    6[6-(6),6-(6,6)]
   216      10.472992      10.472992      10.472992    6[6-(1,6),6-(1,6),6-(6)]
   217      10.894588      10.894588      10.894588    6[1-(0),6-(1,6),6-(6,6)]
   218       12.22018       12.22018       12.22018    6[1-(0),6-(1,6),6-(6,6)]
   219      13.154581      13.154581      13.154581    6[6-(1,6),6-(1,6),6-(8,8)]
   220      12.735013      12.735013      12.735013    6[1-(0),6-(1,6),6-(6,6)]
   221      11.456039      11.456039      11.456039    6[1-(0),6-(1,6),6-(6,6)]
   222      14.640299      14.640299      14.640299    6[6-(6,6),8-(30),8-(30)]
   223       3.994412       3.994412       3.994412    6[6-(6),6-(6,6)]
   224       3.678215       3.678215       3.678215    6[6-(6),6-(6,6)]
   225       3.352493       3.352493       3.352493    6[6-(1,6),6-(1,6),6-(6)]
   226       4.384185       4.384185       4.384185    6[1-(0),6-(1,6),6-(6,6)]
   227        4.13893        4.13893        4.13893    6[1-(0),6-(1,6),6-(6,6)]
   228       2.890359       2.890359       2.890359    6[6-(1,6),6-(1,6),6-(8,8)]
   229       1.839614       1.839614       1.839614    6[1-(0),6-(1,6),6-(6,6)]
   230       2.069465       2.069465       2.069465    6[1-(0),6-(1,6),6-(6,6)]
   231       2.557948       2.557948       2.557948    6[6-(6,6),8-(30),8-(30)]
   232       0.292684       0.292684       0.292684    6[6-(6,6),8-(30),8-(30)]
   233      19.746262      19.746262      19.746262    6[6-(1,6),6-(1,6),6-(8,8)]
   234      18.396144      18.396144      18.396144    6[1-(0),6-(1,6),6-(6,6)]
   235       17.63099       17.63099       17.63099    6[1-(0),6-(1,6),6-(6,6)]
   236      18.294799      18.294799      18.294799    6[6-(1,6),6-(1,6),6-(6)]
   237      19.669038      19.669038      19.669038    6[1-(0),6-(1,6),6-(6,6)]
   238       0.156882       0.156882       0.156882    6[1-(0),6-(1,6),6-(6,6)]
   239      17.505322      17.505322      17.505322    6[6-(6),6-(6,6)]
   240      16.853673      16.853673      16.853673    6[6-(6),6-(6,6)]
   241      15.998322      15.998322      15.998322    6[6-(1,6),6-(1,6),6-(6)]
   242       14.62611       14.62611       14.62611    6[1-(0),6-(6,6),6-(6,6)]
   243      13.774812      13.774812      13.774812    6[6-(1,6),6-(1,6),6-(6)]
   244      14.346398      14.346398      14.346398    6[1-(0),6-(6,6),6-(6,6)]
   245      15.722663      15.722663      15.722663    6[6-(1,6),6-(1,6),6-(6)]
   246      16.590379      16.590379      16.590379    6[1-(0),6-(6,6),6-(6,6)]
   247      12.469489      12.469489      12.469489    6[6-(6),6-(6,6)]
   248      11.269564      11.269564      11.269564    6[6-(6),6-(6,6)]
   249       9.796008       9.796008       9.796008    6[6-(1,6),6-(1,6),6-(6)]
   250       9.374413       9.374413       9.374413    6[1-(0),6-(1,6),6-(6,6)]
   251        8.04882        8.04882        8.04882    6[1-(0),6-(1,6),6-(6,6)]
   252       7.114419       7.114419       7.114419    6[6-(1,6),6-(1,6),6-(8,8)]
   253       7.533987       7.533987       7.533987    6[1-(0),6-(1,6),6-(6,6)]
   254       8.812961       8.812961       8.812961    6[1-(0),6-(1,6),6-(6,6)]
   255       5.628701       5.628701       5.628701    6[6-(6,6),8-(30),8-(30)]
   256      16.274588      16.274588      16.274588    6[6-(6),6-(6,6)]
   257      16.590785      16.590785      16.590785    6[6-(6),6-(6,6)]
   258      16.916507      16.916507      16.916507    6[6-(1,6),6-(1,6),6-(6)]
   259      15.884815      15.884815      15.884815    6[1-(0),6-(1,6),6-(6,6)]
   260       16.13007       16.13007       16.13007    6[1-(0),6-(1,6),6-(6,6)]
   261      17.378641      17.378641      17.378641    6[6-(1,6),6-(1,6),6-(8,8)]
   262      18.429386      18.429386      18.429386    6[1-(0),6-(1,6),6-(6,6)]
   263      18.199535      18.199535      18.199535    6[1-(0),6-(1,6),6-(6,6)]
   264      17.711052      17.711052      17.711052    6[6-(6,6),8-(30),8-(30)]
   265       3.164396       3.164396       3.164396    6[6-(6,6),8-(30),8-(30)]
   266        2.92279        2.92279        2.92279    6[6-(1,6),6-(1,6),6-(8,8)]
   267       3.036499       3.036499       3.036499    6[1-(0),6-(1,6),6-(6,6)]
   268       2.796109       2.796109       2.796109    6[1-(0),6-(1,6),6-(6,6)]
   269       2.416673       2.416673       2.416673    6[6-(1,6),6-(1,6),6-(6)]
   270       2.312085       2.312085       2.312085    6[1-(0),6-(1,6),6-(6,6)]
   271        2.55207        2.55207        2.55207    6[1-(0),6-(1,6),6-(6,6)]
   272       2.173445       2.173445       2.173445    6[6-(6),6-(6,6)]
   273       2.011698       2.011698       2.011698    6[6-(6),6-(6,6)]
   274       1.804752       1.804752       1.804752    6[6-(1,6),6-(1,6),6-(6)]
   275       1.905286       1.905286       1.905286    6[1-(0),6-(6,6),6-(6,6)]
   276       1.708677       1.708677       1.708677    6[6-(1,6),6-(1,6),6-(6)]
   277       1.452477       1.452477       1.452477    6[1-(0),6-(6,6),6-(6,6)]
   278       1.381738       1.381738       1.381738    6[6-(1,6),6-(1,6),6-(6)]
   279        1.56801        1.56801        1.56801    6[1-(0),6-(6,6),6-(6,6)]
   280       1.836371       1.836371       1.836371    6[6-(6),6-(6,6)]
   281       1.874883       1.874883       1.874883    6[6-(6),6-(6,6)]
   282       2.047169       2.047169       2.047169    6[6-(1,6),6-(1,6),6-(6)]
   283        2.77888        2.77888        2.77888    6[1-(0),6-(1,6),6-(6,6)]
   284       2.843741       2.843741       2.843741    6[1-(0),6-(1,6),6-(6,6)]
   285       2.180134       2.180134       2.180134    6[6-(1,6),6-(1,6),6-(8,8)]
   286       1.453287       1.453287       1.453287    6[1-(0),6-(1,6),6-(6,6)]
   287       1.335727       1.335727       1.335727    6[1-(0),6-(1,6),6-(6,6)]
   288       2.239724       2.239724       2.239724    6[6-(6,6),8-(30),8-(30)]
   289       1.049934       1.049934       1.049934    6[6-(6),6-(6,6)]
   290       0.732319       0.732319       0.732319    6[6-(6),6-(6,6)]
   291       0.228432       0.228432       0.228432    6[6-(1,6),6-(1,6),6-(6)]
   292      19.912266      19.912266      19.912266    6[1-(0),6-(1,6),6-(6,6)]
   293      19.323654      19.323654      19.323654    6[1-(0),6-(1,6),6-(6,6)]
   294       19.25028       19.25028       19.25028    6[6-(1,6),6-(1,6),6-(8,8)]
   295      19.925643      19.925643      19.925643    6[1-(0),6-(1,6),6-(6,6)]
   296       0.248093       0.248093       0.248093    6[1-(0),6-(1,6),6-(6,6)]
   297      18.511678      18.511678      18.511678    6[6-(6,6),8-(30),8-(30)]
   298      17.104604      17.104604      17.104604    6[6-(6,6),8-(30),8-(30)]
   299       17.34621       17.34621       17.34621    6[6-(1,6),6-(1,6),6-(8,8)]
   300      17.232501      17.232501      17.232501    6[1-(0),6-(1,6),6-(6,6)]
   301      17.472891      17.472891      17.472891    6[1-(0),6-(1,6),6-(6,6)]
   302      17.852327      17.852327      17.852327    6[6-(1,6),6-(1,6),6-(6)]
   303      17.956915      17.956915      17.956915    6[1-(0),6-(1,6),6-(6,6)]
   304       17.71693       17.71693       17.71693    6[1-(0),6-(1,6),6-(6,6)]
   305      18.095555      18.095555      18.095555    6[6-(6),6-(6,6)]
   306      18.257302      18.257302      18.257302    6[6-(6),6-(6,6)]
   307      18.464248      18.464248      18.464248    6[6-(1,6),6-(1,6),6-(6)]
   308      18.363714      18.363714      18.363714    6[1-(0),6-(6,6),6-(6,6)]
   309      18.560323      18.560323      18.560323    6[6-(1,6),6-(1,6),6-(6)]
   310      18.816523      18.816523      18.816523    6[1-(0),6-(6,6),6-(6,6)]
   311      18.887262      18.887262      18.887262    6[6-(1,6),6-(1,6),6-(6)]
   312       18.70099       18.70099       18.70099    6[1-(0),6-(6,6),6-(6,6)]
   313      18.432629      18.432629      18.432629    6[6-(6),6-(6,6)]
   314      18.394118      18.394118      18.394118    6[6-(6),6-(6,6)]
   315      18.221831      18.221831      18.221831    6[6-(1,6),6-(1,6),6-(6)]
   316       17.49012       17.49012       17.49012    6[1-(0),6-(1,6),6-(6,6)]
   317      17.425259      17.425259      17.425259    6[1-(0),6-(1,6),6-(6,6)]
   318      18.088866      18.088866      18.088866    6[6-(1,6),6-(1,6),6-(8,8)]
   319      18.815713      18.815713      18.815713    6[1-(0),6-(1,6),6-(6,6)]
   320      18.933273      18.933273      18.933273    6[1-(0),6-(1,6),6-(6,6)]
   321      18.029276      18.029276      18.029276    6[6-(6,6),8-(30),8-(30)]
   322      19.219066      19.219066      19.219066    6[6-(6),6-(6,6)]
   323      19.536681      19.536681      19.536681    6[6-(6),6-(6,6)]
   324      20.040568      20.040568      20.040568    6[6-(1,6),6-(1,6),6-(6)]
   325       0.356734       0.356734       0.356734    6[1-(0),6-(1,6),6-(6,6)]
   326       0.945346       0.945346       0.945346    6[1-(0),6-(1,6),6-(6,6)]
   327        1.01872        1.01872        1.01872    6[6-(1,6),6-(1,6),6-(8,8)]
   328       0.343357       0.343357       0.343357    6[1-(0),6-(1,6),6-(6,6)]
   329      20.020907      20.020907      20.020907    6[1-(0),6-(1,6),6-(6,6)]
   330       1.757322       1.757322       1.757322    6[6-(6,6),8-(30),8-(30)]
   331       0.292684       0.292684       0.292684    6[6-(6,6),8-(30),8-(30)]
   332      19.746262      19.746262      19.746262    6[6-(1,6),6-(1,6),6-(8,8)]
   333      18.396144      18.396144      18.396144    6[1-(0),6-(1,6),6-(6,6)]
   334       17.63099       17.63099       17.63099    6[1-(0),6-(1,6),6-(6,6)]
   335      18.294799      18.294799      18.294799    6[6-(1,6),6-(1,6),6-(6)]
   336      19.669038      19.669038      19.669038    6[1-(0),6-(1,6),6-(6,6)]
   337       0.156882       0.156882       0.156882    6[1-(0),6-(1,6),6-(6,6)]
   338      17.505322      17.505322      17.505322    6[6-(6),6-(6,6)]
   339      16.853673      16.853673      16.853673    6[6-(6),6-(6,6)]
   340      15.998322      15.998322      15.998322    6[6-(1,6),6-(1,6),6-(6)]
   341       14.62611       14.62611       14.62611    6[1-(0),6-(6,6),6-(6,6)]
   342      13.774812      13.774812      13.774812    6[6-(1,6),6-(1,6),6-(6)]
   343      14.346398      14.346398      14.346398    6[1-(0),6-(6,6),6-(6,6)]
   344      15.722663      15.722663      15.722663    6[6-(1,6),6-(1,6),6-(6)]
   345      16.590379      16.590379      16.590379    6[1-(0),6-(6,6),6-(6,6)]
   346      12.469489      12.469489      12.469489    6[6-(6),6-(6,6)]
   347      11.269564      11.269564      11.269564    6[6-(6),6-(6,6)]
   348       9.796008       9.796008       9.796008    6[6-(1,6),6-(1,6),6-(6)]
   349       9.374413       9.374413       9.374413    6[1-(0),6-(1,6),6-(6,6)]
   350        8.04882        8.04882        8.04882    6[1-(0),6-(1,6),6-(6,6)]
   351       7.114419       7.114419       7.114419    6[6-(1,6),6-(1,6),6-(8,8)]
   352       7.533987       7.533987       7.533987    6[1-(0),6-(1,6),6-(6,6)]
   353       8.812961       8.812961       8.812961    6[1-(0),6-(1,6),6-(6,6)]
   354       5.628701       5.628701       5.628701    6[6-(6,6),8-(30),8-(30)]
   355      16.274588      16.274588      16.274588    6[6-(6),6-(6,6)]
   356      16.590785      16.590785      16.590785    6[6-(6),6-(6,6)]
   357      16.916507      16.916507      16.916507    6[6-(1,6),6-(1,6),6-(6)]
   358      15.884815      15.884815      15.884815    6[1-(0),6-(1,6),6-(6,6)]
   359       16.13007       16.13007       16.13007    6[1-(0),6-(1,6),6-(6,6)]
   360      17.378641      17.378641      17.378641    6[6-(1,6),6-(1,6),6-(8,8)]
   361      18.429386      18.429386      18.429386    6[1-(0),6-(1,6),6-(6,6)]
   362      18.199535      18.199535      18.199535    6[1-(0),6-(1,6),6-(6,6)]
   363      17.711052      17.711052      17.711052    6[6-(6,6),8-(30),8-(30)]
   364      19.976316      19.976316      19.976316    6[6-(6,6),8-(30),8-(30)]
   365       0.522738       0.522738       0.522738    6[6-(1,6),6-(1,6),6-(8,8)]
   366       1.872856       1.872856       1.872856    6[1-(0),6-(1,6),6-(6,6)]
   367        2.63801        2.63801        2.63801    6[1-(0),6-(1,6),6-(6,6)]
   368       1.974201       1.974201       1.974201    6[6-(1,6),6-(1,6),6-(6)]
   369       0.599962       0.599962       0.599962    6[1-(0),6-(1,6),6-(6,6)]
   370      20.112118      20.112118      20.112118    6[1-(0),6-(1,6),6-(6,6)]
   371       2.763678       2.763678       2.763678    6[6-(6),6-(6,6)]
   372       3.415327       3.415327       3.415327    6[6-(6),6-(6,6)]
   373       4.270678       4.270678       4.270678    6[6-(1,6),6-(1,6),6-(6)]
   374        5.64289        5.64289        5.64289    6[1-(0),6-(6,6),6-(6,6)]
   375       6.494188       6.494188       6.494188    6[6-(1,6),6-(1,6),6-(6)]
   376       5.922602       5.922602       5.922602    6[1-(0),6-(6,6),6-(6,6)]
   377       4.546337       4.546337       4.546337    6[6-(1,6),6-(1,6),6-(6)]
   378       3.678621       3.678621       3.678621    6[1-(0),6-(6,6),6-(6,6)]
   379       7.799511       7.799511       7.799511    6[6-(6),6-(6,6)]
   380       8.999436       8.999436       8.999436    6[6-(6),6-(6,6)]
   381      10.472992      10.472992      10.472992    6[6-(1,6),6-(1,6),6-(6)]
   382      10.894588      10.894588      10.894588    6[1-(0),6-(1,6),6-(6,6)]
   383       12.22018       12.22018       12.22018    6[1-(0),6-(1,6),6-(6,6)]
   384      13.154581      13.154581      13.154581    6[6-(1,6),6-(1,6),6-(8,8)]
   385      12.735013      12.735013      12.735013    6[1-(0),6-(1,6),6-(6,6)]
   386      11.456039      11.456039      11.456039    6[1-(0),6-(1,6),6-(6,6)]
   387      14.640299      14.640299      14.640299    6[6-(6,6),8-(30),8-(30)]
   388       3.994412       3.994412       3.994412    6[6-(6),6-(6,6)]
   389       3.678215       3.678215       3.678215    6[6-(6),6-(6,6)]
   390       3.352493       3.352493       3.352493    6[6-(1,6),6-(1,6),6-(6)]
   391       4.384185       4.384185       4.384185    6[1-(0),6-(1,6),6-(6,6)]
   392        4.13893        4.13893        4.13893    6[1-(0),6-(1,6),6-(6,6)]
   393       2.890359       2.890359       2.890359    6[6-(1,6),6-(1,6),6-(8,8)]
   394       1.839614       1.839614       1.839614    6[1-(0),6-(1,6),6-(6,6)]
   395       2.069465       2.069465       2.069465    6[1-(0),6-(1,6),6-(6,6)]
   396       2.557948       2.557948       2.557948    6[6-(6,6),8-(30),8-(30)]
   397      16.829756      16.829756      16.829756    8[6-(6,8),30-(8,8,8,8,8)]
   398      17.221353      17.221353      17.221353    8[6-(6,8),30-(8,8)]
   399      17.248514      17.248514      17.248514    8[6-(6,8),30-(8,8)]
   400      18.819766      18.819766      18.819766    8[6-(6,8),30-(8,8,8,8,8)]
   401        2.21378        2.21378        2.21378    8[6-(6,8),30-(8,8)]
   402       1.890287       1.890287       1.890287    8[6-(6,8),30-(8,8,8,8,8)]
   403       3.439244       3.439244       3.439244    8[6-(6,8),30-(8,8,8,8,8)]
   404       3.047647       3.047647       3.047647    8[6-(6,8),30-(8,8)]
   405       3.020486       3.020486       3.020486    8[6-(6,8),30-(8,8)]
   406       1.449234       1.449234       1.449234    8[6-(6,8),30-(8,8,8,8,8)]
   407       18.05522       18.05522       18.05522    8[6-(6,8),30-(8,8)]
   408      18.378713      18.378713      18.378713    8[6-(6,8),30-(8,8,8,8,8)]
   409        0.32025        0.32025        0.32025    8[6-(6,8),30-(8,8,8,8,8)]
   410      18.725718      18.725718      18.725718    8[6-(6,8),30-(8,8)]
   411      14.935213      14.935213      14.935213    8[6-(6,8),30-(8,8)]
   412      15.417412      15.417412      15.417412    8[6-(6,8),30-(8,8,8,8,8)]
   413       3.512415       3.512415       3.512415    8[6-(6,8),30-(8,8)]
   414       1.402615       1.402615       1.402615    8[6-(6,8),30-(8,8,8,8,8)]
   415       19.94875       19.94875       19.94875    8[6-(6,8),30-(8,8,8,8,8)]
   416       1.543282       1.543282       1.543282    8[6-(6,8),30-(8,8)]
   417       5.333787       5.333787       5.333787    8[6-(6,8),30-(8,8)]
   418       4.851588       4.851588       4.851588    8[6-(6,8),30-(8,8,8,8,8)]
   419      16.756585      16.756585      16.756585    8[6-(6,8),30-(8,8)]
   420      18.866385      18.866385      18.866385    8[6-(6,8),30-(8,8,8,8,8)]
   421       3.439244       3.439244       3.439244    8[6-(6,8),30-(8,8,8,8,8)]
   422       3.047647       3.047647       3.047647    8[6-(6,8),30-(8,8)]
   423       3.020486       3.020486       3.020486    8[6-(6,8),30-(8,8)]
   424       1.449234       1.449234       1.449234    8[6-(6,8),30-(8,8,8,8,8)]
   425       18.05522       18.05522       18.05522    8[6-(6,8),30-(8,8)]
   426      18.378713      18.378713      18.378713    8[6-(6,8),30-(8,8,8,8,8)]
   427      16.829756      16.829756      16.829756    8[6-(6,8),30-(8,8,8,8,8)]
   428      17.221353      17.221353      17.221353    8[6-(6,8),30-(8,8)]
   429      17.248514      17.248514      17.248514    8[6-(6,8),30-(8,8)]
   430      18.819766      18.819766      18.819766    8[6-(6,8),30-(8,8,8,8,8)]
   431        2.21378        2.21378        2.21378    8[6-(6,8),30-(8,8)]
   432       1.890287       1.890287       1.890287    8[6-(6,8),30-(8,8,8,8,8)]
   433       19.94875       19.94875       19.94875    8[6-(6,8),30-(8,8,8,8,8)]
   434       1.543282       1.543282       1.543282    8[6-(6,8),30-(8,8)]
   435       5.333787       5.333787       5.333787    8[6-(6,8),30-(8,8)]
   436       4.851588       4.851588       4.851588    8[6-(6,8),30-(8,8,8,8,8)]
   437      16.756585      16.756585      16.756585    8[6-(6,8),30-(8,8)]
   438      18.866385      18.866385      18.866385    8[6-(6,8),30-(8,8,8,8,8)]
   439        0.32025        0.32025        0.32025    8[6-(6,8),30-(8,8,8,8,8)]
   440      18.725718      18.725718      18.725718    8[6-(6,8),30-(8,8)]
   441      14.935213      14.935213      14.935213    8[6-(6,8),30-(8,8)]
   442      15.417412      15.417412      15.417412    8[6-(6,8),30-(8,8,8,8,8)]
   443       3.512415       3.512415       3.512415    8[6-(6,8),30-(8,8)]
   444       1.402615       1.402615       1.402615    8[6-(6,8),30-(8,8,8,8,8)]
