# Supplementary material for: A collection of forcefield precursors for metal–organic frameworks
Source: RSC Adv. 2019 Nov 13;9(63):36492–507. doi: 10.1039/c9ra07327b (PMC9075174; doi:10.1039/c9ra07327b)
Supplement: RA-009-C9RA07327B-s3015 [file RA-009-C9RA07327B-s3015.txt]

ZARLIP_clean

20.258700    0.000000    0.000000
-5.945955    20.662493    0.000000
-7.156381    -10.331323    18.527494

     1       0.859595       0.859595       0.859595    30[8-(30,30),8-(6),8-(6),8-(6),8-(6)]
     2      -1.291989      -1.291989      -1.291989    30[8-(30,30),8-(6),8-(6),8-(6)]
     3       3.323793       3.323793       3.323793    30[8-(30,30),8-(6),8-(6),8-(6),8-(6)]
     4       5.475377       5.475377       5.475377    30[8-(30,30),8-(6),8-(6),8-(6)]
     5       2.091695       2.091695       2.091695    30[8-(30,30),8-(30,30),8-(6),8-(6)]
     6       6.296769       6.296769       6.296769    30[8-(30,30),8-(6),8-(6),8-(6),8-(6)]
     7       8.448353       8.448353       8.448353    30[8-(30,30),8-(6),8-(6),8-(6)]
     8       3.832571       3.832571       3.832571    30[8-(30,30),8-(6),8-(6),8-(6),8-(6)]
     9       1.680987       1.680987       1.680987    30[8-(30,30),8-(6),8-(6),8-(6)]
    10       5.064669       5.064669       5.064669    30[8-(30,30),8-(30,30),8-(6),8-(6)]
    11        2.02618        2.02618        2.02618    1[6-(6,6)]
    12       8.485361       8.485361       8.485361    1[6-(6,6)]
    13      -5.601757      -5.601757      -5.601757    1[6-(6,6)]
    14       2.049058       2.049058       2.049058    1[6-(6,6)]
    15     -11.744526     -11.744526     -11.744526    1[6-(6,6)]
    16       2.123939       2.123939       2.123939    1[6-(6,6)]
    17       5.025092       5.025092       5.025092    1[6-(6,6)]
    18       7.639493       7.639493       7.639493    1[6-(6,6)]
    19       2.483688       2.483688       2.483688    1[6-(6,6)]
    20       5.905274       5.905274       5.905274    1[6-(6,6)]
    21       2.546468       2.546468       2.546468    1[6-(6,6)]
    22      -1.563168      -1.563168      -1.563168    1[6-(6,6)]
    23      -1.193668      -1.193668      -1.193668    1[6-(6,6)]
    24       8.500122       8.500122       8.500122    1[6-(6,6)]
    25      -0.623445      -0.623445      -0.623445    1[6-(6,6)]
    26      -3.683554      -3.683554      -3.683554    1[6-(6,6)]
    27       2.035724       2.035724       2.035724    1[6-(6,6)]
    28      -1.617843      -1.617843      -1.617843    1[6-(6,6)]
    29      15.561414      15.561414      15.561414    1[6-(6,6)]
    30      -4.985739      -4.985739      -4.985739    1[6-(6,6)]
    31      -5.449727      -5.449727      -5.449727    1[6-(6,6)]
    32       2.168881       2.168881       2.168881    1[6-(6,6)]
    33       2.157204       2.157204       2.157204    1[6-(6,6)]
    34       1.643972       1.643972       1.643972    1[6-(6,6)]
    35      -4.527609      -4.527609      -4.527609    1[6-(6,6)]
    36       2.134324       2.134324       2.134324    1[6-(6,6)]
    37        1.61516        1.61516        1.61516    1[6-(6,6)]
    38       8.005409       8.005409       8.005409    1[6-(6,6)]
    39      -0.841708      -0.841708      -0.841708    1[6-(6,6)]
    40      -3.456108      -3.456108      -3.456108    1[6-(6,6)]
    41       1.699702       1.699702       1.699702    1[6-(6,6)]
    42      -1.721892      -1.721892      -1.721892    1[6-(6,6)]
    43       1.636922       1.636922       1.636922    1[6-(6,6)]
    44       5.746559       5.746559       5.746559    1[6-(6,6)]
    45       5.377059       5.377059       5.377059    1[6-(6,6)]
    46      -4.316738      -4.316738      -4.316738    1[6-(6,6)]
    47       4.806835       4.806835       4.806835    1[6-(6,6)]
    48       7.866945       7.866945       7.866945    1[6-(6,6)]
    49       2.147668       2.147668       2.147668    1[6-(6,6)]
    50       5.801235       5.801235       5.801235    1[6-(6,6)]
    51       8.880678       8.880678       8.880678    1[6-(6,6)]
    52        9.16913        9.16913        9.16913    1[6-(6,6)]
    53       9.633119       9.633119       9.633119    1[6-(6,6)]
    54       2.014513       2.014513       2.014513    1[6-(6,6)]
    55      15.194023      15.194023      15.194023    1[6-(6,6)]
    56       5.130184       5.130184       5.130184    1[6-(6,6)]
    57      -1.328997      -1.328997      -1.328997    1[6-(6,6)]
    58      12.758121      12.758121      12.758121    1[6-(6,6)]
    59       5.107306       5.107306       5.107306    1[6-(6,6)]
    60       -1.35781       -1.35781       -1.35781    1[6-(6,6)]
    61       5.032425       5.032425       5.032425    1[6-(6,6)]
    62       2.131272       2.131272       2.131272    1[6-(6,6)]
    63      -0.483129      -0.483129      -0.483129    1[6-(6,6)]
    64       4.672676       4.672676       4.672676    1[6-(6,6)]
    65        1.25109        1.25109        1.25109    1[6-(6,6)]
    66       4.609896       4.609896       4.609896    1[6-(6,6)]
    67       8.719532       8.719532       8.719532    1[6-(6,6)]
    68       8.350032       8.350032       8.350032    1[6-(6,6)]
    69      -1.343758      -1.343758      -1.343758    1[6-(6,6)]
    70       7.779809       7.779809       7.779809    1[6-(6,6)]
    71      10.839918      10.839918      10.839918    1[6-(6,6)]
    72        5.12064        5.12064        5.12064    1[6-(6,6)]
    73       8.774207       8.774207       8.774207    1[6-(6,6)]
    74       -8.40505       -8.40505       -8.40505    1[6-(6,6)]
    75      12.142103      12.142103      12.142103    1[6-(6,6)]
    76      12.606091      12.606091      12.606091    1[6-(6,6)]
    77       4.987483       4.987483       4.987483    1[6-(6,6)]
    78        4.99916        4.99916        4.99916    1[6-(6,6)]
    79       5.512392       5.512392       5.512392    1[6-(6,6)]
    80      11.683973      11.683973      11.683973    1[6-(6,6)]
    81        5.02204        5.02204        5.02204    1[6-(6,6)]
    82       5.541204       5.541204       5.541204    1[6-(6,6)]
    83      -0.849045      -0.849045      -0.849045    1[6-(6,6)]
    84       7.998072       7.998072       7.998072    1[6-(6,6)]
    85      10.612472      10.612472      10.612472    1[6-(6,6)]
    86       5.456662       5.456662       5.456662    1[6-(6,6)]
    87       8.878256       8.878256       8.878256    1[6-(6,6)]
    88       5.519442       5.519442       5.519442    1[6-(6,6)]
    89       1.409805       1.409805       1.409805    1[6-(6,6)]
    90       1.779305       1.779305       1.779305    1[6-(6,6)]
    91      11.473102      11.473102      11.473102    1[6-(6,6)]
    92       2.349529       2.349529       2.349529    1[6-(6,6)]
    93      -0.710581      -0.710581      -0.710581    1[6-(6,6)]
    94       5.008696       5.008696       5.008696    1[6-(6,6)]
    95       1.355129       1.355129       1.355129    1[6-(6,6)]
    96      -1.724314      -1.724314      -1.724314    1[6-(6,6)]
    97      -2.012766      -2.012766      -2.012766    1[6-(6,6)]
    98      -2.476755      -2.476755      -2.476755    1[6-(6,6)]
    99       5.141851       5.141851       5.141851    1[6-(6,6)]
   100      -8.037659      -8.037659      -8.037659    1[6-(6,6)]
   101       2.248678       2.248678       2.248678    6[6-(6,6),8-(30),8-(30)]
   102       2.056225       2.056225       2.056225    6[1-(0),6-(1,6),6-(6,6)]
   103       15.47524       15.47524       15.47524    6[1-(0),6-(6,6),6-(6,6)]
   104      -5.565009      -5.565009      -5.565009    6[1-(0),6-(6,6),6-(6,6)]
   105       8.187284       8.187284       8.187284    6[6-(6),6-(6,6)]
   106       6.240556       6.240556       6.240556    6[6-(1,6),6-(1,6),6-(8,8)]
   107       1.855876       1.855876       1.855876    6[6-(1,6),6-(1,6),6-(6)]
   108      15.516277      15.516277      15.516277    6[6-(1,6),6-(1,6),6-(6)]
   109       2.063218       2.063218       2.063218    6[1-(0),6-(1,6),6-(6,6)]
   110      -11.62421      -11.62421      -11.62421    6[1-(0),6-(6,6),6-(6,6)]
   111       2.036758       2.036758       2.036758    6[6-(6),6-(6,6)]
   112       1.938167       1.938167       1.938167    6[1-(0),6-(6,6),6-(6,6)]
   113      15.973517      15.973517      15.973517    6[6-(6),6-(6,6)]
   114      -1.417632      -1.417632      -1.417632    6[6-(6,6),8-(30),8-(30)]
   115       2.309252       2.309252       2.309252    6[6-(1,6),6-(1,6),6-(8,8)]
   116       7.290755       7.290755       7.290755    6[6-(1,6),6-(1,6),6-(6)]
   117        5.73067        5.73067        5.73067    6[1-(0),6-(1,6),6-(6,6)]
   118      -4.193375      -4.193375      -4.193375    6[6-(1,6),6-(1,6),6-(6)]
   119     -11.720711     -11.720711     -11.720711    6[6-(1,6),6-(1,6),6-(6)]
   120      -4.026858      -4.026858      -4.026858    6[6-(6),6-(6,6)]
   121      16.414295      16.414295      16.414295    6[6-(6),6-(6,6)]
   122      -3.236944      -3.236944      -3.236944    6[6-(1,6),6-(1,6),6-(6)]
   123       2.145673       2.145673       2.145673    6[6-(6),6-(6,6)]
   124       7.272107       7.272107       7.272107    6[1-(0),6-(1,6),6-(6,6)]
   125       2.394058       2.394058       2.394058    6[1-(0),6-(1,6),6-(6,6)]
   126       6.251676       6.251676       6.251676    6[1-(0),6-(1,6),6-(6,6)]
   127       2.431961       2.431961       2.431961    6[1-(0),6-(1,6),6-(6,6)]
   128      -2.015913      -2.015913      -2.015913    6[1-(0),6-(1,6),6-(6,6)]
   129      -2.056171      -2.056171      -2.056171    6[6-(1,6),6-(1,6),6-(8,8)]
   130         7.8212         7.8212         7.8212    6[6-(6),6-(6,6)]
   131       2.228112       2.228112       2.228112    6[6-(1,6),6-(1,6),6-(6)]
   132      -2.064255      -2.064255      -2.064255    6[1-(0),6-(1,6),6-(6,6)]
   133      -3.036136      -3.036136      -3.036136    6[6-(1,6),6-(1,6),6-(8,8)]
   134       7.786806       7.786806       7.786806    6[1-(0),6-(1,6),6-(6,6)]
   135       -3.55004       -3.55004       -3.55004    6[6-(1,6),6-(1,6),6-(6)]
   136      -1.447097      -1.447097      -1.447097    6[1-(0),6-(1,6),6-(6,6)]
   137      -3.260755      -3.260755      -3.260755    6[1-(0),6-(1,6),6-(6,6)]
   138       2.157791       2.157791       2.157791    6[1-(0),6-(1,6),6-(6,6)]
   139      -2.313308      -2.313308      -2.313308    6[1-(0),6-(1,6),6-(6,6)]
   140      16.400083      16.400083      16.400083    6[1-(0),6-(1,6),6-(6,6)]
   141      -3.821423      -3.821423      -3.821423    6[6-(6),6-(6,6)]
   142      -4.299424      -4.299424      -4.299424    6[1-(0),6-(1,6),6-(6,6)]
   143        -4.5738        -4.5738        -4.5738    6[1-(0),6-(1,6),6-(6,6)]
   144       2.182204       2.182204       2.182204    6[1-(0),6-(1,6),6-(6,6)]
   145       5.653125       5.653125       5.653125    6[6-(6,6),8-(30),8-(30)]
   146      -2.748347      -2.748347      -2.748347    6[6-(6,6),8-(0),8-(30)]
   147       1.934712       1.934712       1.934712    6[6-(6,6),8-(30),8-(30)]
   148       2.127159       2.127159       2.127159    6[1-(0),6-(1,6),6-(6,6)]
   149       8.966855       8.966855       8.966855    6[1-(0),6-(6,6),6-(6,6)]
   150      -4.564358      -4.564358      -4.564358    6[1-(0),6-(6,6),6-(6,6)]
   151      -4.003903      -4.003903      -4.003903    6[6-(6),6-(6,6)]
   152      -2.057171      -2.057171      -2.057171    6[6-(1,6),6-(1,6),6-(8,8)]
   153       2.327518       2.327518       2.327518    6[6-(1,6),6-(1,6),6-(6)]
   154       8.925817       8.925817       8.925817    6[6-(1,6),6-(1,6),6-(6)]
   155       2.120164       2.120164       2.120164    6[1-(0),6-(1,6),6-(6,6)]
   156       1.494844       1.494844       1.494844    6[1-(0),6-(6,6),6-(6,6)]
   157       2.146635       2.146635       2.146635    6[6-(6),6-(6,6)]
   158       8.191182       8.191182       8.191182    6[1-(0),6-(6,6),6-(6,6)]
   159       8.468575       8.468575       8.468575    6[6-(6),6-(6,6)]
   160       5.601021       5.601021       5.601021    6[6-(6,6),8-(30),8-(30)]
   161       1.874139       1.874139       1.874139    6[6-(1,6),6-(1,6),6-(8,8)]
   162      -3.107372      -3.107372      -3.107372    6[6-(1,6),6-(1,6),6-(6)]
   163      -1.547286      -1.547286      -1.547286    6[1-(0),6-(1,6),6-(6,6)]
   164       8.376769       8.376769       8.376769    6[6-(1,6),6-(1,6),6-(6)]
   165       -4.35461       -4.35461       -4.35461    6[6-(1,6),6-(1,6),6-(6)]
   166       8.210252       8.210252       8.210252    6[6-(6),6-(6,6)]
   167       8.027797       8.027797       8.027797    6[6-(6),6-(6,6)]
   168       7.420336       7.420336       7.420336    6[6-(1,6),6-(1,6),6-(6)]
   169        2.03772        2.03772        2.03772    6[6-(6),6-(6,6)]
   170      -3.088722      -3.088722      -3.088722    6[1-(0),6-(1,6),6-(6,6)]
   171       1.789333       1.789333       1.789333    6[1-(0),6-(1,6),6-(6,6)]
   172      -2.068293      -2.068293      -2.068293    6[1-(0),6-(1,6),6-(6,6)]
   173       1.751429       1.751429       1.751429    6[1-(0),6-(1,6),6-(6,6)]
   174       6.199304       6.199304       6.199304    6[1-(0),6-(1,6),6-(6,6)]
   175       6.239561       6.239561       6.239561    6[6-(1,6),6-(1,6),6-(8,8)]
   176      -3.637818      -3.637818      -3.637818    6[6-(6),6-(6,6)]
   177        1.95528        1.95528        1.95528    6[6-(1,6),6-(1,6),6-(6)]
   178       6.247647       6.247647       6.247647    6[1-(0),6-(1,6),6-(6,6)]
   179       7.219527       7.219527       7.219527    6[6-(1,6),6-(1,6),6-(8,8)]
   180      -3.603422      -3.603422      -3.603422    6[1-(0),6-(1,6),6-(6,6)]
   181       7.733432       7.733432       7.733432    6[6-(1,6),6-(1,6),6-(6)]
   182       5.630487       5.630487       5.630487    6[1-(0),6-(1,6),6-(6,6)]
   183       7.444146       7.444146       7.444146    6[1-(0),6-(1,6),6-(6,6)]
   184       2.025601       2.025601       2.025601    6[1-(0),6-(1,6),6-(6,6)]
   185         6.4967         6.4967         6.4967    6[1-(0),6-(1,6),6-(6,6)]
   186       8.042008       8.042008       8.042008    6[1-(0),6-(1,6),6-(6,6)]
   187       8.004816       8.004816       8.004816    6[6-(6),6-(6,6)]
   188       8.482815       8.482815       8.482815    6[1-(0),6-(1,6),6-(6,6)]
   189       8.757192       8.757192       8.757192    6[1-(0),6-(1,6),6-(6,6)]
   190       2.001188       2.001188       2.001188    6[1-(0),6-(1,6),6-(6,6)]
   191      -1.469739      -1.469739      -1.469739    6[6-(6,6),8-(30),8-(30)]
   192       6.931737       6.931737       6.931737    6[6-(6,6),8-(0),8-(30)]
   193        2.09169        2.09169        2.09169    6[6-(6),6-(6,6)]
   194       2.091689       2.091689       2.091689    6[6-(1,6),6-(1,6),6-(6)]
   195       2.091692       2.091692       2.091692    6[6-(1,6),6-(1,6),6-(8,8)]
   196        2.09169        2.09169        2.09169    6[6-(6),6-(6,6)]
   197      15.194024      15.194024      15.194024    6[1-(0),6-(6,6),6-(6,6)]
   198       2.091691       2.091691       2.091691    6[6-(1,6),6-(1,6),6-(6)]
   199       2.091693       2.091693       2.091693    6[6-(6,6),8-(30),8-(30)]
   200       4.907686       4.907686       4.907686    6[6-(6,6),8-(30),8-(30)]
   201       5.100139       5.100139       5.100139    6[1-(0),6-(1,6),6-(6,6)]
   202      -8.318876      -8.318876      -8.318876    6[1-(0),6-(6,6),6-(6,6)]
   203      12.721373      12.721373      12.721373    6[1-(0),6-(6,6),6-(6,6)]
   204       -1.03092       -1.03092       -1.03092    6[6-(6),6-(6,6)]
   205       0.915808       0.915808       0.915808    6[6-(1,6),6-(1,6),6-(8,8)]
   206       5.300488       5.300488       5.300488    6[6-(1,6),6-(1,6),6-(6)]
   207      -8.359913      -8.359913      -8.359913    6[6-(1,6),6-(1,6),6-(6)]
   208       5.093146       5.093146       5.093146    6[1-(0),6-(1,6),6-(6,6)]
   209      18.780574      18.780574      18.780574    6[1-(0),6-(6,6),6-(6,6)]
   210       5.119606       5.119606       5.119606    6[6-(6),6-(6,6)]
   211       5.218197       5.218197       5.218197    6[1-(0),6-(6,6),6-(6,6)]
   212      -8.817153      -8.817153      -8.817153    6[6-(6),6-(6,6)]
   213       8.573996       8.573996       8.573996    6[6-(6,6),8-(30),8-(30)]
   214       4.847112       4.847112       4.847112    6[6-(1,6),6-(1,6),6-(8,8)]
   215      -0.134391      -0.134391      -0.134391    6[6-(1,6),6-(1,6),6-(6)]
   216       1.425694       1.425694       1.425694    6[1-(0),6-(1,6),6-(6,6)]
   217      11.349739      11.349739      11.349739    6[6-(1,6),6-(1,6),6-(6)]
   218      18.877075      18.877075      18.877075    6[6-(1,6),6-(1,6),6-(6)]
   219      11.183222      11.183222      11.183222    6[6-(6),6-(6,6)]
   220      -9.257931      -9.257931      -9.257931    6[6-(6),6-(6,6)]
   221      10.393308      10.393308      10.393308    6[6-(1,6),6-(1,6),6-(6)]
   222       5.010691       5.010691       5.010691    6[6-(6),6-(6,6)]
   223      -0.115743      -0.115743      -0.115743    6[1-(0),6-(1,6),6-(6,6)]
   224       4.762306       4.762306       4.762306    6[1-(0),6-(1,6),6-(6,6)]
   225       0.904688       0.904688       0.904688    6[1-(0),6-(1,6),6-(6,6)]
   226       4.724403       4.724403       4.724403    6[1-(0),6-(1,6),6-(6,6)]
   227       9.172277       9.172277       9.172277    6[1-(0),6-(1,6),6-(6,6)]
   228       9.212535       9.212535       9.212535    6[6-(1,6),6-(1,6),6-(8,8)]
   229      -0.664836      -0.664836      -0.664836    6[6-(6),6-(6,6)]
   230       4.928252       4.928252       4.928252    6[6-(1,6),6-(1,6),6-(6)]
   231       9.220619       9.220619       9.220619    6[1-(0),6-(1,6),6-(6,6)]
   232        10.1925        10.1925        10.1925    6[6-(1,6),6-(1,6),6-(8,8)]
   233      -0.630442      -0.630442      -0.630442    6[1-(0),6-(1,6),6-(6,6)]
   234      10.706404      10.706404      10.706404    6[6-(1,6),6-(1,6),6-(6)]
   235       8.603461       8.603461       8.603461    6[1-(0),6-(1,6),6-(6,6)]
   236      10.417119      10.417119      10.417119    6[1-(0),6-(1,6),6-(6,6)]
   237       4.998573       4.998573       4.998573    6[1-(0),6-(1,6),6-(6,6)]
   238       9.469672       9.469672       9.469672    6[1-(0),6-(1,6),6-(6,6)]
   239      -9.243719      -9.243719      -9.243719    6[1-(0),6-(1,6),6-(6,6)]
   240      10.977787      10.977787      10.977787    6[6-(6),6-(6,6)]
   241      11.455788      11.455788      11.455788    6[1-(0),6-(1,6),6-(6,6)]
   242      11.730164      11.730164      11.730164    6[1-(0),6-(1,6),6-(6,6)]
   243        4.97416        4.97416        4.97416    6[1-(0),6-(1,6),6-(6,6)]
   244       1.503239       1.503239       1.503239    6[6-(6,6),8-(30),8-(30)]
   245       9.904711       9.904711       9.904711    6[6-(6,6),8-(0),8-(30)]
   246       5.221652       5.221652       5.221652    6[6-(6,6),8-(30),8-(30)]
   247       5.029205       5.029205       5.029205    6[1-(0),6-(1,6),6-(6,6)]
   248      -1.810491      -1.810491      -1.810491    6[1-(0),6-(6,6),6-(6,6)]
   249      11.720722      11.720722      11.720722    6[1-(0),6-(6,6),6-(6,6)]
   250      11.160267      11.160267      11.160267    6[6-(6),6-(6,6)]
   251       9.213535       9.213535       9.213535    6[6-(1,6),6-(1,6),6-(8,8)]
   252       4.828846       4.828846       4.828846    6[6-(1,6),6-(1,6),6-(6)]
   253      -1.769453      -1.769453      -1.769453    6[6-(1,6),6-(1,6),6-(6)]
   254         5.0362         5.0362         5.0362    6[1-(0),6-(1,6),6-(6,6)]
   255        5.66152        5.66152        5.66152    6[1-(0),6-(6,6),6-(6,6)]
   256       5.009729       5.009729       5.009729    6[6-(6),6-(6,6)]
   257      -1.034818      -1.034818      -1.034818    6[1-(0),6-(6,6),6-(6,6)]
   258      -1.312211      -1.312211      -1.312211    6[6-(6),6-(6,6)]
   259       1.555343       1.555343       1.555343    6[6-(6,6),8-(30),8-(30)]
   260       5.282225       5.282225       5.282225    6[6-(1,6),6-(1,6),6-(8,8)]
   261      10.263736      10.263736      10.263736    6[6-(1,6),6-(1,6),6-(6)]
   262        8.70365        8.70365        8.70365    6[1-(0),6-(1,6),6-(6,6)]
   263      -1.220405      -1.220405      -1.220405    6[6-(1,6),6-(1,6),6-(6)]
   264      11.510974      11.510974      11.510974    6[6-(1,6),6-(1,6),6-(6)]
   265      -1.053888      -1.053888      -1.053888    6[6-(6),6-(6,6)]
   266      -0.871433      -0.871433      -0.871433    6[6-(6),6-(6,6)]
   267      -0.263972      -0.263972      -0.263972    6[6-(1,6),6-(1,6),6-(6)]
   268       5.118644       5.118644       5.118644    6[6-(6),6-(6,6)]
   269      10.245086      10.245086      10.245086    6[1-(0),6-(1,6),6-(6,6)]
   270       5.367031       5.367031       5.367031    6[1-(0),6-(1,6),6-(6,6)]
   271       9.224657       9.224657       9.224657    6[1-(0),6-(1,6),6-(6,6)]
   272       5.404935       5.404935       5.404935    6[1-(0),6-(1,6),6-(6,6)]
   273        0.95706        0.95706        0.95706    6[1-(0),6-(1,6),6-(6,6)]
   274       0.916803       0.916803       0.916803    6[6-(1,6),6-(1,6),6-(8,8)]
   275      10.794182      10.794182      10.794182    6[6-(6),6-(6,6)]
   276       5.201084       5.201084       5.201084    6[6-(1,6),6-(1,6),6-(6)]
   277       0.908717       0.908717       0.908717    6[1-(0),6-(1,6),6-(6,6)]
   278      -0.063163      -0.063163      -0.063163    6[6-(1,6),6-(1,6),6-(8,8)]
   279      10.759786      10.759786      10.759786    6[1-(0),6-(1,6),6-(6,6)]
   280      -0.577068      -0.577068      -0.577068    6[6-(1,6),6-(1,6),6-(6)]
   281       1.525877       1.525877       1.525877    6[1-(0),6-(1,6),6-(6,6)]
   282      -0.287782      -0.287782      -0.287782    6[1-(0),6-(1,6),6-(6,6)]
   283       5.130763       5.130763       5.130763    6[1-(0),6-(1,6),6-(6,6)]
   284       0.659664       0.659664       0.659664    6[1-(0),6-(1,6),6-(6,6)]
   285      -0.885644      -0.885644      -0.885644    6[1-(0),6-(1,6),6-(6,6)]
   286      -0.848452      -0.848452      -0.848452    6[6-(6),6-(6,6)]
   287      -1.326451      -1.326451      -1.326451    6[1-(0),6-(1,6),6-(6,6)]
   288      -1.600828      -1.600828      -1.600828    6[1-(0),6-(1,6),6-(6,6)]
   289       5.155176       5.155176       5.155176    6[1-(0),6-(1,6),6-(6,6)]
   290       8.626103       8.626103       8.626103    6[6-(6,6),8-(30),8-(30)]
   291       0.224627       0.224627       0.224627    6[6-(6,6),8-(0),8-(30)]
   292       5.064674       5.064674       5.064674    6[6-(6),6-(6,6)]
   293       5.064675       5.064675       5.064675    6[6-(1,6),6-(1,6),6-(6)]
   294       5.064672       5.064672       5.064672    6[6-(1,6),6-(1,6),6-(8,8)]
   295       5.064674       5.064674       5.064674    6[6-(6),6-(6,6)]
   296       -8.03766       -8.03766       -8.03766    6[1-(0),6-(6,6),6-(6,6)]
   297       5.064673       5.064673       5.064673    6[6-(1,6),6-(1,6),6-(6)]
   298       5.064671       5.064671       5.064671    6[6-(6,6),8-(30),8-(30)]
   299       2.382003       2.382003       2.382003    8[6-(6,8),30-(8,8,8,8)]
   300       0.646056       0.646056       0.646056    8[30-(8,8,8),30-(8,8,8),30-(8,8,8,8)]
   301       4.736777       4.736777       4.736777    8[6-(6,8),30-(8,8,8,8)]
   302      -0.479441      -0.479441      -0.479441    8[6-(6,8),30-(8,8,8,8)]
   303       2.132638       2.132638       2.132638    8[6-(6,8),30-(8,8,8)]
   304       6.153883       6.153883       6.153883    8[6-(6,8),30-(8,8,8)]
   305       2.309413       2.309413       2.309413    8[6-(6,8),30-(8,8,8,8)]
   306      -1.593395      -1.593395      -1.593395    8[6-(6,8),30-(8,8,8)]
   307      -1.922799      -1.922799      -1.922799    8[6-(6,8),30-(8,8,8)]
   308      -3.674163      -3.674163      -3.674163    8[6-(6,8)]
   309       1.801384       1.801384       1.801384    8[6-(6,8),30-(8,8,8,8)]
   310       3.537332       3.537332       3.537332    8[30-(8,8,8),30-(8,8,8),30-(8,8,8,8)]
   311      -0.553391      -0.553391      -0.553391    8[6-(6,8),30-(8,8,8,8)]
   312        4.66283        4.66283        4.66283    8[6-(6,8),30-(8,8,8,8)]
   313       2.050753       2.050753       2.050753    8[6-(6,8),30-(8,8,8)]
   314      -1.970496      -1.970496      -1.970496    8[6-(6,8),30-(8,8,8)]
   315       1.873976       1.873976       1.873976    8[6-(6,8),30-(8,8,8,8)]
   316       5.776785       5.776785       5.776785    8[6-(6,8),30-(8,8,8)]
   317       6.106189       6.106189       6.106189    8[6-(6,8),30-(8,8,8)]
   318       7.857553       7.857553       7.857553    8[6-(6,8)]
   319       4.774361       4.774361       4.774361    8[6-(6,8),30-(8,8,8,8)]
   320       6.510308       6.510308       6.510308    8[30-(8,8,8),30-(8,8,8),30-(8,8,8,8)]
   321       2.419587       2.419587       2.419587    8[6-(6,8),30-(8,8,8,8)]
   322       7.635805       7.635805       7.635805    8[6-(6,8),30-(8,8,8,8)]
   323       5.023726       5.023726       5.023726    8[6-(6,8),30-(8,8,8)]
   324       1.002481       1.002481       1.002481    8[6-(6,8),30-(8,8,8)]
   325       4.846951       4.846951       4.846951    8[6-(6,8),30-(8,8,8,8)]
   326       8.749759       8.749759       8.749759    8[6-(6,8),30-(8,8,8)]
   327       9.079163       9.079163       9.079163    8[6-(6,8),30-(8,8,8)]
   328      10.830527      10.830527      10.830527    8[6-(6,8)]
   329        5.35498        5.35498        5.35498    8[6-(6,8),30-(8,8,8,8)]
   330       3.619032       3.619032       3.619032    8[30-(8,8,8),30-(8,8,8),30-(8,8,8,8)]
   331       7.709755       7.709755       7.709755    8[6-(6,8),30-(8,8,8,8)]
   332       2.493534       2.493534       2.493534    8[6-(6,8),30-(8,8,8,8)]
   333       5.105611       5.105611       5.105611    8[6-(6,8),30-(8,8,8)]
   334        9.12686        9.12686        9.12686    8[6-(6,8),30-(8,8,8)]
   335       5.282388       5.282388       5.282388    8[6-(6,8),30-(8,8,8,8)]
   336       1.379579       1.379579       1.379579    8[6-(6,8),30-(8,8,8)]
   337       1.050175       1.050175       1.050175    8[6-(6,8),30-(8,8,8)]
   338      -0.701189      -0.701189      -0.701189    8[6-(6,8)]
