# Supplementary material for: A collection of forcefield precursors for metal–organic frameworks
Source: RSC Adv. 2019 Nov 13;9(63):36492–507. doi: 10.1039/c9ra07327b (PMC9075174; doi:10.1039/c9ra07327b)
Supplement: RA-009-C9RA07327B-s3016 [file RA-009-C9RA07327B-s3016.txt]

ZARLUB_charged

19.345500    0.000000    0.000000
-6.836252    18.097348    0.000000
-6.836252    -8.646847    15.897989

     1      -6.707194      -6.707194      -6.707194    30[7-(6,7),8-(6),8-(6),8-(6)]
     2       8.903545       8.903545       8.903545    30[7-(6,7),8-(6),8-(6),8-(6)]
     3       4.262614       4.262614       4.262614    30[7-(6,7),8-(6),8-(6),8-(6)]
     4      -2.066263      -2.066263      -2.066263    30[7-(6,7),8-(6),8-(6),8-(6)]
     5       12.38019       12.38019       12.38019    30[7-(6,7),8-(6),8-(6),8-(6)]
     6      -3.230549      -3.230549      -3.230549    30[7-(6,7),8-(6),8-(6),8-(6)]
     7       1.410382       1.410382       1.410382    30[7-(6,7),8-(6),8-(6),8-(6)]
     8       7.739259       7.739259       7.739259    30[7-(6,7),8-(6),8-(6),8-(6)]
     9       1.463259       1.463259       1.463259    30[8-(6),8-(6),8-(6),8-(6)]
    10       4.209737       4.209737       4.209737    30[8-(6),8-(6),8-(6),8-(6)]
    11      -5.515401      -5.515401      -5.515401    30[8-(6),8-(6),8-(6),8-(6)]
    12      11.188397      11.188397      11.188397    30[8-(6),8-(6),8-(6),8-(6)]
    13       5.722715       5.722715       5.722715    1[6-(6,6)]
    14       9.589182       9.589182       9.589182    1[6-(6,6)]
    15       8.676381       8.676381       8.676381    1[6-(6,6)]
    16      -4.400777      -4.400777      -4.400777    1[6-(6,6)]
    17      -5.263354      -5.263354      -5.263354    1[6-(6,6)]
    18       1.016736       1.016736       1.016736    1[6-(6,6)]
    19       0.940288       0.940288       0.940288    1[6-(6,6)]
    20      -1.931461      -1.931461      -1.931461    1[6-(6,6)]
    21       7.249034       7.249034       7.249034    1[6-(6,6)]
    22       9.536285       9.536285       9.536285    1[6-(6,6)]
    23       1.061769       1.061769       1.061769    1[6-(6,6)]
    24       2.546475       2.546475       2.546475    1[6-(6,6)]
    25       2.426761       2.426761       2.426761    1[6-(6,6)]
    26      -5.731761      -5.731761      -5.731761    1[6-(6,6)]
    27      -4.850549      -4.850549      -4.850549    1[6-(6,6)]
    28       5.677682       5.677682       5.677682    1[6-(6,6)]
    29       7.982994       7.982994       7.982994    1[6-(6,6)]
    30       4.318159       4.318159       4.318159    1[6-(6,6)]
    31       8.580018       8.580018       8.580018    1[6-(6,6)]
    32        9.12348        9.12348        9.12348    1[6-(6,6)]
    33      -0.049719      -0.049719      -0.049719    1[6-(6,6)]
    34      -3.916186      -3.916186      -3.916186    1[6-(6,6)]
    35      -3.003385      -3.003385      -3.003385    1[6-(6,6)]
    36      10.073773      10.073773      10.073773    1[6-(6,6)]
    37       10.93635       10.93635       10.93635    1[6-(6,6)]
    38        4.65626        4.65626        4.65626    1[6-(6,6)]
    39       4.732708       4.732708       4.732708    1[6-(6,6)]
    40       7.604457       7.604457       7.604457    1[6-(6,6)]
    41      -1.576038      -1.576038      -1.576038    1[6-(6,6)]
    42      -3.863289      -3.863289      -3.863289    1[6-(6,6)]
    43       4.611227       4.611227       4.611227    1[6-(6,6)]
    44       3.126521       3.126521       3.126521    1[6-(6,6)]
    45       3.246235       3.246235       3.246235    1[6-(6,6)]
    46      11.404757      11.404757      11.404757    1[6-(6,6)]
    47      10.523545      10.523545      10.523545    1[6-(6,6)]
    48      -0.004686      -0.004686      -0.004686    1[6-(6,6)]
    49      -2.309998      -2.309998      -2.309998    1[6-(6,6)]
    50       1.354837       1.354837       1.354837    1[6-(6,6)]
    51      -2.907022      -2.907022      -2.907022    1[6-(6,6)]
    52      -3.450484      -3.450484      -3.450484    1[6-(6,6)]
    53        1.40407        1.40407        1.40407    1[6-(1,1,7)]
    54      -0.061181      -0.061181      -0.061181    1[6-(1,1,7)]
    55       7.934941       7.934941       7.934941    1[6-(1,1,7)]
    56       0.782942       0.782942       0.782942    1[6-(1,1,7)]
    57      -0.246231      -0.246231      -0.246231    1[6-(1,1,7)]
    58       1.210903       1.210903       1.210903    1[6-(1,1,7)]
    59        0.44336        0.44336        0.44336    1[6-(1,1,7)]
    60       0.634333       0.634333       0.634333    1[6-(1,1,7)]
    61      -0.607572      -0.607572      -0.607572    1[6-(1,1,7)]
    62        3.10716        3.10716        3.10716    1[6-(1,1,7)]
    63       2.821037       2.821037       2.821037    1[6-(1,1,7)]
    64       2.712013       2.712013       2.712013    1[6-(1,1,7)]
    65       2.482367       2.482367       2.482367    1[6-(1,1,7)]
    66       1.444932       1.444932       1.444932    1[6-(1,1,7)]
    67       7.859886       7.859886       7.859886    1[6-(1,1,7)]
    68       1.658589       1.658589       1.658589    1[6-(1,1,7)]
    69       1.812792       1.812792       1.812792    1[6-(1,1,7)]
    70       2.867127       2.867127       2.867127    1[6-(1,1,7)]
    71      -0.634938      -0.634938      -0.634938    1[6-(1,1,7)]
    72       -0.87178       -0.87178       -0.87178    1[6-(1,1,7)]
    73      -0.532517      -0.532517      -0.532517    1[6-(1,1,7)]
    74       2.231513       2.231513       2.231513    1[6-(1,1,7)]
    75       0.762015       0.762015       0.762015    1[6-(1,1,7)]
    76       1.055788       1.055788       1.055788    1[6-(1,1,7)]
    77       4.268926       4.268926       4.268926    1[6-(1,1,7)]
    78       5.734177       5.734177       5.734177    1[6-(1,1,7)]
    79      -2.261945      -2.261945      -2.261945    1[6-(1,1,7)]
    80       4.890054       4.890054       4.890054    1[6-(1,1,7)]
    81       5.919227       5.919227       5.919227    1[6-(1,1,7)]
    82       4.462093       4.462093       4.462093    1[6-(1,1,7)]
    83       5.229636       5.229636       5.229636    1[6-(1,1,7)]
    84       5.038663       5.038663       5.038663    1[6-(1,1,7)]
    85       6.280568       6.280568       6.280568    1[6-(1,1,7)]
    86       2.565836       2.565836       2.565836    1[6-(1,1,7)]
    87       2.851959       2.851959       2.851959    1[6-(1,1,7)]
    88       2.960983       2.960983       2.960983    1[6-(1,1,7)]
    89       3.190629       3.190629       3.190629    1[6-(1,1,7)]
    90       4.228064       4.228064       4.228064    1[6-(1,1,7)]
    91       -2.18689       -2.18689       -2.18689    1[6-(1,1,7)]
    92       4.014407       4.014407       4.014407    1[6-(1,1,7)]
    93       3.860204       3.860204       3.860204    1[6-(1,1,7)]
    94       2.805869       2.805869       2.805869    1[6-(1,1,7)]
    95       6.307934       6.307934       6.307934    1[6-(1,1,7)]
    96       6.544776       6.544776       6.544776    1[6-(1,1,7)]
    97       6.205513       6.205513       6.205513    1[6-(1,1,7)]
    98       3.441483       3.441483       3.441483    1[6-(1,1,7)]
    99       4.910981       4.910981       4.910981    1[6-(1,1,7)]
   100       4.617208       4.617208       4.617208    1[6-(1,1,7)]
   101       5.989236       5.989236       5.989236    6[6-(6,6),8-(0),8-(30)]
   102        7.09299        7.09299        7.09299    6[6-(6,6),8-(30),8-(30)]
   103       7.043099       7.043099       7.043099    6[6-(1,6),6-(1,6),6-(8,8)]
   104       6.628933       6.628933       6.628933    6[1-(0),6-(6,6),6-(6,6)]
   105       7.593135       7.593135       7.593135    6[6-(1,6),6-(1,6),6-(8,8)]
   106       9.397946       9.397946       9.397946    6[6-(1,6),6-(1,6),6-(8,8)]
   107       8.958468       8.958468       8.958468    6[1-(0),6-(6,6),6-(6,6)]
   108       8.409368       8.409368       8.409368    6[1-(0),6-(6,6),6-(6,6)]
   109      -2.441072      -2.441072      -2.441072    6[6-(1,6),6-(6,7),7-(7,30)]
   110      10.882733      10.882733      10.882733    6[6-(6,6),8-(30),8-(30)]
   111      -3.853528      -3.853528      -3.853528    6[1-(0),6-(1,6),6-(6,7)]
   112      -4.347277      -4.347277      -4.347277    6[1-(0),6-(1,6),6-(1,6)]
   113      -1.153544      -1.153544      -1.153544    6[6-(6,6),8-(0),8-(30)]
   114       2.452059       2.452059       2.452059    6[6-(6,6),8-(30),8-(30)]
   115      -0.567527      -0.567527      -0.567527    6[6-(1,6),6-(1,6),6-(8,8)]
   116       0.614487       0.614487       0.614487    6[1-(0),6-(6,6),6-(6,6)]
   117       1.190902       1.190902       1.190902    6[6-(1,6),6-(1,6),6-(8,8)]
   118      -0.614456      -0.614456      -0.614456    6[6-(1,6),6-(1,6),6-(8,8)]
   119       0.571268       0.571268       0.571268    6[1-(0),6-(6,6),6-(6,6)]
   120      -1.160206      -1.160206      -1.160206    6[1-(0),6-(6,6),6-(6,6)]
   121       7.277311       7.277311       7.277311    6[6-(1,6),6-(6,7),7-(7,30)]
   122      -8.140028      -8.140028      -8.140028    6[6-(6,6),8-(30),8-(30)]
   123       7.803788       7.803788       7.803788    6[1-(0),6-(1,6),6-(6,7)]
   124       9.158906       9.158906       9.158906    6[1-(0),6-(1,6),6-(1,6)]
   125       1.325789       1.325789       1.325789    6[6-(6,6),8-(0),8-(30)]
   126       1.463828       1.463828       1.463828    6[6-(6,6),8-(30),8-(30)]
   127       1.679134       1.679134       1.679134    6[6-(1,6),6-(1,6),6-(8,8)]
   128       1.437595       1.437595       1.437595    6[1-(0),6-(6,6),6-(6,6)]
   129       1.768829       1.768829       1.768829    6[6-(1,6),6-(1,6),6-(8,8)]
   130       2.607927       2.607927       2.607927    6[6-(1,6),6-(1,6),6-(8,8)]
   131       2.339075       2.339075       2.339075    6[1-(0),6-(6,6),6-(6,6)]
   132       2.262324       2.262324       2.262324    6[1-(0),6-(6,6),6-(6,6)]
   133      -5.015475      -5.015475      -5.015475    6[6-(1,6),6-(6,7),7-(7,30)]
   134       3.272107       3.272107       3.272107    6[6-(6,6),8-(30),8-(30)]
   135      -5.234549      -5.234549      -5.234549    6[1-(0),6-(1,6),6-(6,7)]
   136      -4.672518      -4.672518      -4.672518    6[1-(0),6-(1,6),6-(1,6)]
   137       3.509903       3.509903       3.509903    6[6-(6,6),8-(0),8-(30)]
   138       8.081221       8.081221       8.081221    6[6-(6,6),8-(30),8-(30)]
   139       4.796438       4.796438       4.796438    6[6-(1,6),6-(1,6),6-(8,8)]
   140       5.805825       5.805825       5.805825    6[1-(0),6-(6,6),6-(6,6)]
   141       7.015208       7.015208       7.015208    6[6-(1,6),6-(1,6),6-(8,8)]
   142       6.175564       6.175564       6.175564    6[6-(1,6),6-(1,6),6-(8,8)]
   143       7.190661       7.190661       7.190661    6[1-(0),6-(6,6),6-(6,6)]
   144       4.986838       4.986838       4.986838    6[1-(0),6-(6,6),6-(6,6)]
   145       9.851714       9.851714       9.851714    6[6-(1,6),6-(6,7),7-(7,30)]
   146      -0.529402      -0.529402      -0.529402    6[6-(6,6),8-(30),8-(30)]
   147       9.184809       9.184809       9.184809    6[1-(0),6-(1,6),6-(6,7)]
   148       9.484146       9.484146       9.484146    6[1-(0),6-(1,6),6-(1,6)]
   149       -0.31624       -0.31624       -0.31624    6[6-(6,6),8-(0),8-(30)]
   150      -1.419994      -1.419994      -1.419994    6[6-(6,6),8-(30),8-(30)]
   151      -1.370103      -1.370103      -1.370103    6[6-(1,6),6-(1,6),6-(8,8)]
   152      -0.955937      -0.955937      -0.955937    6[1-(0),6-(6,6),6-(6,6)]
   153      -1.920139      -1.920139      -1.920139    6[6-(1,6),6-(1,6),6-(8,8)]
   154       -3.72495       -3.72495       -3.72495    6[6-(1,6),6-(1,6),6-(8,8)]
   155      -3.285472      -3.285472      -3.285472    6[1-(0),6-(6,6),6-(6,6)]
   156      -2.736372      -2.736372      -2.736372    6[1-(0),6-(6,6),6-(6,6)]
   157       8.114068       8.114068       8.114068    6[6-(1,6),6-(6,7),7-(7,30)]
   158      -5.209737      -5.209737      -5.209737    6[6-(6,6),8-(30),8-(30)]
   159       9.526524       9.526524       9.526524    6[1-(0),6-(1,6),6-(6,7)]
   160      10.020273      10.020273      10.020273    6[1-(0),6-(1,6),6-(1,6)]
   161        6.82654        6.82654        6.82654    6[6-(6,6),8-(0),8-(30)]
   162       3.220937       3.220937       3.220937    6[6-(6,6),8-(30),8-(30)]
   163       6.240523       6.240523       6.240523    6[6-(1,6),6-(1,6),6-(8,8)]
   164       5.058509       5.058509       5.058509    6[1-(0),6-(6,6),6-(6,6)]
   165       4.482094       4.482094       4.482094    6[6-(1,6),6-(1,6),6-(8,8)]
   166       6.287452       6.287452       6.287452    6[6-(1,6),6-(1,6),6-(8,8)]
   167       5.101728       5.101728       5.101728    6[1-(0),6-(6,6),6-(6,6)]
   168       6.833202       6.833202       6.833202    6[1-(0),6-(6,6),6-(6,6)]
   169      -1.604315      -1.604315      -1.604315    6[6-(1,6),6-(6,7),7-(7,30)]
   170      13.813024      13.813024      13.813024    6[6-(6,6),8-(30),8-(30)]
   171      -2.130792      -2.130792      -2.130792    6[1-(0),6-(1,6),6-(6,7)]
   172       -3.48591       -3.48591       -3.48591    6[1-(0),6-(1,6),6-(1,6)]
   173       4.347207       4.347207       4.347207    6[6-(6,6),8-(0),8-(30)]
   174       4.209168       4.209168       4.209168    6[6-(6,6),8-(30),8-(30)]
   175       3.993862       3.993862       3.993862    6[6-(1,6),6-(1,6),6-(8,8)]
   176       4.235401       4.235401       4.235401    6[1-(0),6-(6,6),6-(6,6)]
   177       3.904167       3.904167       3.904167    6[6-(1,6),6-(1,6),6-(8,8)]
   178       3.065069       3.065069       3.065069    6[6-(1,6),6-(1,6),6-(8,8)]
   179       3.333921       3.333921       3.333921    6[1-(0),6-(6,6),6-(6,6)]
   180       3.410672       3.410672       3.410672    6[1-(0),6-(6,6),6-(6,6)]
   181      10.688471      10.688471      10.688471    6[6-(1,6),6-(6,7),7-(7,30)]
   182       2.400889       2.400889       2.400889    6[6-(6,6),8-(30),8-(30)]
   183      10.907545      10.907545      10.907545    6[1-(0),6-(1,6),6-(6,7)]
   184      10.345514      10.345514      10.345514    6[1-(0),6-(1,6),6-(1,6)]
   185       2.163093       2.163093       2.163093    6[6-(6,6),8-(0),8-(30)]
   186      -2.408225      -2.408225      -2.408225    6[6-(6,6),8-(30),8-(30)]
   187       0.876558       0.876558       0.876558    6[6-(1,6),6-(1,6),6-(8,8)]
   188      -0.132829      -0.132829      -0.132829    6[1-(0),6-(6,6),6-(6,6)]
   189      -1.342212      -1.342212      -1.342212    6[6-(1,6),6-(1,6),6-(8,8)]
   190      -0.502568      -0.502568      -0.502568    6[6-(1,6),6-(1,6),6-(8,8)]
   191      -1.517665      -1.517665      -1.517665    6[1-(0),6-(6,6),6-(6,6)]
   192       0.686158       0.686158       0.686158    6[1-(0),6-(6,6),6-(6,6)]
   193      -4.178718      -4.178718      -4.178718    6[6-(1,6),6-(6,7),7-(7,30)]
   194       6.202398       6.202398       6.202398    6[6-(6,6),8-(30),8-(30)]
   195      -3.511813      -3.511813      -3.511813    6[1-(0),6-(1,6),6-(6,7)]
   196       -3.81115       -3.81115       -3.81115    6[1-(0),6-(1,6),6-(1,6)]
   197       0.868276       0.868276       0.868276    6[1-(0),1-(0),1-(0),7-(6,6,6)]
   198       0.676797       0.676797       0.676797    6[1-(0),1-(0),1-(0),7-(6,6,6)]
   199       0.322873       0.322873       0.322873    6[1-(0),1-(0),1-(0),7-(6,6,6)]
   200       2.570697       2.570697       2.570697    6[1-(0),1-(0),1-(0),7-(6,6,6)]
   201       1.558787       1.558787       1.558787    6[1-(0),1-(0),1-(0),7-(6,6,6)]
   202       1.937729       1.937729       1.937729    6[1-(0),1-(0),1-(0),7-(6,6,6)]
   203      -0.367638      -0.367638      -0.367638    6[1-(0),1-(0),1-(0),7-(6,6,6)]
   204       1.309765       1.309765       1.309765    6[1-(0),1-(0),1-(0),7-(6,6,6)]
   205        4.80472        4.80472        4.80472    6[1-(0),1-(0),1-(0),7-(6,6,6)]
   206       4.996199       4.996199       4.996199    6[1-(0),1-(0),1-(0),7-(6,6,6)]
   207       5.350123       5.350123       5.350123    6[1-(0),1-(0),1-(0),7-(6,6,6)]
   208       3.102299       3.102299       3.102299    6[1-(0),1-(0),1-(0),7-(6,6,6)]
   209       4.114209       4.114209       4.114209    6[1-(0),1-(0),1-(0),7-(6,6,6)]
   210       3.735267       3.735267       3.735267    6[1-(0),1-(0),1-(0),7-(6,6,6)]
   211       6.040634       6.040634       6.040634    6[1-(0),1-(0),1-(0),7-(6,6,6)]
   212       4.363231       4.363231       4.363231    6[1-(0),1-(0),1-(0),7-(6,6,6)]
   213       -1.64532       -1.64532       -1.64532    7[6-(6,6),7-(7),30-(8,8,8)]
   214       6.009037       6.009037       6.009037    7[6-(6,6),7-(7),30-(8,8,8)]
   215      -5.493915      -5.493915      -5.493915    7[6-(6,6),7-(7),30-(8,8,8)]
   216       9.857632       9.857632       9.857632    7[6-(6,6),7-(7),30-(8,8,8)]
   217       7.318316       7.318316       7.318316    7[6-(6,6),7-(7),30-(8,8,8)]
   218      -0.336041      -0.336041      -0.336041    7[6-(6,6),7-(7),30-(8,8,8)]
   219      11.166911      11.166911      11.166911    7[6-(6,6),7-(7),30-(8,8,8)]
   220      -4.184636      -4.184636      -4.184636    7[6-(6,6),7-(7),30-(8,8,8)]
   221       -0.36772       -0.36772       -0.36772    7[7-(6,30),7-(6,30)]
   222       6.040716       6.040716       6.040716    7[7-(6,30),7-(6,30)]
   223      -4.973625      -4.973625      -4.973625    7[7-(6,30),7-(6,30)]
   224      10.646621      10.646621      10.646621    7[7-(6,30),7-(6,30)]
   225       1.119231       1.119231       1.119231    7[6-(1,1,1),6-(1,1,1),6-(1,1,1),6-(1,1,1)]
   226       1.119231       1.119231       1.119231    7[6-(1,1,1),6-(1,1,1),6-(1,1,1),6-(1,1,1)]
   227       4.553765       4.553765       4.553765    7[6-(1,1,1),6-(1,1,1),6-(1,1,1),6-(1,1,1)]
   228       4.553765       4.553765       4.553765    7[6-(1,1,1),6-(1,1,1),6-(1,1,1),6-(1,1,1)]
   229      -8.272816      -8.272816      -8.272816    8[6-(6,8),30-(7,8,8)]
   230       5.815647       5.815647       5.815647    8[6-(6,8),30-(7,8,8)]
   231       7.928551       7.928551       7.928551    8[6-(6,8),30-(8,8,8)]
   232      -7.593154      -7.593154      -7.593154    8[6-(6,8),30-(8,8,8)]
   233      13.319896      13.319896      13.319896    8[6-(6,8),30-(7,8,8)]
   234       4.771713       4.771713       4.771713    8[6-(6,8)]
   235      10.434713      10.434713      10.434713    8[6-(6,8),30-(7,8,8)]
   236       2.976047       2.976047       2.976047    8[6-(6,8),30-(7,8,8)]
   237       2.906088       2.906088       2.906088    8[6-(6,8),30-(8,8,8)]
   238      11.629005      11.629005      11.629005    8[6-(6,8),30-(8,8,8)]
   239      -2.343882      -2.343882      -2.343882    8[6-(6,8),30-(7,8,8)]
   240       -0.49468       -0.49468       -0.49468    8[6-(6,8)]
   241       3.839837       3.839837       3.839837    8[6-(6,8),30-(7,8,8)]
   242       1.057129       1.057129       1.057129    8[6-(6,8),30-(7,8,8)]
   243        1.65091        1.65091        1.65091    8[6-(6,8),30-(8,8,8)]
   244        3.52076        3.52076        3.52076    8[6-(6,8),30-(8,8,8)]
   245       1.378119       1.378119       1.378119    8[6-(6,8),30-(7,8,8)]
   246       1.053965       1.053965       1.053965    8[6-(6,8)]
   247       -1.67794       -1.67794       -1.67794    8[6-(6,8),30-(7,8,8)]
   248       7.734565       7.734565       7.734565    8[6-(6,8),30-(7,8,8)]
   249       9.183729       9.183729       9.183729    8[6-(6,8),30-(8,8,8)]
   250        0.51509        0.51509        0.51509    8[6-(6,8),30-(8,8,8)]
   251       9.597894       9.597894       9.597894    8[6-(6,8),30-(7,8,8)]
   252       3.223068       3.223068       3.223068    8[6-(6,8)]
   253      13.945812      13.945812      13.945812    8[6-(6,8),30-(7,8,8)]
   254      -0.142651      -0.142651      -0.142651    8[6-(6,8),30-(7,8,8)]
   255      -2.255555      -2.255555      -2.255555    8[6-(6,8),30-(8,8,8)]
   256       13.26615       13.26615       13.26615    8[6-(6,8),30-(8,8,8)]
   257        -7.6469        -7.6469        -7.6469    8[6-(6,8),30-(7,8,8)]
   258       0.901283       0.901283       0.901283    8[6-(6,8)]
   259      -4.761717      -4.761717      -4.761717    8[6-(6,8),30-(7,8,8)]
   260       2.696949       2.696949       2.696949    8[6-(6,8),30-(7,8,8)]
   261       2.766908       2.766908       2.766908    8[6-(6,8),30-(8,8,8)]
   262      -5.956009      -5.956009      -5.956009    8[6-(6,8),30-(8,8,8)]
   263       8.016878       8.016878       8.016878    8[6-(6,8),30-(7,8,8)]
   264       6.167676       6.167676       6.167676    8[6-(6,8)]
   265       1.833159       1.833159       1.833159    8[6-(6,8),30-(7,8,8)]
   266       4.615867       4.615867       4.615867    8[6-(6,8),30-(7,8,8)]
   267       4.022086       4.022086       4.022086    8[6-(6,8),30-(8,8,8)]
   268       2.152236       2.152236       2.152236    8[6-(6,8),30-(8,8,8)]
   269       4.294877       4.294877       4.294877    8[6-(6,8),30-(7,8,8)]
   270       4.619031       4.619031       4.619031    8[6-(6,8)]
   271       7.350936       7.350936       7.350936    8[6-(6,8),30-(7,8,8)]
   272      -2.061569      -2.061569      -2.061569    8[6-(6,8),30-(7,8,8)]
   273      -3.510733      -3.510733      -3.510733    8[6-(6,8),30-(8,8,8)]
   274       5.157906       5.157906       5.157906    8[6-(6,8),30-(8,8,8)]
   275      -3.924898      -3.924898      -3.924898    8[6-(6,8),30-(7,8,8)]
   276       2.449928       2.449928       2.449928    8[6-(6,8)]
