# Supplementary material for: A collection of forcefield precursors for metal–organic frameworks
Source: RSC Adv. 2019 Nov 13;9(63):36492–507. doi: 10.1039/c9ra07327b (PMC9075174; doi:10.1039/c9ra07327b)
Supplement: RA-009-C9RA07327B-s3017 [file RA-009-C9RA07327B-s3017.txt]

ZARZAV_clean

11.752700    0.000000    0.000000
0.000000    12.482900    0.000000
-0.138271    0.000000    16.608324

     1       7.519759       7.519759       7.519759    30[7-(6,6),7-(6,6),8-(6),8-(6)]
     2        4.09467        4.09467        4.09467    30[7-(6,6),7-(6,6),8-(6),8-(6)]
     3       9.901885       9.901885       9.901885    30[7-(6,6),7-(6,6),8-(6),8-(6)]
     4       1.712544       1.712544       1.712544    30[7-(6,6),7-(6,6),8-(6),8-(6)]
     5       8.566638       8.566638       8.566638    1[6-(6,7)]
     6       9.526667       9.526667       9.526667    1[6-(6,7)]
     7       10.25669       10.25669       10.25669    1[6-(6,6)]
     8      11.178654      11.178654      11.178654    1[6-(6,6)]
     9       0.827816       0.827816       0.827816    1[6-(1,6,6)]
    10       0.760868       0.760868       0.760868    1[6-(1,6,6)]
    11       0.752321       0.752321       0.752321    1[6-(1,6,6)]
    12       0.784523       0.784523       0.784523    1[6-(1,6,6)]
    13      11.211437      11.211437      11.211437    1[6-(6,6)]
    14      10.284466      10.284466      10.284466    1[6-(6,6)]
    15       9.573926       9.573926       9.573926    1[6-(6,7)]
    16       8.641646       8.641646       8.641646    1[6-(6,7)]
    17       3.047791       3.047791       3.047791    1[6-(6,7)]
    18       2.087762       2.087762       2.087762    1[6-(6,7)]
    19       1.357739       1.357739       1.357739    1[6-(6,6)]
    20       0.435775       0.435775       0.435775    1[6-(6,6)]
    21      10.786613      10.786613      10.786613    1[6-(1,6,6)]
    22      10.853561      10.853561      10.853561    1[6-(1,6,6)]
    23      10.862108      10.862108      10.862108    1[6-(1,6,6)]
    24      10.829906      10.829906      10.829906    1[6-(1,6,6)]
    25       0.402992       0.402992       0.402992    1[6-(6,6)]
    26       1.329963       1.329963       1.329963    1[6-(6,6)]
    27       2.040503       2.040503       2.040503    1[6-(6,7)]
    28       2.972783       2.972783       2.972783    1[6-(6,7)]
    29       8.855006       8.855006       8.855006    1[6-(6,7)]
    30       7.894977       7.894977       7.894977    1[6-(6,7)]
    31       7.303225       7.303225       7.303225    1[6-(6,6)]
    32        6.24299        6.24299        6.24299    1[6-(6,6)]
    33       4.841127       4.841127       4.841127    1[6-(1,6,6)]
    34       4.908076       4.908076       4.908076    1[6-(1,6,6)]
    35       4.916622       4.916622       4.916622    1[6-(1,6,6)]
    36        4.88442        4.88442        4.88442    1[6-(1,6,6)]
    37       6.210207       6.210207       6.210207    1[6-(6,6)]
    38       7.137178       7.137178       7.137178    1[6-(6,6)]
    39       7.847717       7.847717       7.847717    1[6-(6,7)]
    40       8.779997       8.779997       8.779997    1[6-(6,7)]
    41       2.759423       2.759423       2.759423    1[6-(6,7)]
    42       3.719452       3.719452       3.719452    1[6-(6,7)]
    43       4.449475       4.449475       4.449475    1[6-(6,6)]
    44       5.371439       5.371439       5.371439    1[6-(6,6)]
    45       6.773302       6.773302       6.773302    1[6-(1,6,6)]
    46       6.706353       6.706353       6.706353    1[6-(1,6,6)]
    47       6.697807       6.697807       6.697807    1[6-(1,6,6)]
    48       6.730009       6.730009       6.730009    1[6-(1,6,6)]
    49       5.404222       5.404222       5.404222    1[6-(6,6)]
    50       4.477251       4.477251       4.477251    1[6-(6,6)]
    51       3.766712       3.766712       3.766712    1[6-(6,7)]
    52       2.834432       2.834432       2.834432    1[6-(6,7)]
    53        6.18095        6.18095        6.18095    6[6-(6,6),8-(0),8-(30)]
    54       5.971144       5.971144       5.971144    6[6-(6,9),6-(6,9),6-(8,8)]
    55       4.780471       4.780471       4.780471    6[6-(6,6),6-(6,9),9-(0)]
    56       4.617427       4.617427       4.617427    6[6-(6,6),6-(6,9),9-(0)]
    57       6.152317       6.152317       6.152317    6[6-(6,6),6-(6,9),9-(0)]
    58       6.365013       6.365013       6.365013    6[6-(6,6),6-(6,9),9-(0)]
    59       5.953499       5.953499       5.953499    6[6-(6,9),6-(6,9),6-(8,8)]
    60       6.191692       6.191692       6.191692    6[6-(6,6),8-(0),8-(30)]
    61       9.114783       9.114783       9.114783    6[1-(0),6-(1,6),7-(6,30)]
    62       9.669082       9.669082       9.669082    6[1-(0),6-(1,6),7-(6,30)]
    63      10.119059      10.119059      10.119059    6[1-(0),6-(1,7),6-(6,6)]
    64      10.671712      10.671712      10.671712    6[1-(0),6-(1,7),6-(6,6)]
    65      10.925833      10.925833      10.925833    6[6-(1,1,6),6-(1,6),6-(1,6)]
    66       0.235494       0.235494       0.235494    6[1-(0),1-(0),6-(1,1,6),6-(6,6)]
    67       0.204853       0.204853       0.204853    6[1-(0),1-(0),6-(1,1,6),6-(6,6)]
    68      10.932911      10.932911      10.932911    6[6-(1,1,6),6-(1,6),6-(1,6)]
    69      10.701701      10.701701      10.701701    6[1-(0),6-(1,7),6-(6,6)]
    70      10.148301      10.148301      10.148301    6[1-(0),6-(1,7),6-(6,6)]
    71       9.704091       9.704091       9.704091    6[1-(0),6-(1,6),7-(6,30)]
    72       9.161765       9.161765       9.161765    6[1-(0),6-(1,6),7-(6,30)]
    73       5.433479       5.433479       5.433479    6[6-(6,6),8-(0),8-(30)]
    74       5.643285       5.643285       5.643285    6[6-(6,9),6-(6,9),6-(8,8)]
    75       6.833958       6.833958       6.833958    6[6-(6,6),6-(6,9),9-(0)]
    76       6.997002       6.997002       6.997002    6[6-(6,6),6-(6,9),9-(0)]
    77       5.462112       5.462112       5.462112    6[6-(6,6),6-(6,9),9-(0)]
    78       5.249416       5.249416       5.249416    6[6-(6,6),6-(6,9),9-(0)]
    79        5.66093        5.66093        5.66093    6[6-(6,9),6-(6,9),6-(8,8)]
    80       5.422737       5.422737       5.422737    6[6-(6,6),8-(0),8-(30)]
    81       2.499646       2.499646       2.499646    6[1-(0),6-(1,6),7-(6,30)]
    82       1.945347       1.945347       1.945347    6[1-(0),6-(1,6),7-(6,30)]
    83        1.49537        1.49537        1.49537    6[1-(0),6-(1,7),6-(6,6)]
    84       0.942717       0.942717       0.942717    6[1-(0),6-(1,7),6-(6,6)]
    85       0.688596       0.688596       0.688596    6[6-(1,1,6),6-(1,6),6-(1,6)]
    86      11.378935      11.378935      11.378935    6[1-(0),1-(0),6-(1,1,6),6-(6,6)]
    87      11.409576      11.409576      11.409576    6[1-(0),1-(0),6-(1,1,6),6-(6,6)]
    88       0.681518       0.681518       0.681518    6[6-(1,1,6),6-(1,6),6-(1,6)]
    89       0.912728       0.912728       0.912728    6[1-(0),6-(1,7),6-(6,6)]
    90       1.466128       1.466128       1.466128    6[1-(0),6-(1,7),6-(6,6)]
    91       1.910338       1.910338       1.910338    6[1-(0),6-(1,6),7-(6,30)]
    92       2.452664       2.452664       2.452664    6[1-(0),6-(1,6),7-(6,30)]
    93      11.240694      11.240694      11.240694    6[6-(6,6),8-(0),8-(30)]
    94        11.4505        11.4505        11.4505    6[6-(6,9),6-(6,9),6-(8,8)]
    95       0.888473       0.888473       0.888473    6[6-(6,6),6-(6,9),9-(0)]
    96       1.189788       1.189788       1.189788    6[6-(6,6),6-(6,9),9-(0)]
    97      11.407598      11.407598      11.407598    6[6-(6,6),6-(6,9),9-(0)]
    98      11.194901      11.194901      11.194901    6[6-(6,6),6-(6,9),9-(0)]
    99      11.468144      11.468144      11.468144    6[6-(6,9),6-(6,9),6-(8,8)]
   100      11.229951      11.229951      11.229951    6[6-(6,6),8-(0),8-(30)]
   101        8.30686        8.30686        8.30686    6[1-(0),6-(1,6),7-(6,30)]
   102       7.752562       7.752562       7.752562    6[1-(0),6-(1,6),7-(6,30)]
   103       7.302585       7.302585       7.302585    6[1-(0),6-(1,7),6-(6,6)]
   104       6.749932       6.749932       6.749932    6[1-(0),6-(1,7),6-(6,6)]
   105        6.49581        6.49581        6.49581    6[6-(1,1,6),6-(1,6),6-(1,6)]
   106       5.433449       5.433449       5.433449    6[1-(0),1-(0),6-(1,1,6),6-(6,6)]
   107       5.464091       5.464091       5.464091    6[1-(0),1-(0),6-(1,1,6),6-(6,6)]
   108       6.488732       6.488732       6.488732    6[6-(1,1,6),6-(1,6),6-(1,6)]
   109       6.719942       6.719942       6.719942    6[1-(0),6-(1,7),6-(6,6)]
   110       7.273343       7.273343       7.273343    6[1-(0),6-(1,7),6-(6,6)]
   111       7.717553       7.717553       7.717553    6[1-(0),6-(1,6),7-(6,30)]
   112       8.259878       8.259878       8.259878    6[1-(0),6-(1,6),7-(6,30)]
   113       0.373735       0.373735       0.373735    6[6-(6,6),8-(0),8-(30)]
   114       0.163929       0.163929       0.163929    6[6-(6,9),6-(6,9),6-(8,8)]
   115      10.725956      10.725956      10.725956    6[6-(6,6),6-(6,9),9-(0)]
   116      10.424641      10.424641      10.424641    6[6-(6,6),6-(6,9),9-(0)]
   117       0.206831       0.206831       0.206831    6[6-(6,6),6-(6,9),9-(0)]
   118       0.419528       0.419528       0.419528    6[6-(6,6),6-(6,9),9-(0)]
   119       0.146285       0.146285       0.146285    6[6-(6,9),6-(6,9),6-(8,8)]
   120       0.384478       0.384478       0.384478    6[6-(6,6),8-(0),8-(30)]
   121       3.307569       3.307569       3.307569    6[1-(0),6-(1,6),7-(6,30)]
   122       3.861867       3.861867       3.861867    6[1-(0),6-(1,6),7-(6,30)]
   123       4.311844       4.311844       4.311844    6[1-(0),6-(1,7),6-(6,6)]
   124       4.864497       4.864497       4.864497    6[1-(0),6-(1,7),6-(6,6)]
   125       5.118619       5.118619       5.118619    6[6-(1,1,6),6-(1,6),6-(1,6)]
   126        6.18098        6.18098        6.18098    6[1-(0),1-(0),6-(1,1,6),6-(6,6)]
   127       6.150338       6.150338       6.150338    6[1-(0),1-(0),6-(1,1,6),6-(6,6)]
   128       5.125697       5.125697       5.125697    6[6-(1,1,6),6-(1,6),6-(1,6)]
   129       4.894487       4.894487       4.894487    6[1-(0),6-(1,7),6-(6,6)]
   130       4.341086       4.341086       4.341086    6[1-(0),6-(1,7),6-(6,6)]
   131       3.896876       3.896876       3.896876    6[1-(0),6-(1,6),7-(6,30)]
   132       3.354551       3.354551       3.354551    6[1-(0),6-(1,6),7-(6,30)]
   133       8.881015       8.881015       8.881015    7[6-(1,6),6-(1,6),30-(7,8,8)]
   134       8.918402       8.918402       8.918402    7[6-(1,6),6-(1,6),30-(7,8,8)]
   135       2.733414       2.733414       2.733414    7[6-(1,6),6-(1,6),30-(7,8,8)]
   136       2.696027       2.696027       2.696027    7[6-(1,6),6-(1,6),30-(7,8,8)]
   137       8.540629       8.540629       8.540629    7[6-(1,6),6-(1,6),30-(7,8,8)]
   138       8.503242       8.503242       8.503242    7[6-(1,6),6-(1,6),30-(7,8,8)]
   139         3.0738         3.0738         3.0738    7[6-(1,6),6-(1,6),30-(7,8,8)]
   140       3.111187       3.111187       3.111187    7[6-(1,6),6-(1,6),30-(7,8,8)]
   141       6.808032       6.808032       6.808032    8[6-(6,8),30-(7,7,8)]
   142       5.805472       5.805472       5.805472    8[6-(6,8)]
   143       6.859361       6.859361       6.859361    8[6-(6,8),30-(7,7,8)]
   144       5.804791       5.804791       5.804791    8[6-(6,8)]
   145       4.806397       4.806397       4.806397    8[6-(6,8),30-(7,7,8)]
   146       5.808957       5.808957       5.808957    8[6-(6,8)]
   147       4.755068       4.755068       4.755068    8[6-(6,8),30-(7,7,8)]
   148       5.809638       5.809638       5.809638    8[6-(6,8)]
   149      10.613611      10.613611      10.613611    8[6-(6,8),30-(7,7,8)]
   150      -0.136528      -0.136528      -0.136528    8[6-(6,8)]
   151      10.562283      10.562283      10.562283    8[6-(6,8),30-(7,7,8)]
   152      11.616853      11.616853      11.616853    8[6-(6,8)]
   153       1.000818       1.000818       1.000818    8[6-(6,8),30-(7,7,8)]
   154      -0.001743      -0.001743      -0.001743    8[6-(6,8)]
   155       1.052146       1.052146       1.052146    8[6-(6,8),30-(7,7,8)]
   156      -0.002424      -0.002424      -0.002424    8[6-(6,8)]
   157       3.711412       3.711412       3.711412    9[6-(6,6)]
   158       3.402325       3.402325       3.402325    9[6-(6,6)]
   159       6.459105       6.459105       6.459105    9[6-(6,6)]
   160       6.888741       6.888741       6.888741    9[6-(6,6)]
   161       7.903017       7.903017       7.903017    9[6-(6,6)]
   162       8.212104       8.212104       8.212104    9[6-(6,6)]
   163       5.155324       5.155324       5.155324    9[6-(6,6)]
   164       4.725688       4.725688       4.725688    9[6-(6,6)]
   165       1.957531       1.957531       1.957531    9[6-(6,6)]
   166        2.40489        2.40489        2.40489    9[6-(6,6)]
   167       11.10081       11.10081       11.10081    9[6-(6,6)]
   168      10.671173      10.671173      10.671173    9[6-(6,6)]
   169       9.656898       9.656898       9.656898    9[6-(6,6)]
   170       9.209539       9.209539       9.209539    9[6-(6,6)]
   171       0.513619       0.513619       0.513619    9[6-(6,6)]
   172       0.943256       0.943256       0.943256    9[6-(6,6)]
