# Supplementary material for: A collection of forcefield precursors for metal–organic frameworks
Source: RSC Adv. 2019 Nov 13;9(63):36492–507. doi: 10.1039/c9ra07327b (PMC9075174; doi:10.1039/c9ra07327b)
Supplement: RA-009-C9RA07327B-s3018 [file RA-009-C9RA07327B-s3018.txt]

ZASJAG_clean

7.544000    0.000000    0.000000
3.670074    14.265154    0.000000
-3.670099    -5.940810    12.969241

     1       8.555547       8.555547       8.555547    48[7-(6,6),8-(6),8-(6),8-(6,48),8-(6,48)]
     2       4.783548       4.783548       4.783548    48[7-(6,6),8-(6),8-(6),8-(6,48),8-(6,48)]
     3       5.677752       5.677752       5.677752    1[6-(6,6)]
     4       6.201858       6.201858       6.201858    1[6-(6,6)]
     5       3.436993       3.436993       3.436993    1[6-(6,6)]
     6       0.251792       0.251792       0.251792    1[6-(6,6)]
     7      -1.024253      -1.024253      -1.024253    1[6-(6,6)]
     8       6.141044       6.141044       6.141044    1[6-(6,6)]
     9       5.383448       5.383448       5.383448    1[6-(6,7)]
    10       2.538397       2.538397       2.538397    1[6-(6,7)]
    11       3.316055       3.316055       3.316055    1[6-(6,6)]
    12       0.374196       0.374196       0.374196    1[6-(6,6)]
    13       5.365098       5.365098       5.365098    1[6-(6,6)]
    14       6.355762       6.355762       6.355762    1[6-(6,6)]
    15       5.937618       5.937618       5.937618    1[6-(6,6)]
    16       1.280117       1.280117       1.280117    1[6-(6,6)]
    17       1.905763       1.905763       1.905763    1[6-(6,6)]
    18       2.429862       2.429862       2.429862    1[6-(6,6)]
    19       7.208984       7.208984       7.208984    1[6-(6,6)]
    20       4.023801       4.023801       4.023801    1[6-(6,6)]
    21       2.747745       2.747745       2.747745    1[6-(6,6)]
    22       2.369036       2.369036       2.369036    1[6-(6,6)]
    23       1.611435       1.611435       1.611435    1[6-(6,7)]
    24       6.310401       6.310401       6.310401    1[6-(6,7)]
    25       7.088065       7.088065       7.088065    1[6-(6,6)]
    26       4.146187       4.146187       4.146187    1[6-(6,6)]
    27       1.593114       1.593114       1.593114    1[6-(6,6)]
    28       2.583778       2.583778       2.583778    1[6-(6,6)]
    29       2.165597       2.165597       2.165597    1[6-(6,6)]
    30      -2.491879      -2.491879      -2.491879    1[6-(6,6)]
    31       9.783541       9.783541       9.783541    6[6-(6,6),8-(48),8-(48)]
    32      -1.089446      -1.089446      -1.089446    6[6-(1,6),6-(1,6),6-(8,8)]
    33       6.115384       6.115384       6.115384    6[1-(0),6-(1,6),6-(6,6)]
    34       -1.12553       -1.12553       -1.12553    6[1-(0),6-(1,6),6-(6,6)]
    35      -0.507108      -0.507108      -0.507108    6[6-(1,6),6-(1,6),6-(6,7)]
    36       3.213653       3.213653       3.213653    6[1-(0),6-(1,6),6-(6,6)]
    37      -0.173097      -0.173097      -0.173097    6[1-(0),6-(1,6),6-(6,6)]
    38      -0.218478      -0.218478      -0.218478    6[6-(1,6),6-(6,6),7-(6)]
    39       -0.60383       -0.60383       -0.60383    6[1-(0),6-(6,6),6-(6,7)]
    40      -0.368477      -0.368477      -0.368477    6[6-(1,6),6-(1,6),6-(6,6)]
    41      -0.811123      -0.811123      -0.811123    6[6-(1,6),6-(1,6),6-(6,6)]
    42       6.200009       6.200009       6.200009    6[1-(0),6-(1,7),6-(6,6)]
    43       5.745293       5.745293       5.745293    6[1-(0),6-(1,6),7-(6,48)]
    44       2.472071       2.472071       2.472071    6[1-(0),6-(1,6),7-(6,48)]
    45       2.937715       2.937715       2.937715    6[1-(0),6-(1,7),6-(6,6)]
    46       0.232736       0.232736       0.232736    6[1-(0),6-(6,6),6-(6,7)]
    47       0.628282       0.628282       0.628282    6[6-(1,6),6-(6,6),7-(6)]
    48       1.319921       1.319921       1.319921    6[6-(1,6),6-(1,6),6-(6,7)]
    49       5.452973       5.452973       5.452973    6[1-(0),6-(1,6),6-(6,6)]
    50       6.064421       6.064421       6.064421    6[1-(0),6-(1,6),6-(6,6)]
    51        6.23116        6.23116        6.23116    6[6-(1,6),6-(1,6),6-(8,8)]
    52       2.146675       2.146675       2.146675    6[1-(0),6-(1,6),6-(6,6)]
    53       1.536083       1.536083       1.536083    6[1-(0),6-(1,6),6-(6,6)]
    54       6.968735       6.968735       6.968735    6[6-(6,6),8-(0),8-(48,48)]
    55       6.011535       6.011535       6.011535    6[6-(6,6),8-(48),8-(48)]
    56       2.682568       2.682568       2.682568    6[6-(1,6),6-(1,6),6-(8,8)]
    57       2.343395       2.343395       2.343395    6[1-(0),6-(1,6),6-(6,6)]
    58       2.646477       2.646477       2.646477    6[1-(0),6-(1,6),6-(6,6)]
    59       3.264897       3.264897       3.264897    6[6-(1,6),6-(1,6),6-(6,7)]
    60       6.985641       6.985641       6.985641    6[1-(0),6-(1,6),6-(6,6)]
    61       3.598913       3.598913       3.598913    6[1-(0),6-(1,6),6-(6,6)]
    62       3.553523       3.553523       3.553523    6[6-(1,6),6-(6,6),7-(6)]
    63       3.168168       3.168168       3.168168    6[1-(0),6-(6,6),6-(6,7)]
    64       3.403517       3.403517       3.403517    6[6-(1,6),6-(1,6),6-(6,6)]
    65       2.960867       2.960867       2.960867    6[6-(1,6),6-(1,6),6-(6,6)]
    66       2.427999       2.427999       2.427999    6[1-(0),6-(1,7),6-(6,6)]
    67       1.973279       1.973279       1.973279    6[1-(0),6-(1,6),7-(6,48)]
    68       6.244078       6.244078       6.244078    6[1-(0),6-(1,6),7-(6,48)]
    69       6.709726       6.709726       6.709726    6[1-(0),6-(1,7),6-(6,6)]
    70       4.004729       4.004729       4.004729    6[1-(0),6-(6,6),6-(6,7)]
    71       4.400279       4.400279       4.400279    6[6-(1,6),6-(6,6),7-(6)]
    72      -2.452082      -2.452082      -2.452082    6[6-(1,6),6-(1,6),6-(6,7)]
    73       1.680991       1.680991       1.680991    6[1-(0),6-(1,6),6-(6,6)]
    74       2.292439       2.292439       2.292439    6[1-(0),6-(1,6),6-(6,6)]
    75       2.459182       2.459182       2.459182    6[6-(1,6),6-(1,6),6-(8,8)]
    76      -1.625324      -1.625324      -1.625324    6[1-(0),6-(1,6),6-(6,6)]
    77      -2.235916      -2.235916      -2.235916    6[1-(0),6-(1,6),6-(6,6)]
    78       3.196757       3.196757       3.196757    6[6-(6,6),8-(0),8-(48,48)]
    79       0.371235       0.371235       0.371235    7[6-(6,6),6-(6,6)]
    80       9.478452       9.478452       9.478452    7[6-(1,6),6-(1,6),48-(8,8,8,8)]
    81       4.143236       4.143236       4.143236    7[6-(6,6),6-(6,6)]
    82       5.706459       5.706459       5.706459    7[6-(1,6),6-(1,6),48-(8,8,8,8)]
    83       8.818278       8.818278       8.818278    8[6-(6,8),48-(7,8,8,8)]
    84        3.02338        3.02338        3.02338    8[6-(6,8),48-(7,8,8,8)]
    85      10.524304      10.524304      10.524304    8[6-(6,8),48-(7,8,8,8),48-(7,8,8,8)]
    86       0.156911       0.156911       0.156911    8[6-(6,8)]
    87       5.046272       5.046272       5.046272    8[6-(6,8),48-(7,8,8,8)]
    88       6.795377       6.795377       6.795377    8[6-(6,8),48-(7,8,8,8)]
    89       6.752305       6.752305       6.752305    8[6-(6,8),48-(7,8,8,8),48-(7,8,8,8)]
    90        3.92893        3.92893        3.92893    8[6-(6,8)]
