# Supplementary material for: A collection of forcefield precursors for metal–organic frameworks
Source: RSC Adv. 2019 Nov 13;9(63):36492–507. doi: 10.1039/c9ra07327b (PMC9075174; doi:10.1039/c9ra07327b)
Supplement: RA-009-C9RA07327B-s3019 [file RA-009-C9RA07327B-s3019.txt]

ZASTUK_clean

9.531600    0.000000    0.000000
0.489235    12.817366    0.000000
0.244620    6.408687    14.498576

     1       5.010417       5.010417       5.010417    25[8-(6),8-(6),8-(6),8-(6),8-(6,25),8-(6,25)]
     2       0.244617       0.244617       0.244617    25[8-(6),8-(6),8-(6),8-(6),8-(6,25),8-(6,25)]
     3       2.627518       2.627518       2.627518    25[8-(6),8-(6),8-(6,25),8-(6,25)]
     4       7.637937       7.637937       7.637937    25[8-(6),8-(6),8-(6,25),8-(6,25)]
     5       1.398347       1.398347       1.398347    1[6-(1,6,8)]
     6       1.540447       1.540447       1.540447    1[6-(1,6,8)]
     7       3.297231       3.297231       3.297231    1[6-(6,6)]
     8       3.847001       3.847001       3.847001    1[6-(6,6)]
     9       5.229383       5.229383       5.229383    1[6-(6,6)]
    10       7.045249       7.045249       7.045249    1[6-(1,6,8)]
    11       7.060216       7.060216       7.060216    1[6-(1,6,8)]
    12       5.461469       5.461469       5.461469    1[6-(6,6)]
    13       6.466256       6.466256       6.466256    1[6-(6,6)]
    14       4.359196       4.359196       4.359196    1[6-(6,6)]
    15       4.345927       4.345927       4.345927    1[6-(1,6,8)]
    16       3.714588       3.714588       3.714588    1[6-(1,6,8)]
    17       1.957805       1.957805       1.957805    1[6-(6,6)]
    18       1.408038       1.408038       1.408038    1[6-(6,6)]
    19       0.514888       0.514888       0.514888    1[6-(6,6)]
    20       7.741387       7.741387       7.741387    1[6-(1,6,8)]
    21        7.72642        7.72642        7.72642    1[6-(1,6,8)]
    22       9.325168       9.325168       9.325168    1[6-(6,6)]
    23       8.809616       8.809616       8.809616    1[6-(6,6)]
    24       0.895841       0.895841       0.895841    1[6-(6,6)]
    25       8.867108       8.867108       8.867108    1[6-(1,6,8)]
    26       8.725008       8.725008       8.725008    1[6-(1,6,8)]
    27       6.968224       6.968224       6.968224    1[6-(6,6)]
    28       6.418454       6.418454       6.418454    1[6-(6,6)]
    29       5.036072       5.036072       5.036072    1[6-(6,6)]
    30       3.220206       3.220206       3.220206    1[6-(1,6,8)]
    31       3.205239       3.205239       3.205239    1[6-(1,6,8)]
    32       4.803986       4.803986       4.803986    1[6-(6,6)]
    33       3.799199       3.799199       3.799199    1[6-(6,6)]
    34       5.906259       5.906259       5.906259    1[6-(6,6)]
    35       5.919528       5.919528       5.919528    1[6-(1,6,8)]
    36       6.550867       6.550867       6.550867    1[6-(1,6,8)]
    37        8.30765        8.30765        8.30765    1[6-(6,6)]
    38       8.857417       8.857417       8.857417    1[6-(6,6)]
    39       9.750567       9.750567       9.750567    1[6-(6,6)]
    40       2.524068       2.524068       2.524068    1[6-(1,6,8)]
    41       2.539035       2.539035       2.539035    1[6-(1,6,8)]
    42       0.940287       0.940287       0.940287    1[6-(6,6)]
    43       1.455839       1.455839       1.455839    1[6-(6,6)]
    44       9.369614       9.369614       9.369614    1[6-(6,6)]
    45       1.899313       1.899313       1.899313    6[1-(0),1-(0),6-(8,8),8-(6)]
    46       3.590651       3.590651       3.590651    6[6-(1,6),6-(6,6),8-(6)]
    47       5.421896       5.421896       5.421896    6[6-(1,1,8),8-(25),8-(25)]
    48        4.56912        4.56912        4.56912    6[6-(1,6),6-(6,6),6-(6,8)]
    49       2.562703       2.562703       2.562703    6[6-(1,1,8),8-(25),8-(25,25)]
    50       3.763938       3.763938       3.763938    6[1-(0),6-(1,6),6-(6,8)]
    51       4.423719       4.423719       4.423719    6[1-(0),6-(1,6),6-(6,6)]
    52       5.127194       5.127194       5.127194    6[1-(0),6-(1,6),6-(1,6)]
    53       5.206703       5.206703       5.206703    6[6-(1,6),6-(6,6),6-(6,8)]
    54       6.495131       6.495131       6.495131    6[1-(0),1-(0),6-(8,8),8-(6)]
    55       5.521867       5.521867       5.521867    6[6-(1,6),6-(6,6),8-(6)]
    56       5.228631       5.228631       5.228631    6[1-(0),6-(1,6),6-(6,8)]
    57       6.028007       6.028007       6.028007    6[1-(0),6-(1,6),6-(6,6)]
    58       4.571012       4.571012       4.571012    6[1-(0),6-(1,6),6-(1,6)]
    59       3.355722       3.355722       3.355722    6[1-(0),1-(0),6-(8,8),8-(6)]
    60       1.664384       1.664384       1.664384    6[6-(1,6),6-(6,6),8-(6)]
    61        9.36474        9.36474        9.36474    6[6-(1,1,8),8-(25),8-(25)]
    62       1.175154       1.175154       1.175154    6[6-(1,6),6-(6,6),6-(6,8)]
    63       2.692332       2.692332       2.692332    6[6-(1,1,8),8-(25),8-(25,25)]
    64       1.491097       1.491097       1.491097    6[1-(0),6-(1,6),6-(6,8)]
    65       0.831321       0.831321       0.831321    6[1-(0),6-(1,6),6-(6,6)]
    66       0.617077       0.617077       0.617077    6[1-(0),6-(1,6),6-(1,6)]
    67       9.579934       9.579934       9.579934    6[6-(1,6),6-(6,6),6-(6,8)]
    68       8.291506       8.291506       8.291506    6[1-(0),1-(0),6-(8,8),8-(6)]
    69        9.26477        9.26477        9.26477    6[6-(1,6),6-(6,6),8-(6)]
    70       9.558006       9.558006       9.558006    6[1-(0),6-(1,6),6-(6,8)]
    71       9.247865       9.247865       9.247865    6[1-(0),6-(1,6),6-(6,6)]
    72       0.684026       0.684026       0.684026    6[1-(0),6-(1,6),6-(1,6)]
    73       8.366142       8.366142       8.366142    6[1-(0),1-(0),6-(8,8),8-(6)]
    74       6.674804       6.674804       6.674804    6[6-(1,6),6-(6,6),8-(6)]
    75       4.843559       4.843559       4.843559    6[6-(1,1,8),8-(25),8-(25)]
    76       5.696335       5.696335       5.696335    6[6-(1,6),6-(6,6),6-(6,8)]
    77       7.702752       7.702752       7.702752    6[6-(1,1,8),8-(25),8-(25,25)]
    78       6.501517       6.501517       6.501517    6[1-(0),6-(1,6),6-(6,8)]
    79       5.841736       5.841736       5.841736    6[1-(0),6-(1,6),6-(6,6)]
    80       5.138261       5.138261       5.138261    6[1-(0),6-(1,6),6-(1,6)]
    81       5.058752       5.058752       5.058752    6[6-(1,6),6-(6,6),6-(6,8)]
    82       3.770324       3.770324       3.770324    6[1-(0),1-(0),6-(8,8),8-(6)]
    83       4.743588       4.743588       4.743588    6[6-(1,6),6-(6,6),8-(6)]
    84       5.036824       5.036824       5.036824    6[1-(0),6-(1,6),6-(6,8)]
    85       4.237448       4.237448       4.237448    6[1-(0),6-(1,6),6-(6,6)]
    86       5.694443       5.694443       5.694443    6[1-(0),6-(1,6),6-(1,6)]
    87       6.909733       6.909733       6.909733    6[1-(0),1-(0),6-(8,8),8-(6)]
    88       8.601071       8.601071       8.601071    6[6-(1,6),6-(6,6),8-(6)]
    89       0.900715       0.900715       0.900715    6[6-(1,1,8),8-(25),8-(25)]
    90       9.090301       9.090301       9.090301    6[6-(1,6),6-(6,6),6-(6,8)]
    91       7.573123       7.573123       7.573123    6[6-(1,1,8),8-(25),8-(25,25)]
    92       8.774358       8.774358       8.774358    6[1-(0),6-(1,6),6-(6,8)]
    93       9.434134       9.434134       9.434134    6[1-(0),6-(1,6),6-(6,6)]
    94       9.648378       9.648378       9.648378    6[1-(0),6-(1,6),6-(1,6)]
    95       0.685521       0.685521       0.685521    6[6-(1,6),6-(6,6),6-(6,8)]
    96       1.973949       1.973949       1.973949    6[1-(0),1-(0),6-(8,8),8-(6)]
    97       1.000685       1.000685       1.000685    6[6-(1,6),6-(6,6),8-(6)]
    98       0.707449       0.707449       0.707449    6[1-(0),6-(1,6),6-(6,8)]
    99        1.01759        1.01759        1.01759    6[1-(0),6-(1,6),6-(6,6)]
   100       9.581429       9.581429       9.581429    6[1-(0),6-(1,6),6-(1,6)]
   101       5.867708       5.867708       5.867708    8[6-(6,8),25-(8,8,8,8,8)]
   102       3.721418       3.721418       3.721418    8[6-(6,8),25-(8,8,8,8,8)]
   103       3.013894       3.013894       3.013894    8[6-(1,1,6),6-(6,6)]
   104       1.809727       1.809727       1.809727    8[6-(6,8),25-(8,8,8),25-(8,8,8,8,8)]
   105       4.219294       4.219294       4.219294    8[6-(6,8),25-(8,8,8)]
   106       6.081023       6.081023       6.081023    8[6-(1,1,6),6-(6,6)]
   107       8.918928       8.918928       8.918928    8[6-(6,8),25-(8,8,8,8,8)]
   108       1.533617       1.533617       1.533617    8[6-(6,8),25-(8,8,8,8,8)]
   109       2.730381       2.730381       2.730381    8[6-(1,1,6),6-(6,6)]
   110       3.445309       3.445309       3.445309    8[6-(6,8),25-(8,8,8),25-(8,8,8,8,8)]
   111       1.035742       1.035742       1.035742    8[6-(6,8),25-(8,8,8)]
   112       8.705614       8.705614       8.705614    8[6-(1,1,6),6-(6,6)]
   113       4.397747       4.397747       4.397747    8[6-(6,8),25-(8,8,8,8,8)]
   114       6.544037       6.544037       6.544037    8[6-(6,8),25-(8,8,8,8,8)]
   115       7.251561       7.251561       7.251561    8[6-(1,1,6),6-(6,6)]
   116       8.455728       8.455728       8.455728    8[6-(6,8),25-(8,8,8),25-(8,8,8,8,8)]
   117       6.046161       6.046161       6.046161    8[6-(6,8),25-(8,8,8)]
   118       4.184432       4.184432       4.184432    8[6-(1,1,6),6-(6,6)]
   119       1.346527       1.346527       1.346527    8[6-(6,8),25-(8,8,8,8,8)]
   120       8.731838       8.731838       8.731838    8[6-(6,8),25-(8,8,8,8,8)]
   121       7.535074       7.535074       7.535074    8[6-(1,1,6),6-(6,6)]
   122       6.820146       6.820146       6.820146    8[6-(6,8),25-(8,8,8),25-(8,8,8,8,8)]
   123       9.229713       9.229713       9.229713    8[6-(6,8),25-(8,8,8)]
   124       1.559841       1.559841       1.559841    8[6-(1,1,6),6-(6,6)]
