# Supplementary material for: A collection of forcefield precursors for metal–organic frameworks
Source: RSC Adv. 2019 Nov 13;9(63):36492–507. doi: 10.1039/c9ra07327b (PMC9075174; doi:10.1039/c9ra07327b)
Supplement: RA-009-C9RA07327B-s3020 [file RA-009-C9RA07327B-s3020.txt]

ZAVMIU_clean

13.618000    0.000000    0.000000
0.000000    13.664000    0.000000
0.000000    -6.003883    15.855330

     1       2.579794       2.579794       2.579794    25[8-(6),8-(6)]
     2       3.871734       3.871734       3.871734    25[8-(6),8-(6)]
     3       9.388794       9.388794       9.388794    25[8-(6),8-(6)]
     4      10.680734      10.680734      10.680734    25[8-(6),8-(6)]
     5      11.038206      11.038206      11.038206    25[8-(6),8-(6)]
     6       9.746266       9.746266       9.746266    25[8-(6),8-(6)]
     7       4.229206       4.229206       4.229206    25[8-(6),8-(6)]
     8       2.937266       2.937266       2.937266    25[8-(6),8-(6)]
     9       7.167017       7.167017       7.167017    44[8-(6),8-(6),8-(6),8-(6),44-(8,8,8,8)]
    10       1.059753       1.059753       1.059753    44[8-(6),8-(6),8-(6),8-(6),8-(6),44-(8,8,8,8,8)]
    11       6.836508       6.836508       6.836508    44[8-(6),8-(6),8-(6),8-(6),8-(6),44-(8,8,8,8,8)]
    12       0.358017       0.358017       0.358017    44[8-(6),8-(6),8-(6),8-(6),44-(8,8,8,8)]
    13       7.868753       7.868753       7.868753    44[8-(6),8-(6),8-(6),8-(6),8-(6),44-(8,8,8,8,8)]
    14       0.027508       0.027508       0.027508    44[8-(6),8-(6),8-(6),8-(6),8-(6),44-(8,8,8,8,8)]
    15       6.450983       6.450983       6.450983    44[8-(6),8-(6),8-(6),8-(6),44-(8,8,8,8)]
    16      12.558247      12.558247      12.558247    44[8-(6),8-(6),8-(6),8-(6),8-(6),44-(8,8,8,8,8)]
    17       6.781492       6.781492       6.781492    44[8-(6),8-(6),8-(6),8-(6),8-(6),44-(8,8,8,8,8)]
    18      13.259983      13.259983      13.259983    44[8-(6),8-(6),8-(6),8-(6),44-(8,8,8,8)]
    19       5.749247       5.749247       5.749247    44[8-(6),8-(6),8-(6),8-(6),8-(6),44-(8,8,8,8,8)]
    20      -0.027508      -0.027508      -0.027508    44[8-(6),8-(6),8-(6),8-(6),8-(6),44-(8,8,8,8,8)]
    21       6.912497       6.912497       6.912497    6[8-(44),8-(44),8-(44)]
    22       4.286946       4.286946       4.286946    6[8-(44),8-(44),8-(44)]
    23      13.007914      13.007914      13.007914    6[8-(25),8-(44),8-(44)]
    24       0.717669       0.717669       0.717669    6[8-(25),8-(44),8-(44)]
    25       5.063172       5.063172       5.063172    6[8-(25),8-(44),8-(44)]
    26       8.870765       8.870765       8.870765    6[8-(25),8-(44),8-(44)]
    27       0.103497       0.103497       0.103497    6[8-(44),8-(44),8-(44)]
    28      11.095946      11.095946      11.095946    6[8-(44),8-(44),8-(44)]
    29       6.198914       6.198914       6.198914    6[8-(25),8-(44),8-(44)]
    30       7.526669       7.526669       7.526669    6[8-(25),8-(44),8-(44)]
    31      11.872172      11.872172      11.872172    6[8-(25),8-(44),8-(44)]
    32       2.061765       2.061765       2.061765    6[8-(25),8-(44),8-(44)]
    33       6.705503       6.705503       6.705503    6[8-(44),8-(44),8-(44)]
    34       9.331054       9.331054       9.331054    6[8-(44),8-(44),8-(44)]
    35       0.610086       0.610086       0.610086    6[8-(25),8-(44),8-(44)]
    36      12.900331      12.900331      12.900331    6[8-(25),8-(44),8-(44)]
    37       8.554828       8.554828       8.554828    6[8-(25),8-(44),8-(44)]
    38       4.747235       4.747235       4.747235    6[8-(25),8-(44),8-(44)]
    39      13.514503      13.514503      13.514503    6[8-(44),8-(44),8-(44)]
    40       2.522054       2.522054       2.522054    6[8-(44),8-(44),8-(44)]
    41       7.419086       7.419086       7.419086    6[8-(25),8-(44),8-(44)]
    42       6.091331       6.091331       6.091331    6[8-(25),8-(44),8-(44)]
    43       1.745828       1.745828       1.745828    6[8-(25),8-(44),8-(44)]
    44      11.556235      11.556235      11.556235    6[8-(25),8-(44),8-(44)]
    45       7.233882       7.233882       7.233882    8[6-(8,8),44-(8,8,8,44)]
    46       6.535278       6.535278       6.535278    8[6-(8,8),44-(8,8,8,44)]
    47       6.968331       6.968331       6.968331    8[6-(8,8),44-(8,8,8,8,44)]
    48        5.25791        5.25791        5.25791    8[6-(8,8),44-(8,8,8,44)]
    49       4.525261       4.525261       4.525261    8[6-(8,8),44-(8,8,8,44)]
    50       3.113075       3.113075       3.113075    8[6-(8,8),44-(8,8,8,8,44)]
    51       0.614172       0.614172       0.614172    8[6-(8,8),44-(8,8,8,8,44)]
    52      12.118658      12.118658      12.118658    8[6-(8,8),44-(8,8,8,8,44)]
    53      12.704232      12.704232      12.704232    8[6-(8,8),25-(8)]
    54        1.59603        1.59603        1.59603    8[6-(8,8),44-(8,8,8,8,44)]
    55      13.101878      13.101878      13.101878    8[6-(8,8),44-(8,8,8,8,44)]
    56       1.034968       1.034968       1.034968    8[6-(8,8),25-(8)]
    57        5.51529        5.51529        5.51529    8[6-(8,8),44-(8,8,8,8,44)]
    58       4.243369       4.243369       4.243369    8[6-(8,8),25-(8)]
    59       5.463542       5.463542       5.463542    8[6-(8,8),44-(8,8,8,8,44)]
    60       8.402306       8.402306       8.402306    8[6-(8,8),44-(8,8,8,8,44)]
    61       8.320598       8.320598       8.320598    8[6-(8,8),44-(8,8,8,8,44)]
    62       9.855347       9.855347       9.855347    8[6-(8,8),25-(8)]
    63       0.424882       0.424882       0.424882    8[6-(8,8),44-(8,8,8,44)]
    64      13.344278      13.344278      13.344278    8[6-(8,8),44-(8,8,8,44)]
    65       0.159331       0.159331       0.159331    8[6-(8,8),44-(8,8,8,8,44)]
    66       12.06691       12.06691       12.06691    8[6-(8,8),44-(8,8,8,44)]
    67      11.334261      11.334261      11.334261    8[6-(8,8),44-(8,8,8,44)]
    68       9.922075       9.922075       9.922075    8[6-(8,8),44-(8,8,8,8,44)]
    69       7.423172       7.423172       7.423172    8[6-(8,8),44-(8,8,8,8,44)]
    70       5.309658       5.309658       5.309658    8[6-(8,8),44-(8,8,8,8,44)]
    71       5.895232       5.895232       5.895232    8[6-(8,8),25-(8)]
    72        8.40503        8.40503        8.40503    8[6-(8,8),44-(8,8,8,8,44)]
    73       6.292878       6.292878       6.292878    8[6-(8,8),44-(8,8,8,8,44)]
    74       7.843968       7.843968       7.843968    8[6-(8,8),25-(8)]
    75       12.32429       12.32429       12.32429    8[6-(8,8),44-(8,8,8,8,44)]
    76      11.052369      11.052369      11.052369    8[6-(8,8),25-(8)]
    77      12.272542      12.272542      12.272542    8[6-(8,8),44-(8,8,8,8,44)]
    78       1.593306       1.593306       1.593306    8[6-(8,8),44-(8,8,8,8,44)]
    79       1.511598       1.511598       1.511598    8[6-(8,8),44-(8,8,8,8,44)]
    80       3.046347       3.046347       3.046347    8[6-(8,8),25-(8)]
    81       6.384118       6.384118       6.384118    8[6-(8,8),44-(8,8,8,44)]
    82       7.082722       7.082722       7.082722    8[6-(8,8),44-(8,8,8,44)]
    83       6.649669       6.649669       6.649669    8[6-(8,8),44-(8,8,8,8,44)]
    84        8.36009        8.36009        8.36009    8[6-(8,8),44-(8,8,8,44)]
    85       9.092739       9.092739       9.092739    8[6-(8,8),44-(8,8,8,44)]
    86      10.504925      10.504925      10.504925    8[6-(8,8),44-(8,8,8,8,44)]
    87      13.003828      13.003828      13.003828    8[6-(8,8),44-(8,8,8,8,44)]
    88       1.499342       1.499342       1.499342    8[6-(8,8),44-(8,8,8,8,44)]
    89       0.913768       0.913768       0.913768    8[6-(8,8),25-(8)]
    90       12.02197       12.02197       12.02197    8[6-(8,8),44-(8,8,8,8,44)]
    91       0.516122       0.516122       0.516122    8[6-(8,8),44-(8,8,8,8,44)]
    92      12.583032      12.583032      12.583032    8[6-(8,8),25-(8)]
    93        8.10271        8.10271        8.10271    8[6-(8,8),44-(8,8,8,8,44)]
    94       9.374631       9.374631       9.374631    8[6-(8,8),25-(8)]
    95       8.154458       8.154458       8.154458    8[6-(8,8),44-(8,8,8,8,44)]
    96       5.215694       5.215694       5.215694    8[6-(8,8),44-(8,8,8,8,44)]
    97       5.297402       5.297402       5.297402    8[6-(8,8),44-(8,8,8,8,44)]
    98       3.762653       3.762653       3.762653    8[6-(8,8),25-(8)]
    99      13.193118      13.193118      13.193118    8[6-(8,8),44-(8,8,8,44)]
   100       0.273722       0.273722       0.273722    8[6-(8,8),44-(8,8,8,44)]
   101      13.458669      13.458669      13.458669    8[6-(8,8),44-(8,8,8,8,44)]
   102        1.55109        1.55109        1.55109    8[6-(8,8),44-(8,8,8,44)]
   103       2.283739       2.283739       2.283739    8[6-(8,8),44-(8,8,8,44)]
   104       3.695925       3.695925       3.695925    8[6-(8,8),44-(8,8,8,8,44)]
   105       6.194828       6.194828       6.194828    8[6-(8,8),44-(8,8,8,8,44)]
   106       8.308342       8.308342       8.308342    8[6-(8,8),44-(8,8,8,8,44)]
   107       7.722768       7.722768       7.722768    8[6-(8,8),25-(8)]
   108        5.21297        5.21297        5.21297    8[6-(8,8),44-(8,8,8,8,44)]
   109       7.325122       7.325122       7.325122    8[6-(8,8),44-(8,8,8,8,44)]
   110       5.774032       5.774032       5.774032    8[6-(8,8),25-(8)]
   111        1.29371        1.29371        1.29371    8[6-(8,8),44-(8,8,8,8,44)]
   112       2.565631       2.565631       2.565631    8[6-(8,8),25-(8)]
   113       1.345458       1.345458       1.345458    8[6-(8,8),44-(8,8,8,8,44)]
   114      12.024694      12.024694      12.024694    8[6-(8,8),44-(8,8,8,8,44)]
   115      12.106402      12.106402      12.106402    8[6-(8,8),44-(8,8,8,8,44)]
   116      10.571653      10.571653      10.571653    8[6-(8,8),25-(8)]
