# Supplementary material for: A collection of forcefield precursors for metal–organic frameworks
Source: RSC Adv. 2019 Nov 13;9(63):36492–507. doi: 10.1039/c9ra07327b (PMC9075174; doi:10.1039/c9ra07327b)
Supplement: RA-009-C9RA07327B-s3021 [file RA-009-C9RA07327B-s3021.txt]

ZAXQUM_charged

14.639000    0.000000    0.000000
0.000000    14.639000    0.000000
0.000000    0.000000    20.056000

     1         7.3195         7.3195         7.3195    29[7-(6,6),7-(6,6),7-(6,6),7-(6,6)]
     2            0.0            0.0            0.0    29[7-(6,6),7-(6,6),7-(6,6),7-(6,6)]
     3            0.0            0.0            0.0    29[7-(6,6),7-(6,6),7-(6,6),7-(6,6)]
     4         7.3195         7.3195         7.3195    29[7-(6,6),7-(6,6),7-(6,6),7-(6,6)]
     5       10.97925       10.97925       10.97925    29[7-(6,6),7-(6,6),7-(6,6),7-(6,6)]
     6        3.65975        3.65975        3.65975    29[7-(6,6),7-(6,6),7-(6,6),7-(6,6)]
     7        3.65975        3.65975        3.65975    29[7-(6,6),7-(6,6),7-(6,6),7-(6,6)]
     8       10.97925       10.97925       10.97925    29[7-(6,6),7-(6,6),7-(6,6),7-(6,6)]
     9       8.162706       8.162706       8.162706    1[6-(6,7)]
    10       6.540705       6.540705       6.540705    1[6-(6,7)]
    11      10.191672      10.191672      10.191672    1[6-(6,7)]
    12      11.907363      11.907363      11.907363    1[6-(6,6)]
    13      11.639469      11.639469      11.639469    1[6-(6,6)]
    14      13.795794      13.795794      13.795794    1[6-(6,7)]
    15       0.778795       0.778795       0.778795    1[6-(6,7)]
    16      11.766828      11.766828      11.766828    1[6-(6,7)]
    17      10.051137      10.051137      10.051137    1[6-(6,6)]
    18      10.319031      10.319031      10.319031    1[6-(6,6)]
    19       4.236527       4.236527       4.236527    1[6-(6,7)]
    20       3.555813       3.555813       3.555813    1[6-(6,7)]
    21      13.697712      13.697712      13.697712    1[6-(6,7)]
    22      14.258386      14.258386      14.258386    1[6-(6,6)]
    23       1.359963       1.359963       1.359963    1[6-(6,6)]
    24       3.082973       3.082973       3.082973    1[6-(6,7)]
    25       3.763687       3.763687       3.763687    1[6-(6,7)]
    26       8.260788       8.260788       8.260788    1[6-(6,7)]
    27       7.700114       7.700114       7.700114    1[6-(6,6)]
    28       5.959537       5.959537       5.959537    1[6-(6,6)]
    29       6.476294       6.476294       6.476294    1[6-(6,7)]
    30       8.098295       8.098295       8.098295    1[6-(6,7)]
    31       4.447328       4.447328       4.447328    1[6-(6,7)]
    32       2.731637       2.731637       2.731637    1[6-(6,6)]
    33       2.999531       2.999531       2.999531    1[6-(6,6)]
    34       0.843206       0.843206       0.843206    1[6-(6,7)]
    35      13.860205      13.860205      13.860205    1[6-(6,7)]
    36       2.872172       2.872172       2.872172    1[6-(6,7)]
    37       4.587863       4.587863       4.587863    1[6-(6,6)]
    38       4.319969       4.319969       4.319969    1[6-(6,6)]
    39      10.402473      10.402473      10.402473    1[6-(6,7)]
    40      11.083187      11.083187      11.083187    1[6-(6,7)]
    41       0.941288       0.941288       0.941288    1[6-(6,7)]
    42       0.380614       0.380614       0.380614    1[6-(6,6)]
    43      13.279037      13.279037      13.279037    1[6-(6,6)]
    44      11.556027      11.556027      11.556027    1[6-(6,7)]
    45      10.875313      10.875313      10.875313    1[6-(6,7)]
    46       6.378212       6.378212       6.378212    1[6-(6,7)]
    47       6.938886       6.938886       6.938886    1[6-(6,6)]
    48       8.679463       8.679463       8.679463    1[6-(6,6)]
    49       6.476294       6.476294       6.476294    1[6-(6,7)]
    50       8.098295       8.098295       8.098295    1[6-(6,7)]
    51       4.447328       4.447328       4.447328    1[6-(6,7)]
    52       2.731637       2.731637       2.731637    1[6-(6,6)]
    53       2.999531       2.999531       2.999531    1[6-(6,6)]
    54       0.843206       0.843206       0.843206    1[6-(6,7)]
    55      13.860205      13.860205      13.860205    1[6-(6,7)]
    56       2.872172       2.872172       2.872172    1[6-(6,7)]
    57       4.587863       4.587863       4.587863    1[6-(6,6)]
    58       4.319969       4.319969       4.319969    1[6-(6,6)]
    59      10.402473      10.402473      10.402473    1[6-(6,7)]
    60      11.083187      11.083187      11.083187    1[6-(6,7)]
    61       0.941288       0.941288       0.941288    1[6-(6,7)]
    62       0.380614       0.380614       0.380614    1[6-(6,6)]
    63      13.279037      13.279037      13.279037    1[6-(6,6)]
    64      11.556027      11.556027      11.556027    1[6-(6,7)]
    65      10.875313      10.875313      10.875313    1[6-(6,7)]
    66       6.378212       6.378212       6.378212    1[6-(6,7)]
    67       6.938886       6.938886       6.938886    1[6-(6,6)]
    68       8.679463       8.679463       8.679463    1[6-(6,6)]
    69       8.162706       8.162706       8.162706    1[6-(6,7)]
    70       6.540705       6.540705       6.540705    1[6-(6,7)]
    71      10.191672      10.191672      10.191672    1[6-(6,7)]
    72      11.907363      11.907363      11.907363    1[6-(6,6)]
    73      11.639469      11.639469      11.639469    1[6-(6,6)]
    74      13.795794      13.795794      13.795794    1[6-(6,7)]
    75       0.778795       0.778795       0.778795    1[6-(6,7)]
    76      11.766828      11.766828      11.766828    1[6-(6,7)]
    77      10.051137      10.051137      10.051137    1[6-(6,6)]
    78      10.319031      10.319031      10.319031    1[6-(6,6)]
    79       4.236527       4.236527       4.236527    1[6-(6,7)]
    80       3.555813       3.555813       3.555813    1[6-(6,7)]
    81      13.697712      13.697712      13.697712    1[6-(6,7)]
    82      14.258386      14.258386      14.258386    1[6-(6,6)]
    83       1.359963       1.359963       1.359963    1[6-(6,6)]
    84       3.082973       3.082973       3.082973    1[6-(6,7)]
    85       3.763687       3.763687       3.763687    1[6-(6,7)]
    86       8.260788       8.260788       8.260788    1[6-(6,7)]
    87       7.700114       7.700114       7.700114    1[6-(6,6)]
    88       5.959537       5.959537       5.959537    1[6-(6,6)]
    89       8.347158       8.347158       8.347158    6[1-(0),6-(1,7),7-(6,29)]
    90       7.364881       7.364881       7.364881    6[1-(0),6-(1,7),7-(6)]
    91      10.056993      10.056993      10.056993    6[1-(0),6-(1,6),7-(6,29)]
    92      11.093434      11.093434      11.093434    6[1-(0),6-(1,6),6-(1,7)]
    93      10.939725      10.939725      10.939725    6[1-(0),6-(1,6),6-(6,7)]
    94       9.742255       9.742255       9.742255    6[6-(1,6),6-(7,7),7-(6,29)]
    95         8.7307         8.7307         8.7307    6[6-(6,7),7-(6),7-(6,29)]
    96      13.611342      13.611342      13.611342    6[1-(0),6-(1,7),7-(6,29)]
    97      14.593619      14.593619      14.593619    6[1-(0),6-(1,7),7-(6)]
    98      11.901507      11.901507      11.901507    6[1-(0),6-(1,6),7-(6,29)]
    99      10.865066      10.865066      10.865066    6[1-(0),6-(1,6),6-(1,7)]
   100      11.018775      11.018775      11.018775    6[1-(0),6-(1,6),6-(6,7)]
   101      12.216246      12.216246      12.216246    6[6-(1,6),6-(7,7),7-(6,29)]
   102        13.2278        13.2278        13.2278    6[6-(6,7),7-(6),7-(6,29)]
   103       3.497257       3.497257       3.497257    6[1-(0),6-(1,7),7-(6,29)]
   104       3.082973       3.082973       3.082973    6[1-(0),6-(1,7),7-(6)]
   105      14.409168      14.409168      14.409168    6[1-(0),6-(1,6),7-(6,29)]
   106       0.109793       0.109793       0.109793    6[1-(0),6-(1,6),6-(1,7)]
   107       1.131595       1.131595       1.131595    6[1-(0),6-(1,6),6-(6,7)]
   108       1.847442       1.847442       1.847442    6[6-(1,6),6-(7,7),7-(6,29)]
   109       1.440478       1.440478       1.440478    6[6-(6,7),7-(6),7-(6,29)]
   110       3.822243       3.822243       3.822243    6[1-(0),6-(1,7),7-(6,29)]
   111       4.236527       4.236527       4.236527    6[1-(0),6-(1,7),7-(6)]
   112       7.549332       7.549332       7.549332    6[1-(0),6-(1,6),7-(6,29)]
   113       7.209708       7.209708       7.209708    6[1-(0),6-(1,6),6-(1,7)]
   114       6.187905       6.187905       6.187905    6[1-(0),6-(1,6),6-(6,7)]
   115       5.472058       5.472058       5.472058    6[6-(1,6),6-(7,7),7-(6,29)]
   116       5.879022       5.879022       5.879022    6[6-(6,7),7-(6),7-(6,29)]
   117       6.291842       6.291842       6.291842    6[1-(0),6-(1,7),7-(6,29)]
   118       7.274119       7.274119       7.274119    6[1-(0),6-(1,7),7-(6)]
   119       4.582007       4.582007       4.582007    6[1-(0),6-(1,6),7-(6,29)]
   120       3.545566       3.545566       3.545566    6[1-(0),6-(1,6),6-(1,7)]
   121       3.699275       3.699275       3.699275    6[1-(0),6-(1,6),6-(6,7)]
   122       4.896746       4.896746       4.896746    6[6-(1,6),6-(7,7),7-(6,29)]
   123         5.9083         5.9083         5.9083    6[6-(6,7),7-(6),7-(6,29)]
   124       1.027658       1.027658       1.027658    6[1-(0),6-(1,7),7-(6,29)]
   125       0.045381       0.045381       0.045381    6[1-(0),6-(1,7),7-(6)]
   126       2.737493       2.737493       2.737493    6[1-(0),6-(1,6),7-(6,29)]
   127       3.773934       3.773934       3.773934    6[1-(0),6-(1,6),6-(1,7)]
   128       3.620225       3.620225       3.620225    6[1-(0),6-(1,6),6-(6,7)]
   129       2.422755       2.422755       2.422755    6[6-(1,6),6-(7,7),7-(6,29)]
   130         1.4112         1.4112         1.4112    6[6-(6,7),7-(6),7-(6,29)]
   131      11.141743      11.141743      11.141743    6[1-(0),6-(1,7),7-(6,29)]
   132      11.556027      11.556027      11.556027    6[1-(0),6-(1,7),7-(6)]
   133       0.229832       0.229832       0.229832    6[1-(0),6-(1,6),7-(6,29)]
   134      14.529208      14.529208      14.529208    6[1-(0),6-(1,6),6-(1,7)]
   135      13.507405      13.507405      13.507405    6[1-(0),6-(1,6),6-(6,7)]
   136      12.791558      12.791558      12.791558    6[6-(1,6),6-(7,7),7-(6,29)]
   137      13.198522      13.198522      13.198522    6[6-(6,7),7-(6),7-(6,29)]
   138      10.816757      10.816757      10.816757    6[1-(0),6-(1,7),7-(6,29)]
   139      10.402473      10.402473      10.402473    6[1-(0),6-(1,7),7-(6)]
   140       7.089668       7.089668       7.089668    6[1-(0),6-(1,6),7-(6,29)]
   141       7.429293       7.429293       7.429293    6[1-(0),6-(1,6),6-(1,7)]
   142       8.451095       8.451095       8.451095    6[1-(0),6-(1,6),6-(6,7)]
   143       9.166942       9.166942       9.166942    6[6-(1,6),6-(7,7),7-(6,29)]
   144       8.759978       8.759978       8.759978    6[6-(6,7),7-(6),7-(6,29)]
   145       6.291842       6.291842       6.291842    6[1-(0),6-(1,7),7-(6,29)]
   146       7.274119       7.274119       7.274119    6[1-(0),6-(1,7),7-(6)]
   147       4.582007       4.582007       4.582007    6[1-(0),6-(1,6),7-(6,29)]
   148       3.545566       3.545566       3.545566    6[1-(0),6-(1,6),6-(1,7)]
   149       3.699275       3.699275       3.699275    6[1-(0),6-(1,6),6-(6,7)]
   150       4.896746       4.896746       4.896746    6[6-(1,6),6-(7,7),7-(6,29)]
   151         5.9083         5.9083         5.9083    6[6-(6,7),7-(6),7-(6,29)]
   152       1.027658       1.027658       1.027658    6[1-(0),6-(1,7),7-(6,29)]
   153       0.045381       0.045381       0.045381    6[1-(0),6-(1,7),7-(6)]
   154       2.737493       2.737493       2.737493    6[1-(0),6-(1,6),7-(6,29)]
   155       3.773934       3.773934       3.773934    6[1-(0),6-(1,6),6-(1,7)]
   156       3.620225       3.620225       3.620225    6[1-(0),6-(1,6),6-(6,7)]
   157       2.422755       2.422755       2.422755    6[6-(1,6),6-(7,7),7-(6,29)]
   158         1.4112         1.4112         1.4112    6[6-(6,7),7-(6),7-(6,29)]
   159      11.141743      11.141743      11.141743    6[1-(0),6-(1,7),7-(6,29)]
   160      11.556027      11.556027      11.556027    6[1-(0),6-(1,7),7-(6)]
   161       0.229832       0.229832       0.229832    6[1-(0),6-(1,6),7-(6,29)]
   162      14.529208      14.529208      14.529208    6[1-(0),6-(1,6),6-(1,7)]
   163      13.507405      13.507405      13.507405    6[1-(0),6-(1,6),6-(6,7)]
   164      12.791558      12.791558      12.791558    6[6-(1,6),6-(7,7),7-(6,29)]
   165      13.198522      13.198522      13.198522    6[6-(6,7),7-(6),7-(6,29)]
   166      10.816757      10.816757      10.816757    6[1-(0),6-(1,7),7-(6,29)]
   167      10.402473      10.402473      10.402473    6[1-(0),6-(1,7),7-(6)]
   168       7.089668       7.089668       7.089668    6[1-(0),6-(1,6),7-(6,29)]
   169       7.429293       7.429293       7.429293    6[1-(0),6-(1,6),6-(1,7)]
   170       8.451095       8.451095       8.451095    6[1-(0),6-(1,6),6-(6,7)]
   171       9.166942       9.166942       9.166942    6[6-(1,6),6-(7,7),7-(6,29)]
   172       8.759978       8.759978       8.759978    6[6-(6,7),7-(6),7-(6,29)]
   173       8.347158       8.347158       8.347158    6[1-(0),6-(1,7),7-(6,29)]
   174       7.364881       7.364881       7.364881    6[1-(0),6-(1,7),7-(6)]
   175      10.056993      10.056993      10.056993    6[1-(0),6-(1,6),7-(6,29)]
   176      11.093434      11.093434      11.093434    6[1-(0),6-(1,6),6-(1,7)]
   177      10.939725      10.939725      10.939725    6[1-(0),6-(1,6),6-(6,7)]
   178       9.742255       9.742255       9.742255    6[6-(1,6),6-(7,7),7-(6,29)]
   179         8.7307         8.7307         8.7307    6[6-(6,7),7-(6),7-(6,29)]
   180      13.611342      13.611342      13.611342    6[1-(0),6-(1,7),7-(6,29)]
   181      14.593619      14.593619      14.593619    6[1-(0),6-(1,7),7-(6)]
   182      11.901507      11.901507      11.901507    6[1-(0),6-(1,6),7-(6,29)]
   183      10.865066      10.865066      10.865066    6[1-(0),6-(1,6),6-(1,7)]
   184      11.018775      11.018775      11.018775    6[1-(0),6-(1,6),6-(6,7)]
   185      12.216246      12.216246      12.216246    6[6-(1,6),6-(7,7),7-(6,29)]
   186        13.2278        13.2278        13.2278    6[6-(6,7),7-(6),7-(6,29)]
   187       3.497257       3.497257       3.497257    6[1-(0),6-(1,7),7-(6,29)]
   188       3.082973       3.082973       3.082973    6[1-(0),6-(1,7),7-(6)]
   189      14.409168      14.409168      14.409168    6[1-(0),6-(1,6),7-(6,29)]
   190       0.109793       0.109793       0.109793    6[1-(0),6-(1,6),6-(1,7)]
   191       1.131595       1.131595       1.131595    6[1-(0),6-(1,6),6-(6,7)]
   192       1.847442       1.847442       1.847442    6[6-(1,6),6-(7,7),7-(6,29)]
   193       1.440478       1.440478       1.440478    6[6-(6,7),7-(6),7-(6,29)]
   194       3.822243       3.822243       3.822243    6[1-(0),6-(1,7),7-(6,29)]
   195       4.236527       4.236527       4.236527    6[1-(0),6-(1,7),7-(6)]
   196       7.549332       7.549332       7.549332    6[1-(0),6-(1,6),7-(6,29)]
   197       7.209708       7.209708       7.209708    6[1-(0),6-(1,6),6-(1,7)]
   198       6.187905       6.187905       6.187905    6[1-(0),6-(1,6),6-(6,7)]
   199       5.472058       5.472058       5.472058    6[6-(1,6),6-(7,7),7-(6,29)]
   200       5.879022       5.879022       5.879022    6[6-(6,7),7-(6),7-(6,29)]
   201       9.528525       9.528525       9.528525    7[6-(1,6),6-(6,6),29-(7,7,7)]
   202       7.527374       7.527374       7.527374    7[6-(1,6),6-(6,7)]
   203       8.901976       8.901976       8.901976    7[6-(1,6),6-(6,7),29-(7,7,7)]
   204      12.429975      12.429975      12.429975    7[6-(1,6),6-(6,6),29-(7,7,7)]
   205      14.431126      14.431126      14.431126    7[6-(1,6),6-(6,7)]
   206      13.056524      13.056524      13.056524    7[6-(1,6),6-(6,7),29-(7,7,7)]
   207       2.904378       2.904378       2.904378    7[6-(1,6),6-(6,6),29-(7,7,7)]
   208       2.055316       2.055316       2.055316    7[6-(1,6),6-(6,7)]
   209       0.402573       0.402573       0.402573    7[6-(1,6),6-(6,7),29-(7,7,7)]
   210       4.415122       4.415122       4.415122    7[6-(1,6),6-(6,6),29-(7,7,7)]
   211       5.264184       5.264184       5.264184    7[6-(1,6),6-(6,7)]
   212       6.916928       6.916928       6.916928    7[6-(1,6),6-(6,7),29-(7,7,7)]
   213       5.110475       5.110475       5.110475    7[6-(1,6),6-(6,6),29-(7,7,7)]
   214       7.111626       7.111626       7.111626    7[6-(1,6),6-(6,7)]
   215       5.737024       5.737024       5.737024    7[6-(1,6),6-(6,7),29-(7,7,7)]
   216       2.209025       2.209025       2.209025    7[6-(1,6),6-(6,6),29-(7,7,7)]
   217       0.207874       0.207874       0.207874    7[6-(1,6),6-(6,7)]
   218       1.582476       1.582476       1.582476    7[6-(1,6),6-(6,7),29-(7,7,7)]
   219      11.734622      11.734622      11.734622    7[6-(1,6),6-(6,6),29-(7,7,7)]
   220      12.583684      12.583684      12.583684    7[6-(1,6),6-(6,7)]
   221      14.236428      14.236428      14.236428    7[6-(1,6),6-(6,7),29-(7,7,7)]
   222      10.223878      10.223878      10.223878    7[6-(1,6),6-(6,6),29-(7,7,7)]
   223       9.374816       9.374816       9.374816    7[6-(1,6),6-(6,7)]
   224       7.722073       7.722073       7.722073    7[6-(1,6),6-(6,7),29-(7,7,7)]
   225       5.110475       5.110475       5.110475    7[6-(1,6),6-(6,6),29-(7,7,7)]
   226       7.111626       7.111626       7.111626    7[6-(1,6),6-(6,7)]
   227       5.737024       5.737024       5.737024    7[6-(1,6),6-(6,7),29-(7,7,7)]
   228       2.209025       2.209025       2.209025    7[6-(1,6),6-(6,6),29-(7,7,7)]
   229       0.207874       0.207874       0.207874    7[6-(1,6),6-(6,7)]
   230       1.582476       1.582476       1.582476    7[6-(1,6),6-(6,7),29-(7,7,7)]
   231      11.734622      11.734622      11.734622    7[6-(1,6),6-(6,6),29-(7,7,7)]
   232      12.583684      12.583684      12.583684    7[6-(1,6),6-(6,7)]
   233      14.236428      14.236428      14.236428    7[6-(1,6),6-(6,7),29-(7,7,7)]
   234      10.223878      10.223878      10.223878    7[6-(1,6),6-(6,6),29-(7,7,7)]
   235       9.374816       9.374816       9.374816    7[6-(1,6),6-(6,7)]
   236       7.722073       7.722073       7.722073    7[6-(1,6),6-(6,7),29-(7,7,7)]
   237       9.528525       9.528525       9.528525    7[6-(1,6),6-(6,6),29-(7,7,7)]
   238       7.527374       7.527374       7.527374    7[6-(1,6),6-(6,7)]
   239       8.901976       8.901976       8.901976    7[6-(1,6),6-(6,7),29-(7,7,7)]
   240      12.429975      12.429975      12.429975    7[6-(1,6),6-(6,6),29-(7,7,7)]
   241      14.431126      14.431126      14.431126    7[6-(1,6),6-(6,7)]
   242      13.056524      13.056524      13.056524    7[6-(1,6),6-(6,7),29-(7,7,7)]
   243       2.904378       2.904378       2.904378    7[6-(1,6),6-(6,6),29-(7,7,7)]
   244       2.055316       2.055316       2.055316    7[6-(1,6),6-(6,7)]
   245       0.402573       0.402573       0.402573    7[6-(1,6),6-(6,7),29-(7,7,7)]
   246       4.415122       4.415122       4.415122    7[6-(1,6),6-(6,6),29-(7,7,7)]
   247       5.264184       5.264184       5.264184    7[6-(1,6),6-(6,7)]
   248       6.916928       6.916928       6.916928    7[6-(1,6),6-(6,7),29-(7,7,7)]
   249       10.97925       10.97925       10.97925    5[9-(0),9-(0),9-(0),9-(0)]
   250        3.65975        3.65975        3.65975    5[9-(0),9-(0),9-(0),9-(0)]
   251        3.65975        3.65975        3.65975    5[9-(0),9-(0),9-(0),9-(0)]
   252       10.97925       10.97925       10.97925    5[9-(0),9-(0),9-(0),9-(0)]
   253        7.64595        7.64595        7.64595    5[9-(0),9-(0),9-(0),9-(0)]
   254       14.31255       14.31255       14.31255    5[9-(0),9-(0),9-(0),9-(0)]
   255       14.31255       14.31255       14.31255    5[9-(0),9-(0),9-(0),9-(0)]
   256        7.64595        7.64595        7.64595    5[9-(0),9-(0),9-(0),9-(0)]
   257        6.99305        6.99305        6.99305    5[9-(0),9-(0),9-(0),9-(0)]
   258        0.32645        0.32645        0.32645    5[9-(0),9-(0),9-(0),9-(0)]
   259        0.32645        0.32645        0.32645    5[9-(0),9-(0),9-(0),9-(0)]
   260        6.99305        6.99305        6.99305    5[9-(0),9-(0),9-(0),9-(0)]
   261       10.66012       10.66012       10.66012    9[5-(9,9,9)]
   262       11.29838       11.29838       11.29838    9[5-(9,9,9)]
   263        9.92085        9.92085        9.92085    9[5-(9,9,9)]
   264       12.03765       12.03765       12.03765    9[5-(9,9,9)]
   265        4.71815        4.71815        4.71815    9[5-(9,9,9)]
   266        2.60135        2.60135        2.60135    9[5-(9,9,9)]
   267        3.97888        3.97888        3.97888    9[5-(9,9,9)]
   268        3.34062        3.34062        3.34062    9[5-(9,9,9)]
   269        3.97888        3.97888        3.97888    9[5-(9,9,9)]
   270        3.34062        3.34062        3.34062    9[5-(9,9,9)]
   271        4.71815        4.71815        4.71815    9[5-(9,9,9)]
   272        2.60135        2.60135        2.60135    9[5-(9,9,9)]
   273        9.92085        9.92085        9.92085    9[5-(9,9,9)]
   274       12.03765       12.03765       12.03765    9[5-(9,9,9)]
   275       10.66012       10.66012       10.66012    9[5-(9,9,9)]
   276       11.29838       11.29838       11.29838    9[5-(9,9,9)]
   277       6.363573       6.363573       6.363573    9[5-(9,9,9)]
   278       7.968008       7.968008       7.968008    9[5-(9,9,9)]
   279       8.395467       8.395467       8.395467    9[5-(9,9,9)]
   280       8.088048       8.088048       8.088048    9[5-(9,9,9)]
   281       0.955927       0.955927       0.955927    9[5-(9,9,9)]
   282      13.990492      13.990492      13.990492    9[5-(9,9,9)]
   283      13.563034      13.563034      13.563034    9[5-(9,9,9)]
   284      13.870453      13.870453      13.870453    9[5-(9,9,9)]
   285      13.990492      13.990492      13.990492    9[5-(9,9,9)]
   286       0.955927       0.955927       0.955927    9[5-(9,9,9)]
   287      13.563034      13.563034      13.563034    9[5-(9,9,9)]
   288      13.870453      13.870453      13.870453    9[5-(9,9,9)]
   289       7.968008       7.968008       7.968008    9[5-(9,9,9)]
   290       6.363573       6.363573       6.363573    9[5-(9,9,9)]
   291       8.395467       8.395467       8.395467    9[5-(9,9,9)]
   292       8.088048       8.088048       8.088048    9[5-(9,9,9)]
   293       8.275427       8.275427       8.275427    9[5-(9,9,9)]
   294       6.670992       6.670992       6.670992    9[5-(9,9,9)]
   295       6.243534       6.243534       6.243534    9[5-(9,9,9)]
   296       6.550953       6.550953       6.550953    9[5-(9,9,9)]
   297      13.683073      13.683073      13.683073    9[5-(9,9,9)]
   298       0.648508       0.648508       0.648508    9[5-(9,9,9)]
   299       1.075967       1.075967       1.075967    9[5-(9,9,9)]
   300       0.768548       0.768548       0.768548    9[5-(9,9,9)]
   301       0.648508       0.648508       0.648508    9[5-(9,9,9)]
   302      13.683073      13.683073      13.683073    9[5-(9,9,9)]
   303       1.075967       1.075967       1.075967    9[5-(9,9,9)]
   304       0.768548       0.768548       0.768548    9[5-(9,9,9)]
   305       6.670992       6.670992       6.670992    9[5-(9,9,9)]
   306       8.275427       8.275427       8.275427    9[5-(9,9,9)]
   307       6.243534       6.243534       6.243534    9[5-(9,9,9)]
   308       6.550953       6.550953       6.550953    9[5-(9,9,9)]
