# Supplementary material for: A collection of forcefield precursors for metal–organic frameworks
Source: RSC Adv. 2019 Nov 13;9(63):36492–507. doi: 10.1039/c9ra07327b (PMC9075174; doi:10.1039/c9ra07327b)
Supplement: RA-009-C9RA07327B-s3022 [file RA-009-C9RA07327B-s3022.txt]

ZAZBUZ_clean

6.605000    0.000000    0.000000
2.100107    10.234553    0.000000
3.165887    4.653211    9.553573

     1       1.582944       1.582944       1.582944    29[8-(6),8-(6),8-(6),8-(6)]
     2       4.885444       4.885444       4.885444    29[8-(6),8-(6)]
     3       6.812503       6.812503       6.812503    1[6-(6,6)]
     4       3.729445       3.729445       3.729445    1[6-(6,6)]
     5        5.15806        5.15806        5.15806    1[6-(6,6)]
     6       9.916206       9.916206       9.916206    1[6-(6,6)]
     7       5.058491       5.058491       5.058491    1[6-(6,6)]
     8       8.141549       8.141549       8.141549    1[6-(6,6)]
     9       6.712934       6.712934       6.712934    1[6-(6,6)]
    10       1.954788       1.954788       1.954788    1[6-(6,6)]
    11       5.299793       5.299793       5.299793    6[6-(6,6),8-(29),8-(29)]
    12       4.260347       4.260347       4.260347    6[6-(6,6),8-(0),8-(29)]
    13       6.456228       6.456228       6.456228    6[1-(0),6-(1,6),6-(6,6)]
    14       3.183269       3.183269       3.183269    6[6-(1,6),6-(1,6),6-(8,8)]
    15       5.143159       5.143159       5.143159    6[6-(1,6),6-(1,6),6-(8,8)]
    16       4.627225       4.627225       4.627225    6[1-(0),6-(1,6),6-(6,6)]
    17        4.34733        4.34733        4.34733    6[1-(0),6-(1,6),6-(6,6)]
    18      10.711587      10.711587      10.711587    6[1-(0),6-(1,6),6-(6,6)]
    19       6.571201       6.571201       6.571201    6[6-(6,6),8-(29),8-(29)]
    20       7.610647       7.610647       7.610647    6[6-(6,6),8-(0),8-(29)]
    21       5.414766       5.414766       5.414766    6[1-(0),6-(1,6),6-(6,6)]
    22       6.587618       6.587618       6.587618    6[6-(1,6),6-(1,6),6-(8,8)]
    23       6.727835       6.727835       6.727835    6[6-(1,6),6-(1,6),6-(8,8)]
    24       7.243769       7.243769       7.243769    6[1-(0),6-(1,6),6-(6,6)]
    25       7.523664       7.523664       7.523664    6[1-(0),6-(1,6),6-(6,6)]
    26       1.159407       1.159407       1.159407    6[1-(0),6-(1,6),6-(6,6)]
    27       4.321128       4.321128       4.321128    8[6-(6,8),29-(8)]
    28       4.803471       4.803471       4.803471    8[6-(6,8),29-(8,8,8)]
    29       4.204496       4.204496       4.204496    8[6-(6,8),29-(8,8,8)]
    30       9.644391       9.644391       9.644391    8[6-(6,8)]
    31       7.549866       7.549866       7.549866    8[6-(6,8),29-(8)]
    32       7.067523       7.067523       7.067523    8[6-(6,8),29-(8,8,8)]
    33       1.061498       1.061498       1.061498    8[6-(6,8),29-(8,8,8)]
    34       2.226603       2.226603       2.226603    8[6-(6,8)]
