# Supplementary material for: A collection of forcefield precursors for metal–organic frameworks
Source: RSC Adv. 2019 Nov 13;9(63):36492–507. doi: 10.1039/c9ra07327b (PMC9075174; doi:10.1039/c9ra07327b)
Supplement: RA-009-C9RA07327B-s3023 [file RA-009-C9RA07327B-s3023.txt]

ZEBMAW_clean

14.534500    0.000000    0.000000
5.761239    13.343906    0.000000
2.952877    1.941438    21.649062

     1      14.976324      14.976324      14.976324    58[8-(6),8-(6),8-(6),8-(6),8-(6),8-(6),8-(6,58),8-(6,58)]
     2       6.065891       6.065891       6.065891    58[8-(6),8-(6),8-(6),8-(6),8-(6),8-(6),8-(6,58),8-(6,58)]
     3       8.272292       8.272292       8.272292    58[8-(6),8-(6),8-(6),8-(6),8-(6),8-(6),8-(6,58),8-(6,58)]
     4      17.182725      17.182725      17.182725    58[8-(6),8-(6),8-(6),8-(6),8-(6),8-(6),8-(6,58),8-(6,58)]
     5      16.432468      16.432468      16.432468    14[6-(6,6),6-(6,6),6-(6,6),6-(6,6)]
     6      13.029972      13.029972      13.029972    14[6-(6,6),6-(6,6),6-(6,6),6-(6,6)]
     7       6.816148       6.816148       6.816148    14[6-(6,6),6-(6,6),6-(6,6),6-(6,6)]
     8      10.218644      10.218644      10.218644    14[6-(6,6),6-(6,6),6-(6,6),6-(6,6)]
     9      16.457845      16.457845      16.457845    1[6-(6,6)]
    10      16.608086      16.608086      16.608086    1[6-(6,6)]
    11      16.105237      16.105237      16.105237    1[6-(6,6)]
    12      16.010303      16.010303      16.010303    1[6-(6,6)]
    13      13.548987      13.548987      13.548987    1[6-(6,6)]
    14      11.691009      11.691009      11.691009    1[6-(6,6)]
    15      14.024736      14.024736      14.024736    1[6-(6,6)]
    16      15.893334      15.893334      15.893334    1[6-(6,6)]
    17       3.994747       3.994747       3.994747    1[6-(6,6)]
    18       3.840482       3.840482       3.840482    1[6-(6,6)]
    19      14.651545      14.651545      14.651545    1[6-(6,6)]
    20      14.842325      14.842325      14.842325    1[6-(6,6)]
    21       4.124068       4.124068       4.124068    1[6-(6,6)]
    22       5.978146       5.978146       5.978146    1[6-(6,6)]
    23       5.085209       5.085209       5.085209    1[6-(6,6)]
    24       3.202431       3.202431       3.202431    1[6-(6,6)]
    25      16.098168      16.098168      16.098168    1[8-(6)]
    26       8.590066       8.590066       8.590066    1[6-(6,6)]
    27       7.360916       7.360916       7.360916    1[6-(6,6)]
    28      12.469525      12.469525      12.469525    1[6-(6,6)]
    29      10.746638      10.746638      10.746638    1[6-(6,6)]
    30       13.83963       13.83963       13.83963    1[6-(6,6)]
    31      15.685325      15.685325      15.685325    1[6-(6,6)]
    32      17.536444      17.536444      17.536444    1[6-(6,6)]
    33      15.688901      15.688901      15.688901    1[6-(6,6)]
    34      13.597849      13.597849      13.597849    1[6-(6,6)]
    35      14.076725      14.076725      14.076725    1[6-(6,6)]
    36      11.056317      11.056317      11.056317    1[6-(6,6)]
    37      10.614622      10.614622      10.614622    1[6-(6,6)]
    38      17.858465      17.858465      17.858465    1[6-(6,6)]
    39      18.313509      18.313509      18.313509    1[6-(6,6)]
    40      17.827492      17.827492      17.827492    1[6-(6,6)]
    41      17.430978      17.430978      17.430978    1[6-(6,6)]
    42       9.151528       9.151528       9.151528    1[8-(6)]
    43       6.790771       6.790771       6.790771    1[6-(6,6)]
    44        6.64053        6.64053        6.64053    1[6-(6,6)]
    45       7.143379       7.143379       7.143379    1[6-(6,6)]
    46       7.238313       7.238313       7.238313    1[6-(6,6)]
    47       9.699629       9.699629       9.699629    1[6-(6,6)]
    48      11.557607      11.557607      11.557607    1[6-(6,6)]
    49        9.22388        9.22388        9.22388    1[6-(6,6)]
    50       7.355282       7.355282       7.355282    1[6-(6,6)]
    51      19.253869      19.253869      19.253869    1[6-(6,6)]
    52      19.408134      19.408134      19.408134    1[6-(6,6)]
    53       8.597071       8.597071       8.597071    1[6-(6,6)]
    54       8.406291       8.406291       8.406291    1[6-(6,6)]
    55      19.124548      19.124548      19.124548    1[6-(6,6)]
    56       17.27047       17.27047       17.27047    1[6-(6,6)]
    57      18.163407      18.163407      18.163407    1[6-(6,6)]
    58      20.046185      20.046185      20.046185    1[6-(6,6)]
    59       7.150448       7.150448       7.150448    1[8-(6)]
    60       14.65855       14.65855       14.65855    1[6-(6,6)]
    61        15.8877        15.8877        15.8877    1[6-(6,6)]
    62      10.779091      10.779091      10.779091    1[6-(6,6)]
    63      12.501978      12.501978      12.501978    1[6-(6,6)]
    64       9.408986       9.408986       9.408986    1[6-(6,6)]
    65       7.563291       7.563291       7.563291    1[6-(6,6)]
    66       5.712172       5.712172       5.712172    1[6-(6,6)]
    67       7.559715       7.559715       7.559715    1[6-(6,6)]
    68       9.650767       9.650767       9.650767    1[6-(6,6)]
    69       9.171891       9.171891       9.171891    1[6-(6,6)]
    70      12.192299      12.192299      12.192299    1[6-(6,6)]
    71      12.633994      12.633994      12.633994    1[6-(6,6)]
    72       5.390151       5.390151       5.390151    1[6-(6,6)]
    73       4.935107       4.935107       4.935107    1[6-(6,6)]
    74       5.421124       5.421124       5.421124    1[6-(6,6)]
    75       5.817638       5.817638       5.817638    1[6-(6,6)]
    76      14.097088      14.097088      14.097088    1[8-(6)]
    77      16.155072      16.155072      16.155072    6[6-(6,6),8-(1),8-(58)]
    78      16.193226      16.193226      16.193226    6[6-(1,6),6-(1,6),6-(8,8)]
    79      16.384796      16.384796      16.384796    6[1-(0),6-(1,6),6-(6,6)]
    80       16.46903       16.46903       16.46903    6[1-(0),6-(1,6),6-(6,14)]
    81      16.353974      16.353974      16.353974    6[6-(1,6),6-(1,6),14-(6,6,6)]
    82       16.17936       16.17936       16.17936    6[1-(0),6-(1,6),6-(6,14)]
    83      16.112664      16.112664      16.112664    6[1-(0),6-(1,6),6-(6,6)]
    84      14.939095      14.939095      14.939095    6[6-(1,6),6-(1,6),14-(6,6,6)]
    85       13.65255       13.65255       13.65255    6[1-(0),6-(1,6),6-(6,14)]
    86      12.537378      12.537378      12.537378    6[1-(0),6-(1,6),6-(6,6)]
    87      12.668205      12.668205      12.668205    6[6-(1,6),6-(1,6),6-(8,8)]
    88      11.461548      11.461548      11.461548    6[6-(6,6),8-(58),8-(58)]
    89      13.925594      13.925594      13.925594    6[1-(0),6-(1,6),6-(6,6)]
    90      15.048212      15.048212      15.048212    6[1-(0),6-(1,6),6-(6,14)]
    91       6.955548       6.955548       6.955548    6[6-(6,6),8-(58),8-(58,58)]
    92      16.857535      16.857535      16.857535    6[6-(6,6),8-(58),8-(58)]
    93       16.70613       16.70613       16.70613    6[6-(1,6),6-(1,6),6-(8,8)]
    94      17.753284      17.753284      17.753284    6[1-(0),6-(1,6),6-(6,6)]
    95      17.652323      17.652323      17.652323    6[1-(0),6-(1,6),6-(6,14)]
    96      16.483259      16.483259      16.483259    6[6-(1,6),6-(1,6),14-(6,6,6)]
    97      15.438479      15.438479      15.438479    6[1-(0),6-(1,6),6-(6,14)]
    98      15.553372      15.553372      15.553372    6[1-(0),6-(1,6),6-(6,6)]
    99       3.447917       3.447917       3.447917    6[6-(1,6),6-(1,6),14-(6,6,6)]
   100       4.307619       4.307619       4.307619    6[1-(0),6-(1,6),6-(6,14)]
   101       5.428652       5.428652       5.428652    6[1-(0),6-(1,6),6-(6,6)]
   102       5.737118       5.737118       5.737118    6[6-(1,6),6-(1,6),6-(8,8)]
   103       4.890201       4.890201       4.890201    6[1-(0),6-(1,6),6-(6,6)]
   104       3.767467       3.767467       3.767467    6[1-(0),6-(1,6),6-(6,14)]
   105       8.355915       8.355915       8.355915    6[6-(6,6),8-(1),8-(58)]
   106       9.498642       9.498642       9.498642    6[6-(1,6),6-(1,6),6-(8,8)]
   107       9.375504       9.375504       9.375504    6[1-(0),6-(1,6),6-(6,6)]
   108      10.417756      10.417756      10.417756    6[1-(0),6-(1,6),6-(6,14)]
   109      11.601395      11.601395      11.601395    6[6-(1,6),6-(1,6),14-(6,6,6)]
   110      11.688276      11.688276      11.688276    6[1-(0),6-(1,6),6-(6,14)]
   111      10.658315      10.658315      10.658315    6[1-(0),6-(1,6),6-(6,6)]
   112      14.563878      14.563878      14.563878    6[6-(1,6),6-(1,6),14-(6,6,6)]
   113      14.585318      14.585318      14.585318    6[1-(0),6-(1,6),6-(6,14)]
   114      15.686453      15.686453      15.686453    6[1-(0),6-(1,6),6-(6,6)]
   115      16.801429      16.801429      16.801429    6[6-(1,6),6-(1,6),6-(8,8)]
   116      18.015104      18.015104      18.015104    6[6-(6,6),8-(58),8-(58)]
   117      16.796861      16.796861      16.796861    6[1-(0),6-(1,6),6-(6,6)]
   118      15.681263      15.681263      15.681263    6[1-(0),6-(1,6),6-(6,14)]
   119      19.852278      19.852278      19.852278    6[6-(6,6),8-(58),8-(58,58)]
   120       8.920514       8.920514       8.920514    6[6-(6,6),8-(58),8-(58)]
   121       9.201762       9.201762       9.201762    6[6-(1,6),6-(1,6),6-(8,8)]
   122       8.498521       8.498521       8.498521    6[1-(0),6-(1,6),6-(6,6)]
   123       8.773192       8.773192       8.773192    6[1-(0),6-(1,6),6-(6,14)]
   124       9.726434       9.726434       9.726434    6[6-(1,6),6-(1,6),14-(6,6,6)]
   125       10.41151       10.41151       10.41151    6[1-(0),6-(1,6),6-(6,14)]
   126      10.147472      10.147472      10.147472    6[1-(0),6-(1,6),6-(6,6)]
   127       19.07154       19.07154       19.07154    6[6-(1,6),6-(1,6),14-(6,6,6)]
   128      18.455734      18.455734      18.455734    6[1-(0),6-(1,6),6-(6,14)]
   129      18.717368      18.717368      18.717368    6[1-(0),6-(1,6),6-(6,6)]
   130      19.582764      19.582764      19.582764    6[6-(1,6),6-(1,6),6-(8,8)]
   131      17.246944      17.246944      17.246944    6[1-(0),6-(1,6),6-(6,6)]
   132       16.99754       16.99754       16.99754    6[1-(0),6-(1,6),6-(6,14)]
   133       7.093544       7.093544       7.093544    6[6-(6,6),8-(1),8-(58)]
   134        7.05539        7.05539        7.05539    6[6-(1,6),6-(1,6),6-(8,8)]
   135        6.86382        6.86382        6.86382    6[1-(0),6-(1,6),6-(6,6)]
   136       6.779586       6.779586       6.779586    6[1-(0),6-(1,6),6-(6,14)]
   137       6.894642       6.894642       6.894642    6[6-(1,6),6-(1,6),14-(6,6,6)]
   138       7.069256       7.069256       7.069256    6[1-(0),6-(1,6),6-(6,14)]
   139       7.135952       7.135952       7.135952    6[1-(0),6-(1,6),6-(6,6)]
   140       8.309521       8.309521       8.309521    6[6-(1,6),6-(1,6),14-(6,6,6)]
   141       9.596066       9.596066       9.596066    6[1-(0),6-(1,6),6-(6,14)]
   142      10.711238      10.711238      10.711238    6[1-(0),6-(1,6),6-(6,6)]
   143      10.580411      10.580411      10.580411    6[6-(1,6),6-(1,6),6-(8,8)]
   144      11.787068      11.787068      11.787068    6[6-(6,6),8-(58),8-(58)]
   145       9.323022       9.323022       9.323022    6[1-(0),6-(1,6),6-(6,6)]
   146       8.200404       8.200404       8.200404    6[1-(0),6-(1,6),6-(6,14)]
   147      16.293068      16.293068      16.293068    6[6-(6,6),8-(58),8-(58,58)]
   148       6.391081       6.391081       6.391081    6[6-(6,6),8-(58),8-(58)]
   149       6.542486       6.542486       6.542486    6[6-(1,6),6-(1,6),6-(8,8)]
   150       5.495332       5.495332       5.495332    6[1-(0),6-(1,6),6-(6,6)]
   151       5.596293       5.596293       5.596293    6[1-(0),6-(1,6),6-(6,14)]
   152       6.765357       6.765357       6.765357    6[6-(1,6),6-(1,6),14-(6,6,6)]
   153       7.810137       7.810137       7.810137    6[1-(0),6-(1,6),6-(6,14)]
   154       7.695244       7.695244       7.695244    6[1-(0),6-(1,6),6-(6,6)]
   155      19.800699      19.800699      19.800699    6[6-(1,6),6-(1,6),14-(6,6,6)]
   156      18.940997      18.940997      18.940997    6[1-(0),6-(1,6),6-(6,14)]
   157      17.819964      17.819964      17.819964    6[1-(0),6-(1,6),6-(6,6)]
   158      17.511498      17.511498      17.511498    6[6-(1,6),6-(1,6),6-(8,8)]
   159      18.358415      18.358415      18.358415    6[1-(0),6-(1,6),6-(6,6)]
   160      19.481149      19.481149      19.481149    6[1-(0),6-(1,6),6-(6,14)]
   161      14.892701      14.892701      14.892701    6[6-(6,6),8-(1),8-(58)]
   162      13.749974      13.749974      13.749974    6[6-(1,6),6-(1,6),6-(8,8)]
   163      13.873112      13.873112      13.873112    6[1-(0),6-(1,6),6-(6,6)]
   164       12.83086       12.83086       12.83086    6[1-(0),6-(1,6),6-(6,14)]
   165      11.647221      11.647221      11.647221    6[6-(1,6),6-(1,6),14-(6,6,6)]
   166       11.56034       11.56034       11.56034    6[1-(0),6-(1,6),6-(6,14)]
   167      12.590301      12.590301      12.590301    6[1-(0),6-(1,6),6-(6,6)]
   168       8.684738       8.684738       8.684738    6[6-(1,6),6-(1,6),14-(6,6,6)]
   169       8.663298       8.663298       8.663298    6[1-(0),6-(1,6),6-(6,14)]
   170       7.562163       7.562163       7.562163    6[1-(0),6-(1,6),6-(6,6)]
   171       6.447187       6.447187       6.447187    6[6-(1,6),6-(1,6),6-(8,8)]
   172       5.233512       5.233512       5.233512    6[6-(6,6),8-(58),8-(58)]
   173       6.451755       6.451755       6.451755    6[1-(0),6-(1,6),6-(6,6)]
   174       7.567353       7.567353       7.567353    6[1-(0),6-(1,6),6-(6,14)]
   175       3.396338       3.396338       3.396338    6[6-(6,6),8-(58),8-(58,58)]
   176      14.328102      14.328102      14.328102    6[6-(6,6),8-(58),8-(58)]
   177      14.046854      14.046854      14.046854    6[6-(1,6),6-(1,6),6-(8,8)]
   178      14.750095      14.750095      14.750095    6[1-(0),6-(1,6),6-(6,6)]
   179      14.475424      14.475424      14.475424    6[1-(0),6-(1,6),6-(6,14)]
   180      13.522182      13.522182      13.522182    6[6-(1,6),6-(1,6),14-(6,6,6)]
   181      12.837106      12.837106      12.837106    6[1-(0),6-(1,6),6-(6,14)]
   182      13.101144      13.101144      13.101144    6[1-(0),6-(1,6),6-(6,6)]
   183       4.177076       4.177076       4.177076    6[6-(1,6),6-(1,6),14-(6,6,6)]
   184       4.792882       4.792882       4.792882    6[1-(0),6-(1,6),6-(6,14)]
   185       4.531248       4.531248       4.531248    6[1-(0),6-(1,6),6-(6,6)]
   186       3.665852       3.665852       3.665852    6[6-(1,6),6-(1,6),6-(8,8)]
   187       6.001672       6.001672       6.001672    6[1-(0),6-(1,6),6-(6,6)]
   188       6.251076       6.251076       6.251076    6[1-(0),6-(1,6),6-(6,14)]
   189       16.10374       16.10374       16.10374    8[1-(0),6-(6,8)]
   190      16.235079      16.235079      16.235079    8[6-(6,8),58-(8,8,8,8,8,8,8)]
   191      11.624497      11.624497      11.624497    8[6-(6,8),58-(8,8,8,8,8,8,8)]
   192      10.303415      10.303415      10.303415    8[6-(6,8),58-(8,8,8,8,8,8,8)]
   193       7.404597       7.404597       7.404597    8[6-(6,8),58-(8,8,8,8,8,8,8)]
   194      15.934558      15.934558      15.934558    8[6-(6,8),58-(8,8,8,8,8,8,8)]
   195      17.907427      17.907427      17.907427    8[6-(6,8),58-(8,8,8,8,8,8,8)]
   196        7.50732        7.50732        7.50732    8[6-(6,8),58-(8,8,8,8,8,8,8),58-(8,8,8,8,8,8,8)]
   197       8.430057       8.430057       8.430057    8[1-(0),6-(6,8)]
   198       7.313656       7.313656       7.313656    8[6-(6,8),58-(8,8,8,8,8,8,8)]
   199      18.956533      18.956533      18.956533    8[6-(6,8),58-(8,8,8,8,8,8,8)]
   200      18.094126      18.094126      18.094126    8[6-(6,8),58-(8,8,8,8,8,8,8)]
   201      19.726787      19.726787      19.726787    8[6-(6,8),58-(8,8,8,8,8,8,8)]
   202       9.617842       9.617842       9.617842    8[6-(6,8),58-(8,8,8,8,8,8,8)]
   203       7.998887       7.998887       7.998887    8[6-(6,8),58-(8,8,8,8,8,8,8)]
   204      20.236438      20.236438      20.236438    8[6-(6,8),58-(8,8,8,8,8,8,8),58-(8,8,8,8,8,8,8)]
   205       7.144876       7.144876       7.144876    8[1-(0),6-(6,8)]
   206       7.013537       7.013537       7.013537    8[6-(6,8),58-(8,8,8,8,8,8,8)]
   207      11.624119      11.624119      11.624119    8[6-(6,8),58-(8,8,8,8,8,8,8)]
   208      12.945201      12.945201      12.945201    8[6-(6,8),58-(8,8,8,8,8,8,8)]
   209      15.844019      15.844019      15.844019    8[6-(6,8),58-(8,8,8,8,8,8,8)]
   210       7.314058       7.314058       7.314058    8[6-(6,8),58-(8,8,8,8,8,8,8)]
   211       5.341189       5.341189       5.341189    8[6-(6,8),58-(8,8,8,8,8,8,8)]
   212      15.741296      15.741296      15.741296    8[6-(6,8),58-(8,8,8,8,8,8,8),58-(8,8,8,8,8,8,8)]
   213      14.818559      14.818559      14.818559    8[1-(0),6-(6,8)]
   214       15.93496       15.93496       15.93496    8[6-(6,8),58-(8,8,8,8,8,8,8)]
   215       4.292083       4.292083       4.292083    8[6-(6,8),58-(8,8,8,8,8,8,8)]
   216        5.15449        5.15449        5.15449    8[6-(6,8),58-(8,8,8,8,8,8,8)]
   217       3.521829       3.521829       3.521829    8[6-(6,8),58-(8,8,8,8,8,8,8)]
   218      13.630774      13.630774      13.630774    8[6-(6,8),58-(8,8,8,8,8,8,8)]
   219      15.249729      15.249729      15.249729    8[6-(6,8),58-(8,8,8,8,8,8,8)]
   220       3.012178       3.012178       3.012178    8[6-(6,8),58-(8,8,8,8,8,8,8),58-(8,8,8,8,8,8,8)]
