# Supplementary material for: A collection of forcefield precursors for metal–organic frameworks
Source: RSC Adv. 2019 Nov 13;9(63):36492–507. doi: 10.1039/c9ra07327b (PMC9075174; doi:10.1039/c9ra07327b)
Supplement: RA-009-C9RA07327B-s3024 [file RA-009-C9RA07327B-s3024.txt]

ZECKID_clean

14.057100    0.000000    0.000000
-4.815419    13.206582    0.000000
-4.815419    -6.467028    11.514832

     1       5.412446       5.412446       5.412446    29[7-(6,7),7-(6,7),8-(6),8-(6)]
     2      -6.769887      -6.769887      -6.769887    29[7-(6,7),7-(6,7),8-(6),8-(6)]
     3       5.074082       5.074082       5.074082    29[7-(6,7),7-(6,7),8-(6),8-(6)]
     4      -1.616104      -1.616104      -1.616104    29[7-(6,7),7-(6,7),8-(6),8-(6)]
     5       3.766123       3.766123       3.766123    1[6-(1,1,6)]
     6         4.8568         4.8568         4.8568    1[6-(1,1,6)]
     7       3.739421       3.739421       3.739421    1[6-(1,1,6)]
     8      -3.953032      -3.953032      -3.953032    1[6-(1,1,6)]
     9      -3.206146      -3.206146      -3.206146    1[6-(1,1,6)]
    10      -2.915092      -2.915092      -2.915092    1[6-(1,1,6)]
    11       5.066679       5.066679       5.066679    1[6-(1,1,6)]
    12       5.959584       5.959584       5.959584    1[6-(1,1,6)]
    13        4.63704        4.63704        4.63704    1[6-(1,1,6)]
    14      -0.438169      -0.438169      -0.438169    1[6-(1,1,6)]
    15       0.506489       0.506489       0.506489    1[6-(1,1,6)]
    16       1.002708       1.002708       1.002708    1[6-(1,1,6)]
    17       -6.77729       -6.77729       -6.77729    1[6-(1,1,6)]
    18      -5.884385      -5.884385      -5.884385    1[6-(1,1,6)]
    19       6.850171       6.850171       6.850171    1[6-(1,1,6)]
    20       6.590381       6.590381       6.590381    1[6-(1,1,6)]
    21       7.535039       7.535039       7.535039    1[6-(1,1,6)]
    22      -6.025842      -6.025842      -6.025842    1[6-(1,1,6)]
    23       7.890937       7.890937       7.890937    1[6-(1,1,6)]
    24       8.637823       8.637823       8.637823    1[6-(1,1,6)]
    25       8.928877       8.928877       8.928877    1[6-(1,1,6)]
    26      -3.262427      -3.262427      -3.262427    1[6-(1,1,6)]
    27       -2.17175       -2.17175       -2.17175    1[6-(1,1,6)]
    28      -3.289129      -3.289129      -3.289129    1[6-(1,1,6)]
    29       5.201425       5.201425       5.201425    6[6-(1,1,1),6-(6,6),7-(7,29)]
    30       4.312999       4.312999       4.312999    6[1-(0),1-(0),1-(0),6-(6,7)]
    31      -4.698767      -4.698767      -4.698767    6[6-(1,1,1),6-(6,6),7-(7,29)]
    32      -3.596535      -3.596535      -3.596535    6[1-(0),1-(0),1-(0),6-(6,7)]
    33       4.267343       4.267343       4.267343    6[6-(1,1,1),6-(6,6),7-(7,29)]
    34        5.05166        5.05166        5.05166    6[1-(0),1-(0),1-(0),6-(6,7)]
    35       1.050735       1.050735       1.050735    6[6-(1,1,1),6-(6,6),7-(7,29)]
    36       0.480222       0.480222       0.480222    6[1-(0),1-(0),1-(0),6-(6,7)]
    37       6.480474       6.480474       6.480474    6[6-(1,1,1),6-(6,6),7-(7,29)]
    38       7.264791       7.264791       7.264791    6[1-(0),1-(0),1-(0),6-(6,7)]
    39      -5.977815      -5.977815      -5.977815    6[6-(1,1,1),6-(6,6),7-(7,29)]
    40      -6.548328      -6.548328      -6.548328    6[1-(0),1-(0),1-(0),6-(6,7)]
    41       7.145202       7.145202       7.145202    6[6-(1,1,1),6-(6,6),7-(7,29)]
    42       8.247434       8.247434       8.247434    6[1-(0),1-(0),1-(0),6-(6,7)]
    43      -1.827125      -1.827125      -1.827125    6[6-(1,1,1),6-(6,6),7-(7,29)]
    44      -2.715551      -2.715551      -2.715551    6[1-(0),1-(0),1-(0),6-(6,7)]
    45       5.681293       5.681293       5.681293    6[6-(6,7),6-(6,7),6-(8,8)]
    46        5.45214        5.45214        5.45214    6[6-(6,6),8-(29),8-(29)]
    47      -4.664348      -4.664348      -4.664348    6[6-(6,7),6-(6,7),6-(8,8)]
    48      -3.518339      -3.518339      -3.518339    6[6-(6,6),8-(29),8-(29)]
    49      -1.347257      -1.347257      -1.347257    6[6-(6,7),6-(6,7),6-(8,8)]
    50       -1.57641       -1.57641       -1.57641    6[6-(6,6),8-(29),8-(29)]
    51       2.364202       2.364202       2.364202    6[6-(6,7),6-(6,7),6-(8,8)]
    52       3.510211       3.510211       3.510211    6[6-(6,6),8-(29),8-(29)]
    53        5.67274        5.67274        5.67274    7[6-(6,6),7-(6,29),29-(7,8,8)]
    54      -5.948253      -5.948253      -5.948253    7[6-(6,6),7-(6,29),29-(7,8,8)]
    55       4.234062       4.234062       4.234062    7[6-(6,6),7-(6,29),29-(7,8,8)]
    56       0.305844       0.305844       0.305844    7[6-(6,6),7-(6,29),29-(7,8,8)]
    57       6.447193       6.447193       6.447193    7[6-(6,6),7-(6,29),29-(7,8,8)]
    58      -6.722706      -6.722706      -6.722706    7[6-(6,6),7-(6,29),29-(7,8,8)]
    59       5.895716       5.895716       5.895716    7[6-(6,6),7-(6,29),29-(7,8,8)]
    60       -1.35581       -1.35581       -1.35581    7[6-(6,6),7-(6,29),29-(7,8,8)]
    61        4.73092        4.73092        4.73092    8[6-(6,8),29-(7,7,8)]
    62      -2.357953      -2.357953      -2.357953    8[6-(6,8),29-(7,7,8)]
    63      -1.061093      -1.061093      -1.061093    8[6-(6,8),29-(7,7,8)]
    64        3.43406        3.43406        3.43406    8[6-(6,8),29-(7,7,8)]
    65       5.967457       5.967457       5.967457    8[6-(6,8),29-(7,7,8)]
    66       -3.59449       -3.59449       -3.59449    8[6-(6,8),29-(7,7,8)]
    67       4.670597       4.670597       4.670597    8[6-(6,8),29-(7,7,8)]
    68       -2.29763       -2.29763       -2.29763    8[6-(6,8),29-(7,7,8)]
