# Supplementary material for: A collection of forcefield precursors for metal–organic frameworks
Source: RSC Adv. 2019 Nov 13;9(63):36492–507. doi: 10.1039/c9ra07327b (PMC9075174; doi:10.1039/c9ra07327b)
Supplement: RA-009-C9RA07327B-s3025 [file RA-009-C9RA07327B-s3025.txt]

ZECKOJ_clean

13.815100    0.000000    0.000000
-6.507927    12.186217    0.000000
-3.653572    -6.093084    11.848322

     1       2.801478       2.801478       2.801478    29[7-(6,7),7-(6,7),8-(6),8-(6)]
     2       1.161509       1.161509       1.161509    29[7-(6,7),7-(6,7),8-(6),8-(6)]
     3       6.055446       6.055446       6.055446    29[7-(6,7),7-(6,7),8-(6),8-(6)]
     4       8.069054       8.069054       8.069054    29[7-(6,7),7-(6,7),8-(6),8-(6)]
     5       3.801823       3.801823       3.801823    1[6-(1,1,6)]
     6       2.499332       2.499332       2.499332    1[6-(1,1,6)]
     7       2.851013       2.851013       2.851013    1[6-(1,1,6)]
     8      -1.182918      -1.182918      -1.182918    1[6-(1,1,6)]
     9      -1.072957      -1.072957      -1.072957    1[6-(1,1,6)]
    10       0.120098       0.120098       0.120098    1[6-(1,1,6)]
    11       2.411978       2.411978       2.411978    1[6-(1,1,6)]
    12       2.414225       2.414225       2.414225    1[6-(1,1,6)]
    13       3.288207       3.288207       3.288207    1[6-(1,1,6)]
    14       3.860514       3.860514       3.860514    1[6-(1,1,6)]
    15       2.665737       2.665737       2.665737    1[6-(1,1,6)]
    16       9.844417       9.844417       9.844417    1[6-(1,1,6)]
    17      -4.495567      -4.495567      -4.495567    1[6-(1,1,6)]
    18      -0.839746      -0.839746      -0.839746    1[6-(1,1,6)]
    19       0.034238       0.034238       0.034238    1[6-(1,1,6)]
    20       7.114472       7.114472       7.114472    1[6-(1,1,6)]
    21       2.266121       2.266121       2.266121    1[6-(1,1,6)]
    22       2.936873       2.936873       2.936873    1[6-(1,1,6)]
    23       5.724636       5.724636       5.724636    1[6-(1,1,6)]
    24       5.834595       5.834595       5.834595    1[6-(1,1,6)]
    25        7.02765        7.02765        7.02765    1[6-(1,1,6)]
    26       0.547856       0.547856       0.547856    1[6-(1,1,6)]
    27      -0.754634      -0.754634      -0.754634    1[6-(1,1,6)]
    28       6.104975       6.104975       6.104975    1[6-(1,1,6)]
    29       4.002494       4.002494       4.002494    6[6-(1,1,1),6-(6,6),7-(7,29)]
    30       3.221223       3.221223       3.221223    6[1-(0),1-(0),1-(0),6-(6,7)]
    31      -1.453737      -1.453737      -1.453737    6[6-(1,1,1),6-(6,6),7-(7,29)]
    32      -0.844916      -0.844916      -0.844916    6[1-(0),1-(0),1-(0),6-(6,7)]
    33       4.098264       4.098264       4.098264    6[6-(1,1,1),6-(6,6),7-(7,29)]
    34       2.953209       2.953209       2.953209    6[1-(0),1-(0),1-(0),6-(6,7)]
    35       8.612006       8.612006       8.612006    6[6-(1,1,1),6-(6,6),7-(7,29)]
    36       3.076685       3.076685       3.076685    6[1-(0),1-(0),1-(0),6-(6,7)]
    37      -2.809281      -2.809281      -2.809281    6[6-(1,1,1),6-(6,6),7-(7,29)]
    38      -3.954335      -3.954335      -3.954335    6[1-(0),1-(0),1-(0),6-(6,7)]
    39       5.358038       5.358038       5.358038    6[6-(1,1,1),6-(6,6),7-(7,29)]
    40       6.330642       6.330642       6.330642    6[1-(0),1-(0),1-(0),6-(6,7)]
    41       5.453812       5.453812       5.453812    6[6-(1,1,1),6-(6,6),7-(7,29)]
    42       6.062636       6.062636       6.062636    6[1-(0),1-(0),1-(0),6-(6,7)]
    43       7.256458       7.256458       7.256458    6[6-(1,1,1),6-(6,6),7-(7,29)]
    44      -0.032743      -0.032743      -0.032743    6[1-(0),1-(0),1-(0),6-(6,7)]
    45        4.99944        4.99944        4.99944    6[6-(6,7),6-(6,7),6-(8,8)]
    46       5.433337       5.433337       5.433337    6[6-(6,6),8-(29),8-(29)]
    47      -2.810197      -2.810197      -2.810197    6[6-(6,7),6-(6,7),6-(8,8)]
    48      -3.894432      -3.894432      -3.894432    6[6-(6,6),8-(29),8-(29)]
    49       4.097352       4.097352       4.097352    6[6-(6,7),6-(6,7),6-(8,8)]
    50       3.013119       3.013119       3.013119    6[6-(6,6),8-(29),8-(29)]
    51       1.745478       1.745478       1.745478    6[6-(6,7),6-(6,7),6-(8,8)]
    52       2.179373       2.179373       2.179373    6[6-(6,6),8-(29),8-(29)]
    53        3.84725        3.84725        3.84725    7[6-(6,6),7-(6,29),29-(7,8,8)]
    54      -0.753379      -0.753379      -0.753379    7[6-(6,6),7-(6,29),29-(7,8,8)]
    55       5.329052       5.329052       5.329052    7[6-(6,6),7-(6,29),29-(7,8,8)]
    56       7.926333       7.926333       7.926333    7[6-(6,6),7-(6,29),29-(7,8,8)]
    57      -1.578492      -1.578492      -1.578492    7[6-(6,6),7-(6,29),29-(7,8,8)]
    58       4.672364       4.672364       4.672364    7[6-(6,6),7-(6,29),29-(7,8,8)]
    59       6.154168       6.154168       6.154168    7[6-(6,6),7-(6,29),29-(7,8,8)]
    60       7.101217       7.101217       7.101217    7[6-(6,6),7-(6,29),29-(7,8,8)]
    61       4.984633       4.984633       4.984633    8[6-(6,8),29-(7,7,8)]
    62      -3.749707      -3.749707      -3.749707    8[6-(6,8),29-(7,7,8)]
    63       1.834816       1.834816       1.834816    8[6-(6,8),29-(7,7,8)]
    64       3.053697       3.053697       3.053697    8[6-(6,8),29-(7,7,8)]
    65      -5.072734      -5.072734      -5.072734    8[6-(6,8),29-(7,7,8)]
    66        6.30766        6.30766        6.30766    8[6-(6,8),29-(7,7,8)]
    67       3.157847       3.157847       3.157847    8[6-(6,8),29-(7,7,8)]
    68       1.730666       1.730666       1.730666    8[6-(6,8),29-(7,7,8)]
