# Supplementary material for: A collection of forcefield precursors for metal–organic frameworks
Source: RSC Adv. 2019 Nov 13;9(63):36492–507. doi: 10.1039/c9ra07327b (PMC9075174; doi:10.1039/c9ra07327b)
Supplement: RA-009-C9RA07327B-s3026 [file RA-009-C9RA07327B-s3026.txt]

ZEDHIB_clean

9.427200    0.000000    0.000000
0.000000    18.662000    0.000000
0.000000    0.000000    20.461000

     1       7.037593       7.037593       7.037593    30[7-(6,6),8-(1,30),8-(6),8-(6)]
     2       4.229513       4.229513       4.229513    30[8-(1,30),8-(1,30),8-(6),8-(6)]
     3       6.071023       6.071023       6.071023    30[7-(6,6),8-(1,30),8-(6),8-(6)]
     4       7.037593       7.037593       7.037593    30[7-(6,6),8-(1,30),8-(6),8-(6)]
     5       4.229513       4.229513       4.229513    30[8-(1,30),8-(1,30),8-(6),8-(6)]
     6       6.071023       6.071023       6.071023    30[7-(6,6),8-(1,30),8-(6),8-(6)]
     7       2.323993       2.323993       2.323993    30[7-(6,6),8-(1,30),8-(6),8-(6)]
     8       8.943113       8.943113       8.943113    30[8-(1,30),8-(1,30),8-(6),8-(6)]
     9       1.357423       1.357423       1.357423    30[7-(6,6),8-(1,30),8-(6),8-(6)]
    10       2.323993       2.323993       2.323993    30[7-(6,6),8-(1,30),8-(6),8-(6)]
    11       8.943113       8.943113       8.943113    30[8-(1,30),8-(1,30),8-(6),8-(6)]
    12       1.357423       1.357423       1.357423    30[7-(6,6),8-(1,30),8-(6),8-(6)]
    13       6.504768       6.504768       6.504768    1[8-(30,30)]
    14       1.696896       1.696896       1.696896    1[8-(30,30)]
    15       1.777027       1.777027       1.777027    1[7-(6,6)]
    16       4.996416       4.996416       4.996416    1[6-(6,6)]
    17       1.443304       1.443304       1.443304    1[6-(6,6)]
    18        0.41574        0.41574        0.41574    1[6-(6,6)]
    19       1.648817       1.648817       1.648817    1[6-(6,6)]
    20       2.248387       2.248387       2.248387    1[6-(6,6)]
    21       6.754589       6.754589       6.754589    1[6-(6,6)]
    22       9.380064       9.380064       9.380064    1[6-(6,7)]
    23       0.378973       0.378973       0.378973    1[6-(6,6)]
    24       8.041402       8.041402       8.041402    1[6-(6,6)]
    25       6.928049       6.928049       6.928049    1[6-(6,7)]
    26       1.156717       1.156717       1.156717    1[6-(1,6,7)]
    27       2.156943       2.156943       2.156943    1[6-(1,6,7)]
    28       3.631357       3.631357       3.631357    1[6-(6,7)]
    29       3.083637       3.083637       3.083637    1[6-(6,6)]
    30       4.848409       4.848409       4.848409    1[6-(6,6)]
    31       6.002298       6.002298       6.002298    1[6-(6,7)]
    32       6.504768       6.504768       6.504768    1[8-(30,30)]
    33       1.696896       1.696896       1.696896    1[8-(30,30)]
    34       1.777027       1.777027       1.777027    1[7-(6,6)]
    35       4.996416       4.996416       4.996416    1[6-(6,6)]
    36       1.443304       1.443304       1.443304    1[6-(6,6)]
    37        0.41574        0.41574        0.41574    1[6-(6,6)]
    38       1.648817       1.648817       1.648817    1[6-(6,6)]
    39       2.248387       2.248387       2.248387    1[6-(6,6)]
    40       6.754589       6.754589       6.754589    1[6-(6,6)]
    41       9.380064       9.380064       9.380064    1[6-(6,7)]
    42       0.378973       0.378973       0.378973    1[6-(6,6)]
    43       8.041402       8.041402       8.041402    1[6-(6,6)]
    44       6.928049       6.928049       6.928049    1[6-(6,7)]
    45       1.156717       1.156717       1.156717    1[6-(1,6,7)]
    46       2.156943       2.156943       2.156943    1[6-(1,6,7)]
    47       3.631357       3.631357       3.631357    1[6-(6,7)]
    48       3.083637       3.083637       3.083637    1[6-(6,6)]
    49       4.848409       4.848409       4.848409    1[6-(6,6)]
    50       6.002298       6.002298       6.002298    1[6-(6,7)]
    51       1.791168       1.791168       1.791168    1[8-(30,30)]
    52       6.410496       6.410496       6.410496    1[8-(30,30)]
    53       6.490627       6.490627       6.490627    1[7-(6,6)]
    54       0.282816       0.282816       0.282816    1[6-(6,6)]
    55       6.156904       6.156904       6.156904    1[6-(6,6)]
    56        5.12934        5.12934        5.12934    1[6-(6,6)]
    57       6.362417       6.362417       6.362417    1[6-(6,6)]
    58       6.961987       6.961987       6.961987    1[6-(6,6)]
    59       2.040989       2.040989       2.040989    1[6-(6,6)]
    60       4.666464       4.666464       4.666464    1[6-(6,7)]
    61       5.092573       5.092573       5.092573    1[6-(6,6)]
    62       3.327802       3.327802       3.327802    1[6-(6,6)]
    63       2.214449       2.214449       2.214449    1[6-(6,7)]
    64       5.870317       5.870317       5.870317    1[6-(1,6,7)]
    65       6.870543       6.870543       6.870543    1[6-(1,6,7)]
    66       8.344957       8.344957       8.344957    1[6-(6,7)]
    67       7.797237       7.797237       7.797237    1[6-(6,6)]
    68       0.134809       0.134809       0.134809    1[6-(6,6)]
    69       1.288698       1.288698       1.288698    1[6-(6,7)]
    70       1.791168       1.791168       1.791168    1[8-(30,30)]
    71       6.410496       6.410496       6.410496    1[8-(30,30)]
    72       6.490627       6.490627       6.490627    1[7-(6,6)]
    73       0.282816       0.282816       0.282816    1[6-(6,6)]
    74       6.156904       6.156904       6.156904    1[6-(6,6)]
    75        5.12934        5.12934        5.12934    1[6-(6,6)]
    76       6.362417       6.362417       6.362417    1[6-(6,6)]
    77       6.961987       6.961987       6.961987    1[6-(6,6)]
    78       2.040989       2.040989       2.040989    1[6-(6,6)]
    79       4.666464       4.666464       4.666464    1[6-(6,7)]
    80       5.092573       5.092573       5.092573    1[6-(6,6)]
    81       3.327802       3.327802       3.327802    1[6-(6,6)]
    82       2.214449       2.214449       2.214449    1[6-(6,7)]
    83       5.870317       5.870317       5.870317    1[6-(1,6,7)]
    84       6.870543       6.870543       6.870543    1[6-(1,6,7)]
    85       8.344957       8.344957       8.344957    1[6-(6,7)]
    86       7.797237       7.797237       7.797237    1[6-(6,6)]
    87       0.134809       0.134809       0.134809    1[6-(6,6)]
    88       1.288698       1.288698       1.288698    1[6-(6,7)]
    89       8.170554       8.170554       8.170554    1[6-(6,6)]
    90       3.372109       3.372109       3.372109    1[6-(6,6)]
    91       3.456954       3.456954       3.456954    1[6-(6,6)]
    92       8.085709       8.085709       8.085709    1[6-(6,6)]
    93       3.291978       3.291978       3.291978    1[6-(6,6)]
    94       7.917905       7.917905       7.917905    1[6-(6,6)]
    95       8.005578       8.005578       8.005578    1[6-(6,6)]
    96       3.204305       3.204305       3.204305    1[6-(6,6)]
    97       4.312001       4.312001       4.312001    6[6-(6,6),8-(30),8-(30)]
    98        3.47298        3.47298        3.47298    6[6-(1,6),6-(1,6),6-(8,8)]
    99       4.067837       4.067837       4.067837    6[1-(0),6-(6,6),6-(6,6)]
   100       3.328744       3.328744       3.328744    6[6-(1,6),6-(1,6),6-(8,8)]
   101       1.956144       1.956144       1.956144    6[1-(0),6-(1,6),6-(6,6)]
   102       1.344319       1.344319       1.344319    6[1-(0),6-(1,6),6-(1,6)]
   103       2.077755       2.077755       2.077755    6[1-(0),6-(1,6),6-(6,6)]
   104        4.03767        4.03767        4.03767    6[6-(6,6),8-(0),8-(30)]
   105       9.055768       9.055768       9.055768    6[6-(6,6),8-(0),8-(30)]
   106       0.379916       0.379916       0.379916    6[6-(1,6),6-(1,6),6-(8,8)]
   107       1.775142       1.775142       1.775142    6[1-(0),6-(1,6),6-(6,6)]
   108       4.108374       4.108374       4.108374    6[6-(6,6),8-(30),8-(30)]
   109         4.9078         4.9078         4.9078    6[6-(1,6),6-(1,6),6-(8,8)]
   110       6.289828       6.289828       6.289828    6[1-(0),6-(1,6),6-(6,6)]
   111       9.091592       9.091592       9.091592    6[1-(0),6-(6,6),7-(6,30)]
   112       0.328067       0.328067       0.328067    6[6-(1,1,7),6-(1,6),6-(1,7)]
   113       9.358381       9.358381       9.358381    6[1-(0),6-(1,6),6-(6,6)]
   114        8.31102        8.31102        8.31102    6[1-(0),6-(1,6),6-(1,7)]
   115       7.655829       7.655829       7.655829    6[1-(0),6-(1,6),7-(6,30)]
   116       1.463101       1.463101       1.463101    6[1-(0),1-(0),6-(6,6),7-(1,6)]
   117       3.890605       3.890605       3.890605    6[1-(0),6-(6,7),7-(6,30)]
   118       3.154341       3.154341       3.154341    6[6-(1,6),6-(1,7),7-(1,6)]
   119       3.546513       3.546513       3.546513    6[1-(0),6-(1,6),6-(6,7)]
   120       4.594817       4.594817       4.594817    6[1-(0),6-(1,6),6-(1,7)]
   121        5.28206        5.28206        5.28206    6[1-(0),6-(1,6),7-(6,30)]
   122       4.312001       4.312001       4.312001    6[6-(6,6),8-(30),8-(30)]
   123        3.47298        3.47298        3.47298    6[6-(1,6),6-(1,6),6-(8,8)]
   124       4.067837       4.067837       4.067837    6[1-(0),6-(6,6),6-(6,6)]
   125       3.328744       3.328744       3.328744    6[6-(1,6),6-(1,6),6-(8,8)]
   126       1.956144       1.956144       1.956144    6[1-(0),6-(1,6),6-(6,6)]
   127       1.344319       1.344319       1.344319    6[1-(0),6-(1,6),6-(1,6)]
   128       2.077755       2.077755       2.077755    6[1-(0),6-(1,6),6-(6,6)]
   129        4.03767        4.03767        4.03767    6[6-(6,6),8-(0),8-(30)]
   130       9.055768       9.055768       9.055768    6[6-(6,6),8-(0),8-(30)]
   131       0.379916       0.379916       0.379916    6[6-(1,6),6-(1,6),6-(8,8)]
   132       1.775142       1.775142       1.775142    6[1-(0),6-(1,6),6-(6,6)]
   133       4.108374       4.108374       4.108374    6[6-(6,6),8-(30),8-(30)]
   134         4.9078         4.9078         4.9078    6[6-(1,6),6-(1,6),6-(8,8)]
   135       6.289828       6.289828       6.289828    6[1-(0),6-(1,6),6-(6,6)]
   136       9.091592       9.091592       9.091592    6[1-(0),6-(6,6),7-(6,30)]
   137       0.328067       0.328067       0.328067    6[6-(1,1,7),6-(1,6),6-(1,7)]
   138       9.358381       9.358381       9.358381    6[1-(0),6-(1,6),6-(6,6)]
   139        8.31102        8.31102        8.31102    6[1-(0),6-(1,6),6-(1,7)]
   140       7.655829       7.655829       7.655829    6[1-(0),6-(1,6),7-(6,30)]
   141       1.463101       1.463101       1.463101    6[1-(0),1-(0),6-(6,6),7-(1,6)]
   142       3.890605       3.890605       3.890605    6[1-(0),6-(6,7),7-(6,30)]
   143       3.154341       3.154341       3.154341    6[6-(1,6),6-(1,7),7-(1,6)]
   144       3.546513       3.546513       3.546513    6[1-(0),6-(1,6),6-(6,7)]
   145       4.594817       4.594817       4.594817    6[1-(0),6-(1,6),6-(1,7)]
   146        5.28206        5.28206        5.28206    6[1-(0),6-(1,6),7-(6,30)]
   147       9.025601       9.025601       9.025601    6[6-(6,6),8-(30),8-(30)]
   148        8.18658        8.18658        8.18658    6[6-(1,6),6-(1,6),6-(8,8)]
   149       8.781437       8.781437       8.781437    6[1-(0),6-(6,6),6-(6,6)]
   150       8.042344       8.042344       8.042344    6[6-(1,6),6-(1,6),6-(8,8)]
   151       6.669744       6.669744       6.669744    6[1-(0),6-(1,6),6-(6,6)]
   152       6.057919       6.057919       6.057919    6[1-(0),6-(1,6),6-(1,6)]
   153       6.791355       6.791355       6.791355    6[1-(0),6-(1,6),6-(6,6)]
   154        8.75127        8.75127        8.75127    6[6-(6,6),8-(0),8-(30)]
   155       4.342168       4.342168       4.342168    6[6-(6,6),8-(0),8-(30)]
   156       5.093516       5.093516       5.093516    6[6-(1,6),6-(1,6),6-(8,8)]
   157       6.488742       6.488742       6.488742    6[1-(0),6-(1,6),6-(6,6)]
   158       8.821974       8.821974       8.821974    6[6-(6,6),8-(30),8-(30)]
   159         0.1942         0.1942         0.1942    6[6-(1,6),6-(1,6),6-(8,8)]
   160       1.576228       1.576228       1.576228    6[1-(0),6-(1,6),6-(6,6)]
   161       4.377992       4.377992       4.377992    6[1-(0),6-(6,6),7-(6,30)]
   162       5.041667       5.041667       5.041667    6[6-(1,1,7),6-(1,6),6-(1,7)]
   163       4.644781       4.644781       4.644781    6[1-(0),6-(1,6),6-(6,6)]
   164        3.59742        3.59742        3.59742    6[1-(0),6-(1,6),6-(1,7)]
   165       2.942229       2.942229       2.942229    6[1-(0),6-(1,6),7-(6,30)]
   166       6.176701       6.176701       6.176701    6[1-(0),1-(0),6-(6,6),7-(1,6)]
   167       8.604205       8.604205       8.604205    6[1-(0),6-(6,7),7-(6,30)]
   168       7.867941       7.867941       7.867941    6[6-(1,6),6-(1,7),7-(1,6)]
   169       8.260113       8.260113       8.260113    6[1-(0),6-(1,6),6-(6,7)]
   170       9.308417       9.308417       9.308417    6[1-(0),6-(1,6),6-(1,7)]
   171        0.56846        0.56846        0.56846    6[1-(0),6-(1,6),7-(6,30)]
   172       9.025601       9.025601       9.025601    6[6-(6,6),8-(30),8-(30)]
   173        8.18658        8.18658        8.18658    6[6-(1,6),6-(1,6),6-(8,8)]
   174       8.781437       8.781437       8.781437    6[1-(0),6-(6,6),6-(6,6)]
   175       8.042344       8.042344       8.042344    6[6-(1,6),6-(1,6),6-(8,8)]
   176       6.669744       6.669744       6.669744    6[1-(0),6-(1,6),6-(6,6)]
   177       6.057919       6.057919       6.057919    6[1-(0),6-(1,6),6-(1,6)]
   178       6.791355       6.791355       6.791355    6[1-(0),6-(1,6),6-(6,6)]
   179        8.75127        8.75127        8.75127    6[6-(6,6),8-(0),8-(30)]
   180       4.342168       4.342168       4.342168    6[6-(6,6),8-(0),8-(30)]
   181       5.093516       5.093516       5.093516    6[6-(1,6),6-(1,6),6-(8,8)]
   182       6.488742       6.488742       6.488742    6[1-(0),6-(1,6),6-(6,6)]
   183       8.821974       8.821974       8.821974    6[6-(6,6),8-(30),8-(30)]
   184         0.1942         0.1942         0.1942    6[6-(1,6),6-(1,6),6-(8,8)]
   185       1.576228       1.576228       1.576228    6[1-(0),6-(1,6),6-(6,6)]
   186       4.377992       4.377992       4.377992    6[1-(0),6-(6,6),7-(6,30)]
   187       5.041667       5.041667       5.041667    6[6-(1,1,7),6-(1,6),6-(1,7)]
   188       4.644781       4.644781       4.644781    6[1-(0),6-(1,6),6-(6,6)]
   189        3.59742        3.59742        3.59742    6[1-(0),6-(1,6),6-(1,7)]
   190       2.942229       2.942229       2.942229    6[1-(0),6-(1,6),7-(6,30)]
   191       6.176701       6.176701       6.176701    6[1-(0),1-(0),6-(6,6),7-(1,6)]
   192       8.604205       8.604205       8.604205    6[1-(0),6-(6,7),7-(6,30)]
   193       7.867941       7.867941       7.867941    6[6-(1,6),6-(1,7),7-(1,6)]
   194       8.260113       8.260113       8.260113    6[1-(0),6-(1,6),6-(6,7)]
   195       9.308417       9.308417       9.308417    6[1-(0),6-(1,6),6-(1,7)]
   196        0.56846        0.56846        0.56846    6[1-(0),6-(1,6),7-(6,30)]
   197       9.101019       9.101019       9.101019    6[1-(0),6-(6,6),6-(6,6)]
   198       2.442588       2.442588       2.442588    6[1-(0),6-(1,6),6-(1,6)]
   199       4.387419       4.387419       4.387419    6[1-(0),6-(6,6),6-(6,6)]
   200       7.156188       7.156188       7.156188    6[1-(0),6-(1,6),6-(1,6)]
   201         4.2215         4.2215         4.2215    6[1-(0),6-(6,6),6-(6,6)]
   202       6.988383       6.988383       6.988383    6[1-(0),6-(1,6),6-(1,6)]
   203         8.9351         8.9351         8.9351    6[1-(0),6-(6,6),6-(6,6)]
   204       2.274783       2.274783       2.274783    6[1-(0),6-(1,6),6-(1,6)]
   205       8.052714       8.052714       8.052714    7[6-(1,6),6-(1,6),30-(8,8,8)]
   206       2.078698       2.078698       2.078698    7[1-(0),6-(1,1,6),6-(6,6)]
   207       4.944566       4.944566       4.944566    7[6-(1,6),6-(1,6),30-(8,8,8)]
   208       8.052714       8.052714       8.052714    7[6-(1,6),6-(1,6),30-(8,8,8)]
   209       2.078698       2.078698       2.078698    7[1-(0),6-(1,1,6),6-(6,6)]
   210       4.944566       4.944566       4.944566    7[6-(1,6),6-(1,6),30-(8,8,8)]
   211       3.339114       3.339114       3.339114    7[6-(1,6),6-(1,6),30-(8,8,8)]
   212       6.792298       6.792298       6.792298    7[1-(0),6-(1,1,6),6-(6,6)]
   213       0.230966       0.230966       0.230966    7[6-(1,6),6-(1,6),30-(8,8,8)]
   214       3.339114       3.339114       3.339114    7[6-(1,6),6-(1,6),30-(8,8,8)]
   215       6.792298       6.792298       6.792298    7[1-(0),6-(1,1,6),6-(6,6)]
   216       0.230966       0.230966       0.230966    7[6-(1,6),6-(1,6),30-(8,8,8)]
   217       5.555449       5.555449       5.555449    8[6-(6,8),30-(7,8,8)]
   218        3.75014        3.75014        3.75014    8[6-(6,8),30-(8,8,8)]
   219       5.266977       5.266977       5.266977    8[6-(6,8),30-(7,8,8)]
   220       3.468267       3.468267       3.468267    8[6-(6,8)]
   221       7.855686       7.855686       7.855686    8[6-(6,8),30-(7,8,8)]
   222       0.150835       0.150835       0.150835    8[6-(6,8)]
   223       4.731512       4.731512       4.731512    8[6-(6,8),30-(8,8,8)]
   224       2.852671       2.852671       2.852671    8[6-(6,8),30-(7,8,8)]
   225       6.151248       6.151248       6.151248    8[1-(0),30-(7,8,8),30-(8,8,8)]
   226       2.276669       2.276669       2.276669    8[1-(0),30-(7,8,8),30-(8,8,8)]
   227       5.555449       5.555449       5.555449    8[6-(6,8),30-(7,8,8)]
   228        3.75014        3.75014        3.75014    8[6-(6,8),30-(8,8,8)]
   229       5.266977       5.266977       5.266977    8[6-(6,8),30-(7,8,8)]
   230       3.468267       3.468267       3.468267    8[6-(6,8)]
   231       7.855686       7.855686       7.855686    8[6-(6,8),30-(7,8,8)]
   232       0.150835       0.150835       0.150835    8[6-(6,8)]
   233       4.731512       4.731512       4.731512    8[6-(6,8),30-(8,8,8)]
   234       2.852671       2.852671       2.852671    8[6-(6,8),30-(7,8,8)]
   235       6.151248       6.151248       6.151248    8[1-(0),30-(7,8,8),30-(8,8,8)]
   236       2.276669       2.276669       2.276669    8[1-(0),30-(7,8,8),30-(8,8,8)]
   237       0.841849       0.841849       0.841849    8[6-(6,8),30-(7,8,8)]
   238        8.46374        8.46374        8.46374    8[6-(6,8),30-(8,8,8)]
   239       0.553377       0.553377       0.553377    8[6-(6,8),30-(7,8,8)]
   240       8.181867       8.181867       8.181867    8[6-(6,8)]
   241       3.142086       3.142086       3.142086    8[6-(6,8),30-(7,8,8)]
   242       4.864435       4.864435       4.864435    8[6-(6,8)]
   243       0.017912       0.017912       0.017912    8[6-(6,8),30-(8,8,8)]
   244       7.566271       7.566271       7.566271    8[6-(6,8),30-(7,8,8)]
   245       1.437648       1.437648       1.437648    8[1-(0),30-(7,8,8),30-(8,8,8)]
   246       6.990269       6.990269       6.990269    8[1-(0),30-(7,8,8),30-(8,8,8)]
   247       0.841849       0.841849       0.841849    8[6-(6,8),30-(7,8,8)]
   248        8.46374        8.46374        8.46374    8[6-(6,8),30-(8,8,8)]
   249       0.553377       0.553377       0.553377    8[6-(6,8),30-(7,8,8)]
   250       8.181867       8.181867       8.181867    8[6-(6,8)]
   251       3.142086       3.142086       3.142086    8[6-(6,8),30-(7,8,8)]
   252       4.864435       4.864435       4.864435    8[6-(6,8)]
   253       0.017912       0.017912       0.017912    8[6-(6,8),30-(8,8,8)]
   254       7.566271       7.566271       7.566271    8[6-(6,8),30-(7,8,8)]
   255       1.437648       1.437648       1.437648    8[1-(0),30-(7,8,8),30-(8,8,8)]
   256       6.990269       6.990269       6.990269    8[1-(0),30-(7,8,8),30-(8,8,8)]
