# Supplementary material for: A collection of forcefield precursors for metal–organic frameworks
Source: RSC Adv. 2019 Nov 13;9(63):36492–507. doi: 10.1039/c9ra07327b (PMC9075174; doi:10.1039/c9ra07327b)
Supplement: RA-009-C9RA07327B-s3027 [file RA-009-C9RA07327B-s3027.txt]

ZEDROR_clean

10.847100    0.000000    0.000000
0.000000    18.232000    0.000000
0.000000    -6.061098    17.895428

     1       8.729963       8.729963       8.729963    30[7-(6,6),8-(6),8-(6),8-(6),8-(6)]
     2       8.743088       8.743088       8.743088    30[7-(6,6),8-(6),8-(6),8-(6),8-(6)]
     3       7.540687       7.540687       7.540687    30[7-(6,6),8-(6),8-(6),8-(6),8-(6)]
     4       7.527562       7.527562       7.527562    30[7-(6,6),8-(6),8-(6),8-(6),8-(6)]
     5       3.306413       3.306413       3.306413    30[7-(6,6),8-(6),8-(6),8-(6),8-(6)]
     6       3.319538       3.319538       3.319538    30[7-(6,6),8-(6),8-(6),8-(6),8-(6)]
     7       2.117137       2.117137       2.117137    30[7-(6,6),8-(6),8-(6),8-(6),8-(6)]
     8       2.104012       2.104012       2.104012    30[7-(6,6),8-(6),8-(6),8-(6),8-(6)]
     9       5.341112       5.341112       5.341112    1[6-(6,7)]
    10       5.842248       5.842248       5.842248    1[6-(6,7)]
    11       9.918588       9.918588       9.918588    1[6-(1,1,6)]
    12      10.056346      10.056346      10.056346    1[6-(1,1,6)]
    13      10.304745      10.304745      10.304745    1[6-(1,1,6)]
    14       9.012855       9.012855       9.012855    1[6-(1,6,7)]
    15       7.854385       7.854385       7.854385    1[6-(1,6,7)]
    16       9.011771       9.011771       9.011771    1[6-(1,6,6)]
    17      10.007534      10.007534      10.007534    1[6-(1,6,6)]
    18       0.151859       0.151859       0.151859    1[6-(1,6,7)]
    19       0.288533       0.288533       0.288533    1[6-(1,6,7)]
    20       9.248237       9.248237       9.248237    1[6-(6,7)]
    21       8.291523       8.291523       8.291523    1[6-(6,7)]
    22       9.906656       9.906656       9.906656    1[6-(1,1,6)]
    23       9.766729       9.766729       9.766729    1[6-(1,1,6)]
    24       0.284194       0.284194       0.284194    1[6-(1,1,6)]
    25       7.726389       7.726389       7.726389    1[6-(6,6)]
    26       7.413993       7.413993       7.413993    1[6-(6,6)]
    27       8.218848       8.218848       8.218848    1[6-(6,6)]
    28        8.58548        8.58548        8.58548    1[6-(6,6)]
    29       2.180267       2.180267       2.180267    1[6-(6,6)]
    30       4.499377       4.499377       4.499377    1[6-(6,6)]
    31       4.452735       4.452735       4.452735    1[6-(6,6)]
    32        2.13254        2.13254        2.13254    1[6-(6,6)]
    33       0.082438       0.082438       0.082438    1[6-(6,7)]
    34      10.428402      10.428402      10.428402    1[6-(6,7)]
    35       6.352062       6.352062       6.352062    1[6-(1,1,6)]
    36       6.214304       6.214304       6.214304    1[6-(1,1,6)]
    37       5.965905       5.965905       5.965905    1[6-(1,1,6)]
    38       7.257795       7.257795       7.257795    1[6-(1,6,7)]
    39       8.416265       8.416265       8.416265    1[6-(1,6,7)]
    40       7.258879       7.258879       7.258879    1[6-(1,6,6)]
    41       6.263116       6.263116       6.263116    1[6-(1,6,6)]
    42       5.271691       5.271691       5.271691    1[6-(1,6,7)]
    43       5.135017       5.135017       5.135017    1[6-(1,6,7)]
    44       7.022413       7.022413       7.022413    1[6-(6,7)]
    45       7.979127       7.979127       7.979127    1[6-(6,7)]
    46       6.363994       6.363994       6.363994    1[6-(1,1,6)]
    47       6.503921       6.503921       6.503921    1[6-(1,1,6)]
    48       5.139356       5.139356       5.139356    1[6-(1,1,6)]
    49       8.544261       8.544261       8.544261    1[6-(6,6)]
    50       8.856657       8.856657       8.856657    1[6-(6,6)]
    51       8.051802       8.051802       8.051802    1[6-(6,6)]
    52        7.68517        7.68517        7.68517    1[6-(6,6)]
    53       3.243283       3.243283       3.243283    1[6-(6,6)]
    54       0.924173       0.924173       0.924173    1[6-(6,6)]
    55       0.970815       0.970815       0.970815    1[6-(6,6)]
    56        3.29101        3.29101        3.29101    1[6-(6,6)]
    57      10.764662      10.764662      10.764662    1[6-(6,7)]
    58       0.418698       0.418698       0.418698    1[6-(6,7)]
    59       4.495038       4.495038       4.495038    1[6-(1,1,6)]
    60       4.632796       4.632796       4.632796    1[6-(1,1,6)]
    61       4.881195       4.881195       4.881195    1[6-(1,1,6)]
    62       3.589305       3.589305       3.589305    1[6-(1,6,7)]
    63       2.430835       2.430835       2.430835    1[6-(1,6,7)]
    64       3.588221       3.588221       3.588221    1[6-(1,6,6)]
    65       4.583984       4.583984       4.583984    1[6-(1,6,6)]
    66       5.575409       5.575409       5.575409    1[6-(1,6,7)]
    67       5.712083       5.712083       5.712083    1[6-(1,6,7)]
    68       3.824687       3.824687       3.824687    1[6-(6,7)]
    69       2.867973       2.867973       2.867973    1[6-(6,7)]
    70       4.483106       4.483106       4.483106    1[6-(1,1,6)]
    71       4.343179       4.343179       4.343179    1[6-(1,1,6)]
    72       5.707744       5.707744       5.707744    1[6-(1,1,6)]
    73       2.302839       2.302839       2.302839    1[6-(6,6)]
    74       1.990443       1.990443       1.990443    1[6-(6,6)]
    75       2.795298       2.795298       2.795298    1[6-(6,6)]
    76        3.16193        3.16193        3.16193    1[6-(6,6)]
    77       7.603817       7.603817       7.603817    1[6-(6,6)]
    78       9.922927       9.922927       9.922927    1[6-(6,6)]
    79       9.876285       9.876285       9.876285    1[6-(6,6)]
    80        7.55609        7.55609        7.55609    1[6-(6,6)]
    81       5.505988       5.505988       5.505988    1[6-(6,7)]
    82       5.004852       5.004852       5.004852    1[6-(6,7)]
    83       0.928512       0.928512       0.928512    1[6-(1,1,6)]
    84       0.790754       0.790754       0.790754    1[6-(1,1,6)]
    85       0.542355       0.542355       0.542355    1[6-(1,1,6)]
    86       1.834245       1.834245       1.834245    1[6-(1,6,7)]
    87       2.992715       2.992715       2.992715    1[6-(1,6,7)]
    88       1.835329       1.835329       1.835329    1[6-(1,6,6)]
    89       0.839566       0.839566       0.839566    1[6-(1,6,6)]
    90      10.695241      10.695241      10.695241    1[6-(1,6,7)]
    91      10.558567      10.558567      10.558567    1[6-(1,6,7)]
    92       1.598863       1.598863       1.598863    1[6-(6,7)]
    93       2.555577       2.555577       2.555577    1[6-(6,7)]
    94       0.940444       0.940444       0.940444    1[6-(1,1,6)]
    95       1.080371       1.080371       1.080371    1[6-(1,1,6)]
    96      10.562906      10.562906      10.562906    1[6-(1,1,6)]
    97       3.120711       3.120711       3.120711    1[6-(6,6)]
    98       3.433107       3.433107       3.433107    1[6-(6,6)]
    99       2.628252       2.628252       2.628252    1[6-(6,6)]
   100        2.26162        2.26162        2.26162    1[6-(6,6)]
   101       8.666833       8.666833       8.666833    1[6-(6,6)]
   102       6.347723       6.347723       6.347723    1[6-(6,6)]
   103       6.394365       6.394365       6.394365    1[6-(6,6)]
   104        8.71456        8.71456        8.71456    1[6-(6,6)]
   105       6.198033       6.198033       6.198033    6[1-(0),6-(1,7),7-(6,30)]
   106       6.470295       6.470295       6.470295    6[1-(0),6-(1,7),7-(6,6)]
   107       8.338166       8.338166       8.338166    6[6-(1,1,1),7-(6,30),7-(6,6)]
   108       9.776491       9.776491       9.776491    6[1-(0),1-(0),1-(0),6-(7,7)]
   109       8.525821       8.525821       8.525821    6[1-(0),1-(0),6-(1,1,6),7-(6,6)]
   110       9.508568       9.508568       9.508568    6[1-(0),1-(0),6-(1,1,7),6-(1,1,7)]
   111       10.49023       10.49023       10.49023    6[1-(0),1-(0),6-(1,1,6),7-(6,6)]
   112       9.266678       9.266678       9.266678    6[1-(0),6-(1,7),7-(6,6)]
   113       8.747101       8.747101       8.747101    6[1-(0),6-(1,7),7-(6,30)]
   114       9.638733       9.638733       9.638733    6[6-(1,1,1),7-(6,30),7-(6,6)]
   115       10.15614       10.15614       10.15614    6[1-(0),1-(0),1-(0),6-(7,7)]
   116       8.467246       8.467246       8.467246    6[6-(6,6),8-(30),8-(30)]
   117       8.215594       8.215594       8.215594    6[6-(1,6),6-(1,6),6-(8,8)]
   118       7.845707       7.845707       7.845707    6[1-(0),6-(1,6),6-(6,6)]
   119       7.647206       7.647206       7.647206    6[1-(0),6-(1,6),6-(6,6)]
   120       7.786048       7.786048       7.786048    6[6-(1,6),6-(1,6),6-(8,8)]
   121       7.572361       7.572361       7.572361    6[6-(6,6),8-(30),8-(30)]
   122       8.130986       8.130986       8.130986    6[1-(0),6-(1,6),6-(6,6)]
   123       8.344674       8.344674       8.344674    6[1-(0),6-(1,6),6-(6,6)]
   124       0.438223       0.438223       0.438223    6[6-(6,6),8-(30),8-(30)]
   125       1.929699       1.929699       1.929699    6[6-(1,6),6-(1,6),6-(8,8)]
   126       2.639099       2.639099       2.639099    6[1-(0),6-(1,6),6-(6,6)]
   127       4.014512       4.014512       4.014512    6[1-(0),6-(1,6),6-(6,6)]
   128       4.692455       4.692455       4.692455    6[6-(1,6),6-(1,6),6-(8,8)]
   129       6.191525       6.191525       6.191525    6[6-(6,6),8-(30),8-(30)]
   130       3.987394       3.987394       3.987394    6[1-(0),6-(1,6),6-(6,6)]
   131       2.611982       2.611982       2.611982    6[1-(0),6-(1,6),6-(6,6)]
   132      10.072617      10.072617      10.072617    6[1-(0),6-(1,7),7-(6,30)]
   133       9.800355       9.800355       9.800355    6[1-(0),6-(1,7),7-(6,6)]
   134       7.932484       7.932484       7.932484    6[6-(1,1,1),7-(6,30),7-(6,6)]
   135       6.494159       6.494159       6.494159    6[1-(0),1-(0),1-(0),6-(7,7)]
   136       7.744829       7.744829       7.744829    6[1-(0),1-(0),6-(1,1,6),7-(6,6)]
   137       6.762082       6.762082       6.762082    6[1-(0),1-(0),6-(1,1,7),6-(1,1,7)]
   138        5.78042        5.78042        5.78042    6[1-(0),1-(0),6-(1,1,6),7-(6,6)]
   139       7.003972       7.003972       7.003972    6[1-(0),6-(1,7),7-(6,6)]
   140       7.523549       7.523549       7.523549    6[1-(0),6-(1,7),7-(6,30)]
   141       6.631917       6.631917       6.631917    6[6-(1,1,1),7-(6,30),7-(6,6)]
   142        6.11451        6.11451        6.11451    6[1-(0),1-(0),1-(0),6-(7,7)]
   143       7.803404       7.803404       7.803404    6[6-(6,6),8-(30),8-(30)]
   144       8.055056       8.055056       8.055056    6[6-(1,6),6-(1,6),6-(8,8)]
   145       8.424943       8.424943       8.424943    6[1-(0),6-(1,6),6-(6,6)]
   146       8.623444       8.623444       8.623444    6[1-(0),6-(1,6),6-(6,6)]
   147       8.484602       8.484602       8.484602    6[6-(1,6),6-(1,6),6-(8,8)]
   148       8.698289       8.698289       8.698289    6[6-(6,6),8-(30),8-(30)]
   149       8.139664       8.139664       8.139664    6[1-(0),6-(1,6),6-(6,6)]
   150       7.925976       7.925976       7.925976    6[1-(0),6-(1,6),6-(6,6)]
   151       4.985327       4.985327       4.985327    6[6-(6,6),8-(30),8-(30)]
   152       3.493851       3.493851       3.493851    6[6-(1,6),6-(1,6),6-(8,8)]
   153       2.784451       2.784451       2.784451    6[1-(0),6-(1,6),6-(6,6)]
   154       1.409038       1.409038       1.409038    6[1-(0),6-(1,6),6-(6,6)]
   155       0.731095       0.731095       0.731095    6[6-(1,6),6-(1,6),6-(8,8)]
   156      10.079125      10.079125      10.079125    6[6-(6,6),8-(30),8-(30)]
   157       1.436156       1.436156       1.436156    6[1-(0),6-(1,6),6-(6,6)]
   158       2.811568       2.811568       2.811568    6[1-(0),6-(1,6),6-(6,6)]
   159       0.774483       0.774483       0.774483    6[1-(0),6-(1,7),7-(6,30)]
   160       1.046745       1.046745       1.046745    6[1-(0),6-(1,7),7-(6,6)]
   161       2.914616       2.914616       2.914616    6[6-(1,1,1),7-(6,30),7-(6,6)]
   162       4.352941       4.352941       4.352941    6[1-(0),1-(0),1-(0),6-(7,7)]
   163       3.102271       3.102271       3.102271    6[1-(0),1-(0),6-(1,1,6),7-(6,6)]
   164       4.085018       4.085018       4.085018    6[1-(0),1-(0),6-(1,1,7),6-(1,1,7)]
   165        5.06668        5.06668        5.06668    6[1-(0),1-(0),6-(1,1,6),7-(6,6)]
   166       3.843128       3.843128       3.843128    6[1-(0),6-(1,7),7-(6,6)]
   167       3.323551       3.323551       3.323551    6[1-(0),6-(1,7),7-(6,30)]
   168       4.215183       4.215183       4.215183    6[6-(1,1,1),7-(6,30),7-(6,6)]
   169        4.73259        4.73259        4.73259    6[1-(0),1-(0),1-(0),6-(7,7)]
   170       3.043696       3.043696       3.043696    6[6-(6,6),8-(30),8-(30)]
   171       2.792044       2.792044       2.792044    6[6-(1,6),6-(1,6),6-(8,8)]
   172       2.422157       2.422157       2.422157    6[1-(0),6-(1,6),6-(6,6)]
   173       2.223655       2.223655       2.223655    6[1-(0),6-(1,6),6-(6,6)]
   174       2.362498       2.362498       2.362498    6[6-(1,6),6-(1,6),6-(8,8)]
   175       2.148811       2.148811       2.148811    6[6-(6,6),8-(30),8-(30)]
   176       2.707436       2.707436       2.707436    6[1-(0),6-(1,6),6-(6,6)]
   177       2.921124       2.921124       2.921124    6[1-(0),6-(1,6),6-(6,6)]
   178       5.861773       5.861773       5.861773    6[6-(6,6),8-(30),8-(30)]
   179       7.353249       7.353249       7.353249    6[6-(1,6),6-(1,6),6-(8,8)]
   180       8.062649       8.062649       8.062649    6[1-(0),6-(1,6),6-(6,6)]
   181       9.438062       9.438062       9.438062    6[1-(0),6-(1,6),6-(6,6)]
   182      10.116005      10.116005      10.116005    6[6-(1,6),6-(1,6),6-(8,8)]
   183       0.767975       0.767975       0.767975    6[6-(6,6),8-(30),8-(30)]
   184       9.410944       9.410944       9.410944    6[1-(0),6-(1,6),6-(6,6)]
   185       8.035532       8.035532       8.035532    6[1-(0),6-(1,6),6-(6,6)]
   186       4.649067       4.649067       4.649067    6[1-(0),6-(1,7),7-(6,30)]
   187       4.376805       4.376805       4.376805    6[1-(0),6-(1,7),7-(6,6)]
   188       2.508934       2.508934       2.508934    6[6-(1,1,1),7-(6,30),7-(6,6)]
   189       1.070609       1.070609       1.070609    6[1-(0),1-(0),1-(0),6-(7,7)]
   190       2.321279       2.321279       2.321279    6[1-(0),1-(0),6-(1,1,6),7-(6,6)]
   191       1.338532       1.338532       1.338532    6[1-(0),1-(0),6-(1,1,7),6-(1,1,7)]
   192        0.35687        0.35687        0.35687    6[1-(0),1-(0),6-(1,1,6),7-(6,6)]
   193       1.580422       1.580422       1.580422    6[1-(0),6-(1,7),7-(6,6)]
   194       2.099999       2.099999       2.099999    6[1-(0),6-(1,7),7-(6,30)]
   195       1.208367       1.208367       1.208367    6[6-(1,1,1),7-(6,30),7-(6,6)]
   196        0.69096        0.69096        0.69096    6[1-(0),1-(0),1-(0),6-(7,7)]
   197       2.379854       2.379854       2.379854    6[6-(6,6),8-(30),8-(30)]
   198       2.631506       2.631506       2.631506    6[6-(1,6),6-(1,6),6-(8,8)]
   199       3.001393       3.001393       3.001393    6[1-(0),6-(1,6),6-(6,6)]
   200       3.199894       3.199894       3.199894    6[1-(0),6-(1,6),6-(6,6)]
   201       3.061052       3.061052       3.061052    6[6-(1,6),6-(1,6),6-(8,8)]
   202       3.274739       3.274739       3.274739    6[6-(6,6),8-(30),8-(30)]
   203       2.716114       2.716114       2.716114    6[1-(0),6-(1,6),6-(6,6)]
   204       2.502426       2.502426       2.502426    6[1-(0),6-(1,6),6-(6,6)]
   205      10.408877      10.408877      10.408877    6[6-(6,6),8-(30),8-(30)]
   206       8.917401       8.917401       8.917401    6[6-(1,6),6-(1,6),6-(8,8)]
   207       8.208001       8.208001       8.208001    6[1-(0),6-(1,6),6-(6,6)]
   208       6.832588       6.832588       6.832588    6[1-(0),6-(1,6),6-(6,6)]
   209       6.154645       6.154645       6.154645    6[6-(1,6),6-(1,6),6-(8,8)]
   210       4.655575       4.655575       4.655575    6[6-(6,6),8-(30),8-(30)]
   211       6.859706       6.859706       6.859706    6[1-(0),6-(1,6),6-(6,6)]
   212       8.235118       8.235118       8.235118    6[1-(0),6-(1,6),6-(6,6)]
   213       7.394468       7.394468       7.394468    7[6-(1,6),6-(6,7),30-(8,8,8,8)]
   214       7.824013       7.824013       7.824013    7[6-(1,1,6),6-(1,6),6-(6,7)]
   215       9.827473       9.827473       9.827473    7[6-(1,1,6),6-(1,6),6-(6,7)]
   216       8.985738       8.985738       8.985738    7[6-(1,6),6-(6,7),30-(8,8,8,8)]
   217       8.876182       8.876182       8.876182    7[6-(1,6),6-(6,7),30-(8,8,8,8)]
   218       8.446637       8.446637       8.446637    7[6-(1,1,6),6-(1,6),6-(6,7)]
   219       6.443177       6.443177       6.443177    7[6-(1,1,6),6-(1,6),6-(6,7)]
   220       7.284912       7.284912       7.284912    7[6-(1,6),6-(6,7),30-(8,8,8,8)]
   221       1.970918       1.970918       1.970918    7[6-(1,6),6-(6,7),30-(8,8,8,8)]
   222       2.400463       2.400463       2.400463    7[6-(1,1,6),6-(1,6),6-(6,7)]
   223       4.403923       4.403923       4.403923    7[6-(1,1,6),6-(1,6),6-(6,7)]
   224       3.562188       3.562188       3.562188    7[6-(1,6),6-(6,7),30-(8,8,8,8)]
   225       3.452632       3.452632       3.452632    7[6-(1,6),6-(6,7),30-(8,8,8,8)]
   226       3.023087       3.023087       3.023087    7[6-(1,1,6),6-(1,6),6-(6,7)]
   227       1.019627       1.019627       1.019627    7[6-(1,1,6),6-(1,6),6-(6,7)]
   228       1.861362       1.861362       1.861362    7[6-(1,6),6-(6,7),30-(8,8,8,8)]
   229       8.624529       8.624529       8.624529    8[6-(6,8),30-(7,8,8,8)]
   230        8.50955        8.50955        8.50955    8[6-(6,8),30-(7,8,8,8)]
   231       7.435687       7.435687       7.435687    8[6-(6,8),30-(7,8,8,8)]
   232        7.55609        7.55609        7.55609    8[6-(6,8),30-(7,8,8,8)]
   233      10.723443      10.723443      10.723443    8[6-(6,8),30-(7,8,8,8)]
   234      10.712596      10.712596      10.712596    8[6-(6,8),30-(7,8,8,8)]
   235       6.795708       6.795708       6.795708    8[6-(6,8),30-(7,8,8,8)]
   236       6.738219       6.738219       6.738219    8[6-(6,8),30-(7,8,8,8)]
   237       7.646121       7.646121       7.646121    8[6-(6,8),30-(7,8,8,8)]
   238         7.7611         7.7611         7.7611    8[6-(6,8),30-(7,8,8,8)]
   239       8.834963       8.834963       8.834963    8[6-(6,8),30-(7,8,8,8)]
   240        8.71456        8.71456        8.71456    8[6-(6,8),30-(7,8,8,8)]
   241       5.547207       5.547207       5.547207    8[6-(6,8),30-(7,8,8,8)]
   242       5.558054       5.558054       5.558054    8[6-(6,8),30-(7,8,8,8)]
   243       9.474942       9.474942       9.474942    8[6-(6,8),30-(7,8,8,8)]
   244       9.532431       9.532431       9.532431    8[6-(6,8),30-(7,8,8,8)]
   245       3.200979       3.200979       3.200979    8[6-(6,8),30-(7,8,8,8)]
   246          3.086          3.086          3.086    8[6-(6,8),30-(7,8,8,8)]
   247       2.012137       2.012137       2.012137    8[6-(6,8),30-(7,8,8,8)]
   248        2.13254        2.13254        2.13254    8[6-(6,8),30-(7,8,8,8)]
   249       5.299893       5.299893       5.299893    8[6-(6,8),30-(7,8,8,8)]
   250       5.289046       5.289046       5.289046    8[6-(6,8),30-(7,8,8,8)]
   251       1.372158       1.372158       1.372158    8[6-(6,8),30-(7,8,8,8)]
   252       1.314669       1.314669       1.314669    8[6-(6,8),30-(7,8,8,8)]
   253       2.222571       2.222571       2.222571    8[6-(6,8),30-(7,8,8,8)]
   254        2.33755        2.33755        2.33755    8[6-(6,8),30-(7,8,8,8)]
   255       3.411413       3.411413       3.411413    8[6-(6,8),30-(7,8,8,8)]
   256        3.29101        3.29101        3.29101    8[6-(6,8),30-(7,8,8,8)]
   257       0.123657       0.123657       0.123657    8[6-(6,8),30-(7,8,8,8)]
   258       0.134504       0.134504       0.134504    8[6-(6,8),30-(7,8,8,8)]
   259       4.051392       4.051392       4.051392    8[6-(6,8),30-(7,8,8,8)]
   260       4.108881       4.108881       4.108881    8[6-(6,8),30-(7,8,8,8)]
