# Supplementary material for: A collection of forcefield precursors for metal–organic frameworks
Source: RSC Adv. 2019 Nov 13;9(63):36492–507. doi: 10.1039/c9ra07327b (PMC9075174; doi:10.1039/c9ra07327b)
Supplement: RA-009-C9RA07327B-s3028 [file RA-009-C9RA07327B-s3028.txt]

ZEDZAL_clean

16.439300    0.000000    0.000000
-8.219650    14.236851    0.000000
0.000000    0.000000    23.777000

     1       0.693163       0.693163       0.693163    59[8-(6),8-(6),8-(6),8-(6),8-(6),8-(6)]
     2      -7.526487      -7.526487      -7.526487    59[8-(6),8-(6),8-(6),8-(6),8-(6),8-(6)]
     3      15.052974      15.052974      15.052974    59[8-(6),8-(6),8-(6),8-(6),8-(6),8-(6)]
     4       7.526487       7.526487       7.526487    59[8-(6),8-(6),8-(6),8-(6),8-(6),8-(6)]
     5      -0.693163      -0.693163      -0.693163    59[8-(6),8-(6),8-(6),8-(6),8-(6),8-(6)]
     6       1.386326       1.386326       1.386326    59[8-(6),8-(6),8-(6),8-(6),8-(6),8-(6)]
     7      -4.852059      -4.852059      -4.852059    1[6-(6,6)]
     8      -3.014968      -3.014968      -3.014968    1[6-(6,6)]
     9      -0.910737      -0.910737      -0.910737    1[6-(6,6)]
    10      -2.733034      -2.733034      -2.733034    1[6-(6,6)]
    11       0.757852       0.757852       0.757852    1[6-(6,6)]
    12       2.810298       2.810298       2.810298    1[6-(6,6)]
    13       4.815071       4.815071       4.815071    1[6-(6,6)]
    14       4.219146       4.219146       4.219146    1[6-(6,6)]
    15       2.192181       2.192181       2.192181    1[6-(6,6)]
    16       3.142372       3.142372       3.142372    1[6-(6,6)]
    17       5.263042       5.263042       5.263042    1[6-(6,6)]
    18       1.893807       1.893807       1.893807    1[6-(6,6)]
    19       1.223906       1.223906       1.223906    1[6-(6,6)]
    20       1.218974       1.218974       1.218974    1[6-(6,6)]
    21       0.632913       0.632913       0.632913    1[6-(6,6)]
    22       0.822787       0.822787       0.822787    1[6-(6,6)]
    23      -2.231635      -2.231635      -2.231635    1[6-(6,6)]
    24      -2.530008      -2.530008      -2.530008    1[6-(6,6)]
    25      -2.651659      -2.651659      -2.651659    1[6-(6,6)]
    26      -4.034204      -4.034204      -4.034204    1[6-(6,6)]
    27      -6.034045      -6.034045      -6.034045    1[6-(6,6)]
    28      13.071709      13.071709      13.071709    1[6-(6,6)]
    29      11.234618      11.234618      11.234618    1[6-(6,6)]
    30       9.130387       9.130387       9.130387    1[6-(6,6)]
    31      10.952684      10.952684      10.952684    1[6-(6,6)]
    32       7.461798       7.461798       7.461798    1[6-(6,6)]
    33       5.409352       5.409352       5.409352    1[6-(6,6)]
    34       3.404579       3.404579       3.404579    1[6-(6,6)]
    35       4.000504       4.000504       4.000504    1[6-(6,6)]
    36       6.027469       6.027469       6.027469    1[6-(6,6)]
    37       5.077278       5.077278       5.077278    1[6-(6,6)]
    38       2.956608       2.956608       2.956608    1[6-(6,6)]
    39       6.325843       6.325843       6.325843    1[6-(6,6)]
    40       6.995744       6.995744       6.995744    1[6-(6,6)]
    41       7.000676       7.000676       7.000676    1[6-(6,6)]
    42       7.586737       7.586737       7.586737    1[6-(6,6)]
    43       7.396863       7.396863       7.396863    1[6-(6,6)]
    44      10.451285      10.451285      10.451285    1[6-(6,6)]
    45      10.749658      10.749658      10.749658    1[6-(6,6)]
    46      10.871309      10.871309      10.871309    1[6-(6,6)]
    47      12.253854      12.253854      12.253854    1[6-(6,6)]
    48      14.253695      14.253695      14.253695    1[6-(6,6)]
    49       3.367591       3.367591       3.367591    1[6-(6,6)]
    50       5.204682       5.204682       5.204682    1[6-(6,6)]
    51       7.308913       7.308913       7.308913    1[6-(6,6)]
    52       5.486616       5.486616       5.486616    1[6-(6,6)]
    53       8.977502       8.977502       8.977502    1[6-(6,6)]
    54      11.029948      11.029948      11.029948    1[6-(6,6)]
    55      13.034721      13.034721      13.034721    1[6-(6,6)]
    56      12.438796      12.438796      12.438796    1[6-(6,6)]
    57      10.411831      10.411831      10.411831    1[6-(6,6)]
    58      11.362022      11.362022      11.362022    1[6-(6,6)]
    59      13.482692      13.482692      13.482692    1[6-(6,6)]
    60      10.113457      10.113457      10.113457    1[6-(6,6)]
    61       9.443556       9.443556       9.443556    1[6-(6,6)]
    62       9.438624       9.438624       9.438624    1[6-(6,6)]
    63       8.852563       8.852563       8.852563    1[6-(6,6)]
    64       9.042437       9.042437       9.042437    1[6-(6,6)]
    65       5.988015       5.988015       5.988015    1[6-(6,6)]
    66       5.689642       5.689642       5.689642    1[6-(6,6)]
    67       5.567991       5.567991       5.567991    1[6-(6,6)]
    68       4.185446       4.185446       4.185446    1[6-(6,6)]
    69       2.185605       2.185605       2.185605    1[6-(6,6)]
    70       4.852059       4.852059       4.852059    1[6-(6,6)]
    71       3.014968       3.014968       3.014968    1[6-(6,6)]
    72       0.910737       0.910737       0.910737    1[6-(6,6)]
    73       2.733034       2.733034       2.733034    1[6-(6,6)]
    74      -0.757852      -0.757852      -0.757852    1[6-(6,6)]
    75      -2.810298      -2.810298      -2.810298    1[6-(6,6)]
    76      -4.815071      -4.815071      -4.815071    1[6-(6,6)]
    77      -4.219146      -4.219146      -4.219146    1[6-(6,6)]
    78      -2.192181      -2.192181      -2.192181    1[6-(6,6)]
    79      -3.142372      -3.142372      -3.142372    1[6-(6,6)]
    80      -5.263042      -5.263042      -5.263042    1[6-(6,6)]
    81      -1.893807      -1.893807      -1.893807    1[6-(6,6)]
    82      -1.223906      -1.223906      -1.223906    1[6-(6,6)]
    83      -1.218974      -1.218974      -1.218974    1[6-(6,6)]
    84      -0.632913      -0.632913      -0.632913    1[6-(6,6)]
    85      -0.822787      -0.822787      -0.822787    1[6-(6,6)]
    86       2.231635       2.231635       2.231635    1[6-(6,6)]
    87       2.530008       2.530008       2.530008    1[6-(6,6)]
    88       2.651659       2.651659       2.651659    1[6-(6,6)]
    89       4.034204       4.034204       4.034204    1[6-(6,6)]
    90       6.034045       6.034045       6.034045    1[6-(6,6)]
    91      -1.302404      -1.302404      -1.302404    1[6-(6,6)]
    92           -0.0           -0.0           -0.0    1[6-(6,6)]
    93       1.302404       1.302404       1.302404    1[6-(6,6)]
    94       9.522054       9.522054       9.522054    1[6-(6,6)]
    95        8.21965        8.21965        8.21965    1[6-(6,6)]
    96       6.917246       6.917246       6.917246    1[6-(6,6)]
    97      -5.134815      -5.134815      -5.134815    6[6-(6,6),8-(59),8-(59)]
    98      -3.972557      -3.972557      -3.972557    6[6-(1,6),6-(1,6),6-(8,8)]
    99      -4.043246      -4.043246      -4.043246    6[1-(0),6-(1,6),6-(6,6)]
   100      -2.956608      -2.956608      -2.956608    6[1-(0),6-(1,6),6-(6,6)]
   101      -1.720373      -1.720373      -1.720373    6[6-(1,6),6-(1,6),6-(6,6)]
   102      -1.689138      -1.689138      -1.689138    6[1-(0),6-(1,6),6-(6,6)]
   103      -2.793037      -2.793037      -2.793037    6[1-(0),6-(1,6),6-(6,6)]
   104      -0.487425      -0.487425      -0.487425    6[6-(1,6),6-(1,6),6-(6,6)]
   105       0.729083       0.729083       0.729083    6[1-(0),6-(6,6),6-(6,6)]
   106       3.452253       3.452253       3.452253    6[1-(0),6-(1,6),6-(6,6)]
   107       4.653966       4.653966       4.653966    6[1-(0),6-(1,6),6-(6,6)]
   108       6.382558       6.382558       6.382558    6[6-(6,6),8-(59),8-(59)]
   109       4.995081       4.995081       4.995081    6[6-(1,6),6-(1,6),6-(8,8)]
   110       4.021875       4.021875       4.021875    6[1-(0),6-(1,6),6-(6,6)]
   111       2.802901       2.802901       2.802901    6[1-(0),6-(1,6),6-(6,6)]
   112       2.448634       2.448634       2.448634    6[6-(1,6),6-(1,6),6-(6,6)]
   113       3.372522       3.372522       3.372522    6[1-(0),6-(1,6),6-(6,6)]
   114       4.645746       4.645746       4.645746    6[1-(0),6-(1,6),6-(6,6)]
   115       1.191027       1.191027       1.191027    6[6-(1,6),6-(1,6),6-(6,6)]
   116       1.135134       1.135134       1.135134    6[1-(0),6-(6,6),6-(6,6)]
   117       0.738947       0.738947       0.738947    6[1-(0),6-(1,6),6-(6,6)]
   118       0.727439       0.727439       0.727439    6[1-(0),6-(1,6),6-(6,6)]
   119      -1.247743      -1.247743      -1.247743    6[6-(6,6),8-(59),8-(59)]
   120      -1.022524      -1.022524      -1.022524    6[6-(1,6),6-(1,6),6-(8,8)]
   121       0.021371       0.021371       0.021371    6[1-(0),6-(1,6),6-(6,6)]
   122       0.153707       0.153707       0.153707    6[1-(0),6-(1,6),6-(6,6)]
   123      -0.728261      -0.728261      -0.728261    6[6-(1,6),6-(1,6),6-(6,6)]
   124      -1.683384      -1.683384      -1.683384    6[1-(0),6-(1,6),6-(6,6)]
   125      -1.852709      -1.852709      -1.852709    6[1-(0),6-(1,6),6-(6,6)]
   126      -0.703602      -0.703602      -0.703602    6[6-(1,6),6-(1,6),6-(6,6)]
   127      -1.864217      -1.864217      -1.864217    6[1-(0),6-(6,6),6-(6,6)]
   128        -4.1912        -4.1912        -4.1912    6[1-(0),6-(1,6),6-(6,6)]
   129      -5.381405      -5.381405      -5.381405    6[1-(0),6-(1,6),6-(6,6)]
   130      13.354465      13.354465      13.354465    6[6-(6,6),8-(59),8-(59)]
   131      12.192207      12.192207      12.192207    6[6-(1,6),6-(1,6),6-(8,8)]
   132      12.262896      12.262896      12.262896    6[1-(0),6-(1,6),6-(6,6)]
   133      11.176258      11.176258      11.176258    6[1-(0),6-(1,6),6-(6,6)]
   134       9.940023       9.940023       9.940023    6[6-(1,6),6-(1,6),6-(6,6)]
   135       9.908788       9.908788       9.908788    6[1-(0),6-(1,6),6-(6,6)]
   136      11.012687      11.012687      11.012687    6[1-(0),6-(1,6),6-(6,6)]
   137       8.707075       8.707075       8.707075    6[6-(1,6),6-(1,6),6-(6,6)]
   138       7.490567       7.490567       7.490567    6[1-(0),6-(6,6),6-(6,6)]
   139       4.767397       4.767397       4.767397    6[1-(0),6-(1,6),6-(6,6)]
   140       3.565684       3.565684       3.565684    6[1-(0),6-(1,6),6-(6,6)]
   141       1.837092       1.837092       1.837092    6[6-(6,6),8-(59),8-(59)]
   142       3.224569       3.224569       3.224569    6[6-(1,6),6-(1,6),6-(8,8)]
   143       4.197775       4.197775       4.197775    6[1-(0),6-(1,6),6-(6,6)]
   144       5.416749       5.416749       5.416749    6[1-(0),6-(1,6),6-(6,6)]
   145       5.771016       5.771016       5.771016    6[6-(1,6),6-(1,6),6-(6,6)]
   146       4.847128       4.847128       4.847128    6[1-(0),6-(1,6),6-(6,6)]
   147       3.573904       3.573904       3.573904    6[1-(0),6-(1,6),6-(6,6)]
   148       7.028623       7.028623       7.028623    6[6-(1,6),6-(1,6),6-(6,6)]
   149       7.084516       7.084516       7.084516    6[1-(0),6-(6,6),6-(6,6)]
   150       7.480703       7.480703       7.480703    6[1-(0),6-(1,6),6-(6,6)]
   151       7.492211       7.492211       7.492211    6[1-(0),6-(1,6),6-(6,6)]
   152       9.467393       9.467393       9.467393    6[6-(6,6),8-(59),8-(59)]
   153       9.242174       9.242174       9.242174    6[6-(1,6),6-(1,6),6-(8,8)]
   154       8.198279       8.198279       8.198279    6[1-(0),6-(1,6),6-(6,6)]
   155       8.065943       8.065943       8.065943    6[1-(0),6-(1,6),6-(6,6)]
   156       8.947911       8.947911       8.947911    6[6-(1,6),6-(1,6),6-(6,6)]
   157       9.903034       9.903034       9.903034    6[1-(0),6-(1,6),6-(6,6)]
   158      10.072359      10.072359      10.072359    6[1-(0),6-(1,6),6-(6,6)]
   159       8.923252       8.923252       8.923252    6[6-(1,6),6-(1,6),6-(6,6)]
   160      10.083867      10.083867      10.083867    6[1-(0),6-(6,6),6-(6,6)]
   161       12.41085       12.41085       12.41085    6[1-(0),6-(1,6),6-(6,6)]
   162      13.601055      13.601055      13.601055    6[1-(0),6-(1,6),6-(6,6)]
   163       3.084835       3.084835       3.084835    6[6-(6,6),8-(59),8-(59)]
   164       4.247093       4.247093       4.247093    6[6-(1,6),6-(1,6),6-(8,8)]
   165       4.176404       4.176404       4.176404    6[1-(0),6-(1,6),6-(6,6)]
   166       5.263042       5.263042       5.263042    6[1-(0),6-(1,6),6-(6,6)]
   167       6.499277       6.499277       6.499277    6[6-(1,6),6-(1,6),6-(6,6)]
   168       6.530512       6.530512       6.530512    6[1-(0),6-(1,6),6-(6,6)]
   169       5.426613       5.426613       5.426613    6[1-(0),6-(1,6),6-(6,6)]
   170       7.732225       7.732225       7.732225    6[6-(1,6),6-(1,6),6-(6,6)]
   171       8.948733       8.948733       8.948733    6[1-(0),6-(6,6),6-(6,6)]
   172      11.671903      11.671903      11.671903    6[1-(0),6-(1,6),6-(6,6)]
   173      12.873616      12.873616      12.873616    6[1-(0),6-(1,6),6-(6,6)]
   174      14.602208      14.602208      14.602208    6[6-(6,6),8-(59),8-(59)]
   175      13.214731      13.214731      13.214731    6[6-(1,6),6-(1,6),6-(8,8)]
   176      12.241525      12.241525      12.241525    6[1-(0),6-(1,6),6-(6,6)]
   177      11.022551      11.022551      11.022551    6[1-(0),6-(1,6),6-(6,6)]
   178      10.668284      10.668284      10.668284    6[6-(1,6),6-(1,6),6-(6,6)]
   179      11.592172      11.592172      11.592172    6[1-(0),6-(1,6),6-(6,6)]
   180      12.865396      12.865396      12.865396    6[1-(0),6-(1,6),6-(6,6)]
   181       9.410677       9.410677       9.410677    6[6-(1,6),6-(1,6),6-(6,6)]
   182       9.354784       9.354784       9.354784    6[1-(0),6-(6,6),6-(6,6)]
   183       8.958597       8.958597       8.958597    6[1-(0),6-(1,6),6-(6,6)]
   184       8.947089       8.947089       8.947089    6[1-(0),6-(1,6),6-(6,6)]
   185       6.971907       6.971907       6.971907    6[6-(6,6),8-(59),8-(59)]
   186       7.197126       7.197126       7.197126    6[6-(1,6),6-(1,6),6-(8,8)]
   187       8.241021       8.241021       8.241021    6[1-(0),6-(1,6),6-(6,6)]
   188       8.373357       8.373357       8.373357    6[1-(0),6-(1,6),6-(6,6)]
   189       7.491389       7.491389       7.491389    6[6-(1,6),6-(1,6),6-(6,6)]
   190       6.536266       6.536266       6.536266    6[1-(0),6-(1,6),6-(6,6)]
   191       6.366941       6.366941       6.366941    6[1-(0),6-(1,6),6-(6,6)]
   192       7.516048       7.516048       7.516048    6[6-(1,6),6-(1,6),6-(6,6)]
   193       6.355433       6.355433       6.355433    6[1-(0),6-(6,6),6-(6,6)]
   194        4.02845        4.02845        4.02845    6[1-(0),6-(1,6),6-(6,6)]
   195       2.838245       2.838245       2.838245    6[1-(0),6-(1,6),6-(6,6)]
   196       5.134815       5.134815       5.134815    6[6-(6,6),8-(59),8-(59)]
   197       3.972557       3.972557       3.972557    6[6-(1,6),6-(1,6),6-(8,8)]
   198       4.043246       4.043246       4.043246    6[1-(0),6-(1,6),6-(6,6)]
   199       2.956608       2.956608       2.956608    6[1-(0),6-(1,6),6-(6,6)]
   200       1.720373       1.720373       1.720373    6[6-(1,6),6-(1,6),6-(6,6)]
   201       1.689138       1.689138       1.689138    6[1-(0),6-(1,6),6-(6,6)]
   202       2.793037       2.793037       2.793037    6[1-(0),6-(1,6),6-(6,6)]
   203       0.487425       0.487425       0.487425    6[6-(1,6),6-(1,6),6-(6,6)]
   204      -0.729083      -0.729083      -0.729083    6[1-(0),6-(6,6),6-(6,6)]
   205      -3.452253      -3.452253      -3.452253    6[1-(0),6-(1,6),6-(6,6)]
   206      -4.653966      -4.653966      -4.653966    6[1-(0),6-(1,6),6-(6,6)]
   207      -6.382558      -6.382558      -6.382558    6[6-(6,6),8-(59),8-(59)]
   208      -4.995081      -4.995081      -4.995081    6[6-(1,6),6-(1,6),6-(8,8)]
   209      -4.021875      -4.021875      -4.021875    6[1-(0),6-(1,6),6-(6,6)]
   210      -2.802901      -2.802901      -2.802901    6[1-(0),6-(1,6),6-(6,6)]
   211      -2.448634      -2.448634      -2.448634    6[6-(1,6),6-(1,6),6-(6,6)]
   212      -3.372522      -3.372522      -3.372522    6[1-(0),6-(1,6),6-(6,6)]
   213      -4.645746      -4.645746      -4.645746    6[1-(0),6-(1,6),6-(6,6)]
   214      -1.191027      -1.191027      -1.191027    6[6-(1,6),6-(1,6),6-(6,6)]
   215      -1.135134      -1.135134      -1.135134    6[1-(0),6-(6,6),6-(6,6)]
   216      -0.738947      -0.738947      -0.738947    6[1-(0),6-(1,6),6-(6,6)]
   217      -0.727439      -0.727439      -0.727439    6[1-(0),6-(1,6),6-(6,6)]
   218       1.247743       1.247743       1.247743    6[6-(6,6),8-(59),8-(59)]
   219       1.022524       1.022524       1.022524    6[6-(1,6),6-(1,6),6-(8,8)]
   220      -0.021371      -0.021371      -0.021371    6[1-(0),6-(1,6),6-(6,6)]
   221      -0.153707      -0.153707      -0.153707    6[1-(0),6-(1,6),6-(6,6)]
   222       0.728261       0.728261       0.728261    6[6-(1,6),6-(1,6),6-(6,6)]
   223       1.683384       1.683384       1.683384    6[1-(0),6-(1,6),6-(6,6)]
   224       1.852709       1.852709       1.852709    6[1-(0),6-(1,6),6-(6,6)]
   225       0.703602       0.703602       0.703602    6[6-(1,6),6-(1,6),6-(6,6)]
   226       1.864217       1.864217       1.864217    6[1-(0),6-(6,6),6-(6,6)]
   227         4.1912         4.1912         4.1912    6[1-(0),6-(1,6),6-(6,6)]
   228       5.381405       5.381405       5.381405    6[1-(0),6-(1,6),6-(6,6)]
   229      -0.496056      -0.496056      -0.496056    6[1-(0),6-(6,6),6-(6,6)]
   230       1.913124       1.913124       1.913124    6[6-(1,6),6-(1,6),6-(6,6)]
   231       3.222514       3.222514       3.222514    6[6-(1,6),6-(1,6),6-(6,6)]
   232       5.626761       5.626761       5.626761    6[6-(1,6),6-(1,6),6-(8,8)]
   233       6.921356       6.921356       6.921356    6[6-(6,6),8-(59),8-(59)]
   234            0.0            0.0            0.0    6[1-(0),6-(6,6),6-(6,6)]
   235            0.0            0.0            0.0    6[6-(1,6),6-(1,6),6-(6,6)]
   236            0.0            0.0            0.0    6[6-(1,6),6-(1,6),6-(6,6)]
   237            0.0            0.0            0.0    6[6-(1,6),6-(1,6),6-(8,8)]
   238           -0.0           -0.0           -0.0    6[6-(6,6),8-(59),8-(59)]
   239       0.496056       0.496056       0.496056    6[1-(0),6-(6,6),6-(6,6)]
   240      -1.913124      -1.913124      -1.913124    6[6-(1,6),6-(1,6),6-(6,6)]
   241      -3.222514      -3.222514      -3.222514    6[6-(1,6),6-(1,6),6-(6,6)]
   242      -5.626761      -5.626761      -5.626761    6[6-(1,6),6-(1,6),6-(8,8)]
   243      -6.921356      -6.921356      -6.921356    6[6-(6,6),8-(59),8-(59)]
   244       8.715706       8.715706       8.715706    6[1-(0),6-(6,6),6-(6,6)]
   245       6.306526       6.306526       6.306526    6[6-(1,6),6-(1,6),6-(6,6)]
   246       4.997136       4.997136       4.997136    6[6-(1,6),6-(1,6),6-(6,6)]
   247       2.592889       2.592889       2.592889    6[6-(1,6),6-(1,6),6-(8,8)]
   248       1.298294       1.298294       1.298294    6[6-(6,6),8-(59),8-(59)]
   249        8.21965        8.21965        8.21965    6[1-(0),6-(6,6),6-(6,6)]
   250        8.21965        8.21965        8.21965    6[6-(1,6),6-(1,6),6-(6,6)]
   251        8.21965        8.21965        8.21965    6[6-(1,6),6-(1,6),6-(6,6)]
   252        8.21965        8.21965        8.21965    6[6-(1,6),6-(1,6),6-(8,8)]
   253        8.21965        8.21965        8.21965    6[6-(6,6),8-(59),8-(59)]
   254       7.723594       7.723594       7.723594    6[1-(0),6-(6,6),6-(6,6)]
   255      10.132774      10.132774      10.132774    6[6-(1,6),6-(1,6),6-(6,6)]
   256      11.442164      11.442164      11.442164    6[6-(1,6),6-(1,6),6-(6,6)]
   257      13.846411      13.846411      13.846411    6[6-(1,6),6-(1,6),6-(8,8)]
   258      15.141006      15.141006      15.141006    6[6-(6,6),8-(59),8-(59)]
   259       -6.15734       -6.15734       -6.15734    8[6-(6,8),59-(8,8,8,8,8)]
   260       3.118535       3.118535       3.118535    8[6-(6,8),59-(8,8,8,8,8)]
   261      15.320606      15.320606      15.320606    8[6-(6,8),59-(8,8,8,8,8)]
   262       6.780389       6.780389       6.780389    8[6-(6,8),59-(8,8,8,8,8)]
   263       7.165891       7.165891       7.165891    8[6-(6,8),59-(8,8,8,8,8)]
   264       0.629625       0.629625       0.629625    8[6-(6,8),59-(8,8,8,8,8)]
   265      -0.623049      -0.623049      -0.623049    8[6-(6,8),59-(8,8,8,8,8)]
   266      14.374524      14.374524      14.374524    8[6-(6,8),59-(8,8,8,8,8)]
   267       8.708719       8.708719       8.708719    8[6-(6,8),59-(8,8,8,8,8)]
   268       14.37699       14.37699       14.37699    8[6-(6,8),59-(8,8,8,8,8)]
   269       5.101115       5.101115       5.101115    8[6-(6,8),59-(8,8,8,8,8)]
   270      -7.100956      -7.100956      -7.100956    8[6-(6,8),59-(8,8,8,8,8)]
   271       1.439261       1.439261       1.439261    8[6-(6,8),59-(8,8,8,8,8)]
   272       1.053759       1.053759       1.053759    8[6-(6,8),59-(8,8,8,8,8)]
   273       7.590025       7.590025       7.590025    8[6-(6,8),59-(8,8,8,8,8)]
   274       8.842699       8.842699       8.842699    8[6-(6,8),59-(8,8,8,8,8)]
   275      -6.154874      -6.154874      -6.154874    8[6-(6,8),59-(8,8,8,8,8)]
   276      -0.489069      -0.489069      -0.489069    8[6-(6,8),59-(8,8,8,8,8)]
   277        2.06231        2.06231        2.06231    8[6-(6,8),59-(8,8,8,8,8)]
   278      -5.101115      -5.101115      -5.101115    8[6-(6,8),59-(8,8,8,8,8)]
   279       7.100956       7.100956       7.100956    8[6-(6,8),59-(8,8,8,8,8)]
   280      15.000039      15.000039      15.000039    8[6-(6,8),59-(8,8,8,8,8)]
   281      -1.053759      -1.053759      -1.053759    8[6-(6,8),59-(8,8,8,8,8)]
   282      -7.590025      -7.590025      -7.590025    8[6-(6,8),59-(8,8,8,8,8)]
   283       7.596601       7.596601       7.596601    8[6-(6,8),59-(8,8,8,8,8)]
   284       6.154874       6.154874       6.154874    8[6-(6,8),59-(8,8,8,8,8)]
   285       0.489069       0.489069       0.489069    8[6-(6,8),59-(8,8,8,8,8)]
   286        6.15734        6.15734        6.15734    8[6-(6,8),59-(8,8,8,8,8)]
   287      13.320765      13.320765      13.320765    8[6-(6,8),59-(8,8,8,8,8)]
   288       1.118694       1.118694       1.118694    8[6-(6,8),59-(8,8,8,8,8)]
   289      -6.780389      -6.780389      -6.780389    8[6-(6,8),59-(8,8,8,8,8)]
   290       9.273409       9.273409       9.273409    8[6-(6,8),59-(8,8,8,8,8)]
   291      15.809675      15.809675      15.809675    8[6-(6,8),59-(8,8,8,8,8)]
   292       0.623049       0.623049       0.623049    8[6-(6,8),59-(8,8,8,8,8)]
   293       2.064776       2.064776       2.064776    8[6-(6,8),59-(8,8,8,8,8)]
   294       7.730581       7.730581       7.730581    8[6-(6,8),59-(8,8,8,8,8)]
