# Supplementary material for: A collection of forcefield precursors for metal–organic frameworks
Source: RSC Adv. 2019 Nov 13;9(63):36492–507. doi: 10.1039/c9ra07327b (PMC9075174; doi:10.1039/c9ra07327b)
Supplement: RA-009-C9RA07327B-s3029 [file RA-009-C9RA07327B-s3029.txt]

ZEFVEN_clean

7.593900    0.000000    0.000000
0.000000    10.446000    0.000000
0.000000    -4.773285    30.137334

     1        2.80549        2.80549        2.80549    62[8-(6),8-(6),8-(6),8-(6),8-(6,62),8-(6,62),8-(6,62),8-(6,62)]
     2        6.60244        6.60244        6.60244    62[8-(6),8-(6),8-(6),8-(6),8-(6,62),8-(6,62),8-(6,62),8-(6,62)]
     3        4.78841        4.78841        4.78841    62[8-(6),8-(6),8-(6),8-(6),8-(6,62),8-(6,62),8-(6,62),8-(6,62)]
     4        0.99146        0.99146        0.99146    62[8-(6),8-(6),8-(6),8-(6),8-(6,62),8-(6,62),8-(6,62),8-(6,62)]
     5       4.181809       4.181809       4.181809    27[7-(6,6),8-(6),8-(6),8-(6),8-(6)]
     6       0.384859       0.384859       0.384859    27[7-(6,6),8-(6),8-(6),8-(6),8-(6)]
     7       3.412091       3.412091       3.412091    27[7-(6,6),8-(6),8-(6),8-(6),8-(6)]
     8       7.209041       7.209041       7.209041    27[7-(6,6),8-(6),8-(6),8-(6),8-(6)]
     9        3.79695        3.79695        3.79695    27[7-(6,6),7-(6,6),8-(6),8-(6),8-(6),8-(6)]
    10            0.0            0.0            0.0    27[7-(6,6),7-(6,6),8-(6),8-(6),8-(6),8-(6)]
    11        4.18272        4.18272        4.18272    1[6-(6,6)]
    12       1.144401       1.144401       1.144401    1[6-(6,6)]
    13       6.673519       6.673519       6.673519    1[6-(7,7)]
    14       1.379052       1.379052       1.379052    1[6-(6,6)]
    15       4.330801       4.330801       4.330801    1[6-(6,6)]
    16       7.356211       7.356211       7.356211    1[6-(7,7)]
    17        0.82166        0.82166        0.82166    1[7-(6,6)]
    18        1.40639        1.40639        1.40639    1[7-(6,6)]
    19        0.38577        0.38577        0.38577    1[6-(6,6)]
    20       4.941351       4.941351       4.941351    1[6-(6,6)]
    21       2.876569       2.876569       2.876569    1[6-(7,7)]
    22       5.176002       5.176002       5.176002    1[6-(6,6)]
    23       0.533851       0.533851       0.533851    1[6-(6,6)]
    24       3.559261       3.559261       3.559261    1[6-(7,7)]
    25        4.61861        4.61861        4.61861    1[7-(6,6)]
    26        5.20334        5.20334        5.20334    1[7-(6,6)]
    27        3.41118        3.41118        3.41118    1[6-(6,6)]
    28       6.449499       6.449499       6.449499    1[6-(6,6)]
    29       0.920381       0.920381       0.920381    1[6-(7,7)]
    30       6.214848       6.214848       6.214848    1[6-(6,6)]
    31       3.263099       3.263099       3.263099    1[6-(6,6)]
    32       0.237689       0.237689       0.237689    1[6-(7,7)]
    33        6.77224        6.77224        6.77224    1[7-(6,6)]
    34        6.18751        6.18751        6.18751    1[7-(6,6)]
    35        7.20813        7.20813        7.20813    1[6-(6,6)]
    36       2.652549       2.652549       2.652549    1[6-(6,6)]
    37       4.717331       4.717331       4.717331    1[6-(7,7)]
    38       2.417898       2.417898       2.417898    1[6-(6,6)]
    39       7.060049       7.060049       7.060049    1[6-(6,6)]
    40       4.034639       4.034639       4.034639    1[6-(7,7)]
    41        2.97529        2.97529        2.97529    1[7-(6,6)]
    42        2.39056        2.39056        2.39056    1[7-(6,6)]
    43       3.269933       3.269933       3.269933    6[6-(8,8),8-(27),8-(27)]
    44       4.017932       4.017932       4.017932    6[6-(8,8),8-(27),8-(27)]
    45       4.909456       4.909456       4.909456    6[6-(6,6),8-(27),8-(62)]
    46       5.708335       5.708335       5.708335    6[6-(1,6),6-(6,6),6-(8,8)]
    47       5.092469       5.092469       5.092469    6[1-(0),6-(6,6),6-(6,7)]
    48       5.879957       5.879957       5.879957    6[6-(1,6),6-(6,7),7-(6,27)]
    49       7.198258       7.198258       7.198258    6[6-(1,6),6-(6,7),7-(1,6)]
    50       0.234652       0.234652       0.234652    6[1-(0),6-(6,6),6-(6,7)]
    51       7.073718       7.073718       7.073718    6[6-(1,6),6-(6,6),6-(8,8)]
    52       0.079736       0.079736       0.079736    6[6-(6,6),8-(62),8-(62)]
    53       6.620362       6.620362       6.620362    6[1-(0),7-(1,6),7-(6,27)]
    54      -0.002278      -0.002278      -0.002278    6[6-(6,6),8-(27),8-(62,62)]
    55       7.120041       7.120041       7.120041    6[6-(1,6),6-(6,6),6-(8,8)]
    56        0.44804        0.44804        0.44804    6[1-(0),6-(6,6),6-(6,7)]
    57       7.539224       7.539224       7.539224    6[6-(1,6),6-(6,7),7-(1,6)]
    58       6.165487       6.165487       6.165487    6[6-(1,6),6-(6,7),7-(6,27)]
    59       5.255738       5.255738       5.255738    6[1-(0),6-(6,6),6-(6,7)]
    60       5.737191       5.737191       5.737191    6[6-(1,6),6-(6,6),6-(8,8)]
    61       4.760616       4.760616       4.760616    6[6-(6,6),8-(62),8-(62,62)]
    62       7.181551       7.181551       7.181551    6[1-(0),7-(1,6),7-(6,27)]
    63       7.066883       7.066883       7.066883    6[6-(8,8),8-(27),8-(27)]
    64       0.220982       0.220982       0.220982    6[6-(8,8),8-(27),8-(27)]
    65       1.112506       1.112506       1.112506    6[6-(6,6),8-(27),8-(62)]
    66       1.911385       1.911385       1.911385    6[6-(1,6),6-(6,6),6-(8,8)]
    67       1.295519       1.295519       1.295519    6[1-(0),6-(6,6),6-(6,7)]
    68       2.083007       2.083007       2.083007    6[6-(1,6),6-(6,7),7-(6,27)]
    69       3.401308       3.401308       3.401308    6[6-(1,6),6-(6,7),7-(1,6)]
    70       4.031602       4.031602       4.031602    6[1-(0),6-(6,6),6-(6,7)]
    71       3.276768       3.276768       3.276768    6[6-(1,6),6-(6,6),6-(8,8)]
    72       3.876686       3.876686       3.876686    6[6-(6,6),8-(62),8-(62)]
    73       2.823412       2.823412       2.823412    6[1-(0),7-(1,6),7-(6,27)]
    74       3.794672       3.794672       3.794672    6[6-(6,6),8-(27),8-(62,62)]
    75       3.323091       3.323091       3.323091    6[6-(1,6),6-(6,6),6-(8,8)]
    76        4.24499        4.24499        4.24499    6[1-(0),6-(6,6),6-(6,7)]
    77       3.742274       3.742274       3.742274    6[6-(1,6),6-(6,7),7-(1,6)]
    78       2.368537       2.368537       2.368537    6[6-(1,6),6-(6,7),7-(6,27)]
    79       1.458788       1.458788       1.458788    6[1-(0),6-(6,6),6-(6,7)]
    80       1.940241       1.940241       1.940241    6[6-(1,6),6-(6,6),6-(8,8)]
    81       0.963666       0.963666       0.963666    6[6-(6,6),8-(62),8-(62,62)]
    82       3.384601       3.384601       3.384601    6[1-(0),7-(1,6),7-(6,27)]
    83       4.323967       4.323967       4.323967    6[6-(8,8),8-(27),8-(27)]
    84       3.575968       3.575968       3.575968    6[6-(8,8),8-(27),8-(27)]
    85       2.684444       2.684444       2.684444    6[6-(6,6),8-(27),8-(62)]
    86       1.885565       1.885565       1.885565    6[6-(1,6),6-(6,6),6-(8,8)]
    87       2.501431       2.501431       2.501431    6[1-(0),6-(6,6),6-(6,7)]
    88       1.713943       1.713943       1.713943    6[6-(1,6),6-(6,7),7-(6,27)]
    89       0.395642       0.395642       0.395642    6[6-(1,6),6-(6,7),7-(1,6)]
    90       7.359248       7.359248       7.359248    6[1-(0),6-(6,6),6-(6,7)]
    91       0.520182       0.520182       0.520182    6[6-(1,6),6-(6,6),6-(8,8)]
    92       7.514164       7.514164       7.514164    6[6-(6,6),8-(62),8-(62)]
    93       0.973538       0.973538       0.973538    6[1-(0),7-(1,6),7-(6,27)]
    94       0.002278       0.002278       0.002278    6[6-(6,6),8-(27),8-(62,62)]
    95       0.473859       0.473859       0.473859    6[6-(1,6),6-(6,6),6-(8,8)]
    96        7.14586        7.14586        7.14586    6[1-(0),6-(6,6),6-(6,7)]
    97       0.054676       0.054676       0.054676    6[6-(1,6),6-(6,7),7-(1,6)]
    98       1.428413       1.428413       1.428413    6[6-(1,6),6-(6,7),7-(6,27)]
    99       2.338162       2.338162       2.338162    6[1-(0),6-(6,6),6-(6,7)]
   100       1.856709       1.856709       1.856709    6[6-(1,6),6-(6,6),6-(8,8)]
   101       2.833284       2.833284       2.833284    6[6-(6,6),8-(62),8-(62,62)]
   102       0.412349       0.412349       0.412349    6[1-(0),7-(1,6),7-(6,27)]
   103       0.527017       0.527017       0.527017    6[6-(8,8),8-(27),8-(27)]
   104       7.372918       7.372918       7.372918    6[6-(8,8),8-(27),8-(27)]
   105       6.481394       6.481394       6.481394    6[6-(6,6),8-(27),8-(62)]
   106       5.682515       5.682515       5.682515    6[6-(1,6),6-(6,6),6-(8,8)]
   107       6.298381       6.298381       6.298381    6[1-(0),6-(6,6),6-(6,7)]
   108       5.510893       5.510893       5.510893    6[6-(1,6),6-(6,7),7-(6,27)]
   109       4.192592       4.192592       4.192592    6[6-(1,6),6-(6,7),7-(1,6)]
   110       3.562298       3.562298       3.562298    6[1-(0),6-(6,6),6-(6,7)]
   111       4.317132       4.317132       4.317132    6[6-(1,6),6-(6,6),6-(8,8)]
   112       3.717214       3.717214       3.717214    6[6-(6,6),8-(62),8-(62)]
   113       4.770488       4.770488       4.770488    6[1-(0),7-(1,6),7-(6,27)]
   114       3.799228       3.799228       3.799228    6[6-(6,6),8-(27),8-(62,62)]
   115       4.270809       4.270809       4.270809    6[6-(1,6),6-(6,6),6-(8,8)]
   116        3.34891        3.34891        3.34891    6[1-(0),6-(6,6),6-(6,7)]
   117       3.851626       3.851626       3.851626    6[6-(1,6),6-(6,7),7-(1,6)]
   118       5.225363       5.225363       5.225363    6[6-(1,6),6-(6,7),7-(6,27)]
   119       6.135112       6.135112       6.135112    6[1-(0),6-(6,6),6-(6,7)]
   120       5.653659       5.653659       5.653659    6[6-(1,6),6-(6,6),6-(8,8)]
   121       6.630234       6.630234       6.630234    6[6-(6,6),8-(62),8-(62,62)]
   122       4.209299       4.209299       4.209299    6[1-(0),7-(1,6),7-(6,27)]
   123       5.555697       5.555697       5.555697    7[6-(1,7),6-(6,6),27-(7,8,8,8,8)]
   124       0.028097       0.028097       0.028097    7[1-(0),6-(1,7),6-(6,6)]
   125       5.980956       5.980956       5.980956    7[6-(1,7),6-(6,6),27-(8,8,8,8)]
   126       0.541445       0.541445       0.541445    7[1-(0),6-(1,7),6-(6,6)]
   127       1.758747       1.758747       1.758747    7[6-(1,7),6-(6,6),27-(7,8,8,8,8)]
   128       3.825047       3.825047       3.825047    7[1-(0),6-(1,7),6-(6,6)]
   129       2.184006       2.184006       2.184006    7[6-(1,7),6-(6,6),27-(8,8,8,8)]
   130       4.338395       4.338395       4.338395    7[1-(0),6-(1,7),6-(6,6)]
   131       2.038203       2.038203       2.038203    7[6-(1,7),6-(6,6),27-(7,8,8,8,8)]
   132      -0.028097      -0.028097      -0.028097    7[1-(0),6-(1,7),6-(6,6)]
   133       1.612944       1.612944       1.612944    7[6-(1,7),6-(6,6),27-(8,8,8,8)]
   134       7.052455       7.052455       7.052455    7[1-(0),6-(1,7),6-(6,6)]
   135       5.835153       5.835153       5.835153    7[6-(1,7),6-(6,6),27-(7,8,8,8,8)]
   136       3.768853       3.768853       3.768853    7[1-(0),6-(1,7),6-(6,6)]
   137       5.409894       5.409894       5.409894    7[6-(1,7),6-(6,6),27-(8,8,8,8)]
   138       3.255505       3.255505       3.255505    7[1-(0),6-(1,7),6-(6,6)]
   139       2.809743       2.809743       2.809743    8[6-(6,8),27-(7,7,8,8,8)]
   140        4.07109        4.07109        4.07109    8[6-(6,8),27-(7,7,8,8,8)]
   141       3.162859       3.162859       3.162859    8[6-(6,8),27-(7,8,8,8)]
   142       4.504701       4.504701       4.504701    8[6-(6,8),27-(7,8,8,8)]
   143       5.184356       5.184356       5.184356    8[6-(6,8),27-(7,8,8,8)]
   144       3.979204       3.979204       3.979204    8[6-(6,8),62-(8,8,8,8,8,8,8)]
   145       1.334248       1.334248       1.334248    8[6-(6,8),62-(8,8,8,8,8,8,8)]
   146       6.902096       6.902096       6.902096    8[6-(6,8),62-(8,8,8,8,8,8,8)]
   147       7.275716       7.275716       7.275716    8[6-(6,8),27-(7,8,8,8)]
   148       0.665226       0.665226       0.665226    8[6-(6,8),62-(8,8,8,8,8,8,8),62-(8,8,8,8,8,8,8)]
   149       5.188912       5.188912       5.188912    8[6-(6,8),62-(8,8,8,8,8,8,8),62-(8,8,8,8,8,8,8)]
   150       3.525088       3.525088       3.525088    8[6-(6,8),62-(8,8,8,8,8,8,8)]
   151       6.606693       6.606693       6.606693    8[6-(6,8),27-(7,7,8,8,8)]
   152        0.27414        0.27414        0.27414    8[6-(6,8),27-(7,7,8,8,8)]
   153       6.959809       6.959809       6.959809    8[6-(6,8),27-(7,8,8,8)]
   154       0.707751       0.707751       0.707751    8[6-(6,8),27-(7,8,8,8)]
   155       1.387406       1.387406       1.387406    8[6-(6,8),27-(7,8,8,8)]
   156       0.182254       0.182254       0.182254    8[6-(6,8),62-(8,8,8,8,8,8,8)]
   157       5.131198       5.131198       5.131198    8[6-(6,8),62-(8,8,8,8,8,8,8)]
   158       3.105146       3.105146       3.105146    8[6-(6,8),62-(8,8,8,8,8,8,8)]
   159       3.478766       3.478766       3.478766    8[6-(6,8),27-(7,8,8,8)]
   160       4.462176       4.462176       4.462176    8[6-(6,8),62-(8,8,8,8,8,8,8),62-(8,8,8,8,8,8,8)]
   161       1.391962       1.391962       1.391962    8[6-(6,8),62-(8,8,8,8,8,8,8),62-(8,8,8,8,8,8,8)]
   162       7.322038       7.322038       7.322038    8[6-(6,8),62-(8,8,8,8,8,8,8)]
   163       4.784157       4.784157       4.784157    8[6-(6,8),27-(7,7,8,8,8)]
   164        3.52281        3.52281        3.52281    8[6-(6,8),27-(7,7,8,8,8)]
   165       4.431041       4.431041       4.431041    8[6-(6,8),27-(7,8,8,8)]
   166       3.089199       3.089199       3.089199    8[6-(6,8),27-(7,8,8,8)]
   167       2.409544       2.409544       2.409544    8[6-(6,8),27-(7,8,8,8)]
   168       3.614696       3.614696       3.614696    8[6-(6,8),62-(8,8,8,8,8,8,8)]
   169       6.259652       6.259652       6.259652    8[6-(6,8),62-(8,8,8,8,8,8,8)]
   170       0.691804       0.691804       0.691804    8[6-(6,8),62-(8,8,8,8,8,8,8)]
   171       0.318184       0.318184       0.318184    8[6-(6,8),27-(7,8,8,8)]
   172       6.928674       6.928674       6.928674    8[6-(6,8),62-(8,8,8,8,8,8,8),62-(8,8,8,8,8,8,8)]
   173       2.404988       2.404988       2.404988    8[6-(6,8),62-(8,8,8,8,8,8,8),62-(8,8,8,8,8,8,8)]
   174       4.068812       4.068812       4.068812    8[6-(6,8),62-(8,8,8,8,8,8,8)]
   175       0.987207       0.987207       0.987207    8[6-(6,8),27-(7,7,8,8,8)]
   176        7.31976        7.31976        7.31976    8[6-(6,8),27-(7,7,8,8,8)]
   177       0.634091       0.634091       0.634091    8[6-(6,8),27-(7,8,8,8)]
   178       6.886149       6.886149       6.886149    8[6-(6,8),27-(7,8,8,8)]
   179       6.206494       6.206494       6.206494    8[6-(6,8),27-(7,8,8,8)]
   180       7.411646       7.411646       7.411646    8[6-(6,8),62-(8,8,8,8,8,8,8)]
   181       2.462702       2.462702       2.462702    8[6-(6,8),62-(8,8,8,8,8,8,8)]
   182       4.488754       4.488754       4.488754    8[6-(6,8),62-(8,8,8,8,8,8,8)]
   183       4.115134       4.115134       4.115134    8[6-(6,8),27-(7,8,8,8)]
   184       3.131724       3.131724       3.131724    8[6-(6,8),62-(8,8,8,8,8,8,8),62-(8,8,8,8,8,8,8)]
   185       6.201938       6.201938       6.201938    8[6-(6,8),62-(8,8,8,8,8,8,8),62-(8,8,8,8,8,8,8)]
   186       0.271862       0.271862       0.271862    8[6-(6,8),62-(8,8,8,8,8,8,8)]
