# Supplementary material for: A collection of forcefield precursors for metal–organic frameworks
Source: RSC Adv. 2019 Nov 13;9(63):36492–507. doi: 10.1039/c9ra07327b (PMC9075174; doi:10.1039/c9ra07327b)
Supplement: RA-009-C9RA07327B-s3030 [file RA-009-C9RA07327B-s3030.txt]

ZEFVOX_clean

7.637400    0.000000    0.000000
0.000000    10.467000    0.000000
0.000000    -4.796280    30.112419

     1       6.658438       6.658438       6.658438    60[8-(6),8-(6),8-(6),8-(6),8-(6,60),8-(6,60),8-(6,60),8-(6,60)]
     2       2.839738       2.839738       2.839738    60[8-(6),8-(6),8-(6),8-(6),8-(6,60),8-(6,60),8-(6,60),8-(6,60)]
     3       0.978962       0.978962       0.978962    60[8-(6),8-(6),8-(6),8-(6),8-(6,60),8-(6,60),8-(6,60),8-(6,60)]
     4       4.797662       4.797662       4.797662    60[8-(6),8-(6),8-(6),8-(6),8-(6,60),8-(6,60),8-(6,60),8-(6,60)]
     5       7.226432       7.226432       7.226432    27[7-(6,6),8-(6),8-(6),8-(6),8-(6)]
     6       3.407732       3.407732       3.407732    27[7-(6,6),8-(6),8-(6),8-(6),8-(6)]
     7       0.410968       0.410968       0.410968    27[7-(6,6),8-(6),8-(6),8-(6),8-(6)]
     8       4.229668       4.229668       4.229668    27[7-(6,6),8-(6),8-(6),8-(6),8-(6)]
     9            0.0            0.0            0.0    27[7-(6,6),7-(6,6),8-(6),8-(6),8-(6),8-(6)]
    10         3.8187         3.8187         3.8187    27[7-(6,6),7-(6,6),8-(6),8-(6),8-(6),8-(6)]
    11       0.421584       0.421584       0.421584    1[6-(6,6)]
    12       4.971184       4.971184       4.971184    1[6-(6,6)]
    13       2.887701       2.887701       2.887701    1[6-(7,7)]
    14       2.426402       2.426402       2.426402    1[6-(6,6)]
    15        7.06765        7.06765        7.06765    1[6-(6,6)]
    16        4.04324        4.04324        4.04324    1[6-(7,7)]
    17       4.635902       4.635902       4.635902    1[7-(6,6)]
    18       2.382105       2.382105       2.382105    1[7-(6,6)]
    19       4.240284       4.240284       4.240284    1[6-(6,6)]
    20       1.152484       1.152484       1.152484    1[6-(6,6)]
    21       6.706401       6.706401       6.706401    1[6-(7,7)]
    22       6.245102       6.245102       6.245102    1[6-(6,6)]
    23        3.24895        3.24895        3.24895    1[6-(6,6)]
    24        0.22454        0.22454        0.22454    1[6-(7,7)]
    25       0.817202       0.817202       0.817202    1[7-(6,6)]
    26       6.200805       6.200805       6.200805    1[7-(6,6)]
    27       7.215816       7.215816       7.215816    1[6-(6,6)]
    28       2.666216       2.666216       2.666216    1[6-(6,6)]
    29       4.749699       4.749699       4.749699    1[6-(7,7)]
    30       5.210998       5.210998       5.210998    1[6-(6,6)]
    31        0.56975        0.56975        0.56975    1[6-(6,6)]
    32        3.59416        3.59416        3.59416    1[6-(7,7)]
    33       3.001498       3.001498       3.001498    1[7-(6,6)]
    34       5.255295       5.255295       5.255295    1[7-(6,6)]
    35       3.397116       3.397116       3.397116    1[6-(6,6)]
    36       6.484916       6.484916       6.484916    1[6-(6,6)]
    37       0.930999       0.930999       0.930999    1[6-(7,7)]
    38       1.392298       1.392298       1.392298    1[6-(6,6)]
    39        4.38845        4.38845        4.38845    1[6-(6,6)]
    40        7.41286        7.41286        7.41286    1[6-(7,7)]
    41       6.820198       6.820198       6.820198    1[7-(6,6)]
    42       1.436595       1.436595       1.436595    1[7-(6,6)]
    43       7.411333       7.411333       7.411333    6[6-(8,8),8-(27),8-(27)]
    44       0.517052       0.517052       0.517052    6[6-(8,8),8-(27),8-(27)]
    45       1.150956       1.150956       1.150956    6[6-(6,6),8-(27),8-(60)]
    46       1.949064       1.949064       1.949064    6[6-(1,6),6-(6,6),6-(8,8)]
    47       1.332726       1.332726       1.332726    6[1-(0),6-(6,6),6-(6,7)]
    48       2.101049       2.101049       2.101049    6[6-(1,6),6-(6,7),7-(6,27)]
    49       3.433011       3.433011       3.433011    6[6-(1,6),6-(6,7),7-(1,6)]
    50       4.062333       4.062333       4.062333    6[1-(0),6-(6,6),6-(6,7)]
    51       3.308522       3.308522       3.308522    6[6-(1,6),6-(6,6),6-(8,8)]
    52       3.921805       3.921805       3.921805    6[6-(6,6),8-(60),8-(60)]
    53       2.838058       2.838058       2.838058    6[1-(0),7-(1,6),7-(6,27)]
    54       3.805716       3.805716       3.805716    6[6-(6,6),8-(27),8-(60,60)]
    55       4.277708       4.277708       4.277708    6[6-(1,6),6-(6,6),6-(8,8)]
    56       3.357401       3.357401       3.357401    6[1-(0),6-(6,6),6-(6,7)]
    57       3.858414       3.858414       3.858414    6[6-(1,6),6-(6,7),7-(1,6)]
    58       5.233146       5.233146       5.233146    6[6-(1,6),6-(6,7),7-(6,27)]
    59       6.141997       6.141997       6.141997    6[1-(0),6-(6,6),6-(6,7)]
    60       5.666187       5.666187       5.666187    6[6-(1,6),6-(6,6),6-(8,8)]
    61       6.634609       6.634609       6.634609    6[6-(6,6),8-(60),8-(60,60)]
    62       4.216609       4.216609       4.216609    6[1-(0),7-(1,6),7-(6,27)]
    63       3.592633       3.592633       3.592633    6[6-(8,8),8-(27),8-(27)]
    64       4.335752       4.335752       4.335752    6[6-(8,8),8-(27),8-(27)]
    65       4.969656       4.969656       4.969656    6[6-(6,6),8-(27),8-(60)]
    66       5.767764       5.767764       5.767764    6[6-(1,6),6-(6,6),6-(8,8)]
    67       5.151426       5.151426       5.151426    6[1-(0),6-(6,6),6-(6,7)]
    68       5.919749       5.919749       5.919749    6[6-(1,6),6-(6,7),7-(6,27)]
    69       7.251711       7.251711       7.251711    6[6-(1,6),6-(6,7),7-(1,6)]
    70       0.243633       0.243633       0.243633    6[1-(0),6-(6,6),6-(6,7)]
    71       7.127222       7.127222       7.127222    6[6-(1,6),6-(6,6),6-(8,8)]
    72       0.103105       0.103105       0.103105    6[6-(6,6),8-(60),8-(60)]
    73       6.656758       6.656758       6.656758    6[1-(0),7-(1,6),7-(6,27)]
    74      -0.012984      -0.012984      -0.012984    6[6-(6,6),8-(27),8-(60,60)]
    75       0.459008       0.459008       0.459008    6[6-(1,6),6-(6,6),6-(8,8)]
    76       7.176101       7.176101       7.176101    6[1-(0),6-(6,6),6-(6,7)]
    77       0.039714       0.039714       0.039714    6[6-(1,6),6-(6,7),7-(1,6)]
    78       1.414446       1.414446       1.414446    6[6-(1,6),6-(6,7),7-(6,27)]
    79       2.323297       2.323297       2.323297    6[1-(0),6-(6,6),6-(6,7)]
    80       1.847487       1.847487       1.847487    6[6-(1,6),6-(6,6),6-(8,8)]
    81       2.815909       2.815909       2.815909    6[6-(6,6),8-(60),8-(60,60)]
    82       0.397909       0.397909       0.397909    6[1-(0),7-(1,6),7-(6,27)]
    83       0.226067       0.226067       0.226067    6[6-(8,8),8-(27),8-(27)]
    84       7.120348       7.120348       7.120348    6[6-(8,8),8-(27),8-(27)]
    85       6.486444       6.486444       6.486444    6[6-(6,6),8-(27),8-(60)]
    86       5.688336       5.688336       5.688336    6[6-(1,6),6-(6,6),6-(8,8)]
    87       6.304674       6.304674       6.304674    6[1-(0),6-(6,6),6-(6,7)]
    88       5.536351       5.536351       5.536351    6[6-(1,6),6-(6,7),7-(6,27)]
    89       4.204389       4.204389       4.204389    6[6-(1,6),6-(6,7),7-(1,6)]
    90       3.575067       3.575067       3.575067    6[1-(0),6-(6,6),6-(6,7)]
    91       4.328878       4.328878       4.328878    6[6-(1,6),6-(6,6),6-(8,8)]
    92       3.715595       3.715595       3.715595    6[6-(6,6),8-(60),8-(60)]
    93       4.799342       4.799342       4.799342    6[1-(0),7-(1,6),7-(6,27)]
    94       3.831684       3.831684       3.831684    6[6-(6,6),8-(27),8-(60,60)]
    95       3.359692       3.359692       3.359692    6[6-(1,6),6-(6,6),6-(8,8)]
    96       4.279999       4.279999       4.279999    6[1-(0),6-(6,6),6-(6,7)]
    97       3.778986       3.778986       3.778986    6[6-(1,6),6-(6,7),7-(1,6)]
    98       2.404254       2.404254       2.404254    6[6-(1,6),6-(6,7),7-(6,27)]
    99       1.495403       1.495403       1.495403    6[1-(0),6-(6,6),6-(6,7)]
   100       1.971213       1.971213       1.971213    6[6-(1,6),6-(6,6),6-(8,8)]
   101       1.002791       1.002791       1.002791    6[6-(6,6),8-(60),8-(60,60)]
   102       3.420791       3.420791       3.420791    6[1-(0),7-(1,6),7-(6,27)]
   103       4.044767       4.044767       4.044767    6[6-(8,8),8-(27),8-(27)]
   104       3.301648       3.301648       3.301648    6[6-(8,8),8-(27),8-(27)]
   105       2.667744       2.667744       2.667744    6[6-(6,6),8-(27),8-(60)]
   106       1.869636       1.869636       1.869636    6[6-(1,6),6-(6,6),6-(8,8)]
   107       2.485974       2.485974       2.485974    6[1-(0),6-(6,6),6-(6,7)]
   108       1.717651       1.717651       1.717651    6[6-(1,6),6-(6,7),7-(6,27)]
   109       0.385689       0.385689       0.385689    6[6-(1,6),6-(6,7),7-(1,6)]
   110       7.393767       7.393767       7.393767    6[1-(0),6-(6,6),6-(6,7)]
   111       0.510178       0.510178       0.510178    6[6-(1,6),6-(6,6),6-(8,8)]
   112       7.534295       7.534295       7.534295    6[6-(6,6),8-(60),8-(60)]
   113       0.980642       0.980642       0.980642    6[1-(0),7-(1,6),7-(6,27)]
   114       0.012984       0.012984       0.012984    6[6-(6,6),8-(27),8-(60,60)]
   115       7.178392       7.178392       7.178392    6[6-(1,6),6-(6,6),6-(8,8)]
   116       0.461299       0.461299       0.461299    6[1-(0),6-(6,6),6-(6,7)]
   117       7.597686       7.597686       7.597686    6[6-(1,6),6-(6,7),7-(1,6)]
   118       6.222954       6.222954       6.222954    6[6-(1,6),6-(6,7),7-(6,27)]
   119       5.314103       5.314103       5.314103    6[1-(0),6-(6,6),6-(6,7)]
   120       5.789913       5.789913       5.789913    6[6-(1,6),6-(6,6),6-(8,8)]
   121       4.821491       4.821491       4.821491    6[6-(6,6),8-(60),8-(60,60)]
   122       7.239491       7.239491       7.239491    6[1-(0),7-(1,6),7-(6,27)]
   123       1.767294       1.767294       1.767294    7[6-(1,7),6-(6,6),27-(7,8,8,8,8)]
   124       3.848486       3.848486       3.848486    7[1-(0),6-(1,7),6-(6,6)]
   125       5.424845       5.424845       5.424845    7[6-(1,7),6-(6,6),27-(8,8,8,8)]
   126       3.247422       3.247422       3.247422    7[1-(0),6-(1,7),6-(6,6)]
   127       5.585994       5.585994       5.585994    7[6-(1,7),6-(6,6),27-(7,8,8,8,8)]
   128       0.029786       0.029786       0.029786    7[1-(0),6-(1,7),6-(6,6)]
   129       1.606145       1.606145       1.606145    7[6-(1,7),6-(6,6),27-(8,8,8,8)]
   130       7.066122       7.066122       7.066122    7[1-(0),6-(1,7),6-(6,6)]
   131       5.870106       5.870106       5.870106    7[6-(1,7),6-(6,6),27-(7,8,8,8,8)]
   132       3.788914       3.788914       3.788914    7[1-(0),6-(1,7),6-(6,6)]
   133       2.212555       2.212555       2.212555    7[6-(1,7),6-(6,6),27-(8,8,8,8)]
   134       4.389978       4.389978       4.389978    7[1-(0),6-(1,7),6-(6,6)]
   135       2.051406       2.051406       2.051406    7[6-(1,7),6-(6,6),27-(7,8,8,8,8)]
   136      -0.029786      -0.029786      -0.029786    7[1-(0),6-(1,7),6-(6,6)]
   137       6.031255       6.031255       6.031255    7[6-(1,7),6-(6,6),27-(8,8,8,8)]
   138       0.571278       0.571278       0.571278    7[1-(0),6-(1,7),6-(6,6)]
   139       0.981406       0.981406       0.981406    8[6-(6,8),27-(7,7,8,8,8)]
   140       7.363981       7.363981       7.363981    8[6-(6,8),27-(7,7,8,8,8)]
   141       0.613283       0.613283       0.613283    8[6-(6,8),27-(7,8,8,8)]
   142       6.914902       6.914902       6.914902    8[6-(6,8),27-(7,8,8,8)]
   143       1.422084       1.422084       1.422084    8[6-(6,8),27-(7,8,8,8)]
   144       0.223012       0.223012       0.223012    8[6-(6,8),60-(8,8,8,8,8,8,8)]
   145       3.160356       3.160356       3.160356    8[6-(6,8),60-(8,8,8,8,8,8,8)]
   146       5.185031       5.185031       5.185031    8[6-(6,8),60-(8,8,8,8,8,8,8)]
   147        4.11885        4.11885        4.11885    8[6-(6,8),27-(7,8,8,8)]
   148       3.132098       3.132098       3.132098    8[6-(6,8),60-(8,8,8,8,8,8,8),60-(8,8,8,8,8,8,8)]
   149       6.221426       6.221426       6.221426    8[6-(6,8),60-(8,8,8,8,8,8,8),60-(8,8,8,8,8,8,8)]
   150       0.239051       0.239051       0.239051    8[6-(6,8),60-(8,8,8,8,8,8,8)]
   151       4.800106       4.800106       4.800106    8[6-(6,8),27-(7,7,8,8,8)]
   152       3.545281       3.545281       3.545281    8[6-(6,8),27-(7,7,8,8,8)]
   153       4.431983       4.431983       4.431983    8[6-(6,8),27-(7,8,8,8)]
   154       3.096202       3.096202       3.096202    8[6-(6,8),27-(7,8,8,8)]
   155       5.240784       5.240784       5.240784    8[6-(6,8),27-(7,8,8,8)]
   156       4.041712       4.041712       4.041712    8[6-(6,8),60-(8,8,8,8,8,8,8)]
   157       6.979056       6.979056       6.979056    8[6-(6,8),60-(8,8,8,8,8,8,8)]
   158       1.366331       1.366331       1.366331    8[6-(6,8),60-(8,8,8,8,8,8,8)]
   159        0.30015        0.30015        0.30015    8[6-(6,8),27-(7,8,8,8)]
   160       6.950798       6.950798       6.950798    8[6-(6,8),60-(8,8,8,8,8,8,8),60-(8,8,8,8,8,8,8)]
   161       2.402726       2.402726       2.402726    8[6-(6,8),60-(8,8,8,8,8,8,8),60-(8,8,8,8,8,8,8)]
   162       4.057751       4.057751       4.057751    8[6-(6,8),60-(8,8,8,8,8,8,8)]
   163       6.655994       6.655994       6.655994    8[6-(6,8),27-(7,7,8,8,8)]
   164       0.273419       0.273419       0.273419    8[6-(6,8),27-(7,7,8,8,8)]
   165       7.024117       7.024117       7.024117    8[6-(6,8),27-(7,8,8,8)]
   166       0.722498       0.722498       0.722498    8[6-(6,8),27-(7,8,8,8)]
   167       6.215316       6.215316       6.215316    8[6-(6,8),27-(7,8,8,8)]
   168       7.414388       7.414388       7.414388    8[6-(6,8),60-(8,8,8,8,8,8,8)]
   169       4.477044       4.477044       4.477044    8[6-(6,8),60-(8,8,8,8,8,8,8)]
   170       2.452369       2.452369       2.452369    8[6-(6,8),60-(8,8,8,8,8,8,8)]
   171        3.51855        3.51855        3.51855    8[6-(6,8),27-(7,8,8,8)]
   172       4.505302       4.505302       4.505302    8[6-(6,8),60-(8,8,8,8,8,8,8),60-(8,8,8,8,8,8,8)]
   173       1.415974       1.415974       1.415974    8[6-(6,8),60-(8,8,8,8,8,8,8),60-(8,8,8,8,8,8,8)]
   174       7.398349       7.398349       7.398349    8[6-(6,8),60-(8,8,8,8,8,8,8)]
   175       2.837294       2.837294       2.837294    8[6-(6,8),27-(7,7,8,8,8)]
   176       4.092119       4.092119       4.092119    8[6-(6,8),27-(7,7,8,8,8)]
   177       3.205417       3.205417       3.205417    8[6-(6,8),27-(7,8,8,8)]
   178       4.541198       4.541198       4.541198    8[6-(6,8),27-(7,8,8,8)]
   179       2.396616       2.396616       2.396616    8[6-(6,8),27-(7,8,8,8)]
   180       3.595688       3.595688       3.595688    8[6-(6,8),60-(8,8,8,8,8,8,8)]
   181       0.658344       0.658344       0.658344    8[6-(6,8),60-(8,8,8,8,8,8,8)]
   182       6.271069       6.271069       6.271069    8[6-(6,8),60-(8,8,8,8,8,8,8)]
   183        7.33725        7.33725        7.33725    8[6-(6,8),27-(7,8,8,8)]
   184       0.686602       0.686602       0.686602    8[6-(6,8),60-(8,8,8,8,8,8,8),60-(8,8,8,8,8,8,8)]
   185       5.234674       5.234674       5.234674    8[6-(6,8),60-(8,8,8,8,8,8,8),60-(8,8,8,8,8,8,8)]
   186       3.579649       3.579649       3.579649    8[6-(6,8),60-(8,8,8,8,8,8,8)]
