# Supplementary material for: A collection of forcefield precursors for metal–organic frameworks
Source: RSC Adv. 2019 Nov 13;9(63):36492–507. doi: 10.1039/c9ra07327b (PMC9075174; doi:10.1039/c9ra07327b)
Supplement: RA-009-C9RA07327B-s3031 [file RA-009-C9RA07327B-s3031.txt]

ZELQAK_clean

26.115000    0.000000    0.000000
0.000000    26.436000    0.000000
0.000000    0.000000    26.347300

     1       6.426379       6.426379       6.426379    30[8-(6),8-(6),8-(6),8-(6,30)]
     2       7.582229       7.582229       7.582229    30[8-(6),8-(6),8-(6,30)]
     3      23.640343      23.640343      23.640343    30[8-(6),8-(6),8-(6,30)]
     4      25.374117      25.374117      25.374117    30[8-(6),8-(6),8-(6),8-(6,30)]
     5       6.631121       6.631121       6.631121    30[8-(6),8-(6),8-(6),8-(6,30)]
     6       5.475271       5.475271       5.475271    30[8-(6),8-(6),8-(6,30)]
     7      15.532157      15.532157      15.532157    30[8-(6),8-(6),8-(6,30)]
     8      13.798383      13.798383      13.798383    30[8-(6),8-(6),8-(6),8-(6,30)]
     9      19.483879      19.483879      19.483879    30[8-(6),8-(6),8-(6),8-(6,30)]
    10      20.639729      20.639729      20.639729    30[8-(6),8-(6),8-(6,30)]
    11      10.582843      10.582843      10.582843    30[8-(6),8-(6),8-(6,30)]
    12      12.316617      12.316617      12.316617    30[8-(6),8-(6),8-(6),8-(6,30)]
    13      19.688621      19.688621      19.688621    30[8-(6),8-(6),8-(6),8-(6,30)]
    14      18.532771      18.532771      18.532771    30[8-(6),8-(6),8-(6,30)]
    15       2.474657       2.474657       2.474657    30[8-(6),8-(6),8-(6,30)]
    16       0.740883       0.740883       0.740883    30[8-(6),8-(6),8-(6),8-(6,30)]
    17      19.688621      19.688621      19.688621    30[8-(6),8-(6),8-(6),8-(6,30)]
    18      18.532771      18.532771      18.532771    30[8-(6),8-(6),8-(6,30)]
    19       2.474657       2.474657       2.474657    30[8-(6),8-(6),8-(6,30)]
    20       0.740883       0.740883       0.740883    30[8-(6),8-(6),8-(6),8-(6,30)]
    21      19.483879      19.483879      19.483879    30[8-(6),8-(6),8-(6),8-(6,30)]
    22      20.639729      20.639729      20.639729    30[8-(6),8-(6),8-(6,30)]
    23      10.582843      10.582843      10.582843    30[8-(6),8-(6),8-(6,30)]
    24      12.316617      12.316617      12.316617    30[8-(6),8-(6),8-(6),8-(6,30)]
    25       6.631121       6.631121       6.631121    30[8-(6),8-(6),8-(6),8-(6,30)]
    26       5.475271       5.475271       5.475271    30[8-(6),8-(6),8-(6,30)]
    27      15.532157      15.532157      15.532157    30[8-(6),8-(6),8-(6,30)]
    28      13.798383      13.798383      13.798383    30[8-(6),8-(6),8-(6),8-(6,30)]
    29       6.426379       6.426379       6.426379    30[8-(6),8-(6),8-(6),8-(6,30)]
    30       7.582229       7.582229       7.582229    30[8-(6),8-(6),8-(6,30)]
    31      23.640343      23.640343      23.640343    30[8-(6),8-(6),8-(6,30)]
    32      25.374117      25.374117      25.374117    30[8-(6),8-(6),8-(6),8-(6,30)]
    33       2.601054       2.601054       2.601054    1[6-(6,6)]
    34       1.146448       1.146448       1.146448    1[6-(6,6)]
    35       4.554456       4.554456       4.554456    1[6-(6,6)]
    36       2.151876       2.151876       2.151876    1[6-(6,7)]
    37       0.953197       0.953197       0.953197    1[6-(6,6)]
    38       2.530543       2.530543       2.530543    1[6-(6,6)]
    39       4.478722       4.478722       4.478722    1[6-(6,6)]
    40       4.131393       4.131393       4.131393    1[6-(6,6)]
    41       2.345127       2.345127       2.345127    1[6-(6,6)]
    42       4.345536       4.345536       4.345536    1[6-(6,6)]
    43        4.23063        4.23063        4.23063    1[6-(6,7)]
    44       3.878077       3.878077       3.878077    1[6-(6,6)]
    45       3.538582       3.538582       3.538582    1[6-(6,6)]
    46       1.995186       1.995186       1.995186    1[6-(6,6)]
    47      10.456446      10.456446      10.456446    1[6-(6,6)]
    48      11.911051      11.911051      11.911051    1[6-(6,6)]
    49       8.503044       8.503044       8.503044    1[6-(6,6)]
    50      10.905624      10.905624      10.905624    1[6-(6,7)]
    51      12.104302      12.104302      12.104302    1[6-(6,6)]
    52      10.526956      10.526956      10.526956    1[6-(6,6)]
    53       8.578777       8.578777       8.578777    1[6-(6,6)]
    54       8.926107       8.926107       8.926107    1[6-(6,6)]
    55      10.712373      10.712373      10.712373    1[6-(6,6)]
    56       8.711964       8.711964       8.711964    1[6-(6,6)]
    57        8.82687        8.82687        8.82687    1[6-(6,7)]
    58       9.179422       9.179422       9.179422    1[6-(6,6)]
    59       9.518917       9.518917       9.518917    1[6-(6,6)]
    60      11.062314      11.062314      11.062314    1[6-(6,6)]
    61      15.658554      15.658554      15.658554    1[6-(6,6)]
    62      14.203949      14.203949      14.203949    1[6-(6,6)]
    63      17.611956      17.611956      17.611956    1[6-(6,6)]
    64      15.209376      15.209376      15.209376    1[6-(6,7)]
    65      14.010697      14.010697      14.010697    1[6-(6,6)]
    66      15.588043      15.588043      15.588043    1[6-(6,6)]
    67      17.536222      17.536222      17.536222    1[6-(6,6)]
    68      17.188893      17.188893      17.188893    1[6-(6,6)]
    69      15.402627      15.402627      15.402627    1[6-(6,6)]
    70      17.403036      17.403036      17.403036    1[6-(6,6)]
    71       17.28813       17.28813       17.28813    1[6-(6,7)]
    72      16.935578      16.935578      16.935578    1[6-(6,6)]
    73      16.596082      16.596082      16.596082    1[6-(6,6)]
    74      15.052686      15.052686      15.052686    1[6-(6,6)]
    75      23.513946      23.513946      23.513946    1[6-(6,6)]
    76      24.968551      24.968551      24.968551    1[6-(6,6)]
    77      21.560544      21.560544      21.560544    1[6-(6,6)]
    78      23.963124      23.963124      23.963124    1[6-(6,7)]
    79      25.161802      25.161802      25.161802    1[6-(6,6)]
    80      23.584456      23.584456      23.584456    1[6-(6,6)]
    81      21.636277      21.636277      21.636277    1[6-(6,6)]
    82      21.983607      21.983607      21.983607    1[6-(6,6)]
    83      23.769873      23.769873      23.769873    1[6-(6,6)]
    84      21.769464      21.769464      21.769464    1[6-(6,6)]
    85       21.88437       21.88437       21.88437    1[6-(6,7)]
    86      22.236922      22.236922      22.236922    1[6-(6,6)]
    87      22.576417      22.576417      22.576417    1[6-(6,6)]
    88      24.119814      24.119814      24.119814    1[6-(6,6)]
    89      23.513946      23.513946      23.513946    1[6-(6,6)]
    90      24.968551      24.968551      24.968551    1[6-(6,6)]
    91      21.560544      21.560544      21.560544    1[6-(6,6)]
    92      23.963124      23.963124      23.963124    1[6-(6,7)]
    93      25.161802      25.161802      25.161802    1[6-(6,6)]
    94      23.584456      23.584456      23.584456    1[6-(6,6)]
    95      21.636277      21.636277      21.636277    1[6-(6,6)]
    96      21.983607      21.983607      21.983607    1[6-(6,6)]
    97      23.769873      23.769873      23.769873    1[6-(6,6)]
    98      21.769464      21.769464      21.769464    1[6-(6,6)]
    99       21.88437       21.88437       21.88437    1[6-(6,7)]
   100      22.236922      22.236922      22.236922    1[6-(6,6)]
   101      22.576417      22.576417      22.576417    1[6-(6,6)]
   102      24.119814      24.119814      24.119814    1[6-(6,6)]
   103      15.658554      15.658554      15.658554    1[6-(6,6)]
   104      14.203949      14.203949      14.203949    1[6-(6,6)]
   105      17.611956      17.611956      17.611956    1[6-(6,6)]
   106      15.209376      15.209376      15.209376    1[6-(6,7)]
   107      14.010697      14.010697      14.010697    1[6-(6,6)]
   108      15.588043      15.588043      15.588043    1[6-(6,6)]
   109      17.536222      17.536222      17.536222    1[6-(6,6)]
   110      17.188893      17.188893      17.188893    1[6-(6,6)]
   111      15.402627      15.402627      15.402627    1[6-(6,6)]
   112      17.403036      17.403036      17.403036    1[6-(6,6)]
   113       17.28813       17.28813       17.28813    1[6-(6,7)]
   114      16.935578      16.935578      16.935578    1[6-(6,6)]
   115      16.596082      16.596082      16.596082    1[6-(6,6)]
   116      15.052686      15.052686      15.052686    1[6-(6,6)]
   117      10.456446      10.456446      10.456446    1[6-(6,6)]
   118      11.911051      11.911051      11.911051    1[6-(6,6)]
   119       8.503044       8.503044       8.503044    1[6-(6,6)]
   120      10.905624      10.905624      10.905624    1[6-(6,7)]
   121      12.104302      12.104302      12.104302    1[6-(6,6)]
   122      10.526956      10.526956      10.526956    1[6-(6,6)]
   123       8.578777       8.578777       8.578777    1[6-(6,6)]
   124       8.926107       8.926107       8.926107    1[6-(6,6)]
   125      10.712373      10.712373      10.712373    1[6-(6,6)]
   126       8.711964       8.711964       8.711964    1[6-(6,6)]
   127        8.82687        8.82687        8.82687    1[6-(6,7)]
   128       9.179422       9.179422       9.179422    1[6-(6,6)]
   129       9.518917       9.518917       9.518917    1[6-(6,6)]
   130      11.062314      11.062314      11.062314    1[6-(6,6)]
   131       2.601054       2.601054       2.601054    1[6-(6,6)]
   132       1.146448       1.146448       1.146448    1[6-(6,6)]
   133       4.554456       4.554456       4.554456    1[6-(6,6)]
   134       2.151876       2.151876       2.151876    1[6-(6,7)]
   135       0.953197       0.953197       0.953197    1[6-(6,6)]
   136       2.530543       2.530543       2.530543    1[6-(6,6)]
   137       4.478722       4.478722       4.478722    1[6-(6,6)]
   138       4.131393       4.131393       4.131393    1[6-(6,6)]
   139       2.345127       2.345127       2.345127    1[6-(6,6)]
   140       4.345536       4.345536       4.345536    1[6-(6,6)]
   141        4.23063        4.23063        4.23063    1[6-(6,7)]
   142       3.878077       3.878077       3.878077    1[6-(6,6)]
   143       3.538582       3.538582       3.538582    1[6-(6,6)]
   144       1.995186       1.995186       1.995186    1[6-(6,6)]
   145       4.728643       4.728643       4.728643    6[6-(6,6),8-(0),8-(30,30)]
   146       3.727655       3.727655       3.727655    6[6-(1,6),6-(1,6),6-(8,8)]
   147       2.671826       2.671826       2.671826    6[1-(0),6-(6,6),6-(6,6)]
   148       1.722023       1.722023       1.722023    6[6-(1,6),6-(1,6),6-(8,8)]
   149        0.62441        0.62441        0.62441    6[6-(6,6),8-(0),8-(30)]
   150       1.802457       1.802457       1.802457    6[1-(0),6-(6,6),6-(6,7)]
   151       2.850713       2.850713       2.850713    6[6-(1,6),6-(1,6),7-(6,7)]
   152       3.833943       3.833943       3.833943    6[1-(0),6-(6,6),6-(6,7)]
   153       2.554047       2.554047       2.554047    6[1-(0),6-(6,7),7-(6,7)]
   154       2.872128       2.872128       2.872128    6[6-(1,7),6-(6,6),7-(7)]
   155       2.747559       2.747559       2.747559    6[6-(1,6),6-(1,6),6-(6,7)]
   156       1.652035       1.652035       1.652035    6[1-(0),6-(6,6),6-(6,6)]
   157       1.586486       1.586486       1.586486    6[6-(1,6),6-(1,6),6-(8,8)]
   158       0.395381       0.395381       0.395381    6[6-(6,6),8-(30),8-(30)]
   159       2.578073       2.578073       2.578073    6[1-(0),6-(6,6),6-(6,6)]
   160        3.65375        3.65375        3.65375    6[6-(1,6),6-(1,6),6-(8,8)]
   161       4.725248       4.725248       4.725248    6[6-(6,6),8-(30),8-(30)]
   162       3.742018       3.742018       3.742018    6[1-(0),6-(6,6),6-(6,6)]
   163       5.197668       5.197668       5.197668    6[6-(6,6),8-(0),8-(30)]
   164       4.375046       4.375046       4.375046    6[6-(1,6),6-(1,6),6-(8,8)]
   165       3.932136       3.932136       3.932136    6[1-(0),6-(6,6),6-(6,6)]
   166       3.197259       3.197259       3.197259    6[6-(1,6),6-(1,6),6-(8,8)]
   167       2.665036       2.665036       2.665036    6[6-(6,6),8-(30),8-(30)]
   168        2.85672        2.85672        2.85672    6[1-(0),6-(6,6),6-(6,6)]
   169       3.269076       3.269076       3.269076    6[6-(1,6),6-(1,6),6-(6,7)]
   170       4.042863       4.042863       4.042863    6[1-(0),6-(6,6),6-(6,6)]
   171         2.8703         2.8703         2.8703    6[6-(1,7),6-(6,6),7-(7)]
   172       3.455276       3.455276       3.455276    6[1-(0),6-(6,7),7-(6,7)]
   173       2.924619       2.924619       2.924619    6[6-(1,6),6-(1,6),7-(6,7)]
   174       3.581933       3.581933       3.581933    6[1-(0),6-(6,6),6-(6,7)]
   175       3.804955       3.804955       3.804955    6[6-(1,6),6-(1,6),6-(8,8)]
   176       4.555762       4.555762       4.555762    6[6-(6,6),8-(30),8-(30)]
   177       3.363612       3.363612       3.363612    6[1-(0),6-(6,6),6-(6,6)]
   178       2.653284       2.653284       2.653284    6[6-(1,6),6-(1,6),6-(8,8)]
   179       2.139341       2.139341       2.139341    6[6-(6,6),8-(0),8-(30,30)]
   180       2.452982       2.452982       2.452982    6[1-(0),6-(6,6),6-(6,7)]
   181       8.328857       8.328857       8.328857    6[6-(6,6),8-(0),8-(30,30)]
   182       9.329845       9.329845       9.329845    6[6-(1,6),6-(1,6),6-(8,8)]
   183      10.385674      10.385674      10.385674    6[1-(0),6-(6,6),6-(6,6)]
   184      11.335477      11.335477      11.335477    6[6-(1,6),6-(1,6),6-(8,8)]
   185       12.43309       12.43309       12.43309    6[6-(6,6),8-(0),8-(30)]
   186      11.255043      11.255043      11.255043    6[1-(0),6-(6,6),6-(6,7)]
   187      10.206787      10.206787      10.206787    6[6-(1,6),6-(1,6),7-(6,7)]
   188       9.223557       9.223557       9.223557    6[1-(0),6-(6,6),6-(6,7)]
   189      10.503453      10.503453      10.503453    6[1-(0),6-(6,7),7-(6,7)]
   190      10.185372      10.185372      10.185372    6[6-(1,7),6-(6,6),7-(7)]
   191      10.309941      10.309941      10.309941    6[6-(1,6),6-(1,6),6-(6,7)]
   192      11.405465      11.405465      11.405465    6[1-(0),6-(6,6),6-(6,6)]
   193      11.471014      11.471014      11.471014    6[6-(1,6),6-(1,6),6-(8,8)]
   194      12.662119      12.662119      12.662119    6[6-(6,6),8-(30),8-(30)]
   195      10.479427      10.479427      10.479427    6[1-(0),6-(6,6),6-(6,6)]
   196        9.40375        9.40375        9.40375    6[6-(1,6),6-(1,6),6-(8,8)]
   197       8.332252       8.332252       8.332252    6[6-(6,6),8-(30),8-(30)]
   198       9.315482       9.315482       9.315482    6[1-(0),6-(6,6),6-(6,6)]
   199       7.859832       7.859832       7.859832    6[6-(6,6),8-(0),8-(30)]
   200       8.682454       8.682454       8.682454    6[6-(1,6),6-(1,6),6-(8,8)]
   201       9.125364       9.125364       9.125364    6[1-(0),6-(6,6),6-(6,6)]
   202       9.860241       9.860241       9.860241    6[6-(1,6),6-(1,6),6-(8,8)]
   203      10.392464      10.392464      10.392464    6[6-(6,6),8-(30),8-(30)]
   204       10.20078       10.20078       10.20078    6[1-(0),6-(6,6),6-(6,6)]
   205       9.788424       9.788424       9.788424    6[6-(1,6),6-(1,6),6-(6,7)]
   206       9.014637       9.014637       9.014637    6[1-(0),6-(6,6),6-(6,6)]
   207        10.1872        10.1872        10.1872    6[6-(1,7),6-(6,6),7-(7)]
   208       9.602224       9.602224       9.602224    6[1-(0),6-(6,7),7-(6,7)]
   209      10.132881      10.132881      10.132881    6[6-(1,6),6-(1,6),7-(6,7)]
   210       9.475567       9.475567       9.475567    6[1-(0),6-(6,6),6-(6,7)]
   211       9.252545       9.252545       9.252545    6[6-(1,6),6-(1,6),6-(8,8)]
   212       8.501738       8.501738       8.501738    6[6-(6,6),8-(30),8-(30)]
   213       9.693888       9.693888       9.693888    6[1-(0),6-(6,6),6-(6,6)]
   214      10.404216      10.404216      10.404216    6[6-(1,6),6-(1,6),6-(8,8)]
   215      10.918159      10.918159      10.918159    6[6-(6,6),8-(0),8-(30,30)]
   216      10.604518      10.604518      10.604518    6[1-(0),6-(6,6),6-(6,7)]
   217      17.786143      17.786143      17.786143    6[6-(6,6),8-(0),8-(30,30)]
   218      16.785155      16.785155      16.785155    6[6-(1,6),6-(1,6),6-(8,8)]
   219      15.729326      15.729326      15.729326    6[1-(0),6-(6,6),6-(6,6)]
   220      14.779523      14.779523      14.779523    6[6-(1,6),6-(1,6),6-(8,8)]
   221       13.68191       13.68191       13.68191    6[6-(6,6),8-(0),8-(30)]
   222      14.859957      14.859957      14.859957    6[1-(0),6-(6,6),6-(6,7)]
   223      15.908213      15.908213      15.908213    6[6-(1,6),6-(1,6),7-(6,7)]
   224      16.891443      16.891443      16.891443    6[1-(0),6-(6,6),6-(6,7)]
   225      15.611547      15.611547      15.611547    6[1-(0),6-(6,7),7-(6,7)]
   226      15.929628      15.929628      15.929628    6[6-(1,7),6-(6,6),7-(7)]
   227      15.805059      15.805059      15.805059    6[6-(1,6),6-(1,6),6-(6,7)]
   228      14.709535      14.709535      14.709535    6[1-(0),6-(6,6),6-(6,6)]
   229      14.643986      14.643986      14.643986    6[6-(1,6),6-(1,6),6-(8,8)]
   230      13.452881      13.452881      13.452881    6[6-(6,6),8-(30),8-(30)]
   231      15.635573      15.635573      15.635573    6[1-(0),6-(6,6),6-(6,6)]
   232       16.71125       16.71125       16.71125    6[6-(1,6),6-(1,6),6-(8,8)]
   233      17.782748      17.782748      17.782748    6[6-(6,6),8-(30),8-(30)]
   234      16.799518      16.799518      16.799518    6[1-(0),6-(6,6),6-(6,6)]
   235      18.255168      18.255168      18.255168    6[6-(6,6),8-(0),8-(30)]
   236      17.432546      17.432546      17.432546    6[6-(1,6),6-(1,6),6-(8,8)]
   237      16.989636      16.989636      16.989636    6[1-(0),6-(6,6),6-(6,6)]
   238      16.254759      16.254759      16.254759    6[6-(1,6),6-(1,6),6-(8,8)]
   239      15.722536      15.722536      15.722536    6[6-(6,6),8-(30),8-(30)]
   240       15.91422       15.91422       15.91422    6[1-(0),6-(6,6),6-(6,6)]
   241      16.326576      16.326576      16.326576    6[6-(1,6),6-(1,6),6-(6,7)]
   242      17.100363      17.100363      17.100363    6[1-(0),6-(6,6),6-(6,6)]
   243        15.9278        15.9278        15.9278    6[6-(1,7),6-(6,6),7-(7)]
   244      16.512776      16.512776      16.512776    6[1-(0),6-(6,7),7-(6,7)]
   245      15.982119      15.982119      15.982119    6[6-(1,6),6-(1,6),7-(6,7)]
   246      16.639433      16.639433      16.639433    6[1-(0),6-(6,6),6-(6,7)]
   247      16.862455      16.862455      16.862455    6[6-(1,6),6-(1,6),6-(8,8)]
   248      17.613262      17.613262      17.613262    6[6-(6,6),8-(30),8-(30)]
   249      16.421112      16.421112      16.421112    6[1-(0),6-(6,6),6-(6,6)]
   250      15.710784      15.710784      15.710784    6[6-(1,6),6-(1,6),6-(8,8)]
   251      15.196841      15.196841      15.196841    6[6-(6,6),8-(0),8-(30,30)]
   252      15.510482      15.510482      15.510482    6[1-(0),6-(6,6),6-(6,7)]
   253      21.386357      21.386357      21.386357    6[6-(6,6),8-(0),8-(30,30)]
   254      22.387345      22.387345      22.387345    6[6-(1,6),6-(1,6),6-(8,8)]
   255      23.443174      23.443174      23.443174    6[1-(0),6-(6,6),6-(6,6)]
   256      24.392977      24.392977      24.392977    6[6-(1,6),6-(1,6),6-(8,8)]
   257       25.49059       25.49059       25.49059    6[6-(6,6),8-(0),8-(30)]
   258      24.312543      24.312543      24.312543    6[1-(0),6-(6,6),6-(6,7)]
   259      23.264287      23.264287      23.264287    6[6-(1,6),6-(1,6),7-(6,7)]
   260      22.281057      22.281057      22.281057    6[1-(0),6-(6,6),6-(6,7)]
   261      23.560953      23.560953      23.560953    6[1-(0),6-(6,7),7-(6,7)]
   262      23.242872      23.242872      23.242872    6[6-(1,7),6-(6,6),7-(7)]
   263      23.367441      23.367441      23.367441    6[6-(1,6),6-(1,6),6-(6,7)]
   264      24.462965      24.462965      24.462965    6[1-(0),6-(6,6),6-(6,6)]
   265      24.528514      24.528514      24.528514    6[6-(1,6),6-(1,6),6-(8,8)]
   266      25.719619      25.719619      25.719619    6[6-(6,6),8-(30),8-(30)]
   267      23.536927      23.536927      23.536927    6[1-(0),6-(6,6),6-(6,6)]
   268       22.46125       22.46125       22.46125    6[6-(1,6),6-(1,6),6-(8,8)]
   269      21.389752      21.389752      21.389752    6[6-(6,6),8-(30),8-(30)]
   270      22.372982      22.372982      22.372982    6[1-(0),6-(6,6),6-(6,6)]
   271      20.917332      20.917332      20.917332    6[6-(6,6),8-(0),8-(30)]
   272      21.739954      21.739954      21.739954    6[6-(1,6),6-(1,6),6-(8,8)]
   273      22.182864      22.182864      22.182864    6[1-(0),6-(6,6),6-(6,6)]
   274      22.917741      22.917741      22.917741    6[6-(1,6),6-(1,6),6-(8,8)]
   275      23.449964      23.449964      23.449964    6[6-(6,6),8-(30),8-(30)]
   276       23.25828       23.25828       23.25828    6[1-(0),6-(6,6),6-(6,6)]
   277      22.845924      22.845924      22.845924    6[6-(1,6),6-(1,6),6-(6,7)]
   278      22.072137      22.072137      22.072137    6[1-(0),6-(6,6),6-(6,6)]
   279        23.2447        23.2447        23.2447    6[6-(1,7),6-(6,6),7-(7)]
   280      22.659724      22.659724      22.659724    6[1-(0),6-(6,7),7-(6,7)]
   281      23.190381      23.190381      23.190381    6[6-(1,6),6-(1,6),7-(6,7)]
   282      22.533067      22.533067      22.533067    6[1-(0),6-(6,6),6-(6,7)]
   283      22.310044      22.310044      22.310044    6[6-(1,6),6-(1,6),6-(8,8)]
   284      21.559238      21.559238      21.559238    6[6-(6,6),8-(30),8-(30)]
   285      22.751388      22.751388      22.751388    6[1-(0),6-(6,6),6-(6,6)]
   286      23.461716      23.461716      23.461716    6[6-(1,6),6-(1,6),6-(8,8)]
   287      23.975659      23.975659      23.975659    6[6-(6,6),8-(0),8-(30,30)]
   288      23.662018      23.662018      23.662018    6[1-(0),6-(6,6),6-(6,7)]
   289      21.386357      21.386357      21.386357    6[6-(6,6),8-(0),8-(30,30)]
   290      22.387345      22.387345      22.387345    6[6-(1,6),6-(1,6),6-(8,8)]
   291      23.443174      23.443174      23.443174    6[1-(0),6-(6,6),6-(6,6)]
   292      24.392977      24.392977      24.392977    6[6-(1,6),6-(1,6),6-(8,8)]
   293       25.49059       25.49059       25.49059    6[6-(6,6),8-(0),8-(30)]
   294      24.312543      24.312543      24.312543    6[1-(0),6-(6,6),6-(6,7)]
   295      23.264287      23.264287      23.264287    6[6-(1,6),6-(1,6),7-(6,7)]
   296      22.281057      22.281057      22.281057    6[1-(0),6-(6,6),6-(6,7)]
   297      23.560953      23.560953      23.560953    6[1-(0),6-(6,7),7-(6,7)]
   298      23.242872      23.242872      23.242872    6[6-(1,7),6-(6,6),7-(7)]
   299      23.367441      23.367441      23.367441    6[6-(1,6),6-(1,6),6-(6,7)]
   300      24.462965      24.462965      24.462965    6[1-(0),6-(6,6),6-(6,6)]
   301      24.528514      24.528514      24.528514    6[6-(1,6),6-(1,6),6-(8,8)]
   302      25.719619      25.719619      25.719619    6[6-(6,6),8-(30),8-(30)]
   303      23.536927      23.536927      23.536927    6[1-(0),6-(6,6),6-(6,6)]
   304       22.46125       22.46125       22.46125    6[6-(1,6),6-(1,6),6-(8,8)]
   305      21.389752      21.389752      21.389752    6[6-(6,6),8-(30),8-(30)]
   306      22.372982      22.372982      22.372982    6[1-(0),6-(6,6),6-(6,6)]
   307      20.917332      20.917332      20.917332    6[6-(6,6),8-(0),8-(30)]
   308      21.739954      21.739954      21.739954    6[6-(1,6),6-(1,6),6-(8,8)]
   309      22.182864      22.182864      22.182864    6[1-(0),6-(6,6),6-(6,6)]
   310      22.917741      22.917741      22.917741    6[6-(1,6),6-(1,6),6-(8,8)]
   311      23.449964      23.449964      23.449964    6[6-(6,6),8-(30),8-(30)]
   312       23.25828       23.25828       23.25828    6[1-(0),6-(6,6),6-(6,6)]
   313      22.845924      22.845924      22.845924    6[6-(1,6),6-(1,6),6-(6,7)]
   314      22.072137      22.072137      22.072137    6[1-(0),6-(6,6),6-(6,6)]
   315        23.2447        23.2447        23.2447    6[6-(1,7),6-(6,6),7-(7)]
   316      22.659724      22.659724      22.659724    6[1-(0),6-(6,7),7-(6,7)]
   317      23.190381      23.190381      23.190381    6[6-(1,6),6-(1,6),7-(6,7)]
   318      22.533067      22.533067      22.533067    6[1-(0),6-(6,6),6-(6,7)]
   319      22.310044      22.310044      22.310044    6[6-(1,6),6-(1,6),6-(8,8)]
   320      21.559238      21.559238      21.559238    6[6-(6,6),8-(30),8-(30)]
   321      22.751388      22.751388      22.751388    6[1-(0),6-(6,6),6-(6,6)]
   322      23.461716      23.461716      23.461716    6[6-(1,6),6-(1,6),6-(8,8)]
   323      23.975659      23.975659      23.975659    6[6-(6,6),8-(0),8-(30,30)]
   324      23.662018      23.662018      23.662018    6[1-(0),6-(6,6),6-(6,7)]
   325      17.786143      17.786143      17.786143    6[6-(6,6),8-(0),8-(30,30)]
   326      16.785155      16.785155      16.785155    6[6-(1,6),6-(1,6),6-(8,8)]
   327      15.729326      15.729326      15.729326    6[1-(0),6-(6,6),6-(6,6)]
   328      14.779523      14.779523      14.779523    6[6-(1,6),6-(1,6),6-(8,8)]
   329       13.68191       13.68191       13.68191    6[6-(6,6),8-(0),8-(30)]
   330      14.859957      14.859957      14.859957    6[1-(0),6-(6,6),6-(6,7)]
   331      15.908213      15.908213      15.908213    6[6-(1,6),6-(1,6),7-(6,7)]
   332      16.891443      16.891443      16.891443    6[1-(0),6-(6,6),6-(6,7)]
   333      15.611547      15.611547      15.611547    6[1-(0),6-(6,7),7-(6,7)]
   334      15.929628      15.929628      15.929628    6[6-(1,7),6-(6,6),7-(7)]
   335      15.805059      15.805059      15.805059    6[6-(1,6),6-(1,6),6-(6,7)]
   336      14.709535      14.709535      14.709535    6[1-(0),6-(6,6),6-(6,6)]
   337      14.643986      14.643986      14.643986    6[6-(1,6),6-(1,6),6-(8,8)]
   338      13.452881      13.452881      13.452881    6[6-(6,6),8-(30),8-(30)]
   339      15.635573      15.635573      15.635573    6[1-(0),6-(6,6),6-(6,6)]
   340       16.71125       16.71125       16.71125    6[6-(1,6),6-(1,6),6-(8,8)]
   341      17.782748      17.782748      17.782748    6[6-(6,6),8-(30),8-(30)]
   342      16.799518      16.799518      16.799518    6[1-(0),6-(6,6),6-(6,6)]
   343      18.255168      18.255168      18.255168    6[6-(6,6),8-(0),8-(30)]
   344      17.432546      17.432546      17.432546    6[6-(1,6),6-(1,6),6-(8,8)]
   345      16.989636      16.989636      16.989636    6[1-(0),6-(6,6),6-(6,6)]
   346      16.254759      16.254759      16.254759    6[6-(1,6),6-(1,6),6-(8,8)]
   347      15.722536      15.722536      15.722536    6[6-(6,6),8-(30),8-(30)]
   348       15.91422       15.91422       15.91422    6[1-(0),6-(6,6),6-(6,6)]
   349      16.326576      16.326576      16.326576    6[6-(1,6),6-(1,6),6-(6,7)]
   350      17.100363      17.100363      17.100363    6[1-(0),6-(6,6),6-(6,6)]
   351        15.9278        15.9278        15.9278    6[6-(1,7),6-(6,6),7-(7)]
   352      16.512776      16.512776      16.512776    6[1-(0),6-(6,7),7-(6,7)]
   353      15.982119      15.982119      15.982119    6[6-(1,6),6-(1,6),7-(6,7)]
   354      16.639433      16.639433      16.639433    6[1-(0),6-(6,6),6-(6,7)]
   355      16.862455      16.862455      16.862455    6[6-(1,6),6-(1,6),6-(8,8)]
   356      17.613262      17.613262      17.613262    6[6-(6,6),8-(30),8-(30)]
   357      16.421112      16.421112      16.421112    6[1-(0),6-(6,6),6-(6,6)]
   358      15.710784      15.710784      15.710784    6[6-(1,6),6-(1,6),6-(8,8)]
   359      15.196841      15.196841      15.196841    6[6-(6,6),8-(0),8-(30,30)]
   360      15.510482      15.510482      15.510482    6[1-(0),6-(6,6),6-(6,7)]
   361       8.328857       8.328857       8.328857    6[6-(6,6),8-(0),8-(30,30)]
   362       9.329845       9.329845       9.329845    6[6-(1,6),6-(1,6),6-(8,8)]
   363      10.385674      10.385674      10.385674    6[1-(0),6-(6,6),6-(6,6)]
   364      11.335477      11.335477      11.335477    6[6-(1,6),6-(1,6),6-(8,8)]
   365       12.43309       12.43309       12.43309    6[6-(6,6),8-(0),8-(30)]
   366      11.255043      11.255043      11.255043    6[1-(0),6-(6,6),6-(6,7)]
   367      10.206787      10.206787      10.206787    6[6-(1,6),6-(1,6),7-(6,7)]
   368       9.223557       9.223557       9.223557    6[1-(0),6-(6,6),6-(6,7)]
   369      10.503453      10.503453      10.503453    6[1-(0),6-(6,7),7-(6,7)]
   370      10.185372      10.185372      10.185372    6[6-(1,7),6-(6,6),7-(7)]
   371      10.309941      10.309941      10.309941    6[6-(1,6),6-(1,6),6-(6,7)]
   372      11.405465      11.405465      11.405465    6[1-(0),6-(6,6),6-(6,6)]
   373      11.471014      11.471014      11.471014    6[6-(1,6),6-(1,6),6-(8,8)]
   374      12.662119      12.662119      12.662119    6[6-(6,6),8-(30),8-(30)]
   375      10.479427      10.479427      10.479427    6[1-(0),6-(6,6),6-(6,6)]
   376        9.40375        9.40375        9.40375    6[6-(1,6),6-(1,6),6-(8,8)]
   377       8.332252       8.332252       8.332252    6[6-(6,6),8-(30),8-(30)]
   378       9.315482       9.315482       9.315482    6[1-(0),6-(6,6),6-(6,6)]
   379       7.859832       7.859832       7.859832    6[6-(6,6),8-(0),8-(30)]
   380       8.682454       8.682454       8.682454    6[6-(1,6),6-(1,6),6-(8,8)]
   381       9.125364       9.125364       9.125364    6[1-(0),6-(6,6),6-(6,6)]
   382       9.860241       9.860241       9.860241    6[6-(1,6),6-(1,6),6-(8,8)]
   383      10.392464      10.392464      10.392464    6[6-(6,6),8-(30),8-(30)]
   384       10.20078       10.20078       10.20078    6[1-(0),6-(6,6),6-(6,6)]
   385       9.788424       9.788424       9.788424    6[6-(1,6),6-(1,6),6-(6,7)]
   386       9.014637       9.014637       9.014637    6[1-(0),6-(6,6),6-(6,6)]
   387        10.1872        10.1872        10.1872    6[6-(1,7),6-(6,6),7-(7)]
   388       9.602224       9.602224       9.602224    6[1-(0),6-(6,7),7-(6,7)]
   389      10.132881      10.132881      10.132881    6[6-(1,6),6-(1,6),7-(6,7)]
   390       9.475567       9.475567       9.475567    6[1-(0),6-(6,6),6-(6,7)]
   391       9.252545       9.252545       9.252545    6[6-(1,6),6-(1,6),6-(8,8)]
   392       8.501738       8.501738       8.501738    6[6-(6,6),8-(30),8-(30)]
   393       9.693888       9.693888       9.693888    6[1-(0),6-(6,6),6-(6,6)]
   394      10.404216      10.404216      10.404216    6[6-(1,6),6-(1,6),6-(8,8)]
   395      10.918159      10.918159      10.918159    6[6-(6,6),8-(0),8-(30,30)]
   396      10.604518      10.604518      10.604518    6[1-(0),6-(6,6),6-(6,7)]
   397       4.728643       4.728643       4.728643    6[6-(6,6),8-(0),8-(30,30)]
   398       3.727655       3.727655       3.727655    6[6-(1,6),6-(1,6),6-(8,8)]
   399       2.671826       2.671826       2.671826    6[1-(0),6-(6,6),6-(6,6)]
   400       1.722023       1.722023       1.722023    6[6-(1,6),6-(1,6),6-(8,8)]
   401        0.62441        0.62441        0.62441    6[6-(6,6),8-(0),8-(30)]
   402       1.802457       1.802457       1.802457    6[1-(0),6-(6,6),6-(6,7)]
   403       2.850713       2.850713       2.850713    6[6-(1,6),6-(1,6),7-(6,7)]
   404       3.833943       3.833943       3.833943    6[1-(0),6-(6,6),6-(6,7)]
   405       2.554047       2.554047       2.554047    6[1-(0),6-(6,7),7-(6,7)]
   406       2.872128       2.872128       2.872128    6[6-(1,7),6-(6,6),7-(7)]
   407       2.747559       2.747559       2.747559    6[6-(1,6),6-(1,6),6-(6,7)]
   408       1.652035       1.652035       1.652035    6[1-(0),6-(6,6),6-(6,6)]
   409       1.586486       1.586486       1.586486    6[6-(1,6),6-(1,6),6-(8,8)]
   410       0.395381       0.395381       0.395381    6[6-(6,6),8-(30),8-(30)]
   411       2.578073       2.578073       2.578073    6[1-(0),6-(6,6),6-(6,6)]
   412        3.65375        3.65375        3.65375    6[6-(1,6),6-(1,6),6-(8,8)]
   413       4.725248       4.725248       4.725248    6[6-(6,6),8-(30),8-(30)]
   414       3.742018       3.742018       3.742018    6[1-(0),6-(6,6),6-(6,6)]
   415       5.197668       5.197668       5.197668    6[6-(6,6),8-(0),8-(30)]
   416       4.375046       4.375046       4.375046    6[6-(1,6),6-(1,6),6-(8,8)]
   417       3.932136       3.932136       3.932136    6[1-(0),6-(6,6),6-(6,6)]
   418       3.197259       3.197259       3.197259    6[6-(1,6),6-(1,6),6-(8,8)]
   419       2.665036       2.665036       2.665036    6[6-(6,6),8-(30),8-(30)]
   420        2.85672        2.85672        2.85672    6[1-(0),6-(6,6),6-(6,6)]
   421       3.269076       3.269076       3.269076    6[6-(1,6),6-(1,6),6-(6,7)]
   422       4.042863       4.042863       4.042863    6[1-(0),6-(6,6),6-(6,6)]
   423         2.8703         2.8703         2.8703    6[6-(1,7),6-(6,6),7-(7)]
   424       3.455276       3.455276       3.455276    6[1-(0),6-(6,7),7-(6,7)]
   425       2.924619       2.924619       2.924619    6[6-(1,6),6-(1,6),7-(6,7)]
   426       3.581933       3.581933       3.581933    6[1-(0),6-(6,6),6-(6,7)]
   427       3.804955       3.804955       3.804955    6[6-(1,6),6-(1,6),6-(8,8)]
   428       4.555762       4.555762       4.555762    6[6-(6,6),8-(30),8-(30)]
   429       3.363612       3.363612       3.363612    6[1-(0),6-(6,6),6-(6,6)]
   430       2.653284       2.653284       2.653284    6[6-(1,6),6-(1,6),6-(8,8)]
   431       2.139341       2.139341       2.139341    6[6-(6,6),8-(0),8-(30,30)]
   432       2.452982       2.452982       2.452982    6[1-(0),6-(6,6),6-(6,7)]
   433       2.937154       2.937154       2.937154    7[6-(1,6),6-(6,6),7-(7)]
   434       3.446658       3.446658       3.446658    7[7-(6),7-(6,6)]
   435       3.410097       3.410097       3.410097    7[6-(6,6),7-(7)]
   436       1.717061       1.717061       1.717061    7[6-(6,6),7-(7)]
   437       1.625136       1.625136       1.625136    7[7-(6),7-(6,6)]
   438       2.721444       2.721444       2.721444    7[6-(1,6),6-(6,6),7-(7)]
   439      10.120346      10.120346      10.120346    7[6-(1,6),6-(6,6),7-(7)]
   440       9.610842       9.610842       9.610842    7[7-(6),7-(6,6)]
   441       9.647403       9.647403       9.647403    7[6-(6,6),7-(7)]
   442      11.340439      11.340439      11.340439    7[6-(6,6),7-(7)]
   443      11.432364      11.432364      11.432364    7[7-(6),7-(6,6)]
   444      10.336056      10.336056      10.336056    7[6-(1,6),6-(6,6),7-(7)]
   445      15.994654      15.994654      15.994654    7[6-(1,6),6-(6,6),7-(7)]
   446      16.504158      16.504158      16.504158    7[7-(6),7-(6,6)]
   447      16.467597      16.467597      16.467597    7[6-(6,6),7-(7)]
   448      14.774561      14.774561      14.774561    7[6-(6,6),7-(7)]
   449      14.682636      14.682636      14.682636    7[7-(6),7-(6,6)]
   450      15.778944      15.778944      15.778944    7[6-(1,6),6-(6,6),7-(7)]
   451      23.177846      23.177846      23.177846    7[6-(1,6),6-(6,6),7-(7)]
   452      22.668342      22.668342      22.668342    7[7-(6),7-(6,6)]
   453      22.704903      22.704903      22.704903    7[6-(6,6),7-(7)]
   454      24.397939      24.397939      24.397939    7[6-(6,6),7-(7)]
   455      24.489864      24.489864      24.489864    7[7-(6),7-(6,6)]
   456      23.393556      23.393556      23.393556    7[6-(1,6),6-(6,6),7-(7)]
   457      23.177846      23.177846      23.177846    7[6-(1,6),6-(6,6),7-(7)]
   458      22.668342      22.668342      22.668342    7[7-(6),7-(6,6)]
   459      22.704903      22.704903      22.704903    7[6-(6,6),7-(7)]
   460      24.397939      24.397939      24.397939    7[6-(6,6),7-(7)]
   461      24.489864      24.489864      24.489864    7[7-(6),7-(6,6)]
   462      23.393556      23.393556      23.393556    7[6-(1,6),6-(6,6),7-(7)]
   463      15.994654      15.994654      15.994654    7[6-(1,6),6-(6,6),7-(7)]
   464      16.504158      16.504158      16.504158    7[7-(6),7-(6,6)]
   465      16.467597      16.467597      16.467597    7[6-(6,6),7-(7)]
   466      14.774561      14.774561      14.774561    7[6-(6,6),7-(7)]
   467      14.682636      14.682636      14.682636    7[7-(6),7-(6,6)]
   468      15.778944      15.778944      15.778944    7[6-(1,6),6-(6,6),7-(7)]
   469      10.120346      10.120346      10.120346    7[6-(1,6),6-(6,6),7-(7)]
   470       9.610842       9.610842       9.610842    7[7-(6),7-(6,6)]
   471       9.647403       9.647403       9.647403    7[6-(6,6),7-(7)]
   472      11.340439      11.340439      11.340439    7[6-(6,6),7-(7)]
   473      11.432364      11.432364      11.432364    7[7-(6),7-(6,6)]
   474      10.336056      10.336056      10.336056    7[6-(1,6),6-(6,6),7-(7)]
   475       2.937154       2.937154       2.937154    7[6-(1,6),6-(6,6),7-(7)]
   476       3.446658       3.446658       3.446658    7[7-(6),7-(6,6)]
   477       3.410097       3.410097       3.410097    7[6-(6,6),7-(7)]
   478       1.717061       1.717061       1.717061    7[6-(6,6),7-(7)]
   479       1.625136       1.625136       1.625136    7[7-(6),7-(6,6)]
   480       2.721444       2.721444       2.721444    7[6-(1,6),6-(6,6),7-(7)]
   481       5.821295       5.821295       5.821295    8[6-(6,8),30-(8,8),30-(8,8,8)]
   482       4.471671       4.471671       4.471671    8[6-(6,8)]
   483       0.674028       0.674028       0.674028    8[6-(6,8),30-(8,8,8)]
   484      25.871347      25.871347      25.871347    8[6-(6,8)]
   485       5.639795       5.639795       5.639795    8[6-(6,8),30-(8,8,8)]
   486       4.633323       4.633323       4.633323    8[6-(6,8),30-(8,8)]
   487       0.466936       0.466936       0.466936    8[6-(6,8),30-(8,8,8)]
   488      25.535508      25.535508      25.535508    8[6-(6,8),30-(8,8)]
   489       5.277841       5.277841       5.277841    8[6-(6,8),30-(8,8,8)]
   490       5.878486       5.878486       5.878486    8[6-(6,8)]
   491       2.960658       2.960658       2.960658    8[6-(6,8),30-(8,8)]
   492       1.938778       1.938778       1.938778    8[6-(6,8),30-(8,8,8)]
   493       4.620788       4.620788       4.620788    8[6-(6,8),30-(8,8)]
   494        5.05038        5.05038        5.05038    8[6-(6,8),30-(8,8,8)]
   495       2.232049       2.232049       2.232049    8[6-(6,8)]
   496       1.563505       1.563505       1.563505    8[6-(6,8),30-(8,8),30-(8,8,8)]
   497       7.236205       7.236205       7.236205    8[6-(6,8),30-(8,8),30-(8,8,8)]
   498       8.585829       8.585829       8.585829    8[6-(6,8)]
   499      12.383472      12.383472      12.383472    8[6-(6,8),30-(8,8,8)]
   500      13.301153      13.301153      13.301153    8[6-(6,8)]
   501       7.417705       7.417705       7.417705    8[6-(6,8),30-(8,8,8)]
   502       8.424177       8.424177       8.424177    8[6-(6,8),30-(8,8)]
   503      12.590564      12.590564      12.590564    8[6-(6,8),30-(8,8,8)]
   504      13.636992      13.636992      13.636992    8[6-(6,8),30-(8,8)]
   505       7.779658       7.779658       7.779658    8[6-(6,8),30-(8,8,8)]
   506       7.179013       7.179013       7.179013    8[6-(6,8)]
   507      10.096842      10.096842      10.096842    8[6-(6,8),30-(8,8)]
   508      11.118722      11.118722      11.118722    8[6-(6,8),30-(8,8,8)]
   509       8.436712       8.436712       8.436712    8[6-(6,8),30-(8,8)]
   510        8.00712        8.00712        8.00712    8[6-(6,8),30-(8,8,8)]
   511      10.825451      10.825451      10.825451    8[6-(6,8)]
   512      11.493995      11.493995      11.493995    8[6-(6,8),30-(8,8),30-(8,8,8)]
   513      18.878795      18.878795      18.878795    8[6-(6,8),30-(8,8),30-(8,8,8)]
   514      17.529171      17.529171      17.529171    8[6-(6,8)]
   515      13.731528      13.731528      13.731528    8[6-(6,8),30-(8,8,8)]
   516      12.813847      12.813847      12.813847    8[6-(6,8)]
   517      18.697295      18.697295      18.697295    8[6-(6,8),30-(8,8,8)]
   518      17.690823      17.690823      17.690823    8[6-(6,8),30-(8,8)]
   519      13.524436      13.524436      13.524436    8[6-(6,8),30-(8,8,8)]
   520      12.478008      12.478008      12.478008    8[6-(6,8),30-(8,8)]
   521      18.335341      18.335341      18.335341    8[6-(6,8),30-(8,8,8)]
   522      18.935986      18.935986      18.935986    8[6-(6,8)]
   523      16.018158      16.018158      16.018158    8[6-(6,8),30-(8,8)]
   524      14.996278      14.996278      14.996278    8[6-(6,8),30-(8,8,8)]
   525      17.678288      17.678288      17.678288    8[6-(6,8),30-(8,8)]
   526       18.10788       18.10788       18.10788    8[6-(6,8),30-(8,8,8)]
   527      15.289549      15.289549      15.289549    8[6-(6,8)]
   528      14.621005      14.621005      14.621005    8[6-(6,8),30-(8,8),30-(8,8,8)]
   529      20.293705      20.293705      20.293705    8[6-(6,8),30-(8,8),30-(8,8,8)]
   530      21.643329      21.643329      21.643329    8[6-(6,8)]
   531      25.440972      25.440972      25.440972    8[6-(6,8),30-(8,8,8)]
   532       0.243653       0.243653       0.243653    8[6-(6,8)]
   533      20.475205      20.475205      20.475205    8[6-(6,8),30-(8,8,8)]
   534      21.481677      21.481677      21.481677    8[6-(6,8),30-(8,8)]
   535      25.648064      25.648064      25.648064    8[6-(6,8),30-(8,8,8)]
   536       0.579492       0.579492       0.579492    8[6-(6,8),30-(8,8)]
   537      20.837158      20.837158      20.837158    8[6-(6,8),30-(8,8,8)]
   538      20.236513      20.236513      20.236513    8[6-(6,8)]
   539      23.154342      23.154342      23.154342    8[6-(6,8),30-(8,8)]
   540      24.176222      24.176222      24.176222    8[6-(6,8),30-(8,8,8)]
   541      21.494212      21.494212      21.494212    8[6-(6,8),30-(8,8)]
   542       21.06462       21.06462       21.06462    8[6-(6,8),30-(8,8,8)]
   543      23.882951      23.882951      23.882951    8[6-(6,8)]
   544      24.551495      24.551495      24.551495    8[6-(6,8),30-(8,8),30-(8,8,8)]
   545      20.293705      20.293705      20.293705    8[6-(6,8),30-(8,8),30-(8,8,8)]
   546      21.643329      21.643329      21.643329    8[6-(6,8)]
   547      25.440972      25.440972      25.440972    8[6-(6,8),30-(8,8,8)]
   548       0.243653       0.243653       0.243653    8[6-(6,8)]
   549      20.475205      20.475205      20.475205    8[6-(6,8),30-(8,8,8)]
   550      21.481677      21.481677      21.481677    8[6-(6,8),30-(8,8)]
   551      25.648064      25.648064      25.648064    8[6-(6,8),30-(8,8,8)]
   552       0.579492       0.579492       0.579492    8[6-(6,8),30-(8,8)]
   553      20.837158      20.837158      20.837158    8[6-(6,8),30-(8,8,8)]
   554      20.236513      20.236513      20.236513    8[6-(6,8)]
   555      23.154342      23.154342      23.154342    8[6-(6,8),30-(8,8)]
   556      24.176222      24.176222      24.176222    8[6-(6,8),30-(8,8,8)]
   557      21.494212      21.494212      21.494212    8[6-(6,8),30-(8,8)]
   558       21.06462       21.06462       21.06462    8[6-(6,8),30-(8,8,8)]
   559      23.882951      23.882951      23.882951    8[6-(6,8)]
   560      24.551495      24.551495      24.551495    8[6-(6,8),30-(8,8),30-(8,8,8)]
   561      18.878795      18.878795      18.878795    8[6-(6,8),30-(8,8),30-(8,8,8)]
   562      17.529171      17.529171      17.529171    8[6-(6,8)]
   563      13.731528      13.731528      13.731528    8[6-(6,8),30-(8,8,8)]
   564      12.813847      12.813847      12.813847    8[6-(6,8)]
   565      18.697295      18.697295      18.697295    8[6-(6,8),30-(8,8,8)]
   566      17.690823      17.690823      17.690823    8[6-(6,8),30-(8,8)]
   567      13.524436      13.524436      13.524436    8[6-(6,8),30-(8,8,8)]
   568      12.478008      12.478008      12.478008    8[6-(6,8),30-(8,8)]
   569      18.335341      18.335341      18.335341    8[6-(6,8),30-(8,8,8)]
   570      18.935986      18.935986      18.935986    8[6-(6,8)]
   571      16.018158      16.018158      16.018158    8[6-(6,8),30-(8,8)]
   572      14.996278      14.996278      14.996278    8[6-(6,8),30-(8,8,8)]
   573      17.678288      17.678288      17.678288    8[6-(6,8),30-(8,8)]
   574       18.10788       18.10788       18.10788    8[6-(6,8),30-(8,8,8)]
   575      15.289549      15.289549      15.289549    8[6-(6,8)]
   576      14.621005      14.621005      14.621005    8[6-(6,8),30-(8,8),30-(8,8,8)]
   577       7.236205       7.236205       7.236205    8[6-(6,8),30-(8,8),30-(8,8,8)]
   578       8.585829       8.585829       8.585829    8[6-(6,8)]
   579      12.383472      12.383472      12.383472    8[6-(6,8),30-(8,8,8)]
   580      13.301153      13.301153      13.301153    8[6-(6,8)]
   581       7.417705       7.417705       7.417705    8[6-(6,8),30-(8,8,8)]
   582       8.424177       8.424177       8.424177    8[6-(6,8),30-(8,8)]
   583      12.590564      12.590564      12.590564    8[6-(6,8),30-(8,8,8)]
   584      13.636992      13.636992      13.636992    8[6-(6,8),30-(8,8)]
   585       7.779658       7.779658       7.779658    8[6-(6,8),30-(8,8,8)]
   586       7.179013       7.179013       7.179013    8[6-(6,8)]
   587      10.096842      10.096842      10.096842    8[6-(6,8),30-(8,8)]
   588      11.118722      11.118722      11.118722    8[6-(6,8),30-(8,8,8)]
   589       8.436712       8.436712       8.436712    8[6-(6,8),30-(8,8)]
   590        8.00712        8.00712        8.00712    8[6-(6,8),30-(8,8,8)]
   591      10.825451      10.825451      10.825451    8[6-(6,8)]
   592      11.493995      11.493995      11.493995    8[6-(6,8),30-(8,8),30-(8,8,8)]
   593       5.821295       5.821295       5.821295    8[6-(6,8),30-(8,8),30-(8,8,8)]
   594       4.471671       4.471671       4.471671    8[6-(6,8)]
   595       0.674028       0.674028       0.674028    8[6-(6,8),30-(8,8,8)]
   596      25.871347      25.871347      25.871347    8[6-(6,8)]
   597       5.639795       5.639795       5.639795    8[6-(6,8),30-(8,8,8)]
   598       4.633323       4.633323       4.633323    8[6-(6,8),30-(8,8)]
   599       0.466936       0.466936       0.466936    8[6-(6,8),30-(8,8,8)]
   600      25.535508      25.535508      25.535508    8[6-(6,8),30-(8,8)]
   601       5.277841       5.277841       5.277841    8[6-(6,8),30-(8,8,8)]
   602       5.878486       5.878486       5.878486    8[6-(6,8)]
   603       2.960658       2.960658       2.960658    8[6-(6,8),30-(8,8)]
   604       1.938778       1.938778       1.938778    8[6-(6,8),30-(8,8,8)]
   605       4.620788       4.620788       4.620788    8[6-(6,8),30-(8,8)]
   606        5.05038        5.05038        5.05038    8[6-(6,8),30-(8,8,8)]
   607       2.232049       2.232049       2.232049    8[6-(6,8)]
   608       1.563505       1.563505       1.563505    8[6-(6,8),30-(8,8),30-(8,8,8)]
