# Supplementary material for: A collection of forcefield precursors for metal–organic frameworks
Source: RSC Adv. 2019 Nov 13;9(63):36492–507. doi: 10.1039/c9ra07327b (PMC9075174; doi:10.1039/c9ra07327b)
Supplement: RA-009-C9RA07327B-s3032 [file RA-009-C9RA07327B-s3032.txt]

ZELROZ_clean5b

17.122700    0.000000    0.000000
0.000000    17.122700    0.000000
0.000000    0.000000    17.122700

     1       9.679976       9.679976       9.679976    30[8-(30,30,30),8-(6),8-(6),8-(6)]
     2       7.442724       7.442724       7.442724    30[8-(30,30,30),8-(6),8-(6),8-(6)]
     3       7.442724       7.442724       7.442724    30[8-(30,30,30),8-(6),8-(6),8-(6)]
     4       9.679976       9.679976       9.679976    30[8-(30,30,30),8-(6),8-(6),8-(6)]
     5      13.633265      13.633265      13.633265    1[6-(6,6)]
     6      15.800314      15.800314      15.800314    1[8-(6)]
     7       3.489435       3.489435       3.489435    1[6-(6,6)]
     8       0.481662       0.481662       0.481662    1[8-(6)]
     9       3.489435       3.489435       3.489435    1[6-(6,6)]
    10      13.633265      13.633265      13.633265    1[6-(6,6)]
    11      10.012328      10.012328      10.012328    1[6-(6,6)]
    12       9.463374       9.463374       9.463374    1[8-(6)]
    13      10.012328      10.012328      10.012328    1[6-(6,6)]
    14       7.110372       7.110372       7.110372    1[6-(6,6)]
    15       6.762439       6.762439       6.762439    1[8-(6)]
    16       7.110372       7.110372       7.110372    1[6-(6,6)]
    17      10.012328      10.012328      10.012328    1[6-(6,6)]
    18       7.110372       7.110372       7.110372    1[6-(6,6)]
    19       6.762439       6.762439       6.762439    1[8-(6)]
    20      10.012328      10.012328      10.012328    1[6-(6,6)]
    21       7.110372       7.110372       7.110372    1[6-(6,6)]
    22       6.833841       6.833841       6.833841    1[8-(6)]
    23        0.96435        0.96435        0.96435    1[6-(6,6)]
    24       16.15835       16.15835       16.15835    1[6-(6,6)]
    25      10.037327      10.037327      10.037327    1[6-(6,6)]
    26       7.085373       7.085373       7.085373    1[6-(6,6)]
    27      10.037327      10.037327      10.037327    1[6-(6,6)]
    28      10.037327      10.037327      10.037327    1[6-(6,6)]
    29      14.216978      14.216978      14.216978    6[1-(0),6-(6,6),6-(6,8)]
    30      15.602204      15.602204      15.602204    6[6-(1,6),6-(6,6),8-(1)]
    31       2.905722       2.905722       2.905722    6[1-(0),6-(6,6),6-(6,8)]
    32       1.520496       1.520496       1.520496    6[6-(1,6),6-(6,6),8-(1)]
    33       2.905722       2.905722       2.905722    6[1-(0),6-(1,6),6-(6,6)]
    34       1.520496       1.520496       1.520496    6[1-(0),6-(1,6),6-(6,6)]
    35      14.216978      14.216978      14.216978    6[1-(0),6-(1,6),6-(6,6)]
    36      15.602204      15.602204      15.602204    6[1-(0),6-(1,6),6-(6,6)]
    37       9.319886       9.319886       9.319886    6[1-(0),6-(6,6),6-(6,8)]
    38       9.333584       9.333584       9.333584    6[6-(1,6),6-(6,6),8-(1)]
    39       9.319886       9.319886       9.319886    6[1-(0),6-(1,6),6-(6,6)]
    40       9.333584       9.333584       9.333584    6[1-(0),6-(1,6),6-(6,6)]
    41       7.802814       7.802814       7.802814    6[1-(0),6-(6,6),6-(6,8)]
    42       7.789116       7.789116       7.789116    6[6-(1,6),6-(6,6),8-(1)]
    43       7.802814       7.802814       7.802814    6[1-(0),6-(1,6),6-(6,6)]
    44       7.789116       7.789116       7.789116    6[1-(0),6-(1,6),6-(6,6)]
    45       9.319886       9.319886       9.319886    6[1-(0),6-(1,6),6-(6,6)]
    46       9.333584       9.333584       9.333584    6[1-(0),6-(1,6),6-(6,6)]
    47       7.802814       7.802814       7.802814    6[1-(0),6-(6,6),6-(6,8)]
    48       7.789116       7.789116       7.789116    6[6-(1,6),6-(6,6),8-(1)]
    49       9.319886       9.319886       9.319886    6[1-(0),6-(1,6),6-(6,6)]
    50       9.333584       9.333584       9.333584    6[1-(0),6-(1,6),6-(6,6)]
    51       7.802814       7.802814       7.802814    6[1-(0),6-(6,6),6-(6,8)]
    52       7.789116       7.789116       7.789116    6[6-(1,6),6-(6,6),8-(1)]
    53      12.182801      12.182801      12.182801    6[6-(6,6),8-(30),8-(30)]
    54      13.521796      13.521796      13.521796    6[6-(1,6),6-(1,6),6-(8,8)]
    55      16.415532      16.415532      16.415532    6[6-(1,6),6-(6,6),6-(6,8)]
    56       4.939899       4.939899       4.939899    6[6-(6,6),8-(30),8-(30)]
    57       3.600904       3.600904       3.600904    6[6-(1,6),6-(1,6),6-(8,8)]
    58       0.707168       0.707168       0.707168    6[6-(1,6),6-(6,6),6-(6,8)]
    59        8.56135        8.56135        8.56135    6[6-(6,6),8-(30),8-(30)]
    60        8.56135        8.56135        8.56135    6[6-(1,6),6-(1,6),6-(8,8)]
    61        8.56135        8.56135        8.56135    6[6-(1,6),6-(6,6),6-(6,8)]
    62        8.56135        8.56135        8.56135    6[6-(6,6),8-(30),8-(30)]
    63        8.56135        8.56135        8.56135    6[6-(1,6),6-(1,6),6-(8,8)]
    64        8.56135        8.56135        8.56135    6[6-(1,6),6-(6,6),6-(6,8)]
    65        8.56135        8.56135        8.56135    6[6-(6,6),8-(30),8-(30)]
    66        8.56135        8.56135        8.56135    6[6-(1,6),6-(1,6),6-(8,8)]
    67        8.56135        8.56135        8.56135    6[6-(1,6),6-(6,6),6-(6,8)]
    68        8.56135        8.56135        8.56135    6[6-(6,6),8-(30),8-(30)]
    69        8.56135        8.56135        8.56135    6[6-(1,6),6-(1,6),6-(8,8)]
    70        8.56135        8.56135        8.56135    6[6-(1,6),6-(6,6),6-(6,8)]
    71        8.56135        8.56135        8.56135    8[30-(8,8,8),30-(8,8,8),30-(8,8,8),30-(8,8,8)]
    72      11.561247      11.561247      11.561247    8[6-(6,8),30-(8,8,8)]
    73      16.420669      16.420669      16.420669    8[1-(0),6-(6,6)]
    74       5.561453       5.561453       5.561453    8[6-(6,8),30-(8,8,8)]
    75       0.702031       0.702031       0.702031    8[1-(0),6-(6,6)]
    76       5.561453       5.561453       5.561453    8[6-(6,8),30-(8,8,8)]
    77      11.561247      11.561247      11.561247    8[6-(6,8),30-(8,8,8)]
    78       7.770281       7.770281       7.770281    8[6-(6,8),30-(8,8,8)]
    79      10.114379      10.114379      10.114379    8[1-(0),6-(6,6)]
    80       7.770281       7.770281       7.770281    8[6-(6,8),30-(8,8,8)]
    81       9.352419       9.352419       9.352419    8[6-(6,8),30-(8,8,8)]
    82       7.008321       7.008321       7.008321    8[1-(0),6-(6,6)]
    83       9.352419       9.352419       9.352419    8[6-(6,8),30-(8,8,8)]
    84       7.770281       7.770281       7.770281    8[6-(6,8),30-(8,8,8)]
    85       9.352419       9.352419       9.352419    8[6-(6,8),30-(8,8,8)]
    86       7.008321       7.008321       7.008321    8[1-(0),6-(6,6)]
    87       7.770281       7.770281       7.770281    8[6-(6,8),30-(8,8,8)]
    88       9.352419       9.352419       9.352419    8[6-(6,8),30-(8,8,8)]
    89       7.008321       7.008321       7.008321    8[1-(0),6-(6,6)]
