# Supplementary material for: A collection of forcefield precursors for metal–organic frameworks
Source: RSC Adv. 2019 Nov 13;9(63):36492–507. doi: 10.1039/c9ra07327b (PMC9075174; doi:10.1039/c9ra07327b)
Supplement: RA-009-C9RA07327B-s3033 [file RA-009-C9RA07327B-s3033.txt]

ZERNAN_clean

12.725000    0.000000    0.000000
3.026503    13.228196    0.000000
5.475809    4.586920    12.179905

     1       5.455001       5.455001       5.455001    39[1-(8),8-(1,1),8-(6),8-(6),8-(6),8-(6),8-(6),8-(6,39),8-(6,39)]
     2       7.494252       7.494252       7.494252    39[1-(8),1-(8),8-(1,1),8-(1,1),8-(6),8-(6),8-(6),8-(6),8-(6),8-(6)]
     3      15.772311      15.772311      15.772311    39[1-(8),8-(1,1),8-(6),8-(6),8-(6),8-(6),8-(6),8-(6,39),8-(6,39)]
     4       13.73306       13.73306       13.73306    39[1-(8),1-(8),8-(1,1),8-(1,1),8-(6),8-(6),8-(6),8-(6),8-(6),8-(6)]
     5       5.375963       5.375963       5.375963    1[8-(1,39),39-(8,8,8,8,8,8,8,8)]
     6       6.515165       6.515165       6.515165    1[8-(1,39)]
     7       6.067905       6.067905       6.067905    1[8-(1,39)]
     8        6.88129        6.88129        6.88129    1[8-(1,39),39-(1,8,8,8,8,8,8,8,8)]
     9       8.419889       8.419889       8.419889    1[8-(1,39)]
    10      19.947508      19.947508      19.947508    1[8-(1,39),39-(1,8,8,8,8,8,8,8,8)]
    11       9.566887       9.566887       9.566887    1[6-(6,7)]
    12      13.355102      13.355102      13.355102    1[6-(6,7)]
    13      10.774104      10.774104      10.774104    1[6-(6,6)]
    14      12.308369      12.308369      12.308369    1[6-(6,6)]
    15       13.93173       13.93173       13.93173    1[6-(6,6)]
    16      16.001689      16.001689      16.001689    1[6-(6,6)]
    17      16.438491      16.438491      16.438491    1[6-(6,6)]
    18       5.770043       5.770043       5.770043    1[6-(6,7)]
    19       9.165505       9.165505       9.165505    1[6-(6,7)]
    20       7.926765       7.926765       7.926765    1[6-(6,6)]
    21      11.227933      11.227933      11.227933    1[6-(6,6)]
    22      13.195781      13.195781      13.195781    1[6-(6,6)]
    23      13.207798      13.207798      13.207798    1[6-(6,6)]
    24       11.20727       11.20727       11.20727    1[6-(6,6)]
    25      11.696974      11.696974      11.696974    1[6-(6,6)]
    26      10.285643      10.285643      10.285643    1[6-(6,6)]
    27       9.905847       9.905847       9.905847    1[6-(6,6)]
    28       7.957008       7.957008       7.957008    1[6-(6,6)]
    29       9.027768       9.027768       9.027768    1[6-(6,7)]
    30       3.134505       3.134505       3.134505    1[6-(6,7)]
    31       5.472969       5.472969       5.472969    1[6-(6,6)]
    32      15.851349      15.851349      15.851349    1[8-(1,39),39-(8,8,8,8,8,8,8,8)]
    33      14.712147      14.712147      14.712147    1[8-(1,39)]
    34      15.159407      15.159407      15.159407    1[8-(1,39)]
    35      14.346022      14.346022      14.346022    1[8-(1,39),39-(1,8,8,8,8,8,8,8,8)]
    36      12.807423      12.807423      12.807423    1[8-(1,39)]
    37       1.279804       1.279804       1.279804    1[8-(1,39),39-(1,8,8,8,8,8,8,8,8)]
    38      11.660425      11.660425      11.660425    1[6-(6,7)]
    39        7.87221        7.87221        7.87221    1[6-(6,7)]
    40      10.453208      10.453208      10.453208    1[6-(6,6)]
    41       8.918943       8.918943       8.918943    1[6-(6,6)]
    42       7.295582       7.295582       7.295582    1[6-(6,6)]
    43       5.225623       5.225623       5.225623    1[6-(6,6)]
    44       4.788821       4.788821       4.788821    1[6-(6,6)]
    45      15.457269      15.457269      15.457269    1[6-(6,7)]
    46      12.061807      12.061807      12.061807    1[6-(6,7)]
    47      13.300547      13.300547      13.300547    1[6-(6,6)]
    48       9.999379       9.999379       9.999379    1[6-(6,6)]
    49       8.031531       8.031531       8.031531    1[6-(6,6)]
    50       8.019514       8.019514       8.019514    1[6-(6,6)]
    51      10.020042      10.020042      10.020042    1[6-(6,6)]
    52       9.530338       9.530338       9.530338    1[6-(6,6)]
    53      10.941669      10.941669      10.941669    1[6-(6,6)]
    54      11.321465      11.321465      11.321465    1[6-(6,6)]
    55      13.270304      13.270304      13.270304    1[6-(6,6)]
    56      12.199544      12.199544      12.199544    1[6-(6,7)]
    57      18.092807      18.092807      18.092807    1[6-(6,7)]
    58      15.754343      15.754343      15.754343    1[6-(6,6)]
    59       8.493155       8.493155       8.493155    6[6-(6,6),8-(39),8-(39)]
    60       9.928964       9.928964       9.928964    6[6-(1,6),6-(1,7),6-(8,8)]
    61      10.255444      10.255444      10.255444    6[1-(0),6-(6,6),7-(6)]
    62      12.478331      12.478331      12.478331    6[1-(0),6-(6,6),7-(6)]
    63      12.278945      12.278945      12.278945    6[6-(1,6),6-(1,7),6-(6,6)]
    64      10.966933      10.966933      10.966933    6[1-(0),6-(6,6),6-(6,6)]
    65      13.374234      13.374234      13.374234    6[6-(1,6),6-(6,6),6-(6,6)]
    66      13.146486      13.146486      13.146486    6[1-(0),6-(1,6),6-(6,6)]
    67      14.117457      14.117457      14.117457    6[1-(0),6-(1,6),6-(1,6)]
    68       15.34254       15.34254       15.34254    6[1-(0),6-(1,6),6-(1,6)]
    69       15.60279       15.60279       15.60279    6[1-(0),6-(1,6),6-(6,6)]
    70      14.648273      14.648273      14.648273    6[6-(1,6),6-(6,6),6-(8,8)]
    71      15.046248      15.046248      15.046248    6[6-(6,6),8-(39),8-(39,39)]
    72       5.633118       5.633118       5.633118    6[6-(6,6),8-(39),8-(39)]
    73       6.675013       6.675013       6.675013    6[6-(1,6),6-(1,7),6-(8,8)]
    74       6.536267       6.536267       6.536267    6[1-(0),6-(6,6),7-(6)]
    75       8.522668       8.522668       8.522668    6[1-(0),6-(6,6),7-(6)]
    76       8.772624       8.772624       8.772624    6[6-(1,6),6-(1,7),6-(6,6)]
    77       7.811317       7.811317       7.811317    6[1-(0),6-(6,6),6-(6,6)]
    78      10.031138      10.031138      10.031138    6[6-(1,6),6-(6,6),6-(6,6)]
    79      11.218551      11.218551      11.218551    6[1-(0),6-(1,6),6-(6,6)]
    80      12.394954      12.394954      12.394954    6[1-(0),6-(1,6),6-(1,6)]
    81      12.404051      12.404051      12.404051    6[1-(0),6-(1,6),6-(1,6)]
    82      11.215633      11.215633      11.215633    6[1-(0),6-(1,6),6-(6,6)]
    83      10.030726      10.030726      10.030726    6[6-(1,6),6-(6,6),6-(8,8)]
    84       8.825355       8.825355       8.825355    6[6-(6,6),8-(39),8-(39)]
    85       9.405281       9.405281       9.405281    6[6-(6,6),8-(39),8-(39)]
    86       10.38353       10.38353       10.38353    6[6-(1,6),6-(6,6),6-(8,8)]
    87      11.563064      11.563064      11.563064    6[1-(0),6-(1,6),6-(6,6)]
    88       9.489897       9.489897       9.489897    6[1-(0),6-(1,6),6-(1,6)]
    89       9.270091       9.270091       9.270091    6[1-(0),6-(1,6),6-(1,6)]
    90       8.104407       8.104407       8.104407    6[1-(0),6-(1,6),6-(6,6)]
    91       7.136693       7.136693       7.136693    6[6-(1,6),6-(6,6),6-(6,6)]
    92       5.936754       5.936754       5.936754    6[6-(1,6),6-(1,7),6-(6,6)]
    93       8.556858       8.556858       8.556858    6[1-(0),6-(6,6),7-(6)]
    94       3.859825       3.859825       3.859825    6[1-(0),6-(6,6),7-(6)]
    95       4.181189       4.181189       4.181189    6[6-(1,6),6-(1,7),6-(8,8)]
    96       5.236407       5.236407       5.236407    6[1-(0),6-(6,6),6-(6,6)]
    97       3.383508       3.383508       3.383508    6[6-(6,6),8-(39),8-(39)]
    98      12.734157      12.734157      12.734157    6[6-(6,6),8-(39),8-(39)]
    99      11.298348      11.298348      11.298348    6[6-(1,6),6-(1,7),6-(8,8)]
   100      10.971868      10.971868      10.971868    6[1-(0),6-(6,6),7-(6)]
   101       8.748981       8.748981       8.748981    6[1-(0),6-(6,6),7-(6)]
   102       8.948367       8.948367       8.948367    6[6-(1,6),6-(1,7),6-(6,6)]
   103      10.260379      10.260379      10.260379    6[1-(0),6-(6,6),6-(6,6)]
   104       7.853078       7.853078       7.853078    6[6-(1,6),6-(6,6),6-(6,6)]
   105       8.080826       8.080826       8.080826    6[1-(0),6-(1,6),6-(6,6)]
   106       7.109855       7.109855       7.109855    6[1-(0),6-(1,6),6-(1,6)]
   107       5.884772       5.884772       5.884772    6[1-(0),6-(1,6),6-(1,6)]
   108       5.624522       5.624522       5.624522    6[1-(0),6-(1,6),6-(6,6)]
   109       6.579039       6.579039       6.579039    6[6-(1,6),6-(6,6),6-(8,8)]
   110       6.181064       6.181064       6.181064    6[6-(6,6),8-(39),8-(39,39)]
   111      15.594194      15.594194      15.594194    6[6-(6,6),8-(39),8-(39)]
   112      14.552299      14.552299      14.552299    6[6-(1,6),6-(1,7),6-(8,8)]
   113      14.691045      14.691045      14.691045    6[1-(0),6-(6,6),7-(6)]
   114      12.704644      12.704644      12.704644    6[1-(0),6-(6,6),7-(6)]
   115      12.454688      12.454688      12.454688    6[6-(1,6),6-(1,7),6-(6,6)]
   116      13.415995      13.415995      13.415995    6[1-(0),6-(6,6),6-(6,6)]
   117      11.196174      11.196174      11.196174    6[6-(1,6),6-(6,6),6-(6,6)]
   118      10.008761      10.008761      10.008761    6[1-(0),6-(1,6),6-(6,6)]
   119       8.832358       8.832358       8.832358    6[1-(0),6-(1,6),6-(1,6)]
   120       8.823261       8.823261       8.823261    6[1-(0),6-(1,6),6-(1,6)]
   121      10.011679      10.011679      10.011679    6[1-(0),6-(1,6),6-(6,6)]
   122      11.196586      11.196586      11.196586    6[6-(1,6),6-(6,6),6-(8,8)]
   123      12.401957      12.401957      12.401957    6[6-(6,6),8-(39),8-(39)]
   124      11.822031      11.822031      11.822031    6[6-(6,6),8-(39),8-(39)]
   125      10.843782      10.843782      10.843782    6[6-(1,6),6-(6,6),6-(8,8)]
   126       9.664248       9.664248       9.664248    6[1-(0),6-(1,6),6-(6,6)]
   127      11.737415      11.737415      11.737415    6[1-(0),6-(1,6),6-(1,6)]
   128      11.957221      11.957221      11.957221    6[1-(0),6-(1,6),6-(1,6)]
   129      13.122905      13.122905      13.122905    6[1-(0),6-(1,6),6-(6,6)]
   130      14.090619      14.090619      14.090619    6[6-(1,6),6-(6,6),6-(6,6)]
   131      15.290558      15.290558      15.290558    6[6-(1,6),6-(1,7),6-(6,6)]
   132      12.670454      12.670454      12.670454    6[1-(0),6-(6,6),7-(6)]
   133      17.367487      17.367487      17.367487    6[1-(0),6-(6,6),7-(6)]
   134      17.046123      17.046123      17.046123    6[6-(1,6),6-(1,7),6-(8,8)]
   135      15.990905      15.990905      15.990905    6[1-(0),6-(6,6),6-(6,6)]
   136      17.843804      17.843804      17.843804    6[6-(6,6),8-(39),8-(39)]
   137      11.508055      11.508055      11.508055    7[6-(1,6),6-(1,6)]
   138       7.437874       7.437874       7.437874    7[6-(1,6),6-(1,6)]
   139       7.541977       7.541977       7.541977    7[6-(1,6),6-(1,6)]
   140       9.719257       9.719257       9.719257    7[6-(1,6),6-(1,6)]
   141      13.789438      13.789438      13.789438    7[6-(1,6),6-(1,6)]
   142      13.685335      13.685335      13.685335    7[6-(1,6),6-(1,6)]
   143       7.636775       7.636775       7.636775    8[6-(6,8),39-(1,8,8,8,8,8,8,8)]
   144       8.261862       8.261862       8.261862    8[6-(6,8),39-(1,1,8,8,8,8,8,8,8)]
   145      16.075225      16.075225      16.075225    8[6-(6,8),39-(1,8,8,8,8,8,8,8),39-(1,8,8,8,8,8,8,8)]
   146      14.437875      14.437875      14.437875    8[6-(6,8),39-(1,8,8,8,8,8,8,8)]
   147       5.853362       5.853362       5.853362    8[6-(6,8),39-(1,8,8,8,8,8,8,8)]
   148       4.648593       4.648593       4.648593    8[6-(6,8),39-(1,8,8,8,8,8,8,8)]
   149       8.630146       8.630146       8.630146    8[6-(6,8),39-(1,1,8,8,8,8,8,8,8)]
   150       2.640143       2.640143       2.640143    8[6-(6,8),39-(1,1,8,8,8,8,8,8,8)]
   151       8.170148       8.170148       8.170148    8[6-(6,8),39-(1,1,8,8,8,8,8,8,8)]
   152       9.793331       9.793331       9.793331    8[6-(6,8),39-(1,1,8,8,8,8,8,8,8)]
   153       3.404038       3.404038       3.404038    8[6-(6,8),39-(1,8,8,8,8,8,8,8)]
   154       2.766655       2.766655       2.766655    8[6-(6,8),39-(1,1,8,8,8,8,8,8,8)]
   155        6.06664        6.06664        6.06664    8[1-(0),1-(39),39-(1,8,8,8,8,8,8,8)]
   156       6.166341       6.166341       6.166341    8[1-(0),1-(39),39-(1,1,8,8,8,8,8,8,8)]
   157       7.893831       7.893831       7.893831    8[1-(0),1-(39),39-(1,1,8,8,8,8,8,8,8)]
   158      13.590537      13.590537      13.590537    8[6-(6,8),39-(1,8,8,8,8,8,8,8)]
   159       12.96545       12.96545       12.96545    8[6-(6,8),39-(1,1,8,8,8,8,8,8,8)]
   160       5.152087       5.152087       5.152087    8[6-(6,8),39-(1,8,8,8,8,8,8,8),39-(1,8,8,8,8,8,8,8)]
   161       6.789437       6.789437       6.789437    8[6-(6,8),39-(1,8,8,8,8,8,8,8)]
   162       15.37395       15.37395       15.37395    8[6-(6,8),39-(1,8,8,8,8,8,8,8)]
   163      16.578719      16.578719      16.578719    8[6-(6,8),39-(1,8,8,8,8,8,8,8)]
   164      12.597166      12.597166      12.597166    8[6-(6,8),39-(1,1,8,8,8,8,8,8,8)]
   165      18.587169      18.587169      18.587169    8[6-(6,8),39-(1,1,8,8,8,8,8,8,8)]
   166      13.057164      13.057164      13.057164    8[6-(6,8),39-(1,1,8,8,8,8,8,8,8)]
   167      11.433981      11.433981      11.433981    8[6-(6,8),39-(1,1,8,8,8,8,8,8,8)]
   168      17.823274      17.823274      17.823274    8[6-(6,8),39-(1,8,8,8,8,8,8,8)]
   169      18.460657      18.460657      18.460657    8[6-(6,8),39-(1,1,8,8,8,8,8,8,8)]
   170      15.160672      15.160672      15.160672    8[1-(0),1-(39),39-(1,8,8,8,8,8,8,8)]
   171       2.335971       2.335971       2.335971    8[1-(0),1-(39),39-(1,1,8,8,8,8,8,8,8)]
   172      13.333481      13.333481      13.333481    8[1-(0),1-(39),39-(1,1,8,8,8,8,8,8,8)]
