# Supplementary material for: A collection of forcefield precursors for metal–organic frameworks
Source: RSC Adv. 2019 Nov 13;9(63):36492–507. doi: 10.1039/c9ra07327b (PMC9075174; doi:10.1039/c9ra07327b)
Supplement: RA-009-C9RA07327B-s3034 [file RA-009-C9RA07327B-s3034.txt]

ZERNIV_clean

12.788000    0.000000    0.000000
3.070664    13.320658    0.000000
5.564778    4.609612    12.236717

     1      13.173721      13.173721      13.173721    65[1-(8),8-(1,1),8-(6),8-(6),8-(6),8-(6),8-(6),8-(6,65),8-(6,65)]
     2         9.6843         9.6843         9.6843    65[1-(8),8-(1,1),8-(6),8-(6),8-(6),8-(6),8-(6),8-(6)]
     3       8.249721       8.249721       8.249721    65[1-(8),8-(1,1),8-(6),8-(6),8-(6),8-(6),8-(6),8-(6,65),8-(6,65)]
     4      11.739142      11.739142      11.739142    65[1-(8),8-(1,1),8-(6),8-(6),8-(6),8-(6),8-(6),8-(6)]
     5      14.321331      14.321331      14.321331    1[8-(1,65)]
     6      13.106911      13.106911      13.106911    1[8-(1,65),65-(8,8,8,8,8,8,8,8)]
     7      10.678766      10.678766      10.678766    1[8-(1,65)]
     8       9.444496       9.444496       9.444496    1[8-(1,65),65-(8,8,8,8,8,8,8)]
     9        5.20682        5.20682        5.20682    1[6-(6,6)]
    10      10.202717      10.202717      10.202717    1[6-(6,7)]
    11       7.515312       7.515312       7.515312    1[6-(6,7)]
    12       2.668182       2.668182       2.668182    1[6-(6,6)]
    13       6.300573       6.300573       6.300573    1[6-(6,6)]
    14       5.905409       5.905409       5.905409    1[6-(6,6)]
    15       7.478012       7.478012       7.478012    1[6-(6,6)]
    16      15.562381      15.562381      15.562381    1[6-(6,6)]
    17      16.008006      16.008006      16.008006    1[6-(6,6)]
    18      18.068206      18.068206      18.068206    1[6-(6,6)]
    19       6.910142       6.910142       6.910142    1[6-(6,6)]
    20       13.09451       13.09451       13.09451    1[6-(6,7)]
    21       4.094837       4.094837       4.094837    1[6-(6,7)]
    22       8.468481       8.468481       8.468481    1[6-(6,6)]
    23       8.014322       8.014322       8.014322    1[6-(6,6)]
    24      15.737996      15.737996      15.737996    1[6-(6,6)]
    25      15.748065      15.748065      15.748065    1[6-(6,6)]
    26       4.929857       4.929857       4.929857    1[6-(6,6)]
    27       7.001138       7.001138       7.001138    1[6-(6,7)]
    28      10.430962      10.430962      10.430962    1[6-(6,7)]
    29       8.258859       8.258859       8.258859    1[6-(6,6)]
    30       7.102111       7.102111       7.102111    1[8-(1,65)]
    31       8.316531       8.316531       8.316531    1[8-(1,65),65-(8,8,8,8,8,8,8,8)]
    32      10.744676      10.744676      10.744676    1[8-(1,65)]
    33      11.978946      11.978946      11.978946    1[8-(1,65),65-(8,8,8,8,8,8,8)]
    34      16.216622      16.216622      16.216622    1[6-(6,6)]
    35      11.220725      11.220725      11.220725    1[6-(6,7)]
    36       13.90813       13.90813       13.90813    1[6-(6,7)]
    37       18.75526       18.75526       18.75526    1[6-(6,6)]
    38      15.122869      15.122869      15.122869    1[6-(6,6)]
    39      15.518033      15.518033      15.518033    1[6-(6,6)]
    40       13.94543       13.94543       13.94543    1[6-(6,6)]
    41       5.861061       5.861061       5.861061    1[6-(6,6)]
    42       5.415436       5.415436       5.415436    1[6-(6,6)]
    43       3.355236       3.355236       3.355236    1[6-(6,6)]
    44        14.5133        14.5133        14.5133    1[6-(6,6)]
    45       8.328932       8.328932       8.328932    1[6-(6,7)]
    46      17.328605      17.328605      17.328605    1[6-(6,7)]
    47      12.954961      12.954961      12.954961    1[6-(6,6)]
    48       13.40912       13.40912       13.40912    1[6-(6,6)]
    49       5.685446       5.685446       5.685446    1[6-(6,6)]
    50       5.675377       5.675377       5.675377    1[6-(6,6)]
    51      16.493585      16.493585      16.493585    1[6-(6,6)]
    52      14.422304      14.422304      14.422304    1[6-(6,7)]
    53       10.99248       10.99248       10.99248    1[6-(6,7)]
    54      13.164583      13.164583      13.164583    1[6-(6,6)]
    55       7.275654       7.275654       7.275654    6[6-(6,6),8-(65),8-(65)]
    56       6.471457       6.471457       6.471457    6[6-(1,6),6-(1,7),6-(8,8)]
    57       5.426504       5.426504       5.426504    6[1-(0),6-(6,6),6-(6,6)]
    58      10.268472      10.268472      10.268472    6[6-(1,6),6-(1,7),6-(6,6)]
    59       5.109957       5.109957       5.109957    6[1-(0),6-(6,6),7-(6)]
    60       6.801557       6.801557       6.801557    6[1-(0),6-(6,6),7-(6)]
    61       9.063129       9.063129       9.063129    6[6-(1,6),6-(6,6),6-(6,6)]
    62       8.091968       8.091968       8.091968    6[1-(0),6-(1,6),6-(6,6)]
    63        6.93173        6.93173        6.93173    6[1-(0),6-(1,6),6-(1,6)]
    64        6.69552        6.69552        6.69552    6[1-(0),6-(1,6),6-(1,6)]
    65       7.639797       7.639797       7.639797    6[1-(0),6-(1,6),6-(6,6)]
    66       8.832202       8.832202       8.832202    6[6-(1,6),6-(6,6),6-(8,8)]
    67       9.833203       9.833203       9.833203    6[6-(6,6),8-(65),8-(65)]
    68      16.966307      16.966307      16.966307    6[6-(6,6),8-(65),8-(65,65)]
    69      17.359971      17.359971      17.359971    6[6-(1,6),6-(6,6),6-(8,8)]
    70      16.398669      16.398669      16.398669    6[1-(0),6-(1,6),6-(6,6)]
    71      16.662795      16.662795      16.662795    6[1-(0),6-(1,6),6-(1,6)]
    72      17.887244      17.887244      17.887244    6[1-(0),6-(1,6),6-(1,6)]
    73      18.864031      18.864031      18.864031    6[1-(0),6-(1,6),6-(6,6)]
    74      18.638667      18.638667      18.638667    6[6-(1,6),6-(6,6),6-(6,6)]
    75      19.742023      19.742023      19.742023    6[6-(1,6),6-(1,7),6-(6,6)]
    76      13.973473      13.973473      13.973473    6[1-(0),6-(6,6),7-(6)]
    77       3.407935       3.407935       3.407935    6[1-(0),6-(6,6),7-(6)]
    78       9.311164       9.311164       9.311164    6[6-(1,6),6-(1,7),6-(8,8)]
    79       8.275092       8.275092       8.275092    6[1-(0),6-(6,6),6-(6,6)]
    80      10.734781      10.734781      10.734781    6[6-(6,6),8-(65),8-(65)]
    81       7.335101       7.335101       7.335101    6[6-(6,6),8-(65),8-(65)]
    82       6.129425       6.129425       6.129425    6[6-(1,6),6-(6,6),6-(8,8)]
    83       4.941662       4.941662       4.941662    6[1-(0),6-(1,6),6-(6,6)]
    84       3.750556       3.750556       3.750556    6[1-(0),6-(1,6),6-(1,6)]
    85      16.545568      16.545568      16.545568    6[1-(0),6-(1,6),6-(1,6)]
    86       4.936371       4.936371       4.936371    6[1-(0),6-(1,6),6-(6,6)]
    87       6.144153       6.144153       6.144153    6[6-(1,6),6-(6,6),6-(6,6)]
    88       7.406065       7.406065       7.406065    6[6-(1,6),6-(1,7),6-(6,6)]
    89       7.646923       7.646923       7.646923    6[1-(0),6-(6,6),7-(6)]
    90        9.66608        9.66608        9.66608    6[1-(0),6-(6,6),7-(6)]
    91       9.521812       9.521812       9.521812    6[6-(1,6),6-(1,7),6-(8,8)]
    92       8.377152       8.377152       8.377152    6[1-(0),6-(6,6),6-(6,6)]
    93      10.567124      10.567124      10.567124    6[6-(6,6),8-(65),8-(65)]
    94      14.147788      14.147788      14.147788    6[6-(6,6),8-(65),8-(65)]
    95      14.951985      14.951985      14.951985    6[6-(1,6),6-(1,7),6-(8,8)]
    96      15.996938      15.996938      15.996938    6[1-(0),6-(6,6),6-(6,6)]
    97       11.15497       11.15497       11.15497    6[6-(1,6),6-(1,7),6-(6,6)]
    98      10.748707      10.748707      10.748707    6[1-(0),6-(6,6),7-(6)]
    99      14.621885      14.621885      14.621885    6[1-(0),6-(6,6),7-(6)]
   100      12.360313      12.360313      12.360313    6[6-(1,6),6-(6,6),6-(6,6)]
   101      13.331474      13.331474      13.331474    6[1-(0),6-(1,6),6-(6,6)]
   102      14.491712      14.491712      14.491712    6[1-(0),6-(1,6),6-(1,6)]
   103      14.727922      14.727922      14.727922    6[1-(0),6-(1,6),6-(1,6)]
   104      13.783645      13.783645      13.783645    6[1-(0),6-(1,6),6-(6,6)]
   105       12.59124       12.59124       12.59124    6[6-(1,6),6-(6,6),6-(8,8)]
   106      11.590239      11.590239      11.590239    6[6-(6,6),8-(65),8-(65)]
   107       4.457135       4.457135       4.457135    6[6-(6,6),8-(65),8-(65,65)]
   108       4.063471       4.063471       4.063471    6[6-(1,6),6-(6,6),6-(8,8)]
   109       5.024773       5.024773       5.024773    6[1-(0),6-(1,6),6-(6,6)]
   110       4.760647       4.760647       4.760647    6[1-(0),6-(1,6),6-(1,6)]
   111       3.536198       3.536198       3.536198    6[1-(0),6-(1,6),6-(1,6)]
   112       2.559411       2.559411       2.559411    6[1-(0),6-(1,6),6-(6,6)]
   113       2.784775       2.784775       2.784775    6[6-(1,6),6-(6,6),6-(6,6)]
   114       1.681419       1.681419       1.681419    6[6-(1,6),6-(1,7),6-(6,6)]
   115       1.885191       1.885191       1.885191    6[1-(0),6-(6,6),7-(6)]
   116      18.015507      18.015507      18.015507    6[1-(0),6-(6,6),7-(6)]
   117      12.112278      12.112278      12.112278    6[6-(1,6),6-(1,7),6-(8,8)]
   118       13.14835       13.14835       13.14835    6[1-(0),6-(6,6),6-(6,6)]
   119      10.688661      10.688661      10.688661    6[6-(6,6),8-(65),8-(65)]
   120      14.088341      14.088341      14.088341    6[6-(6,6),8-(65),8-(65)]
   121      15.294017      15.294017      15.294017    6[6-(1,6),6-(6,6),6-(8,8)]
   122       16.48178       16.48178       16.48178    6[1-(0),6-(1,6),6-(6,6)]
   123      17.672886      17.672886      17.672886    6[1-(0),6-(1,6),6-(1,6)]
   124       4.877874       4.877874       4.877874    6[1-(0),6-(1,6),6-(1,6)]
   125      16.487071      16.487071      16.487071    6[1-(0),6-(1,6),6-(6,6)]
   126      15.279289      15.279289      15.279289    6[6-(1,6),6-(6,6),6-(6,6)]
   127      14.017377      14.017377      14.017377    6[6-(1,6),6-(1,7),6-(6,6)]
   128      13.776519      13.776519      13.776519    6[1-(0),6-(6,6),7-(6)]
   129      11.757362      11.757362      11.757362    6[1-(0),6-(6,6),7-(6)]
   130       11.90163       11.90163       11.90163    6[6-(1,6),6-(1,7),6-(8,8)]
   131       13.04629       13.04629       13.04629    6[1-(0),6-(6,6),6-(6,6)]
   132      10.856318      10.856318      10.856318    6[6-(6,6),8-(65),8-(65)]
   133       6.139579       6.139579       6.139579    7[6-(1,6),6-(1,6)]
   134      14.938208      14.938208      14.938208    7[6-(1,6),6-(1,6)]
   135       8.749339       8.749339       8.749339    7[6-(1,6),6-(1,6)]
   136      15.283863      15.283863      15.283863    7[6-(1,6),6-(1,6)]
   137       6.485234       6.485234       6.485234    7[6-(1,6),6-(1,6)]
   138      12.674103      12.674103      12.674103    7[6-(1,6),6-(1,6)]
   139       7.261712       7.261712       7.261712    8[6-(6,8),65-(1,8,8,8,8,8,8,8)]
   140       7.886683       7.886683       7.886683    8[6-(6,8),65-(1,8,8,8,8,8,8)]
   141       9.424176       9.424176       9.424176    8[6-(6,8),65-(1,8,8,8,8,8,8)]
   142      11.055187      11.055187      11.055187    8[6-(6,8),65-(1,8,8,8,8,8,8)]
   143      14.506164      14.506164      14.506164    8[6-(6,8),65-(1,8,8,8,8,8,8,8)]
   144       15.95054       15.95054       15.95054    8[6-(6,8),65-(1,8,8,8,8,8,8,8),65-(1,8,8,8,8,8,8,8)]
   145      11.602325      11.602325      11.602325    8[6-(6,8),65-(1,8,8,8,8,8,8,8)]
   146       10.97741       10.97741       10.97741    8[6-(6,8),65-(1,8,8,8,8,8,8)]
   147       8.045106       8.045106       8.045106    8[6-(6,8),65-(1,8,8,8,8,8,8)]
   148      10.584845      10.584845      10.584845    8[6-(6,8),65-(1,8,8,8,8,8,8)]
   149      10.364589      10.364589      10.364589    8[6-(6,8),65-(1,8,8,8,8,8,8,8)]
   150      11.563952      11.563952      11.563952    8[6-(6,8),65-(1,8,8,8,8,8,8,8)]
   151       13.78985       13.78985       13.78985    8[1-(0),1-(65),65-(1,8,8,8,8,8,8,8)]
   152      10.125077      10.125077      10.125077    8[1-(0),1-(65),65-(1,8,8,8,8,8,8)]
   153       14.16173       14.16173       14.16173    8[6-(6,8),65-(1,8,8,8,8,8,8,8)]
   154      13.536759      13.536759      13.536759    8[6-(6,8),65-(1,8,8,8,8,8,8)]
   155      11.999266      11.999266      11.999266    8[6-(6,8),65-(1,8,8,8,8,8,8)]
   156      10.368255      10.368255      10.368255    8[6-(6,8),65-(1,8,8,8,8,8,8)]
   157       6.917278       6.917278       6.917278    8[6-(6,8),65-(1,8,8,8,8,8,8,8)]
   158       5.472902       5.472902       5.472902    8[6-(6,8),65-(1,8,8,8,8,8,8,8),65-(1,8,8,8,8,8,8,8)]
   159       9.821117       9.821117       9.821117    8[6-(6,8),65-(1,8,8,8,8,8,8,8)]
   160      10.446032      10.446032      10.446032    8[6-(6,8),65-(1,8,8,8,8,8,8)]
   161      13.378336      13.378336      13.378336    8[6-(6,8),65-(1,8,8,8,8,8,8)]
   162      10.838597      10.838597      10.838597    8[6-(6,8),65-(1,8,8,8,8,8,8)]
   163      11.058853      11.058853      11.058853    8[6-(6,8),65-(1,8,8,8,8,8,8,8)]
   164        9.85949        9.85949        9.85949    8[6-(6,8),65-(1,8,8,8,8,8,8,8)]
   165       7.633592       7.633592       7.633592    8[1-(0),1-(65),65-(1,8,8,8,8,8,8,8)]
   166      11.298365      11.298365      11.298365    8[1-(0),1-(65),65-(1,8,8,8,8,8,8)]
