# Supplementary material for: A collection of forcefield precursors for metal–organic frameworks
Source: RSC Adv. 2019 Nov 13;9(63):36492–507. doi: 10.1039/c9ra07327b (PMC9075174; doi:10.1039/c9ra07327b)
Supplement: RA-009-C9RA07327B-s3035 [file RA-009-C9RA07327B-s3035.txt]

ZERNOB_clean

12.755100    0.000000    0.000000
3.028644    13.275918    0.000000
5.491952    4.580076    12.194922

     1      13.072791      13.072791      13.072791    67[1-(8),8-(1,1),8-(6),8-(6),8-(6),8-(6),8-(6),8-(6,67),8-(6,67)]
     2       9.626792       9.626792       9.626792    67[8-(1,1),8-(6),8-(6),8-(6),8-(6),8-(6),8-(6)]
     3       8.202905       8.202905       8.202905    67[1-(8),8-(1,1),8-(6),8-(6),8-(6),8-(6),8-(6),8-(6,67),8-(6,67)]
     4      11.648904      11.648904      11.648904    67[8-(1,1),8-(6),8-(6),8-(6),8-(6),8-(6),8-(6)]
     5       14.20176       14.20176       14.20176    1[8-(1,67)]
     6       12.99067       12.99067       12.99067    1[8-(1,67),67-(8,8,8,8,8,8,8,8)]
     7      10.610988      10.610988      10.610988    1[8-(1,67)]
     8        9.36486        9.36486        9.36486    1[8-(1,67)]
     9       7.481624       7.481624       7.481624    1[6-(6,7)]
    10      10.096455      10.096455      10.096455    1[6-(6,7)]
    11         5.1596         5.1596         5.1596    1[6-(6,6)]
    12       2.643274       2.643274       2.643274    1[6-(6,6)]
    13       6.203005       6.203005       6.203005    1[6-(6,6)]
    14       5.821147       5.821147       5.821147    1[6-(6,6)]
    15       7.407133       7.407133       7.407133    1[6-(6,6)]
    16      15.441465      15.441465      15.441465    1[6-(6,6)]
    17      15.888407      15.888407      15.888407    1[6-(6,6)]
    18      17.956909      17.956909      17.956909    1[6-(6,6)]
    19        6.81819        6.81819        6.81819    1[6-(6,6)]
    20      13.032765      13.032765      13.032765    1[6-(6,7)]
    21       4.082098       4.082098       4.082098    1[6-(6,7)]
    22       8.367638       8.367638       8.367638    1[6-(6,6)]
    23       7.912071       7.912071       7.912071    1[6-(6,6)]
    24      15.641982      15.641982      15.641982    1[6-(6,6)]
    25      15.651394      15.651394      15.651394    1[6-(6,6)]
    26       4.860961       4.860961       4.860961    1[6-(6,6)]
    27       6.921402       6.921402       6.921402    1[6-(6,7)]
    28      10.344186      10.344186      10.344186    1[6-(6,7)]
    29       8.171982       8.171982       8.171982    1[6-(6,6)]
    30       7.073936       7.073936       7.073936    1[8-(1,67)]
    31       8.285026       8.285026       8.285026    1[8-(1,67),67-(8,8,8,8,8,8,8,8)]
    32      10.664708      10.664708      10.664708    1[8-(1,67)]
    33      11.910836      11.910836      11.910836    1[8-(1,67)]
    34      13.794072      13.794072      13.794072    1[6-(6,7)]
    35      11.179241      11.179241      11.179241    1[6-(6,7)]
    36      16.116096      16.116096      16.116096    1[6-(6,6)]
    37      18.632422      18.632422      18.632422    1[6-(6,6)]
    38      15.072691      15.072691      15.072691    1[6-(6,6)]
    39      15.454549      15.454549      15.454549    1[6-(6,6)]
    40      13.868563      13.868563      13.868563    1[6-(6,6)]
    41       5.834231       5.834231       5.834231    1[6-(6,6)]
    42       5.387289       5.387289       5.387289    1[6-(6,6)]
    43       3.318787       3.318787       3.318787    1[6-(6,6)]
    44      14.457506      14.457506      14.457506    1[6-(6,6)]
    45       8.242931       8.242931       8.242931    1[6-(6,7)]
    46      17.193598      17.193598      17.193598    1[6-(6,7)]
    47      12.908058      12.908058      12.908058    1[6-(6,6)]
    48      13.363625      13.363625      13.363625    1[6-(6,6)]
    49       5.633714       5.633714       5.633714    1[6-(6,6)]
    50       5.624302       5.624302       5.624302    1[6-(6,6)]
    51      16.414735      16.414735      16.414735    1[6-(6,6)]
    52      14.354294      14.354294      14.354294    1[6-(6,7)]
    53       10.93151       10.93151       10.93151    1[6-(6,7)]
    54      13.103714      13.103714      13.103714    1[6-(6,6)]
    55       7.237894       7.237894       7.237894    6[6-(6,6),8-(67),8-(67)]
    56       6.439259       6.439259       6.439259    6[6-(1,6),6-(1,7),6-(8,8)]
    57       6.769457       6.769457       6.769457    6[1-(0),6-(6,6),7-(6)]
    58       5.081718       5.081718       5.081718    6[1-(0),6-(6,6),7-(6)]
    59      10.169765      10.169765      10.169765    6[6-(1,6),6-(1,7),6-(6,6)]
    60       5.388094       5.388094       5.388094    6[1-(0),6-(6,6),6-(6,6)]
    61       8.972896       8.972896       8.972896    6[6-(1,6),6-(6,6),6-(6,6)]
    62       7.998281       7.998281       7.998281    6[1-(0),6-(1,6),6-(6,6)]
    63       6.837382       6.837382       6.837382    6[1-(0),6-(1,6),6-(1,6)]
    64       6.605412       6.605412       6.605412    6[1-(0),6-(1,6),6-(1,6)]
    65       7.563691       7.563691       7.563691    6[1-(0),6-(1,6),6-(6,6)]
    66       8.750495       8.750495       8.750495    6[6-(1,6),6-(6,6),6-(8,8)]
    67       9.733841       9.733841       9.733841    6[6-(6,6),8-(67),8-(67)]
    68      16.818657      16.818657      16.818657    6[6-(6,6),8-(67),8-(67,67)]
    69      17.233394      17.233394      17.233394    6[6-(1,6),6-(6,6),6-(8,8)]
    70      16.276409      16.276409      16.276409    6[1-(0),6-(1,6),6-(6,6)]
    71      16.543025      16.543025      16.543025    6[1-(0),6-(1,6),6-(1,6)]
    72      17.772852      17.772852      17.772852    6[1-(0),6-(1,6),6-(1,6)]
    73      18.743238      18.743238      18.743238    6[1-(0),6-(1,6),6-(6,6)]
    74      18.508052      18.508052      18.508052    6[6-(1,6),6-(6,6),6-(6,6)]
    75      19.617786      19.617786      19.617786    6[6-(1,6),6-(1,7),6-(6,6)]
    76      13.913434      13.913434      13.913434    6[1-(0),6-(6,6),7-(6)]
    77        3.39018        3.39018        3.39018    6[1-(0),6-(6,6),7-(6)]
    78       9.213002       9.213002       9.213002    6[6-(1,6),6-(1,7),6-(8,8)]
    79       8.175503       8.175503       8.175503    6[1-(0),6-(6,6),6-(6,6)]
    80      10.640423      10.640423      10.640423    6[6-(6,6),8-(67),8-(67)]
    81       7.293483       7.293483       7.293483    6[6-(6,6),8-(67),8-(67)]
    82       6.074527       6.074527       6.074527    6[6-(1,6),6-(6,6),6-(8,8)]
    83       4.885278       4.885278       4.885278    6[1-(0),6-(1,6),6-(6,6)]
    84       3.687969       3.687969       3.687969    6[1-(0),6-(1,6),6-(1,6)]
    85      16.449045      16.449045      16.449045    6[1-(0),6-(1,6),6-(1,6)]
    86       4.870937       4.870937       4.870937    6[1-(0),6-(1,6),6-(6,6)]
    87       6.075014       6.075014       6.075014    6[6-(1,6),6-(6,6),6-(6,6)]
    88       7.338216       7.338216       7.338216    6[6-(1,6),6-(1,7),6-(6,6)]
    89       7.569143       7.569143       7.569143    6[1-(0),6-(6,6),7-(6)]
    90       9.581806       9.581806       9.581806    6[1-(0),6-(6,6),7-(6)]
    91       9.442533       9.442533       9.442533    6[6-(1,6),6-(1,7),6-(8,8)]
    92       8.298221       8.298221       8.298221    6[1-(0),6-(6,6),6-(6,6)]
    93      10.476454      10.476454      10.476454    6[6-(6,6),8-(67),8-(67)]
    94      14.037802      14.037802      14.037802    6[6-(6,6),8-(67),8-(67)]
    95      14.836437      14.836437      14.836437    6[6-(1,6),6-(1,7),6-(8,8)]
    96      14.506239      14.506239      14.506239    6[1-(0),6-(6,6),7-(6)]
    97      10.702026      10.702026      10.702026    6[1-(0),6-(6,6),7-(6)]
    98      11.105931      11.105931      11.105931    6[6-(1,6),6-(1,7),6-(6,6)]
    99      15.887602      15.887602      15.887602    6[1-(0),6-(6,6),6-(6,6)]
   100        12.3028        12.3028        12.3028    6[6-(1,6),6-(6,6),6-(6,6)]
   101      13.277415      13.277415      13.277415    6[1-(0),6-(1,6),6-(6,6)]
   102      14.438314      14.438314      14.438314    6[1-(0),6-(1,6),6-(1,6)]
   103      14.670284      14.670284      14.670284    6[1-(0),6-(1,6),6-(1,6)]
   104      13.712005      13.712005      13.712005    6[1-(0),6-(1,6),6-(6,6)]
   105      12.525201      12.525201      12.525201    6[6-(1,6),6-(6,6),6-(8,8)]
   106      11.541855      11.541855      11.541855    6[6-(6,6),8-(67),8-(67)]
   107       4.457039       4.457039       4.457039    6[6-(6,6),8-(67),8-(67,67)]
   108       4.042302       4.042302       4.042302    6[6-(1,6),6-(6,6),6-(8,8)]
   109       4.999287       4.999287       4.999287    6[1-(0),6-(1,6),6-(6,6)]
   110       4.732671       4.732671       4.732671    6[1-(0),6-(1,6),6-(1,6)]
   111       3.502844       3.502844       3.502844    6[1-(0),6-(1,6),6-(1,6)]
   112       2.532458       2.532458       2.532458    6[1-(0),6-(1,6),6-(6,6)]
   113       2.767644       2.767644       2.767644    6[6-(1,6),6-(6,6),6-(6,6)]
   114        1.65791        1.65791        1.65791    6[6-(1,6),6-(1,7),6-(6,6)]
   115        1.87031        1.87031        1.87031    6[1-(0),6-(6,6),7-(6)]
   116      17.885516      17.885516      17.885516    6[1-(0),6-(6,6),7-(6)]
   117      12.062694      12.062694      12.062694    6[6-(1,6),6-(1,7),6-(8,8)]
   118      13.100193      13.100193      13.100193    6[1-(0),6-(6,6),6-(6,6)]
   119      10.635273      10.635273      10.635273    6[6-(6,6),8-(67),8-(67)]
   120      13.982213      13.982213      13.982213    6[6-(6,6),8-(67),8-(67)]
   121      15.201169      15.201169      15.201169    6[6-(1,6),6-(6,6),6-(8,8)]
   122      16.390418      16.390418      16.390418    6[1-(0),6-(1,6),6-(6,6)]
   123      17.587727      17.587727      17.587727    6[1-(0),6-(1,6),6-(1,6)]
   124       4.826651       4.826651       4.826651    6[1-(0),6-(1,6),6-(1,6)]
   125      16.404759      16.404759      16.404759    6[1-(0),6-(1,6),6-(6,6)]
   126      15.200682      15.200682      15.200682    6[6-(1,6),6-(6,6),6-(6,6)]
   127       13.93748       13.93748       13.93748    6[6-(1,6),6-(1,7),6-(6,6)]
   128      13.706553      13.706553      13.706553    6[1-(0),6-(6,6),7-(6)]
   129       11.69389       11.69389       11.69389    6[1-(0),6-(6,6),7-(6)]
   130      11.833163      11.833163      11.833163    6[6-(1,6),6-(1,7),6-(8,8)]
   131      12.977475      12.977475      12.977475    6[1-(0),6-(6,6),6-(6,6)]
   132      10.799242      10.799242      10.799242    6[6-(6,6),8-(67),8-(67)]
   133       6.117674       6.117674       6.117674    7[6-(1,6),6-(1,6)]
   134      14.884261      14.884261      14.884261    7[6-(1,6),6-(1,6)]
   135       8.669308       8.669308       8.669308    7[6-(1,6),6-(1,6)]
   136      15.158022      15.158022      15.158022    7[6-(1,6),6-(1,6)]
   137       6.391435       6.391435       6.391435    7[6-(1,6),6-(1,6)]
   138      12.606388      12.606388      12.606388    7[6-(1,6),6-(1,6)]
   139        7.22586        7.22586        7.22586    8[6-(6,8),67-(1,8,8,8,8,8,8,8)]
   140       7.852666       7.852666       7.852666    8[6-(6,8),67-(8,8,8,8,8,8)]
   141      10.973147      10.973147      10.973147    8[6-(6,8),67-(8,8,8,8,8,8)]
   142       9.336866       9.336866       9.336866    8[6-(6,8),67-(8,8,8,8,8,8)]
   143      15.795819      15.795819      15.795819    8[6-(6,8),67-(1,8,8,8,8,8,8,8),67-(1,8,8,8,8,8,8,8)]
   144      14.420422      14.420422      14.420422    8[6-(6,8),67-(1,8,8,8,8,8,8,8)]
   145      10.883082      10.883082      10.883082    8[6-(6,8),67-(8,8,8,8,8,8)]
   146      11.512373      11.512373      11.512373    8[6-(6,8),67-(1,8,8,8,8,8,8,8)]
   147       7.994501       7.994501       7.994501    8[6-(6,8),67-(8,8,8,8,8,8)]
   148      10.506077      10.506077      10.506077    8[6-(6,8),67-(8,8,8,8,8,8)]
   149      10.265172      10.265172      10.265172    8[6-(6,8),67-(1,8,8,8,8,8,8,8)]
   150       11.47238       11.47238       11.47238    8[6-(6,8),67-(1,8,8,8,8,8,8,8)]
   151      13.676862      13.676862      13.676862    8[1-(0),1-(67),67-(1,8,8,8,8,8,8,8)]
   152      10.040206      10.040206      10.040206    8[1-(0),1-(0),67-(8,8,8,8,8,8)]
   153      14.049836      14.049836      14.049836    8[6-(6,8),67-(1,8,8,8,8,8,8,8)]
   154       13.42303       13.42303       13.42303    8[6-(6,8),67-(8,8,8,8,8,8)]
   155      10.302549      10.302549      10.302549    8[6-(6,8),67-(8,8,8,8,8,8)]
   156       11.93883       11.93883       11.93883    8[6-(6,8),67-(8,8,8,8,8,8)]
   157       5.479877       5.479877       5.479877    8[6-(6,8),67-(1,8,8,8,8,8,8,8),67-(1,8,8,8,8,8,8,8)]
   158       6.855274       6.855274       6.855274    8[6-(6,8),67-(1,8,8,8,8,8,8,8)]
   159      10.392614      10.392614      10.392614    8[6-(6,8),67-(8,8,8,8,8,8)]
   160       9.763323       9.763323       9.763323    8[6-(6,8),67-(1,8,8,8,8,8,8,8)]
   161      13.281195      13.281195      13.281195    8[6-(6,8),67-(8,8,8,8,8,8)]
   162      10.769619      10.769619      10.769619    8[6-(6,8),67-(8,8,8,8,8,8)]
   163      11.010524      11.010524      11.010524    8[6-(6,8),67-(1,8,8,8,8,8,8,8)]
   164       9.803316       9.803316       9.803316    8[6-(6,8),67-(1,8,8,8,8,8,8,8)]
   165       7.598834       7.598834       7.598834    8[1-(0),1-(67),67-(1,8,8,8,8,8,8,8)]
   166       11.23549       11.23549       11.23549    8[1-(0),1-(0),67-(8,8,8,8,8,8)]
