# Supplementary material for: A collection of forcefield precursors for metal–organic frameworks
Source: RSC Adv. 2019 Nov 13;9(63):36492–507. doi: 10.1039/c9ra07327b (PMC9075174; doi:10.1039/c9ra07327b)
Supplement: RA-009-C9RA07327B-s3036 [file RA-009-C9RA07327B-s3036.txt]

ZESFUY_clean

7.677500    0.000000    0.000000
0.000000    11.395900    0.000000
0.000000    0.000000    11.395900

     1            0.0            0.0            0.0    30[7-(6,6),7-(6,6),7-(6,6),7-(6,6),9-(14),9-(14)]
     2        3.83875        3.83875        3.83875    14[9-(0),9-(0),9-(0),9-(0),9-(30),9-(30)]
     3       5.696705       5.696705       5.696705    1[6-(6,7)]
     4       5.658317       5.658317       5.658317    1[6-(6,6)]
     5       5.696705       5.696705       5.696705    1[6-(6,7)]
     6       5.658317       5.658317       5.658317    1[6-(6,6)]
     7       5.696705       5.696705       5.696705    1[6-(6,7)]
     8       5.658317       5.658317       5.658317    1[6-(6,6)]
     9       5.696705       5.696705       5.696705    1[6-(6,7)]
    10       5.658317       5.658317       5.658317    1[6-(6,6)]
    11       1.980795       1.980795       1.980795    1[6-(6,7)]
    12       2.019183       2.019183       2.019183    1[6-(6,6)]
    13       1.980795       1.980795       1.980795    1[6-(6,7)]
    14       2.019183       2.019183       2.019183    1[6-(6,6)]
    15       1.980795       1.980795       1.980795    1[6-(6,7)]
    16       2.019183       2.019183       2.019183    1[6-(6,6)]
    17       1.980795       1.980795       1.980795    1[6-(6,7)]
    18       2.019183       2.019183       2.019183    1[6-(6,6)]
    19            0.0            0.0            0.0    6[6-(1,6),6-(1,6),6-(6,6)]
    20            0.0            0.0            0.0    6[6-(1,6),6-(1,6),6-(6,6)]
    21            0.0            0.0            0.0    6[6-(1,6),6-(1,6),6-(6,6)]
    22            0.0            0.0            0.0    6[6-(1,6),6-(1,6),6-(6,6)]
    23       6.593437       6.593437       6.593437    6[1-(0),6-(1,6),7-(6,30)]
    24       6.568101       6.568101       6.568101    6[1-(0),6-(1,7),6-(6,6)]
    25       6.593437       6.593437       6.593437    6[1-(0),6-(1,6),7-(6,30)]
    26       6.568101       6.568101       6.568101    6[1-(0),6-(1,7),6-(6,6)]
    27       6.593437       6.593437       6.593437    6[1-(0),6-(1,6),7-(6,30)]
    28       6.568101       6.568101       6.568101    6[1-(0),6-(1,7),6-(6,6)]
    29       6.593437       6.593437       6.593437    6[1-(0),6-(1,6),7-(6,30)]
    30       6.568101       6.568101       6.568101    6[1-(0),6-(1,7),6-(6,6)]
    31       1.084063       1.084063       1.084063    6[1-(0),6-(1,6),7-(6,30)]
    32       1.109399       1.109399       1.109399    6[1-(0),6-(1,7),6-(6,6)]
    33       1.084063       1.084063       1.084063    6[1-(0),6-(1,6),7-(6,30)]
    34       1.109399       1.109399       1.109399    6[1-(0),6-(1,7),6-(6,6)]
    35       1.084063       1.084063       1.084063    6[1-(0),6-(1,6),7-(6,30)]
    36       1.109399       1.109399       1.109399    6[1-(0),6-(1,7),6-(6,6)]
    37       1.084063       1.084063       1.084063    6[1-(0),6-(1,6),7-(6,30)]
    38       1.109399       1.109399       1.109399    6[1-(0),6-(1,7),6-(6,6)]
    39            0.0            0.0            0.0    7[6-(1,6),6-(1,6),30-(7,7,7,9,9)]
    40            0.0            0.0            0.0    7[6-(1,6),6-(1,6),30-(7,7,7,9,9)]
    41            0.0            0.0            0.0    7[6-(1,6),6-(1,6),30-(7,7,7,9,9)]
    42            0.0            0.0            0.0    7[6-(1,6),6-(1,6),30-(7,7,7,9,9)]
    43       5.595362       5.595362       5.595362    9[14-(9,9,9,9,9),30-(7,7,7,7,9)]
    44       2.082138       2.082138       2.082138    9[14-(9,9,9,9,9),30-(7,7,7,7,9)]
    45        3.83875        3.83875        3.83875    9[14-(9,9,9,9,9)]
    46        3.83875        3.83875        3.83875    9[14-(9,9,9,9,9)]
    47        3.83875        3.83875        3.83875    9[14-(9,9,9,9,9)]
    48        3.83875        3.83875        3.83875    9[14-(9,9,9,9,9)]
