# Supplementary material for: A collection of forcefield precursors for metal–organic frameworks
Source: RSC Adv. 2019 Nov 13;9(63):36492–507. doi: 10.1039/c9ra07327b (PMC9075174; doi:10.1039/c9ra07327b)
Supplement: RA-009-C9RA07327B-s3037 [file RA-009-C9RA07327B-s3037.txt]

ZESZEE_clean

13.062500    0.000000    0.000000
0.000023    13.062500    0.000000
6.531282    6.531270    26.282499

     1        6.53125        6.53125        6.53125    13[8-(1,13),8-(1,13),8-(6),8-(6),8-(6),8-(6)]
     2            0.0            0.0            0.0    13[8-(1,13),8-(1,13),8-(6),8-(6),8-(6),8-(6)]
     3       3.265641       3.265641       3.265641    13[8-(1,13),8-(1,13),8-(6),8-(6),8-(6),8-(6)]
     4       3.265653       3.265653       3.265653    13[8-(1,13),8-(1,13),8-(6),8-(6),8-(6),8-(6)]
     5      16.328157      16.328157      16.328157    13[8-(1,13),8-(1,13),8-(6),8-(6),8-(6),8-(6)]
     6       3.265658       3.265658       3.265658    13[8-(1,13),8-(1,13),8-(6),8-(6),8-(6),8-(6)]
     7       3.265648       3.265648       3.265648    13[8-(1,13),8-(1,13),8-(6),8-(6),8-(6),8-(6)]
     8      16.328147      16.328147      16.328147    13[8-(1,13),8-(1,13),8-(6),8-(6),8-(6),8-(6)]
     9      14.606522      14.606522      14.606522    1[8-(13,13)]
    10      10.470922      10.470922      10.470922    1[6-(6,6)]
    11      10.866717      10.866717      10.866717    1[6-(6,6)]
    12       6.938825       6.938825       6.938825    1[6-(6,6)]
    13       6.575686       6.575686       6.575686    1[6-(6,6)]
    14       8.243767       8.243767       8.243767    1[6-(6,6)]
    15       6.480331       6.480331       6.480331    1[6-(6,6)]
    16       6.149856       6.149856       6.149856    1[6-(6,6)]
    17       7.705598       7.705598       7.705598    1[6-(6,6)]
    18      18.049814      18.049814      18.049814    1[8-(13,13)]
    19       9.122856       9.122856       9.122856    1[6-(6,6)]
    20       8.727064       8.727064       8.727064    1[6-(6,6)]
    21      12.654958      12.654958      12.654958    1[6-(6,6)]
    22      13.018093      13.018093      13.018093    1[6-(6,6)]
    23       11.35002       11.35002       11.35002    1[6-(6,6)]
    24      13.113459      13.113459      13.113459    1[6-(6,6)]
    25      13.443955      13.443955      13.443955    1[6-(6,6)]
    26      11.888211      11.888211      11.888211    1[6-(6,6)]
    27       5.022567       5.022567       5.022567    1[8-(13,13)]
    28      14.590847      14.590847      14.590847    1[6-(6,6)]
    29      14.225098      14.225098      14.225098    1[6-(6,6)]
    30      14.468068      14.468068      14.468068    1[6-(6,6)]
    31      14.815529      14.815529      14.815529    1[6-(6,6)]
    32      12.397662      12.397662      12.397662    1[6-(6,6)]
    33       12.53221       12.53221       12.53221    1[6-(6,6)]
    34      16.444429      16.444429      16.444429    1[6-(6,6)]
    35      16.137456      16.137456      16.137456    1[6-(6,6)]
    36      14.571249      14.571249      14.571249    1[8-(13,13)]
    37       5.002974       5.002974       5.002974    1[6-(6,6)]
    38       5.368727       5.368727       5.368727    1[6-(6,6)]
    39       5.125758       5.125758       5.125758    1[6-(6,6)]
    40       4.778293       4.778293       4.778293    1[6-(6,6)]
    41       7.196169       7.196169       7.196169    1[6-(6,6)]
    42       7.061623       7.061623       7.061623    1[6-(6,6)]
    43      16.211903      16.211903      16.211903    1[6-(6,6)]
    44      16.518873      16.518873      16.518873    1[6-(6,6)]
    45       4.987283       4.987283       4.987283    1[8-(13,13)]
    46       9.122883       9.122883       9.122883    1[6-(6,6)]
    47       8.727088       8.727088       8.727088    1[6-(6,6)]
    48       12.65498       12.65498       12.65498    1[6-(6,6)]
    49      13.018119      13.018119      13.018119    1[6-(6,6)]
    50      11.350038      11.350038      11.350038    1[6-(6,6)]
    51      13.113474      13.113474      13.113474    1[6-(6,6)]
    52      13.443949      13.443949      13.443949    1[6-(6,6)]
    53      11.888207      11.888207      11.888207    1[6-(6,6)]
    54       1.543991       1.543991       1.543991    1[8-(13,13)]
    55      10.470949      10.470949      10.470949    1[6-(6,6)]
    56      10.866741      10.866741      10.866741    1[6-(6,6)]
    57       6.938847       6.938847       6.938847    1[6-(6,6)]
    58       6.575712       6.575712       6.575712    1[6-(6,6)]
    59       8.243785       8.243785       8.243785    1[6-(6,6)]
    60       6.480346       6.480346       6.480346    1[6-(6,6)]
    61        6.14985        6.14985        6.14985    1[6-(6,6)]
    62       7.705594       7.705594       7.705594    1[6-(6,6)]
    63      14.571238      14.571238      14.571238    1[8-(13,13)]
    64       5.002958       5.002958       5.002958    1[6-(6,6)]
    65       5.368707       5.368707       5.368707    1[6-(6,6)]
    66       5.125737       5.125737       5.125737    1[6-(6,6)]
    67       4.778276       4.778276       4.778276    1[6-(6,6)]
    68       7.196143       7.196143       7.196143    1[6-(6,6)]
    69       7.061595       7.061595       7.061595    1[6-(6,6)]
    70       3.149376       3.149376       3.149376    1[6-(6,6)]
    71       3.456349       3.456349       3.456349    1[6-(6,6)]
    72       5.022556       5.022556       5.022556    1[8-(13,13)]
    73      14.590831      14.590831      14.590831    1[6-(6,6)]
    74      14.225078      14.225078      14.225078    1[6-(6,6)]
    75      14.468047      14.468047      14.468047    1[6-(6,6)]
    76      14.815512      14.815512      14.815512    1[6-(6,6)]
    77      12.397636      12.397636      12.397636    1[6-(6,6)]
    78      12.532182      12.532182      12.532182    1[6-(6,6)]
    79       3.381902       3.381902       3.381902    1[6-(6,6)]
    80       3.074932       3.074932       3.074932    1[6-(6,6)]
    81       8.297976       8.297976       8.297976    6[6-(6,6),8-(13),8-(13)]
    82       8.496526       8.496526       8.496526    6[6-(1,6),6-(1,6),6-(8,8)]
    83       9.754706       9.754706       9.754706    6[1-(0),6-(1,6),6-(6,6)]
    84       9.996494       9.996494       9.996494    6[1-(0),6-(1,6),6-(6,6)]
    85       8.934774       8.934774       8.934774    6[6-(1,6),6-(1,6),6-(6,8)]
    86       7.658698       7.658698       7.658698    6[1-(0),6-(1,6),6-(6,6)]
    87       7.444081       7.444081       7.444081    6[1-(0),6-(1,6),6-(6,6)]
    88       9.205169       9.205169       9.205169    6[6-(6,6),6-(6,6),8-(0)]
    89       8.110271       8.110271       8.110271    6[6-(1,6),6-(1,6),6-(6,8)]
    90       7.768293       7.768293       7.768293    6[1-(0),6-(1,6),6-(6,6)]
    91       6.748113       6.748113       6.748113    6[1-(0),6-(1,6),6-(6,6)]
    92       6.095905       6.095905       6.095905    6[6-(1,6),6-(1,6),6-(8,8)]
    93       6.516911       6.516911       6.516911    6[1-(0),6-(1,6),6-(6,6)]
    94       7.484841       7.484841       7.484841    6[1-(0),6-(1,6),6-(6,6)]
    95       5.039411       5.039411       5.039411    6[6-(6,6),8-(13),8-(13)]
    96        11.2958        11.2958        11.2958    6[6-(6,6),8-(13),8-(13)]
    97      11.097252      11.097252      11.097252    6[6-(1,6),6-(1,6),6-(8,8)]
    98       9.839073       9.839073       9.839073    6[1-(0),6-(1,6),6-(6,6)]
    99       9.597288       9.597288       9.597288    6[1-(0),6-(1,6),6-(6,6)]
   100      10.659008      10.659008      10.659008    6[6-(1,6),6-(1,6),6-(6,8)]
   101      11.935083      11.935083      11.935083    6[1-(0),6-(1,6),6-(6,6)]
   102      12.149699      12.149699      12.149699    6[1-(0),6-(1,6),6-(6,6)]
   103      10.388616      10.388616      10.388616    6[6-(6,6),6-(6,6),8-(0)]
   104      11.483538      11.483538      11.483538    6[6-(1,6),6-(1,6),6-(6,8)]
   105      11.825494      11.825494      11.825494    6[1-(0),6-(1,6),6-(6,6)]
   106      12.845676      12.845676      12.845676    6[1-(0),6-(1,6),6-(6,6)]
   107      13.497907      13.497907      13.497907    6[6-(1,6),6-(1,6),6-(8,8)]
   108      13.076901      13.076901      13.076901    6[1-(0),6-(1,6),6-(6,6)]
   109      12.108969      12.108969      12.108969    6[1-(0),6-(1,6),6-(6,6)]
   110      14.554403      14.554403      14.554403    6[6-(6,6),8-(13),8-(13)]
   111      15.149664      15.149664      15.149664    6[6-(6,6),8-(13),8-(13)]
   112      14.738065      14.738065      14.738065    6[6-(1,6),6-(1,6),6-(8,8)]
   113      14.563287      14.563287      14.563287    6[1-(0),6-(1,6),6-(6,6)]
   114      14.348279      14.348279      14.348279    6[1-(0),6-(1,6),6-(6,6)]
   115      14.314319      14.314319      14.314319    6[6-(1,6),6-(1,6),6-(6,8)]
   116      14.490273      14.490273      14.490273    6[1-(0),6-(1,6),6-(6,6)]
   117      14.699272      14.699272      14.699272    6[1-(0),6-(1,6),6-(6,6)]
   118      14.106234      14.106234      14.106234    6[6-(6,6),6-(6,6),8-(0)]
   119      14.257762      14.257762      14.257762    6[6-(1,6),6-(1,6),6-(6,8)]
   120      13.194475      13.194475      13.194475    6[1-(0),6-(1,6),6-(6,6)]
   121      13.289834      13.289834      13.289834    6[1-(0),6-(1,6),6-(6,6)]
   122      14.499945      14.499945      14.499945    6[6-(1,6),6-(1,6),6-(8,8)]
   123      15.603203      15.603203      15.603203    6[1-(0),6-(1,6),6-(6,6)]
   124      15.422938      15.422938      15.422938    6[1-(0),6-(1,6),6-(6,6)]
   125      14.636974      14.636974      14.636974    6[6-(6,6),8-(13),8-(13)]
   126       4.444156       4.444156       4.444156    6[6-(6,6),8-(13),8-(13)]
   127       4.855757       4.855757       4.855757    6[6-(1,6),6-(1,6),6-(8,8)]
   128       5.030536       5.030536       5.030536    6[1-(0),6-(1,6),6-(6,6)]
   129       5.245546       5.245546       5.245546    6[1-(0),6-(1,6),6-(6,6)]
   130       5.279507       5.279507       5.279507    6[6-(1,6),6-(1,6),6-(6,8)]
   131       5.103553       5.103553       5.103553    6[1-(0),6-(1,6),6-(6,6)]
   132       4.894551       4.894551       4.894551    6[1-(0),6-(1,6),6-(6,6)]
   133       5.487594       5.487594       5.487594    6[6-(6,6),6-(6,6),8-(0)]
   134      18.398568      18.398568      18.398568    6[6-(1,6),6-(1,6),6-(6,8)]
   135       6.399356       6.399356       6.399356    6[1-(0),6-(1,6),6-(6,6)]
   136       6.303998       6.303998       6.303998    6[1-(0),6-(1,6),6-(6,6)]
   137      18.156387      18.156387      18.156387    6[6-(1,6),6-(1,6),6-(8,8)]
   138      17.053129      17.053129      17.053129    6[1-(0),6-(1,6),6-(6,6)]
   139      17.233392      17.233392      17.233392    6[1-(0),6-(1,6),6-(6,6)]
   140      18.019361      18.019361      18.019361    6[6-(6,6),8-(13),8-(13)]
   141      11.295829      11.295829      11.295829    6[6-(6,6),8-(13),8-(13)]
   142      11.097279      11.097279      11.097279    6[6-(1,6),6-(1,6),6-(8,8)]
   143       9.839099       9.839099       9.839099    6[1-(0),6-(1,6),6-(6,6)]
   144       9.597311       9.597311       9.597311    6[1-(0),6-(1,6),6-(6,6)]
   145      10.659031      10.659031      10.659031    6[6-(1,6),6-(1,6),6-(6,8)]
   146      11.935107      11.935107      11.935107    6[1-(0),6-(1,6),6-(6,6)]
   147      12.149724      12.149724      12.149724    6[1-(0),6-(1,6),6-(6,6)]
   148      10.388636      10.388636      10.388636    6[6-(6,6),6-(6,6),8-(0)]
   149      11.483534      11.483534      11.483534    6[6-(1,6),6-(1,6),6-(6,8)]
   150      11.825512      11.825512      11.825512    6[1-(0),6-(1,6),6-(6,6)]
   151      12.845692      12.845692      12.845692    6[1-(0),6-(1,6),6-(6,6)]
   152        13.4979        13.4979        13.4979    6[6-(1,6),6-(1,6),6-(8,8)]
   153      13.076894      13.076894      13.076894    6[1-(0),6-(1,6),6-(6,6)]
   154      12.108964      12.108964      12.108964    6[1-(0),6-(1,6),6-(6,6)]
   155      14.554394      14.554394      14.554394    6[6-(6,6),8-(13),8-(13)]
   156       8.298005       8.298005       8.298005    6[6-(6,6),8-(13),8-(13)]
   157       8.496553       8.496553       8.496553    6[6-(1,6),6-(1,6),6-(8,8)]
   158       9.754732       9.754732       9.754732    6[1-(0),6-(1,6),6-(6,6)]
   159       9.996517       9.996517       9.996517    6[1-(0),6-(1,6),6-(6,6)]
   160       8.934797       8.934797       8.934797    6[6-(1,6),6-(1,6),6-(6,8)]
   161       7.658722       7.658722       7.658722    6[1-(0),6-(1,6),6-(6,6)]
   162       7.444106       7.444106       7.444106    6[1-(0),6-(1,6),6-(6,6)]
   163       9.205189       9.205189       9.205189    6[6-(6,6),6-(6,6),8-(0)]
   164       8.110267       8.110267       8.110267    6[6-(1,6),6-(1,6),6-(6,8)]
   165       7.768311       7.768311       7.768311    6[1-(0),6-(1,6),6-(6,6)]
   166       6.748129       6.748129       6.748129    6[1-(0),6-(1,6),6-(6,6)]
   167       6.095898       6.095898       6.095898    6[6-(1,6),6-(1,6),6-(8,8)]
   168       6.516904       6.516904       6.516904    6[1-(0),6-(1,6),6-(6,6)]
   169       7.484836       7.484836       7.484836    6[1-(0),6-(1,6),6-(6,6)]
   170       5.039402       5.039402       5.039402    6[6-(6,6),8-(13),8-(13)]
   171       4.444141       4.444141       4.444141    6[6-(6,6),8-(13),8-(13)]
   172        4.85574        4.85574        4.85574    6[6-(1,6),6-(1,6),6-(8,8)]
   173       5.030518       5.030518       5.030518    6[1-(0),6-(1,6),6-(6,6)]
   174       5.245526       5.245526       5.245526    6[1-(0),6-(1,6),6-(6,6)]
   175       5.279486       5.279486       5.279486    6[6-(1,6),6-(1,6),6-(6,8)]
   176       5.103532       5.103532       5.103532    6[1-(0),6-(1,6),6-(6,6)]
   177       4.894533       4.894533       4.894533    6[1-(0),6-(1,6),6-(6,6)]
   178       5.487571       5.487571       5.487571    6[6-(6,6),6-(6,6),8-(0)]
   179       5.336043       5.336043       5.336043    6[6-(1,6),6-(1,6),6-(6,8)]
   180        6.39933        6.39933        6.39933    6[1-(0),6-(1,6),6-(6,6)]
   181       6.303971       6.303971       6.303971    6[1-(0),6-(1,6),6-(6,6)]
   182        5.09386        5.09386        5.09386    6[6-(1,6),6-(1,6),6-(8,8)]
   183       3.990602       3.990602       3.990602    6[1-(0),6-(1,6),6-(6,6)]
   184       4.170867       4.170867       4.170867    6[1-(0),6-(1,6),6-(6,6)]
   185       4.956831       4.956831       4.956831    6[6-(6,6),8-(13),8-(13)]
   186      15.149649      15.149649      15.149649    6[6-(6,6),8-(13),8-(13)]
   187      14.738048      14.738048      14.738048    6[6-(1,6),6-(1,6),6-(8,8)]
   188      14.563269      14.563269      14.563269    6[1-(0),6-(1,6),6-(6,6)]
   189      14.348259      14.348259      14.348259    6[1-(0),6-(1,6),6-(6,6)]
   190      14.314298      14.314298      14.314298    6[6-(1,6),6-(1,6),6-(6,8)]
   191      14.490252      14.490252      14.490252    6[1-(0),6-(1,6),6-(6,6)]
   192      14.699254      14.699254      14.699254    6[1-(0),6-(1,6),6-(6,6)]
   193      14.106211      14.106211      14.106211    6[6-(6,6),6-(6,6),8-(0)]
   194       1.195237       1.195237       1.195237    6[6-(1,6),6-(1,6),6-(6,8)]
   195      13.194449      13.194449      13.194449    6[1-(0),6-(1,6),6-(6,6)]
   196      13.289807      13.289807      13.289807    6[1-(0),6-(1,6),6-(6,6)]
   197       1.437418       1.437418       1.437418    6[6-(1,6),6-(1,6),6-(8,8)]
   198       2.540676       2.540676       2.540676    6[1-(0),6-(1,6),6-(6,6)]
   199       2.360413       2.360413       2.360413    6[1-(0),6-(1,6),6-(6,6)]
   200       1.574444       1.574444       1.574444    6[6-(6,6),8-(13),8-(13)]
   201      14.699526      14.699526      14.699526    8[1-(0),13-(8,8,8,8,8),13-(8,8,8,8,8)]
   202       7.120914       7.120914       7.120914    8[6-(6,8),13-(8,8,8,8,8)]
   203       9.277532       9.277532       9.277532    8[6-(6,8),13-(8,8,8,8,8)]
   204         4.5079         4.5079         4.5079    8[6-(6,8),13-(8,8,8,8,8)]
   205       4.758566       4.758566       4.758566    8[6-(6,8),13-(8,8,8,8,8)]
   206       10.34461       10.34461       10.34461    8[6-(6,6)]
   207      17.956811      17.956811      17.956811    8[1-(0),13-(8,8,8,8,8),13-(8,8,8,8,8)]
   208      12.472861      12.472861      12.472861    8[6-(6,8),13-(8,8,8,8,8)]
   209      10.316243      10.316243      10.316243    8[6-(6,8),13-(8,8,8,8,8)]
   210      15.085914      15.085914      15.085914    8[6-(6,8),13-(8,8,8,8,8)]
   211      14.835249      14.835249      14.835249    8[6-(6,8),13-(8,8,8,8,8)]
   212       9.249175       9.249175       9.249175    8[6-(6,6)]
   213       4.081414       4.081414       4.081414    8[1-(0),13-(8,8,8,8,8),13-(8,8,8,8,8)]
   214       15.49138       15.49138       15.49138    8[6-(6,8),13-(8,8,8,8,8)]
   215      15.133203      15.133203      15.133203    8[6-(6,8),13-(8,8,8,8,8)]
   216      15.756431      15.756431      15.756431    8[6-(6,8),13-(8,8,8,8,8)]
   217      13.609348      13.609348      13.609348    8[6-(6,8),13-(8,8,8,8,8)]
   218      13.763995      13.763995      13.763995    8[6-(6,6)]
   219      15.512402      15.512402      15.512402    8[1-(0),13-(8,8,8,8,8),13-(8,8,8,8,8)]
   220       4.102439       4.102439       4.102439    8[6-(6,8),13-(8,8,8,8,8)]
   221       4.460616       4.460616       4.460616    8[6-(6,8),13-(8,8,8,8,8)]
   222      16.899904      16.899904      16.899904    8[6-(6,8),13-(8,8,8,8,8)]
   223      19.046988      19.046988      19.046988    8[6-(6,8),13-(8,8,8,8,8)]
   224       5.829834       5.829834       5.829834    8[6-(6,6)]
   225       4.894279       4.894279       4.894279    8[1-(0),13-(8,8,8,8,8),13-(8,8,8,8,8)]
   226      12.472891      12.472891      12.472891    8[6-(6,8),13-(8,8,8,8,8)]
   227      10.316273      10.316273      10.316273    8[6-(6,8),13-(8,8,8,8,8)]
   228      15.085905      15.085905      15.085905    8[6-(6,8),13-(8,8,8,8,8)]
   229      14.835239      14.835239      14.835239    8[6-(6,8),13-(8,8,8,8,8)]
   230       9.249195       9.249195       9.249195    8[6-(6,6)]
   231       1.636994       1.636994       1.636994    8[1-(0),13-(8,8,8,8,8),13-(8,8,8,8,8)]
   232       7.120944       7.120944       7.120944    8[6-(6,8),13-(8,8,8,8,8)]
   233       9.277562       9.277562       9.277562    8[6-(6,8),13-(8,8,8,8,8)]
   234       4.507891       4.507891       4.507891    8[6-(6,8),13-(8,8,8,8,8)]
   235       4.758556       4.758556       4.758556    8[6-(6,8),13-(8,8,8,8,8)]
   236       10.34463       10.34463       10.34463    8[6-(6,6)]
   237      15.512391      15.512391      15.512391    8[1-(0),13-(8,8,8,8,8),13-(8,8,8,8,8)]
   238       4.102425       4.102425       4.102425    8[6-(6,8),13-(8,8,8,8,8)]
   239       4.460602       4.460602       4.460602    8[6-(6,8),13-(8,8,8,8,8)]
   240       3.837374       3.837374       3.837374    8[6-(6,8),13-(8,8,8,8,8)]
   241       5.984457       5.984457       5.984457    8[6-(6,8),13-(8,8,8,8,8)]
   242        5.82981        5.82981        5.82981    8[6-(6,6)]
   243       4.081403       4.081403       4.081403    8[1-(0),13-(8,8,8,8,8),13-(8,8,8,8,8)]
   244      15.491366      15.491366      15.491366    8[6-(6,8),13-(8,8,8,8,8)]
   245      15.133189      15.133189      15.133189    8[6-(6,8),13-(8,8,8,8,8)]
   246       2.693901       2.693901       2.693901    8[6-(6,8),13-(8,8,8,8,8)]
   247       0.546817       0.546817       0.546817    8[6-(6,8),13-(8,8,8,8,8)]
   248      13.763971      13.763971      13.763971    8[6-(6,6)]
