# Supplementary material for: A collection of forcefield precursors for metal–organic frameworks
Source: RSC Adv. 2019 Nov 13;9(63):36492–507. doi: 10.1039/c9ra07327b (PMC9075174; doi:10.1039/c9ra07327b)
Supplement: RA-009-C9RA07327B-s3038 [file RA-009-C9RA07327B-s3038.txt]

ZETMOC_clean

9.776200    0.000000    0.000000
0.000000    9.927700    0.000000
-1.289095    0.000000    21.413834

     1      -0.640543      -0.640543      -0.640543    63[8-(6),8-(6),8-(6),8-(6,48),8-(6,63),8-(6,63)]
     2       3.595001       3.595001       3.595001    63[8-(6),8-(6),8-(6),8-(6,48),8-(6,63),8-(6,63)]
     3       9.127648       9.127648       9.127648    63[8-(6),8-(6),8-(6),8-(6,48),8-(6,63),8-(6,63)]
     4       4.892104       4.892104       4.892104    63[8-(6),8-(6),8-(6),8-(6,48),8-(6,63),8-(6,63)]
     5       4.215803       4.215803       4.215803    48[7-(6,6),7-(6,6),7-(6,6),8-(6),8-(6),8-(6,48)]
     6       0.673763       0.673763       0.673763    48[7-(6,6),8-(6,48),8-(6,63)]
     7       8.514855       8.514855       8.514855    48[7-(6,6),7-(6,6),7-(6,6),8-(6),8-(6),8-(6,48)]
     8       2.280694       2.280694       2.280694    48[7-(6,6),8-(6,48),8-(6,63)]
     9       4.271302       4.271302       4.271302    48[7-(6,6),7-(6,6),7-(6,6),8-(6),8-(6),8-(6,48)]
    10       7.813342       7.813342       7.813342    48[7-(6,6),8-(6,48),8-(6,63)]
    11       -0.02775       -0.02775       -0.02775    48[7-(6,6),7-(6,6),7-(6,6),8-(6),8-(6),8-(6,48)]
    12       6.206411       6.206411       6.206411    48[7-(6,6),8-(6,48),8-(6,63)]
    13       5.663705       5.663705       5.663705    1[6-(7,7)]
    14       3.066263       3.066263       3.066263    1[6-(7,7)]
    15       7.066952       7.066952       7.066952    1[6-(7,7)]
    16      -0.111806      -0.111806      -0.111806    1[6-(7,7)]
    17         2.8234         2.8234         2.8234    1[6-(7,7)]
    18       5.420842       5.420842       5.420842    1[6-(7,7)]
    19       1.420153       1.420153       1.420153    1[6-(7,7)]
    20       8.598911       8.598911       8.598911    1[6-(7,7)]
    21       6.415488       6.415488       6.415488    6[6-(6,7),6-(8,8),7-(6,48)]
    22       6.227219       6.227219       6.227219    6[6-(6,7),8-(48),8-(63)]
    23       7.291013       7.291013       7.291013    6[6-(6,7),6-(8,8),7-(6,48)]
    24        8.31878        8.31878        8.31878    6[6-(6,7),8-(48,48),8-(63)]
    25       6.036828       6.036828       6.036828    6[1-(0),7-(6,48),7-(6,48)]
    26       1.610019       1.610019       1.610019    6[6-(6,7),6-(8,8),7-(6,48)]
    27       1.498602       1.498602       1.498602    6[6-(6,7),8-(48),8-(63)]
    28       0.892613       0.892613       0.892613    6[6-(6,7),6-(8,8),7-(6,48)]
    29      -0.228155      -0.228155      -0.228155    6[6-(6,7),8-(48,63),8-(63,63)]
    30       2.498396       2.498396       2.498396    6[1-(0),7-(6,48),7-(6,48)]
    31        6.31517        6.31517        6.31517    6[6-(6,7),6-(8,8),7-(6,48)]
    32       6.503438       6.503438       6.503438    6[6-(6,7),8-(48),8-(63)]
    33       5.439645       5.439645       5.439645    6[6-(6,7),6-(8,8),7-(6,48)]
    34       4.411878       4.411878       4.411878    6[6-(6,7),8-(48,48),8-(63)]
    35        6.69383        6.69383        6.69383    6[1-(0),7-(6,48),7-(6,48)]
    36       1.344439       1.344439       1.344439    6[6-(6,7),6-(8,8),7-(6,48)]
    37       1.455855       1.455855       1.455855    6[6-(6,7),8-(48),8-(63)]
    38       2.061844       2.061844       2.061844    6[6-(6,7),6-(8,8),7-(6,48)]
    39       3.182613       3.182613       3.182613    6[6-(6,7),8-(48,63),8-(63,63)]
    40       0.456061       0.456061       0.456061    6[1-(0),7-(6,48),7-(6,48)]
    41       2.071617       2.071617       2.071617    6[6-(6,7),6-(8,8),7-(6,48)]
    42       2.259886       2.259886       2.259886    6[6-(6,7),8-(48),8-(63)]
    43       1.196092       1.196092       1.196092    6[6-(6,7),6-(8,8),7-(6,48)]
    44       0.168325       0.168325       0.168325    6[6-(6,7),8-(48,48),8-(63)]
    45       2.450277       2.450277       2.450277    6[1-(0),7-(6,48),7-(6,48)]
    46       6.877086       6.877086       6.877086    6[6-(6,7),6-(8,8),7-(6,48)]
    47       6.988503       6.988503       6.988503    6[6-(6,7),8-(48),8-(63)]
    48       7.594492       7.594492       7.594492    6[6-(6,7),6-(8,8),7-(6,48)]
    49        8.71526        8.71526        8.71526    6[6-(6,7),8-(48,63),8-(63,63)]
    50       5.988709       5.988709       5.988709    6[1-(0),7-(6,48),7-(6,48)]
    51       2.171935       2.171935       2.171935    6[6-(6,7),6-(8,8),7-(6,48)]
    52       1.983667       1.983667       1.983667    6[6-(6,7),8-(48),8-(63)]
    53        3.04746        3.04746        3.04746    6[6-(6,7),6-(8,8),7-(6,48)]
    54       4.075227       4.075227       4.075227    6[6-(6,7),8-(48,48),8-(63)]
    55       1.793275       1.793275       1.793275    6[1-(0),7-(6,48),7-(6,48)]
    56       7.142666       7.142666       7.142666    6[6-(6,7),6-(8,8),7-(6,48)]
    57        7.03125        7.03125        7.03125    6[6-(6,7),8-(48),8-(63)]
    58       6.425261       6.425261       6.425261    6[6-(6,7),6-(8,8),7-(6,48)]
    59       5.304492       5.304492       5.304492    6[6-(6,7),8-(48,63),8-(63,63)]
    60       8.031044       8.031044       8.031044    6[1-(0),7-(6,48),7-(6,48)]
    61        5.60994        5.60994        5.60994    7[6-(1,7),6-(6,6),48-(7,7,8,8,8)]
    62       7.049796       7.049796       7.049796    7[6-(1,7),6-(6,6),48-(7,7,8,8,8)]
    63       2.629652       2.629652       2.629652    7[6-(1,7),6-(6,6),48-(7,7,8,8,8)]
    64       1.478303       1.478303       1.478303    7[6-(1,7),6-(6,6),48-(8,8)]
    65       7.120718       7.120718       7.120718    7[6-(1,7),6-(6,6),48-(7,7,8,8,8)]
    66       5.680861       5.680861       5.680861    7[6-(1,7),6-(6,6),48-(7,7,8,8,8)]
    67       0.324805       0.324805       0.324805    7[6-(1,7),6-(6,6),48-(7,7,8,8,8)]
    68       1.476155       1.476155       1.476155    7[6-(1,7),6-(6,6),48-(8,8)]
    69       2.877165       2.877165       2.877165    7[6-(1,7),6-(6,6),48-(7,7,8,8,8)]
    70       1.437309       1.437309       1.437309    7[6-(1,7),6-(6,6),48-(7,7,8,8,8)]
    71       5.857453       5.857453       5.857453    7[6-(1,7),6-(6,6),48-(7,7,8,8,8)]
    72       7.008802       7.008802       7.008802    7[6-(1,7),6-(6,6),48-(8,8)]
    73       1.366387       1.366387       1.366387    7[6-(1,7),6-(6,6),48-(7,7,8,8,8)]
    74       2.806244       2.806244       2.806244    7[6-(1,7),6-(6,6),48-(7,7,8,8,8)]
    75         8.1623         8.1623         8.1623    7[6-(1,7),6-(6,6),48-(7,7,8,8,8)]
    76        7.01095        7.01095        7.01095    7[6-(1,7),6-(6,6),48-(8,8)]
    77       5.253933       5.253933       5.253933    8[6-(6,8),48-(7,7,7,8,8)]
    78       7.015584       7.015584       7.015584    8[6-(6,8),63-(8,8,8,8,8)]
    79       8.561472       8.561472       8.561472    8[6-(6,8),63-(8,8,8,8,8)]
    80      -0.815732      -0.815732      -0.815732    8[6-(6,8),48-(7,7,7,8,8),48-(7,8)]
    81       2.338246       2.338246       2.338246    8[6-(6,8),48-(7,7,7,8,8)]
    82        0.54582        0.54582        0.54582    8[6-(6,8),63-(8,8,8,8,8)]
    83      -0.797809      -0.797809      -0.797809    8[6-(6,8),63-(8,8,8,8,8),63-(8,8,8,8,8)]
    84      -0.649121      -0.649121      -0.649121    8[6-(6,8),48-(7,8),63-(8,8,8,8,8)]
    85       7.476724       7.476724       7.476724    8[6-(6,8),48-(7,7,7,8,8)]
    86       5.715074       5.715074       5.715074    8[6-(6,8),63-(8,8,8,8,8)]
    87       4.169185       4.169185       4.169185    8[6-(6,8),63-(8,8,8,8,8)]
    88       3.770189       3.770189       3.770189    8[6-(6,8),48-(7,7,7,8,8),48-(7,8)]
    89       0.616211       0.616211       0.616211    8[6-(6,8),48-(7,7,7,8,8)]
    90       2.408638       2.408638       2.408638    8[6-(6,8),63-(8,8,8,8,8)]
    91       3.752267       3.752267       3.752267    8[6-(6,8),63-(8,8,8,8,8),63-(8,8,8,8,8)]
    92       3.603579       3.603579       3.603579    8[6-(6,8),48-(7,8),63-(8,8,8,8,8)]
    93       3.233172       3.233172       3.233172    8[6-(6,8),48-(7,7,7,8,8)]
    94       1.471521       1.471521       1.471521    8[6-(6,8),63-(8,8,8,8,8)]
    95      -0.074367      -0.074367      -0.074367    8[6-(6,8),63-(8,8,8,8,8)]
    96       9.302837       9.302837       9.302837    8[6-(6,8),48-(7,7,7,8,8),48-(7,8)]
    97       6.148859       6.148859       6.148859    8[6-(6,8),48-(7,7,7,8,8)]
    98       7.941285       7.941285       7.941285    8[6-(6,8),63-(8,8,8,8,8)]
    99       9.284914       9.284914       9.284914    8[6-(6,8),63-(8,8,8,8,8),63-(8,8,8,8,8)]
   100       9.136226       9.136226       9.136226    8[6-(6,8),48-(7,8),63-(8,8,8,8,8)]
   101       1.010381       1.010381       1.010381    8[6-(6,8),48-(7,7,7,8,8)]
   102       2.772031       2.772031       2.772031    8[6-(6,8),63-(8,8,8,8,8)]
   103        4.31792        4.31792        4.31792    8[6-(6,8),63-(8,8,8,8,8)]
   104       4.716916       4.716916       4.716916    8[6-(6,8),48-(7,7,7,8,8),48-(7,8)]
   105       7.870894       7.870894       7.870894    8[6-(6,8),48-(7,7,7,8,8)]
   106       6.078467       6.078467       6.078467    8[6-(6,8),63-(8,8,8,8,8)]
   107       4.734838       4.734838       4.734838    8[6-(6,8),63-(8,8,8,8,8),63-(8,8,8,8,8)]
   108       4.883526       4.883526       4.883526    8[6-(6,8),48-(7,8),63-(8,8,8,8,8)]
