# Supplementary material for: A collection of forcefield precursors for metal–organic frameworks
Source: RSC Adv. 2019 Nov 13;9(63):36492–507. doi: 10.1039/c9ra07327b (PMC9075174; doi:10.1039/c9ra07327b)
Supplement: RA-009-C9RA07327B-s3039 [file RA-009-C9RA07327B-s3039.txt]

ZETPUL_clean

11.967900    0.000000    0.000000
5.983957    18.245480    0.000000
5.983957    -0.000003    18.245480

     1       10.76597       10.76597       10.76597    66[7-(1,6,6),8-(6),8-(6),8-(6),8-(6,66),8-(6,66),8-(6,66),8-(6,66),8-(6,66)]
     2       8.895385       8.895385       8.895385    66[7-(1,6,6),7-(1,6,6),8-(6),8-(6),8-(6,66),8-(6,66),8-(6,66),8-(6,66),8-(6,66)]
     3      16.749922      16.749922      16.749922    66[7-(1,6,6),8-(6),8-(6),8-(6),8-(6,66),8-(6,66),8-(6,66),8-(6,66),8-(6,66)]
     4      14.879341      14.879341      14.879341    66[7-(1,6,6),7-(1,6,6),8-(6),8-(6),8-(6,66),8-(6,66),8-(6,66),8-(6,66),8-(6,66)]
     5       7.773996       7.773996       7.773996    66[7-(1,6,6),8-(6),8-(6),8-(6),8-(6,66),8-(6,66),8-(6,66),8-(6,66),8-(6,66)]
     6       5.903412       5.903412       5.903412    66[7-(1,6,6),7-(1,6,6),8-(6),8-(6),8-(6,66),8-(6,66),8-(6,66),8-(6,66),8-(6,66)]
     7      13.757945      13.757945      13.757945    66[7-(1,6,6),8-(6),8-(6),8-(6),8-(6,66),8-(6,66),8-(6,66),8-(6,66),8-(6,66)]
     8      11.887364      11.887364      11.887364    66[7-(1,6,6),7-(1,6,6),8-(6),8-(6),8-(6,66),8-(6,66),8-(6,66),8-(6,66),8-(6,66)]
     9      13.169844      13.169844      13.169844    66[7-(1,6,6),8-(6),8-(6),8-(6),8-(6,66),8-(6,66),8-(6,66),8-(6,66),8-(6,66)]
    10      15.040429      15.040429      15.040429    66[7-(1,6,6),7-(1,6,6),8-(6),8-(6),8-(6,66),8-(6,66),8-(6,66),8-(6,66),8-(6,66)]
    11       7.185892       7.185892       7.185892    66[7-(1,6,6),8-(6),8-(6),8-(6),8-(6,66),8-(6,66),8-(6,66),8-(6,66),8-(6,66)]
    12       9.056473       9.056473       9.056473    66[7-(1,6,6),7-(1,6,6),8-(6),8-(6),8-(6,66),8-(6,66),8-(6,66),8-(6,66),8-(6,66)]
    13      16.161818      16.161818      16.161818    66[7-(1,6,6),8-(6),8-(6),8-(6),8-(6,66),8-(6,66),8-(6,66),8-(6,66),8-(6,66)]
    14      18.032402      18.032402      18.032402    66[7-(1,6,6),7-(1,6,6),8-(6),8-(6),8-(6,66),8-(6,66),8-(6,66),8-(6,66),8-(6,66)]
    15      10.177869      10.177869      10.177869    66[7-(1,6,6),8-(6),8-(6),8-(6),8-(6,66),8-(6,66),8-(6,66),8-(6,66),8-(6,66)]
    16       12.04845       12.04845       12.04845    66[7-(1,6,6),7-(1,6,6),8-(6),8-(6),8-(6,66),8-(6,66),8-(6,66),8-(6,66),8-(6,66)]
    17      11.650755      11.650755      11.650755    1[6-(1,6,7)]
    18      12.648878      12.648878      12.648878    1[6-(1,6,7)]
    19      13.417217      13.417217      13.417217    1[6-(1,6,7)]
    20      14.430899      14.430899      14.430899    1[6-(1,6,7)]
    21      16.788582      16.788582      16.788582    1[6-(1,6,7)]
    22      17.890825      17.890825      17.890825    1[6-(1,6,7)]
    23      14.625981      14.625981      14.625981    1[6-(1,6,7)]
    24      15.433815      15.433815      15.433815    1[6-(1,6,7)]
    25       5.549521       5.549521       5.549521    1[6-(1,6,7)]
    26       6.337009       6.337009       6.337009    1[6-(1,6,7)]
    27       4.930779       4.930779       4.930779    1[6-(1,6,7)]
    28       5.882228       5.882228       5.882228    1[6-(1,6,7)]
    29      12.845152      12.845152      12.845152    1[7-(6,6,66)]
    30      16.449889      16.449889      16.449889    1[7-(6,6,66)]
    31       6.011481       6.011481       6.011481    1[7-(6,6,66)]
    32      11.650753      11.650753      11.650753    1[6-(1,6,7)]
    33      12.648876      12.648876      12.648876    1[6-(1,6,7)]
    34      19.401172      19.401172      19.401172    1[6-(1,6,7)]
    35       8.446953       8.446953       8.446953    1[6-(1,6,7)]
    36      16.788579      16.788579      16.788579    1[6-(1,6,7)]
    37      17.890823      17.890823      17.890823    1[6-(1,6,7)]
    38      14.625981      14.625981      14.625981    1[6-(1,6,7)]
    39      15.433814      15.433814      15.433814    1[6-(1,6,7)]
    40      11.533473      11.533473      11.533473    1[6-(1,6,7)]
    41      12.320961      12.320961      12.320961    1[6-(1,6,7)]
    42      10.914734      10.914734      10.914734    1[6-(1,6,7)]
    43      11.866182      11.866182      11.866182    1[6-(1,6,7)]
    44      18.829106      18.829106      18.829106    1[7-(6,6,66)]
    45      16.449889      16.449889      16.449889    1[7-(6,6,66)]
    46      11.995436      11.995436      11.995436    1[7-(6,6,66)]
    47       8.658785       8.658785       8.658785    1[6-(1,6,7)]
    48       9.656907       9.656907       9.656907    1[6-(1,6,7)]
    49      10.425245      10.425245      10.425245    1[6-(1,6,7)]
    50      11.438927      11.438927      11.438927    1[6-(1,6,7)]
    51        7.81265        7.81265        7.81265    1[6-(1,6,7)]
    52       8.914894       8.914894       8.914894    1[6-(1,6,7)]
    53        5.65005        5.65005        5.65005    1[6-(1,6,7)]
    54       6.457883       6.457883       6.457883    1[6-(1,6,7)]
    55      14.525447      14.525447      14.525447    1[6-(1,6,7)]
    56      15.312934      15.312934      15.312934    1[6-(1,6,7)]
    57      13.906707      13.906707      13.906707    1[6-(1,6,7)]
    58      14.858155      14.858155      14.858155    1[6-(1,6,7)]
    59       9.853181       9.853181       9.853181    1[7-(6,6,66)]
    60       7.473959       7.473959       7.473959    1[7-(6,6,66)]
    61      14.987407      14.987407      14.987407    1[7-(6,6,66)]
    62      20.626688      20.626688      20.626688    1[6-(1,6,7)]
    63      21.624811      21.624811      21.624811    1[6-(1,6,7)]
    64      16.409194      16.409194      16.409194    1[6-(1,6,7)]
    65       5.454975       5.454975       5.454975    1[6-(1,6,7)]
    66       7.812647       7.812647       7.812647    1[6-(1,6,7)]
    67       8.914891       8.914891       8.914891    1[6-(1,6,7)]
    68       5.650048       5.650048       5.650048    1[6-(1,6,7)]
    69       6.457882       6.457882       6.457882    1[6-(1,6,7)]
    70       8.541497       8.541497       8.541497    1[6-(1,6,7)]
    71       9.328986       9.328986       9.328986    1[6-(1,6,7)]
    72       7.922757       7.922757       7.922757    1[6-(1,6,7)]
    73       8.874204       8.874204       8.874204    1[6-(1,6,7)]
    74      15.837128      15.837128      15.837128    1[7-(6,6,66)]
    75       7.473955       7.473955       7.473955    1[7-(6,6,66)]
    76       9.003459       9.003459       9.003459    1[7-(6,6,66)]
    77      12.285059      12.285059      12.285059    1[6-(1,6,7)]
    78      11.286936      11.286936      11.286936    1[6-(1,6,7)]
    79      10.518597      10.518597      10.518597    1[6-(1,6,7)]
    80       9.504915       9.504915       9.504915    1[6-(1,6,7)]
    81       7.147232       7.147232       7.147232    1[6-(1,6,7)]
    82       6.044989       6.044989       6.044989    1[6-(1,6,7)]
    83       9.309833       9.309833       9.309833    1[6-(1,6,7)]
    84       8.501999       8.501999       8.501999    1[6-(1,6,7)]
    85      18.386293      18.386293      18.386293    1[6-(1,6,7)]
    86      17.598805      17.598805      17.598805    1[6-(1,6,7)]
    87      19.005035      19.005035      19.005035    1[6-(1,6,7)]
    88      18.053586      18.053586      18.053586    1[6-(1,6,7)]
    89      11.090662      11.090662      11.090662    1[7-(6,6,66)]
    90       7.485925       7.485925       7.485925    1[7-(6,6,66)]
    91      17.924333      17.924333      17.924333    1[7-(6,6,66)]
    92      12.285061      12.285061      12.285061    1[6-(1,6,7)]
    93      11.286938      11.286938      11.286938    1[6-(1,6,7)]
    94       4.534642       4.534642       4.534642    1[6-(1,6,7)]
    95      15.488861      15.488861      15.488861    1[6-(1,6,7)]
    96       7.147235       7.147235       7.147235    1[6-(1,6,7)]
    97       6.044991       6.044991       6.044991    1[6-(1,6,7)]
    98       9.309833       9.309833       9.309833    1[6-(1,6,7)]
    99          8.502          8.502          8.502    1[6-(1,6,7)]
   100      12.402341      12.402341      12.402341    1[6-(1,6,7)]
   101      11.614853      11.614853      11.614853    1[6-(1,6,7)]
   102       13.02108       13.02108       13.02108    1[6-(1,6,7)]
   103      12.069632      12.069632      12.069632    1[6-(1,6,7)]
   104       5.106708       5.106708       5.106708    1[7-(6,6,66)]
   105       7.485925       7.485925       7.485925    1[7-(6,6,66)]
   106      11.940378      11.940378      11.940378    1[7-(6,6,66)]
   107      15.277029      15.277029      15.277029    1[6-(1,6,7)]
   108      14.278907      14.278907      14.278907    1[6-(1,6,7)]
   109      13.510569      13.510569      13.510569    1[6-(1,6,7)]
   110      12.496887      12.496887      12.496887    1[6-(1,6,7)]
   111      16.123164      16.123164      16.123164    1[6-(1,6,7)]
   112       15.02092       15.02092       15.02092    1[6-(1,6,7)]
   113      18.285764      18.285764      18.285764    1[6-(1,6,7)]
   114      17.477931      17.477931      17.477931    1[6-(1,6,7)]
   115       9.410367       9.410367       9.410367    1[6-(1,6,7)]
   116        8.62288        8.62288        8.62288    1[6-(1,6,7)]
   117      10.029107      10.029107      10.029107    1[6-(1,6,7)]
   118       9.077659       9.077659       9.077659    1[6-(1,6,7)]
   119      14.082633      14.082633      14.082633    1[7-(6,6,66)]
   120      16.461855      16.461855      16.461855    1[7-(6,6,66)]
   121       8.948407       8.948407       8.948407    1[7-(6,6,66)]
   122       3.309126       3.309126       3.309126    1[6-(1,6,7)]
   123       2.311003       2.311003       2.311003    1[6-(1,6,7)]
   124        7.52662        7.52662        7.52662    1[6-(1,6,7)]
   125      18.480839      18.480839      18.480839    1[6-(1,6,7)]
   126      16.123167      16.123167      16.123167    1[6-(1,6,7)]
   127      15.020923      15.020923      15.020923    1[6-(1,6,7)]
   128      18.285766      18.285766      18.285766    1[6-(1,6,7)]
   129      17.477932      17.477932      17.477932    1[6-(1,6,7)]
   130      15.394317      15.394317      15.394317    1[6-(1,6,7)]
   131      14.606828      14.606828      14.606828    1[6-(1,6,7)]
   132      16.013057      16.013057      16.013057    1[6-(1,6,7)]
   133       15.06161       15.06161       15.06161    1[6-(1,6,7)]
   134       8.098686       8.098686       8.098686    1[7-(6,6,66)]
   135      16.461859      16.461859      16.461859    1[7-(6,6,66)]
   136      14.932355      14.932355      14.932355    1[7-(6,6,66)]
   137      10.803427      10.803427      10.803427    6[6-(1,1,7),8-(66),8-(66,66)]
   138      11.953543      11.953543      11.953543    6[1-(0),1-(0),6-(8,8),7-(1,6,66)]
   139      13.625459      13.625459      13.625459    6[1-(0),1-(0),6-(8,8),7-(1,6,66)]
   140      13.861227      13.861227      13.861227    6[6-(1,1,7),8-(66),8-(66,66)]
   141      11.552619      11.552619      11.552619    6[6-(1,1,7),8-(66),8-(66,66)]
   142      17.109322      17.109322      17.109322    6[1-(0),1-(0),6-(8,8),7-(1,6,66)]
   143      15.030497      15.030497      15.030497    6[1-(0),1-(0),6-(8,8),7-(1,6,66)]
   144      13.965354      13.965354      13.965354    6[6-(1,1,7),8-(0),8-(66)]
   145        7.54098        7.54098        7.54098    6[6-(1,1,7),8-(66),8-(66,66)]
   146       6.371716       6.371716       6.371716    6[1-(0),1-(0),6-(8,8),7-(1,6,66)]
   147       5.860685       5.860685       5.860685    6[1-(0),1-(0),6-(8,8),7-(1,6,66)]
   148       6.532084       6.532084       6.532084    6[6-(1,1,7),8-(0),8-(66,66)]
   149      10.803426      10.803426      10.803426    6[6-(1,1,7),8-(66),8-(66,66)]
   150      11.953541      11.953541      11.953541    6[1-(0),1-(0),6-(8,8),7-(1,6,66)]
   151      19.609413      19.609413      19.609413    6[1-(0),1-(0),6-(8,8),7-(1,6,66)]
   152        7.87728        7.87728        7.87728    6[6-(1,1,7),8-(66),8-(66,66)]
   153      17.536573      17.536573      17.536573    6[6-(1,1,7),8-(66),8-(66,66)]
   154      17.109319      17.109319      17.109319    6[1-(0),1-(0),6-(8,8),7-(1,6,66)]
   155      15.030495      15.030495      15.030495    6[1-(0),1-(0),6-(8,8),7-(1,6,66)]
   156      13.965352      13.965352      13.965352    6[6-(1,1,7),8-(0),8-(66)]
   157      13.524932      13.524932      13.524932    6[6-(1,1,7),8-(66),8-(66,66)]
   158      12.355668      12.355668      12.355668    6[1-(0),1-(0),6-(8,8),7-(1,6,66)]
   159       11.84464       11.84464       11.84464    6[1-(0),1-(0),6-(8,8),7-(1,6,66)]
   160       6.532083       6.532083       6.532083    6[6-(1,1,7),8-(0),8-(66,66)]
   161       7.811456       7.811456       7.811456    6[6-(1,1,7),8-(66),8-(66,66)]
   162       8.961572       8.961572       8.961572    6[1-(0),1-(0),6-(8,8),7-(1,6,66)]
   163      10.633487      10.633487      10.633487    6[1-(0),1-(0),6-(8,8),7-(1,6,66)]
   164      10.869254      10.869254      10.869254    6[6-(1,1,7),8-(66),8-(66,66)]
   165       8.560645       8.560645       8.560645    6[6-(1,1,7),8-(66),8-(66,66)]
   166        8.13339        8.13339        8.13339    6[1-(0),1-(0),6-(8,8),7-(1,6,66)]
   167       6.054565       6.054565       6.054565    6[1-(0),1-(0),6-(8,8),7-(1,6,66)]
   168       4.989422       4.989422       4.989422    6[6-(1,1,7),8-(0),8-(66)]
   169      16.516906      16.516906      16.516906    6[6-(1,1,7),8-(66),8-(66,66)]
   170      15.347642      15.347642      15.347642    6[1-(0),1-(0),6-(8,8),7-(1,6,66)]
   171      14.836613      14.836613      14.836613    6[1-(0),1-(0),6-(8,8),7-(1,6,66)]
   172      15.508012      15.508012      15.508012    6[6-(1,1,7),8-(0),8-(66,66)]
   173      19.779361      19.779361      19.779361    6[6-(1,1,7),8-(66),8-(66,66)]
   174      20.929476      20.929476      20.929476    6[1-(0),1-(0),6-(8,8),7-(1,6,66)]
   175      16.617436      16.617436      16.617436    6[1-(0),1-(0),6-(8,8),7-(1,6,66)]
   176      16.853204      16.853204      16.853204    6[6-(1,1,7),8-(66),8-(66,66)]
   177      14.544597      14.544597      14.544597    6[6-(1,1,7),8-(66),8-(66,66)]
   178       8.133387       8.133387       8.133387    6[1-(0),1-(0),6-(8,8),7-(1,6,66)]
   179       6.054563       6.054563       6.054563    6[1-(0),1-(0),6-(8,8),7-(1,6,66)]
   180        4.98942        4.98942        4.98942    6[6-(1,1,7),8-(0),8-(66)]
   181      10.532956      10.532956      10.532956    6[6-(1,1,7),8-(66),8-(66,66)]
   182       9.363692       9.363692       9.363692    6[1-(0),1-(0),6-(8,8),7-(1,6,66)]
   183       8.852662       8.852662       8.852662    6[1-(0),1-(0),6-(8,8),7-(1,6,66)]
   184      15.508018      15.508018      15.508018    6[6-(1,1,7),8-(0),8-(66,66)]
   185      13.132387      13.132387      13.132387    6[6-(1,1,7),8-(66),8-(66,66)]
   186      11.982271      11.982271      11.982271    6[1-(0),1-(0),6-(8,8),7-(1,6,66)]
   187      10.310355      10.310355      10.310355    6[1-(0),1-(0),6-(8,8),7-(1,6,66)]
   188      10.074587      10.074587      10.074587    6[6-(1,1,7),8-(66),8-(66,66)]
   189      12.383195      12.383195      12.383195    6[6-(1,1,7),8-(66),8-(66,66)]
   190       6.826492       6.826492       6.826492    6[1-(0),1-(0),6-(8,8),7-(1,6,66)]
   191       8.905317       8.905317       8.905317    6[1-(0),1-(0),6-(8,8),7-(1,6,66)]
   192        9.97046        9.97046        9.97046    6[6-(1,1,7),8-(0),8-(66)]
   193      16.394834      16.394834      16.394834    6[6-(1,1,7),8-(66),8-(66,66)]
   194      17.564098      17.564098      17.564098    6[1-(0),1-(0),6-(8,8),7-(1,6,66)]
   195      18.075129      18.075129      18.075129    6[1-(0),1-(0),6-(8,8),7-(1,6,66)]
   196       17.40373       17.40373       17.40373    6[6-(1,1,7),8-(0),8-(66,66)]
   197      13.132388      13.132388      13.132388    6[6-(1,1,7),8-(66),8-(66,66)]
   198      11.982273      11.982273      11.982273    6[1-(0),1-(0),6-(8,8),7-(1,6,66)]
   199       4.326401       4.326401       4.326401    6[1-(0),1-(0),6-(8,8),7-(1,6,66)]
   200      16.058534      16.058534      16.058534    6[6-(1,1,7),8-(66),8-(66,66)]
   201       6.399241       6.399241       6.399241    6[6-(1,1,7),8-(66),8-(66,66)]
   202       6.826495       6.826495       6.826495    6[1-(0),1-(0),6-(8,8),7-(1,6,66)]
   203       8.905319       8.905319       8.905319    6[1-(0),1-(0),6-(8,8),7-(1,6,66)]
   204       9.970462       9.970462       9.970462    6[6-(1,1,7),8-(0),8-(66)]
   205      10.410882      10.410882      10.410882    6[6-(1,1,7),8-(66),8-(66,66)]
   206      11.580146      11.580146      11.580146    6[1-(0),1-(0),6-(8,8),7-(1,6,66)]
   207      12.091174      12.091174      12.091174    6[1-(0),1-(0),6-(8,8),7-(1,6,66)]
   208      17.403731      17.403731      17.403731    6[6-(1,1,7),8-(0),8-(66,66)]
   209      16.124358      16.124358      16.124358    6[6-(1,1,7),8-(66),8-(66,66)]
   210      14.974242      14.974242      14.974242    6[1-(0),1-(0),6-(8,8),7-(1,6,66)]
   211      13.302327      13.302327      13.302327    6[1-(0),1-(0),6-(8,8),7-(1,6,66)]
   212       13.06656       13.06656       13.06656    6[6-(1,1,7),8-(66),8-(66,66)]
   213      15.375169      15.375169      15.375169    6[6-(1,1,7),8-(66),8-(66,66)]
   214      15.802424      15.802424      15.802424    6[1-(0),1-(0),6-(8,8),7-(1,6,66)]
   215      17.881249      17.881249      17.881249    6[1-(0),1-(0),6-(8,8),7-(1,6,66)]
   216      18.946392      18.946392      18.946392    6[6-(1,1,7),8-(0),8-(66)]
   217       7.418908       7.418908       7.418908    6[6-(1,1,7),8-(66),8-(66,66)]
   218       8.588172       8.588172       8.588172    6[1-(0),1-(0),6-(8,8),7-(1,6,66)]
   219       9.099201       9.099201       9.099201    6[1-(0),1-(0),6-(8,8),7-(1,6,66)]
   220       8.427802       8.427802       8.427802    6[6-(1,1,7),8-(0),8-(66,66)]
   221       4.156453       4.156453       4.156453    6[6-(1,1,7),8-(66),8-(66,66)]
   222       3.006338       3.006338       3.006338    6[1-(0),1-(0),6-(8,8),7-(1,6,66)]
   223       7.318378       7.318378       7.318378    6[1-(0),1-(0),6-(8,8),7-(1,6,66)]
   224        7.08261        7.08261        7.08261    6[6-(1,1,7),8-(66),8-(66,66)]
   225       9.391217       9.391217       9.391217    6[6-(1,1,7),8-(66),8-(66,66)]
   226      15.802427      15.802427      15.802427    6[1-(0),1-(0),6-(8,8),7-(1,6,66)]
   227      17.881251      17.881251      17.881251    6[1-(0),1-(0),6-(8,8),7-(1,6,66)]
   228      18.946394      18.946394      18.946394    6[6-(1,1,7),8-(0),8-(66)]
   229      13.402858      13.402858      13.402858    6[6-(1,1,7),8-(66),8-(66,66)]
   230      14.572122      14.572122      14.572122    6[1-(0),1-(0),6-(8,8),7-(1,6,66)]
   231      15.083152      15.083152      15.083152    6[1-(0),1-(0),6-(8,8),7-(1,6,66)]
   232       8.427796       8.427796       8.427796    6[6-(1,1,7),8-(0),8-(66,66)]
   233      12.506461      12.506461      12.506461    7[1-(0),6-(1,1,6),6-(1,1,6),66-(8,8,8,8,8,8,8,8)]
   234      16.063327      16.063327      16.063327    7[1-(0),6-(1,1,6),6-(1,1,6),66-(7,8,8,8,8,8,8,8)]
   235       6.484213       6.484213       6.484213    7[1-(0),6-(1,1,6),6-(1,1,6),66-(7,8,8,8,8,8,8,8)]
   236      18.490414      18.490414      18.490414    7[1-(0),6-(1,1,6),6-(1,1,6),66-(8,8,8,8,8,8,8,8)]
   237      16.063325      16.063325      16.063325    7[1-(0),6-(1,1,6),6-(1,1,6),66-(7,8,8,8,8,8,8,8)]
   238      12.468167      12.468167      12.468167    7[1-(0),6-(1,1,6),6-(1,1,6),66-(7,8,8,8,8,8,8,8)]
   239       9.514489       9.514489       9.514489    7[1-(0),6-(1,1,6),6-(1,1,6),66-(8,8,8,8,8,8,8,8)]
   240       7.087396       7.087396       7.087396    7[1-(0),6-(1,1,6),6-(1,1,6),66-(7,8,8,8,8,8,8,8)]
   241       15.46014       15.46014       15.46014    7[1-(0),6-(1,1,6),6-(1,1,6),66-(7,8,8,8,8,8,8,8)]
   242      15.498436      15.498436      15.498436    7[1-(0),6-(1,1,6),6-(1,1,6),66-(8,8,8,8,8,8,8,8)]
   243       7.087392       7.087392       7.087392    7[1-(0),6-(1,1,6),6-(1,1,6),66-(7,8,8,8,8,8,8,8)]
   244       9.476191       9.476191       9.476191    7[1-(0),6-(1,1,6),6-(1,1,6),66-(7,8,8,8,8,8,8,8)]
   245      11.429353      11.429353      11.429353    7[1-(0),6-(1,1,6),6-(1,1,6),66-(8,8,8,8,8,8,8,8)]
   246       7.872487       7.872487       7.872487    7[1-(0),6-(1,1,6),6-(1,1,6),66-(7,8,8,8,8,8,8,8)]
   247      17.451601      17.451601      17.451601    7[1-(0),6-(1,1,6),6-(1,1,6),66-(7,8,8,8,8,8,8,8)]
   248         5.4454         5.4454         5.4454    7[1-(0),6-(1,1,6),6-(1,1,6),66-(8,8,8,8,8,8,8,8)]
   249       7.872489       7.872489       7.872489    7[1-(0),6-(1,1,6),6-(1,1,6),66-(7,8,8,8,8,8,8,8)]
   250      11.467647      11.467647      11.467647    7[1-(0),6-(1,1,6),6-(1,1,6),66-(7,8,8,8,8,8,8,8)]
   251      14.421325      14.421325      14.421325    7[1-(0),6-(1,1,6),6-(1,1,6),66-(8,8,8,8,8,8,8,8)]
   252      16.848418      16.848418      16.848418    7[1-(0),6-(1,1,6),6-(1,1,6),66-(7,8,8,8,8,8,8,8)]
   253       8.475674       8.475674       8.475674    7[1-(0),6-(1,1,6),6-(1,1,6),66-(7,8,8,8,8,8,8,8)]
   254       8.437378       8.437378       8.437378    7[1-(0),6-(1,1,6),6-(1,1,6),66-(8,8,8,8,8,8,8,8)]
   255      16.848422      16.848422      16.848422    7[1-(0),6-(1,1,6),6-(1,1,6),66-(7,8,8,8,8,8,8,8)]
   256      14.459623      14.459623      14.459623    7[1-(0),6-(1,1,6),6-(1,1,6),66-(7,8,8,8,8,8,8,8)]
   257      10.328302      10.328302      10.328302    8[6-(6,8),66-(7,7,8,8,8,8,8,8),66-(7,8,8,8,8,8,8,8)]
   258       10.35104       10.35104       10.35104    8[6-(6,8),66-(7,7,8,8,8,8,8,8)]
   259      12.904993      12.904993      12.904993    8[6-(6,8),66-(7,8,8,8,8,8,8,8),66-(7,8,8,8,8,8,8,8)]
   260      14.849776      14.849776      14.849776    8[6-(6,8),66-(7,8,8,8,8,8,8,8)]
   261      10.772312      10.772312      10.772312    8[6-(6,8),66-(7,7,8,8,8,8,8,8),66-(7,8,8,8,8,8,8,8)]
   262      12.633321      12.633321      12.633321    8[6-(6,8),66-(7,8,8,8,8,8,8,8)]
   263      14.032375      14.032375      14.032375    8[6-(6,8),66-(7,7,8,8,8,8,8,8)]
   264      13.006725      13.006725      13.006725    8[6-(6,8)]
   265         8.6145         8.6145         8.6145    8[6-(6,8),66-(7,7,8,8,8,8,8,8),66-(7,8,8,8,8,8,8,8)]
   266       7.430876       7.430876       7.430876    8[6-(6,8),66-(7,8,8,8,8,8,8,8)]
   267       7.812649       7.812649       7.812649    8[6-(6,8),66-(7,7,8,8,8,8,8,8),66-(7,7,8,8,8,8,8,8)]
   268       5.881029       5.881029       5.881029    8[6-(6,8)]
   269      16.312257      16.312257      16.312257    8[6-(6,8),66-(7,7,8,8,8,8,8,8),66-(7,8,8,8,8,8,8,8)]
   270       10.35104       10.35104       10.35104    8[6-(6,8),66-(7,7,8,8,8,8,8,8)]
   271       6.921045       6.921045       6.921045    8[6-(6,8),66-(7,8,8,8,8,8,8,8),66-(7,8,8,8,8,8,8,8)]
   272       8.865829       8.865829       8.865829    8[6-(6,8),66-(7,8,8,8,8,8,8,8)]
   273      16.756266      16.756266      16.756266    8[6-(6,8),66-(7,7,8,8,8,8,8,8),66-(7,8,8,8,8,8,8,8)]
   274      18.617274      18.617274      18.617274    8[6-(6,8),66-(7,8,8,8,8,8,8,8)]
   275      14.032372      14.032372      14.032372    8[6-(6,8),66-(7,7,8,8,8,8,8,8)]
   276      13.006723      13.006723      13.006723    8[6-(6,8)]
   277      14.598453      14.598453      14.598453    8[6-(6,8),66-(7,7,8,8,8,8,8,8),66-(7,8,8,8,8,8,8,8)]
   278      13.414827      13.414827      13.414827    8[6-(6,8),66-(7,8,8,8,8,8,8,8)]
   279       7.812648       7.812648       7.812648    8[6-(6,8),66-(7,7,8,8,8,8,8,8),66-(7,7,8,8,8,8,8,8)]
   280        5.88103        5.88103        5.88103    8[6-(6,8)]
   281        7.33633        7.33633        7.33633    8[6-(6,8),66-(7,7,8,8,8,8,8,8),66-(7,8,8,8,8,8,8,8)]
   282        7.35907        7.35907        7.35907    8[6-(6,8),66-(7,7,8,8,8,8,8,8)]
   283       9.913019       9.913019       9.913019    8[6-(6,8),66-(7,8,8,8,8,8,8,8),66-(7,8,8,8,8,8,8,8)]
   284      11.857802      11.857802      11.857802    8[6-(6,8),66-(7,8,8,8,8,8,8,8)]
   285       7.780338       7.780338       7.780338    8[6-(6,8),66-(7,7,8,8,8,8,8,8),66-(7,8,8,8,8,8,8,8)]
   286       9.641346       9.641346       9.641346    8[6-(6,8),66-(7,8,8,8,8,8,8,8)]
   287       5.056443       5.056443       5.056443    8[6-(6,8),66-(7,7,8,8,8,8,8,8)]
   288       4.030793       4.030793       4.030793    8[6-(6,8)]
   289      17.590426      17.590426      17.590426    8[6-(6,8),66-(7,7,8,8,8,8,8,8),66-(7,8,8,8,8,8,8,8)]
   290      16.406801      16.406801      16.406801    8[6-(6,8),66-(7,8,8,8,8,8,8,8)]
   291      16.788577      16.788577      16.788577    8[6-(6,8),66-(7,7,8,8,8,8,8,8),66-(7,7,8,8,8,8,8,8)]
   292      14.856959      14.856959      14.856959    8[6-(6,8)]
   293      13.320279      13.320279      13.320279    8[6-(6,8),66-(7,7,8,8,8,8,8,8),66-(7,8,8,8,8,8,8,8)]
   294      19.326975      19.326975      19.326975    8[6-(6,8),66-(7,7,8,8,8,8,8,8)]
   295      15.896969      15.896969      15.896969    8[6-(6,8),66-(7,8,8,8,8,8,8,8),66-(7,8,8,8,8,8,8,8)]
   296      17.841753      17.841753      17.841753    8[6-(6,8),66-(7,8,8,8,8,8,8,8)]
   297       13.76429       13.76429       13.76429    8[6-(6,8),66-(7,7,8,8,8,8,8,8),66-(7,8,8,8,8,8,8,8)]
   298      15.625299      15.625299      15.625299    8[6-(6,8),66-(7,8,8,8,8,8,8,8)]
   299       5.056439       5.056439       5.056439    8[6-(6,8),66-(7,7,8,8,8,8,8,8)]
   300       4.030791       4.030791       4.030791    8[6-(6,8)]
   301      11.606476      11.606476      11.606476    8[6-(6,8),66-(7,7,8,8,8,8,8,8),66-(7,8,8,8,8,8,8,8)]
   302      10.422851      10.422851      10.422851    8[6-(6,8),66-(7,8,8,8,8,8,8,8)]
   303      16.788584      16.788584      16.788584    8[6-(6,8),66-(7,7,8,8,8,8,8,8),66-(7,7,8,8,8,8,8,8)]
   304      14.856964      14.856964      14.856964    8[6-(6,8)]
   305      13.607512      13.607512      13.607512    8[6-(6,8),66-(7,7,8,8,8,8,8,8),66-(7,8,8,8,8,8,8,8)]
   306      13.584774      13.584774      13.584774    8[6-(6,8),66-(7,7,8,8,8,8,8,8)]
   307      11.030821      11.030821      11.030821    8[6-(6,8),66-(7,8,8,8,8,8,8,8),66-(7,8,8,8,8,8,8,8)]
   308       9.086038       9.086038       9.086038    8[6-(6,8),66-(7,8,8,8,8,8,8,8)]
   309      13.163502      13.163502      13.163502    8[6-(6,8),66-(7,7,8,8,8,8,8,8),66-(7,8,8,8,8,8,8,8)]
   310      11.302493      11.302493      11.302493    8[6-(6,8),66-(7,8,8,8,8,8,8,8)]
   311       9.903439       9.903439       9.903439    8[6-(6,8),66-(7,7,8,8,8,8,8,8)]
   312      10.929089      10.929089      10.929089    8[6-(6,8)]
   313      15.321314      15.321314      15.321314    8[6-(6,8),66-(7,7,8,8,8,8,8,8),66-(7,8,8,8,8,8,8,8)]
   314      16.504938      16.504938      16.504938    8[6-(6,8),66-(7,8,8,8,8,8,8,8)]
   315      16.123165      16.123165      16.123165    8[6-(6,8),66-(7,7,8,8,8,8,8,8),66-(7,7,8,8,8,8,8,8)]
   316      18.054785      18.054785      18.054785    8[6-(6,8)]
   317       7.623557       7.623557       7.623557    8[6-(6,8),66-(7,7,8,8,8,8,8,8),66-(7,8,8,8,8,8,8,8)]
   318      13.584774      13.584774      13.584774    8[6-(6,8),66-(7,7,8,8,8,8,8,8)]
   319      17.014769      17.014769      17.014769    8[6-(6,8),66-(7,8,8,8,8,8,8,8),66-(7,8,8,8,8,8,8,8)]
   320      15.069985      15.069985      15.069985    8[6-(6,8),66-(7,8,8,8,8,8,8,8)]
   321       7.179548       7.179548       7.179548    8[6-(6,8),66-(7,7,8,8,8,8,8,8),66-(7,8,8,8,8,8,8,8)]
   322        5.31854        5.31854        5.31854    8[6-(6,8),66-(7,8,8,8,8,8,8,8)]
   323       9.903442       9.903442       9.903442    8[6-(6,8),66-(7,7,8,8,8,8,8,8)]
   324      10.929091      10.929091      10.929091    8[6-(6,8)]
   325       9.337361       9.337361       9.337361    8[6-(6,8),66-(7,7,8,8,8,8,8,8),66-(7,8,8,8,8,8,8,8)]
   326      10.520987      10.520987      10.520987    8[6-(6,8),66-(7,8,8,8,8,8,8,8)]
   327      16.123166      16.123166      16.123166    8[6-(6,8),66-(7,7,8,8,8,8,8,8),66-(7,7,8,8,8,8,8,8)]
   328      18.054784      18.054784      18.054784    8[6-(6,8)]
   329      16.599484      16.599484      16.599484    8[6-(6,8),66-(7,7,8,8,8,8,8,8),66-(7,8,8,8,8,8,8,8)]
   330      16.576744      16.576744      16.576744    8[6-(6,8),66-(7,7,8,8,8,8,8,8)]
   331      14.022795      14.022795      14.022795    8[6-(6,8),66-(7,8,8,8,8,8,8,8),66-(7,8,8,8,8,8,8,8)]
   332      12.078012      12.078012      12.078012    8[6-(6,8),66-(7,8,8,8,8,8,8,8)]
   333      16.155476      16.155476      16.155476    8[6-(6,8),66-(7,7,8,8,8,8,8,8),66-(7,8,8,8,8,8,8,8)]
   334      14.294468      14.294468      14.294468    8[6-(6,8),66-(7,8,8,8,8,8,8,8)]
   335      18.879371      18.879371      18.879371    8[6-(6,8),66-(7,7,8,8,8,8,8,8)]
   336      19.905021      19.905021      19.905021    8[6-(6,8)]
   337       6.345388       6.345388       6.345388    8[6-(6,8),66-(7,7,8,8,8,8,8,8),66-(7,8,8,8,8,8,8,8)]
   338       7.529013       7.529013       7.529013    8[6-(6,8),66-(7,8,8,8,8,8,8,8)]
   339       7.147237       7.147237       7.147237    8[6-(6,8),66-(7,7,8,8,8,8,8,8),66-(7,7,8,8,8,8,8,8)]
   340       9.078855       9.078855       9.078855    8[6-(6,8)]
   341      10.615535      10.615535      10.615535    8[6-(6,8),66-(7,7,8,8,8,8,8,8),66-(7,8,8,8,8,8,8,8)]
   342       4.608839       4.608839       4.608839    8[6-(6,8),66-(7,7,8,8,8,8,8,8)]
   343       8.038845       8.038845       8.038845    8[6-(6,8),66-(7,8,8,8,8,8,8,8),66-(7,8,8,8,8,8,8,8)]
   344       6.094061       6.094061       6.094061    8[6-(6,8),66-(7,8,8,8,8,8,8,8)]
   345      10.171524      10.171524      10.171524    8[6-(6,8),66-(7,7,8,8,8,8,8,8),66-(7,8,8,8,8,8,8,8)]
   346       8.310515       8.310515       8.310515    8[6-(6,8),66-(7,8,8,8,8,8,8,8)]
   347      18.879375      18.879375      18.879375    8[6-(6,8),66-(7,7,8,8,8,8,8,8)]
   348      19.905023      19.905023      19.905023    8[6-(6,8)]
   349      12.329338      12.329338      12.329338    8[6-(6,8),66-(7,7,8,8,8,8,8,8),66-(7,8,8,8,8,8,8,8)]
   350      13.512963      13.512963      13.512963    8[6-(6,8),66-(7,8,8,8,8,8,8,8)]
   351        7.14723        7.14723        7.14723    8[6-(6,8),66-(7,7,8,8,8,8,8,8),66-(7,7,8,8,8,8,8,8)]
   352        9.07885        9.07885        9.07885    8[6-(6,8)]
