# Supplementary material for: A collection of forcefield precursors for metal–organic frameworks
Source: RSC Adv. 2019 Nov 13;9(63):36492–507. doi: 10.1039/c9ra07327b (PMC9075174; doi:10.1039/c9ra07327b)
Supplement: RA-009-C9RA07327B-s3040 [file RA-009-C9RA07327B-s3040.txt]

ZETQAS_clean

11.966000    0.000000    0.000000
5.982999    18.260317    0.000000
5.982999    0.000002    18.260317

     1      10.775382      10.775382      10.775382    65[7-(1,6,6),8-(6),8-(6),8-(6),8-(6,65),8-(6,65),8-(6,65),8-(6,65),8-(6,65)]
     2       8.892532       8.892532       8.892532    65[7-(1,6,6),7-(1,6,6),8-(6),8-(6),8-(6,65),8-(6,65),8-(6,65),8-(6,65),8-(6,65)]
     3      16.758262      16.758262      16.758262    65[7-(1,6,6),8-(6),8-(6),8-(6),8-(6,65),8-(6,65),8-(6,65),8-(6,65),8-(6,65)]
     4      14.875532      14.875532      14.875532    65[7-(1,6,6),7-(1,6,6),8-(6),8-(6),8-(6,65),8-(6,65),8-(6,65),8-(6,65),8-(6,65)]
     5       7.783822       7.783822       7.783822    65[7-(1,6,6),8-(6),8-(6),8-(6),8-(6,65),8-(6,65),8-(6,65),8-(6,65),8-(6,65)]
     6       5.901032       5.901032       5.901032    65[7-(1,6,6),7-(1,6,6),8-(6),8-(6),8-(6,65),8-(6,65),8-(6,65),8-(6,65),8-(6,65)]
     7      13.766822      13.766822      13.766822    65[7-(1,6,6),8-(6),8-(6),8-(6),8-(6,65),8-(6,65),8-(6,65),8-(6,65),8-(6,65)]
     8      11.884032      11.884032      11.884032    65[7-(1,6,6),7-(1,6,6),8-(6),8-(6),8-(6,65),8-(6,65),8-(6,65),8-(6,65),8-(6,65)]
     9      13.156616      13.156616      13.156616    65[7-(1,6,6),8-(6),8-(6),8-(6),8-(6,65),8-(6,65),8-(6,65),8-(6,65),8-(6,65)]
    10      15.039466      15.039466      15.039466    65[7-(1,6,6),7-(1,6,6),8-(6),8-(6),8-(6,65),8-(6,65),8-(6,65),8-(6,65),8-(6,65)]
    11       7.173736       7.173736       7.173736    65[7-(1,6,6),8-(6),8-(6),8-(6),8-(6,65),8-(6,65),8-(6,65),8-(6,65),8-(6,65)]
    12       9.056466       9.056466       9.056466    65[7-(1,6,6),7-(1,6,6),8-(6),8-(6),8-(6,65),8-(6,65),8-(6,65),8-(6,65),8-(6,65)]
    13      16.148176      16.148176      16.148176    65[7-(1,6,6),8-(6),8-(6),8-(6),8-(6,65),8-(6,65),8-(6,65),8-(6,65),8-(6,65)]
    14      18.030966      18.030966      18.030966    65[7-(1,6,6),7-(1,6,6),8-(6),8-(6),8-(6,65),8-(6,65),8-(6,65),8-(6,65),8-(6,65)]
    15      10.165176      10.165176      10.165176    65[7-(1,6,6),8-(6),8-(6),8-(6),8-(6,65),8-(6,65),8-(6,65),8-(6,65),8-(6,65)]
    16      12.047966      12.047966      12.047966    65[7-(1,6,6),7-(1,6,6),8-(6),8-(6),8-(6,65),8-(6,65),8-(6,65),8-(6,65),8-(6,65)]
    17      11.650097      11.650097      11.650097    1[6-(1,6,7)]
    18      12.638489      12.638489      12.638489    1[6-(1,6,7)]
    19      13.410296      13.410296      13.410296    1[6-(1,6,7)]
    20      14.440568      14.440568      14.440568    1[6-(1,6,7)]
    21      16.770347      16.770347      16.770347    1[6-(1,6,7)]
    22      17.870023      17.870023      17.870023    1[6-(1,6,7)]
    23       14.62245       14.62245       14.62245    1[6-(1,6,7)]
    24      15.401437      15.401437      15.401437    1[6-(1,6,7)]
    25       5.541454       5.541454       5.541454    1[6-(1,6,7)]
    26       6.341979       6.341979       6.341979    1[6-(1,6,7)]
    27       4.926402       4.926402       4.926402    1[6-(1,6,7)]
    28       5.881288       5.881288       5.881288    1[6-(1,6,7)]
    29      12.886185      12.886185      12.886185    1[7-(6,6,65)]
    30      16.443676      16.443676      16.443676    1[7-(6,6,65)]
    31       5.988982       5.988982       5.988982    1[7-(6,6,65)]
    32      11.650097      11.650097      11.650097    1[6-(1,6,7)]
    33      12.638489      12.638489      12.638489    1[6-(1,6,7)]
    34      19.393295      19.393295      19.393295    1[6-(1,6,7)]
    35       8.457567       8.457567       8.457567    1[6-(1,6,7)]
    36      16.770348      16.770348      16.770348    1[6-(1,6,7)]
    37      17.870023      17.870023      17.870023    1[6-(1,6,7)]
    38      14.622451      14.622451      14.622451    1[6-(1,6,7)]
    39      15.401437      15.401437      15.401437    1[6-(1,6,7)]
    40      11.524453      11.524453      11.524453    1[6-(1,6,7)]
    41      12.324979      12.324979      12.324979    1[6-(1,6,7)]
    42      10.909401      10.909401      10.909401    1[6-(1,6,7)]
    43      11.864288      11.864288      11.864288    1[6-(1,6,7)]
    44      18.869184      18.869184      18.869184    1[7-(6,6,65)]
    45      16.443676      16.443676      16.443676    1[7-(6,6,65)]
    46      11.971982      11.971982      11.971982    1[7-(6,6,65)]
    47       8.658596       8.658596       8.658596    1[6-(1,6,7)]
    48       9.646988       9.646988       9.646988    1[6-(1,6,7)]
    49      10.418795      10.418795      10.418795    1[6-(1,6,7)]
    50      11.449068      11.449068      11.449068    1[6-(1,6,7)]
    51       7.795848       7.795848       7.795848    1[6-(1,6,7)]
    52       8.895524       8.895524       8.895524    1[6-(1,6,7)]
    53       5.647951       5.647951       5.647951    1[6-(1,6,7)]
    54       6.426938       6.426938       6.426938    1[6-(1,6,7)]
    55      14.515954      14.515954      14.515954    1[6-(1,6,7)]
    56      15.316479      15.316479      15.316479    1[6-(1,6,7)]
    57      13.900901      13.900901      13.900901    1[6-(1,6,7)]
    58      14.855788      14.855788      14.855788    1[6-(1,6,7)]
    59       9.894684       9.894684       9.894684    1[7-(6,6,65)]
    60       7.469176       7.469176       7.469176    1[7-(6,6,65)]
    61      14.963482      14.963482      14.963482    1[7-(6,6,65)]
    62      20.624596      20.624596      20.624596    1[6-(1,6,7)]
    63      21.612987      21.612987      21.612987    1[6-(1,6,7)]
    64      16.401795      16.401795      16.401795    1[6-(1,6,7)]
    65       5.466068       5.466068       5.466068    1[6-(1,6,7)]
    66       7.795849       7.795849       7.795849    1[6-(1,6,7)]
    67       8.895524       8.895524       8.895524    1[6-(1,6,7)]
    68       5.647952       5.647952       5.647952    1[6-(1,6,7)]
    69       6.426938       6.426938       6.426938    1[6-(1,6,7)]
    70       8.532954       8.532954       8.532954    1[6-(1,6,7)]
    71       9.333479       9.333479       9.333479    1[6-(1,6,7)]
    72       7.917901       7.917901       7.917901    1[6-(1,6,7)]
    73       8.872788       8.872788       8.872788    1[6-(1,6,7)]
    74      15.877685      15.877685      15.877685    1[7-(6,6,65)]
    75       7.469177       7.469177       7.469177    1[7-(6,6,65)]
    76       8.980482       8.980482       8.980482    1[7-(6,6,65)]
    77      12.281901      12.281901      12.281901    1[6-(1,6,7)]
    78      11.293509      11.293509      11.293509    1[6-(1,6,7)]
    79      10.521702      10.521702      10.521702    1[6-(1,6,7)]
    80        9.49143        9.49143        9.49143    1[6-(1,6,7)]
    81       7.161651       7.161651       7.161651    1[6-(1,6,7)]
    82       6.061975       6.061975       6.061975    1[6-(1,6,7)]
    83       9.309548       9.309548       9.309548    1[6-(1,6,7)]
    84       8.530561       8.530561       8.530561    1[6-(1,6,7)]
    85      18.390544      18.390544      18.390544    1[6-(1,6,7)]
    86      17.590019      17.590019      17.590019    1[6-(1,6,7)]
    87      19.005596      19.005596      19.005596    1[6-(1,6,7)]
    88       18.05071       18.05071       18.05071    1[6-(1,6,7)]
    89      11.045813      11.045813      11.045813    1[7-(6,6,65)]
    90       7.488322       7.488322       7.488322    1[7-(6,6,65)]
    91      17.943016      17.943016      17.943016    1[7-(6,6,65)]
    92      12.281901      12.281901      12.281901    1[6-(1,6,7)]
    93      11.293509      11.293509      11.293509    1[6-(1,6,7)]
    94       4.538703       4.538703       4.538703    1[6-(1,6,7)]
    95      15.474431      15.474431      15.474431    1[6-(1,6,7)]
    96        7.16165        7.16165        7.16165    1[6-(1,6,7)]
    97       6.061975       6.061975       6.061975    1[6-(1,6,7)]
    98       9.309547       9.309547       9.309547    1[6-(1,6,7)]
    99       8.530561       8.530561       8.530561    1[6-(1,6,7)]
   100      12.407545      12.407545      12.407545    1[6-(1,6,7)]
   101      11.607019      11.607019      11.607019    1[6-(1,6,7)]
   102      13.022597      13.022597      13.022597    1[6-(1,6,7)]
   103       12.06771       12.06771       12.06771    1[6-(1,6,7)]
   104       5.062814       5.062814       5.062814    1[7-(6,6,65)]
   105       7.488322       7.488322       7.488322    1[7-(6,6,65)]
   106      11.960016      11.960016      11.960016    1[7-(6,6,65)]
   107      15.273402      15.273402      15.273402    1[6-(1,6,7)]
   108       14.28501       14.28501       14.28501    1[6-(1,6,7)]
   109      13.513203      13.513203      13.513203    1[6-(1,6,7)]
   110       12.48293       12.48293       12.48293    1[6-(1,6,7)]
   111       16.13615       16.13615       16.13615    1[6-(1,6,7)]
   112      15.036474      15.036474      15.036474    1[6-(1,6,7)]
   113      18.284047      18.284047      18.284047    1[6-(1,6,7)]
   114       17.50506       17.50506       17.50506    1[6-(1,6,7)]
   115       9.416044       9.416044       9.416044    1[6-(1,6,7)]
   116       8.615519       8.615519       8.615519    1[6-(1,6,7)]
   117      10.031097      10.031097      10.031097    1[6-(1,6,7)]
   118        9.07621        9.07621        9.07621    1[6-(1,6,7)]
   119      14.037314      14.037314      14.037314    1[7-(6,6,65)]
   120      16.462822      16.462822      16.462822    1[7-(6,6,65)]
   121       8.968516       8.968516       8.968516    1[7-(6,6,65)]
   122       3.307402       3.307402       3.307402    1[6-(1,6,7)]
   123       2.319011       2.319011       2.319011    1[6-(1,6,7)]
   124       7.530203       7.530203       7.530203    1[6-(1,6,7)]
   125       18.46593       18.46593       18.46593    1[6-(1,6,7)]
   126      16.136149      16.136149      16.136149    1[6-(1,6,7)]
   127      15.036474      15.036474      15.036474    1[6-(1,6,7)]
   128      18.284046      18.284046      18.284046    1[6-(1,6,7)]
   129       17.50506       17.50506       17.50506    1[6-(1,6,7)]
   130      15.399044      15.399044      15.399044    1[6-(1,6,7)]
   131      14.598519      14.598519      14.598519    1[6-(1,6,7)]
   132      16.014097      16.014097      16.014097    1[6-(1,6,7)]
   133       15.05921       15.05921       15.05921    1[6-(1,6,7)]
   134       8.054313       8.054313       8.054313    1[7-(6,6,65)]
   135      16.462821      16.462821      16.462821    1[7-(6,6,65)]
   136      14.951516      14.951516      14.951516    1[7-(6,6,65)]
   137      10.799314      10.799314      10.799314    6[6-(1,1,7),8-(65),8-(65,65)]
   138       11.95523       11.95523       11.95523    6[1-(0),1-(0),6-(8,8),7-(1,6,65)]
   139       13.62688       13.62688       13.62688    6[1-(0),1-(0),6-(8,8),7-(1,6,65)]
   140      13.857824      13.857824      13.857824    6[6-(1,1,7),8-(65),8-(65,65)]
   141      11.569925      11.569925      11.569925    6[6-(1,1,7),8-(65),8-(65,65)]
   142      17.098216      17.098216      17.098216    6[1-(0),1-(0),6-(8,8),7-(1,6,65)]
   143      15.007756      15.007756      15.007756    6[1-(0),1-(0),6-(8,8),7-(1,6,65)]
   144      13.941585      13.941585      13.941585    6[6-(1,1,7),8-(0),8-(65)]
   145       7.542169       7.542169       7.542169    6[6-(1,1,7),8-(65),8-(65,65)]
   146       6.364715       6.364715       6.364715    6[1-(0),1-(0),6-(8,8),7-(1,6,65)]
   147       5.857356       5.857356       5.857356    6[1-(0),1-(0),6-(8,8),7-(1,6,65)]
   148       6.534632       6.534632       6.534632    6[6-(1,1,7),8-(0),8-(65,65)]
   149      10.799315      10.799315      10.799315    6[6-(1,1,7),8-(65),8-(65,65)]
   150       11.95523       11.95523       11.95523    6[1-(0),1-(0),6-(8,8),7-(1,6,65)]
   151       19.60988       19.60988       19.60988    6[1-(0),1-(0),6-(8,8),7-(1,6,65)]
   152       7.874823       7.874823       7.874823    6[6-(1,1,7),8-(65),8-(65,65)]
   153      17.552924      17.552924      17.552924    6[6-(1,1,7),8-(65),8-(65,65)]
   154      17.098216      17.098216      17.098216    6[1-(0),1-(0),6-(8,8),7-(1,6,65)]
   155      15.007756      15.007756      15.007756    6[1-(0),1-(0),6-(8,8),7-(1,6,65)]
   156      13.941585      13.941585      13.941585    6[6-(1,1,7),8-(0),8-(65)]
   157      13.525169      13.525169      13.525169    6[6-(1,1,7),8-(65),8-(65,65)]
   158      12.347714      12.347714      12.347714    6[1-(0),1-(0),6-(8,8),7-(1,6,65)]
   159      11.840356      11.840356      11.840356    6[1-(0),1-(0),6-(8,8),7-(1,6,65)]
   160       6.534632       6.534632       6.534632    6[6-(1,1,7),8-(0),8-(65,65)]
   161       7.807814       7.807814       7.807814    6[6-(1,1,7),8-(65),8-(65,65)]
   162       8.963729       8.963729       8.963729    6[1-(0),1-(0),6-(8,8),7-(1,6,65)]
   163       10.63538       10.63538       10.63538    6[1-(0),1-(0),6-(8,8),7-(1,6,65)]
   164      10.866324      10.866324      10.866324    6[6-(1,1,7),8-(65),8-(65,65)]
   165       8.578425       8.578425       8.578425    6[6-(1,1,7),8-(65),8-(65,65)]
   166       8.123717       8.123717       8.123717    6[1-(0),1-(0),6-(8,8),7-(1,6,65)]
   167       6.033257       6.033257       6.033257    6[1-(0),1-(0),6-(8,8),7-(1,6,65)]
   168       4.967086       4.967086       4.967086    6[6-(1,1,7),8-(0),8-(65)]
   169      16.516669      16.516669      16.516669    6[6-(1,1,7),8-(65),8-(65,65)]
   170      15.339214      15.339214      15.339214    6[1-(0),1-(0),6-(8,8),7-(1,6,65)]
   171      14.831856      14.831856      14.831856    6[1-(0),1-(0),6-(8,8),7-(1,6,65)]
   172      15.509132      15.509132      15.509132    6[6-(1,1,7),8-(0),8-(65,65)]
   173      19.773813      19.773813      19.773813    6[6-(1,1,7),8-(65),8-(65,65)]
   174      20.929729      20.929729      20.929729    6[1-(0),1-(0),6-(8,8),7-(1,6,65)]
   175       16.61838       16.61838       16.61838    6[1-(0),1-(0),6-(8,8),7-(1,6,65)]
   176      16.849324      16.849324      16.849324    6[6-(1,1,7),8-(65),8-(65,65)]
   177      14.561424      14.561424      14.561424    6[6-(1,1,7),8-(65),8-(65,65)]
   178       8.123717       8.123717       8.123717    6[1-(0),1-(0),6-(8,8),7-(1,6,65)]
   179       6.033257       6.033257       6.033257    6[1-(0),1-(0),6-(8,8),7-(1,6,65)]
   180       4.967086       4.967086       4.967086    6[6-(1,1,7),8-(0),8-(65)]
   181      10.533669      10.533669      10.533669    6[6-(1,1,7),8-(65),8-(65,65)]
   182       9.356214       9.356214       9.356214    6[1-(0),1-(0),6-(8,8),7-(1,6,65)]
   183       8.848856       8.848856       8.848856    6[1-(0),1-(0),6-(8,8),7-(1,6,65)]
   184      15.509131      15.509131      15.509131    6[6-(1,1,7),8-(0),8-(65,65)]
   185      13.132684      13.132684      13.132684    6[6-(1,1,7),8-(65),8-(65,65)]
   186      11.976768      11.976768      11.976768    6[1-(0),1-(0),6-(8,8),7-(1,6,65)]
   187      10.305118      10.305118      10.305118    6[1-(0),1-(0),6-(8,8),7-(1,6,65)]
   188      10.074174      10.074174      10.074174    6[6-(1,1,7),8-(65),8-(65,65)]
   189      12.362073      12.362073      12.362073    6[6-(1,1,7),8-(65),8-(65,65)]
   190       6.833782       6.833782       6.833782    6[1-(0),1-(0),6-(8,8),7-(1,6,65)]
   191       8.924242       8.924242       8.924242    6[1-(0),1-(0),6-(8,8),7-(1,6,65)]
   192       9.990413       9.990413       9.990413    6[6-(1,1,7),8-(0),8-(65)]
   193      16.389829      16.389829      16.389829    6[6-(1,1,7),8-(65),8-(65,65)]
   194      17.567283      17.567283      17.567283    6[1-(0),1-(0),6-(8,8),7-(1,6,65)]
   195      18.074642      18.074642      18.074642    6[1-(0),1-(0),6-(8,8),7-(1,6,65)]
   196      17.397366      17.397366      17.397366    6[6-(1,1,7),8-(0),8-(65,65)]
   197      13.132683      13.132683      13.132683    6[6-(1,1,7),8-(65),8-(65,65)]
   198      11.976768      11.976768      11.976768    6[1-(0),1-(0),6-(8,8),7-(1,6,65)]
   199       4.322118       4.322118       4.322118    6[1-(0),1-(0),6-(8,8),7-(1,6,65)]
   200      16.057175      16.057175      16.057175    6[6-(1,1,7),8-(65),8-(65,65)]
   201       6.379074       6.379074       6.379074    6[6-(1,1,7),8-(65),8-(65,65)]
   202       6.833782       6.833782       6.833782    6[1-(0),1-(0),6-(8,8),7-(1,6,65)]
   203       8.924242       8.924242       8.924242    6[1-(0),1-(0),6-(8,8),7-(1,6,65)]
   204       9.990413       9.990413       9.990413    6[6-(1,1,7),8-(0),8-(65)]
   205      10.406829      10.406829      10.406829    6[6-(1,1,7),8-(65),8-(65,65)]
   206      11.584284      11.584284      11.584284    6[1-(0),1-(0),6-(8,8),7-(1,6,65)]
   207      12.091642      12.091642      12.091642    6[1-(0),1-(0),6-(8,8),7-(1,6,65)]
   208      17.397366      17.397366      17.397366    6[6-(1,1,7),8-(0),8-(65,65)]
   209      16.124184      16.124184      16.124184    6[6-(1,1,7),8-(65),8-(65,65)]
   210      14.968269      14.968269      14.968269    6[1-(0),1-(0),6-(8,8),7-(1,6,65)]
   211      13.296618      13.296618      13.296618    6[1-(0),1-(0),6-(8,8),7-(1,6,65)]
   212      13.065674      13.065674      13.065674    6[6-(1,1,7),8-(65),8-(65,65)]
   213      15.353573      15.353573      15.353573    6[6-(1,1,7),8-(65),8-(65,65)]
   214      15.808281      15.808281      15.808281    6[1-(0),1-(0),6-(8,8),7-(1,6,65)]
   215      17.898741      17.898741      17.898741    6[1-(0),1-(0),6-(8,8),7-(1,6,65)]
   216      18.964912      18.964912      18.964912    6[6-(1,1,7),8-(0),8-(65)]
   217       7.415329       7.415329       7.415329    6[6-(1,1,7),8-(65),8-(65,65)]
   218       8.592784       8.592784       8.592784    6[1-(0),1-(0),6-(8,8),7-(1,6,65)]
   219       9.100142       9.100142       9.100142    6[1-(0),1-(0),6-(8,8),7-(1,6,65)]
   220       8.422866       8.422866       8.422866    6[6-(1,1,7),8-(0),8-(65,65)]
   221       4.158185       4.158185       4.158185    6[6-(1,1,7),8-(65),8-(65,65)]
   222       3.002269       3.002269       3.002269    6[1-(0),1-(0),6-(8,8),7-(1,6,65)]
   223       7.313618       7.313618       7.313618    6[1-(0),1-(0),6-(8,8),7-(1,6,65)]
   224       7.082674       7.082674       7.082674    6[6-(1,1,7),8-(65),8-(65,65)]
   225       9.370574       9.370574       9.370574    6[6-(1,1,7),8-(65),8-(65,65)]
   226      15.808281      15.808281      15.808281    6[1-(0),1-(0),6-(8,8),7-(1,6,65)]
   227      17.898741      17.898741      17.898741    6[1-(0),1-(0),6-(8,8),7-(1,6,65)]
   228      18.964912      18.964912      18.964912    6[6-(1,1,7),8-(0),8-(65)]
   229      13.398329      13.398329      13.398329    6[6-(1,1,7),8-(65),8-(65,65)]
   230      14.575784      14.575784      14.575784    6[1-(0),1-(0),6-(8,8),7-(1,6,65)]
   231      15.083142      15.083142      15.083142    6[1-(0),1-(0),6-(8,8),7-(1,6,65)]
   232       8.422867       8.422867       8.422867    6[6-(1,1,7),8-(0),8-(65,65)]
   233      12.535581      12.535581      12.535581    7[1-(0),6-(1,1,6),6-(1,1,6),65-(8,8,8,8,8,8,8,8)]
   234      16.053584      16.053584      16.053584    7[1-(0),6-(1,1,6),6-(1,1,6),65-(7,8,8,8,8,8,8,8)]
   235       6.468819       6.468819       6.468819    7[1-(0),6-(1,1,6),6-(1,1,6),65-(7,8,8,8,8,8,8,8)]
   236       18.51858       18.51858       18.51858    7[1-(0),6-(1,1,6),6-(1,1,6),65-(8,8,8,8,8,8,8,8)]
   237      16.053584      16.053584      16.053584    7[1-(0),6-(1,1,6),6-(1,1,6),65-(7,8,8,8,8,8,8,8)]
   238      12.451818      12.451818      12.451818    7[1-(0),6-(1,1,6),6-(1,1,6),65-(7,8,8,8,8,8,8,8)]
   239        9.54408        9.54408        9.54408    7[1-(0),6-(1,1,6),6-(1,1,6),65-(8,8,8,8,8,8,8,8)]
   240       7.079085       7.079085       7.079085    7[1-(0),6-(1,1,6),6-(1,1,6),65-(7,8,8,8,8,8,8,8)]
   241      15.443319      15.443319      15.443319    7[1-(0),6-(1,1,6),6-(1,1,6),65-(7,8,8,8,8,8,8,8)]
   242      15.527081      15.527081      15.527081    7[1-(0),6-(1,1,6),6-(1,1,6),65-(8,8,8,8,8,8,8,8)]
   243       7.079085       7.079085       7.079085    7[1-(0),6-(1,1,6),6-(1,1,6),65-(7,8,8,8,8,8,8,8)]
   244       9.460319       9.460319       9.460319    7[1-(0),6-(1,1,6),6-(1,1,6),65-(7,8,8,8,8,8,8,8)]
   245      11.396417      11.396417      11.396417    7[1-(0),6-(1,1,6),6-(1,1,6),65-(8,8,8,8,8,8,8,8)]
   246       7.878414       7.878414       7.878414    7[1-(0),6-(1,1,6),6-(1,1,6),65-(7,8,8,8,8,8,8,8)]
   247      17.463179      17.463179      17.463179    7[1-(0),6-(1,1,6),6-(1,1,6),65-(7,8,8,8,8,8,8,8)]
   248       5.413418       5.413418       5.413418    7[1-(0),6-(1,1,6),6-(1,1,6),65-(8,8,8,8,8,8,8,8)]
   249       7.878414       7.878414       7.878414    7[1-(0),6-(1,1,6),6-(1,1,6),65-(7,8,8,8,8,8,8,8)]
   250       11.48018       11.48018       11.48018    7[1-(0),6-(1,1,6),6-(1,1,6),65-(7,8,8,8,8,8,8,8)]
   251      14.387918      14.387918      14.387918    7[1-(0),6-(1,1,6),6-(1,1,6),65-(8,8,8,8,8,8,8,8)]
   252      16.852913      16.852913      16.852913    7[1-(0),6-(1,1,6),6-(1,1,6),65-(7,8,8,8,8,8,8,8)]
   253       8.488679       8.488679       8.488679    7[1-(0),6-(1,1,6),6-(1,1,6),65-(7,8,8,8,8,8,8,8)]
   254       8.404917       8.404917       8.404917    7[1-(0),6-(1,1,6),6-(1,1,6),65-(8,8,8,8,8,8,8,8)]
   255      16.852913      16.852913      16.852913    7[1-(0),6-(1,1,6),6-(1,1,6),65-(7,8,8,8,8,8,8,8)]
   256      14.471679      14.471679      14.471679    7[1-(0),6-(1,1,6),6-(1,1,6),65-(7,8,8,8,8,8,8,8)]
   257      10.341017      10.341017      10.341017    8[6-(6,8),65-(7,7,8,8,8,8,8,8),65-(7,8,8,8,8,8,8,8)]
   258      10.362555      10.362555      10.362555    8[6-(6,8),65-(7,7,8,8,8,8,8,8)]
   259      12.926869      12.926869      12.926869    8[6-(6,8),65-(7,8,8,8,8,8,8,8),65-(7,8,8,8,8,8,8,8)]
   260      14.862968      14.862968      14.862968    8[6-(6,8),65-(7,8,8,8,8,8,8,8)]
   261      10.792135      10.792135      10.792135    8[6-(6,8),65-(7,7,8,8,8,8,8,8),65-(7,8,8,8,8,8,8,8)]
   262      12.644471      12.644471      12.644471    8[6-(6,8),65-(7,8,8,8,8,8,8,8)]
   263      12.980715      12.980715      12.980715    8[6-(6,8)]
   264      14.021757      14.021757      14.021757    8[6-(6,8),65-(7,7,8,8,8,8,8,8)]
   265       8.609536       8.609536       8.609536    8[6-(6,8),65-(7,7,8,8,8,8,8,8),65-(7,8,8,8,8,8,8,8)]
   266       7.435671       7.435671       7.435671    8[6-(6,8),65-(7,8,8,8,8,8,8,8)]
   267       5.884878       5.884878       5.884878    8[6-(6,8)]
   268       7.799438       7.799438       7.799438    8[6-(6,8),65-(7,7,8,8,8,8,8,8),65-(7,7,8,8,8,8,8,8)]
   269      16.324016      16.324016      16.324016    8[6-(6,8),65-(7,7,8,8,8,8,8,8),65-(7,8,8,8,8,8,8,8)]
   270      10.362556      10.362556      10.362556    8[6-(6,8),65-(7,7,8,8,8,8,8,8)]
   271       6.943869       6.943869       6.943869    8[6-(6,8),65-(7,8,8,8,8,8,8,8),65-(7,8,8,8,8,8,8,8)]
   272       8.879967       8.879967       8.879967    8[6-(6,8),65-(7,8,8,8,8,8,8,8)]
   273      16.775134      16.775134      16.775134    8[6-(6,8),65-(7,7,8,8,8,8,8,8),65-(7,8,8,8,8,8,8,8)]
   274      18.627471      18.627471      18.627471    8[6-(6,8),65-(7,8,8,8,8,8,8,8)]
   275      12.980715      12.980715      12.980715    8[6-(6,8)]
   276      14.021758      14.021758      14.021758    8[6-(6,8),65-(7,7,8,8,8,8,8,8)]
   277      14.592536      14.592536      14.592536    8[6-(6,8),65-(7,7,8,8,8,8,8,8),65-(7,8,8,8,8,8,8,8)]
   278      13.418671      13.418671      13.418671    8[6-(6,8),65-(7,8,8,8,8,8,8,8)]
   279       5.884878       5.884878       5.884878    8[6-(6,8)]
   280       7.799438       7.799438       7.799438    8[6-(6,8),65-(7,7,8,8,8,8,8,8),65-(7,7,8,8,8,8,8,8)]
   281       7.349516       7.349516       7.349516    8[6-(6,8),65-(7,7,8,8,8,8,8,8),65-(7,8,8,8,8,8,8,8)]
   282       7.371055       7.371055       7.371055    8[6-(6,8),65-(7,7,8,8,8,8,8,8)]
   283       9.935369       9.935369       9.935369    8[6-(6,8),65-(7,8,8,8,8,8,8,8),65-(7,8,8,8,8,8,8,8)]
   284      11.871468      11.871468      11.871468    8[6-(6,8),65-(7,8,8,8,8,8,8,8)]
   285       7.800635       7.800635       7.800635    8[6-(6,8),65-(7,7,8,8,8,8,8,8),65-(7,8,8,8,8,8,8,8)]
   286       9.652971       9.652971       9.652971    8[6-(6,8),65-(7,8,8,8,8,8,8,8)]
   287       4.006216       4.006216       4.006216    8[6-(6,8)]
   288       5.047258       5.047258       5.047258    8[6-(6,8),65-(7,7,8,8,8,8,8,8)]
   289      17.584036      17.584036      17.584036    8[6-(6,8),65-(7,7,8,8,8,8,8,8),65-(7,8,8,8,8,8,8,8)]
   290      16.410171      16.410171      16.410171    8[6-(6,8),65-(7,8,8,8,8,8,8,8)]
   291      14.859378      14.859378      14.859378    8[6-(6,8)]
   292      16.773938      16.773938      16.773938    8[6-(6,8),65-(7,7,8,8,8,8,8,8),65-(7,7,8,8,8,8,8,8)]
   293      13.332516      13.332516      13.332516    8[6-(6,8),65-(7,7,8,8,8,8,8,8),65-(7,8,8,8,8,8,8,8)]
   294      19.337054      19.337054      19.337054    8[6-(6,8),65-(7,7,8,8,8,8,8,8)]
   295      15.918369      15.918369      15.918369    8[6-(6,8),65-(7,8,8,8,8,8,8,8),65-(7,8,8,8,8,8,8,8)]
   296      17.854468      17.854468      17.854468    8[6-(6,8),65-(7,8,8,8,8,8,8,8)]
   297      13.783634      13.783634      13.783634    8[6-(6,8),65-(7,7,8,8,8,8,8,8),65-(7,8,8,8,8,8,8,8)]
   298      15.635971      15.635971      15.635971    8[6-(6,8),65-(7,8,8,8,8,8,8,8)]
   299       4.006216       4.006216       4.006216    8[6-(6,8)]
   300       5.047259       5.047259       5.047259    8[6-(6,8),65-(7,7,8,8,8,8,8,8)]
   301      11.601036      11.601036      11.601036    8[6-(6,8),65-(7,7,8,8,8,8,8,8),65-(7,8,8,8,8,8,8,8)]
   302      10.427171      10.427171      10.427171    8[6-(6,8),65-(7,8,8,8,8,8,8,8)]
   303      14.859377      14.859377      14.859377    8[6-(6,8)]
   304      16.773937      16.773937      16.773937    8[6-(6,8),65-(7,7,8,8,8,8,8,8),65-(7,7,8,8,8,8,8,8)]
   305      13.590981      13.590981      13.590981    8[6-(6,8),65-(7,7,8,8,8,8,8,8),65-(7,8,8,8,8,8,8,8)]
   306      13.569443      13.569443      13.569443    8[6-(6,8),65-(7,7,8,8,8,8,8,8)]
   307      11.005129      11.005129      11.005129    8[6-(6,8),65-(7,8,8,8,8,8,8,8),65-(7,8,8,8,8,8,8,8)]
   308        9.06903        9.06903        9.06903    8[6-(6,8),65-(7,8,8,8,8,8,8,8)]
   309      13.139863      13.139863      13.139863    8[6-(6,8),65-(7,7,8,8,8,8,8,8),65-(7,8,8,8,8,8,8,8)]
   310      11.287527      11.287527      11.287527    8[6-(6,8),65-(7,8,8,8,8,8,8,8)]
   311      10.951283      10.951283      10.951283    8[6-(6,8)]
   312       9.910241       9.910241       9.910241    8[6-(6,8),65-(7,7,8,8,8,8,8,8)]
   313      15.322462      15.322462      15.322462    8[6-(6,8),65-(7,7,8,8,8,8,8,8),65-(7,8,8,8,8,8,8,8)]
   314      16.496327      16.496327      16.496327    8[6-(6,8),65-(7,8,8,8,8,8,8,8)]
   315       18.04712       18.04712       18.04712    8[6-(6,8)]
   316       16.13256       16.13256       16.13256    8[6-(6,8),65-(7,7,8,8,8,8,8,8),65-(7,7,8,8,8,8,8,8)]
   317       7.607982       7.607982       7.607982    8[6-(6,8),65-(7,7,8,8,8,8,8,8),65-(7,8,8,8,8,8,8,8)]
   318      13.569442      13.569442      13.569442    8[6-(6,8),65-(7,7,8,8,8,8,8,8)]
   319      16.988129      16.988129      16.988129    8[6-(6,8),65-(7,8,8,8,8,8,8,8),65-(7,8,8,8,8,8,8,8)]
   320      15.052031      15.052031      15.052031    8[6-(6,8),65-(7,8,8,8,8,8,8,8)]
   321       7.156864       7.156864       7.156864    8[6-(6,8),65-(7,7,8,8,8,8,8,8),65-(7,8,8,8,8,8,8,8)]
   322       5.304527       5.304527       5.304527    8[6-(6,8),65-(7,8,8,8,8,8,8,8)]
   323      10.951283      10.951283      10.951283    8[6-(6,8)]
   324        9.91024        9.91024        9.91024    8[6-(6,8),65-(7,7,8,8,8,8,8,8)]
   325       9.339462       9.339462       9.339462    8[6-(6,8),65-(7,7,8,8,8,8,8,8),65-(7,8,8,8,8,8,8,8)]
   326      10.513327      10.513327      10.513327    8[6-(6,8),65-(7,8,8,8,8,8,8,8)]
   327       18.04712       18.04712       18.04712    8[6-(6,8)]
   328       16.13256       16.13256       16.13256    8[6-(6,8),65-(7,7,8,8,8,8,8,8),65-(7,7,8,8,8,8,8,8)]
   329      16.582482      16.582482      16.582482    8[6-(6,8),65-(7,7,8,8,8,8,8,8),65-(7,8,8,8,8,8,8,8)]
   330      16.560943      16.560943      16.560943    8[6-(6,8),65-(7,7,8,8,8,8,8,8)]
   331      13.996629      13.996629      13.996629    8[6-(6,8),65-(7,8,8,8,8,8,8,8),65-(7,8,8,8,8,8,8,8)]
   332       12.06053       12.06053       12.06053    8[6-(6,8),65-(7,8,8,8,8,8,8,8)]
   333      16.131363      16.131363      16.131363    8[6-(6,8),65-(7,7,8,8,8,8,8,8),65-(7,8,8,8,8,8,8,8)]
   334      14.279027      14.279027      14.279027    8[6-(6,8),65-(7,8,8,8,8,8,8,8)]
   335      19.925782      19.925782      19.925782    8[6-(6,8)]
   336       18.88474       18.88474       18.88474    8[6-(6,8),65-(7,7,8,8,8,8,8,8)]
   337       6.347962       6.347962       6.347962    8[6-(6,8),65-(7,7,8,8,8,8,8,8),65-(7,8,8,8,8,8,8,8)]
   338       7.521827       7.521827       7.521827    8[6-(6,8),65-(7,8,8,8,8,8,8,8)]
   339        9.07262        9.07262        9.07262    8[6-(6,8)]
   340        7.15806        7.15806        7.15806    8[6-(6,8),65-(7,7,8,8,8,8,8,8),65-(7,7,8,8,8,8,8,8)]
   341      10.599482      10.599482      10.599482    8[6-(6,8),65-(7,7,8,8,8,8,8,8),65-(7,8,8,8,8,8,8,8)]
   342       4.594944       4.594944       4.594944    8[6-(6,8),65-(7,7,8,8,8,8,8,8)]
   343       8.013629       8.013629       8.013629    8[6-(6,8),65-(7,8,8,8,8,8,8,8),65-(7,8,8,8,8,8,8,8)]
   344        6.07753        6.07753        6.07753    8[6-(6,8),65-(7,8,8,8,8,8,8,8)]
   345      10.148364      10.148364      10.148364    8[6-(6,8),65-(7,7,8,8,8,8,8,8),65-(7,8,8,8,8,8,8,8)]
   346       8.296027       8.296027       8.296027    8[6-(6,8),65-(7,8,8,8,8,8,8,8)]
   347      19.925782      19.925782      19.925782    8[6-(6,8)]
   348      18.884739      18.884739      18.884739    8[6-(6,8),65-(7,7,8,8,8,8,8,8)]
   349      12.330962      12.330962      12.330962    8[6-(6,8),65-(7,7,8,8,8,8,8,8),65-(7,8,8,8,8,8,8,8)]
   350      13.504827      13.504827      13.504827    8[6-(6,8),65-(7,8,8,8,8,8,8,8)]
   351       9.072621       9.072621       9.072621    8[6-(6,8)]
   352       7.158061       7.158061       7.158061    8[6-(6,8),65-(7,7,8,8,8,8,8,8),65-(7,7,8,8,8,8,8,8)]
