# Supplementary material for: A collection of forcefield precursors for metal–organic frameworks
Source: RSC Adv. 2019 Nov 13;9(63):36492–507. doi: 10.1039/c9ra07327b (PMC9075174; doi:10.1039/c9ra07327b)
Supplement: RA-009-C9RA07327B-s3041 [file RA-009-C9RA07327B-s3041.txt]

ZETQEW_clean

12.018800    0.000000    0.000000
6.009420    18.398238    0.000000
6.009388    -0.000004    18.398248

     1       10.85093       10.85093       10.85093    63[7-(1,6,6),8-(6),8-(6),8-(6),8-(6,63),8-(6,63),8-(6,63),8-(6,63),8-(6,63)]
     2       8.937894       8.937894       8.937894    63[7-(1,6,6),7-(1,6,6),8-(6),8-(6),8-(6,63),8-(6,63),8-(6,63),8-(6,63),8-(6,63)]
     3      16.860329      16.860329      16.860329    63[7-(1,6,6),8-(6),8-(6),8-(6),8-(6,63),8-(6,63),8-(6,63),8-(6,63),8-(6,63)]
     4        14.9473        14.9473        14.9473    63[7-(1,6,6),7-(1,6,6),8-(6),8-(6),8-(6,63),8-(6,63),8-(6,63),8-(6,63),8-(6,63)]
     5       7.846232       7.846232       7.846232    63[7-(1,6,6),8-(6),8-(6),8-(6),8-(6,63),8-(6,63),8-(6,63),8-(6,63),8-(6,63)]
     6       5.933202       5.933202       5.933202    63[7-(1,6,6),7-(1,6,6),8-(6),8-(6),8-(6,63),8-(6,63),8-(6,63),8-(6,63),8-(6,63)]
     7      13.855626      13.855626      13.855626    63[7-(1,6,6),8-(6),8-(6),8-(6),8-(6,63),8-(6,63),8-(6,63),8-(6,63),8-(6,63)]
     8      11.942591      11.942591      11.942591    63[7-(1,6,6),7-(1,6,6),8-(6),8-(6),8-(6,63),8-(6,63),8-(6,63),8-(6,63),8-(6,63)]
     9      13.186678      13.186678      13.186678    63[7-(1,6,6),8-(6),8-(6),8-(6),8-(6,63),8-(6,63),8-(6,63),8-(6,63),8-(6,63)]
    10      15.099714      15.099714      15.099714    63[7-(1,6,6),7-(1,6,6),8-(6),8-(6),8-(6,63),8-(6,63),8-(6,63),8-(6,63),8-(6,63)]
    11       7.177279       7.177279       7.177279    63[7-(1,6,6),8-(6),8-(6),8-(6),8-(6,63),8-(6,63),8-(6,63),8-(6,63),8-(6,63)]
    12       9.090308       9.090308       9.090308    63[7-(1,6,6),7-(1,6,6),8-(6),8-(6),8-(6,63),8-(6,63),8-(6,63),8-(6,63),8-(6,63)]
    13      16.191376      16.191376      16.191376    63[7-(1,6,6),8-(6),8-(6),8-(6),8-(6,63),8-(6,63),8-(6,63),8-(6,63),8-(6,63)]
    14      18.104406      18.104406      18.104406    63[7-(1,6,6),7-(1,6,6),8-(6),8-(6),8-(6,63),8-(6,63),8-(6,63),8-(6,63),8-(6,63)]
    15      10.181982      10.181982      10.181982    63[7-(1,6,6),8-(6),8-(6),8-(6),8-(6,63),8-(6,63),8-(6,63),8-(6,63),8-(6,63)]
    16      12.095017      12.095017      12.095017    63[7-(1,6,6),7-(1,6,6),8-(6),8-(6),8-(6,63),8-(6,63),8-(6,63),8-(6,63),8-(6,63)]
    17      11.747174      11.747174      11.747174    1[6-(1,6,7)]
    18      12.720696      12.720696      12.720696    1[6-(1,6,7)]
    19      13.497108      13.497108      13.497108    1[6-(1,6,7)]
    20      14.535533      14.535533      14.535533    1[6-(1,6,7)]
    21      16.855175      16.855175      16.855175    1[6-(1,6,7)]
    22      17.957299      17.957299      17.957299    1[6-(1,6,7)]
    23      14.733856      14.733856      14.733856    1[6-(1,6,7)]
    24      15.491039      15.491039      15.491039    1[6-(1,6,7)]
    25       5.585131       5.585131       5.585131    1[6-(1,6,7)]
    26       6.369957       6.369957       6.369957    1[6-(1,6,7)]
    27       4.948135       4.948135       4.948135    1[6-(1,6,7)]
    28       5.883199       5.883199       5.883199    1[6-(1,6,7)]
    29      12.986312      12.986312      12.986312    1[7-(6,6,63)]
    30      16.535475      16.535475      16.535475    1[7-(6,6,63)]
    31       6.012999       6.012999       6.012999    1[7-(6,6,63)]
    32       11.74718       11.74718       11.74718    1[6-(1,6,7)]
    33      12.720704      12.720704      12.720704    1[6-(1,6,7)]
    34      19.506509      19.506509      19.506509    1[6-(1,6,7)]
    35       8.526132       8.526132       8.526132    1[6-(1,6,7)]
    36      16.855168      16.855168      16.855168    1[6-(1,6,7)]
    37      17.957291      17.957291      17.957291    1[6-(1,6,7)]
    38       14.73385       14.73385       14.73385    1[6-(1,6,7)]
    39      15.491035      15.491035      15.491035    1[6-(1,6,7)]
    40      11.594533      11.594533      11.594533    1[6-(1,6,7)]
    41      12.379363      12.379363      12.379363    1[6-(1,6,7)]
    42      10.957537      10.957537      10.957537    1[6-(1,6,7)]
    43      11.892598      11.892598      11.892598    1[6-(1,6,7)]
    44      18.995707      18.995707      18.995707    1[7-(6,6,63)]
    45      16.535467      16.535467      16.535467    1[7-(6,6,63)]
    46      12.022405      12.022405      12.022405    1[7-(6,6,63)]
    47       8.742478       8.742478       8.742478    1[6-(1,6,7)]
    48       9.716001       9.716001       9.716001    1[6-(1,6,7)]
    49      10.492414      10.492414      10.492414    1[6-(1,6,7)]
    50      11.530838      11.530838      11.530838    1[6-(1,6,7)]
    51       7.841064       7.841064       7.841064    1[6-(1,6,7)]
    52        8.94319        8.94319        8.94319    1[6-(1,6,7)]
    53       5.719749       5.719749       5.719749    1[6-(1,6,7)]
    54       6.476932       6.476932       6.476932    1[6-(1,6,7)]
    55      14.599235      14.599235      14.599235    1[6-(1,6,7)]
    56      15.384062      15.384062      15.384062    1[6-(1,6,7)]
    57      13.962242      13.962242      13.962242    1[6-(1,6,7)]
    58      14.897304      14.897304      14.897304    1[6-(1,6,7)]
    59       9.981614       9.981614       9.981614    1[7-(6,6,63)]
    60       7.521367       7.521367       7.521367    1[7-(6,6,63)]
    61      15.027107      15.027107      15.027107    1[7-(6,6,63)]
    62      20.761284      20.761284      20.761284    1[6-(1,6,7)]
    63      21.734806      21.734806      21.734806    1[6-(1,6,7)]
    64      16.501803      16.501803      16.501803    1[6-(1,6,7)]
    65       5.521427       5.521427       5.521427    1[6-(1,6,7)]
    66        7.84107        7.84107        7.84107    1[6-(1,6,7)]
    67       8.943193       8.943193       8.943193    1[6-(1,6,7)]
    68       5.719749       5.719749       5.719749    1[6-(1,6,7)]
    69       6.476935       6.476935       6.476935    1[6-(1,6,7)]
    70        8.58983        8.58983        8.58983    1[6-(1,6,7)]
    71       9.374658       9.374658       9.374658    1[6-(1,6,7)]
    72        7.95283        7.95283        7.95283    1[6-(1,6,7)]
    73       8.887893       8.887893       8.887893    1[6-(1,6,7)]
    74      15.991005      15.991005      15.991005    1[7-(6,6,63)]
    75       7.521367       7.521367       7.521367    1[7-(6,6,63)]
    76       9.017697       9.017697       9.017697    1[7-(6,6,63)]
    77      12.290434      12.290434      12.290434    1[6-(1,6,7)]
    78      11.316912      11.316912      11.316912    1[6-(1,6,7)]
    79        10.5405        10.5405        10.5405    1[6-(1,6,7)]
    80       9.502075       9.502075       9.502075    1[6-(1,6,7)]
    81       7.182433       7.182433       7.182433    1[6-(1,6,7)]
    82       6.080309       6.080309       6.080309    1[6-(1,6,7)]
    83       9.303752       9.303752       9.303752    1[6-(1,6,7)]
    84       8.546569       8.546569       8.546569    1[6-(1,6,7)]
    85      18.452477      18.452477      18.452477    1[6-(1,6,7)]
    86      17.667651      17.667651      17.667651    1[6-(1,6,7)]
    87      19.089473      19.089473      19.089473    1[6-(1,6,7)]
    88      18.154409      18.154409      18.154409    1[6-(1,6,7)]
    89      11.051296      11.051296      11.051296    1[7-(6,6,63)]
    90       7.502133       7.502133       7.502133    1[7-(6,6,63)]
    91      18.024609      18.024609      18.024609    1[7-(6,6,63)]
    92      12.290428      12.290428      12.290428    1[6-(1,6,7)]
    93      11.316904      11.316904      11.316904    1[6-(1,6,7)]
    94       4.531099       4.531099       4.531099    1[6-(1,6,7)]
    95      15.511476      15.511476      15.511476    1[6-(1,6,7)]
    96        7.18244        7.18244        7.18244    1[6-(1,6,7)]
    97       6.080317       6.080317       6.080317    1[6-(1,6,7)]
    98       9.303758       9.303758       9.303758    1[6-(1,6,7)]
    99       8.546573       8.546573       8.546573    1[6-(1,6,7)]
   100      12.443075      12.443075      12.443075    1[6-(1,6,7)]
   101      11.658245      11.658245      11.658245    1[6-(1,6,7)]
   102      13.080071      13.080071      13.080071    1[6-(1,6,7)]
   103       12.14501       12.14501       12.14501    1[6-(1,6,7)]
   104       5.041901       5.041901       5.041901    1[7-(6,6,63)]
   105       7.502141       7.502141       7.502141    1[7-(6,6,63)]
   106      12.015203      12.015203      12.015203    1[7-(6,6,63)]
   107       15.29513       15.29513       15.29513    1[6-(1,6,7)]
   108      14.321607      14.321607      14.321607    1[6-(1,6,7)]
   109      13.545194      13.545194      13.545194    1[6-(1,6,7)]
   110       12.50677       12.50677       12.50677    1[6-(1,6,7)]
   111      16.196544      16.196544      16.196544    1[6-(1,6,7)]
   112      15.094418      15.094418      15.094418    1[6-(1,6,7)]
   113      18.317859      18.317859      18.317859    1[6-(1,6,7)]
   114      17.560676      17.560676      17.560676    1[6-(1,6,7)]
   115       9.438373       9.438373       9.438373    1[6-(1,6,7)]
   116       8.653546       8.653546       8.653546    1[6-(1,6,7)]
   117      10.075366      10.075366      10.075366    1[6-(1,6,7)]
   118       9.140304       9.140304       9.140304    1[6-(1,6,7)]
   119      14.055994      14.055994      14.055994    1[7-(6,6,63)]
   120      16.516241      16.516241      16.516241    1[7-(6,6,63)]
   121       9.010501       9.010501       9.010501    1[7-(6,6,63)]
   122       3.276324       3.276324       3.276324    1[6-(1,6,7)]
   123       2.302802       2.302802       2.302802    1[6-(1,6,7)]
   124       7.535805       7.535805       7.535805    1[6-(1,6,7)]
   125      18.516181      18.516181      18.516181    1[6-(1,6,7)]
   126      16.196538      16.196538      16.196538    1[6-(1,6,7)]
   127      15.094415      15.094415      15.094415    1[6-(1,6,7)]
   128      18.317859      18.317859      18.317859    1[6-(1,6,7)]
   129      17.560673      17.560673      17.560673    1[6-(1,6,7)]
   130      15.447778      15.447778      15.447778    1[6-(1,6,7)]
   131       14.66295       14.66295       14.66295    1[6-(1,6,7)]
   132      16.084778      16.084778      16.084778    1[6-(1,6,7)]
   133      15.149715      15.149715      15.149715    1[6-(1,6,7)]
   134       8.046603       8.046603       8.046603    1[7-(6,6,63)]
   135      16.516241      16.516241      16.516241    1[7-(6,6,63)]
   136      15.019911      15.019911      15.019911    1[7-(6,6,63)]
   137      10.868597      10.868597      10.868597    6[6-(1,1,7),8-(63),8-(63,63)]
   138      12.041633      12.041633      12.041633    6[1-(0),1-(0),6-(8,8),7-(1,6,63)]
   139       13.72186       13.72186       13.72186    6[1-(0),1-(0),6-(8,8),7-(1,6,63)]
   140      13.953822      13.953822      13.953822    6[6-(1,1,7),8-(63),8-(63,63)]
   141      11.626979      11.626979      11.626979    6[6-(1,1,7),8-(63),8-(63,63)]
   142      17.183289      17.183289      17.183289    6[1-(0),1-(0),6-(8,8),7-(1,6,63)]
   143      15.101631      15.101631      15.101631    6[1-(0),1-(0),6-(8,8),7-(1,6,63)]
   144      14.004315      14.004315      14.004315    6[6-(1,1,7),8-(0),8-(63)]
   145       7.582656       7.582656       7.582656    6[6-(1,1,7),8-(63),8-(63,63)]
   146       6.403611       6.403611       6.403611    6[1-(0),1-(0),6-(8,8),7-(1,6,63)]
   147       5.874785       5.874785       5.874785    6[1-(0),1-(0),6-(8,8),7-(1,6,63)]
   148       6.564664       6.564664       6.564664    6[6-(1,1,7),8-(0),8-(63,63)]
   149      10.868608      10.868608      10.868608    6[6-(1,1,7),8-(63),8-(63,63)]
   150      12.041642      12.041642      12.041642    6[1-(0),1-(0),6-(8,8),7-(1,6,63)]
   151       19.73126       19.73126       19.73126    6[1-(0),1-(0),6-(8,8),7-(1,6,63)]
   152       7.944424       7.944424       7.944424    6[6-(1,1,7),8-(63),8-(63,63)]
   153      17.636387      17.636387      17.636387    6[6-(1,1,7),8-(63),8-(63,63)]
   154       17.18328       17.18328       17.18328    6[1-(0),1-(0),6-(8,8),7-(1,6,63)]
   155      15.101625      15.101625      15.101625    6[1-(0),1-(0),6-(8,8),7-(1,6,63)]
   156      14.004308      14.004308      14.004308    6[6-(1,1,7),8-(0),8-(63)]
   157      13.592058      13.592058      13.592058    6[6-(1,1,7),8-(63),8-(63,63)]
   158      12.413014      12.413014      12.413014    6[1-(0),1-(0),6-(8,8),7-(1,6,63)]
   159      11.884186      11.884186      11.884186    6[1-(0),1-(0),6-(8,8),7-(1,6,63)]
   160       6.564677       6.564677       6.564677    6[6-(1,1,7),8-(0),8-(63,63)]
   161       7.863904       7.863904       7.863904    6[6-(1,1,7),8-(63),8-(63,63)]
   162       9.036938       9.036938       9.036938    6[1-(0),1-(0),6-(8,8),7-(1,6,63)]
   163      10.717165      10.717165      10.717165    6[1-(0),1-(0),6-(8,8),7-(1,6,63)]
   164      10.949126      10.949126      10.949126    6[6-(1,1,7),8-(63),8-(63,63)]
   165       8.622287       8.622287       8.622287    6[6-(1,1,7),8-(63),8-(63,63)]
   166       8.169178       8.169178       8.169178    6[1-(0),1-(0),6-(8,8),7-(1,6,63)]
   167       6.087523       6.087523       6.087523    6[1-(0),1-(0),6-(8,8),7-(1,6,63)]
   168       4.990206       4.990206       4.990206    6[6-(1,1,7),8-(0),8-(63)]
   169      16.596759      16.596759      16.596759    6[6-(1,1,7),8-(63),8-(63,63)]
   170      15.417716      15.417716      15.417716    6[1-(0),1-(0),6-(8,8),7-(1,6,63)]
   171      14.888891      14.888891      14.888891    6[1-(0),1-(0),6-(8,8),7-(1,6,63)]
   172      15.578772      15.578772      15.578772    6[6-(1,1,7),8-(0),8-(63,63)]
   173       19.88271       19.88271       19.88271    6[6-(1,1,7),8-(63),8-(63,63)]
   174      21.055745      21.055745      21.055745    6[1-(0),1-(0),6-(8,8),7-(1,6,63)]
   175      16.726555      16.726555      16.726555    6[1-(0),1-(0),6-(8,8),7-(1,6,63)]
   176      16.958519      16.958519      16.958519    6[6-(1,1,7),8-(63),8-(63,63)]
   177       14.63168       14.63168       14.63168    6[6-(1,1,7),8-(63),8-(63,63)]
   178       8.169182       8.169182       8.169182    6[1-(0),1-(0),6-(8,8),7-(1,6,63)]
   179       6.087525       6.087525       6.087525    6[1-(0),1-(0),6-(8,8),7-(1,6,63)]
   180        4.99021        4.99021        4.99021    6[6-(1,1,7),8-(0),8-(63)]
   181      10.587354      10.587354      10.587354    6[6-(1,1,7),8-(63),8-(63,63)]
   182        9.40831        9.40831        9.40831    6[1-(0),1-(0),6-(8,8),7-(1,6,63)]
   183        8.87948        8.87948        8.87948    6[1-(0),1-(0),6-(8,8),7-(1,6,63)]
   184      15.578777      15.578777      15.578777    6[6-(1,1,7),8-(0),8-(63,63)]
   185      13.169011      13.169011      13.169011    6[6-(1,1,7),8-(63),8-(63,63)]
   186      11.995975      11.995975      11.995975    6[1-(0),1-(0),6-(8,8),7-(1,6,63)]
   187      10.315748      10.315748      10.315748    6[1-(0),1-(0),6-(8,8),7-(1,6,63)]
   188      10.083786      10.083786      10.083786    6[6-(1,1,7),8-(63),8-(63,63)]
   189      12.410629      12.410629      12.410629    6[6-(1,1,7),8-(63),8-(63,63)]
   190       6.854319       6.854319       6.854319    6[1-(0),1-(0),6-(8,8),7-(1,6,63)]
   191       8.935977       8.935977       8.935977    6[1-(0),1-(0),6-(8,8),7-(1,6,63)]
   192      10.033293      10.033293      10.033293    6[6-(1,1,7),8-(0),8-(63)]
   193      16.454952      16.454952      16.454952    6[6-(1,1,7),8-(63),8-(63,63)]
   194      17.633997      17.633997      17.633997    6[1-(0),1-(0),6-(8,8),7-(1,6,63)]
   195      18.162823      18.162823      18.162823    6[1-(0),1-(0),6-(8,8),7-(1,6,63)]
   196      17.472944      17.472944      17.472944    6[6-(1,1,7),8-(0),8-(63,63)]
   197         13.169         13.169         13.169    6[6-(1,1,7),8-(63),8-(63,63)]
   198      11.995966      11.995966      11.995966    6[1-(0),1-(0),6-(8,8),7-(1,6,63)]
   199       4.306348       4.306348       4.306348    6[1-(0),1-(0),6-(8,8),7-(1,6,63)]
   200      16.093184      16.093184      16.093184    6[6-(1,1,7),8-(63),8-(63,63)]
   201       6.401221       6.401221       6.401221    6[6-(1,1,7),8-(63),8-(63,63)]
   202       6.854328       6.854328       6.854328    6[1-(0),1-(0),6-(8,8),7-(1,6,63)]
   203       8.935983       8.935983       8.935983    6[1-(0),1-(0),6-(8,8),7-(1,6,63)]
   204        10.0333        10.0333        10.0333    6[6-(1,1,7),8-(0),8-(63)]
   205       10.44555       10.44555       10.44555    6[6-(1,1,7),8-(63),8-(63,63)]
   206      11.624594      11.624594      11.624594    6[1-(0),1-(0),6-(8,8),7-(1,6,63)]
   207      12.153422      12.153422      12.153422    6[1-(0),1-(0),6-(8,8),7-(1,6,63)]
   208      17.472931      17.472931      17.472931    6[6-(1,1,7),8-(0),8-(63,63)]
   209      16.173704      16.173704      16.173704    6[6-(1,1,7),8-(63),8-(63,63)]
   210       15.00067       15.00067       15.00067    6[1-(0),1-(0),6-(8,8),7-(1,6,63)]
   211      13.320443      13.320443      13.320443    6[1-(0),1-(0),6-(8,8),7-(1,6,63)]
   212      13.088482      13.088482      13.088482    6[6-(1,1,7),8-(63),8-(63,63)]
   213      15.415321      15.415321      15.415321    6[6-(1,1,7),8-(63),8-(63,63)]
   214       15.86843       15.86843       15.86843    6[1-(0),1-(0),6-(8,8),7-(1,6,63)]
   215      17.950085      17.950085      17.950085    6[1-(0),1-(0),6-(8,8),7-(1,6,63)]
   216      19.047402      19.047402      19.047402    6[6-(1,1,7),8-(0),8-(63)]
   217       7.440849       7.440849       7.440849    6[6-(1,1,7),8-(63),8-(63,63)]
   218       8.619892       8.619892       8.619892    6[1-(0),1-(0),6-(8,8),7-(1,6,63)]
   219       9.148717       9.148717       9.148717    6[1-(0),1-(0),6-(8,8),7-(1,6,63)]
   220       8.458836       8.458836       8.458836    6[6-(1,1,7),8-(0),8-(63,63)]
   221       4.154898       4.154898       4.154898    6[6-(1,1,7),8-(63),8-(63,63)]
   222       2.981863       2.981863       2.981863    6[1-(0),1-(0),6-(8,8),7-(1,6,63)]
   223       7.311053       7.311053       7.311053    6[1-(0),1-(0),6-(8,8),7-(1,6,63)]
   224       7.079089       7.079089       7.079089    6[6-(1,1,7),8-(63),8-(63,63)]
   225       9.405928       9.405928       9.405928    6[6-(1,1,7),8-(63),8-(63,63)]
   226      15.868426      15.868426      15.868426    6[1-(0),1-(0),6-(8,8),7-(1,6,63)]
   227      17.950083      17.950083      17.950083    6[1-(0),1-(0),6-(8,8),7-(1,6,63)]
   228      19.047398      19.047398      19.047398    6[6-(1,1,7),8-(0),8-(63)]
   229      13.450254      13.450254      13.450254    6[6-(1,1,7),8-(63),8-(63,63)]
   230      14.629298      14.629298      14.629298    6[1-(0),1-(0),6-(8,8),7-(1,6,63)]
   231      15.158128      15.158128      15.158128    6[1-(0),1-(0),6-(8,8),7-(1,6,63)]
   232       8.458831       8.458831       8.458831    6[6-(1,1,7),8-(0),8-(63,63)]
   233      12.628151      12.628151      12.628151    7[1-(0),6-(1,1,6),6-(1,1,6),63-(8,8,8,8,8,8,8,8)]
   234      16.137653      16.137653      16.137653    7[1-(0),6-(1,1,6),6-(1,1,6),63-(7,8,8,8,8,8,8,8)]
   235       6.494953       6.494953       6.494953    7[1-(0),6-(1,1,6),6-(1,1,6),63-(7,8,8,8,8,8,8,8)]
   236      18.637548      18.637548      18.637548    7[1-(0),6-(1,1,6),6-(1,1,6),63-(8,8,8,8,8,8,8,8)]
   237      16.137645      16.137645      16.137645    7[1-(0),6-(1,1,6),6-(1,1,6),63-(7,8,8,8,8,8,8,8)]
   238      12.504358      12.504358      12.504358    7[1-(0),6-(1,1,6),6-(1,1,6),63-(7,8,8,8,8,8,8,8)]
   239       9.623454       9.623454       9.623454    7[1-(0),6-(1,1,6),6-(1,1,6),63-(8,8,8,8,8,8,8,8)]
   240       7.123544       7.123544       7.123544    7[1-(0),6-(1,1,6),6-(1,1,6),63-(7,8,8,8,8,8,8,8)]
   241       15.50906       15.50906       15.50906    7[1-(0),6-(1,1,6),6-(1,1,6),63-(7,8,8,8,8,8,8,8)]
   242      15.632844      15.632844      15.632844    7[1-(0),6-(1,1,6),6-(1,1,6),63-(8,8,8,8,8,8,8,8)]
   243       7.123545       7.123545       7.123545    7[1-(0),6-(1,1,6),6-(1,1,6),63-(7,8,8,8,8,8,8,8)]
   244       9.499651       9.499651       9.499651    7[1-(0),6-(1,1,6),6-(1,1,6),63-(7,8,8,8,8,8,8,8)]
   245      11.409457      11.409457      11.409457    7[1-(0),6-(1,1,6),6-(1,1,6),63-(8,8,8,8,8,8,8,8)]
   246       7.899955       7.899955       7.899955    7[1-(0),6-(1,1,6),6-(1,1,6),63-(7,8,8,8,8,8,8,8)]
   247      17.542655      17.542655      17.542655    7[1-(0),6-(1,1,6),6-(1,1,6),63-(7,8,8,8,8,8,8,8)]
   248        5.40006        5.40006        5.40006    7[1-(0),6-(1,1,6),6-(1,1,6),63-(8,8,8,8,8,8,8,8)]
   249       7.899963       7.899963       7.899963    7[1-(0),6-(1,1,6),6-(1,1,6),63-(7,8,8,8,8,8,8,8)]
   250       11.53325       11.53325       11.53325    7[1-(0),6-(1,1,6),6-(1,1,6),63-(7,8,8,8,8,8,8,8)]
   251      14.414154      14.414154      14.414154    7[1-(0),6-(1,1,6),6-(1,1,6),63-(8,8,8,8,8,8,8,8)]
   252      16.914064      16.914064      16.914064    7[1-(0),6-(1,1,6),6-(1,1,6),63-(7,8,8,8,8,8,8,8)]
   253       8.528548       8.528548       8.528548    7[1-(0),6-(1,1,6),6-(1,1,6),63-(7,8,8,8,8,8,8,8)]
   254       8.404764       8.404764       8.404764    7[1-(0),6-(1,1,6),6-(1,1,6),63-(8,8,8,8,8,8,8,8)]
   255      16.914063      16.914063      16.914063    7[1-(0),6-(1,1,6),6-(1,1,6),63-(7,8,8,8,8,8,8,8)]
   256      14.537957      14.537957      14.537957    7[1-(0),6-(1,1,6),6-(1,1,6),63-(7,8,8,8,8,8,8,8)]
   257      10.411882      10.411882      10.411882    8[6-(6,8),63-(7,7,8,8,8,8,8,8),63-(7,8,8,8,8,8,8,8)]
   258      10.426306      10.426306      10.426306    8[6-(6,8),63-(7,7,8,8,8,8,8,8)]
   259      13.035586      13.035586      13.035586    8[6-(6,8),63-(7,8,8,8,8,8,8,8),63-(7,8,8,8,8,8,8,8)]
   260      14.959795      14.959795      14.959795    8[6-(6,8),63-(7,8,8,8,8,8,8,8)]
   261      10.856575      10.856575      10.856575    8[6-(6,8),63-(7,7,8,8,8,8,8,8),63-(7,8,8,8,8,8,8,8)]
   262      12.709873      12.709873      12.709873    8[6-(6,8),63-(7,8,8,8,8,8,8,8)]
   263      14.060805      14.060805      14.060805    8[6-(6,8),63-(7,7,8,8,8,8,8,8)]
   264       13.06204       13.06204       13.06204    8[6-(6,8)]
   265       8.654733       8.654733       8.654733    8[6-(6,8),63-(7,7,8,8,8,8,8,8),63-(7,8,8,8,8,8,8,8)]
   266       7.496122       7.496122       7.496122    8[6-(6,8),63-(7,8,8,8,8,8,8,8)]
   267       7.829041       7.829041       7.829041    8[6-(6,8),63-(7,7,8,8,8,8,8,8),63-(7,7,8,8,8,8,8,8)]
   268       5.906034       5.906034       5.906034    8[6-(6,8)]
   269      16.421283      16.421283      16.421283    8[6-(6,8),63-(7,7,8,8,8,8,8,8),63-(7,8,8,8,8,8,8,8)]
   270      10.426316      10.426316      10.426316    8[6-(6,8),63-(7,7,8,8,8,8,8,8)]
   271       7.026187       7.026187       7.026187    8[6-(6,8),63-(7,8,8,8,8,8,8,8),63-(7,8,8,8,8,8,8,8)]
   272       8.950398       8.950398       8.950398    8[6-(6,8),63-(7,8,8,8,8,8,8,8)]
   273      16.865981      16.865981      16.865981    8[6-(6,8),63-(7,7,8,8,8,8,8,8),63-(7,8,8,8,8,8,8,8)]
   274      18.719281      18.719281      18.719281    8[6-(6,8),63-(7,8,8,8,8,8,8,8)]
   275      14.060795      14.060795      14.060795    8[6-(6,8),63-(7,7,8,8,8,8,8,8)]
   276      13.062035      13.062035      13.062035    8[6-(6,8)]
   277      14.664135      14.664135      14.664135    8[6-(6,8),63-(7,7,8,8,8,8,8,8),63-(7,8,8,8,8,8,8,8)]
   278      13.505521      13.505521      13.505521    8[6-(6,8),63-(7,8,8,8,8,8,8,8)]
   279       7.829055       7.829055       7.829055    8[6-(6,8),63-(7,7,8,8,8,8,8,8),63-(7,7,8,8,8,8,8,8)]
   280       5.906047       5.906047       5.906047    8[6-(6,8)]
   281       7.407188       7.407188       7.407188    8[6-(6,8),63-(7,7,8,8,8,8,8,8),63-(7,8,8,8,8,8,8,8)]
   282       7.421614       7.421614       7.421614    8[6-(6,8),63-(7,7,8,8,8,8,8,8)]
   283      10.030889      10.030889      10.030889    8[6-(6,8),63-(7,8,8,8,8,8,8,8),63-(7,8,8,8,8,8,8,8)]
   284      11.955099      11.955099      11.955099    8[6-(6,8),63-(7,8,8,8,8,8,8,8)]
   285       7.851882       7.851882       7.851882    8[6-(6,8),63-(7,7,8,8,8,8,8,8),63-(7,8,8,8,8,8,8,8)]
   286        9.70518        9.70518        9.70518    8[6-(6,8),63-(7,8,8,8,8,8,8,8)]
   287       5.046694       5.046694       5.046694    8[6-(6,8),63-(7,7,8,8,8,8,8,8)]
   288       4.047932       4.047932       4.047932    8[6-(6,8)]
   289      17.668837      17.668837      17.668837    8[6-(6,8),63-(7,7,8,8,8,8,8,8),63-(7,8,8,8,8,8,8,8)]
   290      16.510223      16.510223      16.510223    8[6-(6,8),63-(7,8,8,8,8,8,8,8)]
   291       16.84315       16.84315       16.84315    8[6-(6,8),63-(7,7,8,8,8,8,8,8),63-(7,7,8,8,8,8,8,8)]
   292      14.920143      14.920143      14.920143    8[6-(6,8)]
   293      13.416577      13.416577      13.416577    8[6-(6,8),63-(7,7,8,8,8,8,8,8),63-(7,8,8,8,8,8,8,8)]
   294      19.440416      19.440416      19.440416    8[6-(6,8),63-(7,7,8,8,8,8,8,8)]
   295      16.040284      16.040284      16.040284    8[6-(6,8),63-(7,8,8,8,8,8,8,8),63-(7,8,8,8,8,8,8,8)]
   296      17.964493      17.964493      17.964493    8[6-(6,8),63-(7,8,8,8,8,8,8,8)]
   297      13.861274      13.861274      13.861274    8[6-(6,8),63-(7,7,8,8,8,8,8,8),63-(7,8,8,8,8,8,8,8)]
   298      15.714574      15.714574      15.714574    8[6-(6,8),63-(7,8,8,8,8,8,8,8)]
   299       5.046698       5.046698       5.046698    8[6-(6,8),63-(7,7,8,8,8,8,8,8)]
   300       4.047936       4.047936       4.047936    8[6-(6,8)]
   301      11.659431      11.659431      11.659431    8[6-(6,8),63-(7,7,8,8,8,8,8,8),63-(7,8,8,8,8,8,8,8)]
   302       10.50082       10.50082       10.50082    8[6-(6,8),63-(7,8,8,8,8,8,8,8)]
   303      16.843155      16.843155      16.843155    8[6-(6,8),63-(7,7,8,8,8,8,8,8),63-(7,7,8,8,8,8,8,8)]
   304      14.920145      14.920145      14.920145    8[6-(6,8)]
   305      13.625726      13.625726      13.625726    8[6-(6,8),63-(7,7,8,8,8,8,8,8),63-(7,8,8,8,8,8,8,8)]
   306      13.611302      13.611302      13.611302    8[6-(6,8),63-(7,7,8,8,8,8,8,8)]
   307      11.002022      11.002022      11.002022    8[6-(6,8),63-(7,8,8,8,8,8,8,8),63-(7,8,8,8,8,8,8,8)]
   308       9.077813       9.077813       9.077813    8[6-(6,8),63-(7,8,8,8,8,8,8,8)]
   309      13.181033      13.181033      13.181033    8[6-(6,8),63-(7,7,8,8,8,8,8,8),63-(7,8,8,8,8,8,8,8)]
   310      11.327735      11.327735      11.327735    8[6-(6,8),63-(7,8,8,8,8,8,8,8)]
   311       9.976803       9.976803       9.976803    8[6-(6,8),63-(7,7,8,8,8,8,8,8)]
   312      10.975568      10.975568      10.975568    8[6-(6,8)]
   313      15.382875      15.382875      15.382875    8[6-(6,8),63-(7,7,8,8,8,8,8,8),63-(7,8,8,8,8,8,8,8)]
   314      16.541486      16.541486      16.541486    8[6-(6,8),63-(7,8,8,8,8,8,8,8)]
   315      16.208567      16.208567      16.208567    8[6-(6,8),63-(7,7,8,8,8,8,8,8),63-(7,7,8,8,8,8,8,8)]
   316      18.131574      18.131574      18.131574    8[6-(6,8)]
   317       7.616325       7.616325       7.616325    8[6-(6,8),63-(7,7,8,8,8,8,8,8),63-(7,8,8,8,8,8,8,8)]
   318      13.611292      13.611292      13.611292    8[6-(6,8),63-(7,7,8,8,8,8,8,8)]
   319      17.011421      17.011421      17.011421    8[6-(6,8),63-(7,8,8,8,8,8,8,8),63-(7,8,8,8,8,8,8,8)]
   320       15.08721       15.08721       15.08721    8[6-(6,8),63-(7,8,8,8,8,8,8,8)]
   321       7.171627       7.171627       7.171627    8[6-(6,8),63-(7,7,8,8,8,8,8,8),63-(7,8,8,8,8,8,8,8)]
   322       5.318327       5.318327       5.318327    8[6-(6,8),63-(7,8,8,8,8,8,8,8)]
   323       9.976813       9.976813       9.976813    8[6-(6,8),63-(7,7,8,8,8,8,8,8)]
   324      10.975573      10.975573      10.975573    8[6-(6,8)]
   325       9.373473       9.373473       9.373473    8[6-(6,8),63-(7,7,8,8,8,8,8,8),63-(7,8,8,8,8,8,8,8)]
   326      10.532087      10.532087      10.532087    8[6-(6,8),63-(7,8,8,8,8,8,8,8)]
   327      16.208553      16.208553      16.208553    8[6-(6,8),63-(7,7,8,8,8,8,8,8),63-(7,7,8,8,8,8,8,8)]
   328      18.131561      18.131561      18.131561    8[6-(6,8)]
   329       16.63042       16.63042       16.63042    8[6-(6,8),63-(7,7,8,8,8,8,8,8),63-(7,8,8,8,8,8,8,8)]
   330      16.615994      16.615994      16.615994    8[6-(6,8),63-(7,7,8,8,8,8,8,8)]
   331      14.006719      14.006719      14.006719    8[6-(6,8),63-(7,8,8,8,8,8,8,8),63-(7,8,8,8,8,8,8,8)]
   332      12.082509      12.082509      12.082509    8[6-(6,8),63-(7,8,8,8,8,8,8,8)]
   333      16.185726      16.185726      16.185726    8[6-(6,8),63-(7,7,8,8,8,8,8,8),63-(7,8,8,8,8,8,8,8)]
   334      14.332428      14.332428      14.332428    8[6-(6,8),63-(7,8,8,8,8,8,8,8)]
   335      18.990914      18.990914      18.990914    8[6-(6,8),63-(7,7,8,8,8,8,8,8)]
   336      19.989676      19.989676      19.989676    8[6-(6,8)]
   337       6.368771       6.368771       6.368771    8[6-(6,8),63-(7,7,8,8,8,8,8,8),63-(7,8,8,8,8,8,8,8)]
   338       7.527385       7.527385       7.527385    8[6-(6,8),63-(7,8,8,8,8,8,8,8)]
   339       7.194458       7.194458       7.194458    8[6-(6,8),63-(7,7,8,8,8,8,8,8),63-(7,7,8,8,8,8,8,8)]
   340       9.117465       9.117465       9.117465    8[6-(6,8)]
   341      10.621031      10.621031      10.621031    8[6-(6,8),63-(7,7,8,8,8,8,8,8),63-(7,8,8,8,8,8,8,8)]
   342       4.597192       4.597192       4.597192    8[6-(6,8),63-(7,7,8,8,8,8,8,8)]
   343       7.997324       7.997324       7.997324    8[6-(6,8),63-(7,8,8,8,8,8,8,8),63-(7,8,8,8,8,8,8,8)]
   344       6.073115       6.073115       6.073115    8[6-(6,8),63-(7,8,8,8,8,8,8,8)]
   345      10.176334      10.176334      10.176334    8[6-(6,8),63-(7,7,8,8,8,8,8,8),63-(7,8,8,8,8,8,8,8)]
   346       8.323034       8.323034       8.323034    8[6-(6,8),63-(7,8,8,8,8,8,8,8)]
   347       18.99091       18.99091       18.99091    8[6-(6,8),63-(7,7,8,8,8,8,8,8)]
   348      19.989672      19.989672      19.989672    8[6-(6,8)]
   349      12.378177      12.378177      12.378177    8[6-(6,8),63-(7,7,8,8,8,8,8,8),63-(7,8,8,8,8,8,8,8)]
   350      13.536788      13.536788      13.536788    8[6-(6,8),63-(7,8,8,8,8,8,8,8)]
   351       7.194453       7.194453       7.194453    8[6-(6,8),63-(7,7,8,8,8,8,8,8),63-(7,7,8,8,8,8,8,8)]
   352       9.117463       9.117463       9.117463    8[6-(6,8)]
