# Supplementary material for: A collection of forcefield precursors for metal–organic frameworks
Source: RSC Adv. 2019 Nov 13;9(63):36492–507. doi: 10.1039/c9ra07327b (PMC9075174; doi:10.1039/c9ra07327b)
Supplement: RA-009-C9RA07327B-s3042 [file RA-009-C9RA07327B-s3042.txt]

ZETQIA_clean

12.073300    0.000000    0.000000
6.036694    18.550167    0.000000
6.036662    0.000014    18.550177

     1      16.984976      16.984976      16.984976    60[7-(1,6,6),8-(6),8-(6),8-(6),8-(6,60),8-(6,60),8-(6,60),8-(6,60),8-(6,60)]
     2      15.023781      15.023781      15.023781    60[7-(1,6,6),7-(1,6,6),8-(6),8-(6),8-(6,60),8-(6,60),8-(6,60),8-(6,60),8-(6,60)]
     3      10.948333      10.948333      10.948333    60[7-(1,6,6),8-(6),8-(6),8-(6),8-(6,60),8-(6,60),8-(6,60),8-(6,60),8-(6,60)]
     4       8.987155       8.987155       8.987155    60[7-(1,6,6),7-(1,6,6),8-(6),8-(6),8-(6,60),8-(6,60),8-(6,60),8-(6,60),8-(6,60)]
     5      13.966659      13.966659      13.966659    60[7-(1,6,6),8-(6),8-(6),8-(6),8-(6,60),8-(6,60),8-(6,60),8-(6,60),8-(6,60)]
     6      12.005411      12.005411      12.005411    60[7-(1,6,6),7-(1,6,6),8-(6),8-(6),8-(6,60),8-(6,60),8-(6,60),8-(6,60),8-(6,60)]
     7       7.930001       7.930001       7.930001    60[7-(1,6,6),8-(6),8-(6),8-(6),8-(6,60),8-(6,60),8-(6,60),8-(6,60),8-(6,60)]
     8      18.042114      18.042114      18.042114    60[7-(1,6,6),7-(1,6,6),8-(6),8-(6),8-(6,60),8-(6,60),8-(6,60),8-(6,60),8-(6,60)]
     9        7.16168        7.16168        7.16168    60[7-(1,6,6),8-(6),8-(6),8-(6),8-(6,60),8-(6,60),8-(6,60),8-(6,60),8-(6,60)]
    10       9.122875       9.122875       9.122875    60[7-(1,6,6),7-(1,6,6),8-(6),8-(6),8-(6,60),8-(6,60),8-(6,60),8-(6,60),8-(6,60)]
    11      13.198323      13.198323      13.198323    60[7-(1,6,6),8-(6),8-(6),8-(6),8-(6,60),8-(6,60),8-(6,60),8-(6,60),8-(6,60)]
    12      15.159501      15.159501      15.159501    60[7-(1,6,6),7-(1,6,6),8-(6),8-(6),8-(6,60),8-(6,60),8-(6,60),8-(6,60),8-(6,60)]
    13      10.179997      10.179997      10.179997    60[7-(1,6,6),8-(6),8-(6),8-(6),8-(6,60),8-(6,60),8-(6,60),8-(6,60),8-(6,60)]
    14      12.141245      12.141245      12.141245    60[7-(1,6,6),7-(1,6,6),8-(6),8-(6),8-(6,60),8-(6,60),8-(6,60),8-(6,60),8-(6,60)]
    15      16.216655      16.216655      16.216655    60[7-(1,6,6),8-(6),8-(6),8-(6),8-(6,60),8-(6,60),8-(6,60),8-(6,60),8-(6,60)]
    16       6.104481       6.104481       6.104481    60[7-(1,6,6),7-(1,6,6),8-(6),8-(6),8-(6,60),8-(6,60),8-(6,60),8-(6,60),8-(6,60)]
    17       5.822967       5.822967       5.822967    1[6-(1,6,7)]
    18       6.775547       6.775547       6.775547    1[6-(1,6,7)]
    19       7.542201       7.542201       7.542201    1[6-(1,6,7)]
    20       8.594995       8.594995       8.594995    1[6-(1,6,7)]
    21      10.867228      10.867228      10.867228    1[6-(1,6,7)]
    22      11.988836      11.988836      11.988836    1[6-(1,6,7)]
    23      20.874781      20.874781      20.874781    1[6-(1,6,7)]
    24      21.613668      21.613668      21.613668    1[6-(1,6,7)]
    25      11.668859      11.668859      11.668859    1[6-(1,6,7)]
    26          12.45          12.45          12.45    1[6-(1,6,7)]
    27      11.001201      11.001201      11.001201    1[6-(1,6,7)]
    28      11.917567      11.917567      11.917567    1[6-(1,6,7)]
    29       7.081007       7.081007       7.081007    1[7-(6,6,60)]
    30      10.607648      10.607648      10.607648    1[7-(6,6,60)]
    31      12.047955      12.047955      12.047955    1[7-(6,6,60)]
    32       5.822966       5.822966       5.822966    1[6-(1,6,7)]
    33       6.775553       6.775553       6.775553    1[6-(1,6,7)]
    34       13.57887       13.57887       13.57887    1[6-(1,6,7)]
    35      14.631659      14.631659      14.631659    1[6-(1,6,7)]
    36       10.86721       10.86721       10.86721    1[6-(1,6,7)]
    37      11.988822      11.988822      11.988822    1[6-(1,6,7)]
    38      20.874775      20.874775      20.874775    1[6-(1,6,7)]
    39       9.540359       9.540359       9.540359    1[6-(1,6,7)]
    40       17.70552       17.70552       17.70552    1[6-(1,6,7)]
    41      18.486664      18.486664      18.486664    1[6-(1,6,7)]
    42      17.037871      17.037871      17.037871    1[6-(1,6,7)]
    43      17.954232      17.954232      17.954232    1[6-(1,6,7)]
    44      13.117664      13.117664      13.117664    1[7-(6,6,60)]
    45      10.607639      10.607639      10.607639    1[7-(6,6,60)]
    46      18.084627      18.084627      18.084627    1[7-(6,6,60)]
    47      14.877961      14.877961      14.877961    1[6-(1,6,7)]
    48      15.830543      15.830543      15.830543    1[6-(1,6,7)]
    49      16.597192      16.597192      16.597192    1[6-(1,6,7)]
    50      17.649986      17.649986      17.649986    1[6-(1,6,7)]
    51      13.885517      13.885517      13.885517    1[6-(1,6,7)]
    52      15.007129      15.007129      15.007129    1[6-(1,6,7)]
    53      11.819779      11.819779      11.819779    1[6-(1,6,7)]
    54      12.558662      12.558662      12.558662    1[6-(1,6,7)]
    55       8.650542       8.650542       8.650542    1[6-(1,6,7)]
    56       9.431681       9.431681       9.431681    1[6-(1,6,7)]
    57       7.982893       7.982893       7.982893    1[6-(1,6,7)]
    58       8.899257       8.899257       8.899257    1[6-(1,6,7)]
    59      16.135995      16.135995      16.135995    1[7-(6,6,60)]
    60      13.625947      13.625947      13.625947    1[7-(6,6,60)]
    61       9.029643       9.029643       9.029643    1[7-(6,6,60)]
    62      14.877978      14.877978      14.877978    1[6-(1,6,7)]
    63      15.830563      15.830563      15.830563    1[6-(1,6,7)]
    64      10.560529      10.560529      10.560529    1[6-(1,6,7)]
    65      11.613319      11.613319      11.613319    1[6-(1,6,7)]
    66      13.885515      13.885515      13.885515    1[6-(1,6,7)]
    67       2.933823       2.933823       2.933823    1[6-(1,6,7)]
    68      11.819771      11.819771      11.819771    1[6-(1,6,7)]
    69       12.55866       12.55866       12.55866    1[6-(1,6,7)]
    70      14.687187      14.687187      14.687187    1[6-(1,6,7)]
    71      15.468333      15.468333      15.468333    1[6-(1,6,7)]
    72      14.019529      14.019529      14.019529    1[6-(1,6,7)]
    73      14.935892      14.935892      14.935892    1[6-(1,6,7)]
    74      10.099326      10.099326      10.099326    1[7-(6,6,60)]
    75       1.552634       1.552634       1.552634    1[7-(6,6,60)]
    76      15.066289      15.066289      15.066289    1[7-(6,6,60)]
    77      18.323689      18.323689      18.323689    1[6-(1,6,7)]
    78      17.371109      17.371109      17.371109    1[6-(1,6,7)]
    79      16.604455      16.604455      16.604455    1[6-(1,6,7)]
    80      15.551661      15.551661      15.551661    1[6-(1,6,7)]
    81      13.279428      13.279428      13.279428    1[6-(1,6,7)]
    82       12.15782       12.15782       12.15782    1[6-(1,6,7)]
    83       3.271875       3.271875       3.271875    1[6-(1,6,7)]
    84       2.532988       2.532988       2.532988    1[6-(1,6,7)]
    85      12.477797      12.477797      12.477797    1[6-(1,6,7)]
    86      11.696656      11.696656      11.696656    1[6-(1,6,7)]
    87      13.145455      13.145455      13.145455    1[6-(1,6,7)]
    88      12.229089      12.229089      12.229089    1[6-(1,6,7)]
    89      17.065649      17.065649      17.065649    1[7-(6,6,60)]
    90      13.539008      13.539008      13.539008    1[7-(6,6,60)]
    91      12.098701      12.098701      12.098701    1[7-(6,6,60)]
    92       18.32369       18.32369       18.32369    1[6-(1,6,7)]
    93      17.371103      17.371103      17.371103    1[6-(1,6,7)]
    94      10.567786      10.567786      10.567786    1[6-(1,6,7)]
    95       9.514997       9.514997       9.514997    1[6-(1,6,7)]
    96      13.279446      13.279446      13.279446    1[6-(1,6,7)]
    97      12.157834      12.157834      12.157834    1[6-(1,6,7)]
    98       3.271881       3.271881       3.271881    1[6-(1,6,7)]
    99      14.606297      14.606297      14.606297    1[6-(1,6,7)]
   100       6.441136       6.441136       6.441136    1[6-(1,6,7)]
   101       5.659992       5.659992       5.659992    1[6-(1,6,7)]
   102       7.108785       7.108785       7.108785    1[6-(1,6,7)]
   103       6.192424       6.192424       6.192424    1[6-(1,6,7)]
   104      11.028992      11.028992      11.028992    1[7-(6,6,60)]
   105      13.539017      13.539017      13.539017    1[7-(6,6,60)]
   106       6.062029       6.062029       6.062029    1[7-(6,6,60)]
   107       9.268695       9.268695       9.268695    1[6-(1,6,7)]
   108       8.316113       8.316113       8.316113    1[6-(1,6,7)]
   109       7.549464       7.549464       7.549464    1[6-(1,6,7)]
   110        6.49667        6.49667        6.49667    1[6-(1,6,7)]
   111      10.261139      10.261139      10.261139    1[6-(1,6,7)]
   112       9.139527       9.139527       9.139527    1[6-(1,6,7)]
   113      12.326877      12.326877      12.326877    1[6-(1,6,7)]
   114      11.587994      11.587994      11.587994    1[6-(1,6,7)]
   115      15.496114      15.496114      15.496114    1[6-(1,6,7)]
   116      14.714975      14.714975      14.714975    1[6-(1,6,7)]
   117      16.163763      16.163763      16.163763    1[6-(1,6,7)]
   118      15.247399      15.247399      15.247399    1[6-(1,6,7)]
   119       8.010661       8.010661       8.010661    1[7-(6,6,60)]
   120      10.520709      10.520709      10.520709    1[7-(6,6,60)]
   121      15.117013      15.117013      15.117013    1[7-(6,6,60)]
   122       9.268678       9.268678       9.268678    1[6-(1,6,7)]
   123       8.316093       8.316093       8.316093    1[6-(1,6,7)]
   124      13.586127      13.586127      13.586127    1[6-(1,6,7)]
   125      12.533337      12.533337      12.533337    1[6-(1,6,7)]
   126      10.261141      10.261141      10.261141    1[6-(1,6,7)]
   127      21.212833      21.212833      21.212833    1[6-(1,6,7)]
   128      12.326885      12.326885      12.326885    1[6-(1,6,7)]
   129      11.587996      11.587996      11.587996    1[6-(1,6,7)]
   130       9.459469       9.459469       9.459469    1[6-(1,6,7)]
   131       8.678323       8.678323       8.678323    1[6-(1,6,7)]
   132      10.127127      10.127127      10.127127    1[6-(1,6,7)]
   133       9.210764       9.210764       9.210764    1[6-(1,6,7)]
   134       14.04733       14.04733       14.04733    1[7-(6,6,60)]
   135      10.520722      10.520722      10.520722    1[7-(6,6,60)]
   136       9.080367       9.080367       9.080367    1[7-(6,6,60)]
   137       4.923503       4.923503       4.923503    6[6-(1,1,7),8-(60),8-(60,60)]
   138       6.107895       6.107895       6.107895    6[1-(0),1-(0),6-(8,8),7-(1,6,60)]
   139       7.782462       7.782462       7.782462    6[1-(0),1-(0),6-(8,8),7-(1,6,60)]
   140       8.040832       8.040832       8.040832    6[6-(1,1,7),8-(60),8-(60,60)]
   141       5.666009       5.666009       5.666009    6[6-(1,1,7),8-(60),8-(60,60)]
   142       11.22339       11.22339       11.22339    6[1-(0),1-(0),6-(8,8),7-(1,6,60)]
   143      21.228531      21.228531      21.228531    6[1-(0),1-(0),6-(8,8),7-(1,6,60)]
   144      20.110545      20.110545      20.110545    6[6-(1,1,7),8-(0),8-(60)]
   145      13.670613      13.670613      13.670613    6[6-(1,1,7),8-(60),8-(60,60)]
   146      12.480184      12.480184      12.480184    6[1-(0),1-(0),6-(8,8),7-(1,6,60)]
   147      11.923602      11.923602      11.923602    6[1-(0),1-(0),6-(8,8),7-(1,6,60)]
   148      12.620229      12.620229      12.620229    6[6-(1,1,7),8-(0),8-(60,60)]
   149       4.923509       4.923509       4.923509    6[6-(1,1,7),8-(60),8-(60,60)]
   150       6.107898       6.107898       6.107898    6[1-(0),1-(0),6-(8,8),7-(1,6,60)]
   151      13.819126      13.819126      13.819126    6[1-(0),1-(0),6-(8,8),7-(1,6,60)]
   152      14.077494      14.077494      14.077494    6[6-(1,1,7),8-(60),8-(60,60)]
   153       11.70268       11.70268       11.70268    6[6-(1,1,7),8-(60),8-(60,60)]
   154      11.223373      11.223373      11.223373    6[1-(0),1-(0),6-(8,8),7-(1,6,60)]
   155        9.15522        9.15522        9.15522    6[1-(0),1-(0),6-(8,8),7-(1,6,60)]
   156        8.03723        8.03723        8.03723    6[6-(1,1,7),8-(0),8-(60)]
   157       7.633972       7.633972       7.633972    6[6-(1,1,7),8-(60),8-(60,60)]
   158      18.516847      18.516847      18.516847    6[1-(0),1-(0),6-(8,8),7-(1,6,60)]
   159      17.960271      17.960271      17.960271    6[1-(0),1-(0),6-(8,8),7-(1,6,60)]
   160       12.62024       12.62024       12.62024    6[6-(1,1,7),8-(0),8-(60,60)]
   161      13.978497      13.978497      13.978497    6[6-(1,1,7),8-(60),8-(60,60)]
   162      15.162889      15.162889      15.162889    6[1-(0),1-(0),6-(8,8),7-(1,6,60)]
   163      16.837451      16.837451      16.837451    6[1-(0),1-(0),6-(8,8),7-(1,6,60)]
   164      17.095816      17.095816      17.095816    6[6-(1,1,7),8-(60),8-(60,60)]
   165      14.720994      14.720994      14.720994    6[6-(1,1,7),8-(60),8-(60,60)]
   166      14.241682      14.241682      14.241682    6[1-(0),1-(0),6-(8,8),7-(1,6,60)]
   167      12.173525      12.173525      12.173525    6[1-(0),1-(0),6-(8,8),7-(1,6,60)]
   168      11.055537      11.055537      11.055537    6[6-(1,1,7),8-(0),8-(60)]
   169      10.652295      10.652295      10.652295    6[6-(1,1,7),8-(60),8-(60,60)]
   170       9.461867       9.461867       9.461867    6[1-(0),1-(0),6-(8,8),7-(1,6,60)]
   171       8.905293       8.905293       8.905293    6[1-(0),1-(0),6-(8,8),7-(1,6,60)]
   172       9.601925       9.601925       9.601925    6[6-(1,1,7),8-(0),8-(60,60)]
   173       13.97852       13.97852       13.97852    6[6-(1,1,7),8-(60),8-(60,60)]
   174       15.16291       15.16291       15.16291    6[1-(0),1-(0),6-(8,8),7-(1,6,60)]
   175      10.800787      10.800787      10.800787    6[1-(0),1-(0),6-(8,8),7-(1,6,60)]
   176      11.059159      11.059159      11.059159    6[6-(1,1,7),8-(60),8-(60,60)]
   177       8.684346       8.684346       8.684346    6[6-(1,1,7),8-(60),8-(60,60)]
   178       2.168375       2.168375       2.168375    6[1-(0),1-(0),6-(8,8),7-(1,6,60)]
   179      12.173519      12.173519      12.173519    6[1-(0),1-(0),6-(8,8),7-(1,6,60)]
   180      11.055532      11.055532      11.055532    6[6-(1,1,7),8-(0),8-(60)]
   181       16.68894       16.68894       16.68894    6[6-(1,1,7),8-(60),8-(60,60)]
   182      15.498513      15.498513      15.498513    6[1-(0),1-(0),6-(8,8),7-(1,6,60)]
   183      14.941929      14.941929      14.941929    6[1-(0),1-(0),6-(8,8),7-(1,6,60)]
   184       21.67525       21.67525       21.67525    6[6-(1,1,7),8-(0),8-(60,60)]
   185      19.223153      19.223153      19.223153    6[6-(1,1,7),8-(60),8-(60,60)]
   186      18.038761      18.038761      18.038761    6[1-(0),1-(0),6-(8,8),7-(1,6,60)]
   187      16.364194      16.364194      16.364194    6[1-(0),1-(0),6-(8,8),7-(1,6,60)]
   188      16.105824      16.105824      16.105824    6[6-(1,1,7),8-(60),8-(60,60)]
   189      18.480647      18.480647      18.480647    6[6-(1,1,7),8-(60),8-(60,60)]
   190      12.923266      12.923266      12.923266    6[1-(0),1-(0),6-(8,8),7-(1,6,60)]
   191       2.918125       2.918125       2.918125    6[1-(0),1-(0),6-(8,8),7-(1,6,60)]
   192       4.036111       4.036111       4.036111    6[6-(1,1,7),8-(0),8-(60)]
   193      10.476043      10.476043      10.476043    6[6-(1,1,7),8-(60),8-(60,60)]
   194      11.666472      11.666472      11.666472    6[1-(0),1-(0),6-(8,8),7-(1,6,60)]
   195      12.223054      12.223054      12.223054    6[1-(0),1-(0),6-(8,8),7-(1,6,60)]
   196      11.526427      11.526427      11.526427    6[6-(1,1,7),8-(0),8-(60,60)]
   197      19.223147      19.223147      19.223147    6[6-(1,1,7),8-(60),8-(60,60)]
   198      18.038758      18.038758      18.038758    6[1-(0),1-(0),6-(8,8),7-(1,6,60)]
   199       10.32753       10.32753       10.32753    6[1-(0),1-(0),6-(8,8),7-(1,6,60)]
   200      10.069162      10.069162      10.069162    6[6-(1,1,7),8-(60),8-(60,60)]
   201      12.443976      12.443976      12.443976    6[6-(1,1,7),8-(60),8-(60,60)]
   202      12.923283      12.923283      12.923283    6[1-(0),1-(0),6-(8,8),7-(1,6,60)]
   203      14.991436      14.991436      14.991436    6[1-(0),1-(0),6-(8,8),7-(1,6,60)]
   204       4.036126       4.036126       4.036126    6[6-(1,1,7),8-(0),8-(60)]
   205      16.512684      16.512684      16.512684    6[6-(1,1,7),8-(60),8-(60,60)]
   206       5.629809       5.629809       5.629809    6[1-(0),1-(0),6-(8,8),7-(1,6,60)]
   207       6.186385       6.186385       6.186385    6[1-(0),1-(0),6-(8,8),7-(1,6,60)]
   208      11.526416      11.526416      11.526416    6[6-(1,1,7),8-(0),8-(60,60)]
   209      10.168159      10.168159      10.168159    6[6-(1,1,7),8-(60),8-(60,60)]
   210       8.983767       8.983767       8.983767    6[1-(0),1-(0),6-(8,8),7-(1,6,60)]
   211       7.309205       7.309205       7.309205    6[1-(0),1-(0),6-(8,8),7-(1,6,60)]
   212        7.05084        7.05084        7.05084    6[6-(1,1,7),8-(60),8-(60,60)]
   213       9.425662       9.425662       9.425662    6[6-(1,1,7),8-(60),8-(60,60)]
   214       9.904974       9.904974       9.904974    6[1-(0),1-(0),6-(8,8),7-(1,6,60)]
   215      11.973131      11.973131      11.973131    6[1-(0),1-(0),6-(8,8),7-(1,6,60)]
   216      13.091119      13.091119      13.091119    6[6-(1,1,7),8-(0),8-(60)]
   217      13.494361      13.494361      13.494361    6[6-(1,1,7),8-(60),8-(60,60)]
   218      14.684789      14.684789      14.684789    6[1-(0),1-(0),6-(8,8),7-(1,6,60)]
   219      15.241363      15.241363      15.241363    6[1-(0),1-(0),6-(8,8),7-(1,6,60)]
   220      14.544731      14.544731      14.544731    6[6-(1,1,7),8-(0),8-(60,60)]
   221      10.168136      10.168136      10.168136    6[6-(1,1,7),8-(60),8-(60,60)]
   222       8.983746       8.983746       8.983746    6[1-(0),1-(0),6-(8,8),7-(1,6,60)]
   223      13.345869      13.345869      13.345869    6[1-(0),1-(0),6-(8,8),7-(1,6,60)]
   224      13.087497      13.087497      13.087497    6[6-(1,1,7),8-(60),8-(60,60)]
   225       15.46231       15.46231       15.46231    6[6-(1,1,7),8-(60),8-(60,60)]
   226      21.978281      21.978281      21.978281    6[1-(0),1-(0),6-(8,8),7-(1,6,60)]
   227      11.973137      11.973137      11.973137    6[1-(0),1-(0),6-(8,8),7-(1,6,60)]
   228      13.091124      13.091124      13.091124    6[6-(1,1,7),8-(0),8-(60)]
   229       7.457716       7.457716       7.457716    6[6-(1,1,7),8-(60),8-(60,60)]
   230       8.648143       8.648143       8.648143    6[1-(0),1-(0),6-(8,8),7-(1,6,60)]
   231       9.204727       9.204727       9.204727    6[1-(0),1-(0),6-(8,8),7-(1,6,60)]
   232       2.471406       2.471406       2.471406    6[6-(1,1,7),8-(0),8-(60,60)]
   233       6.710355       6.710355       6.710355    7[1-(0),6-(1,1,6),6-(1,1,6),60-(8,8,8,8,8,8,8,8)]
   234      10.197158      10.197158      10.197158    7[1-(0),6-(1,1,6),6-(1,1,6),60-(7,8,8,8,8,8,8,8)]
   235      12.536925      12.536925      12.536925    7[1-(0),6-(1,1,6),6-(1,1,6),60-(7,8,8,8,8,8,8,8)]
   236      12.747015      12.747015      12.747015    7[1-(0),6-(1,1,6),6-(1,1,6),60-(8,8,8,8,8,8,8,8)]
   237      10.197145      10.197145      10.197145    7[1-(0),6-(1,1,6),6-(1,1,6),60-(7,8,8,8,8,8,8,8)]
   238      18.573594      18.573594      18.573594    7[1-(0),6-(1,1,6),6-(1,1,6),60-(7,8,8,8,8,8,8,8)]
   239      15.765344      15.765344      15.765344    7[1-(0),6-(1,1,6),6-(1,1,6),60-(8,8,8,8,8,8,8,8)]
   240      13.215453      13.215453      13.215453    7[1-(0),6-(1,1,6),6-(1,1,6),60-(7,8,8,8,8,8,8,8)]
   241       9.518613       9.518613       9.518613    7[1-(0),6-(1,1,6),6-(1,1,6),60-(7,8,8,8,8,8,8,8)]
   242       9.728676       9.728676       9.728676    7[1-(0),6-(1,1,6),6-(1,1,6),60-(8,8,8,8,8,8,8,8)]
   243      13.215443      13.215443      13.215443    7[1-(0),6-(1,1,6),6-(1,1,6),60-(7,8,8,8,8,8,8,8)]
   244      15.555256      15.555256      15.555256    7[1-(0),6-(1,1,6),6-(1,1,6),60-(7,8,8,8,8,8,8,8)]
   245      17.436301      17.436301      17.436301    7[1-(0),6-(1,1,6),6-(1,1,6),60-(8,8,8,8,8,8,8,8)]
   246      13.949498      13.949498      13.949498    7[1-(0),6-(1,1,6),6-(1,1,6),60-(7,8,8,8,8,8,8,8)]
   247      11.609731      11.609731      11.609731    7[1-(0),6-(1,1,6),6-(1,1,6),60-(7,8,8,8,8,8,8,8)]
   248      11.399641      11.399641      11.399641    7[1-(0),6-(1,1,6),6-(1,1,6),60-(8,8,8,8,8,8,8,8)]
   249      13.949511      13.949511      13.949511    7[1-(0),6-(1,1,6),6-(1,1,6),60-(7,8,8,8,8,8,8,8)]
   250       5.573062       5.573062       5.573062    7[1-(0),6-(1,1,6),6-(1,1,6),60-(7,8,8,8,8,8,8,8)]
   251       8.381312       8.381312       8.381312    7[1-(0),6-(1,1,6),6-(1,1,6),60-(8,8,8,8,8,8,8,8)]
   252      10.931203      10.931203      10.931203    7[1-(0),6-(1,1,6),6-(1,1,6),60-(7,8,8,8,8,8,8,8)]
   253      14.628043      14.628043      14.628043    7[1-(0),6-(1,1,6),6-(1,1,6),60-(7,8,8,8,8,8,8,8)]
   254       14.41798       14.41798       14.41798    7[1-(0),6-(1,1,6),6-(1,1,6),60-(8,8,8,8,8,8,8,8)]
   255      10.931213      10.931213      10.931213    7[1-(0),6-(1,1,6),6-(1,1,6),60-(7,8,8,8,8,8,8,8)]
   256         8.5914         8.5914         8.5914    7[1-(0),6-(1,1,6),6-(1,1,6),60-(7,8,8,8,8,8,8,8)]
   257        4.46834        4.46834        4.46834    8[6-(6,8),60-(7,7,8,8,8,8,8,8),60-(7,8,8,8,8,8,8,8)]
   258       4.452642       4.452642       4.452642    8[6-(6,8),60-(7,7,8,8,8,8,8,8)]
   259       7.148617       7.148617       7.148617    8[6-(6,8),60-(7,8,8,8,8,8,8,8),60-(7,8,8,8,8,8,8,8)]
   260       9.035671       9.035671       9.035671    8[6-(6,8),60-(7,8,8,8,8,8,8,8)]
   261       4.902978       4.902978       4.902978    8[6-(6,8),60-(7,7,8,8,8,8,8,8),60-(7,8,8,8,8,8,8,8)]
   262       6.762266       6.762266       6.762266    8[6-(6,8),60-(7,8,8,8,8,8,8,8)]
   263      20.156427      20.156427      20.156427    8[6-(6,8),60-(7,7,8,8,8,8,8,8)]
   264      19.128985      19.128985      19.128985    8[6-(6,8)]
   265      14.735477      14.735477      14.735477    8[6-(6,8),60-(7,7,8,8,8,8,8,8),60-(7,8,8,8,8,8,8,8)]
   266      13.599384      13.599384      13.599384    8[6-(6,8),60-(7,8,8,8,8,8,8,8)]
   267      13.886718      13.886718      13.886718    8[6-(6,8),60-(7,7,8,8,8,8,8,8),60-(7,7,8,8,8,8,8,8)]
   268       11.98155       11.98155       11.98155    8[6-(6,8)]
   269      10.505007      10.505007      10.505007    8[6-(6,8),60-(7,7,8,8,8,8,8,8),60-(7,8,8,8,8,8,8,8)]
   270       4.452652       4.452652       4.452652    8[6-(6,8),60-(7,7,8,8,8,8,8,8)]
   271      13.185275      13.185275      13.185275    8[6-(6,8),60-(7,8,8,8,8,8,8,8),60-(7,8,8,8,8,8,8,8)]
   272      15.072334      15.072334      15.072334    8[6-(6,8),60-(7,8,8,8,8,8,8,8)]
   273      10.939646      10.939646      10.939646    8[6-(6,8),60-(7,7,8,8,8,8,8,8),60-(7,8,8,8,8,8,8,8)]
   274      12.798935      12.798935      12.798935    8[6-(6,8),60-(7,8,8,8,8,8,8,8)]
   275       8.083106       8.083106       8.083106    8[6-(6,8),60-(7,7,8,8,8,8,8,8)]
   276      19.128972      19.128972      19.128972    8[6-(6,8)]
   277       8.698838       8.698838       8.698838    8[6-(6,8),60-(7,7,8,8,8,8,8,8),60-(7,8,8,8,8,8,8,8)]
   278       7.562736       7.562736       7.562736    8[6-(6,8),60-(7,8,8,8,8,8,8,8)]
   279       13.88673       13.88673       13.88673    8[6-(6,8),60-(7,7,8,8,8,8,8,8),60-(7,7,8,8,8,8,8,8)]
   280      11.981564      11.981564      11.981564    8[6-(6,8)]
   281      13.523331      13.523331      13.523331    8[6-(6,8),60-(7,7,8,8,8,8,8,8),60-(7,8,8,8,8,8,8,8)]
   282       13.50764       13.50764       13.50764    8[6-(6,8),60-(7,7,8,8,8,8,8,8)]
   283      16.203598      16.203598      16.203598    8[6-(6,8),60-(7,8,8,8,8,8,8,8),60-(7,8,8,8,8,8,8,8)]
   284       6.017355       6.017355       6.017355    8[6-(6,8),60-(7,8,8,8,8,8,8,8)]
   285      13.957963      13.957963      13.957963    8[6-(6,8),60-(7,7,8,8,8,8,8,8),60-(7,8,8,8,8,8,8,8)]
   286      15.817248      15.817248      15.817248    8[6-(6,8),60-(7,8,8,8,8,8,8,8)]
   287      11.101417      11.101417      11.101417    8[6-(6,8),60-(7,7,8,8,8,8,8,8)]
   288      10.073976      10.073976      10.073976    8[6-(6,8)]
   289      11.717161      11.717161      11.717161    8[6-(6,8),60-(7,7,8,8,8,8,8,8),60-(7,8,8,8,8,8,8,8)]
   290      10.581062      10.581062      10.581062    8[6-(6,8),60-(7,8,8,8,8,8,8,8)]
   291      10.868414      10.868414      10.868414    8[6-(6,8),60-(7,7,8,8,8,8,8,8),60-(7,7,8,8,8,8,8,8)]
   292        8.96325        8.96325        8.96325    8[6-(6,8)]
   293       7.486666       7.486666       7.486666    8[6-(6,8),60-(7,7,8,8,8,8,8,8),60-(7,8,8,8,8,8,8,8)]
   294       13.50766       13.50766       13.50766    8[6-(6,8),60-(7,7,8,8,8,8,8,8)]
   295      10.166944      10.166944      10.166944    8[6-(6,8),60-(7,8,8,8,8,8,8,8),60-(7,8,8,8,8,8,8,8)]
   296      12.054001      12.054001      12.054001    8[6-(6,8),60-(7,8,8,8,8,8,8,8)]
   297       7.921311       7.921311       7.921311    8[6-(6,8),60-(7,7,8,8,8,8,8,8),60-(7,8,8,8,8,8,8,8)]
   298       9.780602       9.780602       9.780602    8[6-(6,8),60-(7,8,8,8,8,8,8,8)]
   299      11.101409      11.101409      11.101409    8[6-(6,8),60-(7,7,8,8,8,8,8,8)]
   300      10.073975      10.073975      10.073975    8[6-(6,8)]
   301      17.753804      17.753804      17.753804    8[6-(6,8),60-(7,7,8,8,8,8,8,8),60-(7,8,8,8,8,8,8,8)]
   302      16.617708      16.617708      16.617708    8[6-(6,8),60-(7,8,8,8,8,8,8,8)]
   303       22.94174       22.94174       22.94174    8[6-(6,8),60-(7,7,8,8,8,8,8,8),60-(7,7,8,8,8,8,8,8)]
   304       21.03657       21.03657       21.03657    8[6-(6,8)]
   305      19.678316      19.678316      19.678316    8[6-(6,8),60-(7,7,8,8,8,8,8,8),60-(7,8,8,8,8,8,8,8)]
   306      19.694014      19.694014      19.694014    8[6-(6,8),60-(7,7,8,8,8,8,8,8)]
   307      16.998039      16.998039      16.998039    8[6-(6,8),60-(7,8,8,8,8,8,8,8),60-(7,8,8,8,8,8,8,8)]
   308      15.110985      15.110985      15.110985    8[6-(6,8),60-(7,8,8,8,8,8,8,8)]
   309      19.243678      19.243678      19.243678    8[6-(6,8),60-(7,7,8,8,8,8,8,8),60-(7,8,8,8,8,8,8,8)]
   310       17.38439       17.38439       17.38439    8[6-(6,8),60-(7,8,8,8,8,8,8,8)]
   311       3.990229       3.990229       3.990229    8[6-(6,8),60-(7,7,8,8,8,8,8,8)]
   312       5.017671       5.017671       5.017671    8[6-(6,8)]
   313       9.411179       9.411179       9.411179    8[6-(6,8),60-(7,7,8,8,8,8,8,8),60-(7,8,8,8,8,8,8,8)]
   314      10.547272      10.547272      10.547272    8[6-(6,8),60-(7,8,8,8,8,8,8,8)]
   315      10.259938      10.259938      10.259938    8[6-(6,8),60-(7,7,8,8,8,8,8,8),60-(7,7,8,8,8,8,8,8)]
   316      12.165106      12.165106      12.165106    8[6-(6,8)]
   317      13.641649      13.641649      13.641649    8[6-(6,8),60-(7,7,8,8,8,8,8,8),60-(7,8,8,8,8,8,8,8)]
   318      19.694004      19.694004      19.694004    8[6-(6,8),60-(7,7,8,8,8,8,8,8)]
   319      10.961381      10.961381      10.961381    8[6-(6,8),60-(7,8,8,8,8,8,8,8),60-(7,8,8,8,8,8,8,8)]
   320       9.074322       9.074322       9.074322    8[6-(6,8),60-(7,8,8,8,8,8,8,8)]
   321       13.20701       13.20701       13.20701    8[6-(6,8),60-(7,7,8,8,8,8,8,8),60-(7,8,8,8,8,8,8,8)]
   322      11.347721      11.347721      11.347721    8[6-(6,8),60-(7,8,8,8,8,8,8,8)]
   323       16.06355       16.06355       16.06355    8[6-(6,8),60-(7,7,8,8,8,8,8,8)]
   324       5.017684       5.017684       5.017684    8[6-(6,8)]
   325      15.447818      15.447818      15.447818    8[6-(6,8),60-(7,7,8,8,8,8,8,8),60-(7,8,8,8,8,8,8,8)]
   326       16.58392       16.58392       16.58392    8[6-(6,8),60-(7,8,8,8,8,8,8,8)]
   327      10.259926      10.259926      10.259926    8[6-(6,8),60-(7,7,8,8,8,8,8,8),60-(7,7,8,8,8,8,8,8)]
   328      12.165092      12.165092      12.165092    8[6-(6,8)]
   329      10.623325      10.623325      10.623325    8[6-(6,8),60-(7,7,8,8,8,8,8,8),60-(7,8,8,8,8,8,8,8)]
   330      10.639016      10.639016      10.639016    8[6-(6,8),60-(7,7,8,8,8,8,8,8)]
   331       7.943058       7.943058       7.943058    8[6-(6,8),60-(7,8,8,8,8,8,8,8),60-(7,8,8,8,8,8,8,8)]
   332      18.129301      18.129301      18.129301    8[6-(6,8),60-(7,8,8,8,8,8,8,8)]
   333      10.188693      10.188693      10.188693    8[6-(6,8),60-(7,7,8,8,8,8,8,8),60-(7,8,8,8,8,8,8,8)]
   334       8.329408       8.329408       8.329408    8[6-(6,8),60-(7,8,8,8,8,8,8,8)]
   335      13.045239      13.045239      13.045239    8[6-(6,8),60-(7,7,8,8,8,8,8,8)]
   336       14.07268       14.07268       14.07268    8[6-(6,8)]
   337      12.429495      12.429495      12.429495    8[6-(6,8),60-(7,7,8,8,8,8,8,8),60-(7,8,8,8,8,8,8,8)]
   338      13.565594      13.565594      13.565594    8[6-(6,8),60-(7,8,8,8,8,8,8,8)]
   339      13.278242      13.278242      13.278242    8[6-(6,8),60-(7,7,8,8,8,8,8,8),60-(7,7,8,8,8,8,8,8)]
   340      15.183406      15.183406      15.183406    8[6-(6,8)]
   341       16.65999       16.65999       16.65999    8[6-(6,8),60-(7,7,8,8,8,8,8,8),60-(7,8,8,8,8,8,8,8)]
   342      10.638996      10.638996      10.638996    8[6-(6,8),60-(7,7,8,8,8,8,8,8)]
   343      13.979712      13.979712      13.979712    8[6-(6,8),60-(7,8,8,8,8,8,8,8),60-(7,8,8,8,8,8,8,8)]
   344      12.092655      12.092655      12.092655    8[6-(6,8),60-(7,8,8,8,8,8,8,8)]
   345      16.225345      16.225345      16.225345    8[6-(6,8),60-(7,7,8,8,8,8,8,8),60-(7,8,8,8,8,8,8,8)]
   346      14.366054      14.366054      14.366054    8[6-(6,8),60-(7,8,8,8,8,8,8,8)]
   347      13.045247      13.045247      13.045247    8[6-(6,8),60-(7,7,8,8,8,8,8,8)]
   348      14.072681      14.072681      14.072681    8[6-(6,8)]
   349       6.392852       6.392852       6.392852    8[6-(6,8),60-(7,7,8,8,8,8,8,8),60-(7,8,8,8,8,8,8,8)]
   350       7.528948       7.528948       7.528948    8[6-(6,8),60-(7,8,8,8,8,8,8,8)]
   351       1.204916       1.204916       1.204916    8[6-(6,8),60-(7,7,8,8,8,8,8,8),60-(7,7,8,8,8,8,8,8)]
   352       3.110086       3.110086       3.110086    8[6-(6,8)]
