# Supplementary material for: A collection of forcefield precursors for metal–organic frameworks
Source: RSC Adv. 2019 Nov 13;9(63):36492–507. doi: 10.1039/c9ra07327b (PMC9075174; doi:10.1039/c9ra07327b)
Supplement: RA-009-C9RA07327B-s3043 [file RA-009-C9RA07327B-s3043.txt]

ZEXKUK_clean

9.299200    0.000000    0.000000
0.000000    11.519000    0.000000
-0.211319    0.000000    13.260316

     1        2.21914        2.21914        2.21914    27[8-(6),8-(6),8-(6),8-(6)]
     2        6.86874        6.86874        6.86874    27[8-(6),8-(6),8-(6),8-(6)]
     3       7.032822       7.032822       7.032822    1[6-(6,6)]
     4       6.158546       6.158546       6.158546    1[6-(6,6)]
     5       9.041594       9.041594       9.041594    1[6-(6,6)]
     6       0.610161       0.610161       0.610161    1[6-(6,6)]
     7       0.547988       0.547988       0.547988    1[6-(6,7)]
     8       0.551728       0.551728       0.551728    1[6-(6,6)]
     9       1.317706       1.317706       1.317706    1[6-(6,6)]
    10       1.373819       1.373819       1.373819    1[6-(6,7)]
    11       6.704659       6.704659       6.704659    1[6-(6,6)]
    12       7.578935       7.578935       7.578935    1[6-(6,6)]
    13       4.695887       4.695887       4.695887    1[6-(6,6)]
    14        3.82812        3.82812        3.82812    1[6-(6,6)]
    15       3.890293       3.890293       3.890293    1[6-(6,7)]
    16       3.886553       3.886553       3.886553    1[6-(6,6)]
    17       3.120575       3.120575       3.120575    1[6-(6,6)]
    18       3.064462       3.064462       3.064462    1[6-(6,7)]
    19       2.055059       2.055059       2.055059    1[6-(6,6)]
    20       2.929335       2.929335       2.929335    1[6-(6,6)]
    21       0.046287       0.046287       0.046287    1[6-(6,6)]
    22        8.47772        8.47772        8.47772    1[6-(6,6)]
    23       8.539893       8.539893       8.539893    1[6-(6,7)]
    24       8.536153       8.536153       8.536153    1[6-(6,6)]
    25       7.770175       7.770175       7.770175    1[6-(6,6)]
    26       7.714062       7.714062       7.714062    1[6-(6,7)]
    27       2.383222       2.383222       2.383222    1[6-(6,6)]
    28       1.508946       1.508946       1.508946    1[6-(6,6)]
    29       4.391994       4.391994       4.391994    1[6-(6,6)]
    30       5.259761       5.259761       5.259761    1[6-(6,6)]
    31       5.197588       5.197588       5.197588    1[6-(6,7)]
    32       5.201328       5.201328       5.201328    1[6-(6,6)]
    33       5.967306       5.967306       5.967306    1[6-(6,6)]
    34       6.023419       6.023419       6.023419    1[6-(6,7)]
    35       9.069669       9.069669       9.069669    6[6-(6,6),8-(27),8-(27)]
    36       8.553692       8.553692       8.553692    6[6-(1,6),6-(1,6),6-(8,8)]
    37       7.432829       7.432829       7.432829    6[1-(0),6-(1,6),6-(6,6)]
    38       6.906162       6.906162       6.906162    6[1-(0),6-(1,6),6-(6,8)]
    39       7.505917       7.505917       7.505917    6[6-(1,6),6-(1,6),8-(6)]
    40        8.63392        8.63392        8.63392    6[1-(0),6-(1,6),6-(6,8)]
    41       9.151295       9.151295       9.151295    6[1-(0),6-(1,6),6-(6,6)]
    42       1.248396       1.248396       1.248396    6[1-(0),6-(1,6),7-(6)]
    43       1.228764       1.228764       1.228764    6[1-(0),6-(1,7),6-(6,6)]
    44       1.690143       1.690143       1.690143    6[1-(0),6-(1,7),6-(6,6)]
    45       1.720241       1.720241       1.720241    6[1-(0),6-(1,6),7-(6)]
    46       4.667812       4.667812       4.667812    6[6-(6,6),8-(27),8-(27)]
    47       5.183789       5.183789       5.183789    6[6-(1,6),6-(1,6),6-(8,8)]
    48       6.304652       6.304652       6.304652    6[1-(0),6-(1,6),6-(6,6)]
    49       6.831319       6.831319       6.831319    6[1-(0),6-(1,6),6-(6,8)]
    50       6.231564       6.231564       6.231564    6[6-(1,6),6-(1,6),8-(6)]
    51       5.103561       5.103561       5.103561    6[1-(0),6-(1,6),6-(6,8)]
    52       4.586186       4.586186       4.586186    6[1-(0),6-(1,6),6-(6,6)]
    53       3.189885       3.189885       3.189885    6[1-(0),6-(1,6),7-(6)]
    54       3.209517       3.209517       3.209517    6[1-(0),6-(1,7),6-(6,6)]
    55       2.748138       2.748138       2.748138    6[1-(0),6-(1,7),6-(6,6)]
    56        2.71804        2.71804        2.71804    6[1-(0),6-(1,6),7-(6)]
    57       0.018212       0.018212       0.018212    6[6-(6,6),8-(27),8-(27)]
    58       0.534189       0.534189       0.534189    6[6-(1,6),6-(1,6),6-(8,8)]
    59       1.655052       1.655052       1.655052    6[1-(0),6-(1,6),6-(6,6)]
    60       2.181719       2.181719       2.181719    6[1-(0),6-(1,6),6-(6,8)]
    61       1.581964       1.581964       1.581964    6[6-(1,6),6-(1,6),8-(6)]
    62       0.453961       0.453961       0.453961    6[1-(0),6-(1,6),6-(6,8)]
    63      -0.063414      -0.063414      -0.063414    6[1-(0),6-(1,6),6-(6,6)]
    64       7.839485       7.839485       7.839485    6[1-(0),6-(1,6),7-(6)]
    65       7.859117       7.859117       7.859117    6[1-(0),6-(1,7),6-(6,6)]
    66       7.397738       7.397738       7.397738    6[1-(0),6-(1,7),6-(6,6)]
    67        7.36764        7.36764        7.36764    6[1-(0),6-(1,6),7-(6)]
    68       4.420069       4.420069       4.420069    6[6-(6,6),8-(27),8-(27)]
    69       3.904092       3.904092       3.904092    6[6-(1,6),6-(1,6),6-(8,8)]
    70       2.783229       2.783229       2.783229    6[1-(0),6-(1,6),6-(6,6)]
    71       2.256562       2.256562       2.256562    6[1-(0),6-(1,6),6-(6,8)]
    72       2.856317       2.856317       2.856317    6[6-(1,6),6-(1,6),8-(6)]
    73        3.98432        3.98432        3.98432    6[1-(0),6-(1,6),6-(6,8)]
    74       4.501695       4.501695       4.501695    6[1-(0),6-(1,6),6-(6,6)]
    75       5.897996       5.897996       5.897996    6[1-(0),6-(1,6),7-(6)]
    76       5.878364       5.878364       5.878364    6[1-(0),6-(1,7),6-(6,6)]
    77       6.339743       6.339743       6.339743    6[1-(0),6-(1,7),6-(6,6)]
    78       6.369841       6.369841       6.369841    6[1-(0),6-(1,6),7-(6)]
    79        2.21914        2.21914        2.21914    6[6-(1,6),6-(1,6),6-(6,6)]
    80        2.21914        2.21914        2.21914    6[6-(1,6),6-(1,6),6-(6,6)]
    81        6.86874        6.86874        6.86874    6[6-(1,6),6-(1,6),6-(6,6)]
    82        6.86874        6.86874        6.86874    6[6-(1,6),6-(1,6),6-(6,6)]
    83        2.21914        2.21914        2.21914    7[6-(1,6),6-(1,6)]
    84        2.21914        2.21914        2.21914    7[6-(1,6),6-(1,6)]
    85        6.86874        6.86874        6.86874    7[6-(1,6),6-(1,6)]
    86        6.86874        6.86874        6.86874    7[6-(1,6),6-(1,6)]
    87       0.880209       0.880209       0.880209    8[6-(6,8),27-(8,8,8)]
    88       8.390507       8.390507       8.390507    8[6-(6,8),27-(8,8,8)]
    89       3.558072       3.558072       3.558072    8[6-(6,8),27-(8,8,8)]
    90       5.346974       5.346974       5.346974    8[6-(6,8),27-(8,8,8)]
    91       8.207672       8.207672       8.207672    8[6-(6,8),27-(8,8,8)]
    92       0.697374       0.697374       0.697374    8[6-(6,8),27-(8,8,8)]
    93       5.529809       5.529809       5.529809    8[6-(6,8),27-(8,8,8)]
    94       3.740907       3.740907       3.740907    8[6-(6,8),27-(8,8,8)]
    95         6.9744         6.9744         6.9744    8[6-(6,6),6-(6,6)]
    96         2.3248         2.3248         2.3248    8[6-(6,6),6-(6,6)]
