# Supplementary material for: A collection of forcefield precursors for metal–organic frameworks
Source: RSC Adv. 2019 Nov 13;9(63):36492–507. doi: 10.1039/c9ra07327b (PMC9075174; doi:10.1039/c9ra07327b)
Supplement: RA-009-C9RA07327B-s3044 [file RA-009-C9RA07327B-s3044.txt]

ZEZPOL_clean

9.223600    0.000000    0.000000
0.692752    10.342525    0.000000
4.518566    2.913856    11.708411

     1       9.326601       9.326601       9.326601    63[8-(6),8-(6),8-(6),8-(6),8-(7),8-(7)]
     2       0.589751       0.589751       0.589751    63[8-(6),8-(6),8-(6),8-(6),8-(7),8-(7)]
     3       6.899611       6.899611       6.899611    1[6-(6,6)]
     4       4.401888       4.401888       4.401888    1[6-(6,6)]
     5       4.885193       4.885193       4.885193    1[6-(6,7)]
     6      12.278735      12.278735      12.278735    1[6-(6,6)]
     7       4.809615       4.809615       4.809615    1[6-(6,6)]
     8       4.597452       4.597452       4.597452    1[6-(6,7)]
     9       7.535307       7.535307       7.535307    1[6-(6,6)]
    10       10.03303       10.03303       10.03303    1[6-(6,6)]
    11       9.549725       9.549725       9.549725    1[6-(6,7)]
    12       2.156183       2.156183       2.156183    1[6-(6,6)]
    13       9.625303       9.625303       9.625303    1[6-(6,6)]
    14       9.837466       9.837466       9.837466    1[6-(6,7)]
    15       5.330064       5.330064       5.330064    6[6-(6,6),8-(63),8-(63)]
    16       6.746834       6.746834       6.746834    6[6-(1,6),6-(6,7),7-(6)]
    17       6.491208       6.491208       6.491208    6[1-(0),6-(6,6),6-(6,7)]
    18       5.608118       5.608118       5.608118    6[6-(1,6),6-(1,6),6-(8,8)]
    19       5.001198       5.001198       5.001198    6[1-(0),6-(1,7),6-(6,6)]
    20       5.310161       5.310161       5.310161    6[1-(0),6-(1,6),7-(6)]
    21      12.923228      12.923228      12.923228    6[6-(6,6),8-(63),8-(63)]
    22        2.70838        2.70838        2.70838    6[6-(1,6),6-(6,7),7-(6)]
    23      12.034431      12.034431      12.034431    6[1-(0),6-(6,6),6-(6,7)]
    24       3.589194       3.589194       3.589194    6[6-(1,6),6-(1,6),6-(8,8)]
    25       4.268016       4.268016       4.268016    6[1-(0),6-(1,7),6-(6,6)]
    26       4.127196       4.127196       4.127196    6[1-(0),6-(1,6),7-(6)]
    27       9.104854       9.104854       9.104854    6[6-(6,6),8-(63),8-(63)]
    28       7.688084       7.688084       7.688084    6[6-(1,6),6-(6,7),7-(6)]
    29        7.94371        7.94371        7.94371    6[1-(0),6-(6,6),6-(6,7)]
    30         8.8268         8.8268         8.8268    6[6-(1,6),6-(1,6),6-(8,8)]
    31        9.43372        9.43372        9.43372    6[1-(0),6-(1,7),6-(6,6)]
    32       9.124757       9.124757       9.124757    6[1-(0),6-(1,6),7-(6)]
    33        1.51169        1.51169        1.51169    6[6-(6,6),8-(63),8-(63)]
    34      11.726538      11.726538      11.726538    6[6-(1,6),6-(6,7),7-(6)]
    35       2.400487       2.400487       2.400487    6[1-(0),6-(6,6),6-(6,7)]
    36      10.845724      10.845724      10.845724    6[6-(1,6),6-(1,6),6-(8,8)]
    37      10.166902      10.166902      10.166902    6[1-(0),6-(1,7),6-(6,6)]
    38      10.307722      10.307722      10.307722    6[1-(0),6-(1,6),7-(6)]
    39       6.164532       6.164532       6.164532    7[6-(1,6),6-(6,6)]
    40       3.352273       3.352273       3.352273    7[6-(1,6),6-(6,6)]
    41       6.493307       6.493307       6.493307    7[8-(0),8-(63),8-(63)]
    42       8.270386       8.270386       8.270386    7[6-(1,6),6-(6,6)]
    43      11.082645      11.082645      11.082645    7[6-(1,6),6-(6,6)]
    44       7.941611       7.941611       7.941611    7[8-(0),8-(63),8-(63)]
    45       5.814956       5.814956       5.814956    8[6-(6,8),63-(8,8,8,8,8)]
    46       4.628202       4.628202       4.628202    8[6-(6,8),63-(8,8,8,8,8)]
    47      13.023597      13.023597      13.023597    8[6-(6,8),63-(8,8,8,8,8)]
    48       4.362692       4.362692       4.362692    8[6-(6,8),63-(8,8,8,8,8)]
    49      11.420553      11.420553      11.420553    8[7-(8,8),63-(8,8,8,8,8)]
    50       7.313922       7.313922       7.313922    8[7-(8,8),63-(8,8,8,8,8)]
    51        5.27693        5.27693        5.27693    8[7-(8,8)]
    52       8.619962       8.619962       8.619962    8[6-(6,8),63-(8,8,8,8,8)]
    53       9.806716       9.806716       9.806716    8[6-(6,8),63-(8,8,8,8,8)]
    54       1.411321       1.411321       1.411321    8[6-(6,8),63-(8,8,8,8,8)]
    55      10.072226      10.072226      10.072226    8[6-(6,8),63-(8,8,8,8,8)]
    56       3.014365       3.014365       3.014365    8[7-(8,8),63-(8,8,8,8,8)]
    57       7.120996       7.120996       7.120996    8[7-(8,8),63-(8,8,8,8,8)]
    58       9.157988       9.157988       9.157988    8[7-(8,8)]
