# Supplementary material for: A collection of forcefield precursors for metal–organic frameworks
Source: RSC Adv. 2019 Nov 13;9(63):36492–507. doi: 10.1039/c9ra07327b (PMC9075174; doi:10.1039/c9ra07327b)
Supplement: RA-009-C9RA07327B-s3045 [file RA-009-C9RA07327B-s3045.txt]

ZEZPUR_clean

9.885600    0.000000    0.000000
2.711011    11.363798    0.000000
0.704619    5.261500    12.348304

     1       10.88754       10.88754       10.88754    66[8-(6),8-(6),8-(6),8-(6),8-(6)]
     2        2.41369        2.41369        2.41369    66[8-(6),8-(6),8-(6),8-(6),8-(6)]
     3      11.168025      11.168025      11.168025    1[6-(6,7)]
     4      10.601726      10.601726      10.601726    1[6-(6,6)]
     5       7.368103       7.368103       7.368103    1[6-(6,6)]
     6       8.978015       8.978015       8.978015    1[6-(6,6)]
     7       5.776573       5.776573       5.776573    1[6-(6,6)]
     8       5.244246       5.244246       5.244246    1[6-(6,7)]
     9       9.573683       9.573683       9.573683    1[6-(6,7)]
    10      10.194421      10.194421      10.194421    1[6-(6,6)]
    11       1.253818       1.253818       1.253818    1[6-(6,6)]
    12       2.133205       2.133205       2.133205    1[6-(6,7)]
    13       2.699504       2.699504       2.699504    1[6-(6,6)]
    14       5.933127       5.933127       5.933127    1[6-(6,6)]
    15       4.323215       4.323215       4.323215    1[6-(6,6)]
    16       7.524657       7.524657       7.524657    1[6-(6,6)]
    17       8.056984       8.056984       8.056984    1[6-(6,7)]
    18       3.727547       3.727547       3.727547    1[6-(6,7)]
    19       3.106809       3.106809       3.106809    1[6-(6,6)]
    20      12.047412      12.047412      12.047412    1[6-(6,6)]
    21        8.40143        8.40143        8.40143    6[6-(6,6),8-(0),8-(66)]
    22      10.399271      10.399271      10.399271    6[1-(0),6-(1,6),7-(6)]
    23      10.070139      10.070139      10.070139    6[1-(0),6-(1,7),6-(6,6)]
    24       8.906091       8.906091       8.906091    6[6-(1,6),6-(1,6),6-(8,8)]
    25        8.15693        8.15693        8.15693    6[1-(0),6-(6,6),6-(6,7)]
    26       8.601929       8.601929       8.601929    6[6-(1,6),6-(6,7),7-(6)]
    27        7.81085        7.81085        7.81085    6[6-(1,6),6-(6,7),7-(6)]
    28       8.209742       8.209742       8.209742    6[1-(0),6-(6,6),6-(6,7)]
    29       7.432147       7.432147       7.432147    6[6-(1,6),6-(1,6),6-(8,8)]
    30       6.317392       6.317392       6.317392    6[1-(0),6-(1,7),6-(6,6)]
    31       6.007424       6.007424       6.007424    6[1-(0),6-(1,6),7-(6)]
    32       7.757484       7.757484       7.757484    6[6-(6,6),8-(66),8-(66)]
    33       9.879175       9.879175       9.879175    6[6-(6,6),8-(66),8-(66)]
    34      10.448731      10.448731      10.448731    6[1-(0),6-(1,6),7-(6)]
    35      10.803368      10.803368      10.803368    6[1-(0),6-(1,7),6-(6,6)]
    36      12.112146      12.112146      12.112146    6[6-(1,6),6-(1,6),6-(8,8)]
    37       0.372854       0.372854       0.372854    6[1-(0),6-(6,6),6-(6,7)]
    38      12.500688      12.500688      12.500688    6[6-(1,6),6-(6,7),7-(6)]
    39         4.8998         4.8998         4.8998    6[6-(6,6),8-(0),8-(66)]
    40       2.901959       2.901959       2.901959    6[1-(0),6-(1,6),7-(6)]
    41       3.231091       3.231091       3.231091    6[1-(0),6-(1,7),6-(6,6)]
    42       4.395139       4.395139       4.395139    6[6-(1,6),6-(1,6),6-(8,8)]
    43         5.1443         5.1443         5.1443    6[1-(0),6-(6,6),6-(6,7)]
    44       4.699301       4.699301       4.699301    6[6-(1,6),6-(6,7),7-(6)]
    45        5.49038        5.49038        5.49038    6[6-(1,6),6-(6,7),7-(6)]
    46       5.091488       5.091488       5.091488    6[1-(0),6-(6,6),6-(6,7)]
    47       5.869083       5.869083       5.869083    6[6-(1,6),6-(1,6),6-(8,8)]
    48       6.983838       6.983838       6.983838    6[1-(0),6-(1,7),6-(6,6)]
    49       7.293806       7.293806       7.293806    6[1-(0),6-(1,6),7-(6)]
    50       5.543746       5.543746       5.543746    6[6-(6,6),8-(66),8-(66)]
    51       3.422055       3.422055       3.422055    6[6-(6,6),8-(66),8-(66)]
    52       2.852499       2.852499       2.852499    6[1-(0),6-(1,6),7-(6)]
    53       2.497862       2.497862       2.497862    6[1-(0),6-(1,7),6-(6,6)]
    54       1.189084       1.189084       1.189084    6[6-(1,6),6-(1,6),6-(8,8)]
    55      12.928376      12.928376      12.928376    6[1-(0),6-(6,6),6-(6,7)]
    56       0.800542       0.800542       0.800542    6[6-(1,6),6-(6,7),7-(6)]
    57       9.713069       9.713069       9.713069    7[6-(1,6),6-(6,6)]
    58       6.773195       6.773195       6.773195    7[6-(1,6),6-(6,6)]
    59       11.22972       11.22972       11.22972    7[6-(1,6),6-(6,6)]
    60       3.588161       3.588161       3.588161    7[6-(1,6),6-(6,6)]
    61       6.528035       6.528035       6.528035    7[6-(1,6),6-(6,6)]
    62        2.07151        2.07151        2.07151    7[6-(1,6),6-(6,6)]
    63       7.496977       7.496977       7.496977    8[6-(6,8)]
    64       9.009182       9.009182       9.009182    8[6-(6,8),66-(8,8,8,8)]
    65       6.896533       6.896533       6.896533    8[6-(6,8),66-(8,8,8,8)]
    66       8.894188       8.894188       8.894188    8[6-(6,8),66-(8,8,8,8)]
    67       1.210938       1.210938       1.210938    8[6-(6,8),66-(8,8,8,8)]
    68      11.768244      11.768244      11.768244    8[6-(6,8),66-(8,8,8,8)]
    69       5.804253       5.804253       5.804253    8[6-(6,8)]
    70       4.292048       4.292048       4.292048    8[6-(6,8),66-(8,8,8,8)]
    71       6.404697       6.404697       6.404697    8[6-(6,8),66-(8,8,8,8)]
    72       4.407042       4.407042       4.407042    8[6-(6,8),66-(8,8,8,8)]
    73      12.090292      12.090292      12.090292    8[6-(6,8),66-(8,8,8,8)]
    74       1.532986       1.532986       1.532986    8[6-(6,8),66-(8,8,8,8)]
