# Supplementary material for: A collection of forcefield precursors for metal–organic frameworks
Source: RSC Adv. 2019 Nov 13;9(63):36492–507. doi: 10.1039/c9ra07327b (PMC9075174; doi:10.1039/c9ra07327b)
Supplement: RA-009-C9RA07327B-s3046 [file RA-009-C9RA07327B-s3046.txt]

ZEZQAY_clean

9.964000    0.000000    0.000000
2.665606    11.258750    0.000000
0.655323    5.038931    12.312681

     1       9.521936       9.521936       9.521936    65[8-(6),8-(6),8-(6),8-(6),8-(6)]
     2       3.762993       3.762993       3.762993    65[8-(6),8-(6),8-(6),8-(6),8-(6)]
     3       0.743601       0.743601       0.743601    1[6-(6,7)]
     4       1.360583       1.360583       1.360583    1[6-(6,6)]
     5       4.593674       4.593674       4.593674    1[6-(6,6)]
     6       5.670741       5.670741       5.670741    1[6-(6,6)]
     7        8.88703        8.88703        8.88703    1[6-(6,6)]
     8       9.336231       9.336231       9.336231    1[6-(6,7)]
     9       2.546575       2.546575       2.546575    1[6-(6,6)]
    10       8.916485       8.916485       8.916485    1[6-(6,6)]
    11       8.247817       8.247817       8.247817    1[6-(6,7)]
    12      12.541328      12.541328      12.541328    1[6-(6,7)]
    13      11.924346      11.924346      11.924346    1[6-(6,6)]
    14       8.691255       8.691255       8.691255    1[6-(6,6)]
    15       7.614188       7.614188       7.614188    1[6-(6,6)]
    16       4.397899       4.397899       4.397899    1[6-(6,6)]
    17       3.948698       3.948698       3.948698    1[6-(6,7)]
    18      10.738354      10.738354      10.738354    1[6-(6,6)]
    19       4.368444       4.368444       4.368444    1[6-(6,6)]
    20       5.037112       5.037112       5.037112    1[6-(6,7)]
    21        3.53347        3.53347        3.53347    6[6-(6,6),8-(0),8-(65)]
    22       1.519558       1.519558       1.519558    6[1-(0),6-(1,6),7-(6)]
    23       1.888431       1.888431       1.888431    6[1-(0),6-(1,7),6-(6,6)]
    24       3.053341       3.053341       3.053341    6[6-(1,6),6-(1,6),6-(8,8)]
    25        3.79695        3.79695        3.79695    6[1-(0),6-(6,6),6-(6,7)]
    26       6.006188       6.006188       6.006188    6[6-(1,6),6-(6,7),7-(6)]
    27       6.781429       6.781429       6.781429    6[6-(1,6),6-(6,7),7-(6)]
    28       6.427815       6.427815       6.427815    6[1-(0),6-(6,6),6-(6,7)]
    29       7.197046       7.197046       7.197046    6[6-(1,6),6-(1,6),6-(8,8)]
    30       8.330196       8.330196       8.330196    6[1-(0),6-(1,7),6-(6,6)]
    31       8.602257       8.602257       8.602257    6[1-(0),6-(1,6),7-(6)]
    32       6.861529       6.861529       6.861529    6[6-(6,6),8-(65),8-(65)]
    33      11.284762      11.284762      11.284762    6[6-(6,6),8-(65),8-(65)]
    34      11.180281      11.180281      11.180281    6[6-(1,6),6-(6,7),7-(6)]
    35       1.667362       1.667362       1.667362    6[1-(0),6-(6,6),6-(6,7)]
    36      10.794064      10.794064      10.794064    6[6-(1,6),6-(1,6),6-(8,8)]
    37       9.513184       9.513184       9.513184    6[1-(0),6-(1,7),6-(6,6)]
    38       9.124251       9.124251       9.124251    6[1-(0),6-(1,6),7-(6)]
    39       9.751459       9.751459       9.751459    6[6-(6,6),8-(0),8-(65)]
    40      11.765371      11.765371      11.765371    6[1-(0),6-(1,6),7-(6)]
    41      11.396498      11.396498      11.396498    6[1-(0),6-(1,7),6-(6,6)]
    42      10.231588      10.231588      10.231588    6[6-(1,6),6-(1,6),6-(8,8)]
    43       9.487979       9.487979       9.487979    6[1-(0),6-(6,6),6-(6,7)]
    44       7.278741       7.278741       7.278741    6[6-(1,6),6-(6,7),7-(6)]
    45         6.5035         6.5035         6.5035    6[6-(1,6),6-(6,7),7-(6)]
    46       6.857114       6.857114       6.857114    6[1-(0),6-(6,6),6-(6,7)]
    47       6.087883       6.087883       6.087883    6[6-(1,6),6-(1,6),6-(8,8)]
    48       4.954733       4.954733       4.954733    6[1-(0),6-(1,7),6-(6,6)]
    49       4.682672       4.682672       4.682672    6[1-(0),6-(1,6),7-(6)]
    50         6.4234         6.4234         6.4234    6[6-(6,6),8-(65),8-(65)]
    51       2.000167       2.000167       2.000167    6[6-(6,6),8-(65),8-(65)]
    52       2.104648       2.104648       2.104648    6[6-(1,6),6-(6,7),7-(6)]
    53      11.617567      11.617567      11.617567    6[1-(0),6-(6,6),6-(6,7)]
    54       2.490865       2.490865       2.490865    6[6-(1,6),6-(1,6),6-(8,8)]
    55       3.771745       3.771745       3.771745    6[1-(0),6-(1,7),6-(6,6)]
    56       4.160678       4.160678       4.160678    6[1-(0),6-(1,6),7-(6)]
    57       2.227213       2.227213       2.227213    7[6-(1,6),6-(6,6)]
    58       7.862438       7.862438       7.862438    7[6-(1,6),6-(6,6)]
    59       9.922489       9.922489       9.922489    7[6-(1,6),6-(6,6)]
    60        8.39211        8.39211        8.39211    7[6-(1,6),6-(6,6)]
    61       5.422491       5.422491       5.422491    7[6-(1,6),6-(6,6)]
    62        3.36244        3.36244        3.36244    7[6-(1,6),6-(6,6)]
    63       2.943106       2.943106       2.943106    8[6-(6,8),65-(8,8,8,8)]
    64       4.469486       4.469486       4.469486    8[6-(6,8)]
    65       5.711481       5.711481       5.711481    8[6-(6,8),65-(8,8,8,8)]
    66       7.736143       7.736143       7.736143    8[6-(6,8),65-(8,8,8,8)]
    67       2.548422       2.548422       2.548422    8[6-(6,8),65-(8,8,8,8)]
    68      10.456209      10.456209      10.456209    8[6-(6,8),65-(8,8,8,8)]
    69      10.341823      10.341823      10.341823    8[6-(6,8),65-(8,8,8,8)]
    70       8.815443       8.815443       8.815443    8[6-(6,8)]
    71       7.573448       7.573448       7.573448    8[6-(6,8),65-(8,8,8,8)]
    72       5.548786       5.548786       5.548786    8[6-(6,8),65-(8,8,8,8)]
    73      10.736507      10.736507      10.736507    8[6-(6,8),65-(8,8,8,8)]
    74        2.82872        2.82872        2.82872    8[6-(6,8),65-(8,8,8,8)]
