# Supplementary material for: A collection of forcefield precursors for metal–organic frameworks
Source: RSC Adv. 2019 Nov 13;9(63):36492–507. doi: 10.1039/c9ra07327b (PMC9075174; doi:10.1039/c9ra07327b)
Supplement: RA-009-C9RA07327B-s3047 [file RA-009-C9RA07327B-s3047.txt]

ZEZQEC_clean

9.900800    0.000000    0.000000
2.745270    11.327688    0.000000
0.698705    5.269553    12.339109

     1      10.929804      10.929804      10.929804    64[8-(6),8-(6),8-(6),8-(6),8-(6)]
     2       2.414971       2.414971       2.414971    64[8-(6),8-(6),8-(6),8-(6),8-(6)]
     3      11.169025      11.169025      11.169025    1[6-(6,7)]
     4      10.602975      10.602975      10.602975    1[6-(6,6)]
     5       7.397985       7.397985       7.397985    1[6-(6,6)]
     6       8.977379       8.977379       8.977379    1[6-(6,6)]
     7       5.802437       5.802437       5.802437    1[6-(6,6)]
     8       5.313116       5.313116       5.313116    1[6-(6,7)]
     9       9.612059       9.612059       9.612059    1[6-(6,7)]
    10       10.28394       10.28394       10.28394    1[6-(6,6)]
    11       1.238218       1.238218       1.238218    1[6-(6,6)]
    12        2.17575        2.17575        2.17575    1[6-(6,7)]
    13         2.7418         2.7418         2.7418    1[6-(6,6)]
    14        5.94679        5.94679        5.94679    1[6-(6,6)]
    15       4.367396       4.367396       4.367396    1[6-(6,6)]
    16       7.542338       7.542338       7.542338    1[6-(6,6)]
    17       8.031659       8.031659       8.031659    1[6-(6,7)]
    18       3.732716       3.732716       3.732716    1[6-(6,7)]
    19       3.060835       3.060835       3.060835    1[6-(6,6)]
    20      12.106557      12.106557      12.106557    1[6-(6,6)]
    21       8.413549       8.413549       8.413549    6[6-(6,6),8-(0),8-(64)]
    22      10.415064      10.415064      10.415064    6[1-(0),6-(1,6),7-(6)]
    23       10.06355       10.06355       10.06355    6[1-(0),6-(1,7),6-(6,6)]
    24       8.926241       8.926241       8.926241    6[6-(1,6),6-(1,6),6-(8,8)]
    25       8.174524       8.174524       8.174524    6[1-(0),6-(6,6),6-(6,7)]
    26       8.596513       8.596513       8.596513    6[6-(1,6),6-(6,7),7-(6)]
    27       7.835363       7.835363       7.835363    6[6-(1,6),6-(6,7),7-(6)]
    28       8.211887       8.211887       8.211887    6[1-(0),6-(6,6),6-(6,7)]
    29       7.456995       7.456995       7.456995    6[6-(1,6),6-(1,6),6-(8,8)]
    30       6.350735       6.350735       6.350735    6[1-(0),6-(1,7),6-(6,6)]
    31       6.061945       6.061945       6.061945    6[1-(0),6-(1,6),7-(6)]
    32       7.804099       7.804099       7.804099    6[6-(6,6),8-(64),8-(64)]
    33      10.493437      10.493437      10.493437    6[1-(0),6-(1,6),7-(6)]
    34      10.875791      10.875791      10.875791    6[1-(0),6-(1,7),6-(6,6)]
    35      12.168708      12.168708      12.168708    6[6-(1,6),6-(1,6),6-(8,8)]
    36       0.358033       0.358033       0.358033    6[1-(0),6-(6,6),6-(6,7)]
    37      12.542388      12.542388      12.542388    6[6-(1,6),6-(6,7),7-(6)]
    38        9.91896        9.91896        9.91896    6[6-(6,6),8-(64),8-(64)]
    39       4.931226       4.931226       4.931226    6[6-(6,6),8-(0),8-(64)]
    40       2.929711       2.929711       2.929711    6[1-(0),6-(1,6),7-(6)]
    41       3.281225       3.281225       3.281225    6[1-(0),6-(1,7),6-(6,6)]
    42       4.418534       4.418534       4.418534    6[6-(1,6),6-(1,6),6-(8,8)]
    43       5.170251       5.170251       5.170251    6[1-(0),6-(6,6),6-(6,7)]
    44       4.748262       4.748262       4.748262    6[6-(1,6),6-(6,7),7-(6)]
    45       5.509412       5.509412       5.509412    6[6-(1,6),6-(6,7),7-(6)]
    46       5.132888       5.132888       5.132888    6[1-(0),6-(6,6),6-(6,7)]
    47        5.88778        5.88778        5.88778    6[6-(1,6),6-(1,6),6-(8,8)]
    48        6.99404        6.99404        6.99404    6[1-(0),6-(1,7),6-(6,6)]
    49        7.28283        7.28283        7.28283    6[1-(0),6-(1,6),7-(6)]
    50       5.540676       5.540676       5.540676    6[6-(6,6),8-(64),8-(64)]
    51       2.851338       2.851338       2.851338    6[1-(0),6-(1,6),7-(6)]
    52       2.468984       2.468984       2.468984    6[1-(0),6-(1,7),6-(6,6)]
    53       1.176067       1.176067       1.176067    6[6-(1,6),6-(1,6),6-(8,8)]
    54      12.986742      12.986742      12.986742    6[1-(0),6-(6,6),6-(6,7)]
    55       0.802387       0.802387       0.802387    6[6-(1,6),6-(6,7),7-(6)]
    56       3.425815       3.425815       3.425815    6[6-(6,6),8-(64),8-(64)]
    57       6.792142       6.792142       6.792142    7[6-(1,6),6-(6,6)]
    58       9.730403       9.730403       9.730403    7[6-(1,6),6-(6,6)]
    59      11.296034      11.296034      11.296034    7[6-(1,6),6-(6,6)]
    60       6.552633       6.552633       6.552633    7[6-(1,6),6-(6,6)]
    61       3.614372       3.614372       3.614372    7[6-(1,6),6-(6,6)]
    62       2.048741       2.048741       2.048741    7[6-(1,6),6-(6,6)]
    63       7.511301       7.511301       7.511301    8[6-(6,8)]
    64       9.005695       9.005695       9.005695    8[6-(6,8),64-(8,8,8,8)]
    65       6.953118       6.953118       6.953118    8[6-(6,8),64-(8,8,8,8)]
    66       8.949025       8.949025       8.949025    8[6-(6,8),64-(8,8,8,8)]
    67       1.231964       1.231964       1.231964    8[6-(6,8),64-(8,8,8,8)]
    68      11.817035      11.817035      11.817035    8[6-(6,8),64-(8,8,8,8)]
    69       5.833474       5.833474       5.833474    8[6-(6,8)]
    70        4.33908        4.33908        4.33908    8[6-(6,8),64-(8,8,8,8)]
    71       6.391657       6.391657       6.391657    8[6-(6,8),64-(8,8,8,8)]
    72        4.39575        4.39575        4.39575    8[6-(6,8),64-(8,8,8,8)]
    73      12.112811      12.112811      12.112811    8[6-(6,8),64-(8,8,8,8)]
    74        1.52774        1.52774        1.52774    8[6-(6,8),64-(8,8,8,8)]
