# Supplementary material for: A collection of forcefield precursors for metal–organic frameworks
Source: RSC Adv. 2019 Nov 13;9(63):36492–507. doi: 10.1039/c9ra07327b (PMC9075174; doi:10.1039/c9ra07327b)
Supplement: RA-009-C9RA07327B-s3048 [file RA-009-C9RA07327B-s3048.txt]

ZEZQIG_clean

9.954400    0.000000    0.000000
2.754410    11.387105    0.000000
0.699883    5.289354    12.424325

     1       7.404917       7.404917       7.404917    63[8-(6),8-(6),8-(6),8-(6),8-(6)]
     2       6.003776       6.003776       6.003776    63[8-(6),8-(6),8-(6),8-(6),8-(6)]
     3       6.283784       6.283784       6.283784    1[6-(6,7)]
     4       5.676746       5.676746       5.676746    1[6-(6,6)]
     5       2.442319       2.442319       2.442319    1[6-(6,6)]
     6       4.048276       4.048276       4.048276    1[6-(6,6)]
     7      10.776148      10.776148      10.776148    1[6-(6,6)]
     8      10.327105      10.327105      10.327105    1[6-(6,7)]
     9       8.700803       8.700803       8.700803    1[6-(6,7)]
    10       8.043219       8.043219       8.043219    1[6-(6,6)]
    11       7.186805       7.186805       7.186805    1[6-(6,6)]
    12       7.124909       7.124909       7.124909    1[6-(6,7)]
    13       7.731947       7.731947       7.731947    1[6-(6,6)]
    14      10.966374      10.966374      10.966374    1[6-(6,6)]
    15       9.360417       9.360417       9.360417    1[6-(6,6)]
    16       2.632545       2.632545       2.632545    1[6-(6,6)]
    17       3.081588       3.081588       3.081588    1[6-(6,7)]
    18        4.70789        4.70789        4.70789    1[6-(6,7)]
    19       5.365474       5.365474       5.365474    1[6-(6,6)]
    20       6.221888       6.221888       6.221888    1[6-(6,6)]
    21       3.490653       3.490653       3.490653    6[6-(6,6),8-(0),8-(63)]
    22       5.499525       5.499525       5.499525    6[1-(0),6-(1,6),7-(6)]
    23       5.143586       5.143586       5.143586    6[1-(0),6-(1,7),6-(6,6)]
    24       3.971611       3.971611       3.971611    6[6-(1,6),6-(1,6),6-(8,8)]
    25       3.232325       3.232325       3.232325    6[1-(0),6-(6,6),6-(6,7)]
    26       3.683783       3.683783       3.683783    6[6-(1,6),6-(6,7),7-(6)]
    27       2.913395       2.913395       2.913395    6[6-(1,6),6-(6,7),7-(6)]
    28       3.285982       3.285982       3.285982    6[1-(0),6-(6,6),6-(6,7)]
    29       2.517814       2.517814       2.517814    6[6-(1,6),6-(1,6),6-(8,8)]
    30      11.338394      11.338394      11.338394    6[1-(0),6-(1,7),6-(6,6)]
    31      11.065887      11.065887      11.065887    6[1-(0),6-(1,6),7-(6)]
    32       2.862655       2.862655       2.862655    6[6-(6,6),8-(63),8-(63)]
    33       8.416131       8.416131       8.416131    6[6-(6,6),8-(63),8-(63)]
    34       7.823683       7.823683       7.823683    6[1-(0),6-(1,6),7-(6)]
    35        7.44459        7.44459        7.44459    6[1-(0),6-(1,7),6-(6,6)]
    36       6.160817       6.160817       6.160817    6[6-(1,6),6-(1,6),6-(8,8)]
    37       8.060345       8.060345       8.060345    6[1-(0),6-(6,6),6-(6,7)]
    38        5.76682        5.76682        5.76682    6[6-(1,6),6-(6,7),7-(6)]
    39        9.91804        9.91804        9.91804    6[6-(6,6),8-(0),8-(63)]
    40       7.909168       7.909168       7.909168    6[1-(0),6-(1,6),7-(6)]
    41       8.265107       8.265107       8.265107    6[1-(0),6-(1,7),6-(6,6)]
    42       9.437082       9.437082       9.437082    6[6-(1,6),6-(1,6),6-(8,8)]
    43      10.176368      10.176368      10.176368    6[1-(0),6-(6,6),6-(6,7)]
    44        9.72491        9.72491        9.72491    6[6-(1,6),6-(6,7),7-(6)]
    45      10.495298      10.495298      10.495298    6[6-(1,6),6-(6,7),7-(6)]
    46      10.122711      10.122711      10.122711    6[1-(0),6-(6,6),6-(6,7)]
    47      10.890879      10.890879      10.890879    6[6-(1,6),6-(1,6),6-(8,8)]
    48       2.070299       2.070299       2.070299    6[1-(0),6-(1,7),6-(6,6)]
    49       2.342806       2.342806       2.342806    6[1-(0),6-(1,6),7-(6)]
    50      10.546038      10.546038      10.546038    6[6-(6,6),8-(63),8-(63)]
    51       4.992562       4.992562       4.992562    6[6-(6,6),8-(63),8-(63)]
    52        5.58501        5.58501        5.58501    6[1-(0),6-(1,6),7-(6)]
    53       5.964103       5.964103       5.964103    6[1-(0),6-(1,7),6-(6,6)]
    54       7.247876       7.247876       7.247876    6[6-(1,6),6-(1,6),6-(8,8)]
    55       5.348348       5.348348       5.348348    6[1-(0),6-(6,6),6-(6,7)]
    56       7.641873       7.641873       7.641873    6[6-(1,6),6-(6,7),7-(6)]
    57       4.800751       4.800751       4.800751    7[6-(1,6),6-(6,6)]
    58      11.783504      11.783504      11.783504    7[6-(1,6),6-(6,6)]
    59       7.017541       7.017541       7.017541    7[6-(1,6),6-(6,6)]
    60       8.607942       8.607942       8.607942    7[6-(1,6),6-(6,6)]
    61       1.625189       1.625189       1.625189    7[6-(1,6),6-(6,6)]
    62       6.391152       6.391152       6.391152    7[6-(1,6),6-(6,6)]
    63       4.075036       4.075036       4.075036    8[6-(6,8),63-(8,8,8,8)]
    64       2.552357       2.552357       2.552357    8[6-(6,8)]
    65       4.005313       4.005313       4.005313    8[6-(6,8),63-(8,8,8,8)]
    66      11.955333      11.955333      11.955333    8[6-(6,8),63-(8,8,8,8)]
    67       7.207122       7.207122       7.207122    8[6-(6,8),63-(8,8,8,8)]
    68       6.488789       6.488789       6.488789    8[6-(6,8),63-(8,8,8,8)]
    69       9.333657       9.333657       9.333657    8[6-(6,8),63-(8,8,8,8)]
    70      10.856336      10.856336      10.856336    8[6-(6,8)]
    71        9.40338        9.40338        9.40338    8[6-(6,8),63-(8,8,8,8)]
    72        1.45336        1.45336        1.45336    8[6-(6,8),63-(8,8,8,8)]
    73       6.201571       6.201571       6.201571    8[6-(6,8),63-(8,8,8,8)]
    74       6.919904       6.919904       6.919904    8[6-(6,8),63-(8,8,8,8)]
