# Supplementary material for: A collection of forcefield precursors for metal–organic frameworks
Source: RSC Adv. 2019 Nov 13;9(63):36492–507. doi: 10.1039/c9ra07327b (PMC9075174; doi:10.1039/c9ra07327b)
Supplement: RA-009-C9RA07327B-s3049 [file RA-009-C9RA07327B-s3049.txt]

ZIDDIB_clean

16.063000    0.000000    0.000000
0.000000    16.485000    0.000000
0.000000    0.000000    19.025000

     1        8.74036        8.74036        8.74036    49[7-(6,6),8-(6),8-(6),8-(6),8-(6),8-(6)]
     2       4.491375       4.491375       4.491375    49[7-(6,6),7-(6,6),8-(6),8-(6),8-(6),8-(6)]
     3       15.35414       15.35414       15.35414    49[7-(6,6),8-(6),8-(6),8-(6),8-(6),8-(6)]
     4       3.540125       3.540125       3.540125    49[7-(6,6),7-(6,6),8-(6),8-(6),8-(6),8-(6)]
     5        7.32264        7.32264        7.32264    49[7-(6,6),8-(6),8-(6),8-(6),8-(6),8-(6)]
     6      11.571625      11.571625      11.571625    49[7-(6,6),7-(6,6),8-(6),8-(6),8-(6),8-(6)]
     7        0.70886        0.70886        0.70886    49[7-(6,6),8-(6),8-(6),8-(6),8-(6),8-(6)]
     8      12.522875      12.522875      12.522875    49[7-(6,6),7-(6,6),8-(6),8-(6),8-(6),8-(6)]
     9        7.32264        7.32264        7.32264    49[7-(6,6),8-(6),8-(6),8-(6),8-(6),8-(6)]
    10      11.571625      11.571625      11.571625    49[7-(6,6),7-(6,6),8-(6),8-(6),8-(6),8-(6)]
    11        0.70886        0.70886        0.70886    49[7-(6,6),8-(6),8-(6),8-(6),8-(6),8-(6)]
    12      12.522875      12.522875      12.522875    49[7-(6,6),7-(6,6),8-(6),8-(6),8-(6),8-(6)]
    13        8.74036        8.74036        8.74036    49[7-(6,6),8-(6),8-(6),8-(6),8-(6),8-(6)]
    14       4.491375       4.491375       4.491375    49[7-(6,6),7-(6,6),8-(6),8-(6),8-(6),8-(6)]
    15       15.35414       15.35414       15.35414    49[7-(6,6),8-(6),8-(6),8-(6),8-(6),8-(6)]
    16       3.540125       3.540125       3.540125    49[7-(6,6),7-(6,6),8-(6),8-(6),8-(6),8-(6)]
    17       3.254364       3.254364       3.254364    1[6-(6,6)]
    18       4.594018       4.594018       4.594018    1[6-(6,6)]
    19       6.301515       6.301515       6.301515    1[6-(6,7)]
    20       0.404788       0.404788       0.404788    1[6-(6,6)]
    21      15.616449      15.616449      15.616449    1[6-(6,6)]
    22        2.65682        2.65682        2.65682    1[6-(6,7)]
    23       6.895846       6.895846       6.895846    1[6-(6,7)]
    24       9.003311       9.003311       9.003311    1[6-(6,6)]
    25       7.413075       7.413075       7.413075    1[6-(6,6)]
    26       4.777136       4.777136       4.777136    1[6-(6,6)]
    27       3.437482       3.437482       3.437482    1[6-(6,6)]
    28       1.729985       1.729985       1.729985    1[6-(6,7)]
    29       7.626712       7.626712       7.626712    1[6-(6,6)]
    30       8.478051       8.478051       8.478051    1[6-(6,6)]
    31        5.37468        5.37468        5.37468    1[6-(6,7)]
    32       1.135654       1.135654       1.135654    1[6-(6,7)]
    33      15.091188      15.091188      15.091188    1[6-(6,6)]
    34       0.618425       0.618425       0.618425    1[6-(6,6)]
    35      12.808636      12.808636      12.808636    1[6-(6,6)]
    36      11.468982      11.468982      11.468982    1[6-(6,6)]
    37       9.761485       9.761485       9.761485    1[6-(6,7)]
    38      15.658212      15.658212      15.658212    1[6-(6,6)]
    39       0.446551       0.446551       0.446551    1[6-(6,6)]
    40       13.40618       13.40618       13.40618    1[6-(6,7)]
    41       9.167154       9.167154       9.167154    1[6-(6,7)]
    42       7.059688       7.059688       7.059688    1[6-(6,6)]
    43       8.649926       8.649926       8.649926    1[6-(6,6)]
    44      11.285864      11.285864      11.285864    1[6-(6,6)]
    45      12.625518      12.625518      12.625518    1[6-(6,6)]
    46      14.333015      14.333015      14.333015    1[6-(6,7)]
    47       8.436288       8.436288       8.436288    1[6-(6,6)]
    48       7.584949       7.584949       7.584949    1[6-(6,6)]
    49       10.68832       10.68832       10.68832    1[6-(6,7)]
    50      14.927346      14.927346      14.927346    1[6-(6,7)]
    51       0.971811       0.971811       0.971811    1[6-(6,6)]
    52      15.444574      15.444574      15.444574    1[6-(6,6)]
    53      12.808636      12.808636      12.808636    1[6-(6,6)]
    54      11.468982      11.468982      11.468982    1[6-(6,6)]
    55       9.761485       9.761485       9.761485    1[6-(6,7)]
    56      15.658212      15.658212      15.658212    1[6-(6,6)]
    57       0.446551       0.446551       0.446551    1[6-(6,6)]
    58       13.40618       13.40618       13.40618    1[6-(6,7)]
    59       9.167154       9.167154       9.167154    1[6-(6,7)]
    60       7.059688       7.059688       7.059688    1[6-(6,6)]
    61       8.649926       8.649926       8.649926    1[6-(6,6)]
    62      11.285864      11.285864      11.285864    1[6-(6,6)]
    63      12.625518      12.625518      12.625518    1[6-(6,6)]
    64      14.333015      14.333015      14.333015    1[6-(6,7)]
    65       8.436288       8.436288       8.436288    1[6-(6,6)]
    66       7.584949       7.584949       7.584949    1[6-(6,6)]
    67       10.68832       10.68832       10.68832    1[6-(6,7)]
    68      14.927346      14.927346      14.927346    1[6-(6,7)]
    69       0.971811       0.971811       0.971811    1[6-(6,6)]
    70      15.444574      15.444574      15.444574    1[6-(6,6)]
    71       3.254364       3.254364       3.254364    1[6-(6,6)]
    72       4.594018       4.594018       4.594018    1[6-(6,6)]
    73       6.301515       6.301515       6.301515    1[6-(6,7)]
    74       0.404788       0.404788       0.404788    1[6-(6,6)]
    75      15.616449      15.616449      15.616449    1[6-(6,6)]
    76        2.65682        2.65682        2.65682    1[6-(6,7)]
    77       6.895846       6.895846       6.895846    1[6-(6,7)]
    78       9.003311       9.003311       9.003311    1[6-(6,6)]
    79       7.413075       7.413075       7.413075    1[6-(6,6)]
    80       4.777136       4.777136       4.777136    1[6-(6,6)]
    81       3.437482       3.437482       3.437482    1[6-(6,6)]
    82       1.729985       1.729985       1.729985    1[6-(6,7)]
    83       7.626712       7.626712       7.626712    1[6-(6,6)]
    84       8.478051       8.478051       8.478051    1[6-(6,6)]
    85        5.37468        5.37468        5.37468    1[6-(6,7)]
    86       1.135654       1.135654       1.135654    1[6-(6,7)]
    87      15.091188      15.091188      15.091188    1[6-(6,6)]
    88       0.618425       0.618425       0.618425    1[6-(6,6)]
    89       3.090521       3.090521       3.090521    6[6-(6,7),8-(49),8-(49)]
    90       3.996474       3.996474       3.996474    6[6-(1,6),6-(8,8),7-(6,49)]
    91       3.879214       3.879214       3.879214    6[1-(0),6-(1,6),6-(6,7)]
    92       4.692002       4.692002       4.692002    6[1-(0),6-(1,6),6-(6,6)]
    93       5.618837       5.618837       5.618837    6[6-(1,6),6-(1,7),6-(8,8)]
    94       5.673452       5.673452       5.673452    6[1-(0),6-(6,6),7-(6,49)]
    95       6.545672       6.545672       6.545672    6[6-(6,6),8-(0),8-(49)]
    96       2.446395       2.446395       2.446395    6[6-(6,7),8-(0),8-(49)]
    97       1.959686       1.959686       1.959686    6[6-(1,6),6-(8,8),7-(6,49)]
    98       0.825638       0.825638       0.825638    6[1-(0),6-(1,6),6-(6,7)]
    99       0.335717       0.335717       0.335717    6[1-(0),6-(1,6),6-(6,6)]
   100       0.989481       0.989481       0.989481    6[6-(1,6),6-(1,7),6-(8,8)]
   101       2.182962       2.182962       2.182962    6[1-(0),6-(6,6),7-(6,49)]
   102       0.436914       0.436914       0.436914    6[6-(6,6),8-(49),8-(49)]
   103       5.964192       5.964192       5.964192    6[6-(6,6),8-(0),8-(49)]
   104       6.971342       6.971342       6.971342    6[6-(1,6),6-(1,7),6-(8,8)]
   105       7.290996       7.290996       7.290996    6[1-(0),6-(6,6),7-(6,49)]
   106       8.759154       8.759154       8.759154    6[6-(1,6),6-(8,8),7-(6,49)]
   107       8.535878       8.535878       8.535878    6[1-(0),6-(1,6),6-(6,7)]
   108       7.604224       7.604224       7.604224    6[1-(0),6-(1,6),6-(6,6)]
   109        9.68117        9.68117        9.68117    6[6-(6,7),8-(49),8-(49)]
   110       4.940979       4.940979       4.940979    6[6-(6,7),8-(49),8-(49)]
   111       4.035026       4.035026       4.035026    6[6-(1,6),6-(8,8),7-(6,49)]
   112       4.152286       4.152286       4.152286    6[1-(0),6-(1,6),6-(6,7)]
   113       3.339498       3.339498       3.339498    6[1-(0),6-(1,6),6-(6,6)]
   114       2.412663       2.412663       2.412663    6[6-(1,6),6-(1,7),6-(8,8)]
   115       2.358048       2.358048       2.358048    6[1-(0),6-(6,6),7-(6,49)]
   116       1.485827       1.485827       1.485827    6[6-(6,6),8-(0),8-(49)]
   117       5.585105       5.585105       5.585105    6[6-(6,7),8-(0),8-(49)]
   118       6.071814       6.071814       6.071814    6[6-(1,6),6-(8,8),7-(6,49)]
   119       7.205862       7.205862       7.205862    6[1-(0),6-(1,6),6-(6,7)]
   120       7.695783       7.695783       7.695783    6[1-(0),6-(1,6),6-(6,6)]
   121       7.042019       7.042019       7.042019    6[6-(1,6),6-(1,7),6-(8,8)]
   122       5.848538       5.848538       5.848538    6[1-(0),6-(6,6),7-(6,49)]
   123       7.594586       7.594586       7.594586    6[6-(6,6),8-(49),8-(49)]
   124       2.067308       2.067308       2.067308    6[6-(6,6),8-(0),8-(49)]
   125       1.060158       1.060158       1.060158    6[6-(1,6),6-(1,7),6-(8,8)]
   126       0.740504       0.740504       0.740504    6[1-(0),6-(6,6),7-(6,49)]
   127      15.335346      15.335346      15.335346    6[6-(1,6),6-(8,8),7-(6,49)]
   128      15.558622      15.558622      15.558622    6[1-(0),6-(1,6),6-(6,7)]
   129       0.427276       0.427276       0.427276    6[1-(0),6-(1,6),6-(6,6)]
   130       14.41333       14.41333       14.41333    6[6-(6,7),8-(49),8-(49)]
   131      12.972479      12.972479      12.972479    6[6-(6,7),8-(49),8-(49)]
   132      12.066526      12.066526      12.066526    6[6-(1,6),6-(8,8),7-(6,49)]
   133      12.183785      12.183785      12.183785    6[1-(0),6-(1,6),6-(6,7)]
   134      11.370998      11.370998      11.370998    6[1-(0),6-(1,6),6-(6,6)]
   135      10.444163      10.444163      10.444163    6[6-(1,6),6-(1,7),6-(8,8)]
   136      10.389548      10.389548      10.389548    6[1-(0),6-(6,6),7-(6,49)]
   137       9.517328       9.517328       9.517328    6[6-(6,6),8-(0),8-(49)]
   138      13.616605      13.616605      13.616605    6[6-(6,7),8-(0),8-(49)]
   139      14.103314      14.103314      14.103314    6[6-(1,6),6-(8,8),7-(6,49)]
   140      15.237362      15.237362      15.237362    6[1-(0),6-(1,6),6-(6,7)]
   141      15.727283      15.727283      15.727283    6[1-(0),6-(1,6),6-(6,6)]
   142      15.073519      15.073519      15.073519    6[6-(1,6),6-(1,7),6-(8,8)]
   143      13.880038      13.880038      13.880038    6[1-(0),6-(6,6),7-(6,49)]
   144      15.626086      15.626086      15.626086    6[6-(6,6),8-(49),8-(49)]
   145      10.098808      10.098808      10.098808    6[6-(6,6),8-(0),8-(49)]
   146       9.091658       9.091658       9.091658    6[6-(1,6),6-(1,7),6-(8,8)]
   147       8.772004       8.772004       8.772004    6[1-(0),6-(6,6),7-(6,49)]
   148       7.303846       7.303846       7.303846    6[6-(1,6),6-(8,8),7-(6,49)]
   149       7.527122       7.527122       7.527122    6[1-(0),6-(1,6),6-(6,7)]
   150       8.458776       8.458776       8.458776    6[1-(0),6-(1,6),6-(6,6)]
   151        6.38183        6.38183        6.38183    6[6-(6,7),8-(49),8-(49)]
   152      11.122021      11.122021      11.122021    6[6-(6,7),8-(49),8-(49)]
   153      12.027974      12.027974      12.027974    6[6-(1,6),6-(8,8),7-(6,49)]
   154      11.910715      11.910715      11.910715    6[1-(0),6-(1,6),6-(6,7)]
   155      12.723502      12.723502      12.723502    6[1-(0),6-(1,6),6-(6,6)]
   156      13.650337      13.650337      13.650337    6[6-(1,6),6-(1,7),6-(8,8)]
   157      13.704952      13.704952      13.704952    6[1-(0),6-(6,6),7-(6,49)]
   158      14.577172      14.577172      14.577172    6[6-(6,6),8-(0),8-(49)]
   159      10.477895      10.477895      10.477895    6[6-(6,7),8-(0),8-(49)]
   160       9.991186       9.991186       9.991186    6[6-(1,6),6-(8,8),7-(6,49)]
   161       8.857138       8.857138       8.857138    6[1-(0),6-(1,6),6-(6,7)]
   162       8.367217       8.367217       8.367217    6[1-(0),6-(1,6),6-(6,6)]
   163       9.020981       9.020981       9.020981    6[6-(1,6),6-(1,7),6-(8,8)]
   164      10.214462      10.214462      10.214462    6[1-(0),6-(6,6),7-(6,49)]
   165       8.468414       8.468414       8.468414    6[6-(6,6),8-(49),8-(49)]
   166      13.995692      13.995692      13.995692    6[6-(6,6),8-(0),8-(49)]
   167      15.002842      15.002842      15.002842    6[6-(1,6),6-(1,7),6-(8,8)]
   168      15.322496      15.322496      15.322496    6[1-(0),6-(6,6),7-(6,49)]
   169       0.727654       0.727654       0.727654    6[6-(1,6),6-(8,8),7-(6,49)]
   170       0.504378       0.504378       0.504378    6[1-(0),6-(1,6),6-(6,7)]
   171      15.635724      15.635724      15.635724    6[1-(0),6-(1,6),6-(6,6)]
   172        1.64967        1.64967        1.64967    6[6-(6,7),8-(49),8-(49)]
   173      12.972479      12.972479      12.972479    6[6-(6,7),8-(49),8-(49)]
   174      12.066526      12.066526      12.066526    6[6-(1,6),6-(8,8),7-(6,49)]
   175      12.183785      12.183785      12.183785    6[1-(0),6-(1,6),6-(6,7)]
   176      11.370998      11.370998      11.370998    6[1-(0),6-(1,6),6-(6,6)]
   177      10.444163      10.444163      10.444163    6[6-(1,6),6-(1,7),6-(8,8)]
   178      10.389548      10.389548      10.389548    6[1-(0),6-(6,6),7-(6,49)]
   179       9.517328       9.517328       9.517328    6[6-(6,6),8-(0),8-(49)]
   180      13.616605      13.616605      13.616605    6[6-(6,7),8-(0),8-(49)]
   181      14.103314      14.103314      14.103314    6[6-(1,6),6-(8,8),7-(6,49)]
   182      15.237362      15.237362      15.237362    6[1-(0),6-(1,6),6-(6,7)]
   183      15.727283      15.727283      15.727283    6[1-(0),6-(1,6),6-(6,6)]
   184      15.073519      15.073519      15.073519    6[6-(1,6),6-(1,7),6-(8,8)]
   185      13.880038      13.880038      13.880038    6[1-(0),6-(6,6),7-(6,49)]
   186      15.626086      15.626086      15.626086    6[6-(6,6),8-(49),8-(49)]
   187      10.098808      10.098808      10.098808    6[6-(6,6),8-(0),8-(49)]
   188       9.091658       9.091658       9.091658    6[6-(1,6),6-(1,7),6-(8,8)]
   189       8.772004       8.772004       8.772004    6[1-(0),6-(6,6),7-(6,49)]
   190       7.303846       7.303846       7.303846    6[6-(1,6),6-(8,8),7-(6,49)]
   191       7.527122       7.527122       7.527122    6[1-(0),6-(1,6),6-(6,7)]
   192       8.458776       8.458776       8.458776    6[1-(0),6-(1,6),6-(6,6)]
   193        6.38183        6.38183        6.38183    6[6-(6,7),8-(49),8-(49)]
   194      11.122021      11.122021      11.122021    6[6-(6,7),8-(49),8-(49)]
   195      12.027974      12.027974      12.027974    6[6-(1,6),6-(8,8),7-(6,49)]
   196      11.910715      11.910715      11.910715    6[1-(0),6-(1,6),6-(6,7)]
   197      12.723502      12.723502      12.723502    6[1-(0),6-(1,6),6-(6,6)]
   198      13.650337      13.650337      13.650337    6[6-(1,6),6-(1,7),6-(8,8)]
   199      13.704952      13.704952      13.704952    6[1-(0),6-(6,6),7-(6,49)]
   200      14.577172      14.577172      14.577172    6[6-(6,6),8-(0),8-(49)]
   201      10.477895      10.477895      10.477895    6[6-(6,7),8-(0),8-(49)]
   202       9.991186       9.991186       9.991186    6[6-(1,6),6-(8,8),7-(6,49)]
   203       8.857138       8.857138       8.857138    6[1-(0),6-(1,6),6-(6,7)]
   204       8.367217       8.367217       8.367217    6[1-(0),6-(1,6),6-(6,6)]
   205       9.020981       9.020981       9.020981    6[6-(1,6),6-(1,7),6-(8,8)]
   206      10.214462      10.214462      10.214462    6[1-(0),6-(6,6),7-(6,49)]
   207       8.468414       8.468414       8.468414    6[6-(6,6),8-(49),8-(49)]
   208      13.995692      13.995692      13.995692    6[6-(6,6),8-(0),8-(49)]
   209      15.002842      15.002842      15.002842    6[6-(1,6),6-(1,7),6-(8,8)]
   210      15.322496      15.322496      15.322496    6[1-(0),6-(6,6),7-(6,49)]
   211       0.727654       0.727654       0.727654    6[6-(1,6),6-(8,8),7-(6,49)]
   212       0.504378       0.504378       0.504378    6[1-(0),6-(1,6),6-(6,7)]
   213      15.635724      15.635724      15.635724    6[1-(0),6-(1,6),6-(6,6)]
   214        1.64967        1.64967        1.64967    6[6-(6,7),8-(49),8-(49)]
   215       3.090521       3.090521       3.090521    6[6-(6,7),8-(49),8-(49)]
   216       3.996474       3.996474       3.996474    6[6-(1,6),6-(8,8),7-(6,49)]
   217       3.879214       3.879214       3.879214    6[1-(0),6-(1,6),6-(6,7)]
   218       4.692002       4.692002       4.692002    6[1-(0),6-(1,6),6-(6,6)]
   219       5.618837       5.618837       5.618837    6[6-(1,6),6-(1,7),6-(8,8)]
   220       5.673452       5.673452       5.673452    6[1-(0),6-(6,6),7-(6,49)]
   221       6.545672       6.545672       6.545672    6[6-(6,6),8-(0),8-(49)]
   222       2.446395       2.446395       2.446395    6[6-(6,7),8-(0),8-(49)]
   223       1.959686       1.959686       1.959686    6[6-(1,6),6-(8,8),7-(6,49)]
   224       0.825638       0.825638       0.825638    6[1-(0),6-(1,6),6-(6,7)]
   225       0.335717       0.335717       0.335717    6[1-(0),6-(1,6),6-(6,6)]
   226       0.989481       0.989481       0.989481    6[6-(1,6),6-(1,7),6-(8,8)]
   227       2.182962       2.182962       2.182962    6[1-(0),6-(6,6),7-(6,49)]
   228       0.436914       0.436914       0.436914    6[6-(6,6),8-(49),8-(49)]
   229       5.964192       5.964192       5.964192    6[6-(6,6),8-(0),8-(49)]
   230       6.971342       6.971342       6.971342    6[6-(1,6),6-(1,7),6-(8,8)]
   231       7.290996       7.290996       7.290996    6[1-(0),6-(6,6),7-(6,49)]
   232       8.759154       8.759154       8.759154    6[6-(1,6),6-(8,8),7-(6,49)]
   233       8.535878       8.535878       8.535878    6[1-(0),6-(1,6),6-(6,7)]
   234       7.604224       7.604224       7.604224    6[1-(0),6-(1,6),6-(6,6)]
   235        9.68117        9.68117        9.68117    6[6-(6,7),8-(49),8-(49)]
   236       4.940979       4.940979       4.940979    6[6-(6,7),8-(49),8-(49)]
   237       4.035026       4.035026       4.035026    6[6-(1,6),6-(8,8),7-(6,49)]
   238       4.152286       4.152286       4.152286    6[1-(0),6-(1,6),6-(6,7)]
   239       3.339498       3.339498       3.339498    6[1-(0),6-(1,6),6-(6,6)]
   240       2.412663       2.412663       2.412663    6[6-(1,6),6-(1,7),6-(8,8)]
   241       2.358048       2.358048       2.358048    6[1-(0),6-(6,6),7-(6,49)]
   242       1.485827       1.485827       1.485827    6[6-(6,6),8-(0),8-(49)]
   243       5.585105       5.585105       5.585105    6[6-(6,7),8-(0),8-(49)]
   244       6.071814       6.071814       6.071814    6[6-(1,6),6-(8,8),7-(6,49)]
   245       7.205862       7.205862       7.205862    6[1-(0),6-(1,6),6-(6,7)]
   246       7.695783       7.695783       7.695783    6[1-(0),6-(1,6),6-(6,6)]
   247       7.042019       7.042019       7.042019    6[6-(1,6),6-(1,7),6-(8,8)]
   248       5.848538       5.848538       5.848538    6[1-(0),6-(6,6),7-(6,49)]
   249       7.594586       7.594586       7.594586    6[6-(6,6),8-(49),8-(49)]
   250       2.067308       2.067308       2.067308    6[6-(6,6),8-(0),8-(49)]
   251       1.060158       1.060158       1.060158    6[6-(1,6),6-(1,7),6-(8,8)]
   252       0.740504       0.740504       0.740504    6[1-(0),6-(6,6),7-(6,49)]
   253      15.335346      15.335346      15.335346    6[6-(1,6),6-(8,8),7-(6,49)]
   254      15.558622      15.558622      15.558622    6[1-(0),6-(1,6),6-(6,7)]
   255       0.427276       0.427276       0.427276    6[1-(0),6-(1,6),6-(6,6)]
   256       14.41333       14.41333       14.41333    6[6-(6,7),8-(49),8-(49)]
   257       4.859058       4.859058       4.859058    7[6-(1,6),6-(6,6),49-(7,8,8,8,8)]
   258       2.688946       2.688946       2.688946    7[6-(1,6),6-(6,6),49-(7,8,8,8,8)]
   259       8.145547       8.145547       8.145547    7[6-(1,6),6-(6,6),49-(8,8,8,8,8)]
   260       3.172442       3.172442       3.172442    7[6-(1,6),6-(6,6),49-(7,8,8,8,8)]
   261       5.342554       5.342554       5.342554    7[6-(1,6),6-(6,6),49-(7,8,8,8,8)]
   262      15.948953      15.948953      15.948953    7[6-(1,6),6-(6,6),49-(8,8,8,8,8)]
   263      11.203942      11.203942      11.203942    7[6-(1,6),6-(6,6),49-(7,8,8,8,8)]
   264      13.374054      13.374054      13.374054    7[6-(1,6),6-(6,6),49-(7,8,8,8,8)]
   265       7.917453       7.917453       7.917453    7[6-(1,6),6-(6,6),49-(8,8,8,8,8)]
   266      12.890557      12.890557      12.890557    7[6-(1,6),6-(6,6),49-(7,8,8,8,8)]
   267      10.720446      10.720446      10.720446    7[6-(1,6),6-(6,6),49-(7,8,8,8,8)]
   268       0.114047       0.114047       0.114047    7[6-(1,6),6-(6,6),49-(8,8,8,8,8)]
   269      11.203942      11.203942      11.203942    7[6-(1,6),6-(6,6),49-(7,8,8,8,8)]
   270      13.374054      13.374054      13.374054    7[6-(1,6),6-(6,6),49-(7,8,8,8,8)]
   271       7.917453       7.917453       7.917453    7[6-(1,6),6-(6,6),49-(8,8,8,8,8)]
   272      12.890557      12.890557      12.890557    7[6-(1,6),6-(6,6),49-(7,8,8,8,8)]
   273      10.720446      10.720446      10.720446    7[6-(1,6),6-(6,6),49-(7,8,8,8,8)]
   274       0.114047       0.114047       0.114047    7[6-(1,6),6-(6,6),49-(8,8,8,8,8)]
   275       4.859058       4.859058       4.859058    7[6-(1,6),6-(6,6),49-(7,8,8,8,8)]
   276       2.688946       2.688946       2.688946    7[6-(1,6),6-(6,6),49-(7,8,8,8,8)]
   277       8.145547       8.145547       8.145547    7[6-(1,6),6-(6,6),49-(8,8,8,8,8)]
   278       3.172442       3.172442       3.172442    7[6-(1,6),6-(6,6),49-(7,8,8,8,8)]
   279       5.342554       5.342554       5.342554    7[6-(1,6),6-(6,6),49-(7,8,8,8,8)]
   280      15.948953      15.948953      15.948953    7[6-(1,6),6-(6,6),49-(8,8,8,8,8)]
   281         3.2126         3.2126         3.2126    8[6-(6,8),49-(7,7,8,8,8)]
   282        2.30504        2.30504        2.30504    8[6-(6,8),49-(7,8,8,8,8)]
   283       6.332035       6.332035       6.332035    8[6-(6,8)]
   284       7.474114       7.474114       7.474114    8[6-(6,8),49-(7,8,8,8,8)]
   285       3.397324       3.397324       3.397324    8[6-(6,8),49-(7,7,8,8,8)]
   286       1.832788       1.832788       1.832788    8[6-(6,8)]
   287      15.597173      15.597173      15.597173    8[6-(6,8),49-(7,8,8,8,8)]
   288       0.835276       0.835276       0.835276    8[6-(6,8),49-(7,8,8,8,8)]
   289       5.882271       5.882271       5.882271    8[6-(6,8),49-(7,7,8,8,8)]
   290       5.336129       5.336129       5.336129    8[6-(6,8)]
   291      10.277107      10.277107      10.277107    8[6-(6,8),49-(7,7,8,8,8)]
   292       9.751847       9.751847       9.751847    8[6-(6,8),49-(7,8,8,8,8)]
   293         4.8189         4.8189         4.8189    8[6-(6,8),49-(7,7,8,8,8)]
   294       5.726459       5.726459       5.726459    8[6-(6,8),49-(7,8,8,8,8)]
   295       1.699465       1.699465       1.699465    8[6-(6,8)]
   296       0.557386       0.557386       0.557386    8[6-(6,8),49-(7,8,8,8,8)]
   297       4.634176       4.634176       4.634176    8[6-(6,8),49-(7,7,8,8,8)]
   298       6.198712       6.198712       6.198712    8[6-(6,8)]
   299       8.497327       8.497327       8.497327    8[6-(6,8),49-(7,8,8,8,8)]
   300       7.196224       7.196224       7.196224    8[6-(6,8),49-(7,8,8,8,8)]
   301       2.149229       2.149229       2.149229    8[6-(6,8),49-(7,7,8,8,8)]
   302       2.695371       2.695371       2.695371    8[6-(6,8)]
   303      13.817393      13.817393      13.817393    8[6-(6,8),49-(7,7,8,8,8)]
   304      14.342653      14.342653      14.342653    8[6-(6,8),49-(7,8,8,8,8)]
   305        12.8504        12.8504        12.8504    8[6-(6,8),49-(7,7,8,8,8)]
   306      13.757959      13.757959      13.757959    8[6-(6,8),49-(7,8,8,8,8)]
   307       9.730965       9.730965       9.730965    8[6-(6,8)]
   308       8.588886       8.588886       8.588886    8[6-(6,8),49-(7,8,8,8,8)]
   309      12.665675      12.665675      12.665675    8[6-(6,8),49-(7,7,8,8,8)]
   310      14.230212      14.230212      14.230212    8[6-(6,8)]
   311       0.465827       0.465827       0.465827    8[6-(6,8),49-(7,8,8,8,8)]
   312      15.227724      15.227724      15.227724    8[6-(6,8),49-(7,8,8,8,8)]
   313      10.180729      10.180729      10.180729    8[6-(6,8),49-(7,7,8,8,8)]
   314      10.726871      10.726871      10.726871    8[6-(6,8)]
   315       5.785893       5.785893       5.785893    8[6-(6,8),49-(7,7,8,8,8)]
   316       6.311153       6.311153       6.311153    8[6-(6,8),49-(7,8,8,8,8)]
   317        11.2441        11.2441        11.2441    8[6-(6,8),49-(7,7,8,8,8)]
   318       10.33654       10.33654       10.33654    8[6-(6,8),49-(7,8,8,8,8)]
   319      14.363535      14.363535      14.363535    8[6-(6,8)]
   320      15.505614      15.505614      15.505614    8[6-(6,8),49-(7,8,8,8,8)]
   321      11.428825      11.428825      11.428825    8[6-(6,8),49-(7,7,8,8,8)]
   322       9.864288       9.864288       9.864288    8[6-(6,8)]
   323       7.565673       7.565673       7.565673    8[6-(6,8),49-(7,8,8,8,8)]
   324       8.866776       8.866776       8.866776    8[6-(6,8),49-(7,8,8,8,8)]
   325      13.913771      13.913771      13.913771    8[6-(6,8),49-(7,7,8,8,8)]
   326      13.367629      13.367629      13.367629    8[6-(6,8)]
   327       2.245607       2.245607       2.245607    8[6-(6,8),49-(7,7,8,8,8)]
   328       1.720347       1.720347       1.720347    8[6-(6,8),49-(7,8,8,8,8)]
   329        12.8504        12.8504        12.8504    8[6-(6,8),49-(7,7,8,8,8)]
   330      13.757959      13.757959      13.757959    8[6-(6,8),49-(7,8,8,8,8)]
   331       9.730965       9.730965       9.730965    8[6-(6,8)]
   332       8.588886       8.588886       8.588886    8[6-(6,8),49-(7,8,8,8,8)]
   333      12.665675      12.665675      12.665675    8[6-(6,8),49-(7,7,8,8,8)]
   334      14.230212      14.230212      14.230212    8[6-(6,8)]
   335       0.465827       0.465827       0.465827    8[6-(6,8),49-(7,8,8,8,8)]
   336      15.227724      15.227724      15.227724    8[6-(6,8),49-(7,8,8,8,8)]
   337      10.180729      10.180729      10.180729    8[6-(6,8),49-(7,7,8,8,8)]
   338      10.726871      10.726871      10.726871    8[6-(6,8)]
   339       5.785893       5.785893       5.785893    8[6-(6,8),49-(7,7,8,8,8)]
   340       6.311153       6.311153       6.311153    8[6-(6,8),49-(7,8,8,8,8)]
   341        11.2441        11.2441        11.2441    8[6-(6,8),49-(7,7,8,8,8)]
   342       10.33654       10.33654       10.33654    8[6-(6,8),49-(7,8,8,8,8)]
   343      14.363535      14.363535      14.363535    8[6-(6,8)]
   344      15.505614      15.505614      15.505614    8[6-(6,8),49-(7,8,8,8,8)]
   345      11.428825      11.428825      11.428825    8[6-(6,8),49-(7,7,8,8,8)]
   346       9.864288       9.864288       9.864288    8[6-(6,8)]
   347       7.565673       7.565673       7.565673    8[6-(6,8),49-(7,8,8,8,8)]
   348       8.866776       8.866776       8.866776    8[6-(6,8),49-(7,8,8,8,8)]
   349      13.913771      13.913771      13.913771    8[6-(6,8),49-(7,7,8,8,8)]
   350      13.367629      13.367629      13.367629    8[6-(6,8)]
   351       2.245607       2.245607       2.245607    8[6-(6,8),49-(7,7,8,8,8)]
   352       1.720347       1.720347       1.720347    8[6-(6,8),49-(7,8,8,8,8)]
   353         3.2126         3.2126         3.2126    8[6-(6,8),49-(7,7,8,8,8)]
   354        2.30504        2.30504        2.30504    8[6-(6,8),49-(7,8,8,8,8)]
   355       6.332035       6.332035       6.332035    8[6-(6,8)]
   356       7.474114       7.474114       7.474114    8[6-(6,8),49-(7,8,8,8,8)]
   357       3.397324       3.397324       3.397324    8[6-(6,8),49-(7,7,8,8,8)]
   358       1.832788       1.832788       1.832788    8[6-(6,8)]
   359      15.597173      15.597173      15.597173    8[6-(6,8),49-(7,8,8,8,8)]
   360       0.835276       0.835276       0.835276    8[6-(6,8),49-(7,8,8,8,8)]
   361       5.882271       5.882271       5.882271    8[6-(6,8),49-(7,7,8,8,8)]
   362       5.336129       5.336129       5.336129    8[6-(6,8)]
   363      10.277107      10.277107      10.277107    8[6-(6,8),49-(7,7,8,8,8)]
   364       9.751847       9.751847       9.751847    8[6-(6,8),49-(7,8,8,8,8)]
   365         4.8189         4.8189         4.8189    8[6-(6,8),49-(7,7,8,8,8)]
   366       5.726459       5.726459       5.726459    8[6-(6,8),49-(7,8,8,8,8)]
   367       1.699465       1.699465       1.699465    8[6-(6,8)]
   368       0.557386       0.557386       0.557386    8[6-(6,8),49-(7,8,8,8,8)]
   369       4.634176       4.634176       4.634176    8[6-(6,8),49-(7,7,8,8,8)]
   370       6.198712       6.198712       6.198712    8[6-(6,8)]
   371       8.497327       8.497327       8.497327    8[6-(6,8),49-(7,8,8,8,8)]
   372       7.196224       7.196224       7.196224    8[6-(6,8),49-(7,8,8,8,8)]
   373       2.149229       2.149229       2.149229    8[6-(6,8),49-(7,7,8,8,8)]
   374       2.695371       2.695371       2.695371    8[6-(6,8)]
   375      13.817393      13.817393      13.817393    8[6-(6,8),49-(7,7,8,8,8)]
   376      14.342653      14.342653      14.342653    8[6-(6,8),49-(7,8,8,8,8)]
