# Supplementary material for: A collection of forcefield precursors for metal–organic frameworks
Source: RSC Adv. 2019 Nov 13;9(63):36492–507. doi: 10.1039/c9ra07327b (PMC9075174; doi:10.1039/c9ra07327b)
Supplement: RA-009-C9RA07327B-s3050 [file RA-009-C9RA07327B-s3050.txt]

ZIDNEH_clean

21.558800    0.000000    0.000000
-10.779546    20.990946    0.000000
0.000000    -2.011543    43.708737

     1       1.117307       1.117307       1.117307    49[8-(6),8-(6),8-(6),8-(6),8-(6),8-(6),8-(6)]
     2       5.194581       5.194581       5.194581    49[7-(6,6),7-(6,6),7-(6,6),7-(6,6)]
     3      -1.117478      -1.117478      -1.117478    49[8-(6),8-(6),8-(6),8-(6),8-(6),8-(6),8-(6)]
     4      16.364196      16.364196      16.364196    49[7-(6,6),7-(6,6),7-(6,6),7-(6,6)]
     5       0.943185       0.943185       0.943185    49[8-(6),8-(6),8-(6),8-(6),8-(6),8-(6),8-(6)]
     6      -5.448857      -5.448857      -5.448857    49[7-(6,6),7-(6,6),7-(6,6),7-(6,6)]
     7       -0.94321       -0.94321       -0.94321    49[8-(6),8-(6),8-(6),8-(6),8-(6),8-(6),8-(6)]
     8       5.448686       5.448686       5.448686    49[7-(6,6),7-(6,6),7-(6,6),7-(6,6)]
     9       9.828132       9.828132       9.828132    49[8-(6),8-(6),8-(6),8-(6),8-(6),8-(6),8-(6),8-(6)]
    10      15.760326      15.760326      15.760326    49[7-(6,6),7-(6,6),7-(6,6),7-(6,6)]
    11      11.730481      11.730481      11.730481    49[8-(6),8-(6),8-(6),8-(6),8-(6),8-(6),8-(6),8-(6)]
    12       5.798436       5.798436       5.798436    49[7-(6,6),7-(6,6),7-(6,6),7-(6,6)]
    13       5.859175       5.859175       5.859175    49[7-(6,6),7-(6,6),7-(6,6),7-(6,6)]
    14       9.666749       9.666749       9.666749    49[8-(6),8-(6),8-(6),8-(6),8-(6),8-(6),8-(6),8-(6)]
    15      15.699473      15.699473      15.699473    49[7-(6,6),7-(6,6),7-(6,6),7-(6,6)]
    16      11.892048      11.892048      11.892048    49[8-(6),8-(6),8-(6),8-(6),8-(6),8-(6),8-(6),8-(6)]
    17      -3.415041      -3.415041      -3.415041    1[6-(6,6)]
    18      -3.486168      -3.486168      -3.486168    1[6-(6,6)]
    19       -2.40175       -2.40175       -2.40175    1[6-(6,6)]
    20       1.181312       1.181312       1.181312    1[6-(6,6)]
    21       0.096894       0.096894       0.096894    1[6-(6,6)]
    22       4.824815       4.824815       4.824815    1[6-(6,6)]
    23        3.85897        3.85897        3.85897    1[6-(6,6)]
    24       0.877406       0.877406       0.877406    1[6-(6,6)]
    25       1.841095       1.841095       1.841095    1[6-(6,6)]
    26       3.397607       3.397607       3.397607    1[6-(6,6)]
    27       2.440386       2.440386       2.440386    1[6-(6,6)]
    28      -1.252627      -1.252627      -1.252627    1[6-(6,6)]
    29      -0.295406      -0.295406      -0.295406    1[6-(6,6)]
    30       3.363129       3.363129       3.363129    1[6-(6,6)]
    31       3.089332       3.089332       3.089332    1[6-(6,6)]
    32       6.264984       6.264984       6.264984    1[6-(6,6)]
    33       5.842391       5.842391       5.842391    1[6-(6,6)]
    34       5.255982       5.255982       5.255982    1[6-(6,6)]
    35       1.985528       1.985528       1.985528    1[6-(6,6)]
    36       2.569781       2.569781       2.569781    1[6-(6,6)]
    37      -2.171103      -2.171103      -2.171103    1[6-(6,6)]
    38      -2.776916      -2.776916      -2.776916    1[6-(6,6)]
    39      -6.146541      -6.146541      -6.146541    1[6-(6,6)]
    40      -5.540729      -5.540729      -5.540729    1[6-(6,6)]
    41       -3.34174       -3.34174       -3.34174    1[6-(6,6)]
    42       4.223349       4.223349       4.223349    1[6-(6,6)]
    43       5.169781       5.169781       5.169781    1[6-(6,6)]
    44      -1.164308      -1.164308      -1.164308    1[6-(6,6)]
    45       -2.18405       -2.18405       -2.18405    1[6-(6,6)]
    46      -5.085846      -5.085846      -5.085846    1[6-(6,6)]
    47       -4.06826       -4.06826       -4.06826    1[6-(6,6)]
    48      -0.802095      -0.802095      -0.802095    1[6-(6,6)]
    49      -4.686985      -4.686985      -4.686985    1[6-(6,6)]
    50      -5.353163      -5.353163      -5.353163    1[6-(6,6)]
    51      -1.468273      -1.468273      -1.468273    1[6-(6,6)]
    52       5.141715       5.141715       5.141715    1[6-(6,6)]
    53       1.308569       1.308569       1.308569    1[6-(6,6)]
    54       0.724315       0.724315       0.724315    1[6-(6,6)]
    55       4.559617       4.559617       4.559617    1[6-(6,6)]
    56       5.247408       5.247408       5.247408    1[6-(6,6)]
    57       3.414787       3.414787       3.414787    1[6-(6,6)]
    58       3.485948       3.485948       3.485948    1[6-(6,6)]
    59       2.401551       2.401551       2.401551    1[6-(6,6)]
    60      -1.181532      -1.181532      -1.181532    1[6-(6,6)]
    61      -0.097135      -0.097135      -0.097135    1[6-(6,6)]
    62      16.733896      16.733896      16.733896    1[6-(6,6)]
    63       -3.85908       -3.85908       -3.85908    1[6-(6,6)]
    64       -0.87748       -0.87748       -0.87748    1[6-(6,6)]
    65      -1.841148      -1.841148      -1.841148    1[6-(6,6)]
    66      -3.397726      -3.397726      -3.397726    1[6-(6,6)]
    67      -2.440527      -2.440527      -2.440527    1[6-(6,6)]
    68       1.252505       1.252505       1.252505    1[6-(6,6)]
    69       0.295306       0.295306       0.295306    1[6-(6,6)]
    70      18.195583      18.195583      18.195583    1[6-(6,6)]
    71       -3.08942       -3.08942       -3.08942    1[6-(6,6)]
    72      15.293809      15.293809      15.293809    1[6-(6,6)]
    73      15.716322      15.716322      15.716322    1[6-(6,6)]
    74      16.302711      16.302711      16.302711    1[6-(6,6)]
    75      -1.985603      -1.985603      -1.985603    1[6-(6,6)]
    76      18.988964      18.988964      18.988964    1[6-(6,6)]
    77       2.170839       2.170839       2.170839    1[6-(6,6)]
    78       2.776631       2.776631       2.776631    1[6-(6,6)]
    79       6.146287       6.146287       6.146287    1[6-(6,6)]
    80       5.540494       5.540494       5.540494    1[6-(6,6)]
    81       3.341488       3.341488       3.341488    1[6-(6,6)]
    82      17.335412      17.335412      17.335412    1[6-(6,6)]
    83       16.38898       16.38898       16.38898    1[6-(6,6)]
    84       1.164042       1.164042       1.164042    1[6-(6,6)]
    85       2.183763       2.183763       2.183763    1[6-(6,6)]
    86       5.085596       5.085596       5.085596    1[6-(6,6)]
    87       4.068031       4.068031       4.068031    1[6-(6,6)]
    88        0.80188        0.80188        0.80188    1[6-(6,6)]
    89       4.686781       4.686781       4.686781    1[6-(6,6)]
    90       5.352937       5.352937       5.352937    1[6-(6,6)]
    91       1.468036       1.468036       1.468036    1[6-(6,6)]
    92      16.416967      16.416967      16.416967    1[6-(6,6)]
    93      -1.308669      -1.308669      -1.308669    1[6-(6,6)]
    94      -0.724436      -0.724436      -0.724436    1[6-(6,6)]
    95      -4.559756      -4.559756      -4.559756    1[6-(6,6)]
    96      16.311384      16.311384      16.311384    1[6-(6,6)]
    97      -7.237388      -7.237388      -7.237388    1[6-(6,6)]
    98      -7.778525      -7.778525      -7.778525    1[6-(6,6)]
    99      -5.900774      -5.900774      -5.900774    1[6-(6,6)]
   100      -5.359637      -5.359637      -5.359637    1[6-(6,6)]
   101      -2.921273      -2.921273      -2.921273    1[6-(6,6)]
   102      -2.518124      -2.518124      -2.518124    1[6-(6,6)]
   103       1.310739       1.310739       1.310739    1[6-(6,6)]
   104       0.441908       0.441908       0.441908    1[6-(6,6)]
   105      18.238705      18.238705      18.238705    1[6-(6,6)]
   106      19.107535      19.107535      19.107535    1[6-(6,6)]
   107      -7.761285      -7.761285      -7.761285    1[6-(6,6)]
   108      -3.649985      -3.649985      -3.649985    1[6-(6,6)]
   109      -4.542535      -4.542535      -4.542535    1[6-(6,6)]
   110      10.636989      10.636989      10.636989    1[6-(6,6)]
   111      -7.284853      -7.284853      -7.284853    1[6-(6,6)]
   112      -8.201113      -8.201113      -8.201113    1[6-(6,6)]
   113       9.720729       9.720729       9.720729    1[6-(6,6)]
   114      -5.652851      -5.652851      -5.652851    1[6-(6,6)]
   115      -6.428979      -6.428979      -6.428979    1[6-(6,6)]
   116      11.475617      11.475617      11.475617    1[6-(6,6)]
   117      12.251744      12.251744      12.251744    1[6-(6,6)]
   118       -0.58646       -0.58646       -0.58646    1[6-(6,6)]
   119      -1.483317      -1.483317      -1.483317    1[6-(6,6)]
   120      16.893421      16.893421      16.893421    1[6-(6,6)]
   121      17.790278      17.790278      17.790278    1[6-(6,6)]
   122      16.850315      16.850315      16.850315    1[6-(6,6)]
   123      16.266061      16.266061      16.266061    1[6-(6,6)]
   124      -2.804873      -2.804873      -2.804873    1[6-(6,6)]
   125      -2.218463      -2.218463      -2.218463    1[6-(6,6)]
   126      -7.483177      -7.483177      -7.483177    1[6-(6,6)]
   127      -6.381499      -6.381499      -6.381499    1[6-(6,6)]
   128      16.893439      16.893439      16.893439    1[6-(6,6)]
   129      17.538058      17.538058      17.538058    1[6-(6,6)]
   130      -0.485112      -0.485112      -0.485112    1[6-(6,6)]
   131      -1.129731      -1.129731      -1.129731    1[6-(6,6)]
   132      12.174148      12.174148      12.174148    1[6-(6,6)]
   133      11.307473      11.307473      11.307473    1[6-(6,6)]
   134       -6.52597       -6.52597       -6.52597    1[6-(6,6)]
   135      -5.659296      -5.659296      -5.659296    1[6-(6,6)]
   136      -5.385466      -5.385466      -5.385466    1[6-(6,6)]
   137        7.23719        7.23719        7.23719    1[6-(6,6)]
   138       7.778305       7.778305       7.778305    1[6-(6,6)]
   139       5.900513       5.900513       5.900513    1[6-(6,6)]
   140       5.359398       5.359398       5.359398    1[6-(6,6)]
   141       2.921162       2.921162       2.921162    1[6-(6,6)]
   142       2.518012       2.518012       2.518012    1[6-(6,6)]
   143      -1.310811      -1.310811      -1.310811    1[6-(6,6)]
   144      -0.442003      -0.442003      -0.442003    1[6-(6,6)]
   145       3.320015       3.320015       3.320015    1[6-(6,6)]
   146       2.451206       2.451206       2.451206    1[6-(6,6)]
   147       7.761051       7.761051       7.761051    1[6-(6,6)]
   148       3.649825       3.649825       3.649825    1[6-(6,6)]
   149       4.542343       4.542343       4.542343    1[6-(6,6)]
   150      10.921566      10.921566      10.921566    1[6-(6,6)]
   151       7.284584       7.284584       7.284584    1[6-(6,6)]
   152       8.200822       8.200822       8.200822    1[6-(6,6)]
   153      -9.720996      -9.720996      -9.720996    1[6-(6,6)]
   154       5.652583       5.652583       5.652583    1[6-(6,6)]
   155        6.42869        6.42869        6.42869    1[6-(6,6)]
   156      10.082918      10.082918      10.082918    1[6-(6,6)]
   157       9.306812       9.306812       9.306812    1[6-(6,6)]
   158       0.586338       0.586338       0.586338    1[6-(6,6)]
   159       1.483174       1.483174       1.483174    1[6-(6,6)]
   160       4.665269       4.665269       4.665269    1[6-(6,6)]
   161       3.768434       3.768434       3.768434    1[6-(6,6)]
   162       4.708399       4.708399       4.708399    1[6-(6,6)]
   163       5.292632       5.292632       5.292632    1[6-(6,6)]
   164       2.804727       2.804727       2.804727    1[6-(6,6)]
   165       2.218338       2.218338       2.218338    1[6-(6,6)]
   166       7.482942       7.482942       7.482942    1[6-(6,6)]
   167       6.381311       6.381311       6.381311    1[6-(6,6)]
   168       4.665288       4.665288       4.665288    1[6-(6,6)]
   169       4.020691       4.020691       4.020691    1[6-(6,6)]
   170       0.485034       0.485034       0.485034    1[6-(6,6)]
   171       1.129631       1.129631       1.129631    1[6-(6,6)]
   172       9.384439       9.384439       9.384439    1[6-(6,6)]
   173      10.251092      10.251092      10.251092    1[6-(6,6)]
   174       6.525727       6.525727       6.525727    1[6-(6,6)]
   175       5.659074       5.659074       5.659074    1[6-(6,6)]
   176        5.38531        5.38531        5.38531    1[6-(6,6)]
   177      13.532409      13.532409      13.532409    1[6-(6,6)]
   178      13.422459      13.422459      13.422459    1[6-(6,6)]
   179       6.997853       6.997853       6.997853    1[6-(6,6)]
   180       9.097682       9.097682       9.097682    1[6-(6,6)]
   181       9.912615       9.912615       9.912615    1[6-(6,6)]
   182       6.499872       6.499872       6.499872    1[6-(6,6)]
   183       5.684939       5.684939       5.684939    1[6-(6,6)]
   184      15.306707      15.306707      15.306707    1[6-(6,6)]
   185      14.487462      14.487462      14.487462    1[6-(6,6)]
   186      10.818156      10.818156      10.818156    1[6-(6,6)]
   187      11.639557      11.639557      11.639557    1[6-(6,6)]
   188      14.149017      14.149017      14.149017    1[6-(6,6)]
   189       15.25931       15.25931       15.25931    1[6-(6,6)]
   190      17.070245      17.070245      17.070245    1[6-(6,6)]
   191       5.801352       5.801352       5.801352    1[6-(6,6)]
   192       7.556217       7.556217       7.556217    1[6-(6,6)]
   193      17.684677      17.684677      17.684677    1[6-(6,6)]
   194       5.150266       5.150266       5.150266    1[6-(6,6)]
   195      15.543869      15.543869      15.543869    1[6-(6,6)]
   196      15.694755      15.694755      15.694755    1[6-(6,6)]
   197      15.080319      15.080319      15.080319    1[6-(6,6)]
   198        12.4631        12.4631        12.4631    1[6-(6,6)]
   199      13.077536      13.077536      13.077536    1[6-(6,6)]
   200      13.014969      13.014969      13.014969    1[6-(6,6)]
   201      13.814812      13.814812      13.814812    1[6-(6,6)]
   202      10.253311      10.253311      10.253311    1[6-(6,6)]
   203       9.453468       9.453468       9.453468    1[6-(6,6)]
   204       9.852235       9.852235       9.852235    1[6-(6,6)]
   205      19.620662      19.620662      19.620662    1[6-(6,6)]
   206       5.195533       5.195533       5.195533    1[6-(6,6)]
   207       6.204496       6.204496       6.204496    1[6-(6,6)]
   208        15.2032        15.2032        15.2032    1[6-(6,6)]
   209      14.694401      14.694401      14.694401    1[6-(6,6)]
   210      10.908686      10.908686      10.908686    1[6-(6,6)]
   211      11.417485      11.417485      11.417485    1[6-(6,6)]
   212       8.082281       8.082281       8.082281    1[6-(6,6)]
   213      11.617923      11.617923      11.617923    1[6-(6,6)]
   214      10.716755      10.716755      10.716755    1[6-(6,6)]
   215       7.181112       7.181112       7.181112    1[6-(6,6)]
   216       7.873137       7.873137       7.873137    1[6-(6,6)]
   217       8.026291       8.026291       8.026291    1[6-(6,6)]
   218       8.136241       8.136241       8.136241    1[6-(6,6)]
   219       -6.99812       -6.99812       -6.99812    1[6-(6,6)]
   220      -9.097945      -9.097945      -9.097945    1[6-(6,6)]
   221      11.645943      11.645943      11.645943    1[6-(6,6)]
   222      -6.500084      -6.500084      -6.500084    1[6-(6,6)]
   223      -5.685172      -5.685172      -5.685172    1[6-(6,6)]
   224       6.252011       6.252011       6.252011    1[6-(6,6)]
   225       7.071235       7.071235       7.071235    1[6-(6,6)]
   226      10.740544      10.740544      10.740544    1[6-(6,6)]
   227       9.919165       9.919165       9.919165    1[6-(6,6)]
   228       7.409736       7.409736       7.409736    1[6-(6,6)]
   229       6.299473       6.299473       6.299473    1[6-(6,6)]
   230       4.488529       4.488529       4.488529    1[6-(6,6)]
   231      -5.801594      -5.801594      -5.801594    1[6-(6,6)]
   232      -7.556502      -7.556502      -7.556502    1[6-(6,6)]
   233       3.874109       3.874109       3.874109    1[6-(6,6)]
   234      -5.150529      -5.150529      -5.150529    1[6-(6,6)]
   235       6.014879       6.014879       6.014879    1[6-(6,6)]
   236       5.863943       5.863943       5.863943    1[6-(6,6)]
   237       6.478358       6.478358       6.478358    1[6-(6,6)]
   238       9.095615       9.095615       9.095615    1[6-(6,6)]
   239         8.4812         8.4812         8.4812    1[6-(6,6)]
   240       8.543673       8.543673       8.543673    1[6-(6,6)]
   241       7.743853       7.743853       7.743853    1[6-(6,6)]
   242      11.305381      11.305381      11.305381    1[6-(6,6)]
   243      12.105201      12.105201      12.105201    1[6-(6,6)]
   244      -9.852509      -9.852509      -9.852509    1[6-(6,6)]
   245       1.938135       1.938135       1.938135    1[6-(6,6)]
   246      -5.195808      -5.195808      -5.195808    1[6-(6,6)]
   247       -6.20475       -6.20475       -6.20475    1[6-(6,6)]
   248       6.355469       6.355469       6.355469    1[6-(6,6)]
   249       6.864245       6.864245       6.864245    1[6-(6,6)]
   250       10.64998       10.64998       10.64998    1[6-(6,6)]
   251      10.141204      10.141204      10.141204    1[6-(6,6)]
   252      -8.082508      -8.082508      -8.082508    1[6-(6,6)]
   253       9.940649       9.940649       9.940649    1[6-(6,6)]
   254      10.841796      10.841796      10.841796    1[6-(6,6)]
   255       -7.18136       -7.18136       -7.18136    1[6-(6,6)]
   256      -7.873411      -7.873411      -7.873411    1[6-(6,6)]
   257       8.496306       8.496306       8.496306    1[6-(6,6)]
   258       7.584358       7.584358       7.584358    1[6-(6,6)]
   259      11.270902      11.270902      11.270902    1[6-(6,6)]
   260       12.18285       12.18285       12.18285    1[6-(6,6)]
   261        8.21817        8.21817        8.21817    1[6-(6,6)]
   262       3.595901       3.595901       3.595901    1[6-(6,6)]
   263       3.697212       3.697212       3.697212    1[6-(6,6)]
   264       2.632197       2.632197       2.632197    1[6-(6,6)]
   265        -0.9638        -0.9638        -0.9638    1[6-(6,6)]
   266       0.101215       0.101215       0.101215    1[6-(6,6)]
   267       7.142397       7.142397       7.142397    1[6-(6,6)]
   268       6.256319       6.256319       6.256319    1[6-(6,6)]
   269       9.354301       9.354301       9.354301    1[6-(6,6)]
   270      10.238223      10.238223      10.238223    1[6-(6,6)]
   271      10.391316      10.391316      10.391316    1[6-(6,6)]
   272       9.746698       9.746698       9.746698    1[6-(6,6)]
   273       5.924331       5.924331       5.924331    1[6-(6,6)]
   274        6.56895        6.56895        6.56895    1[6-(6,6)]
   275       5.902767       5.902767       5.902767    1[6-(6,6)]
   276       5.400436       5.400436       5.400436    1[6-(6,6)]
   277       8.112516       8.112516       8.112516    1[6-(6,6)]
   278       8.612691       8.612691       8.612691    1[6-(6,6)]
   279       5.503895       5.503895       5.503895    1[6-(6,6)]
   280       7.640395       7.640395       7.640395    1[6-(6,6)]
   281       4.928258       4.928258       4.928258    1[6-(6,6)]
   282       6.006197       6.006197       6.006197    1[6-(6,6)]
   283       1.582303       1.582303       1.582303    1[6-(6,6)]
   284       0.853605       0.853605       0.853605    1[6-(6,6)]
   285       4.647944       4.647944       4.647944    1[6-(6,6)]
   286       5.376642       5.376642       5.376642    1[6-(6,6)]
   287       7.030256       7.030256       7.030256    1[6-(6,6)]
   288       3.483795       3.483795       3.483795    1[6-(6,6)]
   289        6.74349        6.74349        6.74349    1[6-(6,6)]
   290       6.027728       6.027728       6.027728    1[6-(6,6)]
   291       2.170864       2.170864       2.170864    1[6-(6,6)]
   292       2.886626       2.886626       2.886626    1[6-(6,6)]
   293       2.354132       2.354132       2.354132    1[6-(6,6)]
   294       1.323612       1.323612       1.323612    1[6-(6,6)]
   295       4.270681       4.270681       4.270681    1[6-(6,6)]
   296       5.299045       5.299045       5.299045    1[6-(6,6)]
   297       13.06246       13.06246       13.06246    1[6-(6,6)]
   298      13.974386      13.974386      13.974386    1[6-(6,6)]
   299      10.287821      10.287821      10.287821    1[6-(6,6)]
   300       9.375894       9.375894       9.375894    1[6-(6,6)]
   301       13.34054       13.34054       13.34054    1[6-(6,6)]
   302      -3.596114      -3.596114      -3.596114    1[6-(6,6)]
   303      -3.697457      -3.697457      -3.697457    1[6-(6,6)]
   304      -2.632462      -2.632462      -2.632462    1[6-(6,6)]
   305       0.963556       0.963556       0.963556    1[6-(6,6)]
   306      -0.101438      -0.101438      -0.101438    1[6-(6,6)]
   307      14.416336      14.416336      14.416336    1[6-(6,6)]
   308      15.302392      15.302392      15.302392    1[6-(6,6)]
   309      12.204375      12.204375      12.204375    1[6-(6,6)]
   310      11.320475      11.320475      11.320475    1[6-(6,6)]
   311      11.167433      11.167433      11.167433    1[6-(6,6)]
   312      11.812031      11.812031      11.812031    1[6-(6,6)]
   313      15.634415      15.634415      15.634415    1[6-(6,6)]
   314      14.989818      14.989818      14.989818    1[6-(6,6)]
   315      15.655969      15.655969      15.655969    1[6-(6,6)]
   316      16.158278      16.158278      16.158278    1[6-(6,6)]
   317      13.446163      13.446163      13.446163    1[6-(6,6)]
   318       12.94601       12.94601       12.94601    1[6-(6,6)]
   319      16.054772      16.054772      16.054772    1[6-(6,6)]
   320      13.918317      13.918317      13.918317    1[6-(6,6)]
   321      -4.928426      -4.928426      -4.928426    1[6-(6,6)]
   322      -6.006366      -6.006366      -6.006366    1[6-(6,6)]
   323      -1.582529      -1.582529      -1.582529    1[6-(6,6)]
   324      -0.853852      -0.853852      -0.853852    1[6-(6,6)]
   325       -4.64821       -4.64821       -4.64821    1[6-(6,6)]
   326      -5.376887      -5.376887      -5.376887    1[6-(6,6)]
   327      14.528407      14.528407      14.528407    1[6-(6,6)]
   328      -3.484009      -3.484009      -3.484009    1[6-(6,6)]
   329      -6.743695      -6.743695      -6.743695    1[6-(6,6)]
   330      -6.027953      -6.027953      -6.027953    1[6-(6,6)]
   331      -2.171078      -2.171078      -2.171078    1[6-(6,6)]
   332      -2.886821      -2.886821      -2.886821    1[6-(6,6)]
   333       -2.35431       -2.35431       -2.35431    1[6-(6,6)]
   334      -1.323809      -1.323809      -1.323809    1[6-(6,6)]
   335      -4.270916      -4.270916      -4.270916    1[6-(6,6)]
   336      -5.299261      -5.299261      -5.299261    1[6-(6,6)]
   337      -2.270239      -2.270239      -2.270239    6[6-(6,6),8-(0),8-(49)]
   338      -4.626658      -4.626658      -4.626658    6[6-(1,6),6-(6,6),7-(6,49)]
   339        2.13856        2.13856        2.13856    6[6-(6,6),8-(49),8-(49)]
   340      -3.822507      -3.822507      -3.822507    6[1-(0),6-(1,6),6-(6,7)]
   341       3.971101       3.971101       3.971101    6[6-(1,6),6-(6,6),7-(6,49)]
   342       5.271122       5.271122       5.271122    6[6-(1,6),6-(6,6),7-(6,49)]
   343       3.994818       3.994818       3.994818    6[6-(6,6),6-(6,7),6-(6,7)]
   344      -2.539736      -2.539736      -2.539736    6[1-(0),6-(1,6),6-(6,6)]
   345      -1.895122      -1.895122      -1.895122    6[1-(0),6-(1,6),6-(6,6)]
   346      -0.508891      -0.508891      -0.508891    6[6-(1,6),6-(1,6),6-(8,8)]
   347       0.232725       0.232725       0.232725    6[1-(0),6-(1,6),6-(6,6)]
   348      -0.409733      -0.409733      -0.409733    6[1-(0),6-(1,6),6-(6,6)]
   349      -1.795964      -1.795964      -1.795964    6[6-(1,6),6-(1,6),6-(6,6)]
   350       4.438938       4.438938       4.438938    6[6-(1,6),6-(6,6),7-(6,49)]
   351       3.423503       3.423503       3.423503    6[6-(1,6),6-(1,6),6-(6,6)]
   352       4.022829       4.022829       4.022829    6[1-(0),6-(1,6),6-(6,6)]
   353       3.449359       3.449359       3.449359    6[1-(0),6-(1,6),6-(6,6)]
   354       2.278718       2.278718       2.278718    6[6-(1,6),6-(1,6),6-(6,6)]
   355       1.677236       1.677236       1.677236    6[1-(0),6-(1,6),6-(6,6)]
   356       2.250707       2.250707       2.250707    6[1-(0),6-(1,6),6-(6,6)]
   357       1.640571       1.640571       1.640571    6[6-(1,6),6-(1,6),6-(6,6)]
   358       2.453332       2.453332       2.453332    6[1-(0),6-(1,6),6-(6,6)]
   359       1.886329       1.886329       1.886329    6[1-(0),6-(1,6),6-(6,6)]
   360       0.504409       0.504409       0.504409    6[6-(1,6),6-(1,6),6-(8,8)]
   361      -0.308351      -0.308351      -0.308351    6[1-(0),6-(1,6),6-(6,6)]
   362       0.258651       0.258651       0.258651    6[1-(0),6-(1,6),6-(6,6)]
   363       3.615372       3.615372       3.615372    6[1-(0),6-(1,6),6-(6,7)]
   364       6.118383       6.118383       6.118383    6[6-(1,6),6-(6,6),7-(6,49)]
   365       0.241361       0.241361       0.241361    6[6-(6,6),8-(49),8-(49)]
   366       3.460148       3.460148       3.460148    6[1-(0),6-(1,6),6-(6,7)]
   367       5.976092       5.976092       5.976092    6[1-(0),6-(1,6),6-(6,7)]
   368      -4.922016      -4.922016      -4.922016    6[6-(6,6),6-(6,7),6-(6,7)]
   369       5.102949       5.102949       5.102949    6[6-(1,6),6-(6,6),7-(6,49)]
   370        4.26214        4.26214        4.26214    6[6-(1,6),6-(1,6),6-(6,6)]
   371       5.059808       5.059808       5.059808    6[1-(0),6-(1,6),6-(6,6)]
   372        4.71055        4.71055        4.71055    6[1-(0),6-(1,6),6-(6,6)]
   373       3.565779       3.565779       3.565779    6[6-(1,6),6-(1,6),6-(6,6)]
   374       2.768111       2.768111       2.768111    6[1-(0),6-(1,6),6-(6,6)]
   375       3.115214       3.115214       3.115214    6[1-(0),6-(1,6),6-(6,6)]
   376       4.557503       4.557503       4.557503    6[6-(6,6),6-(6,7),6-(6,7)]
   377      -4.372264      -4.372264      -4.372264    6[6-(1,6),6-(6,6),7-(6,49)]
   378      -3.798784      -3.798784      -3.798784    6[6-(1,6),6-(1,6),6-(6,6)]
   379      -2.977402      -2.977402      -2.977402    6[1-(0),6-(1,6),6-(6,6)]
   380      -3.337439      -3.337439      -3.337439    6[1-(0),6-(1,6),6-(6,6)]
   381       -4.51886       -4.51886       -4.51886    6[6-(1,6),6-(1,6),6-(6,6)]
   382      -5.340243      -5.340243      -5.340243    6[1-(0),6-(1,6),6-(6,6)]
   383      -4.978049      -4.978049      -4.978049    6[1-(0),6-(1,6),6-(6,6)]
   384      -3.725492      -3.725492      -3.725492    6[1-(0),6-(1,6),6-(6,7)]
   385       4.251365       4.251365       4.251365    6[6-(1,6),6-(6,6),7-(6,49)]
   386       4.512241       4.512241       4.512241    6[1-(0),6-(1,6),6-(6,7)]
   387       5.368125       5.368125       5.368125    6[1-(0),6-(1,6),6-(6,7)]
   388      -2.520347      -2.520347      -2.520347    6[6-(1,6),6-(1,6),6-(6,6)]
   389      -1.961982      -1.961982      -1.961982    6[1-(0),6-(1,6),6-(6,6)]
   390      -2.565635      -2.565635      -2.565635    6[1-(0),6-(1,6),6-(6,6)]
   391      -3.731964      -3.731964      -3.731964    6[6-(1,6),6-(1,6),6-(6,6)]
   392      -4.290328      -4.290328      -4.290328    6[1-(0),6-(1,6),6-(6,6)]
   393      -3.684519      -3.684519      -3.684519    6[1-(0),6-(1,6),6-(6,6)]
   394      -4.365799      -4.365799      -4.365799    6[6-(6,6),6-(6,7),6-(6,7)]
   395      -1.726969      -1.726969      -1.726969    6[1-(0),6-(1,6),6-(6,6)]
   396      -2.682019      -2.682019      -2.682019    6[6-(1,6),6-(1,6),6-(8,8)]
   397      -4.033757      -4.033757      -4.033757    6[1-(0),6-(1,6),6-(6,6)]
   398      -4.430445      -4.430445      -4.430445    6[1-(0),6-(1,6),6-(6,6)]
   399      -3.473239      -3.473239      -3.473239    6[6-(1,6),6-(1,6),6-(6,6)]
   400      -2.121501      -2.121501      -2.121501    6[1-(0),6-(1,6),6-(6,6)]
   401       4.247024       4.247024       4.247024    6[1-(0),6-(1,6),6-(6,6)]
   402       3.281196       3.281196       3.281196    6[6-(1,6),6-(1,6),6-(6,6)]
   403       1.968265       1.968265       1.968265    6[1-(0),6-(1,6),6-(6,6)]
   404       1.621162       1.621162       1.621162    6[1-(0),6-(1,6),6-(6,6)]
   405        2.58699        2.58699        2.58699    6[6-(1,6),6-(1,6),6-(8,8)]
   406       3.899921       3.899921       3.899921    6[1-(0),6-(1,6),6-(6,6)]
   407       5.044752       5.044752       5.044752    6[1-(0),6-(1,6),6-(6,7)]
   408      -0.116491      -0.116491      -0.116491    6[6-(6,6),8-(49),8-(49)]
   409       2.270044       2.270044       2.270044    6[6-(6,6),8-(0),8-(49)]
   410       4.626379       4.626379       4.626379    6[6-(1,6),6-(6,6),7-(6,49)]
   411      -2.138706      -2.138706      -2.138706    6[6-(6,6),8-(49),8-(49)]
   412       3.822244       3.822244       3.822244    6[1-(0),6-(1,6),6-(6,7)]
   413      17.587639      17.587639      17.587639    6[6-(1,6),6-(6,6),7-(6,49)]
   414      16.287669      16.287669      16.287669    6[6-(1,6),6-(6,6),7-(6,49)]
   415      17.563926      17.563926      17.563926    6[6-(6,6),6-(6,7),6-(6,7)]
   416       2.539517       2.539517       2.539517    6[1-(0),6-(1,6),6-(6,6)]
   417       1.894915       1.894915       1.894915    6[1-(0),6-(1,6),6-(6,6)]
   418       0.508684       0.508684       0.508684    6[6-(1,6),6-(1,6),6-(8,8)]
   419      -0.232945      -0.232945      -0.232945    6[1-(0),6-(1,6),6-(6,6)]
   420       0.409501       0.409501       0.409501    6[1-(0),6-(1,6),6-(6,6)]
   421       1.795732       1.795732       1.795732    6[6-(1,6),6-(1,6),6-(6,6)]
   422      17.119824      17.119824      17.119824    6[6-(1,6),6-(6,6),7-(6,49)]
   423      18.135228      18.135228      18.135228    6[6-(1,6),6-(1,6),6-(6,6)]
   424      17.535885      17.535885      17.535885    6[1-(0),6-(1,6),6-(6,6)]
   425      -3.449457      -3.449457      -3.449457    6[1-(0),6-(1,6),6-(6,6)]
   426      -2.278812      -2.278812      -2.278812    6[6-(1,6),6-(1,6),6-(6,6)]
   427      -1.677313      -1.677313      -1.677313    6[1-(0),6-(1,6),6-(6,6)]
   428      -2.250771      -2.250771      -2.250771    6[1-(0),6-(1,6),6-(6,6)]
   429      -1.640678      -1.640678      -1.640678    6[6-(1,6),6-(1,6),6-(6,6)]
   430      -2.453451      -2.453451      -2.453451    6[1-(0),6-(1,6),6-(6,6)]
   431      -1.886461      -1.886461      -1.886461    6[1-(0),6-(1,6),6-(6,6)]
   432      -0.504543      -0.504543      -0.504543    6[6-(1,6),6-(1,6),6-(8,8)]
   433        0.30823        0.30823        0.30823    6[1-(0),6-(1,6),6-(6,6)]
   434       -0.25876       -0.25876       -0.25876    6[1-(0),6-(1,6),6-(6,6)]
   435       17.94335       17.94335       17.94335    6[1-(0),6-(1,6),6-(6,7)]
   436      15.440408      15.440408      15.440408    6[6-(1,6),6-(6,6),7-(6,49)]
   437      -0.241556      -0.241556      -0.241556    6[6-(6,6),8-(49),8-(49)]
   438      18.098574      18.098574      18.098574    6[1-(0),6-(1,6),6-(6,7)]
   439      15.582693      15.582693      15.582693    6[1-(0),6-(1,6),6-(6,7)]
   440       4.921732       4.921732       4.921732    6[6-(6,6),6-(6,7),6-(6,7)]
   441      16.455813      16.455813      16.455813    6[6-(1,6),6-(6,6),7-(6,49)]
   442      17.296591      17.296591      17.296591    6[6-(1,6),6-(1,6),6-(6,6)]
   443      16.498908      16.498908      16.498908    6[1-(0),6-(1,6),6-(6,6)]
   444      16.848154      16.848154      16.848154    6[1-(0),6-(1,6),6-(6,6)]
   445      17.992928      17.992928      17.992928    6[6-(1,6),6-(1,6),6-(6,6)]
   446      -2.768189      -2.768189      -2.768189    6[1-(0),6-(1,6),6-(6,6)]
   447      18.443521      18.443521      18.443521    6[1-(0),6-(1,6),6-(6,6)]
   448      17.001243      17.001243      17.001243    6[6-(6,6),6-(6,7),6-(6,7)]
   449       4.371985       4.371985       4.371985    6[6-(1,6),6-(6,6),7-(6,49)]
   450       3.798537       3.798537       3.798537    6[6-(1,6),6-(1,6),6-(6,6)]
   451       2.977139       2.977139       2.977139    6[1-(0),6-(1,6),6-(6,6)]
   452       3.337165       3.337165       3.337165    6[1-(0),6-(1,6),6-(6,6)]
   453       4.518589       4.518589       4.518589    6[6-(1,6),6-(1,6),6-(6,6)]
   454       5.339986       5.339986       5.339986    6[1-(0),6-(1,6),6-(6,6)]
   455       4.977805       4.977805       4.977805    6[1-(0),6-(1,6),6-(6,6)]
   456        3.72523        3.72523        3.72523    6[1-(0),6-(1,6),6-(6,7)]
   457      17.307375      17.307375      17.307375    6[6-(1,6),6-(6,6),7-(6,49)]
   458      17.046527      17.046527      17.046527    6[1-(0),6-(1,6),6-(6,7)]
   459      16.190643      16.190643      16.190643    6[1-(0),6-(1,6),6-(6,7)]
   460       2.520101       2.520101       2.520101    6[6-(1,6),6-(1,6),6-(6,6)]
   461       1.961719       1.961719       1.961719    6[1-(0),6-(1,6),6-(6,6)]
   462       2.565359       2.565359       2.565359    6[1-(0),6-(1,6),6-(6,6)]
   463       3.731693       3.731693       3.731693    6[6-(1,6),6-(1,6),6-(6,6)]
   464       4.290075       4.290075       4.290075    6[1-(0),6-(1,6),6-(6,6)]
   465       3.684279       3.684279       3.684279    6[1-(0),6-(1,6),6-(6,6)]
   466       4.365515       4.365515       4.365515    6[6-(6,6),6-(6,7),6-(6,7)]
   467       1.726751       1.726751       1.726751    6[1-(0),6-(1,6),6-(6,6)]
   468       2.681811       2.681811       2.681811    6[6-(1,6),6-(1,6),6-(8,8)]
   469       4.033546       4.033546       4.033546    6[1-(0),6-(1,6),6-(6,6)]
   470       4.430222       4.430222       4.430222    6[1-(0),6-(1,6),6-(6,6)]
   471       3.473006       3.473006       3.473006    6[6-(1,6),6-(1,6),6-(6,6)]
   472       2.121271       2.121271       2.121271    6[1-(0),6-(1,6),6-(6,6)]
   473      -4.247143      -4.247143      -4.247143    6[1-(0),6-(1,6),6-(6,6)]
   474      -3.281303      -3.281303      -3.281303    6[6-(1,6),6-(1,6),6-(6,6)]
   475      -1.968372      -1.968372      -1.968372    6[1-(0),6-(1,6),6-(6,6)]
   476      -1.621282      -1.621282      -1.621282    6[1-(0),6-(1,6),6-(6,6)]
   477      -2.587122      -2.587122      -2.587122    6[6-(1,6),6-(1,6),6-(8,8)]
   478      -3.900052      -3.900052      -3.900052    6[1-(0),6-(1,6),6-(6,6)]
   479      16.514033      16.514033      16.514033    6[1-(0),6-(1,6),6-(6,7)]
   480       0.116344       0.116344       0.116344    6[6-(6,6),8-(49),8-(49)]
   481       -4.20189       -4.20189       -4.20189    6[6-(1,6),6-(6,6),7-(6,49)]
   482        -5.1591        -5.1591        -5.1591    6[6-(1,6),6-(6,6),7-(6,49)]
   483      -6.245693      -6.245693      -6.245693    6[6-(1,6),6-(1,6),6-(6,6)]
   484      -6.965754      -6.965754      -6.965754    6[1-(0),6-(1,6),6-(6,6)]
   485      -7.286986      -7.286986      -7.286986    6[1-(0),6-(1,6),6-(6,6)]
   486      -6.892469      -6.892469      -6.892469    6[6-(1,6),6-(1,6),6-(6,6)]
   487      -6.172408      -6.172408      -6.172408    6[1-(0),6-(1,6),6-(6,6)]
   488      -5.851176      -5.851176      -5.851176    6[1-(0),6-(1,6),6-(6,6)]
   489      -5.225947      -5.225947      -5.225947    6[6-(1,6),6-(6,6),7-(6,49)]
   490       0.217743       0.217743       0.217743    6[6-(6,6),8-(49),8-(49)]
   491      -5.892122      -5.892122      -5.892122    6[6-(6,6),6-(6,7),6-(6,7)]
   492      -3.772858      -3.772858      -3.772858    6[6-(1,6),6-(6,6),7-(6,49)]
   493      -3.227413      -3.227413      -3.227413    6[1-(0),6-(1,6),6-(6,7)]
   494      -3.039851      -3.039851      -3.039851    6[1-(0),6-(1,6),6-(6,7)]
   495      -6.420315      -6.420315      -6.420315    6[6-(1,6),6-(6,6),7-(6,49)]
   496      -3.977667      -3.977667      -3.977667    6[6-(1,6),6-(6,6),7-(6,49)]
   497       0.370774       0.370774       0.370774    6[1-(0),6-(1,6),6-(6,6)]
   498      -0.144487      -0.144487      -0.144487    6[1-(0),6-(1,6),6-(6,6)]
   499       -1.51994       -1.51994       -1.51994    6[6-(1,6),6-(1,6),6-(6,6)]
   500      -2.380131      -2.380131      -2.380131    6[1-(0),6-(1,6),6-(6,6)]
   501      -1.864869      -1.864869      -1.864869    6[1-(0),6-(1,6),6-(6,6)]
   502      -0.489416      -0.489416      -0.489416    6[6-(1,6),6-(1,6),6-(8,8)]
   503      -7.321481      -7.321481      -7.321481    6[1-(0),6-(1,6),6-(6,7)]
   504       -3.79442       -3.79442       -3.79442    6[6-(6,6),6-(6,7),6-(6,7)]
   505      -6.722138      -6.722138      -6.722138    6[6-(1,6),6-(6,6),7-(6,49)]
   506      -4.044514      -4.044514      -4.044514    6[1-(0),6-(1,6),6-(6,7)]
   507      -4.585648      -4.585648      -4.585648    6[1-(0),6-(1,6),6-(6,7)]
   508       11.18889       11.18889       11.18889    6[1-(0),6-(1,6),6-(6,6)]
   509      -9.016018      -9.016018      -9.016018    6[6-(1,6),6-(1,6),6-(6,6)]
   510      -8.209725      -8.209725      -8.209725    6[1-(0),6-(1,6),6-(6,6)]
   511      -8.753014      -8.753014      -8.753014    6[1-(0),6-(1,6),6-(6,6)]
   512     -10.106906     -10.106906     -10.106906    6[6-(1,6),6-(1,6),6-(8,8)]
   513      10.643446      10.643446      10.643446    6[1-(0),6-(1,6),6-(6,6)]
   514      -7.407731      -7.407731      -7.407731    6[6-(1,6),6-(1,6),6-(6,6)]
   515      -6.551853      -6.551853      -6.551853    6[1-(0),6-(1,6),6-(6,6)]
   516      -7.013218      -7.013218      -7.013218    6[1-(0),6-(1,6),6-(6,6)]
   517      -8.328304      -8.328304      -8.328304    6[6-(1,6),6-(1,6),6-(8,8)]
   518      -9.184181      -9.184181      -9.184181    6[1-(0),6-(1,6),6-(6,6)]
   519      -8.722817      -8.722817      -8.722817    6[1-(0),6-(1,6),6-(6,6)]
   520      -6.071051      -6.071051      -6.071051    6[6-(1,6),6-(6,6),7-(6,49)]
   521      -4.523107      -4.523107      -4.523107    6[6-(6,6),6-(6,7),6-(6,7)]
   522      -2.093411      -2.093411      -2.093411    6[6-(1,6),6-(1,6),6-(6,6)]
   523      -1.414317      -1.414317      -1.414317    6[1-(0),6-(1,6),6-(6,6)]
   524      -1.946826      -1.946826      -1.946826    6[1-(0),6-(1,6),6-(6,6)]
   525      -3.158429      -3.158429      -3.158429    6[6-(1,6),6-(1,6),6-(6,6)]
   526      -3.837523      -3.837523      -3.837523    6[1-(0),6-(1,6),6-(6,6)]
   527      -3.305014      -3.305014      -3.305014    6[1-(0),6-(1,6),6-(6,6)]
   528      17.236212      17.236212      17.236212    6[1-(0),6-(1,6),6-(6,6)]
   529      16.889109      16.889109      16.889109    6[1-(0),6-(1,6),6-(6,6)]
   530       -4.10486       -4.10486       -4.10486    6[6-(1,6),6-(1,6),6-(6,6)]
   531      -3.190769      -3.190769      -3.190769    6[1-(0),6-(1,6),6-(6,6)]
   532      -2.843666      -2.843666      -2.843666    6[1-(0),6-(1,6),6-(6,6)]
   533      -3.408498      -3.408498      -3.408498    6[6-(1,6),6-(1,6),6-(6,6)]
   534      -7.168414      -7.168414      -7.168414    6[1-(0),6-(1,6),6-(6,7)]
   535      -6.776032      -6.776032      -6.776032    6[6-(6,6),6-(6,7),6-(6,7)]
   536      -6.064581      -6.064581      -6.064581    6[1-(0),6-(1,6),6-(6,7)]
   537      -2.957912      -2.957912      -2.957912    6[6-(1,6),6-(1,6),6-(6,6)]
   538      17.742855      17.742855      17.742855    6[1-(0),6-(1,6),6-(6,6)]
   539      18.124453      18.124453      18.124453    6[1-(0),6-(1,6),6-(6,6)]
   540      -2.192561      -2.192561      -2.192561    6[6-(1,6),6-(1,6),6-(8,8)]
   541      -1.334528      -1.334528      -1.334528    6[1-(0),6-(1,6),6-(6,6)]
   542      -1.716125      -1.716125      -1.716125    6[1-(0),6-(1,6),6-(6,6)]
   543       -7.44005       -7.44005       -7.44005    6[6-(1,6),6-(1,6),6-(6,6)]
   544      12.756232      12.756232      12.756232    6[1-(0),6-(1,6),6-(6,6)]
   545      12.240971      12.240971      12.240971    6[1-(0),6-(1,6),6-(6,6)]
   546      -8.470573      -8.470573      -8.470573    6[6-(1,6),6-(1,6),6-(6,6)]
   547      -7.105899      -7.105899      -7.105899    6[1-(0),6-(1,6),6-(6,6)]
   548      -6.590637      -6.590637      -6.590637    6[1-(0),6-(1,6),6-(6,6)]
   549      -5.512667      -5.512667      -5.512667    6[1-(0),6-(1,6),6-(6,7)]
   550      -1.776469      -1.776469      -1.776469    6[6-(6,6),8-(0),8-(49)]
   551       0.066808       0.066808       0.066808    6[6-(6,6),8-(49),8-(49)]
   552       1.828186       1.828186       1.828186    6[6-(6,6),8-(49),8-(49)]
   553        4.20173        4.20173        4.20173    6[6-(1,6),6-(6,6),7-(6,49)]
   554       5.158942       5.158942       5.158942    6[6-(1,6),6-(6,6),7-(6,49)]
   555       6.245476       6.245476       6.245476    6[6-(1,6),6-(1,6),6-(6,6)]
   556       6.965543       6.965543       6.965543    6[1-(0),6-(1,6),6-(6,6)]
   557       7.286763       7.286763       7.286763    6[1-(0),6-(1,6),6-(6,6)]
   558       6.892227       6.892227       6.892227    6[6-(1,6),6-(1,6),6-(6,6)]
   559        6.17216        6.17216        6.17216    6[1-(0),6-(1,6),6-(6,6)]
   560       5.850941       5.850941       5.850941    6[1-(0),6-(1,6),6-(6,6)]
   561        5.22576        5.22576        5.22576    6[6-(1,6),6-(6,6),7-(6,49)]
   562      21.341055      21.341055      21.341055    6[6-(6,6),8-(49),8-(49)]
   563       5.891918       5.891918       5.891918    6[6-(6,6),6-(6,7),6-(6,7)]
   564       3.772722       3.772722       3.772722    6[6-(1,6),6-(6,6),7-(6,49)]
   565       3.227292       3.227292       3.227292    6[1-(0),6-(1,6),6-(6,7)]
   566       3.039731       3.039731       3.039731    6[1-(0),6-(1,6),6-(6,7)]
   567       6.420106       6.420106       6.420106    6[6-(1,6),6-(6,6),7-(6,49)]
   568        3.97753        3.97753        3.97753    6[6-(1,6),6-(6,6),7-(6,49)]
   569      -0.370848      -0.370848      -0.370848    6[1-(0),6-(1,6),6-(6,6)]
   570         0.1444         0.1444         0.1444    6[1-(0),6-(1,6),6-(6,6)]
   571       1.519851       1.519851       1.519851    6[6-(1,6),6-(1,6),6-(6,6)]
   572       2.380052       2.380052       2.380052    6[1-(0),6-(1,6),6-(6,6)]
   573       1.864803       1.864803       1.864803    6[1-(0),6-(1,6),6-(6,6)]
   574       0.489353       0.489353       0.489353    6[6-(1,6),6-(1,6),6-(8,8)]
   575       7.321256       7.321256       7.321256    6[1-(0),6-(1,6),6-(6,7)]
   576       3.794278       3.794278       3.794278    6[6-(6,6),6-(6,7),6-(6,7)]
   577        6.72193        6.72193        6.72193    6[6-(1,6),6-(6,6),7-(6,49)]
   578       4.044348       4.044348       4.044348    6[1-(0),6-(1,6),6-(6,7)]
   579       4.585465       4.585465       4.585465    6[1-(0),6-(1,6),6-(6,7)]
   580      10.369656      10.369656      10.369656    6[1-(0),6-(1,6),6-(6,6)]
   581       9.015763       9.015763       9.015763    6[6-(1,6),6-(1,6),6-(6,6)]
   582       8.209457       8.209457       8.209457    6[1-(0),6-(1,6),6-(6,6)]
   583       8.752732       8.752732       8.752732    6[1-(0),6-(1,6),6-(6,6)]
   584      10.106625      10.106625      10.106625    6[6-(1,6),6-(1,6),6-(8,8)]
   585      10.915087      10.915087      10.915087    6[1-(0),6-(1,6),6-(6,6)]
   586       7.407477       7.407477       7.407477    6[6-(1,6),6-(1,6),6-(6,6)]
   587       6.551586       6.551586       6.551586    6[1-(0),6-(1,6),6-(6,6)]
   588       7.012938       7.012938       7.012938    6[1-(0),6-(1,6),6-(6,6)]
   589       8.328025       8.328025       8.328025    6[6-(1,6),6-(1,6),6-(8,8)]
   590       9.183916       9.183916       9.183916    6[1-(0),6-(1,6),6-(6,6)]
   591       8.722564       8.722564       8.722564    6[1-(0),6-(1,6),6-(6,6)]
   592       6.070865       6.070865       6.070865    6[6-(1,6),6-(6,6),7-(6,49)]
   593       4.522966       4.522966       4.522966    6[6-(6,6),6-(6,7),6-(6,7)]
   594       2.093308       2.093308       2.093308    6[6-(1,6),6-(1,6),6-(6,6)]
   595       1.414198       1.414198       1.414198    6[1-(0),6-(1,6),6-(6,6)]
   596       1.946693       1.946693       1.946693    6[1-(0),6-(1,6),6-(6,6)]
   597         3.1583         3.1583         3.1583    6[6-(1,6),6-(1,6),6-(6,6)]
   598        3.83741        3.83741        3.83741    6[1-(0),6-(1,6),6-(6,6)]
   599       3.304914       3.304914       3.304914    6[1-(0),6-(1,6),6-(6,6)]
   600        4.32249        4.32249        4.32249    6[1-(0),6-(1,6),6-(6,6)]
   601       4.669581       4.669581       4.669581    6[1-(0),6-(1,6),6-(6,6)]
   602       4.104731       4.104731       4.104731    6[6-(1,6),6-(1,6),6-(6,6)]
   603       3.190636       3.190636       3.190636    6[1-(0),6-(1,6),6-(6,6)]
   604       2.843545       2.843545       2.843545    6[1-(0),6-(1,6),6-(6,6)]
   605       3.408395       3.408395       3.408395    6[6-(1,6),6-(1,6),6-(6,6)]
   606       7.168188       7.168188       7.168188    6[1-(0),6-(1,6),6-(6,7)]
   607        6.77583        6.77583        6.77583    6[6-(6,6),6-(6,7),6-(6,7)]
   608         6.0644         6.0644         6.0644    6[1-(0),6-(1,6),6-(6,7)]
   609       2.957823       2.957823       2.957823    6[6-(1,6),6-(1,6),6-(6,6)]
   610       3.815871       3.815871       3.815871    6[1-(0),6-(1,6),6-(6,6)]
   611       3.434286       3.434286       3.434286    6[1-(0),6-(1,6),6-(6,6)]
   612       2.192499       2.192499       2.192499    6[6-(1,6),6-(1,6),6-(8,8)]
   613       1.334451       1.334451       1.334451    6[1-(0),6-(1,6),6-(6,6)]
   614       1.716036       1.716036       1.716036    6[1-(0),6-(1,6),6-(6,6)]
   615       7.439834       7.439834       7.439834    6[6-(1,6),6-(1,6),6-(6,6)]
   616       8.802348       8.802348       8.802348    6[1-(0),6-(1,6),6-(6,6)]
   617       9.317597       9.317597       9.317597    6[1-(0),6-(1,6),6-(6,6)]
   618       8.470332       8.470332       8.470332    6[6-(1,6),6-(1,6),6-(6,6)]
   619       7.105662       7.105662       7.105662    6[1-(0),6-(1,6),6-(6,6)]
   620       6.590413       6.590413       6.590413    6[1-(0),6-(1,6),6-(6,6)]
   621       5.512504       5.512504       5.512504    6[1-(0),6-(1,6),6-(6,7)]
   622       1.776421       1.776421       1.776421    6[6-(6,6),8-(0),8-(49)]
   623      -0.066857      -0.066857      -0.066857    6[6-(6,6),8-(49),8-(49)]
   624      19.730614      19.730614      19.730614    6[6-(6,6),8-(49),8-(49)]
   625      16.514037      16.514037      16.514037    6[6-(6,6),6-(6,7),6-(6,7)]
   626      15.442543      15.442543      15.442543    6[6-(1,6),6-(6,6),7-(6,49)]
   627      15.778874      15.778874      15.778874    6[6-(1,6),6-(6,6),7-(6,49)]
   628       8.757079       8.757079       8.757079    6[6-(6,6),8-(49),8-(49)]
   629      16.818019      16.818019      16.818019    6[6-(1,6),6-(6,6),7-(6,49)]
   630      14.567257      14.567257      14.567257    6[6-(1,6),6-(6,6),7-(6,49)]
   631      13.860107      13.860107      13.860107    6[1-(0),6-(1,6),6-(6,7)]
   632      13.771717      13.771717      13.771717    6[1-(0),6-(1,6),6-(6,7)]
   633      10.677993      10.677993      10.677993    6[6-(6,6),8-(49),8-(49)]
   634       6.797351       6.797351       6.797351    6[1-(0),6-(1,6),6-(6,7)]
   635       7.314776       7.314776       7.314776    6[6-(1,6),6-(1,6),6-(6,6)]
   636       8.569497       8.569497       8.569497    6[1-(0),6-(1,6),6-(6,6)]
   637       9.054576       9.054576       9.054576    6[1-(0),6-(1,6),6-(6,6)]
   638       8.282779       8.282779       8.282779    6[6-(1,6),6-(1,6),6-(8,8)]
   639       7.025902       7.025902       7.025902    6[1-(0),6-(1,6),6-(6,6)]
   640       6.542978       6.542978       6.542978    6[1-(0),6-(1,6),6-(6,6)]
   641      17.249194      17.249194      17.249194    6[6-(1,6),6-(6,6),7-(6,49)]
   642      14.847512      14.847512      14.847512    6[6-(6,6),6-(6,7),6-(6,7)]
   643      16.404079      16.404079      16.404079    6[6-(1,6),6-(6,6),7-(6,49)]
   644      13.549667      13.549667      13.549667    6[6-(1,6),6-(1,6),6-(6,6)]
   645      14.396924      14.396924      14.396924    6[1-(0),6-(1,6),6-(6,6)]
   646      13.909688      13.909688      13.909688    6[1-(0),6-(1,6),6-(6,6)]
   647      12.575196      12.575196      12.575196    6[6-(1,6),6-(1,6),6-(6,6)]
   648      11.730095      11.730095      11.730095    6[1-(0),6-(1,6),6-(6,6)]
   649       12.21733       12.21733       12.21733    6[1-(0),6-(1,6),6-(6,6)]
   650      14.573728      14.573728      14.573728    6[1-(0),6-(1,6),6-(6,7)]
   651      14.198589      14.198589      14.198589    6[6-(1,6),6-(6,6),7-(6,49)]
   652      15.207565      15.207565      15.207565    6[1-(0),6-(1,6),6-(6,7)]
   653      16.518337      16.518337      16.518337    6[1-(0),6-(1,6),6-(6,7)]
   654      14.129604      14.129604      14.129604    6[6-(6,6),6-(6,7),6-(6,7)]
   655       6.025557       6.025557       6.025557    6[1-(0),6-(1,6),6-(6,6)]
   656        6.73915        6.73915        6.73915    6[6-(1,6),6-(1,6),6-(6,6)]
   657       7.066834       7.066834       7.066834    6[1-(0),6-(1,6),6-(6,6)]
   658      17.460472      17.460472      17.460472    6[1-(0),6-(1,6),6-(6,6)]
   659       5.965177       5.965177       5.965177    6[6-(1,6),6-(1,6),6-(6,6)]
   660       5.637493       5.637493       5.637493    6[1-(0),6-(1,6),6-(6,6)]
   661       15.78533       15.78533       15.78533    6[1-(0),6-(1,6),6-(6,7)]
   662      17.119839      17.119839      17.119839    6[6-(6,6),6-(6,7),6-(6,7)]
   663      14.444355      14.444355      14.444355    6[6-(1,6),6-(1,6),6-(6,6)]
   664       15.03937       15.03937       15.03937    6[1-(0),6-(1,6),6-(6,6)]
   665      14.672864      14.672864      14.672864    6[1-(0),6-(1,6),6-(6,6)]
   666        13.7135        13.7135        13.7135    6[6-(1,6),6-(1,6),6-(6,6)]
   667      13.118485      13.118485      13.118485    6[1-(0),6-(1,6),6-(6,6)]
   668      13.482835      13.482835      13.482835    6[1-(0),6-(1,6),6-(6,6)]
   669      12.454445      12.454445      12.454445    6[1-(0),6-(1,6),6-(6,6)]
   670      12.930901      12.930901      12.930901    6[1-(0),6-(1,6),6-(6,6)]
   671      12.109518      12.109518      12.109518    6[6-(1,6),6-(1,6),6-(6,6)]
   672      10.813835      10.813835      10.813835    6[1-(0),6-(1,6),6-(6,6)]
   673      10.339535      10.339535      10.339535    6[1-(0),6-(1,6),6-(6,6)]
   674      11.158762      11.158762      11.158762    6[6-(1,6),6-(1,6),6-(8,8)]
   675       14.55862       14.55862       14.55862    6[6-(1,6),6-(6,6),7-(6,49)]
   676       8.123225       8.123225       8.123225    6[6-(1,6),6-(1,6),6-(6,6)]
   677       8.905803       8.905803       8.905803    6[1-(0),6-(1,6),6-(6,6)]
   678       8.306462       8.306462       8.306462    6[1-(0),6-(1,6),6-(6,6)]
   679       6.924543       6.924543       6.924543    6[6-(1,6),6-(1,6),6-(6,6)]
   680       6.139809       6.139809       6.139809    6[1-(0),6-(1,6),6-(6,6)]
   681       6.741306       6.741306       6.741306    6[1-(0),6-(1,6),6-(6,6)]
   682      13.357773      13.357773      13.357773    6[6-(1,6),6-(1,6),6-(6,6)]
   683      14.330068      14.330068      14.330068    6[1-(0),6-(1,6),6-(6,6)]
   684      14.028238      14.028238      14.028238    6[1-(0),6-(1,6),6-(6,6)]
   685      12.754113      12.754113      12.754113    6[6-(1,6),6-(1,6),6-(8,8)]
   686      11.779661      11.779661      11.779661    6[1-(0),6-(1,6),6-(6,6)]
   687      12.081491      12.081491      12.081491    6[1-(0),6-(1,6),6-(6,6)]
   688      10.516277      10.516277      10.516277    6[6-(6,6),8-(49),8-(49)]
   689      12.325086      12.325086      12.325086    6[6-(6,6),8-(49),8-(49)]
   690       8.616937       8.616937       8.616937    6[1-(0),6-(1,6),6-(6,6)]
   691       9.936338       9.936338       9.936338    6[6-(1,6),6-(1,6),6-(8,8)]
   692      10.718919      10.718919      10.718919    6[1-(0),6-(1,6),6-(6,6)]
   693      10.182099      10.182099      10.182099    6[1-(0),6-(1,6),6-(6,6)]
   694       8.864853       8.864853       8.864853    6[6-(1,6),6-(1,6),6-(6,6)]
   695       8.082272       8.082272       8.082272    6[1-(0),6-(1,6),6-(6,6)]
   696       7.172472       7.172472       7.172472    6[1-(0),6-(1,6),6-(6,7)]
   697       5.044755       5.044755       5.044755    6[6-(6,6),6-(6,7),6-(6,7)]
   698       6.116206       6.116206       6.116206    6[6-(1,6),6-(6,6),7-(6,49)]
   699       5.779903       5.779903       5.779903    6[6-(1,6),6-(6,6),7-(6,49)]
   700       12.80151       12.80151       12.80151    6[6-(6,6),8-(49),8-(49)]
   701        4.74078        4.74078        4.74078    6[6-(1,6),6-(6,6),7-(6,49)]
   702       6.991494       6.991494       6.991494    6[6-(1,6),6-(6,6),7-(6,49)]
   703       7.698602       7.698602       7.698602    6[1-(0),6-(1,6),6-(6,7)]
   704       7.786994       7.786994       7.786994    6[1-(0),6-(1,6),6-(6,7)]
   705      10.880646      10.880646      10.880646    6[6-(6,6),8-(49),8-(49)]
   706      -6.797628      -6.797628      -6.797628    6[1-(0),6-(1,6),6-(6,7)]
   707      -7.315026      -7.315026      -7.315026    6[6-(1,6),6-(1,6),6-(6,6)]
   708      -8.569749      -8.569749      -8.569749    6[1-(0),6-(1,6),6-(6,6)]
   709      12.503984      12.503984      12.503984    6[1-(0),6-(1,6),6-(6,6)]
   710      -8.283003      -8.283003      -8.283003    6[6-(1,6),6-(1,6),6-(8,8)]
   711      -7.026124      -7.026124      -7.026124    6[1-(0),6-(1,6),6-(6,6)]
   712      -6.543213      -6.543213      -6.543213    6[1-(0),6-(1,6),6-(6,6)]
   713       4.309603       4.309603       4.309603    6[6-(1,6),6-(6,6),7-(6,49)]
   714        6.71122        6.71122        6.71122    6[6-(6,6),6-(6,7),6-(6,7)]
   715       5.154697       5.154697       5.154697    6[6-(1,6),6-(6,6),7-(6,49)]
   716       8.009055       8.009055       8.009055    6[6-(1,6),6-(1,6),6-(6,6)]
   717       7.161791       7.161791       7.161791    6[1-(0),6-(1,6),6-(6,6)]
   718       7.649013       7.649013       7.649013    6[1-(0),6-(1,6),6-(6,6)]
   719         8.9835         8.9835         8.9835    6[6-(1,6),6-(1,6),6-(6,6)]
   720       9.828609       9.828609       9.828609    6[1-(0),6-(1,6),6-(6,6)]
   721       9.341386       9.341386       9.341386    6[1-(0),6-(1,6),6-(6,6)]
   722       6.985031       6.985031       6.985031    6[1-(0),6-(1,6),6-(6,7)]
   723       7.360137       7.360137       7.360137    6[6-(1,6),6-(6,6),7-(6,49)]
   724        6.35121        6.35121        6.35121    6[1-(0),6-(1,6),6-(6,7)]
   725       5.040432       5.040432       5.040432    6[1-(0),6-(1,6),6-(6,7)]
   726       7.429129       7.429129       7.429129    6[6-(6,6),6-(6,7),6-(6,7)]
   727      -6.025812      -6.025812      -6.025812    6[1-(0),6-(1,6),6-(6,6)]
   728      -6.739412      -6.739412      -6.739412    6[6-(1,6),6-(1,6),6-(6,6)]
   729      -7.067115      -7.067115      -7.067115    6[1-(0),6-(1,6),6-(6,6)]
   730       4.098327       4.098327       4.098327    6[1-(0),6-(1,6),6-(6,6)]
   731      -5.965463      -5.965463      -5.965463    6[6-(1,6),6-(1,6),6-(6,6)]
   732       -5.63776       -5.63776       -5.63776    6[1-(0),6-(1,6),6-(6,6)]
   733       5.773424       5.773424       5.773424    6[1-(0),6-(1,6),6-(6,7)]
   734       4.438952       4.438952       4.438952    6[6-(6,6),6-(6,7),6-(6,7)]
   735       7.114363       7.114363       7.114363    6[6-(1,6),6-(1,6),6-(6,6)]
   736       6.519332       6.519332       6.519332    6[1-(0),6-(1,6),6-(6,6)]
   737       6.885825       6.885825       6.885825    6[1-(0),6-(1,6),6-(6,6)]
   738       7.845194       7.845194       7.845194    6[6-(1,6),6-(1,6),6-(6,6)]
   739       8.440226       8.440226       8.440226    6[1-(0),6-(1,6),6-(6,6)]
   740       8.075888       8.075888       8.075888    6[1-(0),6-(1,6),6-(6,6)]
   741       9.104207       9.104207       9.104207    6[1-(0),6-(1,6),6-(6,6)]
   742       8.627765       8.627765       8.627765    6[1-(0),6-(1,6),6-(6,6)]
   743       9.449162       9.449162       9.449162    6[6-(1,6),6-(1,6),6-(6,6)]
   744      10.744847      10.744847      10.744847    6[1-(0),6-(1,6),6-(6,6)]
   745      11.219134      11.219134      11.219134    6[1-(0),6-(1,6),6-(6,6)]
   746      10.399892      10.399892      10.399892    6[6-(1,6),6-(1,6),6-(8,8)]
   747       7.000105       7.000105       7.000105    6[6-(1,6),6-(6,6),7-(6,49)]
   748      -8.123487      -8.123487      -8.123487    6[6-(1,6),6-(1,6),6-(6,6)]
   749      -8.906077      -8.906077      -8.906077    6[1-(0),6-(1,6),6-(6,6)]
   750      -8.306749      -8.306749      -8.306749    6[1-(0),6-(1,6),6-(6,6)]
   751       -6.92483       -6.92483       -6.92483    6[6-(1,6),6-(1,6),6-(6,6)]
   752      -6.140084      -6.140084      -6.140084    6[1-(0),6-(1,6),6-(6,6)]
   753      -6.741568      -6.741568      -6.741568    6[1-(0),6-(1,6),6-(6,6)]
   754       8.200908       8.200908       8.200908    6[6-(1,6),6-(1,6),6-(6,6)]
   755         7.2286         7.2286         7.2286    6[1-(0),6-(1,6),6-(6,6)]
   756       7.530416       7.530416       7.530416    6[1-(0),6-(1,6),6-(6,6)]
   757       8.804541       8.804541       8.804541    6[6-(1,6),6-(1,6),6-(8,8)]
   758       9.779005       9.779005       9.779005    6[1-(0),6-(1,6),6-(6,6)]
   759       9.477188       9.477188       9.477188    6[1-(0),6-(1,6),6-(6,6)]
   760      11.042312      11.042312      11.042312    6[6-(6,6),8-(49),8-(49)]
   761       9.233554       9.233554       9.233554    6[6-(6,6),8-(49),8-(49)]
   762      12.941632      12.941632      12.941632    6[1-(0),6-(1,6),6-(6,6)]
   763      11.622236      11.622236      11.622236    6[6-(1,6),6-(1,6),6-(8,8)]
   764      10.839649      10.839649      10.839649    6[1-(0),6-(1,6),6-(6,6)]
   765      11.376457      11.376457      11.376457    6[1-(0),6-(1,6),6-(6,6)]
   766      -8.865104      -8.865104      -8.865104    6[6-(1,6),6-(1,6),6-(6,6)]
   767      -8.082516      -8.082516      -8.082516    6[1-(0),6-(1,6),6-(6,6)]
   768      -7.172753      -7.172753      -7.172753    6[1-(0),6-(1,6),6-(6,7)]
   769       5.980327       5.980327       5.980327    6[6-(1,6),6-(6,6),7-(6,49)]
   770      10.425815      10.425815      10.425815    6[6-(1,6),6-(1,6),6-(8,8)]
   771       9.058987       9.058987       9.058987    6[1-(0),6-(1,6),6-(6,6)]
   772       8.517854       8.517854       8.517854    6[1-(0),6-(1,6),6-(6,6)]
   773       9.341394       9.341394       9.341394    6[6-(1,6),6-(1,6),6-(6,6)]
   774      10.708222      10.708222      10.708222    6[1-(0),6-(1,6),6-(6,6)]
   775      11.249354      11.249354      11.249354    6[1-(0),6-(1,6),6-(6,6)]
   776       0.025735       0.025735       0.025735    6[6-(6,6),8-(49),8-(49)]
   777       5.068392       5.068392       5.068392    6[6-(1,6),6-(6,6),7-(6,49)]
   778       7.733092       7.733092       7.733092    6[1-(0),6-(1,6),6-(6,7)]
   779        5.88764        5.88764        5.88764    6[6-(1,6),6-(6,6),7-(6,49)]
   780       6.713341       6.713341       6.713341    6[6-(1,6),6-(6,6),7-(6,49)]
   781       3.964561       3.964561       3.964561    6[1-(0),6-(1,6),6-(6,7)]
   782       1.998385       1.998385       1.998385    6[6-(1,6),6-(1,6),6-(6,6)]
   783       2.750781       2.750781       2.750781    6[1-(0),6-(1,6),6-(6,6)]
   784       2.119102       2.119102       2.119102    6[1-(0),6-(1,6),6-(6,6)]
   785       0.735027       0.735027       0.735027    6[6-(1,6),6-(1,6),6-(8,8)]
   786      -0.017369      -0.017369      -0.017369    6[1-(0),6-(1,6),6-(6,6)]
   787        0.61431        0.61431        0.61431    6[1-(0),6-(1,6),6-(6,6)]
   788       8.916707       8.916707       8.916707    6[6-(6,6),8-(49),8-(49)]
   789        8.77439        8.77439        8.77439    6[6-(1,6),6-(1,6),6-(6,6)]
   790       7.590814       7.590814       7.590814    6[1-(0),6-(1,6),6-(6,6)]
   791       7.064773       7.064773       7.064773    6[1-(0),6-(1,6),6-(6,6)]
   792       7.722308       7.722308       7.722308    6[6-(1,6),6-(1,6),6-(6,6)]
   793       8.905884       8.905884       8.905884    6[1-(0),6-(1,6),6-(6,6)]
   794        9.42977        9.42977        9.42977    6[1-(0),6-(1,6),6-(6,6)]
   795       8.541577       8.541577       8.541577    6[6-(1,6),6-(1,6),6-(8,8)]
   796       9.483691       9.483691       9.483691    6[1-(0),6-(1,6),6-(6,6)]
   797       9.102093       9.102093       9.102093    6[1-(0),6-(1,6),6-(6,6)]
   798       7.774071       7.774071       7.774071    6[6-(1,6),6-(1,6),6-(6,6)]
   799       6.831957       6.831957       6.831957    6[1-(0),6-(1,6),6-(6,6)]
   800       7.213554       7.213554       7.213554    6[1-(0),6-(1,6),6-(6,6)]
   801       7.304082       7.304082       7.304082    6[6-(1,6),6-(1,6),6-(6,6)]
   802       6.351185       6.351185       6.351185    6[1-(0),6-(1,6),6-(6,6)]
   803       6.053667       6.053667       6.053667    6[1-(0),6-(1,6),6-(6,6)]
   804       6.709046       6.709046       6.709046    6[6-(1,6),6-(1,6),6-(6,6)]
   805       7.664099       7.664099       7.664099    6[1-(0),6-(1,6),6-(6,6)]
   806       7.961617       7.961617       7.961617    6[1-(0),6-(1,6),6-(6,6)]
   807       7.142373       7.142373       7.142373    6[6-(1,6),6-(6,6),7-(6,49)]
   808       4.706192       4.706192       4.706192    6[6-(1,6),6-(6,6),7-(6,49)]
   809       5.497423       5.497423       5.497423    6[1-(0),6-(1,6),6-(6,7)]
   810       7.442049       7.442049       7.442049    6[1-(0),6-(1,6),6-(6,7)]
   811       7.146681       7.146681       7.146681    6[6-(6,6),6-(6,7),6-(6,7)]
   812       5.115823       5.115823       5.115823    6[1-(0),6-(1,6),6-(6,7)]
   813       4.673857       4.673857       4.673857    6[6-(6,6),6-(6,7),6-(6,7)]
   814       6.818991       6.818991       6.818991    6[6-(1,6),6-(6,6),7-(6,49)]
   815       4.499227       4.499227       4.499227    6[6-(1,6),6-(6,6),7-(6,49)]
   816       6.420151       6.420151       6.420151    6[6-(6,6),6-(6,7),6-(6,7)]
   817       6.198074       6.198074       6.198074    6[1-(0),6-(1,6),6-(6,7)]
   818       3.548461       3.548461       3.548461    6[6-(1,6),6-(1,6),6-(6,6)]
   819       2.205348       2.205348       2.205348    6[1-(0),6-(1,6),6-(6,6)]
   820        1.77201        1.77201        1.77201    6[1-(0),6-(1,6),6-(6,6)]
   821       2.681786       2.681786       2.681786    6[6-(1,6),6-(1,6),6-(8,8)]
   822       4.024899       4.024899       4.024899    6[1-(0),6-(1,6),6-(6,6)]
   823       4.458237       4.458237       4.458237    6[1-(0),6-(1,6),6-(6,6)]
   824        6.71765        6.71765        6.71765    6[1-(0),6-(1,6),6-(6,7)]
   825       5.288282       5.288282       5.288282    6[6-(6,6),6-(6,7),6-(6,7)]
   826      11.018688      11.018688      11.018688    6[6-(6,6),8-(49),8-(49)]
   827       3.869702       3.869702       3.869702    6[1-(0),6-(1,6),6-(6,7)]
   828        2.22042        2.22042        2.22042    6[6-(6,6),8-(49),8-(49)]
   829       4.882969       4.882969       4.882969    6[6-(1,6),6-(1,6),6-(6,6)]
   830       5.814305       5.814305       5.814305    6[1-(0),6-(1,6),6-(6,6)]
   831       5.389591       5.389591       5.389591    6[1-(0),6-(1,6),6-(6,6)]
   832       4.031385       4.031385       4.031385    6[6-(1,6),6-(1,6),6-(6,6)]
   833       3.097893       3.097893       3.097893    6[1-(0),6-(1,6),6-(6,6)]
   834       3.524763       3.524763       3.524763    6[1-(0),6-(1,6),6-(6,6)]
   835       3.923604       3.923604       3.923604    6[6-(1,6),6-(1,6),6-(6,6)]
   836       2.742185       2.742185       2.742185    6[1-(0),6-(1,6),6-(6,6)]
   837       2.129909       2.129909       2.129909    6[1-(0),6-(1,6),6-(6,6)]
   838       2.699053       2.699053       2.699053    6[6-(1,6),6-(1,6),6-(6,6)]
   839       3.880472       3.880472       3.880472    6[1-(0),6-(1,6),6-(6,6)]
   840       4.492748       4.492748       4.492748    6[1-(0),6-(1,6),6-(6,6)]
   841      -5.980495      -5.980495      -5.980495    6[6-(1,6),6-(6,6),7-(6,49)]
   842      11.132943      11.132943      11.132943    6[6-(1,6),6-(1,6),6-(8,8)]
   843      12.499771      12.499771      12.499771    6[1-(0),6-(1,6),6-(6,6)]
   844       13.04089       13.04089       13.04089    6[1-(0),6-(1,6),6-(6,6)]
   845      12.217338      12.217338      12.217338    6[6-(1,6),6-(1,6),6-(6,6)]
   846       10.85051       10.85051       10.85051    6[1-(0),6-(1,6),6-(6,6)]
   847       10.30939       10.30939       10.30939    6[1-(0),6-(1,6),6-(6,6)]
   848      -0.026006      -0.026006      -0.026006    6[6-(6,6),8-(49),8-(49)]
   849      -5.068556      -5.068556      -5.068556    6[6-(1,6),6-(6,6),7-(6,49)]
   850      13.825609      13.825609      13.825609    6[1-(0),6-(1,6),6-(6,7)]
   851      15.671023      15.671023      15.671023    6[6-(1,6),6-(6,6),7-(6,49)]
   852       14.84532       14.84532       14.84532    6[6-(1,6),6-(6,6),7-(6,49)]
   853      -3.964766      -3.964766      -3.964766    6[1-(0),6-(1,6),6-(6,7)]
   854      -1.998617      -1.998617      -1.998617    6[6-(1,6),6-(1,6),6-(6,6)]
   855      -2.751025      -2.751025      -2.751025    6[1-(0),6-(1,6),6-(6,6)]
   856      -2.119358      -2.119358      -2.119358    6[1-(0),6-(1,6),6-(6,6)]
   857      -0.735283      -0.735283      -0.735283    6[6-(1,6),6-(1,6),6-(8,8)]
   858       0.017125       0.017125       0.017125    6[1-(0),6-(1,6),6-(6,6)]
   859      -0.614542      -0.614542      -0.614542    6[1-(0),6-(1,6),6-(6,6)]
   860      12.642068      12.642068      12.642068    6[6-(6,6),8-(49),8-(49)]
   861      12.784327      12.784327      12.784327    6[6-(1,6),6-(1,6),6-(6,6)]
   862      13.967907      13.967907      13.967907    6[1-(0),6-(1,6),6-(6,6)]
   863      14.493935      14.493935      14.493935    6[1-(0),6-(1,6),6-(6,6)]
   864      13.836384      13.836384      13.836384    6[6-(1,6),6-(1,6),6-(6,6)]
   865      12.652804      12.652804      12.652804    6[1-(0),6-(1,6),6-(6,6)]
   866      12.128931      12.128931      12.128931    6[1-(0),6-(1,6),6-(6,6)]
   867      13.017184      13.017184      13.017184    6[6-(1,6),6-(1,6),6-(8,8)]
   868      12.075058      12.075058      12.075058    6[1-(0),6-(1,6),6-(6,6)]
   869      12.456643      12.456643      12.456643    6[1-(0),6-(1,6),6-(6,6)]
   870      13.784664      13.784664      13.784664    6[6-(1,6),6-(1,6),6-(6,6)]
   871       14.72679       14.72679       14.72679    6[1-(0),6-(1,6),6-(6,6)]
   872      14.345205      14.345205      14.345205    6[1-(0),6-(1,6),6-(6,6)]
   873      14.254639      14.254639      14.254639    6[6-(1,6),6-(1,6),6-(6,6)]
   874       15.20754       15.20754       15.20754    6[1-(0),6-(1,6),6-(6,6)]
   875      15.505045      15.505045      15.505045    6[1-(0),6-(1,6),6-(6,6)]
   876      14.849649      14.849649      14.849649    6[6-(1,6),6-(1,6),6-(6,6)]
   877      13.894592      13.894592      13.894592    6[1-(0),6-(1,6),6-(6,6)]
   878      13.597087      13.597087      13.597087    6[1-(0),6-(1,6),6-(6,6)]
   879      14.416312      14.416312      14.416312    6[6-(1,6),6-(6,6),7-(6,49)]
   880       -4.70638       -4.70638       -4.70638    6[6-(1,6),6-(6,6),7-(6,49)]
   881      16.061235      16.061235      16.061235    6[1-(0),6-(1,6),6-(6,7)]
   882      14.116653      14.116653      14.116653    6[1-(0),6-(1,6),6-(6,7)]
   883      14.411997      14.411997      14.411997    6[6-(6,6),6-(6,7),6-(6,7)]
   884      -5.115983      -5.115983      -5.115983    6[1-(0),6-(1,6),6-(6,7)]
   885      -4.674039      -4.674039      -4.674039    6[6-(6,6),6-(6,7),6-(6,7)]
   886      14.739694      14.739694      14.739694    6[6-(1,6),6-(6,6),7-(6,49)]
   887      -4.499416      -4.499416      -4.499416    6[6-(1,6),6-(6,6),7-(6,49)]
   888       15.13853       15.13853       15.13853    6[6-(6,6),6-(6,7),6-(6,7)]
   889      15.360564      15.360564      15.360564    6[1-(0),6-(1,6),6-(6,7)]
   890      -3.548696      -3.548696      -3.548696    6[6-(1,6),6-(1,6),6-(6,6)]
   891      -2.205583      -2.205583      -2.205583    6[1-(0),6-(1,6),6-(6,6)]
   892      -1.772257      -1.772257      -1.772257    6[1-(0),6-(1,6),6-(6,6)]
   893      -2.682044      -2.682044      -2.682044    6[6-(1,6),6-(1,6),6-(8,8)]
   894      -4.025157      -4.025157      -4.025157    6[1-(0),6-(1,6),6-(6,6)]
   895      -4.458483      -4.458483      -4.458483    6[1-(0),6-(1,6),6-(6,6)]
   896      14.841006      14.841006      14.841006    6[1-(0),6-(1,6),6-(6,7)]
   897      -5.288466      -5.288466      -5.288466    6[6-(6,6),6-(6,7),6-(6,7)]
   898      10.540083      10.540083      10.540083    6[6-(6,6),8-(49),8-(49)]
   899      -3.869907      -3.869907      -3.869907    6[1-(0),6-(1,6),6-(6,7)]
   900      -2.220692      -2.220692      -2.220692    6[6-(6,6),8-(49),8-(49)]
   901      -4.883167      -4.883167      -4.883167    6[6-(1,6),6-(1,6),6-(6,6)]
   902      -5.814512      -5.814512      -5.814512    6[1-(0),6-(1,6),6-(6,6)]
   903      -5.389809      -5.389809      -5.389809    6[1-(0),6-(1,6),6-(6,6)]
   904      -4.031606      -4.031606      -4.031606    6[6-(1,6),6-(1,6),6-(6,6)]
   905      -3.098106      -3.098106      -3.098106    6[1-(0),6-(1,6),6-(6,6)]
   906      -3.524964      -3.524964      -3.524964    6[1-(0),6-(1,6),6-(6,6)]
   907      -3.923799      -3.923799      -3.923799    6[6-(1,6),6-(1,6),6-(6,6)]
   908      -2.742374      -2.742374      -2.742374    6[1-(0),6-(1,6),6-(6,6)]
   909       -2.13011       -2.13011       -2.13011    6[1-(0),6-(1,6),6-(6,6)]
   910      -2.699271      -2.699271      -2.699271    6[6-(1,6),6-(1,6),6-(6,6)]
   911      -3.880696      -3.880696      -3.880696    6[1-(0),6-(1,6),6-(6,6)]
   912       -4.49296       -4.49296       -4.49296    6[1-(0),6-(1,6),6-(6,6)]
   913       4.967137       4.967137       4.967137    7[6-(6,6),6-(6,6),49-(7,7,7)]
   914       5.473768       5.473768       5.473768    7[6-(6,6),6-(6,6),49-(7,7,7)]
   915       4.449711       4.449711       4.449711    7[6-(6,6),6-(6,6),49-(7,7,7)]
   916      -4.904771      -4.904771      -4.904771    7[6-(6,6),6-(6,6),49-(7,7,7)]
   917      16.591642      16.591642      16.591642    7[6-(6,6),6-(6,6),49-(7,7,7)]
   918      16.085009      16.085009      16.085009    7[6-(6,6),6-(6,6),49-(7,7,7)]
   919      17.109039      17.109039      17.109039    7[6-(6,6),6-(6,6),49-(7,7,7)]
   920       4.904483       4.904483       4.904483    7[6-(6,6),6-(6,6),49-(7,7,7)]
   921      -6.122798      -6.122798      -6.122798    7[6-(6,6),6-(6,6),49-(7,7,7)]
   922      -4.872375      -4.872375      -4.872375    7[6-(6,6),6-(6,6),49-(7,7,7)]
   923      -4.333392      -4.333392      -4.333392    7[6-(6,6),6-(6,6),49-(7,7,7)]
   924      -5.482489      -5.482489      -5.482489    7[6-(6,6),6-(6,6),49-(7,7,7)]
   925         6.1226         6.1226         6.1226    7[6-(6,6),6-(6,6),49-(7,7,7)]
   926       4.872203       4.872203       4.872203    7[6-(6,6),6-(6,6),49-(7,7,7)]
   927       4.333245       4.333245       4.333245    7[6-(6,6),6-(6,6),49-(7,7,7)]
   928       5.482317       5.482317       5.482317    7[6-(6,6),6-(6,6),49-(7,7,7)]
   929      15.395121      15.395121      15.395121    7[6-(6,6),6-(6,6),49-(7,7,7)]
   930      15.862947      15.862947      15.862947    7[6-(6,6),6-(6,6),49-(7,7,7)]
   931      16.578711      16.578711      16.578711    7[6-(6,6),6-(6,6),49-(7,7,7)]
   932      14.731096      14.731096      14.731096    7[6-(6,6),6-(6,6),49-(7,7,7)]
   933       6.163643       6.163643       6.163643    7[6-(6,6),6-(6,6),49-(7,7,7)]
   934       5.695817       5.695817       5.695817    7[6-(6,6),6-(6,6),49-(7,7,7)]
   935       4.980077       4.980077       4.980077    7[6-(6,6),6-(6,6),49-(7,7,7)]
   936        6.82764        6.82764        6.82764    7[6-(6,6),6-(6,6),49-(7,7,7)]
   937        5.58581        5.58581        5.58581    7[6-(6,6),6-(6,6),49-(7,7,7)]
   938       6.689633       6.689633       6.689633    7[6-(6,6),6-(6,6),49-(7,7,7)]
   939       5.040358       5.040358       5.040358    7[6-(6,6),6-(6,6),49-(7,7,7)]
   940       6.267067       6.267067       6.267067    7[6-(6,6),6-(6,6),49-(7,7,7)]
   941      -5.585961      -5.585961      -5.585961    7[6-(6,6),6-(6,6),49-(7,7,7)]
   942      14.869042      14.869042      14.869042    7[6-(6,6),6-(6,6),49-(7,7,7)]
   943      -5.040537      -5.040537      -5.040537    7[6-(6,6),6-(6,6),49-(7,7,7)]
   944      15.291581      15.291581      15.291581    7[6-(6,6),6-(6,6),49-(7,7,7)]
   945      -1.414331      -1.414331      -1.414331    8[6-(6,8),49-(8,8,8,8,8,8)]
   946       -1.00258       -1.00258       -1.00258    8[6-(6,8),49-(8,8,8,8,8,8)]
   947        1.41416        1.41416        1.41416    8[6-(6,8),49-(8,8,8,8,8,8)]
   948        0.96576        0.96576        0.96576    8[6-(6,8),49-(8,8,8,8,8,8)]
   949      -3.065755      -3.065755      -3.065755    8[6-(6,8)]
   950      -0.526127      -0.526127      -0.526127    8[6-(6,8),49-(8,8,8,8,8,8)]
   951        2.87371        2.87371        2.87371    8[6-(6,8),49-(8,8,8,8,8,8)]
   952        0.65962        0.65962        0.65962    8[6-(6,8),49-(8,8,8,8,8,8)]
   953       1.414183       1.414183       1.414183    8[6-(6,8),49-(8,8,8,8,8,8)]
   954       1.002388       1.002388       1.002388    8[6-(6,8),49-(8,8,8,8,8,8)]
   955      -1.414354      -1.414354      -1.414354    8[6-(6,8),49-(8,8,8,8,8,8)]
   956      -0.965908      -0.965908      -0.965908    8[6-(6,8),49-(8,8,8,8,8,8)]
   957       3.065568       3.065568       3.065568    8[6-(6,8)]
   958       0.525943       0.525943       0.525943    8[6-(6,8),49-(8,8,8,8,8,8)]
   959      -2.873867      -2.873867      -2.873867    8[6-(6,8),49-(8,8,8,8,8,8)]
   960      -0.659778      -0.659778      -0.659778    8[6-(6,8),49-(8,8,8,8,8,8)]
   961       1.284881       1.284881       1.284881    8[6-(6,8),49-(8,8,8,8,8,8)]
   962       0.655387       0.655387       0.655387    8[6-(6,8),49-(8,8,8,8,8,8)]
   963      -0.638164      -0.638164      -0.638164    8[6-(6,8),49-(8,8,8,8,8,8)]
   964       0.948581       0.948581       0.948581    8[6-(6,8),49-(8,8,8,8,8,8)]
   965      -0.670498      -0.670498      -0.670498    8[6-(6,8),49-(8,8,8,8,8,8)]
   966       2.666818       2.666818       2.666818    8[6-(6,8),49-(8,8,8,8,8,8)]
   967      20.517508      20.517508      20.517508    8[6-(6,8),49-(8,8,8,8,8,8)]
   968      18.769072      18.769072      18.769072    8[6-(6,8)]
   969      -1.284928      -1.284928      -1.284928    8[6-(6,8),49-(8,8,8,8,8,8)]
   970      20.903412      20.903412      20.903412    8[6-(6,8),49-(8,8,8,8,8,8)]
   971       0.638117       0.638117       0.638117    8[6-(6,8),49-(8,8,8,8,8,8)]
   972      20.610206      20.610206      20.610206    8[6-(6,8),49-(8,8,8,8,8,8)]
   973       0.670459       0.670459       0.670459    8[6-(6,8),49-(8,8,8,8,8,8)]
   974      18.891971      18.891971      18.891971    8[6-(6,8),49-(8,8,8,8,8,8)]
   975       1.041288       1.041288       1.041288    8[6-(6,8),49-(8,8,8,8,8,8)]
   976        2.78969        2.78969        2.78969    8[6-(6,8)]
   977      11.484286      11.484286      11.484286    8[6-(6,8),49-(8,8,8,8,8,8,8)]
   978      10.003179      10.003179      10.003179    8[6-(6,8),49-(8,8,8,8,8,8,8)]
   979       8.190087       8.190087       8.190087    8[6-(6,8),49-(8,8,8,8,8,8,8)]
   980       9.408179       9.408179       9.408179    8[6-(6,8),49-(8,8,8,8,8,8,8)]
   981      11.680454      11.680454      11.680454    8[6-(6,8),49-(8,8,8,8,8,8,8)]
   982      11.074674      11.074674      11.074674    8[6-(6,8),49-(8,8,8,8,8,8,8)]
   983       9.981622       9.981622       9.981622    8[6-(6,8),49-(8,8,8,8,8,8,8)]
   984      13.157249      13.157249      13.157249    8[6-(6,8),49-(8,8,8,8,8,8,8)]
   985      10.074341      10.074341      10.074341    8[6-(6,8),49-(8,8,8,8,8,8,8)]
   986      11.555412      11.555412      11.555412    8[6-(6,8),49-(8,8,8,8,8,8,8)]
   987      13.368511      13.368511      13.368511    8[6-(6,8),49-(8,8,8,8,8,8,8)]
   988      12.150458      12.150458      12.150458    8[6-(6,8),49-(8,8,8,8,8,8,8)]
   989       9.878138       9.878138       9.878138    8[6-(6,8),49-(8,8,8,8,8,8,8)]
   990      10.483963      10.483963      10.483963    8[6-(6,8),49-(8,8,8,8,8,8,8)]
   991      11.576974      11.576974      11.576974    8[6-(6,8),49-(8,8,8,8,8,8,8)]
   992       8.401378       8.401378       8.401378    8[6-(6,8),49-(8,8,8,8,8,8,8)]
   993       -1.21174       -1.21174       -1.21174    8[6-(6,8),49-(8,8,8,8,8,8,8)]
   994       10.12616       10.12616       10.12616    8[6-(6,8),49-(8,8,8,8,8,8,8)]
   995       2.970662       2.970662       2.970662    8[6-(6,8),49-(8,8,8,8,8,8,8)]
   996       8.045736       8.045736       8.045736    8[6-(6,8),49-(8,8,8,8,8,8,8)]
   997      10.136935      10.136935      10.136935    8[6-(6,8),49-(8,8,8,8,8,8,8)]
   998       0.806159       0.806159       0.806159    8[6-(6,8),49-(8,8,8,8,8,8,8)]
   999      12.187176      12.187176      12.187176    8[6-(6,8),49-(8,8,8,8,8,8,8)]
  1000       1.002347       1.002347       1.002347    8[6-(6,8),49-(8,8,8,8,8,8,8)]
  1001        1.21147        1.21147        1.21147    8[6-(6,8),49-(8,8,8,8,8,8,8)]
  1002      11.432623      11.432623      11.432623    8[6-(6,8),49-(8,8,8,8,8,8,8)]
  1003      -2.970943      -2.970943      -2.970943    8[6-(6,8),49-(8,8,8,8,8,8,8)]
  1004      13.513048      13.513048      13.513048    8[6-(6,8),49-(8,8,8,8,8,8,8)]
  1005       11.42184       11.42184       11.42184    8[6-(6,8),49-(8,8,8,8,8,8,8)]
  1006      -0.806439      -0.806439      -0.806439    8[6-(6,8),49-(8,8,8,8,8,8,8)]
  1007       9.371597       9.371597       9.371597    8[6-(6,8),49-(8,8,8,8,8,8,8)]
  1008      -1.002621      -1.002621      -1.002621    8[6-(6,8),49-(8,8,8,8,8,8,8)]
