# Supplementary material for: A collection of forcefield precursors for metal–organic frameworks
Source: RSC Adv. 2019 Nov 13;9(63):36492–507. doi: 10.1039/c9ra07327b (PMC9075174; doi:10.1039/c9ra07327b)
Supplement: RA-009-C9RA07327B-s3051 [file RA-009-C9RA07327B-s3051.txt]

ZIDVAL_clean

12.781000    0.000000    0.000000
-5.802109    12.926566    0.000000
0.000000    0.000000    21.586000

     1       4.240084       4.240084       4.240084    25[7-(6,6),7-(6,6),8-(6),8-(6),8-(7,25)]
     2       9.129307       9.129307       9.129307    25[7-(6,6),7-(6,6),8-(6),8-(6),8-(7,25)]
     3       2.738807       2.738807       2.738807    25[7-(6,6),7-(6,6),8-(6),8-(6),8-(7,25)]
     4      -2.150416      -2.150416      -2.150416    25[7-(6,6),7-(6,6),8-(6),8-(6),8-(7,25)]
     5            0.0            0.0            0.0    25[8-(6),8-(6),8-(6),8-(6),8-(7,25),8-(7,25)]
     6         6.3905         6.3905         6.3905    25[8-(6),8-(6),8-(6),8-(6),8-(7,25),8-(7,25)]
     7        1.48047        1.48047        1.48047    1[6-(7,7)]
     8       1.729746       1.729746       1.729746    1[6-(6,7)]
     9       3.524766       3.524766       3.524766    1[6-(6,7)]
    10      -0.711459      -0.711459      -0.711459    1[6-(6,6)]
    11      -2.398728      -2.398728      -2.398728    1[6-(6,6)]
    12      -1.324759      -1.324759      -1.324759    1[6-(6,6)]
    13       0.456222       0.456222       0.456222    1[6-(6,6)]
    14       1.471243       1.471243       1.471243    1[6-(6,6)]
    15      -0.222603      -0.222603      -0.222603    1[6-(6,6)]
    16         1.7029         1.7029         1.7029    1[6-(6,6)]
    17      -2.415486      -2.415486      -2.415486    1[6-(6,6)]
    18      -1.201062      -1.201062      -1.201062    1[6-(6,7)]
    19        9.82091        9.82091        9.82091    1[6-(6,7)]
    20      12.154745      12.154745      12.154745    1[6-(7,7)]
    21       6.130331       6.130331       6.130331    1[6-(6,6)]
    22       7.281418       7.281418       7.281418    1[6-(6,6)]
    23      -2.350308      -2.350308      -2.350308    1[6-(6,6)]
    24      -3.530556      -3.530556      -3.530556    1[6-(6,6)]
    25       9.127133       9.127133       9.127133    1[6-(6,6)]
    26        10.3158        10.3158        10.3158    1[6-(6,6)]
    27       0.855638       0.855638       0.855638    1[6-(6,6)]
    28      -0.335333      -0.335333      -0.335333    1[6-(6,6)]
    29      11.888921      11.888921      11.888921    1[6-(7,7)]
    30      -1.141355      -1.141355      -1.141355    1[6-(6,7)]
    31       9.844625       9.844625       9.844625    1[6-(6,7)]
    32        1.29985        1.29985        1.29985    1[6-(6,6)]
    33       2.987119       2.987119       2.987119    1[6-(6,6)]
    34        1.91315        1.91315        1.91315    1[6-(6,6)]
    35       0.132169       0.132169       0.132169    1[6-(6,6)]
    36      -0.882852      -0.882852      -0.882852    1[6-(6,6)]
    37       0.810994       0.810994       0.810994    1[6-(6,6)]
    38      -1.114509      -1.114509      -1.114509    1[6-(6,6)]
    39       3.003877       3.003877       3.003877    1[6-(6,6)]
    40       1.789453       1.789453       1.789453    1[6-(6,7)]
    41       3.548481       3.548481       3.548481    1[6-(6,7)]
    42       1.214646       1.214646       1.214646    1[6-(7,7)]
    43        7.23906        7.23906        7.23906    1[6-(6,6)]
    44       6.087973       6.087973       6.087973    1[6-(6,6)]
    45       2.938699       2.938699       2.938699    1[6-(6,6)]
    46       4.118947       4.118947       4.118947    1[6-(6,6)]
    47       4.242258       4.242258       4.242258    1[6-(6,6)]
    48       3.053591       3.053591       3.053591    1[6-(6,6)]
    49      -0.267247      -0.267247      -0.267247    1[6-(6,6)]
    50       0.923724       0.923724       0.923724    1[6-(6,6)]
    51       5.498421       5.498421       5.498421    1[6-(7,7)]
    52       5.249145       5.249145       5.249145    1[6-(6,7)]
    53       3.454125       3.454125       3.454125    1[6-(6,7)]
    54        7.69035        7.69035        7.69035    1[6-(6,6)]
    55       9.377619       9.377619       9.377619    1[6-(6,6)]
    56        8.30365        8.30365        8.30365    1[6-(6,6)]
    57       6.522669       6.522669       6.522669    1[6-(6,6)]
    58       5.507648       5.507648       5.507648    1[6-(6,6)]
    59       7.201494       7.201494       7.201494    1[6-(6,6)]
    60       5.275991       5.275991       5.275991    1[6-(6,6)]
    61       9.394377       9.394377       9.394377    1[6-(6,6)]
    62       8.179953       8.179953       8.179953    1[6-(6,7)]
    63      -2.842019      -2.842019      -2.842019    1[6-(6,7)]
    64      -5.175854      -5.175854      -5.175854    1[6-(7,7)]
    65        0.84856        0.84856        0.84856    1[6-(6,6)]
    66      -0.302527      -0.302527      -0.302527    1[6-(6,6)]
    67       9.329199       9.329199       9.329199    1[6-(6,6)]
    68      10.509447      10.509447      10.509447    1[6-(6,6)]
    69      -2.148242      -2.148242      -2.148242    1[6-(6,6)]
    70      -3.336909      -3.336909      -3.336909    1[6-(6,6)]
    71       6.123253       6.123253       6.123253    1[6-(6,6)]
    72       7.314224       7.314224       7.314224    1[6-(6,6)]
    73       -4.91003       -4.91003       -4.91003    1[6-(7,7)]
    74       8.120246       8.120246       8.120246    1[6-(6,7)]
    75      -2.865734      -2.865734      -2.865734    1[6-(6,7)]
    76       5.679041       5.679041       5.679041    1[6-(6,6)]
    77       3.991772       3.991772       3.991772    1[6-(6,6)]
    78       5.065741       5.065741       5.065741    1[6-(6,6)]
    79       6.846722       6.846722       6.846722    1[6-(6,6)]
    80       7.861743       7.861743       7.861743    1[6-(6,6)]
    81       6.167897       6.167897       6.167897    1[6-(6,6)]
    82         8.0934         8.0934         8.0934    1[6-(6,6)]
    83       3.975014       3.975014       3.975014    1[6-(6,6)]
    84       5.189438       5.189438       5.189438    1[6-(6,7)]
    85        3.43041        3.43041        3.43041    1[6-(6,7)]
    86       5.764245       5.764245       5.764245    1[6-(7,7)]
    87      -0.260169      -0.260169      -0.260169    1[6-(6,6)]
    88       0.890918       0.890918       0.890918    1[6-(6,6)]
    89       4.040192       4.040192       4.040192    1[6-(6,6)]
    90       2.859944       2.859944       2.859944    1[6-(6,6)]
    91       2.736633       2.736633       2.736633    1[6-(6,6)]
    92         3.9253         3.9253         3.9253    1[6-(6,6)]
    93       7.246138       7.246138       7.246138    1[6-(6,6)]
    94       6.055167       6.055167       6.055167    1[6-(6,6)]
    95        1.77225        1.77225        1.77225    6[1-(0),7-(6,25),7-(6,6)]
    96       1.893553       1.893553       1.893553    6[1-(0),6-(1,7),7-(6,6)]
    97       2.883082       2.883082       2.883082    6[1-(0),6-(1,7),7-(6,25)]
    98       0.070795       0.070795       0.070795    6[6-(1,6),6-(1,6),7-(6,6)]
    99      -0.810863      -0.810863      -0.810863    6[1-(0),6-(1,6),6-(6,7)]
   100      -1.837969      -1.837969      -1.837969    6[1-(0),6-(1,6),6-(6,6)]
   101      -2.052099      -2.052099      -2.052099    6[6-(1,6),6-(1,6),6-(6,6)]
   102      -1.184188      -1.184188      -1.184188    6[1-(0),6-(1,6),6-(6,6)]
   103      -0.121858      -0.121858      -0.121858    6[1-(0),6-(1,6),6-(6,7)]
   104      -3.167118      -3.167118      -3.167118    6[6-(1,6),6-(1,6),6-(6,6)]
   105       1.526199       1.526199       1.526199    6[1-(0),6-(1,6),6-(6,6)]
   106       0.511216       0.511216       0.511216    6[1-(0),6-(1,6),6-(6,7)]
   107       0.586451       0.586451       0.586451    6[6-(1,6),6-(1,6),7-(6,6)]
   108       1.658523       1.658523       1.658523    6[1-(0),6-(1,6),6-(6,7)]
   109       2.669201       2.669201       2.669201    6[1-(0),6-(1,6),6-(6,6)]
   110      -1.295485      -1.295485      -1.295485    6[1-(0),6-(1,7),7-(6,6)]
   111      10.517828      10.517828      10.517828    6[1-(0),6-(1,7),7-(6,25)]
   112      11.788493      11.788493      11.788493    6[1-(0),7-(6,25),7-(6,6)]
   113       6.827194       6.827194       6.827194    6[6-(6,6),8-(25),8-(25)]
   114        7.58137        7.58137        7.58137    6[6-(1,6),6-(1,6),6-(8,8)]
   115       6.991893       6.991893       6.991893    6[1-(0),6-(1,6),6-(6,6)]
   116       7.679012       7.679012       7.679012    6[1-(0),6-(1,6),6-(6,16)]
   117       8.959856       8.959856       8.959856    6[6-(1,6),6-(1,6),16-(6,8,8)]
   118       -3.21663       -3.21663       -3.21663    6[1-(0),6-(1,6),6-(6,16)]
   119      -3.926409      -3.926409      -3.926409    6[1-(0),6-(1,6),6-(6,6)]
   120      -2.098389      -2.098389      -2.098389    6[6-(1,6),6-(1,6),16-(6,8,8)]
   121      10.029781      10.029781      10.029781    6[1-(0),6-(1,6),6-(6,16)]
   122      10.747071      10.747071      10.747071    6[1-(0),6-(1,6),6-(6,6)]
   123      -0.686823      -0.686823      -0.686823    6[6-(1,6),6-(1,6),6-(8,8)]
   124      -0.051188      -0.051188      -0.051188    6[1-(0),6-(1,6),6-(6,6)]
   125      -0.761264      -0.761264      -0.761264    6[1-(0),6-(1,6),6-(6,16)]
   126       0.101638       0.101638       0.101638    6[6-(6,6),8-(25),8-(25)]
   127      11.597141      11.597141      11.597141    6[1-(0),7-(6,25),7-(6,6)]
   128      -1.305162      -1.305162      -1.305162    6[1-(0),6-(1,7),7-(6,6)]
   129      10.486309      10.486309      10.486309    6[1-(0),6-(1,7),7-(6,25)]
   130       0.517596       0.517596       0.517596    6[6-(1,6),6-(1,6),7-(6,6)]
   131       1.399254       1.399254       1.399254    6[1-(0),6-(1,6),6-(6,7)]
   132        2.42636        2.42636        2.42636    6[1-(0),6-(1,6),6-(6,6)]
   133        2.64049        2.64049        2.64049    6[6-(1,6),6-(1,6),6-(6,6)]
   134       1.772579       1.772579       1.772579    6[1-(0),6-(1,6),6-(6,6)]
   135       0.710249       0.710249       0.710249    6[1-(0),6-(1,6),6-(6,7)]
   136       3.755509       3.755509       3.755509    6[6-(1,6),6-(1,6),6-(6,6)]
   137      -0.937808      -0.937808      -0.937808    6[1-(0),6-(1,6),6-(6,6)]
   138       0.077175       0.077175       0.077175    6[1-(0),6-(1,6),6-(6,7)]
   139        0.00194        0.00194        0.00194    6[6-(1,6),6-(1,6),7-(6,6)]
   140      -1.070132      -1.070132      -1.070132    6[1-(0),6-(1,6),6-(6,7)]
   141       -2.08081       -2.08081       -2.08081    6[1-(0),6-(1,6),6-(6,6)]
   142       1.883876       1.883876       1.883876    6[1-(0),6-(1,7),7-(6,6)]
   143       2.851563       2.851563       2.851563    6[1-(0),6-(1,7),7-(6,25)]
   144       1.580898       1.580898       1.580898    6[1-(0),7-(6,25),7-(6,6)]
   145       6.542197       6.542197       6.542197    6[6-(6,6),8-(25),8-(25)]
   146       5.788021       5.788021       5.788021    6[6-(1,6),6-(1,6),6-(8,8)]
   147       6.377498       6.377498       6.377498    6[1-(0),6-(1,6),6-(6,6)]
   148       5.690379       5.690379       5.690379    6[1-(0),6-(1,6),6-(6,16)]
   149       4.409535       4.409535       4.409535    6[6-(1,6),6-(1,6),16-(6,8,8)]
   150       3.805021       3.805021       3.805021    6[1-(0),6-(1,6),6-(6,16)]
   151         4.5148         4.5148         4.5148    6[1-(0),6-(1,6),6-(6,6)]
   152        2.68678        2.68678        2.68678    6[6-(1,6),6-(1,6),16-(6,8,8)]
   153        3.33961        3.33961        3.33961    6[1-(0),6-(1,6),6-(6,16)]
   154        2.62232        2.62232        2.62232    6[1-(0),6-(1,6),6-(6,6)]
   155       1.275214       1.275214       1.275214    6[6-(1,6),6-(1,6),6-(8,8)]
   156       0.639579       0.639579       0.639579    6[1-(0),6-(1,6),6-(6,6)]
   157       1.349655       1.349655       1.349655    6[1-(0),6-(1,6),6-(6,16)]
   158       0.486753       0.486753       0.486753    6[6-(6,6),8-(25),8-(25)]
   159       5.206641       5.206641       5.206641    6[1-(0),7-(6,25),7-(6,6)]
   160       5.085338       5.085338       5.085338    6[1-(0),6-(1,7),7-(6,6)]
   161       4.095809       4.095809       4.095809    6[1-(0),6-(1,7),7-(6,25)]
   162       6.908096       6.908096       6.908096    6[6-(1,6),6-(1,6),7-(6,6)]
   163       7.789754       7.789754       7.789754    6[1-(0),6-(1,6),6-(6,7)]
   164        8.81686        8.81686        8.81686    6[1-(0),6-(1,6),6-(6,6)]
   165        9.03099        9.03099        9.03099    6[6-(1,6),6-(1,6),6-(6,6)]
   166       8.163079       8.163079       8.163079    6[1-(0),6-(1,6),6-(6,6)]
   167       7.100749       7.100749       7.100749    6[1-(0),6-(1,6),6-(6,7)]
   168      10.146009      10.146009      10.146009    6[6-(1,6),6-(1,6),6-(6,6)]
   169       5.452692       5.452692       5.452692    6[1-(0),6-(1,6),6-(6,6)]
   170       6.467675       6.467675       6.467675    6[1-(0),6-(1,6),6-(6,7)]
   171        6.39244        6.39244        6.39244    6[6-(1,6),6-(1,6),7-(6,6)]
   172       5.320368       5.320368       5.320368    6[1-(0),6-(1,6),6-(6,7)]
   173        4.30969        4.30969        4.30969    6[1-(0),6-(1,6),6-(6,6)]
   174      -4.506624      -4.506624      -4.506624    6[1-(0),6-(1,7),7-(6,6)]
   175      -3.538937      -3.538937      -3.538937    6[1-(0),6-(1,7),7-(6,25)]
   176      -4.809602      -4.809602      -4.809602    6[1-(0),7-(6,25),7-(6,6)]
   177       0.151697       0.151697       0.151697    6[6-(6,6),8-(25),8-(25)]
   178      -0.602479      -0.602479      -0.602479    6[6-(1,6),6-(1,6),6-(8,8)]
   179      -0.013002      -0.013002      -0.013002    6[1-(0),6-(1,6),6-(6,6)]
   180      -0.700121      -0.700121      -0.700121    6[1-(0),6-(1,6),6-(6,16)]
   181      -1.980965      -1.980965      -1.980965    6[6-(1,6),6-(1,6),16-(6,8,8)]
   182      10.195521      10.195521      10.195521    6[1-(0),6-(1,6),6-(6,16)]
   183        10.9053        10.9053        10.9053    6[1-(0),6-(1,6),6-(6,6)]
   184        9.07728        9.07728        9.07728    6[6-(1,6),6-(1,6),16-(6,8,8)]
   185       -3.05089       -3.05089       -3.05089    6[1-(0),6-(1,6),6-(6,16)]
   186       -3.76818       -3.76818       -3.76818    6[1-(0),6-(1,6),6-(6,6)]
   187       7.665714       7.665714       7.665714    6[6-(1,6),6-(1,6),6-(8,8)]
   188       7.030079       7.030079       7.030079    6[1-(0),6-(1,6),6-(6,6)]
   189       7.740155       7.740155       7.740155    6[1-(0),6-(1,6),6-(6,16)]
   190       6.877253       6.877253       6.877253    6[6-(6,6),8-(25),8-(25)]
   191       -4.61825       -4.61825       -4.61825    6[1-(0),7-(6,25),7-(6,6)]
   192       8.284053       8.284053       8.284053    6[1-(0),6-(1,7),7-(6,6)]
   193      -3.507418      -3.507418      -3.507418    6[1-(0),6-(1,7),7-(6,25)]
   194       6.461295       6.461295       6.461295    6[6-(1,6),6-(1,6),7-(6,6)]
   195       5.579637       5.579637       5.579637    6[1-(0),6-(1,6),6-(6,7)]
   196       4.552531       4.552531       4.552531    6[1-(0),6-(1,6),6-(6,6)]
   197       4.338401       4.338401       4.338401    6[6-(1,6),6-(1,6),6-(6,6)]
   198       5.206312       5.206312       5.206312    6[1-(0),6-(1,6),6-(6,6)]
   199       6.268642       6.268642       6.268642    6[1-(0),6-(1,6),6-(6,7)]
   200       3.223382       3.223382       3.223382    6[6-(1,6),6-(1,6),6-(6,6)]
   201       7.916699       7.916699       7.916699    6[1-(0),6-(1,6),6-(6,6)]
   202       6.901716       6.901716       6.901716    6[1-(0),6-(1,6),6-(6,7)]
   203       6.976951       6.976951       6.976951    6[6-(1,6),6-(1,6),7-(6,6)]
   204       8.049023       8.049023       8.049023    6[1-(0),6-(1,6),6-(6,7)]
   205       9.059701       9.059701       9.059701    6[1-(0),6-(1,6),6-(6,6)]
   206       5.095015       5.095015       5.095015    6[1-(0),6-(1,7),7-(6,6)]
   207       4.127328       4.127328       4.127328    6[1-(0),6-(1,7),7-(6,25)]
   208       5.397993       5.397993       5.397993    6[1-(0),7-(6,25),7-(6,6)]
   209       0.436694       0.436694       0.436694    6[6-(6,6),8-(25),8-(25)]
   210        1.19087        1.19087        1.19087    6[6-(1,6),6-(1,6),6-(8,8)]
   211       0.601393       0.601393       0.601393    6[1-(0),6-(1,6),6-(6,6)]
   212       1.288512       1.288512       1.288512    6[1-(0),6-(1,6),6-(6,16)]
   213       2.569356       2.569356       2.569356    6[6-(1,6),6-(1,6),16-(6,8,8)]
   214        3.17387        3.17387        3.17387    6[1-(0),6-(1,6),6-(6,16)]
   215       2.464091       2.464091       2.464091    6[1-(0),6-(1,6),6-(6,6)]
   216       4.292111       4.292111       4.292111    6[6-(1,6),6-(1,6),16-(6,8,8)]
   217       3.639281       3.639281       3.639281    6[1-(0),6-(1,6),6-(6,16)]
   218       4.356571       4.356571       4.356571    6[1-(0),6-(1,6),6-(6,6)]
   219       5.703677       5.703677       5.703677    6[6-(1,6),6-(1,6),6-(8,8)]
   220       6.339312       6.339312       6.339312    6[1-(0),6-(1,6),6-(6,6)]
   221       5.629236       5.629236       5.629236    6[1-(0),6-(1,6),6-(6,16)]
   222       6.492138       6.492138       6.492138    6[6-(6,6),8-(25),8-(25)]
   223       9.820928       9.820928       9.820928    16[6-(6,6),6-(6,6),8-(0),8-(0)]
   224       3.548463       3.548463       3.548463    16[6-(6,6),6-(6,6),8-(0),8-(0)]
   225      -2.842037      -2.842037      -2.842037    16[6-(6,6),6-(6,6),8-(0),8-(0)]
   226       3.430428       3.430428       3.430428    16[6-(6,6),6-(6,6),8-(0),8-(0)]
   227        2.79618        2.79618        2.79618    7[6-(1,6),6-(1,7),25-(7,8,8,8)]
   228       1.180144       1.180144       1.180144    7[6-(1,6),6-(1,7),6-(6,6)]
   229      -0.476049      -0.476049      -0.476049    7[6-(1,6),6-(1,7),6-(6,6)]
   230      10.718149      10.718149      10.718149    7[6-(1,6),6-(1,7),25-(7,8,8,8)]
   231       9.688714       9.688714       9.688714    7[8-(0),8-(25,25)]
   232      10.573211      10.573211      10.573211    7[6-(1,6),6-(1,7),25-(7,8,8,8)]
   233      -0.591753      -0.591753      -0.591753    7[6-(1,6),6-(1,7),6-(6,6)]
   234        1.06444        1.06444        1.06444    7[6-(1,6),6-(1,7),6-(6,6)]
   235       2.651242       2.651242       2.651242    7[6-(1,6),6-(1,7),25-(7,8,8,8)]
   236       3.680677       3.680677       3.680677    7[8-(0),8-(25,25)]
   237       4.182711       4.182711       4.182711    7[6-(1,6),6-(1,7),25-(7,8,8,8)]
   238       5.798747       5.798747       5.798747    7[6-(1,6),6-(1,7),6-(6,6)]
   239        7.45494        7.45494        7.45494    7[6-(1,6),6-(1,7),6-(6,6)]
   240      -3.739258      -3.739258      -3.739258    7[6-(1,6),6-(1,7),25-(7,8,8,8)]
   241      -2.709823      -2.709823      -2.709823    7[8-(0),8-(25,25)]
   242       -3.59432       -3.59432       -3.59432    7[6-(1,6),6-(1,7),25-(7,8,8,8)]
   243       7.570644       7.570644       7.570644    7[6-(1,6),6-(1,7),6-(6,6)]
   244       5.914451       5.914451       5.914451    7[6-(1,6),6-(1,7),6-(6,6)]
   245       4.327649       4.327649       4.327649    7[6-(1,6),6-(1,7),25-(7,8,8,8)]
   246       3.298214       3.298214       3.298214    7[8-(0),8-(25,25)]
   247       5.779555       5.779555       5.779555    8[6-(6,8),25-(7,7,8,8)]
   248       7.332579       7.332579       7.332579    8[6-(6,8),25-(8,8,8,8,8)]
   249       8.826085       8.826085       8.826085    8[16-(6,6,8)]
   250      -1.976137      -1.976137      -1.976137    8[16-(6,6,8)]
   251      -0.512618      -0.512618      -0.512618    8[6-(6,8),25-(8,8,8,8,8)]
   252       1.314268       1.314268       1.314268    8[6-(6,8),25-(7,7,8,8)]
   253        4.75496        4.75496        4.75496    8[7-(8),25-(7,7,8,8),25-(8,8,8,8,8)]
   254       8.469203       8.469203       8.469203    8[7-(8)]
   255       7.589836       7.589836       7.589836    8[6-(6,8),25-(7,7,8,8)]
   256       6.036812       6.036812       6.036812    8[6-(6,8),25-(8,8,8,8,8)]
   257       4.543306       4.543306       4.543306    8[16-(6,6,8)]
   258       2.564528       2.564528       2.564528    8[16-(6,6,8)]
   259       1.101009       1.101009       1.101009    8[6-(6,8),25-(8,8,8,8,8)]
   260      -0.725877      -0.725877      -0.725877    8[6-(6,8),25-(7,7,8,8)]
   261       8.614431       8.614431       8.614431    8[7-(8),25-(7,7,8,8),25-(8,8,8,8,8)]
   262       4.900188       4.900188       4.900188    8[7-(8)]
   263       1.199336       1.199336       1.199336    8[6-(6,8),25-(7,7,8,8)]
   264      -0.353688      -0.353688      -0.353688    8[6-(6,8),25-(8,8,8,8,8)]
   265      -1.847194      -1.847194      -1.847194    8[16-(6,6,8)]
   266       8.955028       8.955028       8.955028    8[16-(6,6,8)]
   267       7.491509       7.491509       7.491509    8[6-(6,8),25-(8,8,8,8,8)]
   268       5.664623       5.664623       5.664623    8[6-(6,8),25-(7,7,8,8)]
   269       2.223931       2.223931       2.223931    8[7-(8),25-(7,7,8,8),25-(8,8,8,8,8)]
   270      -1.490312      -1.490312      -1.490312    8[7-(8)]
   271      -0.610945      -0.610945      -0.610945    8[6-(6,8),25-(7,7,8,8)]
   272       0.942079       0.942079       0.942079    8[6-(6,8),25-(8,8,8,8,8)]
   273       2.435585       2.435585       2.435585    8[16-(6,6,8)]
   274       4.414363       4.414363       4.414363    8[16-(6,6,8)]
   275       5.877882       5.877882       5.877882    8[6-(6,8),25-(8,8,8,8,8)]
   276       7.704768       7.704768       7.704768    8[6-(6,8),25-(7,7,8,8)]
   277       -1.63554       -1.63554       -1.63554    8[7-(8),25-(7,7,8,8),25-(8,8,8,8,8)]
   278       2.078703       2.078703       2.078703    8[7-(8)]
