# Supplementary material for: A collection of forcefield precursors for metal–organic frameworks
Source: RSC Adv. 2019 Nov 13;9(63):36492–507. doi: 10.1039/c9ra07327b (PMC9075174; doi:10.1039/c9ra07327b)
Supplement: RA-009-C9RA07327B-s3052 [file RA-009-C9RA07327B-s3052.txt]

ZIGWUJ_clean

10.659600    0.000000    0.000000
0.000000    16.473300    0.000000
0.000000    -1.021380    21.755137

     1       7.397229       7.397229       7.397229    25[8-(6),8-(6),8-(6),8-(6,25)]
     2       7.832994       7.832994       7.832994    25[8-(6),8-(6),8-(6),8-(6),8-(6,25)]
     3       9.819517       9.819517       9.819517    25[8-(6),8-(6),8-(6),8-(6),8-(6)]
     4       2.067429       2.067429       2.067429    25[8-(6),8-(6),8-(6),8-(6,25)]
     5       2.503194       2.503194       2.503194    25[8-(6),8-(6),8-(6),8-(6),8-(6,25)]
     6       4.489717       4.489717       4.489717    25[8-(6),8-(6),8-(6),8-(6),8-(6)]
     7       3.262371       3.262371       3.262371    25[8-(6),8-(6),8-(6),8-(6,25)]
     8       2.826606       2.826606       2.826606    25[8-(6),8-(6),8-(6),8-(6),8-(6,25)]
     9       0.840083       0.840083       0.840083    25[8-(6),8-(6),8-(6),8-(6),8-(6)]
    10       8.592171       8.592171       8.592171    25[8-(6),8-(6),8-(6),8-(6,25)]
    11       8.156406       8.156406       8.156406    25[8-(6),8-(6),8-(6),8-(6),8-(6,25)]
    12       6.169883       6.169883       6.169883    25[8-(6),8-(6),8-(6),8-(6),8-(6)]
    13        7.93927        7.93927        7.93927    1[6-(1,6,6)]
    14       9.435878       9.435878       9.435878    1[6-(1,6,6)]
    15        7.56192        7.56192        7.56192    1[6-(1,6,7)]
    16       9.058528       9.058528       9.058528    1[6-(1,6,7)]
    17        8.06079        8.06079        8.06079    1[6-(1,6,6)]
    18       9.573387       9.573387       9.573387    1[6-(1,6,6)]
    19       7.602427       7.602427       7.602427    1[7-(6,6)]
    20       8.232409       8.232409       8.232409    1[6-(6,6)]
    21       4.316072       4.316072       4.316072    1[6-(6,6)]
    22       0.602267       0.602267       0.602267    1[6-(6,6)]
    23       7.183504       7.183504       7.183504    1[6-(6,6)]
    24       5.739129       5.739129       5.739129    1[6-(6,6)]
    25       2.840783       2.840783       2.840783    1[6-(6,6)]
    26        2.60947        2.60947        2.60947    1[6-(1,6,6)]
    27       4.106078       4.106078       4.106078    1[6-(1,6,6)]
    28        2.23212        2.23212        2.23212    1[6-(1,6,7)]
    29       3.728728       3.728728       3.728728    1[6-(1,6,7)]
    30        2.73099        2.73099        2.73099    1[6-(1,6,6)]
    31       4.243587       4.243587       4.243587    1[6-(1,6,6)]
    32       2.272627       2.272627       2.272627    1[7-(6,6)]
    33       2.902609       2.902609       2.902609    1[6-(6,6)]
    34       9.645872       9.645872       9.645872    1[6-(6,6)]
    35       5.932067       5.932067       5.932067    1[6-(6,6)]
    36       1.853704       1.853704       1.853704    1[6-(6,6)]
    37       0.409329       0.409329       0.409329    1[6-(6,6)]
    38       8.170583       8.170583       8.170583    1[6-(6,6)]
    39        2.72033        2.72033        2.72033    1[6-(1,6,6)]
    40       1.223722       1.223722       1.223722    1[6-(1,6,6)]
    41        3.09768        3.09768        3.09768    1[6-(1,6,7)]
    42       1.601072       1.601072       1.601072    1[6-(1,6,7)]
    43        2.59881        2.59881        2.59881    1[6-(1,6,6)]
    44       1.086213       1.086213       1.086213    1[6-(1,6,6)]
    45       3.057173       3.057173       3.057173    1[7-(6,6)]
    46       2.427191       2.427191       2.427191    1[6-(6,6)]
    47       6.343528       6.343528       6.343528    1[6-(6,6)]
    48      10.057333      10.057333      10.057333    1[6-(6,6)]
    49       3.476096       3.476096       3.476096    1[6-(6,6)]
    50       4.920471       4.920471       4.920471    1[6-(6,6)]
    51       7.818817       7.818817       7.818817    1[6-(6,6)]
    52        8.05013        8.05013        8.05013    1[6-(1,6,6)]
    53       6.553522       6.553522       6.553522    1[6-(1,6,6)]
    54        8.42748        8.42748        8.42748    1[6-(1,6,7)]
    55       6.930872       6.930872       6.930872    1[6-(1,6,7)]
    56        7.92861        7.92861        7.92861    1[6-(1,6,6)]
    57       6.416013       6.416013       6.416013    1[6-(1,6,6)]
    58       8.386973       8.386973       8.386973    1[7-(6,6)]
    59       7.756991       7.756991       7.756991    1[6-(6,6)]
    60       1.013728       1.013728       1.013728    1[6-(6,6)]
    61       4.727533       4.727533       4.727533    1[6-(6,6)]
    62       8.805896       8.805896       8.805896    1[6-(6,6)]
    63      10.250271      10.250271      10.250271    1[6-(6,6)]
    64       2.489017       2.489017       2.489017    1[6-(6,6)]
    65       8.571384       8.571384       8.571384    6[1-(0),1-(0),6-(1,1,6),6-(7,8)]
    66        8.30596        8.30596        8.30596    6[1-(0),1-(0),6-(1,1,6),7-(1,6)]
    67       8.670519       8.670519       8.670519    6[1-(0),1-(0),6-(1,1,6),6-(1,1,7)]
    68       8.138605       8.138605       8.138605    6[6-(1,1,6),7-(1,6),8-(25,25)]
    69       7.582173       7.582173       7.582173    6[1-(0),6-(1,6),6-(6,16)]
    70       5.027067       5.027067       5.027067    6[1-(0),6-(1,6),6-(6,16)]
    71       1.379352       1.379352       1.379352    6[1-(0),6-(1,6),6-(6,16)]
    72       7.135536       7.135536       7.135536    6[6-(1,6),6-(8,8),16-(6)]
    73        6.97351        6.97351        6.97351    6[1-(0),6-(1,6),6-(6,16)]
    74       5.839329       5.839329       5.839329    6[1-(0),6-(1,6),6-(6,16)]
    75       7.590701       7.590701       7.590701    6[6-(6,16),8-(25),8-(25)]
    76       6.788033       6.788033       6.788033    6[6-(1,6),6-(8,8),16-(6)]
    77       2.674494       2.674494       2.674494    6[1-(0),6-(1,6),6-(6,16)]
    78       0.264358       0.264358       0.264358    6[6-(6,16),8-(25),8-(25)]
    79       5.167774       5.167774       5.167774    6[6-(6,16),8-(25),8-(25)]
    80       6.046125       6.046125       6.046125    6[6-(1,6),6-(8,8),16-(6)]
    81       3.644517       3.644517       3.644517    6[6-(1,6),6-(8,8),16-(6)]
    82       4.826667       4.826667       4.826667    6[6-(6,16),8-(25),8-(25)]
    83       7.766585       7.766585       7.766585    6[6-(6,16),8-(25),8-(25)]
    84       1.406001       1.406001       1.406001    6[6-(1,6),6-(8,8),16-(6)]
    85       5.120872       5.120872       5.120872    6[6-(6,16),8-(25),8-(25)]
    86       5.387362       5.387362       5.387362    6[6-(1,6),6-(8,8),16-(6)]
    87       3.241584       3.241584       3.241584    6[1-(0),1-(0),6-(1,1,6),6-(7,8)]
    88        2.97616        2.97616        2.97616    6[1-(0),1-(0),6-(1,1,6),7-(1,6)]
    89       3.340719       3.340719       3.340719    6[1-(0),1-(0),6-(1,1,6),6-(1,1,7)]
    90       2.808805       2.808805       2.808805    6[6-(1,1,6),7-(1,6),8-(25,25)]
    91       2.252373       2.252373       2.252373    6[1-(0),6-(1,6),6-(6,16)]
    92      10.356867      10.356867      10.356867    6[1-(0),6-(1,6),6-(6,16)]
    93       6.709152       6.709152       6.709152    6[1-(0),6-(1,6),6-(6,16)]
    94       1.805736       1.805736       1.805736    6[6-(1,6),6-(8,8),16-(6)]
    95        1.64371        1.64371        1.64371    6[1-(0),6-(1,6),6-(6,16)]
    96       0.509529       0.509529       0.509529    6[1-(0),6-(1,6),6-(6,16)]
    97       2.260901       2.260901       2.260901    6[6-(6,16),8-(25),8-(25)]
    98       1.458233       1.458233       1.458233    6[6-(1,6),6-(8,8),16-(6)]
    99       8.004294       8.004294       8.004294    6[1-(0),6-(1,6),6-(6,16)]
   100       5.594158       5.594158       5.594158    6[6-(6,16),8-(25),8-(25)]
   101      10.497574      10.497574      10.497574    6[6-(6,16),8-(25),8-(25)]
   102       0.716325       0.716325       0.716325    6[6-(1,6),6-(8,8),16-(6)]
   103       8.974317       8.974317       8.974317    6[6-(1,6),6-(8,8),16-(6)]
   104      10.156467      10.156467      10.156467    6[6-(6,16),8-(25),8-(25)]
   105       2.436785       2.436785       2.436785    6[6-(6,16),8-(25),8-(25)]
   106       6.735801       6.735801       6.735801    6[6-(1,6),6-(8,8),16-(6)]
   107      10.450672      10.450672      10.450672    6[6-(6,16),8-(25),8-(25)]
   108       0.057562       0.057562       0.057562    6[6-(1,6),6-(8,8),16-(6)]
   109       2.088216       2.088216       2.088216    6[1-(0),1-(0),6-(1,1,6),6-(7,8)]
   110        2.35364        2.35364        2.35364    6[1-(0),1-(0),6-(1,1,6),7-(1,6)]
   111       1.989081       1.989081       1.989081    6[1-(0),1-(0),6-(1,1,6),6-(1,1,7)]
   112       2.520995       2.520995       2.520995    6[6-(1,1,6),7-(1,6),8-(25,25)]
   113       3.077427       3.077427       3.077427    6[1-(0),6-(1,6),6-(6,16)]
   114       5.632533       5.632533       5.632533    6[1-(0),6-(1,6),6-(6,16)]
   115       9.280248       9.280248       9.280248    6[1-(0),6-(1,6),6-(6,16)]
   116       3.524064       3.524064       3.524064    6[6-(1,6),6-(8,8),16-(6)]
   117        3.68609        3.68609        3.68609    6[1-(0),6-(1,6),6-(6,16)]
   118       4.820271       4.820271       4.820271    6[1-(0),6-(1,6),6-(6,16)]
   119       3.068899       3.068899       3.068899    6[6-(6,16),8-(25),8-(25)]
   120       3.871567       3.871567       3.871567    6[6-(1,6),6-(8,8),16-(6)]
   121       7.985106       7.985106       7.985106    6[1-(0),6-(1,6),6-(6,16)]
   122      10.395242      10.395242      10.395242    6[6-(6,16),8-(25),8-(25)]
   123       5.491826       5.491826       5.491826    6[6-(6,16),8-(25),8-(25)]
   124       4.613475       4.613475       4.613475    6[6-(1,6),6-(8,8),16-(6)]
   125       7.015083       7.015083       7.015083    6[6-(1,6),6-(8,8),16-(6)]
   126       5.832933       5.832933       5.832933    6[6-(6,16),8-(25),8-(25)]
   127       2.893015       2.893015       2.893015    6[6-(6,16),8-(25),8-(25)]
   128       9.253599       9.253599       9.253599    6[6-(1,6),6-(8,8),16-(6)]
   129       5.538728       5.538728       5.538728    6[6-(6,16),8-(25),8-(25)]
   130       5.272238       5.272238       5.272238    6[6-(1,6),6-(8,8),16-(6)]
   131       7.418016       7.418016       7.418016    6[1-(0),1-(0),6-(1,1,6),6-(7,8)]
   132        7.68344        7.68344        7.68344    6[1-(0),1-(0),6-(1,1,6),7-(1,6)]
   133       7.318881       7.318881       7.318881    6[1-(0),1-(0),6-(1,1,6),6-(1,1,7)]
   134       7.850795       7.850795       7.850795    6[6-(1,1,6),7-(1,6),8-(25,25)]
   135       8.407227       8.407227       8.407227    6[1-(0),6-(1,6),6-(6,16)]
   136       0.302733       0.302733       0.302733    6[1-(0),6-(1,6),6-(6,16)]
   137       3.950448       3.950448       3.950448    6[1-(0),6-(1,6),6-(6,16)]
   138       8.853864       8.853864       8.853864    6[6-(1,6),6-(8,8),16-(6)]
   139        9.01589        9.01589        9.01589    6[1-(0),6-(1,6),6-(6,16)]
   140      10.150071      10.150071      10.150071    6[1-(0),6-(1,6),6-(6,16)]
   141       8.398699       8.398699       8.398699    6[6-(6,16),8-(25),8-(25)]
   142       9.201367       9.201367       9.201367    6[6-(1,6),6-(8,8),16-(6)]
   143       2.655306       2.655306       2.655306    6[1-(0),6-(1,6),6-(6,16)]
   144       5.065442       5.065442       5.065442    6[6-(6,16),8-(25),8-(25)]
   145       0.162026       0.162026       0.162026    6[6-(6,16),8-(25),8-(25)]
   146       9.943275       9.943275       9.943275    6[6-(1,6),6-(8,8),16-(6)]
   147       1.685283       1.685283       1.685283    6[6-(1,6),6-(8,8),16-(6)]
   148       0.503133       0.503133       0.503133    6[6-(6,16),8-(25),8-(25)]
   149       8.222815       8.222815       8.222815    6[6-(6,16),8-(25),8-(25)]
   150       3.923799       3.923799       3.923799    6[6-(1,6),6-(8,8),16-(6)]
   151       0.208928       0.208928       0.208928    6[6-(6,16),8-(25),8-(25)]
   152      10.602038      10.602038      10.602038    6[6-(1,6),6-(8,8),16-(6)]
   153       5.914905       5.914905       5.914905    16[6-(6,6),6-(6,6)]
   154       6.724502       6.724502       6.724502    16[6-(6,6),6-(6,6)]
   155       3.002596       3.002596       3.002596    16[6-(6,6),6-(6,6)]
   156       0.585105       0.585105       0.585105    16[6-(6,6),6-(6,6)]
   157       1.394702       1.394702       1.394702    16[6-(6,6),6-(6,6)]
   158       8.332396       8.332396       8.332396    16[6-(6,6),6-(6,6)]
   159       4.744695       4.744695       4.744695    16[6-(6,6),6-(6,6)]
   160       3.935098       3.935098       3.935098    16[6-(6,6),6-(6,6)]
   161       7.657004       7.657004       7.657004    16[6-(6,6),6-(6,6)]
   162      10.074495      10.074495      10.074495    16[6-(6,6),6-(6,6)]
   163       9.264898       9.264898       9.264898    16[6-(6,6),6-(6,6)]
   164       2.327204       2.327204       2.327204    16[6-(6,6),6-(6,6)]
   165       7.926479       7.926479       7.926479    7[1-(0),6-(1,1,6),6-(6,8)]
   166       2.596679       2.596679       2.596679    7[1-(0),6-(1,1,6),6-(6,8)]
   167       2.733121       2.733121       2.733121    7[1-(0),6-(1,1,6),6-(6,8)]
   168       8.062921       8.062921       8.062921    7[1-(0),6-(1,1,6),6-(6,8)]
   169       7.179241       7.179241       7.179241    8[6-(6,8),25-(8,8,8,8)]
   170       8.374182       8.374182       8.374182    8[6-(6,8),25-(8,8,8,8)]
   171       5.815878       5.815878       5.815878    8[6-(6,8),25-(8,8,8,8)]
   172       9.853734       9.853734       9.853734    8[6-(6,8),25-(8,8,8,8)]
   173        4.20308        4.20308        4.20308    8[6-(6,8),25-(8,8,8)]
   174       3.746849       3.746849       3.746849    8[6-(6,8),25-(8,8,8)]
   175       0.473286       0.473286       0.473286    8[6-(6,8),25-(8,8,8,8)]
   176       5.443858       5.443858       5.443858    8[6-(6,8),25-(8,8,8,8)]
   177       8.320884       8.320884       8.320884    8[6-(6,8),25-(8,8,8,8)]
   178       7.953128       7.953128       7.953128    8[6-(6,8),25-(8,8,8,8)]
   179       5.519541       5.519541       5.519541    8[6-(6,8),25-(8,8,8)]
   180       5.479034       5.479034       5.479034    8[6-(6,8),25-(8,8,8,8)]
   181        7.89983        7.89983        7.89983    8[6-(6,7),25-(8,8,8),25-(8,8,8,8)]
   182       1.849441       1.849441       1.849441    8[6-(6,8),25-(8,8,8,8)]
   183       3.044382       3.044382       3.044382    8[6-(6,8),25-(8,8,8,8)]
   184       0.486078       0.486078       0.486078    8[6-(6,8),25-(8,8,8,8)]
   185       4.523934       4.523934       4.523934    8[6-(6,8),25-(8,8,8,8)]
   186        9.53288        9.53288        9.53288    8[6-(6,8),25-(8,8,8)]
   187       9.076649       9.076649       9.076649    8[6-(6,8),25-(8,8,8)]
   188       5.803086       5.803086       5.803086    8[6-(6,8),25-(8,8,8,8)]
   189       0.114058       0.114058       0.114058    8[6-(6,8),25-(8,8,8,8)]
   190       2.991084       2.991084       2.991084    8[6-(6,8),25-(8,8,8,8)]
   191       2.623328       2.623328       2.623328    8[6-(6,8),25-(8,8,8,8)]
   192       0.189741       0.189741       0.189741    8[6-(6,8),25-(8,8,8)]
   193       0.149234       0.149234       0.149234    8[6-(6,8),25-(8,8,8,8)]
   194        2.57003        2.57003        2.57003    8[6-(6,7),25-(8,8,8),25-(8,8,8,8)]
   195       3.480359       3.480359       3.480359    8[6-(6,8),25-(8,8,8,8)]
   196       2.285418       2.285418       2.285418    8[6-(6,8),25-(8,8,8,8)]
   197       4.843722       4.843722       4.843722    8[6-(6,8),25-(8,8,8,8)]
   198       0.805866       0.805866       0.805866    8[6-(6,8),25-(8,8,8,8)]
   199        6.45652        6.45652        6.45652    8[6-(6,8),25-(8,8,8)]
   200       6.912751       6.912751       6.912751    8[6-(6,8),25-(8,8,8)]
   201      10.186314      10.186314      10.186314    8[6-(6,8),25-(8,8,8,8)]
   202       5.215742       5.215742       5.215742    8[6-(6,8),25-(8,8,8,8)]
   203       2.338716       2.338716       2.338716    8[6-(6,8),25-(8,8,8,8)]
   204       2.706472       2.706472       2.706472    8[6-(6,8),25-(8,8,8,8)]
   205       5.140059       5.140059       5.140059    8[6-(6,8),25-(8,8,8)]
   206       5.180566       5.180566       5.180566    8[6-(6,8),25-(8,8,8,8)]
   207        2.75977        2.75977        2.75977    8[6-(6,7),25-(8,8,8),25-(8,8,8,8)]
   208       8.810159       8.810159       8.810159    8[6-(6,8),25-(8,8,8,8)]
   209       7.615218       7.615218       7.615218    8[6-(6,8),25-(8,8,8,8)]
   210      10.173522      10.173522      10.173522    8[6-(6,8),25-(8,8,8,8)]
   211       6.135666       6.135666       6.135666    8[6-(6,8),25-(8,8,8,8)]
   212        1.12672        1.12672        1.12672    8[6-(6,8),25-(8,8,8)]
   213       1.582951       1.582951       1.582951    8[6-(6,8),25-(8,8,8)]
   214       4.856514       4.856514       4.856514    8[6-(6,8),25-(8,8,8,8)]
   215      10.545542      10.545542      10.545542    8[6-(6,8),25-(8,8,8,8)]
   216       7.668516       7.668516       7.668516    8[6-(6,8),25-(8,8,8,8)]
   217       8.036272       8.036272       8.036272    8[6-(6,8),25-(8,8,8,8)]
   218      10.469859      10.469859      10.469859    8[6-(6,8),25-(8,8,8)]
   219      10.510366      10.510366      10.510366    8[6-(6,8),25-(8,8,8,8)]
   220        8.08957        8.08957        8.08957    8[6-(6,7),25-(8,8,8),25-(8,8,8,8)]
