# Supplementary material for: A collection of forcefield precursors for metal–organic frameworks
Source: RSC Adv. 2019 Nov 13;9(63):36492–507. doi: 10.1039/c9ra07327b (PMC9075174; doi:10.1039/c9ra07327b)
Supplement: RA-009-C9RA07327B-s3053 [file RA-009-C9RA07327B-s3053.txt]

ZIJVAR_clean

13.279300    0.000000    0.000000
-6.639666    13.941007    0.000000
0.000000    -5.459196    17.637447

     1      -0.531181      -0.531181      -0.531181    27[7-(6,6),7-(6,6),8-(6),8-(6)]
     2       6.108471       6.108471       6.108471    27[7-(6,6),7-(6,6),8-(6),8-(6)]
     3       8.155615       8.155615       8.155615    27[7-(6,6),7-(6,6),8-(6),8-(6)]
     4       7.170815       7.170815       7.170815    27[7-(6,6),7-(6,6),8-(6),8-(6)]
     5       0.531163       0.531163       0.531163    27[7-(6,6),7-(6,6),8-(6),8-(6)]
     6       5.123685       5.123685       5.123685    27[7-(6,6),7-(6,6),8-(6),8-(6)]
     7       8.214571       8.214571       8.214571    1[6-(6,6)]
     8      -3.184384      -3.184384      -3.184384    1[6-(6,6)]
     9       10.65265       10.65265       10.65265    1[6-(6,6)]
    10      -3.642522      -3.642522      -3.642522    1[6-(6,7)]
    11      -4.744706      -4.744706      -4.744706    1[6-(6,7)]
    12      -0.912301      -0.912301      -0.912301    1[6-(7,7)]
    13      -4.526929      -4.526929      -4.526929    1[6-(6,6)]
    14       3.400826       3.400826       3.400826    1[6-(6,6)]
    15      -1.637352      -1.637352      -1.637352    1[6-(6,6)]
    16      -0.034542      -0.034542      -0.034542    1[6-(7,7)]
    17       6.087228       6.087228       6.087228    1[6-(6,7)]
    18        4.33436        4.33436        4.33436    1[6-(6,7)]
    19       1.240285       1.240285       1.240285    1[6-(6,6)]
    20       -0.79278       -0.79278       -0.79278    1[6-(6,6)]
    21       1.574921       1.574921       1.574921    1[6-(6,6)]
    22      -0.331991      -0.331991      -0.331991    1[6-(6,7)]
    23      -0.681238      -0.681238      -0.681238    1[6-(6,7)]
    24       0.232382       0.232382       0.232382    1[6-(7,7)]
    25      12.527691      12.527691      12.527691    1[6-(6,7)]
    26      12.121344      12.121344      12.121344    1[6-(6,7)]
    27       -0.29215       -0.29215       -0.29215    1[6-(7,7)]
    28       1.574913       1.574913       1.574913    1[6-(6,6)]
    29       3.455266       3.455266       3.455266    1[6-(6,6)]
    30       4.012993       4.012993       4.012993    1[6-(6,6)]
    31       2.997132       2.997132       2.997132    1[6-(6,7)]
    32       1.894952       1.894952       1.894952    1[6-(6,7)]
    33       5.727359       5.727359       5.727359    1[6-(7,7)]
    34       2.112736       2.112736       2.112736    1[6-(6,6)]
    35      -3.238834      -3.238834      -3.238834    1[6-(6,6)]
    36       5.002311       5.002311       5.002311    1[6-(6,6)]
    37       6.605124       6.605124       6.605124    1[6-(7,7)]
    38      -0.552432      -0.552432      -0.552432    1[6-(6,7)]
    39      -2.305299      -2.305299      -2.305299    1[6-(6,7)]
    40      -5.399378      -5.399378      -5.399378    1[6-(6,6)]
    41       5.846865       5.846865       5.846865    1[6-(6,6)]
    42       8.214563       8.214563       8.214563    1[6-(6,6)]
    43        6.30766        6.30766        6.30766    1[6-(6,7)]
    44       5.958416       5.958416       5.958416    1[6-(6,7)]
    45       6.872028       6.872028       6.872028    1[6-(7,7)]
    46       5.888026       5.888026       5.888026    1[6-(6,7)]
    47        5.48168        5.48168        5.48168    1[6-(6,7)]
    48       6.347494       6.347494       6.347494    1[6-(7,7)]
    49      -1.574937      -1.574937      -1.574937    1[6-(6,6)]
    50       9.824018       9.824018       9.824018    1[6-(6,6)]
    51      -4.013016      -4.013016      -4.013016    1[6-(6,6)]
    52      10.282156      10.282156      10.282156    1[6-(6,7)]
    53       11.38434       11.38434       11.38434    1[6-(6,7)]
    54       7.551935       7.551935       7.551935    1[6-(7,7)]
    55      11.166563      11.166563      11.166563    1[6-(6,6)]
    56       3.238808       3.238808       3.238808    1[6-(6,6)]
    57       8.276986       8.276986       8.276986    1[6-(6,6)]
    58       6.674176       6.674176       6.674176    1[6-(7,7)]
    59       0.552406       0.552406       0.552406    1[6-(6,7)]
    60       2.305274       2.305274       2.305274    1[6-(6,7)]
    61       5.399349       5.399349       5.399349    1[6-(6,6)]
    62       7.432414       7.432414       7.432414    1[6-(6,6)]
    63       5.064713       5.064713       5.064713    1[6-(6,6)]
    64       6.971625       6.971625       6.971625    1[6-(6,7)]
    65       7.320872       7.320872       7.320872    1[6-(6,7)]
    66       6.407252       6.407252       6.407252    1[6-(7,7)]
    67      -5.888057      -5.888057      -5.888057    1[6-(6,7)]
    68       -5.48171       -5.48171       -5.48171    1[6-(6,7)]
    69       6.931784       6.931784       6.931784    1[6-(7,7)]
    70       5.064721       5.064721       5.064721    1[6-(6,6)]
    71       3.184368       3.184368       3.184368    1[6-(6,6)]
    72       2.626641       2.626641       2.626641    1[6-(6,6)]
    73       3.642502       3.642502       3.642502    1[6-(6,7)]
    74       4.744682       4.744682       4.744682    1[6-(6,7)]
    75       0.912275       0.912275       0.912275    1[6-(7,7)]
    76       4.526898       4.526898       4.526898    1[6-(6,6)]
    77       9.878468       9.878468       9.878468    1[6-(6,6)]
    78       1.637323       1.637323       1.637323    1[6-(6,6)]
    79        0.03451        0.03451        0.03451    1[6-(7,7)]
    80       7.192066       7.192066       7.192066    1[6-(6,7)]
    81       8.944933       8.944933       8.944933    1[6-(6,7)]
    82      12.039012      12.039012      12.039012    1[6-(6,6)]
    83       0.792769       0.792769       0.792769    1[6-(6,6)]
    84      -1.574929      -1.574929      -1.574929    1[6-(6,6)]
    85       0.331974       0.331974       0.331974    1[6-(6,7)]
    86       0.681218       0.681218       0.681218    1[6-(6,7)]
    87      -0.232394      -0.232394      -0.232394    1[6-(7,7)]
    88       0.751608       0.751608       0.751608    1[6-(6,7)]
    89       1.157954       1.157954       1.157954    1[6-(6,7)]
    90        0.29214        0.29214        0.29214    1[6-(7,7)]
    91       9.084367       9.084367       9.084367    6[6-(6,6),8-(0),8-(27)]
    92       9.400412       9.400412       9.400412    6[6-(1,6),6-(1,6),6-(8,8)]
    93        8.79222        8.79222        8.79222    6[1-(0),6-(6,6),6-(6,6)]
    94       9.035229       9.035229       9.035229    6[6-(1,6),6-(1,6),6-(8,8)]
    95       8.276981       8.276981       8.276981    6[6-(6,6),8-(0),8-(27)]
    96        9.91299        9.91299        9.91299    6[1-(0),6-(6,6),6-(6,6)]
    97      -2.767413      -2.767413      -2.767413    6[6-(1,6),6-(1,6),6-(8,8)]
    98      10.250286      10.250286      10.250286    6[1-(0),6-(6,6),6-(6,6)]
    99      -1.875045      -1.875045      -1.875045    6[6-(6,6),8-(0),8-(27)]
   100      -3.226881      -3.226881      -3.226881    6[1-(0),6-(1,7),7-(6,27)]
   101      -3.843042      -3.843042      -3.843042    6[1-(0),6-(1,7),7-(6,6)]
   102      -1.730305      -1.730305      -1.730305    6[1-(0),7-(6,27),7-(6,6)]
   103      -3.027695      -3.027695      -3.027695    6[6-(1,6),6-(1,6),7-(6,6)]
   104      -3.967871      -3.967871      -3.967871    6[1-(0),6-(6,6),6-(6,7)]
   105       2.560248       2.560248       2.560248    6[6-(1,6),6-(1,6),6-(6,6)]
   106       3.430041       3.430041       3.430041    6[1-(0),6-(6,6),6-(6,7)]
   107       4.338346       4.338346       4.338346    6[6-(1,6),6-(1,6),7-(6,6)]
   108      -2.221642      -2.221642      -2.221642    6[1-(0),6-(6,7),6-(6,7)]
   109       6.255878       6.255878       6.255878    6[1-(0),7-(6,27),7-(6,6)]
   110       5.969043       5.969043       5.969043    6[1-(0),6-(1,7),7-(6,27)]
   111       4.999654       4.999654       4.999654    6[1-(0),6-(1,7),7-(6,6)]
   112       1.555004       1.555004       1.555004    6[6-(1,6),6-(1,6),6-(6,6)]
   113        1.01188        1.01188        1.01188    6[1-(0),6-(6,6),6-(6,7)]
   114       0.140757       0.140757       0.140757    6[6-(1,6),6-(1,6),7-(6,6)]
   115      -0.209818      -0.209818      -0.209818    6[1-(0),6-(6,7),6-(6,7)]
   116       0.337289       0.337289       0.337289    6[6-(1,6),6-(1,6),7-(6,6)]
   117        1.20974        1.20974        1.20974    6[1-(0),6-(6,6),6-(6,7)]
   118      -0.266922      -0.266922      -0.266922    6[1-(0),6-(1,7),7-(6,6)]
   119      -0.456817      -0.456817      -0.456817    6[1-(0),6-(1,7),7-(6,27)]
   120       0.038503       0.038503       0.038503    6[1-(0),7-(6,27),7-(6,6)]
   121      12.588775      12.588775      12.588775    6[1-(0),6-(1,7),7-(6,6)]
   122      12.349747      12.349747      12.349747    6[1-(0),6-(1,7),7-(6)]
   123      -0.439549      -0.439549      -0.439549    6[1-(0),7-(6),7-(6,6)]
   124       2.444706       2.444706       2.444706    6[6-(6,6),8-(0),8-(27)]
   125       2.760755       2.760755       2.760755    6[6-(1,6),6-(1,6),6-(8,8)]
   126       2.152563       2.152563       2.152563    6[1-(0),6-(6,6),6-(6,6)]
   127       2.395576       2.395576       2.395576    6[6-(1,6),6-(1,6),6-(8,8)]
   128       1.637329       1.637329       1.637329    6[6-(6,6),8-(0),8-(27)]
   129       3.273339       3.273339       3.273339    6[1-(0),6-(6,6),6-(6,6)]
   130       3.872235       3.872235       3.872235    6[6-(1,6),6-(1,6),6-(8,8)]
   131       3.610631       3.610631       3.610631    6[1-(0),6-(6,6),6-(6,6)]
   132       4.764605       4.764605       4.764605    6[6-(6,6),8-(0),8-(27)]
   133       3.412775       3.412775       3.412775    6[1-(0),6-(1,7),7-(6,27)]
   134       2.796617       2.796617       2.796617    6[1-(0),6-(1,7),7-(6,6)]
   135       4.909354       4.909354       4.909354    6[1-(0),7-(6,27),7-(6,6)]
   136       3.611968       3.611968       3.611968    6[6-(1,6),6-(1,6),7-(6,6)]
   137       2.671795       2.671795       2.671795    6[1-(0),6-(6,6),6-(6,7)]
   138      -4.079416      -4.079416      -4.079416    6[6-(1,6),6-(1,6),6-(6,6)]
   139      -3.209621      -3.209621      -3.209621    6[1-(0),6-(6,6),6-(6,7)]
   140      -2.301318      -2.301318      -2.301318    6[6-(1,6),6-(1,6),7-(6,6)]
   141       4.418022       4.418022       4.418022    6[1-(0),6-(6,7),6-(6,7)]
   142      -0.383787      -0.383787      -0.383787    6[1-(0),7-(6,27),7-(6,6)]
   143      -0.670618      -0.670618      -0.670618    6[1-(0),6-(1,7),7-(6,27)]
   144      -1.640007      -1.640007      -1.640007    6[1-(0),6-(1,7),7-(6,6)]
   145      -5.084658      -5.084658      -5.084658    6[6-(1,6),6-(1,6),6-(6,6)]
   146      -5.627781      -5.627781      -5.627781    6[1-(0),6-(6,6),6-(6,7)]
   147       6.780398       6.780398       6.780398    6[6-(1,6),6-(1,6),7-(6,6)]
   148       6.429826       6.429826       6.429826    6[1-(0),6-(6,7),6-(6,7)]
   149       6.976933       6.976933       6.976933    6[6-(1,6),6-(1,6),7-(6,6)]
   150       7.849382       7.849382       7.849382    6[1-(0),6-(6,6),6-(6,7)]
   151       6.372728       6.372728       6.372728    6[1-(0),6-(1,7),7-(6,6)]
   152       6.182835       6.182835       6.182835    6[1-(0),6-(1,7),7-(6,27)]
   153       6.678151       6.678151       6.678151    6[1-(0),7-(6,27),7-(6,6)]
   154       5.949112       5.949112       5.949112    6[1-(0),6-(1,7),7-(6,6)]
   155       5.710085       5.710085       5.710085    6[1-(0),6-(1,7),7-(6)]
   156       6.200093       6.200093       6.200093    6[1-(0),7-(6),7-(6,6)]
   157      -2.444733      -2.444733      -2.444733    6[6-(6,6),8-(0),8-(27)]
   158      -2.760778      -2.760778      -2.760778    6[6-(1,6),6-(1,6),6-(8,8)]
   159      -2.152586      -2.152586      -2.152586    6[1-(0),6-(6,6),6-(6,6)]
   160      -2.395595      -2.395595      -2.395595    6[6-(1,6),6-(1,6),6-(8,8)]
   161      -1.637347      -1.637347      -1.637347    6[6-(6,6),8-(0),8-(27)]
   162      -3.273356      -3.273356      -3.273356    6[1-(0),6-(6,6),6-(6,6)]
   163      -3.872253      -3.872253      -3.872253    6[6-(1,6),6-(1,6),6-(8,8)]
   164      -3.610652      -3.610652      -3.610652    6[1-(0),6-(6,6),6-(6,6)]
   165       8.514679       8.514679       8.514679    6[6-(6,6),8-(0),8-(27)]
   166       9.866515       9.866515       9.866515    6[1-(0),6-(1,7),7-(6,27)]
   167      10.482676      10.482676      10.482676    6[1-(0),6-(1,7),7-(6,6)]
   168       8.369939       8.369939       8.369939    6[1-(0),7-(6,27),7-(6,6)]
   169       9.667329       9.667329       9.667329    6[6-(1,6),6-(1,6),7-(6,6)]
   170      10.607505      10.607505      10.607505    6[1-(0),6-(6,6),6-(6,7)]
   171       4.079386       4.079386       4.079386    6[6-(1,6),6-(1,6),6-(6,6)]
   172       3.209593       3.209593       3.209593    6[1-(0),6-(6,6),6-(6,7)]
   173       2.301288       2.301288       2.301288    6[6-(1,6),6-(1,6),7-(6,6)]
   174       8.861276       8.861276       8.861276    6[1-(0),6-(6,7),6-(6,7)]
   175       0.383756       0.383756       0.383756    6[1-(0),7-(6,27),7-(6,6)]
   176       0.670591       0.670591       0.670591    6[1-(0),6-(1,7),7-(6,27)]
   177        1.63998        1.63998        1.63998    6[1-(0),6-(1,7),7-(6,6)]
   178        5.08463        5.08463        5.08463    6[6-(1,6),6-(1,6),6-(6,6)]
   179       5.627754       5.627754       5.627754    6[1-(0),6-(6,6),6-(6,7)]
   180       6.498877       6.498877       6.498877    6[6-(1,6),6-(1,6),7-(6,6)]
   181       6.849452       6.849452       6.849452    6[1-(0),6-(6,7),6-(6,7)]
   182       6.302345       6.302345       6.302345    6[6-(1,6),6-(1,6),7-(6,6)]
   183       5.429894       5.429894       5.429894    6[1-(0),6-(6,6),6-(6,7)]
   184       6.906556       6.906556       6.906556    6[1-(0),6-(1,7),7-(6,6)]
   185       7.096451       7.096451       7.096451    6[1-(0),6-(1,7),7-(6,27)]
   186       6.601131       6.601131       6.601131    6[1-(0),7-(6,27),7-(6,6)]
   187      -5.949141      -5.949141      -5.949141    6[1-(0),6-(1,7),7-(6,6)]
   188      -5.710113      -5.710113      -5.710113    6[1-(0),6-(1,7),7-(6)]
   189       7.079183       7.079183       7.079183    6[1-(0),7-(6),7-(6,6)]
   190       4.194928       4.194928       4.194928    6[6-(6,6),8-(0),8-(27)]
   191       3.878879       3.878879       3.878879    6[6-(1,6),6-(1,6),6-(8,8)]
   192       4.487071       4.487071       4.487071    6[1-(0),6-(6,6),6-(6,6)]
   193       4.244058       4.244058       4.244058    6[6-(1,6),6-(1,6),6-(8,8)]
   194       5.002305       5.002305       5.002305    6[6-(6,6),8-(0),8-(27)]
   195       3.366295       3.366295       3.366295    6[1-(0),6-(6,6),6-(6,6)]
   196       2.767399       2.767399       2.767399    6[6-(1,6),6-(1,6),6-(8,8)]
   197       3.029003       3.029003       3.029003    6[1-(0),6-(6,6),6-(6,6)]
   198       1.875029       1.875029       1.875029    6[6-(6,6),8-(0),8-(27)]
   199       3.226859       3.226859       3.226859    6[1-(0),6-(1,7),7-(6,27)]
   200       3.843017       3.843017       3.843017    6[1-(0),6-(1,7),7-(6,6)]
   201        1.73028        1.73028        1.73028    6[1-(0),7-(6,27),7-(6,6)]
   202       3.027666       3.027666       3.027666    6[6-(1,6),6-(1,6),7-(6,6)]
   203       3.967839       3.967839       3.967839    6[1-(0),6-(6,6),6-(6,7)]
   204       10.71905       10.71905       10.71905    6[6-(1,6),6-(1,6),6-(6,6)]
   205       9.849255       9.849255       9.849255    6[1-(0),6-(6,6),6-(6,7)]
   206       8.940952       8.940952       8.940952    6[6-(1,6),6-(1,6),7-(6,6)]
   207       2.221612       2.221612       2.221612    6[1-(0),6-(6,7),6-(6,7)]
   208       7.023421       7.023421       7.023421    6[1-(0),7-(6,27),7-(6,6)]
   209       7.310252       7.310252       7.310252    6[1-(0),6-(1,7),7-(6,27)]
   210       8.279641       8.279641       8.279641    6[1-(0),6-(1,7),7-(6,6)]
   211      11.724292      11.724292      11.724292    6[6-(1,6),6-(1,6),6-(6,6)]
   212      12.267415      12.267415      12.267415    6[1-(0),6-(6,6),6-(6,7)]
   213      -0.140764      -0.140764      -0.140764    6[6-(1,6),6-(1,6),7-(6,6)]
   214       0.209808       0.209808       0.209808    6[1-(0),6-(6,7),6-(6,7)]
   215      -0.337299      -0.337299      -0.337299    6[6-(1,6),6-(1,6),7-(6,6)]
   216      -1.209748      -1.209748      -1.209748    6[1-(0),6-(6,6),6-(6,7)]
   217       0.266906       0.266906       0.266906    6[1-(0),6-(1,7),7-(6,6)]
   218       0.456799       0.456799       0.456799    6[1-(0),6-(1,7),7-(6,27)]
   219      -0.038517      -0.038517      -0.038517    6[1-(0),7-(6,27),7-(6,6)]
   220       0.690522       0.690522       0.690522    6[1-(0),6-(1,7),7-(6,6)]
   221       0.929549       0.929549       0.929549    6[1-(0),6-(1,7),7-(6)]
   222       0.439541       0.439541       0.439541    6[1-(0),7-(6),7-(6,6)]
   223      -1.898951      -1.898951      -1.898951    7[6-(1,6),6-(1,7),27-(7,8,8)]
   224      -2.881621      -2.881621      -2.881621    7[6-(1,6),6-(1,7),6-(6,6)]
   225       5.178926       5.178926       5.178926    7[6-(1,6),6-(1,7),6-(6,6)]
   226       6.763146       6.763146       6.763146    7[6-(1,6),6-(1,7),27-(7,8,8)]
   227       0.038504       0.038504       0.038504    7[6-(1,6),6-(1,7),6-(6,6)]
   228      -0.269578      -0.269578      -0.269578    7[6-(1,6),6-(1,7),27-(7,8,8)]
   229      -0.330658      -0.330658      -0.330658    7[6-(1,6),6-(1,7),6-(6,6)]
   230      -0.775514      -0.775514      -0.775514    7[6-(1,6),6-(1,7)]
   231       4.740705       4.740705       4.740705    7[6-(1,6),6-(1,7),27-(7,8,8)]
   232       3.758039       3.758039       3.758039    7[6-(1,6),6-(1,7),6-(6,6)]
   233      -1.460738      -1.460738      -1.460738    7[6-(1,6),6-(1,7),6-(6,6)]
   234       0.123483       0.123483       0.123483    7[6-(1,6),6-(1,7),27-(7,8,8)]
   235        6.67815        6.67815        6.67815    7[6-(1,6),6-(1,7),6-(6,6)]
   236       6.370072       6.370072       6.370072    7[6-(1,6),6-(1,7),27-(7,8,8)]
   237       6.308982       6.308982       6.308982    7[6-(1,6),6-(1,7),6-(6,6)]
   238       5.864126       5.864126       5.864126    7[6-(1,6),6-(1,7)]
   239       8.538585       8.538585       8.538585    7[6-(1,6),6-(1,7),27-(7,8,8)]
   240       9.521255       9.521255       9.521255    7[6-(1,6),6-(1,7),6-(6,6)]
   241       1.460708       1.460708       1.460708    7[6-(1,6),6-(1,7),6-(6,6)]
   242      -0.123512      -0.123512      -0.123512    7[6-(1,6),6-(1,7),27-(7,8,8)]
   243        6.60113        6.60113        6.60113    7[6-(1,6),6-(1,7),6-(6,6)]
   244       6.909212       6.909212       6.909212    7[6-(1,6),6-(1,7),27-(7,8,8)]
   245       6.970292       6.970292       6.970292    7[6-(1,6),6-(1,7),6-(6,6)]
   246       7.415148       7.415148       7.415148    7[6-(1,6),6-(1,7)]
   247       1.898929       1.898929       1.898929    7[6-(1,6),6-(1,7),27-(7,8,8)]
   248       2.881595       2.881595       2.881595    7[6-(1,6),6-(1,7),6-(6,6)]
   249       8.100372       8.100372       8.100372    7[6-(1,6),6-(1,7),6-(6,6)]
   250       6.516151       6.516151       6.516151    7[6-(1,6),6-(1,7),27-(7,8,8)]
   251      -0.038516      -0.038516      -0.038516    7[6-(1,6),6-(1,7),6-(6,6)]
   252       0.269562       0.269562       0.269562    7[6-(1,6),6-(1,7),27-(7,8,8)]
   253       0.330652       0.330652       0.330652    7[6-(1,6),6-(1,7),6-(6,6)]
   254       0.775508       0.775508       0.775508    7[6-(1,6),6-(1,7)]
   255      -1.543062      -1.543062      -1.543062    8[6-(6,8),27-(7,7,8)]
   256      -1.480651      -1.480651      -1.480651    8[6-(6,8)]
   257       9.660689       9.660689       9.660689    8[6-(6,8)]
   258       8.189343       8.189343       8.189343    8[6-(6,8),27-(7,7,8)]
   259       7.605049       7.605049       7.605049    8[6-(6,8),27-(7,7,8)]
   260       8.249093       8.249093       8.249093    8[6-(6,8)]
   261       5.096587       5.096587       5.096587    8[6-(6,8),27-(7,7,8)]
   262       5.159001       5.159001       5.159001    8[6-(6,8)]
   263       3.021027       3.021027       3.021027    8[6-(6,8)]
   264        1.54968        1.54968        1.54968    8[6-(6,8),27-(7,7,8)]
   265       0.965395       0.965395       0.965395    8[6-(6,8),27-(7,7,8)]
   266       1.609443       1.609443       1.609443    8[6-(6,8)]
   267       8.182696       8.182696       8.182696    8[6-(6,8),27-(7,7,8)]
   268       8.120285       8.120285       8.120285    8[6-(6,8)]
   269      -3.021055      -3.021055      -3.021055    8[6-(6,8)]
   270      -1.549709      -1.549709      -1.549709    8[6-(6,8),27-(7,7,8)]
   271      -0.965415      -0.965415      -0.965415    8[6-(6,8),27-(7,7,8)]
   272      -1.609459      -1.609459      -1.609459    8[6-(6,8)]
   273       1.543047       1.543047       1.543047    8[6-(6,8),27-(7,7,8)]
   274       1.480633       1.480633       1.480633    8[6-(6,8)]
   275       3.618607       3.618607       3.618607    8[6-(6,8)]
   276       5.089954       5.089954       5.089954    8[6-(6,8),27-(7,7,8)]
   277       5.674239       5.674239       5.674239    8[6-(6,8),27-(7,7,8)]
   278       5.030191       5.030191       5.030191    8[6-(6,8)]
