# Supplementary material for: A collection of forcefield precursors for metal–organic frameworks
Source: RSC Adv. 2019 Nov 13;9(63):36492–507. doi: 10.1039/c9ra07327b (PMC9075174; doi:10.1039/c9ra07327b)
Supplement: RA-009-C9RA07327B-s3054 [file RA-009-C9RA07327B-s3054.txt]

ZIKJIO_clean

11.426900    0.000000    0.000000
-1.337523    11.348351    0.000000
-1.565605    -1.760965    18.725432

     1      10.237998      10.237998      10.237998    29[8-(6),8-(6),8-(6),8-(6)]
     2      10.254168      10.254168      10.254168    29[8-(6),8-(6),8-(6),8-(6)]
     3      -1.714226      -1.714226      -1.714226    29[8-(6),8-(6),8-(6),8-(6)]
     4      -1.730396      -1.730396      -1.730396    29[8-(6),8-(6),8-(6),8-(6)]
     5       7.513353       7.513353       7.513353    1[6-(6,6)]
     6       2.229854       2.229854       2.229854    1[6-(6,6)]
     7       4.048653       4.048653       4.048653    1[6-(6,6)]
     8       4.756035       4.756035       4.756035    1[6-(6,6)]
     9       5.449997       5.449997       5.449997    1[6-(1,6,7)]
    10       6.482716       6.482716       6.482716    1[6-(1,6,7)]
    11       2.972781       2.972781       2.972781    1[6-(6,6)]
    12        7.31953        7.31953        7.31953    1[6-(6,6)]
    13        5.27625        5.27625        5.27625    1[6-(6,6)]
    14       4.442865       4.442865       4.442865    1[6-(6,6)]
    15       7.835416       7.835416       7.835416    1[6-(6,6)]
    16       4.534958       4.534958       4.534958    1[6-(1,6,7)]
    17       5.516465       5.516465       5.516465    1[6-(1,6,7)]
    18       8.689419       8.689419       8.689419    1[6-(6,6)]
    19       1.010419       1.010419       1.010419    1[6-(6,6)]
    20       6.293918       6.293918       6.293918    1[6-(6,6)]
    21       4.475119       4.475119       4.475119    1[6-(6,6)]
    22       3.767737       3.767737       3.767737    1[6-(6,6)]
    23       3.073775       3.073775       3.073775    1[6-(1,6,7)]
    24       2.041056       2.041056       2.041056    1[6-(1,6,7)]
    25       5.550991       5.550991       5.550991    1[6-(6,6)]
    26       1.204242       1.204242       1.204242    1[6-(6,6)]
    27       3.247522       3.247522       3.247522    1[6-(6,6)]
    28       4.080907       4.080907       4.080907    1[6-(6,6)]
    29       0.688356       0.688356       0.688356    1[6-(6,6)]
    30       3.988814       3.988814       3.988814    1[6-(1,6,7)]
    31       3.007307       3.007307       3.007307    1[6-(1,6,7)]
    32      -0.165647      -0.165647      -0.165647    1[6-(6,6)]
    33       10.04336       10.04336       10.04336    1[6-(6,6)]
    34      -1.519588      -1.519588      -1.519588    1[6-(6,6)]
    35       7.819874       7.819874       7.819874    6[1-(0),6-(6,6),6-(6,7)]
    36       8.852274       8.852274       8.852274    6[6-(1,6),6-(1,6),6-(8,8)]
    37       1.246648       1.246648       1.246648    6[6-(6,6),8-(29),8-(29)]
    38       4.570635       4.570635       4.570635    6[6-(1,1,7),6-(1,6),6-(1,6)]
    39        2.40869        2.40869        2.40869    6[6-(1,6),6-(1,6),6-(8,8)]
    40       2.740016       2.740016       2.740016    6[1-(0),6-(1,6),6-(6,6)]
    41       3.822052       3.822052       3.822052    6[1-(0),6-(1,6),6-(6,6)]
    42       4.245163       4.245163       4.245163    6[1-(0),6-(1,6),6-(6,6)]
    43       5.728271       5.728271       5.728271    6[1-(0),1-(0),6-(6,6),7-(6,6)]
    44        3.17858        3.17858        3.17858    6[1-(0),6-(1,6),6-(6,6)]
    45       9.481409       9.481409       9.481409    6[6-(6,6),8-(29),8-(29)]
    46       7.706628       7.706628       7.706628    6[1-(0),6-(6,6),6-(6,7)]
    47       8.743085       8.743085       8.743085    6[6-(1,6),6-(1,6),6-(8,8)]
    48       7.613506       7.613506       7.613506    6[6-(6,6),8-(29),8-(29)]
    49        6.05637        6.05637        6.05637    6[6-(1,1,7),6-(1,6),6-(1,6)]
    50        7.05905        7.05905        7.05905    6[6-(1,6),6-(1,6),6-(8,8)]
    51       5.798985       5.798985       5.798985    6[1-(0),6-(1,6),6-(6,6)]
    52       5.301304       5.301304       5.301304    6[1-(0),6-(1,6),6-(6,6)]
    53       7.312624       7.312624       7.312624    6[1-(0),6-(1,6),6-(6,6)]
    54       5.485132       5.485132       5.485132    6[1-(0),1-(0),6-(6,6),7-(6,6)]
    55       7.818849       7.818849       7.818849    6[1-(0),6-(1,6),6-(6,6)]
    56       9.211946       9.211946       9.211946    6[6-(6,6),8-(29),8-(29)]
    57       0.703898       0.703898       0.703898    6[1-(0),6-(6,6),6-(6,7)]
    58      -0.328502      -0.328502      -0.328502    6[6-(1,6),6-(1,6),6-(8,8)]
    59       7.277124       7.277124       7.277124    6[6-(6,6),8-(29),8-(29)]
    60       3.953137       3.953137       3.953137    6[6-(1,1,7),6-(1,6),6-(1,6)]
    61       6.115082       6.115082       6.115082    6[6-(1,6),6-(1,6),6-(8,8)]
    62       5.783756       5.783756       5.783756    6[1-(0),6-(1,6),6-(6,6)]
    63        4.70172        4.70172        4.70172    6[1-(0),6-(1,6),6-(6,6)]
    64       4.278609       4.278609       4.278609    6[1-(0),6-(1,6),6-(6,6)]
    65       2.795501       2.795501       2.795501    6[1-(0),1-(0),6-(6,6),7-(6,6)]
    66       5.345192       5.345192       5.345192    6[1-(0),6-(1,6),6-(6,6)]
    67      -0.957637      -0.957637      -0.957637    6[6-(6,6),8-(29),8-(29)]
    68       0.817144       0.817144       0.817144    6[1-(0),6-(6,6),6-(6,7)]
    69      -0.219313      -0.219313      -0.219313    6[6-(1,6),6-(1,6),6-(8,8)]
    70       0.910266       0.910266       0.910266    6[6-(6,6),8-(29),8-(29)]
    71       2.467402       2.467402       2.467402    6[6-(1,1,7),6-(1,6),6-(1,6)]
    72       1.464722       1.464722       1.464722    6[6-(1,6),6-(1,6),6-(8,8)]
    73       2.724787       2.724787       2.724787    6[1-(0),6-(1,6),6-(6,6)]
    74       3.222468       3.222468       3.222468    6[1-(0),6-(1,6),6-(6,6)]
    75       1.211148       1.211148       1.211148    6[1-(0),6-(1,6),6-(6,6)]
    76        3.03864        3.03864        3.03864    6[1-(0),1-(0),6-(6,6),7-(6,6)]
    77       0.704923       0.704923       0.704923    6[1-(0),6-(1,6),6-(6,6)]
    78      -0.688174      -0.688174      -0.688174    6[6-(6,6),8-(29),8-(29)]
    79       7.216806       7.216806       7.216806    6[6-(1,6),6-(1,6),7-(6,6)]
    80       9.333275       9.333275       9.333275    6[1-(0),6-(6,6),6-(6,6)]
    81       1.306966       1.306966       1.306966    6[6-(1,6),6-(1,6),7-(6,6)]
    82      -0.809503      -0.809503      -0.809503    6[1-(0),6-(6,6),6-(6,6)]
    83       6.185951       6.185951       6.185951    7[6-(1,1,6),6-(1,1,6),6-(6,6)]
    84       2.337821       2.337821       2.337821    7[6-(1,1,6),6-(1,1,6),6-(6,6)]
    85       9.368055       9.368055       9.368055    8[6-(6,8),29-(8,8,8)]
    86       0.469542       0.469542       0.469542    8[6-(6,8),29-(8,8,8)]
    87       1.131712       1.131712       1.131712    8[6-(6,8),29-(8,8,8)]
    88       8.747567       8.747567       8.747567    8[6-(6,8),29-(8,8,8)]
    89       8.388647       8.388647       8.388647    8[6-(6,8),29-(8,8,8)]
    90       6.812164       6.812164       6.812164    8[6-(6,8),29-(8,8,8)]
    91       8.819545       8.819545       8.819545    8[6-(6,8),29-(8,8,8)]
    92      -1.050762      -1.050762      -1.050762    8[6-(6,8),29-(8,8,8)]
    93      -0.844283      -0.844283      -0.844283    8[6-(6,8),29-(8,8,8)]
    94        8.05423        8.05423        8.05423    8[6-(6,8),29-(8,8,8)]
    95        7.39206        7.39206        7.39206    8[6-(6,8),29-(8,8,8)]
    96      -0.223795      -0.223795      -0.223795    8[6-(6,8),29-(8,8,8)]
    97       0.135125       0.135125       0.135125    8[6-(6,8),29-(8,8,8)]
    98       1.711608       1.711608       1.711608    8[6-(6,8),29-(8,8,8)]
    99      -0.295773      -0.295773      -0.295773    8[6-(6,8),29-(8,8,8)]
   100       9.574534       9.574534       9.574534    8[6-(6,8),29-(8,8,8)]
