# Supplementary material for: A collection of forcefield precursors for metal–organic frameworks
Source: RSC Adv. 2019 Nov 13;9(63):36492–507. doi: 10.1039/c9ra07327b (PMC9075174; doi:10.1039/c9ra07327b)
Supplement: RA-009-C9RA07327B-s3055 [file RA-009-C9RA07327B-s3055.txt]

ZIKJOU_clean

10.632500    0.000000    0.000000
2.906371    10.324524    0.000000
1.051048    4.099768    17.858532

     1       4.384135       4.384135       4.384135    29[8-(6),8-(6),8-(6),8-(6)]
     2      10.396136      10.396136      10.396136    29[8-(6),8-(6),8-(6),8-(6)]
     3      10.205784      10.205784      10.205784    29[8-(6),8-(6),8-(6),8-(6)]
     4       4.193783       4.193783       4.193783    29[8-(6),8-(6),8-(6),8-(6)]
     5       8.764063       8.764063       8.764063    1[6-(6,6)]
     6       4.345547       4.345547       4.345547    1[6-(6,6)]
     7       8.838971       8.838971       8.838971    1[6-(6,6)]
     8       4.135905       4.135905       4.135905    1[6-(6,6)]
     9       7.399884       7.399884       7.399884    1[6-(1,6,7)]
    10       6.717192       6.717192       6.717192    1[6-(1,6,7)]
    11       5.806771       5.806771       5.806771    1[6-(6,6)]
    12       6.056501       6.056501       6.056501    1[6-(6,6)]
    13       7.906512       7.906512       7.906512    1[6-(1,6,7)]
    14       6.777857       6.777857       6.777857    1[6-(1,6,7)]
    15       9.956969       9.956969       9.956969    1[6-(6,6)]
    16      10.945936      10.945936      10.945936    1[6-(6,6)]
    17      11.766658      11.766658      11.766658    1[6-(6,6)]
    18       7.746461       7.746461       7.746461    1[6-(6,6)]
    19        9.52925        9.52925        9.52925    1[6-(6,6)]
    20       5.825856       5.825856       5.825856    1[6-(6,6)]
    21      10.244372      10.244372      10.244372    1[6-(6,6)]
    22       5.750948       5.750948       5.750948    1[6-(6,6)]
    23      10.454014      10.454014      10.454014    1[6-(6,6)]
    24       7.190035       7.190035       7.190035    1[6-(1,6,7)]
    25       7.872727       7.872727       7.872727    1[6-(1,6,7)]
    26       8.783148       8.783148       8.783148    1[6-(6,6)]
    27       8.533418       8.533418       8.533418    1[6-(6,6)]
    28       6.683407       6.683407       6.683407    1[6-(1,6,7)]
    29       7.812062       7.812062       7.812062    1[6-(1,6,7)]
    30        4.63295        4.63295        4.63295    1[6-(6,6)]
    31       3.643983       3.643983       3.643983    1[6-(6,6)]
    32       2.823261       2.823261       2.823261    1[6-(6,6)]
    33       6.843458       6.843458       6.843458    1[6-(6,6)]
    34       5.060669       5.060669       5.060669    1[6-(6,6)]
    35      10.457131      10.457131      10.457131    6[6-(6,6),8-(29),8-(29)]
    36       8.569895       8.569895       8.569895    6[6-(1,6),6-(1,6),7-(6,6)]
    37       2.990954       2.990954       2.990954    6[6-(6,6),8-(29),8-(29)]
    38       9.041093       9.041093       9.041093    6[1-(0),6-(6,6),6-(6,7)]
    39       9.882812       9.882812       9.882812    6[6-(1,6),6-(1,6),6-(8,8)]
    40       4.639367       4.639367       4.639367    6[1-(0),6-(1,6),6-(6,6)]
    41       9.934346       9.934346       9.934346    6[6-(1,6),6-(1,6),6-(8,8)]
    42       9.081272       9.081272       9.081272    6[1-(0),6-(6,6),6-(6,7)]
    43       6.091952       6.091952       6.091952    6[6-(1,1,7),6-(1,6),6-(1,6)]
    44       4.068974       4.068974       4.068974    6[6-(1,6),6-(1,6),6-(8,8)]
    45       4.514446       4.514446       4.514446    6[1-(0),6-(1,6),6-(6,6)]
    46       7.535329       7.535329       7.535329    6[1-(0),1-(0),6-(6,6),7-(6,6)]
    47      12.018243      12.018243      12.018243    6[6-(6,6),8-(29),8-(29)]
    48       5.520264       5.520264       5.520264    6[1-(0),6-(1,6),6-(6,6)]
    49        5.65876        5.65876        5.65876    6[1-(0),6-(1,6),6-(6,6)]
    50       7.158731       7.158731       7.158731    6[1-(0),1-(0),6-(6,6),7-(6,6)]
    51        8.70896        8.70896        8.70896    6[6-(1,1,7),6-(1,6),6-(1,6)]
    52       9.877023       9.877023       9.877023    6[1-(0),6-(1,6),6-(6,6)]
    53      10.840136      10.840136      10.840136    6[6-(1,6),6-(1,6),6-(8,8)]
    54      10.346234      10.346234      10.346234    6[1-(0),6-(6,6),6-(6,6)]
    55      10.956794      10.956794      10.956794    6[1-(0),6-(1,6),6-(6,6)]
    56       8.570424       8.570424       8.570424    6[1-(0),6-(1,6),6-(6,6)]
    57       9.630507       9.630507       9.630507    6[1-(0),6-(1,6),6-(6,6)]
    58       10.44856       10.44856       10.44856    6[6-(6,6),8-(29),8-(29)]
    59       4.132788       4.132788       4.132788    6[6-(6,6),8-(29),8-(29)]
    60       6.020024       6.020024       6.020024    6[6-(1,6),6-(1,6),7-(6,6)]
    61      11.598965      11.598965      11.598965    6[6-(6,6),8-(29),8-(29)]
    62       5.548826       5.548826       5.548826    6[1-(0),6-(6,6),6-(6,7)]
    63       4.707107       4.707107       4.707107    6[6-(1,6),6-(1,6),6-(8,8)]
    64       9.950552       9.950552       9.950552    6[1-(0),6-(1,6),6-(6,6)]
    65       4.655573       4.655573       4.655573    6[6-(1,6),6-(1,6),6-(8,8)]
    66       5.508647       5.508647       5.508647    6[1-(0),6-(6,6),6-(6,7)]
    67       8.497967       8.497967       8.497967    6[6-(1,1,7),6-(1,6),6-(1,6)]
    68      10.520945      10.520945      10.520945    6[6-(1,6),6-(1,6),6-(8,8)]
    69      10.075473      10.075473      10.075473    6[1-(0),6-(1,6),6-(6,6)]
    70        7.05459        7.05459        7.05459    6[1-(0),1-(0),6-(6,6),7-(6,6)]
    71       2.571676       2.571676       2.571676    6[6-(6,6),8-(29),8-(29)]
    72       9.069655       9.069655       9.069655    6[1-(0),6-(1,6),6-(6,6)]
    73       8.931159       8.931159       8.931159    6[1-(0),6-(1,6),6-(6,6)]
    74       7.431188       7.431188       7.431188    6[1-(0),1-(0),6-(6,6),7-(6,6)]
    75       5.880959       5.880959       5.880959    6[6-(1,1,7),6-(1,6),6-(1,6)]
    76       4.712896       4.712896       4.712896    6[1-(0),6-(1,6),6-(6,6)]
    77       3.749783       3.749783       3.749783    6[6-(1,6),6-(1,6),6-(8,8)]
    78       4.243685       4.243685       4.243685    6[1-(0),6-(6,6),6-(6,6)]
    79       3.633125       3.633125       3.633125    6[1-(0),6-(1,6),6-(6,6)]
    80       6.019495       6.019495       6.019495    6[1-(0),6-(1,6),6-(6,6)]
    81       4.959412       4.959412       4.959412    6[1-(0),6-(1,6),6-(6,6)]
    82       4.141359       4.141359       4.141359    6[6-(6,6),8-(29),8-(29)]
    83       7.681422       7.681422       7.681422    7[6-(1,1,6),6-(1,1,6),6-(6,6)]
    84       6.908497       6.908497       6.908497    7[6-(1,1,6),6-(1,1,6),6-(6,6)]
    85       2.905514       2.905514       2.905514    8[6-(6,8),29-(8,8,8)]
    86       2.216086       2.216086       2.216086    8[6-(6,8),29-(8,8,8)]
    87      11.810614      11.810614      11.810614    8[6-(6,8),29-(8,8,8)]
    88       13.14138       13.14138       13.14138    8[6-(6,8),29-(8,8,8)]
    89       9.972468       9.972468       9.972468    8[6-(6,8),29-(8,8,8)]
    90      10.313909      10.313909      10.313909    8[6-(6,8),29-(8,8,8)]
    91      13.941862      13.941862      13.941862    8[6-(6,8),29-(8,8,8)]
    92       0.663941       0.663941       0.663941    8[6-(6,8),29-(8,8,8)]
    93      11.684405      11.684405      11.684405    8[6-(6,8),29-(8,8,8)]
    94      12.373833      12.373833      12.373833    8[6-(6,8),29-(8,8,8)]
    95       2.779305       2.779305       2.779305    8[6-(6,8),29-(8,8,8)]
    96       1.448539       1.448539       1.448539    8[6-(6,8),29-(8,8,8)]
    97       4.617451       4.617451       4.617451    8[6-(6,8),29-(8,8,8)]
    98        4.27601        4.27601        4.27601    8[6-(6,8),29-(8,8,8)]
    99       0.648057       0.648057       0.648057    8[6-(6,8),29-(8,8,8)]
   100       3.293478       3.293478       3.293478    8[6-(6,8),29-(8,8,8)]
