# Supplementary material for: A collection of forcefield precursors for metal–organic frameworks
Source: RSC Adv. 2019 Nov 13;9(63):36492–507. doi: 10.1039/c9ra07327b (PMC9075174; doi:10.1039/c9ra07327b)
Supplement: RA-009-C9RA07327B-s3056 [file RA-009-C9RA07327B-s3056.txt]

ZILBAZ_clean

10.702200    0.000000    0.000000
-5.351100    9.268377    0.000000
0.000000    0.000000    22.874200

     1       5.349495       5.349495       5.349495    27[7-(6,6),7-(6,6),8-(6),8-(6)]
     2       5.001673       5.001673       5.001673    27[7-(6,6),7-(6,6),8-(6),8-(6)]
     3       5.702132       5.702132       5.702132    27[7-(6,6),7-(6,6),8-(6),8-(6)]
     4       4.713249       4.713249       4.713249    1[6-(6,7)]
     5        5.20662        5.20662        5.20662    1[6-(6,6)]
     6       -2.33736       -2.33736       -2.33736    1[6-(6,6)]
     7       7.511874       7.511874       7.511874    1[6-(6,7)]
     8       5.284746       5.284746       5.284746    1[6-(6,6)]
     9       0.551698       0.551698       0.551698    1[6-(6,6)]
    10       4.221483       4.221483       4.221483    1[6-(6,6)]
    11      -1.527739      -1.527739      -1.527739    1[6-(6,6)]
    12        3.01695        3.01695        3.01695    1[6-(6,7)]
    13       2.412811       2.412811       2.412811    1[6-(6,6)]
    14       5.440463       5.440463       5.440463    1[6-(6,6)]
    15       6.103465       6.103465       6.103465    1[6-(6,7)]
    16       1.644928       1.644928       1.644928    1[6-(6,6)]
    17       1.063799       1.063799       1.063799    1[6-(6,6)]
    18      10.155853      10.155853      10.155853    1[6-(6,6)]
    19       5.343073       5.343073       5.343073    1[6-(6,6)]
    20       6.370485       6.370485       6.370485    1[6-(6,7)]
    21       7.538095       7.538095       7.538095    1[6-(6,6)]
    22       1.267676       1.267676       1.267676    1[6-(6,6)]
    23       5.815575       5.815575       5.815575    1[6-(6,7)]
    24       9.369241       9.369241       9.369241    1[6-(6,6)]
    25       5.109765       5.109765       5.109765    1[6-(6,6)]
    26       3.329454       3.329454       3.329454    1[6-(6,6)]
    27       1.929607       1.929607       1.929607    1[6-(6,6)]
    28       7.924979       7.924979       7.924979    1[6-(6,7)]
    29      -0.991024      -0.991024      -0.991024    1[6-(6,6)]
    30       7.431608       7.431608       7.431608    1[6-(6,6)]
    31       5.729958       5.729958       5.729958    1[6-(6,7)]
    32       0.347286       0.347286       0.347286    1[6-(6,6)]
    33       2.103517       2.103517       2.103517    1[6-(6,6)]
    34       0.325347       0.325347       0.325347    1[6-(6,6)]
    35       9.199611       9.199611       9.199611    1[6-(6,6)]
    36       4.969567       4.969567       4.969567    1[6-(6,7)]
    37       3.308585       3.308585       3.308585    1[6-(6,6)]
    38       1.069685       1.069685       1.069685    1[6-(6,6)]
    39        2.72585        2.72585        2.72585    1[6-(6,7)]
    40       1.399313       1.399313       1.399313    1[6-(6,6)]
    41      10.391836      10.391836      10.391836    1[6-(6,6)]
    42       8.502363       8.502363       8.502363    1[6-(6,6)]
    43      -0.401868      -0.401868      -0.401868    1[6-(6,6)]
    44       5.111371       5.111371       5.111371    1[6-(6,7)]
    45      -1.421787      -1.421787      -1.421787    1[6-(6,6)]
    46       3.181229       3.181229       3.181229    1[6-(6,6)]
    47       4.219877       4.219877       4.219877    1[6-(6,7)]
    48      -1.992215      -1.992215      -1.992215    1[6-(6,6)]
    49      -3.167316      -3.167316      -3.167316    1[6-(6,6)]
    50         5.5721         5.5721         5.5721    1[6-(6,6)]
    51       1.510616       1.510616       1.510616    1[6-(6,6)]
    52       5.435647       5.435647       5.435647    6[1-(0),6-(1,6),7-(6,27)]
    53       5.737449       5.737449       5.737449    6[1-(0),6-(1,7),6-(6,6)]
    54         6.8371         6.8371         6.8371    6[6-(1,6),6-(1,6),6-(6,6)]
    55      -3.178553      -3.178553      -3.178553    6[1-(0),6-(1,7),6-(6,6)]
    56       7.058101       7.058101       7.058101    6[1-(0),6-(1,6),7-(6,27)]
    57      -3.517813      -3.517813      -3.517813    6[6-(1,6),6-(1,6),6-(6,6)]
    58      -4.510977      -4.510977      -4.510977    6[1-(0),6-(1,6),6-(6,6)]
    59      -4.141751      -4.141751      -4.141751    6[1-(0),6-(1,6),6-(6,6)]
    60       2.534816       2.534816       2.534816    6[6-(1,6),6-(1,6),6-(8,8)]
    61      -1.979907      -1.979907      -1.979907    6[1-(0),6-(1,6),6-(6,6)]
    62      -2.224987      -2.224987      -2.224987    6[1-(0),6-(1,6),6-(6,6)]
    63       2.869795       2.869795       2.869795    6[6-(6,6),8-(0),8-(27)]
    64       3.558482       3.558482       3.558482    6[1-(0),6-(1,6),7-(6,27)]
    65       3.183904       3.183904       3.183904    6[1-(0),6-(1,7),6-(6,6)]
    66       3.876337       3.876337       3.876337    6[6-(1,6),6-(1,6),6-(6,6)]
    67        4.93532        4.93532        4.93532    6[1-(0),6-(1,7),6-(6,6)]
    68       5.315248       5.315248       5.315248    6[1-(0),6-(1,6),7-(6,27)]
    69       3.532261       3.532261       3.532261    6[6-(1,6),6-(1,6),6-(6,6)]
    70       2.295622       2.295622       2.295622    6[1-(0),6-(1,6),6-(6,6)]
    71       1.958503       1.958503       1.958503    6[1-(0),6-(1,6),6-(6,6)]
    72       8.190394       8.190394       8.190394    6[6-(1,6),6-(1,6),6-(8,8)]
    73       4.141751       4.141751       4.141751    6[1-(0),6-(1,6),6-(6,6)]
    74       4.468168       4.468168       4.468168    6[1-(0),6-(1,6),6-(6,6)]
    75       7.828659       7.828659       7.828659    6[6-(6,6),8-(0),8-(27)]
    76       6.500516       6.500516       6.500516    6[1-(0),6-(1,6),7-(6,27)]
    77       7.155491       7.155491       7.155491    6[1-(0),6-(1,7),6-(6,6)]
    78       7.306392       7.306392       7.306392    6[6-(1,6),6-(1,6),6-(6,6)]
    79       1.327073       1.327073       1.327073    6[1-(0),6-(1,7),6-(6,6)]
    80       6.116307       6.116307       6.116307    6[1-(0),6-(1,6),7-(6,27)]
    81       2.753676       2.753676       2.753676    6[6-(1,6),6-(1,6),6-(6,6)]
    82       3.783228       3.783228       3.783228    6[1-(0),6-(1,6),6-(6,6)]
    83        4.47352        4.47352        4.47352    6[1-(0),6-(1,6),6-(6,6)]
    84       4.241817       4.241817       4.241817    6[6-(1,6),6-(1,6),6-(8,8)]
    85       3.392597       3.392597       3.392597    6[1-(0),6-(1,6),6-(6,6)]
    86       2.590468       2.590468       2.590468    6[1-(0),6-(1,6),6-(6,6)]
    87       5.103344       5.103344       5.103344    6[6-(6,6),8-(0),8-(27)]
    88       7.817957       7.817957       7.817957    6[1-(0),6-(1,6),7-(6,27)]
    89      -1.814023      -1.814023      -1.814023    6[1-(0),6-(1,7),6-(6,6)]
    90       8.818078       8.818078       8.818078    6[6-(1,6),6-(1,6),6-(6,6)]
    91       7.584649       7.584649       7.584649    6[1-(0),6-(1,7),6-(6,6)]
    92       6.551887       6.551887       6.551887    6[1-(0),6-(1,6),7-(6,27)]
    93      -0.760926      -0.760926      -0.760926    6[6-(1,6),6-(1,6),6-(6,6)]
    94       0.315715       0.315715       0.315715    6[1-(0),6-(1,6),6-(6,6)]
    95       1.375233       1.375233       1.375233    6[1-(0),6-(1,6),6-(6,6)]
    96       1.427673       1.427673       1.427673    6[6-(1,6),6-(1,6),6-(8,8)]
    97       0.331768       0.331768       0.331768    6[1-(0),6-(1,6),6-(6,6)]
    98      -0.754505      -0.754505      -0.754505    6[1-(0),6-(1,6),6-(6,6)]
    99       2.568528       2.568528       2.568528    6[6-(6,6),8-(0),8-(27)]
   100       4.117136       4.117136       4.117136    6[1-(0),6-(1,6),7-(6,27)]
   101        3.16036        3.16036        3.16036    6[1-(0),6-(1,7),6-(6,6)]
   102       1.909808       1.909808       1.909808    6[6-(1,6),6-(1,6),6-(6,6)]
   103       1.851481       1.851481       1.851481    6[1-(0),6-(1,7),6-(6,6)]
   104       2.878892       2.878892       2.878892    6[1-(0),6-(1,6),7-(6,27)]
   105       0.764137       0.764137       0.764137    6[6-(1,6),6-(1,6),6-(6,6)]
   106        0.72775        0.72775        0.72775    6[1-(0),6-(1,6),6-(6,6)]
   107      -0.331768      -0.331768      -0.331768    6[1-(0),6-(1,6),6-(6,6)]
   108       9.276667       9.276667       9.276667    6[6-(1,6),6-(1,6),6-(8,8)]
   109       -1.41269       -1.41269       -1.41269    6[1-(0),6-(1,6),6-(6,6)]
   110       -0.36548       -0.36548       -0.36548    6[1-(0),6-(1,6),6-(6,6)]
   111       8.080161       8.080161       8.080161    6[6-(6,6),8-(0),8-(27)]
   112       4.676861       4.676861       4.676861    6[1-(0),6-(1,6),7-(6,27)]
   113      -1.369882      -1.369882      -1.369882    6[1-(0),6-(1,7),6-(6,6)]
   114       3.358885       3.358885       3.358885    6[6-(1,6),6-(1,6),6-(6,6)]
   115       3.533331       3.533331       3.533331    6[1-(0),6-(1,7),6-(6,6)]
   116       4.186166       4.186166       4.186166    6[1-(0),6-(1,6),7-(6,27)]
   117      -2.771335      -2.771335      -2.771335    6[6-(1,6),6-(1,6),6-(6,6)]
   118      -2.611337      -2.611337      -2.611337    6[1-(0),6-(1,6),6-(6,6)]
   119      -3.333735      -3.333735      -3.333735    6[1-(0),6-(1,6),6-(6,6)]
   120       6.435233       6.435233       6.435233    6[6-(1,6),6-(1,6),6-(8,8)]
   121       -4.47352       -4.47352       -4.47352    6[1-(0),6-(1,6),6-(6,6)]
   122      -3.713663      -3.713663      -3.713663    6[1-(0),6-(1,6),6-(6,6)]
   123       5.656113       5.656113       5.656113    6[6-(6,6),8-(0),8-(27)]
   124       6.014101       6.014101       6.014101    7[6-(1,6),6-(1,6),27-(7,8,8)]
   125        4.64743        4.64743        4.64743    7[6-(1,6),6-(1,6),27-(7,8,8)]
   126       5.976108       5.976108       5.976108    7[6-(1,6),6-(1,6),27-(7,8,8)]
   127         6.6161         6.6161         6.6161    7[6-(1,6),6-(1,6),27-(7,8,8)]
   128        4.06309        4.06309        4.06309    7[6-(1,6),6-(1,6),27-(7,8,8)]
   129        4.78977        4.78977        4.78977    7[6-(1,6),6-(1,6),27-(7,8,8)]
   130       1.939774       1.939774       1.939774    8[6-(6,8)]
   131       6.624662       6.624662       6.624662    8[6-(6,8),27-(7,7,8)]
   132       8.750119       8.750119       8.750119    8[6-(6,8)]
   133       4.066301       4.066301       4.066301    8[6-(6,8),27-(7,7,8)]
   134       5.937581       5.937581       5.937581    8[6-(6,8)]
   135       3.510857       3.510857       3.510857    8[6-(6,8),27-(7,7,8)]
   136       2.507525       2.507525       2.507525    8[6-(6,8)]
   137       4.813314       4.813314       4.813314    8[6-(6,8),27-(7,7,8)]
   138       8.175946       8.175946       8.175946    8[6-(6,8)]
   139       5.917781       5.917781       5.917781    8[6-(6,8),27-(7,7,8)]
   140       4.795656       4.795656       4.795656    8[6-(6,8)]
   141       7.173685       7.173685       7.173685    8[6-(6,8),27-(7,7,8)]
