# Supplementary material for: A collection of forcefield precursors for metal–organic frameworks
Source: RSC Adv. 2019 Nov 13;9(63):36492–507. doi: 10.1039/c9ra07327b (PMC9075174; doi:10.1039/c9ra07327b)
Supplement: RA-009-C9RA07327B-s3057 [file RA-009-C9RA07327B-s3057.txt]

ZILBED_clean

10.599000    0.000000    0.000000
0.000000    17.021800    0.000000
0.000000    -5.068344    17.590798

     1       5.669935       5.669935       5.669935    27[7-(6,6),7-(6,6),8-(6),8-(6)]
     2       5.300454       5.300454       5.300454    27[7-(6,6),8-(6),8-(6)]
     3       4.929065       4.929065       4.929065    27[7-(6,6),7-(6,6),8-(6),8-(6)]
     4       5.298546       5.298546       5.298546    27[7-(6,6),8-(6),8-(6)]
     5       4.406004       4.406004       4.406004    1[6-(6,6)]
     6      10.018175      10.018175      10.018175    1[6-(6,6)]
     7       4.305314       4.305314       4.305314    1[6-(6,6)]
     8       7.220039       7.220039       7.220039    1[6-(6,7)]
     9       7.225338       7.225338       7.225338    1[6-(6,7)]
    10       4.045638       4.045638       4.045638    1[6-(6,7)]
    11        4.24278        4.24278        4.24278    1[6-(6,6)]
    12       9.939742       9.939742       9.939742    1[6-(6,6)]
    13       7.510451       7.510451       7.510451    1[6-(6,6)]
    14       7.582525       7.582525       7.582525    1[6-(6,6)]
    15       9.369516       9.369516       9.369516    1[6-(6,6)]
    16       4.155868       4.155868       4.155868    1[6-(6,6)]
    17       8.172889       8.172889       8.172889    1[6-(6,6)]
    18        1.16907        1.16907        1.16907    1[6-(6,6)]
    19       4.127251       4.127251       4.127251    1[6-(6,6)]
    20       0.658198       0.658198       0.658198    1[6-(6,6)]
    21       8.137912       8.137912       8.137912    1[6-(6,6)]
    22       4.731394       4.731394       4.731394    1[6-(6,7)]
    23        4.02338        4.02338        4.02338    1[6-(6,7)]
    24       1.458422       1.458422       1.458422    1[6-(6,6)]
    25       7.680035       7.680035       7.680035    1[6-(6,6)]
    26       4.409184       4.409184       4.409184    1[6-(6,6)]
    27       1.183908       1.183908       1.183908    1[6-(6,6)]
    28       3.244354       3.244354       3.244354    1[6-(6,7)]
    29       2.976199       2.976199       2.976199    1[6-(6,6)]
    30       9.206291       9.206291       9.206291    1[6-(6,6)]
    31       8.400767       8.400767       8.400767    1[6-(6,6)]
    32       8.439984       8.439984       8.439984    1[6-(6,6)]
    33       9.511543       9.511543       9.511543    1[6-(6,6)]
    34       7.386443       7.386443       7.386443    1[6-(6,7)]
    35       0.715432       0.715432       0.715432    1[6-(6,6)]
    36       5.926961       5.926961       5.926961    1[6-(6,7)]
    37       6.192996       6.192996       6.192996    1[6-(6,6)]
    38       0.580825       0.580825       0.580825    1[6-(6,6)]
    39       6.293686       6.293686       6.293686    1[6-(6,6)]
    40       3.378961       3.378961       3.378961    1[6-(6,7)]
    41       3.373662       3.373662       3.373662    1[6-(6,7)]
    42       6.553362       6.553362       6.553362    1[6-(6,7)]
    43        6.35622        6.35622        6.35622    1[6-(6,6)]
    44       0.659258       0.659258       0.659258    1[6-(6,6)]
    45       3.088549       3.088549       3.088549    1[6-(6,6)]
    46       3.016475       3.016475       3.016475    1[6-(6,6)]
    47       1.229484       1.229484       1.229484    1[6-(6,6)]
    48       6.443132       6.443132       6.443132    1[6-(6,6)]
    49       2.426111       2.426111       2.426111    1[6-(6,6)]
    50        9.42993        9.42993        9.42993    1[6-(6,6)]
    51       6.471749       6.471749       6.471749    1[6-(6,6)]
    52       9.940802       9.940802       9.940802    1[6-(6,6)]
    53       2.461088       2.461088       2.461088    1[6-(6,6)]
    54       5.867606       5.867606       5.867606    1[6-(6,7)]
    55        6.57562        6.57562        6.57562    1[6-(6,7)]
    56       9.140578       9.140578       9.140578    1[6-(6,6)]
    57       2.918965       2.918965       2.918965    1[6-(6,6)]
    58       6.189816       6.189816       6.189816    1[6-(6,6)]
    59       9.415092       9.415092       9.415092    1[6-(6,6)]
    60       7.354646       7.354646       7.354646    1[6-(6,7)]
    61       7.622801       7.622801       7.622801    1[6-(6,6)]
    62       1.392709       1.392709       1.392709    1[6-(6,6)]
    63       2.198233       2.198233       2.198233    1[6-(6,6)]
    64       2.159016       2.159016       2.159016    1[6-(6,6)]
    65       1.087457       1.087457       1.087457    1[6-(6,6)]
    66       3.212557       3.212557       3.212557    1[6-(6,7)]
    67       9.883567       9.883567       9.883567    1[6-(6,6)]
    68       4.672039       4.672039       4.672039    1[6-(6,7)]
    69       5.174432       5.174432       5.174432    6[1-(0),6-(1,6),6-(6,6)]
    70      10.343564      10.343564      10.343564    6[1-(0),6-(1,6),6-(6,6)]
    71       4.910517       4.910517       4.910517    6[1-(0),6-(1,7),6-(6,6)]
    72       2.580856       2.580856       2.580856    6[6-(6,6),8-(0),8-(27)]
    73       8.069019       8.069019       8.069019    6[6-(6,6),8-(0),8-(27)]
    74       5.968297       5.968297       5.968297    6[6-(1,6),6-(1,6),6-(6,6)]
    75       0.816123       0.816123       0.816123    6[6-(1,6),6-(1,6),6-(6,6)]
    76       9.775458       9.775458       9.775458    6[6-(1,6),6-(1,6),6-(6,6)]
    77       6.619075       6.619075       6.619075    6[6-(6,6),8-(0),8-(27)]
    78       6.598937       6.598937       6.598937    6[6-(6,6),8-(0),8-(27)]
    79       6.596818       6.596818       6.596818    6[1-(0),6-(1,6),7-(6)]
    80       6.435713       6.435713       6.435713    6[6-(1,6),6-(1,6),6-(8,8)]
    81       6.623315       6.623315       6.623315    6[1-(0),6-(1,6),7-(6,27)]
    82       1.320635       1.320635       1.320635    6[6-(1,6),6-(1,6),6-(8,8)]
    83        9.21689        9.21689        9.21689    6[6-(1,6),6-(1,6),6-(8,8)]
    84        4.76531        4.76531        4.76531    6[1-(0),6-(1,6),7-(6,27)]
    85         4.8713         4.8713         4.8713    6[1-(0),6-(1,7),6-(6,6)]
    86       5.903643       5.903643       5.903643    6[6-(1,6),6-(1,6),6-(6,6)]
    87        6.14318        6.14318        6.14318    6[6-(1,6),6-(1,6),6-(6,6)]
    88      10.326606      10.326606      10.326606    6[1-(0),6-(1,6),6-(6,6)]
    89       6.792899       6.792899       6.792899    6[1-(0),6-(1,7),6-(6,6)]
    90       6.443132       6.443132       6.443132    6[6-(1,6),6-(1,6),6-(8,8)]
    91       6.833175       6.833175       6.833175    6[1-(0),6-(1,7),6-(6,6)]
    92        9.75108        9.75108        9.75108    6[1-(0),6-(1,6),6-(6,6)]
    93       8.614867       8.614867       8.614867    6[6-(1,6),6-(1,6),6-(6,6)]
    94       5.026046       5.026046       5.026046    6[1-(0),6-(1,6),6-(6,6)]
    95       1.949156       1.949156       1.949156    6[6-(1,6),6-(1,6),6-(6,6)]
    96       7.401282       7.401282       7.401282    6[1-(0),6-(1,6),6-(6,6)]
    97       6.103964       6.103964       6.103964    6[6-(1,6),6-(1,6),6-(6,6)]
    98       0.782206       0.782206       0.782206    6[1-(0),6-(1,6),6-(6,6)]
    99       5.001668       5.001668       5.001668    6[1-(0),6-(1,6),6-(6,6)]
   100       0.280873       0.280873       0.280873    6[1-(0),6-(1,6),6-(6,6)]
   101       7.379024       7.379024       7.379024    6[1-(0),6-(1,6),6-(6,6)]
   102       4.051998       4.051998       4.051998    6[1-(0),6-(1,6),7-(6,27)]
   103       4.743052       4.743052       4.743052    6[1-(0),6-(1,6),7-(6)]
   104       2.086943       2.086943       2.086943    6[1-(0),6-(1,7),6-(6,6)]
   105       7.637639       7.637639       7.637639    6[1-(0),6-(1,7),6-(6,6)]
   106       5.165953       5.165953       5.165953    6[1-(0),6-(1,6),6-(6,6)]
   107       0.820363       0.820363       0.820363    6[1-(0),6-(1,6),6-(6,6)]
   108       3.187119       3.187119       3.187119    6[1-(0),6-(1,6),7-(6,27)]
   109       2.989978       2.989978       2.989978    6[1-(0),6-(1,7),6-(6,6)]
   110       8.519476       8.519476       8.519476    6[1-(0),6-(1,7),6-(6,6)]
   111       7.532709       7.532709       7.532709    6[1-(0),6-(1,6),6-(6,6)]
   112       7.567686       7.567686       7.567686    6[1-(0),6-(1,6),6-(6,6)]
   113       9.849651       9.849651       9.849651    6[1-(0),6-(1,6),6-(6,6)]
   114       7.463816       7.463816       7.463816    6[1-(0),6-(1,6),7-(6,27)]
   115       0.304191       0.304191       0.304191    6[1-(0),6-(1,6),6-(6,6)]
   116       6.603177       6.603177       6.603177    6[1-(0),6-(1,6),7-(6,27)]
   117       5.424568       5.424568       5.424568    6[1-(0),6-(1,6),6-(6,6)]
   118       0.255436       0.255436       0.255436    6[1-(0),6-(1,6),6-(6,6)]
   119       5.688483       5.688483       5.688483    6[1-(0),6-(1,7),6-(6,6)]
   120       8.018143       8.018143       8.018143    6[6-(6,6),8-(0),8-(27)]
   121       2.529981       2.529981       2.529981    6[6-(6,6),8-(0),8-(27)]
   122       4.630703       4.630703       4.630703    6[6-(1,6),6-(1,6),6-(6,6)]
   123       9.782877       9.782877       9.782877    6[6-(1,6),6-(1,6),6-(6,6)]
   124       0.823542       0.823542       0.823542    6[6-(1,6),6-(1,6),6-(6,6)]
   125       3.979924       3.979924       3.979924    6[6-(6,6),8-(0),8-(27)]
   126       4.000063       4.000063       4.000063    6[6-(6,6),8-(0),8-(27)]
   127       4.002182       4.002182       4.002182    6[1-(0),6-(1,6),7-(6)]
   128       4.163287       4.163287       4.163287    6[6-(1,6),6-(1,6),6-(8,8)]
   129       3.975685       3.975685       3.975685    6[1-(0),6-(1,6),7-(6,27)]
   130       9.278365       9.278365       9.278365    6[6-(1,6),6-(1,6),6-(8,8)]
   131        1.38211        1.38211        1.38211    6[6-(1,6),6-(1,6),6-(8,8)]
   132        5.83369        5.83369        5.83369    6[1-(0),6-(1,6),7-(6,27)]
   133         5.7277         5.7277         5.7277    6[1-(0),6-(1,7),6-(6,6)]
   134       4.695357       4.695357       4.695357    6[6-(1,6),6-(1,6),6-(6,6)]
   135        4.45582        4.45582        4.45582    6[6-(1,6),6-(1,6),6-(6,6)]
   136       0.272394       0.272394       0.272394    6[1-(0),6-(1,6),6-(6,6)]
   137       3.806101       3.806101       3.806101    6[1-(0),6-(1,7),6-(6,6)]
   138       4.155868       4.155868       4.155868    6[6-(1,6),6-(1,6),6-(8,8)]
   139       3.765825       3.765825       3.765825    6[1-(0),6-(1,7),6-(6,6)]
   140        0.84792        0.84792        0.84792    6[1-(0),6-(1,6),6-(6,6)]
   141       1.984133       1.984133       1.984133    6[6-(1,6),6-(1,6),6-(6,6)]
   142       5.572954       5.572954       5.572954    6[1-(0),6-(1,6),6-(6,6)]
   143       8.649844       8.649844       8.649844    6[6-(1,6),6-(1,6),6-(6,6)]
   144       3.197718       3.197718       3.197718    6[1-(0),6-(1,6),6-(6,6)]
   145       4.495036       4.495036       4.495036    6[6-(1,6),6-(1,6),6-(6,6)]
   146       9.816794       9.816794       9.816794    6[1-(0),6-(1,6),6-(6,6)]
   147       5.597332       5.597332       5.597332    6[1-(0),6-(1,6),6-(6,6)]
   148      10.318126      10.318126      10.318126    6[1-(0),6-(1,6),6-(6,6)]
   149       3.219976       3.219976       3.219976    6[1-(0),6-(1,6),6-(6,6)]
   150       6.547002       6.547002       6.547002    6[1-(0),6-(1,6),7-(6,27)]
   151       5.855948       5.855948       5.855948    6[1-(0),6-(1,6),7-(6)]
   152       8.512057       8.512057       8.512057    6[1-(0),6-(1,7),6-(6,6)]
   153       2.961361       2.961361       2.961361    6[1-(0),6-(1,7),6-(6,6)]
   154       5.433047       5.433047       5.433047    6[1-(0),6-(1,6),6-(6,6)]
   155       9.778637       9.778637       9.778637    6[1-(0),6-(1,6),6-(6,6)]
   156       7.411881       7.411881       7.411881    6[1-(0),6-(1,6),7-(6,27)]
   157       7.609022       7.609022       7.609022    6[1-(0),6-(1,7),6-(6,6)]
   158       2.079524       2.079524       2.079524    6[1-(0),6-(1,7),6-(6,6)]
   159       3.066291       3.066291       3.066291    6[1-(0),6-(1,6),6-(6,6)]
   160       3.031314       3.031314       3.031314    6[1-(0),6-(1,6),6-(6,6)]
   161       0.749349       0.749349       0.749349    6[1-(0),6-(1,6),6-(6,6)]
   162       3.135184       3.135184       3.135184    6[1-(0),6-(1,6),7-(6,27)]
   163      10.294809      10.294809      10.294809    6[1-(0),6-(1,6),6-(6,6)]
   164       3.995823       3.995823       3.995823    6[1-(0),6-(1,6),7-(6,27)]
   165       5.570834       5.570834       5.570834    7[6-(1,6),6-(1,6),27-(8,8)]
   166       4.113472       4.113472       4.113472    7[6-(1,6),6-(1,6),27-(7,8,8)]
   167        6.46963        6.46963        6.46963    7[6-(1,6),6-(1,6),27-(7,8,8)]
   168       5.594152       5.594152       5.594152    7[6-(1,6),6-(1,6)]
   169       5.028166       5.028166       5.028166    7[6-(1,6),6-(1,6),27-(8,8)]
   170       6.485528       6.485528       6.485528    7[6-(1,6),6-(1,6),27-(7,8,8)]
   171        4.12937        4.12937        4.12937    7[6-(1,6),6-(1,6),27-(7,8,8)]
   172       5.004848       5.004848       5.004848    7[6-(1,6),6-(1,6)]
   173       5.678944       5.678944       5.678944    8[6-(6,8),27-(7,7,8)]
   174       5.699082       5.699082       5.699082    8[6-(6,8),27-(7,7,8)]
   175        7.31119        7.31119        7.31119    8[6-(6,8),27-(7,8)]
   176        3.28039        3.28039        3.28039    8[6-(6,8),27-(7,8)]
   177       7.609022       7.609022       7.609022    8[6-(6,8)]
   178       2.824633       2.824633       2.824633    8[6-(6,8)]
   179       7.849619       7.849619       7.849619    8[6-(6,8)]
   180       7.648238       7.648238       7.648238    8[6-(6,8)]
   181       4.920056       4.920056       4.920056    8[6-(6,8),27-(7,7,8)]
   182       4.899918       4.899918       4.899918    8[6-(6,8),27-(7,7,8)]
   183        3.28781        3.28781        3.28781    8[6-(6,8),27-(7,8)]
   184       7.318609       7.318609       7.318609    8[6-(6,8),27-(7,8)]
   185       2.989978       2.989978       2.989978    8[6-(6,8)]
   186       7.774366       7.774366       7.774366    8[6-(6,8)]
   187       2.749381       2.749381       2.749381    8[6-(6,8)]
   188       2.950762       2.950762       2.950762    8[6-(6,8)]
