# Supplementary material for: A collection of forcefield precursors for metal–organic frameworks
Source: RSC Adv. 2019 Nov 13;9(63):36492–507. doi: 10.1039/c9ra07327b (PMC9075174; doi:10.1039/c9ra07327b)
Supplement: RA-009-C9RA07327B-s3058 [file RA-009-C9RA07327B-s3058.txt]

ZINDAD_clean

26.855000    0.000000    0.000000
0.000000    26.855000    0.000000
13.427509    13.427509    19.063514

     1       8.837849       8.837849       8.837849    30[8-(6),8-(6),8-(6),8-(6)]
     2       7.099123       7.099123       7.099123    30[8-(6),8-(6),8-(6),8-(6)]
     3      18.017022      18.017022      18.017022    30[8-(6),8-(6),8-(6),8-(6)]
     4      19.755884      19.755884      19.755884    30[8-(6),8-(6),8-(6),8-(6)]
     5      10.230549      10.230549      10.230549    30[8-(6),8-(6),8-(6),8-(6)]
     6       9.039397       9.039397       9.039397    30[8-(6),8-(6),8-(6),8-(6)]
     7       16.62459       16.62459       16.62459    30[8-(6),8-(6),8-(6),8-(6)]
     8      17.815611      17.815611      17.815611    30[8-(6),8-(6),8-(6),8-(6)]
     9       31.44466       31.44466       31.44466    30[8-(6),8-(6),8-(6),8-(6)]
    10      33.183386      33.183386      33.183386    30[8-(6),8-(6),8-(6),8-(6)]
    11      22.265487      22.265487      22.265487    30[8-(6),8-(6),8-(6),8-(6)]
    12      20.526625      20.526625      20.526625    30[8-(6),8-(6),8-(6),8-(6)]
    13      30.051826      30.051826      30.051826    30[8-(6),8-(6),8-(6),8-(6)]
    14      31.243112      31.243112      31.243112    30[8-(6),8-(6),8-(6),8-(6)]
    15      23.657919      23.657919      23.657919    30[8-(6),8-(6),8-(6),8-(6)]
    16      22.466898      22.466898      22.466898    30[8-(6),8-(6),8-(6),8-(6)]
    17       5.628808       5.628808       5.628808    30[8-(6),8-(6),8-(6),8-(6)]
    18       2.687917       2.687917       2.687917    30[8-(6),8-(6),8-(6),8-(6)]
    19      21.226192      21.226192      21.226192    30[8-(6),8-(6),8-(6),8-(6)]
    20      24.167083      24.167083      24.167083    30[8-(6),8-(6),8-(6),8-(6)]
    21      14.760851      14.760851      14.760851    30[8-(6),8-(6),8-(6),8-(6)]
    22      15.234304      15.234304      15.234304    30[8-(6),8-(6),8-(6),8-(6)]
    23      12.094149      12.094149      12.094149    30[8-(6),8-(6),8-(6),8-(6)]
    24      11.620696      11.620696      11.620696    30[8-(6),8-(6),8-(6),8-(6)]
    25      16.204313      16.204313      16.204313    1[7-(6,6)]
    26      11.040096      11.040096      11.040096    1[7-(6,6)]
    27      13.035424      13.035424      13.035424    1[7-(6,6)]
    28      16.072725      16.072725      16.072725    1[6-(6,6)]
    29      20.058007      20.058007      20.058007    1[6-(6,6)]
    30      18.460133      18.460133      18.460133    1[6-(6,6)]
    31      14.190187      14.190187      14.190187    1[6-(6,6)]
    32       12.73733       12.73733       12.73733    1[6-(6,6)]
    33       10.28547       10.28547       10.28547    1[6-(6,6)]
    34      10.124341      10.124341      10.124341    1[6-(6,6)]
    35      34.621473      34.621473      34.621473    1[6-(6,6)]
    36      11.722215      11.722215      11.722215    1[6-(6,6)]
    37      10.650699      10.650699      10.650699    1[7-(6,6)]
    38      15.814915      15.814915      15.814915    1[7-(6,6)]
    39       13.81959       13.81959       13.81959    1[7-(6,6)]
    40       37.63729       37.63729       37.63729    1[6-(6,6)]
    41      33.652008      33.652008      33.652008    1[6-(6,6)]
    42      35.249879      35.249879      35.249879    1[6-(6,6)]
    43      12.664823      12.664823      12.664823    1[6-(6,6)]
    44      14.117677      14.117677      14.117677    1[6-(6,6)]
    45       16.56954       16.56954       16.56954    1[6-(6,6)]
    46      16.730671      16.730671      16.730671    1[6-(6,6)]
    47      19.088541      19.088541      19.088541    1[6-(6,6)]
    48        15.1328        15.1328        15.1328    1[6-(6,6)]
    49      33.329747      33.329747      33.329747    1[7-(6,6)]
    50      33.109535      33.109535      33.109535    1[7-(6,6)]
    51      29.827856      29.827856      29.827856    1[7-(6,6)]
    52      31.278026      31.278026      31.278026    1[6-(6,6)]
    53      30.896685      30.896685      30.896685    1[6-(6,6)]
    54      32.929607      32.929607      32.929607    1[6-(6,6)]
    55      33.654691      33.654691      33.654691    1[6-(6,6)]
    56       8.929291       8.929291       8.929291    1[6-(6,6)]
    57       7.669793       7.669793       7.669793    1[6-(6,6)]
    58      30.746296      30.746296      30.746296    1[6-(6,6)]
    59       28.29175       28.29175       28.29175    1[6-(6,6)]
    60      28.434082      28.434082      28.434082    1[6-(6,6)]
    61      20.380266      20.380266      20.380266    1[7-(6,6)]
    62      20.600476      20.600476      20.600476    1[7-(6,6)]
    63      23.882159      23.882159      23.882159    1[7-(6,6)]
    64      22.431989      22.431989      22.431989    1[6-(6,6)]
    65       22.81333       22.81333       22.81333    1[6-(6,6)]
    66      20.780405      20.780405      20.780405    1[6-(6,6)]
    67      20.055319      20.055319      20.055319    1[6-(6,6)]
    68      17.925716      17.925716      17.925716    1[6-(6,6)]
    69      19.185217      19.185217      19.185217    1[6-(6,6)]
    70      22.963717      22.963717      22.963717    1[6-(6,6)]
    71      25.418265      25.418265      25.418265    1[6-(6,6)]
    72      25.275934      25.275934      25.275934    1[6-(6,6)]
    73      24.078196      24.078196      24.078196    1[7-(6,6)]
    74      29.242413      29.242413      29.242413    1[7-(6,6)]
    75      27.247085      27.247085      27.247085    1[7-(6,6)]
    76      24.209784      24.209784      24.209784    1[6-(6,6)]
    77      20.224502      20.224502      20.224502    1[6-(6,6)]
    78      21.822376      21.822376      21.822376    1[6-(6,6)]
    79      26.092322      26.092322      26.092322    1[6-(6,6)]
    80      27.545179      27.545179      27.545179    1[6-(6,6)]
    81      29.997039      29.997039      29.997039    1[6-(6,6)]
    82      30.158168      30.158168      30.158168    1[6-(6,6)]
    83       5.661036       5.661036       5.661036    1[6-(6,6)]
    84      28.560294      28.560294      28.560294    1[6-(6,6)]
    85       29.63181       29.63181       29.63181    1[7-(6,6)]
    86      24.467594      24.467594      24.467594    1[7-(6,6)]
    87      26.462919      26.462919      26.462919    1[7-(6,6)]
    88       2.645219       2.645219       2.645219    1[6-(6,6)]
    89       6.630501       6.630501       6.630501    1[6-(6,6)]
    90        5.03263        5.03263        5.03263    1[6-(6,6)]
    91      27.617686      27.617686      27.617686    1[6-(6,6)]
    92      26.164832      26.164832      26.164832    1[6-(6,6)]
    93      23.712969      23.712969      23.712969    1[6-(6,6)]
    94      23.551838      23.551838      23.551838    1[6-(6,6)]
    95      21.193968      21.193968      21.193968    1[6-(6,6)]
    96      25.149709      25.149709      25.149709    1[6-(6,6)]
    97       6.952762       6.952762       6.952762    1[7-(6,6)]
    98       7.172974       7.172974       7.172974    1[7-(6,6)]
    99      10.454653      10.454653      10.454653    1[7-(6,6)]
   100       9.004483       9.004483       9.004483    1[6-(6,6)]
   101       9.385824       9.385824       9.385824    1[6-(6,6)]
   102       7.352902       7.352902       7.352902    1[6-(6,6)]
   103       6.627818       6.627818       6.627818    1[6-(6,6)]
   104      31.353218      31.353218      31.353218    1[6-(6,6)]
   105      32.612716      32.612716      32.612716    1[6-(6,6)]
   106       9.536213       9.536213       9.536213    1[6-(6,6)]
   107      11.990759      11.990759      11.990759    1[6-(6,6)]
   108      11.848427      11.848427      11.848427    1[6-(6,6)]
   109      19.902243      19.902243      19.902243    1[7-(6,6)]
   110      19.682033      19.682033      19.682033    1[7-(6,6)]
   111       16.40035       16.40035       16.40035    1[7-(6,6)]
   112       17.85052       17.85052       17.85052    1[6-(6,6)]
   113      17.469179      17.469179      17.469179    1[6-(6,6)]
   114      19.502104      19.502104      19.502104    1[6-(6,6)]
   115       20.22719       20.22719       20.22719    1[6-(6,6)]
   116      22.356793      22.356793      22.356793    1[6-(6,6)]
   117      21.097292      21.097292      21.097292    1[6-(6,6)]
   118      17.318792      17.318792      17.318792    1[6-(6,6)]
   119      14.864244      14.864244      14.864244    1[6-(6,6)]
   120      15.006575      15.006575      15.006575    1[6-(6,6)]
   121      14.696942      14.696942      14.696942    6[7-(1,6),7-(6),7-(6)]
   122      12.698393      12.698393      12.698393    6[7-(1,6),7-(6),7-(6)]
   123      12.910548      12.910548      12.910548    6[7-(1,6),7-(6),7-(6)]
   124      17.069313      17.069313      17.069313    6[6-(1,6),6-(1,6),7-(1,6)]
   125      16.922148      16.922148      16.922148    6[1-(0),6-(6,6),6-(6,7)]
   126      18.032603      18.032603      18.032603    6[6-(1,6),6-(1,6),6-(8,8)]
   127      19.311438      19.311438      19.311438    6[1-(0),6-(6,6),6-(6,6)]
   128      19.466928      19.466928      19.466928    6[6-(1,6),6-(1,6),6-(8,8)]
   129       18.35701       18.35701       18.35701    6[1-(0),6-(6,6),6-(6,7)]
   130      17.883021      17.883021      17.883021    6[6-(6,6),8-(30),8-(30)]
   131      20.834115      20.834115      20.834115    6[6-(6,6),8-(30),8-(30)]
   132      12.195129      12.195129      12.195129    6[6-(1,6),6-(1,6),7-(1,6)]
   133      13.471547      13.471547      13.471547    6[1-(0),6-(6,6),6-(6,7)]
   134       13.66168       13.66168       13.66168    6[6-(1,6),6-(1,6),6-(8,8)]
   135      12.600638      12.600638      12.600638    6[1-(0),6-(6,6),6-(6,6)]
   136       11.34087       11.34087       11.34087    6[6-(1,6),6-(1,6),6-(8,8)]
   137      11.143487      11.143487      11.143487    6[1-(0),6-(6,6),6-(6,7)]
   138      15.029942      15.029942      15.029942    6[6-(6,6),8-(30),8-(30)]
   139      10.154685      10.154685      10.154685    6[6-(6,6),8-(30),8-(30)]
   140      11.131136      11.131136      11.131136    6[6-(1,6),6-(1,6),7-(1,6)]
   141      10.026321      10.026321      10.026321    6[1-(0),6-(6,6),6-(6,7)]
   142      35.630415      35.630415      35.630415    6[6-(1,6),6-(1,6),6-(8,8)]
   143      35.465526      35.465526      35.465526    6[1-(0),6-(6,6),6-(6,6)]
   144      36.594242      36.594242      36.594242    6[6-(1,6),6-(1,6),6-(8,8)]
   145      37.834137      37.834137      37.834137    6[1-(0),6-(6,6),6-(6,7)]
   146      34.433756      34.433756      34.433756    6[6-(6,6),8-(30),8-(30)]
   147      36.429084      36.429084      36.429084    6[6-(6,6),8-(30),8-(30)]
   148       12.15807       12.15807       12.15807    6[7-(1,6),7-(6),7-(6)]
   149      14.156619      14.156619      14.156619    6[7-(1,6),7-(6),7-(6)]
   150      13.944465      13.944465      13.944465    6[7-(1,6),7-(6),7-(6)]
   151        36.6407        36.6407        36.6407    6[6-(1,6),6-(1,6),7-(1,6)]
   152      36.787866      36.787866      36.787866    6[1-(0),6-(6,6),6-(6,7)]
   153      35.677412      35.677412      35.677412    6[6-(1,6),6-(1,6),6-(8,8)]
   154      34.398577      34.398577      34.398577    6[1-(0),6-(6,6),6-(6,6)]
   155      34.243086      34.243086      34.243086    6[6-(1,6),6-(1,6),6-(8,8)]
   156      35.353003      35.353003      35.353003    6[1-(0),6-(6,6),6-(6,7)]
   157      35.826995      35.826995      35.826995    6[6-(6,6),8-(30),8-(30)]
   158      32.875897      32.875897      32.875897    6[6-(6,6),8-(30),8-(30)]
   159      14.659881      14.659881      14.659881    6[6-(1,6),6-(1,6),7-(1,6)]
   160      13.383462      13.383462      13.383462    6[1-(0),6-(6,6),6-(6,7)]
   161      13.193328      13.193328      13.193328    6[6-(1,6),6-(1,6),6-(8,8)]
   162      14.254369      14.254369      14.254369    6[1-(0),6-(6,6),6-(6,6)]
   163      15.514137      15.514137      15.514137    6[6-(1,6),6-(1,6),6-(8,8)]
   164      15.711522      15.711522      15.711522    6[1-(0),6-(6,6),6-(6,7)]
   165      11.825066      11.825066      11.825066    6[6-(6,6),8-(30),8-(30)]
   166      16.700322      16.700322      16.700322    6[6-(6,6),8-(30),8-(30)]
   167      15.723878      15.723878      15.723878    6[6-(1,6),6-(1,6),7-(1,6)]
   168      16.828692      16.828692      16.828692    6[1-(0),6-(6,6),6-(6,7)]
   169      18.079599      18.079599      18.079599    6[6-(1,6),6-(1,6),6-(8,8)]
   170      18.244489      18.244489      18.244489    6[1-(0),6-(6,6),6-(6,6)]
   171      17.115773      17.115773      17.115773    6[6-(1,6),6-(1,6),6-(8,8)]
   172      15.875878      15.875878      15.875878    6[1-(0),6-(6,6),6-(6,7)]
   173      19.276257      19.276257      19.276257    6[6-(6,6),8-(30),8-(30)]
   174      17.280932      17.280932      17.280932    6[6-(6,6),8-(30),8-(30)]
   175       32.32161       32.32161       32.32161    6[7-(1,6),7-(6),7-(6)]
   176      32.679587      32.679587      32.679587    6[7-(1,6),7-(6),7-(6)]
   177      31.168725      31.168725      31.168725    6[7-(1,6),7-(6),7-(6)]
   178      32.170685      32.170685      32.170685    6[6-(1,6),6-(1,6),7-(1,6)]
   179      31.447212      31.447212      31.447212    6[1-(0),6-(6,6),6-(6,7)]
   180      30.977519      30.977519      30.977519    6[6-(1,6),6-(1,6),6-(8,8)]
   181      31.222436      31.222436      31.222436    6[1-(0),6-(6,6),6-(6,6)]
   182      31.962828      31.962828      31.962828    6[6-(1,6),6-(1,6),6-(8,8)]
   183      32.433596      32.433596      32.433596    6[1-(0),6-(6,6),6-(6,7)]
   184      30.127558      30.127558      30.127558    6[6-(6,6),8-(30),8-(30)]
   185      32.167731      32.167731      32.167731    6[6-(6,6),8-(30),8-(30)]
   186      33.992795      33.992795      33.992795    6[6-(1,6),6-(1,6),7-(1,6)]
   187        7.20359        7.20359        7.20359    6[1-(0),6-(6,6),6-(6,7)]
   188       7.885169       7.885169       7.885169    6[6-(1,6),6-(1,6),6-(8,8)]
   189       8.482424       8.482424       8.482424    6[1-(0),6-(6,6),6-(6,6)]
   190       8.417704       8.417704       8.417704    6[6-(1,6),6-(1,6),6-(8,8)]
   191       7.729679       7.729679       7.729679    6[1-(0),6-(6,6),6-(6,7)]
   192       7.893762       7.893762       7.893762    6[6-(6,6),8-(30),8-(30)]
   193       8.965277       8.965277       8.965277    6[6-(6,6),8-(30),8-(30)]
   194      29.686061      29.686061      29.686061    6[6-(1,6),6-(1,6),7-(1,6)]
   195      30.113324      30.113324      30.113324    6[1-(0),6-(6,6),6-(6,7)]
   196      29.574344      29.574344      29.574344    6[6-(1,6),6-(1,6),6-(8,8)]
   197      28.625557      28.625557      28.625557    6[1-(0),6-(6,6),6-(6,6)]
   198      28.179228      28.179228      28.179228    6[6-(1,6),6-(1,6),6-(8,8)]
   199      28.722773      28.722773      28.722773    6[1-(0),6-(6,6),6-(6,7)]
   200      29.996773      29.996773      29.996773    6[6-(6,6),8-(30),8-(30)]
   201       27.10288       27.10288       27.10288    6[6-(6,6),8-(30),8-(30)]
   202      21.388402      21.388402      21.388402    6[7-(1,6),7-(6),7-(6)]
   203      21.030425      21.030425      21.030425    6[7-(1,6),7-(6),7-(6)]
   204      22.541288      22.541288      22.541288    6[7-(1,6),7-(6),7-(6)]
   205      21.539328      21.539328      21.539328    6[6-(1,6),6-(1,6),7-(1,6)]
   206      22.262802      22.262802      22.262802    6[1-(0),6-(6,6),6-(6,7)]
   207      22.732496      22.732496      22.732496    6[6-(1,6),6-(1,6),6-(8,8)]
   208      22.487579      22.487579      22.487579    6[1-(0),6-(6,6),6-(6,6)]
   209      21.747186      21.747186      21.747186    6[6-(1,6),6-(1,6),6-(8,8)]
   210      21.276417      21.276417      21.276417    6[1-(0),6-(6,6),6-(6,7)]
   211      23.582458      23.582458      23.582458    6[6-(6,6),8-(30),8-(30)]
   212      21.542282      21.542282      21.542282    6[6-(6,6),8-(30),8-(30)]
   213      19.717214      19.717214      19.717214    6[6-(1,6),6-(1,6),7-(1,6)]
   214      19.651419      19.651419      19.651419    6[1-(0),6-(6,6),6-(6,7)]
   215      18.969839      18.969839      18.969839    6[6-(1,6),6-(1,6),6-(8,8)]
   216      18.372583      18.372583      18.372583    6[1-(0),6-(6,6),6-(6,6)]
   217      18.437304      18.437304      18.437304    6[6-(1,6),6-(1,6),6-(8,8)]
   218       19.12533       19.12533       19.12533    6[1-(0),6-(6,6),6-(6,7)]
   219      18.961245      18.961245      18.961245    6[6-(6,6),8-(30),8-(30)]
   220       17.88973       17.88973       17.88973    6[6-(6,6),8-(30),8-(30)]
   221      24.023953      24.023953      24.023953    6[6-(1,6),6-(1,6),7-(1,6)]
   222       23.59669       23.59669       23.59669    6[1-(0),6-(6,6),6-(6,7)]
   223       24.13567       24.13567       24.13567    6[6-(1,6),6-(1,6),6-(8,8)]
   224      25.084457      25.084457      25.084457    6[1-(0),6-(6,6),6-(6,6)]
   225      25.530788      25.530788      25.530788    6[6-(1,6),6-(1,6),6-(8,8)]
   226      24.987242      24.987242      24.987242    6[1-(0),6-(6,6),6-(6,7)]
   227       23.71324       23.71324       23.71324    6[6-(6,6),8-(30),8-(30)]
   228      26.607136      26.607136      26.607136    6[6-(6,6),8-(30),8-(30)]
   229      25.585567      25.585567      25.585567    6[7-(1,6),7-(6),7-(6)]
   230      27.584116      27.584116      27.584116    6[7-(1,6),7-(6),7-(6)]
   231      27.371961      27.371961      27.371961    6[7-(1,6),7-(6),7-(6)]
   232      23.213196      23.213196      23.213196    6[6-(1,6),6-(1,6),7-(1,6)]
   233      23.360361      23.360361      23.360361    6[1-(0),6-(6,6),6-(6,7)]
   234      22.249906      22.249906      22.249906    6[6-(1,6),6-(1,6),6-(8,8)]
   235      20.971071      20.971071      20.971071    6[1-(0),6-(6,6),6-(6,6)]
   236      20.815581      20.815581      20.815581    6[6-(1,6),6-(1,6),6-(8,8)]
   237      21.925499      21.925499      21.925499    6[1-(0),6-(6,6),6-(6,7)]
   238      22.399488      22.399488      22.399488    6[6-(6,6),8-(30),8-(30)]
   239      19.448394      19.448394      19.448394    6[6-(6,6),8-(30),8-(30)]
   240       28.08738       28.08738       28.08738    6[6-(1,6),6-(1,6),7-(1,6)]
   241      26.810962      26.810962      26.810962    6[1-(0),6-(6,6),6-(6,7)]
   242      26.620829      26.620829      26.620829    6[6-(1,6),6-(1,6),6-(8,8)]
   243      27.681871      27.681871      27.681871    6[1-(0),6-(6,6),6-(6,6)]
   244      28.941639      28.941639      28.941639    6[6-(1,6),6-(1,6),6-(8,8)]
   245      29.139022      29.139022      29.139022    6[1-(0),6-(6,6),6-(6,7)]
   246      25.252567      25.252567      25.252567    6[6-(6,6),8-(30),8-(30)]
   247      30.127824      30.127824      30.127824    6[6-(6,6),8-(30),8-(30)]
   248      29.151373      29.151373      29.151373    6[6-(1,6),6-(1,6),7-(1,6)]
   249       3.401188       3.401188       3.401188    6[1-(0),6-(6,6),6-(6,7)]
   250       4.652094       4.652094       4.652094    6[6-(1,6),6-(1,6),6-(8,8)]
   251       4.816983       4.816983       4.816983    6[1-(0),6-(6,6),6-(6,6)]
   252       3.688267       3.688267       3.688267    6[6-(1,6),6-(1,6),6-(8,8)]
   253       2.448372       2.448372       2.448372    6[1-(0),6-(6,6),6-(6,7)]
   254       5.848753       5.848753       5.848753    6[6-(6,6),8-(30),8-(30)]
   255       3.853425       3.853425       3.853425    6[6-(6,6),8-(30),8-(30)]
   256      28.124439      28.124439      28.124439    6[7-(1,6),7-(6),7-(6)]
   257       26.12589       26.12589       26.12589    6[7-(1,6),7-(6),7-(6)]
   258      26.338044      26.338044      26.338044    6[7-(1,6),7-(6),7-(6)]
   259       3.641809       3.641809       3.641809    6[6-(1,6),6-(1,6),7-(1,6)]
   260       3.494643       3.494643       3.494643    6[1-(0),6-(6,6),6-(6,7)]
   261       4.605097       4.605097       4.605097    6[6-(1,6),6-(1,6),6-(8,8)]
   262       5.883932       5.883932       5.883932    6[1-(0),6-(6,6),6-(6,6)]
   263       6.039423       6.039423       6.039423    6[6-(1,6),6-(1,6),6-(8,8)]
   264       4.929506       4.929506       4.929506    6[1-(0),6-(6,6),6-(6,7)]
   265       4.455514       4.455514       4.455514    6[6-(6,6),8-(30),8-(30)]
   266       7.406612       7.406612       7.406612    6[6-(6,6),8-(30),8-(30)]
   267      25.622628      25.622628      25.622628    6[6-(1,6),6-(1,6),7-(1,6)]
   268      26.899047      26.899047      26.899047    6[1-(0),6-(6,6),6-(6,7)]
   269      27.089181      27.089181      27.089181    6[6-(1,6),6-(1,6),6-(8,8)]
   270       26.02814       26.02814       26.02814    6[1-(0),6-(6,6),6-(6,6)]
   271      24.768372      24.768372      24.768372    6[6-(1,6),6-(1,6),6-(8,8)]
   272      24.570987      24.570987      24.570987    6[1-(0),6-(6,6),6-(6,7)]
   273      28.457443      28.457443      28.457443    6[6-(6,6),8-(30),8-(30)]
   274      23.582187      23.582187      23.582187    6[6-(6,6),8-(30),8-(30)]
   275      24.558631      24.558631      24.558631    6[6-(1,6),6-(1,6),7-(1,6)]
   276      23.453817      23.453817      23.453817    6[1-(0),6-(6,6),6-(6,7)]
   277       22.20291       22.20291       22.20291    6[6-(1,6),6-(1,6),6-(8,8)]
   278       22.03802       22.03802       22.03802    6[1-(0),6-(6,6),6-(6,6)]
   279      23.166736      23.166736      23.166736    6[6-(1,6),6-(1,6),6-(8,8)]
   280      24.406631      24.406631      24.406631    6[1-(0),6-(6,6),6-(6,7)]
   281      21.006252      21.006252      21.006252    6[6-(6,6),8-(30),8-(30)]
   282      23.001577      23.001577      23.001577    6[6-(6,6),8-(30),8-(30)]
   283       7.960899       7.960899       7.960899    6[7-(1,6),7-(6),7-(6)]
   284       7.602922       7.602922       7.602922    6[7-(1,6),7-(6),7-(6)]
   285       9.113784       9.113784       9.113784    6[7-(1,6),7-(6),7-(6)]
   286       8.111824       8.111824       8.111824    6[6-(1,6),6-(1,6),7-(1,6)]
   287       8.835297       8.835297       8.835297    6[1-(0),6-(6,6),6-(6,7)]
   288        9.30499        9.30499        9.30499    6[6-(1,6),6-(1,6),6-(8,8)]
   289       9.060073       9.060073       9.060073    6[1-(0),6-(6,6),6-(6,6)]
   290       8.319681       8.319681       8.319681    6[6-(1,6),6-(1,6),6-(8,8)]
   291       7.848913       7.848913       7.848913    6[1-(0),6-(6,6),6-(6,7)]
   292      10.154951      10.154951      10.154951    6[6-(6,6),8-(30),8-(30)]
   293       8.114778       8.114778       8.114778    6[6-(6,6),8-(30),8-(30)]
   294       6.289714       6.289714       6.289714    6[6-(1,6),6-(1,6),7-(1,6)]
   295      33.078919      33.078919      33.078919    6[1-(0),6-(6,6),6-(6,7)]
   296       32.39734       32.39734       32.39734    6[6-(1,6),6-(1,6),6-(8,8)]
   297      31.800085      31.800085      31.800085    6[1-(0),6-(6,6),6-(6,6)]
   298      31.864805      31.864805      31.864805    6[6-(1,6),6-(1,6),6-(8,8)]
   299       32.55283       32.55283       32.55283    6[1-(0),6-(6,6),6-(6,7)]
   300      32.388747      32.388747      32.388747    6[6-(6,6),8-(30),8-(30)]
   301      31.317232      31.317232      31.317232    6[6-(6,6),8-(30),8-(30)]
   302      10.596448      10.596448      10.596448    6[6-(1,6),6-(1,6),7-(1,6)]
   303      10.169185      10.169185      10.169185    6[1-(0),6-(6,6),6-(6,7)]
   304      10.708165      10.708165      10.708165    6[6-(1,6),6-(1,6),6-(8,8)]
   305      11.656952      11.656952      11.656952    6[1-(0),6-(6,6),6-(6,6)]
   306      12.103281      12.103281      12.103281    6[6-(1,6),6-(1,6),6-(8,8)]
   307      11.559736      11.559736      11.559736    6[1-(0),6-(6,6),6-(6,7)]
   308      10.285736      10.285736      10.285736    6[6-(6,6),8-(30),8-(30)]
   309      13.179629      13.179629      13.179629    6[6-(6,6),8-(30),8-(30)]
   310      18.894107      18.894107      18.894107    6[7-(1,6),7-(6),7-(6)]
   311      19.252084      19.252084      19.252084    6[7-(1,6),7-(6),7-(6)]
   312      17.741221      17.741221      17.741221    6[7-(1,6),7-(6),7-(6)]
   313      18.743181      18.743181      18.743181    6[6-(1,6),6-(1,6),7-(1,6)]
   314      18.019707      18.019707      18.019707    6[1-(0),6-(6,6),6-(6,7)]
   315      17.550013      17.550013      17.550013    6[6-(1,6),6-(1,6),6-(8,8)]
   316       17.79493       17.79493       17.79493    6[1-(0),6-(6,6),6-(6,6)]
   317      18.535323      18.535323      18.535323    6[6-(1,6),6-(1,6),6-(8,8)]
   318      19.006092      19.006092      19.006092    6[1-(0),6-(6,6),6-(6,7)]
   319      16.700051      16.700051      16.700051    6[6-(6,6),8-(30),8-(30)]
   320      18.740227      18.740227      18.740227    6[6-(6,6),8-(30),8-(30)]
   321      20.565295      20.565295      20.565295    6[6-(1,6),6-(1,6),7-(1,6)]
   322       20.63109       20.63109       20.63109    6[1-(0),6-(6,6),6-(6,7)]
   323       21.31267       21.31267       21.31267    6[6-(1,6),6-(1,6),6-(8,8)]
   324      21.909926      21.909926      21.909926    6[1-(0),6-(6,6),6-(6,6)]
   325      21.845205      21.845205      21.845205    6[6-(1,6),6-(1,6),6-(8,8)]
   326      21.157179      21.157179      21.157179    6[1-(0),6-(6,6),6-(6,7)]
   327      21.321264      21.321264      21.321264    6[6-(6,6),8-(30),8-(30)]
   328      22.392779      22.392779      22.392779    6[6-(6,6),8-(30),8-(30)]
   329      16.258556      16.258556      16.258556    6[6-(1,6),6-(1,6),7-(1,6)]
   330      16.685819      16.685819      16.685819    6[1-(0),6-(6,6),6-(6,7)]
   331      16.146839      16.146839      16.146839    6[6-(1,6),6-(1,6),6-(8,8)]
   332      15.198052      15.198052      15.198052    6[1-(0),6-(6,6),6-(6,6)]
   333      14.751721      14.751721      14.751721    6[6-(1,6),6-(1,6),6-(8,8)]
   334      15.295267      15.295267      15.295267    6[1-(0),6-(6,6),6-(6,7)]
   335      16.569269      16.569269      16.569269    6[6-(6,6),8-(30),8-(30)]
   336      13.675373      13.675373      13.675373    6[6-(6,6),8-(30),8-(30)]
   337      14.237991      14.237991      14.237991    7[6-(7,7),6-(7,7)]
   338      13.984747      13.984747      13.984747    7[6-(7,7),6-(7,7)]
   339      12.092813      12.092813      12.092813    7[6-(7,7),6-(7,7)]
   340       15.99565       15.99565       15.99565    7[1-(0),6-(6,6),6-(7,7)]
   341      11.881732      11.881732      11.881732    7[1-(0),6-(6,6),6-(7,7)]
   342      12.441391      12.441391      12.441391    7[1-(0),6-(6,6),6-(7,7)]
   343      12.617023      12.617023      12.617023    7[6-(7,7),6-(7,7)]
   344      12.870265      12.870265      12.870265    7[6-(7,7),6-(7,7)]
   345        14.7622        14.7622        14.7622    7[6-(7,7),6-(7,7)]
   346      10.859363      10.859363      10.859363    7[1-(0),6-(6,6),6-(7,7)]
   347      14.973279      14.973279      14.973279    7[1-(0),6-(6,6),6-(7,7)]
   348      14.413623      14.413623      14.413623    7[1-(0),6-(6,6),6-(7,7)]
   349      31.414717      31.414717      31.414717    7[6-(7,7),6-(7,7)]
   350      33.001041      33.001041      33.001041    7[6-(7,7),6-(7,7)]
   351      31.790418      31.790418      31.790418    7[6-(7,7),6-(7,7)]
   352      32.687107      32.687107      32.687107    7[1-(0),6-(6,6),6-(7,7)]
   353      33.238976      33.238976      33.238976    7[1-(0),6-(6,6),6-(7,7)]
   354      30.193084      30.193084      30.193084    7[1-(0),6-(6,6),6-(7,7)]
   355      22.295296      22.295296      22.295296    7[6-(7,7),6-(7,7)]
   356      20.708971      20.708971      20.708971    7[6-(7,7),6-(7,7)]
   357      21.919594      21.919594      21.919594    7[6-(7,7),6-(7,7)]
   358      21.022906      21.022906      21.022906    7[1-(0),6-(6,6),6-(7,7)]
   359      20.471035      20.471035      20.471035    7[1-(0),6-(6,6),6-(7,7)]
   360      23.516931      23.516931      23.516931    7[1-(0),6-(6,6),6-(7,7)]
   361      26.044518      26.044518      26.044518    7[6-(7,7),6-(7,7)]
   362      26.297762      26.297762      26.297762    7[6-(7,7),6-(7,7)]
   363      28.189696      28.189696      28.189696    7[6-(7,7),6-(7,7)]
   364      24.286859      24.286859      24.286859    7[1-(0),6-(6,6),6-(7,7)]
   365      28.400777      28.400777      28.400777    7[1-(0),6-(6,6),6-(7,7)]
   366      27.841118      27.841118      27.841118    7[1-(0),6-(6,6),6-(7,7)]
   367      27.665486      27.665486      27.665486    7[6-(7,7),6-(7,7)]
   368      27.412244      27.412244      27.412244    7[6-(7,7),6-(7,7)]
   369      25.520309      25.520309      25.520309    7[6-(7,7),6-(7,7)]
   370      29.423146      29.423146      29.423146    7[1-(0),6-(6,6),6-(7,7)]
   371       25.30923       25.30923       25.30923    7[1-(0),6-(6,6),6-(7,7)]
   372      25.868886      25.868886      25.868886    7[1-(0),6-(6,6),6-(7,7)]
   373       8.867792       8.867792       8.867792    7[6-(7,7),6-(7,7)]
   374       7.281468       7.281468       7.281468    7[6-(7,7),6-(7,7)]
   375       8.492091       8.492091       8.492091    7[6-(7,7),6-(7,7)]
   376       7.595402       7.595402       7.595402    7[1-(0),6-(6,6),6-(7,7)]
   377       7.043533       7.043533       7.043533    7[1-(0),6-(6,6),6-(7,7)]
   378      10.089425      10.089425      10.089425    7[1-(0),6-(6,6),6-(7,7)]
   379      17.987213      17.987213      17.987213    7[6-(7,7),6-(7,7)]
   380      19.573538      19.573538      19.573538    7[6-(7,7),6-(7,7)]
   381      18.362915      18.362915      18.362915    7[6-(7,7),6-(7,7)]
   382      19.259603      19.259603      19.259603    7[1-(0),6-(6,6),6-(7,7)]
   383      19.811474      19.811474      19.811474    7[1-(0),6-(6,6),6-(7,7)]
   384      16.765578      16.765578      16.765578    7[1-(0),6-(6,6),6-(7,7)]
   385      16.728256      16.728256      16.728256    8[6-(6,8),30-(8,8,8)]
   386      18.920699      18.920699      18.920699    8[6-(6,8),30-(8,8,8)]
   387      21.791765      21.791765      21.791765    8[6-(6,8),30-(8,8,8)]
   388      20.901521      20.901521      20.901521    8[6-(6,8),30-(8,8,8)]
   389      15.934955      15.934955      15.934955    8[6-(6,8),30-(8,8,8)]
   390      15.152668      15.152668      15.152668    8[6-(6,8),30-(8,8,8)]
   391       10.36845       10.36845       10.36845    8[6-(6,8),30-(8,8,8)]
   392       9.027044       9.027044       9.027044    8[6-(6,8),30-(8,8,8)]
   393      34.642419      34.642419      34.642419    8[6-(6,8),30-(8,8,8)]
   394      33.322228      33.322228      33.322228    8[6-(6,8),30-(8,8,8)]
   395      35.288821      35.288821      35.288821    8[6-(6,8),30-(8,8,8)]
   396      37.468373      37.468373      37.468373    8[6-(6,8),30-(8,8,8)]
   397       36.98176       36.98176       36.98176    8[6-(6,8),30-(8,8,8)]
   398      34.789318      34.789318      34.789318    8[6-(6,8),30-(8,8,8)]
   399      31.918248      31.918248      31.918248    8[6-(6,8),30-(8,8,8)]
   400      32.808491      32.808491      32.808491    8[6-(6,8),30-(8,8,8)]
   401      10.920053      10.920053      10.920053    8[6-(6,8),30-(8,8,8)]
   402      11.702338      11.702338      11.702338    8[6-(6,8),30-(8,8,8)]
   403      16.486556      16.486556      16.486556    8[6-(6,8),30-(8,8,8)]
   404      17.827964      17.827964      17.827964    8[6-(6,8),30-(8,8,8)]
   405      19.067593      19.067593      19.067593    8[6-(6,8),30-(8,8,8)]
   406      20.387786      20.387786      20.387786    8[6-(6,8),30-(8,8,8)]
   407      18.421196      18.421196      18.421196    8[6-(6,8),30-(8,8,8)]
   408      16.241644      16.241644      16.241644    8[6-(6,8),30-(8,8,8)]
   409      29.955418      29.955418      29.955418    8[6-(6,8),30-(8,8,8)]
   410      29.606303      29.606303      29.606303    8[6-(6,8),30-(8,8,8)]
   411      31.659903      31.659903      31.659903    8[6-(6,8),30-(8,8,8)]
   412      32.847968      32.847968      32.847968    8[6-(6,8),30-(8,8,8)]
   413       7.187208       7.187208       7.187208    8[6-(6,8),30-(8,8,8)]
   414       8.600048       8.600048       8.600048    8[6-(6,8),30-(8,8,8)]
   415       9.521443       9.521443       9.521443    8[6-(6,8),30-(8,8,8)]
   416       8.830196       8.830196       8.830196    8[6-(6,8),30-(8,8,8)]
   417      30.628939      30.628939      30.628939    8[6-(6,8),30-(8,8,8)]
   418      29.656252      29.656252      29.656252    8[6-(6,8),30-(8,8,8)]
   419      26.837821      26.837821      26.837821    8[6-(6,8),30-(8,8,8)]
   420      26.527646      26.527646      26.527646    8[6-(6,8),30-(8,8,8)]
   421      23.754599      23.754599      23.754599    8[6-(6,8),30-(8,8,8)]
   422      24.103714      24.103714      24.103714    8[6-(6,8),30-(8,8,8)]
   423       22.05011       22.05011       22.05011    8[6-(6,8),30-(8,8,8)]
   424      20.862044      20.862044      20.862044    8[6-(6,8),30-(8,8,8)]
   425        19.6678        19.6678        19.6678    8[6-(6,8),30-(8,8,8)]
   426      18.254958      18.254958      18.254958    8[6-(6,8),30-(8,8,8)]
   427      17.333563      17.333563      17.333563    8[6-(6,8),30-(8,8,8)]
   428      18.024811      18.024811      18.024811    8[6-(6,8),30-(8,8,8)]
   429      23.081073      23.081073      23.081073    8[6-(6,8),30-(8,8,8)]
   430      24.053762      24.053762      24.053762    8[6-(6,8),30-(8,8,8)]
   431      26.872196      26.872196      26.872196    8[6-(6,8),30-(8,8,8)]
   432      27.182371      27.182371      27.182371    8[6-(6,8),30-(8,8,8)]
   433      23.554253      23.554253      23.554253    8[6-(6,8),30-(8,8,8)]
   434       21.36181       21.36181       21.36181    8[6-(6,8),30-(8,8,8)]
   435      18.490744      18.490744      18.490744    8[6-(6,8),30-(8,8,8)]
   436      19.380988      19.380988      19.380988    8[6-(6,8),30-(8,8,8)]
   437      24.347554      24.347554      24.347554    8[6-(6,8),30-(8,8,8)]
   438      25.129841      25.129841      25.129841    8[6-(6,8),30-(8,8,8)]
   439      29.914059      29.914059      29.914059    8[6-(6,8),30-(8,8,8)]
   440      31.255465      31.255465      31.255465    8[6-(6,8),30-(8,8,8)]
   441        5.64009        5.64009        5.64009    8[6-(6,8),30-(8,8,8)]
   442       6.960281       6.960281       6.960281    8[6-(6,8),30-(8,8,8)]
   443       4.993688       4.993688       4.993688    8[6-(6,8),30-(8,8,8)]
   444       2.814136       2.814136       2.814136    8[6-(6,8),30-(8,8,8)]
   445       3.300749       3.300749       3.300749    8[6-(6,8),30-(8,8,8)]
   446       5.493191       5.493191       5.493191    8[6-(6,8),30-(8,8,8)]
   447       8.364261       8.364261       8.364261    8[6-(6,8),30-(8,8,8)]
   448       7.474018       7.474018       7.474018    8[6-(6,8),30-(8,8,8)]
   449      29.362456      29.362456      29.362456    8[6-(6,8),30-(8,8,8)]
   450      28.580171      28.580171      28.580171    8[6-(6,8),30-(8,8,8)]
   451      23.795953      23.795953      23.795953    8[6-(6,8),30-(8,8,8)]
   452      22.454545      22.454545      22.454545    8[6-(6,8),30-(8,8,8)]
   453      21.214916      21.214916      21.214916    8[6-(6,8),30-(8,8,8)]
   454      19.894723      19.894723      19.894723    8[6-(6,8),30-(8,8,8)]
   455      21.861313      21.861313      21.861313    8[6-(6,8),30-(8,8,8)]
   456      24.040865      24.040865      24.040865    8[6-(6,8),30-(8,8,8)]
   457      10.327091      10.327091      10.327091    8[6-(6,8),30-(8,8,8)]
   458      10.676206      10.676206      10.676206    8[6-(6,8),30-(8,8,8)]
   459       8.622606       8.622606       8.622606    8[6-(6,8),30-(8,8,8)]
   460       7.434541       7.434541       7.434541    8[6-(6,8),30-(8,8,8)]
   461      33.095301      33.095301      33.095301    8[6-(6,8),30-(8,8,8)]
   462      31.682461      31.682461      31.682461    8[6-(6,8),30-(8,8,8)]
   463      30.761066      30.761066      30.761066    8[6-(6,8),30-(8,8,8)]
   464      31.452313      31.452313      31.452313    8[6-(6,8),30-(8,8,8)]
   465        9.65357        9.65357        9.65357    8[6-(6,8),30-(8,8,8)]
   466      10.626257      10.626257      10.626257    8[6-(6,8),30-(8,8,8)]
   467      13.444688      13.444688      13.444688    8[6-(6,8),30-(8,8,8)]
   468      13.754863      13.754863      13.754863    8[6-(6,8),30-(8,8,8)]
   469       16.52791       16.52791       16.52791    8[6-(6,8),30-(8,8,8)]
   470      16.178795      16.178795      16.178795    8[6-(6,8),30-(8,8,8)]
   471      18.232399      18.232399      18.232399    8[6-(6,8),30-(8,8,8)]
   472      19.420465      19.420465      19.420465    8[6-(6,8),30-(8,8,8)]
   473      20.614709      20.614709      20.614709    8[6-(6,8),30-(8,8,8)]
   474      22.027551      22.027551      22.027551    8[6-(6,8),30-(8,8,8)]
   475      22.948946      22.948946      22.948946    8[6-(6,8),30-(8,8,8)]
   476      22.257698      22.257698      22.257698    8[6-(6,8),30-(8,8,8)]
   477      17.201436      17.201436      17.201436    8[6-(6,8),30-(8,8,8)]
   478      16.228747      16.228747      16.228747    8[6-(6,8),30-(8,8,8)]
   479      13.410313      13.410313      13.410313    8[6-(6,8),30-(8,8,8)]
   480      13.100138      13.100138      13.100138    8[6-(6,8),30-(8,8,8)]
