# Supplementary material for: A collection of forcefield precursors for metal–organic frameworks
Source: RSC Adv. 2019 Nov 13;9(63):36492–507. doi: 10.1039/c9ra07327b (PMC9075174; doi:10.1039/c9ra07327b)
Supplement: RA-009-C9RA07327B-s3059 [file RA-009-C9RA07327B-s3059.txt]

ZISYAD_clean

7.111000    0.000000    0.000000
3.555490    19.127248    0.000000
3.555456    0.000003    19.127255

     1       7.999855       7.999855       7.999855    29[7-(6,6),7-(6,6),53-(29),53-(29)]
     2       7.999841       7.999841       7.999841    29[7-(6,6),7-(6,6),53-(29),53-(29)]
     3       9.777579       9.777579       9.777579    29[7-(6,6),7-(6,6),53-(29),53-(29)]
     4       2.666617       2.666617       2.666617    29[7-(6,6),7-(6,6),53-(29),53-(29)]
     5       8.299938       8.299938       8.299938    1[6-(6,7)]
     6        7.03489        7.03489        7.03489    1[6-(6,6)]
     7       3.941604       3.941604       3.941604    1[6-(6,6)]
     8       5.213052       5.213052       5.213052    1[6-(6,7)]
     9       3.349254       3.349254       3.349254    1[6-(6,6)]
    10       9.045163       9.045163       9.045163    1[6-(6,6)]
    11       3.833517       3.833517       3.833517    1[6-(6,6)]
    12       5.235808       5.235808       5.235808    1[6-(6,6)]
    13       8.299926       8.299926       8.299926    1[6-(6,7)]
    14       7.034881       7.034881       7.034881    1[6-(6,6)]
    15      11.052597      11.052597      11.052597    1[6-(6,6)]
    16       5.213042       5.213042       5.213042    1[6-(6,7)]
    17      10.460254      10.460254      10.460254    1[6-(6,6)]
    18       9.045167       9.045167       9.045167    1[6-(6,6)]
    19      10.944509      10.944509      10.944509    1[6-(6,6)]
    20       5.235797       5.235797       5.235797    1[6-(6,6)]
    21       9.477502       9.477502       9.477502    1[6-(6,7)]
    22      10.742553      10.742553      10.742553    1[6-(6,6)]
    23       6.724832       6.724832       6.724832    1[6-(6,6)]
    24       5.453381       5.453381       5.453381    1[6-(6,7)]
    25       7.317182       7.317182       7.317182    1[6-(6,6)]
    26       8.732275       8.732275       8.732275    1[6-(6,6)]
    27       6.832933       6.832933       6.832933    1[6-(6,6)]
    28       5.430639       5.430639       5.430639    1[6-(6,6)]
    29       9.477526       9.477526       9.477526    1[6-(6,7)]
    30       3.631569       3.631569       3.631569    1[6-(6,6)]
    31       6.724859       6.724859       6.724859    1[6-(6,6)]
    32       5.453417       5.453417       5.453417    1[6-(6,7)]
    33       7.317202       7.317202       7.317202    1[6-(6,6)]
    34       8.732287       8.732287       8.732287    1[6-(6,6)]
    35       6.832933       6.832933       6.832933    1[6-(6,6)]
    36       5.430648       5.430648       5.430648    1[6-(6,6)]
    37       7.699777       7.699777       7.699777    1[6-(6,7)]
    38       1.853829       1.853829       1.853829    1[6-(6,6)]
    39       4.947109       4.947109       4.947109    1[6-(6,6)]
    40       3.675658       3.675658       3.675658    1[6-(6,7)]
    41        9.09495        9.09495        9.09495    1[6-(6,6)]
    42      10.510043      10.510043      10.510043    1[6-(6,6)]
    43       5.055208       5.055208       5.055208    1[6-(6,6)]
    44       3.652914       3.652914       3.652914    1[6-(6,6)]
    45        7.69975        7.69975        7.69975    1[6-(6,7)]
    46       8.964793       8.964793       8.964793    1[6-(6,6)]
    47      12.058082      12.058082      12.058082    1[6-(6,6)]
    48       10.78664       10.78664       10.78664    1[6-(6,7)]
    49       9.094934       9.094934       9.094934    1[6-(6,6)]
    50       3.399019       3.399019       3.399019    1[6-(6,6)]
    51      12.166158      12.166158      12.166158    1[6-(6,6)]
    52      10.763873      10.763873      10.763873    1[6-(6,6)]
    53       2.966699       2.966699       2.966699    1[6-(6,7)]
    54       8.812652       8.812652       8.812652    1[6-(6,6)]
    55        5.71937        5.71937        5.71937    1[6-(6,6)]
    56       6.990817       6.990817       6.990817    1[6-(6,7)]
    57       8.682482       8.682482       8.682482    1[6-(6,6)]
    58       7.267392       7.267392       7.267392    1[6-(6,6)]
    59       5.611277       5.611277       5.611277    1[6-(6,6)]
    60       7.013566       7.013566       7.013566    1[6-(6,6)]
    61      10.077666      10.077666      10.077666    1[6-(6,7)]
    62       8.812619       8.812619       8.812619    1[6-(6,6)]
    63        5.71933        5.71933        5.71933    1[6-(6,6)]
    64       6.990777       6.990777       6.990777    1[6-(6,7)]
    65       1.571526       1.571526       1.571526    1[6-(6,6)]
    66       7.267438       7.267438       7.267438    1[6-(6,6)]
    67        5.61125        5.61125        5.61125    1[6-(6,6)]
    68       7.013538       7.013538       7.013538    1[6-(6,6)]
    69       7.406796       7.406796       7.406796    6[1-(0),6-(1,6),7-(6,29)]
    70       6.648051       6.648051       6.648051    6[1-(0),6-(1,7),6-(6,6)]
    71        5.33536        5.33536        5.33536    6[6-(1,6),6-(1,6),6-(6,6)]
    72       4.842568       4.842568       4.842568    6[1-(0),6-(1,7),6-(6,6)]
    73       5.608424       5.608424       5.608424    6[1-(0),6-(1,6),7-(6,29)]
    74       4.425862       4.425862       4.425862    6[6-(1,6),6-(1,6),6-(6,6)]
    75       3.439564       3.439564       3.439564    6[1-(0),6-(1,6),6-(6,6)]
    76       9.708621       9.708621       9.708621    6[1-(0),6-(1,6),6-(6,6)]
    77       9.811732       9.811732       9.811732    6[6-(1,6),6-(1,6),6-(6,6,6)]
    78       3.720451       3.720451       3.720451    6[1-(0),6-(1,6),6-(6,6)]
    79       4.565239       4.565239       4.565239    6[1-(0),6-(1,6),6-(6,6)]
    80       7.406785       7.406785       7.406785    6[1-(0),6-(1,6),7-(6,29)]
    81       6.648042       6.648042       6.648042    6[1-(0),6-(1,7),6-(6,6)]
    82       5.335353       5.335353       5.335353    6[6-(1,6),6-(1,6),6-(6,6)]
    83        4.84256        4.84256        4.84256    6[1-(0),6-(1,7),6-(6,6)]
    84       5.608414       5.608414       5.608414    6[1-(0),6-(1,6),7-(6,29)]
    85       4.425857       4.425857       4.425857    6[6-(1,6),6-(1,6),6-(6,6)]
    86      10.550563      10.550563      10.550563    6[1-(0),6-(1,6),6-(6,6)]
    87       9.708622       9.708622       9.708622    6[1-(0),6-(1,6),6-(6,6)]
    88        9.81173        9.81173        9.81173    6[6-(1,6),6-(1,6),6-(6,6,6)]
    89      10.831445      10.831445      10.831445    6[1-(0),6-(1,6),6-(6,6)]
    90       4.565231       4.565231       4.565231    6[1-(0),6-(1,6),6-(6,6)]
    91      10.370643      10.370643      10.370643    6[1-(0),6-(1,6),7-(6,29)]
    92      11.129389      11.129389      11.129389    6[1-(0),6-(1,7),6-(6,6)]
    93       5.331079       5.331079       5.331079    6[6-(1,6),6-(1,6),6-(6,6)]
    94       5.823869       5.823869       5.823869    6[1-(0),6-(1,7),6-(6,6)]
    95       5.058012       5.058012       5.058012    6[1-(0),6-(1,6),7-(6,29)]
    96       6.240579       6.240579       6.240579    6[6-(1,6),6-(1,6),6-(6,6)]
    97       7.226874       7.226874       7.226874    6[1-(0),6-(1,6),6-(6,6)]
    98       8.068819       8.068819       8.068819    6[1-(0),6-(1,6),6-(6,6)]
    99       7.965712       7.965712       7.965712    6[6-(1,6),6-(1,6),6-(6,6,6)]
   100       6.945995       6.945995       6.945995    6[1-(0),6-(1,6),6-(6,6)]
   101       6.101206       6.101206       6.101206    6[1-(0),6-(1,6),6-(6,6)]
   102       3.259668       3.259668       3.259668    6[1-(0),6-(1,6),7-(6,29)]
   103       4.018409       4.018409       4.018409    6[1-(0),6-(1,7),6-(6,6)]
   104         5.3311         5.3311         5.3311    6[6-(1,6),6-(1,6),6-(6,6)]
   105       5.823895       5.823895       5.823895    6[1-(0),6-(1,7),6-(6,6)]
   106       5.058043       5.058043       5.058043    6[1-(0),6-(1,6),7-(6,29)]
   107       6.240594       6.240594       6.240594    6[6-(1,6),6-(1,6),6-(6,6)]
   108        7.22689        7.22689        7.22689    6[1-(0),6-(1,6),6-(6,6)]
   109        8.06883        8.06883        8.06883    6[1-(0),6-(1,6),6-(6,6)]
   110       7.965718       7.965718       7.965718    6[6-(1,6),6-(1,6),6-(6,6,6)]
   111          6.946          6.946          6.946    6[1-(0),6-(1,6),6-(6,6)]
   112       6.101216       6.101216       6.101216    6[1-(0),6-(1,6),6-(6,6)]
   113       1.481919       1.481919       1.481919    6[1-(0),6-(1,6),7-(6,29)]
   114       2.240665       2.240665       2.240665    6[1-(0),6-(1,7),6-(6,6)]
   115       3.553356       3.553356       3.553356    6[6-(1,6),6-(1,6),6-(6,6)]
   116       4.046145       4.046145       4.046145    6[1-(0),6-(1,7),6-(6,6)]
   117       3.280288       3.280288       3.280288    6[1-(0),6-(1,6),7-(6,29)]
   118       4.462855       4.462855       4.462855    6[6-(1,6),6-(1,6),6-(6,6)]
   119       9.004642       9.004642       9.004642    6[1-(0),6-(1,6),6-(6,6)]
   120       9.846587       9.846587       9.846587    6[1-(0),6-(1,6),6-(6,6)]
   121       6.187989       6.187989       6.187989    6[6-(1,6),6-(1,6),6-(6,6,6)]
   122       5.168271       5.168271       5.168271    6[1-(0),6-(1,6),6-(6,6)]
   123       4.323482       4.323482       4.323482    6[1-(0),6-(1,6),6-(6,6)]
   124       8.592892       8.592892       8.592892    6[1-(0),6-(1,6),7-(6,29)]
   125       9.351633       9.351633       9.351633    6[1-(0),6-(1,7),6-(6,6)]
   126      10.664324      10.664324      10.664324    6[6-(1,6),6-(1,6),6-(6,6)]
   127      11.157119      11.157119      11.157119    6[1-(0),6-(1,7),6-(6,6)]
   128      10.391267      10.391267      10.391267    6[1-(0),6-(1,6),7-(6,29)]
   129      11.573818      11.573818      11.573818    6[6-(1,6),6-(1,6),6-(6,6)]
   130       9.004623       9.004623       9.004623    6[1-(0),6-(1,6),6-(6,6)]
   131       9.846563       9.846563       9.846563    6[1-(0),6-(1,6),6-(6,6)]
   132      13.298941      13.298941      13.298941    6[6-(1,6),6-(1,6),6-(6,6,6)]
   133      12.279224      12.279224      12.279224    6[1-(0),6-(1,6),6-(6,6)]
   134       11.43444       11.43444       11.43444    6[1-(0),6-(1,6),6-(6,6)]
   135       9.184558       9.184558       9.184558    6[1-(0),6-(1,6),7-(6,29)]
   136       8.425814       8.425814       8.425814    6[1-(0),6-(1,7),6-(6,6)]
   137       7.113124       7.113124       7.113124    6[6-(1,6),6-(1,6),6-(6,6)]
   138       6.620333       6.620333       6.620333    6[1-(0),6-(1,7),6-(6,6)]
   139       7.386188       7.386188       7.386188    6[1-(0),6-(1,6),7-(6,29)]
   140       6.203627       6.203627       6.203627    6[6-(1,6),6-(1,6),6-(6,6)]
   141        8.77279        8.77279        8.77279    6[1-(0),6-(1,6),6-(6,6)]
   142       7.930847       7.930847       7.930847    6[1-(0),6-(1,6),6-(6,6)]
   143       4.478498       4.478498       4.478498    6[6-(1,6),6-(1,6),6-(6,6,6)]
   144       5.498213       5.498213       5.498213    6[1-(0),6-(1,6),6-(6,6)]
   145          6.343          6.343          6.343    6[1-(0),6-(1,6),6-(6,6)]
   146       9.184523       9.184523       9.184523    6[1-(0),6-(1,6),7-(6,29)]
   147        8.42578        8.42578        8.42578    6[1-(0),6-(1,7),6-(6,6)]
   148       7.113088       7.113088       7.113088    6[6-(1,6),6-(1,6),6-(6,6)]
   149       6.620295       6.620295       6.620295    6[1-(0),6-(1,7),6-(6,6)]
   150       7.386149       7.386149       7.386149    6[1-(0),6-(1,6),7-(6,29)]
   151       6.203592       6.203592       6.203592    6[6-(1,6),6-(1,6),6-(6,6)]
   152       1.661838       1.661838       1.661838    6[1-(0),6-(1,6),6-(6,6)]
   153       0.819895       0.819895       0.819895    6[1-(0),6-(1,6),6-(6,6)]
   154       4.478463       4.478463       4.478463    6[6-(1,6),6-(1,6),6-(6,6,6)]
   155       5.498183       5.498183       5.498183    6[1-(0),6-(1,6),6-(6,6)]
   156        6.34297        6.34297        6.34297    6[1-(0),6-(1,6),6-(6,6)]
   157       8.888723       8.888723       8.888723    6[6-(6,6),6-(6,6),6-(6,6),6-(6,6)]
   158            0.0            0.0            0.0    6[6-(6,6),6-(6,6),6-(6,6),6-(6,6)]
   159       9.777596       9.777596       9.777596    53[29-(7,7,53),29-(7,7,53)]
   160         2.6666         2.6666         2.6666    53[29-(7,7,53),29-(7,7,53)]
   161       7.999868       7.999868       7.999868    53[29-(7,7,53),29-(7,7,53)]
   162       7.999828       7.999828       7.999828    53[29-(7,7,53),29-(7,7,53)]
   163       6.900493       6.900493       6.900493    7[6-(1,6),6-(1,6),29-(7,53,53)]
   164       6.900482       6.900482       6.900482    7[6-(1,6),6-(1,6),29-(7,53,53)]
   165      10.876943      10.876943      10.876943    7[6-(1,6),6-(1,6),29-(7,53,53)]
   166       3.765974       3.765974       3.765974    7[6-(1,6),6-(1,6),29-(7,53,53)]
   167       1.988219       1.988219       1.988219    7[6-(1,6),6-(1,6),29-(7,53,53)]
   168       9.099198       9.099198       9.099198    7[6-(1,6),6-(1,6),29-(7,53,53)]
   169       8.678256       8.678256       8.678256    7[6-(1,6),6-(1,6),29-(7,53,53)]
   170       8.678219       8.678219       8.678219    7[6-(1,6),6-(1,6),29-(7,53,53)]
