# Supplementary material for: A collection of forcefield precursors for metal–organic frameworks
Source: RSC Adv. 2019 Nov 13;9(63):36492–507. doi: 10.1039/c9ra07327b (PMC9075174; doi:10.1039/c9ra07327b)
Supplement: RA-009-C9RA07327B-s3060 [file RA-009-C9RA07327B-s3060.txt]

ZNGLUD_clean

7.220000    0.000000    0.000000
0.000000    10.463000    0.000000
0.000000    0.000000    11.190000

     1       2.686562       2.686562       2.686562    30[7-(1,1,6),8-(6),8-(6),8-(6)]
     2       6.296562       6.296562       6.296562    30[7-(1,1,6),8-(6),8-(6),8-(6)]
     3       0.923438       0.923438       0.923438    30[7-(1,1,6),8-(6),8-(6),8-(6)]
     4       4.533438       4.533438       4.533438    30[7-(1,1,6),8-(6),8-(6),8-(6)]
     5        2.89522        2.89522        2.89522    1[6-(6,6,7)]
     6        0.93138        0.93138        0.93138    1[6-(1,6,6)]
     7        1.79056        1.79056        1.79056    1[6-(1,6,6)]
     8          6.859          6.859          6.859    1[6-(1,6,6)]
     9         0.8664         0.8664         0.8664    1[6-(1,6,6)]
    10        3.96378        3.96378        3.96378    1[7-(1,6,30)]
    11        2.87356        2.87356        2.87356    1[7-(1,6,30)]
    12        6.50522        6.50522        6.50522    1[6-(6,6,7)]
    13        4.54138        4.54138        4.54138    1[6-(1,6,6)]
    14        5.40056        5.40056        5.40056    1[6-(1,6,6)]
    15          3.249          3.249          3.249    1[6-(1,6,6)]
    16         4.4764         4.4764         4.4764    1[6-(1,6,6)]
    17        0.35378        0.35378        0.35378    1[7-(1,6,30)]
    18        6.48356        6.48356        6.48356    1[7-(1,6,30)]
    19        0.71478        0.71478        0.71478    1[6-(6,6,7)]
    20        2.67862        2.67862        2.67862    1[6-(1,6,6)]
    21        1.81944        1.81944        1.81944    1[6-(1,6,6)]
    22          3.971          3.971          3.971    1[6-(1,6,6)]
    23         2.7436         2.7436         2.7436    1[6-(1,6,6)]
    24        6.86622        6.86622        6.86622    1[7-(1,6,30)]
    25        0.73644        0.73644        0.73644    1[7-(1,6,30)]
    26        4.32478        4.32478        4.32478    1[6-(6,6,7)]
    27        6.28862        6.28862        6.28862    1[6-(1,6,6)]
    28        5.42944        5.42944        5.42944    1[6-(1,6,6)]
    29          0.361          0.361          0.361    1[6-(1,6,6)]
    30         6.3536         6.3536         6.3536    1[6-(1,6,6)]
    31        3.25622        3.25622        3.25622    1[7-(1,6,30)]
    32        4.34644        4.34644        4.34644    1[7-(1,6,30)]
    33       1.517644       1.517644       1.517644    6[6-(1,6,7),8-(30),8-(30)]
    34       2.300292       2.300292       2.300292    6[1-(0),6-(1,1,6),6-(8,8),7-(1,1,30)]
    35       1.351584       1.351584       1.351584    6[1-(0),1-(0),6-(1,1,6),6-(1,6,7)]
    36       0.260642       0.260642       0.260642    6[1-(0),1-(0),6-(1,1,6),6-(8,8)]
    37       6.585362       6.585362       6.585362    6[6-(1,1,6),8-(0),8-(30)]
    38       5.127644       5.127644       5.127644    6[6-(1,6,7),8-(30),8-(30)]
    39       5.910292       5.910292       5.910292    6[1-(0),6-(1,1,6),6-(8,8),7-(1,1,30)]
    40       4.961584       4.961584       4.961584    6[1-(0),1-(0),6-(1,1,6),6-(1,6,7)]
    41       3.870642       3.870642       3.870642    6[1-(0),1-(0),6-(1,1,6),6-(8,8)]
    42       2.975362       2.975362       2.975362    6[6-(1,1,6),8-(0),8-(30)]
    43       2.092356       2.092356       2.092356    6[6-(1,6,7),8-(30),8-(30)]
    44       1.309708       1.309708       1.309708    6[1-(0),6-(1,1,6),6-(8,8),7-(1,1,30)]
    45       2.258416       2.258416       2.258416    6[1-(0),1-(0),6-(1,1,6),6-(1,6,7)]
    46       3.349358       3.349358       3.349358    6[1-(0),1-(0),6-(1,1,6),6-(8,8)]
    47       4.244638       4.244638       4.244638    6[6-(1,1,6),8-(0),8-(30)]
    48       5.702356       5.702356       5.702356    6[6-(1,6,7),8-(30),8-(30)]
    49       4.919708       4.919708       4.919708    6[1-(0),6-(1,1,6),6-(8,8),7-(1,1,30)]
    50       5.868416       5.868416       5.868416    6[1-(0),1-(0),6-(1,1,6),6-(1,6,7)]
    51       6.959358       6.959358       6.959358    6[1-(0),1-(0),6-(1,1,6),6-(8,8)]
    52       0.634638       0.634638       0.634638    6[6-(1,1,6),8-(0),8-(30)]
    53       3.123372       3.123372       3.123372    7[1-(0),1-(0),6-(1,6,6),30-(8,8,8)]
    54       6.733372       6.733372       6.733372    7[1-(0),1-(0),6-(1,6,6),30-(8,8,8)]
    55       0.486628       0.486628       0.486628    7[1-(0),1-(0),6-(1,6,6),30-(8,8,8)]
    56       4.096628       4.096628       4.096628    7[1-(0),1-(0),6-(1,6,6),30-(8,8,8)]
    57       1.634608       1.634608       1.634608    8[6-(6,8),30-(7,8,8)]
    58       0.773262       0.773262       0.773262    8[6-(6,8),30-(7,8,8)]
    59       5.529076       5.529076       5.529076    8[6-(6,8),30-(7,8,8)]
    60       6.820012       6.820012       6.820012    8[6-(6,8)]
    61       5.244608       5.244608       5.244608    8[6-(6,8),30-(7,8,8)]
    62       4.383262       4.383262       4.383262    8[6-(6,8),30-(7,8,8)]
    63       1.919076       1.919076       1.919076    8[6-(6,8),30-(7,8,8)]
    64       3.210012       3.210012       3.210012    8[6-(6,8)]
    65       1.975392       1.975392       1.975392    8[6-(6,8),30-(7,8,8)]
    66       2.836738       2.836738       2.836738    8[6-(6,8),30-(7,8,8)]
    67       5.300924       5.300924       5.300924    8[6-(6,8),30-(7,8,8)]
    68       4.009988       4.009988       4.009988    8[6-(6,8)]
    69       5.585392       5.585392       5.585392    8[6-(6,8),30-(7,8,8)]
    70       6.446738       6.446738       6.446738    8[6-(6,8),30-(7,8,8)]
    71       1.690924       1.690924       1.690924    8[6-(6,8),30-(7,8,8)]
    72       0.399988       0.399988       0.399988    8[6-(6,8)]
