# Supplementary material for: A collection of forcefield precursors for metal–organic frameworks
Source: RSC Adv. 2019 Nov 13;9(63):36492–507. doi: 10.1039/c9ra07327b (PMC9075174; doi:10.1039/c9ra07327b)
Supplement: RA-009-C9RA07327B-s3061 [file RA-009-C9RA07327B-s3061.txt]

ZNGLUD01_clean

7.177000    0.000000    0.000000
0.000000    10.396000    0.000000
0.000000    0.000000    11.121000

     1       2.708887       2.708887       2.708887    30[7-(1,1,6),8-(6),8-(6),8-(6)]
     2       0.879613       0.879613       0.879613    30[7-(1,1,6),8-(6),8-(6),8-(6)]
     3       4.468113       4.468113       4.468113    30[7-(1,1,6),8-(6),8-(6),8-(6)]
     4       6.297387       6.297387       6.297387    30[7-(1,1,6),8-(6),8-(6),8-(6)]
     5       5.654758       5.654758       5.654758    1[6-(1,6,6)]
     6       4.678686       4.678686       4.678686    1[6-(1,6,6)]
     7       4.451893       4.451893       4.451893    1[6-(1,6,6)]
     8       3.500223       3.500223       3.500223    1[6-(1,6,6)]
     9       2.451663       2.451663       2.451663    1[6-(6,6,7)]
    10       2.246401       2.246401       2.246401    1[7-(1,6,30)]
    11       1.428223       1.428223       1.428223    1[7-(1,6,30)]
    12       5.110742       5.110742       5.110742    1[6-(1,6,6)]
    13       6.086814       6.086814       6.086814    1[6-(1,6,6)]
    14       6.313607       6.313607       6.313607    1[6-(1,6,6)]
    15       0.088277       0.088277       0.088277    1[6-(1,6,6)]
    16       1.136837       1.136837       1.136837    1[6-(6,6,7)]
    17       1.342099       1.342099       1.342099    1[7-(1,6,30)]
    18       2.160277       2.160277       2.160277    1[7-(1,6,30)]
    19       1.522242       1.522242       1.522242    1[6-(1,6,6)]
    20       2.498314       2.498314       2.498314    1[6-(1,6,6)]
    21       2.725107       2.725107       2.725107    1[6-(1,6,6)]
    22       3.676777       3.676777       3.676777    1[6-(1,6,6)]
    23       4.725337       4.725337       4.725337    1[6-(6,6,7)]
    24       4.930599       4.930599       4.930599    1[7-(1,6,30)]
    25       5.748777       5.748777       5.748777    1[7-(1,6,30)]
    26       2.066258       2.066258       2.066258    1[6-(1,6,6)]
    27       1.090186       1.090186       1.090186    1[6-(1,6,6)]
    28       0.863393       0.863393       0.863393    1[6-(1,6,6)]
    29       7.088723       7.088723       7.088723    1[6-(1,6,6)]
    30       6.040163       6.040163       6.040163    1[6-(6,6,7)]
    31       5.834901       5.834901       5.834901    1[7-(1,6,30)]
    32       5.016723       5.016723       5.016723    1[7-(1,6,30)]
    33       6.012891       6.012891       6.012891    6[6-(1,1,6),8-(0),8-(30)]
    34       5.104282       5.104282       5.104282    6[1-(0),1-(0),6-(1,1,6),6-(8,8)]
    35       4.023426       4.023426       4.023426    6[1-(0),1-(0),6-(1,1,6),6-(1,6,7)]
    36        3.85046        3.85046        3.85046    6[6-(1,6,7),8-(30),8-(30)]
    37       3.071756       3.071756       3.071756    6[1-(0),6-(1,1,6),6-(8,8),7-(1,1,30)]
    38       4.752609       4.752609       4.752609    6[6-(1,1,6),8-(0),8-(30)]
    39       5.661218       5.661218       5.661218    6[1-(0),1-(0),6-(1,1,6),6-(8,8)]
    40       6.742074       6.742074       6.742074    6[1-(0),1-(0),6-(1,1,6),6-(1,6,7)]
    41       6.915039       6.915039       6.915039    6[6-(1,6,7),8-(30),8-(30)]
    42       0.516744       0.516744       0.516744    6[1-(0),6-(1,1,6),6-(8,8),7-(1,1,30)]
    43       1.164109       1.164109       1.164109    6[6-(1,1,6),8-(0),8-(30)]
    44       2.072718       2.072718       2.072718    6[1-(0),1-(0),6-(1,1,6),6-(8,8)]
    45       3.153574       3.153574       3.153574    6[1-(0),1-(0),6-(1,1,6),6-(1,6,7)]
    46       3.326539       3.326539       3.326539    6[6-(1,6,7),8-(30),8-(30)]
    47       4.105244       4.105244       4.105244    6[1-(0),6-(1,1,6),6-(8,8),7-(1,1,30)]
    48       2.424391       2.424391       2.424391    6[6-(1,1,6),8-(0),8-(30)]
    49       1.515782       1.515782       1.515782    6[1-(0),1-(0),6-(1,1,6),6-(8,8)]
    50       0.434926       0.434926       0.434926    6[1-(0),1-(0),6-(1,1,6),6-(1,6,7)]
    51        0.26196        0.26196        0.26196    6[6-(1,6,7),8-(30),8-(30)]
    52       6.660256       6.660256       6.660256    6[1-(0),6-(1,1,6),6-(8,8),7-(1,1,30)]
    53       2.256449       2.256449       2.256449    7[1-(0),1-(0),6-(1,6,6),30-(8,8,8)]
    54       1.332051       1.332051       1.332051    7[1-(0),1-(0),6-(1,6,6),30-(8,8,8)]
    55       4.920551       4.920551       4.920551    7[1-(0),1-(0),6-(1,6,6),30-(8,8,8)]
    56       5.844949       5.844949       5.844949    7[1-(0),1-(0),6-(1,6,6),30-(8,8,8)]
    57        7.06145        7.06145        7.06145    8[6-(6,8),30-(7,8,8)]
    58       5.758825       5.758825       5.758825    8[6-(6,8)]
    59       3.734911       3.734911       3.734911    8[6-(6,8),30-(7,8,8)]
    60        4.59328        4.59328        4.59328    8[6-(6,8),30-(7,8,8)]
    61        3.70405        3.70405        3.70405    8[6-(6,8),30-(7,8,8)]
    62       5.006675       5.006675       5.006675    8[6-(6,8)]
    63       7.030589       7.030589       7.030589    8[6-(6,8),30-(7,8,8)]
    64        6.17222        6.17222        6.17222    8[6-(6,8),30-(7,8,8)]
    65        0.11555        0.11555        0.11555    8[6-(6,8),30-(7,8,8)]
    66       1.418175       1.418175       1.418175    8[6-(6,8)]
    67       3.442089       3.442089       3.442089    8[6-(6,8),30-(7,8,8)]
    68        2.58372        2.58372        2.58372    8[6-(6,8),30-(7,8,8)]
    69        3.47295        3.47295        3.47295    8[6-(6,8),30-(7,8,8)]
    70       2.170325       2.170325       2.170325    8[6-(6,8)]
    71       0.146411       0.146411       0.146411    8[6-(6,8),30-(7,8,8)]
    72        1.00478        1.00478        1.00478    8[6-(6,8),30-(7,8,8)]
