# Supplementary material for: A collection of forcefield precursors for metal–organic frameworks
Source: RSC Adv. 2019 Nov 13;9(63):36492–507. doi: 10.1039/c9ra07327b (PMC9075174; doi:10.1039/c9ra07327b)
Supplement: RA-009-C9RA07327B-s3062 [file RA-009-C9RA07327B-s3062.txt]

ZURQOS_clean

6.960000    0.000000    0.000000
-0.022900    7.717966    0.000000
-0.290937    -0.104058    9.688074

     1            0.0            0.0            0.0    48[7-(1,6),7-(1,6),7-(6),7-(6),7-(6),7-(6)]
     2        3.46855        3.46855        3.46855    28[6-(7),6-(7),6-(7),6-(7)]
     3        6.57225        6.57225        6.57225    1[7-(6,48)]
     4       4.535905       4.535905       4.535905    1[6-(1,6,7)]
     5       4.096241       4.096241       4.096241    1[6-(1,6,7)]
     6       5.487649       5.487649       5.487649    1[6-(6,6)]
     7       2.326863       2.326863       2.326863    1[6-(6,6)]
     8       0.073913       0.073913       0.073913    1[7-(6,48)]
     9       2.110258       2.110258       2.110258    1[6-(1,6,7)]
    10       2.549922       2.549922       2.549922    1[6-(1,6,7)]
    11       1.158514       1.158514       1.158514    1[6-(6,6)]
    12         4.3193         4.3193         4.3193    1[6-(6,6)]
    13       4.505719       4.505719       4.505719    6[7-(48),28-(6,6,6)]
    14       2.310658       2.310658       2.310658    6[7-(48),28-(6,6,6)]
    15       4.623038       4.623038       4.623038    6[1-(0),1-(0),6-(6,6),7-(1,48)]
    16        3.96705        3.96705        3.96705    6[6-(1,1,7),6-(1,6),6-(1,6)]
    17       4.536965       4.536965       4.536965    6[1-(0),6-(1,6),6-(6,6)]
    18       2.770731       2.770731       2.770731    6[1-(0),6-(1,6),6-(6,6)]
    19       2.140444       2.140444       2.140444    6[7-(48),28-(6,6,6)]
    20       4.335505       4.335505       4.335505    6[7-(48),28-(6,6,6)]
    21       2.023125       2.023125       2.023125    6[1-(0),1-(0),6-(6,6),7-(1,48)]
    22       2.679113       2.679113       2.679113    6[6-(1,1,7),6-(1,6),6-(1,6)]
    23       2.109198       2.109198       2.109198    6[1-(0),6-(1,6),6-(6,6)]
    24       3.875432       3.875432       3.875432    6[1-(0),6-(1,6),6-(6,6)]
    25       5.289742       5.289742       5.289742    7[6-(28),48-(7,7,7,7,7)]
    26       1.615625       1.615625       1.615625    7[6-(28),48-(7,7,7,7,7)]
    27       6.070484       6.070484       6.070484    7[1-(0),6-(1,1,6),48-(7,7,7,7,7)]
    28       1.356421       1.356421       1.356421    7[6-(28),48-(7,7,7,7,7)]
    29       5.030538       5.030538       5.030538    7[6-(28),48-(7,7,7,7,7)]
    30       0.598579       0.598579       0.598579    7[1-(0),6-(1,1,6),48-(7,7,7,7,7)]
