# Supplementary material for: A collection of forcefield precursors for metal–organic frameworks
Source: RSC Adv. 2019 Nov 13;9(63):36492–507. doi: 10.1039/c9ra07327b (PMC9075174; doi:10.1039/c9ra07327b)
Supplement: RA-009-C9RA07327B-s3063 [file RA-009-C9RA07327B-s3063.txt]

ZURROT_clean

9.254000    0.000000    0.000000
4.626997    11.119967    0.000000
4.626998    0.536121    12.318781

     1            0.0            0.0            0.0    48[7-(1,1,6),7-(1,1,6),7-(6),7-(6)]
     2       4.626998       4.626998       4.626998    48[7-(1,1,6),7-(1,1,6),7-(6),7-(6)]
     3       7.977594       7.977594       7.977594    28[6-(7),6-(7),6-(7),6-(7)]
     4      10.530401      10.530401      10.530401    28[6-(7),6-(7),6-(7),6-(7)]
     5       3.328662       3.328662       3.328662    1[7-(1,6,48)]
     6       11.69946       11.69946       11.69946    1[7-(1,6,48)]
     7       4.926828       4.926828       4.926828    1[6-(1,6,7)]
     8       3.924527       3.924527       3.924527    1[6-(1,6,7)]
     9      11.218345      11.218345      11.218345    1[6-(6,6)]
    10      14.522668      14.522668      14.522668    1[6-(6,6)]
    11       7.955663       7.955663       7.955663    1[7-(1,6,48)]
    12       11.69946       11.69946       11.69946    1[7-(1,6,48)]
    13      14.180827      14.180827      14.180827    1[6-(1,6,7)]
    14      13.178526      13.178526      13.178526    1[6-(1,6,7)]
    15      11.218344      11.218344      11.218344    1[6-(6,6)]
    16       9.895669       9.895669       9.895669    1[6-(6,6)]
    17      15.179333      15.179333      15.179333    1[7-(1,6,48)]
    18       6.808535       6.808535       6.808535    1[7-(1,6,48)]
    19      13.581167      13.581167      13.581167    1[6-(1,6,7)]
    20       5.329468       5.329468       5.329468    1[6-(1,6,7)]
    21        7.28965        7.28965        7.28965    1[6-(6,6)]
    22       3.985327       3.985327       3.985327    1[6-(6,6)]
    23      10.552332      10.552332      10.552332    1[7-(1,6,48)]
    24       6.808535       6.808535       6.808535    1[7-(1,6,48)]
    25       4.327168       4.327168       4.327168    1[6-(1,6,7)]
    26       5.329469       5.329469       5.329469    1[6-(1,6,7)]
    27       7.289651       7.289651       7.289651    1[6-(6,6)]
    28       8.612326       8.612326       8.612326    1[6-(6,6)]
    29       6.683237       6.683237       6.683237    6[7-(48),28-(6,6,6)]
    30       9.315074       9.315074       9.315074    6[7-(0),28-(6,6,6)]
    31       14.60466       14.60466       14.60466    6[1-(0),1-(0),6-(6,6),7-(1,1,48)]
    32      15.433818      15.433818      15.433818    6[6-(1,1,7),6-(1,6),6-(1,6)]
    33       7.132054       7.132054       7.132054    6[1-(0),6-(1,6),6-(6,6)]
    34       3.258332       3.258332       3.258332    6[1-(0),6-(1,6),6-(6,6)]
    35       6.683236       6.683236       6.683236    6[7-(48),28-(6,6,6)]
    36       9.315074       9.315074       9.315074    6[7-(0),28-(6,6,6)]
    37       5.350661       5.350661       5.350661    6[1-(0),1-(0),6-(6,6),7-(1,1,48)]
    38       6.179819       6.179819       6.179819    6[6-(1,1,7),6-(1,6),6-(1,6)]
    39       7.132056       7.132056       7.132056    6[1-(0),6-(1,6),6-(6,6)]
    40       7.885332       7.885332       7.885332    6[1-(0),6-(1,6),6-(6,6)]
    41      11.824758      11.824758      11.824758    6[7-(48),28-(6,6,6)]
    42       9.192921       9.192921       9.192921    6[7-(0),28-(6,6,6)]
    43       3.903335       3.903335       3.903335    6[1-(0),1-(0),6-(6,6),7-(1,1,48)]
    44       3.074177       3.074177       3.074177    6[6-(1,1,7),6-(1,6),6-(1,6)]
    45      11.375941      11.375941      11.375941    6[1-(0),6-(1,6),6-(6,6)]
    46      15.249663      15.249663      15.249663    6[1-(0),6-(1,6),6-(6,6)]
    47      11.824759      11.824759      11.824759    6[7-(48),28-(6,6,6)]
    48       9.192921       9.192921       9.192921    6[7-(0),28-(6,6,6)]
    49      13.157334      13.157334      13.157334    6[1-(0),1-(0),6-(6,6),7-(1,1,48)]
    50      12.328176      12.328176      12.328176    6[6-(1,1,7),6-(1,6),6-(1,6)]
    51      11.375939      11.375939      11.375939    6[1-(0),6-(1,6),6-(6,6)]
    52      10.622663      10.622663      10.622663    6[1-(0),6-(1,6),6-(6,6)]
    53       5.908677       5.908677       5.908677    7[6-(28),48-(7,7,7)]
    54      10.149785      10.149785      10.149785    7[6-(28)]
    55       5.884616       5.884616       5.884616    7[1-(0),1-(0),6-(1,1,6),48-(7,7,7)]
    56       5.908677       5.908677       5.908677    7[6-(28),48-(7,7,7)]
    57      10.149785      10.149785      10.149785    7[6-(28)]
    58      10.511614      10.511614      10.511614    7[1-(0),1-(0),6-(1,1,6),48-(7,7,7)]
    59      12.599318      12.599318      12.599318    7[6-(28),48-(7,7,7)]
    60        8.35821        8.35821        8.35821    7[6-(28)]
    61      12.623379      12.623379      12.623379    7[1-(0),1-(0),6-(1,1,6),48-(7,7,7)]
    62      12.599318      12.599318      12.599318    7[6-(28),48-(7,7,7)]
    63        8.35821        8.35821        8.35821    7[6-(28)]
    64       7.996381       7.996381       7.996381    7[1-(0),1-(0),6-(1,1,6),48-(7,7,7)]
