# Supplementary material for: A collection of forcefield precursors for metal–organic frameworks
Source: RSC Adv. 2019 Nov 13;9(63):36492–507. doi: 10.1039/c9ra07327b (PMC9075174; doi:10.1039/c9ra07327b)
Supplement: RA-009-C9RA07327B-s3064 [file RA-009-C9RA07327B-s3064.txt]

ABEXIQ_clean

11.036    0.00000000    0.00000000
0.0    12.056    0.00000000
0.0    0.0    19.561

     1     4.02052516     4.02052516     4.02052516    58[7-(6,6),7-(6,6),8-(6),8-(6),8-(6),8-(6),8-(6)]
     2     9.74136684     9.74136684     9.74136684    58[7-(6,6),7-(6,6),8-(6),8-(6),8-(6),8-(6),8-(6),8-(6)]
     3     7.01547484     7.01547484     7.01547484    58[7-(6,6),7-(6,6),8-(6),8-(6),8-(6),8-(6),8-(6)]
     4     1.29463316     1.29463316     1.29463316    58[7-(6,6),7-(6,6),8-(6),8-(6),8-(6),8-(6),8-(6),8-(6)]
     5     1.49747484     1.49747484     1.49747484    58[7-(6,6),7-(6,6),8-(6),8-(6),8-(6),8-(6),8-(6)]
     6     6.81263316     6.81263316     6.81263316    58[7-(6,6),7-(6,6),8-(6),8-(6),8-(6),8-(6),8-(6),8-(6)]
     7     9.53852516     9.53852516     9.53852516    58[7-(6,6),7-(6,6),8-(6),8-(6),8-(6),8-(6),8-(6)]
     8     4.22336684     4.22336684     4.22336684    58[7-(6,6),7-(6,6),8-(6),8-(6),8-(6),8-(6),8-(6)]
     9      1.6929224      1.6929224      1.6929224    1[6-(7,7)]
    10      2.9642696      2.9642696      2.9642696    1[6-(6,6)]
    11      6.9537836      6.9537836      6.9537836    1[6-(7,7)]
    12      5.4418516      5.4418516      5.4418516    1[6-(6,6)]
    13      9.3430776      9.3430776      9.3430776    1[6-(7,7)]
    14      8.0717304      8.0717304      8.0717304    1[6-(6,6)]
    15      4.0822164      4.0822164      4.0822164    1[6-(7,7)]
    16      5.5941484      5.5941484      5.5941484    1[6-(6,6)]
    17      3.8250776      3.8250776      3.8250776    1[6-(7,7)]
    18      2.5537304      2.5537304      2.5537304    1[6-(6,6)]
    19      9.6002164      9.6002164      9.6002164    1[6-(7,7)]
    20      0.0761484      0.0761484      0.0761484    1[6-(6,6)]
    21      7.2109224      7.2109224      7.2109224    1[6-(7,7)]
    22      8.4822696      8.4822696      8.4822696    1[6-(6,6)]
    23      1.4357836      1.4357836      1.4357836    1[6-(7,7)]
    24     10.9598516     10.9598516     10.9598516    1[6-(6,6)]
    25      1.9213676      1.9213676      1.9213676    6[1-(0),7-(6,58),7-(6,58)]
    26      1.5152428      1.5152428      1.5152428    6[6-(1,6),6-(8,8),7-(6,58)]
    27      2.6784372      2.6784372      2.6784372    6[1-(0),6-(6,7),6-(6,7)]
    28      3.3891556      3.3891556      3.3891556    6[6-(1,6),6-(8,8),7-(6,58)]
    29       4.574422       4.574422       4.574422    6[6-(6,7),8-(58),8-(58)]
    30      0.6003584      0.6003584      0.6003584    6[6-(6,7),8-(0),8-(58)]
    31      6.6403612      6.6403612      6.6403612    6[1-(0),7-(6,58),7-(6,58)]
    32      6.9008108      6.9008108      6.9008108    6[6-(1,6),6-(8,8),7-(6,58)]
    33      5.7398236      5.7398236      5.7398236    6[1-(0),6-(6,7),6-(6,7)]
    34      5.0566952      5.0566952      5.0566952    6[6-(1,6),6-(8,8),7-(6,58)]
    35        3.75224        3.75224        3.75224    6[6-(6,7),8-(58),8-(58)]
    36       7.758308       7.758308       7.758308    6[6-(6,7),8-(58),8-(58)]
    37       9.066074       9.066074       9.066074    6[6-(8,8),8-(58),8-(58)]
    38      7.7274072      7.7274072      7.7274072    6[6-(8,8),8-(58),8-(58)]
    39      9.1146324      9.1146324      9.1146324    6[1-(0),7-(6,58),7-(6,58)]
    40      9.5207572      9.5207572      9.5207572    6[6-(1,6),6-(8,8),7-(6,58)]
    41      8.3575628      8.3575628      8.3575628    6[1-(0),6-(6,7),6-(6,7)]
    42      7.6468444      7.6468444      7.6468444    6[6-(1,6),6-(8,8),7-(6,58)]
    43       6.461578       6.461578       6.461578    6[6-(6,7),8-(58),8-(58)]
    44     10.4356416     10.4356416     10.4356416    6[6-(6,7),8-(0),8-(58)]
    45      4.3956388      4.3956388      4.3956388    6[1-(0),7-(6,58),7-(6,58)]
    46      4.1351892      4.1351892      4.1351892    6[6-(1,6),6-(8,8),7-(6,58)]
    47      5.2961764      5.2961764      5.2961764    6[1-(0),6-(6,7),6-(6,7)]
    48      5.9793048      5.9793048      5.9793048    6[6-(1,6),6-(8,8),7-(6,58)]
    49        7.28376        7.28376        7.28376    6[6-(6,7),8-(58),8-(58)]
    50       3.277692       3.277692       3.277692    6[6-(6,7),8-(58),8-(58)]
    51       1.969926       1.969926       1.969926    6[6-(8,8),8-(58),8-(58)]
    52      3.3085928      3.3085928      3.3085928    6[6-(8,8),8-(58),8-(58)]
    53      3.5966324      3.5966324      3.5966324    6[1-(0),7-(6,58),7-(6,58)]
    54      4.0027572      4.0027572      4.0027572    6[6-(1,6),6-(8,8),7-(6,58)]
    55      2.8395628      2.8395628      2.8395628    6[1-(0),6-(6,7),6-(6,7)]
    56      2.1288444      2.1288444      2.1288444    6[6-(1,6),6-(8,8),7-(6,58)]
    57       0.943578       0.943578       0.943578    6[6-(6,7),8-(58),8-(58)]
    58      4.9176416      4.9176416      4.9176416    6[6-(6,7),8-(0),8-(58)]
    59      9.9136388      9.9136388      9.9136388    6[1-(0),7-(6,58),7-(6,58)]
    60      9.6531892      9.6531892      9.6531892    6[6-(1,6),6-(8,8),7-(6,58)]
    61     10.8141764     10.8141764     10.8141764    6[1-(0),6-(6,7),6-(6,7)]
    62      0.4613048      0.4613048      0.4613048    6[6-(1,6),6-(8,8),7-(6,58)]
    63        1.76576        1.76576        1.76576    6[6-(6,7),8-(58),8-(58)]
    64       8.795692       8.795692       8.795692    6[6-(6,7),8-(58),8-(58)]
    65       7.487926       7.487926       7.487926    6[6-(8,8),8-(58),8-(58)]
    66      8.8265928      8.8265928      8.8265928    6[6-(8,8),8-(58),8-(58)]
    67      7.4393676      7.4393676      7.4393676    6[1-(0),7-(6,58),7-(6,58)]
    68      7.0332428      7.0332428      7.0332428    6[6-(1,6),6-(8,8),7-(6,58)]
    69      8.1964372      8.1964372      8.1964372    6[1-(0),6-(6,7),6-(6,7)]
    70      8.9071556      8.9071556      8.9071556    6[6-(1,6),6-(8,8),7-(6,58)]
    71      10.092422      10.092422      10.092422    6[6-(6,7),8-(58),8-(58)]
    72      6.1183584      6.1183584      6.1183584    6[6-(6,7),8-(0),8-(58)]
    73      1.1223612      1.1223612      1.1223612    6[1-(0),7-(6,58),7-(6,58)]
    74      1.3828108      1.3828108      1.3828108    6[6-(1,6),6-(8,8),7-(6,58)]
    75      0.2218236      0.2218236      0.2218236    6[1-(0),6-(6,7),6-(6,7)]
    76     10.5746952     10.5746952     10.5746952    6[6-(1,6),6-(8,8),7-(6,58)]
    77        9.27024        9.27024        9.27024    6[6-(6,7),8-(58),8-(58)]
    78       2.240308       2.240308       2.240308    6[6-(6,7),8-(58),8-(58)]
    79       3.548074       3.548074       3.548074    6[6-(8),8-(58),8-(58)]
    80      2.2094072      2.2094072      2.2094072    6[6-(8,8),8-(58)]
    81      3.0260712      3.0260712      3.0260712    7[6-(1,7),6-(6,6),58-(7,8,8,8,8,8)]
    82      1.1223612      1.1223612      1.1223612    7[6-(1,7),6-(6,6),58-(7,8,8,8,8,8,8)]
    83       5.512482       5.512482       5.512482    7[6-(1,7),6-(6,6),58-(7,8,8,8,8,8)]
    84       7.349976       7.349976       7.349976    7[6-(1,7),6-(6,6),58-(7,8,8,8,8,8,8)]
    85      8.0099288      8.0099288      8.0099288    7[6-(1,7),6-(6,6),58-(7,8,8,8,8,8)]
    86      9.9136388      9.9136388      9.9136388    7[6-(1,7),6-(6,6),58-(7,8,8,8,8,8,8)]
    87       5.523518       5.523518       5.523518    7[6-(1,7),6-(6,6),58-(7,8,8,8,8,8)]
    88       3.686024       3.686024       3.686024    7[6-(1,7),6-(6,6),58-(7,8,8,8,8,8,8)]
    89      2.4919288      2.4919288      2.4919288    7[6-(1,7),6-(6,6),58-(7,8,8,8,8,8)]
    90      4.3956388      4.3956388      4.3956388    7[6-(1,7),6-(6,6),58-(7,8,8,8,8,8,8)]
    91       0.005518       0.005518       0.005518    7[6-(1,7),6-(6,6),58-(7,8,8,8,8,8)]
    92       9.204024       9.204024       9.204024    7[6-(1,7),6-(6,6),58-(7,8,8,8,8,8,8)]
    93      8.5440712      8.5440712      8.5440712    7[6-(1,7),6-(6,6),58-(7,8,8,8,8,8)]
    94      6.6403612      6.6403612      6.6403612    7[6-(1,7),6-(6,6),58-(7,8,8,8,8,8)]
    95      11.030482      11.030482      11.030482    7[6-(1,7),6-(6,6),58-(7,8,8,8,8,8)]
    96       1.831976       1.831976       1.831976    7[6-(1,7),6-(6,6),58-(7,8,8,8,8,8)]
    97      5.0291052      5.0291052      5.0291052    8[6-(6,8),58-(7,7,8,8,8,8)]
    98      4.9595784      4.9595784      4.9595784    8[6-(6,8),58-(7,7,8,8,8,8,8)]
    99      10.589042      10.589042      10.589042    8[6-(6,8),58-(7,7,8,8,8,8,8)]
   100       0.949096       0.949096       0.949096    8[6-(6,8)]
   101      3.2136832      3.2136832      3.2136832    8[6-(6,8),58-(7,7,8,8,8,8)]
   102      3.2655524      3.2655524      3.2655524    8[6-(6,8),58-(7,7,8,8,8,8)]
   103      8.8188676      8.8188676      8.8188676    8[6-(6,8),58-(7,7,8,8,8,8,8)]
   104      7.3488724      7.3488724      7.3488724    8[6-(6,8),58-(7,7,8,8,8,8,8)]
   105      9.1124252      9.1124252      9.1124252    8[6-(6,8),58-(7,7,8,8,8,8)]
   106     10.0140664     10.0140664     10.0140664    8[6-(6,8),58-(7,7,8,8,8,8,8)]
   107      6.7407888      6.7407888      6.7407888    8[6-(6,8),58-(7,7,8,8,8,8)]
   108      7.7792764      7.7792764      7.7792764    8[6-(6,8),58-(7,7,8,8,8,8,8)]
   109      6.0068948      6.0068948      6.0068948    8[6-(6,8),58-(7,7,8,8,8,8)]
   110      6.0764216      6.0764216      6.0764216    8[6-(6,8),58-(7,7,8,8,8,8)]
   111       0.446958       0.446958       0.446958    8[6-(6,8),58-(7,7,8,8,8,8,8)]
   112      10.086904      10.086904      10.086904    8[6-(6,8)]
   113      7.8223168      7.8223168      7.8223168    8[6-(6,8),58-(7,7,8,8,8,8)]
   114      7.7704476      7.7704476      7.7704476    8[6-(6,8),58-(7,7,8,8,8,8)]
   115      2.2171324      2.2171324      2.2171324    8[6-(6,8),58-(7,7,8,8,8,8,8)]
   116      3.6871276      3.6871276      3.6871276    8[6-(6,8),58-(7,7,8,8,8,8)]
   117      1.9235748      1.9235748      1.9235748    8[6-(6,8),58-(7,7,8,8,8,8)]
   118      1.0219336      1.0219336      1.0219336    8[6-(6,8),58-(7,7,8,8,8,8,8)]
   119      4.2952112      4.2952112      4.2952112    8[6-(6,8),58-(7,7,8,8,8,8)]
   120      3.2567236      3.2567236      3.2567236    8[6-(6,8),58-(7,7,8,8,8,8,8)]
   121      0.4888948      0.4888948      0.4888948    8[6-(6,8),58-(7,7,8,8,8,8)]
   122      0.5584216      0.5584216      0.5584216    8[6-(6,8),58-(7,7,8,8,8,8,8)]
   123       5.964958       5.964958       5.964958    8[6-(6,8),58-(7,7,8,8,8,8,8)]
   124       4.568904       4.568904       4.568904    8[6-(6,8)]
   125      2.3043168      2.3043168      2.3043168    8[6-(6,8),58-(7,7,8,8,8,8)]
   126      2.2524476      2.2524476      2.2524476    8[6-(6,8),58-(7,7,8,8,8,8)]
   127      7.7351324      7.7351324      7.7351324    8[6-(6,8),58-(7,7,8,8,8,8,8)]
   128      9.2051276      9.2051276      9.2051276    8[6-(6,8),58-(7,7,8,8,8,8,8)]
   129      7.4415748      7.4415748      7.4415748    8[6-(6,8),58-(7,7,8,8,8,8)]
   130      6.5399336      6.5399336      6.5399336    8[6-(6,8),58-(7,7,8,8,8,8,8)]
   131      9.8132112      9.8132112      9.8132112    8[6-(6,8),58-(7,7,8,8,8,8)]
   132      8.7747236      8.7747236      8.7747236    8[6-(6,8),58-(7,7,8,8,8,8,8)]
   133     10.5471052     10.5471052     10.5471052    8[6-(6,8),58-(7,7,8,8,8,8)]
   134     10.4775784     10.4775784     10.4775784    8[6-(6,8),58-(7,7,8,8,8,8,8)]
   135       5.071042       5.071042       5.071042    8[6-(6,8),58-(7,7,8,8,8,8)]
   136       6.467096       6.467096       6.467096    8[6-(6,8)]
   137      8.7316832      8.7316832      8.7316832    8[6-(6,8),58-(7,7,8,8,8,8)]
   138      8.7835524      8.7835524      8.7835524    8[6-(6,8),58-(7,7,8,8,8,8)]
   139      3.3008676      3.3008676      3.3008676    8[6-(6,8),58-(7,7,8,8,8,8)]
   140      1.8308724      1.8308724      1.8308724    8[6-(6,8),58-(7,7,8,8,8,8,8)]
   141      3.5944252      3.5944252      3.5944252    8[6-(6,8),58-(7,7,8,8,8,8)]
   142      4.4960664      4.4960664      4.4960664    8[6-(6,8),58-(7,7,8,8,8,8)]
   143      1.2227888      1.2227888      1.2227888    8[6-(6),58-(7,7,8,8,8,8)]
