# Supplementary material for: A collection of forcefield precursors for metal–organic frameworks
Source: RSC Adv. 2019 Nov 13;9(63):36492–507. doi: 10.1039/c9ra07327b (PMC9075174; doi:10.1039/c9ra07327b)
Supplement: RA-009-C9RA07327B-s3065 [file RA-009-C9RA07327B-s3065.txt]

ABIYIV_clean

11.104    0.00000000    0.00000000
0.0    19.8834    0.00000000
0.0    0.0    21.3025

     1      3.3972688      3.3972688      3.3972688    27[7-(6,6),8-(6),8-(6),8-(6)]
     2      2.1547312      2.1547312      2.1547312    27[7-(6,6),8-(6),8-(6),8-(6)]
     3      7.7067312      7.7067312      7.7067312    27[7-(6,6),8-(6),8-(6),8-(6)]
     4      8.9492688      8.9492688      8.9492688    27[7-(6,6),8-(6),8-(6),8-(6)]
     5      7.7067312      7.7067312      7.7067312    27[7-(6,6),8-(6),8-(6)]
     6      8.9492688      8.9492688      8.9492688    27[7-(6,6),8-(6),8-(6),8-(6)]
     7      3.3972688      3.3972688      3.3972688    27[7-(6,6),8-(6),8-(6),8-(6)]
     8      2.1547312      2.1547312      2.1547312    27[7-(6,6),8-(6),8-(6),8-(6)]
     9            0.0            0.0            0.0    27[7-(6,6),7-(6,6),7-(6,6),7-(6,6),8-(6),8-(6)]
    10          5.552          5.552          5.552    27[7-(6,6),7-(6,6),7-(6,6),7-(6,6),8-(6),8-(6)]
    11            0.0            0.0            0.0    27[7-(6,6),7-(6,6),7-(6,6),7-(6,6),8-(6),8-(6)]
    12          5.552          5.552          5.552    27[7-(6,6),7-(6,6),7-(6,6),7-(6,6),8-(6),8-(6)]
    13      0.5074528      0.5074528      0.5074528    1[6-(6,7)]
    14      2.3107424      2.3107424      2.3107424    1[6-(6,7)]
    15      3.5133056      3.5133056      3.5133056    1[6-(6,7)]
    16      8.3968448      8.3968448      8.3968448    1[6-(6,7)]
    17      3.4189216      3.4189216      3.4189216    1[6-(6,6)]
    18      4.1540064      4.1540064      4.1540064    1[6-(6,7)]
    19       8.816576       8.816576       8.816576    1[6-(7,7)]
    20     10.5121568     10.5121568     10.5121568    1[6-(6,6)]
    21      2.1841568      2.1841568      2.1841568    1[6-(6,6)]
    22      7.1853984      7.1853984      7.1853984    1[6-(6,6)]
    23      4.7669472      4.7669472      4.7669472    1[6-(6,6)]
    24      4.7813824      4.7813824      4.7813824    1[6-(6,6)]
    25      4.1506752      4.1506752      4.1506752    1[6-(6,7)]
    26      5.0500992      5.0500992      5.0500992    1[6-(6,6)]
    27      5.0445472      5.0445472      5.0445472    1[6-(6,7)]
    28      3.2412576      3.2412576      3.2412576    1[6-(6,7)]
    29      2.0386944      2.0386944      2.0386944    1[6-(6,7)]
    30      8.2591552      8.2591552      8.2591552    1[6-(6,7)]
    31      2.1330784      2.1330784      2.1330784    1[6-(6,6)]
    32      1.3979936      1.3979936      1.3979936    1[6-(6,7)]
    33       7.839424       7.839424       7.839424    1[6-(7,7)]
    34      6.1438432      6.1438432      6.1438432    1[6-(6,6)]
    35      3.3678432      3.3678432      3.3678432    1[6-(6,6)]
    36      9.4706016      9.4706016      9.4706016    1[6-(6,6)]
    37      0.7850528      0.7850528      0.7850528    1[6-(6,6)]
    38      0.7706176      0.7706176      0.7706176    1[6-(6,6)]
    39      1.4013248      1.4013248      1.4013248    1[6-(6,7)]
    40      0.5019008      0.5019008      0.5019008    1[6-(6,6)]
    41     10.5965472     10.5965472     10.5965472    1[6-(6,7)]
    42      8.7932576      8.7932576      8.7932576    1[6-(6,7)]
    43      7.5906944      7.5906944      7.5906944    1[6-(6,7)]
    44      2.7071552      2.7071552      2.7071552    1[6-(6,7)]
    45      7.6850784      7.6850784      7.6850784    1[6-(6,6)]
    46      6.9499936      6.9499936      6.9499936    1[6-(6,7)]
    47       2.287424       2.287424       2.287424    1[6-(7,7)]
    48      0.5918432      0.5918432      0.5918432    1[6-(6,6)]
    49      8.9198432      8.9198432      8.9198432    1[6-(6,6)]
    50      3.9186016      3.9186016      3.9186016    1[6-(6,6)]
    51      6.3370528      6.3370528      6.3370528    1[6-(6,6)]
    52      6.3226176      6.3226176      6.3226176    1[6-(6,6)]
    53      6.9533248      6.9533248      6.9533248    1[6-(6,7)]
    54      6.0539008      6.0539008      6.0539008    1[6-(6,6)]
    55      6.0594528      6.0594528      6.0594528    1[6-(6,7)]
    56      7.8627424      7.8627424      7.8627424    1[6-(6,7)]
    57      9.0653056      9.0653056      9.0653056    1[6-(6,7)]
    58      2.8448448      2.8448448      2.8448448    1[6-(6,7)]
    59      8.9709216      8.9709216      8.9709216    1[6-(6,6)]
    60      9.7060064      9.7060064      9.7060064    1[6-(6,7)]
    61       3.264576       3.264576       3.264576    1[6-(7,7)]
    62      4.9601568      4.9601568      4.9601568    1[6-(6,6)]
    63      7.7361568      7.7361568      7.7361568    1[6-(6,6)]
    64      1.6333984      1.6333984      1.6333984    1[6-(6,6)]
    65     10.3189472     10.3189472     10.3189472    1[6-(6,6)]
    66     10.3333824     10.3333824     10.3333824    1[6-(6,6)]
    67      9.7026752      9.7026752      9.7026752    1[6-(6,7)]
    68     10.6020992     10.6020992     10.6020992    1[6-(6,6)]
    69     10.5965472     10.5965472     10.5965472    1[6-(6,7)]
    70      8.7932576      8.7932576      8.7932576    1[6-(6,7)]
    71      7.5906944      7.5906944      7.5906944    1[6-(6,7)]
    72      2.7071552      2.7071552      2.7071552    1[6-(6,7)]
    73      7.6850784      7.6850784      7.6850784    1[6-(6,6)]
    74      6.9499936      6.9499936      6.9499936    1[6-(6,7)]
    75       2.287424       2.287424       2.287424    1[6-(7,7)]
    76      0.5918432      0.5918432      0.5918432    1[6-(6,6)]
    77      8.9198432      8.9198432      8.9198432    1[6-(6,6)]
    78      3.9186016      3.9186016      3.9186016    1[6-(6,6)]
    79      6.3370528      6.3370528      6.3370528    1[6-(6,6)]
    80      6.3226176      6.3226176      6.3226176    1[6-(6,6)]
    81      6.9533248      6.9533248      6.9533248    1[6-(6,7)]
    82      6.0539008      6.0539008      6.0539008    1[6-(6,6)]
    83      6.0594528      6.0594528      6.0594528    1[6-(6,7)]
    84      7.8627424      7.8627424      7.8627424    1[6-(6,7)]
    85      9.0653056      9.0653056      9.0653056    1[6-(6,7)]
    86      2.8448448      2.8448448      2.8448448    1[6-(6,7)]
    87      8.9709216      8.9709216      8.9709216    1[6-(6,6)]
    88      9.7060064      9.7060064      9.7060064    1[6-(6,7)]
    89       3.264576       3.264576       3.264576    1[6-(7,7)]
    90      4.9601568      4.9601568      4.9601568    1[6-(6,6)]
    91      7.7361568      7.7361568      7.7361568    1[6-(6,6)]
    92      1.6333984      1.6333984      1.6333984    1[6-(6,6)]
    93     10.3189472     10.3189472     10.3189472    1[6-(6,6)]
    94     10.3333824     10.3333824     10.3333824    1[6-(6,6)]
    95      9.7026752      9.7026752      9.7026752    1[6-(6,7)]
    96     10.6020992     10.6020992     10.6020992    1[6-(6,6)]
    97      0.5074528      0.5074528      0.5074528    1[6-(6,7)]
    98      2.3107424      2.3107424      2.3107424    1[6-(6,7)]
    99      3.5133056      3.5133056      3.5133056    1[6-(6,7)]
   100      8.3968448      8.3968448      8.3968448    1[6-(6,7)]
   101      3.4189216      3.4189216      3.4189216    1[6-(6,6)]
   102      4.1540064      4.1540064      4.1540064    1[6-(6,7)]
   103       8.816576       8.816576       8.816576    1[6-(7,7)]
   104     10.5121568     10.5121568     10.5121568    1[6-(6,6)]
   105      2.1841568      2.1841568      2.1841568    1[6-(6,6)]
   106      7.1853984      7.1853984      7.1853984    1[6-(6,6)]
   107      4.7669472      4.7669472      4.7669472    1[6-(6,6)]
   108      4.7813824      4.7813824      4.7813824    1[6-(6,6)]
   109      4.1506752      4.1506752      4.1506752    1[6-(6,7)]
   110      5.0500992      5.0500992      5.0500992    1[6-(6,6)]
   111      5.0445472      5.0445472      5.0445472    1[6-(6,7)]
   112      3.2412576      3.2412576      3.2412576    1[6-(6,7)]
   113      2.0386944      2.0386944      2.0386944    1[6-(6,7)]
   114      8.2591552      8.2591552      8.2591552    1[6-(6,7)]
   115      2.1330784      2.1330784      2.1330784    1[6-(6,6)]
   116      1.3979936      1.3979936      1.3979936    1[6-(6,7)]
   117       7.839424       7.839424       7.839424    1[6-(7,7)]
   118      6.1438432      6.1438432      6.1438432    1[6-(6,6)]
   119      3.3678432      3.3678432      3.3678432    1[6-(6,6)]
   120      9.4706016      9.4706016      9.4706016    1[6-(6,6)]
   121      0.7850528      0.7850528      0.7850528    1[6-(6,6)]
   122      0.7706176      0.7706176      0.7706176    1[6-(6,6)]
   123      1.4013248      1.4013248      1.4013248    1[6-(6,7)]
   124      0.5019008      0.5019008      0.5019008    1[6-(6,6)]
   125      1.7388864      1.7388864      1.7388864    6[6-(6,7),8-(27),8-(27)]
   126      2.8082016      2.8082016      2.8082016    6[6-(1,6),6-(1,6),6-(6,6)]
   127     10.6975936     10.6975936     10.6975936    6[1-(0),6-(1,6),7-(6,27)]
   128      2.5405952      2.5405952      2.5405952    6[1-(0),6-(1,6),7-(6)]
   129      0.4874656      0.4874656      0.4874656    6[6-(6,7),6-(8,8),7-(6,27)]
   130      3.2390368      3.2390368      3.2390368    6[1-(0),6-(1,6),7-(6)]
   131      8.8254592      8.8254592      8.8254592    6[1-(0),6-(1,6),7-(6,27)]
   132      3.1912896      3.1912896      3.1912896    6[1-(0),6-(1,7),6-(6,6)]
   133      8.6988736      8.6988736      8.6988736    6[6-(1,6),6-(1,6),6-(6,6)]
   134      4.2683776      4.2683776      4.2683776    6[1-(0),6-(1,6),7-(6)]
   135       9.627168       9.627168       9.627168    6[1-(0),7-(6,27),7-(6,27)]
   136       10.04912       10.04912       10.04912    6[1-(0),6-(1,7),6-(6,6)]
   137      2.4673088      2.4673088      2.4673088    6[1-(0),6-(1,7),6-(6,6)]
   138      8.0959264      8.0959264      8.0959264    6[1-(0),6-(1,7),6-(6,6)]
   139      4.6370304      4.6370304      4.6370304    6[1-(0),6-(1,6),6-(1,7)]
   140      4.6436928      4.6436928      4.6436928    6[1-(0),6-(1,6),6-(1,7)]
   141      4.2672672      4.2672672      4.2672672    6[1-(0),6-(1,6),7-(6)]
   142      4.8158048      4.8158048      4.8158048    6[1-(0),6-(1,6),6-(1,6)]
   143      0.0288704      0.0288704      0.0288704    6[6-(6,7),6-(8,8),7-(6,27)]
   144       0.505232       0.505232       0.505232    6[6-(6,7),8-(27),8-(27)]
   145      3.8131136      3.8131136      3.8131136    6[6-(6,7),8-(27),8-(27)]
   146      2.7437984      2.7437984      2.7437984    6[6-(1,6),6-(1,6),6-(6,6)]
   147      5.9584064      5.9584064      5.9584064    6[1-(0),6-(1,6),7-(6,27)]
   148      3.0114048      3.0114048      3.0114048    6[1-(0),6-(1,6),7-(6)]
   149      5.0645344      5.0645344      5.0645344    6[6-(6,7),6-(8,8),7-(6,27)]
   150      2.3129632      2.3129632      2.3129632    6[1-(0),6-(1,6),7-(6)]
   151      7.8305408      7.8305408      7.8305408    6[1-(0),6-(1,6),7-(6,27)]
   152      2.3607104      2.3607104      2.3607104    6[1-(0),6-(1,7),6-(6,6)]
   153      7.9571264      7.9571264      7.9571264    6[6-(1,6),6-(1,6),6-(6,6)]
   154      1.2836224      1.2836224      1.2836224    6[1-(0),6-(1,6),7-(6)]
   155       7.028832       7.028832       7.028832    6[1-(0),7-(6,27),7-(6,27)]
   156        6.60688        6.60688        6.60688    6[1-(0),6-(1,7),6-(6,6)]
   157      3.0846912      3.0846912      3.0846912    6[1-(0),6-(1,7),6-(6,6)]
   158      8.5600736      8.5600736      8.5600736    6[1-(0),6-(1,7),6-(6,6)]
   159      0.9149696      0.9149696      0.9149696    6[1-(0),6-(1,6),6-(1,7)]
   160      0.9083072      0.9083072      0.9083072    6[1-(0),6-(1,6),6-(1,7)]
   161      1.2847328      1.2847328      1.2847328    6[1-(0),6-(1,6),7-(6)]
   162      0.7361952      0.7361952      0.7361952    6[1-(0),6-(1,6),6-(1,6)]
   163      5.5231296      5.5231296      5.5231296    6[6-(6,7),6-(8,8),7-(6,27)]
   164       5.046768       5.046768       5.046768    6[6-(6,7),8-(27),8-(27)]
   165      9.3651136      9.3651136      9.3651136    6[6-(6,7),8-(27),8-(27)]
   166      8.2957984      8.2957984      8.2957984    6[6-(1,6),6-(1,6),6-(6,6)]
   167      0.4064064      0.4064064      0.4064064    6[1-(0),6-(1,6),7-(6,27)]
   168      8.5634048      8.5634048      8.5634048    6[1-(0),6-(1,6),7-(6)]
   169     10.6165344     10.6165344     10.6165344    6[6-(6,7),6-(8,8),7-(6,27)]
   170      7.8649632      7.8649632      7.8649632    6[1-(0),6-(1,6),7-(6)]
   171      2.2785408      2.2785408      2.2785408    6[1-(0),6-(1,6),7-(6,27)]
   172      7.9127104      7.9127104      7.9127104    6[1-(0),6-(1,7),6-(6,6)]
   173      2.4051264      2.4051264      2.4051264    6[6-(1,6),6-(1,6),6-(6,6)]
   174      6.8356224      6.8356224      6.8356224    6[1-(0),6-(1,6),7-(6)]
   175       1.476832       1.476832       1.476832    6[1-(0),7-(6,27),7-(6,27)]
   176        1.05488        1.05488        1.05488    6[1-(0),6-(1,7),6-(6,6)]
   177      8.6366912      8.6366912      8.6366912    6[1-(0),6-(1,7),6-(6,6)]
   178      3.0080736      3.0080736      3.0080736    6[1-(0),6-(1,7),6-(6,6)]
   179      6.4669696      6.4669696      6.4669696    6[1-(0),6-(1,6),6-(1,7)]
   180      6.4603072      6.4603072      6.4603072    6[1-(0),6-(1,6),6-(1,7)]
   181      6.8367328      6.8367328      6.8367328    6[1-(0),6-(1,6),7-(6)]
   182      6.2881952      6.2881952      6.2881952    6[1-(0),6-(1,6),6-(1,6)]
   183     11.0751296     11.0751296     11.0751296    6[6-(6,7),6-(8,8),7-(6,27)]
   184      10.598768      10.598768      10.598768    6[6-(6,7),8-(27),8-(27)]
   185      7.2908864      7.2908864      7.2908864    6[6-(6,7),8-(27),8-(27)]
   186      8.3602016      8.3602016      8.3602016    6[6-(1,6),6-(1,6),6-(6,6)]
   187      5.1455936      5.1455936      5.1455936    6[1-(0),6-(1,6),7-(6,27)]
   188      8.0925952      8.0925952      8.0925952    6[1-(0),6-(1,6),7-(6)]
   189      6.0394656      6.0394656      6.0394656    6[6-(6,7),6-(8,8),7-(6,27)]
   190      8.7910368      8.7910368      8.7910368    6[1-(0),6-(1,6),7-(6)]
   191      3.2734592      3.2734592      3.2734592    6[1-(0),6-(1,6),7-(6,27)]
   192      8.7432896      8.7432896      8.7432896    6[1-(0),6-(1,7),6-(6,6)]
   193      3.1468736      3.1468736      3.1468736    6[6-(1,6),6-(1,6),6-(6,6)]
   194      9.8203776      9.8203776      9.8203776    6[1-(0),6-(1,6),7-(6)]
   195       4.075168       4.075168       4.075168    6[1-(0),7-(6,27),7-(6,27)]
   196        4.49712        4.49712        4.49712    6[1-(0),6-(1,7),6-(6,6)]
   197      8.0193088      8.0193088      8.0193088    6[1-(0),6-(1,7),6-(6,6)]
   198      2.5439264      2.5439264      2.5439264    6[1-(0),6-(1,7),6-(6,6)]
   199     10.1890304     10.1890304     10.1890304    6[1-(0),6-(1,6),6-(1,7)]
   200     10.1956928     10.1956928     10.1956928    6[1-(0),6-(1,6),6-(1,7)]
   201      9.8192672      9.8192672      9.8192672    6[1-(0),6-(1,6),7-(6)]
   202     10.3678048     10.3678048     10.3678048    6[1-(0),6-(1,6),6-(1,6)]
   203      5.5808704      5.5808704      5.5808704    6[6-(6,7),6-(8,8),7-(6,27)]
   204       6.057232       6.057232       6.057232    6[6-(6,7),8-(27),8-(27)]
   205      9.3651136      9.3651136      9.3651136    6[6-(6,7),8-(27),8-(27)]
   206      8.2957984      8.2957984      8.2957984    6[6-(1,6),6-(1,6),6-(6,6)]
   207      0.4064064      0.4064064      0.4064064    6[1-(0),6-(1,6),7-(6,27)]
   208      8.5634048      8.5634048      8.5634048    6[1-(0),6-(1,6),7-(6)]
   209     10.6165344     10.6165344     10.6165344    6[6-(6,7),6-(8,8),7-(6,27)]
   210      7.8649632      7.8649632      7.8649632    6[1-(0),6-(1,6),7-(6)]
   211      2.2785408      2.2785408      2.2785408    6[1-(0),6-(1,6),7-(6,27)]
   212      7.9127104      7.9127104      7.9127104    6[1-(0),6-(1,7),6-(6,6)]
   213      2.4051264      2.4051264      2.4051264    6[6-(1,6),6-(1,6),6-(6,6)]
   214      6.8356224      6.8356224      6.8356224    6[1-(0),6-(1,6),7-(6)]
   215       1.476832       1.476832       1.476832    6[1-(0),7-(6,27),7-(6,27)]
   216        1.05488        1.05488        1.05488    6[1-(0),6-(1,7),6-(6,6)]
   217      8.6366912      8.6366912      8.6366912    6[1-(0),6-(1,7),6-(6,6)]
   218      3.0080736      3.0080736      3.0080736    6[1-(0),6-(1,7),6-(6,6)]
   219      6.4669696      6.4669696      6.4669696    6[1-(0),6-(1,6),6-(1,7)]
   220      6.4603072      6.4603072      6.4603072    6[1-(0),6-(1,6),6-(1,7)]
   221      6.8367328      6.8367328      6.8367328    6[1-(0),6-(1,6),7-(6)]
   222      6.2881952      6.2881952      6.2881952    6[1-(0),6-(1,6),6-(1,6)]
   223     11.0751296     11.0751296     11.0751296    6[6-(6,7),6-(8,8),7-(6,27)]
   224      10.598768      10.598768      10.598768    6[6-(6,7),8-(27),8-(27)]
   225      7.2908864      7.2908864      7.2908864    6[6-(6,7),8-(27),8-(27)]
   226      8.3602016      8.3602016      8.3602016    6[6-(1,6),6-(1,6),6-(6,6)]
   227      5.1455936      5.1455936      5.1455936    6[1-(0),6-(1,6),7-(6,27)]
   228      8.0925952      8.0925952      8.0925952    6[1-(0),6-(1,6),7-(6)]
   229      6.0394656      6.0394656      6.0394656    6[6-(6,7),6-(8,8),7-(6,27)]
   230      8.7910368      8.7910368      8.7910368    6[1-(0),6-(1,6),7-(6)]
   231      3.2734592      3.2734592      3.2734592    6[1-(0),6-(1,6),7-(6,27)]
   232      8.7432896      8.7432896      8.7432896    6[1-(0),6-(1,7),6-(6,6)]
   233      3.1468736      3.1468736      3.1468736    6[6-(1,6),6-(1,6),6-(6,6)]
   234      9.8203776      9.8203776      9.8203776    6[1-(0),6-(1,6),7-(6)]
   235       4.075168       4.075168       4.075168    6[1-(0),7-(6,27),7-(6,27)]
   236        4.49712        4.49712        4.49712    6[1-(0),6-(1,7),6-(6,6)]
   237      8.0193088      8.0193088      8.0193088    6[1-(0),6-(1,7),6-(6,6)]
   238      2.5439264      2.5439264      2.5439264    6[1-(0),6-(1,7),6-(6,6)]
   239     10.1890304     10.1890304     10.1890304    6[1-(0),6-(1,6),6-(1,7)]
   240     10.1956928     10.1956928     10.1956928    6[1-(0),6-(1,6),6-(1,7)]
   241      9.8192672      9.8192672      9.8192672    6[1-(0),6-(1,6),7-(6)]
   242     10.3678048     10.3678048     10.3678048    6[1-(0),6-(1,6),6-(1,6)]
   243      5.5808704      5.5808704      5.5808704    6[6-(6,7),6-(8,8),7-(6,27)]
   244       6.057232       6.057232       6.057232    6[6-(6,7),8-(27),8-(27)]
   245      1.7388864      1.7388864      1.7388864    6[6-(6,7),8-(27),8-(27)]
   246      2.8082016      2.8082016      2.8082016    6[6-(1,6),6-(1,6),6-(6,6)]
   247     10.6975936     10.6975936     10.6975936    6[1-(0),6-(1,6),7-(6,27)]
   248      2.5405952      2.5405952      2.5405952    6[1-(0),6-(1,6),7-(6)]
   249      0.4874656      0.4874656      0.4874656    6[6-(6,7),6-(8,8),7-(6,27)]
   250      3.2390368      3.2390368      3.2390368    6[1-(0),6-(1,6),7-(6)]
   251      8.8254592      8.8254592      8.8254592    6[1-(0),6-(1,6),7-(6,27)]
   252      3.1912896      3.1912896      3.1912896    6[1-(0),6-(1,7),6-(6,6)]
   253      8.6988736      8.6988736      8.6988736    6[6-(1,6),6-(1,6),6-(6,6)]
   254      4.2683776      4.2683776      4.2683776    6[1-(0),6-(1,6),7-(6)]
   255       9.627168       9.627168       9.627168    6[1-(0),7-(6,27),7-(6,27)]
   256       10.04912       10.04912       10.04912    6[1-(0),6-(1,7),6-(6,6)]
   257      2.4673088      2.4673088      2.4673088    6[1-(0),6-(1,7),6-(6,6)]
   258      8.0959264      8.0959264      8.0959264    6[1-(0),6-(1,7),6-(6,6)]
   259      4.6370304      4.6370304      4.6370304    6[1-(0),6-(1,6),6-(1,7)]
   260      4.6436928      4.6436928      4.6436928    6[1-(0),6-(1,6),6-(1,7)]
   261      4.2672672      4.2672672      4.2672672    6[1-(0),6-(1,6),7-(6)]
   262      4.8158048      4.8158048      4.8158048    6[1-(0),6-(1,6),6-(1,6)]
   263      0.0288704      0.0288704      0.0288704    6[6-(6,7),6-(8,8),7-(6,27)]
   264       0.505232       0.505232       0.505232    6[6-(6,7),8-(27),8-(27)]
   265      3.8131136      3.8131136      3.8131136    6[6-(6,7),8-(27),8-(27)]
   266      2.7437984      2.7437984      2.7437984    6[6-(1,6),6-(1,6),6-(6,6)]
   267      5.9584064      5.9584064      5.9584064    6[1-(0),6-(1,6),7-(6,27)]
   268      3.0114048      3.0114048      3.0114048    6[1-(0),6-(1,6),7-(6)]
   269      5.0645344      5.0645344      5.0645344    6[6-(6,7),6-(8,8),7-(6,27)]
   270      2.3129632      2.3129632      2.3129632    6[1-(0),6-(1,6),7-(6)]
   271      7.8305408      7.8305408      7.8305408    6[1-(0),6-(1,6),7-(6,27)]
   272      2.3607104      2.3607104      2.3607104    6[1-(0),6-(1,7),6-(6,6)]
   273      7.9571264      7.9571264      7.9571264    6[6-(1,6),6-(1,6),6-(6,6)]
   274      1.2836224      1.2836224      1.2836224    6[1-(0),6-(1,6),7-(6)]
   275       7.028832       7.028832       7.028832    6[1-(0),7-(6,27),7-(6,27)]
   276        6.60688        6.60688        6.60688    6[1-(0),6-(1,7),6-(6,6)]
   277      3.0846912      3.0846912      3.0846912    6[1-(0),6-(1,7),6-(6,6)]
   278      8.5600736      8.5600736      8.5600736    6[1-(0),6-(1,7),6-(6,6)]
   279      0.9149696      0.9149696      0.9149696    6[1-(0),6-(1,6),6-(1,7)]
   280      0.9083072      0.9083072      0.9083072    6[1-(0),6-(1,6),6-(1,7)]
   281      1.2847328      1.2847328      1.2847328    6[1-(0),6-(1,6),7-(6)]
   282      0.7361952      0.7361952      0.7361952    6[1-(0),6-(1,6),6-(1,6)]
   283      5.5231296      5.5231296      5.5231296    6[6-(6,7),6-(8),7-(6,27)]
   284       5.046768       5.046768       5.046768    6[6-(6,7),8-(27)]
   285     10.6220864     10.6220864     10.6220864    7[6-(1,7),6-(6,6),27-(7,7,7,8,8)]
   286       4.064064       4.064064       4.064064    7[6-(1,6),6-(1,6)]
   287      2.9159104      2.9159104      2.9159104    7[6-(1,6),6-(1,6)]
   288     10.1090816     10.1090816     10.1090816    7[6-(1,6),6-(1,6),27-(7,7,7,8,8)]
   289      9.8847808      9.8847808      9.8847808    7[6-(1,7),6-(6,6),27-(8,8,8)]
   290      6.0339136      6.0339136      6.0339136    7[6-(1,7),6-(6,6),27-(7,7,7,8,8)]
   291       1.487936       1.487936       1.487936    7[6-(1,6),6-(1,6)]
   292      2.6360896      2.6360896      2.6360896    7[6-(1,6),6-(1,6)]
   293      6.5469184      6.5469184      6.5469184    7[6-(1,6),6-(1,6),27-(7,7,7,8,8)]
   294      6.7712192      6.7712192      6.7712192    7[6-(1,7),6-(6,6),27-(8,8,8)]
   295      0.4819136      0.4819136      0.4819136    7[6-(1,7),6-(6,6),27-(7,7,7,8,8)]
   296       7.039936       7.039936       7.039936    7[6-(1,6),6-(1,6)]
   297      8.1880896      8.1880896      8.1880896    7[6-(1,6),6-(1,6)]
   298      0.9949184      0.9949184      0.9949184    7[6-(1,6),6-(1,6),27-(7,7,7,8,8)]
   299      1.2192192      1.2192192      1.2192192    7[6-(1,7),6-(6,6),27-(8,8,8)]
   300      5.0700864      5.0700864      5.0700864    7[6-(1,7),6-(6,6),27-(7,7,7,8,8)]
   301       9.616064       9.616064       9.616064    7[6-(1,6),6-(1,6)]
   302      8.4679104      8.4679104      8.4679104    7[6-(1,6),6-(1,6)]
   303      4.5570816      4.5570816      4.5570816    7[6-(1,6),6-(1,6),27-(7,7,7,8,8)]
   304      4.3327808      4.3327808      4.3327808    7[6-(1,7),6-(6,6),27-(8,8,8)]
   305      0.4819136      0.4819136      0.4819136    7[6-(1,7),6-(6,6),27-(7,7,7,8,8)]
   306       7.039936       7.039936       7.039936    7[6-(1,6),6-(1,6)]
   307      8.1880896      8.1880896      8.1880896    7[6-(1,6),6-(1,6)]
   308      0.9949184      0.9949184      0.9949184    7[6-(1,6),6-(1,6),27-(7,7,7,8,8)]
   309      1.2192192      1.2192192      1.2192192    7[6-(1,7),6-(6,6),27-(8,8,8)]
   310      5.0700864      5.0700864      5.0700864    7[6-(1,7),6-(6,6),27-(7,7,7,8,8)]
   311       9.616064       9.616064       9.616064    7[6-(1,6),6-(1,6)]
   312      8.4679104      8.4679104      8.4679104    7[6-(1,6),6-(1,6)]
   313      4.5570816      4.5570816      4.5570816    7[6-(1,6),6-(1,6),27-(7,7,7,8,8)]
   314      4.3327808      4.3327808      4.3327808    7[6-(1,7),6-(6,6),27-(8,8,8)]
   315     10.6220864     10.6220864     10.6220864    7[6-(1,7),6-(6,6),27-(7,7,7,8,8)]
   316       4.064064       4.064064       4.064064    7[6-(1,6),6-(1,6)]
   317      2.9159104      2.9159104      2.9159104    7[6-(1,6),6-(1,6)]
   318     10.1090816     10.1090816     10.1090816    7[6-(1,6),6-(1,6),27-(7,7,7,8,8)]
   319      9.8847808      9.8847808      9.8847808    7[6-(1,7),6-(6,6),27-(8,8,8)]
   320      6.0339136      6.0339136      6.0339136    7[6-(1,7),6-(6,6),27-(7,7,7,8,8)]
   321       1.487936       1.487936       1.487936    7[6-(1,6),6-(1,6)]
   322      2.6360896      2.6360896      2.6360896    7[6-(1,6),6-(1,6)]
   323      6.5469184      6.5469184      6.5469184    7[6-(1,6),6-(1,6),27-(7,7,7,8,8)]
   324      6.7712192      6.7712192      6.7712192    7[6-(1,7),6-(6,6),27-(8,8)]
   325      1.6972464      1.6972464      1.6972464    8[6-(6,8),27-(7,7,7,7,8)]
   326     1.56488672     1.56488672     1.56488672    8[6-(6,8),27-(7,8,8)]
   327     2.78399488     2.78399488     2.78399488    8[6-(6,8),27-(7,8,8)]
   328    10.89180256    10.89180256    10.89180256    8[6-(6,8),27-(7,8,8)]
   329      3.8547536      3.8547536      3.8547536    8[6-(6,8),27-(7,7,7,7,8)]
   330     3.98711328     3.98711328     3.98711328    8[6-(6,8),27-(7,8,8)]
   331     2.76800512     2.76800512     2.76800512    8[6-(6,8),27-(7,8,8)]
   332     5.76419744     5.76419744     5.76419744    8[6-(6,8),27-(7,8,8)]
   333      9.4067536      9.4067536      9.4067536    8[6-(6,8),27-(7,7,7,7,8)]
   334     9.53911328     9.53911328     9.53911328    8[6-(6,8),27-(7,8,8)]
   335     8.32000512     8.32000512     8.32000512    8[6-(6,8),27-(7,8,8)]
   336     0.21219744     0.21219744     0.21219744    8[6-(6,8),27-(7,8,8)]
   337      7.2492464      7.2492464      7.2492464    8[6-(6,8),27-(7,7,7,7,8)]
   338     7.11688672     7.11688672     7.11688672    8[6-(6,8),27-(7,8,8)]
   339     8.33599488     8.33599488     8.33599488    8[6-(6,8),27-(7,8,8)]
   340     5.33980256     5.33980256     5.33980256    8[6-(6,8),27-(7,8,8)]
   341      9.4067536      9.4067536      9.4067536    8[6-(6,8),27-(7,7,7,7,8)]
   342     9.53911328     9.53911328     9.53911328    8[6-(6,8),27-(7,8)]
   343     8.32000512     8.32000512     8.32000512    8[6-(6,8),27-(7,8)]
   344     0.21219744     0.21219744     0.21219744    8[6-(6,8),27-(7,8,8)]
   345      7.2492464      7.2492464      7.2492464    8[6-(6,8),27-(7,7,7,7,8)]
   346     7.11688672     7.11688672     7.11688672    8[6-(6,8),27-(7,8,8)]
   347     8.33599488     8.33599488     8.33599488    8[6-(6,8),27-(7,8,8)]
   348     5.33980256     5.33980256     5.33980256    8[6-(6,8),27-(7,8,8)]
   349      1.6972464      1.6972464      1.6972464    8[6-(6,8),27-(7,7,7,7,8)]
   350     1.56488672     1.56488672     1.56488672    8[6-(6,8),27-(7,8,8)]
   351     2.78399488     2.78399488     2.78399488    8[6-(6,8),27-(7,8,8)]
   352    10.89180256    10.89180256    10.89180256    8[6-(6,8),27-(7,8,8)]
   353      3.8547536      3.8547536      3.8547536    8[6-(6,8),27-(7,7,7,7,8)]
   354     3.98711328     3.98711328     3.98711328    8[6-(6),27-(7,8,8)]
   355     2.76800512     2.76800512     2.76800512    8[6-(6,8),27-(7,8,8)]
