# Supplementary material for: A collection of forcefield precursors for metal–organic frameworks
Source: RSC Adv. 2019 Nov 13;9(63):36492–507. doi: 10.1039/c9ra07327b (PMC9075174; doi:10.1039/c9ra07327b)
Supplement: RA-009-C9RA07327B-s3066 [file RA-009-C9RA07327B-s3066.txt]

ACIBIY_clean

15.205    0.00000000    0.00000000
6.99170009    16.59205095    0.00000000
2.07188894    6.64182394    20.3431426

     1  13.9355857491  13.9355857491  13.9355857491    27[8-(6,27),8-(6,27),8-(6,27),8-(6,27),8-(6,27),8-(6,27)]
     2   7.1273133595   7.1273133595   7.1273133595    27[8-(6,27),8-(6,27),8-(6,27),8-(6,27),8-(6,27),8-(6,27)]
     3  3.62375701707  3.62375701707  3.62375701707    27[8-(6,27),8-(6,27),8-(6,27),8-(6,27),8-(6,27),8-(6,27)]
     4  5.64318785805  5.64318785805  5.64318785805    27[8-(6),8-(6),8-(6,27),8-(6,27),8-(6,27),8-(6,27)]
     5   15.075491302   15.075491302   15.075491302    27[8-(6),8-(6),8-(6,27),8-(6,27),8-(6,27),8-(6,27)]
     6  15.6291539601  15.6291539601  15.6291539601    27[8-(6,27),8-(6,27),8-(6,27),8-(6,27),8-(6,27),8-(6,27)]
     7  15.9020947706  15.9020947706  15.9020947706    27[8-(6),8-(6),8-(6,27),8-(6,27),8-(6,27),8-(6,27)]
     8  19.1167198808  19.1167198808  19.1167198808    27[8-(6,27),8-(6,27),8-(6,27),8-(6,27),8-(6,27),8-(6,27)]
     9  11.9105404214  11.9105404214  11.9105404214    27[8-(6),8-(6),8-(6,27),8-(6,27),8-(6,27),8-(6,27)]
    10  21.1320696545  21.1320696545  21.1320696545    27[8-(6),8-(6),8-(6,27),8-(6,27),8-(6,27),8-(6,27)]
    11  2.48028428637  2.48028428637  2.48028428637    27[8-(6),8-(6),8-(6,27),8-(6,27),8-(6,27),8-(6,27)]
    12   13.836692699   13.836692699   13.836692699    27[8-(6,27),8-(6,27),8-(6,27),8-(6,27),8-(6,27),8-(6,27)]
    13  8.78530634896  8.78530634896  8.78530634896    27[8-(6),8-(6),8-(6),8-(6),8-(6,27),8-(6,27)]
    14  12.2794930891  12.2794930891  12.2794930891    27[8-(6),8-(6),8-(6),8-(6),8-(6,27),8-(6,27)]
    15  16.5242655202  16.5242655202  16.5242655202    27[8-(6),8-(6),8-(6),8-(6),8-(6,27),8-(6,27)]
    16  13.0247422514  13.0247422514  13.0247422514    27[8-(6),8-(6),8-(6),8-(6),8-(6,27),8-(6,27)]
    17  10.3330032809  10.3330032809  10.3330032809    27[8-(6,27),8-(6,27),8-(6,27),8-(6,27),8-(6,27),8-(6,27)]
    18  17.1412756705  17.1412756705  17.1412756705    27[8-(6,27),8-(6,27),8-(6,27),8-(6,27),8-(6,27),8-(6,27)]
    19  20.6448320129  20.6448320129  20.6448320129    27[8-(6,27),8-(6,27),8-(6,27),8-(6,27),8-(6,27),8-(6,27)]
    20   18.625401172   18.625401172   18.625401172    27[8-(6),8-(6),8-(6,27),8-(6,27),8-(6,27),8-(6,27)]
    21  9.19309772803  9.19309772803  9.19309772803    27[8-(6),8-(6),8-(6,27),8-(6,27),8-(6,27),8-(6,27)]
    22   8.6394350699   8.6394350699   8.6394350699    27[8-(6,27),8-(6,27),8-(6,27),8-(6,27),8-(6,27),8-(6,27)]
    23  8.36649425937  8.36649425937  8.36649425937    27[8-(6),8-(6),8-(6,27),8-(6,27),8-(6,27),8-(6,27)]
    24  5.15186914923  5.15186914923  5.15186914923    27[8-(6,27),8-(6,27),8-(6,27),8-(6,27),8-(6,27)]
    25  12.3580486086  12.3580486086  12.3580486086    27[8-(6),8-(6),8-(6,27),8-(6,27),8-(6,27),8-(6,27)]
    26  3.13651937553  3.13651937553  3.13651937553    27[8-(6),8-(6),8-(6,27),8-(6,27),8-(6,27)]
    27  21.7883047436  21.7883047436  21.7883047436    27[8-(6),8-(6),8-(6,27),8-(6,27),8-(6,27),8-(6,27)]
    28   10.431896331   10.431896331   10.431896331    27[8-(6,27),8-(6,27),8-(6,27),8-(6,27),8-(6,27),8-(6,27)]
    29   15.483282681   15.483282681   15.483282681    27[8-(6),8-(6),8-(6),8-(6),8-(6,27),8-(6,27)]
    30  11.9890959409  11.9890959409  11.9890959409    27[8-(6),8-(6),8-(6),8-(6),8-(6,27),8-(6,27)]
    31  7.74432350975  7.74432350975  7.74432350975    27[8-(6),8-(6),8-(6),8-(6),8-(6,27),8-(6,27)]
    32  11.2438467786  11.2438467786  11.2438467786    27[8-(6),8-(6),8-(6),8-(6),8-(6,27),8-(6,27)]
    33            0.0            0.0            0.0    27[8-(6),8-(6),8-(6),8-(6),8-(6,27),8-(6,27)]
    34    3.495850045    3.495850045    3.495850045    27[8-(6),8-(6),8-(6),8-(6),8-(6,27),8-(6,27)]
    35     1.03594447     1.03594447     1.03594447    27[8-(6),8-(6),8-(6),8-(6),8-(6,27),8-(6,27)]
    36    4.531794515    4.531794515    4.531794515    27[8-(6),8-(6),8-(6),8-(6),8-(6,27),8-(6,27)]
    37   17.683513993   17.683513993   17.683513993    1[6-(8,8)]
    38  14.6334820988  14.6334820988  14.6334820988    1[6-(8,8)]
    39  18.4099893677  18.4099893677  18.4099893677    1[6-(8,8)]
    40  13.5821291046  13.5821291046  13.5821291046    1[6-(8,8)]
    41  9.68113726606  9.68113726606  9.68113726606    1[6-(8,8)]
    42  12.3945567502  12.3945567502  12.3945567502    1[6-(8,8)]
    43  10.5433923452  10.5433923452  10.5433923452    1[6-(8,8)]
    44  19.3697982325  19.3697982325  19.3697982325    1[6-(8,8)]
    45  16.6726575144  16.6726575144  16.6726575144    1[6-(8,8)]
    46  14.8987568044  14.8987568044  14.8987568044    1[6-(8,8)]
    47   15.403128537   15.403128537   15.403128537    1[6-(8,8)]
    48  18.0566225633  18.0566225633  18.0566225633    1[6-(8,8)]
    49  7.04332012424  7.04332012424  7.04332012424    1[6-(8,8)]
    50  12.3362254288  12.3362254288  12.3362254288    1[6-(8,8)]
    51  15.4981114126  15.4981114126  15.4981114126    1[6-(8,8)]
    52  7.28967402971  7.28967402971  7.28967402971    1[6-(8,8)]
    53   15.856890255   15.856890255   15.856890255    1[6-(8,8)]
    54  12.1555964227  12.1555964227  12.1555964227    1[6-(8,8)]
    55  19.3867277898  19.3867277898  19.3867277898    1[6-(8,8)]
    56  13.7429060326  13.7429060326  13.7429060326    1[6-(8,8)]
    57  13.6157143145  13.6157143145  13.6157143145    1[6-(8,8)]
    58   5.2446560398   5.2446560398   5.2446560398    1[6-(8,8)]
    59  7.43152846028  7.43152846028  7.43152846028    1[6-(8,8)]
    60   9.0478746088   9.0478746088   9.0478746088    1[6-(8,8)]
    61    10.21365624    10.21365624    10.21365624    1[6-(8,8)]
    62  3.84510150367  3.84510150367  3.84510150367    1[6-(8,8)]
    63  18.5143425627  18.5143425627  18.5143425627    1[6-(8,8)]
    64  10.2217939383  10.2217939383  10.2217939383    1[6-(8,8)]
    65   8.9276609527   8.9276609527   8.9276609527    1[6-(8,8)]
    66  1.77547524445  1.77547524445  1.77547524445    1[6-(8,8)]
    67  4.00189846174  4.00189846174  4.00189846174    1[6-(8,8)]
    68  6.86645176736  6.86645176736  6.86645176736    1[6-(8,8)]
    69  10.6457539755  10.6457539755  10.6457539755    1[6-(8,8)]
    70  2.83179532675  2.83179532675  2.83179532675    1[6-(8,8)]
    71    3.812131877    3.812131877    3.812131877    1[6-(8,8)]
    72  15.1102488381  15.1102488381  15.1102488381    1[6-(8,8)]
    73  6.58507503704  6.58507503704  6.58507503704    1[6-(8,8)]
    74  9.63510693124  9.63510693124  9.63510693124    1[6-(8,8)]
    75  5.85859966226  5.85859966226  5.85859966226    1[6-(8,8)]
    76  10.6864599254  10.6864599254  10.6864599254    1[6-(8,8)]
    77  14.5874517639  14.5874517639  14.5874517639    1[6-(8,8)]
    78  11.8740322798  11.8740322798  11.8740322798    1[6-(8,8)]
    79  13.7251966848  13.7251966848  13.7251966848    1[6-(8,8)]
    80  4.89879079749  4.89879079749  4.89879079749    1[6-(8,8)]
    81  7.59593151559  7.59593151559  7.59593151559    1[6-(8,8)]
    82  9.36983222565  9.36983222565  9.36983222565    1[6-(8,8)]
    83  8.86546049302  8.86546049302  8.86546049302    1[6-(8,8)]
    84  6.21196646667  6.21196646667  6.21196646667    1[6-(8,8)]
    85  17.2252689058  17.2252689058  17.2252689058    1[6-(8,8)]
    86  11.9323636012  11.9323636012  11.9323636012    1[6-(8,8)]
    87  8.77047761737  8.77047761737  8.77047761737    1[6-(8,8)]
    88  16.9789150003  16.9789150003  16.9789150003    1[6-(8,8)]
    89  8.41169877499  8.41169877499  8.41169877499    1[6-(8,8)]
    90  12.1129926073  12.1129926073  12.1129926073    1[6-(8,8)]
    91  4.88186124019  4.88186124019  4.88186124019    1[6-(8)]
    92  10.5256829974  10.5256829974  10.5256829974    1[6-(8,8)]
    93  10.6528747155  10.6528747155  10.6528747155    1[6-(8,8)]
    94  19.0239329902  19.0239329902  19.0239329902    1[6-(8,8)]
    95  16.8370605697  16.8370605697  16.8370605697    1[6-(8,8)]
    96  15.2207144212  15.2207144212  15.2207144212    1[6-(8,8)]
    97    14.05493279    14.05493279    14.05493279    1[6-(8,8)]
    98  20.4234875263  20.4234875263  20.4234875263    1[6-(8,8)]
    99  5.75424646733  5.75424646733  5.75424646733    1[6-(8,8)]
   100  14.0467950917  14.0467950917  14.0467950917    1[6-(8,8)]
   101  15.3409280773  15.3409280773  15.3409280773    1[6-(8,8)]
   102  22.4931137856  22.4931137856  22.4931137856    1[6-(8,8)]
   103  20.2666905683  20.2666905683  20.2666905683    1[6-(8,8)]
   104  17.4021372626  17.4021372626  17.4021372626    1[6-(8,8)]
   105  13.6228350545  13.6228350545  13.6228350545    1[6-(8,8)]
   106  21.4367937033  21.4367937033  21.4367937033    1[6-(8,8)]
   107   20.456457153   20.456457153   20.456457153    1[6-(8,8)]
   108  9.15834019188  9.15834019188  9.15834019188    1[6-(8,8)]
   109  17.0275583718  17.0275583718  17.0275583718    6[1-(0),8-(27),8-(27,27)]
   110  14.1871650793  14.1871650793  14.1871650793    6[1-(0),8-(27),8-(27,27)]
   111  18.8604130371  18.8604130371  18.8604130371    6[1-(0),8-(27),8-(27,27)]
   112  13.0969377897  13.0969377897  13.0969377897    6[1-(0),8-(27),8-(27,27)]
   113  9.61317070494  9.61317070494  9.61317070494    6[1-(0),8-(27),8-(27,27)]
   114  12.5973460957  12.5973460957  12.5973460957    6[1-(0),8-(27),8-(27,27)]
   115  10.2893340832  10.2893340832  10.2893340832    6[1-(0),8-(27),8-(27,27)]
   116  12.9125900472  12.9125900472  12.9125900472    6[1-(0),8-(27),8-(27,27)]
   117  17.4733424232  17.4733424232  17.4733424232    6[1-(0),8-(27),8-(27,27)]
   118  14.9905033209  14.9905033209  14.9905033209    6[1-(0),8-(27),8-(27,27)]
   119  16.0539916912  16.0539916912  16.0539916912    6[1-(0),8-(27),8-(27,27)]
   120  18.0629121041  18.0629121041  18.0629121041    6[1-(0),8-(27),8-(27,27)]
   121   7.2946221784   7.2946221784   7.2946221784    6[1-(0),8-(27),8-(27,27)]
   122   11.605624215   11.605624215   11.605624215    6[1-(0),8-(27),8-(27,27)]
   123  14.8912592128  14.8912592128  14.8912592128    6[1-(0),8-(27),8-(27,27)]
   124  13.5618757314  13.5618757314  13.5618757314    6[1-(0),8-(27),8-(27,27)]
   125  15.4622686935  15.4622686935  15.4622686935    6[1-(0),8-(27),8-(27,27)]
   126  11.9813163577  11.9813163577  11.9813163577    6[1-(0),8-(27),8-(27,27)]
   127   19.170364189   19.170364189   19.170364189    6[1-(0),8-(27),8-(27,27)]
   128  14.4441602983  14.4441602983  14.4441602983    6[1-(0),8-(27),8-(27,27)]
   129   13.868958672   13.868958672   13.868958672    6[1-(0),8-(27),8-(27,27)]
   130  5.96143982683  5.96143982683  5.96143982683    6[1-(0),8-(27),8-(27,27)]
   131  6.99618275078  6.99618275078  6.99618275078    6[1-(0),8-(27),8-(27,27)]
   132  8.42530983347  8.42530983347  8.42530983347    6[1-(0),8-(27),8-(27,27)]
   133  10.6185696727  10.6185696727  10.6185696727    6[1-(0),8-(27),8-(27,27)]
   134  3.65780897064  3.65780897064  3.65780897064    6[1-(0),8-(27),8-(27,27)]
   135  18.3376816818  18.3376816818  18.3376816818    6[1-(0),8-(27),8-(27,27)]
   136  11.0235081123  11.0235081123  11.0235081123    6[1-(0),8-(27),8-(27,27)]
   137  8.23533660624  8.23533660624  8.23533660624    6[1-(0),8-(27),8-(27,27)]
   138   1.5134075303   1.5134075303   1.5134075303    6[1-(0),8-(27),8-(27,27)]
   139  3.30903542335  3.30903542335  3.30903542335    6[1-(0),8-(27),8-(27,27)]
   140  7.55479971717  7.55479971717  7.55479971717    6[1-(0),8-(27),8-(27,27)]
   141  9.97843534102  9.97843534102  9.97843534102    6[1-(0),8-(27),8-(27,27)]
   142   3.3369584857   3.3369584857   3.3369584857    6[1-(0),8-(27),8-(27,27)]
   143  4.36975097851  4.36975097851  4.36975097851    6[1-(0),8-(27),8-(27,27)]
   144  15.7602397916  15.7602397916  15.7602397916    6[1-(0),8-(27),8-(27,27)]
   145  7.24103065819  7.24103065819  7.24103065819    6[1-(0),8-(27),8-(27,27)]
   146  10.0814239507  10.0814239507  10.0814239507    6[1-(0),8-(27),8-(27,27)]
   147  5.40817599288  5.40817599288  5.40817599288    6[1-(0),8-(27),8-(27,27)]
   148  11.1716512403  11.1716512403  11.1716512403    6[1-(0),8-(27),8-(27,27)]
   149  14.6554183251  14.6554183251  14.6554183251    6[1-(0),8-(27),8-(27,27)]
   150  11.6712429343  11.6712429343  11.6712429343    6[1-(0),8-(27),8-(27,27)]
   151  13.9792549468  13.9792549468  13.9792549468    6[1-(0),8-(27),8-(27,27)]
   152  11.3559989828  11.3559989828  11.3559989828    6[1-(0),8-(27),8-(27,27)]
   153  6.79524660675  6.79524660675  6.79524660675    6[1-(0),8-(27),8-(27,27)]
   154  9.27808570914  9.27808570914  9.27808570914    6[1-(0),8-(27),8-(27,27)]
   155  8.21459733883  8.21459733883  8.21459733883    6[1-(0),8-(27),8-(27,27)]
   156  6.20567692587  6.20567692587  6.20567692587    6[1-(0),8-(27),8-(27,27)]
   157  16.9739668516  16.9739668516  16.9739668516    6[1-(0),8-(27),8-(27,27)]
   158   12.662964815   12.662964815   12.662964815    6[1-(0),8-(27),8-(27,27)]
   159   9.3773298172   9.3773298172   9.3773298172    6[1-(0),8-(27),8-(27,27)]
   160  10.7067132986  10.7067132986  10.7067132986    6[1-(0),8-(27),8-(27,27)]
   161   8.8063203365   8.8063203365   8.8063203365    6[1-(0),8-(27),8-(27,27)]
   162  12.2872726723  12.2872726723  12.2872726723    6[1-(0),8-(27),8-(27,27)]
   163  5.09822484103  5.09822484103  5.09822484103    6[1-(0),8-(27)]
   164  9.82442873168  9.82442873168  9.82442873168    6[1-(0),8-(27),8-(27,27)]
   165   10.399630358   10.399630358   10.399630358    6[1-(0),8-(27),8-(27,27)]
   166  18.3071492032  18.3071492032  18.3071492032    6[1-(0),8-(27),8-(27,27)]
   167  17.2724062792  17.2724062792  17.2724062792    6[1-(0),8-(27),8-(27,27)]
   168  15.8432791965  15.8432791965  15.8432791965    6[1-(0),8-(27),8-(27,27)]
   169  13.6500193573  13.6500193573  13.6500193573    6[1-(0),8-(27),8-(27,27)]
   170  20.6107800594  20.6107800594  20.6107800594    6[1-(0),8-(27),8-(27,27)]
   171  5.93090734817  5.93090734817  5.93090734817    6[1-(0),8-(27),8-(27,27)]
   172  13.2450809177  13.2450809177  13.2450809177    6[1-(0),8-(27),8-(27,27)]
   173  16.0332524238  16.0332524238  16.0332524238    6[1-(0),8-(27),8-(27,27)]
   174  22.7551814997  22.7551814997  22.7551814997    6[1-(0),8-(27),8-(27,27)]
   175  20.9595536066  20.9595536066  20.9595536066    6[1-(0),8-(27),8-(27,27)]
   176  16.7137893128  16.7137893128  16.7137893128    6[1-(0),8-(27),8-(27,27)]
   177   14.290153689   14.290153689   14.290153689    6[1-(0),8-(27),8-(27,27)]
   178  20.9316305443  20.9316305443  20.9316305443    6[1-(0),8-(27),8-(27,27)]
   179  19.8988380515  19.8988380515  19.8988380515    6[1-(0),8-(27),8-(27,27)]
   180  8.50834923836  8.50834923836  8.50834923836    6[1-(0),8-(27),8-(27,27)]
   181  4.06282862613  4.06282862613  4.06282862613    8[6-(1,8),27-(8,8,8,8,8)]
   182  12.5833753755  12.5833753755  12.5833753755    8[6-(1,8),27-(8,8,8,8,8)]
   183  11.9664012905  11.9664012905  11.9664012905    8[6-(1,8),27-(8,8,8,8,8)]
   184  9.55162690439  9.55162690439  9.55162690439    8[6-(1,8),27-(8,8,8,8,8)]
   185   18.044562387   18.044562387   18.044562387    8[6-(1,8),27-(8,8,8,8,8)]
   186   12.551820091   12.551820091   12.551820091    8[6-(1,8),27-(8,8,8,8,8)]
   187  8.02184514827  8.02184514827  8.02184514827    8[6-(1,8),27-(8,8,8,8,8)]
   188  13.5004350978  13.5004350978  13.5004350978    8[6-(1,8),27-(8,8,8,8,8)]
   189  17.5048095003  17.5048095003  17.5048095003    8[6-(1,8),27-(8,8,8,8,8)]
   190  18.9689807169  18.9689807169  18.9689807169    8[6-(1,8),27-(8,8,8,8,8)]
   191  13.5373450216  13.5373450216  13.5373450216    8[6-(1,8),27-(8,8,8,8,8)]
   192  17.3740741265  17.3740741265  17.3740741265    8[6-(1,8),27-(8,8,8,8,8)]
   193  15.3331004027  15.3331004027  15.3331004027    8[6-(1,8),27-(8,8,8,8,8)]
   194   14.545219636   14.545219636   14.545219636    8[6-(1,8),27-(8,8,8,8,8)]
   195  15.6399943285  15.6399943285  15.6399943285    8[6-(1,8),27-(8,8,8,8,8)]
   196  11.0828970679  11.0828970679  11.0828970679    8[6-(1,8),27-(8,8,8,8,8)]
   197  6.04343591889  6.04343591889  6.04343591889    8[6-(1,8),27-(8,8,8,8,8)]
   198    8.273116601    8.273116601    8.273116601    8[6-(1,8),27-(8,8,8,8,8),27-(8,8,8,8,8)]
   199  11.5435316404  11.5435316404  11.5435316404    8[6-(1,8),27-(8,8,8,8,8)]
   200  14.0091731788  14.0091731788  14.0091731788    8[6-(1,8),27-(8,8,8,8,8)]
   201  15.3433572429  15.3433572429  15.3433572429    8[6-(1,8),27-(8,8,8,8,8)]
   202  15.9703251444  15.9703251444  15.9703251444    8[6-(1,8),27-(8,8,8,8,8),27-(8,8,8,8,8)]
   203  7.29476683459  7.29476683459  7.29476683459    8[6-(1,8),27-(8,8,8,8,8)]
   204  17.1302136637  17.1302136637  17.1302136637    8[6-(1,8),27-(8,8,8,8,8)]
   205   16.499856022   16.499856022   16.499856022    8[6-(1,8),27-(8,8,8,8,8)]
   206  15.9551137003  15.9551137003  15.9551137003    8[6-(1,8),27-(8,8,8,8,8)]
   207  8.59352422256  8.59352422256  8.59352422256    8[6-(1,8),27-(8,8,8,8,8),27-(8,8,8,8,8)]
   208  7.29134101288  7.29134101288  7.29134101288    8[6-(1,8),27-(8,8,8,8,8)]
   209  8.62364492014  8.62364492014  8.62364492014    8[6-(1,8),27-(8,8,8,8,8)]
   210  15.0008855251  15.0008855251  15.0008855251    8[6-(1,8),27-(8,8,8,8,8),27-(8,8,8,8,8)]
   211  13.1676191765  13.1676191765  13.1676191765    8[6-(1,8),27-(8,8,8,8,8)]
   212   3.0632098783   3.0632098783   3.0632098783    8[6-(1,8),27-(8,8,8,8,8)]
   213  7.56910052171  7.56910052171  7.56910052171    8[6-(1,8),27-(8,8,8,8,8)]
   214  6.85544962035  6.85544962035  6.85544962035    8[6-(1,8),27-(8,8,8,8,8)]
   215  4.10798247469  4.10798247469  4.10798247469    8[6-(1,8),27-(8,8,8,8,8),27-(8,8,8,8,8)]
   216   10.723071829   10.723071829   10.723071829    8[6-(1,8),27-(8,8,8,8,8)]
   217  17.4910505839  17.4910505839  17.4910505839    8[6-(1,8),27-(8,8,8,8,8),27-(8,8,8,8,8)]
   218  13.4765920124  13.4765920124  13.4765920124    8[6-(1,8),27-(8,8,8,8,8),27-(8,8,8,8,8)]
   219  7.49228090732  7.49228090732  7.49228090732    8[6-(1,8),27-(8,8,8,8,8),27-(8,8,8,8,8)]
   220  10.2557534307  10.2557534307  10.2557534307    8[6-(1,8),27-(8,8,8,8,8)]
   221  19.8510883786  19.8510883786  19.8510883786    8[6-(1,8),27-(8,8,8,8,8)]
   222  10.0961403185  10.0961403185  10.0961403185    8[6-(1,8),27-(8,8,8,8,8),27-(8,8,8,8,8)]
   223  3.55844240449  3.55844240449  3.55844240449    8[6-(1,8),27-(8,8,8,8,8)]
   224  4.38376682603  4.38376682603  4.38376682603    8[6-(1,8),27-(8,8,8,8,8)]
   225  2.90798847123  2.90798847123  2.90798847123    8[6-(1,8),27-(8,8,8,8,8),27-(8,8,8,8,8)]
   226  14.4772760511  14.4772760511  14.4772760511    8[6-(1,8),27-(8,8,8,8,8)]
   227  14.4313651485  14.4313651485  14.4313651485    8[6-(1,8),27-(8,8,8,8,8),27-(8,8,8,8,8)]
   228  5.40963224572  5.40963224572  5.40963224572    8[6-(1,8),27-(8,8,8,8,8),27-(8,8,8,8,8)]
   229  18.3788604541  18.3788604541  18.3788604541    8[6-(1,8),27-(8,8,8,8,8),27-(8,8,8,8,8)]
   230  17.2216469276  17.2216469276  17.2216469276    8[6-(1,8),27-(8,8,8,8,8),27-(8,8,8,8,8)]
   231   14.652513849   14.652513849   14.652513849    8[6-(1,8),27-(8,8,8,8,8),27-(8,8,8,8,8)]
   232  4.02722705123  4.02722705123  4.02722705123    8[6-(1,8),27-(8,8,8,8,8),27-(8,8,8,8,8)]
   233  1.96087820505  1.96087820505  1.96087820505    8[6-(1,8),27-(8,8,8,8),27-(8,8,8,8,8)]
   234  1.78715406509  1.78715406509  1.78715406509    8[6-(1,8),27-(8,8,8,8,8),27-(8,8,8,8,8)]
   235  11.9122090294  11.9122090294  11.9122090294    8[6-(1,8),27-(8,8,8,8,8),27-(8,8,8,8,8)]
   236  6.84169329997  6.84169329997  6.84169329997    8[6-(1,8),27-(8,8,8,8,8),27-(8,8,8,8,8)]
   237  8.66915876943  8.66915876943  8.66915876943    8[6-(1,8),27-(8,8,8,8,8),27-(8,8,8,8,8)]
   238  15.7871493443  15.7871493443  15.7871493443    8[6-(1,8),27-(8,8,8,8,8),27-(8,8,8,8,8)]
   239  10.5354495141  10.5354495141  10.5354495141    8[6-(1,8),27-(8,8,8,8,8),27-(8,8,8,8,8)]
   240   12.136191957   12.136191957   12.136191957    8[6-(1,8),27-(8,8,8,8,8),27-(8,8,8,8,8)]
   241   8.8900031353   8.8900031353   8.8900031353    8[6-(1,8),27-(8,8,8,8,8),27-(8,8,8,8,8)]
   242  20.8966549513  20.8966549513  20.8966549513    8[6-(1,8),27-(8,8,8,8,8),27-(8,8,8,8,8)]
   243  5.94192142842  5.94192142842  5.94192142842    8[6-(1,8),27-(8,8,8,8,8),27-(8,8,8,8,8)]
   244   19.027749322   19.027749322   19.027749322    8[6-(1,8),27-(8,8,8,8,8),27-(8,8,8,8,8)]
   245  11.6370738066  11.6370738066  11.6370738066    8[6-(1,8),27-(8,8,8,8,8),27-(8,8,8,8,8)]
   246   5.6570613208   5.6570613208   5.6570613208    8[6-(1,8),27-(8,8,8,8,8),27-(8,8,8,8,8)]
   247  13.5535214969  13.5535214969  13.5535214969    8[6-(1,8),27-(8,8,8,8,8),27-(8,8,8,8,8)]
   248  2.16394296452  2.16394296452  2.16394296452    8[6-(1,8),27-(8,8,8,8,8),27-(8,8,8,8,8)]
   249   14.018178712   14.018178712   14.018178712    8[6-(1,8),27-(8,8,8,8,8),27-(8,8,8,8,8)]
   250  3.13287833777  3.13287833777  3.13287833777    8[6-(1,8),27-(8,8,8,8),27-(8,8,8,8)]
   251  10.7353083926  10.7353083926  10.7353083926    8[6-(1,8),27-(8,8,8,8,8),27-(8,8,8,8,8)]
   252  19.4951924504  19.4951924504  19.4951924504    8[6-(1,8),27-(8,8,8,8,8),27-(8,8,8,8,8)]
   253  20.2057604039  20.2057604039  20.2057604039    8[6-(1,8),27-(8,8,8,8,8)]
   254  11.6852136545  11.6852136545  11.6852136545    8[6-(1,8),27-(8,8,8,8,8)]
   255  12.3021877395  12.3021877395  12.3021877395    8[6-(1,8),27-(8,8,8,8,8)]
   256  14.7169621256  14.7169621256  14.7169621256    8[6-(1,8),27-(8,8,8,8,8)]
   257  6.22402664301  6.22402664301  6.22402664301    8[6-(1,8),27-(8,8,8,8,8)]
   258   11.716768939   11.716768939   11.716768939    8[6-(1,8),27-(8,8,8,8,8)]
   259  16.2467438817  16.2467438817  16.2467438817    8[6-(1,8),27-(8,8,8,8,8)]
   260  10.7681539322  10.7681539322  10.7681539322    8[6-(1,8),27-(8,8,8,8,8)]
   261  6.76377952971  6.76377952971  6.76377952971    8[6-(1,8),27-(8,8,8,8,8)]
   262  5.29960831312  5.29960831312  5.29960831312    8[6-(1,8),27-(8,8,8,8,8)]
   263  10.7312440084  10.7312440084  10.7312440084    8[6-(1,8),27-(8,8,8,8,8)]
   264   6.8945149035   6.8945149035   6.8945149035    8[6-(1,8),27-(8,8,8,8,8)]
   265  8.93548862727  8.93548862727  8.93548862727    8[6-(1,8),27-(8,8,8,8,8)]
   266  9.72336939403  9.72336939403  9.72336939403    8[6-(1,8),27-(8,8,8,8,8)]
   267  8.62859470152  8.62859470152  8.62859470152    8[6-(1,8),27-(8,8,8,8,8)]
   268  13.1856919621  13.1856919621  13.1856919621    8[6-(1,8),27-(8,8,8,8,8)]
   269  18.2251531111  18.2251531111  18.2251531111    8[6-(1,8),27-(8,8,8,8,8)]
   270   15.995472429   15.995472429   15.995472429    8[6-(1,8),27-(8,8,8,8,8),27-(8,8,8,8,8)]
   271  12.7250573896  12.7250573896  12.7250573896    8[6-(1,8),27-(8,8,8,8,8)]
   272  10.2594158512  10.2594158512  10.2594158512    8[6-(1,8),27-(8,8,8,8,8)]
   273  8.92523178708  8.92523178708  8.92523178708    8[6-(1,8),27-(8,8,8,8,8)]
   274  8.29826388559  8.29826388559  8.29826388559    8[6-(1,8),27-(8,8,8,8,8),27-(8,8,8,8,8)]
   275  16.9738221954  16.9738221954  16.9738221954    8[6-(1,8),27-(8,8,8,8,8)]
   276  7.13837536629  7.13837536629  7.13837536629    8[6-(1,8),27-(8,8,8,8,8)]
   277  7.76873300799  7.76873300799  7.76873300799    8[6-(1),27-(8,8,8,8,8)]
   278  8.31347532965  8.31347532965  8.31347532965    8[6-(1,8),27-(8,8,8,8,8)]
   279  15.6750648074  15.6750648074  15.6750648074    8[6-(1,8),27-(8,8,8,8,8),27-(8,8,8,8,8)]
   280  16.9772480171  16.9772480171  16.9772480171    8[6-(1,8),27-(8,8,8,8,8)]
   281  15.6449441099  15.6449441099  15.6449441099    8[6-(1,8),27-(8,8,8,8,8)]
   282   9.2677035049   9.2677035049   9.2677035049    8[6-(1,8),27-(8,8,8,8,8),27-(8,8,8,8,8)]
   283  11.1009698535  11.1009698535  11.1009698535    8[6-(1,8),27-(8,8,8,8,8)]
   284  21.2053791517  21.2053791517  21.2053791517    8[6-(1,8),27-(8,8,8,8,8)]
   285  16.6994885083  16.6994885083  16.6994885083    8[6-(1,8),27-(8,8,8,8)]
   286  17.4131394096  17.4131394096  17.4131394096    8[6-(1,8),27-(8,8,8,8,8)]
   287  20.1606065553  20.1606065553  20.1606065553    8[6-(1,8),27-(8,8,8,8,8),27-(8,8,8,8,8)]
   288   13.545517201   13.545517201   13.545517201    8[6-(1,8),27-(8,8,8,8,8)]
   289   6.7775384461   6.7775384461   6.7775384461    8[6-(1,8),27-(8,8,8,8),27-(8,8,8,8,8)]
   290  10.7919970176  10.7919970176  10.7919970176    8[6-(1,8),27-(8,8,8,8,8),27-(8,8,8,8,8)]
   291  16.7763081227  16.7763081227  16.7763081227    8[6-(1,8),27-(8,8,8,8,8),27-(8,8,8,8,8)]
   292  14.0128355993  14.0128355993  14.0128355993    8[6-(1,8),27-(8,8,8,8,8)]
   293  4.41750065138  4.41750065138  4.41750065138    8[6-(1,8),27-(8,8,8,8)]
   294  14.1724487115  14.1724487115  14.1724487115    8[6-(1,8),27-(8,8,8,8,8),27-(8,8,8,8,8)]
   295  20.7101466255  20.7101466255  20.7101466255    8[6-(1,8),27-(8,8,8,8,8)]
   296   19.884822204   19.884822204   19.884822204    8[6-(1,8),27-(8,8,8,8,8)]
   297  21.3606005588  21.3606005588  21.3606005588    8[6-(1,8),27-(8,8,8,8,8),27-(8,8,8,8,8)]
   298  9.79131297889  9.79131297889  9.79131297889    8[6-(1,8),27-(8,8,8,8,8)]
   299  9.83722388148  9.83722388148  9.83722388148    8[6-(1,8),27-(8,8,8,8,8),27-(8,8,8,8,8)]
   300  18.8589567843  18.8589567843  18.8589567843    8[6-(1,8),27-(8,8,8,8,8),27-(8,8,8,8,8)]
   301  5.88972857592  5.88972857592  5.88972857592    8[6-(1,8),27-(8,8,8,8),27-(8,8,8,8,8)]
   302  7.04694210243  7.04694210243  7.04694210243    8[6-(1,8),27-(8,8,8,8),27-(8,8,8,8,8)]
   303  9.61607518103  9.61607518103  9.61607518103    8[6-(1,8),27-(8,8,8,8,8),27-(8,8,8,8,8)]
   304  20.2413619788  20.2413619788  20.2413619788    8[6-(1,8),27-(8,8,8,8,8),27-(8,8,8,8,8)]
   305  22.3077108249  22.3077108249  22.3077108249    8[6-(1,8),27-(8,8,8,8,8),27-(8,8,8,8,8)]
   306  22.4814349649  22.4814349649  22.4814349649    8[6-(1,8),27-(8,8,8,8,8),27-(8,8,8,8,8)]
   307  12.3563800006  12.3563800006  12.3563800006    8[6-(1,8),27-(8,8,8,8,8),27-(8,8,8,8,8)]
   308    17.42689573    17.42689573    17.42689573    8[6-(1,8),27-(8,8,8,8,8),27-(8,8,8,8,8)]
   309  15.5994302606  15.5994302606  15.5994302606    8[6-(1,8),27-(8,8,8,8,8),27-(8,8,8,8,8)]
   310  8.48143968573  8.48143968573  8.48143968573    8[6-(1,8),27-(8,8,8,8,8),27-(8,8,8,8,8)]
   311  13.7331395159  13.7331395159  13.7331395159    8[6-(1,8),27-(8,8,8,8,8),27-(8,8,8,8,8)]
   312   12.132397073   12.132397073   12.132397073    8[6-(1,8),27-(8,8,8,8,8),27-(8,8,8,8,8)]
   313  15.3785858947  15.3785858947  15.3785858947    8[6-(1,8),27-(8,8,8,8,8),27-(8,8,8,8,8)]
   314  3.37193407868  3.37193407868  3.37193407868    8[6-(1,8),27-(8,8,8,8),27-(8,8,8,8,8)]
   315  18.3266676016  18.3266676016  18.3266676016    8[6-(1,8),27-(8,8,8,8,8),27-(8,8,8,8,8)]
   316  5.24083970795  5.24083970795  5.24083970795    8[6-(1,8),27-(8,8,8,8),27-(8,8,8,8,8)]
   317  12.6315152234  12.6315152234  12.6315152234    8[6-(1,8),27-(8,8,8,8,8),27-(8,8,8,8,8)]
   318  18.6115277092  18.6115277092  18.6115277092    8[6-(1,8),27-(8,8,8,8,8),27-(8,8,8,8,8)]
   319  10.7150675331  10.7150675331  10.7150675331    8[6-(1,8),27-(8,8,8,8,8),27-(8,8,8,8,8)]
   320  22.1046460655  22.1046460655  22.1046460655    8[6-(1,8),27-(8,8,8,8,8),27-(8,8,8,8,8)]
   321   10.250410318   10.250410318   10.250410318    8[6-(1,8),27-(8,8,8,8,8),27-(8,8,8,8,8)]
   322  21.1357106922  21.1357106922  21.1357106922    8[6-(1,8),27-(8,8,8,8,8),27-(8,8,8,8,8)]
   323  13.5332806374  13.5332806374  13.5332806374    8[6-(1,8),27-(8,8,8,8,8),27-(8,8,8,8,8)]
