# Supplementary material for: A collection of forcefield precursors for metal–organic frameworks
Source: RSC Adv. 2019 Nov 13;9(63):36492–507. doi: 10.1039/c9ra07327b (PMC9075174; doi:10.1039/c9ra07327b)
Supplement: RA-009-C9RA07327B-s3067 [file RA-009-C9RA07327B-s3067.txt]

ADARAA_clean

38.805    0.00000000    0.00000000
0.0    38.805    0.00000000
0.0    0.0    38.805

     1     36.8779437     36.8779437     36.8779437    27[8-(27),8-(6),8-(6),8-(6),8-(6)]
     2    37.25085975    37.25085975    37.25085975    27[8-(27),8-(6),8-(6)]
     3     37.5027042     37.5027042     37.5027042    27[7-(6,6),7-(6,6),7-(6,6),7-(6,6)]
     4     21.3295563     21.3295563     21.3295563    27[8-(27),8-(6),8-(6),8-(6),8-(6)]
     5    20.95664025    20.95664025    20.95664025    27[8-(27),8-(6),8-(6)]
     6     20.7047958     20.7047958     20.7047958    27[7-(6,6),7-(6,6),7-(6,6),7-(6,6)]
     7      1.9270563      1.9270563      1.9270563    27[8-(27),8-(6),8-(6),8-(6),8-(6)]
     8     1.55414025     1.55414025     1.55414025    27[8-(27),8-(6),8-(6)]
     9      1.3022958      1.3022958      1.3022958    27[7-(6,6),7-(6,6),7-(6,6),7-(6,6)]
    10     17.4754437     17.4754437     17.4754437    27[8-(27),8-(6),8-(6),8-(6),8-(6)]
    11    17.84835975    17.84835975    17.84835975    27[8-(27),8-(6),8-(6)]
    12     18.1002042     18.1002042     18.1002042    27[7-(6,6),7-(6,6),7-(6,6),7-(6,6)]
    13    37.79257755    37.79257755    37.79257755    27[8-(27),8-(6),8-(6),8-(6),8-(6)]
    14    18.18363495    18.18363495    18.18363495    27[8-(27),8-(6),8-(6)]
    15       27.31872       27.31872       27.31872    27[7-(6,6),7-(6,6),7-(6,6),7-(6,6)]
    16    18.39007755    18.39007755    18.39007755    27[8-(27),8-(6),8-(6),8-(6),8-(6)]
    17    37.58613495    37.58613495    37.58613495    27[8-(27),8-(6),8-(6)]
    18        7.91622        7.91622        7.91622    27[7-(6,6),7-(6,6),7-(6,6),7-(6,6)]
    19    20.41492245    20.41492245    20.41492245    27[8-(27),8-(6),8-(6),8-(6),8-(6)]
    20     1.21886505     1.21886505     1.21886505    27[8-(27),8-(6),8-(6)]
    21       30.88878       30.88878       30.88878    27[7-(6,6),7-(6,6),7-(6,6),7-(6,6)]
    22     1.01242245     1.01242245     1.01242245    27[8-(27),8-(6),8-(6),8-(6),8-(6)]
    23    20.62136505    20.62136505    20.62136505    27[8-(27),8-(6),8-(6)]
    24       11.48628       11.48628       11.48628    27[7-(6,6),7-(6,6),7-(6,6),7-(6,6)]
    25     14.2127193     14.2127193     14.2127193    27[8-(27),8-(6),8-(6),8-(6),8-(6)]
    26      8.7443187      8.7443187      8.7443187    27[8-(27),8-(6),8-(6)]
    27    12.20378445    12.20378445    12.20378445    27[7-(6,6),7-(6,6),7-(6,6),7-(6,6)]
    28     24.5922807     24.5922807     24.5922807    27[8-(27),8-(6),8-(6),8-(6),8-(6)]
    29     30.0606813     30.0606813     30.0606813    27[8-(6),8-(6)]
    30    26.60121555    26.60121555    26.60121555    27[7-(6,6),7-(6,6),7-(6,6),7-(6,6)]
    31     33.6152193     33.6152193     33.6152193    27[8-(27),8-(6),8-(6),8-(6),8-(6)]
    32     28.1468187     28.1468187     28.1468187    27[8-(27),8-(6),8-(6)]
    33    31.60628445    31.60628445    31.60628445    27[7-(6,6),7-(6,6),7-(6,6),7-(6,6)]
    34      5.1897807      5.1897807      5.1897807    27[8-(27),8-(6),8-(6),8-(6),8-(6)]
    35     10.6581813     10.6581813     10.6581813    27[8-(27),8-(6),8-(6)]
    36     7.19871555     7.19871555     7.19871555    27[7-(6,6),7-(6,6),7-(6,6),7-(6,6)]
    37      1.9270563      1.9270563      1.9270563    27[8-(27),8-(6),8-(6),8-(6),8-(6)]
    38     1.55414025     1.55414025     1.55414025    27[8-(27),8-(6),8-(6)]
    39      1.3022958      1.3022958      1.3022958    27[7-(6,6),7-(6,6),7-(6,6),7-(6,6)]
    40     17.4754437     17.4754437     17.4754437    27[8-(27),8-(6),8-(6),8-(6),8-(6)]
    41    17.84835975    17.84835975    17.84835975    27[8-(27),8-(6),8-(6)]
    42     18.1002042     18.1002042     18.1002042    27[7-(6,6),7-(6,6),7-(6,6),7-(6,6)]
    43     36.8779437     36.8779437     36.8779437    27[8-(27),8-(6),8-(6),8-(6),8-(6)]
    44    37.25085975    37.25085975    37.25085975    27[8-(27),8-(6),8-(6)]
    45     37.5027042     37.5027042     37.5027042    27[7-(6,6),7-(6,6),7-(6,6),7-(6,6)]
    46     21.3295563     21.3295563     21.3295563    27[8-(27),8-(6),8-(6),8-(6),8-(6)]
    47    20.95664025    20.95664025    20.95664025    27[8-(27),8-(6),8-(6)]
    48     20.7047958     20.7047958     20.7047958    27[7-(6,6),7-(6,6),7-(6,6),7-(6,6)]
    49     1.01242245     1.01242245     1.01242245    27[8-(27),8-(6),8-(6),8-(6),8-(6)]
    50    20.62136505    20.62136505    20.62136505    27[8-(27),8-(6),8-(6)]
    51       11.48628       11.48628       11.48628    27[7-(6,6),7-(6,6),7-(6,6),7-(6,6)]
    52    20.41492245    20.41492245    20.41492245    27[8-(27),8-(6),8-(6),8-(6),8-(6)]
    53     1.21886505     1.21886505     1.21886505    27[8-(27),8-(6),8-(6)]
    54       30.88878       30.88878       30.88878    27[7-(6,6),7-(6,6),7-(6,6),7-(6,6)]
    55    18.39007755    18.39007755    18.39007755    27[8-(27),8-(6),8-(6),8-(6),8-(6)]
    56    37.58613495    37.58613495    37.58613495    27[8-(27),8-(6),8-(6)]
    57        7.91622        7.91622        7.91622    27[7-(6,6),7-(6,6),7-(6,6),7-(6,6)]
    58    37.79257755    37.79257755    37.79257755    27[8-(27),8-(6),8-(6),8-(6),8-(6)]
    59    18.18363495    18.18363495    18.18363495    27[8-(27),8-(6),8-(6)]
    60       27.31872       27.31872       27.31872    27[7-(6,6),7-(6,6),7-(6,6),7-(6,6)]
    61     24.5922807     24.5922807     24.5922807    27[8-(27),8-(6),8-(6),8-(6),8-(6)]
    62     30.0606813     30.0606813     30.0606813    27[8-(27),8-(6),8-(6)]
    63    26.60121555    26.60121555    26.60121555    27[7-(6,6),7-(6,6),7-(6,6),7-(6,6)]
    64     14.2127193     14.2127193     14.2127193    27[8-(27),8-(6),8-(6),8-(6),8-(6)]
    65      8.7443187      8.7443187      8.7443187    27[8-(27),8-(6),8-(6)]
    66    12.20378445    12.20378445    12.20378445    27[7-(6,6),7-(6,6),7-(6,6),7-(6,6)]
    67      5.1897807      5.1897807      5.1897807    27[8-(27),8-(6),8-(6),8-(6),8-(6)]
    68     10.6581813     10.6581813     10.6581813    27[8-(27),8-(6),8-(6)]
    69     7.19871555     7.19871555     7.19871555    27[7-(6,6),7-(6,6),7-(6,6),7-(6,6)]
    70     33.6152193     33.6152193     33.6152193    27[8-(6),8-(6),8-(6),8-(6)]
    71     28.1468187     28.1468187     28.1468187    27[8-(27),8-(6),8-(6)]
    72    31.60628445    31.60628445    31.60628445    27[7-(6,6),7-(6,6),7-(6,6),7-(6,6)]
    73       38.18412       38.18412       38.18412    1[6-(6,6)]
    74      37.322649      37.322649      37.322649    1[6-(6,6)]
    75      38.673063      38.673063      38.673063    1[6-(6,6)]
    76      36.368046      36.368046      36.368046    1[6-(6,6)]
    77       36.78714       36.78714       36.78714    1[6-(6,6)]
    78      37.245039      37.245039      37.245039    1[6-(6,6)]
    79     34.6645065     34.6645065     34.6645065    1[6-(6,6)]
    80     33.1743945     33.1743945     33.1743945    1[6-(6,6)]
    81      33.651696      33.651696      33.651696    1[6-(6,6)]
    82     35.2931475     35.2931475     35.2931475    1[6-(6,6)]
    83     31.3195155     31.3195155     31.3195155    1[6-(6,6)]
    84        29.4918        29.4918        29.4918    1[6-(6,6)]
    85      29.841045      29.841045      29.841045    1[6-(6,6)]
    86      1.6957785      1.6957785      1.6957785    1[6-(6,6)]
    87       3.344991       3.344991       3.344991    1[6-(6,6)]
    88       2.693067       2.693067       2.693067    1[6-(6,6)]
    89      0.7178925      0.7178925      0.7178925    1[6-(6,6)]
    90       5.999253       5.999253       5.999253    1[6-(6,6)]
    91      7.2216105      7.2216105      7.2216105    1[6-(6,6)]
    92      6.1350705      6.1350705      6.1350705    1[6-(6,6)]
    93       20.02338       20.02338       20.02338    1[6-(6,6)]
    94      20.884851      20.884851      20.884851    1[6-(6,6)]
    95      19.534437      19.534437      19.534437    1[6-(6,6)]
    96      21.839454      21.839454      21.839454    1[6-(6,6)]
    97       21.42036       21.42036       21.42036    1[6-(6,6)]
    98      20.962461      20.962461      20.962461    1[6-(6,6)]
    99     23.5429935     23.5429935     23.5429935    1[6-(6,6)]
   100     25.0331055     25.0331055     25.0331055    1[6-(6,6)]
   101      24.555804      24.555804      24.555804    1[6-(6,6)]
   102     22.9143525     22.9143525     22.9143525    1[6-(6,6)]
   103     26.8879845     26.8879845     26.8879845    1[6-(6,6)]
   104        28.7157        28.7157        28.7157    1[6-(6,6)]
   105      28.366455      28.366455      28.366455    1[6-(6,6)]
   106     17.7067215     17.7067215     17.7067215    1[6-(6,6)]
   107      16.057509      16.057509      16.057509    1[6-(6,6)]
   108      16.709433      16.709433      16.709433    1[6-(6,6)]
   109     18.6846075     18.6846075     18.6846075    1[6-(6,6)]
   110      13.403247      13.403247      13.403247    1[6-(6,6)]
   111     12.1808895     12.1808895     12.1808895    1[6-(6,6)]
   112     13.2674295     13.2674295     13.2674295    1[6-(6,6)]
   113        0.62088        0.62088        0.62088    1[6-(6,6)]
   114       1.482351       1.482351       1.482351    1[6-(6,6)]
   115       0.131937       0.131937       0.131937    1[6-(6,6)]
   116       2.436954       2.436954       2.436954    1[6-(6,6)]
   117        2.01786        2.01786        2.01786    1[6-(6,6)]
   118       1.559961       1.559961       1.559961    1[6-(6,6)]
   119      4.1404935      4.1404935      4.1404935    1[6-(6,6)]
   120      5.6306055      5.6306055      5.6306055    1[6-(6,6)]
   121       5.153304       5.153304       5.153304    1[6-(6,6)]
   122      3.5118525      3.5118525      3.5118525    1[6-(6,6)]
   123      7.4854845      7.4854845      7.4854845    1[6-(6,6)]
   124         9.3132         9.3132         9.3132    1[6-(6,6)]
   125       8.963955       8.963955       8.963955    1[6-(6,6)]
   126     37.1092215     37.1092215     37.1092215    1[6-(6,6)]
   127      35.460009      35.460009      35.460009    1[6-(6,6)]
   128      36.111933      36.111933      36.111933    1[6-(6,6)]
   129     38.0871075     38.0871075     38.0871075    1[6-(6,6)]
   130      32.805747      32.805747      32.805747    1[6-(6,6)]
   131     31.5833895     31.5833895     31.5833895    1[6-(6,6)]
   132     32.6699295     32.6699295     32.6699295    1[6-(6,6)]
   133       18.78162       18.78162       18.78162    1[6-(6,6)]
   134      17.920149      17.920149      17.920149    1[6-(6,6)]
   135      19.270563      19.270563      19.270563    1[6-(6,6)]
   136      16.965546      16.965546      16.965546    1[6-(6,6)]
   137       17.38464       17.38464       17.38464    1[6-(6,6)]
   138      17.842539      17.842539      17.842539    1[6-(6,6)]
   139     15.2620065     15.2620065     15.2620065    1[6-(6,6)]
   140     13.7718945     13.7718945     13.7718945    1[6-(6,6)]
   141      14.249196      14.249196      14.249196    1[6-(6,6)]
   142     15.8906475     15.8906475     15.8906475    1[6-(6,6)]
   143     11.9170155     11.9170155     11.9170155    1[6-(6,6)]
   144        10.0893        10.0893        10.0893    1[6-(6,6)]
   145      10.438545      10.438545      10.438545    1[6-(6,6)]
   146     21.0982785     21.0982785     21.0982785    1[6-(6,6)]
   147      22.747491      22.747491      22.747491    1[6-(6,6)]
   148      22.095567      22.095567      22.095567    1[6-(6,6)]
   149     20.1203925     20.1203925     20.1203925    1[6-(6,6)]
   150      25.401753      25.401753      25.401753    1[6-(6,6)]
   151     26.6241105     26.6241105     26.6241105    1[6-(6,6)]
   152     25.5375705     25.5375705     25.5375705    1[6-(6,6)]
   153     22.3167555     22.3167555     22.3167555    1[6-(6,6)]
   154      22.537944      22.537944      22.537944    1[6-(6,6)]
   155      25.789803      25.789803      25.789803    1[6-(6,6)]
   156       32.36337       32.36337       32.36337    1[6-(6,6)]
   157      34.319142      34.319142      34.319142    1[6-(6,6)]
   158      30.337749      30.337749      30.337749    1[6-(6,6)]
   159      29.662542      29.662542      29.662542    1[6-(6,6)]
   160     27.9357195     27.9357195     27.9357195    1[6-(6,6)]
   161     24.4199865     24.4199865     24.4199865    1[6-(6,6)]
   162     23.5197105     23.5197105     23.5197105    1[6-(6,6)]
   163      23.818509      23.818509      23.818509    1[6-(6,6)]
   164      24.936093      24.936093      24.936093    1[6-(6,6)]
   165       26.62023       26.62023       26.62023    1[6-(6,6)]
   166      24.811917      24.811917      24.811917    1[6-(6,6)]
   167     26.1972555     26.1972555     26.1972555    1[6-(6,6)]
   168     30.2640195     30.2640195     30.2640195    1[6-(6,6)]
   169      31.338918      31.338918      31.338918    1[6-(6,6)]
   170       29.80224       29.80224       29.80224    1[6-(6,6)]
   171     28.7118195     28.7118195     28.7118195    1[6-(6,6)]
   172     27.2837955     27.2837955     27.2837955    1[6-(6,6)]
   173      2.9142555      2.9142555      2.9142555    1[6-(6,6)]
   174       3.135444       3.135444       3.135444    1[6-(6,6)]
   175       6.387303       6.387303       6.387303    1[6-(6,6)]
   176       12.96087       12.96087       12.96087    1[6-(6,6)]
   177      14.916642      14.916642      14.916642    1[6-(6,6)]
   178      10.935249      10.935249      10.935249    1[6-(6,6)]
   179      10.260042      10.260042      10.260042    1[6-(6,6)]
   180      8.5332195      8.5332195      8.5332195    1[6-(6,6)]
   181      5.0174865      5.0174865      5.0174865    1[6-(6,6)]
   182      4.1172105      4.1172105      4.1172105    1[6-(6,6)]
   183       4.416009       4.416009       4.416009    1[6-(6,6)]
   184       5.533593       5.533593       5.533593    1[6-(6,6)]
   185        7.21773        7.21773        7.21773    1[6-(6,6)]
   186       5.409417       5.409417       5.409417    1[6-(6,6)]
   187      6.7947555      6.7947555      6.7947555    1[6-(6,6)]
   188     10.8615195     10.8615195     10.8615195    1[6-(6,6)]
   189      11.936418      11.936418      11.936418    1[6-(6,6)]
   190       10.39974       10.39974       10.39974    1[6-(6,6)]
   191      9.3093195      9.3093195      9.3093195    1[6-(6,6)]
   192      7.8812955      7.8812955      7.8812955    1[6-(6,6)]
   193     35.8907445     35.8907445     35.8907445    1[6-(6,6)]
   194      35.669556      35.669556      35.669556    1[6-(6,6)]
   195      32.417697      32.417697      32.417697    1[6-(6,6)]
   196       25.84413       25.84413       25.84413    1[6-(6,6)]
   197      23.888358      23.888358      23.888358    1[6-(6,6)]
   198      27.869751      27.869751      27.869751    1[6-(6,6)]
   199      28.544958      28.544958      28.544958    1[6-(6,6)]
   200     30.2717805     30.2717805     30.2717805    1[6-(6,6)]
   201     33.7875135     33.7875135     33.7875135    1[6-(6,6)]
   202     34.6877895     34.6877895     34.6877895    1[6-(6,6)]
   203      34.388991      34.388991      34.388991    1[6-(6,6)]
   204      33.271407      33.271407      33.271407    1[6-(6,6)]
   205       31.58727       31.58727       31.58727    1[6-(6,6)]
   206      33.395583      33.395583      33.395583    1[6-(6,6)]
   207     32.0102445     32.0102445     32.0102445    1[6-(6,6)]
   208     27.9434805     27.9434805     27.9434805    1[6-(6,6)]
   209      26.868582      26.868582      26.868582    1[6-(6,6)]
   210       28.40526       28.40526       28.40526    1[6-(6,6)]
   211     29.4956805     29.4956805     29.4956805    1[6-(6,6)]
   212     30.9237045     30.9237045     30.9237045    1[6-(6,6)]
   213     16.4882445     16.4882445     16.4882445    1[6-(6,6)]
   214      16.267056      16.267056      16.267056    1[6-(6,6)]
   215      13.015197      13.015197      13.015197    1[6-(6,6)]
   216        6.44163        6.44163        6.44163    1[6-(6,6)]
   217       4.485858       4.485858       4.485858    1[6-(6,6)]
   218       8.467251       8.467251       8.467251    1[6-(6,6)]
   219       9.142458       9.142458       9.142458    1[6-(6,6)]
   220     10.8692805     10.8692805     10.8692805    1[6-(6,6)]
   221     14.3850135     14.3850135     14.3850135    1[6-(6,6)]
   222     15.2852895     15.2852895     15.2852895    1[6-(6,6)]
   223      14.986491      14.986491      14.986491    1[6-(6,6)]
   224      13.868907      13.868907      13.868907    1[6-(6,6)]
   225       12.18477       12.18477       12.18477    1[6-(6,6)]
   226      13.993083      13.993083      13.993083    1[6-(6,6)]
   227     12.6077445     12.6077445     12.6077445    1[6-(6,6)]
   228      8.5409805      8.5409805      8.5409805    1[6-(6,6)]
   229       7.466082       7.466082       7.466082    1[6-(6,6)]
   230        9.00276        9.00276        9.00276    1[6-(6,6)]
   231     10.0931805     10.0931805     10.0931805    1[6-(6,6)]
   232     11.5212045     11.5212045     11.5212045    1[6-(6,6)]
   233       5.261958       5.261958       5.261958    1[6-(6,6)]
   234      9.0609675      9.0609675      9.0609675    1[6-(6,6)]
   235       7.310862       7.310862       7.310862    1[6-(6,6)]
   236     13.6166745     13.6166745     13.6166745    1[6-(6,6)]
   237      17.097483      17.097483      17.097483    1[6-(6,6)]
   238     16.9383825     16.9383825     16.9383825    1[6-(6,6)]
   239      15.793635      15.793635      15.793635    1[6-(6,6)]
   240     14.8118685     14.8118685     14.8118685    1[6-(6,6)]
   241     11.0555445     11.0555445     11.0555445    1[6-(6,6)]
   242      9.4567785      9.4567785      9.4567785    1[6-(6,6)]
   243      14.939925      14.939925      14.939925    1[6-(6,6)]
   244      14.000844      14.000844      14.000844    1[6-(6,6)]
   245     12.4137195     12.4137195     12.4137195    1[6-(6,6)]
   246        8.92515        8.92515        8.92515    1[6-(6,6)]
   247      10.174671      10.174671      10.174671    1[6-(6,6)]
   248     13.5157815     13.5157815     13.5157815    1[6-(6,6)]
   249     14.5479945     14.5479945     14.5479945    1[6-(6,6)]
   250      10.756746      10.756746      10.756746    1[6-(6,6)]
   251      12.433122      12.433122      12.433122    1[6-(6,6)]
   252      13.930995      13.930995      13.930995    1[6-(6,6)]
   253      33.543042      33.543042      33.543042    1[6-(6,6)]
   254     29.7440325     29.7440325     29.7440325    1[6-(6,6)]
   255      31.494138      31.494138      31.494138    1[6-(6,6)]
   256     25.1883255     25.1883255     25.1883255    1[6-(6,6)]
   257      21.707517      21.707517      21.707517    1[6-(6,6)]
   258     21.8666175     21.8666175     21.8666175    1[6-(6,6)]
   259      23.011365      23.011365      23.011365    1[6-(6,6)]
   260     23.9931315     23.9931315     23.9931315    1[6-(6,6)]
   261     27.7494555     27.7494555     27.7494555    1[6-(6,6)]
   262     29.3482215     29.3482215     29.3482215    1[6-(6,6)]
   263      23.865075      23.865075      23.865075    1[6-(6,6)]
   264      24.804156      24.804156      24.804156    1[6-(6,6)]
   265     26.3912805     26.3912805     26.3912805    1[6-(6,6)]
   266       29.87985       29.87985       29.87985    1[6-(6,6)]
   267      28.630329      28.630329      28.630329    1[6-(6,6)]
   268     25.2892185     25.2892185     25.2892185    1[6-(6,6)]
   269     24.2570055     24.2570055     24.2570055    1[6-(6,6)]
   270      28.048254      28.048254      28.048254    1[6-(6,6)]
   271      26.371878      26.371878      26.371878    1[6-(6,6)]
   272      24.874005      24.874005      24.874005    1[6-(6,6)]
   273      24.664458      24.664458      24.664458    1[6-(6,6)]
   274     28.4634675     28.4634675     28.4634675    1[6-(6,6)]
   275      26.713362      26.713362      26.713362    1[6-(6,6)]
   276     33.0191745     33.0191745     33.0191745    1[6-(6,6)]
   277      36.499983      36.499983      36.499983    1[6-(6,6)]
   278     36.3408825     36.3408825     36.3408825    1[6-(6,6)]
   279      35.196135      35.196135      35.196135    1[6-(6,6)]
   280     34.2143685     34.2143685     34.2143685    1[6-(6,6)]
   281     30.4580445     30.4580445     30.4580445    1[6-(6,6)]
   282     28.8592785     28.8592785     28.8592785    1[6-(6,6)]
   283      34.342425      34.342425      34.342425    1[6-(6,6)]
   284      33.403344      33.403344      33.403344    1[6-(6,6)]
   285     31.8162195     31.8162195     31.8162195    1[6-(6,6)]
   286       28.32765       28.32765       28.32765    1[6-(6,6)]
   287      29.577171      29.577171      29.577171    1[6-(6,6)]
   288     32.9182815     32.9182815     32.9182815    1[6-(6,6)]
   289     33.9504945     33.9504945     33.9504945    1[6-(6,6)]
   290      30.159246      30.159246      30.159246    1[6-(6,6)]
   291      31.835622      31.835622      31.835622    1[6-(6,6)]
   292      33.333495      33.333495      33.333495    1[6-(6,6)]
   293      14.140542      14.140542      14.140542    1[6-(6,6)]
   294     10.3415325     10.3415325     10.3415325    1[6-(6,6)]
   295      12.091638      12.091638      12.091638    1[6-(6,6)]
   296      5.7858255      5.7858255      5.7858255    1[6-(6,6)]
   297       2.305017       2.305017       2.305017    1[6-(6,6)]
   298      2.4641175      2.4641175      2.4641175    1[6-(6,6)]
   299       3.608865       3.608865       3.608865    1[6-(6,6)]
   300      4.5906315      4.5906315      4.5906315    1[6-(6,6)]
   301      8.3469555      8.3469555      8.3469555    1[6-(6,6)]
   302      9.9457215      9.9457215      9.9457215    1[6-(6,6)]
   303       4.462575       4.462575       4.462575    1[6-(6,6)]
   304       5.401656       5.401656       5.401656    1[6-(6,6)]
   305      6.9887805      6.9887805      6.9887805    1[6-(6,6)]
   306       10.47735       10.47735       10.47735    1[6-(6,6)]
   307       9.227829       9.227829       9.227829    1[6-(6,6)]
   308      5.8867185      5.8867185      5.8867185    1[6-(6,6)]
   309      4.8545055      4.8545055      4.8545055    1[6-(6,6)]
   310       8.645754       8.645754       8.645754    1[6-(6,6)]
   311       6.969378       6.969378       6.969378    1[6-(6,6)]
   312       5.471505       5.471505       5.471505    1[6-(6,6)]
   313        0.62088        0.62088        0.62088    1[6-(6,6)]
   314       1.482351       1.482351       1.482351    1[6-(6,6)]
   315       0.131937       0.131937       0.131937    1[6-(6,6)]
   316       2.436954       2.436954       2.436954    1[6-(6,6)]
   317        2.01786        2.01786        2.01786    1[6-(6,6)]
   318       1.559961       1.559961       1.559961    1[6-(6,6)]
   319      4.1404935      4.1404935      4.1404935    1[6-(6,6)]
   320      5.6306055      5.6306055      5.6306055    1[6-(6,6)]
   321       5.153304       5.153304       5.153304    1[6-(6,6)]
   322      3.5118525      3.5118525      3.5118525    1[6-(6,6)]
   323      7.4854845      7.4854845      7.4854845    1[6-(6,6)]
   324         9.3132         9.3132         9.3132    1[6-(6,6)]
   325       8.963955       8.963955       8.963955    1[6-(6,6)]
   326     37.1092215     37.1092215     37.1092215    1[6-(6,6)]
   327      35.460009      35.460009      35.460009    1[6-(6,6)]
   328      36.111933      36.111933      36.111933    1[6-(6,6)]
   329     38.0871075     38.0871075     38.0871075    1[6-(6,6)]
   330      32.805747      32.805747      32.805747    1[6-(6,6)]
   331     31.5833895     31.5833895     31.5833895    1[6-(6,6)]
   332     32.6699295     32.6699295     32.6699295    1[6-(6,6)]
   333       18.78162       18.78162       18.78162    1[6-(6,6)]
   334      17.920149      17.920149      17.920149    1[6-(6,6)]
   335      19.270563      19.270563      19.270563    1[6-(6,6)]
   336      16.965546      16.965546      16.965546    1[6-(6,6)]
   337       17.38464       17.38464       17.38464    1[6-(6,6)]
   338      17.842539      17.842539      17.842539    1[6-(6,6)]
   339     15.2620065     15.2620065     15.2620065    1[6-(6,6)]
   340     13.7718945     13.7718945     13.7718945    1[6-(6,6)]
   341      14.249196      14.249196      14.249196    1[6-(6,6)]
   342     15.8906475     15.8906475     15.8906475    1[6-(6,6)]
   343     11.9170155     11.9170155     11.9170155    1[6-(6,6)]
   344        10.0893        10.0893        10.0893    1[6-(6,6)]
   345      10.438545      10.438545      10.438545    1[6-(6,6)]
   346     21.0982785     21.0982785     21.0982785    1[6-(6,6)]
   347      22.747491      22.747491      22.747491    1[6-(6,6)]
   348      22.095567      22.095567      22.095567    1[6-(6,6)]
   349     20.1203925     20.1203925     20.1203925    1[6-(6,6)]
   350      25.401753      25.401753      25.401753    1[6-(6,6)]
   351     26.6241105     26.6241105     26.6241105    1[6-(6,6)]
   352     25.5375705     25.5375705     25.5375705    1[6-(6,6)]
   353       38.18412       38.18412       38.18412    1[6-(6,6)]
   354      37.322649      37.322649      37.322649    1[6-(6,6)]
   355      38.673063      38.673063      38.673063    1[6-(6,6)]
   356      36.368046      36.368046      36.368046    1[6-(6,6)]
   357       36.78714       36.78714       36.78714    1[6-(6,6)]
   358      37.245039      37.245039      37.245039    1[6-(6,6)]
   359     34.6645065     34.6645065     34.6645065    1[6-(6,6)]
   360     33.1743945     33.1743945     33.1743945    1[6-(6,6)]
   361      33.651696      33.651696      33.651696    1[6-(6,6)]
   362     35.2931475     35.2931475     35.2931475    1[6-(6,6)]
   363     31.3195155     31.3195155     31.3195155    1[6-(6,6)]
   364        29.4918        29.4918        29.4918    1[6-(6,6)]
   365      29.841045      29.841045      29.841045    1[6-(6,6)]
   366      1.6957785      1.6957785      1.6957785    1[6-(6,6)]
   367       3.344991       3.344991       3.344991    1[6-(6,6)]
   368       2.693067       2.693067       2.693067    1[6-(6,6)]
   369      0.7178925      0.7178925      0.7178925    1[6-(6,6)]
   370       5.999253       5.999253       5.999253    1[6-(6,6)]
   371      7.2216105      7.2216105      7.2216105    1[6-(6,6)]
   372      6.1350705      6.1350705      6.1350705    1[6-(6,6)]
   373       20.02338       20.02338       20.02338    1[6-(6,6)]
   374      20.884851      20.884851      20.884851    1[6-(6,6)]
   375      19.534437      19.534437      19.534437    1[6-(6,6)]
   376      21.839454      21.839454      21.839454    1[6-(6,6)]
   377       21.42036       21.42036       21.42036    1[6-(6,6)]
   378      20.962461      20.962461      20.962461    1[6-(6,6)]
   379     23.5429935     23.5429935     23.5429935    1[6-(6,6)]
   380     25.0331055     25.0331055     25.0331055    1[6-(6,6)]
   381      24.555804      24.555804      24.555804    1[6-(6,6)]
   382     22.9143525     22.9143525     22.9143525    1[6-(6,6)]
   383     26.8879845     26.8879845     26.8879845    1[6-(6,6)]
   384        28.7157        28.7157        28.7157    1[6-(6,6)]
   385      28.366455      28.366455      28.366455    1[6-(6,6)]
   386     17.7067215     17.7067215     17.7067215    1[6-(6,6)]
   387      16.057509      16.057509      16.057509    1[6-(6,6)]
   388      16.709433      16.709433      16.709433    1[6-(6,6)]
   389     18.6846075     18.6846075     18.6846075    1[6-(6,6)]
   390      13.403247      13.403247      13.403247    1[6-(6,6)]
   391     12.1808895     12.1808895     12.1808895    1[6-(6,6)]
   392     13.2674295     13.2674295     13.2674295    1[6-(6,6)]
   393     16.4882445     16.4882445     16.4882445    1[6-(6,6)]
   394      16.267056      16.267056      16.267056    1[6-(6,6)]
   395      13.015197      13.015197      13.015197    1[6-(6,6)]
   396        6.44163        6.44163        6.44163    1[6-(6,6)]
   397       4.485858       4.485858       4.485858    1[6-(6,6)]
   398       8.467251       8.467251       8.467251    1[6-(6,6)]
   399       9.142458       9.142458       9.142458    1[6-(6,6)]
   400     10.8692805     10.8692805     10.8692805    1[6-(6,6)]
   401     14.3850135     14.3850135     14.3850135    1[6-(6,6)]
   402     15.2852895     15.2852895     15.2852895    1[6-(6,6)]
   403      14.986491      14.986491      14.986491    1[6-(6,6)]
   404      13.868907      13.868907      13.868907    1[6-(6,6)]
   405       12.18477       12.18477       12.18477    1[6-(6,6)]
   406      13.993083      13.993083      13.993083    1[6-(6,6)]
   407     12.6077445     12.6077445     12.6077445    1[6-(6,6)]
   408      8.5409805      8.5409805      8.5409805    1[6-(6,6)]
   409       7.466082       7.466082       7.466082    1[6-(6,6)]
   410        9.00276        9.00276        9.00276    1[6-(6,6)]
   411     10.0931805     10.0931805     10.0931805    1[6-(6,6)]
   412     11.5212045     11.5212045     11.5212045    1[6-(6,6)]
   413     35.8907445     35.8907445     35.8907445    1[6-(6,6)]
   414      35.669556      35.669556      35.669556    1[6-(6,6)]
   415      32.417697      32.417697      32.417697    1[6-(6,6)]
   416       25.84413       25.84413       25.84413    1[6-(6,6)]
   417      23.888358      23.888358      23.888358    1[6-(6,6)]
   418      27.869751      27.869751      27.869751    1[6-(6,6)]
   419      28.544958      28.544958      28.544958    1[6-(6,6)]
   420     30.2717805     30.2717805     30.2717805    1[6-(6,6)]
   421     33.7875135     33.7875135     33.7875135    1[6-(6,6)]
   422     34.6877895     34.6877895     34.6877895    1[6-(6,6)]
   423      34.388991      34.388991      34.388991    1[6-(6,6)]
   424      33.271407      33.271407      33.271407    1[6-(6,6)]
   425       31.58727       31.58727       31.58727    1[6-(6,6)]
   426      33.395583      33.395583      33.395583    1[6-(6,6)]
   427     32.0102445     32.0102445     32.0102445    1[6-(6,6)]
   428     27.9434805     27.9434805     27.9434805    1[6-(6,6)]
   429      26.868582      26.868582      26.868582    1[6-(6,6)]
   430       28.40526       28.40526       28.40526    1[6-(6,6)]
   431     29.4956805     29.4956805     29.4956805    1[6-(6,6)]
   432     30.9237045     30.9237045     30.9237045    1[6-(6,6)]
   433      2.9142555      2.9142555      2.9142555    1[6-(6,6)]
   434       3.135444       3.135444       3.135444    1[6-(6,6)]
   435       6.387303       6.387303       6.387303    1[6-(6,6)]
   436       12.96087       12.96087       12.96087    1[6-(6,6)]
   437      14.916642      14.916642      14.916642    1[6-(6,6)]
   438      10.935249      10.935249      10.935249    1[6-(6,6)]
   439      10.260042      10.260042      10.260042    1[6-(6,6)]
   440      8.5332195      8.5332195      8.5332195    1[6-(6,6)]
   441      5.0174865      5.0174865      5.0174865    1[6-(6,6)]
   442      4.1172105      4.1172105      4.1172105    1[6-(6,6)]
   443       4.416009       4.416009       4.416009    1[6-(6,6)]
   444       5.533593       5.533593       5.533593    1[6-(6,6)]
   445        7.21773        7.21773        7.21773    1[6-(6,6)]
   446       5.409417       5.409417       5.409417    1[6-(6,6)]
   447      6.7947555      6.7947555      6.7947555    1[6-(6,6)]
   448     10.8615195     10.8615195     10.8615195    1[6-(6,6)]
   449      11.936418      11.936418      11.936418    1[6-(6,6)]
   450       10.39974       10.39974       10.39974    1[6-(6,6)]
   451      9.3093195      9.3093195      9.3093195    1[6-(6,6)]
   452      7.8812955      7.8812955      7.8812955    1[6-(6,6)]
   453     22.3167555     22.3167555     22.3167555    1[6-(6,6)]
   454      22.537944      22.537944      22.537944    1[6-(6,6)]
   455      25.789803      25.789803      25.789803    1[6-(6,6)]
   456       32.36337       32.36337       32.36337    1[6-(6,6)]
   457      34.319142      34.319142      34.319142    1[6-(6,6)]
   458      30.337749      30.337749      30.337749    1[6-(6,6)]
   459      29.662542      29.662542      29.662542    1[6-(6,6)]
   460     27.9357195     27.9357195     27.9357195    1[6-(6,6)]
   461     24.4199865     24.4199865     24.4199865    1[6-(6,6)]
   462     23.5197105     23.5197105     23.5197105    1[6-(6,6)]
   463      23.818509      23.818509      23.818509    1[6-(6,6)]
   464      24.936093      24.936093      24.936093    1[6-(6,6)]
   465       26.62023       26.62023       26.62023    1[6-(6,6)]
   466      24.811917      24.811917      24.811917    1[6-(6,6)]
   467     26.1972555     26.1972555     26.1972555    1[6-(6,6)]
   468     30.2640195     30.2640195     30.2640195    1[6-(6,6)]
   469      31.338918      31.338918      31.338918    1[6-(6,6)]
   470       29.80224       29.80224       29.80224    1[6-(6,6)]
   471     28.7118195     28.7118195     28.7118195    1[6-(6,6)]
   472     27.2837955     27.2837955     27.2837955    1[6-(6,6)]
   473      33.543042      33.543042      33.543042    1[6-(6,6)]
   474     29.7440325     29.7440325     29.7440325    1[6-(6,6)]
   475      31.494138      31.494138      31.494138    1[6-(6,6)]
   476     25.1883255     25.1883255     25.1883255    1[6-(6,6)]
   477      21.707517      21.707517      21.707517    1[6-(6,6)]
   478     21.8666175     21.8666175     21.8666175    1[6-(6,6)]
   479      23.011365      23.011365      23.011365    1[6-(6,6)]
   480     23.9931315     23.9931315     23.9931315    1[6-(6,6)]
   481     27.7494555     27.7494555     27.7494555    1[6-(6,6)]
   482     29.3482215     29.3482215     29.3482215    1[6-(6,6)]
   483      23.865075      23.865075      23.865075    1[6-(6,6)]
   484      24.804156      24.804156      24.804156    1[6-(6,6)]
   485     26.3912805     26.3912805     26.3912805    1[6-(6,6)]
   486       29.87985       29.87985       29.87985    1[6-(6,6)]
   487      28.630329      28.630329      28.630329    1[6-(6,6)]
   488     25.2892185     25.2892185     25.2892185    1[6-(6,6)]
   489     24.2570055     24.2570055     24.2570055    1[6-(6,6)]
   490      28.048254      28.048254      28.048254    1[6-(6,6)]
   491      26.371878      26.371878      26.371878    1[6-(6,6)]
   492      24.874005      24.874005      24.874005    1[6-(6,6)]
   493       5.261958       5.261958       5.261958    1[6-(6,6)]
   494      9.0609675      9.0609675      9.0609675    1[6-(6,6)]
   495       7.310862       7.310862       7.310862    1[6-(6,6)]
   496     13.6166745     13.6166745     13.6166745    1[6-(6,6)]
   497      17.097483      17.097483      17.097483    1[6-(6,6)]
   498     16.9383825     16.9383825     16.9383825    1[6-(6,6)]
   499      15.793635      15.793635      15.793635    1[6-(6,6)]
   500     14.8118685     14.8118685     14.8118685    1[6-(6,6)]
   501     11.0555445     11.0555445     11.0555445    1[6-(6,6)]
   502      9.4567785      9.4567785      9.4567785    1[6-(6,6)]
   503      14.939925      14.939925      14.939925    1[6-(6,6)]
   504      14.000844      14.000844      14.000844    1[6-(6,6)]
   505     12.4137195     12.4137195     12.4137195    1[6-(6,6)]
   506        8.92515        8.92515        8.92515    1[6-(6,6)]
   507      10.174671      10.174671      10.174671    1[6-(6,6)]
   508     13.5157815     13.5157815     13.5157815    1[6-(6,6)]
   509     14.5479945     14.5479945     14.5479945    1[6-(6,6)]
   510      10.756746      10.756746      10.756746    1[6-(6,6)]
   511      12.433122      12.433122      12.433122    1[6-(6,6)]
   512      13.930995      13.930995      13.930995    1[6-(6,6)]
   513      14.140542      14.140542      14.140542    1[6-(6,6)]
   514     10.3415325     10.3415325     10.3415325    1[6-(6,6)]
   515      12.091638      12.091638      12.091638    1[6-(6,6)]
   516      5.7858255      5.7858255      5.7858255    1[6-(6,6)]
   517       2.305017       2.305017       2.305017    1[6-(6,6)]
   518      2.4641175      2.4641175      2.4641175    1[6-(6,6)]
   519       3.608865       3.608865       3.608865    1[6-(6,6)]
   520      4.5906315      4.5906315      4.5906315    1[6-(6,6)]
   521      8.3469555      8.3469555      8.3469555    1[6-(6,6)]
   522      9.9457215      9.9457215      9.9457215    1[6-(6,6)]
   523       4.462575       4.462575       4.462575    1[6-(6,6)]
   524       5.401656       5.401656       5.401656    1[6-(6,6)]
   525      6.9887805      6.9887805      6.9887805    1[6-(6,6)]
   526       10.47735       10.47735       10.47735    1[6-(6,6)]
   527       9.227829       9.227829       9.227829    1[6-(6,6)]
   528      5.8867185      5.8867185      5.8867185    1[6-(6,6)]
   529      4.8545055      4.8545055      4.8545055    1[6-(6,6)]
   530       8.645754       8.645754       8.645754    1[6-(6,6)]
   531       6.969378       6.969378       6.969378    1[6-(6,6)]
   532       5.471505       5.471505       5.471505    1[6-(6,6)]
   533      24.664458      24.664458      24.664458    1[6-(6,6)]
   534     28.4634675     28.4634675     28.4634675    1[6-(6,6)]
   535      26.713362      26.713362      26.713362    1[6-(6,6)]
   536     33.0191745     33.0191745     33.0191745    1[6-(6,6)]
   537      36.499983      36.499983      36.499983    1[6-(6,6)]
   538     36.3408825     36.3408825     36.3408825    1[6-(6,6)]
   539      35.196135      35.196135      35.196135    1[6-(6,6)]
   540     34.2143685     34.2143685     34.2143685    1[6-(6,6)]
   541     30.4580445     30.4580445     30.4580445    1[6-(6,6)]
   542     28.8592785     28.8592785     28.8592785    1[6-(6,6)]
   543      34.342425      34.342425      34.342425    1[6-(6,6)]
   544      33.403344      33.403344      33.403344    1[6-(6,6)]
   545     31.8162195     31.8162195     31.8162195    1[6-(6,6)]
   546       28.32765       28.32765       28.32765    1[6-(6,6)]
   547      29.577171      29.577171      29.577171    1[6-(6,6)]
   548     32.9182815     32.9182815     32.9182815    1[6-(6,6)]
   549     33.9504945     33.9504945     33.9504945    1[6-(6,6)]
   550      30.159246      30.159246      30.159246    1[6-(6,6)]
   551      31.835622      31.835622      31.835622    1[6-(6,6)]
   552      33.333495      33.333495      33.333495    1[6-(6,6)]
   553     37.3110075     37.3110075     37.3110075    6[6-(6,6),8-(27),8-(27)]
   554      0.2444715      0.2444715      0.2444715    6[6-(6,6),8-(0),8-(27)]
   555      38.455755      38.455755      38.455755    6[6-(1,6),6-(1,6),6-(8,8)]
   556      38.083227      38.083227      38.083227    6[1-(0),6-(6,6),6-(6,6)]
   557      37.625328      37.625328      37.625328    6[6-(1,6),6-(1,6),6-(8,8)]
   558      37.571001      37.571001      37.571001    6[1-(0),6-(6,6),6-(6,6)]
   559     37.8387555     37.8387555     37.8387555    6[6-(1,6),6-(1,6),6-(6,6)]
   560     38.3587425     38.3587425     38.3587425    6[1-(0),6-(6,6),6-(6,6)]
   561      37.144146      37.144146      37.144146    6[6-(6,6),8-(27),8-(27)]
   562     36.3796875     36.3796875     36.3796875    6[6-(6,6),8-(0),8-(27)]
   563      36.562071      36.562071      36.562071    6[1-(0),6-(6,6),6-(6,6)]
   564     36.5349075     36.5349075     36.5349075    6[6-(1,6),6-(1,6),6-(8,8)]
   565      36.756096      36.756096      36.756096    6[1-(0),6-(6,6),6-(6,6)]
   566      36.934599      36.934599      36.934599    6[6-(1,6),6-(1,6),6-(8,8)]
   567      37.043253      37.043253      37.043253    6[1-(0),6-(6,6),6-(6,6)]
   568     36.8686305     36.8686305     36.8686305    6[6-(1,6),6-(1,6),6-(6,6)]
   569      37.089819      37.089819      37.089819    6[6-(6,6),6-(6,7),6-(6,7)]
   570     36.1546185     36.1546185     36.1546185    6[6-(1,6),6-(6,6),7-(6,27)]
   571      34.893456      34.893456      34.893456    6[1-(0),6-(1,6),6-(6,7)]
   572     34.0824315     34.0824315     34.0824315    6[1-(0),6-(1,6),6-(6,7)]
   573     34.8352485     34.8352485     34.8352485    6[6-(1,6),6-(6,6),7-(6,27)]
   574      34.326903      34.326903      34.326903    6[6-(6,6),6-(6,7),6-(6,7)]
   575     35.1146445     35.1146445     35.1146445    6[6-(1,6),6-(6,6),7-(6,27)]
   576      34.559733      34.559733      34.559733    6[1-(0),6-(1,6),6-(6,7)]
   577      35.436726      35.436726      35.436726    6[1-(0),6-(1,6),6-(6,7)]
   578      36.639681      36.639681      36.639681    6[6-(1,6),6-(6,6),7-(6,27)]
   579      32.960967      32.960967      32.960967    6[6-(6,35),6-(6,35),6-(6,6)]
   580     32.7553005     32.7553005     32.7553005    6[6-(1,6),6-(6,6),35-(0)]
   581     31.4592135     31.4592135     31.4592135    6[1-(0),6-(1,6),6-(6,35)]
   582      30.376554      30.376554      30.376554    6[1-(0),6-(1,6),6-(1,6)]
   583     30.5822205     30.5822205     30.5822205    6[1-(0),6-(1,6),6-(6,35)]
   584     31.8783075     31.8783075     31.8783075    6[6-(1,6),6-(6,6),35-(0)]
   585      37.749504      37.749504      37.749504    6[6-(6,6),6-(6,7),6-(6,7)]
   586      0.1435785      0.1435785      0.1435785    6[6-(1,6),6-(6,6),7-(6,27)]
   587      1.4862315      1.4862315      1.4862315    6[1-(0),6-(1,6),6-(6,7)]
   588      2.4020295      2.4020295      2.4020295    6[1-(0),6-(1,6),6-(6,7)]
   589       1.575483       1.575483       1.575483    6[6-(1,6),6-(6,6),7-(6,27)]
   590      2.0915895      2.0915895      2.0915895    6[6-(6,6),6-(6,7),6-(6,7)]
   591        1.31937        1.31937        1.31937    6[6-(1,6),6-(6,6),7-(6,27)]
   592       1.800552       1.800552       1.800552    6[1-(0),6-(1,6),6-(6,7)]
   593       0.721773       0.721773       0.721773    6[1-(0),6-(1,6),6-(6,7)]
   594     38.3820255     38.3820255     38.3820255    6[6-(1,6),6-(6,6),7-(6,27)]
   595      5.5607565      5.5607565      5.5607565    6[1-(0),6-(1,6),6-(6,35)]
   596      6.2825295      6.2825295      6.2825295    6[1-(0),6-(1,6),6-(1,6)]
   597      5.6383665      5.6383665      5.6383665    6[1-(0),6-(1,6),6-(6,35)]
   598        4.26855        4.26855        4.26855    6[6-(1,6),6-(6,6),35-(0)]
   599      3.5428965      3.5428965      3.5428965    6[6-(6,35),6-(6,35),6-(6,6)]
   600      4.1870595      4.1870595      4.1870595    6[6-(1,6),6-(6,6),35-(0)]
   601     20.8964925     20.8964925     20.8964925    6[6-(6,6),8-(27),8-(27)]
   602     19.1580285     19.1580285     19.1580285    6[6-(6,6),8-(0),8-(27)]
   603      19.751745      19.751745      19.751745    6[6-(1,6),6-(1,6),6-(8,8)]
   604      20.124273      20.124273      20.124273    6[1-(0),6-(6,6),6-(6,6)]
   605      20.582172      20.582172      20.582172    6[6-(1,6),6-(1,6),6-(8,8)]
   606      20.636499      20.636499      20.636499    6[1-(0),6-(6,6),6-(6,6)]
   607     20.3687445     20.3687445     20.3687445    6[6-(1,6),6-(1,6),6-(6,6)]
   608     19.8487575     19.8487575     19.8487575    6[1-(0),6-(6,6),6-(6,6)]
   609      21.063354      21.063354      21.063354    6[6-(6,6),8-(27),8-(27)]
   610     21.8278125     21.8278125     21.8278125    6[6-(6,6),8-(0),8-(27)]
   611      21.645429      21.645429      21.645429    6[1-(0),6-(6,6),6-(6,6)]
   612     21.6725925     21.6725925     21.6725925    6[6-(1,6),6-(1,6),6-(8,8)]
   613      21.451404      21.451404      21.451404    6[1-(0),6-(6,6),6-(6,6)]
   614      21.272901      21.272901      21.272901    6[6-(1,6),6-(1,6),6-(8,8)]
   615      21.164247      21.164247      21.164247    6[1-(0),6-(6,6),6-(6,6)]
   616     21.3388695     21.3388695     21.3388695    6[6-(1,6),6-(1,6),6-(6,6)]
   617      21.117681      21.117681      21.117681    6[6-(6,6),6-(6,7),6-(6,7)]
   618     22.0528815     22.0528815     22.0528815    6[6-(1,6),6-(6,6),7-(6,27)]
   619      23.314044      23.314044      23.314044    6[1-(0),6-(1,6),6-(6,7)]
   620     24.1250685     24.1250685     24.1250685    6[1-(0),6-(1,6),6-(6,7)]
   621     23.3722515     23.3722515     23.3722515    6[6-(1,6),6-(6,6),7-(6,27)]
   622      23.880597      23.880597      23.880597    6[6-(6,6),6-(6,7),6-(6,7)]
   623     23.0928555     23.0928555     23.0928555    6[6-(1,6),6-(6,6),7-(6,27)]
   624      23.647767      23.647767      23.647767    6[1-(0),6-(1,6),6-(6,7)]
   625      22.770774      22.770774      22.770774    6[1-(0),6-(1,6),6-(6,7)]
   626      21.567819      21.567819      21.567819    6[6-(1,6),6-(6,6),7-(6,27)]
   627      25.246533      25.246533      25.246533    6[6-(6,35),6-(6,35),6-(6,6)]
   628     25.4521995     25.4521995     25.4521995    6[6-(1,6),6-(6,6),35-(0)]
   629     26.7482865     26.7482865     26.7482865    6[1-(0),6-(1,6),6-(6,35)]
   630      27.830946      27.830946      27.830946    6[1-(0),6-(1,6),6-(1,6)]
   631     27.6252795     27.6252795     27.6252795    6[1-(0),6-(1,6),6-(6,35)]
   632     26.3291925     26.3291925     26.3291925    6[6-(1,6),6-(6,6),35-(0)]
   633      20.457996      20.457996      20.457996    6[6-(6,6),6-(6,7),6-(6,7)]
   634     19.2589215     19.2589215     19.2589215    6[6-(1,6),6-(6,6),7-(6,27)]
   635     17.9162685     17.9162685     17.9162685    6[1-(0),6-(1,6),6-(6,7)]
   636     17.0004705     17.0004705     17.0004705    6[1-(0),6-(1,6),6-(6,7)]
   637      17.827017      17.827017      17.827017    6[6-(1,6),6-(6,6),7-(6,27)]
   638     17.3109105     17.3109105     17.3109105    6[6-(6,6),6-(6,7),6-(6,7)]
   639       18.08313       18.08313       18.08313    6[6-(1,6),6-(6,6),7-(6,27)]
   640      17.601948      17.601948      17.601948    6[1-(0),6-(1,6),6-(6,7)]
   641      18.680727      18.680727      18.680727    6[1-(0),6-(1,6),6-(6,7)]
   642     19.8254745     19.8254745     19.8254745    6[6-(1,6),6-(6,6),7-(6,27)]
   643     13.8417435     13.8417435     13.8417435    6[1-(0),6-(1,6),6-(6,35)]
   644     13.1199705     13.1199705     13.1199705    6[1-(0),6-(1,6),6-(1,6)]
   645     13.7641335     13.7641335     13.7641335    6[1-(0),6-(1,6),6-(6,35)]
   646       15.13395       15.13395       15.13395    6[6-(1,6),6-(6,6),35-(0)]
   647     15.8596035     15.8596035     15.8596035    6[6-(6,35),6-(6,35),6-(6,6)]
   648     15.2154405     15.2154405     15.2154405    6[6-(1,6),6-(6,6),35-(0)]
   649      1.4939925      1.4939925      1.4939925    6[6-(6,6),8-(27),8-(27)]
   650     38.5605285     38.5605285     38.5605285    6[6-(6,6),8-(0),8-(27)]
   651       0.349245       0.349245       0.349245    6[6-(1,6),6-(1,6),6-(8,8)]
   652       0.721773       0.721773       0.721773    6[1-(0),6-(6,6),6-(6,6)]
   653       1.179672       1.179672       1.179672    6[6-(1,6),6-(1,6),6-(8,8)]
   654       1.233999       1.233999       1.233999    6[1-(0),6-(6,6),6-(6,6)]
   655      0.9662445      0.9662445      0.9662445    6[6-(1,6),6-(1,6),6-(6,6)]
   656      0.4462575      0.4462575      0.4462575    6[1-(0),6-(6,6),6-(6,6)]
   657       1.660854       1.660854       1.660854    6[6-(6,6),8-(27),8-(27)]
   658      2.4253125      2.4253125      2.4253125    6[6-(6,6),8-(0),8-(27)]
   659       2.242929       2.242929       2.242929    6[1-(0),6-(6,6),6-(6,6)]
   660      2.2700925      2.2700925      2.2700925    6[6-(1,6),6-(1,6),6-(8,8)]
   661       2.048904       2.048904       2.048904    6[1-(0),6-(6,6),6-(6,6)]
   662       1.870401       1.870401       1.870401    6[6-(1,6),6-(1,6),6-(8,8)]
   663       1.761747       1.761747       1.761747    6[1-(0),6-(6,6),6-(6,6)]
   664      1.9363695      1.9363695      1.9363695    6[6-(1,6),6-(1,6),6-(6,6)]
   665       1.715181       1.715181       1.715181    6[6-(6,6),6-(6,7),6-(6,7)]
   666      2.6503815      2.6503815      2.6503815    6[6-(1,6),6-(6,6),7-(6,27)]
   667       3.911544       3.911544       3.911544    6[1-(0),6-(1,6),6-(6,7)]
   668      4.7225685      4.7225685      4.7225685    6[1-(0),6-(1,6),6-(6,7)]
   669      3.9697515      3.9697515      3.9697515    6[6-(1,6),6-(6,6),7-(6,27)]
   670       4.478097       4.478097       4.478097    6[6-(6,6),6-(6,7),6-(6,7)]
   671      3.6903555      3.6903555      3.6903555    6[6-(1,6),6-(6,6),7-(6,27)]
   672       4.245267       4.245267       4.245267    6[1-(0),6-(1,6),6-(6,7)]
   673       3.368274       3.368274       3.368274    6[1-(0),6-(1,6),6-(6,7)]
   674       2.165319       2.165319       2.165319    6[6-(1,6),6-(6,6),7-(6,27)]
   675       5.844033       5.844033       5.844033    6[6-(6,35),6-(6,35),6-(6,6)]
   676      6.0496995      6.0496995      6.0496995    6[6-(1,6),6-(6,6),35-(0)]
   677      7.3457865      7.3457865      7.3457865    6[1-(0),6-(1,6),6-(6,35)]
   678       8.428446       8.428446       8.428446    6[1-(0),6-(1,6),6-(1,6)]
   679      8.2227795      8.2227795      8.2227795    6[1-(0),6-(1,6),6-(6,35)]
   680      6.9266925      6.9266925      6.9266925    6[6-(1,6),6-(6,6),35-(0)]
   681       1.055496       1.055496       1.055496    6[6-(6,6),6-(6,7),6-(6,7)]
   682     38.6614215     38.6614215     38.6614215    6[6-(1,6),6-(6,6),7-(6,27)]
   683     37.3187685     37.3187685     37.3187685    6[1-(0),6-(1,6),6-(6,7)]
   684     36.4029705     36.4029705     36.4029705    6[1-(0),6-(1,6),6-(6,7)]
   685      37.229517      37.229517      37.229517    6[6-(1,6),6-(6,6),7-(6,27)]
   686     36.7134105     36.7134105     36.7134105    6[6-(6,6),6-(6,7),6-(6,7)]
   687       37.48563       37.48563       37.48563    6[6-(1,6),6-(6,6),7-(6,27)]
   688      37.004448      37.004448      37.004448    6[1-(0),6-(1,6),6-(6,7)]
   689      38.083227      38.083227      38.083227    6[1-(0),6-(1,6),6-(6,7)]
   690      0.4229745      0.4229745      0.4229745    6[6-(1,6),6-(6,6),7-(6,27)]
   691     33.2442435     33.2442435     33.2442435    6[1-(0),6-(1,6),6-(6,35)]
   692     32.5224705     32.5224705     32.5224705    6[1-(0),6-(1,6),6-(1,6)]
   693     33.1666335     33.1666335     33.1666335    6[1-(0),6-(1,6),6-(6,35)]
   694       34.53645       34.53645       34.53645    6[6-(1,6),6-(6,6),35-(0)]
   695     35.2621035     35.2621035     35.2621035    6[6-(6,35),6-(6,35),6-(6,6)]
   696     34.6179405     34.6179405     34.6179405    6[6-(1,6),6-(6,6),35-(0)]
   697     17.9085075     17.9085075     17.9085075    6[6-(6,6),8-(27),8-(27)]
   698     19.6469715     19.6469715     19.6469715    6[6-(6,6),8-(0),8-(27)]
   699      19.053255      19.053255      19.053255    6[6-(1,6),6-(1,6),6-(8,8)]
   700      18.680727      18.680727      18.680727    6[1-(0),6-(6,6),6-(6,6)]
   701      18.222828      18.222828      18.222828    6[6-(1,6),6-(1,6),6-(8,8)]
   702      18.168501      18.168501      18.168501    6[1-(0),6-(6,6),6-(6,6)]
   703     18.4362555     18.4362555     18.4362555    6[6-(1,6),6-(1,6),6-(6,6)]
   704     18.9562425     18.9562425     18.9562425    6[1-(0),6-(6,6),6-(6,6)]
   705      17.741646      17.741646      17.741646    6[6-(6,6),8-(27),8-(27)]
   706     16.9771875     16.9771875     16.9771875    6[6-(6,6),8-(0),8-(27)]
   707      17.159571      17.159571      17.159571    6[1-(0),6-(6,6),6-(6,6)]
   708     17.1324075     17.1324075     17.1324075    6[6-(1,6),6-(1,6),6-(8,8)]
   709      17.353596      17.353596      17.353596    6[1-(0),6-(6,6),6-(6,6)]
   710      17.532099      17.532099      17.532099    6[6-(1,6),6-(1,6),6-(8,8)]
   711      17.640753      17.640753      17.640753    6[1-(0),6-(6,6),6-(6,6)]
   712     17.4661305     17.4661305     17.4661305    6[6-(1,6),6-(1,6),6-(6,6)]
   713      17.687319      17.687319      17.687319    6[6-(6,6),6-(6,7),6-(6,7)]
   714     16.7521185     16.7521185     16.7521185    6[6-(1,6),6-(6,6),7-(6,27)]
   715      15.490956      15.490956      15.490956    6[1-(0),6-(1,6),6-(6,7)]
   716     14.6799315     14.6799315     14.6799315    6[1-(0),6-(1,6),6-(6,7)]
   717     15.4327485     15.4327485     15.4327485    6[6-(1,6),6-(6,6),7-(6,27)]
   718      14.924403      14.924403      14.924403    6[6-(6,6),6-(6,7),6-(6,7)]
   719     15.7121445     15.7121445     15.7121445    6[6-(1,6),6-(6,6),7-(6,27)]
   720      15.157233      15.157233      15.157233    6[1-(0),6-(1,6),6-(6,7)]
   721      16.034226      16.034226      16.034226    6[1-(0),6-(1,6),6-(6,7)]
   722      17.237181      17.237181      17.237181    6[6-(1,6),6-(6,6),7-(6,27)]
   723      13.558467      13.558467      13.558467    6[6-(6,35),6-(6,35),6-(6,6)]
   724     13.3528005     13.3528005     13.3528005    6[6-(1,6),6-(6,6),35-(0)]
   725     12.0567135     12.0567135     12.0567135    6[1-(0),6-(1,6),6-(6,35)]
   726      10.974054      10.974054      10.974054    6[1-(0),6-(1,6),6-(1,6)]
   727     11.1797205     11.1797205     11.1797205    6[1-(0),6-(1,6),6-(6,35)]
   728     12.4758075     12.4758075     12.4758075    6[6-(1,6),6-(6,6),35-(0)]
   729      18.347004      18.347004      18.347004    6[6-(6,6),6-(6,7),6-(6,7)]
   730     19.5460785     19.5460785     19.5460785    6[6-(1,6),6-(6,6),7-(6,27)]
   731     20.8887315     20.8887315     20.8887315    6[1-(0),6-(1,6),6-(6,7)]
   732     21.8045295     21.8045295     21.8045295    6[1-(0),6-(1,6),6-(6,7)]
   733      20.977983      20.977983      20.977983    6[6-(1,6),6-(6,6),7-(6,27)]
   734     21.4940895     21.4940895     21.4940895    6[6-(6,6),6-(6,7),6-(6,7)]
   735       20.72187       20.72187       20.72187    6[6-(1,6),6-(6,6),7-(6,27)]
   736      21.203052      21.203052      21.203052    6[1-(0),6-(1,6),6-(6,7)]
   737      20.124273      20.124273      20.124273    6[1-(0),6-(1,6),6-(6,7)]
   738     18.9795255     18.9795255     18.9795255    6[6-(1,6),6-(6,6),7-(6,27)]
   739     24.9632565     24.9632565     24.9632565    6[1-(0),6-(1,6),6-(6,35)]
   740     25.6850295     25.6850295     25.6850295    6[1-(0),6-(1,6),6-(1,6)]
   741     25.0408665     25.0408665     25.0408665    6[1-(0),6-(1,6),6-(6,35)]
   742       23.67105       23.67105       23.67105    6[6-(1,6),6-(6,6),35-(0)]
   743     22.9453965     22.9453965     22.9453965    6[6-(6,35),6-(6,35),6-(6,6)]
   744     23.5895595     23.5895595     23.5895595    6[6-(1,6),6-(6,6),35-(0)]
   745      20.752914      20.752914      20.752914    6[6-(6,6),8-(27),8-(27)]
   746     24.8623635     24.8623635     24.8623635    6[6-(6,6),8-(0),8-(27)]
   747      24.245364      24.245364      24.245364    6[6-(1,6),6-(1,6),6-(8,8)]
   748      22.832862      22.832862      22.832862    6[1-(0),6-(6,6),6-(6,6)]
   749     22.2546675     22.2546675     22.2546675    6[6-(1,6),6-(1,6),6-(8,8)]
   750      22.995843      22.995843      22.995843    6[1-(0),6-(6,6),6-(6,6)]
   751     24.3190935     24.3190935     24.3190935    6[6-(1,6),6-(1,6),6-(6,6)]
   752      24.897288      24.897288      24.897288    6[1-(0),6-(6,6),6-(6,6)]
   753     32.2585965     32.2585965     32.2585965    6[6-(6,6),8-(27),8-(27)]
   754      34.877934      34.877934      34.877934    6[6-(6,6),8-(0),8-(27)]
   755       32.36337       32.36337       32.36337    6[1-(0),6-(6,6),6-(6,6)]
   756     33.5624445     33.5624445     33.5624445    6[6-(1,6),6-(1,6),6-(8,8)]
   757      33.511998      33.511998      33.511998    6[1-(0),6-(6,6),6-(6,6)]
   758     32.3129235     32.3129235     32.3129235    6[6-(1,6),6-(1,6),6-(8,8)]
   759      31.152654      31.152654      31.152654    6[1-(0),6-(6,6),6-(6,6)]
   760     31.1565345     31.1565345     31.1565345    6[6-(1,6),6-(1,6),6-(6,6)]
   761      29.887611      29.887611      29.887611    6[6-(6,6),6-(6,7),6-(6,7)]
   762      28.894203      28.894203      28.894203    6[6-(1,6),6-(6,6),7-(6,27)]
   763      29.033901      29.033901      29.033901    6[1-(0),6-(1,6),6-(6,7)]
   764       28.09482       28.09482       28.09482    6[1-(0),6-(1,6),6-(6,7)]
   765      27.380808      27.380808      27.380808    6[6-(1,6),6-(6,6),7-(6,27)]
   766      26.379639      26.379639      26.379639    6[6-(6,6),6-(6,7),6-(6,7)]
   767     25.6850295     25.6850295     25.6850295    6[6-(1,6),6-(6,6),7-(6,27)]
   768     24.6916215     24.6916215     24.6916215    6[1-(0),6-(1,6),6-(6,7)]
   769      24.183276      24.183276      24.183276    6[1-(0),6-(1,6),6-(6,7)]
   770      24.897288      24.897288      24.897288    6[6-(1,6),6-(6,6),7-(6,27)]
   771     25.8324885     25.8324885     25.8324885    6[6-(6,35),6-(6,35),6-(6,6)]
   772        24.8352        24.8352        24.8352    6[6-(1,6),6-(6,6),35-(0)]
   773      24.501477      24.501477      24.501477    6[1-(0),6-(1,6),6-(6,35)]
   774     25.1650425     25.1650425     25.1650425    6[1-(0),6-(1,6),6-(1,6)]
   775     26.1662115     26.1662115     26.1662115    6[1-(0),6-(1,6),6-(6,35)]
   776     26.4999345     26.4999345     26.4999345    6[6-(1,6),6-(6,6),35-(0)]
   777     25.1339985     25.1339985     25.1339985    6[6-(6,6),6-(6,7),6-(6,7)]
   778      25.681149      25.681149      25.681149    6[6-(1,6),6-(6,6),7-(6,27)]
   779      25.425036      25.425036      25.425036    6[1-(0),6-(1,6),6-(6,7)]
   780     26.1739725     26.1739725     26.1739725    6[1-(0),6-(1,6),6-(6,7)]
   781     26.9345505     26.9345505     26.9345505    6[6-(1,6),6-(6,6),7-(6,27)]
   782     27.9357195     27.9357195     27.9357195    6[6-(6,6),6-(6,7),6-(6,7)]
   783     28.7351025     28.7351025     28.7351025    6[6-(1,6),6-(6,6),7-(6,27)]
   784      29.941938      29.941938      29.941938    6[1-(0),6-(1,6),6-(6,7)]
   785     30.5201325     30.5201325     30.5201325    6[1-(0),6-(1,6),6-(6,7)]
   786      29.685825      29.685825      29.685825    6[6-(1,6),6-(6,6),7-(6,27)]
   787      29.220165      29.220165      29.220165    6[1-(0),6-(1,6),6-(6,35)]
   788      28.576002      28.576002      28.576002    6[1-(0),6-(1,6),6-(1,6)]
   789     27.7261725     27.7261725     27.7261725    6[1-(0),6-(1,6),6-(6,35)]
   790      27.520506      27.520506      27.520506    6[6-(1,6),6-(6,6),35-(0)]
   791     28.1685495     28.1685495     28.1685495    6[6-(6,35),6-(6,35),6-(6,6)]
   792      29.018379      29.018379      29.018379    6[6-(1,6),6-(6,6),35-(0)]
   793       1.350414       1.350414       1.350414    6[6-(6,6),8-(27),8-(27)]
   794      5.4598635      5.4598635      5.4598635    6[6-(6,6),8-(0),8-(27)]
   795       4.842864       4.842864       4.842864    6[6-(1,6),6-(1,6),6-(8,8)]
   796       3.430362       3.430362       3.430362    6[1-(0),6-(6,6),6-(6,6)]
   797      2.8521675      2.8521675      2.8521675    6[6-(1,6),6-(1,6),6-(8,8)]
   798       3.593343       3.593343       3.593343    6[1-(0),6-(6,6),6-(6,6)]
   799      4.9165935      4.9165935      4.9165935    6[6-(1,6),6-(1,6),6-(6,6)]
   800       5.494788       5.494788       5.494788    6[1-(0),6-(6,6),6-(6,6)]
   801     12.8560965     12.8560965     12.8560965    6[6-(6,6),8-(27),8-(27)]
   802      15.475434      15.475434      15.475434    6[6-(6,6),8-(0),8-(27)]
   803       12.96087       12.96087       12.96087    6[1-(0),6-(6,6),6-(6,6)]
   804     14.1599445     14.1599445     14.1599445    6[6-(1,6),6-(1,6),6-(8,8)]
   805      14.109498      14.109498      14.109498    6[1-(0),6-(6,6),6-(6,6)]
   806     12.9104235     12.9104235     12.9104235    6[6-(1,6),6-(1,6),6-(8,8)]
   807      11.750154      11.750154      11.750154    6[1-(0),6-(6,6),6-(6,6)]
   808     11.7540345     11.7540345     11.7540345    6[6-(1,6),6-(1,6),6-(6,6)]
   809      10.485111      10.485111      10.485111    6[6-(6,6),6-(6,7),6-(6,7)]
   810       9.491703       9.491703       9.491703    6[6-(1,6),6-(6,6),7-(6,27)]
   811       9.631401       9.631401       9.631401    6[1-(0),6-(1,6),6-(6,7)]
   812        8.69232        8.69232        8.69232    6[1-(0),6-(1,6),6-(6,7)]
   813       7.978308       7.978308       7.978308    6[6-(1,6),6-(6,6),7-(6,27)]
   814       6.977139       6.977139       6.977139    6[6-(6,6),6-(6,7),6-(6,7)]
   815      6.2825295      6.2825295      6.2825295    6[6-(1,6),6-(6,6),7-(6,27)]
   816      5.2891215      5.2891215      5.2891215    6[1-(0),6-(1,6),6-(6,7)]
   817       4.780776       4.780776       4.780776    6[1-(0),6-(1,6),6-(6,7)]
   818       5.494788       5.494788       5.494788    6[6-(1,6),6-(6,6),7-(6,27)]
   819      6.4299885      6.4299885      6.4299885    6[6-(6,35),6-(6,35),6-(6,6)]
   820         5.4327         5.4327         5.4327    6[6-(1,6),6-(6,6),35-(0)]
   821       5.098977       5.098977       5.098977    6[1-(0),6-(1,6),6-(6,35)]
   822      5.7625425      5.7625425      5.7625425    6[1-(0),6-(1,6),6-(1,6)]
   823      6.7637115      6.7637115      6.7637115    6[1-(0),6-(1,6),6-(6,35)]
   824      7.0974345      7.0974345      7.0974345    6[6-(1,6),6-(6,6),35-(0)]
   825      5.7314985      5.7314985      5.7314985    6[6-(6,6),6-(6,7),6-(6,7)]
   826       6.278649       6.278649       6.278649    6[6-(1,6),6-(6,6),7-(6,27)]
   827       6.022536       6.022536       6.022536    6[1-(0),6-(1,6),6-(6,7)]
   828      6.7714725      6.7714725      6.7714725    6[1-(0),6-(1,6),6-(6,7)]
   829      7.5320505      7.5320505      7.5320505    6[6-(1,6),6-(6,6),7-(6,27)]
   830      8.5332195      8.5332195      8.5332195    6[6-(6,6),6-(6,7),6-(6,7)]
   831      9.3326025      9.3326025      9.3326025    6[6-(1,6),6-(6,6),7-(6,27)]
   832      10.539438      10.539438      10.539438    6[1-(0),6-(1,6),6-(6,7)]
   833     11.1176325     11.1176325     11.1176325    6[1-(0),6-(1,6),6-(6,7)]
   834      10.283325      10.283325      10.283325    6[6-(1,6),6-(6,6),7-(6,27)]
   835       9.817665       9.817665       9.817665    6[1-(0),6-(1,6),6-(6,35)]
   836       9.173502       9.173502       9.173502    6[1-(0),6-(1,6),6-(1,6)]
   837      8.3236725      8.3236725      8.3236725    6[1-(0),6-(1,6),6-(6,35)]
   838       8.118006       8.118006       8.118006    6[6-(1,6),6-(6,6),35-(0)]
   839      8.7660495      8.7660495      8.7660495    6[6-(6,35),6-(6,35),6-(6,6)]
   840       9.615879       9.615879       9.615879    6[6-(1,6),6-(6,6),35-(0)]
   841      37.454586      37.454586      37.454586    6[6-(6,6),8-(27),8-(27)]
   842     33.3451365     33.3451365     33.3451365    6[6-(6,6),8-(0),8-(27)]
   843      33.962136      33.962136      33.962136    6[6-(1,6),6-(1,6),6-(8,8)]
   844      35.374638      35.374638      35.374638    6[1-(0),6-(6,6),6-(6,6)]
   845     35.9528325     35.9528325     35.9528325    6[6-(1,6),6-(1,6),6-(8,8)]
   846      35.211657      35.211657      35.211657    6[1-(0),6-(6,6),6-(6,6)]
   847     33.8884065     33.8884065     33.8884065    6[6-(1,6),6-(1,6),6-(6,6)]
   848      33.310212      33.310212      33.310212    6[1-(0),6-(6,6),6-(6,6)]
   849     25.9489035     25.9489035     25.9489035    6[6-(6,6),8-(27),8-(27)]
   850      23.329566      23.329566      23.329566    6[6-(6,6),8-(0),8-(27)]
   851       25.84413       25.84413       25.84413    6[1-(0),6-(6,6),6-(6,6)]
   852     24.6450555     24.6450555     24.6450555    6[6-(1,6),6-(1,6),6-(8,8)]
   853      24.695502      24.695502      24.695502    6[1-(0),6-(6,6),6-(6,6)]
   854     25.8945765     25.8945765     25.8945765    6[6-(1,6),6-(1,6),6-(8,8)]
   855      27.054846      27.054846      27.054846    6[1-(0),6-(6,6),6-(6,6)]
   856     27.0509655     27.0509655     27.0509655    6[6-(1,6),6-(1,6),6-(6,6)]
   857      28.319889      28.319889      28.319889    6[6-(6,6),6-(6,7),6-(6,7)]
   858      29.313297      29.313297      29.313297    6[6-(1,6),6-(6,6),7-(6,27)]
   859      29.173599      29.173599      29.173599    6[1-(0),6-(1,6),6-(6,7)]
   860       30.11268       30.11268       30.11268    6[1-(0),6-(1,6),6-(6,7)]
   861      30.826692      30.826692      30.826692    6[6-(1,6),6-(6,6),7-(6,27)]
   862      31.827861      31.827861      31.827861    6[6-(6,6),6-(6,7),6-(6,7)]
   863     32.5224705     32.5224705     32.5224705    6[6-(1,6),6-(6,6),7-(6,27)]
   864     33.5158785     33.5158785     33.5158785    6[1-(0),6-(1,6),6-(6,7)]
   865      34.024224      34.024224      34.024224    6[1-(0),6-(1,6),6-(6,7)]
   866      33.310212      33.310212      33.310212    6[6-(1,6),6-(6,6),7-(6,27)]
   867     32.3750115     32.3750115     32.3750115    6[6-(6,35),6-(6,35),6-(6,6)]
   868        33.3723        33.3723        33.3723    6[6-(1,6),6-(6,6),35-(0)]
   869      33.706023      33.706023      33.706023    6[1-(0),6-(1,6),6-(6,35)]
   870     33.0424575     33.0424575     33.0424575    6[1-(0),6-(1,6),6-(1,6)]
   871     32.0412885     32.0412885     32.0412885    6[1-(0),6-(1,6),6-(6,35)]
   872     31.7075655     31.7075655     31.7075655    6[6-(1,6),6-(6,6),35-(0)]
   873     33.0735015     33.0735015     33.0735015    6[6-(6,6),6-(6,7),6-(6,7)]
   874      32.526351      32.526351      32.526351    6[6-(1,6),6-(6,6),7-(6,27)]
   875      32.782464      32.782464      32.782464    6[1-(0),6-(1,6),6-(6,7)]
   876     32.0335275     32.0335275     32.0335275    6[1-(0),6-(1,6),6-(6,7)]
   877     31.2729495     31.2729495     31.2729495    6[6-(1,6),6-(6,6),7-(6,27)]
   878     30.2717805     30.2717805     30.2717805    6[6-(6,6),6-(6,7),6-(6,7)]
   879     29.4723975     29.4723975     29.4723975    6[6-(1,6),6-(6,6),7-(6,27)]
   880      28.265562      28.265562      28.265562    6[1-(0),6-(1,6),6-(6,7)]
   881     27.6873675     27.6873675     27.6873675    6[1-(0),6-(1,6),6-(6,7)]
   882      28.521675      28.521675      28.521675    6[6-(1,6),6-(6,6),7-(6,27)]
   883      28.987335      28.987335      28.987335    6[1-(0),6-(1,6),6-(6,35)]
   884      29.631498      29.631498      29.631498    6[1-(0),6-(1,6),6-(1,6)]
   885     30.4813275     30.4813275     30.4813275    6[1-(0),6-(1,6),6-(6,35)]
   886      30.686994      30.686994      30.686994    6[6-(1,6),6-(6,6),35-(0)]
   887     30.0389505     30.0389505     30.0389505    6[6-(6,35),6-(6,35),6-(6,6)]
   888      29.189121      29.189121      29.189121    6[6-(1,6),6-(6,6),35-(0)]
   889      18.052086      18.052086      18.052086    6[6-(6,6),8-(27),8-(27)]
   890     13.9426365     13.9426365     13.9426365    6[6-(6,6),8-(0),8-(27)]
   891      14.559636      14.559636      14.559636    6[6-(1,6),6-(1,6),6-(8,8)]
   892      15.972138      15.972138      15.972138    6[1-(0),6-(6,6),6-(6,6)]
   893     16.5503325     16.5503325     16.5503325    6[6-(1,6),6-(1,6),6-(8,8)]
   894      15.809157      15.809157      15.809157    6[1-(0),6-(6,6),6-(6,6)]
   895     14.4859065     14.4859065     14.4859065    6[6-(1,6),6-(1,6),6-(6,6)]
   896      13.907712      13.907712      13.907712    6[1-(0),6-(6,6),6-(6,6)]
   897      6.5464035      6.5464035      6.5464035    6[6-(6,6),8-(27),8-(27)]
   898       3.927066       3.927066       3.927066    6[6-(6,6),8-(0),8-(27)]
   899        6.44163        6.44163        6.44163    6[1-(0),6-(6,6),6-(6,6)]
   900      5.2425555      5.2425555      5.2425555    6[6-(1,6),6-(1,6),6-(8,8)]
   901       5.293002       5.293002       5.293002    6[1-(0),6-(6,6),6-(6,6)]
   902      6.4920765      6.4920765      6.4920765    6[6-(1,6),6-(1,6),6-(8,8)]
   903       7.652346       7.652346       7.652346    6[1-(0),6-(6,6),6-(6,6)]
   904      7.6484655      7.6484655      7.6484655    6[6-(1,6),6-(1,6),6-(6,6)]
   905       8.917389       8.917389       8.917389    6[6-(6,6),6-(6,7),6-(6,7)]
   906       9.910797       9.910797       9.910797    6[6-(1,6),6-(6,6),7-(6,27)]
   907       9.771099       9.771099       9.771099    6[1-(0),6-(1,6),6-(6,7)]
   908       10.71018       10.71018       10.71018    6[1-(0),6-(1,6),6-(6,7)]
   909      11.424192      11.424192      11.424192    6[6-(1,6),6-(6,6),7-(6,27)]
   910      12.425361      12.425361      12.425361    6[6-(6,6),6-(6,7),6-(6,7)]
   911     13.1199705     13.1199705     13.1199705    6[6-(1,6),6-(6,6),7-(6,27)]
   912     14.1133785     14.1133785     14.1133785    6[1-(0),6-(1,6),6-(6,7)]
   913      14.621724      14.621724      14.621724    6[1-(0),6-(1,6),6-(6,7)]
   914      13.907712      13.907712      13.907712    6[6-(1,6),6-(6,6),7-(6,27)]
   915     12.9725115     12.9725115     12.9725115    6[6-(6,35),6-(6,35),6-(6,6)]
   916        13.9698        13.9698        13.9698    6[6-(1,6),6-(6,6),35-(0)]
   917      14.303523      14.303523      14.303523    6[1-(0),6-(1,6),6-(6,35)]
   918     13.6399575     13.6399575     13.6399575    6[1-(0),6-(1,6),6-(1,6)]
   919     12.6387885     12.6387885     12.6387885    6[1-(0),6-(1,6),6-(6,35)]
   920     12.3050655     12.3050655     12.3050655    6[6-(1,6),6-(6,6),35-(0)]
   921     13.6710015     13.6710015     13.6710015    6[6-(6,6),6-(6,7),6-(6,7)]
   922      13.123851      13.123851      13.123851    6[6-(1,6),6-(6,6),7-(6,27)]
   923      13.379964      13.379964      13.379964    6[1-(0),6-(1,6),6-(6,7)]
   924     12.6310275     12.6310275     12.6310275    6[1-(0),6-(1,6),6-(6,7)]
   925     11.8704495     11.8704495     11.8704495    6[6-(1,6),6-(6,6),7-(6,27)]
   926     10.8692805     10.8692805     10.8692805    6[6-(6,6),6-(6,7),6-(6,7)]
   927     10.0698975     10.0698975     10.0698975    6[6-(1,6),6-(6,6),7-(6,27)]
   928       8.863062       8.863062       8.863062    6[1-(0),6-(1,6),6-(6,7)]
   929      8.2848675      8.2848675      8.2848675    6[1-(0),6-(1,6),6-(6,7)]
   930       9.119175       9.119175       9.119175    6[6-(1,6),6-(6,6),7-(6,27)]
   931       9.584835       9.584835       9.584835    6[1-(0),6-(1,6),6-(6,35)]
   932      10.228998      10.228998      10.228998    6[1-(0),6-(1,6),6-(1,6)]
   933     11.0788275     11.0788275     11.0788275    6[1-(0),6-(1,6),6-(6,35)]
   934      11.284494      11.284494      11.284494    6[6-(1,6),6-(6,6),35-(0)]
   935     10.6364505     10.6364505     10.6364505    6[6-(6,35),6-(6,35),6-(6,6)]
   936       9.786621       9.786621       9.786621    6[6-(1,6),6-(6,6),35-(0)]
   937      7.0974345      7.0974345      7.0974345    6[6-(6,6),8-(27),8-(27)]
   938       4.842864       4.842864       4.842864    6[6-(6,6),8-(0),8-(27)]
   939      6.0108945      6.0108945      6.0108945    6[6-(1,6),6-(1,6),6-(8,8)]
   940      6.0496995      6.0496995      6.0496995    6[1-(0),6-(6,6),6-(6,6)]
   941       7.116837       7.116837       7.116837    6[6-(1,6),6-(1,6),6-(8,8)]
   942       8.265465       8.265465       8.265465    6[1-(0),6-(6,6),6-(6,6)]
   943      8.3779995      8.3779995      8.3779995    6[6-(1,6),6-(1,6),6-(6,6)]
   944       7.248774       7.248774       7.248774    6[1-(0),6-(6,6),6-(6,6)]
   945      18.696249      18.696249      18.696249    6[6-(6,6),8-(27),8-(27)]
   946     14.5169505     14.5169505     14.5169505    6[6-(6,6),8-(0),8-(27)]
   947     14.5479945     14.5479945     14.5479945    6[1-(0),6-(6,6),6-(6,6)]
   948      15.250365      15.250365      15.250365    6[6-(1,6),6-(1,6),6-(8,8)]
   949      16.600779      16.600779      16.600779    6[1-(0),6-(6,6),6-(6,6)]
   950     17.2488225     17.2488225     17.2488225    6[6-(1,6),6-(1,6),6-(8,8)]
   951      16.499886      16.499886      16.499886    6[1-(0),6-(6,6),6-(6,6)]
   952      15.188277      15.188277      15.188277    6[6-(1,6),6-(1,6),6-(6,6)]
   953      14.326806      14.326806      14.326806    6[6-(6,6),6-(6,7),6-(6,7)]
   954      14.474265      14.474265      14.474265    6[6-(1,6),6-(6,6),7-(6,27)]
   955      15.118428      15.118428      15.118428    6[1-(0),6-(1,6),6-(6,7)]
   956     14.5790385     14.5790385     14.5790385    6[1-(0),6-(1,6),6-(6,7)]
   957     13.5856305     13.5856305     13.5856305    6[6-(1,6),6-(6,6),7-(6,27)]
   958      12.782367      12.782367      12.782367    6[6-(6,6),6-(6,7),6-(6,7)]
   959      11.889852      11.889852      11.889852    6[6-(1,6),6-(6,6),7-(6,27)]
   960      11.012859      11.012859      11.012859    6[1-(0),6-(1,6),6-(6,7)]
   961     10.1242245     10.1242245     10.1242245    6[1-(0),6-(1,6),6-(6,7)]
   962      10.438545      10.438545      10.438545    6[6-(1,6),6-(6,6),7-(6,27)]
   963      12.968631      12.968631      12.968631    6[6-(6,35),6-(6,35),6-(6,6)]
   964     13.9115925     13.9115925     13.9115925    6[6-(1,6),6-(6,6),35-(0)]
   965      14.295762      14.295762      14.295762    6[1-(0),6-(1,6),6-(6,35)]
   966       13.73697       13.73697       13.73697    6[1-(0),6-(1,6),6-(1,6)]
   967     12.7940085     12.7940085     12.7940085    6[1-(0),6-(1,6),6-(6,35)]
   968      12.409839      12.409839      12.409839    6[6-(1,6),6-(6,6),35-(0)]
   969       9.646923       9.646923       9.646923    6[6-(6,6),6-(6,7),6-(6,7)]
   970      10.120344      10.120344      10.120344    6[6-(1,6),6-(6,6),7-(6,27)]
   971        9.62364        9.62364        9.62364    6[1-(0),6-(1,6),6-(6,7)]
   972     10.2872055     10.2872055     10.2872055    6[1-(0),6-(1,6),6-(6,7)]
   973      11.214645      11.214645      11.214645    6[6-(1,6),6-(6,6),7-(6,27)]
   974     12.0644745     12.0644745     12.0644745    6[6-(6,6),6-(6,7),6-(6,7)]
   975       12.88326       12.88326       12.88326    6[6-(1,6),6-(6,6),7-(6,27)]
   976       13.50414       13.50414       13.50414    6[1-(0),6-(1,6),6-(6,7)]
   977     14.0668125     14.0668125     14.0668125    6[1-(0),6-(1,6),6-(6,7)]
   978       13.81458       13.81458       13.81458    6[6-(1,6),6-(6,6),7-(6,27)]
   979     11.3659845     11.3659845     11.3659845    6[1-(0),6-(1,6),6-(6,35)]
   980     12.3593925     12.3593925     12.3593925    6[1-(0),6-(1,6),6-(1,6)]
   981     13.2519075     13.2519075     13.2519075    6[1-(0),6-(1,6),6-(6,35)]
   982      13.147134      13.147134      13.147134    6[6-(1,6),6-(6,6),35-(0)]
   983      12.153726      12.153726      12.153726    6[6-(6,35),6-(6,35),6-(6,6)]
   984      11.261211      11.261211      11.261211    6[6-(1,6),6-(6,6),35-(0)]
   985     31.7075655     31.7075655     31.7075655    6[6-(6,6),8-(27),8-(27)]
   986      33.962136      33.962136      33.962136    6[6-(6,6),8-(0),8-(27)]
   987     32.7941055     32.7941055     32.7941055    6[6-(1,6),6-(1,6),6-(8,8)]
   988     32.7553005     32.7553005     32.7553005    6[1-(0),6-(6,6),6-(6,6)]
   989      31.688163      31.688163      31.688163    6[6-(1,6),6-(1,6),6-(8,8)]
   990      30.539535      30.539535      30.539535    6[1-(0),6-(6,6),6-(6,6)]
   991     30.4270005     30.4270005     30.4270005    6[6-(1,6),6-(1,6),6-(6,6)]
   992      31.556226      31.556226      31.556226    6[1-(0),6-(6,6),6-(6,6)]
   993      20.108751      20.108751      20.108751    6[6-(6,6),8-(27),8-(27)]
   994     24.2880495     24.2880495     24.2880495    6[6-(6,6),8-(0),8-(27)]
   995     24.2570055     24.2570055     24.2570055    6[1-(0),6-(6,6),6-(6,6)]
   996      23.554635      23.554635      23.554635    6[6-(1,6),6-(1,6),6-(8,8)]
   997      22.204221      22.204221      22.204221    6[1-(0),6-(6,6),6-(6,6)]
   998     21.5561775     21.5561775     21.5561775    6[6-(1,6),6-(1,6),6-(8,8)]
   999      22.305114      22.305114      22.305114    6[1-(0),6-(6,6),6-(6,6)]
  1000      23.616723      23.616723      23.616723    6[6-(1,6),6-(1,6),6-(6,6)]
  1001      24.478194      24.478194      24.478194    6[6-(6,6),6-(6,7),6-(6,7)]
  1002      24.330735      24.330735      24.330735    6[6-(1,6),6-(6,6),7-(6,27)]
  1003      23.686572      23.686572      23.686572    6[1-(0),6-(1,6),6-(6,7)]
  1004     24.2259615     24.2259615     24.2259615    6[1-(0),6-(1,6),6-(6,7)]
  1005     25.2193695     25.2193695     25.2193695    6[6-(1,6),6-(6,6),7-(6,27)]
  1006      26.022633      26.022633      26.022633    6[6-(6,6),6-(6,7),6-(6,7)]
  1007      26.915148      26.915148      26.915148    6[6-(1,6),6-(6,6),7-(6,27)]
  1008      27.792141      27.792141      27.792141    6[1-(0),6-(1,6),6-(6,7)]
  1009     28.6807755     28.6807755     28.6807755    6[1-(0),6-(1,6),6-(6,7)]
  1010      28.366455      28.366455      28.366455    6[6-(1,6),6-(6,6),7-(6,27)]
  1011      25.836369      25.836369      25.836369    6[6-(6,35),6-(6,35),6-(6,6)]
  1012     24.8934075     24.8934075     24.8934075    6[6-(1,6),6-(6,6),35-(0)]
  1013      24.509238      24.509238      24.509238    6[1-(0),6-(1,6),6-(6,35)]
  1014       25.06803       25.06803       25.06803    6[1-(0),6-(1,6),6-(1,6)]
  1015     26.0109915     26.0109915     26.0109915    6[1-(0),6-(1,6),6-(6,35)]
  1016      26.395161      26.395161      26.395161    6[6-(1,6),6-(6,6),35-(0)]
  1017      29.158077      29.158077      29.158077    6[6-(6,6),6-(6,7),6-(6,7)]
  1018      28.684656      28.684656      28.684656    6[6-(1,6),6-(6,6),7-(6,27)]
  1019       29.18136       29.18136       29.18136    6[1-(0),6-(1,6),6-(6,7)]
  1020     28.5177945     28.5177945     28.5177945    6[1-(0),6-(1,6),6-(6,7)]
  1021      27.590355      27.590355      27.590355    6[6-(1,6),6-(6,6),7-(6,27)]
  1022     26.7405255     26.7405255     26.7405255    6[6-(6,6),6-(6,7),6-(6,7)]
  1023       25.92174       25.92174       25.92174    6[6-(1,6),6-(6,6),7-(6,27)]
  1024       25.30086       25.30086       25.30086    6[1-(0),6-(1,6),6-(6,7)]
  1025     24.7381875     24.7381875     24.7381875    6[1-(0),6-(1,6),6-(6,7)]
  1026       24.99042       24.99042       24.99042    6[6-(1,6),6-(6,6),7-(6,27)]
  1027     27.4390155     27.4390155     27.4390155    6[1-(0),6-(1,6),6-(6,35)]
  1028     26.4456075     26.4456075     26.4456075    6[1-(0),6-(1,6),6-(1,6)]
  1029     25.5530925     25.5530925     25.5530925    6[1-(0),6-(1,6),6-(6,35)]
  1030      25.657866      25.657866      25.657866    6[6-(1,6),6-(6,6),35-(0)]
  1031      26.651274      26.651274      26.651274    6[6-(6,35),6-(6,35),6-(6,6)]
  1032      27.543789      27.543789      27.543789    6[6-(1,6),6-(6,6),35-(0)]
  1033     26.4999345     26.4999345     26.4999345    6[6-(6,6),8-(27),8-(27)]
  1034      24.245364      24.245364      24.245364    6[6-(6,6),8-(0),8-(27)]
  1035     25.4133945     25.4133945     25.4133945    6[6-(1,6),6-(1,6),6-(8,8)]
  1036     25.4521995     25.4521995     25.4521995    6[1-(0),6-(6,6),6-(6,6)]
  1037      26.519337      26.519337      26.519337    6[6-(1,6),6-(1,6),6-(8,8)]
  1038      27.667965      27.667965      27.667965    6[1-(0),6-(6,6),6-(6,6)]
  1039     27.7804995     27.7804995     27.7804995    6[6-(1,6),6-(1,6),6-(6,6)]
  1040      26.651274      26.651274      26.651274    6[1-(0),6-(6,6),6-(6,6)]
  1041      38.098749      38.098749      38.098749    6[6-(6,6),8-(27),8-(27)]
  1042     33.9194505     33.9194505     33.9194505    6[6-(6,6),8-(0),8-(27)]
  1043     33.9504945     33.9504945     33.9504945    6[1-(0),6-(6,6),6-(6,6)]
  1044      34.652865      34.652865      34.652865    6[6-(1,6),6-(1,6),6-(8,8)]
  1045      36.003279      36.003279      36.003279    6[1-(0),6-(6,6),6-(6,6)]
  1046     36.6513225     36.6513225     36.6513225    6[6-(1,6),6-(1,6),6-(8,8)]
  1047      35.902386      35.902386      35.902386    6[1-(0),6-(6,6),6-(6,6)]
  1048      34.590777      34.590777      34.590777    6[6-(1,6),6-(1,6),6-(6,6)]
  1049      33.729306      33.729306      33.729306    6[6-(6,6),6-(6,7),6-(6,7)]
  1050      33.876765      33.876765      33.876765    6[6-(1,6),6-(6,6),7-(6,27)]
  1051      34.520928      34.520928      34.520928    6[1-(0),6-(1,6),6-(6,7)]
  1052     33.9815385     33.9815385     33.9815385    6[1-(0),6-(1,6),6-(6,7)]
  1053     32.9881305     32.9881305     32.9881305    6[6-(1,6),6-(6,6),7-(6,27)]
  1054      32.184867      32.184867      32.184867    6[6-(6,6),6-(6,7),6-(6,7)]
  1055      31.292352      31.292352      31.292352    6[6-(1,6),6-(6,6),7-(6,27)]
  1056      30.415359      30.415359      30.415359    6[1-(0),6-(1,6),6-(6,7)]
  1057     29.5267245     29.5267245     29.5267245    6[1-(0),6-(1,6),6-(6,7)]
  1058      29.841045      29.841045      29.841045    6[6-(1,6),6-(6,6),7-(6,27)]
  1059      32.371131      32.371131      32.371131    6[6-(6,35),6-(6,35),6-(6,6)]
  1060     33.3140925     33.3140925     33.3140925    6[6-(1,6),6-(6,6),35-(0)]
  1061      33.698262      33.698262      33.698262    6[1-(0),6-(1,6),6-(6,35)]
  1062       33.13947       33.13947       33.13947    6[1-(0),6-(1,6),6-(1,6)]
  1063     32.1965085     32.1965085     32.1965085    6[1-(0),6-(1,6),6-(6,35)]
  1064      31.812339      31.812339      31.812339    6[6-(1,6),6-(6,6),35-(0)]
  1065      29.049423      29.049423      29.049423    6[6-(6,6),6-(6,7),6-(6,7)]
  1066      29.522844      29.522844      29.522844    6[6-(1,6),6-(6,6),7-(6,27)]
  1067       29.02614       29.02614       29.02614    6[1-(0),6-(1,6),6-(6,7)]
  1068     29.6897055     29.6897055     29.6897055    6[1-(0),6-(1,6),6-(6,7)]
  1069      30.617145      30.617145      30.617145    6[6-(1,6),6-(6,6),7-(6,27)]
  1070     31.4669745     31.4669745     31.4669745    6[6-(6,6),6-(6,7),6-(6,7)]
  1071       32.28576       32.28576       32.28576    6[6-(1,6),6-(6,6),7-(6,27)]
  1072       32.90664       32.90664       32.90664    6[1-(0),6-(1,6),6-(6,7)]
  1073     33.4693125     33.4693125     33.4693125    6[1-(0),6-(1,6),6-(6,7)]
  1074       33.21708       33.21708       33.21708    6[6-(1,6),6-(6,6),7-(6,27)]
  1075     30.7684845     30.7684845     30.7684845    6[1-(0),6-(1,6),6-(6,35)]
  1076     31.7618925     31.7618925     31.7618925    6[1-(0),6-(1,6),6-(1,6)]
  1077     32.6544075     32.6544075     32.6544075    6[1-(0),6-(1,6),6-(6,35)]
  1078      32.549634      32.549634      32.549634    6[6-(1,6),6-(6,6),35-(0)]
  1079      31.556226      31.556226      31.556226    6[6-(6,35),6-(6,35),6-(6,6)]
  1080      30.663711      30.663711      30.663711    6[6-(1,6),6-(6,6),35-(0)]
  1081     12.3050655     12.3050655     12.3050655    6[6-(6,6),8-(27),8-(27)]
  1082      14.559636      14.559636      14.559636    6[6-(6,6),8-(0),8-(27)]
  1083     13.3916055     13.3916055     13.3916055    6[6-(1,6),6-(1,6),6-(8,8)]
  1084     13.3528005     13.3528005     13.3528005    6[1-(0),6-(6,6),6-(6,6)]
  1085      12.285663      12.285663      12.285663    6[6-(1,6),6-(1,6),6-(8,8)]
  1086      11.137035      11.137035      11.137035    6[1-(0),6-(6,6),6-(6,6)]
  1087     11.0245005     11.0245005     11.0245005    6[6-(1,6),6-(1,6),6-(6,6)]
  1088      12.153726      12.153726      12.153726    6[1-(0),6-(6,6),6-(6,6)]
  1089       0.706251       0.706251       0.706251    6[6-(6,6),8-(27),8-(27)]
  1090      4.8855495      4.8855495      4.8855495    6[6-(6,6),8-(0),8-(27)]
  1091      4.8545055      4.8545055      4.8545055    6[1-(0),6-(6,6),6-(6,6)]
  1092       4.152135       4.152135       4.152135    6[6-(1,6),6-(1,6),6-(8,8)]
  1093       2.801721       2.801721       2.801721    6[1-(0),6-(6,6),6-(6,6)]
  1094      2.1536775      2.1536775      2.1536775    6[6-(1,6),6-(1,6),6-(8,8)]
  1095       2.902614       2.902614       2.902614    6[1-(0),6-(6,6),6-(6,6)]
  1096       4.214223       4.214223       4.214223    6[6-(1,6),6-(1,6),6-(6,6)]
  1097       5.075694       5.075694       5.075694    6[6-(6,6),6-(6,7),6-(6,7)]
  1098       4.928235       4.928235       4.928235    6[6-(1,6),6-(6,6),7-(6,27)]
  1099       4.284072       4.284072       4.284072    6[1-(0),6-(1,6),6-(6,7)]
  1100      4.8234615      4.8234615      4.8234615    6[1-(0),6-(1,6),6-(6,7)]
  1101      5.8168695      5.8168695      5.8168695    6[6-(1,6),6-(6,6),7-(6,27)]
  1102       6.620133       6.620133       6.620133    6[6-(6,6),6-(6,7),6-(6,7)]
  1103       7.512648       7.512648       7.512648    6[6-(1,6),6-(6,6),7-(6,27)]
  1104       8.389641       8.389641       8.389641    6[1-(0),6-(1,6),6-(6,7)]
  1105      9.2782755      9.2782755      9.2782755    6[1-(0),6-(1,6),6-(6,7)]
  1106       8.963955       8.963955       8.963955    6[6-(1,6),6-(6,6),7-(6,27)]
  1107       6.433869       6.433869       6.433869    6[6-(6,35),6-(6,35),6-(6,6)]
  1108      5.4909075      5.4909075      5.4909075    6[6-(1,6),6-(6,6),35-(0)]
  1109       5.106738       5.106738       5.106738    6[1-(0),6-(1,6),6-(6,35)]
  1110        5.66553        5.66553        5.66553    6[1-(0),6-(1,6),6-(1,6)]
  1111      6.6084915      6.6084915      6.6084915    6[1-(0),6-(1,6),6-(6,35)]
  1112       6.992661       6.992661       6.992661    6[6-(1,6),6-(6,6),35-(0)]
  1113       9.755577       9.755577       9.755577    6[6-(6,6),6-(6,7),6-(6,7)]
  1114       9.282156       9.282156       9.282156    6[6-(1,6),6-(6,6),7-(6,27)]
  1115        9.77886        9.77886        9.77886    6[1-(0),6-(1,6),6-(6,7)]
  1116      9.1152945      9.1152945      9.1152945    6[1-(0),6-(1,6),6-(6,7)]
  1117       8.187855       8.187855       8.187855    6[6-(1,6),6-(6,6),7-(6,27)]
  1118      7.3380255      7.3380255      7.3380255    6[6-(6,6),6-(6,7),6-(6,7)]
  1119        6.51924        6.51924        6.51924    6[6-(1,6),6-(6,6),7-(6,27)]
  1120        5.89836        5.89836        5.89836    6[1-(0),6-(1,6),6-(6,7)]
  1121      5.3356875      5.3356875      5.3356875    6[1-(0),6-(1,6),6-(6,7)]
  1122        5.58792        5.58792        5.58792    6[6-(1,6),6-(6,6),7-(6,27)]
  1123      8.0365155      8.0365155      8.0365155    6[1-(0),6-(1,6),6-(6,35)]
  1124      7.0431075      7.0431075      7.0431075    6[1-(0),6-(1,6),6-(1,6)]
  1125      6.1505925      6.1505925      6.1505925    6[1-(0),6-(1,6),6-(6,35)]
  1126       6.255366       6.255366       6.255366    6[6-(1,6),6-(6,6),35-(0)]
  1127       7.248774       7.248774       7.248774    6[6-(6,35),6-(6,35),6-(6,6)]
  1128       8.141289       8.141289       8.141289    6[6-(1,6),6-(6,6),35-(0)]
  1129      1.4939925      1.4939925      1.4939925    6[6-(6,6),8-(27),8-(27)]
  1130     38.5605285     38.5605285     38.5605285    6[6-(6,6),8-(0),8-(27)]
  1131       0.349245       0.349245       0.349245    6[6-(1,6),6-(1,6),6-(8,8)]
  1132       0.721773       0.721773       0.721773    6[1-(0),6-(6,6),6-(6,6)]
  1133       1.179672       1.179672       1.179672    6[6-(1,6),6-(1,6),6-(8,8)]
  1134       1.233999       1.233999       1.233999    6[1-(0),6-(6,6),6-(6,6)]
  1135      0.9662445      0.9662445      0.9662445    6[6-(1,6),6-(1,6),6-(6,6)]
  1136      0.4462575      0.4462575      0.4462575    6[1-(0),6-(6,6),6-(6,6)]
  1137       1.660854       1.660854       1.660854    6[6-(6,6),8-(27),8-(27)]
  1138      2.4253125      2.4253125      2.4253125    6[6-(6,6),8-(0),8-(27)]
  1139       2.242929       2.242929       2.242929    6[1-(0),6-(6,6),6-(6,6)]
  1140      2.2700925      2.2700925      2.2700925    6[6-(1,6),6-(1,6),6-(8,8)]
  1141       2.048904       2.048904       2.048904    6[1-(0),6-(6,6),6-(6,6)]
  1142       1.870401       1.870401       1.870401    6[6-(1,6),6-(1,6),6-(8,8)]
  1143       1.761747       1.761747       1.761747    6[1-(0),6-(6,6),6-(6,6)]
  1144      1.9363695      1.9363695      1.9363695    6[6-(1,6),6-(1,6),6-(6,6)]
  1145       1.715181       1.715181       1.715181    6[6-(6,6),6-(6,7),6-(6,7)]
  1146      2.6503815      2.6503815      2.6503815    6[6-(1,6),6-(6,6),7-(6,27)]
  1147       3.911544       3.911544       3.911544    6[1-(0),6-(1,6),6-(6,7)]
  1148      4.7225685      4.7225685      4.7225685    6[1-(0),6-(1,6),6-(6,7)]
  1149      3.9697515      3.9697515      3.9697515    6[6-(1,6),6-(6,6),7-(6,27)]
  1150       4.478097       4.478097       4.478097    6[6-(6,6),6-(6,7),6-(6,7)]
  1151      3.6903555      3.6903555      3.6903555    6[6-(1,6),6-(6,6),7-(6,27)]
  1152       4.245267       4.245267       4.245267    6[1-(0),6-(1,6),6-(6,7)]
  1153       3.368274       3.368274       3.368274    6[1-(0),6-(1,6),6-(6,7)]
  1154       2.165319       2.165319       2.165319    6[6-(1,6),6-(6,6),7-(6,27)]
  1155       5.844033       5.844033       5.844033    6[6-(6,35),6-(6,35),6-(6,6)]
  1156      6.0496995      6.0496995      6.0496995    6[6-(1,6),6-(6,6),35-(0)]
  1157      7.3457865      7.3457865      7.3457865    6[1-(0),6-(1,6),6-(6,35)]
  1158       8.428446       8.428446       8.428446    6[1-(0),6-(1,6),6-(1,6)]
  1159      8.2227795      8.2227795      8.2227795    6[1-(0),6-(1,6),6-(6,35)]
  1160      6.9266925      6.9266925      6.9266925    6[6-(1,6),6-(6,6),35-(0)]
  1161       1.055496       1.055496       1.055496    6[6-(6,6),6-(6,7),6-(6,7)]
  1162     38.6614215     38.6614215     38.6614215    6[6-(1,6),6-(6,6),7-(6,27)]
  1163     37.3187685     37.3187685     37.3187685    6[1-(0),6-(1,6),6-(6,7)]
  1164     36.4029705     36.4029705     36.4029705    6[1-(0),6-(1,6),6-(6,7)]
  1165      37.229517      37.229517      37.229517    6[6-(1,6),6-(6,6),7-(6,27)]
  1166     36.7134105     36.7134105     36.7134105    6[6-(6,6),6-(6,7),6-(6,7)]
  1167       37.48563       37.48563       37.48563    6[6-(1,6),6-(6,6),7-(6,27)]
  1168      37.004448      37.004448      37.004448    6[1-(0),6-(1,6),6-(6,7)]
  1169      38.083227      38.083227      38.083227    6[1-(0),6-(1,6),6-(6,7)]
  1170      0.4229745      0.4229745      0.4229745    6[6-(1,6),6-(6,6),7-(6,27)]
  1171     33.2442435     33.2442435     33.2442435    6[1-(0),6-(1,6),6-(6,35)]
  1172     32.5224705     32.5224705     32.5224705    6[1-(0),6-(1,6),6-(1,6)]
  1173     33.1666335     33.1666335     33.1666335    6[1-(0),6-(1,6),6-(6,35)]
  1174       34.53645       34.53645       34.53645    6[6-(1,6),6-(6,6),35-(0)]
  1175     35.2621035     35.2621035     35.2621035    6[6-(6,35),6-(6,35),6-(6,6)]
  1176     34.6179405     34.6179405     34.6179405    6[6-(1,6),6-(6,6),35-(0)]
  1177     17.9085075     17.9085075     17.9085075    6[6-(6,6),8-(27),8-(27)]
  1178     19.6469715     19.6469715     19.6469715    6[6-(6,6),8-(0),8-(27)]
  1179      19.053255      19.053255      19.053255    6[6-(1,6),6-(1,6),6-(8,8)]
  1180      18.680727      18.680727      18.680727    6[1-(0),6-(6,6),6-(6,6)]
  1181      18.222828      18.222828      18.222828    6[6-(1,6),6-(1,6),6-(8,8)]
  1182      18.168501      18.168501      18.168501    6[1-(0),6-(6,6),6-(6,6)]
  1183     18.4362555     18.4362555     18.4362555    6[6-(1,6),6-(1,6),6-(6,6)]
  1184     18.9562425     18.9562425     18.9562425    6[1-(0),6-(6,6),6-(6,6)]
  1185      17.741646      17.741646      17.741646    6[6-(6,6),8-(27),8-(27)]
  1186     16.9771875     16.9771875     16.9771875    6[6-(6,6),8-(0),8-(27)]
  1187      17.159571      17.159571      17.159571    6[1-(0),6-(6,6),6-(6,6)]
  1188     17.1324075     17.1324075     17.1324075    6[6-(1,6),6-(1,6),6-(8,8)]
  1189      17.353596      17.353596      17.353596    6[1-(0),6-(6,6),6-(6,6)]
  1190      17.532099      17.532099      17.532099    6[6-(1,6),6-(1,6),6-(8,8)]
  1191      17.640753      17.640753      17.640753    6[1-(0),6-(6,6),6-(6,6)]
  1192     17.4661305     17.4661305     17.4661305    6[6-(1,6),6-(1,6),6-(6,6)]
  1193      17.687319      17.687319      17.687319    6[6-(6,6),6-(6,7),6-(6,7)]
  1194     16.7521185     16.7521185     16.7521185    6[6-(1,6),6-(6,6),7-(6,27)]
  1195      15.490956      15.490956      15.490956    6[1-(0),6-(1,6),6-(6,7)]
  1196     14.6799315     14.6799315     14.6799315    6[1-(0),6-(1,6),6-(6,7)]
  1197     15.4327485     15.4327485     15.4327485    6[6-(1,6),6-(6,6),7-(6,27)]
  1198      14.924403      14.924403      14.924403    6[6-(6,6),6-(6,7),6-(6,7)]
  1199     15.7121445     15.7121445     15.7121445    6[6-(1,6),6-(6,6),7-(6,27)]
  1200      15.157233      15.157233      15.157233    6[1-(0),6-(1,6),6-(6,7)]
  1201      16.034226      16.034226      16.034226    6[1-(0),6-(1,6),6-(6,7)]
  1202      17.237181      17.237181      17.237181    6[6-(1,6),6-(6,6),7-(6,27)]
  1203      13.558467      13.558467      13.558467    6[6-(6,35),6-(6,35),6-(6,6)]
  1204     13.3528005     13.3528005     13.3528005    6[6-(1,6),6-(6,6),35-(0)]
  1205     12.0567135     12.0567135     12.0567135    6[1-(0),6-(1,6),6-(6,35)]
  1206      10.974054      10.974054      10.974054    6[1-(0),6-(1,6),6-(1,6)]
  1207     11.1797205     11.1797205     11.1797205    6[1-(0),6-(1,6),6-(6,35)]
  1208     12.4758075     12.4758075     12.4758075    6[6-(1,6),6-(6,6),35-(0)]
  1209      18.347004      18.347004      18.347004    6[6-(6,6),6-(6,7),6-(6,7)]
  1210     19.5460785     19.5460785     19.5460785    6[6-(1,6),6-(6,6),7-(6,27)]
  1211     20.8887315     20.8887315     20.8887315    6[1-(0),6-(1,6),6-(6,7)]
  1212     21.8045295     21.8045295     21.8045295    6[1-(0),6-(1,6),6-(6,7)]
  1213      20.977983      20.977983      20.977983    6[6-(1,6),6-(6,6),7-(6,27)]
  1214     21.4940895     21.4940895     21.4940895    6[6-(6,6),6-(6,7),6-(6,7)]
  1215       20.72187       20.72187       20.72187    6[6-(1,6),6-(6,6),7-(6,27)]
  1216      21.203052      21.203052      21.203052    6[1-(0),6-(1,6),6-(6,7)]
  1217      20.124273      20.124273      20.124273    6[1-(0),6-(1,6),6-(6,7)]
  1218     18.9795255     18.9795255     18.9795255    6[6-(1,6),6-(6,6),7-(6,27)]
  1219     24.9632565     24.9632565     24.9632565    6[1-(0),6-(1,6),6-(6,35)]
  1220     25.6850295     25.6850295     25.6850295    6[1-(0),6-(1,6),6-(1,6)]
  1221     25.0408665     25.0408665     25.0408665    6[1-(0),6-(1,6),6-(6,35)]
  1222       23.67105       23.67105       23.67105    6[6-(1,6),6-(6,6),35-(0)]
  1223     22.9453965     22.9453965     22.9453965    6[6-(6,35),6-(6,35),6-(6,6)]
  1224     23.5895595     23.5895595     23.5895595    6[6-(1,6),6-(6,6),35-(0)]
  1225     37.3110075     37.3110075     37.3110075    6[6-(6,6),8-(27),8-(27)]
  1226      0.2444715      0.2444715      0.2444715    6[6-(6,6),8-(0),8-(27)]
  1227      38.455755      38.455755      38.455755    6[6-(1,6),6-(1,6),6-(8,8)]
  1228      38.083227      38.083227      38.083227    6[1-(0),6-(6,6),6-(6,6)]
  1229      37.625328      37.625328      37.625328    6[6-(1,6),6-(1,6),6-(8,8)]
  1230      37.571001      37.571001      37.571001    6[1-(0),6-(6,6),6-(6,6)]
  1231     37.8387555     37.8387555     37.8387555    6[6-(1,6),6-(1,6),6-(6,6)]
  1232     38.3587425     38.3587425     38.3587425    6[1-(0),6-(6,6),6-(6,6)]
  1233      37.144146      37.144146      37.144146    6[6-(6,6),8-(27),8-(27)]
  1234     36.3796875     36.3796875     36.3796875    6[6-(6,6),8-(0),8-(27)]
  1235      36.562071      36.562071      36.562071    6[1-(0),6-(6,6),6-(6,6)]
  1236     36.5349075     36.5349075     36.5349075    6[6-(1,6),6-(1,6),6-(8,8)]
  1237      36.756096      36.756096      36.756096    6[1-(0),6-(6,6),6-(6,6)]
  1238      36.934599      36.934599      36.934599    6[6-(1,6),6-(1,6),6-(8,8)]
  1239      37.043253      37.043253      37.043253    6[1-(0),6-(6,6),6-(6,6)]
  1240     36.8686305     36.8686305     36.8686305    6[6-(1,6),6-(1,6),6-(6,6)]
  1241      37.089819      37.089819      37.089819    6[6-(6,6),6-(6,7),6-(6,7)]
  1242     36.1546185     36.1546185     36.1546185    6[6-(1,6),6-(6,6),7-(6,27)]
  1243      34.893456      34.893456      34.893456    6[1-(0),6-(1,6),6-(6,7)]
  1244     34.0824315     34.0824315     34.0824315    6[1-(0),6-(1,6),6-(6,7)]
  1245     34.8352485     34.8352485     34.8352485    6[6-(1,6),6-(6,6),7-(6,27)]
  1246      34.326903      34.326903      34.326903    6[6-(6,6),6-(6,7),6-(6,7)]
  1247     35.1146445     35.1146445     35.1146445    6[6-(1,6),6-(6,6),7-(6,27)]
  1248      34.559733      34.559733      34.559733    6[1-(0),6-(1,6),6-(6,7)]
  1249      35.436726      35.436726      35.436726    6[1-(0),6-(1,6),6-(6,7)]
  1250      36.639681      36.639681      36.639681    6[6-(1,6),6-(6,6),7-(6,27)]
  1251      32.960967      32.960967      32.960967    6[6-(6,35),6-(6,35),6-(6,6)]
  1252     32.7553005     32.7553005     32.7553005    6[6-(1,6),6-(6,6),35-(0)]
  1253     31.4592135     31.4592135     31.4592135    6[1-(0),6-(1,6),6-(6,35)]
  1254      30.376554      30.376554      30.376554    6[1-(0),6-(1,6),6-(1,6)]
  1255     30.5822205     30.5822205     30.5822205    6[1-(0),6-(1,6),6-(6,35)]
  1256     31.8783075     31.8783075     31.8783075    6[6-(1,6),6-(6,6),35-(0)]
  1257      37.749504      37.749504      37.749504    6[6-(6,6),6-(6,7),6-(6,7)]
  1258      0.1435785      0.1435785      0.1435785    6[6-(1,6),6-(6,6),7-(6,27)]
  1259      1.4862315      1.4862315      1.4862315    6[1-(0),6-(1,6),6-(6,7)]
  1260      2.4020295      2.4020295      2.4020295    6[1-(0),6-(1,6),6-(6,7)]
  1261       1.575483       1.575483       1.575483    6[6-(1,6),6-(6,6),7-(6,27)]
  1262      2.0915895      2.0915895      2.0915895    6[6-(6,6),6-(6,7),6-(6,7)]
  1263        1.31937        1.31937        1.31937    6[6-(1,6),6-(6,6),7-(6,27)]
  1264       1.800552       1.800552       1.800552    6[1-(0),6-(1,6),6-(6,7)]
  1265       0.721773       0.721773       0.721773    6[1-(0),6-(1,6),6-(6,7)]
  1266     38.3820255     38.3820255     38.3820255    6[6-(1,6),6-(6,6),7-(6,27)]
  1267      5.5607565      5.5607565      5.5607565    6[1-(0),6-(1,6),6-(6,35)]
  1268      6.2825295      6.2825295      6.2825295    6[1-(0),6-(1,6),6-(1,6)]
  1269      5.6383665      5.6383665      5.6383665    6[1-(0),6-(1,6),6-(6,35)]
  1270        4.26855        4.26855        4.26855    6[6-(1,6),6-(6,6),35-(0)]
  1271      3.5428965      3.5428965      3.5428965    6[6-(6,35),6-(6,35),6-(6,6)]
  1272      4.1870595      4.1870595      4.1870595    6[6-(1,6),6-(6,6),35-(0)]
  1273     20.8964925     20.8964925     20.8964925    6[6-(6,6),8-(27),8-(27)]
  1274     19.1580285     19.1580285     19.1580285    6[6-(6,6),8-(0),8-(27)]
  1275      19.751745      19.751745      19.751745    6[6-(1,6),6-(1,6),6-(8,8)]
  1276      20.124273      20.124273      20.124273    6[1-(0),6-(6,6),6-(6,6)]
  1277      20.582172      20.582172      20.582172    6[6-(1,6),6-(1,6),6-(8,8)]
  1278      20.636499      20.636499      20.636499    6[1-(0),6-(6,6),6-(6,6)]
  1279     20.3687445     20.3687445     20.3687445    6[6-(1,6),6-(1,6),6-(6,6)]
  1280     19.8487575     19.8487575     19.8487575    6[1-(0),6-(6,6),6-(6,6)]
  1281      21.063354      21.063354      21.063354    6[6-(6,6),8-(27),8-(27)]
  1282     21.8278125     21.8278125     21.8278125    6[6-(6,6),8-(0),8-(27)]
  1283      21.645429      21.645429      21.645429    6[1-(0),6-(6,6),6-(6,6)]
  1284     21.6725925     21.6725925     21.6725925    6[6-(1,6),6-(1,6),6-(8,8)]
  1285      21.451404      21.451404      21.451404    6[1-(0),6-(6,6),6-(6,6)]
  1286      21.272901      21.272901      21.272901    6[6-(1,6),6-(1,6),6-(8,8)]
  1287      21.164247      21.164247      21.164247    6[1-(0),6-(6,6),6-(6,6)]
  1288     21.3388695     21.3388695     21.3388695    6[6-(1,6),6-(1,6),6-(6,6)]
  1289      21.117681      21.117681      21.117681    6[6-(6,6),6-(6,7),6-(6,7)]
  1290     22.0528815     22.0528815     22.0528815    6[6-(1,6),6-(6,6),7-(6,27)]
  1291      23.314044      23.314044      23.314044    6[1-(0),6-(1,6),6-(6,7)]
  1292     24.1250685     24.1250685     24.1250685    6[1-(0),6-(1,6),6-(6,7)]
  1293     23.3722515     23.3722515     23.3722515    6[6-(1,6),6-(6,6),7-(6,27)]
  1294      23.880597      23.880597      23.880597    6[6-(6,6),6-(6,7),6-(6,7)]
  1295     23.0928555     23.0928555     23.0928555    6[6-(1,6),6-(6,6),7-(6,27)]
  1296      23.647767      23.647767      23.647767    6[1-(0),6-(1,6),6-(6,7)]
  1297      22.770774      22.770774      22.770774    6[1-(0),6-(1,6),6-(6,7)]
  1298      21.567819      21.567819      21.567819    6[6-(1,6),6-(6,6),7-(6,27)]
  1299      25.246533      25.246533      25.246533    6[6-(6,35),6-(6,35),6-(6,6)]
  1300     25.4521995     25.4521995     25.4521995    6[6-(1,6),6-(6,6),35-(0)]
  1301     26.7482865     26.7482865     26.7482865    6[1-(0),6-(1,6),6-(6,35)]
  1302      27.830946      27.830946      27.830946    6[1-(0),6-(1,6),6-(1,6)]
  1303     27.6252795     27.6252795     27.6252795    6[1-(0),6-(1,6),6-(6,35)]
  1304     26.3291925     26.3291925     26.3291925    6[6-(1,6),6-(6,6),35-(0)]
  1305      20.457996      20.457996      20.457996    6[6-(6,6),6-(6,7),6-(6,7)]
  1306     19.2589215     19.2589215     19.2589215    6[6-(1,6),6-(6,6),7-(6,27)]
  1307     17.9162685     17.9162685     17.9162685    6[1-(0),6-(1,6),6-(6,7)]
  1308     17.0004705     17.0004705     17.0004705    6[1-(0),6-(1,6),6-(6,7)]
  1309      17.827017      17.827017      17.827017    6[6-(1,6),6-(6,6),7-(6,27)]
  1310     17.3109105     17.3109105     17.3109105    6[6-(6,6),6-(6,7),6-(6,7)]
  1311       18.08313       18.08313       18.08313    6[6-(1,6),6-(6,6),7-(6,27)]
  1312      17.601948      17.601948      17.601948    6[1-(0),6-(1,6),6-(6,7)]
  1313      18.680727      18.680727      18.680727    6[1-(0),6-(1,6),6-(6,7)]
  1314     19.8254745     19.8254745     19.8254745    6[6-(1,6),6-(6,6),7-(6,27)]
  1315     13.8417435     13.8417435     13.8417435    6[1-(0),6-(1,6),6-(6,35)]
  1316     13.1199705     13.1199705     13.1199705    6[1-(0),6-(1,6),6-(1,6)]
  1317     13.7641335     13.7641335     13.7641335    6[1-(0),6-(1,6),6-(6,35)]
  1318       15.13395       15.13395       15.13395    6[6-(1,6),6-(6,6),35-(0)]
  1319     15.8596035     15.8596035     15.8596035    6[6-(6,35),6-(6,35),6-(6,6)]
  1320     15.2154405     15.2154405     15.2154405    6[6-(1,6),6-(6,6),35-(0)]
  1321      18.052086      18.052086      18.052086    6[6-(6,6),8-(27),8-(27)]
  1322     13.9426365     13.9426365     13.9426365    6[6-(6,6),8-(0),8-(27)]
  1323      14.559636      14.559636      14.559636    6[6-(1,6),6-(1,6),6-(8,8)]
  1324      15.972138      15.972138      15.972138    6[1-(0),6-(6,6),6-(6,6)]
  1325     16.5503325     16.5503325     16.5503325    6[6-(1,6),6-(1,6),6-(8,8)]
  1326      15.809157      15.809157      15.809157    6[1-(0),6-(6,6),6-(6,6)]
  1327     14.4859065     14.4859065     14.4859065    6[6-(1,6),6-(1,6),6-(6,6)]
  1328      13.907712      13.907712      13.907712    6[1-(0),6-(6,6),6-(6,6)]
  1329      6.5464035      6.5464035      6.5464035    6[6-(6,6),8-(27),8-(27)]
  1330       3.927066       3.927066       3.927066    6[6-(6,6),8-(0),8-(27)]
  1331        6.44163        6.44163        6.44163    6[1-(0),6-(6,6),6-(6,6)]
  1332      5.2425555      5.2425555      5.2425555    6[6-(1,6),6-(1,6),6-(8,8)]
  1333       5.293002       5.293002       5.293002    6[1-(0),6-(6,6),6-(6,6)]
  1334      6.4920765      6.4920765      6.4920765    6[6-(1,6),6-(1,6),6-(8,8)]
  1335       7.652346       7.652346       7.652346    6[1-(0),6-(6,6),6-(6,6)]
  1336      7.6484655      7.6484655      7.6484655    6[6-(1,6),6-(1,6),6-(6,6)]
  1337       8.917389       8.917389       8.917389    6[6-(6,6),6-(6,7),6-(6,7)]
  1338       9.910797       9.910797       9.910797    6[6-(1,6),6-(6,6),7-(6,27)]
  1339       9.771099       9.771099       9.771099    6[1-(0),6-(1,6),6-(6,7)]
  1340       10.71018       10.71018       10.71018    6[1-(0),6-(1,6),6-(6,7)]
  1341      11.424192      11.424192      11.424192    6[6-(1,6),6-(6,6),7-(6,27)]
  1342      12.425361      12.425361      12.425361    6[6-(6,6),6-(6,7),6-(6,7)]
  1343     13.1199705     13.1199705     13.1199705    6[6-(1,6),6-(6,6),7-(6,27)]
  1344     14.1133785     14.1133785     14.1133785    6[1-(0),6-(1,6),6-(6,7)]
  1345      14.621724      14.621724      14.621724    6[1-(0),6-(1,6),6-(6,7)]
  1346      13.907712      13.907712      13.907712    6[6-(1,6),6-(6,6),7-(6,27)]
  1347     12.9725115     12.9725115     12.9725115    6[6-(6,35),6-(6,35),6-(6,6)]
  1348        13.9698        13.9698        13.9698    6[6-(1,6),6-(6,6),35-(0)]
  1349      14.303523      14.303523      14.303523    6[1-(0),6-(1,6),6-(6,35)]
  1350     13.6399575     13.6399575     13.6399575    6[1-(0),6-(1,6),6-(1,6)]
  1351     12.6387885     12.6387885     12.6387885    6[1-(0),6-(1,6),6-(6,35)]
  1352     12.3050655     12.3050655     12.3050655    6[6-(1,6),6-(6,6),35-(0)]
  1353     13.6710015     13.6710015     13.6710015    6[6-(6,6),6-(6,7),6-(6,7)]
  1354      13.123851      13.123851      13.123851    6[6-(1,6),6-(6,6),7-(6,27)]
  1355      13.379964      13.379964      13.379964    6[1-(0),6-(1,6),6-(6,7)]
  1356     12.6310275     12.6310275     12.6310275    6[1-(0),6-(1,6),6-(6,7)]
  1357     11.8704495     11.8704495     11.8704495    6[6-(1,6),6-(6,6),7-(6,27)]
  1358     10.8692805     10.8692805     10.8692805    6[6-(6,6),6-(6,7),6-(6,7)]
  1359     10.0698975     10.0698975     10.0698975    6[6-(1,6),6-(6,6),7-(6,27)]
  1360       8.863062       8.863062       8.863062    6[1-(0),6-(1,6),6-(6,7)]
  1361      8.2848675      8.2848675      8.2848675    6[1-(0),6-(1,6),6-(6,7)]
  1362       9.119175       9.119175       9.119175    6[6-(1,6),6-(6,6),7-(6,27)]
  1363       9.584835       9.584835       9.584835    6[1-(0),6-(1,6),6-(6,35)]
  1364      10.228998      10.228998      10.228998    6[1-(0),6-(1,6),6-(1,6)]
  1365     11.0788275     11.0788275     11.0788275    6[1-(0),6-(1,6),6-(6,35)]
  1366      11.284494      11.284494      11.284494    6[6-(1,6),6-(6,6),35-(0)]
  1367     10.6364505     10.6364505     10.6364505    6[6-(6,35),6-(6,35),6-(6,6)]
  1368       9.786621       9.786621       9.786621    6[6-(1,6),6-(6,6),35-(0)]
  1369      37.454586      37.454586      37.454586    6[6-(6,6),8-(27),8-(27)]
  1370     33.3451365     33.3451365     33.3451365    6[6-(6,6),8-(0),8-(27)]
  1371      33.962136      33.962136      33.962136    6[6-(1,6),6-(1,6),6-(8,8)]
  1372      35.374638      35.374638      35.374638    6[1-(0),6-(6,6),6-(6,6)]
  1373     35.9528325     35.9528325     35.9528325    6[6-(1,6),6-(1,6),6-(8,8)]
  1374      35.211657      35.211657      35.211657    6[1-(0),6-(6,6),6-(6,6)]
  1375     33.8884065     33.8884065     33.8884065    6[6-(1,6),6-(1,6),6-(6,6)]
  1376      33.310212      33.310212      33.310212    6[1-(0),6-(6,6),6-(6,6)]
  1377     25.9489035     25.9489035     25.9489035    6[6-(6,6),8-(27),8-(27)]
  1378      23.329566      23.329566      23.329566    6[6-(6,6),8-(0),8-(27)]
  1379       25.84413       25.84413       25.84413    6[1-(0),6-(6,6),6-(6,6)]
  1380     24.6450555     24.6450555     24.6450555    6[6-(1,6),6-(1,6),6-(8,8)]
  1381      24.695502      24.695502      24.695502    6[1-(0),6-(6,6),6-(6,6)]
  1382     25.8945765     25.8945765     25.8945765    6[6-(1,6),6-(1,6),6-(8,8)]
  1383      27.054846      27.054846      27.054846    6[1-(0),6-(6,6),6-(6,6)]
  1384     27.0509655     27.0509655     27.0509655    6[6-(1,6),6-(1,6),6-(6,6)]
  1385      28.319889      28.319889      28.319889    6[6-(6,6),6-(6,7),6-(6,7)]
  1386      29.313297      29.313297      29.313297    6[6-(1,6),6-(6,6),7-(6,27)]
  1387      29.173599      29.173599      29.173599    6[1-(0),6-(1,6),6-(6,7)]
  1388       30.11268       30.11268       30.11268    6[1-(0),6-(1,6),6-(6,7)]
  1389      30.826692      30.826692      30.826692    6[6-(1,6),6-(6,6),7-(6,27)]
  1390      31.827861      31.827861      31.827861    6[6-(6,6),6-(6,7),6-(6,7)]
  1391     32.5224705     32.5224705     32.5224705    6[6-(1,6),6-(6,6),7-(6,27)]
  1392     33.5158785     33.5158785     33.5158785    6[1-(0),6-(1,6),6-(6,7)]
  1393      34.024224      34.024224      34.024224    6[1-(0),6-(1,6),6-(6,7)]
  1394      33.310212      33.310212      33.310212    6[6-(1,6),6-(6,6),7-(6,27)]
  1395     32.3750115     32.3750115     32.3750115    6[6-(6,35),6-(6,35),6-(6,6)]
  1396        33.3723        33.3723        33.3723    6[6-(1,6),6-(6,6),35-(0)]
  1397      33.706023      33.706023      33.706023    6[1-(0),6-(1,6),6-(6,35)]
  1398     33.0424575     33.0424575     33.0424575    6[1-(0),6-(1,6),6-(1,6)]
  1399     32.0412885     32.0412885     32.0412885    6[1-(0),6-(1,6),6-(6,35)]
  1400     31.7075655     31.7075655     31.7075655    6[6-(1,6),6-(6,6),35-(0)]
  1401     33.0735015     33.0735015     33.0735015    6[6-(6,6),6-(6,7),6-(6,7)]
  1402      32.526351      32.526351      32.526351    6[6-(1,6),6-(6,6),7-(6,27)]
  1403      32.782464      32.782464      32.782464    6[1-(0),6-(1,6),6-(6,7)]
  1404     32.0335275     32.0335275     32.0335275    6[1-(0),6-(1,6),6-(6,7)]
  1405     31.2729495     31.2729495     31.2729495    6[6-(1,6),6-(6,6),7-(6,27)]
  1406     30.2717805     30.2717805     30.2717805    6[6-(6,6),6-(6,7),6-(6,7)]
  1407     29.4723975     29.4723975     29.4723975    6[6-(1,6),6-(6,6),7-(6,27)]
  1408      28.265562      28.265562      28.265562    6[1-(0),6-(1,6),6-(6,7)]
  1409     27.6873675     27.6873675     27.6873675    6[1-(0),6-(1,6),6-(6,7)]
  1410      28.521675      28.521675      28.521675    6[6-(1,6),6-(6,6),7-(6,27)]
  1411      28.987335      28.987335      28.987335    6[1-(0),6-(1,6),6-(6,35)]
  1412      29.631498      29.631498      29.631498    6[1-(0),6-(1,6),6-(1,6)]
  1413     30.4813275     30.4813275     30.4813275    6[1-(0),6-(1,6),6-(6,35)]
  1414      30.686994      30.686994      30.686994    6[6-(1,6),6-(6,6),35-(0)]
  1415     30.0389505     30.0389505     30.0389505    6[6-(6,35),6-(6,35),6-(6,6)]
  1416      29.189121      29.189121      29.189121    6[6-(1,6),6-(6,6),35-(0)]
  1417       1.350414       1.350414       1.350414    6[6-(6,6),8-(27),8-(27)]
  1418      5.4598635      5.4598635      5.4598635    6[6-(6,6),8-(0),8-(27)]
  1419       4.842864       4.842864       4.842864    6[6-(1,6),6-(1,6),6-(8,8)]
  1420       3.430362       3.430362       3.430362    6[1-(0),6-(6,6),6-(6,6)]
  1421      2.8521675      2.8521675      2.8521675    6[6-(1,6),6-(1,6),6-(8,8)]
  1422       3.593343       3.593343       3.593343    6[1-(0),6-(6,6),6-(6,6)]
  1423      4.9165935      4.9165935      4.9165935    6[6-(1,6),6-(1,6),6-(6,6)]
  1424       5.494788       5.494788       5.494788    6[1-(0),6-(6,6),6-(6,6)]
  1425     12.8560965     12.8560965     12.8560965    6[6-(6,6),8-(27),8-(27)]
  1426      15.475434      15.475434      15.475434    6[6-(6,6),8-(0),8-(27)]
  1427       12.96087       12.96087       12.96087    6[1-(0),6-(6,6),6-(6,6)]
  1428     14.1599445     14.1599445     14.1599445    6[6-(1,6),6-(1,6),6-(8,8)]
  1429      14.109498      14.109498      14.109498    6[1-(0),6-(6,6),6-(6,6)]
  1430     12.9104235     12.9104235     12.9104235    6[6-(1,6),6-(1,6),6-(8,8)]
  1431      11.750154      11.750154      11.750154    6[1-(0),6-(6,6),6-(6,6)]
  1432     11.7540345     11.7540345     11.7540345    6[6-(1,6),6-(1,6),6-(6,6)]
  1433      10.485111      10.485111      10.485111    6[6-(6,6),6-(6,7),6-(6,7)]
  1434       9.491703       9.491703       9.491703    6[6-(1,6),6-(6,6),7-(6,27)]
  1435       9.631401       9.631401       9.631401    6[1-(0),6-(1,6),6-(6,7)]
  1436        8.69232        8.69232        8.69232    6[1-(0),6-(1,6),6-(6,7)]
  1437       7.978308       7.978308       7.978308    6[6-(1,6),6-(6,6),7-(6,27)]
  1438       6.977139       6.977139       6.977139    6[6-(6,6),6-(6,7),6-(6,7)]
  1439      6.2825295      6.2825295      6.2825295    6[6-(1,6),6-(6,6),7-(6,27)]
  1440      5.2891215      5.2891215      5.2891215    6[1-(0),6-(1,6),6-(6,7)]
  1441       4.780776       4.780776       4.780776    6[1-(0),6-(1,6),6-(6,7)]
  1442       5.494788       5.494788       5.494788    6[6-(1,6),6-(6,6),7-(6,27)]
  1443      6.4299885      6.4299885      6.4299885    6[6-(6,35),6-(6,35),6-(6,6)]
  1444         5.4327         5.4327         5.4327    6[6-(1,6),6-(6,6),35-(0)]
  1445       5.098977       5.098977       5.098977    6[1-(0),6-(1,6),6-(6,35)]
  1446      5.7625425      5.7625425      5.7625425    6[1-(0),6-(1,6),6-(1,6)]
  1447      6.7637115      6.7637115      6.7637115    6[1-(0),6-(1,6),6-(6,35)]
  1448      7.0974345      7.0974345      7.0974345    6[6-(1,6),6-(6,6),35-(0)]
  1449      5.7314985      5.7314985      5.7314985    6[6-(6,6),6-(6,7),6-(6,7)]
  1450       6.278649       6.278649       6.278649    6[6-(1,6),6-(6,6),7-(6,27)]
  1451       6.022536       6.022536       6.022536    6[1-(0),6-(1,6),6-(6,7)]
  1452      6.7714725      6.7714725      6.7714725    6[1-(0),6-(1,6),6-(6,7)]
  1453      7.5320505      7.5320505      7.5320505    6[6-(1,6),6-(6,6),7-(6,27)]
  1454      8.5332195      8.5332195      8.5332195    6[6-(6,6),6-(6,7),6-(6,7)]
  1455      9.3326025      9.3326025      9.3326025    6[6-(1,6),6-(6,6),7-(6,27)]
  1456      10.539438      10.539438      10.539438    6[1-(0),6-(1,6),6-(6,7)]
  1457     11.1176325     11.1176325     11.1176325    6[1-(0),6-(1,6),6-(6,7)]
  1458      10.283325      10.283325      10.283325    6[6-(1,6),6-(6,6),7-(6,27)]
  1459       9.817665       9.817665       9.817665    6[1-(0),6-(1,6),6-(6,35)]
  1460       9.173502       9.173502       9.173502    6[1-(0),6-(1,6),6-(1,6)]
  1461      8.3236725      8.3236725      8.3236725    6[1-(0),6-(1,6),6-(6,35)]
  1462       8.118006       8.118006       8.118006    6[6-(1,6),6-(6,6),35-(0)]
  1463      8.7660495      8.7660495      8.7660495    6[6-(6,35),6-(6,35),6-(6,6)]
  1464       9.615879       9.615879       9.615879    6[6-(1,6),6-(6,6),35-(0)]
  1465      20.752914      20.752914      20.752914    6[6-(6,6),8-(27),8-(27)]
  1466     24.8623635     24.8623635     24.8623635    6[6-(6,6),8-(0),8-(27)]
  1467      24.245364      24.245364      24.245364    6[6-(1,6),6-(1,6),6-(8,8)]
  1468      22.832862      22.832862      22.832862    6[1-(0),6-(6,6),6-(6,6)]
  1469     22.2546675     22.2546675     22.2546675    6[6-(1,6),6-(1,6),6-(8,8)]
  1470      22.995843      22.995843      22.995843    6[1-(0),6-(6,6),6-(6,6)]
  1471     24.3190935     24.3190935     24.3190935    6[6-(1,6),6-(1,6),6-(6,6)]
  1472      24.897288      24.897288      24.897288    6[1-(0),6-(6,6),6-(6,6)]
  1473     32.2585965     32.2585965     32.2585965    6[6-(6,6),8-(27),8-(27)]
  1474      34.877934      34.877934      34.877934    6[6-(6,6),8-(0),8-(27)]
  1475       32.36337       32.36337       32.36337    6[1-(0),6-(6,6),6-(6,6)]
  1476     33.5624445     33.5624445     33.5624445    6[6-(1,6),6-(1,6),6-(8,8)]
  1477      33.511998      33.511998      33.511998    6[1-(0),6-(6,6),6-(6,6)]
  1478     32.3129235     32.3129235     32.3129235    6[6-(1,6),6-(1,6),6-(8,8)]
  1479      31.152654      31.152654      31.152654    6[1-(0),6-(6,6),6-(6,6)]
  1480     31.1565345     31.1565345     31.1565345    6[6-(1,6),6-(1,6),6-(6,6)]
  1481      29.887611      29.887611      29.887611    6[6-(6,6),6-(6,7),6-(6,7)]
  1482      28.894203      28.894203      28.894203    6[6-(1,6),6-(6,6),7-(6,27)]
  1483      29.033901      29.033901      29.033901    6[1-(0),6-(1,6),6-(6,7)]
  1484       28.09482       28.09482       28.09482    6[1-(0),6-(1,6),6-(6,7)]
  1485      27.380808      27.380808      27.380808    6[6-(1,6),6-(6,6),7-(6,27)]
  1486      26.379639      26.379639      26.379639    6[6-(6,6),6-(6,7),6-(6,7)]
  1487     25.6850295     25.6850295     25.6850295    6[6-(1,6),6-(6,6),7-(6,27)]
  1488     24.6916215     24.6916215     24.6916215    6[1-(0),6-(1,6),6-(6,7)]
  1489      24.183276      24.183276      24.183276    6[1-(0),6-(1,6),6-(6,7)]
  1490      24.897288      24.897288      24.897288    6[6-(1,6),6-(6,6),7-(6,27)]
  1491     25.8324885     25.8324885     25.8324885    6[6-(6,35),6-(6,35),6-(6,6)]
  1492        24.8352        24.8352        24.8352    6[6-(1,6),6-(6,6),35-(0)]
  1493      24.501477      24.501477      24.501477    6[1-(0),6-(1,6),6-(6,35)]
  1494     25.1650425     25.1650425     25.1650425    6[1-(0),6-(1,6),6-(1,6)]
  1495     26.1662115     26.1662115     26.1662115    6[1-(0),6-(1,6),6-(6,35)]
  1496     26.4999345     26.4999345     26.4999345    6[6-(1,6),6-(6,6),35-(0)]
  1497     25.1339985     25.1339985     25.1339985    6[6-(6,6),6-(6,7),6-(6,7)]
  1498      25.681149      25.681149      25.681149    6[6-(1,6),6-(6,6),7-(6,27)]
  1499      25.425036      25.425036      25.425036    6[1-(0),6-(1,6),6-(6,7)]
  1500     26.1739725     26.1739725     26.1739725    6[1-(0),6-(1,6),6-(6,7)]
  1501     26.9345505     26.9345505     26.9345505    6[6-(1,6),6-(6,6),7-(6,27)]
  1502     27.9357195     27.9357195     27.9357195    6[6-(6,6),6-(6,7),6-(6,7)]
  1503     28.7351025     28.7351025     28.7351025    6[6-(1,6),6-(6,6),7-(6,27)]
  1504      29.941938      29.941938      29.941938    6[1-(0),6-(1,6),6-(6,7)]
  1505     30.5201325     30.5201325     30.5201325    6[1-(0),6-(1,6),6-(6,7)]
  1506      29.685825      29.685825      29.685825    6[6-(1,6),6-(6,6),7-(6,27)]
  1507      29.220165      29.220165      29.220165    6[1-(0),6-(1,6),6-(6,35)]
  1508      28.576002      28.576002      28.576002    6[1-(0),6-(1,6),6-(1,6)]
  1509     27.7261725     27.7261725     27.7261725    6[1-(0),6-(1,6),6-(6,35)]
  1510      27.520506      27.520506      27.520506    6[6-(1,6),6-(6,6),35-(0)]
  1511     28.1685495     28.1685495     28.1685495    6[6-(6,35),6-(6,35),6-(6,6)]
  1512      29.018379      29.018379      29.018379    6[6-(1,6),6-(6,6),35-(0)]
  1513     31.7075655     31.7075655     31.7075655    6[6-(6,6),8-(27),8-(27)]
  1514      33.962136      33.962136      33.962136    6[6-(6,6),8-(0),8-(27)]
  1515     32.7941055     32.7941055     32.7941055    6[6-(1,6),6-(1,6),6-(8,8)]
  1516     32.7553005     32.7553005     32.7553005    6[1-(0),6-(6,6),6-(6,6)]
  1517      31.688163      31.688163      31.688163    6[6-(1,6),6-(1,6),6-(8,8)]
  1518      30.539535      30.539535      30.539535    6[1-(0),6-(6,6),6-(6,6)]
  1519     30.4270005     30.4270005     30.4270005    6[6-(1,6),6-(1,6),6-(6,6)]
  1520      31.556226      31.556226      31.556226    6[1-(0),6-(6,6),6-(6,6)]
  1521      20.108751      20.108751      20.108751    6[6-(6,6),8-(27),8-(27)]
  1522     24.2880495     24.2880495     24.2880495    6[6-(6,6),8-(0),8-(27)]
  1523     24.2570055     24.2570055     24.2570055    6[1-(0),6-(6,6),6-(6,6)]
  1524      23.554635      23.554635      23.554635    6[6-(1,6),6-(1,6),6-(8,8)]
  1525      22.204221      22.204221      22.204221    6[1-(0),6-(6,6),6-(6,6)]
  1526     21.5561775     21.5561775     21.5561775    6[6-(1,6),6-(1,6),6-(8,8)]
  1527      22.305114      22.305114      22.305114    6[1-(0),6-(6,6),6-(6,6)]
  1528      23.616723      23.616723      23.616723    6[6-(1,6),6-(1,6),6-(6,6)]
  1529      24.478194      24.478194      24.478194    6[6-(6,6),6-(6,7),6-(6,7)]
  1530      24.330735      24.330735      24.330735    6[6-(1,6),6-(6,6),7-(6,27)]
  1531      23.686572      23.686572      23.686572    6[1-(0),6-(1,6),6-(6,7)]
  1532     24.2259615     24.2259615     24.2259615    6[1-(0),6-(1,6),6-(6,7)]
  1533     25.2193695     25.2193695     25.2193695    6[6-(1,6),6-(6,6),7-(6,27)]
  1534      26.022633      26.022633      26.022633    6[6-(6,6),6-(6,7),6-(6,7)]
  1535      26.915148      26.915148      26.915148    6[6-(1,6),6-(6,6),7-(6,27)]
  1536      27.792141      27.792141      27.792141    6[1-(0),6-(1,6),6-(6,7)]
  1537     28.6807755     28.6807755     28.6807755    6[1-(0),6-(1,6),6-(6,7)]
  1538      28.366455      28.366455      28.366455    6[6-(1,6),6-(6,6),7-(6,27)]
  1539      25.836369      25.836369      25.836369    6[6-(6,35),6-(6,35),6-(6,6)]
  1540     24.8934075     24.8934075     24.8934075    6[6-(1,6),6-(6,6),35-(0)]
  1541      24.509238      24.509238      24.509238    6[1-(0),6-(1,6),6-(6,35)]
  1542       25.06803       25.06803       25.06803    6[1-(0),6-(1,6),6-(1,6)]
  1543     26.0109915     26.0109915     26.0109915    6[1-(0),6-(1,6),6-(6,35)]
  1544      26.395161      26.395161      26.395161    6[6-(1,6),6-(6,6),35-(0)]
  1545      29.158077      29.158077      29.158077    6[6-(6,6),6-(6,7),6-(6,7)]
  1546      28.684656      28.684656      28.684656    6[6-(1,6),6-(6,6),7-(6,27)]
  1547       29.18136       29.18136       29.18136    6[1-(0),6-(1,6),6-(6,7)]
  1548     28.5177945     28.5177945     28.5177945    6[1-(0),6-(1,6),6-(6,7)]
  1549      27.590355      27.590355      27.590355    6[6-(1,6),6-(6,6),7-(6,27)]
  1550     26.7405255     26.7405255     26.7405255    6[6-(6,6),6-(6,7),6-(6,7)]
  1551       25.92174       25.92174       25.92174    6[6-(1,6),6-(6,6),7-(6,27)]
  1552       25.30086       25.30086       25.30086    6[1-(0),6-(1,6),6-(6,7)]
  1553     24.7381875     24.7381875     24.7381875    6[1-(0),6-(1,6),6-(6,7)]
  1554       24.99042       24.99042       24.99042    6[6-(1,6),6-(6,6),7-(6,27)]
  1555     27.4390155     27.4390155     27.4390155    6[1-(0),6-(1,6),6-(6,35)]
  1556     26.4456075     26.4456075     26.4456075    6[1-(0),6-(1,6),6-(1,6)]
  1557     25.5530925     25.5530925     25.5530925    6[1-(0),6-(1,6),6-(6,35)]
  1558      25.657866      25.657866      25.657866    6[6-(1,6),6-(6,6),35-(0)]
  1559      26.651274      26.651274      26.651274    6[6-(6,35),6-(6,35),6-(6,6)]
  1560      27.543789      27.543789      27.543789    6[6-(1,6),6-(6,6),35-(0)]
  1561      7.0974345      7.0974345      7.0974345    6[6-(6,6),8-(27),8-(27)]
  1562       4.842864       4.842864       4.842864    6[6-(6,6),8-(0),8-(27)]
  1563      6.0108945      6.0108945      6.0108945    6[6-(1,6),6-(1,6),6-(8,8)]
  1564      6.0496995      6.0496995      6.0496995    6[1-(0),6-(6,6),6-(6,6)]
  1565       7.116837       7.116837       7.116837    6[6-(1,6),6-(1,6),6-(8,8)]
  1566       8.265465       8.265465       8.265465    6[1-(0),6-(6,6),6-(6,6)]
  1567      8.3779995      8.3779995      8.3779995    6[6-(1,6),6-(1,6),6-(6,6)]
  1568       7.248774       7.248774       7.248774    6[1-(0),6-(6,6),6-(6,6)]
  1569      18.696249      18.696249      18.696249    6[6-(6,6),8-(27),8-(27)]
  1570     14.5169505     14.5169505     14.5169505    6[6-(6,6),8-(0),8-(27)]
  1571     14.5479945     14.5479945     14.5479945    6[1-(0),6-(6,6),6-(6,6)]
  1572      15.250365      15.250365      15.250365    6[6-(1,6),6-(1,6),6-(8,8)]
  1573      16.600779      16.600779      16.600779    6[1-(0),6-(6,6),6-(6,6)]
  1574     17.2488225     17.2488225     17.2488225    6[6-(1,6),6-(1,6),6-(8,8)]
  1575      16.499886      16.499886      16.499886    6[1-(0),6-(6,6),6-(6,6)]
  1576      15.188277      15.188277      15.188277    6[6-(1,6),6-(1,6),6-(6,6)]
  1577      14.326806      14.326806      14.326806    6[6-(6,6),6-(6,7),6-(6,7)]
  1578      14.474265      14.474265      14.474265    6[6-(1,6),6-(6,6),7-(6,27)]
  1579      15.118428      15.118428      15.118428    6[1-(0),6-(1,6),6-(6,7)]
  1580     14.5790385     14.5790385     14.5790385    6[1-(0),6-(1,6),6-(6,7)]
  1581     13.5856305     13.5856305     13.5856305    6[6-(1,6),6-(6,6),7-(6,27)]
  1582      12.782367      12.782367      12.782367    6[6-(6,6),6-(6,7),6-(6,7)]
  1583      11.889852      11.889852      11.889852    6[6-(1,6),6-(6,6),7-(6,27)]
  1584      11.012859      11.012859      11.012859    6[1-(0),6-(1,6),6-(6,7)]
  1585     10.1242245     10.1242245     10.1242245    6[1-(0),6-(1,6),6-(6,7)]
  1586      10.438545      10.438545      10.438545    6[6-(1,6),6-(6,6),7-(6,27)]
  1587      12.968631      12.968631      12.968631    6[6-(6,35),6-(6,35),6-(6,6)]
  1588     13.9115925     13.9115925     13.9115925    6[6-(1,6),6-(6,6),35-(0)]
  1589      14.295762      14.295762      14.295762    6[1-(0),6-(1,6),6-(6,35)]
  1590       13.73697       13.73697       13.73697    6[1-(0),6-(1,6),6-(1,6)]
  1591     12.7940085     12.7940085     12.7940085    6[1-(0),6-(1,6),6-(6,35)]
  1592      12.409839      12.409839      12.409839    6[6-(1,6),6-(6,6),35-(0)]
  1593       9.646923       9.646923       9.646923    6[6-(6,6),6-(6,7),6-(6,7)]
  1594      10.120344      10.120344      10.120344    6[6-(1,6),6-(6,6),7-(6,27)]
  1595        9.62364        9.62364        9.62364    6[1-(0),6-(1,6),6-(6,7)]
  1596     10.2872055     10.2872055     10.2872055    6[1-(0),6-(1,6),6-(6,7)]
  1597      11.214645      11.214645      11.214645    6[6-(1,6),6-(6,6),7-(6,27)]
  1598     12.0644745     12.0644745     12.0644745    6[6-(6,6),6-(6,7),6-(6,7)]
  1599       12.88326       12.88326       12.88326    6[6-(1,6),6-(6,6),7-(6,27)]
  1600       13.50414       13.50414       13.50414    6[1-(0),6-(1,6),6-(6,7)]
  1601     14.0668125     14.0668125     14.0668125    6[1-(0),6-(1,6),6-(6,7)]
  1602       13.81458       13.81458       13.81458    6[6-(1,6),6-(6,6),7-(6,27)]
  1603     11.3659845     11.3659845     11.3659845    6[1-(0),6-(1,6),6-(6,35)]
  1604     12.3593925     12.3593925     12.3593925    6[1-(0),6-(1,6),6-(1,6)]
  1605     13.2519075     13.2519075     13.2519075    6[1-(0),6-(1,6),6-(6,35)]
  1606      13.147134      13.147134      13.147134    6[6-(1,6),6-(6,6),35-(0)]
  1607      12.153726      12.153726      12.153726    6[6-(6,35),6-(6,35),6-(6,6)]
  1608      11.261211      11.261211      11.261211    6[6-(1,6),6-(6,6),35-(0)]
  1609     12.3050655     12.3050655     12.3050655    6[6-(6,6),8-(27),8-(27)]
  1610      14.559636      14.559636      14.559636    6[6-(6,6),8-(0),8-(27)]
  1611     13.3916055     13.3916055     13.3916055    6[6-(1,6),6-(1,6),6-(8,8)]
  1612     13.3528005     13.3528005     13.3528005    6[1-(0),6-(6,6),6-(6,6)]
  1613      12.285663      12.285663      12.285663    6[6-(1,6),6-(1,6),6-(8,8)]
  1614      11.137035      11.137035      11.137035    6[1-(0),6-(6,6),6-(6,6)]
  1615     11.0245005     11.0245005     11.0245005    6[6-(1,6),6-(1,6),6-(6,6)]
  1616      12.153726      12.153726      12.153726    6[1-(0),6-(6,6),6-(6,6)]
  1617       0.706251       0.706251       0.706251    6[6-(6,6),8-(27),8-(27)]
  1618      4.8855495      4.8855495      4.8855495    6[6-(6,6),8-(0),8-(27)]
  1619      4.8545055      4.8545055      4.8545055    6[1-(0),6-(6,6),6-(6,6)]
  1620       4.152135       4.152135       4.152135    6[6-(1,6),6-(1,6),6-(8,8)]
  1621       2.801721       2.801721       2.801721    6[1-(0),6-(6,6),6-(6,6)]
  1622      2.1536775      2.1536775      2.1536775    6[6-(1,6),6-(1,6),6-(8,8)]
  1623       2.902614       2.902614       2.902614    6[1-(0),6-(6,6),6-(6,6)]
  1624       4.214223       4.214223       4.214223    6[6-(1,6),6-(1,6),6-(6,6)]
  1625       5.075694       5.075694       5.075694    6[6-(6,6),6-(6,7),6-(6,7)]
  1626       4.928235       4.928235       4.928235    6[6-(1,6),6-(6,6),7-(6,27)]
  1627       4.284072       4.284072       4.284072    6[1-(0),6-(1,6),6-(6,7)]
  1628      4.8234615      4.8234615      4.8234615    6[1-(0),6-(1,6),6-(6,7)]
  1629      5.8168695      5.8168695      5.8168695    6[6-(1,6),6-(6,6),7-(6,27)]
  1630       6.620133       6.620133       6.620133    6[6-(6,6),6-(6,7),6-(6,7)]
  1631       7.512648       7.512648       7.512648    6[6-(1,6),6-(6,6),7-(6,27)]
  1632       8.389641       8.389641       8.389641    6[1-(0),6-(1,6),6-(6,7)]
  1633      9.2782755      9.2782755      9.2782755    6[1-(0),6-(1,6),6-(6,7)]
  1634       8.963955       8.963955       8.963955    6[6-(1,6),6-(6,6),7-(6,27)]
  1635       6.433869       6.433869       6.433869    6[6-(6,35),6-(6,35),6-(6,6)]
  1636      5.4909075      5.4909075      5.4909075    6[6-(1,6),6-(6,6),35-(0)]
  1637       5.106738       5.106738       5.106738    6[1-(0),6-(1,6),6-(6,35)]
  1638        5.66553        5.66553        5.66553    6[1-(0),6-(1,6),6-(1,6)]
  1639      6.6084915      6.6084915      6.6084915    6[1-(0),6-(1,6),6-(6,35)]
  1640       6.992661       6.992661       6.992661    6[6-(1,6),6-(6,6),35-(0)]
  1641       9.755577       9.755577       9.755577    6[6-(6,6),6-(6,7),6-(6,7)]
  1642       9.282156       9.282156       9.282156    6[6-(1,6),6-(6,6),7-(6,27)]
  1643        9.77886        9.77886        9.77886    6[1-(0),6-(1,6),6-(6,7)]
  1644      9.1152945      9.1152945      9.1152945    6[1-(0),6-(1,6),6-(6,7)]
  1645       8.187855       8.187855       8.187855    6[6-(1,6),6-(6,6),7-(6,27)]
  1646      7.3380255      7.3380255      7.3380255    6[6-(6,6),6-(6,7),6-(6,7)]
  1647        6.51924        6.51924        6.51924    6[6-(1,6),6-(6,6),7-(6,27)]
  1648        5.89836        5.89836        5.89836    6[1-(0),6-(1,6),6-(6,7)]
  1649      5.3356875      5.3356875      5.3356875    6[1-(0),6-(1,6),6-(6,7)]
  1650        5.58792        5.58792        5.58792    6[6-(1,6),6-(6,6),7-(6,27)]
  1651      8.0365155      8.0365155      8.0365155    6[1-(0),6-(1,6),6-(6,35)]
  1652      7.0431075      7.0431075      7.0431075    6[1-(0),6-(1,6),6-(1,6)]
  1653      6.1505925      6.1505925      6.1505925    6[1-(0),6-(1,6),6-(6,35)]
  1654       6.255366       6.255366       6.255366    6[6-(1,6),6-(6,6),35-(0)]
  1655       7.248774       7.248774       7.248774    6[6-(6,35),6-(6,35),6-(6,6)]
  1656       8.141289       8.141289       8.141289    6[6-(1,6),6-(6,6),35-(0)]
  1657     26.4999345     26.4999345     26.4999345    6[6-(6,6),8-(27),8-(27)]
  1658      24.245364      24.245364      24.245364    6[6-(6,6),8-(0),8-(27)]
  1659     25.4133945     25.4133945     25.4133945    6[6-(1,6),6-(1,6),6-(8,8)]
  1660     25.4521995     25.4521995     25.4521995    6[1-(0),6-(6,6),6-(6,6)]
  1661      26.519337      26.519337      26.519337    6[6-(1,6),6-(1,6),6-(8,8)]
  1662      27.667965      27.667965      27.667965    6[1-(0),6-(6,6),6-(6,6)]
  1663     27.7804995     27.7804995     27.7804995    6[6-(1,6),6-(1,6),6-(6,6)]
  1664      26.651274      26.651274      26.651274    6[1-(0),6-(6,6),6-(6,6)]
  1665      38.098749      38.098749      38.098749    6[6-(6,6),8-(27),8-(27)]
  1666     33.9194505     33.9194505     33.9194505    6[6-(6,6),8-(0),8-(27)]
  1667     33.9504945     33.9504945     33.9504945    6[1-(0),6-(6,6),6-(6,6)]
  1668      34.652865      34.652865      34.652865    6[6-(1,6),6-(1,6),6-(8,8)]
  1669      36.003279      36.003279      36.003279    6[1-(0),6-(6,6),6-(6,6)]
  1670     36.6513225     36.6513225     36.6513225    6[6-(1,6),6-(1,6),6-(8,8)]
  1671      35.902386      35.902386      35.902386    6[1-(0),6-(6,6),6-(6,6)]
  1672      34.590777      34.590777      34.590777    6[6-(1,6),6-(1,6),6-(6,6)]
  1673      33.729306      33.729306      33.729306    6[6-(6,6),6-(6,7),6-(6,7)]
  1674      33.876765      33.876765      33.876765    6[6-(1,6),6-(6,6),7-(6,27)]
  1675      34.520928      34.520928      34.520928    6[1-(0),6-(1,6),6-(6,7)]
  1676     33.9815385     33.9815385     33.9815385    6[1-(0),6-(1,6),6-(6,7)]
  1677     32.9881305     32.9881305     32.9881305    6[6-(1,6),6-(6,6),7-(6,27)]
  1678      32.184867      32.184867      32.184867    6[6-(6,6),6-(6,7),6-(6,7)]
  1679      31.292352      31.292352      31.292352    6[6-(1,6),6-(6,6),7-(6,27)]
  1680      30.415359      30.415359      30.415359    6[1-(0),6-(1,6),6-(6,7)]
  1681     29.5267245     29.5267245     29.5267245    6[1-(0),6-(1,6),6-(6,7)]
  1682      29.841045      29.841045      29.841045    6[6-(1,6),6-(6,6),7-(6,27)]
  1683      32.371131      32.371131      32.371131    6[6-(6,35),6-(6,35),6-(6,6)]
  1684     33.3140925     33.3140925     33.3140925    6[6-(1,6),6-(6,6),35-(0)]
  1685      33.698262      33.698262      33.698262    6[1-(0),6-(1,6),6-(6,35)]
  1686       33.13947       33.13947       33.13947    6[1-(0),6-(1,6),6-(1,6)]
  1687     32.1965085     32.1965085     32.1965085    6[1-(0),6-(1,6),6-(6,35)]
  1688      31.812339      31.812339      31.812339    6[6-(1,6),6-(6,6),35-(0)]
  1689      29.049423      29.049423      29.049423    6[6-(6,6),6-(6,7),6-(6,7)]
  1690      29.522844      29.522844      29.522844    6[6-(1,6),6-(6,6),7-(6,27)]
  1691       29.02614       29.02614       29.02614    6[1-(0),6-(1,6),6-(6,7)]
  1692     29.6897055     29.6897055     29.6897055    6[1-(0),6-(1,6),6-(6,7)]
  1693      30.617145      30.617145      30.617145    6[6-(1,6),6-(6,6),7-(6,27)]
  1694     31.4669745     31.4669745     31.4669745    6[6-(6,6),6-(6,7),6-(6,7)]
  1695       32.28576       32.28576       32.28576    6[6-(1,6),6-(6,6),7-(6,27)]
  1696       32.90664       32.90664       32.90664    6[1-(0),6-(1,6),6-(6,7)]
  1697     33.4693125     33.4693125     33.4693125    6[1-(0),6-(1,6),6-(6,7)]
  1698       33.21708       33.21708       33.21708    6[6-(1,6),6-(6,6),7-(6,27)]
  1699     30.7684845     30.7684845     30.7684845    6[1-(0),6-(1,6),6-(6,35)]
  1700     31.7618925     31.7618925     31.7618925    6[1-(0),6-(1,6),6-(1,6)]
  1701     32.6544075     32.6544075     32.6544075    6[1-(0),6-(1,6),6-(6,35)]
  1702      32.549634      32.549634      32.549634    6[6-(1,6),6-(6,6),35-(0)]
  1703      31.556226      31.556226      31.556226    6[6-(6,35),6-(6,35),6-(6,6)]
  1704      30.663711      30.663711      30.663711    6[6-(1,6),6-(6,6),35-(0)]
  1705      3.2790225      3.2790225      3.2790225    35[6-(6,6)]
  1706     32.0956155     32.0956155     32.0956155    35[6-(6,6)]
  1707    34.18371255    34.18371255    34.18371255    35[6-(6,6)]
  1708       3.422601       3.422601       3.422601    35[6-(6,6)]
  1709     16.1234775     16.1234775     16.1234775    35[6-(6,6)]
  1710     26.1118845     26.1118845     26.1118845    35[6-(6,6)]
  1711    24.02378745    24.02378745    24.02378745    35[6-(6,6)]
  1712      15.979899      15.979899      15.979899    35[6-(6,6)]
  1713     35.5259775     35.5259775     35.5259775    35[6-(6,6)]
  1714      6.7093845      6.7093845      6.7093845    35[6-(6,6)]
  1715     4.62128745     4.62128745     4.62128745    35[6-(6,6)]
  1716      35.382399      35.382399      35.382399    35[6-(6,6)]
  1717     22.6815225     22.6815225     22.6815225    35[6-(6,6)]
  1718     12.6931155     12.6931155     12.6931155    35[6-(6,6)]
  1719    14.78121255    14.78121255    14.78121255    35[6-(6,6)]
  1720      22.825101      22.825101      22.825101    35[6-(6,6)]
  1721     29.9458185     29.9458185     29.9458185    35[6-(6,6)]
  1722     27.9124365     27.9124365     27.9124365    35[6-(6,6)]
  1723    24.05638365    24.05638365    24.05638365    35[6-(6,6)]
  1724      26.317551      26.317551      26.317551    35[6-(6,6)]
  1725     10.5433185     10.5433185     10.5433185    35[6-(6,6)]
  1726      8.5099365      8.5099365      8.5099365    35[6-(6,6)]
  1727     4.65388365     4.65388365     4.65388365    35[6-(6,6)]
  1728       6.915051       6.915051       6.915051    35[6-(6,6)]
  1729     28.2616815     28.2616815     28.2616815    35[6-(6,6)]
  1730     30.2950635     30.2950635     30.2950635    35[6-(6,6)]
  1731    34.15111635    34.15111635    34.15111635    35[6-(6,6)]
  1732      31.889949      31.889949      31.889949    35[6-(6,6)]
  1733      8.8591815      8.8591815      8.8591815    35[6-(6,6)]
  1734     10.8925635     10.8925635     10.8925635    35[6-(6,6)]
  1735    14.74861635    14.74861635    14.74861635    35[6-(6,6)]
  1736      12.487449      12.487449      12.487449    35[6-(6,6)]
  1737      9.9224385      9.9224385      9.9224385    35[6-(6,6)]
  1738     11.2262865     11.2262865     11.2262865    35[6-(6,6)]
  1739    14.85416595    14.85416595    14.85416595    35[6-(6,6)]
  1740     14.3694915     14.3694915     14.3694915    35[6-(6,6)]
  1741     28.8825615     28.8825615     28.8825615    35[6-(6,6)]
  1742     27.5787135     27.5787135     27.5787135    35[6-(6,6)]
  1743    23.95083405    23.95083405    23.95083405    35[6-(6,6)]
  1744     24.4355085     24.4355085     24.4355085    35[6-(6,6)]
  1745     29.3249385     29.3249385     29.3249385    35[6-(6,6)]
  1746     30.6287865     30.6287865     30.6287865    35[6-(6,6)]
  1747    34.25666595    34.25666595    34.25666595    35[6-(6,6)]
  1748     33.7719915     33.7719915     33.7719915    35[6-(6,6)]
  1749      9.4800615      9.4800615      9.4800615    35[6-(6,6)]
  1750      8.1762135      8.1762135      8.1762135    35[6-(6,6)]
  1751     4.54833405     4.54833405     4.54833405    35[6-(6,6)]
  1752      5.0330085      5.0330085      5.0330085    35[6-(6,6)]
  1753     35.5259775     35.5259775     35.5259775    35[6-(6,6)]
  1754      6.7093845      6.7093845      6.7093845    35[6-(6,6)]
  1755     4.62128745     4.62128745     4.62128745    35[6-(6,6)]
  1756      35.382399      35.382399      35.382399    35[6-(6,6)]
  1757     22.6815225     22.6815225     22.6815225    35[6-(6,6)]
  1758     12.6931155     12.6931155     12.6931155    35[6-(6,6)]
  1759    14.78121255    14.78121255    14.78121255    35[6-(6,6)]
  1760      22.825101      22.825101      22.825101    35[6-(6,6)]
  1761      3.2790225      3.2790225      3.2790225    35[6-(6,6)]
  1762     32.0956155     32.0956155     32.0956155    35[6-(6,6)]
  1763    34.18371255    34.18371255    34.18371255    35[6-(6,6)]
  1764       3.422601       3.422601       3.422601    35[6-(6,6)]
  1765     16.1234775     16.1234775     16.1234775    35[6-(6,6)]
  1766     26.1118845     26.1118845     26.1118845    35[6-(6,6)]
  1767    24.02378745    24.02378745    24.02378745    35[6-(6,6)]
  1768      15.979899      15.979899      15.979899    35[6-(6,6)]
  1769      8.8591815      8.8591815      8.8591815    35[6-(6,6)]
  1770     10.8925635     10.8925635     10.8925635    35[6-(6,6)]
  1771    14.74861635    14.74861635    14.74861635    35[6-(6,6)]
  1772      12.487449      12.487449      12.487449    35[6-(6,6)]
  1773     28.2616815     28.2616815     28.2616815    35[6-(6,6)]
  1774     30.2950635     30.2950635     30.2950635    35[6-(6,6)]
  1775    34.15111635    34.15111635    34.15111635    35[6-(6,6)]
  1776      31.889949      31.889949      31.889949    35[6-(6,6)]
  1777     10.5433185     10.5433185     10.5433185    35[6-(6,6)]
  1778      8.5099365      8.5099365      8.5099365    35[6-(6,6)]
  1779     4.65388365     4.65388365     4.65388365    35[6-(6,6)]
  1780       6.915051       6.915051       6.915051    35[6-(6,6)]
  1781     29.9458185     29.9458185     29.9458185    35[6-(6,6)]
  1782     27.9124365     27.9124365     27.9124365    35[6-(6,6)]
  1783    24.05638365    24.05638365    24.05638365    35[6-(6,6)]
  1784      26.317551      26.317551      26.317551    35[6-(6,6)]
  1785     28.8825615     28.8825615     28.8825615    35[6-(6,6)]
  1786     27.5787135     27.5787135     27.5787135    35[6-(6,6)]
  1787    23.95083405    23.95083405    23.95083405    35[6-(6,6)]
  1788     24.4355085     24.4355085     24.4355085    35[6-(6,6)]
  1789      9.9224385      9.9224385      9.9224385    35[6-(6,6)]
  1790     11.2262865     11.2262865     11.2262865    35[6-(6,6)]
  1791    14.85416595    14.85416595    14.85416595    35[6-(6,6)]
  1792     14.3694915     14.3694915     14.3694915    35[6-(6,6)]
  1793      9.4800615      9.4800615      9.4800615    35[6-(6,6)]
  1794      8.1762135      8.1762135      8.1762135    35[6-(6,6)]
  1795     4.54833405     4.54833405     4.54833405    35[6-(6,6)]
  1796      5.0330085      5.0330085      5.0330085    35[6-(6,6)]
  1797     29.3249385     29.3249385     29.3249385    35[6-(6,6)]
  1798     30.6287865     30.6287865     30.6287865    35[6-(6,6)]
  1799    34.25666595    34.25666595    34.25666595    35[6-(6,6)]
  1800     33.7719915     33.7719915     33.7719915    35[6-(6,6)]
  1801      36.104172      36.104172      36.104172    7[6-(6,6),6-(6,6),27-(7,7,7)]
  1802     36.4184925     36.4184925     36.4184925    7[6-(6,6),6-(6,6),27-(7,7,7)]
  1803      0.2289495      0.2289495      0.2289495    7[6-(6,6),6-(6,6),27-(7,7,7)]
  1804     38.7545535     38.7545535     38.7545535    7[6-(6,6),6-(6,6),27-(7,7,7)]
  1805      22.103328      22.103328      22.103328    7[6-(6,6),6-(6,6),27-(7,7,7)]
  1806     21.7890075     21.7890075     21.7890075    7[6-(6,6),6-(6,6),27-(7,7,7)]
  1807     19.1735505     19.1735505     19.1735505    7[6-(6,6),6-(6,6),27-(7,7,7)]
  1808     19.4529465     19.4529465     19.4529465    7[6-(6,6),6-(6,6),27-(7,7,7)]
  1809       2.700828       2.700828       2.700828    7[6-(6,6),6-(6,6),27-(7,7,7)]
  1810      2.3865075      2.3865075      2.3865075    7[6-(6,6),6-(6,6),27-(7,7,7)]
  1811     38.5760505     38.5760505     38.5760505    7[6-(6,6),6-(6,6),27-(7,7,7)]
  1812      0.0504465      0.0504465      0.0504465    7[6-(6,6),6-(6,6),27-(7,7,7)]
  1813      16.701672      16.701672      16.701672    7[6-(6,6),6-(6,6),27-(7,7,7)]
  1814     17.0159925     17.0159925     17.0159925    7[6-(6,6),6-(6,6),27-(7,7,7)]
  1815     19.6314495     19.6314495     19.6314495    7[6-(6,6),6-(6,6),27-(7,7,7)]
  1816     19.3520535     19.3520535     19.3520535    7[6-(6,6),6-(6,6),27-(7,7,7)]
  1817     27.8891535     27.8891535     27.8891535    7[6-(6,6),6-(6,6),27-(7,7,7)]
  1818       25.76652       25.76652       25.76652    7[6-(6,6),6-(6,6),27-(7,7,7)]
  1819     26.6241105     26.6241105     26.6241105    7[6-(6,6),6-(6,6),27-(7,7,7)]
  1820      28.614807      28.614807      28.614807    7[6-(6,6),6-(6,6),27-(7,7,7)]
  1821      8.4866535      8.4866535      8.4866535    7[6-(6,6),6-(6,6),27-(7,7,7)]
  1822        6.36402        6.36402        6.36402    7[6-(6,6),6-(6,6),27-(7,7,7)]
  1823      7.2216105      7.2216105      7.2216105    7[6-(6,6),6-(6,6),27-(7,7,7)]
  1824       9.212307       9.212307       9.212307    7[6-(6,6),6-(6,6),27-(7,7,7)]
  1825     30.3183465     30.3183465     30.3183465    7[6-(6,6),6-(6,6),27-(7,7,7)]
  1826       32.44098       32.44098       32.44098    7[6-(6,6),6-(6,6),27-(7,7,7)]
  1827     31.5833895     31.5833895     31.5833895    7[6-(6,6),6-(6,6),27-(7,7,7)]
  1828      29.592693      29.592693      29.592693    7[6-(6,6),6-(6,6),27-(7,7,7)]
  1829     10.9158465     10.9158465     10.9158465    7[6-(6,6),6-(6,6),27-(7,7,7)]
  1830       13.03848       13.03848       13.03848    7[6-(6,6),6-(6,6),27-(7,7,7)]
  1831     12.1808895     12.1808895     12.1808895    7[6-(6,6),6-(6,6),27-(7,7,7)]
  1832      10.190193      10.190193      10.190193    7[6-(6,6),6-(6,6),27-(7,7,7)]
  1833     13.5468255     13.5468255     13.5468255    7[6-(6,6),6-(6,6),27-(7,7,7)]
  1834       11.48628       11.48628       11.48628    7[6-(6,6),6-(6,6),27-(7,7,7)]
  1835      11.152557      11.152557      11.152557    7[6-(6,6),6-(6,6),27-(7,7,7)]
  1836      13.022958      13.022958      13.022958    7[6-(6,6),6-(6,6),27-(7,7,7)]
  1837     25.2581745     25.2581745     25.2581745    7[6-(6,6),6-(6,6),27-(7,7,7)]
  1838       27.31872       27.31872       27.31872    7[6-(6,6),6-(6,6),27-(7,7,7)]
  1839      27.652443      27.652443      27.652443    7[6-(6,6),6-(6,6),27-(7,7,7)]
  1840      25.782042      25.782042      25.782042    7[6-(6,6),6-(6,6),27-(7,7,7)]
  1841     32.9493255     32.9493255     32.9493255    7[6-(6,6),6-(6,6),27-(7,7,7)]
  1842       30.88878       30.88878       30.88878    7[6-(6,6),6-(6,6),27-(7,7,7)]
  1843      30.555057      30.555057      30.555057    7[6-(6,6),6-(6,6),27-(7,7,7)]
  1844      32.425458      32.425458      32.425458    7[6-(6,6),6-(6,6),27-(7,7,7)]
  1845      5.8556745      5.8556745      5.8556745    7[6-(6,6),6-(6,6),27-(7,7,7)]
  1846        7.91622        7.91622        7.91622    7[6-(6,6),6-(6,6),27-(7,7,7)]
  1847       8.249943       8.249943       8.249943    7[6-(6,6),6-(6,6),27-(7,7,7)]
  1848       6.379542       6.379542       6.379542    7[6-(6,6),6-(6,6),27-(7,7,7)]
  1849       2.700828       2.700828       2.700828    7[6-(6,6),6-(6,6),27-(7,7,7)]
  1850      2.3865075      2.3865075      2.3865075    7[6-(6,6),6-(6,6),27-(7,7,7)]
  1851     38.5760505     38.5760505     38.5760505    7[6-(6,6),6-(6,6),27-(7,7,7)]
  1852      0.0504465      0.0504465      0.0504465    7[6-(6,6),6-(6,6),27-(7,7,7)]
  1853      16.701672      16.701672      16.701672    7[6-(6,6),6-(6,6),27-(7,7,7)]
  1854     17.0159925     17.0159925     17.0159925    7[6-(6,6),6-(6,6),27-(7,7,7)]
  1855     19.6314495     19.6314495     19.6314495    7[6-(6,6),6-(6,6),27-(7,7,7)]
  1856     19.3520535     19.3520535     19.3520535    7[6-(6,6),6-(6,6),27-(7,7,7)]
  1857      36.104172      36.104172      36.104172    7[6-(6,6),6-(6,6),27-(7,7,7)]
  1858     36.4184925     36.4184925     36.4184925    7[6-(6,6),6-(6,6),27-(7,7,7)]
  1859      0.2289495      0.2289495      0.2289495    7[6-(6,6),6-(6,6),27-(7,7,7)]
  1860     38.7545535     38.7545535     38.7545535    7[6-(6,6),6-(6,6),27-(7,7,7)]
  1861      22.103328      22.103328      22.103328    7[6-(6,6),6-(6,6),27-(7,7,7)]
  1862     21.7890075     21.7890075     21.7890075    7[6-(6,6),6-(6,6),27-(7,7,7)]
  1863     19.1735505     19.1735505     19.1735505    7[6-(6,6),6-(6,6),27-(7,7,7)]
  1864     19.4529465     19.4529465     19.4529465    7[6-(6,6),6-(6,6),27-(7,7,7)]
  1865     10.9158465     10.9158465     10.9158465    7[6-(6,6),6-(6,6),27-(7,7,7)]
  1866       13.03848       13.03848       13.03848    7[6-(6,6),6-(6,6),27-(7,7,7)]
  1867     12.1808895     12.1808895     12.1808895    7[6-(6,6),6-(6,6),27-(7,7,7)]
  1868      10.190193      10.190193      10.190193    7[6-(6,6),6-(6,6),27-(7,7,7)]
  1869     30.3183465     30.3183465     30.3183465    7[6-(6,6),6-(6,6),27-(7,7,7)]
  1870       32.44098       32.44098       32.44098    7[6-(6,6),6-(6,6),27-(7,7,7)]
  1871     31.5833895     31.5833895     31.5833895    7[6-(6,6),6-(6,6),27-(7,7,7)]
  1872      29.592693      29.592693      29.592693    7[6-(6,6),6-(6,6),27-(7,7,7)]
  1873      8.4866535      8.4866535      8.4866535    7[6-(6,6),6-(6,6),27-(7,7,7)]
  1874        6.36402        6.36402        6.36402    7[6-(6,6),6-(6,6),27-(7,7,7)]
  1875      7.2216105      7.2216105      7.2216105    7[6-(6,6),6-(6,6),27-(7,7,7)]
  1876       9.212307       9.212307       9.212307    7[6-(6,6),6-(6,6),27-(7,7,7)]
  1877     27.8891535     27.8891535     27.8891535    7[6-(6,6),6-(6,6),27-(7,7,7)]
  1878       25.76652       25.76652       25.76652    7[6-(6,6),6-(6,6),27-(7,7,7)]
  1879     26.6241105     26.6241105     26.6241105    7[6-(6,6),6-(6,6),27-(7,7,7)]
  1880      28.614807      28.614807      28.614807    7[6-(6,6),6-(6,6),27-(7,7,7)]
  1881     25.2581745     25.2581745     25.2581745    7[6-(6,6),6-(6,6),27-(7,7,7)]
  1882       27.31872       27.31872       27.31872    7[6-(6,6),6-(6,6),27-(7,7,7)]
  1883      27.652443      27.652443      27.652443    7[6-(6,6),6-(6,6),27-(7,7,7)]
  1884      25.782042      25.782042      25.782042    7[6-(6,6),6-(6,6),27-(7,7,7)]
  1885     13.5468255     13.5468255     13.5468255    7[6-(6,6),6-(6,6),27-(7,7,7)]
  1886       11.48628       11.48628       11.48628    7[6-(6,6),6-(6,6),27-(7,7,7)]
  1887      11.152557      11.152557      11.152557    7[6-(6,6),6-(6,6),27-(7,7,7)]
  1888      13.022958      13.022958      13.022958    7[6-(6,6),6-(6,6),27-(7,7,7)]
  1889      5.8556745      5.8556745      5.8556745    7[6-(6,6),6-(6,6),27-(7,7,7)]
  1890        7.91622        7.91622        7.91622    7[6-(6,6),6-(6,6),27-(7,7,7)]
  1891       8.249943       8.249943       8.249943    7[6-(6,6),6-(6,6),27-(7,7,7)]
  1892       6.379542       6.379542       6.379542    7[6-(6,6),6-(6,6),27-(7,7,7)]
  1893     32.9493255     32.9493255     32.9493255    7[6-(6,6),6-(6,6),27-(7,7,7)]
  1894       30.88878       30.88878       30.88878    7[6-(6,6),6-(6,6),27-(7,7,7)]
  1895      30.555057      30.555057      30.555057    7[6-(6,6),6-(6,6),27-(7,7,7)]
  1896      32.425458      32.425458      32.425458    7[6-(6,6),6-(6,6),27-(7,7,7)]
  1897     36.9540015     36.9540015     36.9540015    8[6-(6,8),27-(8,8)]
  1898     37.3195446     37.3195446     37.3195446    8[6-(6,8),27-(8,8,8,8)]
  1899      0.4159896      0.4159896      0.4159896    8[6-(6,8),27-(8,8,8,8)]
  1900       0.473421       0.473421       0.473421    8[6-(6,8)]
  1901      35.948952      35.948952      35.948952    8[6-(6,8)]
  1902    36.55004145    36.55004145    36.55004145    8[6-(6,8),27-(8,8,8,8)]
  1903    37.20584595    37.20584595    37.20584595    8[6-(6,8),27-(8,8,8,8)]
  1904     37.2722025     37.2722025     37.2722025    8[6-(6,8),27-(8,8)]
  1905     36.2236914     36.2236914     36.2236914    8[27-(8,8),27-(8,8,8,8)]
  1906     21.2534985     21.2534985     21.2534985    8[6-(6,8),27-(8,8)]
  1907     20.8879554     20.8879554     20.8879554    8[6-(6,8),27-(8,8,8,8)]
  1908     18.9865104     18.9865104     18.9865104    8[6-(6,8),27-(8,8,8,8)]
  1909      18.929079      18.929079      18.929079    8[6-(6,8)]
  1910      22.258548      22.258548      22.258548    8[6-(6,8)]
  1911    21.65745855    21.65745855    21.65745855    8[6-(6,8),27-(8,8,8,8)]
  1912    21.00165405    21.00165405    21.00165405    8[6-(6,8),27-(8,8,8,8)]
  1913     20.9352975     20.9352975     20.9352975    8[6-(6,8),27-(8,8)]
  1914     21.9838086     21.9838086     21.9838086    8[27-(8,8),27-(8,8,8,8)]
  1915      1.8509985      1.8509985      1.8509985    8[6-(6,8),27-(8,8)]
  1916      1.4854554      1.4854554      1.4854554    8[6-(6,8),27-(8,8,8,8)]
  1917     38.3890104     38.3890104     38.3890104    8[6-(6,8),27-(8,8,8,8)]
  1918      38.331579      38.331579      38.331579    8[6-(6,8)]
  1919       2.856048       2.856048       2.856048    8[6-(6,8)]
  1920     2.25495855     2.25495855     2.25495855    8[6-(6,8),27-(8,8,8,8)]
  1921     1.59915405     1.59915405     1.59915405    8[6-(6,8),27-(8,8,8,8)]
  1922      1.5327975      1.5327975      1.5327975    8[6-(6,8),27-(8,8)]
  1923      2.5813086      2.5813086      2.5813086    8[27-(8,8),27-(8,8,8,8)]
  1924     17.5515015     17.5515015     17.5515015    8[6-(6,8),27-(8,8)]
  1925     17.9170446     17.9170446     17.9170446    8[6-(6,8),27-(8,8,8,8)]
  1926     19.8184896     19.8184896     19.8184896    8[6-(6,8),27-(8,8,8,8)]
  1927      19.875921      19.875921      19.875921    8[6-(6,8)]
  1928      16.546452      16.546452      16.546452    8[6-(6,8)]
  1929    17.14754145    17.14754145    17.14754145    8[6-(6,8),27-(8,8,8,8)]
  1930    17.80334595    17.80334595    17.80334595    8[6-(6,8),27-(8,8,8,8)]
  1931     17.8697025     17.8697025     17.8697025    8[6-(6,8),27-(8,8)]
  1932     16.8211914     16.8211914     16.8211914    8[27-(8,8),27-(8,8,8,8)]
  1933     20.2243899     20.2243899     20.2243899    8[6-(6,8),27-(8,8)]
  1934    20.23021065    20.23021065    20.23021065    8[6-(6,8),27-(8,8,8,8)]
  1935    24.13476975    24.13476975    24.13476975    8[6-(6,8),27-(8,8,8,8)]
  1936     26.0653185     26.0653185     26.0653185    8[6-(6,8)]
  1937    34.77354855    34.77354855    34.77354855    8[6-(6,8)]
  1938    35.92605705    35.92605705    35.92605705    8[6-(6,8),27-(8,8,8,8)]
  1939    33.32068935    33.32068935    33.32068935    8[6-(6,8),27-(8,8,8)]
  1940     31.1270427     31.1270427     31.1270427    8[6-(6,8),27-(8)]
  1941     37.1037888     37.1037888     37.1037888    8[27-(8,8),27-(8,8,8,8)]
  1942      0.8218899      0.8218899      0.8218899    8[6-(6,8),27-(8,8)]
  1943     0.82771065     0.82771065     0.82771065    8[6-(6,8),27-(8,8,8,8)]
  1944     4.73226975     4.73226975     4.73226975    8[6-(6,8),27-(8,8,8,8)]
  1945      6.6628185      6.6628185      6.6628185    8[6-(6,8)]
  1946    15.37104855    15.37104855    15.37104855    8[6-(6,8)]
  1947    16.52355705    16.52355705    16.52355705    8[6-(6,8),27-(8,8,8,8)]
  1948    13.91818935    13.91818935    13.91818935    8[6-(6,8),27-(8,8,8,8)]
  1949     11.7245427     11.7245427     11.7245427    8[6-(6,8),27-(8,8)]
  1950     17.7012888     17.7012888     17.7012888    8[27-(8,8),27-(8,8,8,8)]
  1951     37.9831101     37.9831101     37.9831101    8[6-(6,8),27-(8,8)]
  1952    37.97728935    37.97728935    37.97728935    8[6-(6,8),27-(8,8,8,8)]
  1953    34.07273025    34.07273025    34.07273025    8[6-(6,8),27-(8,8,8)]
  1954     32.1421815     32.1421815     32.1421815    8[6-(6,8)]
  1955    23.43395145    23.43395145    23.43395145    8[6-(6,8)]
  1956    22.28144295    22.28144295    22.28144295    8[6-(6,8),27-(8,8,8,8)]
  1957    24.88681065    24.88681065    24.88681065    8[6-(6,8),27-(8,8,8,8)]
  1958     27.0804573     27.0804573     27.0804573    8[6-(6,8),27-(8,8)]
  1959     21.1037112     21.1037112     21.1037112    8[27-(8,8),27-(8,8,8,8)]
  1960     18.5806101     18.5806101     18.5806101    8[6-(6,8),27-(8,8)]
  1961    18.57478935    18.57478935    18.57478935    8[6-(6,8),27-(8,8,8,8)]
  1962    14.67023025    14.67023025    14.67023025    8[6-(6,8),27-(8,8,8,8)]
  1963     12.7396815     12.7396815     12.7396815    8[6-(6,8)]
  1964     4.03145145     4.03145145     4.03145145    8[6-(6,8)]
  1965     2.87894295     2.87894295     2.87894295    8[6-(6,8),27-(8,8,8,8)]
  1966     5.48431065     5.48431065     5.48431065    8[6-(6,8),27-(8,8,8,8)]
  1967      7.6779573      7.6779573      7.6779573    8[6-(6,8),27-(8,8)]
  1968      1.7012112      1.7012112      1.7012112    8[27-(8,8),27-(8,8,8,8)]
  1969       8.203377       8.203377       8.203377    8[6-(6,8),27-(8,8)]
  1970      5.9969247      5.9969247      5.9969247    8[6-(6,8),27-(8,8,8,8)]
  1971       3.826173       3.826173       3.826173    8[6-(6,8),27-(8,8,8,8)]
  1972       4.904952       4.904952       4.904952    8[6-(6,8)]
  1973      13.286832      13.286832      13.286832    8[6-(6,8)]
  1974     15.0866079     15.0866079     15.0866079    8[6-(6,8),27-(8,8,8,8)]
  1975    19.35476985    19.35476985    19.35476985    8[6-(6,8),27-(8,8,8,8)]
  1976    19.17859515    19.17859515    19.17859515    8[6-(6,8),27-(8,8)]
  1977      12.293424      12.293424      12.293424    8[27-(8,8),27-(8,8,8,8)]
  1978      30.601623      30.601623      30.601623    8[6-(6,8),27-(8)]
  1979     32.8080753     32.8080753     32.8080753    8[6-(6,8),27-(8,8,8)]
  1980      34.978827      34.978827      34.978827    8[6-(6,8),27-(8,8,8,8)]
  1981      33.900048      33.900048      33.900048    8[6-(6,8)]
  1982      25.518168      25.518168      25.518168    8[6-(6,8)]
  1983     23.7183921     23.7183921     23.7183921    8[6-(6,8),27-(8,8,8,8)]
  1984    19.45023015    19.45023015    19.45023015    8[6-(6,8),27-(8,8,8,8)]
  1985    19.62640485    19.62640485    19.62640485    8[6-(6,8),27-(8,8)]
  1986      26.511576      26.511576      26.511576    8[27-(8,8),27-(8,8,8,8)]
  1987      27.605877      27.605877      27.605877    8[6-(6,8),27-(8,8)]
  1988     25.3994247     25.3994247     25.3994247    8[6-(6,8),27-(8,8,8,8)]
  1989      23.228673      23.228673      23.228673    8[6-(6,8),27-(8,8,8,8)]
  1990      24.307452      24.307452      24.307452    8[6-(6,8)]
  1991      32.689332      32.689332      32.689332    8[6-(6,8)]
  1992     34.4891079     34.4891079     34.4891079    8[6-(6,8),27-(8,8,8,8)]
  1993    38.75726985    38.75726985    38.75726985    8[6-(6,8),27-(8,8,8,8)]
  1994    38.58109515    38.58109515    38.58109515    8[6-(6,8),27-(8,8)]
  1995      31.695924      31.695924      31.695924    8[27-(8,8),27-(8,8,8,8)]
  1996      11.199123      11.199123      11.199123    8[6-(6,8),27-(8,8)]
  1997     13.4055753     13.4055753     13.4055753    8[6-(6,8),27-(8,8,8,8)]
  1998      15.576327      15.576327      15.576327    8[6-(6,8),27-(8,8,8,8)]
  1999      14.497548      14.497548      14.497548    8[6-(6,8)]
  2000       6.115668       6.115668       6.115668    8[6-(6,8)]
  2001      4.3158921      4.3158921      4.3158921    8[6-(6,8),27-(8,8,8,8)]
  2002     0.04773015     0.04773015     0.04773015    8[6-(6,8),27-(8,8,8,8)]
  2003     0.22390485     0.22390485     0.22390485    8[6-(6,8),27-(8,8)]
  2004       7.109076       7.109076       7.109076    8[27-(8,8),27-(8,8,8,8)]
  2005      1.8509985      1.8509985      1.8509985    8[6-(6,8),27-(8,8)]
  2006      1.4854554      1.4854554      1.4854554    8[6-(6,8),27-(8,8,8,8)]
  2007     38.3890104     38.3890104     38.3890104    8[6-(6,8),27-(8,8,8,8)]
  2008      38.331579      38.331579      38.331579    8[6-(6,8)]
  2009       2.856048       2.856048       2.856048    8[6-(6,8)]
  2010     2.25495855     2.25495855     2.25495855    8[6-(6,8),27-(8,8,8,8)]
  2011     1.59915405     1.59915405     1.59915405    8[6-(6,8),27-(8,8,8,8)]
  2012      1.5327975      1.5327975      1.5327975    8[6-(6,8),27-(8,8)]
  2013      2.5813086      2.5813086      2.5813086    8[27-(8,8),27-(8,8,8,8)]
  2014     17.5515015     17.5515015     17.5515015    8[6-(6,8),27-(8,8)]
  2015     17.9170446     17.9170446     17.9170446    8[6-(6,8),27-(8,8,8,8)]
  2016     19.8184896     19.8184896     19.8184896    8[6-(6,8),27-(8,8,8,8)]
  2017      19.875921      19.875921      19.875921    8[6-(6,8)]
  2018      16.546452      16.546452      16.546452    8[6-(6,8)]
  2019    17.14754145    17.14754145    17.14754145    8[6-(6,8),27-(8,8,8,8)]
  2020    17.80334595    17.80334595    17.80334595    8[6-(6,8),27-(8,8,8,8)]
  2021     17.8697025     17.8697025     17.8697025    8[6-(6,8),27-(8,8)]
  2022     16.8211914     16.8211914     16.8211914    8[27-(8,8),27-(8,8,8,8)]
  2023     36.9540015     36.9540015     36.9540015    8[6-(6,8),27-(8,8)]
  2024     37.3195446     37.3195446     37.3195446    8[6-(6,8),27-(8,8,8,8)]
  2025      0.4159896      0.4159896      0.4159896    8[6-(6,8),27-(8,8,8,8)]
  2026       0.473421       0.473421       0.473421    8[6-(6,8)]
  2027      35.948952      35.948952      35.948952    8[6-(6,8)]
  2028    36.55004145    36.55004145    36.55004145    8[6-(6,8),27-(8,8,8,8)]
  2029    37.20584595    37.20584595    37.20584595    8[6-(6,8),27-(8,8,8,8)]
  2030     37.2722025     37.2722025     37.2722025    8[6-(6,8),27-(8,8)]
  2031     36.2236914     36.2236914     36.2236914    8[27-(8,8),27-(8,8,8,8)]
  2032     21.2534985     21.2534985     21.2534985    8[6-(6,8),27-(8,8)]
  2033     20.8879554     20.8879554     20.8879554    8[6-(6,8),27-(8,8,8,8)]
  2034     18.9865104     18.9865104     18.9865104    8[6-(6,8),27-(8,8,8,8)]
  2035      18.929079      18.929079      18.929079    8[6-(6,8)]
  2036      22.258548      22.258548      22.258548    8[6-(6,8)]
  2037    21.65745855    21.65745855    21.65745855    8[6-(6,8),27-(8,8,8,8)]
  2038    21.00165405    21.00165405    21.00165405    8[6-(6,8),27-(8,8,8,8)]
  2039     20.9352975     20.9352975     20.9352975    8[6-(6,8),27-(8,8)]
  2040     21.9838086     21.9838086     21.9838086    8[27-(8,8),27-(8,8,8,8)]
  2041     18.5806101     18.5806101     18.5806101    8[6-(6,8),27-(8,8)]
  2042    18.57478935    18.57478935    18.57478935    8[6-(6,8),27-(8,8,8,8)]
  2043    14.67023025    14.67023025    14.67023025    8[6-(6,8),27-(8,8,8,8)]
  2044     12.7396815     12.7396815     12.7396815    8[6-(6,8)]
  2045     4.03145145     4.03145145     4.03145145    8[6-(6,8)]
  2046     2.87894295     2.87894295     2.87894295    8[6-(6,8),27-(8,8,8,8)]
  2047     5.48431065     5.48431065     5.48431065    8[6-(6,8),27-(8,8,8,8)]
  2048      7.6779573      7.6779573      7.6779573    8[6-(6,8),27-(8,8)]
  2049      1.7012112      1.7012112      1.7012112    8[27-(8,8),27-(8,8,8,8)]
  2050     37.9831101     37.9831101     37.9831101    8[6-(6,8),27-(8,8)]
  2051    37.97728935    37.97728935    37.97728935    8[6-(6,8),27-(8,8,8,8)]
  2052    34.07273025    34.07273025    34.07273025    8[6-(6,8),27-(8,8,8,8)]
  2053     32.1421815     32.1421815     32.1421815    8[6-(6,8)]
  2054    23.43395145    23.43395145    23.43395145    8[6-(6,8)]
  2055    22.28144295    22.28144295    22.28144295    8[6-(6,8),27-(8,8,8,8)]
  2056    24.88681065    24.88681065    24.88681065    8[6-(6,8),27-(8,8,8,8)]
  2057     27.0804573     27.0804573     27.0804573    8[6-(6,8),27-(8,8)]
  2058     21.1037112     21.1037112     21.1037112    8[27-(8,8),27-(8,8,8,8)]
  2059      0.8218899      0.8218899      0.8218899    8[6-(6,8),27-(8,8)]
  2060     0.82771065     0.82771065     0.82771065    8[6-(6,8),27-(8,8,8,8)]
  2061     4.73226975     4.73226975     4.73226975    8[6-(6,8),27-(8,8,8,8)]
  2062      6.6628185      6.6628185      6.6628185    8[6-(6,8)]
  2063    15.37104855    15.37104855    15.37104855    8[6-(6,8)]
  2064    16.52355705    16.52355705    16.52355705    8[6-(6,8),27-(8,8,8,8)]
  2065    13.91818935    13.91818935    13.91818935    8[6-(6,8),27-(8,8,8,8)]
  2066     11.7245427     11.7245427     11.7245427    8[6-(6,8),27-(8,8)]
  2067     17.7012888     17.7012888     17.7012888    8[27-(8,8),27-(8,8,8,8)]
  2068     20.2243899     20.2243899     20.2243899    8[6-(6,8),27-(8,8)]
  2069    20.23021065    20.23021065    20.23021065    8[6-(6,8),27-(8,8,8,8)]
  2070    24.13476975    24.13476975    24.13476975    8[6-(6,8),27-(8,8,8,8)]
  2071     26.0653185     26.0653185     26.0653185    8[6-(6,8)]
  2072    34.77354855    34.77354855    34.77354855    8[6-(6,8)]
  2073    35.92605705    35.92605705    35.92605705    8[6-(6,8),27-(8,8,8,8)]
  2074    33.32068935    33.32068935    33.32068935    8[6-(6,8),27-(8,8,8,8)]
  2075     31.1270427     31.1270427     31.1270427    8[6-(6,8),27-(8,8)]
  2076     37.1037888     37.1037888     37.1037888    8[27-(8,8),27-(8,8,8,8)]
  2077      30.601623      30.601623      30.601623    8[6-(6,8),27-(8,8)]
  2078     32.8080753     32.8080753     32.8080753    8[6-(6,8),27-(8,8,8,8)]
  2079      34.978827      34.978827      34.978827    8[6-(6,8),27-(8,8,8,8)]
  2080      33.900048      33.900048      33.900048    8[6-(6,8)]
  2081      25.518168      25.518168      25.518168    8[6-(6,8)]
  2082     23.7183921     23.7183921     23.7183921    8[6-(6,8),27-(8,8,8,8)]
  2083    19.45023015    19.45023015    19.45023015    8[6-(6,8),27-(8,8,8,8)]
  2084    19.62640485    19.62640485    19.62640485    8[6-(6,8),27-(8,8)]
  2085      26.511576      26.511576      26.511576    8[27-(8,8),27-(8,8,8,8)]
  2086       8.203377       8.203377       8.203377    8[6-(6,8),27-(8,8)]
  2087      5.9969247      5.9969247      5.9969247    8[6-(6,8),27-(8,8,8,8)]
  2088       3.826173       3.826173       3.826173    8[6-(6,8),27-(8,8,8,8)]
  2089       4.904952       4.904952       4.904952    8[6-(6,8)]
  2090      13.286832      13.286832      13.286832    8[6-(6,8)]
  2091     15.0866079     15.0866079     15.0866079    8[6-(6,8),27-(8,8,8,8)]
  2092    19.35476985    19.35476985    19.35476985    8[6-(6,8),27-(8,8,8,8)]
  2093    19.17859515    19.17859515    19.17859515    8[6-(6,8),27-(8,8)]
  2094      12.293424      12.293424      12.293424    8[27-(8,8),27-(8,8,8,8)]
  2095      11.199123      11.199123      11.199123    8[6-(6,8),27-(8,8)]
  2096     13.4055753     13.4055753     13.4055753    8[6-(6,8),27-(8,8,8,8)]
  2097      15.576327      15.576327      15.576327    8[6-(6,8),27-(8,8,8,8)]
  2098      14.497548      14.497548      14.497548    8[6-(6,8)]
  2099       6.115668       6.115668       6.115668    8[6-(6,8)]
  2100      4.3158921      4.3158921      4.3158921    8[6-(6,8),27-(8,8,8,8)]
  2101     0.04773015     0.04773015     0.04773015    8[6-(6,8),27-(8,8,8,8)]
  2102     0.22390485     0.22390485     0.22390485    8[6-(6,8),27-(8,8)]
  2103       7.109076       7.109076       7.109076    8[27-(8,8),27-(8,8,8,8)]
  2104      27.605877      27.605877      27.605877    8[6-(6,8),27-(8,8)]
  2105     25.3994247     25.3994247     25.3994247    8[6-(6,8),27-(8,8,8,8)]
  2106      23.228673      23.228673      23.228673    8[6-(6,8),27-(8,8,8,8)]
  2107      24.307452      24.307452      24.307452    8[6-(6,8)]
  2108      32.689332      32.689332      32.689332    8[6-(6,8)]
  2109     34.4891079     34.4891079     34.4891079    8[6-(6,8),27-(8,8,8)]
  2110    38.75726985    38.75726985    38.75726985    8[6-(6,8),27-(8,8,8,8)]
  2111    38.58109515    38.58109515    38.58109515    8[6-(6,8),27-(8,8)]
