# Supplementary material for: A collection of forcefield precursors for metal–organic frameworks
Source: RSC Adv. 2019 Nov 13;9(63):36492–507. doi: 10.1039/c9ra07327b (PMC9075174; doi:10.1039/c9ra07327b)
Supplement: RA-009-C9RA07327B-s3068 [file RA-009-C9RA07327B-s3068.txt]

ADASUV_clean

29.3951    0.00000000    0.00000000
0.0    29.3951    0.00000000
14.69752585    14.69752585    20.81901201

     1  11.0546087592  11.0546087592  11.0546087592    27[8-(6),8-(6),8-(6),8-(6)]
     2  9.63658677092  9.63658677092  9.63658677092    27[8-(6),8-(6),8-(6),8-(6)]
     3  18.3404782452  18.3404782452  18.3404782452    27[8-(6),8-(6),8-(6),8-(6)]
     4  19.7584955049  19.7584955049  19.7584955049    27[8-(6),8-(6),8-(6),8-(6)]
     5  18.9125068912  18.9125068912  18.9125068912    27[8-(6),8-(6),8-(6),8-(6)]
     6  20.4181215489  20.4181215489  20.4181215489    27[8-(6),8-(6),8-(6),8-(6)]
     7  10.4825801132  10.4825801132  10.4825801132    27[8-(6),8-(6),8-(6),8-(6)]
     8  8.97696072692  8.97696072692  8.97696072692    27[8-(6),8-(6),8-(6),8-(6)]
     9  33.0380170908  33.0380170908  33.0380170908    27[8-(6),8-(6),8-(6),8-(6)]
    10  34.4560390791  34.4560390791  34.4560390791    27[8-(6),8-(6),8-(6),8-(6)]
    11  25.7521476048  25.7521476048  25.7521476048    27[8-(6),8-(6),8-(6),8-(6)]
    12  24.3341303451  24.3341303451  24.3341303451    27[8-(6),8-(6),8-(6),8-(6)]
    13  25.1801189588  25.1801189588  25.1801189588    27[8-(6),8-(6),8-(6),8-(6)]
    14  23.6745043011  23.6745043011  23.6745043011    27[8-(6),8-(6),8-(6),8-(6)]
    15  33.6100457368  33.6100457368  33.6100457368    27[8-(6),8-(6),8-(6),8-(6)]
    16  35.1156651231  35.1156651231  35.1156651231    27[8-(6),8-(6),8-(6),8-(6)]
    17   15.346593808   15.346593808   15.346593808    27[8-(6),8-(6),8-(6),8-(6),8-(8),8-(8)]
    18   15.251059733   15.251059733   15.251059733    27[8-(6),8-(6),8-(6),8-(6)]
    19   14.048506192   14.048506192   14.048506192    27[8-(6),8-(6),8-(6),8-(6),8-(8),8-(8)]
    20   14.144040267   14.144040267   14.144040267    27[8-(6),8-(6),8-(6),8-(6)]
    21   25.445280413   25.445280413   25.445280413    27[8-(6),8-(6),8-(6),8-(6),8-(8),8-(8)]
    22   22.541926386   22.541926386   22.541926386    27[8-(6),8-(6),8-(6),8-(6)]
    23    3.949819587    3.949819587    3.949819587    27[8-(6),8-(6),8-(6),8-(6),8-(8),8-(8)]
    24    6.853173614    6.853173614    6.853173614    27[8-(6),8-(6),8-(6),8-(6)]
    25  32.6873308609  32.6873308609  32.6873308609    1[6-(6,6)]
    26  31.6232280283  31.6232280283  31.6232280283    1[6-(6,6)]
    27  10.0795715404  10.0795715404  10.0795715404    1[6-(6,6)]
    28  35.5886298053  35.5886298053  35.5886298053    1[6-(6,6)]
    29  33.4016311195  33.4016311195  33.4016311195    1[6-(6,6)]
    30  32.2434641698  32.2434641698  32.2434641698    1[6-(6,6)]
    31  33.3575424881  33.3575424881  33.3575424881    1[6-(6,6)]
    32  8.96843277561  8.96843277561  8.96843277561    1[6-(6,6)]
    33  8.81851797813  8.81851797813  8.81851797813    1[6-(6,6)]
    34   35.109487096   35.109487096   35.109487096    1[6-(1,6,8)]
    35  33.6897046548  33.6897046548  33.6897046548    1[6-(1,6,8)]
    36   38.154824827   38.154824827   38.154824827    1[6-(1,6,8)]
    37  36.8614414896  36.8614414896  36.8614414896    1[6-(1,6,8)]
    38  35.8267293618  35.8267293618  35.8267293618    1[6-(1,6,8)]
    39  34.9272408425  34.9272408425  34.9272408425    1[6-(1,6,8)]
    40  36.4528479671  36.4528479671  36.4528479671    1[6-(6,6)]
    41    34.29230434    34.29230434    34.29230434    1[6-(6,6)]
    42  36.2941131471  36.2941131471  36.2941131471    1[6-(6,6)]
    43  26.1028284609  26.1028284609  26.1028284609    1[6-(6,6)]
    44  27.1669308684  27.1669308684  27.1669308684    1[6-(6,6)]
    45  19.3155119604  19.3155119604  19.3155119604    1[6-(6,6)]
    46  23.2015346653  23.2015346653  23.2015346653    1[6-(6,6)]
    47  25.3885268595  25.3885268595  25.3885268595    1[6-(6,6)]
    48  26.5466937898  26.5466937898  26.5466937898    1[6-(6,6)]
    49  25.4326235281  25.4326235281  25.4326235281    1[6-(6,6)]
    50  20.4266427556  20.4266427556  20.4266427556    1[6-(6,6)]
    51  20.5765579781  20.5765579781  20.5765579781    1[6-(6,6)]
    52   23.680672216   23.680672216   23.680672216    1[6-(1,6,8)]
    53  25.1004564348  25.1004564348  25.1004564348    1[6-(1,6,8)]
    54   20.635345227   20.635345227   20.635345227    1[6-(1,6,8)]
    55  21.9287306896  21.9287306896  21.9287306896    1[6-(1,6,8)]
    56  22.9634336018  22.9634336018  22.9634336018    1[6-(1,6,8)]
    57  23.8629252025  23.8629252025  23.8629252025    1[6-(1,6,8)]
    58  22.3373209471  22.3373209471  22.3373209471    1[6-(6,6)]
    59    24.49785702    24.49785702    24.49785702    1[6-(6,6)]
    60  22.4960532071  22.4960532071  22.4960532071    1[6-(6,6)]
    61  36.4851777809  36.4851777809  36.4851777809    1[6-(6,6)]
    62  21.8640548283  21.8640548283  21.8640548283    1[6-(6,6)]
    63  15.1296497204  15.1296497204  15.1296497204    1[6-(6,6)]
    64  38.4987447053  38.4987447053  38.4987447053    1[6-(6,6)]
    65  40.4446970795  40.4446970795  40.4446970795    1[6-(6,6)]
    66  17.9074738998  17.9074738998  17.9074738998    1[6-(6,6)]
    67  19.8446150181  19.8446150181  19.8446150181    1[6-(6,6)]
    68  17.0550247856  17.0550247856  17.0550247856    1[6-(6,6)]
    69  13.0572913981  13.0572913981  13.0572913981    1[6-(6,6)]
    70   12.763332076   12.763332076   12.763332076    1[6-(1,6,8)]
    71  12.7456959048  12.7456959048  12.7456959048    1[6-(1,6,8)]
    72   13.574642207   13.574642207   13.574642207    1[6-(1,6,8)]
    73  13.3306639396  13.3306639396  13.3306639396    1[6-(1,6,8)]
    74  17.8663232618  17.8663232618  17.8663232618    1[6-(1,6,8)]
    75  18.0015422626  18.0015422626  18.0015422626    1[6-(1,6,8)]
    76  16.2936883871  16.2936883871  16.2936883871    1[6-(6,6)]
    77    15.19136836    15.19136836    15.19136836    1[6-(6,6)]
    78  12.4135339071  12.4135339071  12.4135339071    1[6-(6,6)]
    79  22.3049815409  22.3049815409  22.3049815409    1[6-(6,6)]
    80  36.9261040683  36.9261040683  36.9261040683    1[6-(6,6)]
    81  14.2654337804  14.2654337804  14.2654337804    1[6-(6,6)]
    82  20.2914197653  20.2914197653  20.2914197653    1[6-(6,6)]
    83  18.3454608995  18.3454608995  18.3454608995    1[6-(6,6)]
    84  40.8826840598  40.8826840598  40.8826840598    1[6-(6,6)]
    85  38.9455509981  38.9455509981  38.9455509981    1[6-(6,6)]
    86  12.3400507456  12.3400507456  12.3400507456    1[6-(6,6)]
    87  16.3377845581  16.3377845581  16.3377845581    1[6-(6,6)]
    88   16.631727236   16.631727236   16.631727236    1[6-(1,6,8)]
    89  16.6493651848  16.6493651848  16.6493651848    1[6-(1,6,8)]
    90   15.820427847   15.820427847   15.820427847    1[6-(1,6,8)]
    91  16.0644082396  16.0644082396  16.0644082396    1[6-(1,6,8)]
    92  11.5287397018  11.5287397018  11.5287397018    1[6-(1,6,8)]
    93  11.3935237825  11.3935237825  11.3935237825    1[6-(1,6,8)]
    94  13.1013805271  13.1013805271  13.1013805271    1[6-(6,6)]
    95      14.203693      14.203693      14.203693    1[6-(6,6)]
    96  16.9815324471  16.9815324471  16.9815324471    1[6-(6,6)]
    97  11.4052949891  11.4052949891  11.4052949891    1[6-(6,6)]
    98  12.4693978217  12.4693978217  12.4693978217    1[6-(6,6)]
    99  34.0130543096  34.0130543096  34.0130543096    1[6-(6,6)]
   100  8.50399604474  8.50399604474  8.50399604474    1[6-(6,6)]
   101  10.6909947305  10.6909947305  10.6909947305    1[6-(6,6)]
   102  11.8491616802  11.8491616802  11.8491616802    1[6-(6,6)]
   103  10.7350833619  10.7350833619  10.7350833619    1[6-(6,6)]
   104  35.1241930744  35.1241930744  35.1241930744    1[6-(6,6)]
   105  35.2741078719  35.2741078719  35.2741078719    1[6-(6,6)]
   106  8.98313875396  8.98313875396  8.98313875396    1[6-(1,6,8)]
   107  10.4029211952  10.4029211952  10.4029211952    1[6-(1,6,8)]
   108    5.937801023    5.937801023    5.937801023    1[6-(1,6,8)]
   109   7.2311843604   7.2311843604   7.2311843604    1[6-(1,6,8)]
   110  8.26589648822  8.26589648822  8.26589648822    1[6-(1,6,8)]
   111  9.16538500745  9.16538500745  9.16538500745    1[6-(1,6,8)]
   112  7.63977788294  7.63977788294  7.63977788294    1[6-(6,6)]
   113     9.80032151     9.80032151     9.80032151    1[6-(6,6)]
   114  7.79851270289  7.79851270289  7.79851270289    1[6-(6,6)]
   115  17.9897973891  17.9897973891  17.9897973891    1[6-(6,6)]
   116  16.9256949817  16.9256949817  16.9256949817    1[6-(6,6)]
   117  24.7771138896  24.7771138896  24.7771138896    1[6-(6,6)]
   118  20.8910911847  20.8910911847  20.8910911847    1[6-(6,6)]
   119  18.7040989905  18.7040989905  18.7040989905    1[6-(6,6)]
   120  17.5459320602  17.5459320602  17.5459320602    1[6-(6,6)]
   121  18.6600023219  18.6600023219  18.6600023219    1[6-(6,6)]
   122  23.6659830944  23.6659830944  23.6659830944    1[6-(6,6)]
   123  23.5160678719  23.5160678719  23.5160678719    1[6-(6,6)]
   124   20.411953634   20.411953634   20.411953634    1[6-(1,6,8)]
   125  18.9921694152  18.9921694152  18.9921694152    1[6-(1,6,8)]
   126   23.457280623   23.457280623   23.457280623    1[6-(1,6,8)]
   127  22.1638951604  22.1638951604  22.1638951604    1[6-(1,6,8)]
   128  21.1291922482  21.1291922482  21.1291922482    1[6-(1,6,8)]
   129  20.2297006474  20.2297006474  20.2297006474    1[6-(1,6,8)]
   130  21.7553049029  21.7553049029  21.7553049029    1[6-(6,6)]
   131    19.59476883    19.59476883    19.59476883    1[6-(6,6)]
   132  21.5965726429  21.5965726429  21.5965726429    1[6-(6,6)]
   133  7.60744806913  7.60744806913  7.60744806913    1[6-(6,6)]
   134  22.2285710216  22.2285710216  22.2285710216    1[6-(6,6)]
   135  28.9629761296  28.9629761296  28.9629761296    1[6-(6,6)]
   136  5.59388114474  5.59388114474  5.59388114474    1[6-(6,6)]
   137   3.6479287705   3.6479287705   3.6479287705    1[6-(6,6)]
   138  26.1851519502  26.1851519502  26.1851519502    1[6-(6,6)]
   139  24.2480108319  24.2480108319  24.2480108319    1[6-(6,6)]
   140  27.0376010644  27.0376010644  27.0376010644    1[6-(6,6)]
   141  31.0353344519  31.0353344519  31.0353344519    1[6-(6,6)]
   142   31.329293774   31.329293774   31.329293774    1[6-(1,6,8)]
   143  31.3469299452  31.3469299452  31.3469299452    1[6-(1,6,8)]
   144   30.517983643   30.517983643   30.517983643    1[6-(1,6,8)]
   145  30.7619619104  30.7619619104  30.7619619104    1[6-(1,6,8)]
   146  26.2263025882  26.2263025882  26.2263025882    1[6-(1,6,8)]
   147  26.0910835874  26.0910835874  26.0910835874    1[6-(1,6,8)]
   148  27.7989374629  27.7989374629  27.7989374629    1[6-(6,6)]
   149    28.90125749    28.90125749    28.90125749    1[6-(6,6)]
   150  31.6790919429  31.6790919429  31.6790919429    1[6-(6,6)]
   151  21.7876443091  21.7876443091  21.7876443091    1[6-(6,6)]
   152  7.16652178165  7.16652178165  7.16652178165    1[6-(6,6)]
   153  29.8271920696  29.8271920696  29.8271920696    1[6-(6,6)]
   154  23.8012060847  23.8012060847  23.8012060847    1[6-(6,6)]
   155  25.7471649505  25.7471649505  25.7471649505    1[6-(6,6)]
   156  3.20994179016  3.20994179016  3.20994179016    1[6-(6,6)]
   157  5.14707485194  5.14707485194  5.14707485194    1[6-(6,6)]
   158  31.7525751044  31.7525751044  31.7525751044    1[6-(6,6)]
   159  27.7548412919  27.7548412919  27.7548412919    1[6-(6,6)]
   160   27.460898614   27.460898614   27.460898614    1[6-(1,6,8)]
   161  27.4432606652  27.4432606652  27.4432606652    1[6-(1,6,8)]
   162   28.272198003   28.272198003   28.272198003    1[6-(1,6,8)]
   163  28.0282176104  28.0282176104  28.0282176104    1[6-(1,6,8)]
   164  32.5638861482  32.5638861482  32.5638861482    1[6-(1,6)]
   165  32.6991020674  32.6991020674  32.6991020674    1[6-(1,6)]
   166  30.9912453229  30.9912453229  30.9912453229    1[6-(6,6)]
   167    29.88893285    29.88893285    29.88893285    1[6-(6,6)]
   168  27.1110934029  27.1110934029  27.1110934029    1[6-(6,6)]
   169  33.0606489931  33.0606489931  33.0606489931    6[1-(0),6-(6,6),6-(6,6)]
   170  33.9160476782  33.9160476782  33.9160476782    6[6-(1,6),6-(1,6),6-(8,8)]
   171  32.7461206841  32.7461206841  32.7461206841    6[6-(1,6),6-(1,6),6-(8,8)]
   172  33.1576547406  33.1576547406  33.1576547406    6[6-(6,6),8-(27),8-(27)]
   173  30.5532449055  30.5532449055  30.5532449055    6[6-(6,6),8-(27),8-(27)]
   174  31.9730301241  31.9730301241  31.9730301241    6[1-(0),6-(6,6),6-(6,6)]
   175  31.6114697807  31.6114697807  31.6114697807    6[6-(1,6),6-(1,6),6-(8,8)]
   176  32.8666424054  32.8666424054  32.8666424054    6[6-(1,6),6-(1,6),6-(8,8)]
   177  9.54457996205  9.54457996205  9.54457996205    6[6-(6,6),8-(27),8-(27)]
   178   9.7503453481   9.7503453481   9.7503453481    6[6-(6,6),8-(27),8-(27)]
   179  9.65922062504  9.65922062504  9.65922062504    6[1-(0),6-(6,6),6-(6,6)]
   180  9.39760343326  9.39760343326  9.39760343326    6[6-(1,6),6-(1,6),6-(8,8)]
   181  9.30647877299  9.30647877299  9.30647877299    6[6-(1,6),6-(1,6),6-(8,8)]
   182  34.1335723118  34.1335723118  34.1335723118    6[6-(6,6),8-(27),8-(27)]
   183  31.7114118794  31.7114118794  31.7114118794    6[6-(6,6),8-(27),8-(27)]
   184  34.8390540839  34.8390540839  34.8390540839    6[1-(0),6-(6,6),6-(6,8)]
   185  33.5368491784  33.5368491784  33.5368491784    6[1-(0),6-(6,6),6-(6,8)]
   186  32.3639846739  32.3639846739  32.3639846739    6[1-(0),6-(6,6),6-(6,8)]
   187  33.1988078613  33.1988078613  33.1988078613    6[1-(0),6-(6,6),6-(6,8)]
   188  9.02722357936  9.02722357936  9.02722357936    6[1-(0),6-(6,6),6-(6,8)]
   189  8.93903840977  8.93903840977  8.93903840977    6[1-(0),6-(6,6),6-(6,8)]
   190  34.4657354783  34.4657354783  34.4657354783    6[6-(1,6),6-(1,6),8-(6)]
   191  33.2575968924  33.2575968924  33.2575968924    6[6-(1,6),6-(1,6),8-(6)]
   192  8.75972752214  8.75972752214  8.75972752214    6[6-(1,6),6-(1,6),8-(6)]
   193  34.6656221003  34.6656221003  34.6656221003    6[1-(0),1-(0),6-(6,6),8-(6)]
   194  37.3141253486  37.3141253486  37.3141253486    6[1-(0),1-(0),6-(6,6),8-(6)]
   195  35.0565783117  35.0565783117  35.0565783117    6[1-(0),1-(0),6-(6,6),8-(6)]
   196  36.4234524565  36.4234524565  36.4234524565    6[6-(1,1,8),6-(1,6),6-(1,6)]
   197  36.1265616712  36.1265616712  36.1265616712    6[1-(0),6-(6,6),6-(6,6)]
   198  34.8566911197  34.8566911197  34.8566911197    6[1-(0),6-(6,6),6-(6,6)]
   199  35.3034975188  35.3034975188  35.3034975188    6[6-(1,1,8),6-(1,6),6-(1,6)]
   200  35.2153116778  35.2153116778  35.2153116778    6[6-(1,1,8),6-(1,6),6-(1,6)]
   201  36.0001619925  36.0001619925  36.0001619925    6[1-(0),6-(6,6),6-(6,6)]
   202  25.7295110531  25.7295110531  25.7295110531    6[1-(0),6-(6,6),6-(6,6)]
   203  24.8741149182  24.8741149182  24.8741149182    6[6-(1,6),6-(1,6),6-(8,8)]
   204  26.0440378841  26.0440378841  26.0440378841    6[6-(1,6),6-(1,6),6-(8,8)]
   205  25.6325091406  25.6325091406  25.6325091406    6[6-(6,6),8-(27),8-(27)]
   206  28.2369110255  28.2369110255  28.2369110255    6[6-(6,6),8-(27),8-(27)]
   207  26.8171295841  26.8171295841  26.8171295841    6[1-(0),6-(6,6),6-(6,6)]
   208  27.1786887007  27.1786887007  27.1786887007    6[6-(1,6),6-(1,6),6-(8,8)]
   209  25.9235197854  25.9235197854  25.9235197854    6[6-(1,6),6-(1,6),6-(8,8)]
   210  19.8505020221  19.8505020221  19.8505020221    6[6-(6,6),8-(27),8-(27)]
   211  19.6447360081  19.6447360081  19.6447360081    6[6-(6,6),8-(27),8-(27)]
   212   19.735860905   19.735860905   19.735860905    6[1-(0),6-(6,6),6-(6,6)]
   213  19.9974764933  19.9974764933  19.9974764933    6[6-(1,6),6-(1,6),6-(8,8)]
   214   20.088601453   20.088601453   20.088601453    6[6-(1,6),6-(1,6),6-(8,8)]
   215  24.6565920718  24.6565920718  24.6565920718    6[6-(6,6),8-(27),8-(27)]
   216  27.0787441193  27.0787441193  27.0787441193    6[6-(6,6),8-(27),8-(27)]
   217  23.9511090439  23.9511090439  23.9511090439    6[1-(0),6-(6,6),6-(6,8)]
   218  25.2533099984  25.2533099984  25.2533099984    6[1-(0),6-(6,6),6-(6,8)]
   219  26.4261744739  26.4261744739  26.4261744739    6[1-(0),6-(6,6),6-(6,8)]
   220  25.5913559813  25.5913559813  25.5913559813    6[1-(0),6-(6,6),6-(6,8)]
   221  20.3678531594  20.3678531594  20.3678531594    6[1-(0),6-(6,6),6-(6,8)]
   222  20.4560385898  20.4560385898  20.4560385898    6[1-(0),6-(6,6),6-(6,8)]
   223  24.3244259783  24.3244259783  24.3244259783    6[6-(1,6),6-(1,6),8-(6)]
   224  25.5325646125  25.5325646125  25.5325646125    6[6-(1,6),6-(1,6),8-(6)]
   225  20.6353479221  20.6353479221  20.6353479221    6[6-(1,6),6-(1,6),8-(6)]
   226  24.1245392403  24.1245392403  24.1245392403    6[1-(0),1-(0),6-(6,6),8-(6)]
   227  21.4760454686  21.4760454686  21.4760454686    6[1-(0),1-(0),6-(6,6),8-(6)]
   228  23.7335857917  23.7335857917  23.7335857917    6[1-(0),1-(0),6-(6,6),8-(6)]
   229  22.3667156365  22.3667156365  22.3667156365    6[6-(1,1,8),6-(1,6),6-(1,6)]
   230  22.6636058712  22.6636058712  22.6636058712    6[1-(0),6-(6,6),6-(6,6)]
   231  23.9334719597  23.9334719597  23.9334719597    6[1-(0),6-(6,6),6-(6,6)]
   232  23.4866673188  23.4866673188  23.4866673188    6[6-(1,1,8),6-(1,6),6-(1,6)]
   233  23.5748520778  23.5748520778  23.5748520778    6[6-(1,1,8),6-(1,6),6-(1,6)]
   234  22.7900040525  22.7900040525  22.7900040525    6[1-(0),6-(6,6),6-(6,6)]
   235  37.3023619231  37.3023619231  37.3023619231    6[1-(0),6-(6,6),6-(6,6)]
   236  37.2876656482  37.2876656482  37.2876656482    6[6-(1,6),6-(1,6),6-(8,8)]
   237  38.4634676341  38.4634676341  38.4634676341    6[6-(1,6),6-(1,6),6-(8,8)]
   238  22.3461369606  22.3461369606  22.3461369606    6[6-(6,6),8-(27),8-(27)]
   239  19.8593075255  19.8593075255  19.8593075255    6[6-(6,6),8-(27),8-(27)]
   240  21.0556899841  21.0556899841  21.0556899841    6[1-(0),6-(6,6),6-(6,6)]
   241  19.8593088007  19.8593088007  19.8593088007    6[6-(1,6),6-(1,6),6-(8,8)]
   242  21.0792073054  21.0792073054  21.0792073054    6[6-(1,6),6-(1,6),6-(8,8)]
   243  12.6839766421  12.6839766421  12.6839766421    6[6-(6,6),8-(27),8-(27)]
   244  17.6488087181  17.6488087181  17.6488087181    6[6-(6,6),8-(27),8-(27)]
   245   15.109072165   15.109072165   15.109072165    6[1-(0),6-(6,6),6-(6,6)]
   246  16.3142704633  16.3142704633  16.3142704633    6[6-(1,6),6-(1,6),6-(8,8)]
   247   13.909751433   13.909751433   13.909751433    6[6-(1,6),6-(1,6),6-(8,8)]
   248  36.0177982218  36.0177982218  36.0177982218    6[6-(6,6),8-(27),8-(27)]
   249  38.3811600694  38.3811600694  38.3811600694    6[6-(6,6),8-(27),8-(27)]
   250  38.5134415839  38.5134415839  38.5134415839    6[1-(0),6-(6,6),6-(6,8)]
   251  39.6569089984  39.6569089984  39.6569089984    6[1-(0),6-(6,6),6-(6,8)]
   252  18.6982026839  18.6982026839  18.6982026839    6[1-(0),6-(6,6),6-(6,8)]
   253  19.9063436413  19.9063436413  19.9063436413    6[1-(0),6-(6,6),6-(6,8)]
   254  16.2613576894  16.2613576894  16.2613576894    6[1-(0),6-(6,6),6-(6,8)]
   255  13.8862337398  13.8862337398  13.8862337398    6[1-(0),6-(6,6),6-(6,8)]
   256  39.6275150383  39.6275150383  39.6275150383    6[6-(1,6),6-(1,6),8-(6)]
   257  18.7422965125  18.7422965125  18.7422965125    6[6-(1,6),6-(1,6),8-(6)]
   258  15.0414603921  15.0414603921  15.0414603921    6[6-(1,6),6-(1,6),8-(6)]
   259  12.6398736703  12.6398736703  12.6398736703    6[1-(0),1-(0),6-(6,6),8-(6)]
   260  13.9861739886  13.9861739886  13.9861739886    6[1-(0),1-(0),6-(6,6),8-(6)]
   261  17.4841875317  17.4841875317  17.4841875317    6[1-(0),1-(0),6-(6,6),8-(6)]
   262  14.3183372565  14.3183372565  14.3183372565    6[6-(1,1,8),6-(1,6),6-(1,6)]
   263  15.6264189312  15.6264189312  15.6264189312    6[1-(0),6-(6,6),6-(6,6)]
   264  15.0032405797  15.0032405797  15.0032405797    6[1-(0),6-(6,6),6-(6,6)]
   265  16.0350094688  16.0350094688  16.0350094688    6[6-(1,1,8),6-(1,6),6-(1,6)]
   266  13.5805180778  13.5805180778  13.5805180778    6[6-(1,1,8),6-(1,6),6-(1,6)]
   267  13.3071447925  13.3071447925  13.3071447925    6[1-(0),6-(6,6),6-(6,6)]
   268  21.4877981231  21.4877981231  21.4877981231    6[1-(0),6-(6,6),6-(6,6)]
   269  21.5024969482  21.5024969482  21.5024969482    6[6-(1,6),6-(1,6),6-(8,8)]
   270  20.3266909341  20.3266909341  20.3266909341    6[6-(1,6),6-(1,6),6-(8,8)]
   271  36.4440269206  36.4440269206  36.4440269206    6[6-(6,6),8-(27),8-(27)]
   272  38.9308484055  38.9308484055  38.9308484055    6[6-(6,6),8-(27),8-(27)]
   273  37.7344697241  37.7344697241  37.7344697241    6[1-(0),6-(6,6),6-(6,6)]
   274  38.9308496807  38.9308496807  38.9308496807    6[6-(1,6),6-(1,6),6-(8,8)]
   275  37.7109548854  37.7109548854  37.7109548854    6[6-(1,6),6-(1,6),6-(8,8)]
   276  16.7111053421  16.7111053421  16.7111053421    6[6-(6,6),8-(27),8-(27)]
   277  11.7462726381  11.7462726381  11.7462726381    6[6-(6,6),8-(27),8-(27)]
   278   14.286009365   14.286009365   14.286009365    6[1-(0),6-(6,6),6-(6,6)]
   279  13.0808094633  13.0808094633  13.0808094633    6[6-(1,6),6-(1,6),6-(8,8)]
   280   15.485328793   15.485328793   15.485328793    6[6-(1,6),6-(1,6),6-(8,8)]
   281  22.7723661618  22.7723661618  22.7723661618    6[6-(6,6),8-(27),8-(27)]
   282  20.4089959294  20.4089959294  20.4089959294    6[6-(6,6),8-(27),8-(27)]
   283  20.2767215439  20.2767215439  20.2767215439    6[1-(0),6-(6,6),6-(6,8)]
   284  19.1332501784  19.1332501784  19.1332501784    6[1-(0),6-(6,6),6-(6,8)]
   285  40.0919564639  40.0919564639  40.0919564639    6[1-(0),6-(6,6),6-(6,8)]
   286  38.8838202013  38.8838202013  38.8838202013    6[1-(0),6-(6,6),6-(6,8)]
   287  13.1337190494  13.1337190494  13.1337190494    6[1-(0),6-(6,6),6-(6,8)]
   288  15.5088432598  15.5088432598  15.5088432598    6[1-(0),6-(6,6),6-(6,8)]
   289  19.1626464183  19.1626464183  19.1626464183    6[6-(1,6),6-(1,6),8-(6)]
   290  40.0478649925  40.0478649925  40.0478649925    6[6-(1,6),6-(1,6),8-(6)]
   291  14.3536150521  14.3536150521  14.3536150521    6[6-(1,6),6-(1,6),8-(6)]
   292  16.7551876703  16.7551876703  16.7551876703    6[1-(0),1-(0),6-(6,6),8-(6)]
   293  15.4088968286  15.4088968286  15.4088968286    6[1-(0),1-(0),6-(6,6),8-(6)]
   294  11.9108765717  11.9108765717  11.9108765717    6[1-(0),1-(0),6-(6,6),8-(6)]
   295  15.0767308365  15.0767308365  15.0767308365    6[6-(1,1,8),6-(1,6),6-(1,6)]
   296  13.7686486112  13.7686486112  13.7686486112    6[1-(0),6-(6,6),6-(6,6)]
   297  14.3918224997  14.3918224997  14.3918224997    6[1-(0),6-(6,6),6-(6,6)]
   298  13.3600553688  13.3600553688  13.3600553688    6[6-(1,1,8),6-(1,6),6-(1,6)]
   299  15.8145456778  15.8145456778  15.8145456778    6[6-(1,1,8),6-(1,6),6-(1,6)]
   300  16.0879212526  16.0879212526  16.0879212526    6[1-(0),6-(6,6),6-(6,6)]
   301  11.0319768569  11.0319768569  11.0319768569    6[1-(0),6-(6,6),6-(6,6)]
   302  10.1765781718  10.1765781718  10.1765781718    6[6-(1,6),6-(1,6),6-(8,8)]
   303  11.3465051659  11.3465051659  11.3465051659    6[6-(1,6),6-(1,6),6-(8,8)]
   304  10.9349711094  10.9349711094  10.9349711094    6[6-(6,6),8-(27),8-(27)]
   305  13.5393809445  13.5393809445  13.5393809445    6[6-(6,6),8-(27),8-(27)]
   306  12.1195957259  12.1195957259  12.1195957259    6[1-(0),6-(6,6),6-(6,6)]
   307  12.4811560693  12.4811560693  12.4811560693    6[6-(1,6),6-(1,6),6-(8,8)]
   308  11.2259834446  11.2259834446  11.2259834446    6[6-(1,6),6-(1,6),6-(8,8)]
   309  34.5480458879  34.5480458879  34.5480458879    6[6-(6,6),8-(27),8-(27)]
   310  34.3422805019  34.3422805019  34.3422805019    6[6-(6,6),8-(27),8-(27)]
   311   34.433405225   34.433405225   34.433405225    6[1-(0),6-(6,6),6-(6,6)]
   312  34.6950224167  34.6950224167  34.6950224167    6[6-(1,6),6-(1,6),6-(8,8)]
   313   34.786147077   34.786147077   34.786147077    6[6-(1,6),6-(1,6),6-(8,8)]
   314  9.95905353821  9.95905353821  9.95905353821    6[6-(6,6),8-(27),8-(27)]
   315  12.3812139706  12.3812139706  12.3812139706    6[6-(6,6),8-(27),8-(27)]
   316  9.25357176611  9.25357176611  9.25357176611    6[1-(0),6-(6,6),6-(6,8)]
   317  10.5557766716  10.5557766716  10.5557766716    6[1-(0),6-(6,6),6-(6,8)]
   318  11.7286411761  11.7286411761  11.7286411761    6[1-(0),6-(6,6),6-(6,8)]
   319  10.8938179887  10.8938179887  10.8938179887    6[1-(0),6-(6,6),6-(6,8)]
   320  35.0654022706  35.0654022706  35.0654022706    6[1-(0),6-(6,6),6-(6,8)]
   321  35.1535874402  35.1535874402  35.1535874402    6[1-(0),6-(6,6),6-(6,8)]
   322   9.6268903717   9.6268903717   9.6268903717    6[6-(1,6),6-(1,6),8-(6)]
   323  10.8350289576  10.8350289576  10.8350289576    6[6-(1,6),6-(1,6),8-(6)]
   324  35.3328983279  35.3328983279  35.3328983279    6[6-(1,6),6-(1,6),8-(6)]
   325  9.42700374966  9.42700374966  9.42700374966    6[1-(0),1-(0),6-(6,6),8-(6)]
   326  6.77850050143  6.77850050143  6.77850050143    6[1-(0),1-(0),6-(6,6),8-(6)]
   327  9.03604753828  9.03604753828  9.03604753828    6[1-(0),1-(0),6-(6,6),8-(6)]
   328  7.66917339349  7.66917339349  7.66917339349    6[6-(1,1,8),6-(1,6),6-(1,6)]
   329   7.9660641788   7.9660641788   7.9660641788    6[1-(0),6-(6,6),6-(6,6)]
   330  9.23593473026  9.23593473026  9.23593473026    6[1-(0),6-(6,6),6-(6,6)]
   331   8.7891283312   8.7891283312   8.7891283312    6[6-(1,1,8),6-(1,6),6-(1,6)]
   332  8.87731417216  8.87731417216  8.87731417216    6[6-(1,1,8),6-(1,6),6-(1,6)]
   333  8.09246385745  8.09246385745  8.09246385745    6[1-(0),6-(6,6),6-(6,6)]
   334  18.3631147969  18.3631147969  18.3631147969    6[1-(0),6-(6,6),6-(6,6)]
   335  19.2185109318  19.2185109318  19.2185109318    6[6-(1,6),6-(1,6),6-(8,8)]
   336  18.0485879659  18.0485879659  18.0485879659    6[6-(1,6),6-(1,6),6-(8,8)]
   337  18.4601167094  18.4601167094  18.4601167094    6[6-(6,6),8-(27),8-(27)]
   338  15.8557148245  15.8557148245  15.8557148245    6[6-(6,6),8-(27),8-(27)]
   339  17.2754962659  17.2754962659  17.2754962659    6[1-(0),6-(6,6),6-(6,6)]
   340  16.9139371493  16.9139371493  16.9139371493    6[6-(1,6),6-(1,6),6-(8,8)]
   341  18.1691060646  18.1691060646  18.1691060646    6[6-(1,6),6-(1,6),6-(8,8)]
   342  24.2421238279  24.2421238279  24.2421238279    6[6-(6,6),8-(27),8-(27)]
   343  24.4478898419  24.4478898419  24.4478898419    6[6-(6,6),8-(27),8-(27)]
   344   24.356764945   24.356764945   24.356764945    6[1-(0),6-(6,6),6-(6,6)]
   345  24.0951493567  24.0951493567  24.0951493567    6[6-(1,6),6-(1,6),6-(8,8)]
   346   24.004024397   24.004024397   24.004024397    6[6-(1,6),6-(1,6),6-(8,8)]
   347  19.4360337782  19.4360337782  19.4360337782    6[6-(6,6),8-(27),8-(27)]
   348  17.0138817306  17.0138817306  17.0138817306    6[6-(6,6),8-(27),8-(27)]
   349  20.1415168061  20.1415168061  20.1415168061    6[1-(0),6-(6,6),6-(6,8)]
   350  18.8393158516  18.8393158516  18.8393158516    6[1-(0),6-(6,6),6-(6,8)]
   351  17.6664513761  17.6664513761  17.6664513761    6[1-(0),6-(6,6),6-(6,8)]
   352  18.5012698687  18.5012698687  18.5012698687    6[1-(0),6-(6,6),6-(6,8)]
   353  23.7247726906  23.7247726906  23.7247726906    6[1-(0),6-(6,6),6-(6,8)]
   354  23.6365872602  23.6365872602  23.6365872602    6[1-(0),6-(6,6),6-(6,8)]
   355  19.7681998717  19.7681998717  19.7681998717    6[6-(1,6),6-(1,6),8-(6)]
   356  18.5600612376  18.5600612376  18.5600612376    6[6-(1,6),6-(1,6),8-(6)]
   357  23.4572779279  23.4572779279  23.4572779279    6[6-(1,6),6-(1,6),8-(6)]
   358  19.9680866097  19.9680866097  19.9680866097    6[1-(0),1-(0),6-(6,6),8-(6)]
   359  22.6165803814  22.6165803814  22.6165803814    6[1-(0),1-(0),6-(6,6),8-(6)]
   360  20.3590400583  20.3590400583  20.3590400583    6[1-(0),1-(0),6-(6,6),8-(6)]
   361  21.7259102135  21.7259102135  21.7259102135    6[6-(1,1,8),6-(1,6),6-(1,6)]
   362  21.4290199788  21.4290199788  21.4290199788    6[1-(0),6-(6,6),6-(6,6)]
   363  20.1591538903  20.1591538903  20.1591538903    6[1-(0),6-(6,6),6-(6,6)]
   364  20.6059585312  20.6059585312  20.6059585312    6[6-(1,1,8),6-(1,6),6-(1,6)]
   365  20.5177737722  20.5177737722  20.5177737722    6[6-(1,1,8),6-(1,6),6-(1,6)]
   366  21.3026217975  21.3026217975  21.3026217975    6[1-(0),6-(6,6),6-(6,6)]
   367  6.79026392688  6.79026392688  6.79026392688    6[1-(0),6-(6,6),6-(6,6)]
   368  6.80496020176  6.80496020176  6.80496020176    6[6-(1,6),6-(1,6),6-(8,8)]
   369  5.62915821587  5.62915821587  5.62915821587    6[6-(1,6),6-(1,6),6-(8,8)]
   370  21.7464888894  21.7464888894  21.7464888894    6[6-(6,6),8-(27),8-(27)]
   371  24.2333183245  24.2333183245  24.2333183245    6[6-(6,6),8-(27),8-(27)]
   372  23.0369358659  23.0369358659  23.0369358659    6[1-(0),6-(6,6),6-(6,6)]
   373  24.2333170493  24.2333170493  24.2333170493    6[6-(1,6),6-(1,6),6-(8,8)]
   374  23.0134185446  23.0134185446  23.0134185446    6[6-(1,6),6-(1,6),6-(8,8)]
   375  31.4086492079  31.4086492079  31.4086492079    6[6-(6,6),8-(27),8-(27)]
   376  26.4438171319  26.4438171319  26.4438171319    6[6-(6,6),8-(27),8-(27)]
   377   28.983553685   28.983553685   28.983553685    6[1-(0),6-(6,6),6-(6,6)]
   378  27.7783553867  27.7783553867  27.7783553867    6[6-(1,6),6-(1,6),6-(8,8)]
   379   30.182874417   30.182874417   30.182874417    6[6-(1,6),6-(1,6),6-(8,8)]
   380  8.07482762821  8.07482762821  8.07482762821    6[6-(6,6),8-(27),8-(27)]
   381  5.71146578065  5.71146578065  5.71146578065    6[6-(6,6),8-(27),8-(27)]
   382  5.57918426611  5.57918426611  5.57918426611    6[1-(0),6-(6,6),6-(6,8)]
   383  4.43571685158  4.43571685158  4.43571685158    6[1-(0),6-(6,6),6-(6,8)]
   384  25.3944231661  25.3944231661  25.3944231661    6[1-(0),6-(6,6),6-(6,8)]
   385  24.1862822087  24.1862822087  24.1862822087    6[1-(0),6-(6,6),6-(6,8)]
   386  27.8312681606  27.8312681606  27.8312681606    6[1-(0),6-(6,6),6-(6,8)]
   387  30.2063921102  30.2063921102  30.2063921102    6[1-(0),6-(6,6),6-(6,8)]
   388   4.4651108117   4.4651108117   4.4651108117    6[6-(1,6),6-(1,6),8-(6)]
   389  25.3503293376  25.3503293376  25.3503293376    6[6-(1,6),6-(1,6),8-(6)]
   390  29.0511654579  29.0511654579  29.0511654579    6[6-(1,6),6-(1,6),8-(6)]
   391  31.4527521797  31.4527521797  31.4527521797    6[1-(0),1-(0),6-(6,6),8-(6)]
   392  30.1064518614  30.1064518614  30.1064518614    6[1-(0),1-(0),6-(6,6),8-(6)]
   393  26.6084383183  26.6084383183  26.6084383183    6[1-(0),1-(0),6-(6,6),8-(6)]
   394  29.7742885935  29.7742885935  29.7742885935    6[6-(1,1,8),6-(1,6),6-(1,6)]
   395  28.4662069188  28.4662069188  28.4662069188    6[1-(0),6-(6,6),6-(6,6)]
   396  29.0893852703  29.0893852703  29.0893852703    6[1-(0),6-(6,6),6-(6,6)]
   397  28.0576163812  28.0576163812  28.0576163812    6[6-(1,1,8),6-(1,6),6-(1,6)]
   398  30.5121077722  30.5121077722  30.5121077722    6[6-(1,1,8),6-(1,6),6-(1,6)]
   399  30.7854810574  30.7854810574  30.7854810574    6[1-(0),6-(6,6),6-(6,6)]
   400  22.6048277269  22.6048277269  22.6048277269    6[1-(0),6-(6,6),6-(6,6)]
   401  22.5901289018  22.5901289018  22.5901289018    6[6-(1,6),6-(1,6),6-(8,8)]
   402  23.7659349159  23.7659349159  23.7659349159    6[6-(1,6),6-(1,6),6-(8,8)]
   403  7.64859892937  7.64859892937  7.64859892937    6[6-(6,6),8-(27),8-(27)]
   404  5.16177744446  5.16177744446  5.16177744446    6[6-(6,6),8-(27),8-(27)]
   405  6.35815612593  6.35815612593  6.35815612593    6[1-(0),6-(6,6),6-(6,6)]
   406  5.16177616934  5.16177616934  5.16177616934    6[6-(1,6),6-(1,6),6-(8,8)]
   407  6.38167096462  6.38167096462  6.38167096462    6[6-(1,6),6-(1,6),6-(8,8)]
   408   27.381520508   27.381520508   27.381520508    6[6-(6,6),8-(27),8-(27)]
   409  32.3463532119  32.3463532119  32.3463532119    6[6-(6,6),8-(27),8-(27)]
   410   29.806616485   29.806616485   29.806616485    6[1-(0),6-(6,6),6-(6,6)]
   411  31.0118163867  31.0118163867  31.0118163867    6[6-(1,6),6-(1,6),6-(8,8)]
   412   28.607297057   28.607297057   28.607297057    6[6-(1,6),6-(1,6),6-(8,8)]
   413  21.3202596882  21.3202596882  21.3202596882    6[6-(6,6),8-(27),8-(27)]
   414  23.6836299206  23.6836299206  23.6836299206    6[6-(6,6),8-(27),8-(27)]
   415  23.8159043061  23.8159043061  23.8159043061    6[1-(0),6-(6,6),6-(6,8)]
   416  24.9593756716  24.9593756716  24.9593756716    6[1-(0),6-(6,6),6-(6,8)]
   417  4.00066938607  4.00066938607  4.00066938607    6[1-(0),6-(6),6-(6,6)]
   418  5.20880564869  5.20880564869  5.20880564869    6[1-(0),6-(6),6-(6,6)]
   419  30.9589068006  30.9589068006  30.9589068006    6[1-(0),6-(6,6),6-(6,8)]
   420  28.5837825902  28.5837825902  28.5837825902    6[1-(0),6-(6,6),6-(6,8)]
   421  24.9299794317  24.9299794317  24.9299794317    6[6-(1,6),6-(1,6),8-(6)]
   422  4.04476085755  4.04476085755  4.04476085755    6[6-(1,6),6-(1,6)]
   423  29.7390107979  29.7390107979  29.7390107979    6[6-(1,6),6-(1,6),8-(6)]
   424  27.3374381797  27.3374381797  27.3374381797    6[1-(0),1-(0),6-(6,6),8-(6)]
   425  28.6837290214  28.6837290214  28.6837290214    6[1-(0),1-(0),6-(6,6),8-(6)]
   426  32.1817492783  32.1817492783  32.1817492783    6[1-(0),1-(0),6-(6,6)]
   427  29.0158950135  29.0158950135  29.0158950135    6[6-(1,1,8),6-(1,6),6-(1,6)]
   428  30.3239772388  30.3239772388  30.3239772388    6[1-(0),6-(6,6),6-(6,6)]
   429  29.7008033503  29.7008033503  29.7008033503    6[1-(0),6-(6,6),6-(6,6)]
   430  30.7325704812  30.7325704812  30.7325704812    6[6-(1,1),6-(1,6),6-(1,6)]
   431  28.2780801722  28.2780801722  28.2780801722    6[6-(1,1,8),6-(1,6),6-(1,6)]
   432  28.0047045975  28.0047045975  28.0047045975    6[1-(0),6-(6,6),6-(6,6)]
   433  10.4117363486  10.4117363486  10.4117363486    8[6-(6,8),27-(8,8,8)]
   434  9.32999479744  9.32999479744  9.32999479744    8[6-(6,8),27-(8,8,8)]
   435  9.04192318791  9.04192318791  9.04192318791    8[6-(6,8),27-(8,8,8)]
   436  10.2353660365  10.2353660365  10.2353660365    8[6-(6,8),27-(8,8,8)]
   437   33.845501293   33.845501293   33.845501293    8[6-(6,8),27-(8,8,8)]
   438  32.7461227417  32.7461227417  32.7461227417    8[6-(6,8),27-(8,8,8)]
   439  34.8419954805  34.8419954805  34.8419954805    8[6-(6,8),27-(8,8,8)]
   440   33.695584747   33.695584747   33.695584747    8[6-(6,8),27-(8,8,8)]
   441  31.3939442526  31.3939442526  31.3939442526    8[6-(6,8),27-(8,8,8,8,8)]
   442  31.3380935979  31.3380935979  31.3380935979    8[6-(6,8),27-(8,8,8)]
   443  30.1652290977  30.1652290977  30.1652290977    8[6-(6,8),27-(8,8,8,8,8)]
   444  30.1799266492  30.1799266492  30.1799266492    8[6-(6,8),27-(8,8,8)]
   445  30.4709369061  30.4709369061  30.4709369061    8[8-(27),27-(8,8,8,8,8)]
   446  34.9977874065  34.9977874065  34.9977874065    8[6-(1,1,6),6-(6,6)]
   447  37.6139562187  37.6139562187  37.6139562187    8[6-(1,1,6),6-(6,6)]
   448  33.8719548447  33.8719548447  33.8719548447    8[6-(1,1,6),6-(6,6)]
   449  18.9833475086  18.9833475086  18.9833475086    8[6-(6,8),27-(8,8,8)]
   450  20.0650853174  20.0650853174  20.0650853174    8[6-(6,8),27-(8,8,8)]
   451  20.3531576679  20.3531576679  20.3531576679    8[6-(6,8),27-(8,8,8)]
   452  19.1597183965  19.1597183965  19.1597183965    8[6-(6,8),27-(8,8,8)]
   453   24.944665013   24.944665013   24.944665013    8[6-(6,8),27-(8,8,8)]
   454  26.0440399417  26.0440399417  26.0440399417    8[6-(6,8),27-(8,8,8)]
   455  23.9481714205  23.9481714205  23.9481714205    8[6-(6,8),27-(8,8,8)]
   456   25.094578487   25.094578487   25.094578487    8[6-(6,8),27-(8,8,8)]
   457  27.3962106526  27.3962106526  27.3962106526    8[6-(6,8),27-(8,8,8,8,8)]
   458  27.4520613779  27.4520613779  27.4520613779    8[6-(6,8),27-(8,8,8)]
   459  28.6249258577  28.6249258577  28.6249258577    8[6-(6,8),27-(8,8,8,8,8)]
   460  28.6102283092  28.6102283092  28.6102283092    8[6-(6,8),27-(8,8,8)]
   461  28.3192155861  28.3192155861  28.3192155861    8[8-(27),27-(8,8,8,8,8)]
   462  23.7923752865  23.7923752865  23.7923752865    8[6-(1,1,6),6-(6,6)]
   463  21.1762162986  21.1762162986  21.1762162986    8[6-(1,1,6),6-(6,6)]
   464  24.9182073847  24.9182073847  24.9182073847    8[6-(1,1,6),6-(6,6)]
   465  17.5723827086  17.5723827086  17.5723827086    8[6-(6,8),27-(8,8,8)]
   466  18.6746970874  18.6746970874  18.6746970874    8[6-(6,8),27-(8,8,8)]
   467  11.5904783579  11.5904783579  11.5904783579    8[6-(6,8),27-(8,8,8)]
   468  12.7192519865  12.7192519865  12.7192519865    8[6-(6,8),27-(8,8,8)]
   469   22.281468953   22.281468953   22.281468953    8[6-(6,8),27-(8,8,8)]
   470  23.3896624117  23.3896624117  23.3896624117    8[6-(6,8),27-(8,8,8)]
   471  36.0971662505  36.0971662505  36.0971662505    8[6-(6,8),27-(8,8,8)]
   472   34.959574047   34.959574047   34.959574047    8[6-(6,8),27-(8,8,8)]
   473  39.5922376426  39.5922376426  39.5922376426    8[6-(6,8),27-(8,8,8,8,8)]
   474  37.3170569379  37.3170569379  37.3170569379    8[6-(6,8),27-(8,8,8)]
   475  18.7099586277  18.7099586277  18.7099586277    8[6-(6,8),27-(8,8,8,8,8)]
   476  20.9645627992  20.9645627992  20.9645627992    8[6-(6,8),27-(8,8,8)]
   477  42.0996384661  42.0996384661  42.0996384661    8[8-(27),27-(8,8,8,8,8)]
   478  11.3788245565  11.3788245565  11.3788245565    8[6-(1,1,6),6-(6,6)]
   479  15.1560998186  15.1560998186  15.1560998186    8[6-(1,1,6),6-(6,6)]
   480  17.5253397347  17.5253397347  17.5253397347    8[6-(1,1,6),6-(6,6)]
   481  11.8227011486  11.8227011486  11.8227011486    8[6-(6,8),27-(8,8,8)]
   482  10.7203830274  10.7203830274  10.7203830274    8[6-(6,8),27-(8,8,8)]
   483  17.8046024979  17.8046024979  17.8046024979    8[6-(6,8),27-(8,8,8)]
   484  16.6758324465  16.6758324465  16.6758324465    8[6-(6,8),27-(8,8,8)]
   485   36.508697353   36.508697353   36.508697353    8[6-(6,8),27-(8,8,8)]
   486  35.4005002717  35.4005002717  35.4005002717    8[6-(6,8),27-(8,8,8)]
   487  22.6930006505  22.6930006505  22.6930006505    8[6-(6,8),27-(8,8,8)]
   488   23.830589187   23.830589187   23.830589187    8[6-(6,8),27-(8,8,8)]
   489  19.1979172626  19.1979172626  19.1979172626    8[6-(6,8),27-(8,8,8,8,8)]
   490  21.4730980379  21.4730980379  21.4730980379    8[6-(6,8),27-(8,8,8)]
   491  40.0801963277  40.0801963277  40.0801963277    8[6-(6,8),27-(8,8,8,8,8)]
   492  37.8255921592  37.8255921592  37.8255921592    8[6-(6,8),27-(8,8,8)]
   493  16.6905140261  16.6905140261  16.6905140261    8[8-(27),27-(8,8,8,8,8)]
   494  18.0162381365  18.0162381365  18.0162381365    8[6-(1,1,6),6-(6,6)]
   495  14.2389726986  14.2389726986  14.2389726986    8[6-(1,1,6),6-(6,6)]
   496  11.8697224947  11.8697224947  11.8697224947    8[6-(1,1,6),6-(6,6)]
   497  33.6808895014  33.6808895014  33.6808895014    8[6-(6,8),27-(8,8,8)]
   498  34.7626310526  34.7626310526  34.7626310526    8[6-(6,8),27-(8,8,8)]
   499  35.0507026621  35.0507026621  35.0507026621    8[6-(6,8),27-(8,8,8)]
   500  33.8572598135  33.8572598135  33.8572598135    8[6-(6,8),27-(8,8,8)]
   501   10.247124557   10.247124557   10.247124557    8[6-(6,8),27-(8,8,8)]
   502  11.3465031083  11.3465031083  11.3465031083    8[6-(6,8),27-(8,8,8)]
   503  9.25063036951  9.25063036951  9.25063036951    8[6-(6,8),27-(8,8,8)]
   504   10.397041103   10.397041103   10.397041103    8[6-(6,8),27-(8,8,8)]
   505  12.6986815974  12.6986815974  12.6986815974    8[6-(6,8),27-(8,8,8,8,8)]
   506  12.7545322521  12.7545322521  12.7545322521    8[6-(6,8),27-(8,8,8)]
   507  13.9273967523  13.9273967523  13.9273967523    8[6-(6,8),27-(8,8,8,8,8)]
   508  13.9126992008  13.9126992008  13.9126992008    8[6-(6,8),27-(8,8,8)]
   509  13.6216889439  13.6216889439  13.6216889439    8[8-(27),27-(8,8,8,8,8)]
   510  9.09483844346  9.09483844346  9.09483844346    8[6-(1,1,6),6-(6,6)]
   511  6.47866963135  6.47866963135  6.47866963135    8[6-(1,1,6),6-(6,6)]
   512  10.2206710053  10.2206710053  10.2206710053    8[6-(1,1,6),6-(6,6)]
   513  25.1092783414  25.1092783414  25.1092783414    8[6-(6,8),27-(8,8,8)]
   514  24.0275405326  24.0275405326  24.0275405326    8[6-(6,8),27-(8,8,8)]
   515  23.7394681821  23.7394681821  23.7394681821    8[6-(6,8),27-(8,8,8)]
   516  24.9329074535  24.9329074535  24.9329074535    8[6-(6,8),27-(8,8,8)]
   517   19.147960837   19.147960837   19.147960837    8[6-(6,8),27-(8,8,8)]
   518  18.0485859083  18.0485859083  18.0485859083    8[6-(6,8),27-(8,8,8)]
   519  20.1444544295  20.1444544295  20.1444544295    8[6-(6,8),27-(8,8,8)]
   520   18.998047363   18.998047363   18.998047363    8[6-(6,8),27-(8,8,8)]
   521  16.6964151974  16.6964151974  16.6964151974    8[6-(6,8),27-(8,8,8,8,8)]
   522  16.6405644721  16.6405644721  16.6405644721    8[6-(6,8),27-(8,8,8)]
   523  15.4676999923  15.4676999923  15.4676999923    8[6-(6,8),27-(8,8,8,8,8)]
   524  15.4823975408  15.4823975408  15.4823975408    8[6-(6,8),27-(8,8,8)]
   525  15.7734102639  15.7734102639  15.7734102639    8[8-(27),27-(8,8,8,8,8)]
   526  20.3002505635  20.3002505635  20.3002505635    8[6-(1,1,6),6-(6,6)]
   527  22.9164095514  22.9164095514  22.9164095514    8[6-(1,1,6),6-(6,6)]
   528  19.1744184653  19.1744184653  19.1744184653    8[6-(1,1,6),6-(6,6)]
   529  26.5202431414  26.5202431414  26.5202431414    8[6-(6,8),27-(8,8,8)]
   530  25.4179287626  25.4179287626  25.4179287626    8[6-(6,8),27-(8,8,8)]
   531  32.5021474921  32.5021474921  32.5021474921    8[6-(6,8),27-(8,8,8)]
   532  31.3733738635  31.3733738635  31.3733738635    8[6-(6,8),27-(8,8,8)]
   533   21.811156897   21.811156897   21.811156897    8[6-(6,8),27-(8,8,8)]
   534  20.7029634383  20.7029634383  20.7029634383    8[6-(6,8),27-(8,8,8)]
   535  7.99545959951  7.99545959951  7.99545959951    8[6-(6,8),27-(8,8,8)]
   536  9.13305180298  9.13305180298  9.13305180298    8[6-(6,8),27-(8,8,8)]
   537  4.50038820741  4.50038820741  4.50038820741    8[6-(6,8),27-(8,8,8,8,8)]
   538  6.77556891215  6.77556891215  6.77556891215    8[6-(6,8),27-(8,8,8)]
   539  25.3826672223  25.3826672223  25.3826672223    8[6-(6,8),27-(8,8,8,8,8)]
   540  23.1280630508  23.1280630508  23.1280630508    8[6-(6,8),27-(8,8,8)]
   541  1.99298738394  1.99298738394  1.99298738394    8[8-(27),27-(8,8,8,8,8)]
   542  32.7138012935  32.7138012935  32.7138012935    8[6-(1,1,6),6-(6,6)]
   543  28.9365260313  28.9365260313  28.9365260313    8[6-(1,1,6),6-(6,6)]
   544  26.5672861153  26.5672861153  26.5672861153    8[6-(1,1,6),6-(6,6)]
   545  32.2699247014  32.2699247014  32.2699247014    8[6-(6,8),27-(8,8,8)]
   546  33.3722428226  33.3722428226  33.3722428226    8[6-(6,8),27-(8,8,8)]
   547  26.2880233521  26.2880233521  26.2880233521    8[6-(6,8),27-(8,8,8)]
   548  27.4167934035  27.4167934035  27.4167934035    8[6-(6,8),27-(8,8,8)]
   549  7.58392849704  7.58392849704  7.58392849704    8[6-(6,8),27-(8,8,8)]
   550  8.69212557829  8.69212557829  8.69212557829    8[6-(6,8),27-(8,8,8)]
   551  21.3996251995  21.3996251995  21.3996251995    8[6-(6,8),27-(8,8,8)]
   552   20.262036663   20.262036663   20.262036663    8[6-(6,8),27-(8,8,8)]
   553  24.8947085874  24.8947085874  24.8947085874    8[6-(6,8),27-(8,8,8,8,8)]
   554  22.6195278121  22.6195278121  22.6195278121    8[6-(6,8),27-(8,8,8)]
   555  4.01242952229  4.01242952229  4.01242952229    8[6-(6,8),27-(8,8,8,8,8)]
   556  6.26703369084  6.26703369084  6.26703369084    8[6-(6,8),27-(8,8,8)]
   557  27.4021118239  27.4021118239  27.4021118239    8[8-(27),27-(8,8,8,8,8)]
   558  26.0763877135  26.0763877135  26.0763877135    8[6-(1,1,6),6-(6,6)]
   559  29.8536531513  29.8536531513  29.8536531513    8[6-(1,1,6),6-(6,6)]
