# Supplementary material for: A collection of forcefield precursors for metal–organic frameworks
Source: RSC Adv. 2019 Nov 13;9(63):36492–507. doi: 10.1039/c9ra07327b (PMC9075174; doi:10.1039/c9ra07327b)
Supplement: RA-009-C9RA07327B-s3069 [file RA-009-C9RA07327B-s3069.txt]

ADATEG_clean5b

48.5104    0.00000000    0.00000000
24.2552    42.01123875    0.00000000
24.2552    14.00374625    39.60857574

     1   42.839049136   42.839049136   42.839049136    1[6-(6,6)]
     2   42.775500512   42.775500512   42.775500512    1[6-(6,6)]
     3   38.480632248   38.480632248   38.480632248    1[6-(6,6)]
     4   38.540057488   38.540057488   38.540057488    1[6-(6,6)]
     5   42.423315008   42.423315008   42.423315008    1[6-(6,6)]
     6   46.973347976   46.973347976   46.973347976    1[6-(6,6)]
     7   44.796443776   44.796443776   44.796443776    1[6-(6,6)]
     8   45.184526976   45.184526976   45.184526976    1[6-(6,6)]
     9   27.137445416   27.137445416   27.137445416    1[6-(6,6)]
    10   28.960223696   28.960223696   28.960223696    1[6-(6,6)]
    11      29.227516      29.227516      29.227516    1[6-(6,6)]
    12   27.354772008   27.354772008   27.354772008    1[6-(6,6)]
    13   31.206982872   31.206982872   31.206982872    1[6-(6,6)]
    14    34.97478564    34.97478564    34.97478564    1[6-(6,6)]
    15   34.009186128   34.009186128   34.009186128    1[6-(6,6)]
    16   34.994674904   34.994674904   34.994674904    1[6-(6,6)]
    17   69.826354864   69.826354864   69.826354864    1[6-(6,6)]
    18    68.01400632    68.01400632    68.01400632    1[6-(6,6)]
    19   67.766360728   67.766360728   67.766360728    1[6-(6,6)]
    20   69.626249464   69.626249464   69.626249464    1[6-(6,6)]
    21   65.758757824   65.758757824   65.758757824    1[6-(6,6)]
    22   59.575864792   59.575864792   59.575864792    1[6-(6,6)]
    23   54.201397576   54.201397576   54.201397576    1[6-(6,6)]
    24    54.22613788    54.22613788    54.22613788    1[6-(6,6)]
    25   58.520035936   58.520035936   58.520035936    1[6-(6,6)]
    26   58.498206256   58.498206256   58.498206256    1[6-(6,6)]
    27   54.496340808   54.496340808   54.496340808    1[6-(6,6)]
    28    50.74915496    50.74915496    50.74915496    1[6-(6,6)]
    29   54.201397576   54.201397576   54.201397576    1[6-(6,6)]
    30      52.118361      52.118361      52.118361    1[6-(6,6)]
    31   50.183038592   50.183038592   50.183038592    1[6-(6,6)]
    32     52.2335732     52.2335732     52.2335732    1[6-(6,6)]
    33   50.675419152   50.675419152   50.675419152    1[6-(6,6)]
    34    48.04227464    48.04227464    48.04227464    1[6-(6,6)]
    35   47.896258336   47.896258336   47.896258336    1[6-(6,6)]
    36   49.285838744   49.285838744   49.285838744    1[6-(6,6)]
    37   42.824496016   42.824496016   42.824496016    1[6-(6,6)]
    38   44.917719776   44.917719776   44.917719776    1[6-(6,6)]
    39   46.840914584   46.840914584   46.840914584    1[6-(6,6)]
    40   44.792562944   44.792562944   44.792562944    1[6-(6,6)]
    41   46.459137736   46.459137736   46.459137736    1[6-(6,6)]
    42   49.906529312   49.906529312   49.906529312    1[6-(6,6)]
    43   58.502572192   58.502572192   58.502572192    1[6-(6,6)]
    44   58.689337232   58.689337232   58.689337232    1[6-(6,6)]
    45    56.08651172    56.08651172    56.08651172    1[6-(6,6)]
    46   55.979061184   55.979061184   55.979061184    1[6-(6,6)]
    47   57.622593536   57.622593536   57.622593536    1[6-(6,6)]
    48     58.7703496     58.7703496     58.7703496    1[6-(6,6)]
    49   38.494700264   38.494700264   38.494700264    1[6-(6,6)]
    50   38.320547928   38.320547928   38.320547928    1[6-(6,6)]
    51   40.905424592   40.905424592   40.905424592    1[6-(6,6)]
    52    41.01796872    41.01796872    41.01796872    1[6-(6,6)]
    53   39.577694944   39.577694944   39.577694944    1[6-(6,6)]
    54     35.7400372     35.7400372     35.7400372    1[6-(6,6)]
    55   36.964439696   36.964439696   36.964439696    1[6-(6,6)]
    56   39.543010008   39.543010008   39.543010008    1[6-(6,6)]
    57   32.915276608   32.915276608   32.915276608    1[6-(6,6)]
    58      32.653563      32.653563      32.653563    1[6-(6,6)]
    59   30.922226824   30.922226824   30.922226824    1[6-(6,6)]
    60   31.116753528   31.116753528   31.116753528    1[6-(6,6)]
    61   33.456167568   33.456167568   33.456167568    1[6-(6,6)]
    62    36.76239388    36.76239388    36.76239388    1[6-(6,6)]
    63   37.343548472   37.343548472   37.343548472    1[6-(6,6)]
    64    39.31646644    39.31646644    39.31646644    1[6-(6,6)]
    65   36.839040312   36.839040312   36.839040312    1[6-(6,6)]
    66   34.902747696   34.902747696   34.902747696    1[6-(6,6)]
    67   40.396307944   40.396307944   40.396307944    1[6-(6,6)]
    68   47.735203808   47.735203808   47.735203808    1[6-(6,6)]
    69   64.175378368   64.175378368   64.175378368    1[6-(6,6)]
    70   64.399253864   64.399253864   64.399253864    1[6-(6,6)]
    71    66.09420724    66.09420724    66.09420724    1[6-(6,6)]
    72   65.948190936   65.948190936   65.948190936    1[6-(6,6)]
    73   63.632061888   63.632061888   63.632061888    1[6-(6,6)]
    74   61.112431712   61.112431712   61.112431712    1[6-(6,6)]
    75    59.85940808    59.85940808    59.85940808    1[6-(6,6)]
    76   57.842345648   57.842345648   57.842345648    1[6-(6,6)]
    77   60.205529784   60.205529784   60.205529784    1[6-(6,6)]
    78   62.191788112   62.191788112   62.191788112    1[6-(6,6)]
    79   56.654325952   56.654325952   56.654325952    1[6-(6,6)]
    80    49.37509788    49.37509788    49.37509788    1[6-(6,6)]
    81   59.888756872   59.888756872   59.888756872    1[6-(6,6)]
    82      57.878971      57.878971      57.878971    1[6-(6,6)]
    83   60.252099768   60.252099768   60.252099768    1[6-(6,6)]
    84   62.235932576   62.235932576   62.235932576    1[6-(6,6)]
    85   56.795248664   56.795248664   56.795248664    1[6-(6,6)]
    86   49.575688384   49.575688384   49.575688384    1[6-(6,6)]
    87   51.614580496   51.614580496   51.614580496    1[6-(6,6)]
    88    52.61316708    52.61316708    52.61316708    1[6-(6,6)]
    89   64.175863472   64.175863472   64.175863472    1[6-(6,6)]
    90     64.4157474     64.4157474     64.4157474    1[6-(6,6)]
    91    66.12088796    66.12088796    66.12088796    1[6-(6,6)]
    92   65.948190936   65.948190936   65.948190936    1[6-(6,6)]
    93   63.545470824   63.545470824   63.545470824    1[6-(6,6)]
    94   63.465186112   63.465186112   63.465186112    1[6-(6,6)]
    95   64.366509344   64.366509344   64.366509344    1[6-(6,6)]
    96    60.45366048    60.45366048    60.45366048    1[6-(6,6)]
    97   37.147081352   37.147081352   37.147081352    1[6-(6,6)]
    98   39.177241592   39.177241592   39.177241592    1[6-(6,6)]
    99   36.840253072   36.840253072   36.840253072    1[6-(6,6)]
   100   34.842109696   34.842109696   34.842109696    1[6-(6,6)]
   101    40.41158872    40.41158872    40.41158872    1[6-(6,6)]
   102   48.172525064   48.172525064   48.172525064    1[6-(6,6)]
   103    46.09579484    46.09579484    46.09579484    1[6-(6,6)]
   104   44.196127576   44.196127576   44.196127576    1[6-(6,6)]
   105    32.89490224    32.89490224    32.89490224    1[6-(6,6)]
   106   32.647984304   32.647984304   32.647984304    1[6-(6,6)]
   107   30.912282192   30.912282192   30.912282192    1[6-(6,6)]
   108   31.091770672   31.091770672   31.091770672    1[6-(6,6)]
   109   33.457865432   33.457865432   33.457865432    1[6-(6,6)]
   110    36.77573424    36.77573424    36.77573424    1[6-(6,6)]
   111   27.138173072   27.138173072   27.138173072    1[6-(6,6)]
   112   28.972593848   28.972593848   28.972593848    1[6-(6,6)]
   113   29.247405264   29.247405264   29.247405264    1[6-(6,6)]
   114    27.36229112    27.36229112    27.36229112    1[6-(6,6)]
   115   31.229055104   31.229055104   31.229055104    1[6-(6,6)]
   116   34.986185584   34.986185584   34.986185584    1[6-(6,6)]
   117   34.016947792   34.016947792   34.016947792    1[6-(6,6)]
   118   34.991521728   34.991521728   34.991521728    1[6-(6,6)]
   119   42.904295624   42.904295624   42.904295624    1[6-(6,6)]
   120      42.840747      42.840747      42.840747    1[6-(6,6)]
   121   38.543695768   38.543695768   38.543695768    1[6-(6,6)]
   122    38.60093804    38.60093804    38.60093804    1[6-(6,6)]
   123   42.450723384   42.450723384   42.450723384    1[6-(6,6)]
   124   46.333253248   46.333253248   46.333253248    1[6-(6,6)]
   125   54.214495384   54.214495384   54.214495384    1[6-(6,6)]
   126    54.24554204    54.24554204    54.24554204    1[6-(6,6)]
   127   58.542108168   58.542108168   58.542108168    1[6-(6,6)]
   128   58.515912552   58.515912552   58.515912552    1[6-(6,6)]
   129   54.586570152   54.586570152   54.586570152    1[6-(6,6)]
   130   50.796937704   50.796937704   50.796937704    1[6-(6,6)]
   131   52.768642912   52.768642912   52.768642912    1[6-(6,6)]
   132    51.34947116    51.34947116    51.34947116    1[6-(6,6)]
   133   69.760865824   69.760865824   69.760865824    1[6-(6,6)]
   134   67.906798336   67.906798336   67.906798336    1[6-(6,6)]
   135   67.734586416   67.734586416   67.734586416    1[6-(6,6)]
   136   69.613394208   69.613394208   69.613394208    1[6-(6,6)]
   137   65.595277776   65.595277776   65.595277776    1[6-(6,6)]
   138    59.52104804    59.52104804    59.52104804    1[6-(6,6)]
   139   58.528525256   58.528525256   58.528525256    1[6-(6,6)]
   140   58.725720032   58.725720032   58.725720032    1[6-(6,6)]
   141   56.100822288   56.100822288   56.100822288    1[6-(6,6)]
   142    55.98585264    55.98585264    55.98585264    1[6-(6,6)]
   143   57.660189096   57.660189096   57.660189096    1[6-(6,6)]
   144   58.787813344   58.787813344   58.787813344    1[6-(6,6)]
   145   38.551942536   38.551942536   38.551942536    1[6-(6,6)]
   146   38.363964736   38.363964736   38.363964736    1[6-(6,6)]
   147   40.936471248   40.936471248   40.936471248    1[6-(6,6)]
   148   41.065751464   41.065751464   41.065751464    1[6-(6,6)]
   149   39.573814112   39.573814112   39.573814112    1[6-(6,6)]
   150   35.788062496   35.788062496   35.788062496    1[6-(6,6)]
   151   36.995971456   36.995971456   36.995971456    1[6-(6,6)]
   152   39.513903768   39.513903768   39.513903768    1[6-(6,6)]
   153     54.2467548     54.2467548     54.2467548    1[6-(6,6)]
   154    52.11108444    52.11108444    52.11108444    1[6-(6,6)]
   155    50.30285928    50.30285928    50.30285928    1[6-(6,6)]
   156    52.40093408    52.40093408    52.40093408    1[6-(6,6)]
   157   50.626423648   50.626423648   50.626423648    1[6-(6,6)]
   158   47.885343496   47.885343496   47.885343496    1[6-(6,6)]
   159   42.792721704   42.792721704   42.792721704    1[6-(6,6)]
   160    44.88060932    44.88060932    44.88060932    1[6-(6,6)]
   161   46.813991312   46.813991312   46.813991312    1[6-(6,6)]
   162   44.757878008   44.757878008   44.757878008    1[6-(6,6)]
   163    46.36502756    46.36502756    46.36502756    1[6-(6,6)]
   164   49.899980408   49.899980408   49.899980408    1[6-(6,6)]
   165    54.11456396    54.11456396    54.11456396    1[6-(6,6)]
   166   54.220559184   54.220559184   54.220559184    1[6-(6,6)]
   167   58.514942344   58.514942344   58.514942344    1[6-(6,6)]
   168   58.414768368   58.414768368   58.414768368    1[6-(6,6)]
   169   54.607672176   54.607672176   54.607672176    1[6-(6,6)]
   170   50.416616168   50.416616168   50.416616168    1[6-(6,6)]
   171    69.81616768    69.81616768    69.81616768    1[6-(6,6)]
   172   67.962827848   67.962827848   67.962827848    1[6-(6,6)]
   173   67.770969216   67.770969216   67.770969216    1[6-(6,6)]
   174    69.65244508    69.65244508    69.65244508    1[6-(6,6)]
   175   65.649366872   65.649366872   65.649366872    1[6-(6,6)]
   176   59.615400768   59.615400768   59.615400768    1[6-(6,6)]
   177   27.126288024   27.126288024   27.126288024    1[6-(6,6)]
   178    28.98132572    28.98132572    28.98132572    1[6-(6,6)]
   179   29.210052256   29.210052256   29.210052256    1[6-(6,6)]
   180   27.321299832   27.321299832   27.321299832    1[6-(6,6)]
   181    31.29163352    31.29163352    31.29163352    1[6-(6,6)]
   182   34.017432896   34.017432896   34.017432896    1[6-(6,6)]
   183   33.243692016   33.243692016   33.243692016    1[6-(6,6)]
   184    35.78490932    35.78490932    35.78490932    1[6-(6,6)]
   185    42.87349152    42.87349152    42.87349152    1[6-(6,6)]
   186     42.8164918     42.8164918     42.8164918    1[6-(6,6)]
   187    38.52453416    38.52453416    38.52453416    1[6-(6,6)]
   188   38.576197736   38.576197736   38.576197736    1[6-(6,6)]
   189     42.5254294     42.5254294     42.5254294    1[6-(6,6)]
   190   46.270674832   46.270674832   46.270674832    1[6-(6,6)]
   191   42.812368416   42.812368416   42.812368416    1[6-(6,6)]
   192   44.899528376   44.899528376   44.899528376    1[6-(6,6)]
   193   46.838489064   46.838489064   46.838489064    1[6-(6,6)]
   194   44.783103416   44.783103416   44.783103416    1[6-(6,6)]
   195   46.343925536   46.343925536   46.343925536    1[6-(6,6)]
   196   48.976827496   48.976827496   48.976827496    1[6-(6,6)]
   197   49.124541664   49.124541664   49.124541664    1[6-(6,6)]
   198   47.735203808   47.735203808   47.735203808    1[6-(6,6)]
   199   54.235112304   54.235112304   54.235112304    1[6-(6,6)]
   200   52.150135312   52.150135312   52.150135312    1[6-(6,6)]
   201    50.22402988    50.22402988    50.22402988    1[6-(6,6)]
   202    52.27480704    52.27480704    52.27480704    1[6-(6,6)]
   203   50.642674632   50.642674632   50.642674632    1[6-(6,6)]
   204   47.022828584   47.022828584   47.022828584    1[6-(6,6)]
   205   46.969467144   46.969467144   46.969467144    1[6-(6,6)]
   206    49.85898912    49.85898912    49.85898912    1[6-(6,6)]
   207   38.558248888   38.558248888   38.558248888    1[6-(6,6)]
   208   38.385551864   38.385551864   38.385551864    1[6-(6,6)]
   209   40.935258488   40.935258488   40.935258488    1[6-(6,6)]
   210   41.045134544   41.045134544   41.045134544    1[6-(6,6)]
   211   39.535490896   39.535490896   39.535490896    1[6-(6,6)]
   212   38.250935504   38.250935504   38.250935504    1[6-(6,6)]
   213    58.52658484    58.52658484    58.52658484    1[6-(6,6)]
   214    58.71092436    58.71092436    58.71092436    1[6-(6,6)]
   215    56.08529896    56.08529896    56.08529896    1[6-(6,6)]
   216   55.983669672   55.983669672   55.983669672    1[6-(6,6)]
   217   57.681533672   57.681533672   57.681533672    1[6-(6,6)]
   218   61.699650104   61.699650104   61.699650104    1[6-(6,6)]
   219   60.588761944   60.588761944   60.588761944    1[6-(6,6)]
   220   57.702393144   57.702393144   57.702393144    1[6-(6,6)]
   221   64.162765664   64.162765664   64.162765664    1[6-(6,6)]
   222   64.394402824   64.394402824   64.394402824    1[6-(6,6)]
   223    66.11846244    66.11846244    66.11846244    1[6-(6,6)]
   224   65.950131352   65.950131352   65.950131352    1[6-(6,6)]
   225   63.509330576   63.509330576   63.509330576    1[6-(6,6)]
   226   63.556143112   63.556143112   63.556143112    1[6-(6,6)]
   227    64.31508832    64.31508832    64.31508832    1[6-(6,6)]
   228   60.318316464   60.318316464   60.318316464    1[6-(6,6)]
   229   59.718000264   59.718000264   59.718000264    1[6-(6,6)]
   230   57.730771728   57.730771728   57.730771728    1[6-(6,6)]
   231   60.172785264   60.172785264   60.172785264    1[6-(6,6)]
   232    62.12484376    62.12484376    62.12484376    1[6-(6,6)]
   233   56.622066536   56.622066536   56.622066536    1[6-(6,6)]
   234   49.283655776   49.283655776   49.283655776    1[6-(6,6)]
   235   32.811706904   32.811706904   32.811706904    1[6-(6,6)]
   236   32.591954792   32.591954792   32.591954792    1[6-(6,6)]
   237   30.914950264   30.914950264   30.914950264    1[6-(6,6)]
   238   31.050051728   31.050051728   31.050051728    1[6-(6,6)]
   239   33.345563856   33.345563856   33.345563856    1[6-(6,6)]
   240   35.983074304   35.983074304   35.983074304    1[6-(6,6)]
   241   37.089596528   37.089596528   37.089596528    1[6-(6,6)]
   242   39.127033328   39.127033328   39.127033328    1[6-(6,6)]
   243   36.827155264   36.827155264   36.827155264    1[6-(6,6)]
   244   34.816156632   34.816156632   34.816156632    1[6-(6,6)]
   245   40.212453528   40.212453528   40.212453528    1[6-(6,6)]
   246   47.882432872   47.882432872   47.882432872    1[6-(6,6)]
   247   45.738515744   45.738515744   45.738515744    1[6-(6,6)]
   248   44.137915096   44.137915096   44.137915096    1[6-(6,6)]
   249   37.198502376   37.198502376   37.198502376    1[6-(6,6)]
   250   39.203922312   39.203922312   39.203922312    1[6-(6,6)]
   251   36.809448968   36.809448968   36.809448968    1[6-(6,6)]
   252   34.836288448   34.836288448   34.836288448    1[6-(6,6)]
   253   40.316508336   40.316508336   40.316508336    1[6-(6,6)]
   254   47.231908408   47.231908408   47.231908408    1[6-(6,6)]
   255   32.891506512   32.891506512   32.891506512    1[6-(6,6)]
   256   32.603597288   32.603597288   32.603597288    1[6-(6,6)]
   257   30.933141664   30.933141664   30.933141664    1[6-(6,6)]
   258    31.13518748    31.13518748    31.13518748    1[6-(6,6)]
   259   33.355265936   33.355265936   33.355265936    1[6-(6,6)]
   260     35.9825892     35.9825892     35.9825892    1[6-(6,6)]
   261   59.867412296   59.867412296   59.867412296    1[6-(6,6)]
   262    57.83531164    57.83531164    57.83531164    1[6-(6,6)]
   263   60.172057608   60.172057608   60.172057608    1[6-(6,6)]
   264   62.168745672   62.168745672   62.168745672    1[6-(6,6)]
   265     56.5995092     56.5995092     56.5995092    1[6-(6,6)]
   266   48.844151552   48.844151552   48.844151552    1[6-(6,6)]
   267    50.91894136    50.91894136    50.91894136    1[6-(6,6)]
   268   52.821519248   52.821519248   52.821519248    1[6-(6,6)]
   269   64.162523112   64.162523112   64.162523112    1[6-(6,6)]
   270   64.400951728   64.400951728   64.400951728    1[6-(6,6)]
   271   66.088385992   66.088385992   66.088385992    1[6-(6,6)]
   272   65.931454848   65.931454848   65.931454848    1[6-(6,6)]
   273   63.625998088   63.625998088   63.625998088    1[6-(6,6)]
   274    63.39581624    63.39581624    63.39581624    1[6-(6,6)]
   275   64.378394392   64.378394392   64.378394392    1[6-(6,6)]
   276   60.584153456   60.584153456   60.584153456    1[6-(6,6)]
   277   69.871469536   69.871469536   69.871469536    1[6-(6,6)]
   278   68.051116776   68.051116776   68.051116776    1[6-(6,6)]
   279   67.765633072   67.765633072   67.765633072    1[6-(6,6)]
   280   69.631343056   69.631343056   69.631343056    1[6-(6,6)]
   281   65.775979016   65.775979016   65.775979016    1[6-(6,6)]
   282    61.72220744    61.72220744    61.72220744    1[6-(6,6)]
   283    62.69241544    62.69241544    62.69241544    1[6-(6,6)]
   284   62.131877768   62.131877768   62.131877768    1[6-(6,6)]
   285   54.108985264   54.108985264   54.108985264    1[6-(6,6)]
   286    54.18854232    54.18854232    54.18854232    1[6-(6,6)]
   287    58.48049996    58.48049996    58.48049996    1[6-(6,6)]
   288   58.403610976   58.403610976   58.403610976    1[6-(6,6)]
   289   54.478634512   54.478634512   54.478634512    1[6-(6,6)]
   290   50.335361248   50.335361248   50.335361248    1[6-(6,6)]
   291   52.467878432   52.467878432   52.467878432    1[6-(6,6)]
   292   51.492819392   51.492819392   51.492819392    1[6-(6,6)]
   293   42.855057568   42.855057568   42.855057568    1[6-(6,6)]
   294   42.792964256   42.792964256   42.792964256    1[6-(6,6)]
   295   38.496398128   38.496398128   38.496398128    1[6-(6,6)]
   296    38.55485316    38.55485316    38.55485316    1[6-(6,6)]
   297   42.437625576   42.437625576   42.437625576    1[6-(6,6)]
   298   46.221436776   46.221436776   46.221436776    1[6-(6,6)]
   299   44.249731568   44.249731568   44.249731568    1[6-(6,6)]
   300    45.67011608    45.67011608    45.67011608    1[6-(6,6)]
   301    27.13065396    27.13065396    27.13065396    1[6-(6,6)]
   302   28.972593848   28.972593848   28.972593848    1[6-(6,6)]
   303    29.18264388    29.18264388    29.18264388    1[6-(6,6)]
   304   27.306019056   27.306019056   27.306019056    1[6-(6,6)]
   305   31.276837848   31.276837848   31.276837848    1[6-(6,6)]
   306    34.00942868    34.00942868    34.00942868    1[6-(6,6)]
   307   33.256062168   33.256062168   33.256062168    1[6-(6,6)]
   308   35.773266824   35.773266824   35.773266824    1[6-(6,6)]
   309   38.529870304   38.529870304   38.529870304    1[6-(6,6)]
   310   38.376819992   38.376819992   38.376819992    1[6-(6,6)]
   311   40.925313856   40.925313856   40.925313856    1[6-(6,6)]
   312    41.01675596    41.01675596    41.01675596    1[6-(6,6)]
   313   39.559746096   39.559746096   39.559746096    1[6-(6,6)]
   314   38.263548208   38.263548208   38.263548208    1[6-(6,6)]
   315    58.43805336    58.43805336    58.43805336    1[6-(6,6)]
   316   58.656107608   58.656107608   58.656107608    1[6-(6,6)]
   317   56.047218296   56.047218296   56.047218296    1[6-(6,6)]
   318   55.906053032   55.906053032   55.906053032    1[6-(6,6)]
   319    57.62671692    57.62671692    57.62671692    1[6-(6,6)]
   320      61.335337      61.335337      61.335337    1[6-(6,6)]
   321   60.223963736   60.223963736   60.223963736    1[6-(6,6)]
   322   57.682746432   57.682746432   57.682746432    1[6-(6,6)]
   323   42.782291968   42.782291968   42.782291968    1[6-(6,6)]
   324   44.902196448   44.902196448   44.902196448    1[6-(6,6)]
   325    46.74704696    46.74704696    46.74704696    1[6-(6,6)]
   326   44.662555072   44.662555072   44.662555072    1[6-(6,6)]
   327    46.39170828    46.39170828    46.39170828    1[6-(6,6)]
   328   49.135456504   49.135456504   49.135456504    1[6-(6,6)]
   329   54.225652776   54.225652776   54.225652776    1[6-(6,6)]
   330   52.169054368   52.169054368   52.169054368    1[6-(6,6)]
   331    50.17430672    50.17430672    50.17430672    1[6-(6,6)]
   332   52.201556336   52.201556336   52.201556336    1[6-(6,6)]
   333   50.748184752   50.748184752   50.748184752    1[6-(6,6)]
   334     46.8792378     46.8792378     46.8792378    1[6-(6,6)]
   335    47.04781144    47.04781144    47.04781144    1[6-(6,6)]
   336   50.036294632   50.036294632   50.036294632    1[6-(6,6)]
   337   38.765630848   38.765630848   38.765630848    1[6-(6,6)]
   338   29.727658224   29.727658224   29.727658224    1[6-(6,6)]
   339   67.289746048   67.289746048   67.289746048    1[6-(6,6)]
   340    58.26220316    58.26220316    58.26220316    1[6-(6,6)]
   341   48.479110792   48.479110792   48.479110792    1[6-(6,6)]
   342   48.508944688   48.508944688   48.508944688    1[6-(6,6)]
   343   57.540853512   57.540853512   57.540853512    1[6-(6,6)]
   344   39.406938336   39.406938336   39.406938336    1[6-(6,6)]
   345   29.700977504   29.700977504   29.700977504    1[6-(6,6)]
   346   38.790856256   38.790856256   38.790856256    1[6-(6,6)]
   347   67.314971456   67.314971456   67.314971456    1[6-(6,6)]
   348    58.27554352    58.27554352    58.27554352    1[6-(6,6)]
   349   58.269722272   58.269722272   58.269722272    1[6-(6,6)]
   350   67.322490568   67.322490568   67.322490568    1[6-(6,6)]
   351    38.75738408    38.75738408    38.75738408    1[6-(6,6)]
   352   29.698309432   29.698309432   29.698309432    1[6-(6,6)]
   353    29.71504552    29.71504552    29.71504552    1[6-(6,6)]
   354   38.825783744   38.825783744   38.825783744    1[6-(6,6)]
   355   58.226548016   58.226548016   58.226548016    1[6-(6,6)]
   356   67.291929016   67.291929016   67.291929016    1[6-(6,6)]
   357   57.501560088   57.501560088   57.501560088    1[6-(6,6)]
   358   39.417610624   39.417610624   39.417610624    1[6-(6,6)]
   359   48.547753008   48.547753008   48.547753008    1[6-(6,6)]
   360   48.519374424   48.519374424   48.519374424    1[6-(6,6)]
   361   40.727148872   40.727148872   40.727148872    6[6-(6,6),8-(29),8-(29)]
   362    40.69537456    40.69537456    40.69537456    6[6-(1,6),6-(1,6),6-(8,8)]
   363   41.883394256   41.883394256   41.883394256    6[1-(0),6-(1,6),6-(6,6)]
   364   41.846768904   41.846768904   41.846768904    6[1-(0),6-(1,6),6-(6,6)]
   365    40.62382172    40.62382172    40.62382172    6[6-(1,6),6-(1,6),6-(6,6)]
   366   39.437499888   39.437499888   39.437499888    6[1-(0),6-(1,6),6-(6,6)]
   367    39.47291248    39.47291248    39.47291248    6[1-(0),6-(1,6),6-(6,6)]
   368   40.569004968   40.569004968   40.569004968    6[6-(1,6),6-(1,6),6-(6,6)]
   369   41.569046864   41.569046864   41.569046864    6[1-(0),6-(6,6),6-(6,6)]
   370   44.833796784   44.833796784   44.833796784    6[6-(1,6),6-(1,6),6-(6)]
   371   46.557613848   46.557613848   46.557613848    6[1-(0),6-(1,6),6-(6,7)]
   372   45.338547496   45.338547496   45.338547496    6[1-(0),6-(1,6),6-(6,6)]
   373   45.539623104   45.539623104   45.539623104    6[1-(0),6-(1,6),6-(6,6)]
   374   26.004970128   26.004970128   26.004970128    6[6-(6,6),8-(29),8-(29)]
   375     27.0991222     27.0991222     27.0991222    6[6-(1,6),6-(1,6),6-(8,8)]
   376   27.579860264   27.579860264   27.579860264    6[1-(0),6-(1,6),6-(6,6)]
   377   28.635204016   28.635204016   28.635204016    6[1-(0),6-(1,6),6-(6,6)]
   378   29.243524432   29.243524432   29.243524432    6[6-(1,6),6-(1,6),6-(6,6)]
   379   28.766424648   28.766424648   28.766424648    6[1-(0),6-(1,6),6-(6,6)]
   380    27.69822564    27.69822564    27.69822564    6[1-(0),6-(1,6),6-(6,6)]
   381   30.362174256   30.362174256   30.362174256    6[6-(1,6),6-(1,6),6-(6,6)]
   382   31.295029248   31.295029248   31.295029248    6[1-(0),6-(6,6),6-(6,6)]
   383   34.439715928   34.439715928   34.439715928    6[6-(1,6),6-(1,6),6-(6)]
   384   35.001223808   35.001223808   35.001223808    6[1-(0),6-(1,6),6-(6,7)]
   385   34.450388216   34.450388216   34.450388216    6[1-(0),6-(1,6),6-(6,6)]
   386   35.000981256   35.000981256   35.000981256    6[1-(0),6-(1,6),6-(6,6)]
   387   70.960285464   70.960285464   70.960285464    6[6-(6,6),8-(29),8-(29)]
   388   69.874137608   69.874137608   69.874137608    6[6-(1,6),6-(1,6),6-(8,8)]
   389    69.39291444    69.39291444    69.39291444    6[1-(0),6-(1,6),6-(6,6)]
   390     68.3450898     68.3450898     68.3450898    6[1-(0),6-(1,6),6-(6,6)]
   391   67.747441672   67.747441672   67.747441672    6[6-(1,6),6-(1,6),6-(6,6)]
   392     68.2238138     68.2238138     68.2238138    6[1-(0),6-(1,6),6-(6,6)]
   393   69.283523488   69.283523488   69.283523488    6[1-(0),6-(1,6),6-(6,6)]
   394   66.631945024   66.631945024   66.631945024    6[6-(1,6),6-(1,6),6-(6,6)]
   395   65.681141184   65.681141184   65.681141184    6[1-(0),6-(6,6),6-(6,6)]
   396   60.618110736   60.618110736   60.618110736    6[1-(0),6-(1,6),6-(6,7)]
   397    56.34361684    56.34361684    56.34361684    6[6-(6,6),8-(29),8-(29)]
   398   56.352833816   56.352833816   56.352833816    6[6-(1,6),6-(1,6),6-(8,8)]
   399   55.151231208   55.151231208   55.151231208    6[1-(0),6-(1,6),6-(6,6)]
   400   55.164086464   55.164086464   55.164086464    6[1-(0),6-(1,6),6-(6,6)]
   401   56.375391152   56.375391152   56.375391152    6[6-(1,6),6-(1,6),6-(6,6)]
   402   57.571172512   57.571172512   57.571172512    6[1-(0),6-(1,6),6-(6,6)]
   403   57.560257672   57.560257672   57.560257672    6[1-(0),6-(1,6),6-(6,6)]
   404   56.408863328   56.408863328   56.408863328    6[6-(1,6),6-(1,6),6-(6,6)]
   405   55.363464208   55.363464208   55.363464208    6[1-(0),6-(6,6),6-(6,6)]
   406   50.770742088   50.770742088   50.770742088    6[1-(0),6-(1,6),6-(6,7)]
   407   54.634595448   54.634595448   54.634595448    6[6-(6,6),8-(29),8-(29)]
   408   53.376235672   53.376235672   53.376235672    6[6-(1,6),6-(1,6),6-(8,8)]
   409   53.324086992   53.324086992   53.324086992    6[1-(0),6-(1,6),6-(6,6)]
   410   52.135582192   52.135582192   52.135582192    6[1-(0),6-(1,6),6-(6,6)]
   411     50.9844304     50.9844304     50.9844304    6[6-(1,6),6-(1,6),6-(6,6)]
   412   51.042885432   51.042885432   51.042885432    6[1-(0),6-(1,6),6-(6,6)]
   413   52.221930704   52.221930704   52.221930704    6[1-(0),6-(1,6),6-(6,6)]
   414    49.72437276    49.72437276    49.72437276    6[6-(1,6),6-(1,6),6-(6,6)]
   415   49.737228016   49.737228016   49.737228016    6[1-(0),6-(6,6),6-(6,6)]
   416   48.557455088   48.557455088   48.557455088    6[6-(1,6),6-(1,6),6-(6)]
   417   48.236073688   48.236073688   48.236073688    6[1-(0),6-(1,6),6-(6,7)]
   418   48.194354744   48.194354744   48.194354744    6[1-(0),6-(1,6),6-(6,6)]
   419   48.943597872   48.943597872   48.943597872    6[1-(0),6-(1,6),6-(6,6)]
   420    42.38960028    42.38960028    42.38960028    6[6-(6,6),8-(29),8-(29)]
   421   43.646989848   43.646989848   43.646989848    6[6-(1,6),6-(1,6),6-(8,8)]
   422   43.702049152   43.702049152   43.702049152    6[1-(0),6-(1,6),6-(6,6)]
   423    44.89516244    44.89516244    44.89516244    6[1-(0),6-(1,6),6-(6,6)]
   424   46.048012096   46.048012096   46.048012096    6[6-(1,6),6-(1,6),6-(6,6)]
   425   45.982280504   45.982280504   45.982280504    6[1-(0),6-(1,6),6-(6,6)]
   426   44.802507576   44.802507576   44.802507576    6[1-(0),6-(1,6),6-(6,6)]
   427   47.330869624   47.330869624   47.330869624    6[6-(1,6),6-(1,6),6-(6,6)]
   428     47.3764694     47.3764694     47.3764694    6[1-(0),6-(6,6),6-(6,6)]
   429   49.261340992   49.261340992   49.261340992    6[1-(0),6-(1,6),6-(6,7)]
   430    57.11250668    57.11250668    57.11250668    6[6-(6,6),8-(29),8-(29)]
   431   57.239361376   57.239361376   57.239361376    6[6-(1,6),6-(1,6),6-(8,8)]
   432    57.98690664    57.98690664    57.98690664    6[1-(0),6-(1,6),6-(6,6)]
   433    58.08028916    58.08028916    58.08028916    6[1-(0),6-(1,6),6-(6,6)]
   434   57.411330744   57.411330744   57.411330744    6[6-(1,6),6-(1,6),6-(6,6)]
   435   56.644866424   56.644866424   56.644866424    6[1-(0),6-(1,6),6-(6,6)]
   436   56.573313584   56.573313584   56.573313584    6[1-(0),6-(1,6),6-(6,6)]
   437   57.512232376   57.512232376   57.512232376    6[6-(1,6),6-(1,6),6-(6,6)]
   438   57.601734064   57.601734064   57.601734064    6[1-(0),6-(6,6),6-(6,6)]
   439   59.074509808   59.074509808   59.074509808    6[1-(0),6-(1,6),6-(6,7)]
   440   39.911446496   39.911446496   39.911446496    6[6-(6,6),8-(29),8-(29)]
   441    39.76518764    39.76518764    39.76518764    6[6-(1,6),6-(1,6),6-(8,8)]
   442   39.011336024   39.011336024   39.011336024    6[1-(0),6-(1,6),6-(6,6)]
   443   38.923774752   38.923774752   38.923774752    6[1-(0),6-(1,6),6-(6,6)]
   444   39.602435248   39.602435248   39.602435248    6[6-(1,6),6-(1,6),6-(6,6)]
   445   40.352406032   40.352406032   40.352406032    6[1-(0),6-(1,6),6-(6,6)]
   446   40.424201424   40.424201424   40.424201424    6[1-(0),6-(1,6),6-(6,6)]
   447   39.547133392   39.547133392   39.547133392    6[6-(1,6),6-(1,6),6-(6,6)]
   448   39.564597136   39.564597136   39.564597136    6[1-(0),6-(6,6),6-(6,6)]
   449   38.350624376   38.350624376   38.350624376    6[6-(1,6),6-(1,6),6-(6)]
   450   36.570292696   36.570292696   36.570292696    6[1-(0),6-(1,6),6-(6,7)]
   451   37.279999848   37.279999848   37.279999848    6[1-(0),6-(1,6),6-(6,6)]
   452   38.720516176   38.720516176   38.720516176    6[1-(0),6-(1,6),6-(6,6)]
   453   32.217939608   32.217939608   32.217939608    6[6-(6,6),8-(29),8-(29)]
   454   32.038208576   32.038208576   32.038208576    6[6-(1,6),6-(1,6),6-(8,8)]
   455   32.469466032   32.469466032   32.469466032    6[1-(0),6-(1,6),6-(6,6)]
   456    32.33096884    32.33096884    32.33096884    6[1-(0),6-(1,6),6-(6,6)]
   457   31.765337576   31.765337576   31.765337576    6[6-(1,6),6-(1,6),6-(6,6)]
   458   31.336748192   31.336748192   31.336748192    6[1-(0),6-(1,6),6-(6,6)]
   459   31.458751848   31.458751848   31.458751848    6[1-(0),6-(1,6),6-(6,6)]
   460   31.621019136   31.621019136   31.621019136    6[6-(1,6),6-(1,6),6-(6,6)]
   461   32.596320728   32.596320728   32.596320728    6[1-(0),6-(6,6),6-(6,6)]
   462   35.984772168   35.984772168   35.984772168    6[1-(0),6-(1,6),6-(6,7)]
   463   34.766676024   34.766676024   34.766676024    6[6-(6,6),8-(29),8-(29)]
   464   35.974584984   35.974584984   35.974584984    6[6-(1,6),6-(1,6),6-(8,8)]
   465   37.231974552   37.231974552   37.231974552    6[1-(0),6-(1,6),6-(6,6)]
   466   38.355475416   38.355475416   38.355475416    6[1-(0),6-(1,6),6-(6,6)]
   467     38.2383228     38.2383228     38.2383228    6[6-(1,6),6-(1,6),6-(6,6)]
   468   36.973656672   36.973656672   36.973656672    6[1-(0),6-(1,6),6-(6,6)]
   469   35.857917472   35.857917472   35.857917472    6[1-(0),6-(1,6),6-(6,6)]
   470   39.420521248   39.420521248   39.420521248    6[6-(1,6),6-(1,6),6-(6,6)]
   471   40.438754544   40.438754544   40.438754544    6[1-(0),6-(6,6),6-(6,6)]
   472   46.965101208   46.965101208   46.965101208    6[1-(0),6-(1,6),6-(6,7)]
   473    64.90934072    64.90934072    64.90934072    6[6-(6,6),8-(29),8-(29)]
   474    65.06336124    65.06336124    65.06336124    6[6-(1,6),6-(1,6),6-(8,8)]
   475   64.614154936   64.614154936   64.614154936    6[1-(0),6-(1,6),6-(6,6)]
   476   64.726941616   64.726941616   64.726941616    6[1-(0),6-(1,6),6-(6,6)]
   477    65.27559424    65.27559424    65.27559424    6[6-(1,6),6-(1,6),6-(6,6)]
   478    65.70006024    65.70006024    65.70006024    6[1-(0),6-(1,6),6-(6,6)]
   479   65.608860688   65.608860688   65.608860688    6[1-(0),6-(1,6),6-(6,6)]
   480    65.42718924    65.42718924    65.42718924    6[6-(1,6),6-(1,6),6-(6,6)]
   481   64.481964096   64.481964096   64.481964096    6[1-(0),6-(6,6),6-(6,6)]
   482   61.433813112   61.433813112   61.433813112    6[1-(0),6-(1,6),6-(6,7)]
   483    62.39892752    62.39892752    62.39892752    6[6-(6,6),8-(29),8-(29)]
   484   61.177193096   61.177193096   61.177193096    6[6-(1,6),6-(1,6),6-(8,8)]
   485   59.939935344   59.939935344   59.939935344    6[1-(0),6-(1,6),6-(6,6)]
   486   58.787813344   58.787813344   58.787813344    6[1-(0),6-(1,6),6-(6,6)]
   487   58.857910872   58.857910872   58.857910872    6[6-(1,6),6-(1,6),6-(6,6)]
   488   60.104628152   60.104628152   60.104628152    6[1-(0),6-(1,6),6-(6,6)]
   489   61.247290624   61.247290624   61.247290624    6[1-(0),6-(1,6),6-(6,6)]
   490   57.641512592   57.641512592   57.641512592    6[6-(1,6),6-(1,6),6-(6,6)]
   491   56.593687952   56.593687952   56.593687952    6[1-(0),6-(6,6),6-(6,6)]
   492   50.035081872   50.035081872   50.035081872    6[1-(0),6-(1,6),6-(6,7)]
   493   62.434582664   62.434582664   62.434582664    6[6-(6,6),8-(29),8-(29)]
   494   61.214303552   61.214303552   61.214303552    6[6-(1,6),6-(1,6),6-(8,8)]
   495   59.973650072   59.973650072   59.973650072    6[1-(0),6-(1,6),6-(6,6)]
   496    58.82613656    58.82613656    58.82613656    6[1-(0),6-(1,6),6-(6,6)]
   497   58.903510648   58.903510648   58.903510648    6[6-(1,6),6-(1,6),6-(6,6)]
   498   60.149985376   60.149985376   60.149985376    6[1-(0),6-(1,6),6-(6,6)]
   499   61.289979776   61.289979776   61.289979776    6[1-(0),6-(1,6),6-(6,6)]
   500   57.702878248   57.702878248   57.702878248    6[6-(1,6),6-(1,6),6-(6,6)]
   501   56.712053328   56.712053328   56.712053328    6[1-(0),6-(6,6),6-(6,6)]
   502   50.191770464   50.191770464   50.191770464    6[1-(0),6-(1,6),6-(6,7)]
   503   51.370815736   51.370815736   51.370815736    6[1-(0),6-(1,6),6-(6,6)]
   504   51.917770496   51.917770496   51.917770496    6[1-(0),6-(1,6),6-(6,6)]
   505   64.873443024   64.873443024   64.873443024    6[6-(6,6),8-(29),8-(29)]
   506    65.04759536    65.04759536    65.04759536    6[6-(1,6),6-(1,6),6-(8,8)]
   507   64.614397488   64.614397488   64.614397488    6[1-(0),6-(1,6),6-(6,6)]
   508   64.739311768   64.739311768   64.739311768    6[1-(0),6-(1,6),6-(6,6)]
   509   65.285053768   65.285053768   65.285053768    6[6-(1,6),6-(1,6),6-(6,6)]
   510   65.718009088   65.718009088   65.718009088    6[1-(0),6-(1,6),6-(6,6)]
   511   65.610801104   65.610801104   65.610801104    6[1-(0),6-(1,6),6-(6,6)]
   512   65.397840448   65.397840448   65.397840448    6[6-(1,6),6-(1,6),6-(6,6)]
   513   64.398283656   64.398283656   64.398283656    6[1-(0),6-(6,6),6-(6,6)]
   514   62.477029264   62.477029264   62.477029264    6[6-(1,6),6-(1,6),6-(6)]
   515    62.81611696    62.81611696    62.81611696    6[1-(0),6-(1,6),6-(6,7)]
   516   63.320140016   63.320140016   63.320140016    6[1-(0),6-(1,6),6-(6,6)]
   517   61.127712488   61.127712488   61.127712488    6[1-(0),6-(1,6),6-(6,6)]
   518   34.610715088   34.610715088   34.610715088    6[6-(6,6),8-(29),8-(29)]
   519   35.842394144   35.842394144   35.842394144    6[6-(1,6),6-(1,6),6-(8,8)]
   520    37.07649872    37.07649872    37.07649872    6[1-(0),6-(1,6),6-(6,6)]
   521    38.23589728    38.23589728    38.23589728    6[1-(0),6-(1,6),6-(6,6)]
   522     38.1776848     38.1776848     38.1776848    6[6-(1,6),6-(1,6),6-(6,6)]
   523   36.932422832   36.932422832   36.932422832    6[1-(0),6-(1,6),6-(6,6)]
   524   35.782241248   35.782241248   35.782241248    6[1-(0),6-(1,6),6-(6,6)]
   525   39.400874536   39.400874536   39.400874536    6[6-(1,6),6-(1,6),6-(6,6)]
   526   40.457916152   40.457916152   40.457916152    6[1-(0),6-(6,6),6-(6,6)]
   527   45.010859744   45.010859744   45.010859744    6[6-(1,6),6-(1,6),6-(6)]
   528   47.317286712   47.317286712   47.317286712    6[1-(0),6-(1,6),6-(6,7)]
   529   46.137756336   46.137756336   46.137756336    6[1-(0),6-(1,6),6-(6,6)]
   530   45.068344568   45.068344568   45.068344568    6[1-(0),6-(1,6),6-(6,6)]
   531   32.178646184   32.178646184   32.178646184    6[6-(6,6),8-(29),8-(29)]
   532   32.006919368   32.006919368   32.006919368    6[6-(1,6),6-(1,6),6-(8,8)]
   533    32.44860656    32.44860656    32.44860656    6[1-(0),6-(1,6),6-(6,6)]
   534   32.319811448   32.319811448   32.319811448    6[1-(0),6-(1,6),6-(6,6)]
   535   31.759273776   31.759273776   31.759273776    6[6-(1,6),6-(1,6),6-(6,6)]
   536   31.323892936   31.323892936   31.323892936    6[1-(0),6-(1,6),6-(6,6)]
   537   31.435224304   31.435224304   31.435224304    6[1-(0),6-(1,6),6-(6,6)]
   538   31.621019136   31.621019136   31.621019136    6[6-(1,6),6-(1,6),6-(6,6)]
   539     32.5989888     32.5989888     32.5989888    6[1-(0),6-(6,6),6-(6,6)]
   540     34.4787668     34.4787668     34.4787668    6[6-(1,6),6-(1,6),6-(6)]
   541   35.994474248   35.994474248   35.994474248    6[1-(0),6-(1,6),6-(6)]
   542   26.003757368   26.003757368   26.003757368    6[6-(6,6),8-(29),8-(29)]
   543    27.10276048    27.10276048    27.10276048    6[6-(1,6),6-(1,6),6-(8,8)]
   544   27.585196408   27.585196408   27.585196408    6[1-(0),6-(1,6),6-(6,6)]
   545   28.647331616   28.647331616   28.647331616    6[1-(0),6-(1,6),6-(6,6)]
   546   29.258320104   29.258320104   29.258320104    6[6-(1,6),6-(1,6),6-(6,6)]
   547   28.784130944   28.784130944   28.784130944    6[1-(0),6-(1,6),6-(6,6)]
   548   27.708412824   27.708412824   27.708412824    6[1-(0),6-(1,6),6-(6,6)]
   549   30.370421024   30.370421024   30.370421024    6[6-(1,6),6-(1,6),6-(6,6)]
   550    31.30861216    31.30861216    31.30861216    6[1-(0),6-(6,6),6-(6,6)]
   551   34.444081864   34.444081864   34.444081864    6[6-(1,6),6-(1,6),6-(6)]
   552   35.010683336   35.010683336   35.010683336    6[1-(0),6-(1,6),6-(6)]
   553   34.457422224   34.457422224   34.457422224    6[1-(0),6-(1,6),6-(6,6)]
   554   35.001223808   35.001223808   35.001223808    6[1-(0),6-(1,6),6-(6,6)]
   555     40.7729912     40.7729912     40.7729912    6[6-(6,6),8-(29),8-(29)]
   556   40.755284904   40.755284904   40.755284904    6[6-(1,6),6-(1,6),6-(8,8)]
   557   41.947670536   41.947670536   41.947670536    6[1-(0),6-(1,6),6-(6,6)]
   558   41.912500496   41.912500496   41.912500496    6[1-(0),6-(1,6),6-(6,6)]
   559   40.687370344   40.687370344   40.687370344    6[6-(1,6),6-(1,6),6-(6,6)]
   560    39.50201872    39.50201872    39.50201872    6[1-(0),6-(1,6),6-(6,6)]
   561   39.535248344   39.535248344   39.535248344    6[1-(0),6-(1,6),6-(6,6)]
   562   40.613149432   40.613149432   40.613149432    6[6-(1,6),6-(1,6),6-(6,6)]
   563   41.584812744   41.584812744   41.584812744    6[1-(0),6-(6,6),6-(6,6)]
   564   46.214887872   46.214887872   46.214887872    6[1-(0),6-(1,6),6-(6,7)]
   565   56.354046576   56.354046576   56.354046576    6[6-(6,6),8-(29),8-(29)]
   566   56.367386936   56.367386936   56.367386936    6[6-(1,6),6-(1,6),6-(8,8)]
   567    55.16602688    55.16602688    55.16602688    6[1-(0),6-(1,6),6-(6,6)]
   568   55.181550208   55.181550208   55.181550208    6[1-(0),6-(1,6),6-(6,6)]
   569   56.396250624   56.396250624   56.396250624    6[6-(1,6),6-(1,6),6-(6,6)]
   570   57.592517088   57.592517088   57.592517088    6[1-(0),6-(1,6),6-(6,6)]
   571   57.578449072   57.578449072   57.578449072    6[1-(0),6-(1,6),6-(6,6)]
   572   56.430693008   56.430693008   56.430693008    6[6-(1,6),6-(1,6),6-(6,6)]
   573   55.426042624   55.426042624   55.426042624    6[1-(0),6-(6,6),6-(6,6)]
   574   52.206649928   52.206649928   52.206649928    6[6-(1,6),6-(1,6),6-(6)]
   575    50.88013304    50.88013304    50.88013304    6[1-(0),6-(1,6),6-(6,7)]
   576   52.029344416   52.029344416   52.029344416    6[1-(0),6-(1,6),6-(6,6)]
   577   51.225527088   51.225527088   51.225527088    6[1-(0),6-(1,6),6-(6,6)]
   578   70.941851512   70.941851512   70.941851512    6[6-(6,6),8-(29),8-(29)]
   579   69.838482464   69.838482464   69.838482464    6[6-(1,6),6-(1,6),6-(8,8)]
   580   69.330578576   69.330578576   69.330578576    6[1-(0),6-(1,6),6-(6,6)]
   581   68.261166808   68.261166808   68.261166808    6[1-(0),6-(1,6),6-(6,6)]
   582   67.677101592   67.677101592   67.677101592    6[6-(1,6),6-(1,6),6-(6,6)]
   583   68.179426784   68.179426784   68.179426784    6[1-(0),6-(1,6),6-(6,6)]
   584    69.25223428    69.25223428    69.25223428    6[1-(0),6-(1,6),6-(6,6)]
   585   66.552387968   66.552387968   66.552387968    6[6-(1,6),6-(1,6),6-(6,6)]
   586   65.542886544   65.542886544   65.542886544    6[1-(0),6-(6,6),6-(6,6)]
   587   60.564264192   60.564264192   60.564264192    6[1-(0),6-(1,6),6-(6,7)]
   588   57.127302352   57.127302352   57.127302352    6[6-(6,6),8-(29),8-(29)]
   589   57.251246424   57.251246424   57.251246424    6[6-(1,6),6-(1,6),6-(8,8)]
   590   58.008008664   58.008008664   58.008008664    6[1-(0),6-(1,6),6-(6,6)]
   591   58.106484776   58.106484776   58.106484776    6[1-(0),6-(1,6),6-(6,6)]
   592   57.426854072   57.426854072   57.426854072    6[6-(1,6),6-(1,6),6-(6,6)]
   593     56.6601472     56.6601472     56.6601472    6[1-(0),6-(1,6),6-(6,6)]
   594   56.583258216   56.583258216   56.583258216    6[1-(0),6-(1,6),6-(6,6)]
   595    57.51271748    57.51271748    57.51271748    6[6-(1,6),6-(1,6),6-(6,6)]
   596   57.629384992   57.629384992   57.629384992    6[1-(0),6-(6,6),6-(6,6)]
   597   59.194330496   59.194330496   59.194330496    6[1-(0),6-(1,6),6-(6,7)]
   598   39.968446216   39.968446216   39.968446216    6[6-(6,6),8-(29),8-(29)]
   599   39.816851216   39.816851216   39.816851216    6[6-(1,6),6-(1,6),6-(8,8)]
   600   39.063484704   39.063484704   39.063484704    6[1-(0),6-(1,6),6-(6,6)]
   601    38.96719156    38.96719156    38.96719156    6[1-(0),6-(1,6),6-(6,6)]
   602   39.634937216   39.634937216   39.634937216    6[6-(1,6),6-(1,6),6-(6,6)]
   603   40.389031384   40.389031384   40.389031384    6[1-(0),6-(1,6),6-(6,6)]
   604   40.470286304   40.470286304   40.470286304    6[1-(0),6-(1,6),6-(6,6)]
   605   39.557320576   39.557320576   39.557320576    6[6-(1,6),6-(1,6),6-(6,6)]
   606   39.557078024   39.557078024   39.557078024    6[1-(0),6-(6,6),6-(6,6)]
   607   38.346500992   38.346500992   38.346500992    6[6-(1,6),6-(1,6),6-(6)]
   608    36.59988404    36.59988404    36.59988404    6[1-(0),6-(1,6),6-(6)]
   609    37.30085932    37.30085932    37.30085932    6[1-(0),6-(1,6),6-(6,6)]
   610   38.706690712   38.706690712   38.706690712    6[1-(0),6-(1,6),6-(6,6)]
   611   54.786675552   54.786675552   54.786675552    6[6-(6,6),8-(29),8-(29)]
   612   53.497996776   53.497996776   53.497996776    6[6-(1,6),6-(1,6),6-(8,8)]
   613   53.387393064   53.387393064   53.387393064    6[1-(0),6-(1,6),6-(6,6)]
   614   52.167841608   52.167841608   52.167841608    6[1-(0),6-(1,6),6-(6,6)]
   615    51.03536632    51.03536632    51.03536632    6[6-(1,6),6-(1,6),6-(6,6)]
   616   51.147910448   51.147910448   51.147910448    6[1-(0),6-(1,6),6-(6,6)]
   617   52.359457688   52.359457688   52.359457688    6[1-(0),6-(1,6),6-(6,6)]
   618   49.743534368   49.743534368   49.743534368    6[6-(1,6),6-(1,6),6-(6,6)]
   619   49.706423912   49.706423912   49.706423912    6[1-(0),6-(6,6),6-(6,6)]
   620   48.140750752   48.140750752   48.140750752    6[1-(0),6-(1,6),6-(6,7)]
   621   42.360736592   42.360736592   42.360736592    6[6-(6,6),8-(29),8-(29)]
   622   43.618611264   43.618611264   43.618611264    6[6-(1,6),6-(1,6),6-(8,8)]
   623   43.671245048   43.671245048   43.671245048    6[1-(0),6-(1,6),6-(6,6)]
   624   44.865085992   44.865085992   44.865085992    6[1-(0),6-(1,6),6-(6,6)]
   625   46.020361168   46.020361168   46.020361168    6[6-(1,6),6-(1,6),6-(6,6)]
   626   45.955357232   45.955357232   45.955357232    6[1-(0),6-(1,6),6-(6,6)]
   627   44.771218368   44.771218368   44.771218368    6[1-(0),6-(1,6),6-(6,6)]
   628   47.292061304   47.292061304   47.292061304    6[6-(1,6),6-(1,6),6-(6,6)]
   629   47.295457032   47.295457032   47.295457032    6[1-(0),6-(6,6),6-(6,6)]
   630   49.259643128   49.259643128   49.259643128    6[1-(0),6-(1,6),6-(6,7)]
   631   56.206089856   56.206089856   56.206089856    6[6-(6,6),8-(29),8-(29)]
   632   56.252902392   56.252902392   56.252902392    6[6-(1,6),6-(1,6),6-(8,8)]
   633   55.078465608   55.078465608   55.078465608    6[1-(0),6-(1,6),6-(6,6)]
   634    55.13934616    55.13934616    55.13934616    6[1-(0),6-(1,6),6-(6,6)]
   635   56.375391152   56.375391152   56.375391152    6[6-(1,6),6-(1,6),6-(6,6)]
   636   57.547644968   57.547644968   57.547644968    6[1-(0),6-(1,6),6-(6,6)]
   637   57.488219728   57.488219728   57.488219728    6[1-(0),6-(1,6),6-(6,6)]
   638   56.460526904   56.460526904   56.460526904    6[6-(1,6),6-(1,6),6-(6,6)]
   639   55.474795576   55.474795576   55.474795576    6[1-(0),6-(6,6),6-(6,6)]
   640   52.240607208   52.240607208   52.240607208    6[6-(1,6),6-(1,6),6-(6)]
   641   50.680997848   50.680997848   50.680997848    6[1-(0),6-(1,6),6-(6,7)]
   642   70.969987544   70.969987544   70.969987544    6[6-(6,6),8-(29),8-(29)]
   643   69.879958856   69.879958856   69.879958856    6[6-(1,6),6-(1,6),6-(8,8)]
   644     69.3819996     69.3819996     69.3819996    6[1-(0),6-(1,6),6-(6,6)]
   645   68.314285696   68.314285696   68.314285696    6[1-(0),6-(1,6),6-(6,6)]
   646   67.723429024   67.723429024   67.723429024    6[6-(1,6),6-(1,6),6-(6,6)]
   647   68.221145728   68.221145728   68.221145728    6[1-(0),6-(1,6),6-(6,6)]
   648   69.294923432   69.294923432   69.294923432    6[1-(0),6-(1,6),6-(6,6)]
   649   66.593379256   66.593379256   66.593379256    6[6-(1,6),6-(1,6),6-(6,6)]
   650   65.588001216   65.588001216   65.588001216    6[1-(0),6-(6,6),6-(6,6)]
   651   60.648187184   60.648187184   60.648187184    6[1-(0),6-(1,6),6-(6,7)]
   652   25.986051072   25.986051072   25.986051072    6[6-(6,6),8-(29),8-(29)]
   653   27.078020176   27.078020176   27.078020176    6[6-(1,6),6-(1,6),6-(8,8)]
   654    27.56724756    27.56724756    27.56724756    6[1-(0),6-(1,6),6-(6,6)]
   655   28.637144432   28.637144432   28.637144432    6[1-(0),6-(1,6),6-(6,6)]
   656   29.241826568   29.241826568   29.241826568    6[6-(1,6),6-(1,6),6-(6,6)]
   657    28.74968856    28.74968856    28.74968856    6[1-(0),6-(1,6),6-(6,6)]
   658   27.672272576   27.672272576   27.672272576    6[1-(0),6-(1,6),6-(6,6)]
   659     30.3857018     30.3857018     30.3857018    6[6-(1,6),6-(1,6),6-(6,6)]
   660   31.373616096   31.373616096   31.373616096    6[1-(0),6-(6,6),6-(6,6)]
   661   34.464941336   34.464941336   34.464941336    6[1-(0),6-(1,6),6-(6)]
   662   33.996330872   33.996330872   33.996330872    6[1-(0),6-(1,6),6-(6,6)]
   663   35.449459904   35.449459904   35.449459904    6[1-(0),6-(1,6),6-(6,6)]
   664   40.750191312   40.750191312   40.750191312    6[6-(6,6),8-(29),8-(29)]
   665   40.728604184   40.728604184   40.728604184    6[6-(1,6),6-(1,6),6-(8,8)]
   666    41.91783664    41.91783664    41.91783664    6[1-(0),6-(1,6),6-(6,6)]
   667   41.886789984   41.886789984   41.886789984    6[1-(0),6-(1,6),6-(6,6)]
   668    40.66505556    40.66505556    40.66505556    6[6-(1,6),6-(1,6),6-(6,6)]
   669   39.479703936   39.479703936   39.479703936    6[1-(0),6-(1,6),6-(6,6)]
   670    39.50808252    39.50808252    39.50808252    6[1-(0),6-(1,6),6-(6,6)]
   671    40.61411964    40.61411964    40.61411964    6[6-(1,6),6-(1,6),6-(6,6)]
   672   41.655152824   41.655152824   41.655152824    6[1-(0),6-(6,6),6-(6,6)]
   673   46.248117496   46.248117496   46.248117496    6[1-(0),6-(1,6),6-(6,7)]
   674   42.381596064   42.381596064   42.381596064    6[6-(6,6),8-(29),8-(29)]
   675   43.639470736   43.639470736   43.639470736    6[6-(1,6),6-(1,6),6-(8,8)]
   676    43.69210452    43.69210452    43.69210452    6[1-(0),6-(1,6),6-(6,6)]
   677    44.88303484    44.88303484    44.88303484    6[1-(0),6-(1,6),6-(6,6)]
   678     46.0363696     46.0363696     46.0363696    6[6-(1,6),6-(1,6),6-(6,6)]
   679    45.97694436    45.97694436    45.97694436    6[1-(0),6-(1,6),6-(6,6)]
   680   44.795231016   44.795231016   44.795231016    6[1-(0),6-(1,6),6-(6,6)]
   681   47.298367656   47.298367656   47.298367656    6[6-(1,6),6-(1,6),6-(6,6)]
   682   47.283571984   47.283571984   47.283571984    6[1-(0),6-(6,6),6-(6,6)]
   683     48.4618896     48.4618896     48.4618896    6[6-(1,6),6-(1,6),6-(6)]
   684   48.783513552   48.783513552   48.783513552    6[1-(0),6-(1,6),6-(6,7)]
   685   48.825960152   48.825960152   48.825960152    6[1-(0),6-(1,6),6-(6,6)]
   686   48.076959576   48.076959576   48.076959576    6[1-(0),6-(1,6),6-(6,6)]
   687   54.670493144   54.670493144   54.670493144    6[6-(6,6),8-(29),8-(29)]
   688   53.412133368   53.412133368   53.412133368    6[6-(1,6),6-(1,6),6-(8,8)]
   689   53.358286824   53.358286824   53.358286824    6[1-(0),6-(1,6),6-(6,6)]
   690   52.166628848   52.166628848   52.166628848    6[1-(0),6-(1,6),6-(6,6)]
   691   51.012566432   51.012566432   51.012566432    6[6-(1,6),6-(1,6),6-(6,6)]
   692   51.079995888   51.079995888   51.079995888    6[1-(0),6-(1,6),6-(6,6)]
   693   52.261224128   52.261224128   52.261224128    6[1-(0),6-(1,6),6-(6,6)]
   694   49.736015256   49.736015256   49.736015256    6[6-(1,6),6-(1,6),6-(6,6)]
   695   49.718066408   49.718066408   49.718066408    6[1-(0),6-(6,6),6-(6,6)]
   696   48.407800504   48.407800504   48.407800504    6[6-(1,6),6-(1,6),6-(6)]
   697   47.630663896   47.630663896   47.630663896    6[1-(0),6-(1,6),6-(6,7)]
   698   47.601072552   47.601072552   47.601072552    6[1-(0),6-(1,6),6-(6,6)]
   699   49.230051784   49.230051784   49.230051784    6[1-(0),6-(1,6),6-(6,6)]
   700   39.953650544   39.953650544   39.953650544    6[6-(6,6),8-(29),8-(29)]
   701   39.809574656   39.809574656   39.809574656    6[6-(1,6),6-(1,6),6-(8,8)]
   702     39.0690634     39.0690634     39.0690634    6[1-(0),6-(1,6),6-(6,6)]
   703   38.980046816   38.980046816   38.980046816    6[1-(0),6-(1,6),6-(6,6)]
   704    39.63784784    39.63784784    39.63784784    6[6-(1,6),6-(1,6),6-(6,6)]
   705   40.387818624   40.387818624   40.387818624    6[1-(0),6-(1,6),6-(6,6)]
   706   40.460584224   40.460584224   40.460584224    6[1-(0),6-(1,6),6-(6,6)]
   707   39.548831256   39.548831256   39.548831256    6[6-(1,6),6-(1,6),6-(6,6)]
   708    39.53840152    39.53840152    39.53840152    6[1-(0),6-(6,6),6-(6,6)]
   709   37.987766584   37.987766584   37.987766584    6[1-(0),6-(1,6),6-(6)]
   710    57.12220876    57.12220876    57.12220876    6[6-(6,6),8-(29),8-(29)]
   711   57.251246424   57.251246424   57.251246424    6[6-(1,6),6-(1,6),6-(8,8)]
   712    58.00509804    58.00509804    58.00509804    6[1-(0),6-(1,6),6-(6,6)]
   713   58.096297592   58.096297592   58.096297592    6[1-(0),6-(1,6),6-(6,6)]
   714   57.417637096   57.417637096   57.417637096    6[6-(1,6),6-(1,6),6-(6,6)]
   715   56.648504704   56.648504704   56.648504704    6[1-(0),6-(1,6),6-(6,6)]
   716   56.579862488   56.579862488   56.579862488    6[1-(0),6-(1,6),6-(6,6)]
   717    57.51393024    57.51393024    57.51393024    6[6-(1,6),6-(1,6),6-(6,6)]
   718   57.639814728   57.639814728   57.639814728    6[1-(0),6-(6,6),6-(6,6)]
   719   59.068446008   59.068446008   59.068446008    6[6-(1,6),6-(1,6),6-(6)]
   720   60.816033168   60.816033168   60.816033168    6[1-(0),6-(1,6),6-(6,7)]
   721   60.187580936   60.187580936   60.187580936    6[1-(0),6-(1,6),6-(6,6)]
   722   58.566363368   58.566363368   58.566363368    6[1-(0),6-(1,6),6-(6,6)]
   723   64.868349432   64.868349432   64.868349432    6[6-(6,6),8-(29),8-(29)]
   724    65.04274432    65.04274432    65.04274432    6[6-(1,6),6-(1,6),6-(8,8)]
   725   64.604452856   64.604452856   64.604452856    6[1-(0),6-(1,6),6-(6,6)]
   726     64.7250012     64.7250012     64.7250012    6[1-(0),6-(1,6),6-(6,6)]
   727   65.272198512   65.272198512   65.272198512    6[6-(1,6),6-(1,6),6-(6,6)]
   728   65.713885704   65.713885704   65.713885704    6[1-(0),6-(1,6),6-(6,6)]
   729   65.610073448   65.610073448   65.610073448    6[1-(0),6-(1,6),6-(6,6)]
   730   65.371887384   65.371887384   65.371887384    6[6-(1,6),6-(1,6),6-(6,6)]
   731   64.364083824   64.364083824   64.364083824    6[1-(0),6-(6,6),6-(6,6)]
   732   62.370306384   62.370306384   62.370306384    6[6-(1,6),6-(1,6),6-(6)]
   733   62.811508472   62.811508472   62.811508472    6[1-(0),6-(1,6),6-(6,7)]
   734   63.258289256   63.258289256   63.258289256    6[1-(0),6-(1,6),6-(6,6)]
   735   61.014683256   61.014683256   61.014683256    6[1-(0),6-(1,6),6-(6,6)]
   736    62.28371532    62.28371532    62.28371532    6[6-(6,6),8-(29),8-(29)]
   737   61.070712768   61.070712768   61.070712768    6[6-(1,6),6-(1,6),6-(8,8)]
   738   59.819144448   59.819144448   59.819144448    6[1-(0),6-(1,6),6-(6,6)]
   739    58.68666916    58.68666916    58.68666916    6[1-(0),6-(1,6),6-(6,6)]
   740   58.789511208   58.789511208   58.789511208    6[6-(1,6),6-(1,6),6-(6,6)]
   741   60.048841192   60.048841192   60.048841192    6[1-(0),6-(1,6),6-(6,6)]
   742    61.17282716    61.17282716    61.17282716    6[1-(0),6-(1,6),6-(6,6)]
   743   57.599308544   57.599308544   57.599308544    6[6-(1,6),6-(1,6),6-(6,6)]
   744   56.579377384   56.579377384   56.579377384    6[1-(0),6-(6,6),6-(6,6)]
   745   50.053758376   50.053758376   50.053758376    6[1-(0),6-(1,6),6-(6,7)]
   746   32.069255232   32.069255232   32.069255232    6[6-(6,6),8-(29),8-(29)]
   747   31.925664448   31.925664448   31.925664448    6[6-(1,6),6-(1,6),6-(8,8)]
   748   32.376568616   32.376568616   32.376568616    6[1-(0),6-(1,6),6-(6,6)]
   749   32.268632976   32.268632976   32.268632976    6[1-(0),6-(1,6),6-(6,6)]
   750   31.727742016   31.727742016   31.727742016    6[6-(1,6),6-(1,6),6-(6,6)]
   751   31.304488776   31.304488776   31.304488776    6[1-(0),6-(1,6),6-(6,6)]
   752    31.38865432    31.38865432    31.38865432    6[1-(0),6-(1,6),6-(6,6)]
   753   31.580998056   31.580998056   31.580998056    6[6-(1,6),6-(1,6),6-(6,6)]
   754     32.5080318     32.5080318     32.5080318    6[1-(0),6-(6,6),6-(6,6)]
   755   35.556182784   35.556182784   35.556182784    6[1-(0),6-(1,6),6-(6)]
   756   34.556868544   34.556868544   34.556868544    6[6-(6,6),8-(29),8-(29)]
   757   35.796309264   35.796309264   35.796309264    6[6-(1,6),6-(1,6),6-(8,8)]
   758   37.025077696   37.025077696   37.025077696    6[1-(0),6-(1,6),6-(6,6)]
   759    38.18859964    38.18859964    38.18859964    6[1-(0),6-(1,6),6-(6,6)]
   760   38.136208408   38.136208408   38.136208408    6[6-(1,6),6-(1,6),6-(6,6)]
   761   36.905742112   36.905742112   36.905742112    6[1-(0),6-(1,6),6-(6,6)]
   762   35.750466936   35.750466936   35.750466936    6[1-(0),6-(1,6),6-(6,6)]
   763    39.35163648    39.35163648    39.35163648    6[6-(1,6),6-(1,6),6-(6,6)]
   764   40.320389168   40.320389168   40.320389168    6[1-(0),6-(6,6),6-(6,6)]
   765   44.800324608   44.800324608   44.800324608    6[6-(1,6),6-(1,6),6-(6)]
   766     47.1096622     47.1096622     47.1096622    6[1-(0),6-(1,6),6-(6,7)]
   767   45.871676792   45.871676792   45.871676792    6[1-(0),6-(1,6),6-(6,6)]
   768     44.9691408     44.9691408     44.9691408    6[1-(0),6-(1,6),6-(6,6)]
   769   34.642731952   34.642731952   34.642731952    6[6-(6,6),8-(29),8-(29)]
   770    35.86495148    35.86495148    35.86495148    6[6-(1,6),6-(1,6),6-(8,8)]
   771   37.109485792   37.109485792   37.109485792    6[1-(0),6-(1,6),6-(6,6)]
   772   38.253846128   38.253846128   38.253846128    6[1-(0),6-(1,6),6-(6,6)]
   773   38.168467824   38.168467824   38.168467824    6[6-(1,6),6-(1,6),6-(6,6)]
   774   36.918112264   36.918112264   36.918112264    6[1-(0),6-(1,6),6-(6,6)]
   775   35.782968904   35.782968904   35.782968904    6[1-(0),6-(1,6),6-(6,6)]
   776    39.36740236    39.36740236    39.36740236    6[6-(1,6),6-(1,6),6-(6,6)]
   777    40.37641868    40.37641868    40.37641868    6[1-(0),6-(6,6),6-(6,6)]
   778   46.713574784   46.713574784   46.713574784    6[1-(0),6-(1,6),6-(6,7)]
   779   32.199020552   32.199020552   32.199020552    6[6-(6,6),8-(29),8-(29)]
   780   32.028263944   32.028263944   32.028263944    6[6-(1,6),6-(1,6),6-(8,8)]
   781   32.449576768   32.449576768   32.449576768    6[1-(0),6-(1,6),6-(6,6)]
   782   32.298466872   32.298466872   32.298466872    6[1-(0),6-(1,6),6-(6,6)]
   783   31.743750448   31.743750448   31.743750448    6[6-(1,6),6-(1,6),6-(6,6)]
   784   31.337233296   31.337233296   31.337233296    6[1-(0),6-(1,6),6-(6,6)]
   785   31.464573096   31.464573096   31.464573096    6[1-(0),6-(1,6),6-(6,6)]
   786     31.5863342     31.5863342     31.5863342    6[6-(1,6),6-(1,6),6-(6,6)]
   787   32.510699872   32.510699872   32.510699872    6[1-(0),6-(6,6),6-(6,6)]
   788   35.552787056   35.552787056   35.552787056    6[1-(0),6-(1,6),6-(6,7)]
   789   62.403293456   62.403293456   62.403293456    6[6-(6,6),8-(29),8-(29)]
   790    61.17040164    61.17040164    61.17040164    6[6-(1,6),6-(1,6),6-(8,8)]
   791   59.937267272   59.937267272   59.937267272    6[1-(0),6-(1,6),6-(6,6)]
   792   58.776898504   58.776898504   58.776898504    6[1-(0),6-(1,6),6-(6,6)]
   793   58.835353536   58.835353536   58.835353536    6[6-(1,6),6-(1,6),6-(6,6)]
   794   60.079160192   60.079160192   60.079160192    6[1-(0),6-(1,6),6-(6,6)]
   795   61.229584328   61.229584328   61.229584328    6[1-(0),6-(1,6),6-(6,6)]
   796   57.612648904   57.612648904   57.612648904    6[6-(1,6),6-(1,6),6-(6,6)]
   797   56.554394528   56.554394528   56.554394528    6[1-(0),6-(6,6),6-(6,6)]
   798   52.005331768   52.005331768   52.005331768    6[6-(1,6),6-(1,6),6-(6)]
   799   49.700360112   49.700360112   49.700360112    6[1-(0),6-(1,6),6-(6,7)]
   800   50.877950072   50.877950072   50.877950072    6[1-(0),6-(1,6),6-(6,6)]
   801    51.94978736    51.94978736    51.94978736    6[1-(0),6-(1,6),6-(6,6)]
   802   64.894545048   64.894545048   64.894545048    6[6-(6,6),8-(29),8-(29)]
   803    65.04395708    65.04395708    65.04395708    6[6-(1,6),6-(1,6),6-(8,8)]
   804    64.60008692    64.60008692    64.60008692    6[1-(0),6-(1,6),6-(6,6)]
   805   64.721848024   64.721848024   64.721848024    6[1-(0),6-(1,6),6-(6,6)]
   806   65.269772992   65.269772992   65.269772992    6[6-(1,6),6-(1,6),6-(6,6)]
   807   65.692056024   65.692056024   65.692056024    6[1-(0),6-(1,6),6-(6,6)]
   808   65.593094808   65.593094808   65.593094808    6[1-(0),6-(1,6),6-(6,6)]
   809   65.414576536   65.414576536   65.414576536    6[6-(1,6),6-(1,6),6-(6,6)]
   810   64.472504568   64.472504568   64.472504568    6[1-(0),6-(6,6),6-(6,6)]
   811   62.542275752   62.542275752   62.542275752    6[6-(1,6),6-(1,6),6-(6)]
   812   62.760572552   62.760572552   62.760572552    6[1-(0),6-(1,6),6-(6,7)]
   813    63.32305064    63.32305064    63.32305064    6[1-(0),6-(1,6),6-(6,6)]
   814   61.188107936   61.188107936   61.188107936    6[1-(0),6-(1,6),6-(6,6)]
   815   70.980902384   70.980902384   70.980902384    6[6-(6,6),8-(29),8-(29)]
   816    69.89863536    69.89863536    69.89863536    6[6-(1,6),6-(1,6),6-(8,8)]
   817   69.427356824   69.427356824   69.427356824    6[1-(0),6-(1,6),6-(6,6)]
   818   68.375651352   68.375651352   68.375651352    6[1-(0),6-(1,6),6-(6,6)]
   819   67.766360728   67.766360728   67.766360728    6[6-(1,6),6-(1,6),6-(6,6)]
   820   68.232545672   68.232545672   68.232545672    6[1-(0),6-(1,6),6-(6,6)]
   821   69.295408536   69.295408536   69.295408536    6[1-(0),6-(1,6),6-(6,6)]
   822   66.651106632   66.651106632   66.651106632    6[6-(1,6),6-(1,6),6-(6,6)]
   823    65.69642196    65.69642196    65.69642196    6[1-(0),6-(6,6),6-(6,6)]
   824   62.455199584   62.455199584   62.455199584    6[6-(1,6),6-(1,6),6-(6)]
   825    61.76465404    61.76465404    61.76465404    6[1-(0),6-(1,6),6-(6,7)]
   826   62.324221504   62.324221504   62.324221504    6[1-(0),6-(1,6),6-(6,6)]
   827   62.007933696   62.007933696   62.007933696    6[1-(0),6-(1,6),6-(6,6)]
   828   56.210455792   56.210455792   56.210455792    6[6-(6,6),8-(29),8-(29)]
   829   56.248536456   56.248536456   56.248536456    6[6-(1,6),6-(1,6),6-(8,8)]
   830    55.06779332    55.06779332    55.06779332    6[1-(0),6-(1,6),6-(6,6)]
   831   55.114120752   55.114120752   55.114120752    6[1-(0),6-(1,6),6-(6,6)]
   832   56.341918976   56.341918976   56.341918976    6[6-(1,6),6-(1,6),6-(6,6)]
   833   57.520479144   57.520479144   57.520479144    6[1-(0),6-(1,6),6-(6,6)]
   834    57.47512192    57.47512192    57.47512192    6[1-(0),6-(1,6),6-(6,6)]
   835     56.4054676     56.4054676     56.4054676    6[6-(1,6),6-(1,6),6-(6,6)]
   836   55.362251448   55.362251448   55.362251448    6[1-(0),6-(6,6),6-(6,6)]
   837   52.122241832   52.122241832   52.122241832    6[6-(1,6),6-(1,6),6-(6)]
   838   50.587130224   50.587130224   50.587130224    6[1-(0),6-(1,6),6-(6,7)]
   839   51.797464704   51.797464704   51.797464704    6[1-(0),6-(1,6),6-(6,6)]
   840   51.246871664   51.246871664   51.246871664    6[1-(0),6-(1,6),6-(6,6)]
   841   40.738791368   40.738791368   40.738791368    6[6-(6,6),8-(29),8-(29)]
   842   40.711382992   40.711382992   40.711382992    6[6-(1,6),6-(1,6),6-(8,8)]
   843    41.89843248    41.89843248    41.89843248    6[1-(0),6-(1,6),6-(6,6)]
   844   41.863747544   41.863747544   41.863747544    6[1-(0),6-(1,6),6-(6,6)]
   845   40.639830152   40.639830152   40.639830152    6[6-(1,6),6-(1,6),6-(6,6)]
   846   39.453023216   39.453023216   39.453023216    6[1-(0),6-(1,6),6-(6,6)]
   847   39.486980496   39.486980496   39.486980496    6[1-(0),6-(1,6),6-(6,6)]
   848   40.593260168   40.593260168   40.593260168    6[6-(1,6),6-(1,6),6-(6,6)]
   849    41.59645524    41.59645524    41.59645524    6[1-(0),6-(6,6),6-(6,6)]
   850   44.812452208   44.812452208   44.812452208    6[6-(1,6),6-(1,6),6-(6)]
   851   46.138483992   46.138483992   46.138483992    6[1-(0),6-(1,6),6-(6,7)]
   852    44.98975772    44.98975772    44.98975772    6[1-(0),6-(1,6),6-(6,6)]
   853     45.7938176     45.7938176     45.7938176    6[1-(0),6-(1,6),6-(6,6)]
   854   25.984838312   25.984838312   25.984838312    6[6-(6,6),8-(29),8-(29)]
   855   27.071471272   27.071471272   27.071471272    6[6-(1,6),6-(1,6),6-(8,8)]
   856   27.563124176   27.563124176   27.563124176    6[1-(0),6-(1,6),6-(6,6)]
   857   28.625744488   28.625744488   28.625744488    6[1-(0),6-(1,6),6-(6,6)]
   858   29.226545792   29.226545792   29.226545792    6[6-(1,6),6-(1,6),6-(6,6)]
   859   28.728829088   28.728829088   28.728829088    6[1-(0),6-(1,6),6-(6,6)]
   860   27.657962008   27.657962008   27.657962008    6[1-(0),6-(1,6),6-(6,6)]
   861   30.376484824   30.376484824   30.376484824    6[6-(1,6),6-(1,6),6-(6,6)]
   862   31.362458704   31.362458704   31.362458704    6[1-(0),6-(6,6),6-(6,6)]
   863   34.478039144   34.478039144   34.478039144    6[6-(1,6),6-(1,6),6-(6)]
   864    34.46300092    34.46300092    34.46300092    6[1-(0),6-(1,6),6-(6,7)]
   865   34.001909568   34.001909568   34.001909568    6[1-(0),6-(1,6),6-(6,6)]
   866   35.441940792   35.441940792   35.441940792    6[1-(0),6-(1,6),6-(6,6)]
   867   39.905625248   39.905625248   39.905625248    6[6-(6,6),8-(29),8-(29)]
   868    39.77731524    39.77731524    39.77731524    6[6-(1,6),6-(1,6),6-(8,8)]
   869     39.0448082     39.0448082     39.0448082    6[1-(0),6-(1,6),6-(6,6)]
   870   38.968646872   38.968646872   38.968646872    6[1-(0),6-(1,6),6-(6,6)]
   871   39.633481904   39.633481904   39.633481904    6[6-(1,6),6-(1,6),6-(6,6)]
   872   40.376176128   40.376176128   40.376176128    6[1-(0),6-(1,6),6-(6,6)]
   873   40.436814128   40.436814128   40.436814128    6[1-(0),6-(1,6),6-(6,6)]
   874   39.554409952   39.554409952   39.554409952    6[6-(1,6),6-(1,6),6-(6,6)]
   875   39.557563128   39.557563128   39.557563128    6[1-(0),6-(6,6),6-(6,6)]
   876    37.99213252    37.99213252    37.99213252    6[1-(0),6-(1,6),6-(6,7)]
   877    57.01063484    57.01063484    57.01063484    6[6-(6,6),8-(29),8-(29)]
   878   57.167323432   57.167323432   57.167323432    6[6-(1,6),6-(1,6),6-(8,8)]
   879    57.92869416    57.92869416    57.92869416    6[1-(0),6-(1,6),6-(6,6)]
   880   58.040995736   58.040995736   58.040995736    6[1-(0),6-(1,6),6-(6,6)]
   881   57.379556432   57.379556432   57.379556432    6[6-(1,6),6-(1,6),6-(6,6)]
   882    56.60072196    56.60072196    56.60072196    6[1-(0),6-(1,6),6-(6,6)]
   883   56.509522408   56.509522408   56.509522408    6[1-(0),6-(1,6),6-(6,6)]
   884   57.503743056   57.503743056   57.503743056    6[6-(1,6),6-(1,6),6-(6,6)]
   885   57.601976616   57.601976616   57.601976616    6[1-(0),6-(6,6),6-(6,6)]
   886   58.868098056   58.868098056   58.868098056    6[6-(1,6),6-(1,6),6-(6)]
   887   60.511145304   60.511145304   60.511145304    6[1-(0),6-(1,6),6-(6,7)]
   888    59.88487604    59.88487604    59.88487604    6[1-(0),6-(1,6),6-(6,6)]
   889   58.455517104   58.455517104   58.455517104    6[1-(0),6-(1,6),6-(6,6)]
   890    42.27438808    42.27438808    42.27438808    6[6-(6,6),8-(29),8-(29)]
   891   43.553607328   43.553607328   43.553607328    6[6-(1,6),6-(1,6),6-(8,8)]
   892    43.64601964    43.64601964    43.64601964    6[1-(0),6-(1,6),6-(6,6)]
   893   44.856839224   44.856839224   44.856839224    6[1-(0),6-(1,6),6-(6,6)]
   894   45.994893208   45.994893208   45.994893208    6[6-(1,6),6-(1,6),6-(6,6)]
   895   45.898357512   45.898357512   45.898357512    6[1-(0),6-(1,6),6-(6,6)]
   896     44.6962698     44.6962698     44.6962698    6[1-(0),6-(1,6),6-(6,6)]
   897   47.281146464   47.281146464   47.281146464    6[6-(1,6),6-(1,6),6-(6,6)]
   898   47.312920776   47.312920776   47.312920776    6[1-(0),6-(6,6),6-(6,6)]
   899   48.879321592   48.879321592   48.879321592    6[1-(0),6-(1,6),6-(6,7)]
   900   54.603548792   54.603548792   54.603548792    6[6-(6,6),8-(29),8-(29)]
   901   53.363622968   53.363622968   53.363622968    6[6-(1,6),6-(1,6),6-(8,8)]
   902   53.339852872   53.339852872   53.339852872    6[1-(0),6-(1,6),6-(6,6)]
   903   52.168569264   52.168569264   52.168569264    6[1-(0),6-(1,6),6-(6,6)]
   904   51.010868568   51.010868568   51.010868568    6[6-(1,6),6-(1,6),6-(6,6)]
   905   51.042157776   51.042157776   51.042157776    6[1-(0),6-(1,6),6-(6,6)]
   906    52.20446696    52.20446696    52.20446696    6[1-(0),6-(1,6),6-(6,6)]
   907   49.768759776   49.768759776   49.768759776    6[6-(1,6),6-(1,6),6-(6,6)]
   908   49.802231952   49.802231952   49.802231952    6[1-(0),6-(6,6),6-(6,6)]
   909   48.532472232   48.532472232   48.532472232    6[6-(1,6),6-(1,6),6-(6)]
   910   47.559353608   47.559353608   47.559353608    6[1-(0),6-(1,6),6-(6,7)]
   911   47.647399984   47.647399984   47.647399984    6[1-(0),6-(1,6),6-(6,6)]
   912   49.335561904   49.335561904   49.335561904    6[1-(0),6-(1,6),6-(6,6)]
   913    39.49716768    39.49716768    39.49716768    6[1-(0),6-(6,6),6-(6,6)]
   914   41.483183456   41.483183456   41.483183456    6[6-(1,6),6-(1,6),6-(6)]
   915   42.621965096   42.621965096   42.621965096    6[6-(6),6-(6,6)]
   916    43.62055168    43.62055168    43.62055168    6[6-(6),6-(6,6)]
   917   47.219538256   47.219538256   47.219538256    6[6-(1,6),6-(1,6),7-(6,6)]
   918   30.494365096   30.494365096   30.494365096    6[1-(0),6-(6,6),6-(6,6)]
   919   32.340185816   32.340185816   32.340185816    6[6-(1,6),6-(1,6),6-(6)]
   920    33.14836908    33.14836908    33.14836908    6[6-(6),6-(6,6)]
   921     33.7693022     33.7693022     33.7693022    6[6-(6),6-(6,6)]
   922   35.547936016   35.547936016   35.547936016    6[6-(1,6),6-(1,6),7-(6,6)]
   923   66.512124336   66.512124336   66.512124336    6[1-(0),6-(6,6),6-(6,6)]
   924   64.627252744   64.627252744   64.627252744    6[6-(1,6),6-(1,6),6-(6)]
   925   63.792873864   63.792873864   63.792873864    6[6-(6),6-(6,6)]
   926   63.175821576   63.175821576   63.175821576    6[6-(6),6-(6,6)]
   927   61.403979216   61.403979216   61.403979216    6[6-(1,6),6-(1,6),7-(6,6)]
   928   57.500832432   57.500832432   57.500832432    6[1-(0),6-(6,6),6-(6,6)]
   929   55.421434136   55.421434136   55.421434136    6[6-(1,6),6-(1,6),6-(6)]
   930   54.253061152   54.253061152   54.253061152    6[6-(6),6-(6,6)]
   931   53.237253376   53.237253376   53.237253376    6[6-(6),6-(6,6)]
   932   49.637296592   49.637296592   49.637296592    6[6-(1,6),6-(1,6),7-(6,6)]
   933   48.492936256   48.492936256   48.492936256    6[1-(0),6-(6,6),6-(6,6)]
   934    48.53708072    48.53708072    48.53708072    6[6-(1,6),6-(1,6),6-(6)]
   935   48.562306128   48.562306128   48.562306128    6[6-(6),6-(6,6)]
   936   48.573948624   48.573948624   48.573948624    6[6-(6),6-(6,6)]
   937   48.502638336   48.502638336   48.502638336    6[6-(1,6),6-(1,6),7-(6,6)]
   938   48.533199888   48.533199888   48.533199888    6[1-(0),6-(6,6),6-(6,6)]
   939   48.611301632   48.611301632   48.611301632    6[6-(1,6),6-(1,6),6-(6)]
   940   48.653990784   48.653990784   48.653990784    6[6-(6),6-(6,6)]
   941   48.645258912   48.645258912   48.645258912    6[6-(6),6-(6,6)]
   942   48.381604888   48.381604888   48.381604888    6[6-(1,6),6-(1,6),7-(6,6)]
   943   57.514657896   57.514657896   57.514657896    6[1-(0),6-(6,6),6-(6,6)]
   944   57.680320912   57.680320912   57.680320912    6[6-(1,6),6-(1,6),6-(6)]
   945   57.983025808   57.983025808   57.983025808    6[6-(6),6-(6,6)]
   946   58.335453864   58.335453864   58.335453864    6[6-(6),6-(6,6)]
   947   60.117968512   60.117968512   60.117968512    6[6-(1,6),6-(1,6),7-(6,6)]
   948   39.497895336   39.497895336   39.497895336    6[1-(0),6-(6,6),6-(6,6)]
   949   39.543010008   39.543010008   39.543010008    6[6-(1,6),6-(1,6),6-(6)]
   950   39.309917536   39.309917536   39.309917536    6[6-(6),6-(6,6)]
   951   38.962097968   38.962097968   38.962097968    6[6-(6),6-(6,6)]
   952   36.897252792   36.897252792   36.897252792    6[6-(1,6),6-(1,6),7-(6,6)]
   953    30.49727572    30.49727572    30.49727572    6[1-(0),6-(6,6),6-(6,6)]
   954   32.451759736   32.451759736   32.451759736    6[6-(1,6),6-(1,6),6-(6)]
   955   33.295840696   33.295840696   33.295840696    6[6-(6),6-(6,6)]
   956   33.900037728   33.900037728   33.900037728    6[6-(6),6-(6,6)]
   957   35.511553216   35.511553216   35.511553216    6[6-(1,6),6-(1,6),7-(6,6)]
   958   39.528941992   39.528941992   39.528941992    6[1-(0),6-(6,6),6-(6,6)]
   959   41.530238544   41.530238544   41.530238544    6[6-(1,6),6-(1,6),6-(6)]
   960   42.670232944   42.670232944   42.670232944    6[6-(6),6-(6,6)]
   961   43.652325992   43.652325992   43.652325992    6[6-(6),6-(6,6)]
   962   47.158415152   47.158415152   47.158415152    6[6-(1,6),6-(1,6),7-(6,6)]
   963    66.53322636    66.53322636    66.53322636    6[1-(0),6-(6,6),6-(6,6)]
   964   64.638167584   64.638167584   64.638167584    6[6-(1,6),6-(1,6),6-(6)]
   965   63.795541936   63.795541936   63.795541936    6[6-(6),6-(6,6)]
   966   63.150111064   63.150111064   63.150111064    6[6-(6),6-(6,6)]
   967   61.319813672   61.319813672   61.319813672    6[6-(1,6),6-(1,6),7-(6,6)]
   968   57.515628104   57.515628104   57.515628104    6[1-(0),6-(6,6),6-(6,6)]
   969   55.445931888   55.445931888   55.445931888    6[6-(1,6),6-(1,6),6-(6)]
   970   54.296720512   54.296720512   54.296720512    6[6-(6),6-(6,6)]
   971   53.313172152   53.313172152   53.313172152    6[6-(6),6-(6,6)]
   972   49.689930376   49.689930376   49.689930376    6[6-(1,6),6-(1,6),7-(6,6)]
   973   57.548372624   57.548372624   57.548372624    6[1-(0),6-(6,6),6-(6,6)]
   974   55.592675848   55.592675848   55.592675848    6[6-(1,6),6-(1,6),6-(6)]
   975   54.470872848   54.470872848   54.470872848    6[6-(6),6-(6,6)]
   976   53.476894752   53.476894752   53.476894752    6[6-(6),6-(6,6)]
   977    49.80077664    49.80077664    49.80077664    6[6-(1,6),6-(1,6),7-(6,6)]
   978   66.509698816   66.509698816   66.509698816    6[1-(0),6-(6,6),6-(6,6)]
   979   64.509857576   64.509857576   64.509857576    6[6-(1,6),6-(1,6),6-(6)]
   980   63.642976728   63.642976728   63.642976728    6[6-(6),6-(6,6)]
   981   63.031018032   63.031018032   63.031018032    6[6-(6),6-(6,6)]
   982   61.498574496   61.498574496   61.498574496    6[6-(1,6),6-(1,6),7-(6,6)]
   983   39.516329288   39.516329288   39.516329288    6[1-(0),6-(6,6),6-(6,6)]
   984   41.593059512   41.593059512   41.593059512    6[6-(1,6),6-(1,6),6-(6)]
   985   42.760947392   42.760947392   42.760947392    6[6-(6),6-(6,6)]
   986    43.77699772    43.77699772    43.77699772    6[6-(6),6-(6,6)]
   987    47.38132044    47.38132044    47.38132044    6[6-(1,6),6-(1,6),7-(6,6)]
   988    30.49848848    30.49848848    30.49848848    6[1-(0),6-(6,6),6-(6,6)]
   989   32.459036296   32.459036296   32.459036296    6[6-(1,6),6-(1,6),6-(6)]
   990     33.3023896     33.3023896     33.3023896    6[6-(6),6-(6,6)]
   991   33.903676008   33.903676008   33.903676008    6[6-(6),6-(6,6)]
   992   35.519557432   35.519557432   35.519557432    6[6-(1,6),6-(1,6)]
   993    30.48999916    30.48999916    30.48999916    6[1-(0),6-(6,6),6-(6,6)]
   994   32.346492168   32.346492168   32.346492168    6[6-(1,6),6-(1,6),6-(6)]
   995   33.157586056   33.157586056   33.157586056    6[6-(6),6-(6,6)]
   996    33.77657876    33.77657876    33.77657876    6[6-(6),6-(6,6)]
   997   35.557638096   35.557638096   35.557638096    6[6-(1,6),6-(1,6)]
   998   39.532095168   39.532095168   39.532095168    6[1-(0),6-(6,6),6-(6,6)]
   999   41.444132584   41.444132584   41.444132584    6[6-(1,6),6-(1,6),6-(6)]
  1000   42.538284656   42.538284656   42.538284656    6[6-(6),6-(6,6)]
  1001   43.529352128   43.529352128   43.529352128    6[6-(6),6-(6,6)]
  1002   47.295942136   47.295942136   47.295942136    6[6-(1,6),6-(1,6),7-(6,6)]
  1003    57.48967504    57.48967504    57.48967504    6[1-(0),6-(6,6),6-(6,6)]
  1004   55.489106144   55.489106144   55.489106144    6[6-(1,6),6-(1,6),6-(6)]
  1005   54.349596848   54.349596848   54.349596848    6[6-(6),6-(6,6)]
  1006   53.367018696   53.367018696   53.367018696    6[6-(6),6-(6,6)]
  1007    49.86020188    49.86020188    49.86020188    6[6-(1,6),6-(1,6),7-(6,6)]
  1008     66.4774394     66.4774394     66.4774394    6[1-(0),6-(6,6),6-(6,6)]
  1009   64.463530144   64.463530144   64.463530144    6[6-(1,6),6-(1,6),6-(6)]
  1010   63.562692016   63.562692016   63.562692016    6[6-(6),6-(6,6)]
  1011   62.926963224   62.926963224   62.926963224    6[6-(6),6-(6,6)]
  1012     61.4626768     61.4626768     61.4626768    6[6-(1,6),6-(1,6),7-(6,6)]
  1013   57.497194152   57.497194152   57.497194152    6[1-(0),6-(6,6),6-(6,6)]
  1014   57.733924904   57.733924904   57.733924904    6[6-(1,6),6-(1,6),6-(6)]
  1015   58.097995456   58.097995456   58.097995456    6[6-(6),6-(6,6)]
  1016   58.498206256   58.498206256   58.498206256    6[6-(6),6-(6,6)]
  1017   60.330686616   60.330686616   60.330686616    6[6-(1,6),6-(1,6),7-(6,6)]
  1018   39.502503824   39.502503824   39.502503824    6[1-(0),6-(6,6),6-(6,6)]
  1019    39.52021012    39.52021012    39.52021012    6[6-(1,6),6-(1,6),6-(6)]
  1020   39.283964472   39.283964472   39.283964472    6[6-(6),6-(6,6)]
  1021   38.941966152   38.941966152   38.941966152    6[6-(6),6-(6,6)]
  1022   36.909865496   36.909865496   36.909865496    6[6-(1,6),6-(1,6)]
  1023   48.531744576   48.531744576   48.531744576    6[1-(0),6-(6,6),6-(6,6)]
  1024   48.482021416   48.482021416   48.482021416    6[6-(1,6),6-(1,6),6-(6)]
  1025   48.455583248   48.455583248   48.455583248    6[6-(6),6-(6,6)]
  1026   48.444425856   48.444425856   48.444425856    6[6-(6),6-(6,6)]
  1027   48.516706352   48.516706352   48.516706352    6[6-(1,6),6-(1,6),7-(6,6)]
  1028     48.5164638     48.5164638     48.5164638    6[1-(0),6-(6,6),6-(6,6)]
  1029    48.50191068    48.50191068    48.50191068    6[6-(1,6),6-(1,6),6-(6)]
  1030   48.482749072   48.482749072   48.482749072    6[6-(6),6-(6,6)]
  1031   48.450247104   48.450247104   48.450247104    6[6-(6),6-(6,6)]
  1032   48.467468296   48.467468296   48.467468296    6[6-(1,6),6-(1,6),7-(6,6)]
  1033   39.630086176   39.630086176   39.630086176    8[6-(6,8),29-(8,8,8,29)]
  1034   41.844100832   41.844100832   41.844100832    8[6-(6,8),29-(8,8,8,29)]
  1035   25.528355448   25.528355448   25.528355448    8[6-(6,8),29-(8,8,8,29)]
  1036   25.547274504   25.547274504   25.547274504    8[6-(6,8),29-(8,8,8,29)]
  1037   71.432534208   71.432534208   71.432534208    8[6-(6,8),29-(8,8,8,29)]
  1038   71.414827912   71.414827912   71.414827912    8[6-(6,8),29-(8,8,8,29)]
  1039   57.449168856   57.449168856   57.449168856    8[6-(6,8),29-(8,8,8,29)]
  1040    55.22666488    55.22666488    55.22666488    8[6-(6,8),29-(8,8,8,29)]
  1041   54.646237944   54.646237944   54.646237944    8[6-(6,8),29-(8,8,8,29)]
  1042   55.720500752   55.720500752   55.720500752    8[6-(6,8),29-(8,8,8,29)]
  1043   42.387417312   42.387417312   42.387417312    8[6-(6,8),29-(8,8,8,29)]
  1044   41.296175864   41.296175864   41.296175864    8[6-(6,8),29-(8,8,8,29)]
  1045   56.487207624   56.487207624   56.487207624    8[6-(6,8),29-(8,8,8,29)]
  1046   57.601006408   57.601006408   57.601006408    8[6-(6,8),29-(8,8,8,29)]
  1047   40.539898728   40.539898728   40.539898728    8[6-(6,8),29-(8,8,8,29)]
  1048    39.44016796    39.44016796    39.44016796    8[6-(6,8),29-(8,8,8,29)]
  1049   31.747388728   31.747388728   31.747388728    8[6-(6,8),29-(8,8,8,29)]
  1050     32.8536684     32.8536684     32.8536684    8[6-(6,8),29-(8,8,8,29)]
  1051   33.674221816   33.674221816   33.674221816    8[6-(6,8),29-(8,8,8,29)]
  1052   34.780016384   34.780016384   34.780016384    8[6-(6,8),29-(8,8,8,29)]
  1053   65.368249104   65.368249104   65.368249104    8[6-(6,8),29-(8,8,8,29)]
  1054   64.280888488   64.280888488   64.280888488    8[6-(6,8),29-(8,8,8,29)]
  1055   63.495020008   63.495020008   63.495020008    8[6-(6,8),29-(8,8,8,29)]
  1056   62.377825496   62.377825496   62.377825496    8[6-(6,8),29-(8,8,8,29)]
  1057    63.54013468    63.54013468    63.54013468    8[6-(6,8),29-(8,8,8,29)]
  1058    62.39528924    62.39528924    62.39528924    8[6-(6,8),29-(8,8,8,29)]
  1059   65.334291824   65.334291824   65.334291824    8[6-(6,8),29-(8,8,8,29)]
  1060   64.241595064   64.241595064   64.241595064    8[6-(6,8),29-(8,8,8,29)]
  1061   33.509043904   33.509043904   33.509043904    8[6-(6,8),29-(8,8,8,29)]
  1062   34.639093672   34.639093672   34.639093672    8[6-(6,8),29-(8,8,8,29)]
  1063   31.711976136   31.711976136   31.711976136    8[6-(6,8),29-(8,8,8,29)]
  1064   32.814132424   32.814132424   32.814132424    8[6-(6,8),29-(8,8,8,29)]
  1065   25.525687376   25.525687376   25.525687376    8[6-(6,8),29-(8,8,8,29)]
  1066   25.544848984   25.544848984   25.544848984    8[6-(6,8),29-(8,8,8,29)]
  1067   39.667924288   39.667924288   39.667924288    8[6-(6,8),29-(8,8,8,29)]
  1068   41.880968736   41.880968736   41.880968736    8[6-(6,8),29-(8,8,8,29)]
  1069   57.455960312   57.455960312   57.455960312    8[6-(6,8),29-(8,8,8,29)]
  1070   55.237094616   55.237094616   55.237094616    8[6-(6,8),29-(8,8,8,29)]
  1071   71.411432184   71.411432184   71.411432184    8[6-(6,8),29-(8,8,8,29)]
  1072   71.414100256   71.414100256   71.414100256    8[6-(6,8),29-(8,8,8,29)]
  1073   56.504186264   56.504186264   56.504186264    8[6-(6,8),29-(8,8,8,29)]
  1074   57.612891456   57.612891456   57.612891456    8[6-(6,8),29-(8,8,8,29)]
  1075   40.600294176   40.600294176   40.600294176    8[6-(6,8),29-(8,8,8,29)]
  1076   39.480674144   39.480674144   39.480674144    8[6-(6,8),29-(8,8,8,29)]
  1077   54.790798936   54.790798936   54.790798936    8[6-(6,8),29-(8,8,8,29)]
  1078    55.88519356    55.88519356    55.88519356    8[6-(6,8),29-(8,8,8,29)]
  1079      42.355643      42.355643      42.355643    8[6-(6,8),29-(8,8,8,29)]
  1080    41.27507384    41.27507384    41.27507384    8[6-(6,8),29-(8,8,8,29)]
  1081   57.307275936   57.307275936   57.307275936    8[6-(6,8),29-(8,8,8,29)]
  1082   55.091320864   55.091320864   55.091320864    8[6-(6,8),29-(8,8,8,29)]
  1083   71.443449048   71.443449048   71.443449048    8[6-(6,8),29-(8,8,8,29)]
  1084   71.424772544   71.424772544   71.424772544    8[6-(6,8),29-(8,8,8,29)]
  1085    25.50555556    25.50555556    25.50555556    8[6-(6,8),29-(8,8,8,29)]
  1086   25.536359664   25.536359664   25.536359664    8[6-(6,8),29-(8,8,8,29)]
  1087   39.650217992   39.650217992   39.650217992    8[6-(6,8),29-(8,8,8,29)]
  1088   41.864717752   41.864717752   41.864717752    8[6-(6,8),29-(8,8,8,29)]
  1089   42.376017368   42.376017368   42.376017368    8[6-(6,8),29-(8,8,8,29)]
  1090   41.293507792   41.293507792   41.293507792    8[6-(6,8),29-(8,8,8,29)]
  1091   54.675101632   54.675101632   54.675101632    8[6-(6,8),29-(8,8,8,29)]
  1092   55.758581416   55.758581416   55.758581416    8[6-(6,8),29-(8,8,8,29)]
  1093   40.590106992   40.590106992   40.590106992    8[6-(6,8),29-(8,8,8,29)]
  1094     39.4692742     39.4692742     39.4692742    8[6-(6,8),29-(8,8,8,29)]
  1095   56.493271424   56.493271424   56.493271424    8[6-(6,8),29-(8,8,8,29)]
  1096   57.607555312   57.607555312   57.607555312    8[6-(6,8),29-(8,8,8,29)]
  1097   65.324832296   65.324832296   65.324832296    8[6-(6,8),29-(8,8,8,29)]
  1098   64.239654648   64.239654648   64.239654648    8[6-(6,8),29-(8,8,8,29)]
  1099   63.389024784   63.389024784   63.389024784    8[6-(6,8),29-(8,8,8,29)]
  1100   62.253153768   62.253153768   62.253153768    8[6-(6,8),29-(8,8,8,29)]
  1101    31.60937664    31.60937664    31.60937664    8[6-(6,8),29-(8,8,8,29)]
  1102   32.693341528   32.693341528   32.693341528    8[6-(6,8),29-(8,8,8,29)]
  1103   33.451073976   33.451073976   33.451073976    8[6-(6,8),29-(8,8,8,29)]
  1104   34.589370512   34.589370512   34.589370512    8[6-(6,8),29-(8,8,8,29)]
  1105    33.53766504    33.53766504    33.53766504    8[6-(6,8),29-(8,8,8,29)]
  1106   34.674748816   34.674748816   34.674748816    8[6-(6,8),29-(8,8,8,29)]
  1107   31.725559048   31.725559048   31.725559048    8[6-(6,8),29-(8,8,8,29)]
  1108   32.831111064   32.831111064   32.831111064    8[6-(6,8),29-(8,8,8,29)]
  1109   63.499143392   63.499143392   63.499143392    8[6-(6,8),29-(8,8,8,29)]
  1110   62.387527576   62.387527576   62.387527576    8[6-(6,8),29-(8,8,8,29)]
  1111   65.371159728   65.371159728   65.371159728    8[6-(6,8),29-(8,8,8,29)]
  1112     64.2641524     64.2641524     64.2641524    8[6-(6,8),29-(8,8,8,29)]
  1113   71.435444832   71.435444832   71.435444832    8[6-(6,8),29-(8,8,8,29)]
  1114   71.443934152   71.443934152   71.443934152    8[6-(6,8),29-(8,8,8,29)]
  1115    57.31261208    57.31261208    57.31261208    8[6-(6,8),29-(8,8,8,29)]
  1116   55.098597424   55.098597424   55.098597424    8[6-(6,8),29-(8,8,8,29)]
  1117   39.641728672   39.641728672   39.641728672    8[6-(6,8),29-(8,8,8,29)]
  1118    41.85598588    41.85598588    41.85598588    8[6-(6,8),29-(8,8,8,29)]
  1119   25.509921496   25.509921496   25.509921496    8[6-(6,8),29-(8,8,8,29)]
  1120   25.536359664   25.536359664   25.536359664    8[6-(6,8),29-(8,8,8,29)]
  1121   40.523890296   40.523890296   40.523890296    8[6-(6,8),29-(8,8,8,29)]
  1122   39.430223328   39.430223328   39.430223328    8[6-(6,8),29-(8,8,8,29)]
  1123    56.37636136    56.37636136    56.37636136    8[6-(6,8),29-(8,8,8,29)]
  1124     57.4969516     57.4969516     57.4969516    8[6-(6,8),29-(8,8,8,29)]
  1125   42.266141312   42.266141312   42.266141312    8[6-(6,8),29-(8,8,8,29)]
  1126   41.181448768   41.181448768   41.181448768    8[6-(6,8),29-(8,8,8,29)]
  1127    54.60937004    54.60937004    54.60937004    8[6-(6,8),29-(8,8,8,29)]
  1128   55.690909408   55.690909408   55.690909408    8[6-(6,8),29-(8,8,8,29)]
  1129    17.59836036    17.59836036    17.59836036    29[8-(6),8-(6),8-(6),8-(6),29-(8,8,8,8)]
  1130   72.735766104   72.735766104   72.735766104    29[8-(6),8-(6),8-(6),8-(6),29-(8,8,8,8)]
  1131   72.736008656   72.736008656   72.736008656    29[8-(6),8-(6),8-(6),8-(6),29-(8,8,8,8)]
  1132   55.199741608   55.199741608   55.199741608    29[8-(6),8-(6),8-(6),8-(6),29-(8,8,8,8)]
  1133   33.086033216   33.086033216   33.086033216    29[8-(6),8-(6),8-(6),8-(6),29-(8,8,8,8)]
  1134     39.7057624     39.7057624     39.7057624    29[8-(6),8-(6),8-(6),8-(6),29-(8,8,8,8)]
  1135   33.097190608   33.097190608   33.097190608    29[8-(6),8-(6),8-(6),8-(6),29-(8,8,8,8)]
  1136   88.228532552   88.228532552   88.228532552    29[8-(6),8-(6),8-(6),8-(6),29-(8,8,8,8)]
  1137   81.576543952   81.576543952   81.576543952    29[8-(6),8-(6),8-(6),8-(6),29-(8,8,8,8)]
  1138   33.088216184   33.088216184   33.088216184    29[8-(6),8-(6),8-(6),8-(6),29-(8,8,8,8)]
  1139     63.8760692     63.8760692     63.8760692    29[8-(6),8-(6),8-(6),8-(6),29-(8,8,8,8)]
  1140   39.699213496   39.699213496   39.699213496    29[8-(6),8-(6),8-(6),8-(6),29-(8,8,8,8)]
  1141       15.46269       15.46269       15.46269    29[8-(6),8-(6),8-(6),8-(6),29-(8,8,8,8)]
  1142   72.725336368   72.725336368   72.725336368    29[8-(6),8-(6),8-(6),8-(6),29-(8,8,8,8)]
  1143    72.73285548    72.73285548    72.73285548    29[8-(6),8-(6),8-(6),8-(6),29-(8,8,8,8)]
  1144    57.31018656    57.31018656    57.31018656    29[8-(6),8-(6),8-(6),8-(6),29-(8,8,8,8)]
  1145   32.020744832   32.020744832   32.020744832    29[8-(6),8-(6),8-(6),8-(6),29-(8,8,8,8)]
  1146    40.79482088    40.79482088    40.79482088    29[8-(6),8-(6),8-(6),8-(6),29-(8,8,8,8)]
  1147   56.282251184   56.282251184   56.282251184    29[8-(6),8-(6),8-(6),8-(6),29-(8,8,8,8)]
  1148   89.288484792   89.288484792   89.288484792    29[8-(6),8-(6),8-(6),8-(6),29-(8,8,8,8)]
  1149   32.004251296   32.004251296   32.004251296    29[8-(6),8-(6),8-(6),8-(6),29-(8,8,8,8)]
  1150   32.021957592   32.021957592   32.021957592    29[8-(6),8-(6),8-(6),8-(6),29-(8,8,8,8)]
  1151   64.954697944   64.954697944   64.954697944    29[8-(6),8-(6),8-(6),8-(6),29-(8,8,8,8)]
  1152     40.7608636     40.7608636     40.7608636    29[8-(6),8-(6),8-(6),8-(6),29-(8,8,8,8)]
  1153   48.423566384   48.423566384   48.423566384    7[6-(6,6),6-(6,6),6-(6,6)]
  1154   36.066997296   36.066997296   36.066997296    7[6-(6,6),6-(6,6),6-(6,6)]
  1155   60.856054248   60.856054248   60.856054248    7[6-(6,6),6-(6,6),6-(6,6)]
  1156   48.430600392   48.430600392   48.430600392    7[6-(6,6),6-(6,6),6-(6,6)]
  1157   48.526408432   48.526408432   48.526408432    7[6-(6,6),6-(6,6),6-(6,6)]
  1158   61.016866224   61.016866224   61.016866224    7[6-(6,6),6-(6,6),6-(6,6)]
  1159    48.58801664    48.58801664    48.58801664    7[6-(6,6),6-(6,6),6-(6,6)]
