# Supplementary material for: A collection of forcefield precursors for metal–organic frameworks
Source: RSC Adv. 2019 Nov 13;9(63):36492–507. doi: 10.1039/c9ra07327b (PMC9075174; doi:10.1039/c9ra07327b)
Supplement: RA-009-C9RA07327B-s3070 [file RA-009-C9RA07327B-s3070.txt]

ADUROI_clean

50.8198    0.00000000    0.00000000
25.4099    44.01123782    0.00000000
25.4099    14.6704126    41.49419295

     1    35.72377841    35.72377841    35.72377841    30[7-(6,6),8-(6),8-(6)]
     2   47.934759954   47.934759954   47.934759954    30[7-(6,6),8-(6),8-(6)]
     3   79.114740046   79.114740046   79.114740046    30[7-(6,6),8-(6),8-(6)]
     4    40.50592159    40.50592159    40.50592159    30[7-(6,6),8-(6),8-(6)]
     5    45.69208218    45.69208218    45.69208218    30[7-(6,6),8-(6),8-(6)]
     6    30.53761782    30.53761782    30.53761782    30[7-(6,6),8-(6),8-(6)]
     7   69.146436276   69.146436276   69.146436276    30[7-(6,6),8-(6),8-(6)]
     8   57.903063724   57.903063724   57.903063724    30[7-(6,6),8-(6),8-(6)]
     9   55.511992134   55.511992134   55.511992134    30[7-(6,6),8-(6),8-(6)]
    10    28.14654623    28.14654623    28.14654623    30[7-(6,6),8-(6),8-(6)]
    11   71.537507866   71.537507866   71.537507866    30[7-(6,6),8-(6),8-(6)]
    12    48.08315377    48.08315377    48.08315377    30[7-(6,6),8-(6),8-(6)]
    13    53.55644623    53.55644623    53.55644623    30[7-(6,6),8-(6),8-(6)]
    14   55.511992134   55.511992134   55.511992134    30[7-(6,6),8-(6),8-(6)]
    15    73.49305377    73.49305377    73.49305377    30[7-(6,6),8-(6),8-(6)]
    16   20.717707866   20.717707866   20.717707866    30[7-(6,6),8-(6),8-(6)]
    17   28.294940046   28.294940046   28.294940046    30[7-(6,6),8-(6),8-(6)]
    18    65.91582159    65.91582159    65.91582159    30[7-(6,6),8-(6),8-(6)]
    19    61.13367841    61.13367841    61.13367841    30[7-(6,6),8-(6),8-(6)]
    20   47.934759954   47.934759954   47.934759954    30[7-(6,6),8-(6),8-(6)]
    21   57.903063724   57.903063724   57.903063724    30[7-(6,6),8-(6),8-(6)]
    22   18.326636276   18.326636276   18.326636276    30[7-(6,6),8-(6),8-(6)]
    23    55.94751782    55.94751782    55.94751782    30[7-(6,6),8-(6),8-(6)]
    24    71.10198218    71.10198218    71.10198218    30[7-(6,6),8-(6),8-(6)]
    25    48.08315377    48.08315377    48.08315377    30[7-(6,6),8-(6),8-(6)]
    26   46.127607866   46.127607866   46.127607866    30[7-(6,6),8-(6),8-(6)]
    27    28.14654623    28.14654623    28.14654623    30[7-(6,6),8-(6),8-(6)]
    28   80.921892134   80.921892134   80.921892134    30[7-(6,6),8-(6),8-(6)]
    29   73.344659954   73.344659954   73.344659954    30[7-(6,6),8-(6),8-(6)]
    30    35.72377841    35.72377841    35.72377841    30[7-(6,6),8-(6),8-(6)]
    31    40.50592159    40.50592159    40.50592159    30[7-(6,6),8-(6),8-(6)]
    32   53.704840046   53.704840046   53.704840046    30[7-(6,6),8-(6),8-(6)]
    33   43.736536276   43.736536276   43.736536276    30[7-(6,6),8-(6),8-(6)]
    34   83.312963724   83.312963724   83.312963724    30[7-(6,6),8-(6),8-(6)]
    35    45.69208218    45.69208218    45.69208218    30[7-(6,6),8-(6),8-(6)]
    36    30.53761782    30.53761782    30.53761782    30[7-(6,6),8-(6),8-(6)]
    37    65.91582159    65.91582159    65.91582159    30[7-(6,6),8-(6),8-(6)]
    38   53.704840046   53.704840046   53.704840046    30[7-(6,6),8-(6),8-(6)]
    39   22.524859954   22.524859954   22.524859954    30[7-(6,6),8-(6),8-(6)]
    40    61.13367841    61.13367841    61.13367841    30[7-(6,6),8-(6),8-(6)]
    41    55.94751782    55.94751782    55.94751782    30[7-(6,6),8-(6)]
    42    71.10198218    71.10198218    71.10198218    30[7-(6,6),8-(6),8-(6)]
    43   32.493163724   32.493163724   32.493163724    30[7-(6,6),8-(6),8-(6)]
    44   43.736536276   43.736536276   43.736536276    30[7-(6,6),8-(6),8-(6)]
    45   46.127607866   46.127607866   46.127607866    30[7-(6,6),8-(6),8-(6)]
    46    73.49305377    73.49305377    73.49305377    30[7-(6,6),8-(6),8-(6)]
    47   30.102092134   30.102092134   30.102092134    30[7-(6,6),8-(6),8-(6)]
    48    53.55644623    53.55644623    53.55644623    30[7-(6,6),8-(6),8-(6)]
    49    44.19798006    44.19798006    44.19798006    1[6-(6,6)]
    50    37.95730862    37.95730862    37.95730862    1[6-(6,7)]
    51    42.60223834    42.60223834    42.60223834    1[6-(6,6)]
    52    44.78748974    44.78748974    44.78748974    1[6-(6,6)]
    53    43.53224068    43.53224068    43.53224068    1[6-(6,6)]
    54    41.38764512    41.38764512    41.38764512    1[6-(6,6)]
    55    41.11830018    41.11830018    41.11830018    1[6-(6,6)]
    56    37.95730862    37.95730862    37.95730862    1[6-(6,7)]
    57     41.8501053     41.8501053     41.8501053    1[6-(6,6)]
    58    43.02404268    43.02404268    43.02404268    1[6-(6,6)]
    59    45.62093446    45.62093446    45.62093446    1[6-(6,6)]
    60    42.11945024    42.11945024    42.11945024    1[7-(6,6)]
    61    41.47403878    41.47403878    41.47403878    1[7-(6,6)]
    62    24.07333926    24.07333926    24.07333926    1[6-(6,6)]
    63    49.08684482    49.08684482    49.08684482    1[6-(6,7)]
    64    26.32973838    26.32973838    26.32973838    1[6-(6,6)]
    65    67.37180886    67.37180886    67.37180886    1[6-(6,6)]
    66    42.87158328    42.87158328    42.87158328    1[6-(6,6)]
    67    47.19126628    47.19126628    47.19126628    1[6-(6,6)]
    68    25.19137486    25.19137486    25.19137486    1[6-(6,6)]
    69    46.19011622    46.19011622    46.19011622    1[6-(6,7)]
    70    44.17765214    44.17765214    44.17765214    1[6-(6,6)]
    71    68.64738584    68.64738584    68.64738584    1[6-(6,6)]
    72    25.30317842    25.30317842    25.30317842    1[6-(6,6)]
    73    23.14333692    23.14333692    23.14333692    1[7-(6,6)]
    74     95.7190933     95.7190933     95.7190933    1[7-(6,6)]
    75    52.15636074    52.15636074    52.15636074    1[6-(6,6)]
    76    77.96265518    77.96265518    77.96265518    1[6-(6,7)]
    77    49.89996162    49.89996162    49.89996162    1[6-(6,6)]
    78    59.67769114    59.67769114    59.67769114    1[6-(6,6)]
    79    84.17791672    84.17791672    84.17791672    1[6-(6,6)]
    80    79.85823372    79.85823372    79.85823372    1[6-(6,6)]
    81    51.03832514    51.03832514    51.03832514    1[6-(6,6)]
    82    80.85938378    80.85938378    80.85938378    1[6-(6,7)]
    83    82.87184786    82.87184786    82.87184786    1[6-(6,6)]
    84    58.40211416    58.40211416    58.40211416    1[6-(6,6)]
    85    50.92652158    50.92652158    50.92652158    1[6-(6,6)]
    86    53.08636308    53.08636308    53.08636308    1[7-(6,6)]
    87     82.1502067     82.1502067     82.1502067    1[7-(6,6)]
    88    32.03171994    32.03171994    32.03171994    1[6-(6,6)]
    89    38.27239138    38.27239138    38.27239138    1[6-(6,7)]
    90    33.62746166    33.62746166    33.62746166    1[6-(6,6)]
    91    31.44221026    31.44221026    31.44221026    1[6-(6,6)]
    92    32.69745932    32.69745932    32.69745932    1[6-(6,6)]
    93    34.84205488    34.84205488    34.84205488    1[6-(6,6)]
    94    35.11139982    35.11139982    35.11139982    1[6-(6,6)]
    95    38.27239138    38.27239138    38.27239138    1[6-(6,7)]
    96     34.3795947     34.3795947     34.3795947    1[6-(6,6)]
    97    33.20565732    33.20565732    33.20565732    1[6-(6,6)]
    98    30.60876554    30.60876554    30.60876554    1[6-(6,6)]
    99    34.11024976    34.11024976    34.11024976    1[7-(6,6)]
   100    34.75566122    34.75566122    34.75566122    1[7-(6,6)]
   101    50.89094772    50.89094772    50.89094772    1[6-(6,6)]
   102    47.43011934    47.43011934    47.43011934    1[6-(6,7)]
   103    51.54144116    51.54144116    51.54144116    1[6-(6,6)]
   104    53.10160902    53.10160902    53.10160902    1[6-(6,6)]
   105    49.43750144    49.43750144    49.43750144    1[6-(6,6)]
   106    49.51881312    49.51881312    49.51881312    1[6-(6,6)]
   107    50.42340556    50.42340556    50.42340556    1[6-(6,6)]
   108      47.008315      47.008315      47.008315    1[6-(6,7)]
   109    48.55323692    48.55323692    48.55323692    1[6-(6,6)]
   110    52.21226252    52.21226252    52.21226252    1[6-(6,6)]
   111    51.89717976    51.89717976    51.89717976    1[6-(6,6)]
   112    50.07783092    50.07783092    50.07783092    1[7-(6,6)]
   113    50.39291368    50.39291368    50.39291368    1[7-(6,6)]
   114    25.33875228    25.33875228    25.33875228    1[6-(6,6)]
   115    28.79958066    28.79958066    28.79958066    1[6-(6,7)]
   116    24.68825884    24.68825884    24.68825884    1[6-(6,6)]
   117    73.94789098    73.94789098    73.94789098    1[6-(6,6)]
   118    26.79219856    26.79219856    26.79219856    1[6-(6,6)]
   119    26.71088688    26.71088688    26.71088688    1[6-(6,6)]
   120    25.80629444    25.80629444    25.80629444    1[6-(6,6)]
   121      29.221385      29.221385      29.221385    1[6-(6,7)]
   122    27.67646308    27.67646308    27.67646308    1[6-(6,6)]
   123    74.83723748    74.83723748    74.83723748    1[6-(6,6)]
   124    24.33252024    24.33252024    24.33252024    1[6-(6,6)]
   125    26.15186908    26.15186908    26.15186908    1[7-(6,6)]
   126    76.65658632    76.65658632    76.65658632    1[7-(6,6)]
   127    45.46339308    45.46339308    45.46339308    1[6-(6,6)]
   128    68.48984446    68.48984446    68.48984446    1[6-(6,7)]
   129     40.9607588     40.9607588     40.9607588    1[6-(6,6)]
   130    51.36357186    51.36357186    51.36357186    1[6-(6,6)]
   131    78.27265596    78.27265596    78.27265596    1[6-(6,6)]
   132    71.72706572    71.72706572    71.72706572    1[6-(6,6)]
   133    41.73321976    41.73321976    41.73321976    1[6-(6,6)]
   134     71.8083774     71.8083774     71.8083774    1[6-(6,7)]
   135    76.16871624    76.16871624    76.16871624    1[6-(6,6)]
   136    49.21389432    49.21389432    49.21389432    1[6-(6,6)]
   137    44.65027628    44.65027628    44.65027628    1[6-(6,6)]
   138     45.1279824     45.1279824     45.1279824    1[7-(6,6)]
   139     73.2313318     73.2313318     73.2313318    1[7-(6,6)]
   140    30.76630692    30.76630692    30.76630692    1[6-(6,6)]
   141    58.55965554    58.55965554    58.55965554    1[6-(6,7)]
   142     35.2689412     35.2689412     35.2689412    1[6-(6,6)]
   143    24.86612814    24.86612814    24.86612814    1[6-(6,6)]
   144    48.77684404    48.77684404    48.77684404    1[6-(6,6)]
   145    55.32243428    55.32243428    55.32243428    1[6-(6,6)]
   146    34.49648024    34.49648024    34.49648024    1[6-(6,6)]
   147     55.2411226     55.2411226     55.2411226    1[6-(6,7)]
   148    50.88078376    50.88078376    50.88078376    1[6-(6,6)]
   149    27.01580568    27.01580568    27.01580568    1[6-(6,6)]
   150    31.57942372    31.57942372    31.57942372    1[6-(6,6)]
   151     31.1017176     31.1017176     31.1017176    1[7-(6,6)]
   152     53.8181682     53.8181682     53.8181682    1[7-(6,6)]
   153    62.25933698    62.25933698    62.25933698    1[6-(6,6)]
   154    58.40211416    58.40211416    58.40211416    1[6-(6,7)]
   155    65.16622954    65.16622954    65.16622954    1[6-(6,6)]
   156    56.94866788    56.94866788    56.94866788    1[6-(6,6)]
   157    54.19423472    54.19423472    54.19423472    1[6-(6,6)]
   158     58.5952294     58.5952294     58.5952294    1[6-(6,6)]
   159    62.90983042    62.90983042    62.90983042    1[6-(6,6)]
   160    55.08358122    55.08358122    55.08358122    1[6-(6,7)]
   161    54.61603906    54.61603906    54.61603906    1[6-(6,6)]
   162    57.33489836    57.33489836    57.33489836    1[6-(6,6)]
   163    64.49540818    64.49540818    64.49540818    1[6-(6,6)]
   164    60.51621784    60.51621784    60.51621784    1[7-(6,6)]
   165    57.17735698    57.17735698    57.17735698    1[7-(6,6)]
   166     6.01198234     6.01198234     6.01198234    1[6-(6,6)]
   167    28.64203928    28.64203928    28.64203928    1[6-(6,7)]
   168     3.76574718     3.76574718     3.76574718    1[6-(6,6)]
   169    55.21063072    55.21063072    55.21063072    1[6-(6,6)]
   170    32.20958924    32.20958924    32.20958924    1[6-(6,6)]
   171      29.983682      29.983682      29.983682    1[6-(6,6)]
   172     3.39984462     3.39984462     3.39984462    1[6-(6,6)]
   173    29.06384362    29.06384362    29.06384362    1[6-(6,7)]
   174    31.41171838    31.41171838    31.41171838    1[6-(6,6)]
   175    54.33653016    54.33653016    54.33653016    1[6-(6,6)]
   176      6.4287047      6.4287047      6.4287047    1[6-(6,6)]
   177     4.74656932     4.74656932     4.74656932    1[7-(6,6)]
   178     80.0157751     80.0157751     80.0157751    1[7-(6,6)]
   179    64.79016302    64.79016302    64.79016302    1[6-(6,6)]
   180    68.64738584    68.64738584    68.64738584    1[6-(6,7)]
   181    61.88327046    61.88327046    61.88327046    1[6-(6,6)]
   182    70.10083212    70.10083212    70.10083212    1[6-(6,6)]
   183    72.85526528    72.85526528    72.85526528    1[6-(6,6)]
   184     68.4542706     68.4542706     68.4542706    1[6-(6,6)]
   185    64.13966958    64.13966958    64.13966958    1[6-(6,6)]
   186    71.96591878    71.96591878    71.96591878    1[6-(6,7)]
   187    72.43346094    72.43346094    72.43346094    1[6-(6,6)]
   188    69.71460164    69.71460164    69.71460164    1[6-(6,6)]
   189    62.55409182    62.55409182    62.55409182    1[6-(6,6)]
   190    66.53328216    66.53328216    66.53328216    1[7-(6,6)]
   191    69.87214302    69.87214302    69.87214302    1[7-(6,6)]
   192    19.39791766    19.39791766    19.39791766    1[6-(6,6)]
   193    47.58766072    47.58766072    47.58766072    1[6-(6,7)]
   194    21.64415282    21.64415282    21.64415282    1[6-(6,6)]
   195    21.01906928    21.01906928    21.01906928    1[6-(6,6)]
   196    44.02011076    44.02011076    44.02011076    1[6-(6,6)]
   197      46.246018      46.246018      46.246018    1[6-(6,6)]
   198    22.01005538    22.01005538    22.01005538    1[6-(6,6)]
   199    47.16585638    47.16585638    47.16585638    1[6-(6,7)]
   200    44.81798162    44.81798162    44.81798162    1[6-(6,6)]
   201    21.89316984    21.89316984    21.89316984    1[6-(6,6)]
   202     18.9811953     18.9811953     18.9811953    1[6-(6,6)]
   203    20.66333068    20.66333068    20.66333068    1[7-(6,6)]
   204     47.0337249     47.0337249     47.0337249    1[7-(6,6)]
   205    56.83178234    56.83178234    56.83178234    1[6-(6,6)]
   206    54.05193928    54.05193928    54.05193928    1[6-(6,7)]
   207    54.58554718    54.58554718    54.58554718    1[6-(6,6)]
   208    55.21063072    55.21063072    55.21063072    1[6-(6,6)]
   209    57.61948924    57.61948924    57.61948924    1[6-(6,6)]
   210      55.393582      55.393582      55.393582    1[6-(6,6)]
   211    54.21964462    54.21964462    54.21964462    1[6-(6,6)]
   212    54.47374362    54.47374362    54.47374362    1[6-(6,7)]
   213    56.82161838    56.82161838    56.82161838    1[6-(6,6)]
   214    54.33653016    54.33653016    54.33653016    1[6-(6,6)]
   215     57.2485047     57.2485047     57.2485047    1[6-(6,6)]
   216    55.56636932    55.56636932    55.56636932    1[7-(6,6)]
   217     54.6058751     54.6058751     54.6058751    1[7-(6,6)]
   218    11.43953698    11.43953698    11.43953698    1[6-(6,6)]
   219    58.40211416    58.40211416    58.40211416    1[6-(6,7)]
   220    14.34642954    14.34642954    14.34642954    1[6-(6,6)]
   221    31.53876788    31.53876788    31.53876788    1[6-(6,6)]
   222    54.19423472    54.19423472    54.19423472    1[6-(6,6)]
   223     58.5952294     58.5952294     58.5952294    1[6-(6,6)]
   224    12.09003042    12.09003042    12.09003042    1[6-(6,6)]
   225    55.08358122    55.08358122    55.08358122    1[6-(6,7)]
   226    54.61603906    54.61603906    54.61603906    1[6-(6,6)]
   227    31.92499836    31.92499836    31.92499836    1[6-(6,6)]
   228    13.67560818    13.67560818    13.67560818    1[6-(6,6)]
   229     9.69641784     9.69641784     9.69641784    1[7-(6,6)]
   230    82.58725698    82.58725698    82.58725698    1[7-(6,6)]
   231    70.21771766    70.21771766    70.21771766    1[6-(6,6)]
   232    72.99756072    72.99756072    72.99756072    1[6-(6,7)]
   233    72.46395282    72.46395282    72.46395282    1[6-(6,6)]
   234    71.83886928    71.83886928    71.83886928    1[6-(6,6)]
   235    69.43001076    69.43001076    69.43001076    1[6-(6,6)]
   236      71.655918      71.655918      71.655918    1[6-(6,6)]
   237    72.82985538    72.82985538    72.82985538    1[6-(6,6)]
   238    72.57575638    72.57575638    72.57575638    1[6-(6,7)]
   239    70.22788162    70.22788162    70.22788162    1[6-(6,6)]
   240    72.71296984    72.71296984    72.71296984    1[6-(6,6)]
   241     69.8009953     69.8009953     69.8009953    1[6-(6,6)]
   242    71.48313068    71.48313068    71.48313068    1[7-(6,6)]
   243     72.4436249     72.4436249     72.4436249    1[7-(6,6)]
   244    13.97036302    13.97036302    13.97036302    1[6-(6,6)]
   245    17.82758584    17.82758584    17.82758584    1[6-(6,7)]
   246    11.06347046    11.06347046    11.06347046    1[6-(6,6)]
   247    44.69093212    44.69093212    44.69093212    1[6-(6,6)]
   248    22.03546528    22.03546528    22.03546528    1[6-(6,6)]
   249     17.6344706     17.6344706     17.6344706    1[6-(6,6)]
   250    13.31986958    13.31986958    13.31986958    1[6-(6,6)]
   251    21.14611878    21.14611878    21.14611878    1[6-(6,7)]
   252    21.61366094    21.61366094    21.61366094    1[6-(6,6)]
   253    44.30470164    44.30470164    44.30470164    1[6-(6,6)]
   254    11.73429182    11.73429182    11.73429182    1[6-(6,6)]
   255    15.71348216    15.71348216    15.71348216    1[7-(6,6)]
   256    44.46224302    44.46224302    44.46224302    1[7-(6,6)]
   257    26.74646074    26.74646074    26.74646074    1[6-(6,6)]
   258    27.14285518    27.14285518    27.14285518    1[6-(6,7)]
   259    24.49006162    24.49006162    24.49006162    1[6-(6,6)]
   260    34.26779114    34.26779114    34.26779114    1[6-(6,6)]
   261    33.35811672    33.35811672    33.35811672    1[6-(6,6)]
   262    29.03843372    29.03843372    29.03843372    1[6-(6,6)]
   263    25.62842514    25.62842514    25.62842514    1[6-(6,6)]
   264    30.03958378    30.03958378    30.03958378    1[6-(6,7)]
   265    32.05204786    32.05204786    32.05204786    1[6-(6,6)]
   266    32.99221416    32.99221416    32.99221416    1[6-(6,6)]
   267    25.51662158    25.51662158    25.51662158    1[6-(6,6)]
   268    27.67646308    27.67646308    27.67646308    1[7-(6,6)]
   269     31.3304067     31.3304067     31.3304067    1[7-(6,6)]
   270    57.44161994    57.44161994    57.44161994    1[6-(6,6)]
   271    63.68229138    63.68229138    63.68229138    1[6-(6,7)]
   272    59.03736166    59.03736166    59.03736166    1[6-(6,6)]
   273    82.26201026    82.26201026    82.26201026    1[6-(6,6)]
   274    58.10735932    58.10735932    58.10735932    1[6-(6,6)]
   275    60.25195488    60.25195488    60.25195488    1[6-(6,6)]
   276    60.52129982    60.52129982    60.52129982    1[6-(6,6)]
   277    63.68229138    63.68229138    63.68229138    1[6-(6,7)]
   278     59.7894947     59.7894947     59.7894947    1[6-(6,6)]
   279    84.02545732    84.02545732    84.02545732    1[6-(6,6)]
   280    56.01866554    56.01866554    56.01866554    1[6-(6,6)]
   281    59.52014976    59.52014976    59.52014976    1[7-(6,6)]
   282    85.57546122    85.57546122    85.57546122    1[7-(6,6)]
   283    18.78808006    18.78808006    18.78808006    1[6-(6,6)]
   284    63.36720862    63.36720862    63.36720862    1[6-(6,7)]
   285    17.19233834    17.19233834    17.19233834    1[6-(6,6)]
   286    44.78748974    44.78748974    44.78748974    1[6-(6,6)]
   287    68.94214068    68.94214068    68.94214068    1[6-(6,6)]
   288    66.79754512    66.79754512    66.79754512    1[6-(6,6)]
   289    15.70840018    15.70840018    15.70840018    1[6-(6,6)]
   290    63.36720862    63.36720862    63.36720862    1[6-(6,7)]
   291     67.2600053     67.2600053     67.2600053    1[6-(6,6)]
   292    43.02404268    43.02404268    43.02404268    1[6-(6,6)]
   293    20.21103446    20.21103446    20.21103446    1[6-(6,6)]
   294    16.70955024    16.70955024    16.70955024    1[7-(6,6)]
   295    92.29383878    92.29383878    92.29383878    1[7-(6,6)]
   296    49.48323926    49.48323926    49.48323926    1[6-(6,6)]
   297    49.08684482    49.08684482    49.08684482    1[6-(6,7)]
   298    51.73963838    51.73963838    51.73963838    1[6-(6,6)]
   299    41.96190886    41.96190886    41.96190886    1[6-(6,6)]
   300    42.87158328    42.87158328    42.87158328    1[6-(6,6)]
   301    47.19126628    47.19126628    47.19126628    1[6-(6,6)]
   302    50.60127486    50.60127486    50.60127486    1[6-(6,6)]
   303    46.19011622    46.19011622    46.19011622    1[6-(6,7)]
   304    44.17765214    44.17765214    44.17765214    1[6-(6,6)]
   305    43.23748584    43.23748584    43.23748584    1[6-(6,6)]
   306    50.71307842    50.71307842    50.71307842    1[6-(6,6)]
   307    48.55323692    48.55323692    48.55323692    1[7-(6,6)]
   308     44.8992933     44.8992933     44.8992933    1[7-(6,6)]
   309    56.17620692    56.17620692    56.17620692    1[6-(6,6)]
   310    58.55965554    58.55965554    58.55965554    1[6-(6,7)]
   311     60.6788412     60.6788412     60.6788412    1[6-(6,6)]
   312    75.68592814    75.68592814    75.68592814    1[6-(6,6)]
   313    48.77684404    48.77684404    48.77684404    1[6-(6,6)]
   314    55.32243428    55.32243428    55.32243428    1[6-(6,6)]
   315    59.90638024    59.90638024    59.90638024    1[6-(6,6)]
   316     55.2411226     55.2411226     55.2411226    1[6-(6,7)]
   317    50.88078376    50.88078376    50.88078376    1[6-(6,6)]
   318    77.83560568    77.83560568    77.83560568    1[6-(6,6)]
   319    56.98932372    56.98932372    56.98932372    1[6-(6,6)]
   320     56.5116176     56.5116176     56.5116176    1[7-(6,6)]
   321     79.2280682     79.2280682     79.2280682    1[7-(6,6)]
   322    20.05349308    20.05349308    20.05349308    1[6-(6,6)]
   323    17.67004446    17.67004446    17.67004446    1[6-(6,7)]
   324     15.5508588     15.5508588     15.5508588    1[6-(6,6)]
   325    51.36357186    51.36357186    51.36357186    1[6-(6,6)]
   326    27.45285596    27.45285596    27.45285596    1[6-(6,6)]
   327    20.90726572    20.90726572    20.90726572    1[6-(6,6)]
   328    16.32331976    16.32331976    16.32331976    1[6-(6,6)]
   329     20.9885774     20.9885774     20.9885774    1[6-(6,7)]
   330    25.34891624    25.34891624    25.34891624    1[6-(6,6)]
   331    49.21389432    49.21389432    49.21389432    1[6-(6,6)]
   332    19.24037628    19.24037628    19.24037628    1[6-(6,6)]
   333     19.7180824     19.7180824     19.7180824    1[7-(6,6)]
   334     47.8214318     47.8214318     47.8214318    1[7-(6,6)]
   335    50.74865228    50.74865228    50.74865228    1[6-(6,6)]
   336    54.20948066    54.20948066    54.20948066    1[6-(6,7)]
   337    50.09815884    50.09815884    50.09815884    1[6-(6,6)]
   338    48.53799098    48.53799098    48.53799098    1[6-(6,6)]
   339    52.20209856    52.20209856    52.20209856    1[6-(6,6)]
   340    52.12078688    52.12078688    52.12078688    1[6-(6,6)]
   341    51.21619444    51.21619444    51.21619444    1[6-(6,6)]
   342      54.631285      54.631285      54.631285    1[6-(6,7)]
   343    53.08636308    53.08636308    53.08636308    1[6-(6,6)]
   344    49.42733748    49.42733748    49.42733748    1[6-(6,6)]
   345    49.74242024    49.74242024    49.74242024    1[6-(6,6)]
   346    51.56176908    51.56176908    51.56176908    1[7-(6,6)]
   347    51.24668632    51.24668632    51.24668632    1[7-(6,6)]
   348    25.48104772    25.48104772    25.48104772    1[6-(6,6)]
   349    72.84001934    72.84001934    72.84001934    1[6-(6,7)]
   350    26.13154116    26.13154116    26.13154116    1[6-(6,6)]
   351    27.69170902    27.69170902    27.69170902    1[6-(6,6)]
   352    74.84740144    74.84740144    74.84740144    1[6-(6,6)]
   353    74.92871312    74.92871312    74.92871312    1[6-(6,6)]
   354    25.01350556    25.01350556    25.01350556    1[6-(6,6)]
   355      72.418215      72.418215      72.418215    1[6-(6,7)]
   356    73.96313692    73.96313692    73.96313692    1[6-(6,6)]
   357    26.80236252    26.80236252    26.80236252    1[6-(6,6)]
   358    26.48727976    26.48727976    26.48727976    1[6-(6,6)]
   359    24.66793092    24.66793092    24.66793092    1[7-(6,6)]
   360    75.80281368    75.80281368    75.80281368    1[7-(6,6)]
   361    44.80781766    44.80781766    44.80781766    1[6-(6,6)]
   362    47.58766072    47.58766072    47.58766072    1[6-(6,7)]
   363    47.05405282    47.05405282    47.05405282    1[6-(6,6)]
   364    46.42896928    46.42896928    46.42896928    1[6-(6,6)]
   365    44.02011076    44.02011076    44.02011076    1[6-(6,6)]
   366      46.246018      46.246018      46.246018    1[6-(6,6)]
   367    47.41995538    47.41995538    47.41995538    1[6-(6,6)]
   368    47.16585638    47.16585638    47.16585638    1[6-(6,7)]
   369    44.81798162    44.81798162    44.81798162    1[6-(6,6)]
   370    47.30306984    47.30306984    47.30306984    1[6-(6,6)]
   371     44.3910953     44.3910953     44.3910953    1[6-(6,6)]
   372    46.07323068    46.07323068    46.07323068    1[7-(6,6)]
   373     47.0337249     47.0337249     47.0337249    1[7-(6,6)]
   374    90.20006302    90.20006302    90.20006302    1[6-(6,6)]
   375    43.23748584    43.23748584    43.23748584    1[6-(6,7)]
   376    87.29317046    87.29317046    87.29317046    1[6-(6,6)]
   377    70.10083212    70.10083212    70.10083212    1[6-(6,6)]
   378    47.44536528    47.44536528    47.44536528    1[6-(6,6)]
   379     43.0443706     43.0443706     43.0443706    1[6-(6,6)]
   380    89.54956958    89.54956958    89.54956958    1[6-(6,6)]
   381    46.55601878    46.55601878    46.55601878    1[6-(6,7)]
   382    47.02356094    47.02356094    47.02356094    1[6-(6,6)]
   383    69.71460164    69.71460164    69.71460164    1[6-(6,6)]
   384    87.96399182    87.96399182    87.96399182    1[6-(6,6)]
   385    91.94318216    91.94318216    91.94318216    1[7-(6,6)]
   386    19.05234302    19.05234302    19.05234302    1[7-(6,6)]
   387    31.42188234    31.42188234    31.42188234    1[6-(6,6)]
   388    28.64203928    28.64203928    28.64203928    1[6-(6,7)]
   389    29.17564718    29.17564718    29.17564718    1[6-(6,6)]
   390    29.80073072    29.80073072    29.80073072    1[6-(6,6)]
   391    32.20958924    32.20958924    32.20958924    1[6-(6,6)]
   392      29.983682      29.983682      29.983682    1[6-(6,6)]
   393    28.80974462    28.80974462    28.80974462    1[6-(6,6)]
   394    29.06384362    29.06384362    29.06384362    1[6-(6,7)]
   395    31.41171838    31.41171838    31.41171838    1[6-(6,6)]
   396    28.92663016    28.92663016    28.92663016    1[6-(6,6)]
   397     31.8386047     31.8386047     31.8386047    1[6-(6,6)]
   398    30.15646932    30.15646932    30.15646932    1[7-(6,6)]
   399     29.1959751     29.1959751     29.1959751    1[7-(6,6)]
   400    87.66923698    87.66923698    87.66923698    1[6-(6,6)]
   401    83.81201416    83.81201416    83.81201416    1[6-(6,7)]
   402    90.57612954    90.57612954    90.57612954    1[6-(6,6)]
   403    56.94866788    56.94866788    56.94866788    1[6-(6,6)]
   404    79.60413472    79.60413472    79.60413472    1[6-(6,6)]
   405     84.0051294     84.0051294     84.0051294    1[6-(6,6)]
   406    88.31973042    88.31973042    88.31973042    1[6-(6,6)]
   407    80.49348122    80.49348122    80.49348122    1[6-(6,7)]
   408    80.02593906    80.02593906    80.02593906    1[6-(6,6)]
   409    57.33489836    57.33489836    57.33489836    1[6-(6,6)]
   410    89.90530818    89.90530818    89.90530818    1[6-(6,6)]
   411    85.92611784    85.92611784    85.92611784    1[7-(6,6)]
   412    57.17735698    57.17735698    57.17735698    1[7-(6,6)]
   413    74.89313926    74.89313926    74.89313926    1[6-(6,6)]
   414    74.49674482    74.49674482    74.49674482    1[6-(6,7)]
   415    77.14953838    77.14953838    77.14953838    1[6-(6,6)]
   416    67.37180886    67.37180886    67.37180886    1[6-(6,6)]
   417    68.28148328    68.28148328    68.28148328    1[6-(6,6)]
   418    72.60116628    72.60116628    72.60116628    1[6-(6,6)]
   419    76.01117486    76.01117486    76.01117486    1[6-(6,6)]
   420    71.60001622    71.60001622    71.60001622    1[6-(6,7)]
   421    69.58755214    69.58755214    69.58755214    1[6-(6,6)]
   422    68.64738584    68.64738584    68.64738584    1[6-(6,6)]
   423    76.12297842    76.12297842    76.12297842    1[6-(6,6)]
   424    73.96313692    73.96313692    73.96313692    1[7-(6,6)]
   425     70.3091933     70.3091933     70.3091933    1[7-(6,6)]
   426    44.19798006    44.19798006    44.19798006    1[6-(6,6)]
   427    37.95730862    37.95730862    37.95730862    1[6-(6,7)]
   428    42.60223834    42.60223834    42.60223834    1[6-(6,6)]
   429    19.37758974    19.37758974    19.37758974    1[6-(6,6)]
   430    43.53224068    43.53224068    43.53224068    1[6-(6,6)]
   431    41.38764512    41.38764512    41.38764512    1[6-(6,6)]
   432    41.11830018    41.11830018    41.11830018    1[6-(6,6)]
   433    37.95730862    37.95730862    37.95730862    1[6-(6,7)]
   434     41.8501053     41.8501053     41.8501053    1[6-(6,6)]
   435    17.61414268    17.61414268    17.61414268    1[6-(6,6)]
   436    45.62093446    45.62093446    45.62093446    1[6-(6,6)]
   437    42.11945024    42.11945024    42.11945024    1[7-(6,6)]
   438    16.06413878    16.06413878    16.06413878    1[7-(6,6)]
   439    82.85151994    82.85151994    82.85151994    1[6-(6,6)]
   440    38.27239138    38.27239138    38.27239138    1[6-(6,7)]
   441    84.44726166    84.44726166    84.44726166    1[6-(6,6)]
   442    56.85211026    56.85211026    56.85211026    1[6-(6,6)]
   443    32.69745932    32.69745932    32.69745932    1[6-(6,6)]
   444    34.84205488    34.84205488    34.84205488    1[6-(6,6)]
   445    85.93119982    85.93119982    85.93119982    1[6-(6,6)]
   446    38.27239138    38.27239138    38.27239138    1[6-(6,7)]
   447     34.3795947     34.3795947     34.3795947    1[6-(6,6)]
   448    58.61555732    58.61555732    58.61555732    1[6-(6,6)]
   449    81.42856554    81.42856554    81.42856554    1[6-(6,6)]
   450    84.93004976    84.93004976    84.93004976    1[7-(6,6)]
   451     9.34576122     9.34576122     9.34576122    1[7-(6,6)]
   452    52.15636074    52.15636074    52.15636074    1[6-(6,6)]
   453    52.55275518    52.55275518    52.55275518    1[6-(6,7)]
   454    49.89996162    49.89996162    49.89996162    1[6-(6,6)]
   455    59.67769114    59.67769114    59.67769114    1[6-(6,6)]
   456    58.76801672    58.76801672    58.76801672    1[6-(6,6)]
   457    54.44833372    54.44833372    54.44833372    1[6-(6,6)]
   458    51.03832514    51.03832514    51.03832514    1[6-(6,6)]
   459    55.44948378    55.44948378    55.44948378    1[6-(6,7)]
   460    57.46194786    57.46194786    57.46194786    1[6-(6,6)]
   461    58.40211416    58.40211416    58.40211416    1[6-(6,6)]
   462    50.92652158    50.92652158    50.92652158    1[6-(6,6)]
   463    53.08636308    53.08636308    53.08636308    1[7-(6,6)]
   464     56.7403067     56.7403067     56.7403067    1[7-(6,6)]
   465    45.46339308    45.46339308    45.46339308    1[6-(6,6)]
   466    43.07994446    43.07994446    43.07994446    1[6-(6,7)]
   467     40.9607588     40.9607588     40.9607588    1[6-(6,6)]
   468    25.95367186    25.95367186    25.95367186    1[6-(6,6)]
   469    52.86275596    52.86275596    52.86275596    1[6-(6,6)]
   470    46.31716572    46.31716572    46.31716572    1[6-(6,6)]
   471    41.73321976    41.73321976    41.73321976    1[6-(6,6)]
   472     46.3984774     46.3984774     46.3984774    1[6-(6,7)]
   473    50.75881624    50.75881624    50.75881624    1[6-(6,6)]
   474    23.80399432    23.80399432    23.80399432    1[6-(6,6)]
   475    44.65027628    44.65027628    44.65027628    1[6-(6,6)]
   476     45.1279824     45.1279824     45.1279824    1[7-(6,6)]
   477     22.4115318     22.4115318     22.4115318    1[7-(6,6)]
   478    81.58610692    81.58610692    81.58610692    1[6-(6,6)]
   479    83.96955554    83.96955554    83.96955554    1[6-(6,7)]
   480     86.0887412     86.0887412     86.0887412    1[6-(6,6)]
   481    50.27602814    50.27602814    50.27602814    1[6-(6,6)]
   482    74.18674404    74.18674404    74.18674404    1[6-(6,6)]
   483    80.73233428    80.73233428    80.73233428    1[6-(6,6)]
   484    85.31628024    85.31628024    85.31628024    1[6-(6,6)]
   485     80.6510226     80.6510226     80.6510226    1[6-(6,7)]
   486    76.29068376    76.29068376    76.29068376    1[6-(6,6)]
   487    52.42570568    52.42570568    52.42570568    1[6-(6,6)]
   488    82.39922372    82.39922372    82.39922372    1[6-(6,6)]
   489     81.9215176     81.9215176     81.9215176    1[7-(6,6)]
   490     53.8181682     53.8181682     53.8181682    1[7-(6,6)]
   491    50.89094772    50.89094772    50.89094772    1[6-(6,6)]
   492    47.43011934    47.43011934    47.43011934    1[6-(6,7)]
   493    51.54144116    51.54144116    51.54144116    1[6-(6,6)]
   494    53.10160902    53.10160902    53.10160902    1[6-(6,6)]
   495    49.43750144    49.43750144    49.43750144    1[6-(6,6)]
   496    49.51881312    49.51881312    49.51881312    1[6-(6,6)]
   497    50.42340556    50.42340556    50.42340556    1[6-(6,6)]
   498      47.008315      47.008315      47.008315    1[6-(6,7)]
   499    48.55323692    48.55323692    48.55323692    1[6-(6,6)]
   500    52.21226252    52.21226252    52.21226252    1[6-(6,6)]
   501    51.89717976    51.89717976    51.89717976    1[6-(6,6)]
   502    50.07783092    50.07783092    50.07783092    1[7-(6,6)]
   503    50.39291368    50.39291368    50.39291368    1[7-(6,6)]
   504    76.15855228    76.15855228    76.15855228    1[6-(6,6)]
   505    28.79958066    28.79958066    28.79958066    1[6-(6,7)]
   506    75.50805884    75.50805884    75.50805884    1[6-(6,6)]
   507    73.94789098    73.94789098    73.94789098    1[6-(6,6)]
   508    26.79219856    26.79219856    26.79219856    1[6-(6,6)]
   509    26.71088688    26.71088688    26.71088688    1[6-(6,6)]
   510    76.62609444    76.62609444    76.62609444    1[6-(6,6)]
   511      29.221385      29.221385      29.221385    1[6-(6,7)]
   512    27.67646308    27.67646308    27.67646308    1[6-(6,6)]
   513    74.83723748    74.83723748    74.83723748    1[6-(6,6)]
   514    75.15232024    75.15232024    75.15232024    1[6-(6,6)]
   515    76.97166908    76.97166908    76.97166908    1[7-(6,6)]
   516    25.83678632    25.83678632    25.83678632    1[7-(6,6)]
   517    57.44161994    57.44161994    57.44161994    1[6-(6,6)]
   518    63.68229138    63.68229138    63.68229138    1[6-(6,7)]
   519    59.03736166    59.03736166    59.03736166    1[6-(6,6)]
   520    56.85211026    56.85211026    56.85211026    1[6-(6,6)]
   521    58.10735932    58.10735932    58.10735932    1[6-(6,6)]
   522    60.25195488    60.25195488    60.25195488    1[6-(6,6)]
   523    60.52129982    60.52129982    60.52129982    1[6-(6,6)]
   524    63.68229138    63.68229138    63.68229138    1[6-(6,7)]
   525     59.7894947     59.7894947     59.7894947    1[6-(6,6)]
   526    58.61555732    58.61555732    58.61555732    1[6-(6,6)]
   527    56.01866554    56.01866554    56.01866554    1[6-(6,6)]
   528    59.52014976    59.52014976    59.52014976    1[7-(6,6)]
   529    60.16556122    60.16556122    60.16556122    1[7-(6,6)]
   530    77.56626074    77.56626074    77.56626074    1[6-(6,6)]
   531    52.55275518    52.55275518    52.55275518    1[6-(6,7)]
   532    75.30986162    75.30986162    75.30986162    1[6-(6,6)]
   533    34.26779114    34.26779114    34.26779114    1[6-(6,6)]
   534    58.76801672    58.76801672    58.76801672    1[6-(6,6)]
   535    54.44833372    54.44833372    54.44833372    1[6-(6,6)]
   536    76.44822514    76.44822514    76.44822514    1[6-(6,6)]
   537    55.44948378    55.44948378    55.44948378    1[6-(6,7)]
   538    57.46194786    57.46194786    57.46194786    1[6-(6,6)]
   539    32.99221416    32.99221416    32.99221416    1[6-(6,6)]
   540    76.33642158    76.33642158    76.33642158    1[6-(6,6)]
   541    78.49626308    78.49626308    78.49626308    1[7-(6,6)]
   542      5.9205067      5.9205067      5.9205067    1[7-(6,6)]
   543    49.48323926    49.48323926    49.48323926    1[6-(6,6)]
   544    23.67694482    23.67694482    23.67694482    1[6-(6,7)]
   545    51.73963838    51.73963838    51.73963838    1[6-(6,6)]
   546    41.96190886    41.96190886    41.96190886    1[6-(6,6)]
   547    17.46168328    17.46168328    17.46168328    1[6-(6,6)]
   548    21.78136628    21.78136628    21.78136628    1[6-(6,6)]
   549    50.60127486    50.60127486    50.60127486    1[6-(6,6)]
   550    20.78021622    20.78021622    20.78021622    1[6-(6,7)]
   551    18.76775214    18.76775214    18.76775214    1[6-(6,6)]
   552    43.23748584    43.23748584    43.23748584    1[6-(6,6)]
   553    50.71307842    50.71307842    50.71307842    1[6-(6,6)]
   554    48.55323692    48.55323692    48.55323692    1[7-(6,6)]
   555     19.4893933     19.4893933     19.4893933    1[7-(6,6)]
   556    69.60788006    69.60788006    69.60788006    1[6-(6,6)]
   557    63.36720862    63.36720862    63.36720862    1[6-(6,7)]
   558    68.01213834    68.01213834    68.01213834    1[6-(6,6)]
   559    70.19738974    70.19738974    70.19738974    1[6-(6,6)]
   560    68.94214068    68.94214068    68.94214068    1[6-(6,6)]
   561    66.79754512    66.79754512    66.79754512    1[6-(6,6)]
   562    66.52820018    66.52820018    66.52820018    1[6-(6,6)]
   563    63.36720862    63.36720862    63.36720862    1[6-(6,7)]
   564     67.2600053     67.2600053     67.2600053    1[6-(6,6)]
   565    68.43394268    68.43394268    68.43394268    1[6-(6,6)]
   566    71.03083446    71.03083446    71.03083446    1[6-(6,6)]
   567    67.52935024    67.52935024    67.52935024    1[7-(6,6)]
   568    66.88393878    66.88393878    66.88393878    1[7-(6,6)]
   569    50.74865228    50.74865228    50.74865228    1[6-(6,6)]
   570    54.20948066    54.20948066    54.20948066    1[6-(6,7)]
   571    50.09815884    50.09815884    50.09815884    1[6-(6,6)]
   572    48.53799098    48.53799098    48.53799098    1[6-(6,6)]
   573    52.20209856    52.20209856    52.20209856    1[6-(6,6)]
   574    52.12078688    52.12078688    52.12078688    1[6-(6,6)]
   575    51.21619444    51.21619444    51.21619444    1[6-(6,6)]
   576      54.631285      54.631285      54.631285    1[6-(6,7)]
   577    53.08636308    53.08636308    53.08636308    1[6-(6,6)]
   578    49.42733748    49.42733748    49.42733748    1[6-(6,6)]
   579    49.74242024    49.74242024    49.74242024    1[6-(6,6)]
   580    51.56176908    51.56176908    51.56176908    1[7-(6,6)]
   581    51.24668632    51.24668632    51.24668632    1[7-(6,6)]
   582    76.30084772    76.30084772    76.30084772    1[6-(6,6)]
   583    72.84001934    72.84001934    72.84001934    1[6-(6,7)]
   584    76.95134116    76.95134116    76.95134116    1[6-(6,6)]
   585    27.69170902    27.69170902    27.69170902    1[6-(6,6)]
   586    74.84740144    74.84740144    74.84740144    1[6-(6,6)]
   587    74.92871312    74.92871312    74.92871312    1[6-(6,6)]
   588    75.83330556    75.83330556    75.83330556    1[6-(6,6)]
   589      72.418215      72.418215      72.418215    1[6-(6,7)]
   590    73.96313692    73.96313692    73.96313692    1[6-(6,6)]
   591    26.80236252    26.80236252    26.80236252    1[6-(6,6)]
   592    77.30707976    77.30707976    77.30707976    1[6-(6,6)]
   593    75.48773092    75.48773092    75.48773092    1[7-(6,6)]
   594    24.98301368    24.98301368    24.98301368    1[7-(6,6)]
   595    56.17620692    56.17620692    56.17620692    1[6-(6,6)]
   596    33.14975554    33.14975554    33.14975554    1[6-(6,7)]
   597     60.6788412     60.6788412     60.6788412    1[6-(6,6)]
   598    50.27602814    50.27602814    50.27602814    1[6-(6,6)]
   599    23.36694404    23.36694404    23.36694404    1[6-(6,6)]
   600    29.91253428    29.91253428    29.91253428    1[6-(6,6)]
   601    59.90638024    59.90638024    59.90638024    1[6-(6,6)]
   602     29.8312226     29.8312226     29.8312226    1[6-(6,7)]
   603    25.47088376    25.47088376    25.47088376    1[6-(6,6)]
   604    52.42570568    52.42570568    52.42570568    1[6-(6,6)]
   605    56.98932372    56.98932372    56.98932372    1[6-(6,6)]
   606     56.5116176     56.5116176     56.5116176    1[7-(6,6)]
   607     28.4082682     28.4082682     28.4082682    1[7-(6,6)]
   608    70.87329308    70.87329308    70.87329308    1[6-(6,6)]
   609    43.07994446    43.07994446    43.07994446    1[6-(6,7)]
   610     66.3706588     66.3706588     66.3706588    1[6-(6,6)]
   611    76.77347186    76.77347186    76.77347186    1[6-(6,6)]
   612    52.86275596    52.86275596    52.86275596    1[6-(6,6)]
   613    46.31716572    46.31716572    46.31716572    1[6-(6,6)]
   614    67.14311976    67.14311976    67.14311976    1[6-(6,6)]
   615     46.3984774     46.3984774     46.3984774    1[6-(6,7)]
   616    50.75881624    50.75881624    50.75881624    1[6-(6,6)]
   617    74.62379432    74.62379432    74.62379432    1[6-(6,6)]
   618    70.06017628    70.06017628    70.06017628    1[6-(6,6)]
   619     70.5378824     70.5378824     70.5378824    1[7-(6,6)]
   620     47.8214318     47.8214318     47.8214318    1[7-(6,6)]
   621    39.38026302    39.38026302    39.38026302    1[6-(6,6)]
   622    43.23748584    43.23748584    43.23748584    1[6-(6,7)]
   623    36.47337046    36.47337046    36.47337046    1[6-(6,6)]
   624    44.69093212    44.69093212    44.69093212    1[6-(6,6)]
   625    47.44536528    47.44536528    47.44536528    1[6-(6,6)]
   626     43.0443706     43.0443706     43.0443706    1[6-(6,6)]
   627    38.72976958    38.72976958    38.72976958    1[6-(6,6)]
   628    46.55601878    46.55601878    46.55601878    1[6-(6,7)]
   629    47.02356094    47.02356094    47.02356094    1[6-(6,6)]
   630    44.30470164    44.30470164    44.30470164    1[6-(6,6)]
   631    37.14419182    37.14419182    37.14419182    1[6-(6,6)]
   632    41.12338216    41.12338216    41.12338216    1[7-(6,6)]
   633    44.46224302    44.46224302    44.46224302    1[7-(6,6)]
   634    95.62761766    95.62761766    95.62761766    1[6-(6,6)]
   635    72.99756072    72.99756072    72.99756072    1[6-(6,7)]
   636    97.87385282    97.87385282    97.87385282    1[6-(6,6)]
   637    46.42896928    46.42896928    46.42896928    1[6-(6,6)]
   638    69.43001076    69.43001076    69.43001076    1[6-(6,6)]
   639      71.655918      71.655918      71.655918    1[6-(6,6)]
   640    98.23975538    98.23975538    98.23975538    1[6-(6,6)]
   641    72.57575638    72.57575638    72.57575638    1[6-(6,7)]
   642    70.22788162    70.22788162    70.22788162    1[6-(6,6)]
   643    47.30306984    47.30306984    47.30306984    1[6-(6,6)]
   644     95.2108953     95.2108953     95.2108953    1[6-(6,6)]
   645    96.89303068    96.89303068    96.89303068    1[7-(6,6)]
   646     21.6238249     21.6238249     21.6238249    1[7-(6,6)]
   647    36.84943698    36.84943698    36.84943698    1[6-(6,6)]
   648    32.99221416    32.99221416    32.99221416    1[6-(6,7)]
   649    39.75632954    39.75632954    39.75632954    1[6-(6,6)]
   650    31.53876788    31.53876788    31.53876788    1[6-(6,6)]
   651    28.78433472    28.78433472    28.78433472    1[6-(6,6)]
   652     33.1853294     33.1853294     33.1853294    1[6-(6,6)]
   653    37.49993042    37.49993042    37.49993042    1[6-(6,6)]
   654    29.67368122    29.67368122    29.67368122    1[6-(6,7)]
   655    29.20613906    29.20613906    29.20613906    1[6-(6,6)]
   656    31.92499836    31.92499836    31.92499836    1[6-(6,6)]
   657    39.08550818    39.08550818    39.08550818    1[6-(6,6)]
   658    35.10631784    35.10631784    35.10631784    1[7-(6,6)]
   659    31.76745698    31.76745698    31.76745698    1[7-(6,6)]
   660    82.24168234    82.24168234    82.24168234    1[6-(6,6)]
   661    54.05193928    54.05193928    54.05193928    1[6-(6,7)]
   662    79.99544718    79.99544718    79.99544718    1[6-(6,6)]
   663    80.62053072    80.62053072    80.62053072    1[6-(6,6)]
   664    57.61948924    57.61948924    57.61948924    1[6-(6,6)]
   665      55.393582      55.393582      55.393582    1[6-(6,6)]
   666    79.62954462    79.62954462    79.62954462    1[6-(6,6)]
   667    54.47374362    54.47374362    54.47374362    1[6-(6,7)]
   668    56.82161838    56.82161838    56.82161838    1[6-(6,6)]
   669    79.74643016    79.74643016    79.74643016    1[6-(6,6)]
   670     82.6584047     82.6584047     82.6584047    1[6-(6,6)]
   671    80.97626932    80.97626932    80.97626932    1[7-(6,6)]
   672     54.6058751     54.6058751     54.6058751    1[7-(6,6)]
   673   43.863585776   43.863585776   43.863585776    6[1-(0),6-(1,6),6-(6,7)]
   674   38.415195018   38.415195018   38.415195018    6[1-(0),6-(6,6),7-(6,30)]
   675   44.324521362   44.324521362   44.324521362    6[6-(1,6),6-(1,6),6-(8,8)]
   676    44.24371788    44.24371788    44.24371788    6[6-(1,6),6-(1,6),6-(8,8)]
   677   39.760903322   39.760903322   39.760903322    6[6-(1,6),6-(1,7),6-(7,8)]
   678   40.398183614   40.398183614   40.398183614    6[6-(6,6),7-(1,6),8-(0)]
   679   42.514320086   42.514320086   42.514320086    6[6-(1,6),6-(1,6),7-(1,6)]
   680   39.778690252   39.778690252   39.778690252    6[6-(1,6),6-(1,7),6-(7,8)]
   681   42.296811342   42.296811342   42.296811342    6[6-(1,6),6-(1,6),7-(1,6)]
   682    42.92494407    42.92494407    42.92494407    6[1-(0),6-(1,6),6-(6,6)]
   683   44.194930872   44.194930872   44.194930872    6[1-(0),6-(1,6),6-(6,6)]
   684   43.452453594   43.452453594   43.452453594    6[1-(0),6-(1,6),6-(6,6)]
   685   45.518278464   45.518278464   45.518278464    6[6-(6,6),8-(0),8-(30)]
   686   40.469839532   40.469839532   40.469839532    6[1-(0),6-(6,6),6-(6,6)]
   687   40.410888564   40.410888564   40.410888564    6[6-(6,6),7-(1,6),8-(0)]
   688   42.025941808   42.025941808   42.025941808    6[1-(0),6-(1,6),6-(6,7)]
   689   38.416211414   38.416211414   38.416211414    6[1-(0),6-(6,6),7-(6,30)]
   690   70.599374358   70.599374358   70.599374358    6[6-(6,6),8-(0),8-(30)]
   691   42.440631376   42.440631376   42.440631376    6[1-(0),6-(1,6),6-(6,7)]
   692   43.142452814   43.142452814   43.142452814    6[1-(0),6-(1,6),6-(6,7)]
   693   44.719391208   44.719391208   44.719391208    6[1-(0),6-(1,6),6-(6,6)]
   694   24.547996192   24.547996192   24.547996192    6[1-(0),6-(1,6),6-(6,7)]
   695   48.429744806   48.429744806   48.429744806    6[1-(0),6-(6,6),7-(6,30)]
   696    93.11966053    93.11966053    93.11966053    6[6-(1,6),6-(1,6),6-(8,8)]
   697    25.95875384    25.95875384    25.95875384    6[6-(1,6),6-(1,6),6-(8,8)]
   698   48.292531346   48.292531346   48.292531346    6[6-(1,6),6-(1,7),6-(7,8)]
   699   49.183910638   49.183910638   49.183910638    6[6-(6,6),7-(1,6),8-(0)]
   700   24.503782966   24.503782966   24.503782966    6[6-(1,6),6-(1,6),7-(1,6)]
   701    46.48995304    46.48995304    46.48995304    6[6-(1,6),6-(1,7),6-(7,8)]
   702   94.713369458   94.713369458   94.713369458    6[6-(1,6),6-(1,6),7-(1,6)]
   703    25.89014711    25.89014711    25.89014711    6[1-(0),6-(1,6),6-(6,6)]
   704   67.810891932   67.810891932   67.810891932    6[1-(0),6-(1,6),6-(6,6)]
   705   93.774219554   93.774219554   93.774219554    6[1-(0),6-(1,6),6-(6,6)]
   706   66.963217668   66.963217668   66.963217668    6[6-(6,6),8-(0),8-(30)]
   707   47.302053444   47.302053444   47.302053444    6[1-(0),6-(6,6),6-(6,6)]
   708   45.475589832   45.475589832   45.475589832    6[6-(6,6),7-(1,6),8-(0)]
   709   25.198489632   25.198489632   25.198489632    6[1-(0),6-(1,6),6-(6,7)]
   710   46.713051962   46.713051962   46.713051962    6[1-(0),6-(6,6),7-(6,30)]
   711   26.691067158   26.691067158   26.691067158    6[6-(6,6),8-(0),8-(30)]
   712   94.563451048   94.563451048   94.563451048    6[1-(0),6-(1,6),6-(6,7)]
   713   94.011039822   94.011039822   94.011039822    6[1-(0),6-(1,6),6-(6,7)]
   714    25.26760456    25.26760456    25.26760456    6[1-(0),6-(1,6),6-(6,6)]
   715   51.681703808   51.681703808   51.681703808    6[1-(0),6-(1,6),6-(6,7)]
   716   78.619755194   78.619755194   78.619755194    6[1-(0),6-(6,6),7-(6,30)]
   717    84.74963947    84.74963947    84.74963947    6[6-(1,6),6-(1,6),6-(8,8)]
   718    50.27094616    50.27094616    50.27094616    6[6-(1,6),6-(1,6),6-(8,8)]
   719   78.756968654   78.756968654   78.756968654    6[6-(1,6),6-(1,7),6-(7,8)]
   720   77.865589362   77.865589362   77.865589362    6[6-(6,6),7-(1,6),8-(0)]
   721   51.725917034   51.725917034   51.725917034    6[6-(1,6),6-(1,6),7-(1,6)]
   722    80.55954696    80.55954696    80.55954696    6[6-(1,6),6-(1,7),6-(7,8)]
   723   83.155930542   83.155930542   83.155930542    6[6-(1,6),6-(1,6),7-(1,6)]
   724    50.33955289    50.33955289    50.33955289    6[1-(0),6-(1,6),6-(6,6)]
   725   59.238608068   59.238608068   59.238608068    6[1-(0),6-(1,6),6-(6,6)]
   726   84.095080446   84.095080446   84.095080446    6[1-(0),6-(1,6),6-(6,6)]
   727   60.086282332   60.086282332   60.086282332    6[6-(6,6),8-(0),8-(30)]
   728   79.747446556   79.747446556   79.747446556    6[1-(0),6-(6,6),6-(6,6)]
   729   81.573910168   81.573910168   81.573910168    6[6-(6,6),7-(1,6),8-(0)]
   730   51.031210368   51.031210368   51.031210368    6[1-(0),6-(1,6),6-(6,7)]
   731   80.336448038   80.336448038   80.336448038    6[1-(0),6-(6,6),7-(6,30)]
   732   49.538632842   49.538632842   49.538632842    6[6-(6,6),8-(0),8-(30)]
   733   83.305848952   83.305848952   83.305848952    6[1-(0),6-(1,6),6-(6,7)]
   734   83.858260178   83.858260178   83.858260178    6[1-(0),6-(1,6),6-(6,7)]
   735    50.96209544    50.96209544    50.96209544    6[1-(0),6-(1,6),6-(6,6)]
   736   32.366114224   32.366114224   32.366114224    6[1-(0),6-(1,6),6-(6,7)]
   737   37.814504982   37.814504982   37.814504982    6[1-(0),6-(6,6),7-(6,30)]
   738   31.905178638   31.905178638   31.905178638    6[6-(1,6),6-(1,6),6-(8,8)]
   739    31.98598212    31.98598212    31.98598212    6[6-(1,6),6-(1,6),6-(8,8)]
   740   36.468796678   36.468796678   36.468796678    6[6-(1,6),6-(1,7),6-(7,8)]
   741   35.831516386   35.831516386   35.831516386    6[6-(6,6),7-(1,6),8-(0)]
   742   33.715379914   33.715379914   33.715379914    6[6-(1,6),6-(1,6),7-(1,6)]
   743   36.451009748   36.451009748   36.451009748    6[6-(1,6),6-(1,7),6-(7,8)]
   744   33.932888658   33.932888658   33.932888658    6[6-(1,6),6-(1,6),7-(1,6)]
   745    33.30475593    33.30475593    33.30475593    6[1-(0),6-(1,6),6-(6,6)]
   746   32.034769128   32.034769128   32.034769128    6[1-(0),6-(1,6),6-(6,6)]
   747   32.777246406   32.777246406   32.777246406    6[1-(0),6-(1,6),6-(6,6)]
   748   30.711421536   30.711421536   30.711421536    6[6-(6,6),8-(0),8-(30)]
   749   35.759860468   35.759860468   35.759860468    6[1-(0),6-(6,6),6-(6,6)]
   750   35.818811436   35.818811436   35.818811436    6[6-(6,6),7-(1,6),8-(0)]
   751   34.203758192   34.203758192   34.203758192    6[1-(0),6-(1,6),6-(6,7)]
   752   37.813488586   37.813488586   37.813488586    6[1-(0),6-(6,6),7-(6,30)]
   753   56.450125642   56.450125642   56.450125642    6[6-(6,6),8-(0),8-(30)]
   754   33.789068624   33.789068624   33.789068624    6[1-(0),6-(1,6),6-(6,7)]
   755   33.087247186   33.087247186   33.087247186    6[1-(0),6-(1,6),6-(6,7)]
   756   31.510308792   31.510308792   31.510308792    6[1-(0),6-(1,6),6-(6,6)]
   757   50.999702092   50.999702092   50.999702092    6[1-(0),6-(1,6),6-(6,7)]
   758    47.65626745    47.65626745    47.65626745    6[1-(0),6-(6,6),7-(6,30)]
   759   51.341719346   51.341719346   51.341719346    6[6-(1,6),6-(1,6),6-(8,8)]
   760   51.827048436   51.827048436   51.827048436    6[6-(1,6),6-(1,6),6-(8,8)]
   761   48.557302504   48.557302504   48.557302504    6[6-(1,6),6-(1,7),6-(7,8)]
   762   49.141730204   49.141730204   49.141730204    6[6-(6,6),7-(1,6),8-(0)]
   763   50.535717318   50.535717318   50.535717318    6[6-(1,6),6-(1,6),7-(1,6)]
   764   48.336236374   48.336236374   48.336236374    6[6-(1,6),6-(1,7),6-(7,8)]
   765   50.272470754   50.272470754   50.272470754    6[6-(1,6),6-(1,6),7-(1,6)]
   766    51.39152275    51.39152275    51.39152275    6[1-(0),6-(1,6),6-(6,6)]
   767    52.18685262    52.18685262    52.18685262    6[1-(0),6-(1,6),6-(6,6)]
   768     50.0066832     50.0066832     50.0066832    6[1-(0),6-(1,6),6-(6,6)]
   769   51.893114176   51.893114176   51.893114176    6[6-(6,6),8-(0),8-(30)]
   770   48.910500114   48.910500114   48.910500114    6[1-(0),6-(6,6),6-(6,6)]
   771   48.538499178   48.538499178   48.538499178    6[6-(6,6),7-(1,6),8-(0)]
   772   50.730357152   50.730357152   50.730357152    6[1-(0),6-(1,6),6-(6,7)]
   773   47.416906192   47.416906192   47.416906192    6[1-(0),6-(6,6),7-(6,30)]
   774   77.947917438   77.947917438   77.947917438    6[6-(6,6),8-(0),8-(30)]
   775   49.474599894   49.474599894   49.474599894    6[1-(0),6-(1,6),6-(6,7)]
   776   51.644097156   51.644097156   51.644097156    6[1-(0),6-(1,6),6-(6,7)]
   777    51.61767086    51.61767086    51.61767086    6[1-(0),6-(1,6),6-(6,6)]
   778   25.229997908   25.229997908   25.229997908    6[1-(0),6-(1,6),6-(6,7)]
   779    28.57343255    28.57343255    28.57343255    6[1-(0),6-(6,6),7-(6,30)]
   780   75.707780654   75.707780654   75.707780654    6[6-(1,6),6-(1,6),6-(8,8)]
   781   24.402651564   24.402651564   24.402651564    6[6-(1,6),6-(1,6),6-(8,8)]
   782   27.672397496   27.672397496   27.672397496    6[6-(1,6),6-(1,7),6-(7,8)]
   783   27.087969796   27.087969796   27.087969796    6[6-(6,6),7-(1,6),8-(0)]
   784   25.693982682   25.693982682   25.693982682    6[6-(1,6),6-(1,6),7-(1,6)]
   785   27.893463626   27.893463626   27.893463626    6[6-(1,6),6-(1,7),6-(7,8)]
   786   76.777029246   76.777029246   76.777029246    6[6-(1,6),6-(1,6),7-(1,6)]
   787    24.83817725    24.83817725    24.83817725    6[1-(0),6-(1,6),6-(6,6)]
   788    74.86264738    74.86264738    74.86264738    6[1-(0),6-(1,6),6-(6,6)]
   789     77.0428168     77.0428168     77.0428168    6[1-(0),6-(1,6),6-(6,6)]
   790   75.156385824   75.156385824   75.156385824    6[6-(6,6),8-(0),8-(30)]
   791   27.319199886   27.319199886   27.319199886    6[1-(0),6-(6,6),6-(6,6)]
   792   27.691200822   27.691200822   27.691200822    6[6-(6,6),7-(1,6),8-(0)]
   793   25.499342848   25.499342848   25.499342848    6[1-(0),6-(1,6),6-(6,7)]
   794   28.812793808   28.812793808   28.812793808    6[1-(0),6-(6,6),7-(6,30)]
   795   49.101582562   49.101582562   49.101582562    6[6-(6,6),8-(0),8-(30)]
   796   77.574900106   77.574900106   77.574900106    6[1-(0),6-(1,6),6-(6,7)]
   797   75.405402844   75.405402844   75.405402844    6[1-(0),6-(1,6),6-(6,7)]
   798    24.61202914    24.61202914    24.61202914    6[1-(0),6-(1,6),6-(6,6)]
   799   44.545587492   44.545587492   44.545587492    6[1-(0),6-(1,6),6-(6,7)]
   800   69.378682762   69.378682762   69.378682762    6[1-(0),6-(6,6),7-(6,30)]
   801   77.732441486   77.732441486   77.732441486    6[6-(1,6),6-(1,6),6-(8,8)]
   802   42.687615604   42.687615604   42.687615604    6[6-(1,6),6-(1,6),6-(8,8)]
   803   69.960569472   69.960569472   69.960569472    6[6-(1,6),6-(1,7),6-(7,8)]
   804   69.122042772   69.122042772   69.122042772    6[6-(6,6),7-(1,6),8-(0)]
   805   43.704519802   43.704519802   43.704519802    6[6-(1,6),6-(1,6),7-(1,6)]
   806   72.002000838   72.002000838   72.002000838    6[6-(1,6),6-(1,7),6-(7,8)]
   807    75.18027113    75.18027113    75.18027113    6[6-(1,6),6-(1,6),7-(1,6)]
   808    41.87297421    41.87297421    41.87297421    6[1-(0),6-(1,6),6-(6,6)]
   809    51.24668632    51.24668632    51.24668632    6[1-(0),6-(1,6),6-(6,6)]
   810    77.54085084    77.54085084    77.54085084    6[1-(0),6-(1,6),6-(6,6)]
   811    53.71144662    53.71144662    53.71144662    6[6-(6,6),8-(0),8-(30)]
   812   71.306785974   71.306785974   71.306785974    6[1-(0),6-(6,6),6-(6,6)]
   813   73.446299554   73.446299554   73.446299554    6[6-(6,6),7-(1,6),8-(0)]
   814   42.326795024   42.326795024   42.326795024    6[1-(0),6-(1,6),6-(6,7)]
   815    71.33575326    71.33575326    71.33575326    6[1-(0),6-(6,6),7-(6,30)]
   816   42.190089762   42.190089762   42.190089762    6[6-(6,6),8-(0),8-(30)]
   817   76.271880434   76.271880434   76.271880434    6[1-(0),6-(1,6),6-(6,7)]
   818   75.356615836   75.356615836   75.356615836    6[1-(0),6-(1,6),6-(6,7)]
   819   44.063815788   44.063815788   44.063815788    6[1-(0),6-(1,6),6-(6,6)]
   820   31.684112508   31.684112508   31.684112508    6[1-(0),6-(1,6),6-(6,7)]
   821   57.670817238   57.670817238   57.670817238    6[1-(0),6-(6,6),7-(6,30)]
   822   49.317058514   49.317058514   49.317058514    6[6-(1,6),6-(1,6),6-(8,8)]
   823   33.542084396   33.542084396   33.542084396    6[6-(1,6),6-(1,6),6-(8,8)]
   824   57.088930528   57.088930528   57.088930528    6[6-(1,6),6-(1,7),6-(7,8)]
   825   57.927457228   57.927457228   57.927457228    6[6-(6,6),7-(1,6),8-(0)]
   826   32.525180198   32.525180198   32.525180198    6[6-(1,6),6-(1,6),7-(1,6)]
   827   55.047499162   55.047499162   55.047499162    6[6-(1,6),6-(1,7),6-(7,8)]
   828    51.86922887    51.86922887    51.86922887    6[6-(1,6),6-(1,6),7-(1,6)]
   829    34.35672579    34.35672579    34.35672579    6[1-(0),6-(1,6),6-(6,6)]
   830    24.98301368    24.98301368    24.98301368    6[1-(0),6-(1,6),6-(6,6)]
   831    49.50864916    49.50864916    49.50864916    6[1-(0),6-(1,6),6-(6,6)]
   832    22.51825338    22.51825338    22.51825338    6[6-(6,6),8-(0),8-(30)]
   833   55.742714026   55.742714026   55.742714026    6[1-(0),6-(6,6),6-(6,6)]
   834   53.603200446   53.603200446   53.603200446    6[6-(6,6),7-(1,6),8-(0)]
   835   33.902904976   33.902904976   33.902904976    6[1-(0),6-(1,6),6-(6,7)]
   836    55.71374674    55.71374674    55.71374674    6[1-(0),6-(6,6),7-(6,30)]
   837   34.039610238   34.039610238   34.039610238    6[6-(6,6),8-(0),8-(30)]
   838   50.777619566   50.777619566   50.777619566    6[1-(0),6-(1,6),6-(6,7)]
   839   51.692884164   51.692884164   51.692884164    6[1-(0),6-(1,6),6-(6,7)]
   840   32.165884212   32.165884212   32.165884212    6[1-(0),6-(1,6),6-(6,6)]
   841   62.842748284   62.842748284   62.842748284    6[1-(0),6-(1,6),6-(6,7)]
   842   57.971162256   57.971162256   57.971162256    6[1-(0),6-(6,6),7-(6,30)]
   843   55.526729876   55.526729876   55.526729876    6[6-(1,6),6-(1,6),6-(8,8)]
   844   65.080852276   65.080852276   65.080852276    6[6-(1,6),6-(1,6),6-(8,8)]
   845    58.73498385    58.73498385    58.73498385    6[6-(1,6),6-(1,7),6-(7,8)]
   846   60.210790842   60.210790842   60.210790842    6[6-(6,6),7-(1,6),8-(0)]
   847   62.334550284   62.334550284   62.334550284    6[6-(1,6),6-(1,6),7-(1,6)]
   848   56.711339414   56.711339414   56.711339414    6[6-(1,6),6-(1,7),6-(7,8)]
   849   56.051190212   56.051190212   56.051190212    6[6-(1,6),6-(1,6),7-(1,6)]
   850    64.57671986    64.57671986    64.57671986    6[1-(0),6-(1,6),6-(6,6)]
   851   56.472994552   56.472994552   56.472994552    6[1-(0),6-(1,6),6-(6,6)]
   852   54.846252754   54.846252754   54.846252754    6[1-(0),6-(1,6),6-(6,6)]
   853   55.331581844   55.331581844   55.331581844    6[6-(6,6),8-(0),8-(30)]
   854   58.097703558   58.097703558   58.097703558    6[1-(0),6-(6,6),6-(6,6)]
   855    55.89923901    55.89923901    55.89923901    6[6-(6,6),7-(1,6),8-(0)]
   856   63.223896784   63.223896784   63.223896784    6[1-(0),6-(1,6),6-(6,7)]
   857   56.015108154   56.015108154   56.015108154    6[1-(0),6-(6,6),7-(6,30)]
   858   66.524134596   66.524134596   66.524134596    6[6-(6,6),8-(0),8-(30)]
   859   55.103400942   55.103400942   55.103400942    6[1-(0),6-(1,6),6-(6,7)]
   860   56.720486978   56.720486978   56.720486978    6[1-(0),6-(1,6),6-(6,7)]
   861    64.18032542    64.18032542    64.18032542    6[1-(0),6-(1,6),6-(6,6)]
   862    5.568833684    5.568833684    5.568833684    6[1-(0),6-(1,6),6-(6,7)]
   863   28.873777568   28.873777568   28.873777568    6[1-(0),6-(6,6),7-(6,30)]
   864   81.917452016   81.917452016   81.917452016    6[6-(1,6),6-(1,6),6-(8,8)]
   865    5.121619444    5.121619444    5.121619444    6[6-(1,6),6-(1,6),6-(8,8)]
   866   29.318450818   29.318450818   29.318450818    6[6-(1,6),6-(1,7),6-(7,8)]
   867    29.37130341    29.37130341    29.37130341    6[6-(6,6),7-(1,6),8-(0)]
   868    4.683552768    4.683552768    4.683552768    6[6-(1,6),6-(1,6),7-(1,6)]
   869   29.557303878   29.557303878   29.557303878    6[6-(1,6),6-(1,7),6-(7,8)]
   870   80.958990588   80.958990588   80.958990588    6[6-(1,6),6-(1,6),7-(1,6)]
   871     4.23837132     4.23837132     4.23837132    6[1-(0),6-(1,6),6-(6,6)]
   872   55.532828252   55.532828252   55.532828252    6[1-(0),6-(1,6),6-(6,6)]
   873   82.380420394   82.380420394   82.380420394    6[1-(0),6-(1,6),6-(6,6)]
   874   57.149914288   57.149914288   57.149914288    6[6-(6,6),8-(0),8-(30)]
   875   29.674189418   29.674189418   29.674189418    6[1-(0),6-(6,6),6-(6,6)]
   876   29.987239386   29.987239386   29.987239386    6[6-(6,6),7-(1,6),8-(0)]
   877    4.000534656    4.000534656    4.000534656    6[1-(0),6-(1,6),6-(6,7)]
   878   29.114155222   29.114155222   29.114155222    6[1-(0),6-(6,6),7-(6,30)]
   879    30.76630692    30.76630692    30.76630692    6[6-(6,6),8-(0),8-(30)]
   880   81.900681482   81.900681482   81.900681482    6[1-(0),6-(1,6),6-(6,7)]
   881   80.433005658   80.433005658   80.433005658    6[1-(0),6-(1,6),6-(6,7)]
   882    5.806670348    5.806670348    5.806670348    6[1-(0),6-(1,6),6-(6,6)]
   883   64.206751716   64.206751716   64.206751716    6[1-(0),6-(1,6),6-(6,7)]
   884   69.078337744   69.078337744   69.078337744    6[1-(0),6-(6,6),7-(6,30)]
   885   71.522770124   71.522770124   71.522770124    6[6-(1,6),6-(1,6),6-(8,8)]
   886   61.968647724   61.968647724   61.968647724    6[6-(1,6),6-(1,6),6-(8,8)]
   887    68.31451615    68.31451615    68.31451615    6[6-(1,6),6-(1,7),6-(7,8)]
   888   66.838709158   66.838709158   66.838709158    6[6-(6,6),7-(1,6),8-(0)]
   889   64.714949716   64.714949716   64.714949716    6[6-(1,6),6-(1,6),7-(1,6)]
   890   70.338160586   70.338160586   70.338160586    6[6-(1,6),6-(1,7),6-(7,8)]
   891   70.998309788   70.998309788   70.998309788    6[6-(1,6),6-(1,6),7-(1,6)]
   892    62.47278014    62.47278014    62.47278014    6[1-(0),6-(1,6),6-(6,6)]
   893   70.576505448   70.576505448   70.576505448    6[1-(0),6-(1,6),6-(6,6)]
   894   72.203247246   72.203247246   72.203247246    6[1-(0),6-(1,6),6-(6,6)]
   895   71.717918156   71.717918156   71.717918156    6[6-(6,6),8-(0),8-(30)]
   896   68.951796442   68.951796442   68.951796442    6[1-(0),6-(6,6),6-(6,6)]
   897    71.15026099    71.15026099    71.15026099    6[6-(6,6),7-(1,6),8-(0)]
   898   63.825603216   63.825603216   63.825603216    6[1-(0),6-(1,6),6-(6,7)]
   899   71.034391846   71.034391846   71.034391846    6[1-(0),6-(6,6),7-(6,30)]
   900   60.525365404   60.525365404   60.525365404    6[6-(6,6),8-(0),8-(30)]
   901   71.946099058   71.946099058   71.946099058    6[1-(0),6-(1,6),6-(6,7)]
   902   70.329013022   70.329013022   70.329013022    6[1-(0),6-(1,6),6-(6,7)]
   903    62.86917458    62.86917458    62.86917458    6[1-(0),6-(1,6),6-(6,6)]
   904   19.841066316   19.841066316   19.841066316    6[1-(0),6-(1,6),6-(6,7)]
   905   47.355922432   47.355922432   47.355922432    6[1-(0),6-(6,6),7-(6,30)]
   906   45.132047984   45.132047984   45.132047984    6[6-(1,6),6-(1,6),6-(8,8)]
   907   20.288280556   20.288280556   20.288280556    6[6-(1,6),6-(1,6),6-(8,8)]
   908   46.911249182   46.911249182   46.911249182    6[6-(1,6),6-(1,7),6-(7,8)]
   909    46.85839659    46.85839659    46.85839659    6[6-(6,6),7-(1,6),8-(0)]
   910   20.726347232   20.726347232   20.726347232    6[6-(1,6),6-(1,6),7-(1,6)]
   911   46.672396122   46.672396122   46.672396122    6[6-(1,6),6-(1,7),6-(7,8)]
   912   46.090509412   46.090509412   46.090509412    6[6-(1,6),6-(1,6),7-(1,6)]
   913    21.17152868    21.17152868    21.17152868    6[1-(0),6-(1,6),6-(6,6)]
   914   20.696871748   20.696871748   20.696871748    6[1-(0),6-(1,6),6-(6,6)]
   915   44.669079606   44.669079606   44.669079606    6[1-(0),6-(1,6),6-(6,6)]
   916   19.079785712   19.079785712   19.079785712    6[6-(6,6),8-(0),8-(30)]
   917   46.555510582   46.555510582   46.555510582    6[1-(0),6-(6,6),6-(6,6)]
   918   46.242460614   46.242460614   46.242460614    6[6-(6,6),7-(1,6),8-(0)]
   919   21.409365344   21.409365344   21.409365344    6[1-(0),6-(1,6),6-(6,7)]
   920   47.115544778   47.115544778   47.115544778    6[1-(0),6-(6,6),7-(6,30)]
   921    45.46339308    45.46339308    45.46339308    6[6-(6,6),8-(0),8-(30)]
   922   45.148818518   45.148818518   45.148818518    6[1-(0),6-(1,6),6-(6,7)]
   923   46.616494342   46.616494342   46.616494342    6[1-(0),6-(1,6),6-(6,7)]
   924   19.603229652   19.603229652   19.603229652    6[1-(0),6-(1,6),6-(6,6)]
   925   56.388633684   56.388633684   56.388633684    6[1-(0),6-(1,6),6-(6,7)]
   926   54.283677568   54.283677568   54.283677568    6[1-(0),6-(6,6),7-(6,30)]
   927   56.507552016   56.507552016   56.507552016    6[6-(1,6),6-(1,6),6-(8,8)]
   928   55.941419444   55.941419444   55.941419444    6[6-(1,6),6-(1,6),6-(8,8)]
   929   54.728350818   54.728350818   54.728350818    6[6-(1,6),6-(1,7),6-(7,8)]
   930    54.78120341    54.78120341    54.78120341    6[6-(6,6),7-(1,6),8-(0)]
   931   55.503352768   55.503352768   55.503352768    6[6-(1,6),6-(1,6),7-(1,6)]
   932   54.967203878   54.967203878   54.967203878    6[6-(1,6),6-(1,7),6-(7,8)]
   933   55.549090588   55.549090588   55.549090588    6[6-(1,6),6-(1,6),7-(1,6)]
   934    55.05817132    55.05817132    55.05817132    6[1-(0),6-(1,6),6-(6,6)]
   935   55.532828252   55.532828252   55.532828252    6[1-(0),6-(1,6),6-(6,6)]
   936   56.970520394   56.970520394   56.970520394    6[1-(0),6-(1,6),6-(6,6)]
   937   57.149914288   57.149914288   57.149914288    6[6-(6,6),8-(0),8-(30)]
   938   55.084089418   55.084089418   55.084089418    6[1-(0),6-(6,6),6-(6,6)]
   939   55.397139386   55.397139386   55.397139386    6[6-(6,6),7-(1,6),8-(0)]
   940   54.820334656   54.820334656   54.820334656    6[1-(0),6-(1,6),6-(6,7)]
   941   54.524055222   54.524055222   54.524055222    6[1-(0),6-(6,6),7-(6,30)]
   942    56.17620692    56.17620692    56.17620692    6[6-(6,6),8-(0),8-(30)]
   943   56.490781482   56.490781482   56.490781482    6[1-(0),6-(1,6),6-(6,7)]
   944   55.023105658   55.023105658   55.023105658    6[1-(0),6-(1,6),6-(6,7)]
   945   56.626470348   56.626470348   56.626470348    6[1-(0),6-(1,6),6-(6,6)]
   946   12.022948284   12.022948284   12.022948284    6[1-(0),6-(1,6),6-(6,7)]
   947   57.971162256   57.971162256   57.971162256    6[1-(0),6-(6,6),7-(6,30)]
   948   80.936629876   80.936629876   80.936629876    6[6-(1,6),6-(1,6),6-(8,8)]
   949   14.261052276   14.261052276   14.261052276    6[6-(1,6),6-(1,6),6-(8,8)]
   950    58.73498385    58.73498385    58.73498385    6[6-(1,6),6-(1,7),6-(7,8)]
   951   60.210790842   60.210790842   60.210790842    6[6-(6,6),7-(1,6),8-(0)]
   952   11.514750284   11.514750284   11.514750284    6[6-(1,6),6-(1,6),7-(1,6)]
   953   56.711339414   56.711339414   56.711339414    6[6-(1,6),6-(1,7),6-(7,8)]
   954   81.461090212   81.461090212   81.461090212    6[6-(1,6),6-(1,6),7-(1,6)]
   955    13.75691986    13.75691986    13.75691986    6[1-(0),6-(1,6),6-(6,6)]
   956   31.063094552   31.063094552   31.063094552    6[1-(0),6-(1,6),6-(6,6)]
   957   80.256152754   80.256152754   80.256152754    6[1-(0),6-(1,6),6-(6,6)]
   958   29.921681844   29.921681844   29.921681844    6[6-(6,6),8-(0),8-(30)]
   959   58.097703558   58.097703558   58.097703558    6[1-(0),6-(6,6),6-(6,6)]
   960    55.89923901    55.89923901    55.89923901    6[6-(6,6),7-(1,6),8-(0)]
   961   12.404096784   12.404096784   12.404096784    6[1-(0),6-(1,6),6-(6,7)]
   962   56.015108154   56.015108154   56.015108154    6[1-(0),6-(6,6),7-(6,30)]
   963   15.704334596   15.704334596   15.704334596    6[6-(6,6),8-(0),8-(30)]
   964   80.513300942   80.513300942   80.513300942    6[1-(0),6-(1,6),6-(6,7)]
   965   82.130386978   82.130386978   82.130386978    6[1-(0),6-(1,6),6-(6,7)]
   966    13.36052542    13.36052542    13.36052542    6[1-(0),6-(1,6),6-(6,6)]
   967   70.660866316   70.660866316   70.660866316    6[1-(0),6-(1,6),6-(6,7)]
   968   72.765822432   72.765822432   72.765822432    6[1-(0),6-(6,6),7-(6,30)]
   969   70.541947984   70.541947984   70.541947984    6[6-(1,6),6-(1,6),6-(8,8)]
   970   71.108080556   71.108080556   71.108080556    6[6-(1,6),6-(1,6),6-(8,8)]
   971   72.321149182   72.321149182   72.321149182    6[6-(1,6),6-(1,7),6-(7,8)]
   972    72.26829659    72.26829659    72.26829659    6[6-(6,6),7-(1,6),8-(0)]
   973   71.546147232   71.546147232   71.546147232    6[6-(1,6),6-(1,6),7-(1,6)]
   974   72.082296122   72.082296122   72.082296122    6[6-(1,6),6-(1,7),6-(7,8)]
   975   71.500409412   71.500409412   71.500409412    6[6-(1,6),6-(1,6),7-(1,6)]
   976    71.99132868    71.99132868    71.99132868    6[1-(0),6-(1,6),6-(6,6)]
   977   71.516671748   71.516671748   71.516671748    6[1-(0),6-(1,6),6-(6,6)]
   978   70.078979606   70.078979606   70.078979606    6[1-(0),6-(1,6),6-(6,6)]
   979   69.899585712   69.899585712   69.899585712    6[6-(6,6),8-(0),8-(30)]
   980   71.965410582   71.965410582   71.965410582    6[1-(0),6-(6,6),6-(6,6)]
   981   71.652360614   71.652360614   71.652360614    6[6-(6,6),7-(1,6),8-(0)]
   982   72.229165344   72.229165344   72.229165344    6[1-(0),6-(1,6),6-(6,7)]
   983   72.525444778   72.525444778   72.525444778    6[1-(0),6-(6,6),7-(6,30)]
   984    70.87329308    70.87329308    70.87329308    6[6-(6,6),8-(0),8-(30)]
   985   70.558718518   70.558718518   70.558718518    6[1-(0),6-(1,6),6-(6,7)]
   986   72.026394342   72.026394342   72.026394342    6[1-(0),6-(1,6),6-(6,7)]
   987   70.423029652   70.423029652   70.423029652    6[1-(0),6-(1,6),6-(6,6)]
   988   13.386951716   13.386951716   13.386951716    6[1-(0),6-(1,6),6-(6,7)]
   989   18.258537744   18.258537744   18.258537744    6[1-(0),6-(6,6),7-(6,30)]
   990   46.112870124   46.112870124   46.112870124    6[6-(1,6),6-(1,6),6-(8,8)]
   991   11.148847724   11.148847724   11.148847724    6[6-(1,6),6-(1,6),6-(8,8)]
   992    17.49471615    17.49471615    17.49471615    6[6-(1,6),6-(1,7),6-(7,8)]
   993   16.018909158   16.018909158   16.018909158    6[6-(6,6),7-(1,6),8-(0)]
   994   13.895149716   13.895149716   13.895149716    6[6-(1,6),6-(1,6),7-(1,6)]
   995   19.518360586   19.518360586   19.518360586    6[6-(1,6),6-(1,7),6-(7,8)]
   996   45.588409788   45.588409788   45.588409788    6[6-(1,6),6-(1,6),7-(1,6)]
   997    11.65298014    11.65298014    11.65298014    6[1-(0),6-(1,6),6-(6,6)]
   998   45.166605448   45.166605448   45.166605448    6[1-(0),6-(1,6),6-(6,6)]
   999   46.793347246   46.793347246   46.793347246    6[1-(0),6-(1,6),6-(6,6)]
  1000   46.308018156   46.308018156   46.308018156    6[6-(6,6),8-(0),8-(30)]
  1001   18.131996442   18.131996442   18.131996442    6[1-(0),6-(6,6),6-(6,6)]
  1002    20.33046099    20.33046099    20.33046099    6[6-(6,6),7-(1,6),8-(0)]
  1003   13.005803216   13.005803216   13.005803216    6[1-(0),6-(1,6),6-(6,7)]
  1004   20.214591846   20.214591846   20.214591846    6[1-(0),6-(6,6),7-(6,30)]
  1005   60.525365404   60.525365404   60.525365404    6[6-(6,6),8-(0),8-(30)]
  1006   46.536199058   46.536199058   46.536199058    6[1-(0),6-(1,6),6-(6,7)]
  1007   44.919113022   44.919113022   44.919113022    6[1-(0),6-(1,6),6-(6,7)]
  1008    12.04937458    12.04937458    12.04937458    6[1-(0),6-(1,6),6-(6,6)]
  1009   26.271803808   26.271803808   26.271803808    6[1-(0),6-(1,6),6-(6,7)]
  1010   27.799955194   27.799955194   27.799955194    6[1-(0),6-(6,6),7-(6,30)]
  1011    33.92983947    33.92983947    33.92983947    6[6-(1,6),6-(1,6),6-(8,8)]
  1012    24.86104616    24.86104616    24.86104616    6[6-(1,6),6-(1,6),6-(8,8)]
  1013   27.937168654   27.937168654   27.937168654    6[6-(1,6),6-(1,7),6-(7,8)]
  1014   27.045789362   27.045789362   27.045789362    6[6-(6,6),7-(1,6),8-(0)]
  1015   26.316017034   26.316017034   26.316017034    6[6-(1,6),6-(1,6),7-(1,6)]
  1016    29.73974696    29.73974696    29.73974696    6[6-(1,6),6-(1,7),6-(7,8)]
  1017   32.336130542   32.336130542   32.336130542    6[6-(1,6),6-(1,6),7-(1,6)]
  1018    24.92965289    24.92965289    24.92965289    6[1-(0),6-(1,6),6-(6,6)]
  1019   33.828708068   33.828708068   33.828708068    6[1-(0),6-(1,6),6-(6,6)]
  1020   33.275280446   33.275280446   33.275280446    6[1-(0),6-(1,6),6-(6,6)]
  1021   34.676382332   34.676382332   34.676382332    6[6-(6,6),8-(0),8-(30)]
  1022   28.927646556   28.927646556   28.927646556    6[1-(0),6-(6,6),6-(6,6)]
  1023   30.754110168   30.754110168   30.754110168    6[6-(6,6),7-(1,6),8-(0)]
  1024   25.621310368   25.621310368   25.621310368    6[1-(0),6-(1,6),6-(6,7)]
  1025   29.516648038   29.516648038   29.516648038    6[1-(0),6-(6,6),7-(6,30)]
  1026   74.948532842   74.948532842   74.948532842    6[6-(6,6),8-(0),8-(30)]
  1027   32.486048952   32.486048952   32.486048952    6[1-(0),6-(1,6),6-(6,7)]
  1028   33.038460178   33.038460178   33.038460178    6[1-(0),6-(1,6),6-(6,7)]
  1029    25.55219544    25.55219544    25.55219544    6[1-(0),6-(1,6),6-(6,6)]
  1030   57.776014224   57.776014224   57.776014224    6[1-(0),6-(1,6),6-(6,7)]
  1031   63.224404982   63.224404982   63.224404982    6[1-(0),6-(6,6),7-(6,30)]
  1032   82.724978638   82.724978638   82.724978638    6[6-(1,6),6-(1,6),6-(8,8)]
  1033    57.39588212    57.39588212    57.39588212    6[6-(1,6),6-(1,6),6-(8,8)]
  1034   61.878696678   61.878696678   61.878696678    6[6-(1,6),6-(1,7),6-(7,8)]
  1035   61.241416386   61.241416386   61.241416386    6[6-(6,6),7-(1,6),8-(0)]
  1036   59.125279914   59.125279914   59.125279914    6[6-(1,6),6-(1,6),7-(1,6)]
  1037   61.860909748   61.860909748   61.860909748    6[6-(1,6),6-(1,7),6-(7,8)]
  1038   84.752688658   84.752688658   84.752688658    6[6-(1,6),6-(1,6),7-(1,6)]
  1039    58.71465593    58.71465593    58.71465593    6[1-(0),6-(1,6),6-(6,6)]
  1040   82.854569128   82.854569128   82.854569128    6[1-(0),6-(1,6),6-(6,6)]
  1041   83.597046406   83.597046406   83.597046406    6[1-(0),6-(1,6),6-(6,6)]
  1042   81.531221536   81.531221536   81.531221536    6[6-(6,6),8-(0),8-(30)]
  1043   61.169760468   61.169760468   61.169760468    6[1-(0),6-(6,6),6-(6,6)]
  1044   61.228711436   61.228711436   61.228711436    6[6-(6,6),7-(1,6),8-(0)]
  1045   59.613658192   59.613658192   59.613658192    6[1-(0),6-(1,6),6-(6,7)]
  1046   63.223388586   63.223388586   63.223388586    6[1-(0),6-(6,6),7-(6,30)]
  1047   56.450125642   56.450125642   56.450125642    6[6-(6,6),8-(0),8-(30)]
  1048   84.608868624   84.608868624   84.608868624    6[1-(0),6-(1,6),6-(6,7)]
  1049   83.907047186   83.907047186   83.907047186    6[1-(0),6-(1,6),6-(6,7)]
  1050   56.920208792   56.920208792   56.920208792    6[1-(0),6-(1,6),6-(6,6)]
  1051   18.453685776   18.453685776   18.453685776    6[1-(0),6-(1,6),6-(6,7)]
  1052   63.825095018   63.825095018   63.825095018    6[1-(0),6-(6,6),7-(6,30)]
  1053   95.144321362   95.144321362   95.144321362    6[6-(1,6),6-(1,6),6-(8,8)]
  1054    18.83381788    18.83381788    18.83381788    6[6-(1,6),6-(1,6),6-(8,8)]
  1055   65.170803322   65.170803322   65.170803322    6[6-(1,6),6-(1,7),6-(7,8)]
  1056   65.808083614   65.808083614   65.808083614    6[6-(6,6),7-(1,6),8-(0)]
  1057   17.104420086   17.104420086   17.104420086    6[6-(1,6),6-(1,6),7-(1,6)]
  1058   65.188590252   65.188590252   65.188590252    6[6-(1,6),6-(1,7),6-(7,8)]
  1059   93.116611342   93.116611342   93.116611342    6[6-(1,6),6-(1,6),7-(1,6)]
  1060    17.51504407    17.51504407    17.51504407    6[1-(0),6-(1,6),6-(6,6)]
  1061   44.194930872   44.194930872   44.194930872    6[1-(0),6-(1,6),6-(6,6)]
  1062   94.272253594   94.272253594   94.272253594    6[1-(0),6-(1,6),6-(6,6)]
  1063   45.518278464   45.518278464   45.518278464    6[6-(6,6),8-(0),8-(30)]
  1064   65.879739532   65.879739532   65.879739532    6[1-(0),6-(6,6),6-(6,6)]
  1065   65.820788564   65.820788564   65.820788564    6[6-(6,6),7-(1,6),8-(0)]
  1066   16.616041808   16.616041808   16.616041808    6[1-(0),6-(1,6),6-(6,7)]
  1067   63.826111414   63.826111414   63.826111414    6[1-(0),6-(6,6),7-(6,30)]
  1068   19.779574358   19.779574358   19.779574358    6[6-(6,6),8-(0),8-(30)]
  1069   93.260431376   93.260431376   93.260431376    6[1-(0),6-(1,6),6-(6,7)]
  1070   93.962252814   93.962252814   93.962252814    6[1-(0),6-(1,6),6-(6,7)]
  1071   19.309491208   19.309491208   19.309491208    6[1-(0),6-(1,6),6-(6,6)]
  1072   49.957896192   49.957896192   49.957896192    6[1-(0),6-(1,6),6-(6,7)]
  1073   48.429744806   48.429744806   48.429744806    6[1-(0),6-(6,6),7-(6,30)]
  1074    42.29986053    42.29986053    42.29986053    6[6-(1,6),6-(1,6),6-(8,8)]
  1075    51.36865384    51.36865384    51.36865384    6[6-(1,6),6-(1,6),6-(8,8)]
  1076   48.292531346   48.292531346   48.292531346    6[6-(1,6),6-(1,7),6-(7,8)]
  1077   49.183910638   49.183910638   49.183910638    6[6-(6,6),7-(1,6),8-(0)]
  1078   49.913682966   49.913682966   49.913682966    6[6-(1,6),6-(1,6),7-(1,6)]
  1079    46.48995304    46.48995304    46.48995304    6[6-(1,6),6-(1,7),6-(7,8)]
  1080   43.893569458   43.893569458   43.893569458    6[6-(1,6),6-(1,6),7-(1,6)]
  1081    51.30004711    51.30004711    51.30004711    6[1-(0),6-(1,6),6-(6,6)]
  1082   42.400991932   42.400991932   42.400991932    6[1-(0),6-(1,6),6-(6,6)]
  1083   42.954419554   42.954419554   42.954419554    6[1-(0),6-(1,6),6-(6,6)]
  1084   41.553317668   41.553317668   41.553317668    6[6-(6,6),8-(0),8-(30)]
  1085   47.302053444   47.302053444   47.302053444    6[1-(0),6-(6,6),6-(6,6)]
  1086   45.475589832   45.475589832   45.475589832    6[6-(6,6),7-(1,6),8-(0)]
  1087   50.608389632   50.608389632   50.608389632    6[1-(0),6-(1,6),6-(6,7)]
  1088   46.713051962   46.713051962   46.713051962    6[1-(0),6-(6,6),7-(6,30)]
  1089   52.100967158   52.100967158   52.100967158    6[6-(6,6),8-(0),8-(30)]
  1090   43.743651048   43.743651048   43.743651048    6[1-(0),6-(1,6),6-(6,7)]
  1091   43.191239822   43.191239822   43.191239822    6[1-(0),6-(1,6),6-(6,7)]
  1092    50.67750456    50.67750456    50.67750456    6[1-(0),6-(1,6),6-(6,6)]
  1093   57.094012508   57.094012508   57.094012508    6[1-(0),6-(1,6),6-(6,7)]
  1094   57.670817238   57.670817238   57.670817238    6[1-(0),6-(6,6),7-(6,30)]
  1095   74.726958514   74.726958514   74.726958514    6[6-(1,6),6-(1,6),6-(8,8)]
  1096   58.951984396   58.951984396   58.951984396    6[6-(1,6),6-(1,6),6-(8,8)]
  1097   57.088930528   57.088930528   57.088930528    6[6-(1,6),6-(1,7),6-(7,8)]
  1098   57.927457228   57.927457228   57.927457228    6[6-(6,6),7-(1,6),8-(0)]
  1099   57.935080198   57.935080198   57.935080198    6[6-(1,6),6-(1,6),7-(1,6)]
  1100   55.047499162   55.047499162   55.047499162    6[6-(1,6),6-(1,7),6-(7,8)]
  1101    77.27912887    77.27912887    77.27912887    6[6-(1,6),6-(1,6),7-(1,6)]
  1102    59.76662579    59.76662579    59.76662579    6[1-(0),6-(1,6),6-(6,6)]
  1103    75.80281368    75.80281368    75.80281368    6[1-(0),6-(1,6),6-(6,6)]
  1104    74.91854916    74.91854916    74.91854916    6[1-(0),6-(1,6),6-(6,6)]
  1105    73.33805338    73.33805338    73.33805338    6[6-(6,6),8-(0),8-(30)]
  1106   55.742714026   55.742714026   55.742714026    6[1-(0),6-(6,6),6-(6,6)]
  1107   53.603200446   53.603200446   53.603200446    6[6-(6,6),7-(1,6),8-(0)]
  1108   59.312804976   59.312804976   59.312804976    6[1-(0),6-(1,6),6-(6,7)]
  1109    55.71374674    55.71374674    55.71374674    6[1-(0),6-(6,6),7-(6,30)]
  1110   59.449510238   59.449510238   59.449510238    6[6-(6,6),8-(0),8-(30)]
  1111   76.187519566   76.187519566   76.187519566    6[1-(0),6-(1,6),6-(6,7)]
  1112   77.102784164   77.102784164   77.102784164    6[1-(0),6-(1,6),6-(6,7)]
  1113   57.575784212   57.575784212   57.575784212    6[1-(0),6-(1,6),6-(6,6)]
  1114   19.135687492   19.135687492   19.135687492    6[1-(0),6-(1,6),6-(6,7)]
  1115   18.558882762   18.558882762   18.558882762    6[1-(0),6-(6,6),7-(6,30)]
  1116   52.322541486   52.322541486   52.322541486    6[6-(1,6),6-(1,6),6-(8,8)]
  1117   17.277715604   17.277715604   17.277715604    6[6-(1,6),6-(1,6),6-(8,8)]
  1118   19.140769472   19.140769472   19.140769472    6[6-(1,6),6-(1,7),6-(7,8)]
  1119   18.302242772   18.302242772   18.302242772    6[6-(6,6),7-(1,6),8-(0)]
  1120   18.294619802   18.294619802   18.294619802    6[6-(1,6),6-(1,6),7-(1,6)]
  1121   21.182200838   21.182200838   21.182200838    6[6-(1,6),6-(1,7),6-(7,8)]
  1122    49.77037113    49.77037113    49.77037113    6[6-(1,6),6-(1,6),7-(1,6)]
  1123    16.46307421    16.46307421    16.46307421    6[1-(0),6-(1,6),6-(6,6)]
  1124    51.24668632    51.24668632    51.24668632    6[1-(0),6-(1,6),6-(6,6)]
  1125    52.13095084    52.13095084    52.13095084    6[1-(0),6-(1,6),6-(6,6)]
  1126    53.71144662    53.71144662    53.71144662    6[6-(6,6),8-(0),8-(30)]
  1127   20.486985974   20.486985974   20.486985974    6[1-(0),6-(6,6),6-(6,6)]
  1128   22.626499554   22.626499554   22.626499554    6[6-(6,6),7-(1,6),8-(0)]
  1129   16.916895024   16.916895024   16.916895024    6[1-(0),6-(1,6),6-(6,7)]
  1130    20.51595326    20.51595326    20.51595326    6[1-(0),6-(6,6),7-(6,30)]
  1131   67.599989762   67.599989762   67.599989762    6[6-(6,6),8-(0),8-(30)]
  1132   50.861980434   50.861980434   50.861980434    6[1-(0),6-(1,6),6-(6,7)]
  1133   49.946715836   49.946715836   49.946715836    6[1-(0),6-(1,6),6-(6,7)]
  1134   18.653915788   18.653915788   18.653915788    6[1-(0),6-(1,6),6-(6,6)]
  1135   50.639897908   50.639897908   50.639897908    6[1-(0),6-(1,6),6-(6,7)]
  1136    53.98333255    53.98333255    53.98333255    6[1-(0),6-(6,6),7-(6,30)]
  1137   50.297880654   50.297880654   50.297880654    6[6-(1,6),6-(1,6),6-(8,8)]
  1138   49.812551564   49.812551564   49.812551564    6[6-(1,6),6-(1,6),6-(8,8)]
  1139   53.082297496   53.082297496   53.082297496    6[6-(1,6),6-(1,7),6-(7,8)]
  1140   52.497869796   52.497869796   52.497869796    6[6-(6,6),7-(1,6),8-(0)]
  1141   51.103882682   51.103882682   51.103882682    6[6-(1,6),6-(1,6),7-(1,6)]
  1142   53.303363626   53.303363626   53.303363626    6[6-(1,6),6-(1,7),6-(7,8)]
  1143   51.367129246   51.367129246   51.367129246    6[6-(1,6),6-(1,6),7-(1,6)]
  1144    50.24807725    50.24807725    50.24807725    6[1-(0),6-(1,6),6-(6,6)]
  1145    49.45274738    49.45274738    49.45274738    6[1-(0),6-(1,6),6-(6,6)]
  1146     51.6329168     51.6329168     51.6329168    6[1-(0),6-(1,6),6-(6,6)]
  1147   49.746485824   49.746485824   49.746485824    6[6-(6,6),8-(0),8-(30)]
  1148   52.729099886   52.729099886   52.729099886    6[1-(0),6-(6,6),6-(6,6)]
  1149   53.101100822   53.101100822   53.101100822    6[6-(6,6),7-(1,6),8-(0)]
  1150   50.909242848   50.909242848   50.909242848    6[1-(0),6-(1,6),6-(6,7)]
  1151   54.222693808   54.222693808   54.222693808    6[1-(0),6-(6,6),7-(6,30)]
  1152   49.101582562   49.101582562   49.101582562    6[6-(6,6),8-(0),8-(30)]
  1153   52.165000106   52.165000106   52.165000106    6[1-(0),6-(1,6),6-(6,7)]
  1154   49.995502844   49.995502844   49.995502844    6[1-(0),6-(1,6),6-(6,7)]
  1155    50.02192914    50.02192914    50.02192914    6[1-(0),6-(1,6),6-(6,6)]
  1156   25.589802092   25.589802092   25.589802092    6[1-(0),6-(1,6),6-(6,7)]
  1157    73.06616745    73.06616745    73.06616745    6[1-(0),6-(6,6),7-(6,30)]
  1158   76.751619346   76.751619346   76.751619346    6[6-(1,6),6-(1,6),6-(8,8)]
  1159   26.417148436   26.417148436   26.417148436    6[6-(1,6),6-(1,6),6-(8,8)]
  1160   73.967202504   73.967202504   73.967202504    6[6-(1,6),6-(1,7),6-(7,8)]
  1161   74.551630204   74.551630204   74.551630204    6[6-(6,6),7-(1,6),8-(0)]
  1162   25.125817318   25.125817318   25.125817318    6[6-(1,6),6-(1,6),7-(1,6)]
  1163   73.746136374   73.746136374   73.746136374    6[6-(1,6),6-(1,7),6-(7,8)]
  1164   75.682370754   75.682370754   75.682370754    6[6-(1,6),6-(1,6),7-(1,6)]
  1165    25.98162275    25.98162275    25.98162275    6[1-(0),6-(1,6),6-(6,6)]
  1166    26.77695262    26.77695262    26.77695262    6[1-(0),6-(1,6),6-(6,6)]
  1167     75.4165832     75.4165832     75.4165832    6[1-(0),6-(1,6),6-(6,6)]
  1168   26.483214176   26.483214176   26.483214176    6[6-(6,6),8-(0),8-(30)]
  1169   74.320400114   74.320400114   74.320400114    6[1-(0),6-(6,6),6-(6,6)]
  1170   73.948399178   73.948399178   73.948399178    6[6-(6,6),7-(1,6),8-(0)]
  1171   25.320457152   25.320457152   25.320457152    6[1-(0),6-(1,6),6-(6,7)]
  1172   72.826806192   72.826806192   72.826806192    6[1-(0),6-(6,6),7-(6,30)]
  1173   27.128117438   27.128117438   27.128117438    6[6-(6,6),8-(0),8-(30)]
  1174   74.884499894   74.884499894   74.884499894    6[1-(0),6-(1,6),6-(6,7)]
  1175   77.053997156   77.053997156   77.053997156    6[1-(0),6-(1,6),6-(6,7)]
  1176    26.20777086    26.20777086    26.20777086    6[1-(0),6-(1,6),6-(6,6)]
  1177   45.250966316   45.250966316   45.250966316    6[1-(0),6-(1,6),6-(6,7)]
  1178   47.355922432   47.355922432   47.355922432    6[1-(0),6-(6,6),7-(6,30)]
  1179   45.132047984   45.132047984   45.132047984    6[6-(1,6),6-(1,6),6-(8,8)]
  1180   45.698180556   45.698180556   45.698180556    6[6-(1,6),6-(1,6),6-(8,8)]
  1181   46.911249182   46.911249182   46.911249182    6[6-(1,6),6-(1,7),6-(7,8)]
  1182    46.85839659    46.85839659    46.85839659    6[6-(6,6),7-(1,6),8-(0)]
  1183   46.136247232   46.136247232   46.136247232    6[6-(1,6),6-(1,6),7-(1,6)]
  1184   46.672396122   46.672396122   46.672396122    6[6-(1,6),6-(1,7),6-(7,8)]
  1185   46.090509412   46.090509412   46.090509412    6[6-(1,6),6-(1,6),7-(1,6)]
  1186    46.58142868    46.58142868    46.58142868    6[1-(0),6-(1,6),6-(6,6)]
  1187   46.106771748   46.106771748   46.106771748    6[1-(0),6-(1,6),6-(6,6)]
  1188   44.669079606   44.669079606   44.669079606    6[1-(0),6-(1,6),6-(6,6)]
  1189   44.489685712   44.489685712   44.489685712    6[6-(6,6),8-(0),8-(30)]
  1190   46.555510582   46.555510582   46.555510582    6[1-(0),6-(6,6),6-(6,6)]
  1191   46.242460614   46.242460614   46.242460614    6[6-(6,6),7-(1,6),8-(0)]
  1192   46.819265344   46.819265344   46.819265344    6[1-(0),6-(1,6),6-(6,7)]
  1193   47.115544778   47.115544778   47.115544778    6[1-(0),6-(6,6),7-(6,30)]
  1194    45.46339308    45.46339308    45.46339308    6[6-(6,6),8-(0),8-(30)]
  1195   45.148818518   45.148818518   45.148818518    6[1-(0),6-(1,6),6-(6,7)]
  1196   46.616494342   46.616494342   46.616494342    6[1-(0),6-(1,6),6-(6,7)]
  1197   45.013129652   45.013129652   45.013129652    6[1-(0),6-(1,6),6-(6,6)]
  1198   89.616651716   89.616651716   89.616651716    6[1-(0),6-(1,6),6-(6,7)]
  1199   43.668437744   43.668437744   43.668437744    6[1-(0),6-(6,6),7-(6,30)]
  1200   20.702970124   20.702970124   20.702970124    6[6-(1,6),6-(1,6),6-(8,8)]
  1201   87.378547724   87.378547724   87.378547724    6[6-(1,6),6-(1,6),6-(8,8)]
  1202    42.90461615    42.90461615    42.90461615    6[6-(1,6),6-(1,7),6-(7,8)]
  1203   41.428809158   41.428809158   41.428809158    6[6-(6,6),7-(1,6),8-(0)]
  1204   90.124849716   90.124849716   90.124849716    6[6-(1,6),6-(1,6),7-(1,6)]
  1205   44.928260586   44.928260586   44.928260586    6[6-(1,6),6-(1,7),6-(7,8)]
  1206   20.178509788   20.178509788   20.178509788    6[6-(1,6),6-(1,6),7-(1,6)]
  1207    87.88268014    87.88268014    87.88268014    6[1-(0),6-(1,6),6-(6,6)]
  1208   70.576505448   70.576505448   70.576505448    6[1-(0),6-(1,6),6-(6,6)]
  1209   21.383447246   21.383447246   21.383447246    6[1-(0),6-(1,6),6-(6,6)]
  1210   71.717918156   71.717918156   71.717918156    6[6-(6,6),8-(0),8-(30)]
  1211   43.541896442   43.541896442   43.541896442    6[1-(0),6-(6,6),6-(6,6)]
  1212    45.74036099    45.74036099    45.74036099    6[6-(6,6),7-(1,6),8-(0)]
  1213   89.235503216   89.235503216   89.235503216    6[1-(0),6-(1,6),6-(6,7)]
  1214   45.624491846   45.624491846   45.624491846    6[1-(0),6-(6,6),7-(6,30)]
  1215   85.935265404   85.935265404   85.935265404    6[6-(6,6),8-(0),8-(30)]
  1216   21.126299058   21.126299058   21.126299058    6[1-(0),6-(1,6),6-(6,7)]
  1217   19.509213022   19.509213022   19.509213022    6[1-(0),6-(1,6),6-(6,7)]
  1218    88.27907458    88.27907458    88.27907458    6[1-(0),6-(1,6),6-(6,6)]
  1219   30.978733684   30.978733684   30.978733684    6[1-(0),6-(1,6),6-(6,7)]
  1220   28.873777568   28.873777568   28.873777568    6[1-(0),6-(6,6),7-(6,30)]
  1221   31.097652016   31.097652016   31.097652016    6[6-(1,6),6-(1,6),6-(8,8)]
  1222   30.531519444   30.531519444   30.531519444    6[6-(1,6),6-(1,6),6-(8,8)]
  1223   29.318450818   29.318450818   29.318450818    6[6-(1,6),6-(1,7),6-(7,8)]
  1224    29.37130341    29.37130341    29.37130341    6[6-(6,6),7-(1,6),8-(0)]
  1225   30.093452768   30.093452768   30.093452768    6[6-(1,6),6-(1,6),7-(1,6)]
  1226   29.557303878   29.557303878   29.557303878    6[6-(1,6),6-(1,7),6-(7,8)]
  1227   30.139190588   30.139190588   30.139190588    6[6-(1,6),6-(1,6),7-(1,6)]
  1228    29.64827132    29.64827132    29.64827132    6[1-(0),6-(1,6),6-(6,6)]
  1229   30.122928252   30.122928252   30.122928252    6[1-(0),6-(1,6),6-(6,6)]
  1230   31.560620394   31.560620394   31.560620394    6[1-(0),6-(1,6),6-(6,6)]
  1231   31.740014288   31.740014288   31.740014288    6[6-(6,6),8-(0),8-(30)]
  1232   29.674189418   29.674189418   29.674189418    6[1-(0),6-(6,6),6-(6,6)]
  1233   29.987239386   29.987239386   29.987239386    6[6-(6,6),7-(1,6),8-(0)]
  1234   29.410434656   29.410434656   29.410434656    6[1-(0),6-(1,6),6-(6,7)]
  1235   29.114155222   29.114155222   29.114155222    6[1-(0),6-(6,6),7-(6,30)]
  1236    30.76630692    30.76630692    30.76630692    6[6-(6,6),8-(0),8-(30)]
  1237   31.080881482   31.080881482   31.080881482    6[1-(0),6-(1,6),6-(6,7)]
  1238   29.613205658   29.613205658   29.613205658    6[1-(0),6-(1,6),6-(6,7)]
  1239   31.216570348   31.216570348   31.216570348    6[1-(0),6-(1,6),6-(6,6)]
  1240   88.252648284   88.252648284   88.252648284    6[1-(0),6-(1,6),6-(6,7)]
  1241   83.381062256   83.381062256   83.381062256    6[1-(0),6-(6,6),7-(6,30)]
  1242   55.526729876   55.526729876   55.526729876    6[6-(1,6),6-(1,6),6-(8,8)]
  1243   90.490752276   90.490752276   90.490752276    6[6-(1,6),6-(1,6),6-(8,8)]
  1244    84.14488385    84.14488385    84.14488385    6[6-(1,6),6-(1,7),6-(7,8)]
  1245   85.620690842   85.620690842   85.620690842    6[6-(6,6),7-(1,6),8-(0)]
  1246   87.744450284   87.744450284   87.744450284    6[6-(1,6),6-(1,6),7-(1,6)]
  1247   82.121239414   82.121239414   82.121239414    6[6-(1,6),6-(1,7),6-(7,8)]
  1248   56.051190212   56.051190212   56.051190212    6[6-(1,6),6-(1,6),7-(1,6)]
  1249    89.98661986    89.98661986    89.98661986    6[1-(0),6-(1,6),6-(6,6)]
  1250   56.472994552   56.472994552   56.472994552    6[1-(0),6-(1,6),6-(6,6)]
  1251   54.846252754   54.846252754   54.846252754    6[1-(0),6-(1,6),6-(6,6)]
  1252   55.331581844   55.331581844   55.331581844    6[6-(6,6),8-(0),8-(30)]
  1253   83.507603558   83.507603558   83.507603558    6[1-(0),6-(6,6),6-(6,6)]
  1254    81.30913901    81.30913901    81.30913901    6[6-(6,6),7-(1,6),8-(0)]
  1255   88.633796784   88.633796784   88.633796784    6[1-(0),6-(1,6),6-(6,7)]
  1256   81.425008154   81.425008154   81.425008154    6[1-(0),6-(6,6),7-(6,30)]
  1257   41.114234596   41.114234596   41.114234596    6[6-(6,6),8-(0),8-(30)]
  1258   55.103400942   55.103400942   55.103400942    6[1-(0),6-(1,6),6-(6,7)]
  1259   56.720486978   56.720486978   56.720486978    6[1-(0),6-(1,6),6-(6,7)]
  1260    89.59022542    89.59022542    89.59022542    6[1-(0),6-(1,6),6-(6,6)]
  1261   75.367796192   75.367796192   75.367796192    6[1-(0),6-(1,6),6-(6,7)]
  1262   73.839644806   73.839644806   73.839644806    6[1-(0),6-(6,6),7-(6,30)]
  1263    67.70976053    67.70976053    67.70976053    6[6-(1,6),6-(1,6),6-(8,8)]
  1264    76.77855384    76.77855384    76.77855384    6[6-(1,6),6-(1,6),6-(8,8)]
  1265   73.702431346   73.702431346   73.702431346    6[6-(1,6),6-(1,7),6-(7,8)]
  1266   74.593810638   74.593810638   74.593810638    6[6-(6,6),7-(1,6),8-(0)]
  1267   75.323582966   75.323582966   75.323582966    6[6-(1,6),6-(1,6),7-(1,6)]
  1268    71.89985304    71.89985304    71.89985304    6[6-(1,6),6-(1,7),6-(7,8)]
  1269   69.303469458   69.303469458   69.303469458    6[6-(1,6),6-(1,6),7-(1,6)]
  1270    76.70994711    76.70994711    76.70994711    6[1-(0),6-(1,6),6-(6,6)]
  1271   67.810891932   67.810891932   67.810891932    6[1-(0),6-(1,6),6-(6,6)]
  1272   68.364319554   68.364319554   68.364319554    6[1-(0),6-(1,6),6-(6,6)]
  1273   66.963217668   66.963217668   66.963217668    6[6-(6,6),8-(0),8-(30)]
  1274   72.711953444   72.711953444   72.711953444    6[1-(0),6-(6,6),6-(6,6)]
  1275   70.885489832   70.885489832   70.885489832    6[6-(6,6),7-(1,6),8-(0)]
  1276   76.018289632   76.018289632   76.018289632    6[1-(0),6-(1,6),6-(6,7)]
  1277   72.122951962   72.122951962   72.122951962    6[1-(0),6-(6,6),7-(6,30)]
  1278   26.691067158   26.691067158   26.691067158    6[6-(6,6),8-(0),8-(30)]
  1279   69.153551048   69.153551048   69.153551048    6[1-(0),6-(1,6),6-(6,7)]
  1280   68.601139822   68.601139822   68.601139822    6[1-(0),6-(1,6),6-(6,7)]
  1281    76.08740456    76.08740456    76.08740456    6[1-(0),6-(1,6),6-(6,6)]
  1282   43.863585776   43.863585776   43.863585776    6[1-(0),6-(1,6),6-(6,7)]
  1283   38.415195018   38.415195018   38.415195018    6[1-(0),6-(6,6),7-(6,30)]
  1284   18.914621362   18.914621362   18.914621362    6[6-(1,6),6-(1,6),6-(8,8)]
  1285    44.24371788    44.24371788    44.24371788    6[6-(1,6),6-(1,6),6-(8,8)]
  1286   39.760903322   39.760903322   39.760903322    6[6-(1,6),6-(1,7),6-(7,8)]
  1287   40.398183614   40.398183614   40.398183614    6[6-(6,6),7-(1,6),8-(0)]
  1288   42.514320086   42.514320086   42.514320086    6[6-(1,6),6-(1,6),7-(1,6)]
  1289   39.778690252   39.778690252   39.778690252    6[6-(1,6),6-(1,7),6-(7,8)]
  1290   16.886911342   16.886911342   16.886911342    6[6-(1,6),6-(1,6),7-(1,6)]
  1291    42.92494407    42.92494407    42.92494407    6[1-(0),6-(1,6),6-(6,6)]
  1292   18.785030872   18.785030872   18.785030872    6[1-(0),6-(1,6),6-(6,6)]
  1293   18.042553594   18.042553594   18.042553594    6[1-(0),6-(1,6),6-(6,6)]
  1294   20.108378464   20.108378464   20.108378464    6[6-(6,6),8-(0),8-(30)]
  1295   40.469839532   40.469839532   40.469839532    6[1-(0),6-(6,6),6-(6,6)]
  1296   40.410888564   40.410888564   40.410888564    6[6-(6,6),7-(1,6),8-(0)]
  1297   42.025941808   42.025941808   42.025941808    6[1-(0),6-(1,6),6-(6,7)]
  1298   38.416211414   38.416211414   38.416211414    6[1-(0),6-(6,6),7-(6,30)]
  1299   45.189474358   45.189474358   45.189474358    6[6-(6,6),8-(0),8-(30)]
  1300   17.030731376   17.030731376   17.030731376    6[1-(0),6-(1,6),6-(6,7)]
  1301   17.732552814   17.732552814   17.732552814    6[1-(0),6-(1,6),6-(6,7)]
  1302   44.719391208   44.719391208   44.719391208    6[1-(0),6-(1,6),6-(6,6)]
  1303   83.185914224   83.185914224   83.185914224    6[1-(0),6-(1,6),6-(6,7)]
  1304   37.814504982   37.814504982   37.814504982    6[1-(0),6-(6,6),7-(6,30)]
  1305    6.495278638    6.495278638    6.495278638    6[6-(1,6),6-(1,6),6-(8,8)]
  1306    82.80578212    82.80578212    82.80578212    6[6-(1,6),6-(1,6),6-(8,8)]
  1307   36.468796678   36.468796678   36.468796678    6[6-(1,6),6-(1,7),6-(7,8)]
  1308   35.831516386   35.831516386   35.831516386    6[6-(6,6),7-(1,6),8-(0)]
  1309   84.535179914   84.535179914   84.535179914    6[6-(1,6),6-(1,6),7-(1,6)]
  1310   36.451009748   36.451009748   36.451009748    6[6-(1,6),6-(1,7),6-(7,8)]
  1311    8.522988658    8.522988658    8.522988658    6[6-(1,6),6-(1,6),7-(1,6)]
  1312    84.12455593    84.12455593    84.12455593    6[1-(0),6-(1,6),6-(6,6)]
  1313   57.444669128   57.444669128   57.444669128    6[1-(0),6-(1,6),6-(6,6)]
  1314    7.367346406    7.367346406    7.367346406    6[1-(0),6-(1,6),6-(6,6)]
  1315   56.121321536   56.121321536   56.121321536    6[6-(6,6),8-(0),8-(30)]
  1316   35.759860468   35.759860468   35.759860468    6[1-(0),6-(6,6),6-(6,6)]
  1317   35.818811436   35.818811436   35.818811436    6[6-(6,6),7-(1,6),8-(0)]
  1318   85.023558192   85.023558192   85.023558192    6[1-(0),6-(1,6),6-(6,7)]
  1319   37.813488586   37.813488586   37.813488586    6[1-(0),6-(6,6),7-(6,30)]
  1320   81.860025642   81.860025642   81.860025642    6[6-(6,6),8-(0),8-(30)]
  1321    8.379168624    8.379168624    8.379168624    6[1-(0),6-(1,6),6-(6,7)]
  1322    7.677347186    7.677347186    7.677347186    6[1-(0),6-(1,6),6-(6,7)]
  1323   82.330108792   82.330108792   82.330108792    6[1-(0),6-(1,6),6-(6,6)]
  1324   51.681703808   51.681703808   51.681703808    6[1-(0),6-(1,6),6-(6,7)]
  1325   53.209855194   53.209855194   53.209855194    6[1-(0),6-(6,6),7-(6,30)]
  1326    59.33973947    59.33973947    59.33973947    6[6-(1,6),6-(1,6),6-(8,8)]
  1327    50.27094616    50.27094616    50.27094616    6[6-(1,6),6-(1,6),6-(8,8)]
  1328   53.347068654   53.347068654   53.347068654    6[6-(1,6),6-(1,7),6-(7,8)]
  1329   52.455689362   52.455689362   52.455689362    6[6-(6,6),7-(1,6),8-(0)]
  1330   51.725917034   51.725917034   51.725917034    6[6-(1,6),6-(1,6),7-(1,6)]
  1331    55.14964696    55.14964696    55.14964696    6[6-(1,6),6-(1,7),6-(7,8)]
  1332   57.746030542   57.746030542   57.746030542    6[6-(1,6),6-(1,6),7-(1,6)]
  1333    50.33955289    50.33955289    50.33955289    6[1-(0),6-(1,6),6-(6,6)]
  1334   59.238608068   59.238608068   59.238608068    6[1-(0),6-(1,6),6-(6,6)]
  1335   58.685180446   58.685180446   58.685180446    6[1-(0),6-(1,6),6-(6,6)]
  1336   60.086282332   60.086282332   60.086282332    6[6-(6,6),8-(0),8-(30)]
  1337   54.337546556   54.337546556   54.337546556    6[1-(0),6-(6,6),6-(6,6)]
  1338   56.164010168   56.164010168   56.164010168    6[6-(6,6),7-(1,6),8-(0)]
  1339   51.031210368   51.031210368   51.031210368    6[1-(0),6-(1,6),6-(6,7)]
  1340   54.926548038   54.926548038   54.926548038    6[1-(0),6-(6,6),7-(6,30)]
  1341   49.538632842   49.538632842   49.538632842    6[6-(6,6),8-(0),8-(30)]
  1342   57.895948952   57.895948952   57.895948952    6[1-(0),6-(1,6),6-(6,7)]
  1343   58.448360178   58.448360178   58.448360178    6[1-(0),6-(1,6),6-(6,7)]
  1344    50.96209544    50.96209544    50.96209544    6[1-(0),6-(1,6),6-(6,6)]
  1345   44.545587492   44.545587492   44.545587492    6[1-(0),6-(1,6),6-(6,7)]
  1346   43.968782762   43.968782762   43.968782762    6[1-(0),6-(6,6),7-(6,30)]
  1347   26.912641486   26.912641486   26.912641486    6[6-(1,6),6-(1,6),6-(8,8)]
  1348   42.687615604   42.687615604   42.687615604    6[6-(1,6),6-(1,6),6-(8,8)]
  1349   44.550669472   44.550669472   44.550669472    6[6-(1,6),6-(1,7),6-(7,8)]
  1350   43.712142772   43.712142772   43.712142772    6[6-(6,6),7-(1,6),8-(0)]
  1351   43.704519802   43.704519802   43.704519802    6[6-(1,6),6-(1,6),7-(1,6)]
  1352   46.592100838   46.592100838   46.592100838    6[6-(1,6),6-(1,7),6-(7,8)]
  1353    24.36047113    24.36047113    24.36047113    6[6-(1,6),6-(1,6),7-(1,6)]
  1354    41.87297421    41.87297421    41.87297421    6[1-(0),6-(1,6),6-(6,6)]
  1355    25.83678632    25.83678632    25.83678632    6[1-(0),6-(1,6),6-(6,6)]
  1356    26.72105084    26.72105084    26.72105084    6[1-(0),6-(1,6),6-(6,6)]
  1357    28.30154662    28.30154662    28.30154662    6[6-(6,6),8-(0),8-(30)]
  1358   45.896885974   45.896885974   45.896885974    6[1-(0),6-(6,6),6-(6,6)]
  1359   48.036399554   48.036399554   48.036399554    6[6-(6,6),7-(1,6),8-(0)]
  1360   42.326795024   42.326795024   42.326795024    6[1-(0),6-(1,6),6-(6,7)]
  1361    45.92585326    45.92585326    45.92585326    6[1-(0),6-(6,6),7-(6,30)]
  1362   42.190089762   42.190089762   42.190089762    6[6-(6,6),8-(0),8-(30)]
  1363   25.452080434   25.452080434   25.452080434    6[1-(0),6-(1,6),6-(6,7)]
  1364   24.536815836   24.536815836   24.536815836    6[1-(0),6-(1,6),6-(6,7)]
  1365   44.063815788   44.063815788   44.063815788    6[1-(0),6-(1,6),6-(6,6)]
  1366   82.503912508   82.503912508   82.503912508    6[1-(0),6-(1,6),6-(6,7)]
  1367   83.080717238   83.080717238   83.080717238    6[1-(0),6-(6,6),7-(6,30)]
  1368   49.317058514   49.317058514   49.317058514    6[6-(1,6),6-(1,6),6-(8,8)]
  1369   84.361884396   84.361884396   84.361884396    6[6-(1,6),6-(1,6),6-(8,8)]
  1370   82.498830528   82.498830528   82.498830528    6[6-(1,6),6-(1,7),6-(7,8)]
  1371   83.337357228   83.337357228   83.337357228    6[6-(6,6),7-(1,6),8-(0)]
  1372   83.344980198   83.344980198   83.344980198    6[6-(1,6),6-(1,6),7-(1,6)]
  1373   80.457399162   80.457399162   80.457399162    6[6-(1,6),6-(1,7),6-(7,8)]
  1374    51.86922887    51.86922887    51.86922887    6[6-(1,6),6-(1,6),7-(1,6)]
  1375    85.17652579    85.17652579    85.17652579    6[1-(0),6-(1,6),6-(6,6)]
  1376    50.39291368    50.39291368    50.39291368    6[1-(0),6-(1,6),6-(6,6)]
  1377    49.50864916    49.50864916    49.50864916    6[1-(0),6-(1,6),6-(6,6)]
  1378    47.92815338    47.92815338    47.92815338    6[6-(6,6),8-(0),8-(30)]
  1379   81.152614026   81.152614026   81.152614026    6[1-(0),6-(6,6),6-(6,6)]
  1380   79.013100446   79.013100446   79.013100446    6[6-(6,6),7-(1,6),8-(0)]
  1381   84.722704976   84.722704976   84.722704976    6[1-(0),6-(1,6),6-(6,7)]
  1382    81.12364674    81.12364674    81.12364674    6[1-(0),6-(6,6),7-(6,30)]
  1383   34.039610238   34.039610238   34.039610238    6[6-(6,6),8-(0),8-(30)]
  1384   50.777619566   50.777619566   50.777619566    6[1-(0),6-(1,6),6-(6,7)]
  1385   51.692884164   51.692884164   51.692884164    6[1-(0),6-(1,6),6-(6,7)]
  1386   82.985684212   82.985684212   82.985684212    6[1-(0),6-(1,6),6-(6,6)]
  1387   50.999702092   50.999702092   50.999702092    6[1-(0),6-(1,6),6-(6,7)]
  1388    47.65626745    47.65626745    47.65626745    6[1-(0),6-(6,6),7-(6,30)]
  1389   51.341719346   51.341719346   51.341719346    6[6-(1,6),6-(1,6),6-(8,8)]
  1390   51.827048436   51.827048436   51.827048436    6[6-(1,6),6-(1,6),6-(8,8)]
  1391   48.557302504   48.557302504   48.557302504    6[6-(1,6),6-(1,7),6-(7,8)]
  1392   49.141730204   49.141730204   49.141730204    6[6-(6,6),7-(1,6),8-(0)]
  1393   50.535717318   50.535717318   50.535717318    6[6-(1,6),6-(1,6),7-(1,6)]
  1394   48.336236374   48.336236374   48.336236374    6[6-(1,6),6-(1,7),6-(7,8)]
  1395   50.272470754   50.272470754   50.272470754    6[6-(1,6),6-(1,6),7-(1,6)]
  1396    51.39152275    51.39152275    51.39152275    6[1-(0),6-(1,6),6-(6,6)]
  1397    52.18685262    52.18685262    52.18685262    6[1-(0),6-(1,6),6-(6,6)]
  1398     50.0066832     50.0066832     50.0066832    6[1-(0),6-(1,6),6-(6,6)]
  1399   51.893114176   51.893114176   51.893114176    6[6-(6,6),8-(0),8-(30)]
  1400   48.910500114   48.910500114   48.910500114    6[1-(0),6-(6,6),6-(6,6)]
  1401   48.538499178   48.538499178   48.538499178    6[6-(6,6),7-(1,6),8-(0)]
  1402   50.730357152   50.730357152   50.730357152    6[1-(0),6-(1,6),6-(6,7)]
  1403   47.416906192   47.416906192   47.416906192    6[1-(0),6-(6,6),7-(6,30)]
  1404   52.538017438   52.538017438   52.538017438    6[6-(6,6),8-(0),8-(30)]
  1405   49.474599894   49.474599894   49.474599894    6[1-(0),6-(1,6),6-(6,7)]
  1406   51.644097156   51.644097156   51.644097156    6[1-(0),6-(1,6),6-(6,7)]
  1407    51.61767086    51.61767086    51.61767086    6[1-(0),6-(1,6),6-(6,6)]
  1408   76.049797908   76.049797908   76.049797908    6[1-(0),6-(1,6),6-(6,7)]
  1409    28.57343255    28.57343255    28.57343255    6[1-(0),6-(6,6),7-(6,30)]
  1410   24.887980654   24.887980654   24.887980654    6[6-(1,6),6-(1,6),6-(8,8)]
  1411   75.222451564   75.222451564   75.222451564    6[6-(1,6),6-(1,6),6-(8,8)]
  1412   27.672397496   27.672397496   27.672397496    6[6-(1,6),6-(1,7),6-(7,8)]
  1413   27.087969796   27.087969796   27.087969796    6[6-(6,6),7-(1,6),8-(0)]
  1414   76.513782682   76.513782682   76.513782682    6[6-(1,6),6-(1,6),7-(1,6)]
  1415   27.893463626   27.893463626   27.893463626    6[6-(1,6),6-(1,7),6-(7,8)]
  1416   25.957229246   25.957229246   25.957229246    6[6-(1,6),6-(1,6),7-(1,6)]
  1417    75.65797725    75.65797725    75.65797725    6[1-(0),6-(1,6),6-(6,6)]
  1418    74.86264738    74.86264738    74.86264738    6[1-(0),6-(1,6),6-(6,6)]
  1419     26.2230168     26.2230168     26.2230168    6[1-(0),6-(1,6),6-(6,6)]
  1420   75.156385824   75.156385824   75.156385824    6[6-(6,6),8-(0),8-(30)]
  1421   27.319199886   27.319199886   27.319199886    6[1-(0),6-(6,6),6-(6,6)]
  1422   27.691200822   27.691200822   27.691200822    6[6-(6,6),7-(1,6),8-(0)]
  1423   76.319142848   76.319142848   76.319142848    6[1-(0),6-(1,6),6-(6,7)]
  1424   28.812793808   28.812793808   28.812793808    6[1-(0),6-(6,6),7-(6,30)]
  1425   74.511482562   74.511482562   74.511482562    6[6-(6,6),8-(0),8-(30)]
  1426   26.755100106   26.755100106   26.755100106    6[1-(0),6-(1,6),6-(6,7)]
  1427   24.585602844   24.585602844   24.585602844    6[1-(0),6-(1,6),6-(6,7)]
  1428    75.43182914    75.43182914    75.43182914    6[1-(0),6-(1,6),6-(6,6)]
  1429   57.776014224   57.776014224   57.776014224    6[1-(0),6-(1,6),6-(6,7)]
  1430   63.224404982   63.224404982   63.224404982    6[1-(0),6-(6,6),7-(6,30)]
  1431   57.315078638   57.315078638   57.315078638    6[6-(1,6),6-(1,6),6-(8,8)]
  1432    57.39588212    57.39588212    57.39588212    6[6-(1,6),6-(1,6),6-(8,8)]
  1433   61.878696678   61.878696678   61.878696678    6[6-(1,6),6-(1,7),6-(7,8)]
  1434   61.241416386   61.241416386   61.241416386    6[6-(6,6),7-(1,6),8-(0)]
  1435   59.125279914   59.125279914   59.125279914    6[6-(1,6),6-(1,6),7-(1,6)]
  1436   61.860909748   61.860909748   61.860909748    6[6-(1,6),6-(1,7),6-(7,8)]
  1437   59.342788658   59.342788658   59.342788658    6[6-(1,6),6-(1,6),7-(1,6)]
  1438    58.71465593    58.71465593    58.71465593    6[1-(0),6-(1,6),6-(6,6)]
  1439   57.444669128   57.444669128   57.444669128    6[1-(0),6-(1,6),6-(6,6)]
  1440   58.187146406   58.187146406   58.187146406    6[1-(0),6-(1,6),6-(6,6)]
  1441   56.121321536   56.121321536   56.121321536    6[6-(6,6),8-(0),8-(30)]
  1442   61.169760468   61.169760468   61.169760468    6[1-(0),6-(6,6),6-(6,6)]
  1443   61.228711436   61.228711436   61.228711436    6[6-(6,6),7-(1,6),8-(0)]
  1444   59.613658192   59.613658192   59.613658192    6[1-(0),6-(1,6),6-(6,7)]
  1445   63.223388586   63.223388586   63.223388586    6[1-(0),6-(6,6),7-(6,30)]
  1446   31.040225642   31.040225642   31.040225642    6[6-(6,6),8-(0),8-(30)]
  1447   59.198968624   59.198968624   59.198968624    6[1-(0),6-(1,6),6-(6,7)]
  1448   58.497147186   58.497147186   58.497147186    6[1-(0),6-(1,6),6-(6,7)]
  1449   56.920208792   56.920208792   56.920208792    6[1-(0),6-(1,6),6-(6,6)]
  1450   77.091603808   77.091603808   77.091603808    6[1-(0),6-(1,6),6-(6,7)]
  1451   53.209855194   53.209855194   53.209855194    6[1-(0),6-(6,6),7-(6,30)]
  1452     8.51993947     8.51993947     8.51993947    6[6-(1,6),6-(1,6),6-(8,8)]
  1453    75.68084616    75.68084616    75.68084616    6[6-(1,6),6-(1,6),6-(8,8)]
  1454   53.347068654   53.347068654   53.347068654    6[6-(1,6),6-(1,7),6-(7,8)]
  1455   52.455689362   52.455689362   52.455689362    6[6-(6,6),7-(1,6),8-(0)]
  1456   77.135817034   77.135817034   77.135817034    6[6-(1,6),6-(1,6),7-(1,6)]
  1457    55.14964696    55.14964696    55.14964696    6[6-(1,6),6-(1,7),6-(7,8)]
  1458    6.926230542    6.926230542    6.926230542    6[6-(1,6),6-(1,6),7-(1,6)]
  1459    75.74945289    75.74945289    75.74945289    6[1-(0),6-(1,6),6-(6,6)]
  1460   33.828708068   33.828708068   33.828708068    6[1-(0),6-(1,6),6-(6,6)]
  1461    7.865380446    7.865380446    7.865380446    6[1-(0),6-(1,6),6-(6,6)]
  1462   34.676382332   34.676382332   34.676382332    6[6-(6,6),8-(0),8-(30)]
  1463   54.337546556   54.337546556   54.337546556    6[1-(0),6-(6,6),6-(6,6)]
  1464   56.164010168   56.164010168   56.164010168    6[6-(6,6),7-(1,6),8-(0)]
  1465   76.441110368   76.441110368   76.441110368    6[1-(0),6-(1,6),6-(6,7)]
  1466   54.926548038   54.926548038   54.926548038    6[1-(0),6-(6,6),7-(6,30)]
  1467   74.948532842   74.948532842   74.948532842    6[6-(6,6),8-(0),8-(30)]
  1468    7.076148952    7.076148952    7.076148952    6[1-(0),6-(1,6),6-(6,7)]
  1469    7.628560178    7.628560178    7.628560178    6[1-(0),6-(1,6),6-(6,7)]
  1470    76.37199544    76.37199544    76.37199544    6[1-(0),6-(1,6),6-(6,6)]
  1471   49.957896192   49.957896192   49.957896192    6[1-(0),6-(1,6),6-(6,7)]
  1472   23.019844806   23.019844806   23.019844806    6[1-(0),6-(6,6),7-(6,30)]
  1473    16.88996053    16.88996053    16.88996053    6[6-(1,6),6-(1,6),6-(8,8)]
  1474    51.36865384    51.36865384    51.36865384    6[6-(1,6),6-(1,6),6-(8,8)]
  1475   22.882631346   22.882631346   22.882631346    6[6-(1,6),6-(1,7),6-(7,8)]
  1476   23.774010638   23.774010638   23.774010638    6[6-(6,6),7-(1,6),8-(0)]
  1477   49.913682966   49.913682966   49.913682966    6[6-(1,6),6-(1,6),7-(1,6)]
  1478    21.08005304    21.08005304    21.08005304    6[6-(1,6),6-(1,7),6-(7,8)]
  1479   18.483669458   18.483669458   18.483669458    6[6-(1,6),6-(1,6),7-(1,6)]
  1480    51.30004711    51.30004711    51.30004711    6[1-(0),6-(1,6),6-(6,6)]
  1481   42.400991932   42.400991932   42.400991932    6[1-(0),6-(1,6),6-(6,6)]
  1482   17.544519554   17.544519554   17.544519554    6[1-(0),6-(1,6),6-(6,6)]
  1483   41.553317668   41.553317668   41.553317668    6[6-(6,6),8-(0),8-(30)]
  1484   21.892153444   21.892153444   21.892153444    6[1-(0),6-(6,6),6-(6,6)]
  1485   20.065689832   20.065689832   20.065689832    6[6-(6,6),7-(1,6),8-(0)]
  1486   50.608389632   50.608389632   50.608389632    6[1-(0),6-(1,6),6-(6,7)]
  1487   21.303151962   21.303151962   21.303151962    6[1-(0),6-(6,6),7-(6,30)]
  1488   52.100967158   52.100967158   52.100967158    6[6-(6,6),8-(0),8-(30)]
  1489   18.333751048   18.333751048   18.333751048    6[1-(0),6-(1,6),6-(6,7)]
  1490   17.781339822   17.781339822   17.781339822    6[1-(0),6-(1,6),6-(6,7)]
  1491    50.67750456    50.67750456    50.67750456    6[1-(0),6-(1,6),6-(6,6)]
  1492   69.273485776   69.273485776   69.273485776    6[1-(0),6-(1,6),6-(6,7)]
  1493   63.825095018   63.825095018   63.825095018    6[1-(0),6-(6,6),7-(6,30)]
  1494   69.734421362   69.734421362   69.734421362    6[6-(1,6),6-(1,6),6-(8,8)]
  1495    69.65361788    69.65361788    69.65361788    6[6-(1,6),6-(1,6),6-(8,8)]
  1496   65.170803322   65.170803322   65.170803322    6[6-(1,6),6-(1,7),6-(7,8)]
  1497   65.808083614   65.808083614   65.808083614    6[6-(6,6),7-(1,6),8-(0)]
  1498   67.924220086   67.924220086   67.924220086    6[6-(1,6),6-(1,6),7-(1,6)]
  1499   65.188590252   65.188590252   65.188590252    6[6-(1,6),6-(1,7),6-(7,8)]
  1500   67.706711342   67.706711342   67.706711342    6[6-(1,6),6-(1,6),7-(1,6)]
  1501    68.33484407    68.33484407    68.33484407    6[1-(0),6-(1,6),6-(6,6)]
  1502   69.604830872   69.604830872   69.604830872    6[1-(0),6-(1,6),6-(6,6)]
  1503   68.862353594   68.862353594   68.862353594    6[1-(0),6-(1,6),6-(6,6)]
  1504   70.928178464   70.928178464   70.928178464    6[6-(6,6),8-(0),8-(30)]
  1505   65.879739532   65.879739532   65.879739532    6[1-(0),6-(6,6),6-(6,6)]
  1506   65.820788564   65.820788564   65.820788564    6[6-(6,6),7-(1,6),8-(0)]
  1507   67.435841808   67.435841808   67.435841808    6[1-(0),6-(1,6),6-(6,7)]
  1508   63.826111414   63.826111414   63.826111414    6[1-(0),6-(6,6),7-(6,30)]
  1509   45.189474358   45.189474358   45.189474358    6[6-(6,6),8-(0),8-(30)]
  1510   67.850531376   67.850531376   67.850531376    6[1-(0),6-(1,6),6-(6,7)]
  1511   68.552352814   68.552352814   68.552352814    6[1-(0),6-(1,6),6-(6,7)]
  1512   70.129291208   70.129291208   70.129291208    6[1-(0),6-(1,6),6-(6,6)]
  1513   50.639897908   50.639897908   50.639897908    6[1-(0),6-(1,6),6-(6,7)]
  1514    53.98333255    53.98333255    53.98333255    6[1-(0),6-(6,6),7-(6,30)]
  1515   50.297880654   50.297880654   50.297880654    6[6-(1,6),6-(1,6),6-(8,8)]
  1516   49.812551564   49.812551564   49.812551564    6[6-(1,6),6-(1,6),6-(8,8)]
  1517   53.082297496   53.082297496   53.082297496    6[6-(1,6),6-(1,7),6-(7,8)]
  1518   52.497869796   52.497869796   52.497869796    6[6-(6,6),7-(1,6),8-(0)]
  1519   51.103882682   51.103882682   51.103882682    6[6-(1,6),6-(1,6),7-(1,6)]
  1520   53.303363626   53.303363626   53.303363626    6[6-(1,6),6-(1,7),6-(7,8)]
  1521   51.367129246   51.367129246   51.367129246    6[6-(1,6),6-(1,6),7-(1,6)]
  1522    50.24807725    50.24807725    50.24807725    6[1-(0),6-(1,6),6-(6,6)]
  1523    49.45274738    49.45274738    49.45274738    6[1-(0),6-(1,6),6-(6,6)]
  1524     51.6329168     51.6329168     51.6329168    6[1-(0),6-(1,6),6-(6,6)]
  1525   49.746485824   49.746485824   49.746485824    6[6-(6,6),8-(0),8-(30)]
  1526   52.729099886   52.729099886   52.729099886    6[1-(0),6-(6,6),6-(6,6)]
  1527   53.101100822   53.101100822   53.101100822    6[6-(6,6),7-(1,6),8-(0)]
  1528   50.909242848   50.909242848   50.909242848    6[1-(0),6-(1,6),6-(6,7)]
  1529   54.222693808   54.222693808   54.222693808    6[1-(0),6-(6,6),7-(6,30)]
  1530   23.691682562   23.691682562   23.691682562    6[6-(6,6),8-(0),8-(30)]
  1531   52.165000106   52.165000106   52.165000106    6[1-(0),6-(1,6),6-(6,7)]
  1532   49.995502844   49.995502844   49.995502844    6[1-(0),6-(1,6),6-(6,7)]
  1533    50.02192914    50.02192914    50.02192914    6[1-(0),6-(1,6),6-(6,6)]
  1534   76.409602092   76.409602092   76.409602092    6[1-(0),6-(1,6),6-(6,7)]
  1535    73.06616745    73.06616745    73.06616745    6[1-(0),6-(6,6),7-(6,30)]
  1536   25.931819346   25.931819346   25.931819346    6[6-(1,6),6-(1,6),6-(8,8)]
  1537   77.236948436   77.236948436   77.236948436    6[6-(1,6),6-(1,6),6-(8,8)]
  1538   73.967202504   73.967202504   73.967202504    6[6-(1,6),6-(1,7),6-(7,8)]
  1539   74.551630204   74.551630204   74.551630204    6[6-(6,6),7-(1,6),8-(0)]
  1540   75.945617318   75.945617318   75.945617318    6[6-(1,6),6-(1,6),7-(1,6)]
  1541   73.746136374   73.746136374   73.746136374    6[6-(1,6),6-(1,7),6-(7,8)]
  1542   24.862570754   24.862570754   24.862570754    6[6-(1,6),6-(1,6),7-(1,6)]
  1543    76.80142275    76.80142275    76.80142275    6[1-(0),6-(1,6),6-(6,6)]
  1544    26.77695262    26.77695262    26.77695262    6[1-(0),6-(1,6),6-(6,6)]
  1545     24.5967832     24.5967832     24.5967832    6[1-(0),6-(1,6),6-(6,6)]
  1546   26.483214176   26.483214176   26.483214176    6[6-(6,6),8-(0),8-(30)]
  1547   74.320400114   74.320400114   74.320400114    6[1-(0),6-(6,6),6-(6,6)]
  1548   73.948399178   73.948399178   73.948399178    6[6-(6,6),7-(1,6),8-(0)]
  1549   76.140257152   76.140257152   76.140257152    6[1-(0),6-(1,6),6-(6,7)]
  1550   72.826806192   72.826806192   72.826806192    6[1-(0),6-(6,6),7-(6,30)]
  1551   52.538017438   52.538017438   52.538017438    6[6-(6,6),8-(0),8-(30)]
  1552   24.064699894   24.064699894   24.064699894    6[1-(0),6-(1,6),6-(6,7)]
  1553   26.234197156   26.234197156   26.234197156    6[1-(0),6-(1,6),6-(6,7)]
  1554    77.02757086    77.02757086    77.02757086    6[1-(0),6-(1,6),6-(6,6)]
  1555   57.094012508   57.094012508   57.094012508    6[1-(0),6-(1,6),6-(6,7)]
  1556   32.260917238   32.260917238   32.260917238    6[1-(0),6-(6,6),7-(6,30)]
  1557   23.907158514   23.907158514   23.907158514    6[6-(1,6),6-(1,6),6-(8,8)]
  1558   58.951984396   58.951984396   58.951984396    6[6-(1,6),6-(1,6),6-(8,8)]
  1559   31.679030528   31.679030528   31.679030528    6[6-(1,6),6-(1,7),6-(7,8)]
  1560   32.517557228   32.517557228   32.517557228    6[6-(6,6),7-(1,6),8-(0)]
  1561   57.935080198   57.935080198   57.935080198    6[6-(1,6),6-(1,6),7-(1,6)]
  1562   29.637599162   29.637599162   29.637599162    6[6-(1,6),6-(1,7),6-(7,8)]
  1563    26.45932887    26.45932887    26.45932887    6[6-(1,6),6-(1,6),7-(1,6)]
  1564    59.76662579    59.76662579    59.76662579    6[1-(0),6-(1,6),6-(6,6)]
  1565    50.39291368    50.39291368    50.39291368    6[1-(0),6-(1,6),6-(6,6)]
  1566    24.09874916    24.09874916    24.09874916    6[1-(0),6-(1,6),6-(6,6)]
  1567    47.92815338    47.92815338    47.92815338    6[6-(6,6),8-(0),8-(30)]
  1568   30.332814026   30.332814026   30.332814026    6[1-(0),6-(6,6),6-(6,6)]
  1569   28.193300446   28.193300446   28.193300446    6[6-(6,6),7-(1,6),8-(0)]
  1570   59.312804976   59.312804976   59.312804976    6[1-(0),6-(1,6),6-(6,7)]
  1571    30.30384674    30.30384674    30.30384674    6[1-(0),6-(6,6),7-(6,30)]
  1572   59.449510238   59.449510238   59.449510238    6[6-(6,6),8-(0),8-(30)]
  1573   25.367719566   25.367719566   25.367719566    6[1-(0),6-(1,6),6-(6,7)]
  1574   26.282984164   26.282984164   26.282984164    6[1-(0),6-(1,6),6-(6,7)]
  1575   57.575784212   57.575784212   57.575784212    6[1-(0),6-(1,6),6-(6,6)]
  1576   69.955487492   69.955487492   69.955487492    6[1-(0),6-(1,6),6-(6,7)]
  1577   43.968782762   43.968782762   43.968782762    6[1-(0),6-(6,6),7-(6,30)]
  1578   52.322541486   52.322541486   52.322541486    6[6-(1,6),6-(1,6),6-(8,8)]
  1579   68.097515604   68.097515604   68.097515604    6[6-(1,6),6-(1,6),6-(8,8)]
  1580   44.550669472   44.550669472   44.550669472    6[6-(1,6),6-(1,7),6-(7,8)]
  1581   43.712142772   43.712142772   43.712142772    6[6-(6,6),7-(1,6),8-(0)]
  1582   69.114419802   69.114419802   69.114419802    6[6-(1,6),6-(1,6),7-(1,6)]
  1583   46.592100838   46.592100838   46.592100838    6[6-(1,6),6-(1,7),6-(7,8)]
  1584    49.77037113    49.77037113    49.77037113    6[6-(1,6),6-(1,6),7-(1,6)]
  1585    67.28287421    67.28287421    67.28287421    6[1-(0),6-(1,6),6-(6,6)]
  1586    76.65658632    76.65658632    76.65658632    6[1-(0),6-(1,6),6-(6,6)]
  1587    52.13095084    52.13095084    52.13095084    6[1-(0),6-(1,6),6-(6,6)]
  1588    79.12134662    79.12134662    79.12134662    6[6-(6,6),8-(0),8-(30)]
  1589   45.896885974   45.896885974   45.896885974    6[1-(0),6-(6,6),6-(6,6)]
  1590   48.036399554   48.036399554   48.036399554    6[6-(6,6),7-(1,6),8-(0)]
  1591   67.736695024   67.736695024   67.736695024    6[1-(0),6-(1,6),6-(6,7)]
  1592    45.92585326    45.92585326    45.92585326    6[1-(0),6-(6,6),7-(6,30)]
  1593   67.599989762   67.599989762   67.599989762    6[6-(6,6),8-(0),8-(30)]
  1594   50.861980434   50.861980434   50.861980434    6[1-(0),6-(1,6),6-(6,7)]
  1595   49.946715836   49.946715836   49.946715836    6[1-(0),6-(1,6),6-(6,7)]
  1596   69.473715788   69.473715788   69.473715788    6[1-(0),6-(1,6),6-(6,6)]
  1597   38.796851716   38.796851716   38.796851716    6[1-(0),6-(1,6),6-(6,7)]
  1598   43.668437744   43.668437744   43.668437744    6[1-(0),6-(6,6),7-(6,30)]
  1599   46.112870124   46.112870124   46.112870124    6[6-(1,6),6-(1,6),6-(8,8)]
  1600   36.558747724   36.558747724   36.558747724    6[6-(1,6),6-(1,6),6-(8,8)]
  1601    42.90461615    42.90461615    42.90461615    6[6-(1,6),6-(1,7),6-(7,8)]
  1602   41.428809158   41.428809158   41.428809158    6[6-(6,6),7-(1,6),8-(0)]
  1603   39.305049716   39.305049716   39.305049716    6[6-(1,6),6-(1,6),7-(1,6)]
  1604   44.928260586   44.928260586   44.928260586    6[6-(1,6),6-(1,7),6-(7,8)]
  1605   45.588409788   45.588409788   45.588409788    6[6-(1,6),6-(1,6),7-(1,6)]
  1606    37.06288014    37.06288014    37.06288014    6[1-(0),6-(1,6),6-(6,6)]
  1607   45.166605448   45.166605448   45.166605448    6[1-(0),6-(1,6),6-(6,6)]
  1608   46.793347246   46.793347246   46.793347246    6[1-(0),6-(1,6),6-(6,6)]
  1609   46.308018156   46.308018156   46.308018156    6[6-(6,6),8-(0),8-(30)]
  1610   43.541896442   43.541896442   43.541896442    6[1-(0),6-(6,6),6-(6,6)]
  1611    45.74036099    45.74036099    45.74036099    6[6-(6,6),7-(1,6),8-(0)]
  1612   38.415703216   38.415703216   38.415703216    6[1-(0),6-(1,6),6-(6,7)]
  1613   45.624491846   45.624491846   45.624491846    6[1-(0),6-(6,6),7-(6,30)]
  1614   35.115465404   35.115465404   35.115465404    6[6-(6,6),8-(0),8-(30)]
  1615   46.536199058   46.536199058   46.536199058    6[1-(0),6-(1,6),6-(6,7)]
  1616   44.919113022   44.919113022   44.919113022    6[1-(0),6-(1,6),6-(6,7)]
  1617    37.45927458    37.45927458    37.45927458    6[1-(0),6-(1,6),6-(6,6)]
  1618   96.070766316   96.070766316   96.070766316    6[1-(0),6-(1,6),6-(6,7)]
  1619   72.765822432   72.765822432   72.765822432    6[1-(0),6-(6,6),7-(6,30)]
  1620   19.722147984   19.722147984   19.722147984    6[6-(1,6),6-(1,6),6-(8,8)]
  1621   96.517980556   96.517980556   96.517980556    6[6-(1,6),6-(1,6),6-(8,8)]
  1622   72.321149182   72.321149182   72.321149182    6[6-(1,6),6-(1,7),6-(7,8)]
  1623    72.26829659    72.26829659    72.26829659    6[6-(6,6),7-(1,6),8-(0)]
  1624   96.956047232   96.956047232   96.956047232    6[6-(1,6),6-(1,6),7-(1,6)]
  1625   72.082296122   72.082296122   72.082296122    6[6-(1,6),6-(1,7),6-(7,8)]
  1626   20.680609412   20.680609412   20.680609412    6[6-(1,6),6-(1,6),7-(1,6)]
  1627    97.40122868    97.40122868    97.40122868    6[1-(0),6-(1,6),6-(6,6)]
  1628   46.106771748   46.106771748   46.106771748    6[1-(0),6-(1,6),6-(6,6)]
  1629   19.259179606   19.259179606   19.259179606    6[1-(0),6-(1,6),6-(6,6)]
  1630   44.489685712   44.489685712   44.489685712    6[6-(6,6),8-(0),8-(30)]
  1631   71.965410582   71.965410582   71.965410582    6[1-(0),6-(6,6),6-(6,6)]
  1632   71.652360614   71.652360614   71.652360614    6[6-(6,6),7-(1,6),8-(0)]
  1633   97.639065344   97.639065344   97.639065344    6[1-(0),6-(1,6),6-(6,7)]
  1634   72.525444778   72.525444778   72.525444778    6[1-(0),6-(6,6),7-(6,30)]
  1635    70.87329308    70.87329308    70.87329308    6[6-(6,6),8-(0),8-(30)]
  1636   19.738918518   19.738918518   19.738918518    6[1-(0),6-(1,6),6-(6,7)]
  1637   21.206594342   21.206594342   21.206594342    6[1-(0),6-(1,6),6-(6,7)]
  1638   95.832929652   95.832929652   95.832929652    6[1-(0),6-(1,6),6-(6,6)]
  1639   37.432848284   37.432848284   37.432848284    6[1-(0),6-(1,6),6-(6,7)]
  1640   32.561262256   32.561262256   32.561262256    6[1-(0),6-(6,6),7-(6,30)]
  1641   30.116829876   30.116829876   30.116829876    6[6-(1,6),6-(1,6),6-(8,8)]
  1642   39.670952276   39.670952276   39.670952276    6[6-(1,6),6-(1,6),6-(8,8)]
  1643    33.32508385    33.32508385    33.32508385    6[6-(1,6),6-(1,7),6-(7,8)]
  1644   34.800890842   34.800890842   34.800890842    6[6-(6,6),7-(1,6),8-(0)]
  1645   36.924650284   36.924650284   36.924650284    6[6-(1,6),6-(1,6),7-(1,6)]
  1646   31.301439414   31.301439414   31.301439414    6[6-(1,6),6-(1,7),6-(7,8)]
  1647   30.641290212   30.641290212   30.641290212    6[6-(1,6),6-(1,6),7-(1,6)]
  1648    39.16681986    39.16681986    39.16681986    6[1-(0),6-(1,6),6-(6,6)]
  1649   31.063094552   31.063094552   31.063094552    6[1-(0),6-(1,6),6-(6,6)]
  1650   29.436352754   29.436352754   29.436352754    6[1-(0),6-(1,6),6-(6,6)]
  1651   29.921681844   29.921681844   29.921681844    6[6-(6,6),8-(0),8-(30)]
  1652   32.687803558   32.687803558   32.687803558    6[1-(0),6-(6,6),6-(6,6)]
  1653    30.48933901    30.48933901    30.48933901    6[6-(6,6),7-(1,6),8-(0)]
  1654   37.813996784   37.813996784   37.813996784    6[1-(0),6-(1,6),6-(6,7)]
  1655   30.605208154   30.605208154   30.605208154    6[1-(0),6-(6,6),7-(6,30)]
  1656   41.114234596   41.114234596   41.114234596    6[6-(6,6),8-(0),8-(30)]
  1657   29.693500942   29.693500942   29.693500942    6[1-(0),6-(1,6),6-(6,7)]
  1658   31.310586978   31.310586978   31.310586978    6[1-(0),6-(1,6),6-(6,7)]
  1659    38.77042542    38.77042542    38.77042542    6[1-(0),6-(1,6),6-(6,6)]
  1660   81.798533684   81.798533684   81.798533684    6[1-(0),6-(1,6),6-(6,7)]
  1661   54.283677568   54.283677568   54.283677568    6[1-(0),6-(6,6),7-(6,30)]
  1662   56.507552016   56.507552016   56.507552016    6[6-(1,6),6-(1,6),6-(8,8)]
  1663   81.351319444   81.351319444   81.351319444    6[6-(1,6),6-(1,6),6-(8)]
  1664   54.728350818   54.728350818   54.728350818    6[6-(1,6),6-(1,7),6-(7,8)]
  1665    54.78120341    54.78120341    54.78120341    6[6-(6,6),7-(1,6),8-(0)]
  1666   80.913252768   80.913252768   80.913252768    6[6-(1,6),6-(1,6),7-(1,6)]
  1667   54.967203878   54.967203878   54.967203878    6[6-(1,6),6-(1,7),6-(7,8)]
  1668   55.549090588   55.549090588   55.549090588    6[6-(1,6),6-(1,6),7-(1,6)]
  1669    80.46807132    80.46807132    80.46807132    6[1-(0),6-(1,6),6-(6,6)]
  1670   80.942728252   80.942728252   80.942728252    6[1-(0),6-(1,6),6-(6,6)]
  1671   56.970520394   56.970520394   56.970520394    6[1-(0),6-(1,6),6-(6,6)]
  1672   82.559814288   82.559814288   82.559814288    6[6-(6,6),8-(0),8-(30)]
  1673   55.084089418   55.084089418   55.084089418    6[1-(0),6-(6,6),6-(6,6)]
  1674   55.397139386   55.397139386   55.397139386    6[6-(6,6),7-(1,6),8-(0)]
  1675   80.230234656   80.230234656   80.230234656    6[1-(0),6-(1,6),6-(6,7)]
  1676   54.524055222   54.524055222   54.524055222    6[1-(0),6-(6,6),7-(6,30)]
  1677    56.17620692    56.17620692    56.17620692    6[6-(6,6),8-(0)]
  1678   56.490781482   56.490781482   56.490781482    6[1-(0),6-(1,6),6-(6,7)]
  1679   55.023105658   55.023105658   55.023105658    6[1-(0),6-(1,6),6-(6,7)]
  1680   82.036370348   82.036370348   82.036370348    6[1-(0),6-(1,6),6-(6,6)]
  1681   37.718963758   37.718963758   37.718963758    7[6-(1,6),6-(1,6),30-(8,8)]
  1682   41.711367246   41.711367246   41.711367246    7[1-(0),6-(6,6),6-(6,8)]
  1683   41.394251694   41.394251694   41.394251694    7[1-(0),6-(6,6),6-(6,8)]
  1684   47.658300242   47.658300242   47.658300242    7[6-(1,6),6-(1,6),30-(8,8)]
  1685   23.723190838   23.723190838   23.723190838    7[1-(0),6-(6,6),6-(6,8)]
  1686    95.60474875    95.60474875    95.60474875    7[1-(0),6-(6,6),6-(6,8)]
  1687   79.391199758   79.391199758   79.391199758    7[6-(1,6),6-(1,6),30-(8,8)]
  1688   52.506509162   52.506509162   52.506509162    7[1-(0),6-(6,6),6-(6,8)]
  1689    82.26455125    82.26455125    82.26455125    7[1-(0),6-(6,6),6-(6,8)]
  1690   38.510736242   38.510736242   38.510736242    7[6-(1,6),6-(1,6),30-(8,8)]
  1691   34.518332754   34.518332754   34.518332754    7[1-(0),6-(6,6),6-(6,8)]
  1692   34.835448306   34.835448306   34.835448306    7[1-(0),6-(6,6),6-(6,8)]
  1693   47.084036502   47.084036502   47.084036502    7[6-(1,6),6-(1,6),30-(8,8)]
  1694   49.925879718   49.925879718   49.925879718    7[1-(0),6-(6,6),6-(6,8)]
  1695   49.812043366   49.812043366   49.812043366    7[1-(0),6-(6,6),6-(6,8)]
  1696   29.145663498   29.145663498   29.145663498    7[6-(1,6),6-(1,6),30-(8,8)]
  1697   26.303820282   26.303820282   26.303820282    7[1-(0),6-(6,6),6-(6,8)]
  1698   77.237456634   77.237456634   77.237456634    7[1-(0),6-(6,6),6-(6,8)]
  1699   70.026127014   70.026127014   70.026127014    7[6-(1,6),6-(1,6),30-(8,8)]
  1700    44.29199669    44.29199669    44.29199669    7[1-(0),6-(6,6),6-(6,8)]
  1701   73.846759578   73.846759578   73.846759578    7[1-(0),6-(6,6),6-(6,8)]
  1702   57.023372986   57.023372986   57.023372986    7[6-(1,6),6-(1,6),30-(8,8)]
  1703    31.93770331    31.93770331    31.93770331    7[1-(0),6-(6,6),6-(6,8)]
  1704   53.202740422   53.202740422   53.202740422    7[1-(0),6-(6,6),6-(6,8)]
  1705   56.627486744   56.627486744   56.627486744    7[6-(1,6),6-(1,6),30-(8,8)]
  1706   60.944120556   60.944120556   60.944120556    7[1-(0),6-(6,6),6-(6,8)]
  1707   56.482142116   56.482142116   56.482142116    7[1-(0),6-(6,6),6-(6,8)]
  1708   28.749777256   28.749777256   28.749777256    7[6-(1,6),6-(1,6),30-(8,8)]
  1709    4.490437528    4.490437528    4.490437528    7[1-(0),6-(6,6),6-(6,8)]
  1710   80.516858328   80.516858328   80.516858328    7[1-(0),6-(6,6),6-(6,8)]
  1711   70.422013256   70.422013256   70.422013256    7[6-(1,6),6-(1,6),30-(8,8)]
  1712   66.105379444   66.105379444   66.105379444    7[1-(0),6-(6,6),6-(6,8)]
  1713   70.567357884   70.567357884   70.567357884    7[1-(0),6-(6,6),6-(6,8)]
  1714   47.479922744   47.479922744   47.479922744    7[6-(1,6),6-(1,6),30-(8,8)]
  1715   20.919462472   20.919462472   20.919462472    7[1-(0),6-(6,6),6-(6,8)]
  1716   46.532641672   46.532641672   46.532641672    7[1-(0),6-(6,6),6-(6,8)]
  1717   54.159677256   54.159677256   54.159677256    7[6-(1,6),6-(1,6),30-(8,8)]
  1718   55.310237528   55.310237528   55.310237528    7[1-(0),6-(6,6),6-(6,8)]
  1719   55.106958328   55.106958328   55.106958328    7[1-(0),6-(6,6),6-(6,8)]
  1720   56.627486744   56.627486744   56.627486744    7[6-(1,6),6-(1,6),30-(8,8)]
  1721   10.124320556   10.124320556   10.124320556    7[1-(0),6-(6,6),6-(6,8)]
  1722   81.892042116   81.892042116   81.892042116    7[1-(0),6-(6,6),6-(6,8)]
  1723   72.889822744   72.889822744   72.889822744    7[6-(1,6),6-(1,6),30-(8,8)]
  1724   71.739262472   71.739262472   71.739262472    7[1-(0),6-(6,6),6-(6,8)]
  1725   71.942541672   71.942541672   71.942541672    7[1-(0),6-(6,6),6-(6,8)]
  1726   19.602213256   19.602213256   19.602213256    7[6-(1,6),6-(1,6),30-(8,8)]
  1727   15.285579444   15.285579444   15.285579444    7[1-(0),6-(6,6),6-(6,8)]
  1728   45.157457884   45.157457884   45.157457884    7[1-(0),6-(6,6),6-(6,8)]
  1729   28.571399758   28.571399758   28.571399758    7[6-(1,6),6-(1,6),30-(8,8)]
  1730   27.096609162   27.096609162   27.096609162    7[1-(0),6-(6,6),6-(6,8)]
  1731    31.44475125    31.44475125    31.44475125    7[1-(0),6-(6,6),6-(6,8)]
  1732   63.920636242   63.920636242   63.920636242    7[6-(1,6),6-(1,6),30-(8,8)]
  1733   59.928232754   59.928232754   59.928232754    7[1-(0),6-(6,6),6-(6,8)]
  1734   85.655248306   85.655248306   85.655248306    7[1-(0),6-(6,6),6-(6,8)]
  1735   63.128863758   63.128863758   63.128863758    7[6-(1,6),6-(1,6),30-(8,8)]
  1736   16.301467246   16.301467246   16.301467246    7[1-(0),6-(6,6),6-(6,8)]
  1737   92.214051694   92.214051694   92.214051694    7[1-(0),6-(6,6),6-(6,8)]
  1738   47.658300242   47.658300242   47.658300242    7[6-(1,6),6-(1,6),30-(8,8)]
  1739   49.133090838   49.133090838   49.133090838    7[1-(0),6-(6,6),6-(6,8)]
  1740    44.78494875    44.78494875    44.78494875    7[1-(0),6-(6,6),6-(6,8)]
  1741   57.023372986   57.023372986   57.023372986    7[6-(1,6),6-(1,6),30-(8,8)]
  1742    57.34760331    57.34760331    57.34760331    7[1-(0),6-(6,6),6-(6,8)]
  1743   78.612640422   78.612640422   78.612640422    7[1-(0),6-(6,6),6-(6,8)]
  1744   19.206327014   19.206327014   19.206327014    7[6-(1,6),6-(1,6),30-(8,8)]
  1745    18.88209669    18.88209669    18.88209669    7[1-(0),6-(6,6),6-(6,8)]
  1746   48.436859578   48.436859578   48.436859578    7[1-(0),6-(6,6),6-(6,8)]
  1747   54.555563498   54.555563498   54.555563498    7[6-(1,6),6-(1,6),30-(8,8)]
  1748   51.713720282   51.713720282   51.713720282    7[1-(0),6-(6,6),6-(6,8)]
  1749   51.827556634   51.827556634   51.827556634    7[1-(0),6-(6,6),6-(6,8)]
  1750   72.493936502   72.493936502   72.493936502    7[6-(1,6),6-(1,6),30-(8,8)]
  1751   24.515979718   24.515979718   24.515979718    7[1-(0),6-(6,6),6-(6,8)]
  1752   75.221943366   75.221943366   75.221943366    7[1-(0),6-(6,6),6-(6,8)]
  1753   47.479922744   47.479922744   47.479922744    7[6-(1,6),6-(1,6),30-(8,8)]
  1754   46.329362472   46.329362472   46.329362472    7[1-(0),6-(6,6),6-(6,8)]
  1755   46.532641672   46.532641672   46.532641672    7[1-(0),6-(6,6),6-(6,8)]
  1756   45.012113256   45.012113256   45.012113256    7[6-(1,6),6-(1,6),30-(8,8)]
  1757   91.515279444   91.515279444   91.515279444    7[1-(0),6-(6,6),6-(6,8)]
  1758   19.747557884   19.747557884   19.747557884    7[1-(0),6-(6,6),6-(6,8)]
  1759   28.749777256   28.749777256   28.749777256    7[6-(1,6),6-(1,6),30-(8,8)]
  1760   29.900337528   29.900337528   29.900337528    7[1-(0),6-(6,6),6-(6,8)]
  1761   29.697058328   29.697058328   29.697058328    7[1-(0),6-(6,6),6-(6,8)]
  1762   82.037386744   82.037386744   82.037386744    7[6-(1,6),6-(1,6),30-(8,8)]
  1763   86.354020556   86.354020556   86.354020556    7[1-(0),6-(6,6),6-(6,8)]
  1764   56.482142116   56.482142116   56.482142116    7[1-(0),6-(6,6),6-(6,8)]
  1765   73.068200242   73.068200242   73.068200242    7[6-(1,6),6-(1,6),30-(8,8)]
  1766   74.542990838   74.542990838   74.542990838    7[1-(0),6-(6,6),6-(6,8)]
  1767    70.19484875    70.19484875    70.19484875    7[1-(0),6-(6,6),6-(6,8)]
  1768   37.718963758   37.718963758   37.718963758    7[6-(1,6),6-(1,6),30-(8,8)]
  1769   41.711367246   41.711367246   41.711367246    7[1-(0),6-(6,6),6-(6,8)]
  1770   15.984351694   15.984351694   15.984351694    7[1-(0),6-(6,6),6-(6,8)]
  1771   38.510736242   38.510736242   38.510736242    7[6-(1,6),6-(1,6),30-(8,8)]
  1772   85.338132754   85.338132754   85.338132754    7[1-(0),6-(6,6),6-(6,8)]
  1773    9.425548306    9.425548306    9.425548306    7[1-(0),6-(6,6),6-(6,8)]
  1774   53.981299758   53.981299758   53.981299758    7[6-(1,6),6-(1,6),30-(8,8)]
  1775   52.506509162   52.506509162   52.506509162    7[1-(0),6-(6,6),6-(6,8)]
  1776    56.85465125    56.85465125    56.85465125    7[1-(0),6-(6,6),6-(6,8)]
  1777   44.616227014   44.616227014   44.616227014    7[6-(1,6),6-(1,6),30-(8,8)]
  1778    44.29199669    44.29199669    44.29199669    7[1-(0),6-(6,6),6-(6,8)]
  1779   23.026959578   23.026959578   23.026959578    7[1-(0),6-(6,6),6-(6,8)]
  1780   82.433272986   82.433272986   82.433272986    7[6-(1,6),6-(1,6),30-(8,8)]
  1781    82.75750331    82.75750331    82.75750331    7[1-(0),6-(6,6),6-(6,8)]
  1782   53.202740422   53.202740422   53.202740422    7[1-(0),6-(6,6),6-(6,8)]
  1783   47.084036502   47.084036502   47.084036502    7[6-(1,6),6-(1,6),30-(8,8)]
  1784   49.925879718   49.925879718   49.925879718    7[1-(0),6-(6,6),6-(6,8)]
  1785   49.812043366   49.812043366   49.812043366    7[1-(0),6-(6,6),6-(6,8)]
  1786   29.145663498   29.145663498   29.145663498    7[6-(1,6),6-(1,6),30-(8,8)]
  1787   77.123620282   77.123620282   77.123620282    7[1-(0),6-(6,6),6-(6,8)]
  1788   26.417656634   26.417656634   26.417656634    7[1-(0),6-(6,6),6-(6,8)]
  1789   63.920636242   63.920636242   63.920636242    7[6-(1,6),6-(1,6),30-(8,8)]
  1790   59.928232754   59.928232754   59.928232754    7[1-(0),6-(6,6),6-(6,8)]
  1791   60.245348306   60.245348306   60.245348306    7[1-(0),6-(6,6),6-(6,8)]
  1792   53.981299758   53.981299758   53.981299758    7[6-(1,6),6-(1,6),30-(8,8)]
  1793   77.916409162   77.916409162   77.916409162    7[1-(0),6-(6,6),6-(6,8)]
  1794     6.03485125     6.03485125     6.03485125    7[1-(0),6-(6,6),6-(6,8)]
  1795   22.248400242   22.248400242   22.248400242    7[6-(1,6),6-(1,6),30-(8,8)]
  1796   49.133090838   49.133090838   49.133090838    7[1-(0),6-(6,6),6-(6,8)]
  1797    19.37504875    19.37504875    19.37504875    7[1-(0),6-(6,6),6-(6,8)]
  1798   63.128863758   63.128863758   63.128863758    7[6-(1,6),6-(1,6),30-(8,8)]
  1799   67.121267246   67.121267246   67.121267246    7[1-(0),6-(6,6),6-(6,8)]
  1800   66.804151694   66.804151694   66.804151694    7[1-(0),6-(6,6),6-(6,8)]
  1801   54.555563498   54.555563498   54.555563498    7[6-(1,6),6-(1,6),30-(8)]
  1802   51.713720282   51.713720282   51.713720282    7[1-(0),6-(6,6),6-(6,8)]
  1803   51.827556634   51.827556634   51.827556634    7[1-(0),6-(6,6),6-(6,8)]
  1804   72.493936502   72.493936502   72.493936502    7[6-(1,6),6-(1,6),30-(8,8)]
  1805   75.335779718   75.335779718   75.335779718    7[1-(0),6-(6,6),6-(6,8)]
  1806   24.402143366   24.402143366   24.402143366    7[1-(0),6-(6,6),6-(6,8)]
  1807   31.613472986   31.613472986   31.613472986    7[6-(1,6),6-(1,6),30-(8,8)]
  1808    57.34760331    57.34760331    57.34760331    7[1-(0),6-(6,6),6-(6,8)]
  1809   27.792840422   27.792840422   27.792840422    7[1-(0),6-(6,6),6-(6,8)]
  1810   44.616227014   44.616227014   44.616227014    7[6-(1,6),6-(1,6),30-(8,8)]
  1811    69.70189669    69.70189669    69.70189669    7[1-(0),6-(6,6),6-(6,8)]
  1812   48.436859578   48.436859578   48.436859578    7[1-(0),6-(6,6),6-(6,8)]
  1813   45.012113256   45.012113256   45.012113256    7[6-(1,6),6-(1,6),30-(8,8)]
  1814   40.695479444   40.695479444   40.695479444    7[1-(0),6-(6,6),6-(6,8)]
  1815   45.157457884   45.157457884   45.157457884    7[1-(0),6-(6,6),6-(6,8)]
  1816   72.889822744   72.889822744   72.889822744    7[6-(1,6),6-(1,6),30-(8,8)]
  1817   97.149162472   97.149162472   97.149162472    7[1-(0),6-(6,6),6-(6,8)]
  1818   21.122741672   21.122741672   21.122741672    7[1-(0),6-(6,6),6-(6,8)]
  1819   31.217586744   31.217586744   31.217586744    7[6-(1,6),6-(1,6),30-(8,8)]
  1820   35.534220556   35.534220556   35.534220556    7[1-(0),6-(6,6),6-(6,8)]
  1821   31.072242116   31.072242116   31.072242116    7[1-(0),6-(6,6),6-(6,8)]
  1822   54.159677256   54.159677256   54.159677256    7[6-(1,6),6-(1,6),30-(8,8)]
  1823   80.720137528   80.720137528   80.720137528    7[1-(0),6-(6,6),6-(6,8)]
  1824   55.106958328   55.106958328   55.106958328    7[1-(0),6-(6,6),6-(6,8)]
  1825   39.681116236   39.681116236   39.681116236    8[6-(6,7)]
  1826   40.057182756   40.057182756   40.057182756    8[6-(6,7)]
  1827   46.350706788   46.350706788   46.350706788    8[6-(6,8),30-(7,8)]
  1828    45.62855743    45.62855743    45.62855743    8[6-(6,8)]
  1829   46.445739814   46.445739814   46.445739814    8[6-(6,8)]
  1830    70.11099608    70.11099608    70.11099608    8[6-(6,8),30-(7,8)]
  1831   49.961961776   49.961961776   49.961961776    8[6-(6,7)]
  1832     45.3058517     45.3058517     45.3058517    8[6-(6,7)]
  1833   66.491609924   66.491609924   66.491609924    8[6-(6,8),30-(7,8)]
  1834   92.308576522   92.308576522   92.308576522    8[6-(6,8)]
  1835   26.613821062   26.613821062   26.613821062    8[6-(6,8)]
  1836    27.35121636    27.35121636    27.35121636    8[6-(6,8),30-(7,8)]
  1837   77.087538224   77.087538224   77.087538224    8[6-(6,7)]
  1838     81.7436483     81.7436483     81.7436483    8[6-(6,7)]
  1839   60.557890076   60.557890076   60.557890076    8[6-(6,8),30-(7,8)]
  1840   85.560723478   85.560723478   85.560723478    8[6-(6,8)]
  1841   49.615878938   49.615878938   49.615878938    8[6-(6,8)]
  1842    48.87848364    48.87848364    48.87848364    8[6-(6,8),30-(7,8)]
  1843   36.548583764   36.548583764   36.548583764    8[6-(6,7)]
  1844   36.172517244   36.172517244   36.172517244    8[6-(6,7)]
  1845   29.878993212   29.878993212   29.878993212    8[6-(6,8),30-(7,8)]
  1846    30.60114257    30.60114257    30.60114257    8[6-(6,8)]
  1847   29.783960186   29.783960186   29.783960186    8[6-(6,8)]
  1848    56.93850392    56.93850392    56.93850392    8[6-(6,8),30-(7,8)]
  1849   48.816483484   48.816483484   48.816483484    8[6-(6,7)]
  1850   47.639496916   47.639496916   47.639496916    8[6-(6,7)]
  1851    53.13972387    53.13972387    53.13972387    8[6-(6,8),30-(7,8)]
  1852   51.105915474   51.105915474   51.105915474    8[6-(6,8)]
  1853   53.082805694   53.082805694   53.082805694    8[6-(6,8)]
  1854   78.053114424   78.053114424   78.053114424    8[6-(6,8),30-(7,8)]
  1855   27.413216516   27.413216516   27.413216516    8[6-(6,7)]
  1856   28.590203084   28.590203084   28.590203084    8[6-(6,7)]
  1857    73.90977613    73.90977613    73.90977613    8[6-(6,8),30-(7,8)]
  1858   75.943584526   75.943584526   75.943584526    8[6-(6,8)]
  1859   23.146894306   23.146894306   23.146894306    8[6-(6,8)]
  1860   48.996385576   48.996385576   48.996385576    8[6-(6,8),30-(7,8)]
  1861   67.952170976   67.952170976   67.952170976    8[6-(6,7)]
  1862    74.16133414    74.16133414    74.16133414    8[6-(6,7)]
  1863   53.768872994   53.768872994   53.768872994    8[6-(6,8),30-(7,8)]
  1864   80.083365434   80.083365434   80.083365434    8[6-(6,8)]
  1865   42.978813058   42.978813058   42.978813058    8[6-(6,8)]
  1866   40.936365296   40.936365296   40.936365296    8[6-(6,8),30-(7,8)]
  1867   59.097329024   59.097329024   59.097329024    8[6-(6,7)]
  1868    52.88816586    52.88816586    52.88816586    8[6-(6,7)]
  1869   22.460827006   22.460827006   22.460827006    8[6-(6,8),30-(7,8)]
  1870   46.966134566   46.966134566   46.966134566    8[6-(6,8)]
  1871   33.250886942   33.250886942   33.250886942    8[6-(6,8)]
  1872   35.293334704   35.293334704   35.293334704    8[6-(6,8),30-(7,8)]
  1873    60.66359526    60.66359526    60.66359526    8[6-(6,7)]
  1874   54.830498616   54.830498616   54.830498616    8[6-(6,7)]
  1875   56.106583794   56.106583794   56.106583794    8[6-(6,8),30-(7,8)]
  1876   54.479841996   54.479841996   54.479841996    8[6-(6,8)]
  1877   66.991676756   66.991676756   66.991676756    8[6-(6,8)]
  1878   67.289480784   67.289480784   67.289480784    8[6-(6,8),30-(7,8)]
  1879   28.979482752   28.979482752   28.979482752    8[6-(6,7)]
  1880    30.53253584    30.53253584    30.53253584    8[6-(6,7)]
  1881   56.735732918   56.735732918   56.735732918    8[6-(6,8),30-(7,8)]
  1882   83.457291956   83.457291956   83.457291956    8[6-(6,8)]
  1883     6.06788412     6.06788412     6.06788412    8[6-(6,8)]
  1884   30.172731656   30.172731656   30.172731656    8[6-(6,8),30-(7,8)]
  1885    66.38590474    66.38590474    66.38590474    8[6-(6,7)]
  1886   72.219001384   72.219001384   72.219001384    8[6-(6,7)]
  1887   70.942916206   70.942916206   70.942916206    8[6-(6,8),30-(7,8)]
  1888   72.569658004   72.569658004   72.569658004    8[6-(6,8)]
  1889   60.057823244   60.057823244   60.057823244    8[6-(6,8)]
  1890   59.760019216   59.760019216   59.760019216    8[6-(6,8),30-(7,8)]
  1891   47.250217248   47.250217248   47.250217248    8[6-(6,7)]
  1892    45.69716416    45.69716416    45.69716416    8[6-(6,7)]
  1893   19.493967082   19.493967082   19.493967082    8[6-(6,8),30-(7,8)]
  1894   43.592208044   43.592208044   43.592208044    8[6-(6,8)]
  1895    19.34201588    19.34201588    19.34201588    8[6-(6,8)]
  1896   46.056968344   46.056968344   46.056968344    8[6-(6,8),30-(7,8)]
  1897   54.389382752   54.389382752   54.389382752    8[6-(6,7)]
  1898    55.94243584    55.94243584    55.94243584    8[6-(6,7)]
  1899   56.735732918   56.735732918   56.735732918    8[6-(6,8),30-(7,8)]
  1900   58.047391956   58.047391956   58.047391956    8[6-(6,8)]
  1901    56.88768412    56.88768412    56.88768412    8[6-(6,8)]
  1902   55.582631656   55.582631656   55.582631656    8[6-(6,8),30-(7,8)]
  1903    60.66359526    60.66359526    60.66359526    8[6-(6,7)]
  1904   54.830498616   54.830498616   54.830498616    8[6-(6,7)]
  1905   30.696683794   30.696683794   30.696683794    8[6-(6,8),30-(7,8)]
  1906   79.889741996   79.889741996   79.889741996    8[6-(6,8)]
  1907   16.171876756   16.171876756   16.171876756    8[6-(6,8)]
  1908   16.469680784   16.469680784   16.469680784    8[6-(6,8),30-(7,8)]
  1909   72.660117248   72.660117248   72.660117248    8[6-(6,7)]
  1910    71.10706416    71.10706416    71.10706416    8[6-(6,7)]
  1911   70.313767082   70.313767082   70.313767082    8[6-(6,8),30-(7,8)]
  1912   69.002108044   69.002108044   69.002108044    8[6-(6,8)]
  1913    70.16181588    70.16181588    70.16181588    8[6-(6,8)]
  1914   71.466868344   71.466868344   71.466868344    8[6-(6,8),30-(7,8)]
  1915    15.56610474    15.56610474    15.56610474    8[6-(6,7)]
  1916   21.399201384   21.399201384   21.399201384    8[6-(6,7)]
  1917   45.533016206   45.533016206   45.533016206    8[6-(6,8),30-(7,8)]
  1918   47.159758004   47.159758004   47.159758004    8[6-(6,8)]
  1919    9.238023244    9.238023244    9.238023244    8[6-(6,8)]
  1920   59.760019216   59.760019216   59.760019216    8[6-(6,8),30-(7,8)]
  1921   26.267738224   26.267738224   26.267738224    8[6-(6,7)]
  1922     30.9238483     30.9238483     30.9238483    8[6-(6,7)]
  1923   35.147990076   35.147990076   35.147990076    8[6-(6,8),30-(7,8)]
  1924   34.740923478   34.740923478   34.740923478    8[6-(6,8)]
  1925   24.205978938   24.205978938   24.205978938    8[6-(6,8)]
  1926    74.28838364    74.28838364    74.28838364    8[6-(6,8),30-(7,8)]
  1927   61.958483764   61.958483764   61.958483764    8[6-(6,7)]
  1928   61.582417244   61.582417244   61.582417244    8[6-(6,7)]
  1929   80.698793212   80.698793212   80.698793212    8[6-(6,8),30-(7,8)]
  1930    81.42094257    81.42094257    81.42094257    8[6-(6,8)]
  1931   55.193860186   55.193860186   55.193860186    8[6-(6,8)]
  1932    56.93850392    56.93850392    56.93850392    8[6-(6,8),30-(7,8)]
  1933   65.091016236   65.091016236   65.091016236    8[6-(6,7)]
  1934   65.467082756   65.467082756   65.467082756    8[6-(6,7)]
  1935   46.350706788   46.350706788   46.350706788    8[6-(6,8),30-(7,8)]
  1936    96.44835743    96.44835743    96.44835743    8[6-(6,8)]
  1937   21.035839814   21.035839814   21.035839814    8[6-(6,8)]
  1938    19.29119608    19.29119608    19.29119608    8[6-(6,8),30-(7,8)]
  1939   49.961961776   49.961961776   49.961961776    8[6-(6,7)]
  1940     45.3058517     45.3058517     45.3058517    8[6-(6,7)]
  1941   41.081709924   41.081709924   41.081709924    8[6-(6,8),30-(7,8)]
  1942   41.488776522   41.488776522   41.488776522    8[6-(6,8)]
  1943   52.023721062   52.023721062   52.023721062    8[6-(6,8)]
  1944    52.76111636    52.76111636    52.76111636    8[6-(6,8),30-(7,8)]
  1945   59.097329024   59.097329024   59.097329024    8[6-(6,7)]
  1946    52.88816586    52.88816586    52.88816586    8[6-(6,7)]
  1947   73.280627006   73.280627006   73.280627006    8[6-(6,8),30-(7,8)]
  1948   72.376034566   72.376034566   72.376034566    8[6-(6,8)]
  1949   58.660786942   58.660786942   58.660786942    8[6-(6,8)]
  1950   60.703234704   60.703234704   60.703234704    8[6-(6,8),30-(7,8)]
  1951   17.132370976   17.132370976   17.132370976    8[6-(6,7)]
  1952    23.34153414    23.34153414    23.34153414    8[6-(6,7)]
  1953   53.768872994   53.768872994   53.768872994    8[6-(6,8),30-(7,8)]
  1954   54.673465434   54.673465434   54.673465434    8[6-(6,8)]
  1955   17.568913058   17.568913058   17.568913058    8[6-(6,8)]
  1956   66.346265296   66.346265296   66.346265296    8[6-(6,8),30-(7,8)]
  1957   52.823116516   52.823116516   52.823116516    8[6-(6,7)]
  1958   54.000103084   54.000103084   54.000103084    8[6-(6,7)]
  1959    48.49987613    48.49987613    48.49987613    8[6-(6,8),30-(7,8)]
  1960   50.533684526   50.533684526   50.533684526    8[6-(6,8)]
  1961   48.556794306   48.556794306   48.556794306    8[6-(6,8)]
  1962   48.996385576   48.996385576   48.996385576    8[6-(6,8),30-(7,8)]
  1963   74.226383484   74.226383484   74.226383484    8[6-(6,7)]
  1964   73.049396916   73.049396916   73.049396916    8[6-(6,7)]
  1965    27.72982387    27.72982387    27.72982387    8[6-(6,8),30-(7,8)]
  1966   76.515815474   76.515815474   76.515815474    8[6-(6,8)]
  1967   27.672905694   27.672905694   27.672905694    8[6-(6,8)]
  1968   27.233314424   27.233314424   27.233314424    8[6-(6,8),30-(7,8)]
  1969   47.250217248   47.250217248   47.250217248    8[6-(6,7)]
  1970    45.69716416    45.69716416    45.69716416    8[6-(6,7)]
  1971   44.903867082   44.903867082   44.903867082    8[6-(6,8),30-(7,8)]
  1972   43.592208044   43.592208044   43.592208044    8[6-(6,8)]
  1973    44.75191588    44.75191588    44.75191588    8[6-(6,8)]
  1974   46.056968344   46.056968344   46.056968344    8[6-(6,8),30-(7,8)]
  1975    40.97600474    40.97600474    40.97600474    8[6-(6,7)]
  1976   46.809101384   46.809101384   46.809101384    8[6-(6,7)]
  1977   70.942916206   70.942916206   70.942916206    8[6-(6,8),30-(7,8)]
  1978   21.749858004   21.749858004   21.749858004    8[6-(6,8)]
  1979   85.467723244   85.467723244   85.467723244    8[6-(6,8)]
  1980   85.169919216   85.169919216   85.169919216    8[6-(6,8),30-(7,8)]
  1981   28.979482752   28.979482752   28.979482752    8[6-(6,7)]
  1982    30.53253584    30.53253584    30.53253584    8[6-(6,7)]
  1983   31.325832918   31.325832918   31.325832918    8[6-(6,8),30-(7,8)]
  1984   32.637491956   32.637491956   32.637491956    8[6-(6,8)]
  1985    31.47778412    31.47778412    31.47778412    8[6-(6,8)]
  1986   30.172731656   30.172731656   30.172731656    8[6-(6,8),30-(7,8)]
  1987    86.07349526    86.07349526    86.07349526    8[6-(6,7)]
  1988   80.240398616   80.240398616   80.240398616    8[6-(6,7)]
  1989   56.106583794   56.106583794   56.106583794    8[6-(6,8),30-(7)]
  1990   54.479841996   54.479841996   54.479841996    8[6-(6,8)]
  1991   92.401576756   92.401576756   92.401576756    8[6-(6,8)]
  1992   41.879580784   41.879580784   41.879580784    8[6-(6,8),30-(7,8)]
  1993   75.371861776   75.371861776   75.371861776    8[6-(6,7)]
  1994     70.7157517     70.7157517     70.7157517    8[6-(6,7)]
  1995   66.491609924   66.491609924   66.491609924    8[6-(6,8),30-(7,8)]
  1996   66.898676522   66.898676522   66.898676522    8[6-(6,8)]
  1997   77.433621062   77.433621062   77.433621062    8[6-(6,8)]
  1998    27.35121636    27.35121636    27.35121636    8[6-(6,8),30-(7,8)]
  1999   39.681116236   39.681116236   39.681116236    8[6-(6,7)]
  2000   40.057182756   40.057182756   40.057182756    8[6-(6,7)]
  2001   20.940806788   20.940806788   20.940806788    8[6-(6,8),30-(7,8)]
  2002    20.21865743    20.21865743    20.21865743    8[6-(6,8)]
  2003   46.445739814   46.445739814   46.445739814    8[6-(6,8)]
  2004    44.70109608    44.70109608    44.70109608    8[6-(6,8),30-(7,8)]
  2005   36.548583764   36.548583764   36.548583764    8[6-(6,7)]
  2006   36.172517244   36.172517244   36.172517244    8[6-(6,7)]
  2007   55.288893212   55.288893212   55.288893212    8[6-(6,8),30-(7,8)]
  2008     5.19124257     5.19124257     5.19124257    8[6-(6,8)]
  2009   80.603760186   80.603760186   80.603760186    8[6-(6,8)]
  2010    82.34840392    82.34840392    82.34840392    8[6-(6,8),30-(7,8)]
  2011   51.677638224   51.677638224   51.677638224    8[6-(6,7)]
  2012     56.3337483     56.3337483     56.3337483    8[6-(6,7)]
  2013   60.557890076   60.557890076   60.557890076    8[6-(6,8),30-(7,8)]
  2014   60.150823478   60.150823478   60.150823478    8[6-(6,8)]
  2015   49.615878938   49.615878938   49.615878938    8[6-(6,8)]
  2016    48.87848364    48.87848364    48.87848364    8[6-(6,8),30-(7,8)]
  2017   42.542270976   42.542270976   42.542270976    8[6-(6,7)]
  2018    48.75143414    48.75143414    48.75143414    8[6-(6,7)]
  2019   28.358972994   28.358972994   28.358972994    8[6-(6,8),30-(7,8)]
  2020   29.263565434   29.263565434   29.263565434    8[6-(6,8)]
  2021   42.978813058   42.978813058   42.978813058    8[6-(6,8)]
  2022   40.936365296   40.936365296   40.936365296    8[6-(6,8),30-(7,8)]
  2023   84.507229024   84.507229024   84.507229024    8[6-(6,7)]
  2024    78.29806586    78.29806586    78.29806586    8[6-(6,7)]
  2025   47.870727006   47.870727006   47.870727006    8[6-(6,8),30-(7,8)]
  2026   46.966134566   46.966134566   46.966134566    8[6-(6,8)]
  2027   84.070686942   84.070686942   84.070686942    8[6-(6,8)]
  2028   35.293334704   35.293334704   35.293334704    8[6-(6,8),30-(7,8)]
  2029   48.816483484   48.816483484   48.816483484    8[6-(6,7)]
  2030   47.639496916   47.639496916   47.639496916    8[6-(6,7)]
  2031    53.13972387    53.13972387    53.13972387    8[6-(6,8),30-(7,8)]
  2032   51.105915474   51.105915474   51.105915474    8[6-(6,8)]
  2033   53.082805694   53.082805694   53.082805694    8[6-(6,8)]
  2034   52.643214424   52.643214424   52.643214424    8[6-(6,8),30-(7,8)]
  2035   27.413216516   27.413216516   27.413216516    8[6-(6,7)]
  2036   28.590203084   28.590203084   28.590203084    8[6-(6,7)]
  2037    73.90977613    73.90977613    73.90977613    8[6-(6,8),30-(7,8)]
  2038   25.123784526   25.123784526   25.123784526    8[6-(6,8)]
  2039   73.966694306   73.966694306   73.966694306    8[6-(6,8)]
  2040   74.406285576   74.406285576   74.406285576    8[6-(6,8),30-(7,8)]
  2041   61.958483764   61.958483764   61.958483764    8[6-(6,7)]
  2042   61.582417244   61.582417244   61.582417244    8[6-(6,7)]
  2043   55.288893212   55.288893212   55.288893212    8[6-(6,8),30-(7,8)]
  2044    56.01104257    56.01104257    56.01104257    8[6-(6,8)]
  2045   55.193860186   55.193860186   55.193860186    8[6-(6,8)]
  2046    31.52860392    31.52860392    31.52860392    8[6-(6,8),30-(7,8)]
  2047   51.677638224   51.677638224   51.677638224    8[6-(6,7)]
  2048     56.3337483     56.3337483     56.3337483    8[6-(6,7)]
  2049   35.147990076   35.147990076   35.147990076    8[6-(6,8),30-(7,8)]
  2050    9.331023478    9.331023478    9.331023478    8[6-(6,8)]
  2051   75.025778938   75.025778938   75.025778938    8[6-(6,8)]
  2052    74.28838364    74.28838364    74.28838364    8[6-(6,8),30-(7,8)]
  2053   24.552061776   24.552061776   24.552061776    8[6-(6,7)]
  2054     19.8959517     19.8959517     19.8959517    8[6-(6,7)]
  2055   41.081709924   41.081709924   41.081709924    8[6-(6,8),30-(7,8)]
  2056   16.078876522   16.078876522   16.078876522    8[6-(6,8)]
  2057   52.023721062   52.023721062   52.023721062    8[6-(6,8)]
  2058    52.76111636    52.76111636    52.76111636    8[6-(6,8),30-(7,8)]
  2059   65.091016236   65.091016236   65.091016236    8[6-(6,7)]
  2060   65.467082756   65.467082756   65.467082756    8[6-(6,7)]
  2061   71.760606788   71.760606788   71.760606788    8[6-(6,8),30-(7,8)]
  2062    71.03845743    71.03845743    71.03845743    8[6-(6,8)]
  2063   71.855639814   71.855639814   71.855639814    8[6-(6,8)]
  2064    44.70109608    44.70109608    44.70109608    8[6-(6,8),30-(7,8)]
  2065   52.823116516   52.823116516   52.823116516    8[6-(6,7)]
  2066   54.000103084   54.000103084   54.000103084    8[6-(6,7)]
  2067    48.49987613    48.49987613    48.49987613    8[6-(6,8),30-(7,8)]
  2068   50.533684526   50.533684526   50.533684526    8[6-(6,8)]
  2069   48.556794306   48.556794306   48.556794306    8[6-(6,8)]
  2070   23.586485576   23.586485576   23.586485576    8[6-(6,8),30-(7,8)]
  2071   74.226383484   74.226383484   74.226383484    8[6-(6,7)]
  2072   73.049396916   73.049396916   73.049396916    8[6-(6,7)]
  2073    27.72982387    27.72982387    27.72982387    8[6-(6,8),30-(7,8)]
  2074   25.696015474   25.696015474   25.696015474    8[6-(6,8)]
  2075   78.492705694   78.492705694   78.492705694    8[6-(6,8)]
  2076   52.643214424   52.643214424   52.643214424    8[6-(6,8),30-(7,8)]
  2077   33.687429024   33.687429024   33.687429024    8[6-(6,7)]
  2078    27.47826586    27.47826586    27.47826586    8[6-(6,7)]
  2079   47.870727006   47.870727006   47.870727006    8[6-(6,8),30-(7,8)]
  2080   21.556234566   21.556234566   21.556234566    8[6-(6,8)]
  2081   58.660786942   58.660786942   58.660786942    8[6-(6,8)]
  2082   60.703234704   60.703234704   60.703234704    8[6-(6,8),30-(7,8)]
  2083   42.542270976   42.542270976   42.542270976    8[6-(6,7)]
  2084    48.75143414    48.75143414    48.75143414    8[6-(6,7)]
  2085   79.178772994   79.178772994   79.178772994    8[6-(6,8),30-(7,8)]
  2086   54.673465434   54.673465434   54.673465434    8[6-(6,8)]
  2087   68.388713058   68.388713058   68.388713058    8[6-(6,8)]
  2088   66.346265296   66.346265296   66.346265296    8[6-(6,8),30-(7,8)]
  2089    40.97600474    40.97600474    40.97600474    8[6-(6,7)]
  2090   46.809101384   46.809101384   46.809101384    8[6-(6,7)]
  2091   45.533016206   45.533016206   45.533016206    8[6-(6,8),30-(7,8)]
  2092   47.159758004   47.159758004   47.159758004    8[6-(6,8)]
  2093   34.647923244   34.647923244   34.647923244    8[6-(6,8)]
  2094   34.350119216   34.350119216   34.350119216    8[6-(6,8),30-(7,8)]
  2095   72.660117248   72.660117248   72.660117248    8[6-(6,7)]
  2096    71.10706416    71.10706416    71.10706416    8[6-(6,7)]
  2097   44.903867082   44.903867082   44.903867082    8[6-(6,8),30-(7,8)]
  2098   18.182308044   18.182308044   18.182308044    8[6-(6,8)]
  2099    95.57171588    95.57171588    95.57171588    8[6-(6,8)]
  2100   71.466868344   71.466868344   71.466868344    8[6-(6,8),30-(7,8)]
  2101    35.25369526    35.25369526    35.25369526    8[6-(6,7)]
  2102   29.420598616   29.420598616   29.420598616    8[6-(6,7)]
  2103   30.696683794   30.696683794   30.696683794    8[6-(6,8),30-(7,8)]
  2104   29.069941996   29.069941996   29.069941996    8[6-(6,8)]
  2105   41.581776756   41.581776756   41.581776756    8[6-(6,8)]
  2106   41.879580784   41.879580784   41.879580784    8[6-(6,8),30-(7,8)]
  2107   54.389382752   54.389382752   54.389382752    8[6-(6,7)]
  2108    55.94243584    55.94243584    55.94243584    8[6-(6,7)]
  2109   82.145632918   82.145632918   82.145632918    8[6-(6,8),30-(7,8)]
  2110   58.047391956   58.047391956   58.047391956    8[6-(6,8)]
  2111    82.29758412    82.29758412    82.29758412    8[6-(6)]
