# Supplementary material for: A collection of forcefield precursors for metal–organic frameworks
Source: RSC Adv. 2019 Nov 13;9(63):36492–507. doi: 10.1039/c9ra07327b (PMC9075174; doi:10.1039/c9ra07327b)
Supplement: RA-009-C9RA07327B-s3071 [file RA-009-C9RA07327B-s3071.txt]

ALUKIC_clean

16.1035    0.00000000    0.00000000
7.26642572    14.3708653    0.00000000
5.17862297    3.18448993    27.46316209

     1  9.27732507038  9.27732507038  9.27732507038    58[8-(6),8-(6),8-(6),8-(6),8-(6),8-(6)]
     2  20.7876168451  20.7876168451  20.7876168451    58[8-(6),8-(6),8-(6),8-(6),8-(6),8-(6)]
     3  19.2712236196  19.2712236196  19.2712236196    58[8-(6),8-(6),8-(6),8-(6),8-(6),8-(6)]
     4   7.7609318449   7.7609318449   7.7609318449    58[8-(6),8-(6),8-(6),8-(6),8-(6)]
     5  11.7276880285  11.7276880285  11.7276880285    1[6-(6,6)]
     6  13.4644062715  13.4644062715  13.4644062715    1[6-(6,6)]
     7   15.661947171   15.661947171   15.661947171    1[6-(6,6)]
     8   13.857920222   13.857920222   13.857920222    1[6-(6,6)]
     9  11.7189651857  11.7189651857  11.7189651857    1[6-(6,6)]
    10  10.6117691383  10.6117691383  10.6117691383    1[6-(6,6)]
    11  13.4440888569  13.4440888569  13.4440888569    1[6-(6,6)]
    12   14.581850532   14.581850532   14.581850532    1[6-(6,6)]
    13  19.2857999314  19.2857999314  19.2857999314    1[6-(6,6)]
    14  20.2030691239  20.2030691239  20.2030691239    1[6-(6,6)]
    15  22.2560065981  22.2560065981  22.2560065981    1[6-(6,6)]
    16  21.3265552455  21.3265552455  21.3265552455    1[6-(6,6)]
    17  19.2633792716  19.2633792716  19.2633792716    1[6-(6,6)]
    18  17.8076799906  17.8076799906  17.8076799906    1[6-(6,6)]
    19  16.0272489971  16.0272489971  16.0272489971    1[6-(6,6)]
    20  17.3964918916  17.3964918916  17.3964918916    1[6-(6,6)]
    21  9.80052590098  9.80052590098  9.80052590098    1[6-(6,6)]
    22  10.8988848741  10.8988848741  10.8988848741    1[6-(6,6)]
    23    8.098378623    8.098378623    8.098378623    1[6-(6,6)]
    24  6.95001245873  6.95001245873  6.95001245873    1[6-(6,6)]
    25  6.98803711797  6.98803711797  6.98803711797    1[6-(6,6)]
    26  8.43203417305  8.43203417305  8.43203417305    1[6-(6,6)]
    27  10.8171728442  10.8171728442  10.8171728442    1[6-(6,6)]
    28  9.37121863034  9.37121863034  9.37121863034    1[6-(6,6)]
    29  16.8208606615  16.8208606615  16.8208606615    1[6-(6,6)]
    30  15.0841424185  15.0841424185  15.0841424185    1[6-(6,6)]
    31   12.886601519   12.886601519   12.886601519    1[6-(6,6)]
    32   14.690628468   14.690628468   14.690628468    1[6-(6,6)]
    33  16.8295835043  16.8295835043  16.8295835043    1[6-(6,6)]
    34  17.9367795517  17.9367795517  17.9367795517    1[6-(6,6)]
    35  15.1044598331  15.1044598331  15.1044598331    1[6-(6,6)]
    36   13.966698158   13.966698158   13.966698158    1[6-(6,6)]
    37   9.2627487586   9.2627487586   9.2627487586    1[6-(6,6)]
    38  8.34547956607  8.34547956607  8.34547956607    1[6-(6,6)]
    39  6.29254209191  6.29254209191  6.29254209191    1[6-(6,6)]
    40  7.22199344448  7.22199344448  7.22199344448    1[6-(6,6)]
    41  9.28516941843  9.28516941843  9.28516941843    1[6-(6,6)]
    42  10.7408686994  10.7408686994  10.7408686994    1[6-(6,6)]
    43  12.5212996929  12.5212996929  12.5212996929    1[6-(6,6)]
    44  11.1520567984  11.1520567984  11.1520567984    1[6-(6,6)]
    45   18.748022789   18.748022789   18.748022789    1[6-(6,6)]
    46  17.6496638159  17.6496638159  17.6496638159    1[6-(6,6)]
    47   20.450170067   20.450170067   20.450170067    1[6-(6,6)]
    48  21.5985362313  21.5985362313  21.5985362313    1[6-(6,6)]
    49   21.560511572   21.560511572   21.560511572    1[6-(6,6)]
    50  20.1165145169  20.1165145169  20.1165145169    1[6-(6,6)]
    51  17.7313758458  17.7313758458  17.7313758458    1[6-(6,6)]
    52  19.1773300597  19.1773300597  19.1773300597    1[6-(6,6)]
    53  11.5185473942  11.5185473942  11.5185473942    6[6-(6,6),8-(58),8-(58)]
    54  12.7424463437  12.7424463437  12.7424463437    6[6-(1,6),6-(1,6),6-(8,8)]
    55  12.5340083288  12.5340083288  12.5340083288    6[1-(0),6-(1,6),6-(6,6)]
    56  13.5600350609  13.5600350609  13.5600350609    6[1-(0),6-(1,6),6-(6,7)]
    57  14.7149243185  14.7149243185  14.7149243185    6[6-(1,6),6-(1,6),7-(7)]
    58  14.8779991971  14.8779991971  14.8779991971    6[1-(0),6-(1,6),6-(6,7)]
    59  13.8315694431  13.8315694431  13.8315694431    6[1-(0),6-(1,6),6-(6,6)]
    60  13.8921164727  13.8921164727  13.8921164727    6[6-(6,6),8-(58),8-(58)]
    61  13.2230225712  13.2230225712  13.2230225712    6[6-(1,6),6-(1,6),6-(8,8)]
    62  12.0621282484  12.0621282484  12.0621282484    6[1-(0),6-(1,6),6-(6,6)]
    63  11.3991451253  11.3991451253  11.3991451253    6[1-(0),6-(1,6),6-(6,7)]
    64  11.9188721088  11.9188721088  11.9188721088    6[6-(1,6),6-(1,6),7-(7)]
    65  13.1098761345  13.1098761345  13.1098761345    6[1-(0),6-(1,6),6-(6,7)]
    66   13.784724564   13.784724564   13.784724564    6[1-(0),6-(1,6),6-(6,6)]
    67  17.1331092956  17.1331092956  17.1331092956    6[6-(6,6),8-(58),8-(58)]
    68  17.6447867652  17.6447867652  17.6447867652    6[6-(1,6),6-(1,6),6-(8,8)]
    69  18.8572763964  18.8572763964  18.8572763964    6[1-(0),6-(1,6),6-(6,6)]
    70  19.3862425338  19.3862425338  19.3862425338    6[1-(0),6-(1,6),6-(6,7)]
    71  23.8750617656  23.8750617656  23.8750617656    6[6-(1,6),6-(1,6),7-(7)]
    72  22.7069875309  22.7069875309  22.7069875309    6[1-(0),6-(1,6),6-(6,7)]
    73    22.13637388    22.13637388    22.13637388    6[1-(0),6-(1,6),6-(6,6)]
    74  19.4672176613  19.4672176613  19.4672176613    6[6-(6,6),8-(58),8-(58)]
    75  18.6233129058  18.6233129058  18.6233129058    6[6-(1,6),6-(1,6),6-(8,8)]
    76  18.6532420203  18.6532420203  18.6532420203    6[1-(0),6-(1,6),6-(6,6)]
    77  17.7491669132  17.7491669132  17.7491669132    6[1-(0),6-(1,6),6-(6,7)]
    78  16.7710191412  16.7710191412  16.7710191412    6[6-(1,6),6-(1,6),7-(7)]
    79   16.664501538   16.664501538   16.664501538    6[1-(0),6-(1,6),6-(6,7)]
    80  17.5394920509  17.5394920509  17.5394920509    6[1-(0),6-(1,6),6-(6,6)]
    81  7.62383978436  7.62383978436  7.62383978436    6[6-(6,6),8-(58),8-(58)]
    82   8.2699572927   8.2699572927   8.2699572927    6[6-(1,6),6-(1,6),6-(8,8)]
    83  9.44499093431  9.44499093431  9.44499093431    6[1-(0),6-(1,6),6-(6,6)]
    84  10.1062066425  10.1062066425  10.1062066425    6[1-(0),6-(1,6),6-(6,7)]
    85  9.57587516991  9.57587516991  9.57587516991    6[6-(1,6),6-(1,6),7-(7)]
    86  8.41314978191  8.41314978191  8.41314978191    6[1-(0),6-(1,6),6-(6,7)]
    87  7.73299910783  7.73299910783  7.73299910783    6[1-(0),6-(1,6),6-(6,6)]
    88  7.00745802259  7.00745802259  7.00745802259    6[6-(6,6),8-(58),8-(58)]
    89  7.99278093603  7.99278093603  7.99278093603    6[6-(1,6),6-(1,6),6-(8,8)]
    90  7.73292791218  7.73292791218  7.73292791218    6[1-(0),6-(1,6),6-(6,6)]
    91  8.60728917044  8.60728917044  8.60728917044    6[1-(0),6-(1,6),6-(6,7)]
    92  9.80257355745  9.80257355745  9.80257355745    6[6-(1,6),6-(1,6),7-(7)]
    93   10.039220163   10.039220163   10.039220163    6[1-(0),6-(1,6),6-(6,7)]
    94   9.1835300252   9.1835300252   9.1835300252    6[1-(0),6-(1,6),6-(6,6)]
    95  17.0300012958  17.0300012958  17.0300012958    6[6-(6,6),8-(58),8-(58)]
    96  15.8061023463  15.8061023463  15.8061023463    6[6-(1,6),6-(1,6),6-(8,8)]
    97  16.0145403612  16.0145403612  16.0145403612    6[1-(0),6-(1,6),6-(6,6)]
    98  14.9885136291  14.9885136291  14.9885136291    6[1-(0),6-(1,6),6-(6,7)]
    99  13.8336243715  13.8336243715  13.8336243715    6[6-(1,6),6-(1,6),7-(7)]
   100  13.6705494929  13.6705494929  13.6705494929    6[1-(0),6-(1,6),6-(6,7)]
   101  14.7169792469  14.7169792469  14.7169792469    6[1-(0),6-(1,6),6-(6,6)]
   102  14.6564322173  14.6564322173  14.6564322173    6[6-(6,6),8-(58),8-(58)]
   103  15.3255261188  15.3255261188  15.3255261188    6[6-(1,6),6-(1,6),6-(8,8)]
   104  16.4864204416  16.4864204416  16.4864204416    6[1-(0),6-(1,6),6-(6,6)]
   105  17.1494035647  17.1494035647  17.1494035647    6[1-(0),6-(1,6),6-(6,7)]
   106  16.6296765812  16.6296765812  16.6296765812    6[6-(1,6),6-(1,6),7-(7)]
   107  15.4386725555  15.4386725555  15.4386725555    6[1-(0),6-(1,6),6-(6,7)]
   108   14.763824126   14.763824126   14.763824126    6[1-(0),6-(1,6),6-(6,6)]
   109  11.4154393944  11.4154393944  11.4154393944    6[6-(6,6),8-(58),8-(58)]
   110  10.9037619248  10.9037619248  10.9037619248    6[6-(1,6),6-(1,6),6-(8,8)]
   111  9.69127229359  9.69127229359  9.69127229359    6[1-(0),6-(1,6),6-(6,6)]
   112  9.16230615618  9.16230615618  9.16230615618    6[1-(0),6-(1,6),6-(6,7)]
   113  4.67348692437  4.67348692437  4.67348692437    6[6-(1,6),6-(1,6),7-(7)]
   114  5.84156115906  5.84156115906  5.84156115906    6[1-(0),6-(1,6),6-(6,7)]
   115  6.41217481003  6.41217481003  6.41217481003    6[1-(0),6-(1,6),6-(6,6)]
   116   9.0813310287   9.0813310287   9.0813310287    6[6-(6,6),8-(58),8-(58)]
   117  9.92523578419  9.92523578419  9.92523578419    6[6-(1,6),6-(1,6),6-(8,8)]
   118  9.89530666974  9.89530666974  9.89530666974    6[1-(0),6-(1,6),6-(6,6)]
   119  10.7993817768  10.7993817768  10.7993817768    6[1-(0),6-(1,6),6-(6,7)]
   120  11.7775295488  11.7775295488  11.7775295488    6[6-(1,6),6-(1,6),7-(7)]
   121   11.884047152   11.884047152   11.884047152    6[1-(0),6-(1,6),6-(6,7)]
   122  11.0090566391  11.0090566391  11.0090566391    6[1-(0),6-(1,6),6-(6,6)]
   123  20.9247089056  20.9247089056  20.9247089056    6[6-(6,6),8-(58),8-(58)]
   124  20.2785913973  20.2785913973  20.2785913973    6[6-(1,6),6-(1,6),6-(8,8)]
   125  19.1035577557  19.1035577557  19.1035577557    6[1-(0),6-(1,6),6-(6,6)]
   126  18.4423420475  18.4423420475  18.4423420475    6[1-(0),6-(1,6),6-(6,7)]
   127  18.9726735201  18.9726735201  18.9726735201    6[6-(1,6),6-(1,6),7-(7)]
   128  20.1353989081  20.1353989081  20.1353989081    6[1-(0),6-(1,6),6-(6,7)]
   129  20.8155495822  20.8155495822  20.8155495822    6[1-(0),6-(1,6),6-(6,6)]
   130  21.5410906674  21.5410906674  21.5410906674    6[6-(6,6),8-(58)]
   131   20.555767754   20.555767754   20.555767754    6[6-(1,6),6-(1,6),6-(8)]
   132  20.8156207778  20.8156207778  20.8156207778    6[1-(0),6-(1,6),6-(6,6)]
   133  19.9412595196  19.9412595196  19.9412595196    6[1-(0),6-(1,6),6-(6,7)]
   134  18.7459751326  18.7459751326  18.7459751326    6[6-(1,6),6-(1,6),7-(7)]
   135   18.509328527   18.509328527   18.509328527    6[1-(0),6-(1,6),6-(6,7)]
   136  19.3650186648  19.3650186648  19.3650186648    6[1-(0),6-(1,6),6-(6,6)]
   137  15.7547547992  15.7547547992  15.7547547992    7[6-(6,6),7-(6)]
   138  11.3582539819  11.3582539819  11.3582539819    7[6-(6,6),7-(6)]
   139  24.2843911022  24.2843911022  24.2843911022    7[6-(6,6),7-(6)]
   140  15.7683043725  15.7683043725  15.7683043725    7[6-(6,6),7-(6)]
   141  10.2001202316  10.2001202316  10.2001202316    7[6-(6,6),7-(6)]
   142  10.7437259123  10.7437259123  10.7437259123    7[6-(6,6),7-(6)]
   143  12.7937938908  12.7937938908  12.7937938908    7[6-(6,6),7-(6)]
   144  17.1902947081  17.1902947081  17.1902947081    7[6-(6,6),7-(6)]
   145  4.26415758776  4.26415758776  4.26415758776    7[6-(6,6),7-(6)]
   146  12.7802443175  12.7802443175  12.7802443175    7[6-(6,6),7-(6)]
   147  18.3484284584  18.3484284584  18.3484284584    7[6-(6,6),7-(6)]
   148  17.8048227777  17.8048227777  17.8048227777    7[6-(6,6),7-(6)]
   149   10.468123171   10.468123171   10.468123171    8[6-(6,8),58-(8,8,8,8,8)]
   150  11.6527824843  11.6527824843  11.6527824843    8[6-(6,8),58-(8,8,8,8,8)]
   151  13.3965399501  13.3965399501  13.3965399501    8[6-(6,8),58-(8,8,8,8,8)]
   152  15.0047942897  15.0047942897  15.0047942897    8[6-(6,8),58-(8,8,8,8,8)]
   153  21.2929184763  21.2929184763  21.2929184763    8[6-(6,8),58-(8,8,8,8,8)]
   154  17.7975079089  17.7975079089  17.7975079089    8[6-(6,8),58-(8,8,8,8,8)]
   155  20.3419608478  20.3419608478  20.3419608478    8[6-(6,8),58-(8,8,8,8,8)]
   156  19.1919428656  19.1919428656  19.1919428656    8[6-(6,8),58-(8,8,8,8,8)]
   157   8.0752309355   8.0752309355   8.0752309355    8[6-(6,8),58-(8,8,8,8)]
   158   6.5868073231   6.5868073231   6.5868073231    8[6-(6,8),58-(8,8,8,8,8)]
   159  7.19876817631  7.19876817631  7.19876817631    8[6-(6,8),58-(8,8,8,8)]
   160  5.99063688703  5.99063688703  5.99063688703    8[6-(6,8),58-(8,8,8,8,8)]
   161   18.080425519   18.080425519   18.080425519    8[6-(6,8),58-(8,8,8,8,8)]
   162  16.8957662057  16.8957662057  16.8957662057    8[6-(6,8),58-(8,8,8,8,8)]
   163  15.1520087399  15.1520087399  15.1520087399    8[6-(6,8),58-(8,8,8,8,8)]
   164  13.5437544003  13.5437544003  13.5437544003    8[6-(6,8),58-(8,8,8,8,8)]
   165  7.25563021371  7.25563021371  7.25563021371    8[6-(6,8),58-(8,8,8,8,8)]
   166  10.7510407811  10.7510407811  10.7510407811    8[6-(6,8),58-(8,8,8,8,8)]
   167   8.2065878422   8.2065878422   8.2065878422    8[6-(6,8),58-(8,8,8,8)]
   168  9.35660582437  9.35660582437  9.35660582437    8[6-(6,8),58-(8,8,8,8)]
   169  20.4733177545  20.4733177545  20.4733177545    8[6-(6,8),58-(8,8,8,8,8)]
   170  21.9617413669  21.9617413669  21.9617413669    8[6-(6,8),58-(8,8,8,8)]
   171  21.3497805137  21.3497805137  21.3497805137    8[6-(6),58-(8,8,8,8,8)]
