# Supplementary material for: A collection of forcefield precursors for metal–organic frameworks
Source: RSC Adv. 2019 Nov 13;9(63):36492–507. doi: 10.1039/c9ra07327b (PMC9075174; doi:10.1039/c9ra07327b)
Supplement: RA-009-C9RA07327B-s3072 [file RA-009-C9RA07327B-s3072.txt]

ALULEZ_clean

34.5146    0.00000000    0.00000000
-11.50474136    32.54072125    0.00000000
-11.50474136    -16.27009481    28.18124473

     1    11.50492932    11.50492932    11.50492932    58[8-(6),8-(6),8-(6),8-(6),8-(6),8-(6),8-(6,58),8-(6,58),8-(6,58),8-(6,58),8-(6,58),8-(6,58)]
     2   -11.50474136   -11.50474136   -11.50474136    58[8-(6),8-(6),8-(6),8-(6),8-(6),8-(6),8-(6),8-(6),8-(6),8-(6,58),8-(6,58),8-(6,58)]
     3            0.0            0.0            0.0    58[8-(6),8-(6),8-(6),8-(6),8-(6),8-(6),8-(6,58),8-(6,58),8-(6,58),8-(6,58),8-(6,58),8-(6,58)]
     4   12.852523707   12.852523707   12.852523707    58[8-(6),8-(6),8-(6),8-(6),8-(6),8-(6),8-(6,58),8-(6,58),8-(6,58)]
     5 -10.1571910045 -10.1571910045 -10.1571910045    58[8-(6),8-(6),8-(6),8-(6),8-(6),8-(6),8-(6,58),8-(6,58),8-(6,58)]
     6   1.3477383155   1.3477383155   1.3477383155    58[8-(6),8-(6),8-(6),8-(6),8-(6),8-(6),8-(6),8-(6),8-(6)]
     7   30.471904902   30.471904902   30.471904902    58[8-(6),8-(6),8-(6),8-(6),8-(6),8-(6),8-(6,58),8-(6,58),8-(6,58)]
     8 -1.34740642701 -1.34740642701 -1.34740642701    58[8-(6),8-(6),8-(6),8-(6),8-(6),8-(6),8-(6,58),8-(6,58),8-(6,58)]
     9  10.1573789645  10.1573789645  10.1573789645    58[8-(6),8-(6),8-(6),8-(6),8-(6),8-(6),8-(6),8-(6)]
    10    4.042695098    4.042695098    4.042695098    58[8-(6),8-(6),8-(6),8-(6),8-(6),8-(6),8-(6,58),8-(6,58),8-(6,58)]
    11  15.6053184964  15.6053184964  15.6053184964    1[6-(6,6)]
    12  14.7079301374  14.7079301374  14.7079301374    1[6-(6,6)]
    13  5.88379975458  5.88379975458  5.88379975458    1[6-(6,6)]
    14  6.81800422566  6.81800422566  6.81800422566    1[6-(6,6)]
    15  2.96384512192  2.96384512192  2.96384512192    1[6-(6,6)]
    16  3.84972701026  3.84972701026  3.84972701026    1[6-(6,6)]
    17  12.9361700072  12.9361700072  12.9361700072    1[6-(6,6)]
    18  12.1837444719  12.1837444719  12.1837444719    1[6-(6,6)]
    19-0.966258469592-0.966258469592-0.966258469592    1[6-(6,6)]
    20 -2.56774075896 -2.56774075896 -2.56774075896    1[6-(6,6)]
    21 -4.44760865544 -4.44760865544 -4.44760865544    1[6-(6,6)]
    22  -2.7632912133  -2.7632912133  -2.7632912133    1[6-(6,6)]
    23 -8.81717723994 -8.81717723994 -8.81717723994    1[6-(6,6)]
    24  -7.0937411585  -7.0937411585  -7.0937411585    1[6-(6,6)]
    25 -5.20927151585 -5.20927151585 -5.20927151585    1[6-(6,6)]
    26 -7.06616395037 -7.06616395037 -7.06616395037    1[6-(6,6)]
    27 -6.57606200602 -6.57606200602 -6.57606200602    1[6-(6,6)]
    28 -5.44857506069 -5.44857506069 -5.44857506069    1[6-(6,6)]
    29 -8.16600181166 -8.16600181166 -8.16600181166    1[6-(6,6)]
    30 -9.33490684088 -9.33490684088 -9.33490684088    1[6-(6,6)]
    31 -4.23361339885 -4.23361339885 -4.23361339885    1[6-(6,6)]
    32 -5.67173189455 -5.67173189455 -5.67173189455    1[6-(6,6)]
    33 -2.93129551049 -2.93129551049 -2.93129551049    1[6-(6,6)]
    34 -1.46096238566 -1.46096238566 -1.46096238566    1[6-(6,6)]
    35  14.9472365393  14.9472365393  14.9472365393    1[6-(6,6)]
    36  16.3186202422  16.3186202422  16.3186202422    1[6-(6,6)]
    37  18.2353039125  18.2353039125  18.2353039125    1[6-(6,6)]
    38  16.7856870285  16.7856870285  16.7856870285    1[6-(6,6)]
    39  10.0876973569  10.0876973569  10.0876973569    1[6-(6,6)]
    40  20.4212392428  20.4212392428  20.4212392428    1[6-(6,6)]
    41  18.2146315792  18.2146315792  18.2146315792    1[6-(6,6)]
    42  19.3536164241  19.3536164241  19.3536164241    1[6-(6,6)]
    43  27.1100958695  27.1100958695  27.1100958695    1[6-(6,6)]
    44   26.212731795   26.212731795   26.212731795    1[6-(6,6)]
    45  28.8933737855  28.8933737855  28.8933737855    1[6-(6,6)]
    46  29.8275526565  29.8275526565  29.8275526565    1[6-(6,6)]
    47 -8.54111773014 -8.54111773014 -8.54111773014    1[6-(6,6)]
    48  26.8593405128  26.8593405128  26.8593405128    1[6-(6,6)]
    49  24.4410087304  24.4410087304  24.4410087304    1[6-(6,6)]
    50  23.6886076676  23.6886076676  23.6886076676    1[6-(6,6)]
    51   10.538583637   10.538583637   10.538583637    1[6-(6,6)]
    52  8.93711788808  8.93711788808  8.93711788808    1[6-(6,6)]
    53  7.05720589618  7.05720589618  7.05720589618    1[6-(6,6)]
    54  8.74150615878  8.74150615878  8.74150615878    1[6-(6,6)]
    55  2.68769328618  2.68769328618  2.68769328618    1[6-(6,6)]
    56  4.41111038365  4.41111038365  4.41111038365    1[6-(6,6)]
    57  6.29562216694  6.29562216694  6.29562216694    1[6-(6,6)]
    58  4.43874788935  4.43874788935  4.43874788935    1[6-(6,6)]
    59  4.92883130084  4.92883130084  4.92883130084    1[6-(6,6)]
    60  6.05629396174  6.05629396174  6.05629396174    1[6-(6,6)]
    61  3.33883619737  3.33883619737  3.33883619737    1[6-(6,6)]
    62   2.1699567683   2.1699567683   2.1699567683    1[6-(6,6)]
    63  7.27116149322  7.27116149322  7.27116149322    1[6-(6,6)]
    64  5.83306664288  5.83306664288  5.83306664288    1[6-(6,6)]
    65  8.57353644623  8.57353644623  8.57353644623    1[6-(6,6)]
    66  10.0438450987  10.0438450987  10.0438450987    1[6-(6,6)]
    67  26.4520651127  26.4520651127  26.4520651127    1[6-(6,6)]
    68  27.8234322752  27.8234322752  27.8234322752    1[6-(6,6)]
    69  -4.7744399591  -4.7744399591  -4.7744399591    1[6-(6,6)]
    70 -6.22403966357 -6.22403966357 -6.22403966357    1[6-(6,6)]
    71 -1.41736112925 -1.41736112925 -1.41736112925    1[6-(6,6)]
    72 -2.58854161936 -2.58854161936 -2.58854161936    1[6-(6,6)]
    73  29.7194085764  29.7194085764  29.7194085764    1[6-(6,6)]
    74  30.8583752644  30.8583752644  30.8583752644    1[6-(6,6)]
    75  4.10056499414  4.10056499414  4.10056499414    1[6-(6,6)]
    76  3.20317862758  3.20317862758  3.20317862758    1[6-(6,6)]
    77  17.3885688199  17.3885688199  17.3885688199    1[6-(6,6)]
    78  18.3227709979  18.3227709979  18.3227709979    1[6-(6,6)]
    79  14.4686094882  14.4686094882  14.4686094882    1[6-(6,6)]
    80  15.3544935569  15.3544935569  15.3544935569    1[6-(6,6)]
    81   1.4314134224   1.4314134224   1.4314134224    1[6-(6,6)]
    82  0.67898518052  0.67898518052  0.67898518052    1[6-(6,6)]
    83  22.0434243526  22.0434243526  22.0434243526    1[6-(6,6)]
    84  20.4419400709  20.4419400709  20.4419400709    1[6-(6,6)]
    85  18.5620343193  18.5620343193  18.5620343193    1[6-(6,6)]
    86  20.2463540545  20.2463540545  20.2463540545    1[6-(6,6)]
    87  14.1924704338  14.1924704338  14.1924704338    1[6-(6,6)]
    88  15.9159043349  15.9159043349  15.9159043349    1[6-(6,6)]
    89  17.8004143889  17.8004143889  17.8004143889    1[6-(6,6)]
    90   15.943524661   15.943524661   15.943524661    1[6-(6,6)]
    91  16.4336612652  16.4336612652  16.4336612652    1[6-(6,6)]
    92  17.5611424589  17.5611424589  17.5611424589    1[6-(6,6)]
    93  14.8436784543  14.8436784543  14.8436784543    1[6-(6,6)]
    94  13.6747795526  13.6747795526  13.6747795526    1[6-(6,6)]
    95  18.7760550256  18.7760550256  18.7760550256    1[6-(6,6)]
    96  17.3379433717  17.3379433717  17.3379433717    1[6-(6,6)]
    97  20.0784149043  20.0784149043  20.0784149043    1[6-(6,6)]
    98   21.548739007   21.548739007   21.548739007    1[6-(6,6)]
    99  3.44244258805  3.44244258805  3.44244258805    1[6-(6,6)]
   100  4.81383204259  4.81383204259  4.81383204259    1[6-(6,6)]
   101  6.73055296657  6.73055296657  6.73055296657    1[6-(6,6)]
   102  5.28092995506  5.28092995506  5.28092995506    1[6-(6,6)]
   103  21.5924409724  21.5924409724  21.5924409724    1[6-(6,6)]
   104  8.91649329657  8.91649329657  8.91649329657    1[6-(6,6)]
   105  6.70985048443  6.70985048443  6.70985048443    1[6-(6,6)]
   106  7.84884435146  7.84884435146  7.84884435146    1[6-(6,6)]
   107 -4.10020121636 -4.10020121636 -4.10020121636    1[6-(6,6)]
   108 -3.20281285742 -3.20281285742 -3.20281285742    1[6-(6,6)]
   109  5.62131752542  5.62131752542  5.62131752542    1[6-(6,6)]
   110  4.68711305434  4.68711305434  4.68711305434    1[6-(6,6)]
   111  8.54127215808  8.54127215808  8.54127215808    1[6-(6,6)]
   112  7.65539026974  7.65539026974  7.65539026974    1[6-(6,6)]
   113 -1.43105272716 -1.43105272716 -1.43105272716    1[6-(6,6)]
   114-0.678627191904-0.678627191904-0.678627191904    1[6-(6,6)]
   115  12.4713757496  12.4713757496  12.4713757496    1[6-(6,6)]
   116   14.072858039   14.072858039   14.072858039    1[6-(6,6)]
   117  15.9527259354  15.9527259354  15.9527259354    1[6-(6,6)]
   118  14.2684084933  14.2684084933  14.2684084933    1[6-(6,6)]
   119  20.3222945199  20.3222945199  20.3222945199    1[6-(6,6)]
   120  18.5988584385  18.5988584385  18.5988584385    1[6-(6,6)]
   121  16.7143887958  16.7143887958  16.7143887958    1[6-(6,6)]
   122  18.5712812304  18.5712812304  18.5712812304    1[6-(6,6)]
   123   18.081179286   18.081179286   18.081179286    1[6-(6,6)]
   124  16.9536923407  16.9536923407  16.9536923407    1[6-(6,6)]
   125  19.6711190917  19.6711190917  19.6711190917    1[6-(6,6)]
   126  20.8400241209  20.8400241209  20.8400241209    1[6-(6,6)]
   127  15.7387306788  15.7387306788  15.7387306788    1[6-(6,6)]
   128  17.1768491746  17.1768491746  17.1768491746    1[6-(6,6)]
   129  14.4364127905  14.4364127905  14.4364127905    1[6-(6,6)]
   130  12.9660796657  12.9660796657  12.9660796657    1[6-(6,6)]
   131 -3.44211925926 -3.44211925926 -3.44211925926    1[6-(6,6)]
   132 -4.81350296222 -4.81350296222 -4.81350296222    1[6-(6,6)]
   133 -6.73018663253 -6.73018663253 -6.73018663253    1[6-(6,6)]
   134 -5.28056974851 -5.28056974851 -5.28056974851    1[6-(6,6)]
   135  1.41741992314  1.41741992314  1.41741992314    1[6-(6,6)]
   136 -8.91612196279 -8.91612196279 -8.91612196279    1[6-(6,6)]
   137 -6.70951429918 -6.70951429918 -6.70951429918    1[6-(6,6)]
   138 -7.84849914413 -7.84849914413 -7.84849914413    1[6-(6,6)]
   139 -15.6049785895 -15.6049785895 -15.6049785895    1[6-(6,6)]
   140  -14.707614515  -14.707614515  -14.707614515    1[6-(6,6)]
   141 -17.3882565055 -17.3882565055 -17.3882565055    1[6-(6,6)]
   142 -18.3224353765 -18.3224353765 -18.3224353765    1[6-(6,6)]
   143  20.0462350101  20.0462350101  20.0462350101    1[6-(6,6)]
   144 -15.3542232328 -15.3542232328 -15.3542232328    1[6-(6,6)]
   145 -12.9358914504 -12.9358914504 -12.9358914504    1[6-(6,6)]
   146 -12.1834903876 -12.1834903876 -12.1834903876    1[6-(6,6)]
   147 0.966533643032 0.966533643032 0.966533643032    1[6-(6,6)]
   148  2.56799939192  2.56799939192  2.56799939192    1[6-(6,6)]
   149  4.44791138382  4.44791138382  4.44791138382    1[6-(6,6)]
   150  2.76361112122  2.76361112122  2.76361112122    1[6-(6,6)]
   151  8.81742399382  8.81742399382  8.81742399382    1[6-(6,6)]
   152  7.09400689635  7.09400689635  7.09400689635    1[6-(6,6)]
   153  5.20949511306  5.20949511306  5.20949511306    1[6-(6,6)]
   154  7.06636939065  7.06636939065  7.06636939065    1[6-(6,6)]
   155  6.57628597916  6.57628597916  6.57628597916    1[6-(6,6)]
   156  5.44882331826  5.44882331826  5.44882331826    1[6-(6,6)]
   157  8.16628108263  8.16628108263  8.16628108263    1[6-(6,6)]
   158   9.3351605117   9.3351605117   9.3351605117    1[6-(6,6)]
   159  4.23395578678  4.23395578678  4.23395578678    1[6-(6,6)]
   160  5.67205063712  5.67205063712  5.67205063712    1[6-(6,6)]
   161  2.93158083377  2.93158083377  2.93158083377    1[6-(6,6)]
   162  1.46127218134  1.46127218134  1.46127218134    1[6-(6,6)]
   163 -14.9469478327 -14.9469478327 -14.9469478327    1[6-(6,6)]
   164 -16.3183149952 -16.3183149952 -16.3183149952    1[6-(6,6)]
   165  16.2795572391  16.2795572391  16.2795572391    1[6-(6,6)]
   166  17.7291569436  17.7291569436  17.7291569436    1[6-(6,6)]
   167  12.9224784092  12.9224784092  12.9224784092    1[6-(6,6)]
   168  14.0936588994  14.0936588994  14.0936588994    1[6-(6,6)]
   169 -18.2142912964 -18.2142912964 -18.2142912964    1[6-(6,6)]
   170 -19.3532579844 -19.3532579844 -19.3532579844    1[6-(6,6)]
   171  7.40455228586  7.40455228586  7.40455228586    1[6-(6,6)]
   172  8.30193865242  8.30193865242  8.30193865242    1[6-(6,6)]
   173 -5.88345153988 -5.88345153988 -5.88345153988    1[6-(6,6)]
   174 -6.81765371786 -6.81765371786 -6.81765371786    1[6-(6,6)]
   175 -2.96349220822 -2.96349220822 -2.96349220822    1[6-(6,6)]
   176  -3.8493762769  -3.8493762769  -3.8493762769    1[6-(6,6)]
   177  10.0737038576  10.0737038576  10.0737038576    1[6-(6,6)]
   178  10.8261320995  10.8261320995  10.8261320995    1[6-(6,6)]
   179 -10.5383070726 -10.5383070726 -10.5383070726    1[6-(6,6)]
   180 -8.93682279088 -8.93682279088 -8.93682279088    1[6-(6,6)]
   181 -7.05691703926 -7.05691703926 -7.05691703926    1[6-(6,6)]
   182 -8.74123677451 -8.74123677451 -8.74123677451    1[6-(6,6)]
   183 -2.68735315376 -2.68735315376 -2.68735315376    1[6-(6,6)]
   184 -4.41078705486 -4.41078705486 -4.41078705486    1[6-(6,6)]
   185 -6.29529710891 -6.29529710891 -6.29529710891    1[6-(6,6)]
   186 -4.43840738102 -4.43840738102 -4.43840738102    1[6-(6,6)]
   187 -4.92854398518 -4.92854398518 -4.92854398518    1[6-(6,6)]
   188 -6.05602517894 -6.05602517894 -6.05602517894    1[6-(6,6)]
   189  -3.3385611743  -3.3385611743  -3.3385611743    1[6-(6,6)]
   190 -2.16966227258 -2.16966227258 -2.16966227258    1[6-(6,6)]
   191 -7.27093774563 -7.27093774563 -7.27093774563    1[6-(6,6)]
   192 -5.83282609167 -5.83282609167 -5.83282609167    1[6-(6,6)]
   193 -8.57329762426 -8.57329762426 -8.57329762426    1[6-(6,6)]
   194  -10.043621727  -10.043621727  -10.043621727    1[6-(6,6)]
   195  8.06267469195  8.06267469195  8.06267469195    1[6-(6,6)]
   196  6.69128523741  6.69128523741  6.69128523741    1[6-(6,6)]
   197  4.77456431343  4.77456431343  4.77456431343    1[6-(6,6)]
   198  6.22418732494  6.22418732494  6.22418732494    1[6-(6,6)]
   199 -10.0873236924 -10.0873236924 -10.0873236924    1[6-(6,6)]
   200  2.58862398343  2.58862398343  2.58862398343    1[6-(6,6)]
   201  4.79526679557  4.79526679557  4.79526679557    1[6-(6,6)]
   202  3.65627292854  3.65627292854  3.65627292854    1[6-(6,6)]
   203  6.13164183302  6.13164183302  6.13164183302    6[6-(6,6),8-(58),8-(58)]
   204  5.54994992253  5.54994992253  5.54994992253    6[6-(1,6),6-(1,6),6-(8,8)]
   205   15.962193096   15.962193096   15.962193096    6[1-(0),6-(1,6),6-(6,6)]
   206  15.4398669704  15.4398669704  15.4398669704    6[1-(0),6-(1,6),6-(6,7)]
   207  4.44179014573  4.44179014573  4.44179014573    6[6-(1,6),6-(1,6),7-(7)]
   208  5.53152713415  5.53152713415  5.53152713415    6[1-(0),6-(1,6),6-(6,7)]
   209  6.08813810324  6.08813810324  6.08813810324    6[1-(0),6-(1,6),6-(6,6)]
   210  1.26596399788  1.26596399788  1.26596399788    6[6-(6,6),8-(58),8-(58,58)]
   211  1.70430377479  1.70430377479  1.70430377479    6[6-(1,6),6-(1,6),6-(8,8)]
   212  2.66495509536  2.66495509536  2.66495509536    6[1-(0),6-(1,6),6-(6,6)]
   213  3.19556366861  3.19556366861  3.19556366861    6[1-(0),6-(1,6),6-(6,7)]
   214  2.69212014514  2.69212014514  2.69212014514    6[6-(1,6),6-(1,6),7-(7)]
   215  13.2520873291  13.2520873291  13.2520873291    6[1-(0),6-(1,6),6-(6,7)]
   216  12.7863658129  12.7863658129  12.7863658129    6[1-(0),6-(1,6),6-(6,6)]
   217  -0.6176435857  -0.6176435857  -0.6176435857    6[6-(6,6),8-(58),8-(58)]
   218 -1.69358189164 -1.69358189164 -1.69358189164    6[6-(1,6),6-(1,6),6-(8,8)]
   219 -1.66551976583 -1.66551976583 -1.66551976583    6[1-(0),6-(1,6),6-(6,6)]
   220 -2.61674498754 -2.61674498754 -2.61674498754    6[1-(0),6-(1,6),6-(6,7)]
   221 -3.73040959375 -3.73040959375 -3.73040959375    6[6-(1,6),6-(1,6),7-(7)]
   222 -3.75064835258 -3.75064835258 -3.75064835258    6[1-(0),6-(1,6),6-(6,7)]
   223 -2.74028794829 -2.74028794829 -2.74028794829    6[1-(0),6-(1,6),6-(6,6)]
   224  -9.2509294203  -9.2509294203  -9.2509294203    6[6-(6,6),8-(58),8-(58,58)]
   225 -8.07949948676 -8.07949948676 -8.07949948676    6[6-(1,6),6-(1,6),6-(8,8)]
   226  -8.0930650257  -8.0930650257  -8.0930650257    6[1-(0),6-(1,6),6-(6,6)]
   227 -7.07695090118 -7.07695090118 -7.07695090118    6[1-(0),6-(1,6),6-(6,7)]
   228 -6.03369609401 -6.03369609401 -6.03369609401    6[6-(1,6),6-(1,6),7-(7)]
   229 -5.94764984244 -5.94764984244 -5.94764984244    6[1-(0),6-(1,6),6-(6,7)]
   230 -7.04843950243 -7.04843950243 -7.04843950243    6[1-(0),6-(1,6),6-(6,6)]
   231 -8.82526016259 -8.82526016259 -8.82526016259    6[6-(6,6),8-(58),8-(58)]
   232 -8.07789726989 -8.07789726989 -8.07789726989    6[6-(1,6),6-(1,6),6-(8,8)]
   233 -6.89381984601 -6.89381984601 -6.89381984601    6[1-(0),6-(1,6),6-(6,6)]
   234 -6.22837239968 -6.22837239968 -6.22837239968    6[1-(0),6-(1,6),6-(6,7)]
   235 -6.65128104951 -6.65128104951 -6.65128104951    6[6-(1,6),6-(1,6),7-(7)]
   236 -7.84502259899 -7.84502259899 -7.84502259899    6[1-(0),6-(1,6),6-(6,7)]
   237 -8.55073745207 -8.55073745207 -8.55073745207    6[1-(0),6-(1,6),6-(6,6)]
   238 -1.79895660115 -1.79895660115 -1.79895660115    6[6-(6,6),8-(0),8-(58)]
   239 -2.72924715579 -2.72924715579 -2.72924715579    6[6-(1,6),6-(1,6),6-(8,8)]
   240 -3.97384013197 -3.97384013197 -3.97384013197    6[1-(0),6-(1,6),6-(6,6)]
   241 -4.83901204985 -4.83901204985 -4.83901204985    6[1-(0),6-(1,6),6-(6,7)]
   242 -4.39079218711 -4.39079218711 -4.39079218711    6[6-(1,6),6-(1,6),7-(7)]
   243 -3.17680266501 -3.17680266501 -3.17680266501    6[1-(0),6-(1,6),6-(6,7)]
   244 -2.31807276322 -2.31807276322 -2.31807276322    6[1-(0),6-(1,6),6-(6,6)]
   245  14.8167551153  14.8167551153  14.8167551153    6[6-(6,6),8-(58),8-(58)]
   246   15.727022439   15.727022439   15.727022439    6[6-(1,6),6-(1,6),6-(8,8)]
   247  15.6073810758  15.6073810758  15.6073810758    6[1-(0),6-(1,6),6-(6,6)]
   248  16.4154849768  16.4154849768  16.4154849768    6[1-(0),6-(1,6),6-(6,7)]
   249  17.4453936975  17.4453936975  17.4453936975    6[6-(1,6),6-(1,6),7-(7)]
   250  17.5696370174  17.5696370174  17.5696370174    6[1-(0),6-(1,6),6-(6,7)]
   251  16.7083804971  16.7083804971  16.7083804971    6[1-(0),6-(1,6),6-(6,6)]
   252  21.2894152236  21.2894152236  21.2894152236    6[6-(6,6),8-(58),8-(58,58)]
   253  20.6099360678  20.6099360678  20.6099360678    6[6-(1,6),6-(1,6),6-(8,8)]
   254  20.9074432623  20.9074432623  20.9074432623    6[1-(0),6-(1,6),6-(6,6)]
   255  20.2258924824  20.2258924824  20.2258924824    6[1-(0),6-(1,6),6-(6,7)]
   256   19.237861336   19.237861336   19.237861336    6[6-(1,6),6-(1,6),7-(7)]
   257  18.8825997383  18.8825997383  18.8825997383    6[1-(0),6-(1,6),6-(6,7)]
   258  19.5903810128  19.5903810128  19.5903810128    6[1-(0),6-(1,6),6-(6,6)]
   259  29.1411566528  29.1411566528  29.1411566528    6[6-(6,6),8-(58),8-(58)]
   260   28.559480967   28.559480967   28.559480967    6[6-(1,6),6-(1,6),6-(8,8)]
   261  27.4669815738  27.4669815738  27.4669815738    6[1-(0),6-(1,6),6-(6,6)]
   262  26.9446698197  26.9446698197  26.9446698197    6[1-(0),6-(1,6),6-(6,7)]
   263  27.4513518653  27.4513518653  27.4513518653    6[6-(1,6),6-(1,6),7-(7)]
   264  28.5410900341  28.5410900341  28.5410900341    6[1-(0),6-(1,6),6-(6,7)]
   265  29.0976857146  29.0976857146  29.0976857146    6[1-(0),6-(1,6),6-(6,6)]
   266  24.2756022134  24.2756022134  24.2756022134    6[6-(6,6),8-(58),8-(58,58)]
   267  24.7139268708  24.7139268708  24.7139268708    6[6-(1,6),6-(1,6),6-(8,8)]
   268  25.6745807326  25.6745807326  25.6745807326    6[1-(0),6-(1,6),6-(6,6)]
   269  26.2051754382  26.2051754382  26.2051754382    6[1-(0),6-(1,6),6-(6,7)]
   270  25.7017153216  25.7017153216  25.7017153216    6[6-(1,6),6-(1,6),7-(7)]
   271  24.7569375405  24.7569375405  24.7569375405    6[1-(0),6-(1,6),6-(6,7)]
   272   24.291230798   24.291230798   24.291230798    6[1-(0),6-(1,6),6-(6,6)]
   273  10.8871635565  10.8871635565  10.8871635565    6[6-(6,6),8-(58),8-(58)]
   274  9.81123610717  9.81123610717  9.81123610717    6[6-(1,6),6-(1,6),6-(8,8)]
   275  9.83931682974  9.83931682974  9.83931682974    6[1-(0),6-(1,6),6-(6,6)]
   276  8.88810131052  8.88810131052  8.88810131052    6[1-(0),6-(1,6),6-(6,7)]
   277  7.77442911073  7.77442911073  7.77442911073    6[6-(1,6),6-(1,6),7-(7)]
   278  7.75417169875  7.75417169875  7.75417169875    6[1-(0),6-(1,6),6-(6,7)]
   279  8.76452179156  8.76452179156  8.76452179156    6[1-(0),6-(1,6),6-(6,6)]
   280  2.25397486343  2.25397486343  2.25397486343    6[6-(6,6),8-(0),8-(58)]
   281  3.42539361711  3.42539361711  3.42539361711    6[6-(1,6),6-(1,6),6-(8,8)]
   282  3.41181006408  3.41181006408  3.41181006408    6[1-(0),6-(1,6),6-(6,6)]
   283  4.42791278695  4.42791278695  4.42791278695    6[1-(0),6-(1,6),6-(6,7)]
   284  5.47117536814  5.47117536814  5.47117536814    6[6-(1,6),6-(1,6),7-(7)]
   285  5.55723925412  5.55723925412  5.55723925412    6[1-(0),6-(1,6),6-(6,7)]
   286   4.4564604131   4.4564604131   4.4564604131    6[1-(0),6-(1,6),6-(6,6)]
   287   2.6796370576   2.6796370576   2.6796370576    6[6-(6,6),8-(58),8-(58)]
   288  3.42698372559  3.42698372559  3.42698372559    6[6-(1,6),6-(1,6),6-(8,8)]
   289  4.61106235618  4.61106235618  4.61106235618    6[1-(0),6-(1,6),6-(6,6)]
   290  5.27649543109  5.27649543109  5.27649543109    6[1-(0),6-(1,6),6-(6,7)]
   291   4.8535692709   4.8535692709   4.8535692709    6[6-(1,6),6-(1,6),7-(7)]
   292  3.65982654104  3.65982654104  3.65982654104    6[1-(0),6-(1,6),6-(6,7)]
   293  2.95412697662  2.95412697662  2.95412697662    6[1-(0),6-(1,6),6-(6,6)]
   294   9.7058172233   9.7058172233   9.7058172233    6[6-(6,6),8-(58),8-(58,58)]
   295  8.77554178817  8.77554178817  8.77554178817    6[6-(1,6),6-(1,6),6-(8,8)]
   296  7.53094627076  7.53094627076  7.53094627076    6[1-(0),6-(1,6),6-(6,6)]
   297  6.66578822057  6.66578822057  6.66578822057    6[1-(0),6-(1,6),6-(6,7)]
   298  7.11402467642  7.11402467642  7.11402467642    6[6-(1,6),6-(1,6),7-(7)]
   299   8.3280178036   8.3280178036   8.3280178036    6[1-(0),6-(1,6),6-(6,7)]
   300  9.18673293173  9.18673293173  9.18673293173    6[1-(0),6-(1,6),6-(6,6)]
   301 -8.19298134697 -8.19298134697 -8.19298134697    6[6-(6,6),8-(58),8-(58)]
   302 -7.28272487981 -7.28272487981 -7.28272487981    6[6-(1,6),6-(1,6),6-(8,8)]
   303  27.1122151602  27.1122151602  27.1122151602    6[1-(0),6-(1,6),6-(6,6)]
   304  27.9203093587  27.9203093587  27.9203093587    6[1-(0),6-(1,6),6-(6,7)]
   305 -5.56437432695 -5.56437432695 -5.56437432695    6[6-(1,6),6-(1,6),7-(7)]
   306 -5.44011235391 -5.44011235391 -5.44011235391    6[1-(0),6-(1,6),6-(6,7)]
   307 -6.30135856273 -6.30135856273 -6.30135856273    6[1-(0),6-(1,6),6-(6,6)]
   308 -1.72041838015 -1.72041838015 -1.72041838015    6[6-(6,6),8-(58),8-(58,58)]
   309 -2.39988635611 -2.39988635611 -2.39988635611    6[6-(1,6),6-(1,6),6-(8,8)]
   310 -2.10236114746 -2.10236114746 -2.10236114746    6[1-(0),6-(1,6),6-(6,6)]
   311 -2.78390052571 -2.78390052571 -2.78390052571    6[1-(0),6-(1,6),6-(6,7)]
   312 -3.77193944617 -3.77193944617 -3.77193944617    6[6-(1,6),6-(1,6),7-(7)]
   313  30.3873813218  30.3873813218  30.3873813218    6[1-(0),6-(1,6),6-(6,7)]
   314  31.0951517772  31.0951517772  31.0951517772    6[1-(0),6-(1,6),6-(6,6)]
   315  17.6363883582  17.6363883582  17.6363883582    6[6-(6,6),8-(58),8-(58)]
   316  17.0546977784  17.0546977784  17.0546977784    6[6-(1,6),6-(1,6),6-(8,8)]
   317  4.45744758212  4.45744758212  4.45744758212    6[1-(0),6-(1,6),6-(6,6)]
   318  3.93512262188  3.93512262188  3.93512262188    6[1-(0),6-(1,6),6-(6,7)]
   319   15.946540385   15.946540385   15.946540385    6[6-(1,6),6-(1,6),7-(7)]
   320  17.0362881397  17.0362881397  17.0362881397    6[1-(0),6-(1,6),6-(6,7)]
   321  17.5928978382  17.5928978382  17.5928978382    6[1-(0),6-(1,6),6-(6,6)]
   322  12.7707060007  12.7707060007  12.7707060007    6[6-(6,6),8-(0),8-(58)]
   323  13.2090478264  13.2090478264  13.2090478264    6[6-(1,6),6-(1,6),6-(8,8)]
   324   14.169711744   14.169711744   14.169711744    6[1-(0),6-(1,6),6-(6,6)]
   325  14.7003218172  14.7003218172  14.7003218172    6[1-(0),6-(1,6),6-(6,7)]
   326  14.1968665613  14.1968665613  14.1968665613    6[6-(1,6),6-(1,6),7-(7)]
   327  1.74733820637  1.74733820637  1.74733820637    6[1-(0),6-(1,6),6-(6,7)]
   328  1.28161545714  1.28161545714  1.28161545714    6[1-(0),6-(1,6),6-(6,6)]
   329  22.3920219292  22.3920219292  22.3920219292    6[6-(6,6),8-(58),8-(58)]
   330  21.3160822925  21.3160822925  21.3160822925    6[6-(1,6),6-(1,6),6-(8,8)]
   331  21.3441550681  21.3441550681  21.3441550681    6[1-(0),6-(1,6),6-(6,6)]
   332   20.392928681   20.392928681   20.392928681    6[1-(0),6-(1,6),6-(6,7)]
   333   19.279252207   19.279252207   19.279252207    6[6-(1,6),6-(1,6),7-(7)]
   334  19.2590026818  19.2590026818  19.2590026818    6[1-(0),6-(1,6),6-(6,7)]
   335  20.2693643567  20.2693643567  20.2693643567    6[1-(0),6-(1,6),6-(6,6)]
   336  13.7587406169  13.7587406169  13.7587406169    6[6-(6,6),8-(58),8-(58,58)]
   337  14.9301685017  14.9301685017  14.9301685017    6[6-(1,6),6-(1,6),6-(8,8)]
   338  14.9165903656  14.9165903656  14.9165903656    6[1-(0),6-(1,6),6-(6,6)]
   339  15.9327029902  15.9327029902  15.9327029902    6[1-(0),6-(1,6),6-(6,7)]
   340  16.9759695299  16.9759695299  16.9759695299    6[6-(1,6),6-(1,6),7-(7)]
   341  17.0620286003  17.0620286003  17.0620286003    6[1-(0),6-(1,6),6-(6,7)]
   342  15.9612401733  15.9612401733  15.9612401733    6[1-(0),6-(1,6),6-(6,6)]
   343   14.184449365   14.184449365   14.184449365    6[6-(6,6),8-(58),8-(58)]
   344  14.9318082203  14.9318082203  14.9318082203    6[6-(1,6),6-(1,6),6-(8,8)]
   345  16.1158947978  16.1158947978  16.1158947978    6[1-(0),6-(1,6),6-(6,6)]
   346  16.7813387406  16.7813387406  16.7813387406    6[1-(0),6-(1,6),6-(6,7)]
   347  16.3584168546  16.3584168546  16.3584168546    6[6-(1,6),6-(1,6),7-(7)]
   348  15.1646662379  15.1646662379  15.1646662379    6[1-(0),6-(1,6),6-(6,7)]
   349  14.4589550914  14.4589550914  14.4589550914    6[1-(0),6-(1,6),6-(6,6)]
   350  21.2107221499  21.2107221499  21.2107221499    6[6-(6,6),8-(58),8-(58,58)]
   351  20.2804375836  20.2804375836  20.2804375836    6[6-(1,6),6-(1,6),6-(8,8)]
   352  19.0358366492  19.0358366492  19.0358366492    6[1-(0),6-(1,6),6-(6,6)]
   353  18.1706686973  18.1706686973  18.1706686973    6[1-(0),6-(1,6),6-(6,7)]
   354  18.6189011947  18.6189011947  18.6189011947    6[6-(1,6),6-(1,6),7-(7)]
   355  19.8328991374  19.8328991374  19.8328991374    6[1-(0),6-(1,6),6-(6,7)]
   356  20.6916238515  20.6916238515  20.6916238515    6[1-(0),6-(1,6),6-(6,6)]
   357   3.3119749077   3.3119749077   3.3119749077    6[6-(6,6),8-(58),8-(58)]
   358  4.22224626881  4.22224626881  4.22224626881    6[6-(1,6),6-(1,6),6-(8,8)]
   359  4.10259575196  4.10259575196  4.10259575196    6[1-(0),6-(1,6),6-(6,6)]
   360  4.91070315651  4.91070315651  4.91070315651    6[1-(0),6-(1,6),6-(6,7)]
   361  5.94062511341  5.94062511341  5.94062511341    6[6-(1,6),6-(1,6),7-(7)]
   362  6.06487750049  6.06487750049  6.06487750049    6[1-(0),6-(1,6),6-(6,7)]
   363  5.20361727361  5.20361727361  5.20361727361    6[1-(0),6-(1,6),6-(6,6)]
   364  9.78466579257  9.78466579257  9.78466579257    6[6-(6,6),8-(58),8-(58,58)]
   365  9.10518064835  9.10518064835  9.10518064835    6[6-(1,6),6-(1,6),6-(8,8)]
   366  9.40269580114  9.40269580114  9.40269580114    6[1-(0),6-(1,6),6-(6,6)]
   367  8.72114105528  8.72114105528  8.72114105528    6[1-(0),6-(1,6),6-(6,7)]
   368  7.73309727418  7.73309727418  7.73309727418    6[6-(1,6),6-(1,6),7-(7)]
   369  7.37782725591  7.37782725591  7.37782725591    6[1-(0),6-(1,6),6-(6,7)]
   370  8.08561371803  8.08561371803  8.08561371803    6[1-(0),6-(1,6),6-(6,6)]
   371  5.37347544698  5.37347544698  5.37347544698    6[6-(6,6),8-(58),8-(58)]
   372  5.95516735747  5.95516735747  5.95516735747    6[6-(1,6),6-(1,6),6-(8,8)]
   373 -4.45707581603 -4.45707581603 -4.45707581603    6[1-(0),6-(1,6),6-(6,6)]
   374 -3.93474969044 -3.93474969044 -3.93474969044    6[1-(0),6-(1,6),6-(6,7)]
   375  7.06332713427  7.06332713427  7.06332713427    6[6-(1,6),6-(1,6),7-(7)]
   376  5.97359014585  5.97359014585  5.97359014585    6[1-(0),6-(1,6),6-(6,7)]
   377  5.41697917676  5.41697917676  5.41697917676    6[1-(0),6-(1,6),6-(6,6)]
   378  10.2391532821  10.2391532821  10.2391532821    6[6-(6,6),8-(58),8-(58,58)]
   379  9.80081350521  9.80081350521  9.80081350521    6[6-(1,6),6-(1,6),6-(8,8)]
   380  8.84016218464  8.84016218464  8.84016218464    6[1-(0),6-(1,6),6-(6,6)]
   381  8.30955361139  8.30955361139  8.30955361139    6[1-(0),6-(1,6),6-(6,7)]
   382  8.81299713486  8.81299713486  8.81299713486    6[6-(1,6),6-(1,6),7-(7)]
   383 -1.74697004912 -1.74697004912 -1.74697004912    6[1-(0),6-(1,6),6-(6,7)]
   384  -1.2812485329  -1.2812485329  -1.2812485329    6[1-(0),6-(1,6),6-(6,6)]
   385  12.1227608657  12.1227608657  12.1227608657    6[6-(6,6),8-(58),8-(58)]
   386  13.1986991716  13.1986991716  13.1986991716    6[6-(1,6),6-(1,6),6-(8,8)]
   387  13.1706370458  13.1706370458  13.1706370458    6[1-(0),6-(1,6),6-(6,6)]
   388  14.1218622675  14.1218622675  14.1218622675    6[1-(0),6-(1,6),6-(6,7)]
   389  15.2355268738  15.2355268738  15.2355268738    6[6-(1,6),6-(1,6),7-(7)]
   390  15.2557656326  15.2557656326  15.2557656326    6[1-(0),6-(1,6),6-(6,7)]
   391  14.2454052283  14.2454052283  14.2454052283    6[1-(0),6-(1,6),6-(6,6)]
   392  20.7560467003  20.7560467003  20.7560467003    6[6-(6,6),8-(58),8-(58)]
   393  19.5846167668  19.5846167668  19.5846167668    6[6-(1,6),6-(1,6),6-(8,8)]
   394  19.5981823057  19.5981823057  19.5981823057    6[1-(0),6-(1,6),6-(6,6)]
   395  18.5820681812  18.5820681812  18.5820681812    6[1-(0),6-(1,6),6-(6,7)]
   396   17.538813374   17.538813374   17.538813374    6[6-(1,6),6-(1,6),7-(7)]
   397  17.4527671224  17.4527671224  17.4527671224    6[1-(0),6-(1,6),6-(6,7)]
   398  18.5535567824  18.5535567824  18.5535567824    6[1-(0),6-(1,6),6-(6,6)]
   399  20.3303774426  20.3303774426  20.3303774426    6[6-(6,6),8-(0),8-(0)]
   400  19.5830145499  19.5830145499  19.5830145499    6[6-(1,6),6-(1,6),6-(8,8)]
   401   18.398937126   18.398937126   18.398937126    6[1-(0),6-(1,6),6-(6,6)]
   402  17.7334896797  17.7334896797  17.7334896797    6[1-(0),6-(1,6),6-(6,7)]
   403  18.1563983295  18.1563983295  18.1563983295    6[6-(1,6),6-(1,6),7-(7)]
   404   19.350139879   19.350139879   19.350139879    6[1-(0),6-(1,6),6-(6,7)]
   405  20.0558547321  20.0558547321  20.0558547321    6[1-(0),6-(1,6),6-(6,6)]
   406  13.3040738812  13.3040738812  13.3040738812    6[6-(6,6),8-(0),8-(58)]
   407  14.2343644358  14.2343644358  14.2343644358    6[6-(1,6),6-(1,6),6-(8,8)]
   408   15.478957412   15.478957412   15.478957412    6[1-(0),6-(1,6),6-(6,6)]
   409  16.3441293299  16.3441293299  16.3441293299    6[1-(0),6-(1,6),6-(6,7)]
   410  15.8959094671  15.8959094671  15.8959094671    6[6-(1,6),6-(1,6),7-(7)]
   411   14.681919945   14.681919945   14.681919945    6[1-(0),6-(1,6),6-(6,7)]
   412  13.8231900432  13.8231900432  13.8231900432    6[1-(0),6-(1,6),6-(6,6)]
   413 -3.31163783527 -3.31163783527 -3.31163783527    6[6-(6,6),8-(58),8-(58)]
   414   -4.221905159   -4.221905159   -4.221905159    6[6-(1,6),6-(1,6),6-(8,8)]
   415 -4.10226379581 -4.10226379581 -4.10226379581    6[1-(0),6-(1,6),6-(6,6)]
   416 -4.91036769678 -4.91036769678 -4.91036769678    6[1-(0),6-(1,6),6-(6,7)]
   417 -5.94027641754 -5.94027641754 -5.94027641754    6[6-(1,6),6-(1,6),7-(7)]
   418 -6.06451973742 -6.06451973742 -6.06451973742    6[1-(0),6-(1,6),6-(6,7)]
   419 -5.20326321712 -5.20326321712 -5.20326321712    6[1-(0),6-(1,6),6-(6,6)]
   420 -9.78429794358 -9.78429794358 -9.78429794358    6[6-(6,6),8-(58),8-(58,58)]
   421 -9.10481878776 -9.10481878776 -9.10481878776    6[6-(1,6),6-(1,6),6-(8,8)]
   422 -9.40232598232 -9.40232598232 -9.40232598232    6[1-(0),6-(1,6),6-(6,6)]
   423 -8.72077520242 -8.72077520242 -8.72077520242    6[1-(0),6-(1,6),6-(6,7)]
   424 -7.73274405599 -7.73274405599 -7.73274405599    6[6-(1,6),6-(1,6),7-(7)]
   425 -7.37748245833 -7.37748245833 -7.37748245833    6[1-(0),6-(1,6),6-(6,7)]
   426 -8.08526373275 -8.08526373275 -8.08526373275    6[1-(0),6-(1,6),6-(6,6)]
   427 -17.6360393728 -17.6360393728 -17.6360393728    6[6-(6,6),8-(58),8-(58)]
   428  -17.054363687  -17.054363687  -17.054363687    6[6-(1,6),6-(1,6),6-(8,8)]
   429 -15.9618642938 -15.9618642938 -15.9618642938    6[1-(0),6-(1,6),6-(6,6)]
   430 -15.4395525397 -15.4395525397 -15.4395525397    6[1-(0),6-(1,6),6-(6,7)]
   431 -15.9462345853 -15.9462345853 -15.9462345853    6[6-(1,6),6-(1,6),7-(7)]
   432 -17.0359727541 -17.0359727541 -17.0359727541    6[1-(0),6-(1,6),6-(6,7)]
   433 -17.5925684346 -17.5925684346 -17.5925684346    6[1-(0),6-(1,6),6-(6,6)]
   434 -12.7704849334 -12.7704849334 -12.7704849334    6[6-(6,6),8-(58),8-(58)]
   435 -13.2088095908 -13.2088095908 -13.2088095908    6[6-(1,6),6-(1,6),6-(8,8)]
   436 -14.1694634526 -14.1694634526 -14.1694634526    6[1-(0),6-(1,6),6-(6,6)]
   437 -14.7000581582 -14.7000581582 -14.7000581582    6[1-(0),6-(1,6),6-(6,7)]
   438 -14.1965980416 -14.1965980416 -14.1965980416    6[6-(1,6),6-(1,6),7-(7)]
   439 -13.2518202605 -13.2518202605 -13.2518202605    6[1-(0),6-(1,6),6-(6,7)]
   440  -12.786113518  -12.786113518  -12.786113518    6[1-(0),6-(1,6),6-(6,6)]
   441 0.617953723459 0.617953723459 0.617953723459    6[6-(6,6),8-(58),8-(58)]
   442  1.69388117283  1.69388117283  1.69388117283    6[6-(1,6),6-(1,6),6-(8,8)]
   443  1.66580045026  1.66580045026  1.66580045026    6[1-(0),6-(1,6),6-(6,6)]
   444  2.61701596948  2.61701596948  2.61701596948    6[1-(0),6-(1,6),6-(6,7)]
   445  3.73068816927  3.73068816927  3.73068816927    6[6-(1,6),6-(1,6),7-(7)]
   446  3.75094558125  3.75094558125  3.75094558125    6[1-(0),6-(1,6),6-(6,7)]
   447  2.74059548844  2.74059548844  2.74059548844    6[1-(0),6-(1,6),6-(6,6)]
   448  9.25114241657  9.25114241657  9.25114241657    6[6-(6,6),8-(0),8-(58)]
   449  8.07972366289  8.07972366289  8.07972366289    6[6-(1,6),6-(1,6),6-(8,8)]
   450  8.09330721592  8.09330721592  8.09330721592    6[1-(0),6-(1,6),6-(6,6)]
   451  7.07720449305  7.07720449305  7.07720449305    6[1-(0),6-(1,6),6-(6,7)]
   452  6.03394191186  6.03394191186  6.03394191186    6[6-(1,6),6-(1,6),7-(7)]
   453  5.94787802588  5.94787802588  5.94787802588    6[1-(0),6-(1,6),6-(6,7)]
   454   7.0486568669   7.0486568669   7.0486568669    6[1-(0),6-(1,6),6-(6,6)]
   455   8.8254802224   8.8254802224   8.8254802224    6[6-(6,6),8-(58),8-(58)]
   456  8.07813355441  8.07813355441  8.07813355441    6[6-(1,6),6-(1,6),6-(8,8)]
   457  6.89405492382  6.89405492382  6.89405492382    6[1-(0),6-(1,6),6-(6,6)]
   458  6.22862184891  6.22862184891  6.22862184891    6[1-(0),6-(1,6),6-(6,7)]
   459   6.6515480091   6.6515480091   6.6515480091    6[6-(1,6),6-(1,6),7-(7)]
   460  7.84529073896  7.84529073896  7.84529073896    6[1-(0),6-(1,6),6-(6,7)]
   461  8.55099030338  8.55099030338  8.55099030338    6[1-(0),6-(1,6),6-(6,6)]
   462   1.7993000567   1.7993000567   1.7993000567    6[6-(6,6),8-(58),8-(58,58)]
   463  2.72957549183  2.72957549183  2.72957549183    6[6-(1,6),6-(1,6),6-(8,8)]
   464  3.97417100924  3.97417100924  3.97417100924    6[1-(0),6-(1,6),6-(6,6)]
   465  4.83932905943  4.83932905943  4.83932905943    6[1-(0),6-(1,6),6-(6,7)]
   466  4.39109260358  4.39109260358  4.39109260358    6[6-(1,6),6-(1,6),7-(7)]
   467   3.1770994764   3.1770994764   3.1770994764    6[1-(0),6-(1,6),6-(6,7)]
   468  2.31838434827  2.31838434827  2.31838434827    6[1-(0),6-(1,6),6-(6,6)]
   469   19.698098627   19.698098627   19.698098627    6[6-(6,6),8-(0),8-(0)]
   470  18.7878421598  18.7878421598  18.7878421598    6[6-(1,6),6-(1,6),6-(8,8)]
   471 -15.6070978802 -15.6070978802 -15.6070978802    6[1-(0),6-(1,6),6-(6,6)]
   472 -16.4151920787 -16.4151920787 -16.4151920787    6[1-(0),6-(1,6),6-(6,7)]
   473  17.0694916069  17.0694916069  17.0694916069    6[6-(1,6),6-(1,6),7-(7)]
   474  16.9452296339  16.9452296339  16.9452296339    6[1-(0),6-(1,6),6-(6,7)]
   475  17.8064758427  17.8064758427  17.8064758427    6[1-(0),6-(1,6),6-(6,6)]
   476  13.2255356602  13.2255356602  13.2255356602    6[6-(6,6),8-(58),8-(58,58)]
   477  13.9050036361  13.9050036361  13.9050036361    6[6-(1,6),6-(1,6),6-(8,8)]
   478  13.6074784275  13.6074784275  13.6074784275    6[1-(0),6-(1,6),6-(6,6)]
   479  14.2890178057  14.2890178057  14.2890178057    6[1-(0),6-(1,6),6-(6,7)]
   480  15.2770567262  15.2770567262  15.2770567262    6[6-(1,6),6-(1,6),7-(7)]
   481 -18.8822640418 -18.8822640418 -18.8822640418    6[1-(0),6-(1,6),6-(6,7)]
   482 -19.5900344972 -19.5900344972 -19.5900344972    6[1-(0),6-(1,6),6-(6,6)]
   483 -6.13127107816 -6.13127107816 -6.13127107816    6[6-(6,6),8-(58),8-(58)]
   484 -5.54958049843 -5.54958049843 -5.54958049843    6[6-(1,6),6-(1,6),6-(8,8)]
   485  7.04766969788  7.04766969788  7.04766969788    6[1-(0),6-(1,6),6-(6,6)]
   486  7.56999465812  7.56999465812  7.56999465812    6[1-(0),6-(1,6),6-(6,7)]
   487 -4.44142310496 -4.44142310496 -4.44142310496    6[6-(1,6),6-(1,6),7-(7)]
   488 -5.53117085973 -5.53117085973 -5.53117085973    6[1-(0),6-(1,6),6-(6,7)]
   489 -6.08778055821 -6.08778055821 -6.08778055821    6[1-(0),6-(1,6),6-(6,6)]
   490  -1.2655887207  -1.2655887207  -1.2655887207    6[6-(6,6),8-(0),8-(58)]
   491 -1.70393054638 -1.70393054638 -1.70393054638    6[6-(1,6),6-(1,6),6-(8,8)]
   492 -2.66459446402 -2.66459446402 -2.66459446402    6[1-(0),6-(1,6),6-(6,6)]
   493  -3.1952045372  -3.1952045372  -3.1952045372    6[1-(0),6-(1,6),6-(6,7)]
   494 -2.69174928126 -2.69174928126 -2.69174928126    6[6-(1,6),6-(1,6),7-(7)]
   495  9.75777907363  9.75777907363  9.75777907363    6[1-(0),6-(1,6),6-(6,7)]
   496  10.2235018229  10.2235018229  10.2235018229    6[1-(0),6-(1,6),6-(6,6)]
   497 -10.8869046492 -10.8869046492 -10.8869046492    6[6-(6,6),8-(0),8-(0)]
   498 -9.81096501246 -9.81096501246 -9.81096501246    6[6-(1,6),6-(1,6),6-(8,8)]
   499 -9.83903778809 -9.83903778809 -9.83903778809    6[1-(0),6-(1,6),6-(6,6)]
   500 -8.88781140102 -8.88781140102 -8.88781140102    6[1-(0),6-(1,6),6-(6,7)]
   501 -7.77413492702 -7.77413492702 -7.77413492702    6[6-(1,6),6-(1,6),7-(7)]
   502 -7.75388540184 -7.75388540184 -7.75388540184    6[1-(0),6-(1,6),6-(6,7)]
   503 -8.76424707674 -8.76424707674 -8.76424707674    6[1-(0),6-(1,6),6-(6,6)]
   504 -2.25362333688 -2.25362333688 -2.25362333688    6[6-(6,6),8-(58),8-(58,58)]
   505 -3.42505122165 -3.42505122165 -3.42505122165    6[6-(1,6),6-(1,6),6-(8,8)]
   506 -3.41147308563 -3.41147308563 -3.41147308563    6[1-(0),6-(1,6),6-(6,6)]
   507 -4.42758571023 -4.42758571023 -4.42758571023    6[1-(0),6-(1,6),6-(6,7)]
   508 -5.47085224987 -5.47085224987 -5.47085224987    6[6-(1,6),6-(1,6),7-(7)]
   509 -5.55691132031 -5.55691132031 -5.55691132031    6[1-(0),6-(1,6),6-(6,7)]
   510 -4.45612289333 -4.45612289333 -4.45612289333    6[1-(0),6-(1,6),6-(6,6)]
   511 -2.67933208498 -2.67933208498 -2.67933208498    6[6-(6,6),8-(58),8-(58)]
   512  -3.4266909403  -3.4266909403  -3.4266909403    6[6-(1,6),6-(1,6),6-(8,8)]
   513 -4.61077751783 -4.61077751783 -4.61077751783    6[1-(0),6-(1,6),6-(6,6)]
   514 -5.27622146059 -5.27622146059 -5.27622146059    6[1-(0),6-(1,6),6-(6,7)]
   515 -4.85329957461 -4.85329957461 -4.85329957461    6[6-(1,6),6-(1,6),7-(7)]
   516 -3.65954895795 -3.65954895795 -3.65954895795    6[1-(0),6-(1,6),6-(6,7)]
   517 -2.95383781144 -2.95383781144 -2.95383781144    6[1-(0),6-(1,6),6-(6,6)]
   518 -9.70560486985 -9.70560486985 -9.70560486985    6[6-(6,6),8-(58),8-(58)]
   519 -8.77532030362 -8.77532030362 -8.77532030362    6[6-(1,6),6-(1,6),6-(8,8)]
   520 -7.53071936921 -7.53071936921 -7.53071936921    6[1-(0),6-(1,6),6-(6,6)]
   521 -6.66555141728 -6.66555141728 -6.66555141728    6[1-(0),6-(1,6),6-(6,7)]
   522  -7.1137839147  -7.1137839147  -7.1137839147    6[6-(1,6),6-(1,6),7-(7)]
   523 -8.32778185741 -8.32778185741 -8.32778185741    6[1-(0),6-(1,6),6-(6,7)]
   524  -9.1865065715  -9.1865065715  -9.1865065715    6[1-(0),6-(1,6),6-(6,6)]
   525   8.1931423723   8.1931423723   8.1931423723    6[6-(6,6),8-(58)]
   526  7.28287101119  7.28287101119  7.28287101119    6[6-(1,6),6-(1,6),6-(8)]
   527  7.40252152804  7.40252152804  7.40252152804    6[1-(0),6-(1,6),6-(6,6)]
   528  6.59441412349  6.59441412349  6.59441412349    6[1-(0),6-(1,6),6-(6,7)]
   529  5.56449216659  5.56449216659  5.56449216659    6[6-(1,6),6-(1,6),7-(7)]
   530  5.44023977951  5.44023977951  5.44023977951    6[1-(0),6-(1,6),6-(6,7)]
   531  6.30150000639  6.30150000639  6.30150000639    6[1-(0),6-(1,6),6-(6,6)]
   532  1.72045148743  1.72045148743  1.72045148743    6[6-(6,6),8-(58),8-(58,58)]
   533  2.39993663165  2.39993663165  2.39993663165    6[6-(1,6),6-(1,6),6-(8,8)]
   534  2.10242147886  2.10242147886  2.10242147886    6[1-(0),6-(1,6),6-(6,6)]
   535  2.78397622472  2.78397622472  2.78397622472    6[1-(0),6-(1,6),6-(6,7)]
   536  3.77202000582  3.77202000582  3.77202000582    6[6-(1,6),6-(1,6),7-(7)]
   537  4.12729002409  4.12729002409  4.12729002409    6[1-(0),6-(1,6),6-(6,7)]
   538  3.41950356197  3.41950356197  3.41950356197    6[1-(0),6-(1,6),6-(6,6)]
   539  4.11021306043  4.11021306043  4.11021306043    7[6-(6,6),7-(6)]
   540  3.11941652442  3.11941652442  3.11941652442    7[6-(6,6),7-(6)]
   541 -4.83602827911 -4.83602827911 -4.83602827911    7[6-(6,6),7-(6)]
   542 -4.94464278892 -4.94464278892 -4.94464278892    7[6-(6,6),7-(6)]
   543 -6.16047574243 -6.16047574243 -6.16047574243    7[6-(6,6),7-(6)]
   544 -5.07533878599 -5.07533878599 -5.07533878599    7[6-(6,6),7-(6)]
   545  18.3917841611  18.3917841611  18.3917841611    7[6-(6,6),7-(6)]
   546  18.4060582505  18.4060582505  18.4060582505    7[6-(6,6),7-(6)]
   547  27.1197915423  27.1197915423  27.1197915423    7[6-(6,6),7-(6)]
   548    26.12899601    26.12899601    26.12899601    7[6-(6,6),7-(6)]
   549  6.66881714306  6.66881714306  6.66881714306    7[6-(6,6),7-(6)]
   550  6.56021959101  6.56021959101  6.56021959101    7[6-(6,6),7-(6)]
   551  5.34435781571  5.34435781571  5.34435781571    7[6-(6,6),7-(6)]
   552  6.42949376844  6.42949376844  6.42949376844    7[6-(6,6),7-(6)]
   553 -4.61799058107 -4.61799058107 -4.61799058107    7[6-(6,6),7-(6)]
   554 -4.60373344944 -4.60373344944 -4.60373344944    7[6-(6,6),7-(6)]
   555  15.6149670213  15.6149670213  15.6149670213    7[6-(6,6),7-(6)]
   556  14.6241617376  14.6241617376  14.6241617376    7[6-(6,6),7-(6)]
   557     18.1736298     18.1736298     18.1736298    7[6-(6,6),7-(6)]
   558  18.0650240379  18.0650240379  18.0650240379    7[6-(6,6),7-(6)]
   559  16.8492158387  16.8492158387  16.8492158387    7[6-(6,6),7-(6)]
   560  17.9343600015  17.9343600015  17.9343600015    7[6-(6,6),7-(6)]
   561  6.88702189996  6.88702189996  6.88702189996    7[6-(6,6),7-(6)]
   562  6.90128878295  6.90128878295  6.90128878295    7[6-(6,6),7-(6)]
   563  7.39490421957  7.39490421957  7.39490421957    7[6-(6,6),7-(6)]
   564  8.38570075558  8.38570075558  8.38570075558    7[6-(6,6),7-(6)]
   565  16.3411455591  16.3411455591  16.3411455591    7[6-(6,6),7-(6)]
   566  16.4497600689  16.4497600689  16.4497600689    7[6-(6,6),7-(6)]
   567  17.6655930224  17.6655930224  17.6655930224    7[6-(6,6),7-(6)]
   568   16.580456066   16.580456066   16.580456066    7[6-(6,6),7-(6)]
   569 -6.88666688111 -6.88666688111 -6.88666688111    7[6-(6,6),7-(6)]
   570 -6.90094097049 -6.90094097049 -6.90094097049    7[6-(6,6),7-(6)]
   571 -15.6146742623 -15.6146742623 -15.6146742623    7[6-(6,6),7-(6)]
   572   -14.62387873   -14.62387873   -14.62387873    7[6-(6,6),7-(6)]
   573  4.83630013694  4.83630013694  4.83630013694    7[6-(6,6),7-(6)]
   574  4.94489768899  4.94489768899  4.94489768899    7[6-(6,6),7-(6)]
   575  6.16075946429  6.16075946429  6.16075946429    7[6-(6,6),7-(6)]
   576  5.07562351156  5.07562351156  5.07562351156    7[6-(6,6),7-(6)]
   577  16.1231078611  16.1231078611  16.1231078611    7[6-(6,6),7-(6)]
   578  16.1088507294  16.1088507294  16.1088507294    7[6-(6,6),7-(6)]
   579 -4.10984974127 -4.10984974127 -4.10984974127    7[6-(6,6),7-(6)]
   580  -3.1190444576  -3.1190444576  -3.1190444576    7[6-(6,6),7-(6)]
   581 -6.66851252005 -6.66851252005 -6.66851252005    7[6-(6,6),7-(6)]
   582  -6.5599067579  -6.5599067579  -6.5599067579    7[6-(6,6),7-(6)]
   583 -5.34409855872 -5.34409855872 -5.34409855872    7[6-(6,6),7-(6)]
   584 -6.42924272155 -6.42924272155 -6.42924272155    7[6-(6,6),7-(6)]
   585  4.61809538004  4.61809538004  4.61809538004    7[6-(6,6),7-(6)]
   586  4.60382849705  4.60382849705  4.60382849705    7[6-(6,6),7-(6)]
   587  1.53378800113  1.53378800113  1.53378800113    8[6-(6,8),58-(8,8,8,8,8,8,8,8,8,8,8)]
   588  12.1137830849  12.1137830849  12.1137830849    8[6-(6,8),58-(8,8,8,8,8,8,8,8),58-(8,8,8,8,8,8,8,8,8,8,8)]
   589  7.14866816811  7.14866816811  7.14866816811    8[6-(6,8),58-(8,8,8,8,8,8,8,8)]
   590  17.2293497818  17.2293497818  17.2293497818    8[6-(6,8),58-(8,8,8,8,8,8,8,8)]
   591 -10.1450817757 -10.1450817757 -10.1450817757    8[6-(6,8),58-(8,8,8,8,8,8,8,8,8,8,8)]
   592 -9.33906637014 -9.33906637014 -9.33906637014    8[6-(6,8),58-(8,8,8,8,8,8,8,8),58-(8,8,8,8,8,8,8,8,8,8,8)]
   593-0.676539407022-0.676539407022-0.676539407022    8[6-(6,8),58-(8,8,8,8,8,8,8,8)]
   594 0.238542266153 0.238542266153 0.238542266153    8[6-(6,8),58-(8,8,8,8,8,8,8,8)]
   595  -2.2209466573  -2.2209466573  -2.2209466573    8[6-(6,8)]
   596-0.585655946308-0.585655946308-0.585655946308    8[6-(6,8),58-(8,8,8,8,8,8,8,8)]
   597 -9.91913942554 -9.91913942554 -9.91913942554    8[6-(6,8),58-(8,8,8,8,8,8,8,8)]
   598 -8.33631165463 -8.33631165463 -8.33631165463    8[6-(6,8),58-(8,8,8,8,8,8,8,8)]
   599  10.8329922719  10.8329922719  10.8329922719    8[6-(6,8),58-(8,8,8,8,8,8,8,8,8,8,8)]
   600  20.8211737915  20.8211737915  20.8211737915    8[6-(6,8),58-(8,8,8,8,8,8,8,8),58-(8,8,8,8,8,8,8,8,8,8,8)]
   601  14.9525038645  14.9525038645  14.9525038645    8[6-(6,8),58-(8,8,8,8,8,8,8,8)]
   602  13.8786541667  13.8786541667  13.8786541667    8[6-(6,8),58-(8,8,8,8,8,8,8,8)]
   603 -9.97115791573 -9.97115791573 -9.97115791573    8[6-(6,8),58-(8,8,8,8,8,8,8,8,8,8,8)]
   604  23.6186768354  23.6186768354  23.6186768354    8[6-(6,8),58-(8,8,8,8,8,8,8,8),58-(8,8,8,8,8,8,8,8,8,8,8)]
   605  30.1581845781  30.1581845781  30.1581845781    8[6-(6,8),58-(8,8,8,8,8,8,8,8)]
   606  28.7341085845  28.7341085845  28.7341085845    8[6-(6,8),58-(8,8,8,8,8,8,8,8)]
   607  1.35981687295  1.35981687295  1.35981687295    8[6-(6,8)]
   608  2.16585319098  2.16585319098  2.16585319098    8[6-(6,8),58-(8,8,8,8,8,8,8,8)]
   609  10.8282504918  10.8282504918  10.8282504918    8[6-(6,8),58-(8,8,8,8,8,8,8,8)]
   610  11.7433567276  11.7433567276  11.7433567276    8[6-(6,8),58-(8,8,8,8,8,8,8,8)]
   611  9.28381129957  9.28381129957  9.28381129957    8[6-(6,8),58-(8,8,8,8,8,8,8,8,8,8,8)]
   612  10.9191209832  10.9191209832  10.9191209832    8[6-(6,8),58-(8,8,8,8,8,8,8,8),58-(8,8,8,8,8,8,8,8,8,8,8)]
   613  1.58575620451  1.58575620451  1.58575620451    8[6-(6,8),58-(8,8,8,8,8,8,8,8)]
   614  3.16860022268  3.16860022268  3.16860022268    8[6-(6,8),58-(8,8,8,8,8,8,8,8)]
   615-0.672094336784-0.672094336784-0.672094336784    8[6-(6,8),58-(8,8,8,8,8,8,8,8,8,8,8)]
   616  32.3259249104  32.3259249104  32.3259249104    8[6-(6,8),58-(8,8,8,8,8,8,8,8),58-(8,8,8,8,8,8,8,8,8,8,8)]
   617 -8.05721535434 -8.05721535434 -8.05721535434    8[6-(6,8),58-(8,8,8,8,8,8,8,8)]
   618  25.3835103853  25.3835103853  25.3835103853    8[6-(6,8),58-(8,8,8,8,8,8,8,8)]
   619  13.0385420146  13.0385420146  13.0385420146    8[6-(6,8)]
   620 0.609028631654 0.609028631654 0.609028631654    8[6-(6,8),58-(8,8,8,8,8,8,8,8)]
   621  18.6534247378  18.6534247378  18.6534247378    8[6-(6,8),58-(8,8,8,8,8,8,8,8)]
   622  5.72460192968  5.72460192968  5.72460192968    8[6-(6,8),58-(8,8,8,8,8,8,8,8)]
   623  12.8645762508  12.8645762508  12.8645762508    8[6-(6,8),58-(8,8,8,8,8,8,8,8,8,8,8)]
   624  13.6706174032  13.6706174032  13.6706174032    8[6-(6,8),58-(8,8,8,8,8,8,8,8),58-(8,8,8,8,8,8,8,8,8,8,8)]
   625  22.3331160633  22.3331160633  22.3331160633    8[6-(6,8),58-(8,8,8,8,8,8,8,8)]
   626  23.2482194383  23.2482194383  23.2482194383    8[6-(6,8),58-(8,8,8,8,8,8,8,8)]
   627  20.7887226017  20.7887226017  20.7887226017    8[6-(6,8),58-(8,8,8,8,8,8,8,8,8,8,8)]
   628  22.4240274511  22.4240274511  22.4240274511    8[6-(6,8),58-(8,8,8,8,8,8,8,8),58-(8,8,8,8,8,8,8,8,8,8,8)]
   629   13.090561313   13.090561313   13.090561313    8[6-(6,8),58-(8,8,8,8,8,8,8,8)]
   630  14.6734081919  14.6734081919  14.6734081919    8[6-(6,8),58-(8,8,8,8,8,8,8,8)]
   631  22.3377350529  22.3377350529  22.3377350529    8[6-(6,8),58-(8,8,8,8,8,8,8,8,8,8,8)]
   632  9.31641971412  9.31641971412  9.31641971412    8[6-(6,8),58-(8,8,8,8,8,8,8,8),58-(8,8,8,8,8,8,8,8,8,8,8)]
   633  3.44773244589  3.44773244589  3.44773244589    8[6-(6,8),58-(8,8,8,8,8,8,8,8)]
   634  2.37386364008  2.37386364008  2.37386364008    8[6-(6,8),58-(8,8,8,8,8,8,8,8)]
   635  9.97132927887  9.97132927887  9.97132927887    8[6-(6,8),58-(8,8,8,8,8,8,8,8,8,8,8)]
   636-0.608665804948-0.608665804948-0.608665804948    8[6-(6,8),58-(8,8,8,8,8,8,8,8),58-(8,8,8,8,8,8,8,8,8,8,8)]
   637  4.35644911189  4.35644911189  4.35644911189    8[6-(6,8),58-(8,8,8,8,8,8,8,8)]
   638 -5.72423250182 -5.72423250182 -5.72423250182    8[6-(6,8),58-(8,8,8,8,8,8,8,8)]
   639  21.6501990557  21.6501990557  21.6501990557    8[6-(6,8),58-(8,8,8,8,8,8,8,8,8,8,8)]
   640  20.8441836501  20.8441836501  20.8441836501    8[6-(6,8),58-(8,8,8,8,8,8,8,8,8,8,8)]
   641   12.181656687   12.181656687   12.181656687    8[6-(6,8),58-(8,8,8,8,8,8,8)]
   642  11.2665750138  11.2665750138  11.2665750138    8[6-(6,8),58-(8,8,8,8,8,8,8)]
   643  13.7260639373  13.7260639373  13.7260639373    8[6-(6,8)]
   644  12.0907732263  12.0907732263  12.0907732263    8[6-(6,8),58-(8,8,8,8,8,8,8)]
   645  21.4242567055  21.4242567055  21.4242567055    8[6-(6,8)]
   646  19.8414289346  19.8414289346  19.8414289346    8[6-(6,8)]
   647 0.672125008097 0.672125008097 0.672125008097    8[6-(6,8),58-(8,8,8,8,8,8,8,8,8,8,8)]
   648  -9.3160565115  -9.3160565115  -9.3160565115    8[6-(6,8),58-(8,8,8,8,8,8,8,8),58-(8,8,8,8,8,8,8,8,8,8,8)]
   649 -3.44738658445 -3.44738658445 -3.44738658445    8[6-(6,8),58-(8,8,8,8,8,8,8,8)]
   650 -2.37353688666 -2.37353688666 -2.37353688666    8[6-(6,8),58-(8,8,8,8,8,8,8,8)]
   651  21.4762751957  21.4762751957  21.4762751957    8[6-(6,8),58-(8,8,8,8,8,8,8,8,8,8,8)]
   652 -12.1135595554 -12.1135595554 -12.1135595554    8[6-(6,8),58-(8,8,8,8,8,8,8,8,8,8,8)]
   653 -18.6530672981 -18.6530672981 -18.6530672981    8[6-(6,8),58-(8,8,8,8,8,8,8,8)]
   654 -17.2289913045 -17.2289913045 -17.2289913045    8[6-(6,8),58-(8,8,8,8,8,8,8,8)]
   655  10.1453004071  10.1453004071  10.1453004071    8[6-(6,8)]
   656  9.33926408902  9.33926408902  9.33926408902    8[6-(6,8),58-(8,8,8,8,8,8,8)]
   657 0.676866788232 0.676866788232 0.676866788232    8[6-(6,8),58-(8,8,8,8,8,8,8,8)]
   658-0.238239447556-0.238239447556-0.238239447556    8[6-(6,8),58-(8,8,8,8,8,8,8,8)]
   659  2.22130598043  2.22130598043  2.22130598043    8[6-(6,8),58-(8,8,8,8,8,8,8,8,8,8,8)]
   660 0.585996296758 0.585996296758 0.585996296758    8[6-(6,8),58-(8,8,8,8,8,8,8,8),58-(8,8,8,8,8,8,8,8,8,8,8)]
   661  9.91936107549  9.91936107549  9.91936107549    8[6-(6,8),58-(8,8,8,8,8,8,8)]
   662  8.33651705732  8.33651705732  8.33651705732    8[6-(6,8),58-(8,8,8,8,8,8,8)]
   663  12.1772116168  12.1772116168  12.1772116168    8[6-(6,8),58-(8,8,8,8,8,8,8,8,8,8,8)]
   664 -20.8208076304 -20.8208076304 -20.8208076304    8[6-(6,8),58-(8,8,8,8,8,8,8,8),58-(8,8,8,8,8,8,8,8,8,8,8)]
   665  19.5623326343  19.5623326343  19.5623326343    8[6-(6,8)]
   666 -13.8783931053 -13.8783931053 -13.8783931053    8[6-(6,8)]
   667  -1.5334247346  -1.5334247346  -1.5334247346    8[6-(6,8)]
   668  10.8960886483  10.8960886483  10.8960886483    8[6-(6,8),58-(8,8,8,8,8,8,8)]
   669 -7.14830745783 -7.14830745783 -7.14830745783    8[6-(6,8),58-(8,8,8,8,8,8,8,8)]
   670  5.78051535032  5.78051535032  5.78051535032    8[6-(6,8),58-(8,8,8,8,8,8,8,8)]
   671 -1.35945897079 -1.35945897079 -1.35945897079    8[6-(6,8),58-(8,8,8,8,8,8,8,8,8,8,8)]
   672 -2.16550012316 -2.16550012316 -2.16550012316    8[6-(6,8),58-(8,8,8,8,8,8,8,8),58-(8,8,8,8,8,8,8,8,8,8,8)]
   673 -10.8279987833 -10.8279987833 -10.8279987833    8[6-(6,8)]
   674 -11.7431021583 -11.7431021583 -11.7431021583    8[6-(6,8)]
   675 -9.28360532173 -9.28360532173 -9.28360532173    8[6-(6,8),58-(8,8,8,8,8,8,8,8,8,8,8)]
   676 -10.9189101711 -10.9189101711 -10.9189101711    8[6-(6,8),58-(8,8,8,8,8,8,8,8,8,8,8)]
   677 -1.58544403303 -1.58544403303 -1.58544403303    8[6-(6,8),58-(8,8,8,8,8,8,8,8)]
   678 -3.16829091195 -3.16829091195 -3.16829091195    8[6-(6,8),58-(8,8,8,8,8,8,8,8)]
   679 -10.8326177729 -10.8326177729 -10.8326177729    8[6-(6,8),58-(8,8,8,8,8,8,8,8,8,8,8)]
   680  2.18869756588  2.18869756588  2.18869756588    8[6-(6,8),58-(8,8,8,8,8,8,8,8),58-(8,8,8,8,8,8,8,8,8,8,8)]
   681  8.05738483411  8.05738483411  8.05738483411    8[6-(6),58-(8,8,8,8,8,8,8)]
