# Supplementary material for: A collection of forcefield precursors for metal–organic frameworks
Source: RSC Adv. 2019 Nov 13;9(63):36492–507. doi: 10.1039/c9ra07327b (PMC9075174; doi:10.1039/c9ra07327b)
Supplement: RA-009-C9RA07327B-s3073 [file RA-009-C9RA07327B-s3073.txt]

ALULID_clean

15.7428    0.00000000    0.00000000
-7.01266184    14.99767757    0.00000000
-1.66158007    -3.9879407    16.41706602

     1  3.57772564771  3.57772564771  3.57772564771    58[8-(6),8-(6),8-(6),8-(6),8-(6),8-(6,58),8-(6,58)]
     2  3.17631656224  3.17631656224  3.17631656224    58[8-(6),8-(6),8-(6),8-(6),8-(6,58),8-(6,58)]
     3  3.49083244229  3.49083244229  3.49083244229    58[8-(6),8-(6),8-(6),8-(6),8-(6),8-(6,58),8-(6,58)]
     4  3.89224152776  3.89224152776  3.89224152776    58[8-(6),8-(6),8-(6),8-(6),8-(6),8-(6,58),8-(6,58)]
     5  8.17145857916  8.17145857916  8.17145857916    1[6-(6,6)]
     6  10.3468931642  10.3468931642  10.3468931642    1[6-(6,6)]
     7  8.94917813496  8.94917813496  8.94917813496    1[6-(6,6)]
     8  6.79726639347  6.79726639347  6.79726639347    1[6-(6,6)]
     9 -2.16762453802 -2.16762453802 -2.16762453802    1[6-(6,6)]
    10-0.066797851148-0.066797851148-0.066797851148    1[6-(6,6)]
    11 -1.19526264741 -1.19526264741 -1.19526264741    1[6-(6,6)]
    12 -3.35034454327 -3.35034454327 -3.35034454327    1[6-(6,6)]
    13  5.11318503679  5.11318503679  5.11318503679    1[6-(6,6)]
    14  6.23282361183  6.23282361183  6.23282361183    1[6-(6,6)]
    15  5.86451421434  5.86451421434  5.86451421434    1[6-(6,6)]
    16   4.9441177906   4.9441177906   4.9441177906    1[6-(6,6)]
    17 -0.08821383922 -0.08821383922 -0.08821383922    1[6-(6,6)]
    18-0.711606836801-0.711606836801-0.711606836801    1[6-(6,6)]
    19-0.104589155091-0.104589155091-0.104589155091    1[6-(6,6)]
    20  2.28242061802  2.28242061802  2.28242061802    1[6-(6,6)]
    21  1.58881259144  1.58881259144  1.58881259144    1[6-(6,6)]
    22  0.26935452874  0.26935452874  0.26935452874    1[6-(6,6)]
    23 0.387022972419 0.387022972419 0.387022972419    1[6-(6,6)]
    24  1.74777032994  1.74777032994  1.74777032994    1[6-(6,6)]
    25  2.37861923056  2.37861923056  2.37861923056    1[6-(6,6)]
    26  1.27359523344  1.27359523344  1.27359523344    1[6-(6,6)]
    27 0.483738189485 0.483738189485 0.483738189485    1[6-(6,6)]
    28  1.45158585518  1.45158585518  1.45158585518    1[6-(6,6)]
    29 -1.10290048916 -1.10290048916 -1.10290048916    1[6-(6,6)]
    30 -3.27833507418 -3.27833507418 -3.27833507418    1[6-(6,6)]
    31 -1.88062004496 -1.88062004496 -1.88062004496    1[6-(6,6)]
    32 0.271291696529 0.271291696529 0.271291696529    1[6-(6,6)]
    33  9.23618262802  9.23618262802  9.23618262802    1[6-(6,6)]
    34  7.13535594115  7.13535594115  7.13535594115    1[6-(6,6)]
    35  8.26382073741  8.26382073741  8.26382073741    1[6-(6,6)]
    36  10.4189026333  10.4189026333  10.4189026333    1[6-(6,6)]
    37  1.95537305321  1.95537305321  1.95537305321    1[6-(6,6)]
    38 0.835734478172 0.835734478172 0.835734478172    1[6-(6,6)]
    39  1.20404387566  1.20404387566  1.20404387566    1[6-(6,6)]
    40   2.1244402994   2.1244402994   2.1244402994    1[6-(6,6)]
    41  7.15677192922  7.15677192922  7.15677192922    1[6-(6,6)]
    42   7.7801649268   7.7801649268   7.7801649268    1[6-(6,6)]
    43  7.17314724509  7.17314724509  7.17314724509    1[6-(6,6)]
    44  4.78613747198  4.78613747198  4.78613747198    1[6-(6,6)]
    45  5.47974549856  5.47974549856  5.47974549856    1[6-(6,6)]
    46  6.79920356126  6.79920356126  6.79920356126    1[6-(6,6)]
    47  6.68153511758  6.68153511758  6.68153511758    1[6-(6,6)]
    48  5.32078776006  5.32078776006  5.32078776006    1[6-(6,6)]
    49  4.68993885945  4.68993885945  4.68993885945    1[6-(6,6)]
    50  5.79496285656  5.79496285656  5.79496285656    1[6-(6,6)]
    51  6.58481990052  6.58481990052  6.58481990052    1[6-(6,6)]
    52  5.61697223482  5.61697223482  5.61697223482    1[6-(6,6)]
    53  7.27914017095  7.27914017095  7.27914017095    6[6-(1,6),6-(1,6),6-(8,8)]
    54  8.32539825415  8.32539825415  8.32539825415    6[1-(0),6-(1,6),6-(6,6)]
    55  9.65178832556  9.65178832556  9.65178832556    6[1-(0),6-(1,6),6-(6,7)]
    56  9.84326328317  9.84326328317  9.84326328317    6[6-(1,6),6-(1,6),7-(7)]
    57  8.80511079595  8.80511079595  8.80511079595    6[1-(0),6-(1,6),6-(6,7)]
    58  7.51424458676  7.51424458676  7.51424458676    6[1-(0),6-(1,6),6-(6,6)]
    59 -2.97152410562 -2.97152410562 -2.97152410562    6[6-(1,6),6-(1,6),7-(7)]
    60 -1.98864617949 -1.98864617949 -1.98864617949    6[1-(0),6-(1,6),6-(6,7)]
    61-0.726819075527-0.726819075527-0.726819075527    6[1-(0),6-(1,6),6-(6,6)]
    62-0.353432488304-0.353432488304-0.353432488304    6[6-(1,6),6-(1,6),6-(8,8)]
    63 -1.38967609775 -1.38967609775 -1.38967609775    6[1-(0),6-(1,6),6-(6,6)]
    64 -2.69460643363 -2.69460643363 -2.69460643363    6[1-(0),6-(1,6),6-(6,7)]
    65  0.97792817617  0.97792817617  0.97792817617    6[6-(6,6),8-(58),8-(58)]
    66  5.79637713788  5.79637713788  5.79637713788    6[6-(1,6),6-(1,6),6-(8,8)]
    67  5.66392851823  5.66392851823  5.66392851823    6[1-(0),6-(1,6),6-(6,6)]
    68  6.33714661544  6.33714661544  6.33714661544    6[1-(0),6-(1,6),6-(6,7)]
    69  5.50099678904  5.50099678904  5.50099678904    6[6-(1,6),6-(1,6),7-(7)]
    70  5.47098902935  5.47098902935  5.47098902935    6[1-(0),6-(1,6),6-(6,7)]
    71  4.86034177815  4.86034177815  4.86034177815    6[1-(0),6-(1,6),6-(6,6)]
    72  1.68481395241  1.68481395241  1.68481395241    6[6-(6,6),8-(58),8-(58)]
    73  1.17515135389  1.17515135389  1.17515135389    6[6-(1,6),6-(1,6),6-(8,8)]
    74   0.2545581518   0.2545581518   0.2545581518    6[1-(0),6-(1,6),6-(6,6)]
    75-0.140816068897-0.140816068897-0.140816068897    6[1-(0),6-(1,6),6-(6,7)]
    76 0.283839642937 0.283839642937 0.283839642937    6[6-(1,6),6-(1,6),7-(7)]
    77  1.22581931225  1.22581931225  1.22581931225    6[1-(0),6-(1,6),6-(6,7)]
    78  1.64845251765  1.64845251765  1.64845251765    6[1-(0),6-(1,6),6-(6,6)]
    79  2.59163734661  2.59163734661  2.59163734661    6[6-(6,6),8-(58),8-(58)]
    80  1.79093854295  1.79093854295  1.79093854295    6[6-(1,6),6-(1,6),6-(8,8)]
    81   1.3516893867   1.3516893867   1.3516893867    6[1-(0),6-(1,6),6-(6,6)]
    82 0.559747578347 0.559747578347 0.559747578347    6[1-(0),6-(1,6),6-(6,7)]
    83 0.205432832823 0.205432832823 0.205432832823    6[6-(1,6),6-(1,6),7-(7)]
    84 0.632375348077 0.632375348077 0.632375348077    6[1-(0),6-(1,6),6-(6,7)]
    85  1.43689736468  1.43689736468  1.43689736468    6[1-(0),6-(1,6),6-(6,6)]
    86  2.60805934213  2.60805934213  2.60805934213    6[6-(6,6),8-(58),8-(58,58)]
    87   1.9477687136   1.9477687136   1.9477687136    6[6-(1,6),6-(1,6),6-(8,8)]
    88  1.95604669655  1.95604669655  1.95604669655    6[1-(0),6-(1,6),6-(6,6)]
    89  1.30467355123  1.30467355123  1.30467355123    6[1-(0),6-(1,6),6-(6,7)]
    90 0.711893267965 0.711893267965 0.711893267965    6[6-(1,6),6-(1,6),7-(7)]
    91 0.818463853511 0.818463853511 0.818463853511    6[1-(0),6-(1,6),6-(6,7)]
    92  1.41498221478  1.41498221478  1.41498221478    6[1-(0),6-(1,6),6-(6,6)]
    93  5.05255739773  5.05255739773  5.05255739773    6[6-(6,6),8-(58),8-(58)]
    94  5.92833703604  5.92833703604  5.92833703604    6[6-(6,6),8-(58),8-(58,58)]
    95-0.210582080947-0.210582080947-0.210582080947    6[6-(1,6),6-(1,6),6-(8,8)]
    96 -1.25684016415 -1.25684016415 -1.25684016415    6[1-(0),6-(1,6),6-(6,6)]
    97 -2.58323023556 -2.58323023556 -2.58323023556    6[1-(0),6-(1,6),6-(6,7)]
    98 -2.77470519317 -2.77470519317 -2.77470519317    6[6-(1,6),6-(1,6),7-(7)]
    99 -1.73655270595 -1.73655270595 -1.73655270595    6[1-(0),6-(1,6),6-(6,7)]
   100-0.445686496759-0.445686496759-0.445686496759    6[1-(0),6-(1,6),6-(6,6)]
   101  10.0400821956  10.0400821956  10.0400821956    6[6-(1,6),6-(1,6),7-(7)]
   102  9.05720426949  9.05720426949  9.05720426949    6[1-(0),6-(1,6),6-(6,7)]
   103  7.79537716553  7.79537716553  7.79537716553    6[1-(0),6-(1,6),6-(6,6)]
   104   7.4219905783   7.4219905783   7.4219905783    6[6-(1,6),6-(1,6),6-(8,8)]
   105  8.45823418775  8.45823418775  8.45823418775    6[1-(0),6-(1,6),6-(6,6)]
   106  9.76316452363  9.76316452363  9.76316452363    6[1-(0),6-(1,6),6-(6,7)]
   107  6.09062991383  6.09062991383  6.09062991383    6[6-(6,6),8-(58),8-(58)]
   108  1.27218095212  1.27218095212  1.27218095212    6[6-(1,6),6-(1,6),6-(8)]
   109  1.40462957177  1.40462957177  1.40462957177    6[1-(0),6-(1,6),6-(6,6)]
   110 0.731411474561 0.731411474561 0.731411474561    6[1-(0),6-(1,6),6-(6,7)]
   111  1.56756130096  1.56756130096  1.56756130096    6[6-(1,6),6-(1,6),7-(7)]
   112  1.59756906065  1.59756906065  1.59756906065    6[1-(0),6-(1,6),6-(6,7)]
   113  2.20821631185  2.20821631185  2.20821631185    6[1-(0),6-(1,6),6-(6,6)]
   114  5.38374413759  5.38374413759  5.38374413759    6[6-(6,6),8-(58),8-(58)]
   115  5.89340673611  5.89340673611  5.89340673611    6[6-(1,6),6-(1,6),6-(8,8)]
   116   6.8139999382   6.8139999382   6.8139999382    6[1-(0),6-(1,6),6-(6,6)]
   117   7.2093741589   7.2093741589   7.2093741589    6[1-(0),6-(1,6),6-(6,7)]
   118  6.78471844706  6.78471844706  6.78471844706    6[6-(1,6),6-(1,6),7-(7)]
   119  5.84273877775  5.84273877775  5.84273877775    6[1-(0),6-(1,6),6-(6,7)]
   120  5.42010557235  5.42010557235  5.42010557235    6[1-(0),6-(1,6),6-(6,6)]
   121   4.4769207434   4.4769207434   4.4769207434    6[6-(6,6),8-(58),8-(58)]
   122  5.27761954706  5.27761954706  5.27761954706    6[6-(1,6),6-(1,6),6-(8,8)]
   123   5.7168687033   5.7168687033   5.7168687033    6[1-(0),6-(1,6),6-(6,6)]
   124  6.50881051165  6.50881051165  6.50881051165    6[1-(0),6-(1,6),6-(6,7)]
   125  6.86312525718  6.86312525718  6.86312525718    6[6-(1,6),6-(1,6),7-(7)]
   126  6.43618274192  6.43618274192  6.43618274192    6[1-(0),6-(1,6),6-(6,7)]
   127  5.63166072532  5.63166072532  5.63166072532    6[1-(0),6-(1,6),6-(6,6)]
   128  4.46049874787  4.46049874787  4.46049874787    6[6-(6,6),8-(58),8-(58,58)]
   129   5.1207893764   5.1207893764   5.1207893764    6[6-(1,6),6-(1,6),6-(8,8)]
   130  5.11251139345  5.11251139345  5.11251139345    6[1-(0),6-(1,6),6-(6,6)]
   131  5.76388453877  5.76388453877  5.76388453877    6[1-(0),6-(1,6),6-(6,7)]
   132  6.35666482204  6.35666482204  6.35666482204    6[6-(1,6),6-(1,6),7-(7)]
   133  6.25009423649  6.25009423649  6.25009423649    6[1-(0),6-(1,6),6-(6,7)]
   134  5.65357587522  5.65357587522  5.65357587522    6[1-(0),6-(1,6),6-(6,6)]
   135  2.01600069227  2.01600069227  2.01600069227    6[6-(6,6),8-(58)]
   136  1.14022105397  1.14022105397  1.14022105397    6[6-(6,6),8-(58),8-(58,58)]
   137  11.2371304422  11.2371304422  11.2371304422    7[6-(6,6),7-(6)]
   138 -4.33182543093 -4.33182543093 -4.33182543093    7[6-(6,6),7-(6)]
   139  6.22257393242  6.22257393242  6.22257393242    7[6-(6,6),7-(6)]
   140  15.5152111646  15.5152111646  15.5152111646    7[6-(6,6),7-(6)]
   141-0.631807343154-0.631807343154-0.631807343154    7[6-(6,6),7-(6)]
   142 0.084539791578 0.084539791578 0.084539791578    7[6-(6,6),7-(6)]
   143 -4.16857235215 -4.16857235215 -4.16857235215    7[6-(6,6),7-(6)]
   144  11.4003835209  11.4003835209  11.4003835209    7[6-(6,6),7-(6)]
   145  0.84598415758  0.84598415758  0.84598415758    7[6-(6,6),7-(6)]
   146 -8.44665307462 -8.44665307462 -8.44665307462    7[6-(6,6),7-(6)]
   147  7.70036543315  7.70036543315  7.70036543315    7[6-(6,6),7-(6)]
   148  6.98401829842  6.98401829842  6.98401829842    7[6-(6,6),7-(6)]
   149  4.99556925558  4.99556925558  4.99556925558    8[6-(6,8),58-(8,8,8,8,8),58-(8,8,8,8,8,8)]
   150  5.72428743552  5.72428743552  5.72428743552    8[6-(6,8),58-(8,8,8,8,8)]
   151  1.17967235494  1.17967235494  1.17967235494    8[6-(6,8),58-(8,8,8,8,8,8)]
   152  1.90448702119  1.90448702119  1.90448702119    8[6-(6,8),58-(8,8,8,8,8,8)]
   153  4.38080441045  4.38080441045  4.38080441045    8[6-(6,8),58-(8,8,8,8,8)]
   154  2.41164119066  2.41164119066  2.41164119066    8[6-(6,8),58-(8,8,8,8,8)]
   155   1.4651410426   1.4651410426   1.4651410426    8[6-(6,8),58-(8,8,8,8,8,8)]
   156  3.18875227072  3.18875227072  3.18875227072    8[6-(6,8),58-(8,8,8,8,8,8)]
   157  2.62003602916  2.62003602916  2.62003602916    8[6-(6,8),58-(8,8,8,8,8,8)]
   158  2.40802198829  2.40802198829  2.40802198829    8[6-(6,8),58-(8,8,8,8,8),58-(8,8,8,8,8,8)]
   159  3.24182062195  3.24182062195  3.24182062195    8[6-(6,8),58-(8,8,8,8,8)]
   160  3.55612569175  3.55612569175  3.55612569175    8[6-(6,8),58-(8,8,8,8,8,8)]
   161  2.07298883442  2.07298883442  2.07298883442    8[6-(6,8),58-(8,8,8,8,8,8),58-(8,8,8,8,8,8)]
   162  1.34427065448  1.34427065448  1.34427065448    8[6-(6,8),58-(8,8,8,8,8,8)]
   163  5.88888573506  5.88888573506  5.88888573506    8[6-(6,8),58-(8,8,8,8,8,8)]
   164  5.16407106881  5.16407106881  5.16407106881    8[6-(6,8),58-(8,8,8,8,8,8)]
   165  2.68775367955  2.68775367955  2.68775367955    8[6-(6),58-(8,8,8,8,8,8)]
   166  4.65691689934  4.65691689934  4.65691689934    8[6-(6,8),58-(8,8,8,8,8,8)]
   167   5.6034170474   5.6034170474   5.6034170474    8[6-(6,8),58-(8,8,8,8,8,8)]
   168  3.87980581928  3.87980581928  3.87980581928    8[6-(6,8),58-(8,8,8,8,8,8)]
   169  4.44852206084  4.44852206084  4.44852206084    8[6-(6,8),58-(8,8,8,8,8,8)]
   170  4.66053610171  4.66053610171  4.66053610171    8[6-(6,8),58-(8,8,8,8,8,8),58-(8,8,8,8,8,8)]
   171  3.82673746805  3.82673746805  3.82673746805    8[6-(6,8),58-(8,8,8,8,8,8)]
