# Supplementary material for: A collection of forcefield precursors for metal–organic frameworks
Source: RSC Adv. 2019 Nov 13;9(63):36492–507. doi: 10.1039/c9ra07327b (PMC9075174; doi:10.1039/c9ra07327b)
Supplement: RA-009-C9RA07327B-s3074 [file RA-009-C9RA07327B-s3074.txt]

ALURAB_clean

11.4    0.00000000    0.00000000
0.0    18.657    0.00000000
0.0    0.0    24.38

     1       6.101166       6.101166       6.101166    27[7-(6,6),7-(6,6),7-(6,6),8-(6),8-(6)]
     2       6.101166       6.101166       6.101166    27[7-(6,6),7-(6,6),7-(6,6),8-(6),8-(6)]
     3       5.298834       5.298834       5.298834    27[7-(6,6),7-(6,6),7-(6,6),8-(6),8-(6)]
     4       5.298834       5.298834       5.298834    27[7-(6,6),7-(6,6),7-(6,6),8-(6),8-(6)]
     5       6.157596       6.157596       6.157596    27[7-(6,6),7-(6,6),8-(6),8-(6),8-(6),8-(6)]
     6       5.242404       5.242404       5.242404    27[7-(6,6),7-(6,6),8-(6),8-(6),8-(6),8-(6)]
     7        6.56184        6.56184        6.56184    1[6-(6,6,7)]
     8        4.18494        4.18494        4.18494    1[6-(1,1,6)]
     9        4.62954        4.62954        4.62954    1[6-(1,1,6)]
    10         4.1724         4.1724         4.1724    1[6-(1,1,6)]
    11       10.34664       10.34664       10.34664    1[6-(6,6)]
    12        9.94536        9.94536        9.94536    1[6-(6,6)]
    13        6.93234        6.93234        6.93234    1[6-(6,6)]
    14         2.5707         2.5707         2.5707    1[6-(1,1,6)]
    15        2.17512        2.17512        2.17512    1[6-(1,1,6)]
    16        3.68904        3.68904        3.68904    1[6-(1,1,6)]
    17        2.69496        2.69496        2.69496    1[6-(6,6,7)]
    18        3.52032        3.52032        3.52032    1[6-(1,1,6)]
    19        3.76086        3.76086        3.76086    1[6-(1,1,6)]
    20        3.20454        3.20454        3.20454    1[6-(1,1,6)]
    21          5.529          5.529          5.529    1[6-(6,6,7)]
    22         1.4535         1.4535         1.4535    1[6-(6,6)]
    23        3.74148        3.74148        3.74148    1[6-(6,7)]
    24        3.66396        3.66396        3.66396    1[6-(6,7)]
    25         1.3851         1.3851         1.3851    1[6-(6,6)]
    26       10.76046       10.76046       10.76046    1[6-(6,6)]
    27        8.44854        8.44854        8.44854    1[6-(6,7)]
    28        8.52834        8.52834        8.52834    1[6-(6,7)]
    29       10.79922       10.79922       10.79922    1[6-(6,6)]
    30        5.68632        5.68632        5.68632    1[6-(6,7)]
    31        5.77068        5.77068        5.77068    1[6-(6,6)]
    32        6.72942        6.72942        6.72942    1[6-(6,6)]
    33         6.6405         6.6405         6.6405    1[6-(6,7)]
    34        8.53974        8.53974        8.53974    1[6-(6,7)]
    35       10.80492       10.80492       10.80492    1[6-(6,6)]
    36        1.46262        1.46262        1.46262    1[6-(6,6)]
    37        3.75174        3.75174        3.75174    1[6-(6,7)]
    38        6.24264        6.24264        6.24264    1[7-(6,6)]
    39        0.93936        0.93936        0.93936    1[7-(6,6)]
    40        5.75814        5.75814        5.75814    1[7-(6,6)]
    41        6.56184        6.56184        6.56184    1[6-(6,6,7)]
    42        4.18494        4.18494        4.18494    1[6-(1,1,6)]
    43        4.62954        4.62954        4.62954    1[6-(1,1,6)]
    44         4.1724         4.1724         4.1724    1[6-(1,1,6)]
    45       10.34664       10.34664       10.34664    1[6-(6,6)]
    46        9.94536        9.94536        9.94536    1[6-(6,6)]
    47        6.93234        6.93234        6.93234    1[6-(6,6)]
    48         2.5707         2.5707         2.5707    1[6-(1,1,6)]
    49        2.17512        2.17512        2.17512    1[6-(1,1,6)]
    50        3.68904        3.68904        3.68904    1[6-(1,1,6)]
    51        2.69496        2.69496        2.69496    1[6-(6,6,7)]
    52        3.52032        3.52032        3.52032    1[6-(1,1,6)]
    53        3.76086        3.76086        3.76086    1[6-(1,1,6)]
    54        3.20454        3.20454        3.20454    1[6-(1,1,6)]
    55          5.529          5.529          5.529    1[6-(6,6,7)]
    56         1.4535         1.4535         1.4535    1[6-(6,6)]
    57        3.74148        3.74148        3.74148    1[6-(6,7)]
    58        3.66396        3.66396        3.66396    1[6-(6,7)]
    59         1.3851         1.3851         1.3851    1[6-(6,6)]
    60       10.76046       10.76046       10.76046    1[6-(6,6)]
    61        8.44854        8.44854        8.44854    1[6-(6,7)]
    62        8.52834        8.52834        8.52834    1[6-(6,7)]
    63       10.79922       10.79922       10.79922    1[6-(6,6)]
    64        5.68632        5.68632        5.68632    1[6-(6,7)]
    65        5.77068        5.77068        5.77068    1[6-(6,6)]
    66        6.72942        6.72942        6.72942    1[6-(6,6)]
    67         6.6405         6.6405         6.6405    1[6-(6,7)]
    68        8.53974        8.53974        8.53974    1[6-(6,7)]
    69       10.80492       10.80492       10.80492    1[6-(6,6)]
    70        1.46262        1.46262        1.46262    1[6-(6,6)]
    71        3.75174        3.75174        3.75174    1[6-(6,7)]
    72        6.24264        6.24264        6.24264    1[7-(6,6)]
    73        0.93936        0.93936        0.93936    1[7-(6,6)]
    74        5.75814        5.75814        5.75814    1[7-(6,6)]
    75        4.83816        4.83816        4.83816    1[6-(6,6,7)]
    76        7.21506        7.21506        7.21506    1[6-(1,1,6)]
    77        6.77046        6.77046        6.77046    1[6-(1,1,6)]
    78         7.2276         7.2276         7.2276    1[6-(1,1,6)]
    79        1.05336        1.05336        1.05336    1[6-(6,6)]
    80        1.45464        1.45464        1.45464    1[6-(6,6)]
    81        4.46766        4.46766        4.46766    1[6-(6,6)]
    82         8.8293         8.8293         8.8293    1[6-(1,1,6)]
    83        9.22488        9.22488        9.22488    1[6-(1,1,6)]
    84        7.71096        7.71096        7.71096    1[6-(1,1,6)]
    85        8.70504        8.70504        8.70504    1[6-(6,6,7)]
    86        7.87968        7.87968        7.87968    1[6-(1,1,6)]
    87        7.63914        7.63914        7.63914    1[6-(1,1,6)]
    88        8.19546        8.19546        8.19546    1[6-(1,1,6)]
    89          5.871          5.871          5.871    1[6-(6,6,7)]
    90         9.9465         9.9465         9.9465    1[6-(6,6)]
    91        7.65852        7.65852        7.65852    1[6-(6,7)]
    92        7.73604        7.73604        7.73604    1[6-(6,7)]
    93        10.0149        10.0149        10.0149    1[6-(6,6)]
    94        0.63954        0.63954        0.63954    1[6-(6,6)]
    95        2.95146        2.95146        2.95146    1[6-(6,7)]
    96        2.87166        2.87166        2.87166    1[6-(6,7)]
    97        0.60078        0.60078        0.60078    1[6-(6,6)]
    98        5.71368        5.71368        5.71368    1[6-(6,7)]
    99        5.62932        5.62932        5.62932    1[6-(6,6)]
   100        4.67058        4.67058        4.67058    1[6-(6,6)]
   101         4.7595         4.7595         4.7595    1[6-(6,7)]
   102        2.86026        2.86026        2.86026    1[6-(6,7)]
   103        0.59508        0.59508        0.59508    1[6-(6,6)]
   104        9.93738        9.93738        9.93738    1[6-(6,6)]
   105        7.64826        7.64826        7.64826    1[6-(6,7)]
   106        5.15736        5.15736        5.15736    1[7-(6,6)]
   107       10.46064       10.46064       10.46064    1[7-(6,6)]
   108        5.64186        5.64186        5.64186    1[7-(6,6)]
   109        4.83816        4.83816        4.83816    1[6-(6,6,7)]
   110        7.21506        7.21506        7.21506    1[6-(1,1,6)]
   111        6.77046        6.77046        6.77046    1[6-(1,1,6)]
   112         7.2276         7.2276         7.2276    1[6-(1,1,6)]
   113        1.05336        1.05336        1.05336    1[6-(6,6)]
   114        1.45464        1.45464        1.45464    1[6-(6,6)]
   115        4.46766        4.46766        4.46766    1[6-(6,6)]
   116         8.8293         8.8293         8.8293    1[6-(1,1,6)]
   117        9.22488        9.22488        9.22488    1[6-(1,1,6)]
   118        7.71096        7.71096        7.71096    1[6-(1,1,6)]
   119        8.70504        8.70504        8.70504    1[6-(6,6,7)]
   120        7.87968        7.87968        7.87968    1[6-(1,1,6)]
   121        7.63914        7.63914        7.63914    1[6-(1,1,6)]
   122        8.19546        8.19546        8.19546    1[6-(1,1,6)]
   123          5.871          5.871          5.871    1[6-(6,6,7)]
   124         9.9465         9.9465         9.9465    1[6-(6,6)]
   125        7.65852        7.65852        7.65852    1[6-(6,7)]
   126        7.73604        7.73604        7.73604    1[6-(6,7)]
   127        10.0149        10.0149        10.0149    1[6-(6,6)]
   128        0.63954        0.63954        0.63954    1[6-(6,6)]
   129        2.95146        2.95146        2.95146    1[6-(6,7)]
   130        2.87166        2.87166        2.87166    1[6-(6,7)]
   131        0.60078        0.60078        0.60078    1[6-(6,6)]
   132        5.71368        5.71368        5.71368    1[6-(6,7)]
   133        5.62932        5.62932        5.62932    1[6-(6,6)]
   134        4.67058        4.67058        4.67058    1[6-(6,6)]
   135         4.7595         4.7595         4.7595    1[6-(6,7)]
   136        2.86026        2.86026        2.86026    1[6-(6,7)]
   137        0.59508        0.59508        0.59508    1[6-(6,6)]
   138        9.93738        9.93738        9.93738    1[6-(6,6)]
   139        7.64826        7.64826        7.64826    1[6-(6,7)]
   140        5.15736        5.15736        5.15736    1[7-(6,6)]
   141       10.46064       10.46064       10.46064    1[7-(6,6)]
   142        5.64186        5.64186        5.64186    1[7-(6,6)]
   143        6.13092        6.13092        6.13092    6[6-(1,6,7),8-(27),8-(27)]
   144        6.08076        6.08076        6.08076    6[1-(0),6-(1,1,1),6-(8,8),7-(1,6)]
   145         4.6341         4.6341         4.6341    6[1-(0),1-(0),1-(0),6-(1,6,7)]
   146        8.04612        8.04612        8.04612    6[6-(6,6),7-(1,6),8-(0)]
   147        8.57394        8.57394        8.57394    6[6-(1,6),6-(1,6),6-(7,8)]
   148        9.83136        9.83136        9.83136    6[1-(0),6-(6,6),6-(6,6)]
   149        10.3398        10.3398        10.3398    6[6-(1,6),6-(1,6),6-(7,8)]
   150         9.5817         9.5817         9.5817    6[1-(0),6-(6,6),6-(6,6)]
   151        8.27184        8.27184        8.27184    6[6-(1,6),6-(1,6),6-(7,8)]
   152        7.78506        7.78506        7.78506    6[1-(0),6-(6,6),6-(6,6)]
   153        0.30096        0.30096        0.30096    6[6-(6,6),7-(1,6),8-(0)]
   154        2.76906        2.76906        2.76906    6[1-(0),1-(0),1-(0),6-(1,6,7)]
   155        2.56956        2.56956        2.56956    6[1-(0),6-(1,1,1),6-(8,8),7-(1,6)]
   156        3.58986        3.58986        3.58986    6[6-(1,6,7),8-(0),8-(0)]
   157        7.43508        7.43508        7.43508    6[6-(6,6),7-(1,6),8-(0)]
   158        3.79734        3.79734        3.79734    6[1-(0),1-(0),1-(0),6-(1,6,7)]
   159         5.2326         5.2326         5.2326    6[1-(0),6-(1,1,1),6-(8,8),7-(1,6)]
   160        5.28162        5.28162        5.28162    6[6-(1,6,7),8-(27),8-(27)]
   161        1.88556        1.88556        1.88556    6[1-(0),6-(1,7),6-(6,6)]
   162        3.25926        3.25926        3.25926    6[1-(0),6-(1,6),7-(6,27)]
   163        3.21366        3.21366        3.21366    6[1-(0),6-(1,6),7-(6,27)]
   164        1.84224        1.84224        1.84224    6[1-(0),6-(1,7),6-(6,6)]
   165           1.14           1.14           1.14    6[6-(1,6),6-(1,6),6-(6,6)]
   166         11.058         11.058         11.058    6[6-(1,6),6-(1,6),6-(6,6)]
   167       10.32156       10.32156       10.32156    6[1-(0),6-(1,7),6-(6,6)]
   168        8.93304        8.93304        8.93304    6[1-(0),6-(1,6),7-(6,27)]
   169        8.98776        8.98776        8.98776    6[1-(0),6-(1,6),7-(6,27)]
   170       10.34664       10.34664       10.34664    6[1-(0),6-(1,7),6-(6,6)]
   171        5.91432        5.91432        5.91432    6[1-(0),6-(1,6),7-(6,27)]
   172        5.95878        5.95878        5.95878    6[1-(0),6-(1,7),6-(6,6)]
   173        6.28026        6.28026        6.28026    6[6-(1,6),6-(1,6),6-(6,6)]
   174        6.52308        6.52308        6.52308    6[1-(0),6-(1,7),6-(6,6)]
   175        6.46038        6.46038        6.46038    6[1-(0),6-(1,6),7-(6,27)]
   176          9.006          9.006          9.006    6[1-(0),6-(1,6),7-(6,27)]
   177        10.3626        10.3626        10.3626    6[1-(0),6-(1,7),6-(6,6)]
   178        1.90608        1.90608        1.90608    6[1-(0),6-(1,7),6-(6,6)]
   179         3.2832         3.2832         3.2832    6[1-(0),6-(1,6),7-(6,27)]
   180        6.13092        6.13092        6.13092    6[6-(1,6,7),8-(27),8-(27)]
   181        6.08076        6.08076        6.08076    6[1-(0),6-(1,1,1),6-(8,8),7-(1,6)]
   182         4.6341         4.6341         4.6341    6[1-(0),1-(0),1-(0),6-(1,6,7)]
   183        8.04612        8.04612        8.04612    6[6-(6,6),7-(1,6),8-(0)]
   184        8.57394        8.57394        8.57394    6[6-(1,6),6-(1,6),6-(7,8)]
   185        9.83136        9.83136        9.83136    6[1-(0),6-(6,6),6-(6,6)]
   186        10.3398        10.3398        10.3398    6[6-(1,6),6-(1,6),6-(7,8)]
   187         9.5817         9.5817         9.5817    6[1-(0),6-(6,6),6-(6,6)]
   188        8.27184        8.27184        8.27184    6[6-(1,6),6-(1,6),6-(7,8)]
   189        7.78506        7.78506        7.78506    6[1-(0),6-(6,6),6-(6,6)]
   190        0.30096        0.30096        0.30096    6[6-(6,6),7-(1,6),8-(0)]
   191        2.76906        2.76906        2.76906    6[1-(0),1-(0),1-(0),6-(1,6,7)]
   192        2.56956        2.56956        2.56956    6[1-(0),6-(1,1,1),6-(8,8),7-(1,6)]
   193        3.58986        3.58986        3.58986    6[6-(1,6,7),8-(0),8-(0)]
   194        7.43508        7.43508        7.43508    6[6-(6,6),7-(1,6),8-(0)]
   195        3.79734        3.79734        3.79734    6[1-(0),1-(0),1-(0),6-(1,6,7)]
   196         5.2326         5.2326         5.2326    6[1-(0),6-(1,1,1),6-(8,8),7-(1,6)]
   197        5.28162        5.28162        5.28162    6[6-(1,6,7),8-(27),8-(27)]
   198        1.88556        1.88556        1.88556    6[1-(0),6-(1,7),6-(6,6)]
   199        3.25926        3.25926        3.25926    6[1-(0),6-(1,6),7-(6,27)]
   200        3.21366        3.21366        3.21366    6[1-(0),6-(1,6),7-(6,27)]
   201        1.84224        1.84224        1.84224    6[1-(0),6-(1,7),6-(6,6)]
   202           1.14           1.14           1.14    6[6-(1,6),6-(1,6),6-(6,6)]
   203         11.058         11.058         11.058    6[6-(1,6),6-(1,6),6-(6,6)]
   204       10.32156       10.32156       10.32156    6[1-(0),6-(1,7),6-(6,6)]
   205        8.93304        8.93304        8.93304    6[1-(0),6-(1,6),7-(6,27)]
   206        8.98776        8.98776        8.98776    6[1-(0),6-(1,6),7-(6,27)]
   207       10.34664       10.34664       10.34664    6[1-(0),6-(1,7),6-(6,6)]
   208        5.91432        5.91432        5.91432    6[1-(0),6-(1,6),7-(6,27)]
   209        5.95878        5.95878        5.95878    6[1-(0),6-(1,7),6-(6,6)]
   210        6.28026        6.28026        6.28026    6[6-(1,6),6-(1,6),6-(6,6)]
   211        6.52308        6.52308        6.52308    6[1-(0),6-(1,7),6-(6,6)]
   212        6.46038        6.46038        6.46038    6[1-(0),6-(1,6),7-(6,27)]
   213          9.006          9.006          9.006    6[1-(0),6-(1,6),7-(6,27)]
   214        10.3626        10.3626        10.3626    6[1-(0),6-(1,7),6-(6,6)]
   215        1.90608        1.90608        1.90608    6[1-(0),6-(1,7),6-(6,6)]
   216         3.2832         3.2832         3.2832    6[1-(0),6-(1,6),7-(6,27)]
   217        5.26908        5.26908        5.26908    6[6-(1,6,7),8-(27),8-(27)]
   218        5.31924        5.31924        5.31924    6[1-(0),6-(1,1,1),6-(8,8),7-(1,6)]
   219         6.7659         6.7659         6.7659    6[1-(0),1-(0),1-(0),6-(1,6,7)]
   220        3.35388        3.35388        3.35388    6[6-(6,6),7-(1,6),8-(0)]
   221        2.82606        2.82606        2.82606    6[6-(1,6),6-(1,6),6-(7,8)]
   222        1.56864        1.56864        1.56864    6[1-(0),6-(6,6),6-(6,6)]
   223         1.0602         1.0602         1.0602    6[6-(1,6),6-(1,6),6-(7,8)]
   224         1.8183         1.8183         1.8183    6[1-(0),6-(6,6),6-(6,6)]
   225        3.12816        3.12816        3.12816    6[6-(1,6),6-(1,6),6-(7,8)]
   226        3.61494        3.61494        3.61494    6[1-(0),6-(6,6),6-(6,6)]
   227       11.09904       11.09904       11.09904    6[6-(6,6),7-(1,6),8-(0)]
   228        8.63094        8.63094        8.63094    6[1-(0),1-(0),1-(0),6-(1,6,7)]
   229        8.83044        8.83044        8.83044    6[1-(0),6-(1,1,1),6-(8,8),7-(1,6)]
   230        7.81014        7.81014        7.81014    6[6-(1,6,7),8-(0),8-(0)]
   231        3.96492        3.96492        3.96492    6[6-(6,6),7-(1,6),8-(0)]
   232        7.60266        7.60266        7.60266    6[1-(0),1-(0),1-(0),6-(1,6,7)]
   233         6.1674         6.1674         6.1674    6[1-(0),6-(1,1,1),6-(8,8),7-(1,6)]
   234        6.11838        6.11838        6.11838    6[6-(1,6,7),8-(27),8-(27)]
   235        9.51444        9.51444        9.51444    6[1-(0),6-(1,7),6-(6,6)]
   236        8.14074        8.14074        8.14074    6[1-(0),6-(1,6),7-(6,27)]
   237        8.18634        8.18634        8.18634    6[1-(0),6-(1,6),7-(6,27)]
   238        9.55776        9.55776        9.55776    6[1-(0),6-(1,7),6-(6,6)]
   239          10.26          10.26          10.26    6[6-(1,6),6-(1,6),6-(6,6)]
   240          0.342          0.342          0.342    6[6-(1,6),6-(1,6),6-(6,6)]
   241        1.07844        1.07844        1.07844    6[1-(0),6-(1,7),6-(6,6)]
   242        2.46696        2.46696        2.46696    6[1-(0),6-(1,6),7-(6,27)]
   243        2.41224        2.41224        2.41224    6[1-(0),6-(1,6),7-(6,27)]
   244        1.05336        1.05336        1.05336    6[1-(0),6-(1,7),6-(6,6)]
   245        5.48568        5.48568        5.48568    6[1-(0),6-(1,6),7-(6,27)]
   246        5.44122        5.44122        5.44122    6[1-(0),6-(1,7),6-(6,6)]
   247        5.11974        5.11974        5.11974    6[6-(1,6),6-(1,6),6-(6,6)]
   248        4.87692        4.87692        4.87692    6[1-(0),6-(1,7),6-(6,6)]
   249        4.93962        4.93962        4.93962    6[1-(0),6-(1,6),7-(6,27)]
   250          2.394          2.394          2.394    6[1-(0),6-(1,6),7-(6,27)]
   251         1.0374         1.0374         1.0374    6[1-(0),6-(1,7),6-(6,6)]
   252        9.49392        9.49392        9.49392    6[1-(0),6-(1,7),6-(6,6)]
   253         8.1168         8.1168         8.1168    6[1-(0),6-(1,6),7-(6,27)]
   254        5.26908        5.26908        5.26908    6[6-(1,6,7),8-(27),8-(27)]
   255        5.31924        5.31924        5.31924    6[1-(0),6-(1,1,1),6-(8,8),7-(1,6)]
   256         6.7659         6.7659         6.7659    6[1-(0),1-(0),1-(0),6-(1,6,7)]
   257        3.35388        3.35388        3.35388    6[6-(6,6),7-(1,6),8-(0)]
   258        2.82606        2.82606        2.82606    6[6-(1,6),6-(1,6),6-(7,8)]
   259        1.56864        1.56864        1.56864    6[1-(0),6-(6,6),6-(6,6)]
   260         1.0602         1.0602         1.0602    6[6-(1,6),6-(1,6),6-(7,8)]
   261         1.8183         1.8183         1.8183    6[1-(0),6-(6,6),6-(6,6)]
   262        3.12816        3.12816        3.12816    6[6-(1,6),6-(1,6),6-(7)]
   263        3.61494        3.61494        3.61494    6[1-(0),6-(6,6),6-(6,6)]
   264       11.09904       11.09904       11.09904    6[6-(6,6),7-(1,6),8-(0)]
   265        8.63094        8.63094        8.63094    6[1-(0),1-(0),1-(0),6-(1,6,7)]
   266        8.83044        8.83044        8.83044    6[1-(0),6-(1,1,1),6-(8,8),7-(1,6)]
   267        7.81014        7.81014        7.81014    6[6-(1,6,7),8-(0),8-(0)]
   268        3.96492        3.96492        3.96492    6[6-(6,6),7-(1,6)]
   269        7.60266        7.60266        7.60266    6[1-(0),1-(0),1-(0),6-(1,6,7)]
   270         6.1674         6.1674         6.1674    6[1-(0),6-(1,1,1),6-(8,8),7-(1,6)]
   271        6.11838        6.11838        6.11838    6[6-(1,6,7),8-(27),8-(27)]
   272        9.51444        9.51444        9.51444    6[1-(0),6-(1,7),6-(6,6)]
   273        8.14074        8.14074        8.14074    6[1-(0),6-(1,6),7-(6,27)]
   274        8.18634        8.18634        8.18634    6[1-(0),6-(1,6),7-(6,27)]
   275        9.55776        9.55776        9.55776    6[1-(0),6-(1,7),6-(6,6)]
   276          10.26          10.26          10.26    6[6-(1,6),6-(1,6),6-(6,6)]
   277          0.342          0.342          0.342    6[6-(1,6),6-(1,6),6-(6,6)]
   278        1.07844        1.07844        1.07844    6[1-(0),6-(1,7),6-(6,6)]
   279        2.46696        2.46696        2.46696    6[1-(0),6-(1,6),7-(6,27)]
   280        2.41224        2.41224        2.41224    6[1-(0),6-(1,6),7-(6,27)]
   281        1.05336        1.05336        1.05336    6[1-(0),6-(1,7),6-(6,6)]
   282        5.48568        5.48568        5.48568    6[1-(0),6-(1,6),7-(6,27)]
   283        5.44122        5.44122        5.44122    6[1-(0),6-(1,7),6-(6,6)]
   284        5.11974        5.11974        5.11974    6[6-(1,6),6-(1,6),6-(6,6)]
   285        4.87692        4.87692        4.87692    6[1-(0),6-(1,7),6-(6,6)]
   286        4.93962        4.93962        4.93962    6[1-(0),6-(1,6),7-(6,27)]
   287          2.394          2.394          2.394    6[1-(0),6-(1,6),7-(6,27)]
   288         1.0374         1.0374         1.0374    6[1-(0),6-(1,7),6-(6,6)]
   289        9.49392        9.49392        9.49392    6[1-(0),6-(1,7),6-(6,6)]
   290         8.1168         8.1168         8.1168    6[1-(0),6-(1,6),7-(6,27)]
   291       11.11272       11.11272       11.11272    6[6-(1,6),6-(1,6),6-(6,6)]
   292        1.18104        1.18104        1.18104    6[6-(1,6),6-(1,6),6-(6,6)]
   293        0.28728        0.28728        0.28728    6[6-(1,6),6-(1,6),6-(6,6)]
   294       10.21896       10.21896       10.21896    6[6-(1,6),6-(1,6),6-(6,6)]
   295         6.7374         6.7374         6.7374    7[1-(0),6-(1,6,6),6-(6,8)]
   296         1.1913         1.1913         1.1913    7[1-(0),6-(1,6,6),6-(6,8)]
   297        6.09444        6.09444        6.09444    7[1-(0),6-(1,6,6),6-(6,8)]
   298        3.95922        3.95922        3.95922    7[6-(1,6),6-(1,6),27-(7,7,8,8)]
   299          8.265          8.265          8.265    7[6-(1,6),6-(1,6),27-(7,7,8,8)]
   300        6.16626        6.16626        6.16626    7[6-(1,6),6-(1,6),27-(7,7,8,8)]
   301         6.7374         6.7374         6.7374    7[1-(0),6-(1,6,6),6-(6,8)]
   302         1.1913         1.1913         1.1913    7[1-(0),6-(1,6,6),6-(6,8)]
   303        6.09444        6.09444        6.09444    7[1-(0),6-(1,6,6),6-(6,8)]
   304        3.95922        3.95922        3.95922    7[6-(1,6),6-(1,6),27-(7,7,8,8)]
   305          8.265          8.265          8.265    7[6-(1,6),6-(1,6),27-(7,7,8,8)]
   306        6.16626        6.16626        6.16626    7[6-(1,6),6-(1,6),27-(7,7,8,8)]
   307         4.6626         4.6626         4.6626    7[1-(0),6-(1,6,6),6-(6,8)]
   308        10.2087        10.2087        10.2087    7[1-(0),6-(1,6,6),6-(6,8)]
   309        5.30556        5.30556        5.30556    7[1-(0),6-(1,6,6),6-(6,8)]
   310        7.44078        7.44078        7.44078    7[6-(1,6),6-(1,6),27-(7,7,8,8)]
   311          3.135          3.135          3.135    7[6-(1,6),6-(1,6),27-(7,7,8,8)]
   312        5.23374        5.23374        5.23374    7[6-(1,6),6-(1,6),27-(7,7,8,8)]
   313         4.6626         4.6626         4.6626    7[1-(0),6-(1,6,6),6-(6,8)]
   314        10.2087        10.2087        10.2087    7[1-(0),6-(1,6,6),6-(6,8)]
   315        5.30556        5.30556        5.30556    7[1-(0),6-(1,6,6),6-(6)]
   316        7.44078        7.44078        7.44078    7[6-(1,6),6-(1,6),27-(7,7,8,8)]
   317          3.135          3.135          3.135    7[6-(1,6),6-(1,6),27-(7,7,8,8)]
   318        5.23374        5.23374        5.23374    7[6-(1,6),6-(1,6),27-(7,7,8,8)]
   319        8.30034        8.30034        8.30034    7[6-(1,6),6-(1,6),27-(7,8,8,8,8)]
   320        4.00254        4.00254        4.00254    7[6-(1,6),6-(1,6),27-(7,8,8,8,8)]
   321        3.09966        3.09966        3.09966    7[6-(1,6),6-(1,6),27-(7,8,8,8,8)]
   322        7.39746        7.39746        7.39746    7[6-(1,6),6-(1,6),27-(7,8,8,8,8)]
   323        6.10584        6.10584        6.10584    8[6-(6,8),27-(7,7,8,8,8)]
   324        6.13662        6.13662        6.13662    8[6-(6,8),27-(7,7,7,8)]
   325        8.81904        8.81904        8.81904    8[6-(6,7)]
   326        3.19314        3.19314        3.19314    8[6-(6,8)]
   327        4.80282        4.80282        4.80282    8[6-(6,8)]
   328        0.58026        0.58026        0.58026    8[6-(6,7)]
   329        5.37282        5.37282        5.37282    8[6-(6,8),27-(7,7,7,8)]
   330        5.16306        5.16306        5.16306    8[6-(6,8),27-(7,7,8,8,8)]
   331        7.93212        7.93212        7.93212    8[6-(6,7)]
   332        6.10584        6.10584        6.10584    8[6-(6,8),27-(7,7,8,8,8)]
   333        6.13662        6.13662        6.13662    8[6-(6,8),27-(7,7,7,8)]
   334        8.81904        8.81904        8.81904    8[6-(6,7)]
   335        3.19314        3.19314        3.19314    8[6-(6,8)]
   336        4.80282        4.80282        4.80282    8[6-(6,8)]
   337        0.58026        0.58026        0.58026    8[6-(6,7)]
   338        5.37282        5.37282        5.37282    8[6-(6,8),27-(7,7,7,8)]
   339        5.16306        5.16306        5.16306    8[6-(6,8),27-(7,7,8,8,8)]
   340        7.93212        7.93212        7.93212    8[6-(6,7)]
   341        5.29416        5.29416        5.29416    8[6-(6,8),27-(7,7,8,8,8)]
   342        5.26338        5.26338        5.26338    8[6-(6,8),27-(7,7,7,8)]
   343        2.58096        2.58096        2.58096    8[6-(6,7)]
   344        8.20686        8.20686        8.20686    8[6-(6,8)]
   345        6.59718        6.59718        6.59718    8[6-(6,8)]
   346       10.81974       10.81974       10.81974    8[6-(6,7)]
   347        6.02718        6.02718        6.02718    8[6-(6,8),27-(7,7,7,8)]
   348        6.23694        6.23694        6.23694    8[6-(6,8),27-(7,7,8,8,8)]
   349        3.46788        3.46788        3.46788    8[6-(6,7)]
   350        5.29416        5.29416        5.29416    8[6-(6,8),27-(7,7,8,8,8)]
   351        5.26338        5.26338        5.26338    8[6-(6,8),27-(7,7,7,8)]
   352        2.58096        2.58096        2.58096    8[6-(6,7)]
   353        8.20686        8.20686        8.20686    8[6-(6,8)]
   354        6.59718        6.59718        6.59718    8[6-(6,8)]
   355       10.81974       10.81974       10.81974    8[6-(6,7)]
   356        6.02718        6.02718        6.02718    8[6-(6,8),27-(7,7,7,8)]
   357        6.23694        6.23694        6.23694    8[6-(6,8),27-(7,7,8,8,8)]
