# Supplementary material for: A collection of forcefield precursors for metal–organic frameworks
Source: RSC Adv. 2019 Nov 13;9(63):36492–507. doi: 10.1039/c9ra07327b (PMC9075174; doi:10.1039/c9ra07327b)
Supplement: RA-009-C9RA07327B-s3075 [file RA-009-C9RA07327B-s3075.txt]

ALUREF_clean

11.395    0.00000000    0.00000000
0.0    18.663    0.00000000
0.0    0.0    24.329

     1      5.3036888      5.3036888      5.3036888    27[7-(6,6),7-(6,6),7-(6,6),8-(6),8-(6)]
     2      5.3036888      5.3036888      5.3036888    27[7-(6,6),7-(6,6),7-(6,6),8-(6),8-(6)]
     3      6.0913112      6.0913112      6.0913112    27[7-(6,6),7-(6,6),7-(6,6),8-(6),8-(6)]
     4      6.0913112      6.0913112      6.0913112    27[7-(6,6),7-(6,6),7-(6,6),8-(6),8-(6)]
     5      5.2489928      5.2489928      5.2489928    27[7-(6,6),7-(6,6),8-(6),8-(6),8-(6),8-(6)]
     6      6.1460072      6.1460072      6.1460072    27[7-(6,6),7-(6,6),8-(6),8-(6),8-(6),8-(6)]
     7      4.8280615      4.8280615      4.8280615    1[6-(6,6,7)]
     8      7.2187325      7.2187325      7.2187325    1[6-(1,1,6)]
     9       7.233546       7.233546       7.233546    1[6-(1,1,6)]
    10      6.7811645      6.7811645      6.7811645    1[6-(1,1,6)]
    11       1.062014       1.062014       1.062014    1[6-(6,6)]
    12       1.479071       1.479071       1.479071    1[6-(6,6)]
    13      4.4679795      4.4679795      4.4679795    1[6-(6,6)]
    14       8.708059       8.708059       8.708059    1[6-(1,1,6)]
    15       7.739484       7.739484       7.739484    1[6-(1,1,6)]
    16      9.2926225      9.2926225      9.2926225    1[6-(1,1,6)]
    17      8.7069195      8.7069195      8.7069195    1[6-(6,6,7)]
    18       7.889898       7.889898       7.889898    1[6-(1,1,6)]
    19        8.18161        8.18161        8.18161    1[6-(1,1,6)]
    20      7.6380685      7.6380685      7.6380685    1[6-(1,1,6)]
    21       5.866146       5.866146       5.866146    1[6-(6,6,7)]
    22       9.968346       9.968346       9.968346    1[6-(6,6)]
    23      7.6745325      7.6745325      7.6745325    1[6-(6,7)]
    24      7.7360655      7.7360655      7.7360655    1[6-(6,7)]
    25      10.032158      10.032158      10.032158    1[6-(6,6)]
    26        0.63812        0.63812        0.63812    1[6-(6,6)]
    27      2.9638395      2.9638395      2.9638395    1[6-(6,7)]
    28      2.8635635      2.8635635      2.8635635    1[6-(6,7)]
    29      0.5982375      0.5982375      0.5982375    1[6-(6,6)]
    30       5.722569       5.722569       5.722569    1[6-(6,7)]
    31       5.624572       5.624572       5.624572    1[6-(6,6)]
    32       4.640044       4.640044       4.640044    1[6-(6,6)]
    33      4.7710865      4.7710865      4.7710865    1[6-(6,7)]
    34      2.8863535      2.8863535      2.8863535    1[6-(6,7)]
    35       0.597098       0.597098       0.597098    1[6-(6,6)]
    36      9.9307425      9.9307425      9.9307425    1[6-(6,6)]
    37      7.6403475      7.6403475      7.6403475    1[6-(6,7)]
    38      5.1653535      5.1653535      5.1653535    1[7-(6,6)]
    39     10.4571915     10.4571915     10.4571915    1[7-(6,6)]
    40      5.6279905      5.6279905      5.6279905    1[7-(6,6)]
    41      4.8280615      4.8280615      4.8280615    1[6-(6,6,7)]
    42      7.2187325      7.2187325      7.2187325    1[6-(1,1,6)]
    43       7.233546       7.233546       7.233546    1[6-(1,1,6)]
    44      6.7811645      6.7811645      6.7811645    1[6-(1,1,6)]
    45       1.062014       1.062014       1.062014    1[6-(6,6)]
    46       1.479071       1.479071       1.479071    1[6-(6,6)]
    47      4.4679795      4.4679795      4.4679795    1[6-(6,6)]
    48       8.708059       8.708059       8.708059    1[6-(1,1,6)]
    49       7.739484       7.739484       7.739484    1[6-(1,1,6)]
    50      9.2926225      9.2926225      9.2926225    1[6-(1,1,6)]
    51      8.7069195      8.7069195      8.7069195    1[6-(6,6,7)]
    52       7.889898       7.889898       7.889898    1[6-(1,1,6)]
    53        8.18161        8.18161        8.18161    1[6-(1,1,6)]
    54      7.6380685      7.6380685      7.6380685    1[6-(1,1,6)]
    55       5.866146       5.866146       5.866146    1[6-(6,6,7)]
    56       9.968346       9.968346       9.968346    1[6-(6,6)]
    57      7.6745325      7.6745325      7.6745325    1[6-(6,7)]
    58      7.7360655      7.7360655      7.7360655    1[6-(6,7)]
    59      10.032158      10.032158      10.032158    1[6-(6,6)]
    60        0.63812        0.63812        0.63812    1[6-(6,6)]
    61      2.9638395      2.9638395      2.9638395    1[6-(6,7)]
    62      2.8635635      2.8635635      2.8635635    1[6-(6,7)]
    63      0.5982375      0.5982375      0.5982375    1[6-(6,6)]
    64       5.722569       5.722569       5.722569    1[6-(6,7)]
    65       5.624572       5.624572       5.624572    1[6-(6,6)]
    66       4.640044       4.640044       4.640044    1[6-(6,6)]
    67      4.7710865      4.7710865      4.7710865    1[6-(6,7)]
    68      2.8863535      2.8863535      2.8863535    1[6-(6,7)]
    69       0.597098       0.597098       0.597098    1[6-(6,6)]
    70      9.9307425      9.9307425      9.9307425    1[6-(6,6)]
    71      7.6403475      7.6403475      7.6403475    1[6-(6,7)]
    72      5.1653535      5.1653535      5.1653535    1[7-(6,6)]
    73     10.4571915     10.4571915     10.4571915    1[7-(6,6)]
    74      5.6279905      5.6279905      5.6279905    1[7-(6,6)]
    75      6.5669385      6.5669385      6.5669385    1[6-(6,6,7)]
    76      4.1762675      4.1762675      4.1762675    1[6-(1,1,6)]
    77       4.161454       4.161454       4.161454    1[6-(1,1,6)]
    78      4.6138355      4.6138355      4.6138355    1[6-(1,1,6)]
    79      10.332986      10.332986      10.332986    1[6-(6,6)]
    80       9.915929       9.915929       9.915929    1[6-(6,6)]
    81      6.9270205      6.9270205      6.9270205    1[6-(6,6)]
    82       2.686941       2.686941       2.686941    1[6-(1,1,6)]
    83       3.655516       3.655516       3.655516    1[6-(1,1,6)]
    84      2.1023775      2.1023775      2.1023775    1[6-(1,1,6)]
    85      2.6880805      2.6880805      2.6880805    1[6-(6,6,7)]
    86       3.505102       3.505102       3.505102    1[6-(1,1,6)]
    87        3.21339        3.21339        3.21339    1[6-(1,1,6)]
    88      3.7569315      3.7569315      3.7569315    1[6-(1,1,6)]
    89       5.528854       5.528854       5.528854    1[6-(6,6,7)]
    90       1.426654       1.426654       1.426654    1[6-(6,6)]
    91      3.7204675      3.7204675      3.7204675    1[6-(6,7)]
    92      3.6589345      3.6589345      3.6589345    1[6-(6,7)]
    93       1.362842       1.362842       1.362842    1[6-(6,6)]
    94       10.75688       10.75688       10.75688    1[6-(6,6)]
    95      8.4311605      8.4311605      8.4311605    1[6-(6,7)]
    96      8.5314365      8.5314365      8.5314365    1[6-(6,7)]
    97     10.7967625     10.7967625     10.7967625    1[6-(6,6)]
    98       5.672431       5.672431       5.672431    1[6-(6,7)]
    99       5.770428       5.770428       5.770428    1[6-(6,6)]
   100       6.754956       6.754956       6.754956    1[6-(6,6)]
   101      6.6239135      6.6239135      6.6239135    1[6-(6,7)]
   102      8.5086465      8.5086465      8.5086465    1[6-(6,7)]
   103      10.797902      10.797902      10.797902    1[6-(6,6)]
   104      1.4642575      1.4642575      1.4642575    1[6-(6,6)]
   105      3.7546525      3.7546525      3.7546525    1[6-(6,7)]
   106      6.2296465      6.2296465      6.2296465    1[7-(6,6)]
   107      0.9378085      0.9378085      0.9378085    1[7-(6,6)]
   108      5.7670095      5.7670095      5.7670095    1[7-(6,6)]
   109      6.5669385      6.5669385      6.5669385    1[6-(6,6,7)]
   110      4.1762675      4.1762675      4.1762675    1[6-(1,1,6)]
   111       4.161454       4.161454       4.161454    1[6-(1,1,6)]
   112      4.6138355      4.6138355      4.6138355    1[6-(1,1,6)]
   113      10.332986      10.332986      10.332986    1[6-(6,6)]
   114       9.915929       9.915929       9.915929    1[6-(6,6)]
   115      6.9270205      6.9270205      6.9270205    1[6-(6,6)]
   116       2.686941       2.686941       2.686941    1[6-(1,1,6)]
   117       3.655516       3.655516       3.655516    1[6-(1,1,6)]
   118      2.1023775      2.1023775      2.1023775    1[6-(1,1,6)]
   119      2.6880805      2.6880805      2.6880805    1[6-(6,6,7)]
   120       3.505102       3.505102       3.505102    1[6-(1,1,6)]
   121        3.21339        3.21339        3.21339    1[6-(1,1,6)]
   122      3.7569315      3.7569315      3.7569315    1[6-(1,1,6)]
   123       5.528854       5.528854       5.528854    1[6-(6,6,7)]
   124       1.426654       1.426654       1.426654    1[6-(6,6)]
   125      3.7204675      3.7204675      3.7204675    1[6-(6,7)]
   126      3.6589345      3.6589345      3.6589345    1[6-(6,7)]
   127       1.362842       1.362842       1.362842    1[6-(6,6)]
   128       10.75688       10.75688       10.75688    1[6-(6,6)]
   129      8.4311605      8.4311605      8.4311605    1[6-(6,7)]
   130      8.5314365      8.5314365      8.5314365    1[6-(6,7)]
   131     10.7967625     10.7967625     10.7967625    1[6-(6,6)]
   132       5.672431       5.672431       5.672431    1[6-(6,7)]
   133       5.770428       5.770428       5.770428    1[6-(6,6)]
   134       6.754956       6.754956       6.754956    1[6-(6,6)]
   135      6.6239135      6.6239135      6.6239135    1[6-(6,7)]
   136      8.5086465      8.5086465      8.5086465    1[6-(6,7)]
   137      10.797902      10.797902      10.797902    1[6-(6,6)]
   138      1.4642575      1.4642575      1.4642575    1[6-(6,6)]
   139      3.7546525      3.7546525      3.7546525    1[6-(6,7)]
   140      6.2296465      6.2296465      6.2296465    1[7-(6,6)]
   141      0.9378085      0.9378085      0.9378085    1[7-(6,6)]
   142      5.7670095      5.7670095      5.7670095    1[7-(6,6)]
   143       5.282722       5.282722       5.282722    6[6-(1,6,7),8-(27),8-(27)]
   144      5.3134885      5.3134885      5.3134885    6[1-(0),6-(1,1,1),6-(8,8),7-(1,6)]
   145      6.7720485      6.7720485      6.7720485    6[1-(0),1-(0),1-(0),6-(1,6,7)]
   146       3.334177       3.334177       3.334177    6[6-(6,6),7-(1,6),8-(0)]
   147      2.8316575      2.8316575      2.8316575    6[6-(1,6),6-(1,6),6-(7,8)]
   148      1.5713705      1.5713705      1.5713705    6[1-(0),6-(6,6),6-(6,6)]
   149       1.062014       1.062014       1.062014    6[6-(1,6),6-(1,6),6-(7,8)]
   150       1.827758       1.827758       1.827758    6[1-(0),6-(6,6),6-(6,6)]
   151      3.1279275      3.1279275      3.1279275    6[6-(1,6),6-(1,6),6-(7,8)]
   152      3.6110755      3.6110755      3.6110755    6[1-(0),6-(6,6),6-(6,6)]
   153      11.080498      11.080498      11.080498    6[6-(6,6),7-(1,6),8-(0)]
   154       8.623736       8.623736       8.623736    6[1-(0),1-(0),1-(0),6-(1,6,7)]
   155      8.8322645      8.8322645      8.8322645    6[1-(0),6-(1,1,1),6-(8,8),7-(1,6)]
   156       7.798738       7.798738       7.798738    6[6-(1,6,7),8-(0),8-(0)]
   157      3.9438095      3.9438095      3.9438095    6[6-(6,6),7-(1,6),8-(0)]
   158      7.5993255      7.5993255      7.5993255    6[1-(0),1-(0),1-(0),6-(1,6,7)]
   159      6.1635555      6.1635555      6.1635555    6[1-(0),6-(1,1,1),6-(8,8),7-(1,6)]
   160      6.1111385      6.1111385      6.1111385    6[6-(1,6,7),8-(27),8-(27)]
   161       9.530778       9.530778       9.530778    6[1-(0),6-(1,7),6-(6,6)]
   162       8.151983       8.151983       8.151983    6[1-(0),6-(1,6),7-(6,27)]
   163      8.1964235      8.1964235      8.1964235    6[1-(0),6-(1,6),7-(6,27)]
   164       9.574079       9.574079       9.574079    6[1-(0),6-(1,7),6-(6,6)]
   165     10.2589185     10.2589185     10.2589185    6[6-(1,6),6-(1,6),6-(6,6)]
   166      0.3407105      0.3407105      0.3407105    6[6-(1,6),6-(1,6),6-(6,6)]
   167       1.073409       1.073409       1.073409    6[1-(0),6-(1,7),6-(6,6)]
   168       2.479552       2.479552       2.479552    6[1-(0),6-(1,6),7-(6,27)]
   169      2.4100425      2.4100425      2.4100425    6[1-(0),6-(1,6),7-(6,27)]
   170      1.0494795      1.0494795      1.0494795    6[1-(0),6-(1,7),6-(6,6)]
   171       5.494669       5.494669       5.494669    6[1-(0),6-(1,6),7-(6,27)]
   172       5.449089       5.449089       5.449089    6[1-(0),6-(1,7),6-(6,6)]
   173      5.1448425      5.1448425      5.1448425    6[6-(1,6),6-(1,6),6-(6,6)]
   174       4.874781       4.874781       4.874781    6[1-(0),6-(1,7),6-(6,6)]
   175       4.943151       4.943151       4.943151    6[1-(0),6-(1,6),7-(6,27)]
   176       2.413461       2.413461       2.413461    6[1-(0),6-(1,6),7-(6,27)]
   177      1.0449215      1.0449215      1.0449215    6[1-(0),6-(1,7),6-(6,6)]
   178       9.487477       9.487477       9.487477    6[1-(0),6-(1,7),6-(6,6)]
   179       8.115519       8.115519       8.115519    6[1-(0),6-(1,6),7-(6,27)]
   180       5.282722       5.282722       5.282722    6[6-(1,6,7),8-(27),8-(27)]
   181      5.3134885      5.3134885      5.3134885    6[1-(0),6-(1,1,1),6-(8,8),7-(1,6)]
   182      6.7720485      6.7720485      6.7720485    6[1-(0),1-(0),1-(0),6-(1,6,7)]
   183       3.334177       3.334177       3.334177    6[6-(6,6),7-(1,6),8-(0)]
   184      2.8316575      2.8316575      2.8316575    6[6-(1,6),6-(1,6),6-(7,8)]
   185      1.5713705      1.5713705      1.5713705    6[1-(0),6-(6,6),6-(6,6)]
   186       1.062014       1.062014       1.062014    6[6-(1,6),6-(1,6),6-(7,8)]
   187       1.827758       1.827758       1.827758    6[1-(0),6-(6,6),6-(6,6)]
   188      3.1279275      3.1279275      3.1279275    6[6-(1,6),6-(1,6),6-(7,8)]
   189      3.6110755      3.6110755      3.6110755    6[1-(0),6-(6,6),6-(6,6)]
   190      11.080498      11.080498      11.080498    6[6-(6,6),7-(1,6),8-(0)]
   191       8.623736       8.623736       8.623736    6[1-(0),1-(0),1-(0),6-(1,6,7)]
   192      8.8322645      8.8322645      8.8322645    6[1-(0),6-(1,1,1),6-(8,8),7-(1,6)]
   193       7.798738       7.798738       7.798738    6[6-(1,6,7),8-(0),8-(0)]
   194      3.9438095      3.9438095      3.9438095    6[6-(6,6),7-(1,6),8-(0)]
   195      7.5993255      7.5993255      7.5993255    6[1-(0),1-(0),1-(0),6-(1,6,7)]
   196      6.1635555      6.1635555      6.1635555    6[1-(0),6-(1,1,1),6-(8,8),7-(1,6)]
   197      6.1111385      6.1111385      6.1111385    6[6-(1,6,7),8-(27),8-(27)]
   198       9.530778       9.530778       9.530778    6[1-(0),6-(1,7),6-(6,6)]
   199       8.151983       8.151983       8.151983    6[1-(0),6-(1,6),7-(6,27)]
   200      8.1964235      8.1964235      8.1964235    6[1-(0),6-(1,6),7-(6,27)]
   201       9.574079       9.574079       9.574079    6[1-(0),6-(1,7),6-(6,6)]
   202     10.2589185     10.2589185     10.2589185    6[6-(1,6),6-(1,6),6-(6,6)]
   203      0.3407105      0.3407105      0.3407105    6[6-(1,6),6-(1,6),6-(6,6)]
   204       1.073409       1.073409       1.073409    6[1-(0),6-(1,7),6-(6,6)]
   205       2.479552       2.479552       2.479552    6[1-(0),6-(1,6),7-(6,27)]
   206      2.4100425      2.4100425      2.4100425    6[1-(0),6-(1,6),7-(6,27)]
   207      1.0494795      1.0494795      1.0494795    6[1-(0),6-(1,7),6-(6,6)]
   208       5.494669       5.494669       5.494669    6[1-(0),6-(1,6),7-(6,27)]
   209       5.449089       5.449089       5.449089    6[1-(0),6-(1,7),6-(6,6)]
   210      5.1448425      5.1448425      5.1448425    6[6-(1,6),6-(1,6),6-(6,6)]
   211       4.874781       4.874781       4.874781    6[1-(0),6-(1,7),6-(6,6)]
   212       4.943151       4.943151       4.943151    6[1-(0),6-(1,6),7-(6,27)]
   213       2.413461       2.413461       2.413461    6[1-(0),6-(1,6),7-(6,27)]
   214      1.0449215      1.0449215      1.0449215    6[1-(0),6-(1,7),6-(6,6)]
   215       9.487477       9.487477       9.487477    6[1-(0),6-(1,7),6-(6,6)]
   216       8.115519       8.115519       8.115519    6[1-(0),6-(1,6),7-(6,27)]
   217       6.112278       6.112278       6.112278    6[6-(1,6,7),8-(27),8-(27)]
   218      6.0815115      6.0815115      6.0815115    6[1-(0),6-(1,1,1),6-(8,8),7-(1,6)]
   219      4.6229515      4.6229515      4.6229515    6[1-(0),1-(0),1-(0),6-(1,6,7)]
   220       8.060823       8.060823       8.060823    6[6-(6,6),7-(1,6),8-(0)]
   221      8.5633425      8.5633425      8.5633425    6[6-(1,6),6-(1,6),6-(7,8)]
   222      9.8236295      9.8236295      9.8236295    6[1-(0),6-(6,6),6-(6,6)]
   223      10.332986      10.332986      10.332986    6[6-(1,6),6-(1,6),6-(7,8)]
   224       9.567242       9.567242       9.567242    6[1-(0),6-(6,6),6-(6,6)]
   225      8.2670725      8.2670725      8.2670725    6[6-(1,6),6-(1,6),6-(7,8)]
   226      7.7839245      7.7839245      7.7839245    6[1-(0),6-(6,6),6-(6,6)]
   227       0.314502       0.314502       0.314502    6[6-(6,6),7-(1,6),8-(0)]
   228       2.771264       2.771264       2.771264    6[1-(0),1-(0),1-(0),6-(1,6,7)]
   229      2.5627355      2.5627355      2.5627355    6[1-(0),6-(1,1,1),6-(8,8),7-(1,6)]
   230       3.596262       3.596262       3.596262    6[6-(1,6,7),8-(0),8-(0)]
   231      7.4511905      7.4511905      7.4511905    6[6-(6,6),7-(1,6),8-(0)]
   232      3.7956745      3.7956745      3.7956745    6[1-(0),1-(0),1-(0),6-(1,6,7)]
   233      5.2314445      5.2314445      5.2314445    6[1-(0),6-(1,1,1),6-(8,8),7-(1,6)]
   234      5.2838615      5.2838615      5.2838615    6[6-(1,6,7),8-(27),8-(27)]
   235       1.864222       1.864222       1.864222    6[1-(0),6-(1,7),6-(6,6)]
   236       3.243017       3.243017       3.243017    6[1-(0),6-(1,6),7-(6,27)]
   237      3.1985765      3.1985765      3.1985765    6[1-(0),6-(1,6),7-(6,27)]
   238       1.820921       1.820921       1.820921    6[1-(0),6-(1,7),6-(6,6)]
   239      1.1360815      1.1360815      1.1360815    6[6-(1,6),6-(1,6),6-(6,6)]
   240     11.0542895     11.0542895     11.0542895    6[6-(1,6),6-(1,6),6-(6,6)]
   241      10.321591      10.321591      10.321591    6[1-(0),6-(1,7),6-(6,6)]
   242       8.915448       8.915448       8.915448    6[1-(0),6-(1,6),7-(6,27)]
   243      8.9849575      8.9849575      8.9849575    6[1-(0),6-(1,6),7-(6,27)]
   244     10.3455205     10.3455205     10.3455205    6[1-(0),6-(1,7),6-(6,6)]
   245       5.900331       5.900331       5.900331    6[1-(0),6-(1,6),7-(6,27)]
   246       5.945911       5.945911       5.945911    6[1-(0),6-(1,7),6-(6,6)]
   247      6.2501575      6.2501575      6.2501575    6[6-(1,6),6-(1,6),6-(6,6)]
   248       6.520219       6.520219       6.520219    6[1-(0),6-(1,7),6-(6,6)]
   249       6.451849       6.451849       6.451849    6[1-(0),6-(1,6),7-(6,27)]
   250       8.981539       8.981539       8.981539    6[1-(0),6-(1,6),7-(6,27)]
   251     10.3500785     10.3500785     10.3500785    6[1-(0),6-(1,7),6-(6,6)]
   252       1.907523       1.907523       1.907523    6[1-(0),6-(1,7),6-(6,6)]
   253       3.279481       3.279481       3.279481    6[1-(0),6-(1,6),7-(6,27)]
   254       6.112278       6.112278       6.112278    6[6-(1,6,7),8-(27),8-(27)]
   255      6.0815115      6.0815115      6.0815115    6[1-(0),6-(1,1,1),6-(8,8),7-(1,6)]
   256      4.6229515      4.6229515      4.6229515    6[1-(0),1-(0),1-(0),6-(1,6,7)]
   257       8.060823       8.060823       8.060823    6[6-(6,6),7-(1,6),8-(0)]
   258      8.5633425      8.5633425      8.5633425    6[6-(1,6),6-(1,6),6-(7,8)]
   259      9.8236295      9.8236295      9.8236295    6[1-(0),6-(6,6),6-(6,6)]
   260      10.332986      10.332986      10.332986    6[6-(1,6),6-(1,6),6-(7,8)]
   261       9.567242       9.567242       9.567242    6[1-(0),6-(6,6),6-(6,6)]
   262      8.2670725      8.2670725      8.2670725    6[6-(1,6),6-(1,6),6-(7)]
   263      7.7839245      7.7839245      7.7839245    6[1-(0),6-(6,6),6-(6,6)]
   264       0.314502       0.314502       0.314502    6[6-(6,6),7-(1,6),8-(0)]
   265       2.771264       2.771264       2.771264    6[1-(0),1-(0),1-(0),6-(1,6,7)]
   266      2.5627355      2.5627355      2.5627355    6[1-(0),6-(1,1,1),6-(8,8),7-(1,6)]
   267       3.596262       3.596262       3.596262    6[6-(1,6,7),8-(0),8-(0)]
   268      7.4511905      7.4511905      7.4511905    6[6-(6,6),7-(1,6)]
   269      3.7956745      3.7956745      3.7956745    6[1-(0),1-(0),1-(0),6-(1,6,7)]
   270      5.2314445      5.2314445      5.2314445    6[1-(0),6-(1,1,1),6-(8,8),7-(1,6)]
   271      5.2838615      5.2838615      5.2838615    6[6-(1,6,7),8-(27),8-(27)]
   272       1.864222       1.864222       1.864222    6[1-(0),6-(1,7),6-(6,6)]
   273       3.243017       3.243017       3.243017    6[1-(0),6-(1,6),7-(6,27)]
   274      3.1985765      3.1985765      3.1985765    6[1-(0),6-(1,6),7-(6,27)]
   275       1.820921       1.820921       1.820921    6[1-(0),6-(1,7),6-(6,6)]
   276      1.1360815      1.1360815      1.1360815    6[6-(1,6),6-(1,6),6-(6,6)]
   277     11.0542895     11.0542895     11.0542895    6[6-(1,6),6-(1,6),6-(6,6)]
   278      10.321591      10.321591      10.321591    6[1-(0),6-(1,7),6-(6,6)]
   279       8.915448       8.915448       8.915448    6[1-(0),6-(1,6),7-(6,27)]
   280      8.9849575      8.9849575      8.9849575    6[1-(0),6-(1,6),7-(6,27)]
   281     10.3455205     10.3455205     10.3455205    6[1-(0),6-(1,7),6-(6,6)]
   282       5.900331       5.900331       5.900331    6[1-(0),6-(1,6),7-(6,27)]
   283       5.945911       5.945911       5.945911    6[1-(0),6-(1,7),6-(6,6)]
   284      6.2501575      6.2501575      6.2501575    6[6-(1,6),6-(1,6),6-(6,6)]
   285       6.520219       6.520219       6.520219    6[1-(0),6-(1,7),6-(6,6)]
   286       6.451849       6.451849       6.451849    6[1-(0),6-(1,6),7-(6,27)]
   287       8.981539       8.981539       8.981539    6[1-(0),6-(1,6),7-(6,27)]
   288     10.3500785     10.3500785     10.3500785    6[1-(0),6-(1,7),6-(6,6)]
   289       1.907523       1.907523       1.907523    6[1-(0),6-(1,7),6-(6,6)]
   290       3.279481       3.279481       3.279481    6[1-(0),6-(1,6),7-(6,27)]
   291      0.3088045      0.3088045      0.3088045    6[6-(1,6),6-(1,6),6-(6,6)]
   292      10.221315      10.221315      10.221315    6[6-(1,6),6-(1,6),6-(6,6)]
   293     11.0861955     11.0861955     11.0861955    6[6-(1,6),6-(1,6),6-(6,6)]
   294       1.173685       1.173685       1.173685    6[6-(1,6),6-(1,6),6-(6,6)]
   295        4.67195        4.67195        4.67195    7[1-(0),6-(1,6,6),6-(6,8)]
   296     10.2019435     10.2019435     10.2019435    7[1-(0),6-(1,6,6),6-(6,8)]
   297      5.2952565      5.2952565      5.2952565    7[1-(0),6-(1,6,6),6-(6,8)]
   298       7.456888       7.456888       7.456888    7[6-(1,6),6-(1,6),27-(7,7,8,8)]
   299       3.149578       3.149578       3.149578    7[6-(1,6),6-(1,6),27-(7,7,8,8)]
   300      5.2382815      5.2382815      5.2382815    7[6-(1,6),6-(1,6),27-(7,7,8,8)]
   301        4.67195        4.67195        4.67195    7[1-(0),6-(1,6,6),6-(6,8)]
   302     10.2019435     10.2019435     10.2019435    7[1-(0),6-(1,6,6),6-(6,8)]
   303      5.2952565      5.2952565      5.2952565    7[1-(0),6-(1,6,6),6-(6,8)]
   304       7.456888       7.456888       7.456888    7[6-(1,6),6-(1,6),27-(7,7,8,8)]
   305       3.149578       3.149578       3.149578    7[6-(1,6),6-(1,6),27-(7,7,8,8)]
   306      5.2382815      5.2382815      5.2382815    7[6-(1,6),6-(1,6),27-(7,7,8,8)]
   307        6.72305        6.72305        6.72305    7[1-(0),6-(1,6,6),6-(6,8)]
   308      1.1930565      1.1930565      1.1930565    7[1-(0),6-(1,6,6),6-(6,8)]
   309      6.0997435      6.0997435      6.0997435    7[1-(0),6-(1,6,6),6-(6,8)]
   310       3.938112       3.938112       3.938112    7[6-(1,6),6-(1,6),27-(7,7,8,8)]
   311       8.245422       8.245422       8.245422    7[6-(1,6),6-(1,6),27-(7,7,8,8)]
   312      6.1567185      6.1567185      6.1567185    7[6-(1,6),6-(1,6),27-(7,7,8,8)]
   313        6.72305        6.72305        6.72305    7[1-(0),6-(1,6,6),6-(6,8)]
   314      1.1930565      1.1930565      1.1930565    7[1-(0),6-(1,6,6),6-(6,8)]
   315      6.0997435      6.0997435      6.0997435    7[1-(0),6-(1,6,6),6-(6)]
   316       3.938112       3.938112       3.938112    7[6-(1,6),6-(1,6),27-(7,7,8,8)]
   317       8.245422       8.245422       8.245422    7[6-(1,6),6-(1,6),27-(7,7,8,8)]
   318      6.1567185      6.1567185      6.1567185    7[6-(1,6),6-(1,6),27-(7,7,8,8)]
   319      3.0960215      3.0960215      3.0960215    7[6-(1,6),6-(1,6),27-(7,8,8,8,8)]
   320       7.415866       7.415866       7.415866    7[6-(1,6),6-(1,6),27-(7,8,8,8,8)]
   321      8.2989785      8.2989785      8.2989785    7[6-(1,6),6-(1,6),27-(7,8,8,8,8)]
   322       3.979134       3.979134       3.979134    7[6-(1,6),6-(1,6),27-(7,8,8,8,8)]
   323      5.2998145      5.2998145      5.2998145    8[6-(6,8),27-(7,7,8,8,8)]
   324       5.273606       5.273606       5.273606    8[6-(6,8),27-(7,7,7,8)]
   325        2.57527        2.57527        2.57527    8[6-(6,7)]
   326      8.1941445      8.1941445      8.1941445    8[6-(6,8)]
   327      6.5874495      6.5874495      6.5874495    8[6-(6,8)]
   328      10.809297      10.809297      10.809297    8[6-(6,7)]
   329       6.002886       6.002886       6.002886    8[6-(6,8),27-(7,7,7,8)]
   330       6.226228       6.226228       6.226228    8[6-(6,8),27-(7,7,8,8,8)]
   331      3.4561035      3.4561035      3.4561035    8[6-(6,7)]
   332      5.2998145      5.2998145      5.2998145    8[6-(6,8),27-(7,7,8,8,8)]
   333       5.273606       5.273606       5.273606    8[6-(6,8),27-(7,7,7,8)]
   334        2.57527        2.57527        2.57527    8[6-(6,7)]
   335      8.1941445      8.1941445      8.1941445    8[6-(6,8)]
   336      6.5874495      6.5874495      6.5874495    8[6-(6,8)]
   337      10.809297      10.809297      10.809297    8[6-(6,7)]
   338       6.002886       6.002886       6.002886    8[6-(6,8),27-(7,7,7,8)]
   339       6.226228       6.226228       6.226228    8[6-(6,8),27-(7,7,8,8,8)]
   340      3.4561035      3.4561035      3.4561035    8[6-(6,7)]
   341      6.0951855      6.0951855      6.0951855    8[6-(6,8),27-(7,7,8,8,8)]
   342       6.121394       6.121394       6.121394    8[6-(6,8),27-(7,7,7,8)]
   343        8.81973        8.81973        8.81973    8[6-(6,7)]
   344      3.2008555      3.2008555      3.2008555    8[6-(6,8)]
   345      4.8075505      4.8075505      4.8075505    8[6-(6,8)]
   346       0.585703       0.585703       0.585703    8[6-(6,7)]
   347       5.392114       5.392114       5.392114    8[6-(6,8),27-(7,7,7,8)]
   348       5.168772       5.168772       5.168772    8[6-(6,8),27-(7,7,8,8,8)]
   349      7.9388965      7.9388965      7.9388965    8[6-(6,7)]
   350      6.0951855      6.0951855      6.0951855    8[6-(6,8),27-(7,7,8,8,8)]
   351       6.121394       6.121394       6.121394    8[6-(6,8),27-(7,7,7,8)]
   352        8.81973        8.81973        8.81973    8[6-(6,7)]
   353      3.2008555      3.2008555      3.2008555    8[6-(6,8)]
   354      4.8075505      4.8075505      4.8075505    8[6-(6,8)]
   355       0.585703       0.585703       0.585703    8[6-(6,7)]
   356       5.392114       5.392114       5.392114    8[6-(6,8),27-(7,7,7,8)]
   357       5.168772       5.168772       5.168772    8[6-(6,8),27-(7,7,8,8,8)]
