# Supplementary material for: A collection of forcefield precursors for metal–organic frameworks
Source: RSC Adv. 2019 Nov 13;9(63):36492–507. doi: 10.1039/c9ra07327b (PMC9075174; doi:10.1039/c9ra07327b)
Supplement: RA-009-C9RA07327B-s3076 [file RA-009-C9RA07327B-s3076.txt]

ANEPIT_clean

14.381    0.00000000    0.00000000
6.80941221    14.66962284    0.00000000
0.04408489    0.02813929    21.04893503

     1  13.1249991459  13.1249991459  13.1249991459    27[7-(6,6),8-(6),8-(6),8-(6)]
     2  11.2841275863  11.2841275863  11.2841275863    27[7-(6,6),8-(0),8-(6),8-(6),8-(6,27),8-(6,27)]
     3  7.31010649825  7.31010649825  7.31010649825    27[7-(6,6),8-(27),8-(6),8-(6),8-(6,27),8-(6,27)]
     4  9.40298619042  9.40298619042  9.40298619042    27[7-(6,6),8-(27),8-(6),8-(6),8-(6)]
     5  8.10949795414  8.10949795414  8.10949795414    27[7-(6,6),8-(6),8-(6),8-(6)]
     6  9.95036951366  9.95036951366  9.95036951366    27[7-(6,6),8-(0),8-(6),8-(6),8-(6,27),8-(6,27)]
     7  13.9243906017  13.9243906017  13.9243906017    27[7-(6,6),8-(6),8-(6),8-(6,27),8-(6,27)]
     8  11.8315109096  11.8315109096  11.8315109096    27[7-(6,6),8-(6),8-(6),8-(6)]
     9  9.81770988955  9.81770988955  9.81770988955    1[6-(6,6)]
    10  8.52318148279  8.52318148279  8.52318148279    1[6-(6,6)]
    11   7.0792448788   7.0792448788   7.0792448788    1[6-(6,6)]
    12  12.8342997974  12.8342997974  12.8342997974    1[6-(6,6)]
    13  3.37484704266  3.37484704266  3.37484704266    1[6-(6,6)]
    14  5.01382089447  5.01382089447  5.01382089447    1[6-(6,6)]
    15  18.4706147307  18.4706147307  18.4706147307    1[6-(6,6)]
    16  9.25234144949  9.25234144949  9.25234144949    1[6-(6,6)]
    17  15.0104441454  15.0104441454  15.0104441454    1[6-(6,6)]
    18  15.3781539592  15.3781539592  15.3781539592    1[6-(6,6)]
    19  12.3759628873  12.3759628873  12.3759628873    1[6-(6,6)]
    20  13.6335599148  13.6335599148  13.6335599148    1[6-(6,6)]
    21  15.6579316131  15.6579316131  15.6579316131    1[6-(6,6)]
    22   15.129990706   15.129990706   15.129990706    1[6-(6,6)]
    23  16.8347150024  16.8347150024  16.8347150024    1[6-(6,6)]
    24  7.00871528295  7.00871528295  7.00871528295    1[6-(6,6)]
    25  18.4213646558  18.4213646558  18.4213646558    1[6-(6,6)]
    26  16.9540985464  16.9540985464  16.9540985464    1[6-(6,6)]
    27  5.10583500704  5.10583500704  5.10583500704    1[6-(6,6)]
    28  1.71281162004  1.71281162004  1.71281162004    1[6-(6,6)]
    29  2.94404469679  2.94404469679  2.94404469679    1[6-(6,6)]
    30  7.59714361619  7.59714361619  7.59714361619    1[6-(6,6)]
    31  5.63108435955  5.63108435955  5.63108435955    1[6-(6,6)]
    32  4.60391013151  4.60391013151  4.60391013151    1[6-(6,6)]
    33  12.3930183527  12.3930183527  12.3930183527    1[6-(6,7)]
    34   20.127374406   20.127374406   20.127374406    1[6-(6,6)]
    35   2.4372625013   2.4372625013   2.4372625013    1[6-(6,6)]
    36  1.42439798135  1.42439798135  1.42439798135    1[6-(6,7)]
    37  8.92832289362  8.92832289362  8.92832289362    1[6-(1,6,6)]
    38  7.58826312259  7.58826312259  7.58826312259    1[6-(1,6,6)]
    39  8.20705566302  8.20705566302  8.20705566302    1[6-(1,6,6)]
    40  9.42420228082  9.42420228082  9.42420228082    1[6-(1,6,6)]
    41  9.32205096725  9.32205096725  9.32205096725    1[6-(1,6,6)]
    42  10.5890111499  10.5890111499  10.5890111499    1[6-(1,6,6)]
    43  12.4960886701  12.4960886701  12.4960886701    1[6-(6,7)]
    44  12.0425972631  12.0425972631  12.0425972631    1[6-(6,6)]
    45  8.54042853456  8.54042853456  8.54042853456    1[6-(6,6)]
    46  9.08904242507  9.08904242507  9.08904242507    1[6-(6,7)]
    47  12.1210867807  12.1210867807  12.1210867807    1[6-(6,7)]
    48  13.1503242129  13.1503242129  13.1503242129    1[6-(6,6)]
    49  9.68906347403  9.68906347403  9.68906347403    1[6-(6,6)]
    50  8.78264220621  8.78264220621  8.78264220621    1[6-(6,7)]
    51  12.9812794022  12.9812794022  12.9812794022    1[6-(1,6,6)]
    52  11.5376179392  11.5376179392  11.5376179392    1[6-(1,6,6)]
    53  13.1407929087  13.1407929087  13.1407929087    1[6-(1,6,6)]
    54  11.6124066407  11.6124066407  11.6124066407    1[6-(1,6,6)]
    55  13.3476815399  13.3476815399  13.3476815399    1[6-(1,6,6)]
    56  11.8776646025  11.8776646025  11.8776646025    1[6-(1,6,6)]
    57  1.29850516418  1.29850516418  1.29850516418    1[6-(6,7)]
    58  14.9654090391  14.9654090391  14.9654090391    1[6-(6,6)]
    59  11.6312342422  11.6312342422  11.6312342422    1[6-(6,6)]
    60  19.2372919417  19.2372919417  19.2372919417    1[6-(6,7)]
    61  11.4167872105  11.4167872105  11.4167872105    1[6-(6,6)]
    62  12.7113156172  12.7113156172  12.7113156172    1[6-(6,6)]
    63  14.1552522212  14.1552522212  14.1552522212    1[6-(6,6)]
    64  8.40019730259  8.40019730259  8.40019730259    1[6-(6,6)]
    65  17.8596500573  17.8596500573  17.8596500573    1[6-(6,6)]
    66  16.2206762055  16.2206762055  16.2206762055    1[6-(6,6)]
    67  2.76388236927  2.76388236927  2.76388236927    1[6-(6,6)]
    68  11.9821556505  11.9821556505  11.9821556505    1[6-(6,6)]
    69  6.22405295458  6.22405295458  6.22405295458    1[6-(6,6)]
    70  5.85634314083  5.85634314083  5.85634314083    1[6-(6,6)]
    71  8.85853421267  8.85853421267  8.85853421267    1[6-(6,6)]
    72   7.6009371852   7.6009371852   7.6009371852    1[6-(6,6)]
    73  5.57656548694  5.57656548694  5.57656548694    1[6-(6,6)]
    74  6.10450639401  6.10450639401  6.10450639401    1[6-(6,6)]
    75  4.39978209756  4.39978209756  4.39978209756    1[6-(6,6)]
    76  14.2257818171  14.2257818171  14.2257818171    1[6-(6,6)]
    77  2.81313244423  2.81313244423  2.81313244423    1[6-(6,6)]
    78   4.2803985536   4.2803985536   4.2803985536    1[6-(6,6)]
    79   16.128662093   16.128662093   16.128662093    1[6-(6,6)]
    80    19.52168548    19.52168548    19.52168548    1[6-(6,6)]
    81  18.2904524032  18.2904524032  18.2904524032    1[6-(6,6)]
    82  13.6373534838  13.6373534838  13.6373534838    1[6-(6,6)]
    83  15.6034127404  15.6034127404  15.6034127404    1[6-(6,6)]
    84  16.6305869685  16.6305869685  16.6305869685    1[6-(6,6)]
    85  8.84147874729  8.84147874729  8.84147874729    1[6-(6,7)]
    86  1.10712269397  1.10712269397  1.10712269397    1[6-(6,6)]
    87  18.7972345987  18.7972345987  18.7972345987    1[6-(6,6)]
    88  19.8100991186  19.8100991186  19.8100991186    1[6-(6,7)]
    89  12.3061742064  12.3061742064  12.3061742064    1[6-(1,6,6)]
    90  13.6462339774  13.6462339774  13.6462339774    1[6-(1,6,6)]
    91   13.027441437   13.027441437   13.027441437    1[6-(1,6,6)]
    92  11.8102948192  11.8102948192  11.8102948192    1[6-(1,6,6)]
    93  11.9124461327  11.9124461327  11.9124461327    1[6-(1,6,6)]
    94  10.6454859501  10.6454859501  10.6454859501    1[6-(1,6,6)]
    95  8.73840842992  8.73840842992  8.73840842992    1[6-(6,7)]
    96  9.19189983695  9.19189983695  9.19189983695    1[6-(6,6)]
    97  12.6940685654  12.6940685654  12.6940685654    1[6-(6,6)]
    98  12.1454546749  12.1454546749  12.1454546749    1[6-(6,7)]
    99   9.1134103193   9.1134103193   9.1134103193    1[6-(6,7)]
   100  8.08417288706  8.08417288706  8.08417288706    1[6-(6,6)]
   101   11.545433626   11.545433626   11.545433626    1[6-(6,6)]
   102  12.4518548938  12.4518548938  12.4518548938    1[6-(6,7)]
   103  8.25321769779  8.25321769779  8.25321769779    1[6-(1,6,6)]
   104   9.6968791608   9.6968791608   9.6968791608    1[6-(1,6,6)]
   105  8.09370419129  8.09370419129  8.09370419129    1[6-(1,6,6)]
   106  9.62209045931  9.62209045931  9.62209045931    1[6-(1,6,6)]
   107  7.88681556013  7.88681556013  7.88681556013    1[6-(1,6,6)]
   108  9.35683249754  9.35683249754  9.35683249754    1[6-(1,6,6)]
   109  19.9359919358  19.9359919358  19.9359919358    1[6-(6,7)]
   110  6.26908806093  6.26908806093  6.26908806093    1[6-(6,6)]
   111  9.60326285784  9.60326285784  9.60326285784    1[6-(6,6)]
   112   1.9972051583   1.9972051583   1.9972051583    1[6-(6,7)]
   113  7.52375770556  7.52375770556  7.52375770556    6[6-(1,6),6-(6,6),6-(6,7)]
   114  8.34706369728  8.34706369728  8.34706369728    6[6-(1,6),6-(6,6),7-(8,8)]
   115  9.26155824613  9.26155824613  9.26155824613    6[1-(0),6-(6,6),6-(6,7)]
   116   9.3663977408   9.3663977408   9.3663977408    6[6-(1,6),6-(1,6),6-(8,8)]
   117   8.5107329119   8.5107329119   8.5107329119    6[1-(0),6-(1,6),6-(6,6)]
   118    7.621870941    7.621870941    7.621870941    6[1-(0),6-(1,6),6-(6,6)]
   119   10.420054122   10.420054122   10.420054122    6[6-(6,6),8-(27),8-(27)]
   120  6.54146212248  6.54146212248  6.54146212248    6[6-(1,6),6-(6,6),6-(6,7)]
   121  13.6173247768  13.6173247768  13.6173247768    6[6-(1,6),6-(6,6),7-(8,8)]
   122   12.622034626   12.622034626   12.622034626    6[1-(0),6-(6,6),6-(6,7)]
   123  11.3239768233  11.3239768233  11.3239768233    6[6-(1,6),6-(1,6),6-(8,8)]
   124  4.23470267631  4.23470267631  4.23470267631    6[1-(0),6-(1,6),6-(6,6)]
   125  5.22914115191  5.22914115191  5.22914115191    6[1-(0),6-(1,6),6-(6,6)]
   126  10.2363728948  10.2363728948  10.2363728948    6[6-(6,6),8-(27),8-(27)]
   127  16.0624289855  16.0624289855  16.0624289855    6[6-(1,6),6-(6,6),6-(6,7)]
   128  17.0842181991  17.0842181991  17.0842181991    6[6-(1,6),6-(6,6),7-(8,8)]
   129  17.7606950246  17.7606950246  17.7606950246    6[1-(0),6-(6,6),6-(6,7)]
   130  10.5737496018  10.5737496018  10.5737496018    6[6-(1,6),6-(1,6),6-(8,8)]
   131  9.53022261935  9.53022261935  9.53022261935    6[1-(0),6-(1,6),6-(6,6)]
   132  15.6991243377  15.6991243377  15.6991243377    6[1-(0),6-(1,6),6-(6,6)]
   133  11.2628822042  11.2628822042  11.2628822042    6[6-(6,6),8-(0),8-(27)]
   134  15.2635435344  15.2635435344  15.2635435344    6[6-(1,6),6-(6,6),6-(6,7)]
   135  15.7256417225  15.7256417225  15.7256417225    6[6-(1,6),6-(6,6),7-(8,8)]
   136  15.0156918135  15.0156918135  15.0156918135    6[1-(0),6-(6,6),6-(6,7)]
   137  13.7507120832  13.7507120832  13.7507120832    6[6-(1,6),6-(1,6),6-(8,8)]
   138  13.2354778662  13.2354778662  13.2354778662    6[1-(0),6-(1,6),6-(6,6)]
   139  13.9946601781  13.9946601781  13.9946601781    6[1-(0),6-(1,6),6-(6,6)]
   140    12.99968902    12.99968902    12.99968902    6[6-(6,6),8-(0),8-(27,27)]
   141  17.2212867151  17.2212867151  17.2212867151    6[6-(1,6),6-(6,6),6-(6,7)]
   142  16.8133082024  16.8133082024  16.8133082024    6[6-(1,6),6-(6,6),7-(8,8)]
   143  15.8630911133  15.8630911133  15.8630911133    6[1-(0),6-(6,6),6-(6,7)]
   144  15.2141780334  15.2141780334  15.2141780334    6[6-(1,6),6-(1,6),6-(8,8)]
   145  15.5746551612  15.5746551612  15.5746551612    6[1-(0),6-(1,6),6-(6,6)]
   146  16.5791785822  16.5791785822  16.5791785822    6[1-(0),6-(1,6),6-(6,6)]
   147  14.1065100775  14.1065100775  14.1065100775    6[6-(6,6),8-(27),8-(27)]
   148  18.2513269704  18.2513269704  18.2513269704    6[6-(1,6),6-(6,6),6-(6,7)]
   149  5.24012802594  5.24012802594  5.24012802594    6[6-(1,6),6-(6,6),7-(8,8)]
   150  6.11234198879  6.11234198879  6.11234198879    6[1-(0),6-(6,6),6-(6,7)]
   151   5.6753415825   5.6753415825   5.6753415825    6[6-(1,6),6-(1,6),6-(8,8)]
   152  18.7305881041  18.7305881041  18.7305881041    6[1-(0),6-(1,6),6-(6,6)]
   153  17.8478419272  17.8478419272  17.8478419272    6[1-(0),6-(1,6),6-(6,6)]
   154  6.67544383348  6.67544383348  6.67544383348    6[6-(6,6),8-(27),8-(27)]
   155  4.80650917399  4.80650917399  4.80650917399    6[6-(1,6),6-(6,6),6-(6,7)]
   156  5.40473518434  5.40473518434  5.40473518434    6[6-(1,6),6-(6,6),7-(8,8)]
   157  4.67437600252  4.67437600252  4.67437600252    6[1-(0),6-(6,6),6-(6,7)]
   158  3.30553723581  3.30553723581  3.30553723581    6[6-(1,6),6-(1,6),6-(8,8)]
   159  2.67932335326  2.67932335326  2.67932335326    6[1-(0),6-(1,6),6-(6,6)]
   160  3.37896258252  3.37896258252  3.37896258252    6[1-(0),6-(1,6),6-(6,6)]
   161  2.51659886671  2.51659886671  2.51659886671    6[6-(6,6),8-(0),8-(27,27)]
   162  5.51789414145  5.51789414145  5.51789414145    6[6-(1,6),6-(6,6),6-(6,7)]
   163  6.36019781286  6.36019781286  6.36019781286    6[6-(1,6),6-(6,6),7-(8,8)]
   164  6.98483563773  6.98483563773  6.98483563773    6[1-(0),6-(6,6),6-(6,7)]
   165  6.75844110625  6.75844110625  6.75844110625    6[6-(1,6),6-(1,6),6-(8,8)]
   166  5.84493717368  5.84493717368  5.84493717368    6[1-(0),6-(1,6),6-(6,6)]
   167  5.22725298747  5.22725298747  5.22725298747    6[1-(0),6-(1,6),6-(6,6)]
   168  7.44634721613  7.44634721613  7.44634721613    6[6-(6,6),8-(0),8-(27)]
   169  13.2948344429  13.2948344429  13.2948344429    6[1-(0),6-(1,6),7-(6,27)]
   170  20.6554202218  20.6554202218  20.6554202218    6[1-(0),6-(1,7),6-(6,6)]
   171  7.60341441535  7.60341441535  7.60341441535    6[6-(1,1,6),6-(1,6),6-(1,6)]
   172  1.53291603095  1.53291603095  1.53291603095    6[1-(0),6-(1,7),6-(6,6)]
   173  15.2953136225  15.2953136225  15.2953136225    6[1-(0),6-(1,6),7-(6,27)]
   174  8.25434033644  8.25434033644  8.25434033644    6[1-(0),1-(0),6-(1,1,6),6-(6,6)]
   175  8.89615121879  8.89615121879  8.89615121879    6[1-(0),1-(0),6-(1,1,6),6-(1,1,6)]
   176  9.79855830378  9.79855830378  9.79855830378    6[1-(0),1-(0),6-(1,1,6),6-(6,6)]
   177  11.6807271483  11.6807271483  11.6807271483    6[1-(0),6-(1,6),7-(6,27)]
   178  11.4132802166  11.4132802166  11.4132802166    6[1-(0),6-(1,7),6-(6,6)]
   179  10.2178446802  10.2178446802  10.2178446802    6[6-(1,1,6),6-(1,6),6-(1,6)]
   180  9.36046279341  9.36046279341  9.36046279341    6[1-(0),6-(1,7),6-(6,6)]
   181  9.68451090568  9.68451090568  9.68451090568    6[1-(0),6-(1,6),7-(6,27)]
   182   11.630115711   11.630115711   11.630115711    6[1-(0),6-(1,6),7-(6,27)]
   183  12.2526455901  12.2526455901  12.2526455901    6[1-(0),6-(1,7),6-(6,6)]
   184   11.562181411   11.562181411   11.562181411    6[6-(1,1,6),6-(1,6),6-(1,6)]
   185  10.2206490452  10.2206490452  10.2206490452    6[1-(0),6-(1,7),6-(6,6)]
   186  9.69259850312  9.69259850312  9.69259850312    6[1-(0),6-(1,6),7-(6,27)]
   187  12.1432355378  12.1432355378  12.1432355378    6[1-(0),1-(0),6-(1,1,6),6-(6,6)]
   188  12.3903966005  12.3903966005  12.3903966005    6[1-(0),1-(0),6-(1,1,6),6-(1,1,6)]
   189  12.6878898105  12.6878898105  12.6878898105    6[1-(0),1-(0),6-(1,1,6),6-(6,6)]
   190  14.8523561658  14.8523561658  14.8523561658    6[1-(0),6-(1,6),7-(6,27)]
   191  14.4274967107  14.4274967107  14.4274967107    6[1-(0),6-(1,7),6-(6,6)]
   192  13.2007095249  13.2007095249  13.2007095249    6[6-(1,1,6),6-(1,6),6-(1,6)]
   193  12.4615813364  12.4615813364  12.4615813364    6[1-(0),6-(1,7),6-(6,6)]
   194   12.943176165   12.943176165   12.943176165    6[1-(0),6-(1,6),7-(6,27)]
   195  13.7107393944  13.7107393944  13.7107393944    6[6-(1,6),6-(6,6),6-(6,7)]
   196  12.8874334027  12.8874334027  12.8874334027    6[6-(1,6),6-(6,6),7-(8,8)]
   197  11.9729388539  11.9729388539  11.9729388539    6[1-(0),6-(6,6),6-(6,7)]
   198  11.8680993592  11.8680993592  11.8680993592    6[6-(1,6),6-(1,6),6-(8,8)]
   199  12.7237641881  12.7237641881  12.7237641881    6[1-(0),6-(1,6),6-(6,6)]
   200   13.612626159   13.612626159   13.612626159    6[1-(0),6-(1,6),6-(6,6)]
   201   10.814442978   10.814442978   10.814442978    6[6-(6,6),8-(27),8-(27)]
   202  14.6930349775  14.6930349775  14.6930349775    6[6-(1,6),6-(6,6),6-(6,7)]
   203  7.61717232316  7.61717232316  7.61717232316    6[6-(1,6),6-(6,6),7-(8,8)]
   204  8.61246247397  8.61246247397  8.61246247397    6[1-(0),6-(6,6),6-(6,7)]
   205  9.91052027668  9.91052027668  9.91052027668    6[6-(1,6),6-(1,6),6-(8,8)]
   206  16.9997944237  16.9997944237  16.9997944237    6[1-(0),6-(1,6),6-(6,6)]
   207  16.0053559481  16.0053559481  16.0053559481    6[1-(0),6-(1,6),6-(6,6)]
   208  10.9981242052  10.9981242052  10.9981242052    6[6-(6,6),8-(27),8-(27)]
   209  5.17206811447  5.17206811447  5.17206811447    6[6-(1,6),6-(6,6),6-(6,7)]
   210  4.15027890089  4.15027890089  4.15027890089    6[6-(1,6),6-(6,6),7-(8,8)]
   211  3.47380207544  3.47380207544  3.47380207544    6[1-(0),6-(6,6),6-(6,7)]
   212  10.6607474982  10.6607474982  10.6607474982    6[6-(1,6),6-(1,6),6-(8,8)]
   213  11.7042744806  11.7042744806  11.7042744806    6[1-(0),6-(1,6),6-(6,6)]
   214  5.53537276232  5.53537276232  5.53537276232    6[1-(0),6-(1,6),6-(6,6)]
   215  9.97161489576  9.97161489576  9.97161489576    6[6-(6,6),8-(0),8-(27)]
   216  5.97095356561  5.97095356561  5.97095356561    6[6-(1,6),6-(6,6),6-(6,7)]
   217  5.50885537752  5.50885537752  5.50885537752    6[6-(1,6),6-(6,6),7-(8,8)]
   218  6.21880528654  6.21880528654  6.21880528654    6[1-(0),6-(6,6),6-(6,7)]
   219  7.48378501682  7.48378501682  7.48378501682    6[6-(1,6),6-(1,6),6-(8,8)]
   220  7.99901923384  7.99901923384  7.99901923384    6[1-(0),6-(1,6),6-(6,6)]
   221  7.23983692193  7.23983692193  7.23983692193    6[1-(0),6-(1,6),6-(6,6)]
   222     8.23480808     8.23480808     8.23480808    6[6-(6,6),8-(0),8-(27,27)]
   223  4.01321038493  4.01321038493  4.01321038493    6[6-(1,6),6-(6,6),6-(6,7)]
   224  4.42118889763  4.42118889763  4.42118889763    6[6-(1,6),6-(6,6),7-(8,8)]
   225  5.37140598668  5.37140598668  5.37140598668    6[1-(0),6-(6,6),6-(6,7)]
   226  6.02031906663  6.02031906663  6.02031906663    6[6-(1,6),6-(1,6),6-(8,8)]
   227  5.65984193882  5.65984193882  5.65984193882    6[1-(0),6-(1,6),6-(6,6)]
   228  4.65531851779  4.65531851779  4.65531851779    6[1-(0),6-(1,6),6-(6,6)]
   229  7.12798702254  7.12798702254  7.12798702254    6[6-(6,6),8-(27),8-(27)]
   230   2.9831701296   2.9831701296   2.9831701296    6[6-(1,6),6-(6,6),6-(6,7)]
   231  15.9943690741  15.9943690741  15.9943690741    6[6-(1,6),6-(6,6),7-(8,8)]
   232  15.1221551112  15.1221551112  15.1221551112    6[1-(0),6-(6,6),6-(6,7)]
   233  15.5591555175  15.5591555175  15.5591555175    6[6-(1,6),6-(1,6),6-(8,8)]
   234  2.50390899595  2.50390899595  2.50390899595    6[1-(0),6-(1,6),6-(6,6)]
   235  3.38665517281  3.38665517281  3.38665517281    6[1-(0),6-(1,6),6-(6,6)]
   236  14.5590532665  14.5590532665  14.5590532665    6[6-(6,6),8-(27),8-(27)]
   237   16.427987926   16.427987926   16.427987926    6[6-(1,6),6-(6,6),6-(6,7)]
   238  15.8297619157  15.8297619157  15.8297619157    6[6-(1,6),6-(6,6),7-(8,8)]
   239  16.5601210975  16.5601210975  16.5601210975    6[1-(0),6-(6,6),6-(6,7)]
   240  17.9289598642  17.9289598642  17.9289598642    6[6-(1,6),6-(1,6),6-(8,8)]
   241  18.5551737467  18.5551737467  18.5551737467    6[1-(0),6-(1,6),6-(6,6)]
   242  17.8555345175  17.8555345175  17.8555345175    6[1-(0),6-(1,6),6-(6,6)]
   243  18.7178982333  18.7178982333  18.7178982333    6[6-(6,6),8-(0),8-(27,27)]
   244  15.7166029586  15.7166029586  15.7166029586    6[6-(1,6),6-(6,6),6-(6,7)]
   245  14.8742992871  14.8742992871  14.8742992871    6[6-(1,6),6-(6,6),7-(8,8)]
   246  14.2496614623  14.2496614623  14.2496614623    6[1-(0),6-(6,6),6-(6,7)]
   247  14.4760559938  14.4760559938  14.4760559938    6[6-(1,6),6-(1,6),6-(8,8)]
   248  15.3895599263  15.3895599263  15.3895599263    6[1-(0),6-(1,6),6-(6,6)]
   249  16.0072441125  16.0072441125  16.0072441125    6[1-(0),6-(1,6),6-(6,6)]
   250  13.7881498839  13.7881498839  13.7881498839    6[6-(6,6),8-(0),8-(27)]
   251  7.93966265706  7.93966265706  7.93966265706    6[1-(0),6-(1,6),7-(6,27)]
   252 0.579076878213 0.579076878213 0.579076878213    6[1-(0),6-(1,7),6-(6,6)]
   253  13.6310826846  13.6310826846  13.6310826846    6[6-(1,1,6),6-(1,6),6-(1,6)]
   254  19.7015810691  19.7015810691  19.7015810691    6[1-(0),6-(1,7),6-(6,6)]
   255   5.9391834775   5.9391834775   5.9391834775    6[1-(0),6-(1,6),7-(6,27)]
   256  12.9801567636  12.9801567636  12.9801567636    6[1-(0),1-(0),6-(1,1,6),6-(6,6)]
   257  12.3383458812  12.3383458812  12.3383458812    6[1-(0),1-(0),6-(1,1,6),6-(1,1,6)]
   258  11.4359387962  11.4359387962  11.4359387962    6[1-(0),1-(0),6-(1,1,6),6-(6,6)]
   259  9.55376995173  9.55376995173  9.55376995173    6[1-(0),6-(1,6),7-(6,27)]
   260  9.82121688336  9.82121688336  9.82121688336    6[1-(0),6-(1,7),6-(6,6)]
   261  11.0166524198  11.0166524198  11.0166524198    6[6-(1,1,6),6-(1,6),6-(1,6)]
   262  11.8740343066  11.8740343066  11.8740343066    6[1-(0),6-(1,7),6-(6,6)]
   263  11.5499861943  11.5499861943  11.5499861943    6[1-(0),6-(1,6),7-(6,27)]
   264  9.60438138899  9.60438138899  9.60438138899    6[1-(0),6-(1,6),7-(6,27)]
   265  8.98185150986  8.98185150986  8.98185150986    6[1-(0),6-(1,7),6-(6,6)]
   266  9.67231568904  9.67231568904  9.67231568904    6[6-(1,1,6),6-(1,6),6-(1,6)]
   267  11.0138480548  11.0138480548  11.0138480548    6[1-(0),6-(1,7),6-(6,6)]
   268  11.5418985969  11.5418985969  11.5418985969    6[1-(0),6-(1,6),7-(6,27)]
   269  9.09126156217  9.09126156217  9.09126156217    6[1-(0),1-(0),6-(1,1,6),6-(6,6)]
   270  8.84410049955  8.84410049955  8.84410049955    6[1-(0),1-(0),6-(1,1,6),6-(1,1,6)]
   271  8.54660728953  8.54660728953  8.54660728953    6[1-(0),1-(0),6-(1,1,6),6-(6,6)]
   272  6.38214093419  6.38214093419  6.38214093419    6[1-(0),6-(1,6),7-(6,27)]
   273  6.80700038931  6.80700038931  6.80700038931    6[1-(0),6-(1,7),6-(6,6)]
   274  8.03378757505  8.03378757505  8.03378757505    6[6-(1,1,6),6-(1,6),6-(1,6)]
   275  8.77291576359  8.77291576359  8.77291576359    6[1-(0),6-(1,7),6-(6,6)]
   276  8.29132093498  8.29132093498  8.29132093498    6[1-(0),6-(1,6),7-(6,27)]
   277  15.0898829635  15.0898829635  15.0898829635    7[6-(6,6),8-(0),8-(0)]
   278  14.9841757544  14.9841757544  14.9841757544    7[6-(6,6),8-(0),8-(0)]
   279   17.519446222   17.519446222   17.519446222    7[6-(6,6),8-(0),8-(0)]
   280   17.034577592   17.034577592   17.034577592    7[6-(6,6),8-(0),8-(0)]
   281  2.99762374223  2.99762374223  2.99762374223    7[6-(6,6),8-(0),8-(0)]
   282  5.80529253655  5.80529253655  5.80529253655    7[6-(6,6),8-(0),8-(0)]
   283  6.86231274669  6.86231274669  6.86231274669    7[6-(6,6),8-(0),8-(0)]
   284  6.66780702945  6.66780702945  6.66780702945    7[6-(6,6),8-(0),8-(0)]
   285  13.9940515326  13.9940515326  13.9940515326    7[6-(1,6),6-(1,6),27-(8,8,8)]
   286  10.8441180447  10.8441180447  10.8441180447    7[6-(1,6),6-(1,6),27-(8,8,8,8,8)]
   287  14.1429789806  14.1429789806  14.1429789806    7[6-(1,6),6-(1,6),27-(8,8,8,8,8)]
   288  10.4169755134  10.4169755134  10.4169755134    7[6-(1,6),6-(1,6),27-(8,8,8,8)]
   289  6.14461413648  6.14461413648  6.14461413648    7[6-(6,6),8-(0),8-(0)]
   290   6.2503213456   6.2503213456   6.2503213456    7[6-(6,6),8-(0),8-(0)]
   291  3.71505087797  3.71505087797  3.71505087797    7[6-(6,6),8-(0),8-(0)]
   292  4.19991950797  4.19991950797  4.19991950797    7[6-(6,6),8-(0),8-(0)]
   293  18.2368733578  18.2368733578  18.2368733578    7[6-(6,6),8-(0),8-(0)]
   294  15.4292045635  15.4292045635  15.4292045635    7[6-(6,6),8-(0),8-(0)]
   295  14.3721843533  14.3721843533  14.3721843533    7[6-(6,6),8-(0),8-(0)]
   296  14.5666900706  14.5666900706  14.5666900706    7[6-(6,6),8-(0),8-(0)]
   297   7.2404455674   7.2404455674   7.2404455674    7[6-(1,6),6-(1,6),27-(8,8,8)]
   298  10.3903790553  10.3903790553  10.3903790553    7[6-(1,6),6-(1,6),27-(8,8,8,8,8)]
   299  7.09151811941  7.09151811941  7.09151811941    7[6-(1,6),6-(1,6),27-(8,8,8,8)]
   300  10.8175215866  10.8175215866  10.8175215866    7[6-(1,6),6-(1,6),27-(8,8,8)]
   301  11.3413960815  11.3413960815  11.3413960815    8[6-(6,8),27-(7,8,8)]
   302  10.3012332388  10.3012332388  10.3012332388    8[6-(6,8),27-(7,8,8,8,8)]
   303  10.5399529252  10.5399529252  10.5399529252    8[6-(6,8),27-(7,8,8,8)]
   304  9.12932994818  9.12932994818  9.12932994818    8[6-(6,8),27-(7,8,8,8,8)]
   305  9.11401664993  9.11401664993  9.11401664993    8[7-(6,8)]
   306   15.115346899   15.115346899   15.115346899    8[7-(6,8)]
   307  16.2711710603  16.2711710603  16.2711710603    8[7-(6,8)]
   308  14.1726575795  14.1726575795  14.1726575795    8[7-(6,8)]
   309  12.3946280843  12.3946280843  12.3946280843    8[6-(6,8),27-(7,8,8)]
   310  10.6813228663  10.6813228663  10.6813228663    8[6-(6,8)]
   311  11.8104399645  11.8104399645  11.8104399645    8[6-(6,8),27-(7,8,8,8,8),27-(7,8,8,8,8)]
   312  13.5640008477  13.5640008477  13.5640008477    8[6-(6,8)]
   313  17.2646810238  17.2646810238  17.2646810238    8[7-(6,8)]
   314  18.2756569147  18.2756569147  18.2756569147    8[7-(6,8)]
   315  17.6641458603  17.6641458603  17.6641458603    8[7-(6,8)]
   316  17.5673862703  17.5673862703  17.5673862703    8[7-(6,8)]
   317  13.2400523593  13.2400523593  13.2400523593    8[6-(6,8),27-(7,8,8,8,8)]
   318  14.1203672185  14.1203672185  14.1203672185    8[6-(6,8),27-(7,8,8)]
   319  7.83570675971  7.83570675971  7.83570675971    8[6-(6,8),27-(7,8,8,8)]
   320  6.26292753555  6.26292753555  6.26292753555    8[6-(6,8),27-(7,8,8,8,8)]
   321  2.92558417969  2.92558417969  2.92558417969    8[7-(6,8)]
   322  3.48613139803  3.48613139803  3.48613139803    8[7-(6,8)]
   323  5.16433613801  5.16433613801  5.16433613801    8[7-(6,8)]
   324  7.05381895273  7.05381895273  7.05381895273    8[7-(6,8)]
   325  1.26074264801  1.26074264801  1.26074264801    8[6-(6,8),27-(7,8,8,8),27-(7,8,8,8,8)]
   326  9.90230424127  9.90230424127  9.90230424127    8[6-(6,8)]
   327   8.4832691786   8.4832691786   8.4832691786    8[6-(6,8),27-(7,8,8,8)]
   328  6.93599094238  6.93599094238  6.93599094238    8[6-(6,8)]
   329    7.380646989    7.380646989    7.380646989    8[7-(6,8)]
   330  7.49269411956  7.49269411956  7.49269411956    8[7-(6,8)]
   331   8.0150533921   8.0150533921   8.0150533921    8[7-(6,8)]
   332  6.52413841589  6.52413841589  6.52413841589    8[7-(6,8)]
   333   12.050057474   12.050057474   12.050057474    8[27-(7,8,8,8,8)]
   334  8.22803337373  8.22803337373  8.22803337373    8[27-(7,8,8,8),27-(7,8,8,8,8)]
   335  9.89310101849  9.89310101849  9.89310101849    8[6-(6,8),27-(7,8,8)]
   336  10.9332638612  10.9332638612  10.9332638612    8[6-(6,8),27-(7,8,8,8,8)]
   337  10.6945441748  10.6945441748  10.6945441748    8[6-(6,8),27-(7,8,8)]
   338  12.1051671518  12.1051671518  12.1051671518    8[6-(6,8),27-(7,8,8,8)]
   339  12.1204804501  12.1204804501  12.1204804501    8[7-(6,8)]
   340  6.11915020102  6.11915020102  6.11915020102    8[7-(6,8)]
   341  4.96332603973  4.96332603973  4.96332603973    8[7-(6,8)]
   342  7.06183952049  7.06183952049  7.06183952049    8[7-(6,8)]
   343  8.83986901575  8.83986901575  8.83986901575    8[6-(6,8),27-(7,8,8)]
   344  10.5531742337  10.5531742337  10.5531742337    8[6-(6,8)]
   345  9.42405713546  9.42405713546  9.42405713546    8[6-(6,8),27-(7,8,8,8,8),27-(7,8,8,8,8)]
   346  7.67049625226  7.67049625226  7.67049625226    8[6-(6,8)]
   347  3.96981607617  3.96981607617  3.96981607617    8[7-(6,8)]
   348  2.95884018527  2.95884018527  2.95884018527    8[7-(6,8)]
   349  3.57035123968  3.57035123968  3.57035123968    8[7-(6,8)]
   350  3.66711082971  3.66711082971  3.66711082971    8[7-(6,8)]
   351  7.99444474073  7.99444474073  7.99444474073    8[6-(6,8),27-(7,8,8,8,8)]
   352  7.11412988154  7.11412988154  7.11412988154    8[6-(6,8),27-(7,8,8)]
   353  13.3987903403  13.3987903403  13.3987903403    8[6-(6,8),27-(7,8,8)]
   354  14.9715695644  14.9715695644  14.9715695644    8[6-(6,8),27-(7,8,8,8)]
   355  18.3089129203  18.3089129203  18.3089129203    8[7-(6,8)]
   356   17.748365702   17.748365702   17.748365702    8[7-(6,8)]
   357   16.070160962   16.070160962   16.070160962    8[7-(6,8)]
   358  14.1806781473  14.1806781473  14.1806781473    8[7-(6,8)]
   359   19.973754452   19.973754452   19.973754452    8[6-(6,8),27-(7,8,8,8),27-(7,8,8,8,8)]
   360  11.3321928587  11.3321928587  11.3321928587    8[6-(6,8)]
   361  12.7512279214  12.7512279214  12.7512279214    8[6-(6,8),27-(7,8,8)]
   362  14.2985061576  14.2985061576  14.2985061576    8[6-(6,8)]
   363   13.853850111   13.853850111   13.853850111    8[7-(6,8)]
   364  13.7418029804  13.7418029804  13.7418029804    8[7-(6,8)]
   365  13.2194437079  13.2194437079  13.2194437079    8[7-(6,8)]
   366  14.7103586841  14.7103586841  14.7103586841    8[7-(6,8)]
   367  9.18443962599  9.18443962599  9.18443962599    8[27-(7,8,8,8,8)]
