# Supplementary material for: A collection of forcefield precursors for metal–organic frameworks
Source: RSC Adv. 2019 Nov 13;9(63):36492–507. doi: 10.1039/c9ra07327b (PMC9075174; doi:10.1039/c9ra07327b)
Supplement: RA-009-C9RA07327B-s3077 [file RA-009-C9RA07327B-s3077.txt]

AVEMAQ_clean

13.7327    0.00000000    0.00000000
0.0    13.7327    0.00000000
0.0    0.0    25.466

     1    3.464897537    3.464897537    3.464897537    28[7-(1,6),7-(6,6),7-(6,6),8-(6)]
     2   10.267802463   10.267802463   10.267802463    28[7-(1,6),7-(6,6),7-(6,6),8-(6)]
     3   12.439766295   12.439766295   12.439766295    28[7-(1,6),7-(6,6),7-(6,6),8-(6)]
     4    1.292933705    1.292933705    1.292933705    28[7-(1,6),7-(6,6),7-(6,6),8-(6)]
     5    5.573416295    5.573416295    5.573416295    28[7-(1,6),7-(6,6),7-(6,6),8-(6)]
     6    8.159283705    8.159283705    8.159283705    28[7-(1,6),7-(6,6),7-(6,6),8-(6)]
     7   10.331247537   10.331247537   10.331247537    28[7-(1,6),7-(6,6),7-(6,6),8-(6)]
     8    3.401452463    3.401452463    3.401452463    28[7-(1,6),7-(6,6),7-(6,6),8-(6)]
     9     4.04702669     4.04702669     4.04702669    1[7-(6,28)]
    10     3.41394922     3.41394922     3.41394922    1[6-(6,6,7)]
    11     4.50020579     4.50020579     4.50020579    1[6-(1,1,6)]
    12     5.55487715     5.55487715     5.55487715    1[6-(1,1,6)]
    13     4.06762574     4.06762574     4.06762574    1[6-(1,1,6)]
    14      1.6067259      1.6067259      1.6067259    1[6-(6,7)]
    15     1.02033961     1.02033961     1.02033961    1[6-(6,6)]
    16     2.65865072     2.65865072     2.65865072    1[6-(6,6)]
    17     3.41257595     3.41257595     3.41257595    1[6-(6,7)]
    18     0.55754762     0.55754762     0.55754762    1[6-(6,6)]
    19     0.74705888     0.74705888     0.74705888    1[6-(6,7)]
    20    13.34269132    13.34269132    13.34269132    1[6-(6,6)]
    21     3.22855777     3.22855777     3.22855777    1[6-(6,6)]
    22     4.20769928     4.20769928     4.20769928    1[6-(6,7)]
    23     1.21809049     1.21809049     1.21809049    1[6-(6,6)]
    24     9.68567331     9.68567331     9.68567331    1[7-(6,28)]
    25    10.31875078    10.31875078    10.31875078    1[6-(6,6,7)]
    26     9.23249421     9.23249421     9.23249421    1[6-(1,1,6)]
    27     8.17782285     8.17782285     8.17782285    1[6-(1,1,6)]
    28     9.66507426     9.66507426     9.66507426    1[6-(1,1,6)]
    29     12.1259741     12.1259741     12.1259741    1[6-(6,7)]
    30    12.71236039    12.71236039    12.71236039    1[6-(6,6)]
    31    11.07404928    11.07404928    11.07404928    1[6-(6,6)]
    32    10.32012405    10.32012405    10.32012405    1[6-(6,7)]
    33    13.17515238    13.17515238    13.17515238    1[6-(6,6)]
    34    12.98564112    12.98564112    12.98564112    1[6-(6,7)]
    35     0.39000868     0.39000868     0.39000868    1[6-(6,6)]
    36    10.50414223    10.50414223    10.50414223    1[6-(6,6)]
    37     9.52500072     9.52500072     9.52500072    1[6-(6,7)]
    38    12.51460951    12.51460951    12.51460951    1[6-(6,6)]
    39     10.9998927     10.9998927     10.9998927    1[7-(6,28)]
    40    13.11610177    13.11610177    13.11610177    1[6-(6,6,7)]
    41      0.0686635      0.0686635      0.0686635    1[6-(1,1,6)]
    42    12.66429594    12.66429594    12.66429594    1[6-(1,1,6)]
    43    12.29900612    12.29900612    12.29900612    1[6-(1,1,6)]
    44     0.93794341     0.93794341     0.93794341    1[6-(6,7)]
    45     2.10384964     2.10384964     2.10384964    1[6-(6,6)]
    46     12.9362034     12.9362034     12.9362034    1[6-(6,6)]
    47      12.084776      12.084776      12.084776    1[6-(6,7)]
    48     2.09423675     2.09423675     2.09423675    1[6-(6,6)]
    49    11.42423313    11.42423313    11.42423313    1[6-(6,7)]
    50     9.39591334     9.39591334     9.39591334    1[6-(6,6)]
    51      7.5117869      7.5117869      7.5117869    1[6-(6,6)]
    52     9.56757209     9.56757209     9.56757209    1[6-(6,7)]
    53     6.13302382     6.13302382     6.13302382    1[6-(6,6)]
    54      2.7328073      2.7328073      2.7328073    1[7-(6,28)]
    55     0.61659823     0.61659823     0.61659823    1[6-(6,6,7)]
    56     13.6640365     13.6640365     13.6640365    1[6-(1,1,6)]
    57     1.06840406     1.06840406     1.06840406    1[6-(1,1,6)]
    58     1.43369388     1.43369388     1.43369388    1[6-(1,1,6)]
    59    12.79475659    12.79475659    12.79475659    1[6-(6,7)]
    60    11.62885036    11.62885036    11.62885036    1[6-(6,6)]
    61      0.7964966      0.7964966      0.7964966    1[6-(6,6)]
    62       1.647924       1.647924       1.647924    1[6-(6,7)]
    63    11.63846325    11.63846325    11.63846325    1[6-(6,6)]
    64     2.30846687     2.30846687     2.30846687    1[6-(6,7)]
    65     4.33678666     4.33678666     4.33678666    1[6-(6,6)]
    66      6.2209131      6.2209131      6.2209131    1[6-(6,6)]
    67     4.16512791     4.16512791     4.16512791    1[6-(6,7)]
    68     7.59967618     7.59967618     7.59967618    1[6-(6,6)]
    69      4.1335427      4.1335427      4.1335427    1[7-(6,28)]
    70     6.24975177     6.24975177     6.24975177    1[6-(6,6,7)]
    71      6.9350135      6.9350135      6.9350135    1[6-(1,1,6)]
    72     5.79794594     5.79794594     5.79794594    1[6-(1,1,6)]
    73     5.43265612     5.43265612     5.43265612    1[6-(1,1,6)]
    74     7.80429341     7.80429341     7.80429341    1[6-(6,7)]
    75     8.97019964     8.97019964     8.97019964    1[6-(6,6)]
    76      6.0698534      6.0698534      6.0698534    1[6-(6,6)]
    77       5.218426       5.218426       5.218426    1[6-(6,7)]
    78     8.96058675     8.96058675     8.96058675    1[6-(6,6)]
    79     4.55788313     4.55788313     4.55788313    1[6-(6,7)]
    80     2.52956334     2.52956334     2.52956334    1[6-(6,6)]
    81      0.6454369      0.6454369      0.6454369    1[6-(6,6)]
    82     2.70122209     2.70122209     2.70122209    1[6-(6,7)]
    83    12.99937382    12.99937382    12.99937382    1[6-(6,6)]
    84      9.5991573      9.5991573      9.5991573    1[7-(6,28)]
    85     7.48294823     7.48294823     7.48294823    1[6-(6,6,7)]
    86      6.7976865      6.7976865      6.7976865    1[6-(1,1,6)]
    87     7.93475406     7.93475406     7.93475406    1[6-(1,1,6)]
    88     8.30004388     8.30004388     8.30004388    1[6-(1,1,6)]
    89     5.92840659     5.92840659     5.92840659    1[6-(6,7)]
    90     4.76250036     4.76250036     4.76250036    1[6-(6,6)]
    91      7.6628466      7.6628466      7.6628466    1[6-(6,6)]
    92       8.514274       8.514274       8.514274    1[6-(6,7)]
    93     4.77211325     4.77211325     4.77211325    1[6-(6,6)]
    94     9.17481687     9.17481687     9.17481687    1[6-(6,7)]
    95    11.20313666    11.20313666    11.20313666    1[6-(6,6)]
    96     13.0872631     13.0872631     13.0872631    1[6-(6,6)]
    97    11.03147791    11.03147791    11.03147791    1[6-(6,7)]
    98     0.73332618     0.73332618     0.73332618    1[6-(6,6)]
    99    10.91337669    10.91337669    10.91337669    1[7-(6,28)]
   100    10.28029922    10.28029922    10.28029922    1[6-(6,6,7)]
   101    11.36655579    11.36655579    11.36655579    1[6-(1,1,6)]
   102    12.42122715    12.42122715    12.42122715    1[6-(1,1,6)]
   103    10.93397574    10.93397574    10.93397574    1[6-(1,1,6)]
   104      8.4730759      8.4730759      8.4730759    1[6-(6,7)]
   105     7.88668961     7.88668961     7.88668961    1[6-(6,6)]
   106     9.52500072     9.52500072     9.52500072    1[6-(6,6)]
   107    10.27892595    10.27892595    10.27892595    1[6-(6,7)]
   108     7.42389762     7.42389762     7.42389762    1[6-(6,6)]
   109     7.61340888     7.61340888     7.61340888    1[6-(6,7)]
   110     6.47634132     6.47634132     6.47634132    1[6-(6,6)]
   111    10.09490777    10.09490777    10.09490777    1[6-(6,6)]
   112    11.07404928    11.07404928    11.07404928    1[6-(6,7)]
   113     8.08444049     8.08444049     8.08444049    1[6-(6,6)]
   114     2.81932331     2.81932331     2.81932331    1[7-(6,28)]
   115     3.45240078     3.45240078     3.45240078    1[6-(6,6,7)]
   116     2.36614421     2.36614421     2.36614421    1[6-(1,1,6)]
   117     1.31147285     1.31147285     1.31147285    1[6-(1,1,6)]
   118     2.79872426     2.79872426     2.79872426    1[6-(1,1,6)]
   119      5.2596241      5.2596241      5.2596241    1[6-(6,7)]
   120     5.84601039     5.84601039     5.84601039    1[6-(6,6)]
   121     4.20769928     4.20769928     4.20769928    1[6-(6,6)]
   122     3.45377405     3.45377405     3.45377405    1[6-(6,7)]
   123     6.30880238     6.30880238     6.30880238    1[6-(6,6)]
   124     6.11929112     6.11929112     6.11929112    1[6-(6,7)]
   125     7.25635868     7.25635868     7.25635868    1[6-(6,6)]
   126     3.63779223     3.63779223     3.63779223    1[6-(6,6)]
   127     2.65865072     2.65865072     2.65865072    1[6-(6,7)]
   128     5.64825951     5.64825951     5.64825951    1[6-(6,6)]
   129     4.57985545     4.57985545     4.57985545    6[6-(1,6,7),8-(0),8-(28)]
   130      4.3532659      4.3532659      4.3532659    6[1-(0),6-(1,1,1),6-(8,8),7-(1,28)]
   131      4.6416526      4.6416526      4.6416526    6[1-(0),1-(0),1-(0),6-(1,6,7)]
   132     1.89373933     1.89373933     1.89373933    6[1-(0),6-(1,6),7-(6,28)]
   133     1.47214544     1.47214544     1.47214544    6[1-(0),6-(1,7),6-(6,6)]
   134     1.69598845     1.69598845     1.69598845    6[6-(1,6),6-(1,6),6-(1,6)]
   135     2.46227311     2.46227311     2.46227311    6[1-(0),6-(1,7),6-(6,6)]
   136     2.90995913     2.90995913     2.90995913    6[1-(0),6-(1,6),7-(6,28)]
   137     1.16865277     1.16865277     1.16865277    6[1-(0),6-(1,6),6-(6,6)]
   138     1.24830243     1.24830243     1.24830243    6[1-(0),6-(1,6),7-(6,28)]
   139     0.52046933     0.52046933     0.52046933    6[1-(0),6-(1,7),6-(6,6)]
   140      1.2634084      1.2634084      1.2634084    6[6-(1,6),6-(1,6),6-(1,6)]
   141     2.72044787     2.72044787     2.72044787    6[1-(0),6-(1,7),6-(6,6)]
   142     3.28074203     3.28074203     3.28074203    6[1-(0),6-(1,6),7-(6,28)]
   143     0.64681017     0.64681017     0.64681017    6[1-(0),6-(1,6),6-(6,6)]
   144     9.15284455     9.15284455     9.15284455    6[6-(1,6,7),8-(0),8-(28)]
   145      9.3794341      9.3794341      9.3794341    6[1-(0),6-(1,1,1),6-(8,8),7-(1,28)]
   146      9.0910474      9.0910474      9.0910474    6[1-(0),1-(0),1-(0),6-(1,6,7)]
   147    11.83896067    11.83896067    11.83896067    6[1-(0),6-(1,6),7-(6,28)]
   148    12.26055456    12.26055456    12.26055456    6[1-(0),6-(1,7),6-(6,6)]
   149    12.03671155    12.03671155    12.03671155    6[6-(1,6),6-(1,6),6-(1,6)]
   150    11.27042689    11.27042689    11.27042689    6[1-(0),6-(1,7),6-(6,6)]
   151    10.82274087    10.82274087    10.82274087    6[1-(0),6-(1,6),7-(6,28)]
   152    12.56404723    12.56404723    12.56404723    6[1-(0),6-(1,6),6-(6,6)]
   153    12.48439757    12.48439757    12.48439757    6[1-(0),6-(1,6),7-(6,28)]
   154    13.21223067    13.21223067    13.21223067    6[1-(0),6-(1,7),6-(6,6)]
   155     12.4692916     12.4692916     12.4692916    6[6-(1,6),6-(1,6),6-(1,6)]
   156    11.01225213    11.01225213    11.01225213    6[1-(0),6-(1,7),6-(6,6)]
   157    10.45195797    10.45195797    10.45195797    6[1-(0),6-(1,6),7-(6,28)]
   158    13.08588983    13.08588983    13.08588983    6[1-(0),6-(1,6),6-(6,6)]
   159     0.47927123     0.47927123     0.47927123    6[6-(1,6,7),8-(0),8-(28)]
   160      12.908738      12.908738      12.908738    6[1-(0),6-(1,1,1),6-(8,8),7-(1,28)]
   161     12.9224707     12.9224707     12.9224707    6[1-(0),1-(0),1-(0),6-(1,6,7)]
   162     0.64681017     0.64681017     0.64681017    6[1-(0),6-(1,6),7-(6,28)]
   163     1.29499361     1.29499361     1.29499361    6[1-(0),6-(1,7),6-(6,6)]
   164     0.78825698     0.78825698     0.78825698    6[6-(1,6),6-(1,6),6-(1,6)]
   165    13.35230421    13.35230421    13.35230421    6[1-(0),6-(1,7),6-(6,6)]
   166    12.86616663    12.86616663    12.86616663    6[1-(0),6-(1,6),7-(6,28)]
   167     1.41034829     1.41034829     1.41034829    6[1-(0),6-(1,6),6-(6,6)]
   168    10.66206828    10.66206828    10.66206828    6[1-(0),6-(1,6),7-(6,28)]
   169     9.40277969     9.40277969     9.40277969    6[1-(0),6-(1,7),6-(6,6)]
   170     8.29180426     8.29180426     8.29180426    6[6-(1,6),6-(1,6),6-(1,6)]
   171     8.28356464     8.28356464     8.28356464    6[1-(0),6-(1,7),6-(6,6)]
   172     9.53324034     9.53324034     9.53324034    6[1-(0),6-(1,6),7-(6,28)]
   173     6.88969559     6.88969559     6.88969559    6[1-(0),6-(1,6),6-(6,6)]
   174    13.25342877    13.25342877    13.25342877    6[6-(1,6,7),8-(0),8-(28)]
   175       0.823962       0.823962       0.823962    6[1-(0),6-(1,1,1),6-(8,8),7-(1,28)]
   176      0.8102293      0.8102293      0.8102293    6[1-(0),1-(0),1-(0),6-(1,6,7)]
   177    13.08588983    13.08588983    13.08588983    6[1-(0),6-(1,6),7-(6,28)]
   178    12.43770639    12.43770639    12.43770639    6[1-(0),6-(1,7),6-(6,6)]
   179    12.94444302    12.94444302    12.94444302    6[6-(1,6),6-(1,6),6-(1,6)]
   180     0.38039579     0.38039579     0.38039579    6[1-(0),6-(1,7),6-(6,6)]
   181     0.86653337     0.86653337     0.86653337    6[1-(0),6-(1,6),7-(6,28)]
   182    12.32235171    12.32235171    12.32235171    6[1-(0),6-(1,6),6-(6,6)]
   183     3.07063172     3.07063172     3.07063172    6[1-(0),6-(1,6),7-(6,28)]
   184     4.32992031     4.32992031     4.32992031    6[1-(0),6-(1,7),6-(6,6)]
   185     5.44089574     5.44089574     5.44089574    6[6-(1,6),6-(1,6),6-(1,6)]
   186     5.44913536     5.44913536     5.44913536    6[1-(0),6-(1,7),6-(6,6)]
   187     4.19945966     4.19945966     4.19945966    6[1-(0),6-(1,6),7-(6,28)]
   188     6.84300441     6.84300441     6.84300441    6[1-(0),6-(1,6),6-(6,6)]
   189     7.34562123     7.34562123     7.34562123    6[6-(1,6,7),8-(0),8-(28)]
   190       6.042388       6.042388       6.042388    6[1-(0),6-(1,1,1),6-(8,8),7-(1,28)]
   191      6.0561207      6.0561207      6.0561207    6[1-(0),1-(0),1-(0),6-(1,6,7)]
   192     7.51316017     7.51316017     7.51316017    6[1-(0),6-(1,6),7-(6,28)]
   193     8.16134361     8.16134361     8.16134361    6[1-(0),6-(1,7),6-(6,6)]
   194     7.65460698     7.65460698     7.65460698    6[6-(1,6),6-(1,6),6-(1,6)]
   195     6.48595421     6.48595421     6.48595421    6[1-(0),6-(1,7),6-(6,6)]
   196     5.99981663     5.99981663     5.99981663    6[1-(0),6-(1,6),7-(6,28)]
   197     8.27669829     8.27669829     8.27669829    6[1-(0),6-(1,6),6-(6,6)]
   198     3.79571828     3.79571828     3.79571828    6[1-(0),6-(1,6),7-(6,28)]
   199     2.53642969     2.53642969     2.53642969    6[1-(0),6-(1,7),6-(6,6)]
   200     1.42545426     1.42545426     1.42545426    6[6-(1,6),6-(1,6),6-(1,6)]
   201     1.41721464     1.41721464     1.41721464    6[1-(0),6-(1,7),6-(6,6)]
   202     2.66689034     2.66689034     2.66689034    6[1-(0),6-(1,6),7-(6,28)]
   203     0.02334559     0.02334559     0.02334559    6[1-(0),6-(1,6),6-(6,6)]
   204     6.38707877     6.38707877     6.38707877    6[6-(1,6,7),8-(0),8-(28)]
   205       7.690312       7.690312       7.690312    6[1-(0),6-(1,1,1),6-(8,8),7-(1,28)]
   206      7.6765793      7.6765793      7.6765793    6[1-(0),1-(0),1-(0),6-(1,6,7)]
   207     6.21953983     6.21953983     6.21953983    6[1-(0),6-(1,6),7-(6,28)]
   208     5.57135639     5.57135639     5.57135639    6[1-(0),6-(1,7),6-(6,6)]
   209     6.07809302     6.07809302     6.07809302    6[6-(1,6),6-(1,6),6-(1,6)]
   210     7.24674579     7.24674579     7.24674579    6[1-(0),6-(1,7),6-(6,6)]
   211     7.73288337     7.73288337     7.73288337    6[1-(0),6-(1,6),7-(6,28)]
   212     5.45600171     5.45600171     5.45600171    6[1-(0),6-(1,6),6-(6,6)]
   213     9.93698172     9.93698172     9.93698172    6[1-(0),6-(1,6),7-(6,28)]
   214    11.19627031    11.19627031    11.19627031    6[1-(0),6-(1,7),6-(6,6)]
   215    12.30724574    12.30724574    12.30724574    6[6-(1,6),6-(1,6),6-(1,6)]
   216    12.31548536    12.31548536    12.31548536    6[1-(0),6-(1,7),6-(6,6)]
   217    11.06580966    11.06580966    11.06580966    6[1-(0),6-(1,6),7-(6,28)]
   218    13.70935441    13.70935441    13.70935441    6[1-(0),6-(1,6),6-(6,6)]
   219    11.44620545    11.44620545    11.44620545    6[6-(1,6,7),8-(0),8-(28)]
   220     11.2196159     11.2196159     11.2196159    6[1-(0),6-(1,1,1),6-(8,8),7-(1,28)]
   221     11.5080026     11.5080026     11.5080026    6[1-(0),1-(0),1-(0),6-(1,6,7)]
   222     8.76008933     8.76008933     8.76008933    6[1-(0),6-(1,6),7-(6,28)]
   223     8.33849544     8.33849544     8.33849544    6[1-(0),6-(1,7),6-(6,6)]
   224     8.56233845     8.56233845     8.56233845    6[6-(1,6),6-(1,6),6-(1,6)]
   225     9.32862311     9.32862311     9.32862311    6[1-(0),6-(1,7),6-(6,6)]
   226     9.77630913     9.77630913     9.77630913    6[1-(0),6-(1,6),7-(6,28)]
   227     8.03500277     8.03500277     8.03500277    6[1-(0),6-(1,6),6-(6,6)]
   228     8.11465243     8.11465243     8.11465243    6[1-(0),6-(1,6),7-(6,28)]
   229     7.38681933     7.38681933     7.38681933    6[1-(0),6-(1,7),6-(6,6)]
   230      8.1297584      8.1297584      8.1297584    6[6-(1,6),6-(1,6),6-(1,6)]
   231     9.58679787     9.58679787     9.58679787    6[1-(0),6-(1,7),6-(6,6)]
   232    10.14709203    10.14709203    10.14709203    6[1-(0),6-(1,6),7-(6,28)]
   233     7.51316017     7.51316017     7.51316017    6[1-(0),6-(1,6),6-(6,6)]
   234     2.28649455     2.28649455     2.28649455    6[6-(1,6,7),8-(28)]
   235      2.5130841      2.5130841      2.5130841    6[1-(0),6-(1,1,1),6-(8),7-(1,28)]
   236      2.2246974      2.2246974      2.2246974    6[1-(0),1-(0),1-(0),6-(1,6,7)]
   237     4.97261067     4.97261067     4.97261067    6[1-(0),6-(1,6),7-(6,28)]
   238     5.39420456     5.39420456     5.39420456    6[1-(0),6-(1,7),6-(6,6)]
   239     5.17036155     5.17036155     5.17036155    6[6-(1,6),6-(1,6),6-(1,6)]
   240     4.40407689     4.40407689     4.40407689    6[1-(0),6-(1,7),6-(6,6)]
   241     3.95639087     3.95639087     3.95639087    6[1-(0),6-(1,6),7-(6,28)]
   242     5.69769723     5.69769723     5.69769723    6[1-(0),6-(1,6),6-(6,6)]
   243     5.61804757     5.61804757     5.61804757    6[1-(0),6-(1,6),7-(6,28)]
   244     6.34588067     6.34588067     6.34588067    6[1-(0),6-(1,7),6-(6,6)]
   245      5.6029416      5.6029416      5.6029416    6[6-(1,6),6-(1,6),6-(1,6)]
   246     4.14590213     4.14590213     4.14590213    6[1-(0),6-(1,7),6-(6,6)]
   247     3.58560797     3.58560797     3.58560797    6[1-(0),6-(1,6),7-(6,28)]
   248     6.21953983     6.21953983     6.21953983    6[1-(0),6-(1,6),6-(6,6)]
   249      4.0374138      4.0374138      4.0374138    7[1-(0),6-(1,6,6),28-(7,7,8)]
   250     2.75203308     2.75203308     2.75203308    7[6-(1,6),6-(1,6),28-(7,7,8)]
   251     2.59273376     2.59273376     2.59273376    7[6-(1,6),6-(1,6),28-(7,7,8)]
   252      9.6952862      9.6952862      9.6952862    7[1-(0),6-(1,6,6),28-(7,7,8)]
   253    10.98066692    10.98066692    10.98066692    7[6-(1,6),6-(1,6),28-(7,7,8)]
   254    11.13996624    11.13996624    11.13996624    7[6-(1,6),6-(1,6),28-(7,7,8)]
   255    11.82248143    11.82248143    11.82248143    7[1-(0),6-(1,6,6),28-(7,7,8)]
   256    13.29050706    13.29050706    13.29050706    7[6-(1,6),6-(1,6),28-(7,7,8)]
   257    10.74446448    10.74446448    10.74446448    7[6-(1,6),6-(1,6),28-(7,7,8)]
   258     1.91021857     1.91021857     1.91021857    7[1-(0),6-(1,6,6),28-(7,7,8)]
   259     0.44219294     0.44219294     0.44219294    7[6-(1,6),6-(1,6),28-(7,7,8)]
   260     2.98823552     2.98823552     2.98823552    7[6-(1,6),6-(1,6),28-(7,7,8)]
   261     4.95613143     4.95613143     4.95613143    7[1-(0),6-(1,6,6),28-(7,7,8)]
   262     6.42415706     6.42415706     6.42415706    7[6-(1,6),6-(1,6),28-(7,7,8)]
   263     3.87811448     3.87811448     3.87811448    7[6-(1,6),6-(1,6),28-(7,7,8)]
   264     8.77656857     8.77656857     8.77656857    7[1-(0),6-(1,6,6),28-(7,7,8)]
   265     7.30854294     7.30854294     7.30854294    7[6-(1,6),6-(1,6),28-(7,7,8)]
   266     9.85458552     9.85458552     9.85458552    7[6-(1,6),6-(1,6),28-(7,7,8)]
   267     10.9037638     10.9037638     10.9037638    7[1-(0),6-(1,6,6),28-(7,7,8)]
   268     9.61838308     9.61838308     9.61838308    7[6-(1,6),6-(1,6),28-(7,7,8)]
   269     9.45908376     9.45908376     9.45908376    7[6-(1,6),6-(1,6),28-(7,7,8)]
   270      2.8289362      2.8289362      2.8289362    7[1-(0),6-(1,6,6),28-(7,7,8)]
   271     4.11431692     4.11431692     4.11431692    7[6-(1,6),6-(1,6),28-(7,7,8)]
   272     4.27361624     4.27361624     4.27361624    7[6-(1,6),6-(1,6),28-(7,7,8)]
   273     4.05389304     4.05389304     4.05389304    8[6-(6,8),28-(7,7,7)]
   274     5.10169805     5.10169805     5.10169805    8[6-(6,8)]
   275     9.67880696     9.67880696     9.67880696    8[6-(6,8),28-(7,7,7)]
   276     8.63100195     8.63100195     8.63100195    8[6-(6,8)]
   277      0.4531791      0.4531791      0.4531791    8[6-(6,8),28-(7,7,7)]
   278     1.46390582     1.46390582     1.46390582    8[6-(6,8)]
   279     13.2795209     13.2795209     13.2795209    8[6-(6,8),28-(7,7,7)]
   280    12.26879418    12.26879418    12.26879418    8[6-(6,8)]
   281      7.3195291      7.3195291      7.3195291    8[6-(6,8),28-(7,7,7)]
   282     8.33025582     8.33025582     8.33025582    8[6-(6,8)]
   283      6.4131709      6.4131709      6.4131709    8[6-(6,8),28-(7,7,7)]
   284     5.40244418     5.40244418     5.40244418    8[6-(6,8)]
   285    10.92024304    10.92024304    10.92024304    8[6-(6,8),28-(7,7,7)]
   286    11.96804805    11.96804805    11.96804805    8[6-(6,8)]
   287     2.81245696     2.81245696     2.81245696    8[6-(6),28-(7,7,7)]
