# Supplementary material for: A collection of forcefield precursors for metal–organic frameworks
Source: RSC Adv. 2019 Nov 13;9(63):36492–507. doi: 10.1039/c9ra07327b (PMC9075174; doi:10.1039/c9ra07327b)
Supplement: RA-009-C9RA07327B-s3079 [file RA-009-C9RA07327B-s3079.txt]

AWAHEM_clean

12.7708    0.00000000    0.00000000
2.67651522    14.28115382    0.00000000
5.77159685    1.32840108    17.90459679

     1  7.43730415806  7.43730415806  7.43730415806    92[8-(15),8-(15),8-(15,25),8-(15,92),8-(15,92)]
     2  9.70770581564  9.70770581564  9.70770581564    92[8-(15),8-(15),8-(15),8-(6),8-(6,92)]
     3  5.31524537119  5.31524537119  5.31524537119    92[8-(15),8-(15),8-(15),8-(6,92),8-(6,92)]
     4   7.2288368436   7.2288368436   7.2288368436    92[8-(15),8-(15),8-(15),8-(6),8-(6,92)]
     5  5.24631007828  5.24631007828  5.24631007828    92[8-(15),8-(15),8-(15,25),8-(15,92),8-(15,92)]
     6  13.7816079119  13.7816079119  13.7816079119    92[8-(15),8-(15),8-(15,25),8-(15,92),8-(15,92)]
     7  11.5112062544  11.5112062544  11.5112062544    92[8-(15),8-(15),8-(15),8-(6),8-(6,92)]
     8  15.9036666988  15.9036666988  15.9036666988    92[8-(15),8-(15),8-(15),8-(6,92),8-(6,92)]
     9  13.9900752264  13.9900752264  13.9900752264    92[8-(15),8-(15),8-(15),8-(6),8-(6,92)]
    10  15.9726287569  15.9726287569  15.9726287569    92[8-(15),8-(15),8-(15,25),8-(15,92),8-(15,92)]
    11  10.5933418124  10.5933418124  10.5933418124    25[8-(15,25),8-(15,92),8-(6),8-(6),8-(6),8-(6)]
    12  9.35854611956  9.35854611956  9.35854611956    25[8-(15,25),8-(15,92),8-(6),8-(6,25),8-(6,25)]
    13  10.6255702576  10.6255702576  10.6255702576    25[8-(15,25),8-(15,92),8-(6),8-(6),8-(6)]
    14  11.8603659504  11.8603659504  11.8603659504    25[8-(15,25),8-(15,92),8-(6),8-(6,25),8-(6,25)]
    15  9.72342663462  9.72342663462  9.72342663462    15[6-(1,1,6),8-(25,92),8-(92),8-(92,92)]
    16  8.00131271195  8.00131271195  8.00131271195    15[6-(1,1,6),8-(25,25),8-(92),8-(92)]
    17  5.63172792008  5.63172792008  5.63172792008    15[6-(1,1,6),8-(92),8-(92),8-(92)]
    18  9.16992846481  9.16992846481  9.16992846481    15[6-(1,1,6),8-(92),8-(92),8-(92)]
    19   3.6426584591   3.6426584591   3.6426584591    15[6-(1,1,6),8-(92),8-(92),8-(92)]
    20  14.4645888731  14.4645888731  14.4645888731    15[6-(1,1,6),8-(25,92),8-(92),8-(92,92)]
    21  11.4954854354  11.4954854354  11.4954854354    15[6-(1,1,6),8-(25,92),8-(92),8-(92,92)]
    22   13.217599358   13.217599358   13.217599358    15[6-(1,1,6),8-(25,25),8-(92),8-(92)]
    23  15.5871841499  15.5871841499  15.5871841499    15[6-(1,1,6),8-(92),8-(92),8-(92)]
    24  12.0489836052  12.0489836052  12.0489836052    15[6-(1,1,6),8-(92),8-(92),8-(92)]
    25  17.5762536109  17.5762536109  17.5762536109    15[6-(1,1,6),8-(92),8-(92),8-(92)]
    26  6.75432319687  6.75432319687  6.75432319687    15[6-(1,1,6),8-(25,92),8-(92),8-(92,92)]
    27  11.5891512517  11.5891512517  11.5891512517    1[6-(1,6,15)]
    28  11.3167853038  11.3167853038  11.3167853038    1[6-(1,6,15)]
    29  8.50470457563  8.50470457563  8.50470457563    1[6-(1,6,15)]
    30  9.61832055668  9.61832055668  9.61832055668    1[6-(1,6,15)]
    31  7.71469669674  7.71469669674  7.71469669674    1[6-(1,6,15)]
    32  7.83572247675  7.83572247675  7.83572247675    1[6-(1,6,15)]
    33  10.8937493746  10.8937493746  10.8937493746    1[6-(1,6,15)]
    34  11.3877605152  11.3877605152  11.3877605152    1[6-(1,6,15)]
    35  4.78114980401  4.78114980401  4.78114980401    1[6-(1,6,15)]
    36  5.79810824912  5.79810824912  5.79810824912    1[6-(1,6,15)]
    37  14.2290844261  14.2290844261  14.2290844261    1[6-(1,6,15)]
    38  14.0098320064  14.0098320064  14.0098320064    1[6-(1,6,15)]
    39  9.62976081831  9.62976081831  9.62976081831    1[6-(1,6,15)]
    40  9.90212676624  9.90212676624  9.90212676624    1[6-(1,6,15)]
    41  12.7142074944  12.7142074944  12.7142074944    1[6-(1,6,15)]
    42  11.6005915133  11.6005915133  11.6005915133    1[6-(1,6,15)]
    43  13.5042153733  13.5042153733  13.5042153733    1[6-(1,6,15)]
    44  13.3831895933  13.3831895933  13.3831895933    1[6-(1,6,15)]
    45  10.3251626954  10.3251626954  10.3251626954    1[6-(1,6,15)]
    46  9.83115155481  9.83115155481  9.83115155481    1[6-(1,6,15)]
    47   16.437762266   16.437762266   16.437762266    1[6-(1,6,15)]
    48  15.4208038209  15.4208038209  15.4208038209    1[6-(1,6,15)]
    49  6.98982764392  6.98982764392  6.98982764392    1[6-(1,6,15)]
    50  7.20908006365  7.20908006365  7.20908006365    1[6-(1,6,15)]
    51  11.3436750478  11.3436750478  11.3436750478    6[1-(0),1-(0),6-(8,8),15-(8,8,8)]
    52  12.4130533083  12.4130533083  12.4130533083    6[6-(1,1,15),8-(0),8-(25)]
    53  9.06724173642  9.06724173642  9.06724173642    6[1-(0),1-(0),6-(8,8),15-(8,8,8)]
    54  9.98449654986  9.98449654986  9.98449654986    6[6-(1,1,15),8-(0),8-(25)]
    55  7.27456970271  7.27456970271  7.27456970271    6[1-(0),1-(0),6-(8,8),15-(8,8,8)]
    56  7.16606375983  7.16606375983  7.16606375983    6[6-(1,1,15),8-(92),8-(92,92)]
    57   10.642295396   10.642295396   10.642295396    6[1-(0),1-(0),6-(8,8),15-(8,8,8)]
    58   10.437772486   10.437772486   10.437772486    6[6-(1,1,15),8-(25),8-(25)]
    59  4.89263287752  4.89263287752  4.89263287752    6[1-(0),1-(0),6-(8,8),15-(8,8,8)]
    60  4.76643568849  4.76643568849  4.76643568849    6[6-(1,1,15),8-(92),8-(92,92)]
    61  13.7915666175  13.7915666175  13.7915666175    6[1-(0),1-(0),6-(8,8),15-(8,8,8)]
    62  12.2969234624  12.2969234624  12.2969234624    6[6-(1,1,15),8-(25),8-(25,25)]
    63  9.87523702222  9.87523702222  9.87523702222    6[1-(0),1-(0),6-(8,8),15-(8,8,8)]
    64  8.80585876168  8.80585876168  8.80585876168    6[6-(1,1,15),8-(0),8-(25)]
    65  12.1516703336  12.1516703336  12.1516703336    6[1-(0),1-(0),6-(8,8),15-(8,8,8)]
    66  11.2344155201  11.2344155201  11.2344155201    6[6-(1,1,15),8-(0),8-(25)]
    67  13.9443423673  13.9443423673  13.9443423673    6[1-(0),1-(0),6-(8,8),15-(8,8,8)]
    68  14.0528483102  14.0528483102  14.0528483102    6[6-(1,1,15),8-(92),8-(92,92)]
    69   10.576616674   10.576616674   10.576616674    6[1-(0),1-(0),6-(8,8),15-(8,8,8)]
    70   10.781139584   10.781139584   10.781139584    6[6-(1,1,15),8-(25),8-(25)]
    71  16.3262791925  16.3262791925  16.3262791925    6[1-(0),1-(0),6-(8,8),15-(8,8,8)]
    72  16.4524763815  16.4524763815  16.4524763815    6[6-(1,1,15),8-(92),8-(92,92)]
    73   7.4273454525   7.4273454525   7.4273454525    6[1-(0),1-(0),6-(8),15-(8,8,8)]
    74  8.92198860758  8.92198860758  8.92198860758    6[6-(1,1,15),8-(25,25)]
    75  9.77865528251  9.77865528251  9.77865528251    8[15-(6,8,8),92-(8,8,8,8)]
    76   8.6914182171   8.6914182171   8.6914182171    8[15-(6,8,8),92-(8,8,8,8),92-(8,8,8,8)]
    77  9.31053835804  9.31053835804  9.31053835804    8[15-(6,8,8),25-(8,8,8,8,8),92-(8,8,8,8)]
    78  12.2915268774  12.2915268774  12.2915268774    8[6-(6,8),25-(8,8,8,8,8)]
    79  13.3795274194  13.3795274194  13.3795274194    8[6-(6,8)]
    80  7.49656319169  7.49656319169  7.49656319169    8[15-(6,8,8),92-(8,8,8,8)]
    81  6.87503437928  6.87503437928  6.87503437928    8[15-(6,8,8),92-(8,8,8,8)]
    82  8.86778860826  8.86778860826  8.86778860826    8[15-(6,8,8),25-(8,8,8,8),25-(8,8,8,8,8)]
    83  10.0875991188  10.0875991188  10.0875991188    8[6-(6,8)]
    84  10.5768492369  10.5768492369  10.5768492369    8[6-(6,8),25-(8,8,8,8,8)]
    85  5.80797437883  5.80797437883  5.80797437883    8[15-(6,8,8),92-(8,8,8,8)]
    86  4.80727277516  4.80727277516  4.80727277516    8[15-(6,8,8),92-(8,8,8,8)]
    87  4.97589264795  4.97589264795  4.97589264795    8[15-(6,8,8),92-(8,8,8,8)]
    88  10.3389586026  10.3389586026  10.3389586026    8[6-(6,8),92-(8,8,8,8)]
    89  9.20066974092  9.20066974092  9.20066974092    8[6-(6,8),92-(8,8,8,8),92-(8,8,8,8)]
    90  8.01395699668  8.01395699668  8.01395699668    8[15-(6,8,8),92-(8,8,8,8)]
    91  8.86523089222  8.86523089222  8.86523089222    8[15-(6,8,8),92-(8,8,8,8)]
    92  9.49384161273  9.49384161273  9.49384161273    8[15-(6,8,8),92-(8,8,8,8)]
    93  9.84348905046  9.84348905046  9.84348905046    8[6-(6,8),25-(8,8,8,8)]
    94   10.863640655   10.863640655   10.863640655    8[6-(6,8),25-(8,8,8,8,8)]
    95  3.94677137185  3.94677137185  3.94677137185    8[15-(6,8,8),92-(8,8,8,8)]
    96  3.79510413515  3.79510413515  3.79510413515    8[15-(6,8,8),92-(8,8,8,8)]
    97  15.0032495724  15.0032495724  15.0032495724    8[15-(6,8,8),92-(8,8,8,8)]
    98  7.13289925226  7.13289925226  7.13289925226    8[6-(6,8),92-(8,8,8,8)]
    99  7.64486612414  7.64486612414  7.64486612414    8[6-(6,8),92-(8,8,8,8),92-(8,8,8,8)]
   100  14.1219035262  14.1219035262  14.1219035262    8[15-(6,8,8),92-(8,8,8,8)]
   101  15.9599879173  15.9599879173  15.9599879173    8[15-(6,8,8),92-(8,8,8,8),92-(8,8,8,8)]
   102  13.9386430293  13.9386430293  13.9386430293    8[15-(6,8,8),25-(8,8,8,8),92-(8,8,8,8)]
   103  11.5643769874  11.5643769874  11.5643769874    8[6-(6,8),25-(8,8,8,8),25-(8,8,8,8)]
   104  11.8430735676  11.8430735676  11.8430735676    8[6-(6,8),25-(8,8,8,8,8)]
   105  11.4402567875  11.4402567875  11.4402567875    8[15-(6,8,8),92-(8,8,8,8)]
   106  12.5274938529  12.5274938529  12.5274938529    8[15-(6,8,8),92-(8,8,8,8),92-(8,8,8,8)]
   107   11.908373712   11.908373712   11.908373712    8[15-(6,8,8),25-(8,8,8,8),92-(8,8,8,8)]
   108  8.92738519255  8.92738519255  8.92738519255    8[6-(6,8),25-(8,8,8,8)]
   109  7.83938465059  7.83938465059  7.83938465059    8[6-(6,8)]
   110  13.7223488783  13.7223488783  13.7223488783    8[15-(6,8,8),92-(8,8,8,8)]
   111  14.3438776907  14.3438776907  14.3438776907    8[15-(6,8,8),92-(8,8,8,8)]
   112  12.3511234617  12.3511234617  12.3511234617    8[15-(6,8,8),25-(8,8,8,8),25-(8,8,8,8)]
   113  11.1313129512  11.1313129512  11.1313129512    8[6-(6,8)]
   114  10.6420628331  10.6420628331  10.6420628331    8[6-(6,8),25-(8,8,8,8)]
   115  15.4109376912  15.4109376912  15.4109376912    8[15-(6,8,8),92-(8,8,8,8)]
   116  16.4116392948  16.4116392948  16.4116392948    8[15-(6,8,8),92-(8,8,8,8)]
   117  16.2430194221  16.2430194221  16.2430194221    8[15-(6,8,8),92-(8,8,8,8)]
   118  10.8799534674  10.8799534674  10.8799534674    8[6-(6,8),92-(8,8,8,8)]
   119  12.0182423291  12.0182423291  12.0182423291    8[6-(6,8),92-(8,8,8,8),92-(8,8,8,8)]
   120  13.2049550733  13.2049550733  13.2049550733    8[15-(6,8,8),92-(8,8,8,8)]
   121  12.3536811778  12.3536811778  12.3536811778    8[15-(6,8,8),92-(8,8,8,8)]
   122  11.7250704573  11.7250704573  11.7250704573    8[15-(6,8,8),92-(8,8,8,8)]
   123  11.3754230195  11.3754230195  11.3754230195    8[6-(6,8),25-(8,8,8,8)]
   124   10.355271415   10.355271415   10.355271415    8[6-(6,8),25-(8,8,8,8)]
   125  17.2721406981  17.2721406981  17.2721406981    8[15-(6,8,8),92-(8,8,8,8)]
   126  17.4238079348  17.4238079348  17.4238079348    8[15-(6,8,8),92-(8,8,8,8)]
   127  6.21566249765  6.21566249765  6.21566249765    8[15-(6,8,8),92-(8,8,8,8)]
   128  14.0860128177  14.0860128177  14.0860128177    8[6-(6,8),92-(8,8,8,8)]
   129  13.5740459459  13.5740459459  13.5740459459    8[6-(6,8),92-(8,8,8,8),92-(8,8,8,8)]
   130  7.09700854375  7.09700854375  7.09700854375    8[15-(6,8,8),92-(8,8,8,8)]
   131  5.25892415274  5.25892415274  5.25892415274    8[15-(6,8,8),92-(8,8,8,8),92-(8,8,8,8)]
   132  7.28026904067  7.28026904067  7.28026904067    8[15-(6,8,8),25-(8,8,8,8),92-(8,8,8,8)]
   133  9.65453508255  9.65453508255  9.65453508255    8[6-(6),25-(8,8,8,8),25-(8,8,8,8)]
