# Supplementary material for: A collection of forcefield precursors for metal–organic frameworks
Source: RSC Adv. 2019 Nov 13;9(63):36492–507. doi: 10.1039/c9ra07327b (PMC9075174; doi:10.1039/c9ra07327b)
Supplement: RA-009-C9RA07327B-s3080 [file RA-009-C9RA07327B-s3080.txt]

AWAWUR_clean

20.2937    0.00000000    0.00000000
1.76666599    20.21665529    0.00000000
1.76666599    1.61901563    20.15172299

     1   14.743183258   14.743183258   14.743183258    27[8-(27),8-(6),8-(6),8-(6),8-(6)]
     2  11.5483741936  11.5483741936  11.5483741936    27[7-(6,6),8-(27),8-(6),8-(6)]
     3  1.83576920389  1.83576920389  1.83576920389    27[8-(27),8-(6),8-(6),8-(6),8-(6)]
     4  2.67225746978  2.67225746978  2.67225746978    27[7-(6,6),8-(27),8-(6),8-(6)]
     5  1.83576920389  1.83576920389  1.83576920389    27[8-(27),8-(6),8-(6),8-(6),8-(6)]
     6  2.67225746978  2.67225746978  2.67225746978    27[7-(6,6),8-(27),8-(6),8-(6)]
     7  21.9912627761  21.9912627761  21.9912627761    27[8-(27),8-(6),8-(6),8-(6),8-(6)]
     8  21.1547745102  21.1547745102  21.1547745102    27[7-(6,6),8-(27),8-(6),8-(6)]
     9  9.08384872203  9.08384872203  9.08384872203    27[8-(27),8-(6),8-(6),8-(6),8-(6)]
    10  12.2786577864  12.2786577864  12.2786577864    27[7-(6,6),8-(27),8-(6),8-(6)]
    11  21.9912627761  21.9912627761  21.9912627761    27[8-(6),8-(6),8-(6),8-(6)]
    12  21.1547745102  21.1547745102  21.1547745102    27[7-(6,6),8-(6),8-(6)]
    13  12.4307316348  12.4307316348  12.4307316348    27[7-(6,6),8-(0),8-(6)]
    14  2.25512874551  2.25512874551  2.25512874551    27[7-(6,6),8-(6),8-(6)]
    15  12.4307316348  12.4307316348  12.4307316348    27[7-(6,6),8-(6),8-(6)]
    16  11.3963003452  11.3963003452  11.3963003452    27[7-(6,6),8-(0),8-(6)]
    17  11.3963003452  11.3963003452  11.3963003452    27[7-(6,6),8-(6),8-(6)]
    18  21.5719032345  21.5719032345  21.5719032345    27[7-(6,6),8-(6),8-(6)]
    19  8.53780560052  8.53780560052  8.53780560052    1[6-(6,6)]
    20  10.1895875962  10.1895875962  10.1895875962    1[6-(6,7)]
    21  12.3548714912  12.3548714912  12.3548714912    1[6-(6,6)]
    22  13.0768010259  13.0768010259  13.0768010259    1[6-(6,6)]
    23  12.7789162357  12.7789162357  12.7789162357    1[6-(6,7)]
    24  14.1747902805  14.1747902805  14.1747902805    1[6-(6,6)]
    25  6.32382503632  6.32382503632  6.32382503632    1[6-(6,6)]
    26  5.26324925293  5.26324925293  5.26324925293    1[6-(6,7)]
    27  1.86115942795  1.86115942795  1.86115942795    1[6-(6,6)]
    28  18.0124028862  18.0124028862  18.0124028862    1[6-(6,6)]
    29  20.1656446955  20.1656446955  20.1656446955    1[6-(6,7)]
    30  2.81030761874  2.81030761874  2.81030761874    1[6-(6,6)]
    31  3.61146725726  3.61146725726  3.61146725726    1[6-(6,6)]
    32  2.63426312691  2.63426312691  2.63426312691    1[6-(6,7)]
    33  6.78749777121  6.78749777121  6.78749777121    1[6-(6,6)]
    34  15.7928642118  15.7928642118  15.7928642118    1[6-(6,6)]
    35  15.4171658787  15.4171658787  15.4171658787    1[6-(6,7)]
    36  16.8945588731  16.8945588731  16.8945588731    1[6-(6,6)]
    37  20.2155647227  20.2155647227  20.2155647227    1[6-(6,6)]
    38  21.1927688531  21.1927688531  21.1927688531    1[6-(6,7)]
    39  17.0395342088  17.0395342088  17.0395342088    1[6-(6,6)]
    40  8.03416776823  8.03416776823  8.03416776823    1[6-(6,6)]
    41  8.40986610131  8.40986610131  8.40986610131    1[6-(6,7)]
    42  6.93247310686  6.93247310686  6.93247310686    1[6-(6,6)]
    43  15.2892263795  15.2892263795  15.2892263795    1[6-(6,6)]
    44  13.6374443838  13.6374443838  13.6374443838    1[6-(6,7)]
    45  11.4721604888  11.4721604888  11.4721604888    1[6-(6,6)]
    46  10.7502309541  10.7502309541  10.7502309541    1[6-(6,6)]
    47  11.0481157443  11.0481157443  11.0481157443    1[6-(6,7)]
    48  9.65224169952  9.65224169952  9.65224169952    1[6-(6,6)]
    49  17.5032069437  17.5032069437  17.5032069437    1[6-(6,6)]
    50  18.5637827271  18.5637827271  18.5637827271    1[6-(6,7)]
    51  21.9658725521  21.9658725521  21.9658725521    1[6-(6,6)]
    52  5.81462909383  5.81462909383  5.81462909383    1[6-(6,6)]
    53  3.66138728455  3.66138728455  3.66138728455    1[6-(6,7)]
    54  21.0167243613  21.0167243613  21.0167243613    1[6-(6,6)]
    55  15.2892263795  15.2892263795  15.2892263795    1[6-(6,6)]
    56  13.6374443838  13.6374443838  13.6374443838    1[6-(6,7)]
    57  11.4721604888  11.4721604888  11.4721604888    1[6-(6)]
    58  10.7502309541  10.7502309541  10.7502309541    1[6-(6,6)]
    59  11.0481157443  11.0481157443  11.0481157443    1[6-(6,7)]
    60  9.65224169952  9.65224169952  9.65224169952    1[6-(6,6)]
    61  17.5032069437  17.5032069437  17.5032069437    1[6-(6,6)]
    62  18.5637827271  18.5637827271  18.5637827271    1[6-(6,7)]
    63  21.9658725521  21.9658725521  21.9658725521    1[6-(6,6)]
    64  5.81462909383  5.81462909383  5.81462909383    1[6-(6,6)]
    65  3.66138728455  3.66138728455  3.66138728455    1[6-(6,7)]
    66  21.0167243613  21.0167243613  21.0167243613    1[6-(6,6)]
    67  20.2155647227  20.2155647227  20.2155647227    1[6-(6,6)]
    68  21.1927688531  21.1927688531  21.1927688531    1[6-(6,7)]
    69  17.0395342088  17.0395342088  17.0395342088    1[6-(6,6)]
    70  8.03416776823  8.03416776823  8.03416776823    1[6-(6,6)]
    71  8.40986610131  8.40986610131  8.40986610131    1[6-(6,7)]
    72  6.93247310686  6.93247310686  6.93247310686    1[6-(6,6)]
    73  3.61146725726  3.61146725726  3.61146725726    1[6-(6,6)]
    74  2.63426312691  2.63426312691  2.63426312691    1[6-(6,7)]
    75  6.78749777121  6.78749777121  6.78749777121    1[6-(6)]
    76  15.7928642118  15.7928642118  15.7928642118    1[6-(6,6)]
    77  15.4171658787  15.4171658787  15.4171658787    1[6-(6,7)]
    78  16.8945588731  16.8945588731  16.8945588731    1[6-(6,6)]
    79  8.53780560052  8.53780560052  8.53780560052    1[6-(6,6)]
    80  10.1895875962  10.1895875962  10.1895875962    1[6-(6,7)]
    81  12.3548714912  12.3548714912  12.3548714912    1[6-(6,6)]
    82  13.0768010259  13.0768010259  13.0768010259    1[6-(6,6)]
    83  12.7789162357  12.7789162357  12.7789162357    1[6-(6,7)]
    84  14.1747902805  14.1747902805  14.1747902805    1[6-(6,6)]
    85  6.32382503632  6.32382503632  6.32382503632    1[6-(6,6)]
    86  5.26324925293  5.26324925293  5.26324925293    1[6-(6,7)]
    87  1.86115942795  1.86115942795  1.86115942795    1[6-(6,6)]
    88  18.0124028862  18.0124028862  18.0124028862    1[6-(6,6)]
    89  20.1656446955  20.1656446955  20.1656446955    1[6-(6,7)]
    90  2.81030761874  2.81030761874  2.81030761874    1[6-(6,6)]
    91  16.1603187124  16.1603187124  16.1603187124    1[6-(6,6)]
    92     1.76666599     1.76666599     1.76666599    1[6-(6,6)]
    93  5.90004727763  5.90004727763  5.90004727763    1[6-(6,6)]
    94  5.90004727763  5.90004727763  5.90004727763    1[6-(6,6)]
    95     1.76666599     1.76666599     1.76666599    1[6-(6,6)]
    96  16.1603187124  16.1603187124  16.1603187124    1[6-(6,6)]
    97  18.0948460275  18.0948460275  18.0948460275    1[6-(6,6)]
    98  3.45848915964  3.45848915964  3.45848915964    1[6-(6,6)]
    99  18.0948460275  18.0948460275  18.0948460275    1[6-(6,6)]
   100  5.73218595246  5.73218595246  5.73218595246    1[6-(6,6)]
   101  5.73218595246  5.73218595246  5.73218595246    1[6-(6,6)]
   102  20.3685428204  20.3685428204  20.3685428204    1[6-(6,6)]
   103    13.78746444    13.78746444    13.78746444    6[6-(6,6),8-(27),8-(27)]
   104  8.85148629151  8.85148629151  8.85148629151    6[1-(0),6-(1,7),6-(6,6)]
   105   9.8315425134   9.8315425134   9.8315425134    6[1-(0),6-(1,6),7-(6,27)]
   106  14.1969892009  14.1969892009  14.1969892009    6[6-(1,6),6-(1,6),6-(8,8)]
   107  13.2555490366  13.2555490366  13.2555490366    6[1-(0),6-(6),6-(6,6)]
   108  13.5767957908  13.5767957908  13.5767957908    6[1-(0),6-(1,7),6-(6,6)]
   109  15.7504886303  15.7504886303  15.7504886303    6[6-(6,6),8-(0),8-(27)]
   110  13.4037018381  13.4037018381  13.4037018381    6[1-(0),6-(1,6),7-(6,27)]
   111  16.0855039066  16.0855039066  16.0855039066    6[6-(1,6),6-(1,6),6-(8,8)]
   112  15.0614860304  15.0614860304  15.0614860304    6[1-(0),6-(6,6),6-(6,6)]
   113  2.00686459444  2.00686459444  2.00686459444    6[6-(6,6),8-(27),8-(27)]
   114  5.56905167596  5.56905167596  5.56905167596    6[1-(0),6-(1,7),6-(6,6)]
   115  4.91780255326  4.91780255326  4.91780255326    6[1-(0),6-(1,6),7-(6,27)]
   116  1.85798455021  1.85798455021  1.85798455021    6[6-(1,6),6-(1,6),6-(8,8)]
   117  1.83326202871  1.83326202871  1.83326202871    6[1-(0),6-(6,6),6-(6,6)]
   118  18.4382895151  18.4382895151  18.4382895151    6[1-(0),6-(1,7),6-(6,6)]
   119  3.32996502995  3.32996502995  3.32996502995    6[6-(6,6),8-(0),8-(27)]
   120  19.7251258423  19.7251258423  19.7251258423    6[1-(0),6-(1,6),7-(6,27)]
   121  3.18327742199  3.18327742199  3.18327742199    6[6-(1,6),6-(1,6),6-(8,8)]
   122  2.90256415027  2.90256415027  2.90256415027    6[1-(0),6-(6,6),6-(6,6)]
   123  4.66808775963  4.66808775963  4.66808775963    6[6-(6,6),8-(27),8-(27)]
   124  3.96034931287  3.96034931287  3.96034931287    6[1-(0),6-(1,7),6-(6,6)]
   125  3.37135102445  3.37135102445  3.37135102445    6[1-(0),6-(1,6),7-(6,27)]
   126  6.11512642503  6.11512642503  6.11512642503    6[6-(1,6),6-(1,6),6-(8,8)]
   127  7.05770034919  7.05770034919  7.05770034919    6[1-(0),6-(6,6),6-(6,6)]
   128  15.1886477497  15.1886477497  15.1886477497    6[1-(0),6-(1,7),6-(6,6)]
   129  19.1316723371  19.1316723371  19.1316723371    6[6-(6,6),8-(0),8-(27)]
   130  14.9562672881  14.9562672881  14.9562672881    6[1-(0),6-(1,6),7-(6,27)]
   131  17.7195883062  17.7195883062  17.7195883062    6[6-(1,6),6-(1,6),6-(8,8)]
   132  16.6926061046  16.6926061046  16.6926061046    6[1-(0),6-(6,6),6-(6,6)]
   133  19.1589442204  19.1589442204  19.1589442204    6[6-(6,6),8-(27),8-(27)]
   134  19.8666826671  19.8666826671  19.8666826671    6[1-(0),6-(1,7),6-(6,6)]
   135  20.4556809556  20.4556809556  20.4556809556    6[1-(0),6-(1,6),7-(6,27)]
   136   17.711905555   17.711905555   17.711905555    6[6-(1,6),6-(1,6),6-(8,8)]
   137  16.7693316308  16.7693316308  16.7693316308    6[1-(0),6-(6),6-(6,6)]
   138   8.6383842303   8.6383842303   8.6383842303    6[1-(0),6-(1,7),6-(6,6)]
   139  4.69535964292  4.69535964292  4.69535964292    6[6-(6,6),8-(0),8-(27)]
   140  8.87076469187  8.87076469187  8.87076469187    6[1-(0),6-(1,6),7-(6,27)]
   141  6.10744367376  6.10744367376  6.10744367376    6[6-(1,6),6-(1,6),6-(8,8)]
   142   7.1344258754   7.1344258754   7.1344258754    6[1-(0),6-(6,6),6-(6,6)]
   143    10.03956754    10.03956754    10.03956754    6[6-(6,6),8-(27),8-(27)]
   144  14.9755456885  14.9755456885  14.9755456885    6[1-(0),6-(1,7),6-(6,6)]
   145  13.9954894666  13.9954894666  13.9954894666    6[1-(0),6-(1,6),7-(6,27)]
   146  9.63004277913  9.63004277913  9.63004277913    6[6-(1,6),6-(1,6),6-(8,8)]
   147  10.5714829434  10.5714829434  10.5714829434    6[1-(0),6-(6,6),6-(6,6)]
   148  10.2502361892  10.2502361892  10.2502361892    6[1-(0),6-(1,7),6-(6,6)]
   149  8.07654334975  8.07654334975  8.07654334975    6[6-(6,6),8-(0),8-(27)]
   150  10.4233301419  10.4233301419  10.4233301419    6[1-(0),6-(1,6),7-(6,27)]
   151  7.74152807344  7.74152807344  7.74152807344    6[6-(1,6),6-(1,6),6-(8,8)]
   152  8.76554594964  8.76554594964  8.76554594964    6[1-(0),6-(6,6),6-(6,6)]
   153  21.8201673856  21.8201673856  21.8201673856    6[6-(6,6),8-(27),8-(27)]
   154   18.257980304   18.257980304   18.257980304    6[1-(0),6-(1,7),6-(6,6)]
   155  18.9092294267  18.9092294267  18.9092294267    6[1-(0),6-(1,6),7-(6,27)]
   156  21.9690474298  21.9690474298  21.9690474298    6[6-(1,6),6-(1,6),6-(8,8)]
   157  21.9937699513  21.9937699513  21.9937699513    6[1-(0),6-(6,6),6-(6,6)]
   158  5.38874246495  5.38874246495  5.38874246495    6[1-(0),6-(1,7),6-(6,6)]
   159    20.49706695    20.49706695    20.49706695    6[6-(6,6),8-(0),8-(27)]
   160   4.1019061377   4.1019061377   4.1019061377    6[1-(0),6-(1,6),7-(6,27)]
   161   20.643754558   20.643754558   20.643754558    6[6-(1,6),6-(1,6),6-(8,8)]
   162  20.9244678297  20.9244678297  20.9244678297    6[1-(0),6-(6,6),6-(6,6)]
   163    10.03956754    10.03956754    10.03956754    6[6-(6,6),8-(27),8-(27)]
   164  14.9755456885  14.9755456885  14.9755456885    6[1-(0),6-(1,7),6-(6,6)]
   165  13.9954894666  13.9954894666  13.9954894666    6[1-(0),6-(1,6),7-(6,27)]
   166  9.63004277913  9.63004277913  9.63004277913    6[6-(1),6-(1,6),6-(8,8)]
   167  10.5714829434  10.5714829434  10.5714829434    6[1-(0),6-(6,6)]
   168  10.2502361892  10.2502361892  10.2502361892    6[1-(0),6-(1,7),6-(6,6)]
   169  8.07654334975  8.07654334975  8.07654334975    6[6-(6,6),8-(0),8-(27)]
   170  10.4233301419  10.4233301419  10.4233301419    6[1-(0),6-(1,6),7-(6,27)]
   171  7.74152807344  7.74152807344  7.74152807344    6[6-(1,6),6-(1,6),6-(8,8)]
   172  8.76554594964  8.76554594964  8.76554594964    6[1-(0),6-(6,6),6-(6,6)]
   173  21.8201673856  21.8201673856  21.8201673856    6[6-(6,6),8-(27),8-(27)]
   174   18.257980304   18.257980304   18.257980304    6[1-(0),6-(1,7),6-(6,6)]
   175  18.9092294267  18.9092294267  18.9092294267    6[1-(0),6-(1,6),7-(6,27)]
   176  21.9690474298  21.9690474298  21.9690474298    6[6-(1,6),6-(1,6),6-(8,8)]
   177  21.9937699513  21.9937699513  21.9937699513    6[1-(0),6-(6,6),6-(6,6)]
   178  5.38874246495  5.38874246495  5.38874246495    6[1-(0),6-(1,7),6-(6,6)]
   179    20.49706695    20.49706695    20.49706695    6[6-(6,6),8-(0),8-(27)]
   180   4.1019061377   4.1019061377   4.1019061377    6[1-(0),6-(1,6),7-(6,27)]
   181   20.643754558   20.643754558   20.643754558    6[6-(1,6),6-(1,6),6-(8,8)]
   182  20.9244678297  20.9244678297  20.9244678297    6[1-(0),6-(6,6),6-(6,6)]
   183  19.1589442204  19.1589442204  19.1589442204    6[6-(6,6),8-(27),8-(27)]
   184  19.8666826671  19.8666826671  19.8666826671    6[1-(0),6-(1,7),6-(6,6)]
   185  20.4556809556  20.4556809556  20.4556809556    6[1-(0),6-(1,6),7-(6,27)]
   186   17.711905555   17.711905555   17.711905555    6[6-(1,6),6-(1,6),6-(8,8)]
   187  16.7693316308  16.7693316308  16.7693316308    6[1-(0),6-(6,6),6-(6,6)]
   188   8.6383842303   8.6383842303   8.6383842303    6[1-(0),6-(1,7),6-(6,6)]
   189  4.69535964292  4.69535964292  4.69535964292    6[6-(6,6),8-(0),8-(27)]
   190  8.87076469187  8.87076469187  8.87076469187    6[1-(0),6-(1,6),7-(6,27)]
   191  6.10744367376  6.10744367376  6.10744367376    6[6-(1,6),6-(1,6),6-(8,8)]
   192   7.1344258754   7.1344258754   7.1344258754    6[1-(0),6-(6,6),6-(6,6)]
   193  4.66808775963  4.66808775963  4.66808775963    6[6-(6,6),8-(27),8-(27)]
   194  3.96034931287  3.96034931287  3.96034931287    6[1-(0),6-(1,7),6-(6,6)]
   195  3.37135102445  3.37135102445  3.37135102445    6[1-(0),6-(1,6),7-(6,27)]
   196  6.11512642503  6.11512642503  6.11512642503    6[6-(1),6-(1,6),6-(8,8)]
   197  7.05770034919  7.05770034919  7.05770034919    6[1-(0),6-(6,6)]
   198  15.1886477497  15.1886477497  15.1886477497    6[1-(0),6-(1,7),6-(6,6)]
   199  19.1316723371  19.1316723371  19.1316723371    6[6-(6,6),8-(0),8-(27)]
   200  14.9562672881  14.9562672881  14.9562672881    6[1-(0),6-(1,6),7-(6,27)]
   201  17.7195883062  17.7195883062  17.7195883062    6[6-(1,6),6-(1,6),6-(8,8)]
   202  16.6926061046  16.6926061046  16.6926061046    6[1-(0),6-(6,6),6-(6,6)]
   203    13.78746444    13.78746444    13.78746444    6[6-(6,6),8-(27),8-(27)]
   204  8.85148629151  8.85148629151  8.85148629151    6[1-(0),6-(1,7),6-(6,6)]
   205   9.8315425134   9.8315425134   9.8315425134    6[1-(0),6-(1,6),7-(6,27)]
   206  14.1969892009  14.1969892009  14.1969892009    6[6-(1,6),6-(1,6),6-(8,8)]
   207  13.2555490366  13.2555490366  13.2555490366    6[1-(0),6-(6,6),6-(6,6)]
   208  13.5767957908  13.5767957908  13.5767957908    6[1-(0),6-(1,7),6-(6,6)]
   209  15.7504886303  15.7504886303  15.7504886303    6[6-(6,6),8-(0),8-(27)]
   210  13.4037018381  13.4037018381  13.4037018381    6[1-(0),6-(1,6),7-(6,27)]
   211  16.0855039066  16.0855039066  16.0855039066    6[6-(1,6),6-(1,6),6-(8,8)]
   212  15.0614860304  15.0614860304  15.0614860304    6[1-(0),6-(6,6),6-(6,6)]
   213  2.00686459444  2.00686459444  2.00686459444    6[6-(6,6),8-(27),8-(27)]
   214  5.56905167596  5.56905167596  5.56905167596    6[1-(0),6-(1,7),6-(6,6)]
   215  4.91780255326  4.91780255326  4.91780255326    6[1-(0),6-(1,6),7-(6,27)]
   216  1.85798455021  1.85798455021  1.85798455021    6[6-(1,6),6-(1,6),6-(8,8)]
   217  1.83326202871  1.83326202871  1.83326202871    6[1-(0),6-(6,6),6-(6,6)]
   218  18.4382895151  18.4382895151  18.4382895151    6[1-(0),6-(1,7),6-(6,6)]
   219  3.32996502995  3.32996502995  3.32996502995    6[6-(6,6),8-(0),8-(27)]
   220  19.7251258423  19.7251258423  19.7251258423    6[1-(0),6-(1,6),7-(6,27)]
   221  3.18327742199  3.18327742199  3.18327742199    6[6-(1,6),6-(1,6),6-(8,8)]
   222  2.90256415027  2.90256415027  2.90256415027    6[1-(0),6-(6,6),6-(6,6)]
   223  13.6610218244  13.6610218244  13.6610218244    6[6-(1,6),6-(1,6)]
   224  15.5322522594  15.5322522594  15.5322522594    6[1-(0),6-(6,6),6-(6,6)]
   225     1.76666599     1.76666599     1.76666599    6[6-(1,6),6-(1,6),6-(8,8)]
   226     1.76666599     1.76666599     1.76666599    6[1-(0),6-(6,6),6-(6,6)]
   227     1.76666599     1.76666599     1.76666599    6[6-(6,6),8-(27),8-(27)]
   228  8.39934416558  8.39934416558  8.39934416558    6[6-(1,6),6-(1,6),6-(8,8)]
   229  6.52811373057  6.52811373057  6.52811373057    6[1-(0),6-(6,6),6-(6,6)]
   230  9.43500536674  9.43500536674  9.43500536674    6[6-(6,6),8-(27),8-(27)]
   231  6.52811373057  6.52811373057  6.52811373057    6[1-(0),6-(6,6),6-(6,6)]
   232  9.43500536674  9.43500536674  9.43500536674    6[8-(27),8-(27)]
   233     1.76666599     1.76666599     1.76666599    6[6-(1,6),6-(1,6),6-(8,8)]
   234     1.76666599     1.76666599     1.76666599    6[1-(0),6-(6,6),6-(6,6)]
   235     1.76666599     1.76666599     1.76666599    6[6-(6,6),8-(27),8-(27)]
   236  13.6610218244  13.6610218244  13.6610218244    6[6-(1,6),6-(1,6),6-(8,8)]
   237  15.5322522594  15.5322522594  15.5322522594    6[1-(0),6-(6,6),6-(6,6)]
   238  12.6253606233  12.6253606233  12.6253606233    6[6-(6,6),8-(27),8-(27)]
   239  7.22777326018  7.22777326018  7.22777326018    6[6-(6,6),7-(6),7-(6)]
   240  8.33594341443  8.33594341443  8.33594341443    6[6-(1,6),6-(1,6),6-(7,7)]
   241  5.70021930605  5.70021930605  5.70021930605    6[6-(6,6),7-(6),7-(6)]
   242  5.08537529738  5.08537529738  5.08537529738    6[6-(1,6),6-(1,6),6-(7,7)]
   243  5.70021930605  5.70021930605  5.70021930605    6[6-(6,6),7-(6),7-(6)]
   244  5.08537529738  5.08537529738  5.08537529738    6[6-(1,6),6-(1,6),6-(7,7)]
   245  18.1268126739  18.1268126739  18.1268126739    6[6-(6,6),7-(6),7-(6)]
   246  18.7416566826  18.7416566826  18.7416566826    6[6-(1,6),6-(1,6),6-(7,7)]
   247  16.5992587198  16.5992587198  16.5992587198    6[6-(6,6),7-(6),7-(6)]
   248  15.4910885656  15.4910885656  15.4910885656    6[6-(1,6),6-(1,6),6-(7,7)]
   249  18.1268126739  18.1268126739  18.1268126739    6[6-(6,6),7-(6),7-(6)]
   250  18.7416566826  18.7416566826  18.7416566826    6[6-(1,6),6-(1,6),6-(7,7)]
   251  15.3651956701  15.3651956701  15.3651956701    6[6-(1,6),6-(1,6),6-(8,8)]
   252  14.2949542703  14.2949542703  14.2949542703    6[6-(6,6),8-(0),8-(0)]
   253  17.4098670718  17.4098670718  17.4098670718    6[1-(0),6-(6,6),6-(6,6)]
   254  2.75754902633  2.75754902633  2.75754902633    6[6-(1,6),6-(1,6),6-(8,8)]
   255  2.43765250385  2.43765250385  2.43765250385    6[6-(6,6),8-(0),8-(0)]
   256  3.29875161806  3.29875161806  3.29875161806    6[1-(0),6-(6,6),6-(6,6)]
   257  15.3651956701  15.3651956701  15.3651956701    6[6-(1,6),6-(1,6),6-(8,8)]
   258  14.2949542703  14.2949542703  14.2949542703    6[6-(6,6),8-(0),8-(0)]
   259  17.4098670718  17.4098670718  17.4098670718    6[1-(0),6-(6,6),6-(6,6)]
   260  8.46183630986  8.46183630986  8.46183630986    6[6-(1,6),6-(1,6),6-(8,8)]
   261  9.53207770975  9.53207770975  9.53207770975    6[6-(6,6),8-(0),8-(0)]
   262  6.41716490823  6.41716490823  6.41716490823    6[1-(0),6-(6,6),6-(6,6)]
   263  8.46183630986  8.46183630986  8.46183630986    6[6-(1,6),6-(1,6),6-(8,8)]
   264  9.53207770975  9.53207770975  9.53207770975    6[6-(6,6),8-(0),8-(0)]
   265  6.41716490823  6.41716490823  6.41716490823    6[1-(0),6-(6,6),6-(6,6)]
   266  21.0694829537  21.0694829537  21.0694829537    6[6-(1,6),6-(1,6),6-(8,8)]
   267  21.3893794761  21.3893794761  21.3893794761    6[6-(6,6),8-(0),8-(0)]
   268  20.5282803619  20.5282803619  20.5282803619    6[1-(0),6-(6,6),6-(6,6)]
   269  14.5121604375  14.5121604375  14.5121604375    6[6-(1,6),6-(1,6),6-(7,7)]
   270  14.9591017636  14.9591017636  14.9591017636    6[6-(6,6),7-(6),7-(6)]
   271  17.7562440926  17.7562440926  17.7562440926    6[6-(1,6),6-(1,6),6-(7,7)]
   272  16.4634969252  16.4634969252  16.4634969252    6[6-(6,6),7-(6),7-(6)]
   273  14.5121604375  14.5121604375  14.5121604375    6[6-(1,6),6-(1,6),6-(7,7)]
   274  14.9591017636  14.9591017636  14.9591017636    6[6-(6,6),7-(6),7-(6)]
   275  9.31487154251  9.31487154251  9.31487154251    6[6-(1,6),6-(1,6),6-(7,7)]
   276  8.86793021645  8.86793021645  8.86793021645    6[6-(6,6),7-(6),7-(6)]
   277  9.31487154251  9.31487154251  9.31487154251    6[6-(1,6),6-(1,6),6-(7,7)]
   278  8.86793021645  8.86793021645  8.86793021645    6[6-(6,6),7-(6),7-(6)]
   279  6.07078788736  6.07078788736  6.07078788736    6[6-(1,6),6-(1,6),6-(7,7)]
   280  7.36353505484  7.36353505484  7.36353505484    6[6-(6,6),7-(6),7-(6)]
   281  10.2907205269  10.2907205269  10.2907205269    7[6-(1,6),6-(1,6),27-(8,8,8)]
   282  3.81181673362  3.81181673362  3.81181673362    7[6-(1,6),6-(1,6),27-(8,8,8)]
   283  3.81161379662  3.81161379662  3.81161379662    7[6-(1,6),6-(1,6),27-(8,8,8)]
   284    20.01543585    20.01543585    20.01543585    7[6-(1,6),6-(1,6),27-(8,8,8)]
   285  13.5363467864  13.5363467864  13.5363467864    7[6-(1,6),6-(1,6),27-(8,8,8)]
   286    20.01543585    20.01543585    20.01543585    7[6-(1,6),6-(1,6),27-(8,8)]
   287  14.0893259071  14.0893259071  14.0893259071    7[6-(1,6),6-(1,6),27-(8,8)]
   288  20.3903701739  20.3903701739  20.3903701739    7[6-(1,6),6-(1,6),27-(8,8)]
   289  14.0893259071  14.0893259071  14.0893259071    7[6-(1,6),6-(1,6),27-(8,8)]
   290  9.73770607292  9.73770607292  9.73770607292    7[6-(1,6),6-(1,6),27-(8,8)]
   291  9.73770607292  9.73770607292  9.73770607292    7[6-(1,6),6-(1,6),27-(8,8)]
   292  3.43666180612  3.43666180612  3.43666180612    7[6-(1,6),6-(1,6),27-(8,8)]
   293  15.9939665875  15.9939665875  15.9939665875    7[6-(6,7),6-(6,7)]
   294  15.9939665875  15.9939665875  15.9939665875    7[6-(6,7),6-(6,7)]
   295  14.3680340828  14.3680340828  14.3680340828    7[6-(6,7),6-(6,7)]
   296  9.45899789724  9.45899789724  9.45899789724    7[6-(6,7),6-(6,7)]
   297  7.83306539252  7.83306539252  7.83306539252    7[6-(6,7),6-(6,7)]
   298  7.83306539252  7.83306539252  7.83306539252    7[6-(6,7),6-(6,7)]
   299  6.74498594263  6.74498594263  6.74498594263    7[6-(6,7),6-(6,7)]
   300  6.74498594263  6.74498594263  6.74498594263    7[6-(6,7),6-(6,7)]
   301  5.14610290757  5.14610290757  5.14610290757    7[6-(6,7),6-(6,7)]
   302  18.6809290724  18.6809290724  18.6809290724    7[6-(6,7),6-(6,7)]
   303  17.0820460374  17.0820460374  17.0820460374    7[6-(6,7),6-(6,7)]
   304  17.0820460374  17.0820460374  17.0820460374    7[6-(6,7),6-(6,7)]
   305  12.6116857917  12.6116857917  12.6116857917    8[6-(6,8),27-(7,8,8)]
   306   14.655684611   14.655684611   14.655684611    8[6-(6,8),27-(8,8,8,8)]
   307  13.0207047103  13.0207047103  13.0207047103    8[27-(7,8)]
   308  16.6596334827  16.6596334827  16.6596334827    8[6-(6,8),27-(8,8,8,8)]
   309   14.481705746   14.481705746   14.481705746    8[6-(6,8)]
   310  13.0820012221  13.0820012221  13.0820012221    8[6-(6,8)]
   311  2.30194717615  2.30194717615  2.30194717615    8[6-(6,8),27-(7,8,8)]
   312  1.83664450913  1.83664450913  1.83664450913    8[6-(6,8),27-(8,8,8,8)]
   313  2.28836444902  2.28836444902  2.28836444902    8[6-(6,8),27-(7,8)]
   314  3.48468905754  3.48468905754  3.48468905754    8[6-(6,8),27-(8,8,8,8)]
   315  2.93195274415  2.93195274415  2.93195274415    8[6-(6,8)]
   316  2.34373230995  2.34373230995  2.34373230995    8[6-(6,8)]
   317  4.39364931588  4.39364931588  4.39364931588    8[6-(6,8),27-(7,8,8)]
   318  3.86572527391  3.86572527391  3.86572527391    8[6-(6,8),27-(8,8,8,8)]
   319  10.5766183837  10.5766183837  10.5766183837    8[6-(6,8),27-(7,8)]
   320  20.0521186803  20.0521186803  20.0521186803    8[6-(6,8),27-(8,8,8,8)]
   321  19.3709900212  19.3709900212  19.3709900212    8[6-(6,8)]
   322  14.5775034074  14.5775034074  14.5775034074    8[6-(6,8)]
   323  19.4333826641  19.4333826641  19.4333826641    8[6-(6,8),27-(7,8,8)]
   324  19.9613067061  19.9613067061  19.9613067061    8[6-(6,8),27-(8,8,8,8)]
   325  13.2504135963  13.2504135963  13.2504135963    8[27-(7,8)]
   326   3.7749132997   3.7749132997   3.7749132997    8[6-(6,8),27-(8,8,8,8)]
   327  4.45604195877  4.45604195877  4.45604195877    8[6-(6,8)]
   328  9.24952857256  9.24952857256  9.24952857256    8[6-(6,8)]
   329  11.2153461883  11.2153461883  11.2153461883    8[6-(6,8),27-(7,8,8)]
   330  9.17134736901  9.17134736901  9.17134736901    8[6-(6,8),27-(8,8,8,8)]
   331  10.8063272697  10.8063272697  10.8063272697    8[6-(6,8),27-(7,8)]
   332  7.16739849727  7.16739849727  7.16739849727    8[6-(6,8),27-(8,8,8,8)]
   333  9.34532623401  9.34532623401  9.34532623401    8[6-(6,8)]
   334  10.7450307579  10.7450307579  10.7450307579    8[6-(6,8)]
   335  21.5250848039  21.5250848039  21.5250848039    8[6-(6,8),27-(7,8)]
   336  21.9903874709  21.9903874709  21.9903874709    8[6-(6,8),27-(8,8,8)]
   337   21.538667531   21.538667531   21.538667531    8[6-(6,8),27-(7,8)]
   338  20.3423429225  20.3423429225  20.3423429225    8[6-(6,8),27-(8,8,8)]
   339  20.8950792358  20.8950792358  20.8950792358    8[6-(6,8)]
   340    21.48329967    21.48329967    21.48329967    8[6-(6,8)]
   341  11.2153461883  11.2153461883  11.2153461883    8[6-(6,8),27-(7,8,8)]
   342  9.17134736901  9.17134736901  9.17134736901    8[6-(6,8),27-(8,8,8,8)]
   343  10.8063272697  10.8063272697  10.8063272697    8[6-(8),27-(7,8)]
   344  7.16739849727  7.16739849727  7.16739849727    8[6-(6,8),27-(8,8,8,8)]
   345  9.34532623401  9.34532623401  9.34532623401    8[6-(6,8)]
   346  10.7450307579  10.7450307579  10.7450307579    8[6-(6,8)]
   347  21.5250848039  21.5250848039  21.5250848039    8[6-(6,8),27-(7,8,8)]
   348  21.9903874709  21.9903874709  21.9903874709    8[6-(6,8),27-(8,8,8,8)]
   349   21.538667531   21.538667531   21.538667531    8[6-(6,8),27-(7,8)]
   350  20.3423429225  20.3423429225  20.3423429225    8[6-(6,8),27-(8,8,8,8)]
   351  20.8950792358  20.8950792358  20.8950792358    8[6-(6,8)]
   352    21.48329967    21.48329967    21.48329967    8[6-(6,8)]
   353  19.4333826641  19.4333826641  19.4333826641    8[6-(6,8),27-(7,8)]
   354  19.9613067061  19.9613067061  19.9613067061    8[6-(6,8),27-(8,8,8)]
   355  13.2504135963  13.2504135963  13.2504135963    8[6-(6,8),27-(7,8)]
   356   3.7749132997   3.7749132997   3.7749132997    8[6-(6,8),27-(8,8,8)]
   357  4.45604195877  4.45604195877  4.45604195877    8[6-(6,8)]
   358  9.24952857256  9.24952857256  9.24952857256    8[6-(6,8)]
   359  4.39364931588  4.39364931588  4.39364931588    8[6-(6,8),27-(7,8,8)]
   360  3.86572527391  3.86572527391  3.86572527391    8[6-(6,8),27-(8,8,8,8)]
   361  10.5766183837  10.5766183837  10.5766183837    8[6-(8),27-(7,8)]
   362  20.0521186803  20.0521186803  20.0521186803    8[6-(6,8),27-(8,8,8,8)]
   363  19.3709900212  19.3709900212  19.3709900212    8[6-(6,8)]
   364  14.5775034074  14.5775034074  14.5775034074    8[6-(6,8)]
   365  12.6116857917  12.6116857917  12.6116857917    8[6-(6,8),27-(7,8,8)]
   366   14.655684611   14.655684611   14.655684611    8[6-(6,8),27-(8,8,8,8)]
   367  13.0207047103  13.0207047103  13.0207047103    8[6-(6,8),27-(7,8)]
   368  16.6596334827  16.6596334827  16.6596334827    8[6-(6,8),27-(8,8,8,8)]
   369   14.481705746   14.481705746   14.481705746    8[6-(6,8)]
   370  13.0820012221  13.0820012221  13.0820012221    8[6-(6,8)]
   371  2.30194717615  2.30194717615  2.30194717615    8[6-(6,8),27-(7,8,8)]
   372  1.83664450913  1.83664450913  1.83664450913    8[6-(6,8),27-(8,8,8,8)]
   373  2.28836444902  2.28836444902  2.28836444902    8[6-(6,8),27-(7,8)]
   374  3.48468905754  3.48468905754  3.48468905754    8[6-(6,8),27-(8,8,8,8)]
   375  2.93195274415  2.93195274415  2.93195274415    8[6-(6,8)]
   376  2.34373230995  2.34373230995  2.34373230995    8[6-(6,8)]
   377  12.6114908863  12.6114908863  12.6114908863    8[27-(7,8,8),27-(8,8,8,8)]
   378  1.46857388462  1.46857388462  1.46857388462    8[27-(7,8,8),27-(8,8,8,8)]
   379  1.46857388462  1.46857388462  1.46857388462    8[27-(7,8,8),27-(8,8,8,8)]
   380   22.358475762   22.358475762   22.358475762    8[27-(7,8,8),27-(8,8,8,8)]
   381  11.2155764271  11.2155764271  11.2155764271    8[27-(7,8,8),27-(8,8,8,8)]
