# Supplementary material for: A collection of forcefield precursors for metal–organic frameworks
Source: RSC Adv. 2019 Nov 13;9(63):36492–507. doi: 10.1039/c9ra07327b (PMC9075174; doi:10.1039/c9ra07327b)
Supplement: RA-009-C9RA07327B-s3081 [file RA-009-C9RA07327B-s3081.txt]

AWOFOI_clean

10.6994    0.00000000    0.00000000
-2.44694481    11.94810932    0.00000000
0.0    0.0    13.6773

     1  2.55424520952  2.55424520952  2.55424520952    58[8-(6),8-(6),8-(6),8-(6),8-(6),8-(6,58),8-(6,58)]
     2-0.874962424525-0.874962424525-0.874962424525    58[8-(6),8-(6),8-(6),8-(6),8-(6),8-(6,58),8-(6,58)]
     3  5.69820998048  5.69820998048  5.69820998048    58[8-(6),8-(6),8-(6),8-(6),8-(6,58),8-(6,58)]
     4  9.12741761452  9.12741761452  9.12741761452    58[8-(6),8-(6),8-(6),8-(6),8-(6),8-(6,58),8-(6,58)]
     5-0.190280153824-0.190280153824-0.190280153824    1[6-(6,6)]
     6  8.97998298098  8.97998298098  8.97998298098    1[6-(6,6)]
     7  2.19550301465  2.19550301465  2.19550301465    1[6-(6,6)]
     8  4.31650774882  4.31650774882  4.31650774882    1[6-(6,6)]
     9  5.84564461402  5.84564461402  5.84564461402    1[6-(6,6)]
    10  1.93072458035  1.93072458035  1.93072458035    1[6-(6,6)]
    11  8.44273534382  8.44273534382  8.44273534382    1[6-(6,6)]
    12-0.727527790984-0.727527790984-0.727527790984    1[6-(6,6)]
    13  6.05695217535  6.05695217535  6.05695217535    1[6-(6,6)]
    14  3.93594744118  3.93594744118  3.93594744118    1[6-(6,6)]
    15  2.40681057598  2.40681057598  2.40681057598    1[6-(6,6)]
    16  6.32173060965  6.32173060965  6.32173060965    1[6-(6,6)]
    17   2.3814332329   2.3814332329   2.3814332329    6[6-(6,6),8-(58),8-(58)]
    18  1.20509400297  1.20509400297  1.20509400297    6[6-(1,6),6-(1,6),6-(8,8)]
    19-0.073666479705-0.073666479705-0.073666479705    6[1-(0),6-(6,6),6-(6,6)]
    20  9.52342169259  9.52342169259  9.52342169259    6[6-(1,6),6-(1,6),6-(8,8)]
    21  9.70674101111  9.70674101111  9.70674101111    6[1-(0),6-(6,6),6-(6,6)]
    22 0.274548056526 0.274548056526 0.274548056526    6[6-(1,6),6-(1,6),6-(8,8)]
    23  1.35433356073  1.35433356073  1.35433356073    6[1-(0),6-(6,6),6-(6,6)]
    24 0.494806668008 0.494806668008 0.494806668008    6[6-(6,6),8-(58),8-(58,58)]
    25  8.16257810789  8.16257810789  8.16257810789    6[6-(6,6),8-(58),8-(58)]
    26   1.7447943621   1.7447943621   1.7447943621    6[6-(6,6),8-(58),8-(58)]
    27  2.92113359203  2.92113359203  2.92113359203    6[6-(1,6),6-(1,6),6-(8,8)]
    28  4.19989407471  4.19989407471  4.19989407471    6[1-(0),6-(6,6),6-(6,6)]
    29  5.30220590241  5.30220590241  5.30220590241    6[6-(1,6),6-(1,6),6-(8,8)]
    30  5.11888658389  5.11888658389  5.11888658389    6[1-(0),6-(6,6),6-(6,6)]
    31  3.85167953847  3.85167953847  3.85167953847    6[6-(1,6),6-(1,6),6-(8,8)]
    32  2.77189403427  2.77189403427  2.77189403427    6[1-(0),6-(6,6),6-(6,6)]
    33  3.63142092699  3.63142092699  3.63142092699    6[6-(6,6),8-(58),8-(58,58)]
    34  6.66304948711  6.66304948711  6.66304948711    6[6-(6,6),8-(58),8-(58)]
    35   5.8710219571   5.8710219571   5.8710219571    6[6-(6,6),8-(58),8-(58)]
    36  7.04736118703  7.04736118703  7.04736118703    6[6-(1,6),6-(1,6),6-(8,8)]
    37  8.32612166971  8.32612166971  8.32612166971    6[1-(0),6-(6,6),6-(6,6)]
    38 -1.27096650259 -1.27096650259 -1.27096650259    6[6-(1,6),6-(1,6),6-(8,8)]
    39 -1.45428582111 -1.45428582111 -1.45428582111    6[1-(0),6-(6,6),6-(6,6)]
    40  7.97790713347  7.97790713347  7.97790713347    6[6-(1,6),6-(1,6),6-(8,8)]
    41  6.89812162927  6.89812162927  6.89812162927    6[1-(0),6-(6,6),6-(6,6)]
    42  7.75764852199  7.75764852199  7.75764852199    6[6-(6,6),8-(58),8-(58,58)]
    43  0.08987708211  0.08987708211  0.08987708211    6[6-(6,6),8-(58),8-(58)]
    44   6.5076608279   6.5076608279   6.5076608279    6[6-(6,6),8-(58),8-(58)]
    45  5.33132159797  5.33132159797  5.33132159797    6[6-(1,6),6-(1,6),6-(8,8)]
    46  4.05256111529  4.05256111529  4.05256111529    6[1-(0),6-(6,6),6-(6,6)]
    47  2.95024928759  2.95024928759  2.95024928759    6[6-(1,6),6-(1,6),6-(8,8)]
    48  3.13356860611  3.13356860611  3.13356860611    6[1-(0),6-(6,6),6-(6,6)]
    49  4.40077565153  4.40077565153  4.40077565153    6[6-(1,6),6-(1,6),6-(8)]
    50  5.48056115573  5.48056115573  5.48056115573    6[1-(0),6-(6,6),6-(6,6)]
    51  4.62103426301  4.62103426301  4.62103426301    6[6-(6,6),8-(58,58)]
    52  1.58940570289  1.58940570289  1.58940570289    6[6-(6,6),8-(58),8-(58)]
    53  2.09113906172  2.09113906172  2.09113906172    8[6-(6,8),58-(8,8,8,8,8,8)]
    54  3.53667087103  3.53667087103  3.53667087103    8[6-(6,8),58-(8,8,8,8,8)]
    55  8.07147038476  8.07147038476  8.07147038476    8[6-(6,8),58-(8,8,8,8,8)]
    56  7.14521370125  7.14521370125  7.14521370125    8[6-(6,8),58-(8,8,8,8,8)]
    57  10.4321406886  10.4321406886  10.4321406886    8[6-(6,8),58-(8,8,8,8,8,8),58-(8,8,8,8,8,8)]
    58 -1.01270224246 -1.01270224246 -1.01270224246    8[6-(6,8),58-(8,8,8,8,8,8)]
    59  2.03508853328  2.03508853328  2.03508853328    8[6-(6,8),58-(8,8,8,8,8,8)]
    60 0.589556723973 0.589556723973 0.589556723973    8[6-(6,8),58-(8,8,8,8,8,8)]
    61  6.75415721024  6.75415721024  6.75415721024    8[6-(6,8),58-(8,8,8,8,8,8)]
    62  7.68041389375  7.68041389375  7.68041389375    8[6-(6,8),58-(8,8,8,8,8,8)]
    63  4.39348690639  4.39348690639  4.39348690639    8[6-(6,8),58-(8,8,8,8,8),58-(8,8,8,8,8,8)]
    64  2.69198502746  2.69198502746  2.69198502746    8[6-(6,8),58-(8,8,8,8,8,8)]
    65  6.16131612828  6.16131612828  6.16131612828    8[6-(6,8),58-(8,8,8,8,8)]
    66  4.71578431897  4.71578431897  4.71578431897    8[6-(6,8),58-(8,8,8,8,8,8)]
    67 0.180984805237 0.180984805237 0.180984805237    8[6-(6,8),58-(8,8,8,8,8,8)]
    68  1.10724148875  1.10724148875  1.10724148875    8[6-(6,8),58-(8,8,8,8,8,8)]
    69 -2.17968549862 -2.17968549862 -2.17968549862    8[6-(6,8),58-(8,8,8,8,8,8),58-(8,8,8,8,8,8)]
    70  9.26515743246  9.26515743246  9.26515743246    8[6-(6,8),58-(8,8,8,8,8,8)]
    71  6.21736665672  6.21736665672  6.21736665672    8[6-(6,8),58-(8,8,8,8,8,8)]
    72  7.66289846603  7.66289846603  7.66289846603    8[6-(6,8),58-(8,8,8,8,8,8)]
    73  1.49829797976  1.49829797976  1.49829797976    8[6-(6,8),58-(8,8,8,8,8,8)]
    74 0.572041296249 0.572041296249 0.572041296249    8[6-(6,8),58-(8,8,8,8,8,8)]
    75  3.85896828361  3.85896828361  3.85896828361    8[6-(6),58-(8,8,8,8,8),58-(8,8,8,8,8,8)]
