# Supplementary material for: A collection of forcefield precursors for metal–organic frameworks
Source: RSC Adv. 2019 Nov 13;9(63):36492–507. doi: 10.1039/c9ra07327b (PMC9075174; doi:10.1039/c9ra07327b)
Supplement: RA-009-C9RA07327B-s3082 [file RA-009-C9RA07327B-s3082.txt]

AXINAX01_clean

28.9352    0.00000000    0.00000000
6.65963137    28.15839323    0.00000000
2.22749146    1.76212607    33.06222995

     1   10.020751698   10.020751698   10.020751698    27[8-(6),8-(6),8-(6),8-(6,27)]
     2  27.2628580342  27.2628580342  27.2628580342    27[8-(6),8-(6),8-(6,27)]
     3  9.38478689031  9.38478689031  9.38478689031    27[8-(6),8-(6),8-(6,27)]
     4  12.5403068588  12.5403068588  12.5403068588    27[8-(6),8-(6),8-(6),8-(6,27)]
     5  25.6231815567  25.6231815567  25.6231815567    27[8-(6),8-(6),8-(6,27)]
     6  30.3955283975  30.3955283975  30.3955283975    27[8-(6),8-(6),8-(6),8-(6,27)]
     7  7.97842736013  7.97842736013  7.97842736013    27[8-(6),8-(6),8-(6,27)]
     8  33.8005691415  33.8005691415  33.8005691415    27[8-(6),8-(6),8-(6,27)]
     9  14.0705322256  14.0705322256  14.0705322256    27[8-(6),8-(6),8-(6),8-(6,27)]
    10  11.2624863139  11.2624863139  11.2624863139    27[8-(6),8-(6),8-(6,27)]
    11   27.801571132   27.801571132   27.801571132    27[8-(6),8-(6),8-(6),8-(6,27)]
    12  10.5594647958  10.5594647958  10.5594647958    27[8-(6),8-(6),8-(6,27)]
    13  28.4375359397  28.4375359397  28.4375359397    27[8-(6),8-(6),8-(6,27)]
    14  25.2820159712  25.2820159712  25.2820159712    27[8-(6),8-(6),8-(6),8-(6,27)]
    15  12.1991412733  12.1991412733  12.1991412733    27[8-(6),8-(6),8-(6,27)]
    16   7.4267944325   7.4267944325   7.4267944325    27[8-(6),8-(6),8-(6),8-(6,27)]
    17  29.8438954699  29.8438954699  29.8438954699    27[8-(6),8-(6)]
    18  4.02175368845  4.02175368845  4.02175368845    27[8-(6),8-(6),8-(6,27)]
    19  23.7517906044  23.7517906044  23.7517906044    27[8-(6),8-(6),8-(6),8-(6,27)]
    20  26.5598365161  26.5598365161  26.5598365161    27[8-(6),8-(6)]
    21  13.2177651796  13.2177651796  13.2177651796    27[8-(6),8-(6),8-(6),8-(6),8-(6,27),8-(6,27)]
    22  24.6045576504  24.6045576504  24.6045576504    27[8-(6),8-(6),8-(6),8-(6),8-(6,27),8-(6,27)]
    23   11.813944796   11.813944796   11.813944796    1[6-(6,6)]
    24  13.6864855083  13.6864855083  13.6864855083    1[6-(6,6)]
    25  13.6892307035  13.6892307035  13.6892307035    1[6-(6,6)]
    26  11.8178267108  11.8178267108  11.8178267108    1[6-(6,6)]
    27  6.33016240701  6.33016240701  6.33016240701    1[6-(6,6)]
    28  6.02714823114  6.02714823114  6.02714823114    1[6-(6,6)]
    29  5.76390355439  5.76390355439  5.76390355439    1[6-(6,6)]
    30  6.96081522297  6.96081522297  6.96081522297    1[6-(6,6)]
    31  4.26900053053  4.26900053053  4.26900053053    1[6-(6,6)]
    32  6.88480610578  6.88480610578  6.88480610578    1[6-(6,6)]
    33  4.19302358976  4.19302358976  4.19302358976    1[6-(6,6)]
    34  5.50809629305  5.50809629305  5.50809629305    1[6-(6,6)]
    35  8.09069408113  8.09069408113  8.09069408113    1[6-(6,6)]
    36  7.47179788726  7.47179788726  7.47179788726    1[6-(6,6)]
    37  10.0561362241  10.0561362241  10.0561362241    1[6-(6,6)]
    38  8.11095562318  8.11095562318  8.11095562318    1[6-(6,6)]
    39  6.47271940522  6.47271940522  6.47271940522    1[6-(6,6)]
    40  10.9804053583  10.9804053583  10.9804053583    1[6-(6,6)]
    41  9.32848752983  9.32848752983  9.32848752983    1[6-(6,6)]
    42  7.59303604485  7.59303604485  7.59303604485    1[6-(6,6)]
    43  5.49731671295  5.49731671295  5.49731671295    1[6-(6,6)]
    44  7.82556824682  7.82556824682  7.82556824682    1[6-(6,6)]
    45  3.90358016255  3.90358016255  3.90358016255    1[6-(6,6)]
    46  7.90871520444  7.90871520444  7.90871520444    1[6-(6,6)]
    47   3.9771624819   3.9771624819   3.9771624819    1[6-(6,6)]
    48  32.9815372666  32.9815372666  32.9815372666    1[6-(6,6)]
    49  30.9926246693  30.9926246693  30.9926246693    1[6-(6,6)]
    50  33.0715884727  33.0715884727  33.0715884727    1[6-(6,6)]
    51  31.1839262276  31.1839262276  31.1839262276    1[6-(6,6)]
    52  29.1049438882  29.1049438882  29.1049438882    1[6-(6,6)]
    53  16.6933946962  16.6933946962  16.6933946962    1[6-(6,6)]
    54  18.9775553701  18.9775553701  18.9775553701    1[6-(6,6)]
    55  19.5223850689  19.5223850689  19.5223850689    1[6-(6,6)]
    56  21.1729284999  21.1729284999  21.1729284999    1[6-(6,6)]
    57  22.4142441023  22.4142441023  22.4142441023    1[6-(6,6)]
    58  25.3935938787  25.3935938787  25.3935938787    1[6-(6,6)]
    59  26.4710257428  26.4710257428  26.4710257428    1[6-(6,6)]
    60  23.4001281506  23.4001281506  23.4001281506    1[6-(6,6)]
    61  21.2270767491  21.2270767491  21.2270767491    1[6-(6,6)]
    62  24.6562007892  24.6562007892  24.6562007892    1[6-(6,6)]
    63  25.2726702959  25.2726702959  25.2726702959    1[6-(6,6)]
    64  26.4017015564  26.4017015564  26.4017015564    1[6-(6,6)]
    65  23.8331455269  23.8331455269  23.8331455269    1[6-(6,6)]
    66  22.6455893247  22.6455893247  22.6455893247    1[6-(6,6)]
    67  17.2275136384  17.2275136384  17.2275136384    1[6-(6,6)]
    68   10.308589965   10.308589965   10.308589965    1[6-(6,6)]
    69  9.05531006071  9.05531006071  9.05531006071    1[6-(6,6)]
    70  6.83837334368  6.83837334368  6.83837334368    1[6-(6,6)]
    71  8.12170232454  8.12170232454  8.12170232454    1[6-(6,6)]
    72  34.9538164896  34.9538164896  34.9538164896    1[6-(6,6)]
    73   31.296234563   31.296234563   31.296234563    1[6-(6,6)]
    74  34.1969065656  34.1969065656  34.1969065656    1[6-(6,6)]
    75  30.0685300653  30.0685300653  30.0685300653    1[6-(6,6)]
    76  32.9385493068  32.9385493068  32.9385493068    1[6-(6,6)]
    77  28.6520760843  28.6520760843  28.6520760843    1[6-(6,6)]
    78  31.5666142866  31.5666142866  31.5666142866    1[6-(6,6)]
    79  34.2299581406  34.2299581406  34.2299581406    1[6-(6,6)]
    80  33.5540836243  33.5540836243  33.5540836243    1[6-(6,6)]
    81  30.6846911737  30.6846911737  30.6846911737    1[6-(6,6)]
    82  29.9447045164  29.9447045164  29.9447045164    1[6-(6,6)]
    83  15.3748439381  15.3748439381  15.3748439381    1[6-(6,6)]
    84  16.4962869638  16.4962869638  16.4962869638    1[6-(6,6)]
    85  16.0694851837  16.0694851837  16.0694851837    1[6-(6,6)]
    86  17.3917245965  17.3917245965  17.3917245965    1[6-(6,6)]
    87  19.5103158619  19.5103158619  19.5103158619    1[6-(6,6)]
    88  16.6653140717  16.6653140717  16.6653140717    1[6-(6,6)]
    89  21.2246683582  21.2246683582  21.2246683582    1[6-(6,6)]
    90  22.3132041127  22.3132041127  22.3132041127    1[6-(6,6)]
    91   23.426994742   23.426994742   23.426994742    1[6-(6,6)]
    92  24.5295502485  24.5295502485  24.5295502485    1[6-(6,6)]
    93  13.5594758267  13.5594758267  13.5594758267    1[6-(6,6)]
    94  13.1203514433  13.1203514433  13.1203514433    1[6-(6,6)]
    95  9.29943817306  9.29943817306  9.29943817306    1[6-(6,6)]
    96  8.66105093549  8.66105093549  8.66105093549    1[6-(6,6)]
    97  12.4463418319  12.4463418319  12.4463418319    1[6-(6,6)]
    98  12.0717146303  12.0717146303  12.0717146303    1[6-(6,6)]
    99   11.324568192   11.324568192   11.324568192    1[6-(6,6)]
   100  12.3523936384  12.3523936384  12.3523936384    1[6-(6,6)]
   101  11.6596996584  11.6596996584  11.6596996584    1[6-(6,6)]
   102  12.5702039858  12.5702039858  12.5702039858    1[6-(6,6)]
   103  9.54630307209  9.54630307209  9.54630307209    1[6-(6,6)]
   104  9.79649509835  9.79649509835  9.79649509835    1[6-(6,6)]
   105  12.7471046199  12.7471046199  12.7471046199    1[6-(6,6)]
   106  10.5496894562  10.5496894562  10.5496894562    1[6-(6,6)]
   107  10.1544978635  10.1544978635  10.1544978635    1[6-(6,6)]
   108  8.30396185475  8.30396185475  8.30396185475    1[6-(6,6)]
   109  7.62044196678  7.62044196678  7.62044196678    1[6-(6,6)]
   110  10.3493820904  10.3493820904  10.3493820904    1[6-(6,6)]
   111   11.060241124   11.060241124   11.060241124    1[6-(6,6)]
   112  13.0567894688  13.0567894688  13.0567894688    1[6-(6,6)]
   113   26.008378034   26.008378034   26.008378034    1[6-(6,6)]
   114  24.1358373217  24.1358373217  24.1358373217    1[6-(6,6)]
   115  24.1330921265  24.1330921265  24.1330921265    1[6-(6,6)]
   116  26.0044961192  26.0044961192  26.0044961192    1[6-(6,6)]
   117   31.492160423   31.492160423   31.492160423    1[6-(6,6)]
   118  31.7951745989  31.7951745989  31.7951745989    1[6-(6,6)]
   119  32.0584192756  32.0584192756  32.0584192756    1[6-(6,6)]
   120   30.861507607   30.861507607   30.861507607    1[6-(6,6)]
   121  33.5533222995  33.5533222995  33.5533222995    1[6-(6,6)]
   122  30.9375167242  30.9375167242  30.9375167242    1[6-(6,6)]
   123  33.6292992402  33.6292992402  33.6292992402    1[6-(6,6)]
   124   32.314226537   32.314226537   32.314226537    1[6-(6,6)]
   125  29.7316287489  29.7316287489  29.7316287489    1[6-(6,6)]
   126  30.3505249427  30.3505249427  30.3505249427    1[6-(6,6)]
   127  27.7661866059  27.7661866059  27.7661866059    1[6-(6,6)]
   128  29.7113672068  29.7113672068  29.7113672068    1[6-(6,6)]
   129  31.3496034248  31.3496034248  31.3496034248    1[6-(6,6)]
   130  26.8419174717  26.8419174717  26.8419174717    1[6-(6,6)]
   131  28.4938353002  28.4938353002  28.4938353002    1[6-(6,6)]
   132  30.2292867851  30.2292867851  30.2292867851    1[6-(6,6)]
   133   32.325006117   32.325006117   32.325006117    1[6-(6,6)]
   134  29.9967545832  29.9967545832  29.9967545832    1[6-(6,6)]
   135  33.9187426674  33.9187426674  33.9187426674    1[6-(6,6)]
   136  29.9136076256  29.9136076256  29.9136076256    1[6-(6,6)]
   137  33.8451603481  33.8451603481  33.8451603481    1[6-(6,6)]
   138   4.8407855634   4.8407855634   4.8407855634    1[6-(6,6)]
   139  6.82969816066  6.82969816066  6.82969816066    1[6-(6,6)]
   140  4.75073435731  4.75073435731  4.75073435731    1[6-(6,6)]
   141  6.63839660239  6.63839660239  6.63839660239    1[6-(6,6)]
   142  8.71737894176  8.71737894176  8.71737894176    1[6-(6,6)]
   143  21.1289281338  21.1289281338  21.1289281338    1[6-(6,6)]
   144  18.8447674599  18.8447674599  18.8447674599    1[6-(6,6)]
   145  18.2999377611  18.2999377611  18.2999377611    1[6-(6,6)]
   146  16.6493943301  16.6493943301  16.6493943301    1[6-(6,6)]
   147  15.4080787277  15.4080787277  15.4080787277    1[6-(6,6)]
   148  12.4287289513  12.4287289513  12.4287289513    1[6-(6,6)]
   149  11.3512970872  11.3512970872  11.3512970872    1[6-(6,6)]
   150  14.4221946794  14.4221946794  14.4221946794    1[6-(6,6)]
   151  16.5952460809  16.5952460809  16.5952460809    1[6-(6,6)]
   152  13.1661220408  13.1661220408  13.1661220408    1[6-(6,6)]
   153  12.5496525341  12.5496525341  12.5496525341    1[6-(6,6)]
   154  11.4206212736  11.4206212736  11.4206212736    1[6-(6,6)]
   155  13.9891773031  13.9891773031  13.9891773031    1[6-(6,6)]
   156  15.1767335053  15.1767335053  15.1767335053    1[6-(6,6)]
   157  20.5948091916  20.5948091916  20.5948091916    1[6-(6,6)]
   158   27.513732865   27.513732865   27.513732865    1[6-(6,6)]
   159  28.7670127693  28.7670127693  28.7670127693    1[6-(6,6)]
   160  30.9839494863  30.9839494863  30.9839494863    1[6-(6,6)]
   161  29.7006205055  29.7006205055  29.7006205055    1[6-(6,6)]
   162   2.8685063404   2.8685063404   2.8685063404    1[6-(6,6)]
   163  6.52608826695  6.52608826695  6.52608826695    1[6-(6,6)]
   164  3.62541626441  3.62541626441  3.62541626441    1[6-(6,6)]
   165   7.7537927647   7.7537927647   7.7537927647    1[6-(6,6)]
   166  4.88377352322  4.88377352322  4.88377352322    1[6-(6,6)]
   167  9.17024674571  9.17024674571  9.17024674571    1[6-(6,6)]
   168   6.2557085434   6.2557085434   6.2557085434    1[6-(6,6)]
   169  3.59236468937  3.59236468937  3.59236468937    1[6-(6,6)]
   170  4.26823920572  4.26823920572  4.26823920572    1[6-(6,6)]
   171  7.13763165631  7.13763165631  7.13763165631    1[6-(6,6)]
   172  7.87761831356  7.87761831356  7.87761831356    1[6-(6,6)]
   173  22.4474788919  22.4474788919  22.4474788919    1[6-(6,6)]
   174  21.3260358662  21.3260358662  21.3260358662    1[6-(6,6)]
   175  21.7528376463  21.7528376463  21.7528376463    1[6-(6,6)]
   176  20.4305982335  20.4305982335  20.4305982335    1[6-(6,6)]
   177  18.3120069681  18.3120069681  18.3120069681    1[6-(6,6)]
   178  21.1570087583  21.1570087583  21.1570087583    1[6-(6,6)]
   179  16.5976544718  16.5976544718  16.5976544718    1[6-(6,6)]
   180  15.5091187173  15.5091187173  15.5091187173    1[6-(6,6)]
   181   14.395328088   14.395328088   14.395328088    1[6-(6,6)]
   182  13.2927725815  13.2927725815  13.2927725815    1[6-(6,6)]
   183  24.2628470033  24.2628470033  24.2628470033    1[6-(6,6)]
   184  24.7019713867  24.7019713867  24.7019713867    1[6-(6,6)]
   185  28.5228846569  28.5228846569  28.5228846569    1[6-(6,6)]
   186  29.1612718945  29.1612718945  29.1612718945    1[6-(6,6)]
   187  25.3759809981  25.3759809981  25.3759809981    1[6-(6,6)]
   188  25.7506081997  25.7506081997  25.7506081997    1[6-(6,6)]
   189   26.497754638   26.497754638   26.497754638    1[6-(6,6)]
   190  25.4699291916  25.4699291916  25.4699291916    1[6-(6,6)]
   191  26.1626231716  26.1626231716  26.1626231716    1[6-(6,6)]
   192  25.2521188442  25.2521188442  25.2521188442    1[6-(6,6)]
   193  28.2760197579  28.2760197579  28.2760197579    1[6-(6,6)]
   194  28.0258277316  28.0258277316  28.0258277316    1[6-(6,6)]
   195  25.0752182101  25.0752182101  25.0752182101    1[6-(6,6)]
   196  27.2726333738  27.2726333738  27.2726333738    1[6-(6,6)]
   197  27.6678249665  27.6678249665  27.6678249665    1[6-(6,6)]
   198  29.5183609752  29.5183609752  29.5183609752    1[6-(6,6)]
   199  30.2018808632  30.2018808632  30.2018808632    1[6-(6,6)]
   200  27.4729407395  27.4729407395  27.4729407395    1[6-(6,6)]
   201   26.762081706   26.762081706   26.762081706    1[6-(6,6)]
   202  24.7655333612  24.7655333612  24.7655333612    1[6-(6,6)]
   203  12.7006259094  12.7006259094  12.7006259094    6[6-(6,6),8-(27),8-(27)]
   204   25.091431881   25.091431881   25.091431881    6[6-(1,6),6-(1,6),6-(8,8)]
   205  12.1784293615  12.1784293615  12.1784293615    6[1-(0),6-(1,6),6-(6,6)]
   206  27.9142088338  27.9142088338  27.9142088338    6[6-(6,6),8-(27),8-(27)]
   207  12.7239765065  12.7239765065  12.7239765065    6[6-(1,6),6-(1,6),6-(8,8)]
   208  13.3079890706  13.3079890706  13.3079890706    6[1-(0),6-(1,6),6-(6,6)]
   209     13.3103458     13.3103458     13.3103458    6[1-(0),6-(1,6),6-(6,6)]
   210  12.1890686792  12.1890686792  12.1890686792    6[1-(0),6-(1,6),6-(6,6)]
   211  12.7699841349  12.7699841349  12.7699841349    6[6-(1,6),6-(1,6),6-(6,6)]
   212  6.06066821573  6.06066821573  6.06066821573    6[6-(1,6),6-(1,6),6-(6,6)]
   213  6.22313946577  6.22313946577  6.22313946577    6[1-(0),6-(6,6),6-(6,6)]
   214  6.21836606156  6.21836606156  6.21836606156    6[6-(1,6),6-(1,6),6-(6,6)]
   215  6.03414700976  6.03414700976  6.03414700976    6[1-(0),6-(6,6),6-(6,6)]
   216  5.85885611194  5.85885611194  5.85885611194    6[6-(1,6),6-(1,6),6-(6,6)]
   217  5.87610279554  5.87610279554  5.87610279554    6[1-(0),6-(6,6),6-(6,6)]
   218  5.70801575408  5.70801575408  5.70801575408    6[6-(1,6),6-(1,6),6-(6,6)]
   219  6.41641443215  6.41641443215  6.41641443215    6[1-(0),6-(1,6),6-(6,6)]
   220  4.81847704022  4.81847704022  4.81847704022    6[1-(0),6-(1,6),6-(6,6)]
   221  6.36274522037  6.36274522037  6.36274522037    6[1-(0),6-(1,6),6-(6,6)]
   222  4.75727987341  4.75727987341  4.75727987341    6[1-(0),6-(1,6),6-(6,6)]
   223  5.51306401874  5.51306401874  5.51306401874    6[6-(1,6),6-(1,6),6-(8,8)]
   224   5.5456288296   5.5456288296   5.5456288296    6[6-(6,6),8-(27),8-(27)]
   225  6.46272158391  6.46272158391  6.46272158391    6[6-(1,6),6-(1,6),6-(6,6)]
   226  5.98860696238  5.98860696238  5.98860696238    6[1-(0),6-(1,6),6-(6,6)]
   227  8.42258341171  8.42258341171  8.42258341171    6[1-(0),6-(1,6),6-(6,6)]
   228  7.14785816931  7.14785816931  7.14785816931    6[1-(0),6-(1,6),6-(6,6)]
   229  9.17149966409  9.17149966409  9.17149966409    6[6-(1,6),6-(1,6),6-(8,8)]
   230  9.60118734219  9.60118734219  9.60118734219    6[1-(0),6-(1,6),6-(6,6)]
   231  9.46891340341  9.46891340341  9.46891340341    6[6-(6,6),8-(27),8-(27,27)]
   232  10.7683645775  10.7683645775  10.7683645775    6[6-(6,6),8-(27),8-(27,27)]
   233  9.69846687557  9.69846687557  9.69846687557    6[6-(1,6),6-(1,6),6-(8,8)]
   234   8.3568256315   8.3568256315   8.3568256315    6[1-(0),6-(1,6),6-(6,6)]
   235   7.3736591878   7.3736591878   7.3736591878    6[1-(0),6-(1,6),6-(6,6)]
   236  10.0782624708  10.0782624708  10.0782624708    6[1-(0),6-(1,6),6-(6,6)]
   237  9.07942436915  9.07942436915  9.07942436915    6[1-(0),6-(1,6),6-(6,6)]
   238  7.75995156067  7.75995156067  7.75995156067    6[6-(1,6),6-(1,6),6-(6,6)]
   239  6.67856218007  6.67856218007  6.67856218007    6[6-(1,6),6-(1,6),6-(6,6)]
   240  6.82222140412  6.82222140412  6.82222140412    6[1-(0),6-(6,6),6-(6,6)]
   241  5.79418211724  5.79418211724  5.79418211724    6[6-(1,6),6-(1,6),6-(6,6)]
   242  5.57008539358  5.57008539358  5.57008539358    6[1-(0),6-(6,6),6-(6,6)]
   243  7.04208683409  7.04208683409  7.04208683409    6[1-(0),6-(1,6),6-(6,6)]
   244  4.71088795972  4.71088795972  4.71088795972    6[1-(0),6-(1,6),6-(6,6)]
   245  5.89037890333  5.89037890333  5.89037890333    6[6-(1,6),6-(1,6),6-(6,6)]
   246  7.09571684864  7.09571684864  7.09571684864    6[1-(0),6-(1,6),6-(6,6)]
   247  4.75563372239  4.75563372239  4.75563372239    6[1-(0),6-(1,6),6-(6,6)]
   248  33.4739655719  33.4739655719  33.4739655719    6[6-(1,6),6-(1,6),6-(6,6)]
   249  4.70477290613  4.70477290613  4.70477290613    6[1-(0),6-(6,6),6-(6,6)]
   250  32.2845190234  32.2845190234  32.2845190234    6[6-(1,6),6-(1,6),6-(6,6)]
   251  31.0436382543  31.0436382543  31.0436382543    6[1-(0),6-(1,6),6-(6,6)]
   252  32.2783156318  32.2783156318  32.2783156318    6[1-(0),6-(1,6),6-(6,6)]
   253  31.1473666546  31.1473666546  31.1473666546    6[1-(0),6-(1,6),6-(6,6)]
   254  29.9428977687  29.9428977687  29.9428977687    6[6-(1,6),6-(1,6),6-(8,8)]
   255  29.9080662102  29.9080662102  29.9080662102    6[1-(0),6-(1,6),6-(6,6)]
   256  28.6937694386  28.6937694386  28.6937694386    6[6-(6,6),8-(27),8-(27)]
   257  16.7202539013  16.7202539013  16.7202539013    6[6-(1,6),6-(1,6),6-(8,8)]
   258  15.2307001761  15.2307001761  15.2307001761    6[6-(6,6),8-(27),8-(27)]
   259  17.2519679645  17.2519679645  17.2519679645    6[1-(0),6-(1,6),6-(6,6)]
   260  18.6284134545  18.6284134545  18.6284134545    6[1-(0),6-(1,6),6-(6,6)]
   261  18.9540833535  18.9540833535  18.9540833535    6[1-(0),6-(1,6),6-(6,6)]
   262  19.4873253009  19.4873253009  19.4873253009    6[6-(1,6),6-(1,6),6-(6,6)]
   263  20.9620779098  20.9620779098  20.9620779098    6[6-(1,6),6-(1,6),6-(6,6)]
   264  21.6479127213  21.6479127213  21.6479127213    6[1-(0),6-(6,6),6-(6,6)]
   265  23.0242978426  23.0242978426  23.0242978426    6[6-(1,6),6-(1,6),6-(6,6)]
   266  23.7650208858  23.7650208858  23.7650208858    6[6-(1,6),6-(1,6),6-(6,6)]
   267  23.2262048221  23.2262048221  23.2262048221    6[1-(0),6-(1,6),6-(6,6)]
   268   24.998629468   24.998629468   24.998629468    6[1-(0),6-(1,6),6-(6,6)]
   269   25.636362576   25.636362576   25.636362576    6[1-(0),6-(1,6),6-(6,6)]
   270  23.8130413861  23.8130413861  23.8130413861    6[1-(0),6-(1,6),6-(6,6)]
   271  21.6813896449  21.6813896449  21.6813896449    6[1-(0),6-(6,6),6-(6,6)]
   272  23.7283235629  23.7283235629  23.7283235629    6[1-(0),6-(6,6),6-(6,6)]
   273  23.0952947371  23.0952947371  23.0952947371    6[6-(1,6),6-(1,6),6-(6,6)]
   274  23.8156385785  23.8156385785  23.8156385785    6[6-(1,6),6-(1,6),6-(6,6)]
   275  24.9668519309  24.9668519309  24.9668519309    6[1-(0),6-(1,6),6-(6,6)]
   276  25.6488394925  25.6488394925  25.6488394925    6[1-(0),6-(1,6),6-(6,6)]
   277  25.2429419977  25.2429419977  25.2429419977    6[6-(1,6),6-(1,6),6-(8,8)]
   278  24.1220065138  24.1220065138  24.1220065138    6[1-(0),6-(1,6),6-(6,6)]
   279  23.4036639214  23.4036639214  23.4036639214    6[1-(0),6-(1,6),6-(6,6)]
   280  17.5846190031  17.5846190031  17.5846190031    6[1-(0),6-(1,6),6-(6,6)]
   281   6.0015421297   6.0015421297   6.0015421297    6[6-(6,6),8-(27),8-(27)]
   282  5.97102318243  5.97102318243  5.97102318243    6[6-(1,6),6-(1,6),6-(8,8)]
   283  26.0403929451  26.0403929451  26.0403929451    6[6-(6,6),8-(0),8-(27,27)]
   284  11.3255789468  11.3255789468  11.3255789468    6[6-(6,6),8-(27),8-(27)]
   285  11.2634091891  11.2634091891  11.2634091891    6[6-(1,6),6-(1,6),6-(8,8)]
   286  9.61576351796  9.61576351796  9.61576351796    6[1-(0),6-(1,6),6-(6,6)]
   287  11.4148007569  11.4148007569  11.4148007569    6[6-(6,6),8-(27),8-(27)]
   288  9.88995729853  9.88995729853  9.88995729853    6[6-(1,6),6-(1,6),6-(8,8)]
   289  8.86667052112  8.86667052112  8.86667052112    6[1-(0),6-(1,6),6-(6,6)]
   290  7.53357132171  7.53357132171  7.53357132171    6[1-(0),6-(1,6),6-(6,6)]
   291  8.31403224252  8.31403224252  8.31403224252    6[1-(0),6-(1,6),6-(6,6)]
   292  7.24929143609  7.24929143609  7.24929143609    6[6-(1,6),6-(1,6),6-(6,6)]
   293   34.789382604   34.789382604   34.789382604    6[6-(1,6),6-(1,6),6-(6,6)]
   294    34.36272311    34.36272311    34.36272311    6[1-(0),6-(6,6),6-(6,6)]
   295  33.0122509187  33.0122509187  33.0122509187    6[6-(1,6),6-(1,6),6-(6,6)]
   296  32.1780309728  32.1780309728  32.1780309728    6[1-(0),6-(6,6),6-(6,6)]
   297  32.6103819326  32.6103819326  32.6103819326    6[6-(1,6),6-(1,6),6-(6,6)]
   298  33.9047207299  33.9047207299  33.9047207299    6[1-(0),6-(6,6),6-(6,6)]
   299  31.6452163021  31.6452163021  31.6452163021    6[6-(1,6),6-(1,6),6-(6,6)]
   300  30.3790373855  30.3790373855  30.3790373855    6[1-(0),6-(1,6),6-(6,6)]
   301  32.0825609727  32.0825609727  32.0825609727    6[1-(0),6-(1,6),6-(6,6)]
   302  29.5220813517  29.5220813517  29.5220813517    6[1-(0),6-(1,6),6-(6,6)]
   303  31.2518443716  31.2518443716  31.2518443716    6[1-(0),6-(1,6),6-(6,6)]
   304  29.9690202725  29.9690202725  29.9690202725    6[6-(1,6),6-(1,6),6-(8,8)]
   305  29.0868652741  29.0868652741  29.0868652741    6[6-(6,6),8-(27),8-(27)]
   306  32.5308833462  32.5308833462  32.5308833462    6[6-(1,6),6-(1,6),6-(6,6)]
   307  33.3649711567  33.3649711567  33.3649711567    6[1-(0),6-(1,6),6-(6,6)]
   308  32.9767175274  32.9767175274  32.9767175274    6[1-(0),6-(1,6),6-(6,6)]
   309  31.2656909536  31.2656909536  31.2656909536    6[1-(0),6-(1,6),6-(6,6)]
   310  31.6406172859  31.6406172859  31.6406172859    6[6-(1,6),6-(1,6),6-(8,8)]
   311  30.8211071568  30.8211071568  30.8211071568    6[1-(0),6-(1,6),6-(6,6)]
   312  31.2166783168  31.2166783168  31.2166783168    6[6-(6,6),8-(27),8-(27,27)]
   313  14.9534565628  14.9534565628  14.9534565628    6[6-(6,6),8-(27),8-(27,27)]
   314  15.6117017565  15.6117017565  15.6117017565    6[6-(1,6),6-(1,6),6-(8,8)]
   315  15.7468982035  15.7468982035  15.7468982035    6[1-(0),6-(1,6),6-(6,6)]
   316  16.4538475962  16.4538475962  16.4538475962    6[1-(0),6-(1,6),6-(6,6)]
   317  16.1853004986  16.1853004986  16.1853004986    6[1-(0),6-(1,6),6-(6,6)]
   318  16.9653925163  16.9653925163  16.9653925163    6[1-(0),6-(1,6),6-(6,6)]
   319  17.0908948462  17.0908948462  17.0908948462    6[6-(1,6),6-(1,6),6-(6,6)]
   320  17.9637849044  17.9637849044  17.9637849044    6[6-(1,6),6-(1,6),6-(6,6)]
   321  19.2381883794  19.2381883794  19.2381883794    6[1-(0),6-(6,6),6-(6,6)]
   322  20.1125262427  20.1125262427  20.1125262427    6[6-(1,6),6-(1,6),6-(6,6)]
   323  17.5267827394  17.5267827394  17.5267827394    6[1-(0),6-(6,6),6-(6,6)]
   324  21.8878617003  21.8878617003  21.8878617003    6[1-(0),6-(1,6),6-(6,6)]
   325  22.5408192341  22.5408192341  22.5408192341    6[1-(0),6-(1,6),6-(6,6)]
   326  21.5364142599  21.5364142599  21.5364142599    6[6-(1,6),6-(1,6),6-(6,6)]
   327  23.2126438726  23.2126438726  23.2126438726    6[1-(0),6-(1,6),6-(6,6)]
   328  23.8633478739  23.8633478739  23.8633478739    6[1-(0),6-(1,6),6-(6,6)]
   329  11.7265038012  11.7265038012  11.7265038012    6[6-(1,6),6-(1,6),6-(6,6)]
   330  19.6591295705  19.6591295705  19.6591295705    6[1-(0),6-(6,6),6-(6,6)]
   331  11.2764684986  11.2764684986  11.2764684986    6[6-(1,6),6-(1,6),6-(6,6)]
   332  12.2228662503  12.2228662503  12.2228662503    6[1-(0),6-(1,6),6-(6,6)]
   333  9.94702879513  9.94702879513  9.94702879513    6[1-(0),6-(1,6),6-(6,6)]
   334  9.56413012824  9.56413012824  9.56413012824    6[1-(0),6-(1,6),6-(6,6)]
   335  10.4941640086  10.4941640086  10.4941640086    6[6-(1,6),6-(1,6),6-(8,8)]
   336  11.8138503656  11.8138503656  11.8138503656    6[1-(0),6-(1,6),6-(6,6)]
   337  10.0797528734  10.0797528734  10.0797528734    6[6-(6,6),8-(27),8-(27)]
   338  12.7331704959  12.7331704959  12.7331704959    6[6-(1,6),6-(1,6),6-(8,8)]
   339  13.2385895991  13.2385895991  13.2385895991    6[6-(6,6),8-(27),8-(27)]
   340  12.1439854656  12.1439854656  12.1439854656    6[1-(0),6-(1,6),6-(6,6)]
   341  11.6674729482  11.6674729482  11.6674729482    6[1-(0),6-(1,6),6-(6,6)]
   342  12.2787134659  12.2787134659  12.2787134659    6[1-(0),6-(1,6),6-(6,6)]
   343  11.6826544149  11.6826544149  11.6826544149    6[6-(1,6),6-(1,6),6-(6,6)]
   344  11.2058472807  11.2058472807  11.2058472807    6[6-(1,6),6-(1,6),6-(6,6)]
   345  11.3152502692  11.3152502692  11.3152502692    6[1-(0),6-(6,6),6-(6,6)]
   346  10.9082978948  10.9082978948  10.9082978948    6[6-(1,6),6-(1,6),6-(6,6)]
   347  11.0501328807  11.0501328807  11.0501328807    6[6-(1,6),6-(1,6),6-(6,6)]
   348  11.9881271342  11.9881271342  11.9881271342    6[1-(0),6-(1,6),6-(6,6)]
   349   10.201000613   10.201000613   10.201000613    6[1-(0),6-(1,6),6-(6,6)]
   350  10.3531591686  10.3531591686  10.3531591686    6[1-(0),6-(1,6),6-(6,6)]
   351   12.132820244   12.132820244   12.132820244    6[1-(0),6-(1,6),6-(6,6)]
   352  10.6634035605  10.6634035605  10.6634035605    6[1-(0),6-(6,6),6-(6,6)]
   353  10.4083163831  10.4083163831  10.4083163831    6[1-(0),6-(6,6),6-(6,6)]
   354  10.2666009319  10.2666009319  10.2666009319    6[6-(1,6),6-(1,6),6-(6,6)]
   355  9.75475641292  9.75475641292  9.75475641292    6[6-(1,6),6-(1,6),6-(6,6)]
   356  8.72294010837  8.72294010837  8.72294010837    6[1-(0),6-(1,6),6-(6,6)]
   357  8.32162471146  8.32162471146  8.32162471146    6[1-(0),6-(1,6),6-(6,6)]
   358  8.93958561962  8.93958561962  8.93958561962    6[6-(1,6),6-(1,6),6-(8,8)]
   359  9.94023303293  9.94023303293  9.94023303293    6[1-(0),6-(1,6),6-(6,6)]
   360  10.3676566991  10.3676566991  10.3676566991    6[1-(0),6-(1,6),6-(6,6)]
   361  12.7397801275  12.7397801275  12.7397801275    6[1-(0),6-(1,6),6-(6,6)]
   362  25.6629552097  25.6629552097  25.6629552097    6[6-(6,6),8-(27),8-(27)]
   363  24.2010110588  24.2010110588  24.2010110588    6[6-(1,6),6-(1,6),6-(8,8)]
   364   8.5569057601   8.5569057601   8.5569057601    6[6-(6,6),8-(0),8-(27,27)]
   365  25.1216969206  25.1216969206  25.1216969206    6[6-(6,6),8-(27),8-(27)]
   366   12.730890949   12.730890949   12.730890949    6[6-(1,6),6-(1,6),6-(8,8)]
   367  25.6438934685  25.6438934685  25.6438934685    6[1-(0),6-(1,6),6-(6,6)]
   368  9.90811399622  9.90811399622  9.90811399622    6[6-(6,6),8-(27),8-(27)]
   369  25.0983463235  25.0983463235  25.0983463235    6[6-(1,6),6-(1,6),6-(8,8)]
   370  24.5143337594  24.5143337594  24.5143337594    6[1-(0),6-(1,6),6-(6,6)]
   371    24.51197703    24.51197703    24.51197703    6[1-(0),6-(1,6),6-(6,6)]
   372  25.6332541508  25.6332541508  25.6332541508    6[1-(0),6-(1,6),6-(6,6)]
   373  25.0523386951  25.0523386951  25.0523386951    6[6-(1,6),6-(1,6),6-(6,6)]
   374  31.7616546143  31.7616546143  31.7616546143    6[6-(1,6),6-(1,6),6-(6,6)]
   375  31.5991833642  31.5991833642  31.5991833642    6[1-(0),6-(6,6),6-(6,6)]
   376  31.6039567684  31.6039567684  31.6039567684    6[6-(1,6),6-(1,6),6-(6,6)]
   377  31.7881758202  31.7881758202  31.7881758202    6[1-(0),6-(6,6),6-(6,6)]
   378  31.9634667181  31.9634667181  31.9634667181    6[6-(1,6),6-(1,6),6-(6,6)]
   379  31.9462200345  31.9462200345  31.9462200345    6[1-(0),6-(6,6),6-(6,6)]
   380  32.1143070759  32.1143070759  32.1143070759    6[6-(1,6),6-(1,6),6-(6,6)]
   381  31.4059083979  31.4059083979  31.4059083979    6[1-(0),6-(1,6),6-(6,6)]
   382  33.0038457898  33.0038457898  33.0038457898    6[1-(0),6-(1,6),6-(6,6)]
   383  31.4595776096  31.4595776096  31.4595776096    6[1-(0),6-(1,6),6-(6,6)]
   384  33.0650429566  33.0650429566  33.0650429566    6[1-(0),6-(1,6),6-(6,6)]
   385  32.3092588113  32.3092588113  32.3092588113    6[6-(1,6),6-(1,6),6-(8,8)]
   386  32.2766940004  32.2766940004  32.2766940004    6[6-(6,6),8-(27),8-(27)]
   387  31.3596012461  31.3596012461  31.3596012461    6[6-(1,6),6-(1,6),6-(6,6)]
   388  31.8337158676  31.8337158676  31.8337158676    6[1-(0),6-(1,6),6-(6,6)]
   389  29.3997394183  29.3997394183  29.3997394183    6[1-(0),6-(1,6),6-(6,6)]
   390  30.6744646607  30.6744646607  30.6744646607    6[1-(0),6-(1,6),6-(6,6)]
   391  28.6508231659  28.6508231659  28.6508231659    6[6-(1,6),6-(1,6),6-(8,8)]
   392  28.2211354878  28.2211354878  28.2211354878    6[1-(0),6-(1,6),6-(6,6)]
   393  28.3534094266  28.3534094266  28.3534094266    6[6-(6,6),8-(27),8-(27,27)]
   394  27.0539582525  27.0539582525  27.0539582525    6[6-(6,6),8-(27),8-(27,27)]
   395  28.1238559544  28.1238559544  28.1238559544    6[6-(1,6),6-(1,6),6-(8,8)]
   396  29.4654971985  29.4654971985  29.4654971985    6[1-(0),6-(1,6),6-(6,6)]
   397  30.4486636422  30.4486636422  30.4486636422    6[1-(0),6-(1,6),6-(6,6)]
   398  27.7440603592  27.7440603592  27.7440603592    6[1-(0),6-(1,6),6-(6,6)]
   399  28.7428984609  28.7428984609  28.7428984609    6[1-(0),6-(1,6),6-(6,6)]
   400  30.0623712693  30.0623712693  30.0623712693    6[6-(1,6),6-(1,6),6-(6,6)]
   401  31.1437606499  31.1437606499  31.1437606499    6[6-(1,6),6-(1,6),6-(6,6)]
   402  31.0001014259  31.0001014259  31.0001014259    6[1-(0),6-(6,6),6-(6,6)]
   403  32.0281407128  32.0281407128  32.0281407128    6[6-(1,6),6-(1,6),6-(6,6)]
   404  32.2522374364  32.2522374364  32.2522374364    6[1-(0),6-(6,6),6-(6,6)]
   405  30.7802359959  30.7802359959  30.7802359959    6[1-(0),6-(1,6),6-(6,6)]
   406  33.1114348703  33.1114348703  33.1114348703    6[1-(0),6-(1,6),6-(6,6)]
   407  31.9319439267  31.9319439267  31.9319439267    6[6-(1,6),6-(1,6),6-(6,6)]
   408  30.7266059814  30.7266059814  30.7266059814    6[1-(0),6-(1,6),6-(6,6)]
   409  33.0666891076  33.0666891076  33.0666891076    6[1-(0),6-(1,6),6-(6,6)]
   410  4.34835725806  4.34835725806  4.34835725806    6[6-(1,6),6-(1,6),6-(6,6)]
   411  33.1175499239  33.1175499239  33.1175499239    6[1-(0),6-(6,6),6-(6,6)]
   412  5.53780380664  5.53780380664  5.53780380664    6[6-(1,6),6-(1,6),6-(6,6)]
   413  6.77868457565  6.77868457565  6.77868457565    6[1-(0),6-(1,6),6-(6,6)]
   414  5.54400719822  5.54400719822  5.54400719822    6[1-(0),6-(1,6),6-(6,6)]
   415  6.67495617543  6.67495617543  6.67495617543    6[1-(0),6-(1,6),6-(6,6)]
   416  7.87942506127  7.87942506127  7.87942506127    6[6-(1,6),6-(1,6),6-(8,8)]
   417  7.91425661978  7.91425661978  7.91425661978    6[1-(0),6-(1,6),6-(6,6)]
   418  9.12855339144  9.12855339144  9.12855339144    6[6-(6,6),8-(27),8-(27)]
   419  21.1020689287  21.1020689287  21.1020689287    6[6-(1,6),6-(1,6),6-(8,8)]
   420  22.5916226539  22.5916226539  22.5916226539    6[6-(6,6),8-(27),8-(27)]
   421  20.5703548655  20.5703548655  20.5703548655    6[1-(0),6-(1,6),6-(6,6)]
   422  19.1939093755  19.1939093755  19.1939093755    6[1-(0),6-(1,6),6-(6,6)]
   423  18.8682394765  18.8682394765  18.8682394765    6[1-(0),6-(1,6),6-(6,6)]
   424  18.3349975291  18.3349975291  18.3349975291    6[6-(1,6),6-(1,6),6-(6,6)]
   425  16.8602449202  16.8602449202  16.8602449202    6[6-(1,6),6-(1,6),6-(6,6)]
   426  16.1744101087  16.1744101087  16.1744101087    6[1-(0),6-(6,6),6-(6,6)]
   427  14.7980249874  14.7980249874  14.7980249874    6[6-(1,6),6-(1,6),6-(6,6)]
   428  14.0573019442  14.0573019442  14.0573019442    6[6-(1,6),6-(1,6),6-(6,6)]
   429  14.5961180079  14.5961180079  14.5961180079    6[1-(0),6-(1,6),6-(6,6)]
   430   12.823693362   12.823693362   12.823693362    6[1-(0),6-(1,6),6-(6,6)]
   431   12.185960254   12.185960254   12.185960254    6[1-(0),6-(1,6),6-(6,6)]
   432  14.0092814439  14.0092814439  14.0092814439    6[1-(0),6-(1,6),6-(6,6)]
   433  16.1409331851  16.1409331851  16.1409331851    6[1-(0),6-(6,6),6-(6,6)]
   434  14.0939992671  14.0939992671  14.0939992671    6[1-(0),6-(6,6),6-(6,6)]
   435  14.7270280929  14.7270280929  14.7270280929    6[6-(1,6),6-(1,6),6-(6,6)]
   436  14.0066842515  14.0066842515  14.0066842515    6[6-(1,6),6-(1,6),6-(6,6)]
   437  12.8554708991  12.8554708991  12.8554708991    6[1-(0),6-(1,6),6-(6,6)]
   438  12.1734833375  12.1734833375  12.1734833375    6[1-(0),6-(1,6),6-(6,6)]
   439  12.5793808323  12.5793808323  12.5793808323    6[6-(1,6),6-(1,6),6-(8,8)]
   440  13.7003163162  13.7003163162  13.7003163162    6[1-(0),6-(1,6),6-(6,6)]
   441  14.4186589086  14.4186589086  14.4186589086    6[1-(0),6-(1,6),6-(6,6)]
   442  20.2377038269  20.2377038269  20.2377038269    6[1-(0),6-(1,6),6-(6,6)]
   443  31.8207807003  31.8207807003  31.8207807003    6[6-(6,6),8-(27),8-(27)]
   444  31.8512996476  31.8512996476  31.8512996476    6[6-(1,6),6-(1,6),6-(8,8)]
   445  11.7819298849  11.7819298849  11.7819298849    6[6-(6,6),8-(0),8-(27,27)]
   446  26.4967438832  26.4967438832  26.4967438832    6[6-(6,6),8-(27),8-(27)]
   447  26.5589136409  26.5589136409  26.5589136409    6[6-(1,6),6-(1,6),6-(8,8)]
   448   28.206559312   28.206559312   28.206559312    6[1-(0),6-(1,6),6-(6,6)]
   449  26.4075220731  26.4075220731  26.4075220731    6[6-(6,6),8-(27),8-(27)]
   450  27.9323655315  27.9323655315  27.9323655315    6[6-(1,6),6-(1,6),6-(8,8)]
   451  28.9556523089  28.9556523089  28.9556523089    6[1-(0),6-(1,6),6-(6,6)]
   452  30.2887515083  30.2887515083  30.2887515083    6[1-(0),6-(1,6),6-(6,6)]
   453  29.5082905875  29.5082905875  29.5082905875    6[1-(0),6-(1,6),6-(6,6)]
   454  30.5730313939  30.5730313939  30.5730313939    6[6-(1,6),6-(1,6),6-(6,6)]
   455  3.03294022604  3.03294022604  3.03294022604    6[6-(1,6),6-(1,6),6-(6,6)]
   456  3.45959972004  3.45959972004  3.45959972004    6[1-(0),6-(6,6),6-(6,6)]
   457  4.81007191127  4.81007191127  4.81007191127    6[6-(1,6),6-(1,6),6-(6,6)]
   458  5.64429185723  5.64429185723  5.64429185723    6[1-(0),6-(6,6),6-(6,6)]
   459  5.21194089742  5.21194089742  5.21194089742    6[6-(1,6),6-(1,6),6-(6,6)]
   460  3.91760210009  3.91760210009  3.91760210009    6[1-(0),6-(6,6),6-(6,6)]
   461  6.17710652793  6.17710652793  6.17710652793    6[6-(1,6),6-(1,6),6-(6,6)]
   462  7.44328544449  7.44328544449  7.44328544449    6[1-(0),6-(1,6),6-(6,6)]
   463  5.73976185726  5.73976185726  5.73976185726    6[1-(0),6-(1,6),6-(6,6)]
   464  8.30024147831  8.30024147831  8.30024147831    6[1-(0),6-(1,6),6-(6,6)]
   465  6.57047845839  6.57047845839  6.57047845839    6[1-(0),6-(1,6),6-(6,6)]
   466  7.85330255751  7.85330255751  7.85330255751    6[6-(1,6),6-(1,6),6-(8,8)]
   467  8.73545755592  8.73545755592  8.73545755592    6[6-(6,6),8-(27),8-(27)]
   468  5.29143948384  5.29143948384  5.29143948384    6[6-(1,6),6-(1,6),6-(6,6)]
   469  4.45735167326  4.45735167326  4.45735167326    6[1-(0),6-(1,6),6-(6,6)]
   470  4.84560530261  4.84560530261  4.84560530261    6[1-(0),6-(1,6),6-(6,6)]
   471  6.55663187637  6.55663187637  6.55663187637    6[1-(0),6-(1,6),6-(6,6)]
   472  6.18170554407  6.18170554407  6.18170554407    6[6-(1,6),6-(1,6),6-(8,8)]
   473  7.00121567319  7.00121567319  7.00121567319    6[1-(0),6-(1,6),6-(6,6)]
   474  6.60564451321  6.60564451321  6.60564451321    6[6-(6,6),8-(27),8-(27,27)]
   475  22.8688662672  22.8688662672  22.8688662672    6[6-(6,6),8-(27),8-(27,27)]
   476  22.2106210735  22.2106210735  22.2106210735    6[6-(1,6),6-(1,6),6-(8,8)]
   477  22.0754246265  22.0754246265  22.0754246265    6[1-(0),6-(1,6),6-(6,6)]
   478  21.3684752338  21.3684752338  21.3684752338    6[1-(0),6-(1,6),6-(6,6)]
   479  21.6370223314  21.6370223314  21.6370223314    6[1-(0),6-(1,6),6-(6,6)]
   480  20.8569303137  20.8569303137  20.8569303137    6[1-(0),6-(1,6),6-(6,6)]
   481  20.7314279838  20.7314279838  20.7314279838    6[6-(1,6),6-(1,6),6-(6,6)]
   482  19.8585379256  19.8585379256  19.8585379256    6[6-(1,6),6-(1,6),6-(6,6)]
   483  18.5841344506  18.5841344506  18.5841344506    6[1-(0),6-(6,6),6-(6,6)]
   484  17.7097965873  17.7097965873  17.7097965873    6[6-(1,6),6-(1,6),6-(6,6)]
   485  20.2955400906  20.2955400906  20.2955400906    6[1-(0),6-(6,6),6-(6,6)]
   486  15.9344611297  15.9344611297  15.9344611297    6[1-(0),6-(1,6),6-(6,6)]
   487  15.2815035959  15.2815035959  15.2815035959    6[1-(0),6-(1,6),6-(6,6)]
   488  16.2859085701  16.2859085701  16.2859085701    6[6-(1,6),6-(1,6),6-(6,6)]
   489  14.6096789574  14.6096789574  14.6096789574    6[1-(0),6-(1,6),6-(6,6)]
   490  13.9589749561  13.9589749561  13.9589749561    6[1-(0),6-(1,6),6-(6,6)]
   491  26.0958190288  26.0958190288  26.0958190288    6[6-(1,6),6-(1,6),6-(6,6)]
   492  18.1631932595  18.1631932595  18.1631932595    6[1-(0),6-(6,6),6-(6,6)]
   493  26.5458543314  26.5458543314  26.5458543314    6[6-(1,6),6-(1,6),6-(6,6)]
   494  25.5994565797  25.5994565797  25.5994565797    6[1-(0),6-(1,6),6-(6,6)]
   495  27.8752940349  27.8752940349  27.8752940349    6[1-(0),6-(1,6),6-(6,6)]
   496  28.2581927018  28.2581927018  28.2581927018    6[1-(0),6-(1,6),6-(6,6)]
   497  27.3281588214  27.3281588214  27.3281588214    6[6-(1,6),6-(1,6),6-(8,8)]
   498  26.0084724644  26.0084724644  26.0084724644    6[1-(0),6-(1,6),6-(6,6)]
   499  27.7425699566  27.7425699566  27.7425699566    6[6-(6,6),8-(27),8-(27)]
   500  25.0891523341  25.0891523341  25.0891523341    6[6-(1,6),6-(1,6),6-(8,8)]
   501  24.5837332309  24.5837332309  24.5837332309    6[6-(6,6),8-(27),8-(27)]
   502  25.6783373644  25.6783373644  25.6783373644    6[1-(0),6-(1,6),6-(6,6)]
   503  26.1548498818  26.1548498818  26.1548498818    6[1-(0),6-(1,6),6-(6,6)]
   504  25.5436093641  25.5436093641  25.5436093641    6[1-(0),6-(1,6),6-(6,6)]
   505  26.1396684151  26.1396684151  26.1396684151    6[6-(1,6),6-(1,6),6-(6,6)]
   506  26.6164755493  26.6164755493  26.6164755493    6[6-(1,6),6-(1,6),6-(6,6)]
   507  26.5070725608  26.5070725608  26.5070725608    6[1-(0),6-(6,6),6-(6,6)]
   508  26.9140249352  26.9140249352  26.9140249352    6[6-(1,6),6-(1,6),6-(6,6)]
   509  26.7721899493  26.7721899493  26.7721899493    6[6-(1,6),6-(1,6),6-(6,6)]
   510  25.8341956958  25.8341956958  25.8341956958    6[1-(0),6-(1,6),6-(6,6)]
   511   27.621322217   27.621322217   27.621322217    6[1-(0),6-(1,6),6-(6,6)]
   512  27.4691636614  27.4691636614  27.4691636614    6[1-(0),6-(1,6),6-(6,6)]
   513   25.689502586   25.689502586   25.689502586    6[1-(0),6-(1,6),6-(6,6)]
   514  27.1589192695  27.1589192695  27.1589192695    6[1-(0),6-(6,6),6-(6,6)]
   515  27.4140064469  27.4140064469  27.4140064469    6[1-(0),6-(6,6),6-(6,6)]
   516  27.5557218981  27.5557218981  27.5557218981    6[6-(1,6),6-(1,6),6-(6,6)]
   517  28.0675664171  28.0675664171  28.0675664171    6[6-(1,6),6-(1,6),6-(6,6)]
   518  29.0993827216  29.0993827216  29.0993827216    6[1-(0),6-(1,6),6-(6,6)]
   519  29.5006981185  29.5006981185  29.5006981185    6[1-(0),6-(1,6),6-(6,6)]
   520  28.8827372104  28.8827372104  28.8827372104    6[6-(1,6),6-(1,6),6-(8)]
   521  27.8820897971  27.8820897971  27.8820897971    6[1-(0),6-(1,6),6-(6,6)]
   522  27.4546661309  27.4546661309  27.4546661309    6[1-(0),6-(1,6),6-(6,6)]
   523  25.0825427025  25.0825427025  25.0825427025    6[1-(0),6-(1,6),6-(6,6)]
   524  12.1593676203  12.1593676203  12.1593676203    6[6-(6,6),8-(27),8-(27)]
   525  13.6213117712  13.6213117712  13.6213117712    6[6-(1,6),6-(1,6),6-(8,8)]
   526  29.2654170699  29.2654170699  29.2654170699    6[6-(6,6),8-(0)]
   527  12.3209955141  12.3209955141  12.3209955141    8[6-(6,8),27-(8,8,8)]
   528  13.0808322493  13.0808322493  13.0808322493    8[6-(6,8),27-(8,8,8,8,8)]
   529  14.5547616556  14.5547616556  14.5547616556    8[6-(6,8),27-(8,8,8)]
   530  14.8388567614  14.8388567614  14.8388567614    8[6-(6,8),27-(8,8,8,8,8)]
   531  11.9794880798  11.9794880798  11.9794880798    8[6-(6,8),27-(8,8,8),27-(8,8,8,8,8)]
   532  10.4527475069  10.4527475069  10.4527475069    8[6-(6,8),27-(8,8,8)]
   533  27.6956205832  27.6956205832  27.6956205832    8[6-(6,8),27-(8,8)]
   534  28.7510568224  28.7510568224  28.7510568224    8[6-(6,8),27-(8,8)]
   535  9.98422690796  9.98422690796  9.98422690796    8[6-(6,8),27-(8,8,8)]
   536  9.17717896232  9.17717896232  9.17717896232    8[6-(6,8),27-(8,8),27-(8,8,8)]
   537  4.54631921858  4.54631921858  4.54631921858    8[6-(6,8),27-(8,8)]
   538  6.53820561903  6.53820561903  6.53820561903    8[6-(6,8),27-(8,8,8)]
   539  7.12424825602  7.12424825602  7.12424825602    8[6-(6,8),27-(8,8,8)]
   540  4.89800032294  4.89800032294  4.89800032294    8[6-(6,8),27-(8,8)]
   541  26.9329824271  26.9329824271  26.9329824271    8[6-(6,8)]
   542  27.3270774788  27.3270774788  27.3270774788    8[6-(6,8),27-(8)]
   543  29.0107602263  29.0107602263  29.0107602263    8[6-(6,8),27-(8)]
   544  25.7847106442  25.7847106442  25.7847106442    8[6-(6,8),27-(8,8),27-(8,8)]
   545  12.1520572489  12.1520572489  12.1520572489    8[6-(6,8),27-(8,8,8)]
   546  11.5646334149  11.5646334149  11.5646334149    8[6-(6,8),27-(8,8,8,8,8)]
   547  13.4066451547  13.4066451547  13.4066451547    8[6-(6,8),27-(8,8,8)]
   548  13.4540105102  13.4540105102  13.4540105102    8[6-(6,8),27-(8,8,8,8,8)]
   549  14.5678656339  14.5678656339  14.5678656339    8[6-(6,8),27-(8,8,8),27-(8,8,8,8,8)]
   550  14.8400461816  14.8400461816  14.8400461816    8[6-(6,8),27-(8,8,8)]
   551   10.970533488   10.970533488   10.970533488    8[6-(6,8),27-(8,8)]
   552  8.84453342047  8.84453342047  8.84453342047    8[6-(6,8),27-(8,8)]
   553  29.9898831502  29.9898831502  29.9898831502    8[6-(6,8),27-(8,8,8)]
   554  31.9931291313  31.9931291313  31.9931291313    8[6-(6,8),27-(8,8),27-(8,8,8)]
   555  29.3827124278  29.3827124278  29.3827124278    8[6-(6,8),27-(8,8)]
   556  28.1277018376  28.1277018376  28.1277018376    8[6-(6,8),27-(8,8,8)]
   557  25.9320266114  25.9320266114  25.9320266114    8[6-(6,8),27-(8,8,8)]
   558  26.4769146243  26.4769146243  26.4769146243    8[6-(6,8),27-(8,8)]
   559  7.48789377456  7.48789377456  7.48789377456    8[6-(6,8)]
   560  12.3164631409  12.3164631409  12.3164631409    8[6-(6,8),27-(8,8)]
   561  10.5695177785  10.5695177785  10.5695177785    8[6-(6,8),27-(8,8)]
   562  9.32626267366  9.32626267366  9.32626267366    8[6-(6,8),27-(8,8),27-(8,8)]
   563  25.5013273159  25.5013273159  25.5013273159    8[6-(6,8),27-(8,8,8)]
   564  24.7414905807  24.7414905807  24.7414905807    8[6-(6,8),27-(8,8,8,8,8)]
   565  23.2675611744  23.2675611744  23.2675611744    8[6-(6,8),27-(8,8,8)]
   566  22.9834660686  22.9834660686  22.9834660686    8[6-(6,8),27-(8,8,8,8,8)]
   567  25.8428347502  25.8428347502  25.8428347502    8[6-(6,8),27-(8,8,8),27-(8,8,8,8,8)]
   568  27.3695753231  27.3695753231  27.3695753231    8[6-(6,8),27-(8,8,8)]
   569  10.1267022468  10.1267022468  10.1267022468    8[6-(6,8),27-(8,8)]
   570  9.07126600763  9.07126600763  9.07126600763    8[6-(6,8),27-(8,8)]
   571   27.838095922   27.838095922   27.838095922    8[6-(6,8),27-(8,8,8)]
   572  28.6451438677  28.6451438677  28.6451438677    8[6-(6,8),27-(8,8),27-(8,8,8)]
   573  33.2760036114  33.2760036114  33.2760036114    8[6-(6,8),27-(8,8)]
   574   31.284117211   31.284117211   31.284117211    8[6-(6,8),27-(8,8,8)]
   575   30.698074574   30.698074574   30.698074574    8[6-(6,8),27-(8,8,8)]
   576  32.9243225071  32.9243225071  32.9243225071    8[6-(6,8),27-(8,8)]
   577  10.8893404029  10.8893404029  10.8893404029    8[6-(6,8)]
   578  10.4952453512  10.4952453512  10.4952453512    8[6-(6,8),27-(8,8)]
   579  8.81156260375  8.81156260375  8.81156260375    8[6-(6,8),27-(8,8)]
   580  12.0376121858  12.0376121858  12.0376121858    8[6-(6,8),27-(8,8),27-(8,8)]
   581  25.6702655811  25.6702655811  25.6702655811    8[6-(6,8),27-(8,8,8)]
   582  26.2576894151  26.2576894151  26.2576894151    8[6-(6,8),27-(8,8,8,8,8)]
   583  24.4156776753  24.4156776753  24.4156776753    8[6-(6,8),27-(8,8,8)]
   584  24.3683123198  24.3683123198  24.3683123198    8[6-(6,8),27-(8,8,8,8,8)]
   585  23.2544571961  23.2544571961  23.2544571961    8[6-(6,8),27-(8,8,8),27-(8,8,8,8,8)]
   586  22.9822766484  22.9822766484  22.9822766484    8[6-(6,8),27-(8,8,8)]
   587   26.851789342   26.851789342   26.851789342    8[6-(6,8),27-(8)]
   588  28.9777894095  28.9777894095  28.9777894095    8[6-(6,8),27-(8)]
   589  7.83243967981  7.83243967981  7.83243967981    8[6-(6,8),27-(8,8,8)]
   590  5.82919369873  5.82919369873  5.82919369873    8[6-(6,8),27-(8,8),27-(8,8,8)]
   591  8.43961040223  8.43961040223  8.43961040223    8[6-(6,8),27-(8,8)]
   592  9.69462099241  9.69462099241  9.69462099241    8[6-(6,8),27-(8,8,8)]
   593  11.8902962186  11.8902962186  11.8902962186    8[6-(6,8),27-(8,8,8)]
   594  11.3454082057  11.3454082057  11.3454082057    8[6-(6,8),27-(8,8)]
   595  30.3344290554  30.3344290554  30.3344290554    8[6-(6)]
   596  25.5058596891  25.5058596891  25.5058596891    8[6-(6,8),27-(8,8)]
   597  27.2528050515  27.2528050515  27.2528050515    8[6-(6,8),27-(8,8)]
