# Supplementary material for: A collection of forcefield precursors for metal–organic frameworks
Source: RSC Adv. 2019 Nov 13;9(63):36492–507. doi: 10.1039/c9ra07327b (PMC9075174; doi:10.1039/c9ra07327b)
Supplement: RA-009-C9RA07327B-s3083 [file RA-009-C9RA07327B-s3083.txt]

AXINIF_clean

17.551    0.00000000    0.00000000
0.0    21.148    0.00000000
0.0    0.0    25.356

     1     0.05704075     0.05704075     0.05704075    27[8-(27,27),8-(6),8-(6),8-(6),8-(6)]
     2     8.71845925     8.71845925     8.71845925    27[8-(27,27),8-(6),8-(6),8-(6),8-(6)]
     3     0.05704075     0.05704075     0.05704075    27[8-(27,27),8-(6),8-(6),8-(6),8-(6)]
     4     8.71845925     8.71845925     8.71845925    27[8-(27,27),8-(6),8-(6),8-(6),8-(6)]
     5     6.79627373     6.79627373     6.79627373    27[8-(27,27),8-(6),8-(6),8-(6),8-(6)]
     6     1.97922627     1.97922627     1.97922627    27[8-(27,27),8-(6),8-(6),8-(6),8-(6)]
     7    17.49395925    17.49395925    17.49395925    27[8-(6),8-(6),8-(6),8-(6)]
     8     8.83254075     8.83254075     8.83254075    27[8-(27,27),8-(6),8-(6),8-(6),8-(6)]
     9    17.49395925    17.49395925    17.49395925    27[8-(6),8-(6),8-(6),8-(6)]
    10     8.83254075     8.83254075     8.83254075    27[8-(27,27),8-(6),8-(6),8-(6),8-(6)]
    11    10.75472627    10.75472627    10.75472627    27[8-(27,27),8-(6),8-(6),8-(6),8-(6)]
    12    15.57177373    15.57177373    15.57177373    27[8-(6),8-(6),8-(6),8-(6)]
    13       7.073053       7.073053       7.073053    1[6-(6,6)]
    14     10.8359874     10.8359874     10.8359874    1[6-(6,6)]
    15       5.282851       5.282851       5.282851    1[6-(6,6)]
    16      9.0650915      9.0650915      9.0650915    1[6-(6,6)]
    17      10.109376      10.109376      10.109376    1[6-(6,6)]
    18      9.9145599      9.9145599      9.9145599    1[6-(6,6)]
    19      3.3417104      3.3417104      3.3417104    1[6-(6,6)]
    20       7.231012       7.231012       7.231012    1[6-(6,6)]
    21      7.2906854      7.2906854      7.2906854    1[6-(6,6)]
    22      5.3758713      5.3758713      5.3758713    1[6-(6,6)]
    23     13.0035359     13.0035359     13.0035359    1[6-(6,6)]
    24      6.8431349      6.8431349      6.8431349    1[6-(6,6)]
    25     10.9974566     10.9974566     10.9974566    1[6-(6,6)]
    26     12.4770059     12.4770059     12.4770059    1[6-(6,6)]
    27     14.5690851     14.5690851     14.5690851    1[6-(6,6)]
    28       1.702447       1.702447       1.702447    1[6-(6,6)]
    29     15.4905126     15.4905126     15.4905126    1[6-(6,6)]
    30       3.492649       3.492649       3.492649    1[6-(6,6)]
    31     17.2614085     17.2614085     17.2614085    1[6-(6,6)]
    32      16.217124      16.217124      16.217124    1[6-(6,6)]
    33     16.4119401     16.4119401     16.4119401    1[6-(6,6)]
    34      5.4337896      5.4337896      5.4337896    1[6-(6,6)]
    35       1.544488       1.544488       1.544488    1[6-(6,6)]
    36      1.4848146      1.4848146      1.4848146    1[6-(6,6)]
    37      3.3996287      3.3996287      3.3996287    1[6-(6,6)]
    38     13.3229641     13.3229641     13.3229641    1[6-(6,6)]
    39      1.9323651      1.9323651      1.9323651    1[6-(6,6)]
    40     15.3290434     15.3290434     15.3290434    1[6-(6,6)]
    41     13.8494941     13.8494941     13.8494941    1[6-(6,6)]
    42     11.7574149     11.7574149     11.7574149    1[6-(6,6)]
    43       7.073053       7.073053       7.073053    1[6-(6,6)]
    44     10.8359874     10.8359874     10.8359874    1[6-(6,6)]
    45       5.282851       5.282851       5.282851    1[6-(6,6)]
    46      9.0650915      9.0650915      9.0650915    1[6-(6,6)]
    47      10.109376      10.109376      10.109376    1[6-(6,6)]
    48      9.9145599      9.9145599      9.9145599    1[6-(6,6)]
    49      3.3417104      3.3417104      3.3417104    1[6-(6,6)]
    50       7.231012       7.231012       7.231012    1[6-(6,6)]
    51      7.2906854      7.2906854      7.2906854    1[6-(6,6)]
    52      5.3758713      5.3758713      5.3758713    1[6-(6,6)]
    53     13.0035359     13.0035359     13.0035359    1[6-(6,6)]
    54      6.8431349      6.8431349      6.8431349    1[6-(6,6)]
    55     10.9974566     10.9974566     10.9974566    1[6-(6,6)]
    56     12.4770059     12.4770059     12.4770059    1[6-(6,6)]
    57     14.5690851     14.5690851     14.5690851    1[6-(6,6)]
    58       1.702447       1.702447       1.702447    1[6-(6,6)]
    59     15.4905126     15.4905126     15.4905126    1[6-(6,6)]
    60       3.492649       3.492649       3.492649    1[6-(6,6)]
    61     17.2614085     17.2614085     17.2614085    1[6-(6,6)]
    62      16.217124      16.217124      16.217124    1[6-(6,6)]
    63     16.4119401     16.4119401     16.4119401    1[6-(6,6)]
    64      5.4337896      5.4337896      5.4337896    1[6-(6,6)]
    65       1.544488       1.544488       1.544488    1[6-(6,6)]
    66      1.4848146      1.4848146      1.4848146    1[6-(6,6)]
    67      3.3996287      3.3996287      3.3996287    1[6-(6,6)]
    68     13.3229641     13.3229641     13.3229641    1[6-(6,6)]
    69      1.9323651      1.9323651      1.9323651    1[6-(6,6)]
    70     15.3290434     15.3290434     15.3290434    1[6-(6,6)]
    71     13.8494941     13.8494941     13.8494941    1[6-(6,6)]
    72     11.7574149     11.7574149     11.7574149    1[6-(6,6)]
    73      10.477947      10.477947      10.477947    1[6-(6,6)]
    74      6.7150126      6.7150126      6.7150126    1[6-(6,6)]
    75      12.268149      12.268149      12.268149    1[6-(6,6)]
    76      8.4859085      8.4859085      8.4859085    1[6-(6,6)]
    77       7.441624       7.441624       7.441624    1[6-(6,6)]
    78      7.6364401      7.6364401      7.6364401    1[6-(6,6)]
    79     14.2092896     14.2092896     14.2092896    1[6-(6,6)]
    80      10.319988      10.319988      10.319988    1[6-(6,6)]
    81     10.2603146     10.2603146     10.2603146    1[6-(6,6)]
    82     12.1751287     12.1751287     12.1751287    1[6-(6,6)]
    83      4.5474641      4.5474641      4.5474641    1[6-(6,6)]
    84     10.7078651     10.7078651     10.7078651    1[6-(6,6)]
    85      6.5535434      6.5535434      6.5535434    1[6-(6,6)]
    86      5.0739941      5.0739941      5.0739941    1[6-(6,6)]
    87      2.9819149      2.9819149      2.9819149    1[6-(6,6)]
    88      15.848553      15.848553      15.848553    1[6-(6,6)]
    89      2.0604874      2.0604874      2.0604874    1[6-(6,6)]
    90      14.058351      14.058351      14.058351    1[6-(6,6)]
    91      0.2895915      0.2895915      0.2895915    1[6-(6,6)]
    92       1.333876       1.333876       1.333876    1[6-(6,6)]
    93      1.1390599      1.1390599      1.1390599    1[6-(6,6)]
    94     12.1172104     12.1172104     12.1172104    1[6-(6,6)]
    95      16.006512      16.006512      16.006512    1[6-(6,6)]
    96     16.0661854     16.0661854     16.0661854    1[6-(6,6)]
    97     14.1513713     14.1513713     14.1513713    1[6-(6,6)]
    98      4.2280359      4.2280359      4.2280359    1[6-(6,6)]
    99     15.6186349     15.6186349     15.6186349    1[6-(6,6)]
   100      2.2219566      2.2219566      2.2219566    1[6-(6,6)]
   101      3.7015059      3.7015059      3.7015059    1[6-(6,6)]
   102      5.7935851      5.7935851      5.7935851    1[6-(6,6)]
   103      10.477947      10.477947      10.477947    1[6-(6,6)]
   104      6.7150126      6.7150126      6.7150126    1[6-(6,6)]
   105      12.268149      12.268149      12.268149    1[6-(6,6)]
   106      8.4859085      8.4859085      8.4859085    1[6-(6,6)]
   107       7.441624       7.441624       7.441624    1[6-(6,6)]
   108      7.6364401      7.6364401      7.6364401    1[6-(6,6)]
   109     14.2092896     14.2092896     14.2092896    1[6-(6,6)]
   110      10.319988      10.319988      10.319988    1[6-(6,6)]
   111     10.2603146     10.2603146     10.2603146    1[6-(6,6)]
   112     12.1751287     12.1751287     12.1751287    1[6-(6,6)]
   113      4.5474641      4.5474641      4.5474641    1[6-(6,6)]
   114     10.7078651     10.7078651     10.7078651    1[6-(6,6)]
   115      6.5535434      6.5535434      6.5535434    1[6-(6,6)]
   116      5.0739941      5.0739941      5.0739941    1[6-(6,6)]
   117      2.9819149      2.9819149      2.9819149    1[6-(6,6)]
   118      15.848553      15.848553      15.848553    1[6-(6,6)]
   119      2.0604874      2.0604874      2.0604874    1[6-(6,6)]
   120      14.058351      14.058351      14.058351    1[6-(6,6)]
   121      0.2895915      0.2895915      0.2895915    1[6-(6,6)]
   122       1.333876       1.333876       1.333876    1[6-(6,6)]
   123      1.1390599      1.1390599      1.1390599    1[6-(6,6)]
   124     12.1172104     12.1172104     12.1172104    1[6-(6,6)]
   125      16.006512      16.006512      16.006512    1[6-(6,6)]
   126     16.0661854     16.0661854     16.0661854    1[6-(6,6)]
   127     14.1513713     14.1513713     14.1513713    1[6-(6,6)]
   128      4.2280359      4.2280359      4.2280359    1[6-(6,6)]
   129     15.6186349     15.6186349     15.6186349    1[6-(6,6)]
   130      2.2219566      2.2219566      2.2219566    1[6-(6,6)]
   131      3.7015059      3.7015059      3.7015059    1[6-(6,6)]
   132      5.7935851      5.7935851      5.7935851    1[6-(6,6)]
   133     10.1672943     10.1672943     10.1672943    6[6-(1,6),6-(1,6),6-(6,6)]
   134     15.4062678     15.4062678     15.4062678    6[6-(6,6),8-(27),8-(27)]
   135      7.6785625      7.6785625      7.6785625    6[1-(0),6-(1,6),6-(6,6)]
   136     8.82780198     8.82780198     8.82780198    6[6-(1,6),6-(1,6),6-(6,6)]
   137     10.0637434     10.0637434     10.0637434    6[1-(0),6-(6,6),6-(6,6)]
   138       8.459582       8.459582       8.459582    6[6-(1,6),6-(1,6),6-(8,8)]
   139      5.3039122      5.3039122      5.3039122    6[1-(0),6-(1,6),6-(6,6)]
   140     11.5081907     11.5081907     11.5081907    6[6-(1,6),6-(1,6),6-(6,6)]
   141     14.0390449     14.0390449     14.0390449    6[6-(1,6),6-(1,6),6-(8,8)]
   142      8.7123164      8.7123164      8.7123164    6[6-(1,6),6-(1,6),6-(6,6)]
   143       9.003663       9.003663       9.003663    6[1-(0),6-(6,6),6-(6,6)]
   144       4.159587       4.159587       4.159587    6[6-(1,6),6-(1,6),6-(8,8)]
   145      9.5038665      9.5038665      9.5038665    6[1-(0),6-(1,6),6-(6,6)]
   146      6.5061557      6.5061557      6.5061557    6[6-(1,6),6-(1,6),6-(6,6)]
   147      8.2963577      8.2963577      8.2963577    6[6-(6,6),8-(27),8-(27)]
   148      9.3757442      9.3757442      9.3757442    6[1-(0),6-(1,6),6-(6,6)]
   149      4.1385258      4.1385258      4.1385258    6[1-(0),6-(1,6),6-(6,6)]
   150      7.7873787      7.7873787      7.7873787    6[1-(0),6-(1,6),6-(6,6)]
   151      2.9099558      2.9099558      2.9099558    6[6-(6,6),8-(27),8-(27)]
   152      7.7452563      7.7452563      7.7452563    6[6-(1,6),6-(1,6),6-(6,6)]
   153      6.5061557      6.5061557      6.5061557    6[1-(0),6-(1,6),6-(6,6)]
   154       5.353055       5.353055       5.353055    6[1-(0),6-(1,6),6-(6,6)]
   155     12.9298217     12.9298217     12.9298217    6[1-(0),6-(1,6),6-(6,6)]
   156      7.6715421      7.6715421      7.6715421    6[1-(0),6-(6,6),6-(6,6)]
   157     11.7188027     11.7188027     11.7188027    6[1-(0),6-(1,6),6-(6,6)]
   158     12.5981078     12.5981078     12.5981078    6[1-(0),6-(1,6),6-(6,6)]
   159     13.8354533     13.8354533     13.8354533    6[1-(0),6-(1,6),6-(6,6)]
   160     16.1592057     16.1592057     16.1592057    6[6-(1,6),6-(1,6),6-(6,6)]
   161     10.9202322     10.9202322     10.9202322    6[6-(6,6),8-(27),8-(27)]
   162      1.0969375      1.0969375      1.0969375    6[1-(0),6-(1,6),6-(6,6)]
   163    17.49869802    17.49869802    17.49869802    6[6-(1,6),6-(1,6),6-(6,6)]
   164     16.2627566     16.2627566     16.2627566    6[1-(0),6-(6,6),6-(6,6)]
   165       0.315918       0.315918       0.315918    6[6-(1,6),6-(1,6),6-(8,8)]
   166      3.4715878      3.4715878      3.4715878    6[1-(0),6-(1,6),6-(6,6)]
   167     14.8183093     14.8183093     14.8183093    6[6-(1,6),6-(1,6),6-(6,6)]
   168     12.2874551     12.2874551     12.2874551    6[6-(1,6),6-(1,6),6-(8,8)]
   169      0.0631836      0.0631836      0.0631836    6[6-(1,6),6-(1,6),6-(6,6)]
   170      17.322837      17.322837      17.322837    6[1-(0),6-(6,6),6-(6,6)]
   171       4.615913       4.615913       4.615913    6[6-(1,6),6-(1,6),6-(8,8)]
   172     16.8226335     16.8226335     16.8226335    6[1-(0),6-(1,6),6-(6,6)]
   173      2.2693443      2.2693443      2.2693443    6[6-(1,6),6-(1,6),6-(6,6)]
   174      0.4791423      0.4791423      0.4791423    6[6-(6,6),8-(27),8-(27)]
   175     16.9507558     16.9507558     16.9507558    6[1-(0),6-(1,6),6-(6,6)]
   176      4.6369742      4.6369742      4.6369742    6[1-(0),6-(1,6),6-(6,6)]
   177      0.9881213      0.9881213      0.9881213    6[1-(0),6-(1,6),6-(6,6)]
   178      5.8655442      5.8655442      5.8655442    6[6-(6,6),8-(27),8-(27)]
   179      1.0302437      1.0302437      1.0302437    6[6-(1,6),6-(1,6),6-(6,6)]
   180      2.2693443      2.2693443      2.2693443    6[1-(0),6-(1,6),6-(6,6)]
   181       3.422445       3.422445       3.422445    6[1-(0),6-(1,6),6-(6,6)]
   182     13.3966783     13.3966783     13.3966783    6[1-(0),6-(1,6),6-(6,6)]
   183      1.1039579      1.1039579      1.1039579    6[1-(0),6-(6,6),6-(6,6)]
   184     14.6076973     14.6076973     14.6076973    6[1-(0),6-(1,6),6-(6,6)]
   185     13.7283922     13.7283922     13.7283922    6[1-(0),6-(1,6),6-(6,6)]
   186     12.4910467     12.4910467     12.4910467    6[1-(0),6-(1,6),6-(6,6)]
   187     10.1672943     10.1672943     10.1672943    6[6-(1,6),6-(1,6),6-(6,6)]
   188     15.4062678     15.4062678     15.4062678    6[6-(6,6),8-(27),8-(27)]
   189      7.6785625      7.6785625      7.6785625    6[1-(0),6-(1,6),6-(6,6)]
   190     8.82780198     8.82780198     8.82780198    6[6-(1,6),6-(1,6),6-(6,6)]
   191     10.0637434     10.0637434     10.0637434    6[1-(0),6-(6,6),6-(6,6)]
   192       8.459582       8.459582       8.459582    6[6-(1,6),6-(1,6),6-(8,8)]
   193      5.3039122      5.3039122      5.3039122    6[1-(0),6-(1,6),6-(6,6)]
   194     11.5081907     11.5081907     11.5081907    6[6-(1,6),6-(1,6),6-(6,6)]
   195     14.0390449     14.0390449     14.0390449    6[6-(1,6),6-(1,6),6-(8,8)]
   196      8.7123164      8.7123164      8.7123164    6[6-(1,6),6-(1,6),6-(6,6)]
   197       9.003663       9.003663       9.003663    6[1-(0),6-(6,6),6-(6,6)]
   198       4.159587       4.159587       4.159587    6[6-(1,6),6-(1,6),6-(8,8)]
   199      9.5038665      9.5038665      9.5038665    6[1-(0),6-(1,6),6-(6,6)]
   200      6.5061557      6.5061557      6.5061557    6[6-(1,6),6-(1,6),6-(6,6)]
   201      8.2963577      8.2963577      8.2963577    6[6-(6,6),8-(27),8-(27)]
   202      9.3757442      9.3757442      9.3757442    6[1-(0),6-(1,6),6-(6,6)]
   203      4.1385258      4.1385258      4.1385258    6[1-(0),6-(1,6),6-(6,6)]
   204      7.7873787      7.7873787      7.7873787    6[1-(0),6-(1,6),6-(6,6)]
   205      2.9099558      2.9099558      2.9099558    6[6-(6,6),8-(27),8-(27)]
   206      7.7452563      7.7452563      7.7452563    6[6-(1,6),6-(1,6),6-(6,6)]
   207      6.5061557      6.5061557      6.5061557    6[1-(0),6-(1,6),6-(6,6)]
   208       5.353055       5.353055       5.353055    6[1-(0),6-(1,6),6-(6,6)]
   209     12.9298217     12.9298217     12.9298217    6[1-(0),6-(1,6),6-(6,6)]
   210      7.6715421      7.6715421      7.6715421    6[1-(0),6-(6,6),6-(6,6)]
   211     11.7188027     11.7188027     11.7188027    6[1-(0),6-(1,6),6-(6,6)]
   212     12.5981078     12.5981078     12.5981078    6[1-(0),6-(1,6),6-(6,6)]
   213     13.8354533     13.8354533     13.8354533    6[1-(0),6-(1,6),6-(6,6)]
   214     16.1592057     16.1592057     16.1592057    6[6-(1,6),6-(1,6),6-(6,6)]
   215     10.9202322     10.9202322     10.9202322    6[6-(6,6),8-(27),8-(27)]
   216      1.0969375      1.0969375      1.0969375    6[1-(0),6-(1,6),6-(6,6)]
   217    17.49869802    17.49869802    17.49869802    6[6-(1,6),6-(1,6),6-(6,6)]
   218     16.2627566     16.2627566     16.2627566    6[1-(0),6-(6,6),6-(6,6)]
   219       0.315918       0.315918       0.315918    6[6-(1,6),6-(1,6),6-(8,8)]
   220      3.4715878      3.4715878      3.4715878    6[1-(0),6-(1,6),6-(6,6)]
   221     14.8183093     14.8183093     14.8183093    6[6-(1,6),6-(1,6),6-(6,6)]
   222     12.2874551     12.2874551     12.2874551    6[6-(1,6),6-(1,6),6-(8,8)]
   223      0.0631836      0.0631836      0.0631836    6[6-(1,6),6-(1,6),6-(6,6)]
   224      17.322837      17.322837      17.322837    6[1-(0),6-(6,6),6-(6,6)]
   225       4.615913       4.615913       4.615913    6[6-(1,6),6-(1,6),6-(8,8)]
   226     16.8226335     16.8226335     16.8226335    6[1-(0),6-(1,6),6-(6,6)]
   227      2.2693443      2.2693443      2.2693443    6[6-(1,6),6-(1,6),6-(6,6)]
   228      0.4791423      0.4791423      0.4791423    6[6-(6,6),8-(27),8-(27)]
   229     16.9507558     16.9507558     16.9507558    6[1-(0),6-(1,6),6-(6,6)]
   230      4.6369742      4.6369742      4.6369742    6[1-(0),6-(1,6),6-(6,6)]
   231      0.9881213      0.9881213      0.9881213    6[1-(0),6-(1,6),6-(6,6)]
   232      5.8655442      5.8655442      5.8655442    6[6-(6,6),8-(27),8-(27)]
   233      1.0302437      1.0302437      1.0302437    6[6-(1,6),6-(1,6),6-(6,6)]
   234      2.2693443      2.2693443      2.2693443    6[1-(0),6-(1,6),6-(6,6)]
   235       3.422445       3.422445       3.422445    6[1-(0),6-(1,6),6-(6,6)]
   236     13.3966783     13.3966783     13.3966783    6[1-(0),6-(1,6),6-(6,6)]
   237      1.1039579      1.1039579      1.1039579    6[1-(0),6-(6,6),6-(6,6)]
   238     14.6076973     14.6076973     14.6076973    6[1-(0),6-(1,6),6-(6,6)]
   239     13.7283922     13.7283922     13.7283922    6[1-(0),6-(1,6),6-(6,6)]
   240     12.4910467     12.4910467     12.4910467    6[1-(0),6-(1,6),6-(6,6)]
   241      7.3837057      7.3837057      7.3837057    6[6-(1,6),6-(1,6),6-(6,6)]
   242      2.1447322      2.1447322      2.1447322    6[6-(6,6),8-(27),8-(27)]
   243      9.8724375      9.8724375      9.8724375    6[1-(0),6-(1,6),6-(6,6)]
   244     8.72319802     8.72319802     8.72319802    6[6-(1,6),6-(1,6),6-(6,6)]
   245      7.4872566      7.4872566      7.4872566    6[1-(0),6-(6,6),6-(6,6)]
   246       9.091418       9.091418       9.091418    6[6-(1,6),6-(1,6),6-(8,8)]
   247     12.2470878     12.2470878     12.2470878    6[1-(0),6-(1,6),6-(6,6)]
   248      6.0428093      6.0428093      6.0428093    6[6-(1,6),6-(1,6),6-(6,6)]
   249      3.5119551      3.5119551      3.5119551    6[6-(1,6),6-(1,6),6-(8,8)]
   250      8.8386836      8.8386836      8.8386836    6[6-(1,6),6-(1,6),6-(6,6)]
   251       8.547337       8.547337       8.547337    6[1-(0),6-(6,6),6-(6,6)]
   252      13.391413      13.391413      13.391413    6[6-(1,6),6-(1,6),6-(8,8)]
   253      8.0471335      8.0471335      8.0471335    6[1-(0),6-(1,6),6-(6,6)]
   254     11.0448443     11.0448443     11.0448443    6[6-(1,6),6-(1,6),6-(6,6)]
   255      9.2546423      9.2546423      9.2546423    6[6-(6,6),8-(27),8-(27)]
   256      8.1752558      8.1752558      8.1752558    6[1-(0),6-(1,6),6-(6,6)]
   257     13.4124742     13.4124742     13.4124742    6[1-(0),6-(1,6),6-(6,6)]
   258      9.7636213      9.7636213      9.7636213    6[1-(0),6-(1,6),6-(6,6)]
   259     14.6410442     14.6410442     14.6410442    6[6-(6,6),8-(27),8-(27)]
   260      9.8057437      9.8057437      9.8057437    6[6-(1,6),6-(1,6),6-(6,6)]
   261     11.0448443     11.0448443     11.0448443    6[1-(0),6-(1,6),6-(6,6)]
   262      12.197945      12.197945      12.197945    6[1-(0),6-(1,6),6-(6,6)]
   263      4.6211783      4.6211783      4.6211783    6[1-(0),6-(1,6),6-(6,6)]
   264      9.8794579      9.8794579      9.8794579    6[1-(0),6-(6,6),6-(6,6)]
   265      5.8321973      5.8321973      5.8321973    6[1-(0),6-(1,6),6-(6,6)]
   266      4.9528922      4.9528922      4.9528922    6[1-(0),6-(1,6),6-(6,6)]
   267      3.7155467      3.7155467      3.7155467    6[1-(0),6-(1,6),6-(6,6)]
   268      1.3917943      1.3917943      1.3917943    6[6-(1,6),6-(1,6),6-(6,6)]
   269      6.6307678      6.6307678      6.6307678    6[6-(6,6),8-(27),8-(27)]
   270     16.4540625     16.4540625     16.4540625    6[1-(0),6-(1,6),6-(6,6)]
   271     0.05230198     0.05230198     0.05230198    6[6-(1,6),6-(1,6),6-(6,6)]
   272      1.2882434      1.2882434      1.2882434    6[1-(0),6-(6,6),6-(6,6)]
   273      17.235082      17.235082      17.235082    6[6-(1,6),6-(1,6),6-(8,8)]
   274     14.0794122     14.0794122     14.0794122    6[1-(0),6-(1,6),6-(6,6)]
   275      2.7326907      2.7326907      2.7326907    6[6-(1,6),6-(1,6),6-(6,6)]
   276      5.2635449      5.2635449      5.2635449    6[6-(1,6),6-(1,6),6-(8,8)]
   277     17.4878164     17.4878164     17.4878164    6[6-(1,6),6-(1,6),6-(6,6)]
   278       0.228163       0.228163       0.228163    6[1-(0),6-(6,6),6-(6,6)]
   279      12.935087      12.935087      12.935087    6[6-(1,6),6-(1,6),6-(8,8)]
   280      0.7283665      0.7283665      0.7283665    6[1-(0),6-(1,6),6-(6,6)]
   281     15.2816557     15.2816557     15.2816557    6[6-(1,6),6-(1,6),6-(6,6)]
   282     17.0718577     17.0718577     17.0718577    6[6-(6,6),8-(27),8-(27)]
   283      0.6002442      0.6002442      0.6002442    6[1-(0),6-(1,6),6-(6,6)]
   284     12.9140258     12.9140258     12.9140258    6[1-(0),6-(1,6),6-(6,6)]
   285     16.5628787     16.5628787     16.5628787    6[1-(0),6-(1,6),6-(6,6)]
   286     11.6854558     11.6854558     11.6854558    6[6-(6,6),8-(27),8-(27)]
   287     16.5207563     16.5207563     16.5207563    6[6-(1,6),6-(1,6),6-(6,6)]
   288     15.2816557     15.2816557     15.2816557    6[1-(0),6-(1,6),6-(6,6)]
   289      14.128555      14.128555      14.128555    6[1-(0),6-(1,6),6-(6,6)]
   290      4.1543217      4.1543217      4.1543217    6[1-(0),6-(1,6),6-(6,6)]
   291     16.4470421     16.4470421     16.4470421    6[1-(0),6-(6,6),6-(6,6)]
   292      2.9433027      2.9433027      2.9433027    6[1-(0),6-(1,6),6-(6,6)]
   293      3.8226078      3.8226078      3.8226078    6[1-(0),6-(1,6),6-(6,6)]
   294      5.0599533      5.0599533      5.0599533    6[1-(0),6-(1,6),6-(6,6)]
   295      7.3837057      7.3837057      7.3837057    6[6-(1,6),6-(1,6),6-(6,6)]
   296      2.1447322      2.1447322      2.1447322    6[6-(6,6),8-(27),8-(27)]
   297      9.8724375      9.8724375      9.8724375    6[1-(0),6-(1,6),6-(6,6)]
   298     8.72319802     8.72319802     8.72319802    6[6-(1,6),6-(1,6),6-(6,6)]
   299      7.4872566      7.4872566      7.4872566    6[1-(0),6-(6,6),6-(6,6)]
   300       9.091418       9.091418       9.091418    6[6-(1,6),6-(1,6),6-(8,8)]
   301     12.2470878     12.2470878     12.2470878    6[1-(0),6-(1,6),6-(6,6)]
   302      6.0428093      6.0428093      6.0428093    6[6-(1,6),6-(1,6),6-(6,6)]
   303      3.5119551      3.5119551      3.5119551    6[6-(1,6),6-(1,6),6-(8,8)]
   304      8.8386836      8.8386836      8.8386836    6[6-(1,6),6-(1,6),6-(6,6)]
   305       8.547337       8.547337       8.547337    6[1-(0),6-(6,6),6-(6,6)]
   306      13.391413      13.391413      13.391413    6[6-(1,6),6-(1,6),6-(8,8)]
   307      8.0471335      8.0471335      8.0471335    6[1-(0),6-(1,6),6-(6,6)]
   308     11.0448443     11.0448443     11.0448443    6[6-(1,6),6-(1,6),6-(6,6)]
   309      9.2546423      9.2546423      9.2546423    6[6-(6,6),8-(27),8-(27)]
   310      8.1752558      8.1752558      8.1752558    6[1-(0),6-(1,6),6-(6,6)]
   311     13.4124742     13.4124742     13.4124742    6[1-(0),6-(1,6),6-(6,6)]
   312      9.7636213      9.7636213      9.7636213    6[1-(0),6-(1,6),6-(6,6)]
   313     14.6410442     14.6410442     14.6410442    6[6-(6,6),8-(27),8-(27)]
   314      9.8057437      9.8057437      9.8057437    6[6-(1,6),6-(1,6),6-(6,6)]
   315     11.0448443     11.0448443     11.0448443    6[1-(0),6-(1,6),6-(6,6)]
   316      12.197945      12.197945      12.197945    6[1-(0),6-(1,6),6-(6,6)]
   317      4.6211783      4.6211783      4.6211783    6[1-(0),6-(1,6),6-(6,6)]
   318      9.8794579      9.8794579      9.8794579    6[1-(0),6-(6,6),6-(6,6)]
   319      5.8321973      5.8321973      5.8321973    6[1-(0),6-(1,6),6-(6,6)]
   320      4.9528922      4.9528922      4.9528922    6[1-(0),6-(1,6),6-(6,6)]
   321      3.7155467      3.7155467      3.7155467    6[1-(0),6-(1,6),6-(6,6)]
   322      1.3917943      1.3917943      1.3917943    6[6-(1,6),6-(1,6),6-(6,6)]
   323      6.6307678      6.6307678      6.6307678    6[6-(6,6),8-(27),8-(27)]
   324     16.4540625     16.4540625     16.4540625    6[1-(0),6-(1,6),6-(6,6)]
   325     0.05230198     0.05230198     0.05230198    6[6-(1,6),6-(1,6),6-(6,6)]
   326      1.2882434      1.2882434      1.2882434    6[1-(0),6-(6,6),6-(6,6)]
   327      17.235082      17.235082      17.235082    6[6-(1,6),6-(1,6),6-(8,8)]
   328     14.0794122     14.0794122     14.0794122    6[1-(0),6-(1,6),6-(6,6)]
   329      2.7326907      2.7326907      2.7326907    6[6-(1,6),6-(1,6),6-(6,6)]
   330      5.2635449      5.2635449      5.2635449    6[6-(1,6),6-(1,6),6-(8,8)]
   331     17.4878164     17.4878164     17.4878164    6[6-(1,6),6-(1,6),6-(6,6)]
   332       0.228163       0.228163       0.228163    6[1-(0),6-(6,6),6-(6,6)]
   333      12.935087      12.935087      12.935087    6[6-(1,6),6-(1,6),6-(8,8)]
   334      0.7283665      0.7283665      0.7283665    6[1-(0),6-(1,6),6-(6,6)]
   335     15.2816557     15.2816557     15.2816557    6[6-(1,6),6-(1,6),6-(6,6)]
   336     17.0718577     17.0718577     17.0718577    6[6-(6,6),8-(27),8-(27)]
   337      0.6002442      0.6002442      0.6002442    6[1-(0),6-(1,6),6-(6,6)]
   338     12.9140258     12.9140258     12.9140258    6[1-(0),6-(1,6),6-(6,6)]
   339     16.5628787     16.5628787     16.5628787    6[1-(0),6-(1,6),6-(6,6)]
   340     11.6854558     11.6854558     11.6854558    6[6-(6,6),8-(27),8-(27)]
   341     16.5207563     16.5207563     16.5207563    6[6-(1,6),6-(1,6),6-(6,6)]
   342     15.2816557     15.2816557     15.2816557    6[1-(0),6-(1,6),6-(6,6)]
   343      14.128555      14.128555      14.128555    6[1-(0),6-(1,6),6-(6,6)]
   344      4.1543217      4.1543217      4.1543217    6[1-(0),6-(1,6),6-(6,6)]
   345     16.4470421     16.4470421     16.4470421    6[1-(0),6-(6,6),6-(6,6)]
   346      2.9433027      2.9433027      2.9433027    6[1-(0),6-(1,6),6-(6,6)]
   347      3.8226078      3.8226078      3.8226078    6[1-(0),6-(1,6),6-(6,6)]
   348      5.0599533      5.0599533      5.0599533    6[1-(0),6-(1,6),6-(6,6)]
   349     1.86795293     1.86795293     1.86795293    8[6-(6,8),27-(8,8,8,8)]
   350     7.70102778     7.70102778     7.70102778    8[6-(6,8),27-(8,8,8,8)]
   351      8.7702347      8.7702347      8.7702347    8[6-(6,8),27-(8,8,8,8)]
   352     3.03439239     3.03439239     3.03439239    8[6-(6,8),27-(8,8,8,8)]
   353     15.4308392     15.4308392     15.4308392    8[6-(6,8),27-(8,8,8,8)]
   354     16.4119401     16.4119401     16.4119401    8[6-(6,8),27-(8,8,8,8)]
   355     6.90754707     6.90754707     6.90754707    8[6-(6,8),27-(8,8,8,8)]
   356     1.07447222     1.07447222     1.07447222    8[6-(6,8),27-(8,8,8,8)]
   357      0.0052653      0.0052653      0.0052653    8[6-(6,8),27-(8,8,8,8)]
   358     5.74110761     5.74110761     5.74110761    8[6-(6,8),27-(8,8,8,8)]
   359     10.8956608     10.8956608     10.8956608    8[6-(6,8),27-(8,8,8,8)]
   360      9.9145599      9.9145599      9.9145599    8[6-(6,8),27-(8,8,8,8)]
   361     1.86795293     1.86795293     1.86795293    8[6-(6,8),27-(8,8,8,8)]
   362     7.70102778     7.70102778     7.70102778    8[6-(6,8),27-(8,8,8,8)]
   363      8.7702347      8.7702347      8.7702347    8[6-(6,8),27-(8,8,8,8)]
   364     3.03439239     3.03439239     3.03439239    8[6-(6,8),27-(8,8,8,8)]
   365     15.4308392     15.4308392     15.4308392    8[6-(6,8),27-(8,8,8,8)]
   366     16.4119401     16.4119401     16.4119401    8[6-(6,8),27-(8,8,8,8)]
   367     6.90754707     6.90754707     6.90754707    8[6-(6,8),27-(8,8,8,8)]
   368     1.07447222     1.07447222     1.07447222    8[6-(6,8),27-(8,8,8,8)]
   369      0.0052653      0.0052653      0.0052653    8[6-(6,8),27-(8,8,8,8)]
   370     5.74110761     5.74110761     5.74110761    8[6-(6,8),27-(8,8,8,8)]
   371     10.8956608     10.8956608     10.8956608    8[6-(6,8),27-(8,8,8,8)]
   372      9.9145599      9.9145599      9.9145599    8[6-(6,8),27-(8,8,8,8)]
   373     8.49872073     8.49872073     8.49872073    8[27-(8,8,8,8),27-(8,8,8,8),27-(8,8,8,8)]
   374     0.27677927     0.27677927     0.27677927    8[27-(8,8,8,8),27-(8,8,8,8),27-(8,8,8,8)]
   375    15.68304707    15.68304707    15.68304707    8[6-(6,8),27-(8,8,8)]
   376     9.84997222     9.84997222     9.84997222    8[6-(6,8),27-(8,8,8,8)]
   377      8.7807653      8.7807653      8.7807653    8[6-(6,8),27-(8,8,8,8)]
   378    14.51660761    14.51660761    14.51660761    8[6-(6,8),27-(8,8,8)]
   379      2.1201608      2.1201608      2.1201608    8[6-(6,8),27-(8,8,8)]
   380      1.1390599      1.1390599      1.1390599    8[6-(6,8),27-(8,8,8)]
   381    10.64345293    10.64345293    10.64345293    8[6-(6,8),27-(8,8,8,8)]
   382    16.47652778    16.47652778    16.47652778    8[6-(6,8),27-(8,8,8)]
   383     17.5457347     17.5457347     17.5457347    8[6-(6,8),27-(8,8,8)]
   384    11.80989239    11.80989239    11.80989239    8[6-(6,8),27-(8,8,8,8)]
   385      6.6553392      6.6553392      6.6553392    8[6-(6,8),27-(8,8,8,8)]
   386      7.6364401      7.6364401      7.6364401    8[6-(6,8),27-(8,8,8,8)]
   387    15.68304707    15.68304707    15.68304707    8[6-(6,8),27-(8,8,8)]
   388     9.84997222     9.84997222     9.84997222    8[6-(6,8),27-(8,8,8,8)]
   389      8.7807653      8.7807653      8.7807653    8[6-(6,8),27-(8,8,8,8)]
   390    14.51660761    14.51660761    14.51660761    8[6-(6,8),27-(8,8,8)]
   391      2.1201608      2.1201608      2.1201608    8[6-(6,8),27-(8,8,8)]
   392      1.1390599      1.1390599      1.1390599    8[6-(6,8),27-(8,8,8)]
   393    10.64345293    10.64345293    10.64345293    8[6-(6,8),27-(8,8,8,8)]
   394    16.47652778    16.47652778    16.47652778    8[6-(6,8),27-(8,8,8)]
   395     17.5457347     17.5457347     17.5457347    8[6-(6,8),27-(8,8,8)]
   396    11.80989239    11.80989239    11.80989239    8[6-(6,8),27-(8,8,8,8)]
   397      6.6553392      6.6553392      6.6553392    8[6-(6,8),27-(8,8,8,8)]
   398      7.6364401      7.6364401      7.6364401    8[6-(6,8),27-(8,8,8,8)]
   399     9.05227927     9.05227927     9.05227927    8[27-(8,8,8,8),27-(8,8,8,8),27-(8,8,8,8)]
