# Supplementary material for: A collection of forcefield precursors for metal–organic frameworks
Source: RSC Adv. 2019 Nov 13;9(63):36492–507. doi: 10.1039/c9ra07327b (PMC9075174; doi:10.1039/c9ra07327b)
Supplement: RA-009-C9RA07327B-s3084 [file RA-009-C9RA07327B-s3084.txt]

BAKJEE_clean

9.287    0.00000000    0.00000000
-2.03985784    16.54170091    0.00000000
0.0    0.0    28.242

     1  6.02838286535  6.02838286535  6.02838286535    27[8-(6),8-(6),8-(6),8-(6),8-(6,27)]
     2  5.52552361352  5.52552361352  5.52552361352    27[7-(6,6),7-(6,6),8-(6),8-(6),8-(6,27)]
     3 0.198830374654 0.198830374654 0.198830374654    27[8-(6),8-(6),8-(6),8-(6),8-(6,27)]
     4 0.701689626482 0.701689626482 0.701689626482    27[7-(6,6),7-(6,6),8-(6),8-(6),8-(6,27)]
     5  1.21875929465  1.21875929465  1.21875929465    27[8-(6),8-(6),8-(6),8-(6),8-(6,27)]
     6  1.72161854648  1.72161854648  1.72161854648    27[7-(6,6),7-(6,6),8-(6),8-(6),8-(6,27)]
     7  7.04831178535  7.04831178535  7.04831178535    27[8-(6),8-(6),8-(6),8-(6),8-(6,27)]
     8  6.54545253352  6.54545253352  6.54545253352    27[7-(6,6),7-(6,6),8-(6),8-(6,27)]
     9   -0.154108252   -0.154108252   -0.154108252    1[6-(6,7)]
    10  8.23765864927  8.23765864927  8.23765864927    1[6-(6,6)]
    11  1.16123180013  1.16123180013  1.16123180013    1[6-(6,6)]
    12   1.9564984523   1.9564984523   1.9564984523    1[6-(6,7)]
    13  8.45485339716  8.45485339716  8.45485339716    1[6-(6,6)]
    14  5.50671424474  5.50671424474  5.50671424474    1[6-(6,6)]
    15  6.69851514865  6.69851514865  6.69851514865    1[6-(6,6)]
    16  3.21787951622  3.21787951622  3.21787951622    1[6-(6,7)]
    17  3.12791984643  3.12791984643  3.12791984643    1[6-(6,6)]
    18 0.645619801728 0.645619801728 0.645619801728    1[6-(6,6)]
    19 0.849245787192 0.849245787192 0.849245787192    1[6-(6,7)]
    20  3.60247249343  3.60247249343  3.60247249343    1[6-(6,6)]
    21  1.19036314733  1.19036314733  1.19036314733    1[6-(6,6)]
    22-0.303123035912-0.303123035912-0.303123035912    1[6-(6,6)]
    23    8.421179332    8.421179332    8.421179332    1[6-(6,7)]
    24 0.029412430728 0.029412430728 0.029412430728    1[6-(6,6)]
    25  7.10583927987  7.10583927987  7.10583927987    1[6-(6,6)]
    26   6.3105726277   6.3105726277   6.3105726277    1[6-(6,7)]
    27 -0.18778231716 -0.18778231716 -0.18778231716    1[6-(6,6)]
    28 0.720498995256 0.720498995256 0.720498995256    1[6-(6,6)]
    29-0.471301908648-0.471301908648-0.471301908648    1[6-(6,6)]
    30  5.04919156378  5.04919156378  5.04919156378    1[6-(6,7)]
    31  5.13915123357  5.13915123357  5.13915123357    1[6-(6,6)]
    32  5.58159343827  5.58159343827  5.58159343827    1[6-(6,6)]
    33  7.41782529281  7.41782529281  7.41782529281    1[6-(6,7)]
    34  2.62474074657  2.62474074657  2.62474074657    1[6-(6,6)]
    35  5.03685009267  5.03685009267  5.03685009267    1[6-(6,6)]
    36  6.53033627591  6.53033627591  6.53033627591    1[6-(6,6)]
    37    7.401250412    7.401250412    7.401250412    1[6-(6,7)]
    38-0.990516489272-0.990516489272-0.990516489272    1[6-(6,6)]
    39  6.08591035987  6.08591035987  6.08591035987    1[6-(6,6)]
    40   5.2906437077   5.2906437077   5.2906437077    1[6-(6,7)]
    41 -1.20771123716 -1.20771123716 -1.20771123716    1[6-(6,6)]
    42  1.74042791526  1.74042791526  1.74042791526    1[6-(6,6)]
    43 0.548627011352 0.548627011352 0.548627011352    1[6-(6,6)]
    44  4.02926264378  4.02926264378  4.02926264378    1[6-(6,7)]
    45  4.11922231357  4.11922231357  4.11922231357    1[6-(6,6)]
    46  6.60152235827  6.60152235827  6.60152235827    1[6-(6,6)]
    47  6.39789637281  6.39789637281  6.39789637281    1[6-(6,7)]
    48  3.64466966657  3.64466966657  3.64466966657    1[6-(6,6)]
    49  6.05677901267  6.05677901267  6.05677901267    1[6-(6,6)]
    50  7.55026519591  7.55026519591  7.55026519591    1[6-(6,6)]
    51   -1.174037172   -1.174037172   -1.174037172    1[6-(6,7)]
    52  7.21772972927  7.21772972927  7.21772972927    1[6-(6,6)]
    53 0.141302880128 0.141302880128 0.141302880128    1[6-(6,6)]
    54 0.936569532304 0.936569532304 0.936569532304    1[6-(6,7)]
    55  7.43492447716  7.43492447716  7.43492447716    1[6-(6,6)]
    56  6.52664316474  6.52664316474  6.52664316474    1[6-(6,6)]
    57  7.71844406865  7.71844406865  7.71844406865    1[6-(6,6)]
    58  2.19795059622  2.19795059622  2.19795059622    1[6-(6,7)]
    59  2.10799092643  2.10799092643  2.10799092643    1[6-(6,6)]
    60  1.66554872173  1.66554872173  1.66554872173    1[6-(6,6)]
    61-0.170683132808-0.170683132808-0.170683132808    1[6-(6,7)]
    62  4.62240141343  4.62240141343  4.62240141343    1[6-(6,6)]
    63  2.21029206733  2.21029206733  2.21029206733    1[6-(6,6)]
    64 0.716805884088 0.716805884088 0.716805884088    1[6-(6,6)]
    65 0.113719085576 0.113719085576 0.113719085576    6[1-(0),6-(1,6),7-(6,27)]
    66 -0.42354418856 -0.42354418856 -0.42354418856    6[1-(0),6-(1,7),6-(6,6)]
    67 -0.03226027704 -0.03226027704 -0.03226027704    6[6-(1,6),6-(1,6),6-(6,6)]
    68  0.86780883412  0.86780883412  0.86780883412    6[1-(0),6-(1,7),6-(6,6)]
    69  1.34202814798  1.34202814798  1.34202814798    6[1-(0),6-(1,6),7-(6,27)]
    70  8.72849168116  8.72849168116  8.72849168116    6[6-(1,6),6-(1,6),6-(6,6)]
    71  8.39156945139  8.39156945139  8.39156945139    6[1-(0),6-(6,6),6-(6,6)]
    72  7.96237876499  7.96237876499  7.96237876499    6[6-(1,6),6-(1,6),6-(8,8)]
    73  7.82800206571  7.82800206571  7.82800206571    6[1-(0),6-(6,6),6-(6,6)]
    74  6.06135107116  6.06135107116  6.06135107116    6[6-(1,6),6-(1,6),6-(8,8)]
    75  8.54983259658  8.54983259658  8.54983259658    6[1-(0),6-(6,6),6-(6,6)]
    76  7.60223391808  7.60223391808  7.60223391808    6[6-(6,6),8-(27),8-(27)]
    77  5.87966396206  5.87966396206  5.87966396206    6[6-(6,6),8-(27),8-(27)]
    78  2.67786208401  2.67786208401  2.67786208401    6[1-(0),6-(1,6),7-(6,27)]
    79  2.62448962831  2.62448962831  2.62448962831    6[1-(0),6-(1,7),6-(6,6)]
    80  1.83072905254  1.83072905254  1.83072905254    6[6-(1,6),6-(1,6),6-(6,6)]
    81  1.17283941972  1.17283941972  1.17283941972    6[1-(0),6-(1,7),6-(6,6)]
    82  1.29364717688  1.29364717688  1.29364717688    6[1-(0),6-(1,6),7-(6,27)]
    83  1.66402855176  1.66402855176  1.66402855176    6[6-(1,6),6-(1,6),6-(6,6)]
    84   2.7431472489   2.7431472489   2.7431472489    6[1-(0),6-(6,6),6-(6,6)]
    85  2.57312350888  2.57312350888  2.57312350888    6[6-(1,6),6-(1,6),6-(8,8)]
    86  1.31827458692  1.31827458692  1.31827458692    6[1-(0),6-(6,6),6-(6,6)]
    87 0.247578773616 0.247578773616 0.247578773616    6[6-(1,6),6-(1,6),6-(8,8)]
    88 0.427045326384 0.427045326384 0.427045326384    6[1-(0),6-(6,6),6-(6,6)]
    89  3.78003277319  3.78003277319  3.78003277319    6[6-(6,6),8-(0),8-(27,27)]
    90 -1.13731479343 -1.13731479343 -1.13731479343    6[6-(6,6),8-(27),8-(27)]
    91  8.15335199442  8.15335199442  8.15335199442    6[1-(0),6-(1,6),7-(6,27)]
    92  8.69061526856  8.69061526856  8.69061526856    6[1-(0),6-(1,7),6-(6,6)]
    93  8.29933135704  8.29933135704  8.29933135704    6[6-(1,6),6-(1,6),6-(6,6)]
    94  7.39926224588  7.39926224588  7.39926224588    6[1-(0),6-(1,7),6-(6,6)]
    95  6.92504293202  6.92504293202  6.92504293202    6[1-(0),6-(1,6),7-(6,27)]
    96 -0.46142060116 -0.46142060116 -0.46142060116    6[6-(1,6),6-(1,6),6-(6,6)]
    97-0.124498371392-0.124498371392-0.124498371392    6[1-(0),6-(6,6),6-(6,6)]
    98 0.304692315008 0.304692315008 0.304692315008    6[6-(1,6),6-(1,6),6-(8,8)]
    99 0.439069014288 0.439069014288 0.439069014288    6[1-(0),6-(6,6),6-(6,6)]
   100  0.16586216884  0.16586216884  0.16586216884    6[6-(1,6),6-(1,6),6-(8,8)]
   101-0.282761516584-0.282761516584-0.282761516584    6[1-(0),6-(6,6),6-(6,6)]
   102  0.66483716192  0.66483716192  0.66483716192    6[6-(6,6),8-(27),8-(27)]
   103 0.347549277944 0.347549277944 0.347549277944    6[6-(6,6),8-(27),8-(27)]
   104  5.58920899599  5.58920899599  5.58920899599    6[1-(0),6-(1,6),7-(6,27)]
   105  5.64258145169  5.64258145169  5.64258145169    6[1-(0),6-(1,7),6-(6,6)]
   106  6.43634202746  6.43634202746  6.43634202746    6[6-(1,6),6-(1,6),6-(6,6)]
   107  5.05437382028  5.05437382028  5.05437382028    6[1-(0),6-(1,7),6-(6,6)]
   108  6.97342390312  6.97342390312  6.97342390312    6[1-(0),6-(1,6),7-(6,27)]
   109  4.56318468824  4.56318468824  4.56318468824    6[6-(1,6),6-(1,6),6-(6,6)]
   110   3.4840659911   3.4840659911   3.4840659911    6[1-(0),6-(6,6),6-(6,6)]
   111  3.65408973112  3.65408973112  3.65408973112    6[6-(1,6),6-(1,6),6-(8,8)]
   112  4.90893865308  4.90893865308  4.90893865308    6[1-(0),6-(6,6),6-(6,6)]
   113  5.97963446638  5.97963446638  5.97963446638    6[6-(1,6),6-(1,6),6-(8,8)]
   114  5.80016791362  5.80016791362  5.80016791362    6[1-(0),6-(6,6),6-(6,6)]
   115  2.44718046681  2.44718046681  2.44718046681    6[6-(6,6),8-(0),8-(27,27)]
   116  7.36452803343  7.36452803343  7.36452803343    6[6-(6,6),8-(27),8-(27)]
   117  7.13342307442  7.13342307442  7.13342307442    6[1-(0),6-(1,6),7-(6,27)]
   118  7.67068634856  7.67068634856  7.67068634856    6[1-(0),6-(1,7),6-(6,6)]
   119  7.27940243704  7.27940243704  7.27940243704    6[6-(1,6),6-(1,6),6-(6,6)]
   120  6.37933332588  6.37933332588  6.37933332588    6[1-(0),6-(1,7),6-(6,6)]
   121  5.90511401202  5.90511401202  5.90511401202    6[1-(0),6-(1,6),7-(6,27)]
   122 -1.48134952116 -1.48134952116 -1.48134952116    6[6-(1,6),6-(1,6),6-(6,6)]
   123 -1.14442729139 -1.14442729139 -1.14442729139    6[1-(0),6-(6,6),6-(6,6)]
   124-0.715236604992-0.715236604992-0.715236604992    6[6-(1,6),6-(1,6),6-(8,8)]
   125-0.580859905712-0.580859905712-0.580859905712    6[1-(0),6-(6,6),6-(6,6)]
   126  1.18579108884  1.18579108884  1.18579108884    6[6-(1,6),6-(1,6),6-(8,8)]
   127 -1.30269043658 -1.30269043658 -1.30269043658    6[1-(0),6-(6,6),6-(6,6)]
   128 -0.35509175808 -0.35509175808 -0.35509175808    6[6-(6,6),8-(27),8-(27)]
   129  1.36747819794  1.36747819794  1.36747819794    6[6-(6,6),8-(27),8-(27)]
   130  4.56928007599  4.56928007599  4.56928007599    6[1-(0),6-(1,6),7-(6,27)]
   131  4.62265253169  4.62265253169  4.62265253169    6[1-(0),6-(1,7),6-(6,6)]
   132  5.41641310746  5.41641310746  5.41641310746    6[6-(1,6),6-(1,6),6-(6,6)]
   133  6.07430274028  6.07430274028  6.07430274028    6[1-(0),6-(1,7),6-(6,6)]
   134  5.95349498312  5.95349498312  5.95349498312    6[1-(0),6-(1,6),7-(6,27)]
   135  5.58311360824  5.58311360824  5.58311360824    6[6-(1,6),6-(1,6),6-(6,6)]
   136   4.5039949111   4.5039949111   4.5039949111    6[1-(0),6-(6,6),6-(6,6)]
   137  4.67401865112  4.67401865112  4.67401865112    6[6-(1,6),6-(1,6),6-(8,8)]
   138  5.92886757308  5.92886757308  5.92886757308    6[1-(0),6-(6,6),6-(6,6)]
   139  6.99956338638  6.99956338638  6.99956338638    6[6-(1,6),6-(1,6),6-(8,8)]
   140  6.82009683362  6.82009683362  6.82009683362    6[1-(0),6-(6,6),6-(6,6)]
   141  3.46710938681  3.46710938681  3.46710938681    6[6-(6,6),8-(0),8-(27,27)]
   142  8.38445695343  8.38445695343  8.38445695343    6[6-(6,6),8-(27),8-(27)]
   143-0.906209834424-0.906209834424-0.906209834424    6[1-(0),6-(1,6),7-(6,27)]
   144 -1.44347310856 -1.44347310856 -1.44347310856    6[1-(0),6-(1,7),6-(6,6)]
   145 -1.05218919704 -1.05218919704 -1.05218919704    6[6-(1,6),6-(1,6),6-(6,6)]
   146 -0.15212008588 -0.15212008588 -0.15212008588    6[1-(0),6-(1,7),6-(6,6)]
   147 0.322099227976 0.322099227976 0.322099227976    6[1-(0),6-(1,6),7-(6,27)]
   148  7.70856276116  7.70856276116  7.70856276116    6[6-(1,6),6-(1,6),6-(6,6)]
   149  7.37164053139  7.37164053139  7.37164053139    6[1-(0),6-(6,6),6-(6,6)]
   150  6.94244984499  6.94244984499  6.94244984499    6[6-(1,6),6-(1,6),6-(8,8)]
   151  6.80807314571  6.80807314571  6.80807314571    6[1-(0),6-(6,6),6-(6,6)]
   152  7.08127999116  7.08127999116  7.08127999116    6[6-(1,6),6-(1,6),6-(8,8)]
   153  7.52990367658  7.52990367658  7.52990367658    6[1-(0),6-(6,6),6-(6,6)]
   154  6.58230499808  6.58230499808  6.58230499808    6[6-(6,6),8-(27),8-(27)]
   155  6.89959288206  6.89959288206  6.89959288206    6[6-(6,6),8-(27),8-(27)]
   156  1.65793316401  1.65793316401  1.65793316401    6[1-(0),6-(1,6),7-(6,27)]
   157  1.60456070831  1.60456070831  1.60456070831    6[1-(0),6-(1,7),6-(6,6)]
   158 0.810800132544 0.810800132544 0.810800132544    6[6-(1,6),6-(1,6),6-(6,6)]
   159  2.19276833972  2.19276833972  2.19276833972    6[1-(0),6-(1,7),6-(6,6)]
   160  0.27371825688  0.27371825688  0.27371825688    6[1-(0),6-(1,6),7-(6,27)]
   161  2.68395747176  2.68395747176  2.68395747176    6[6-(1,6),6-(1,6),6-(6,6)]
   162   3.7630761689   3.7630761689   3.7630761689    6[1-(0),6-(6,6),6-(6,6)]
   163  3.59305242888  3.59305242888  3.59305242888    6[6-(1,6),6-(1,6),6-(8,8)]
   164  2.33820350692  2.33820350692  2.33820350692    6[1-(0),6-(6,6),6-(6,6)]
   165  1.26750769362  1.26750769362  1.26750769362    6[6-(1,6),6-(1,6),6-(8)]
   166  1.44697424638  1.44697424638  1.44697424638    6[1-(0),6-(6,6),6-(6,6)]
   167  4.79996169319  4.79996169319  4.79996169319    6[6-(6,6),8-(0),8-(27,27)]
   168-0.117385873432-0.117385873432-0.117385873432    6[6-(6,6),8-(27)]
   169 0.982928605711 0.982928605711 0.982928605711    7[6-(1,6),6-(1,6),27-(7,8,8,8)]
   170  2.00201891378  2.00201891378  2.00201891378    7[6-(1,6),6-(1,6),27-(7,8,8,8)]
   171  7.28414247429  7.28414247429  7.28414247429    7[6-(1,6),6-(1,6),27-(7,8,8)]
   172  6.26505216622  6.26505216622  6.26505216622    7[6-(1,6),6-(1,6),27-(7,8,8)]
   173  6.26421355429  6.26421355429  6.26421355429    7[6-(1,6),6-(1,6),27-(7,8,8,8)]
   174  5.24512324622  5.24512324622  5.24512324622    7[6-(1,6),6-(1,6),27-(7,8,8,8)]
   175-0.0370003142888-0.0370003142888-0.0370003142888    7[6-(1,6),6-(1,6),27-(7,8,8,8)]
   176 0.982089993777 0.982089993777 0.982089993777    7[6-(1,6),6-(1,6),27-(7,8,8,8)]
   177  5.76883943528  5.76883943528  5.76883943528    8[6-(6,8),27-(8,8,8,8)]
   178  5.85326216509  5.85326216509  5.85326216509    8[6-(6,8),27-(7,7,8,8)]
   179  7.32934416527  7.32934416527  7.32934416527    8[6-(6,8),27-(8,8,8,8)]
   180  7.59128637768  7.59128637768  7.59128637768    8[6-(6,8),27-(8,8,8,8)]
   181  4.89866750447  4.89866750447  4.89866750447    8[6-(6,8),27-(7,7,8,8),27-(8,8,8,8)]
   182  3.70580919259  3.70580919259  3.70580919259    8[6-(6,8)]
   183 -1.40022766267 -1.40022766267 -1.40022766267    8[6-(6,8),27-(8,8,8,8)]
   184  7.39278507196  7.39278507196  7.39278507196    8[6-(6,8),27-(7,7,8,8)]
   185 0.458373804722 0.458373804722 0.458373804722    8[6-(6,8),27-(8,8,8,8)]
   186  0.37395107491  0.37395107491  0.37395107491    8[6-(6,8),27-(7,7,8,8)]
   187 0.937726914732 0.937726914732 0.937726914732    8[6-(6,8),27-(8,8,8,8)]
   188 0.675784702318 0.675784702318 0.675784702318    8[6-(6,8),27-(8,8,8,8)]
   189  1.32854573553  1.32854573553  1.32854573553    8[6-(6,8),27-(7,7,8,8),27-(8,8,8,8)]
   190  2.52140404741  2.52140404741  2.52140404741    8[6-(6,8)]
   191  7.62744090267  7.62744090267  7.62744090267    8[6-(6,8),27-(8,8,8,8)]
   192 -1.16557183196 -1.16557183196 -1.16557183196    8[6-(6,8),27-(7,7,8,8)]
   193  1.47830272472  1.47830272472  1.47830272472    8[6-(6,8),27-(8,8,8,8)]
   194  1.39387999491  1.39387999491  1.39387999491    8[6-(6,8),27-(7,7,8,8)]
   195-0.082202005268-0.082202005268-0.082202005268    8[6-(6,8),27-(8,8,8,8)]
   196-0.344144217682-0.344144217682-0.344144217682    8[6-(6,8),27-(8,8,8,8)]
   197  2.34847465553  2.34847465553  2.34847465553    8[6-(6,8),27-(7,7,8,8),27-(8,8,8,8)]
   198  3.54133296741  3.54133296741  3.54133296741    8[6-(6,8)]
   199  8.64736982267  8.64736982267  8.64736982267    8[6-(6,8),27-(8,8,8,8)]
   200-0.145642911962-0.145642911962-0.145642911962    8[6-(6,8),27-(7,7,8,8)]
   201  6.78876835528  6.78876835528  6.78876835528    8[6-(6,8),27-(8,8,8,8)]
   202  6.87319108509  6.87319108509  6.87319108509    8[6-(6,8),27-(7,7,8)]
   203  6.30941524527  6.30941524527  6.30941524527    8[6-(6,8),27-(8,8,8,8)]
   204  6.57135745768  6.57135745768  6.57135745768    8[6-(6,8),27-(8,8,8,8)]
   205  5.91859642447  5.91859642447  5.91859642447    8[6-(6,8),27-(7,7,8),27-(8,8,8,8)]
   206  4.72573811259  4.72573811259  4.72573811259    8[6-(6,8)]
   207-0.380298742666-0.380298742666-0.380298742666    8[6-(6),27-(8,8,8,8)]
