# Supplementary material for: A collection of forcefield precursors for metal–organic frameworks
Source: RSC Adv. 2019 Nov 13;9(63):36492–507. doi: 10.1039/c9ra07327b (PMC9075174; doi:10.1039/c9ra07327b)
Supplement: RA-009-C9RA07327B-s3085 [file RA-009-C9RA07327B-s3085.txt]

BAWRUO_clean

15.4974    0.00000000    0.00000000
6.15021671    14.22477561    0.00000000
3.24239734    2.13059826    16.26671877

     1    14.84416267    14.84416267    14.84416267    92[8-(15),8-(15),8-(15),8-(15)]
     2  12.3866206787  12.3866206787  12.3866206787    92[8-(15),8-(15),8-(15),8-(15),8-(15),8-(15)]
     3  21.2101176562  21.2101176562  21.2101176562    92[8-(15),8-(15),8-(15),8-(15)]
     4  18.5911753861  18.5911753861  18.5911753861    92[8-(15),8-(15),8-(15),8-(15)]
     5  12.0975813124  12.0975813124  12.0975813124    92[8-(15),8-(15),8-(15),8-(15)]
     6  19.0301807756  19.0301807756  19.0301807756    92[8-(15),8-(15),8-(15),8-(15),8-(15),8-(15)]
     7   2.5398907196   2.5398907196   2.5398907196    92[8-(15),8-(15),8-(15),8-(15)]
     8  7.94826582745  7.94826582745  7.94826582745    92[8-(15),8-(15),8-(15),8-(15)]
     9    10.04585138    10.04585138    10.04585138    92[8-(15),8-(15),8-(15),8-(15)]
    10  12.5033933713  12.5033933713  12.5033933713    92[8-(15),8-(15),8-(15),8-(15),8-(15),8-(15)]
    11  3.67989639383  3.67989639383  3.67989639383    92[8-(15),8-(15),8-(15),8-(15)]
    12  6.29883866392  6.29883866392  6.29883866392    92[8-(15),8-(15),8-(15),8-(15)]
    13  12.7924327376  12.7924327376  12.7924327376    92[8-(15),8-(15),8-(15),8-(15)]
    14  5.85983327443  5.85983327443  5.85983327443    92[8-(15),8-(15),8-(15),8-(15),8-(15),8-(15)]
    15  22.3501233304  22.3501233304  22.3501233304    92[8-(15),8-(15),8-(15)]
    16  16.9417482225  16.9417482225  16.9417482225    92[8-(15),8-(15),8-(15),8-(15)]
    17  11.4565345159  11.4565345159  11.4565345159    15[6-(1,1,15),8-(92),8-(92),8-(92)]
    18  18.1784075001  18.1784075001  18.1784075001    15[6-(1,1,15),8-(92),8-(92),8-(92)]
    19  20.5721712068  20.5721712068  20.5721712068    15[6-(1,1,15),8-(92),8-(92),8-(92)]
    20  12.8055685967  12.8055685967  12.8055685967    15[6-(1,1,15),8-(92),8-(92),8-(92)]
    21  15.9012748084  15.9012748084  15.9012748084    15[6-(1,1,15),8-(92),8-(92),8-(92)]
    22  15.7465328005  15.7465328005  15.7465328005    15[6-(1,1,15),8-(92),8-(92),8-(92)]
    23  16.7644649715  16.7644649715  16.7644649715    15[6-(1,1,15),8-(92),8-(92),8-(92)]
    24  6.91053781046  6.91053781046  6.91053781046    15[6-(1,1,15),8-(92),8-(92),8-(92)]
    25  4.40778594665  4.40778594665  4.40778594665    15[6-(1,1,15),8-(92),8-(92),8-(92)]
    26  15.5485347808  15.5485347808  15.5485347808    15[6-(1,1,15),8-(92),8-(92),8-(92)]
    27  18.4989606084  18.4989606084  18.4989606084    15[6-(1,1,15),8-(92),8-(92),8-(92)]
    28  5.58105955388  5.58105955388  5.58105955388    15[6-(1,1,15),8-(92),8-(92),8-(92)]
    29  13.4334795341  13.4334795341  13.4334795341    15[6-(1,1,15),8-(92),8-(92),8-(92)]
    30  6.71160654986  6.71160654986  6.71160654986    15[6-(1,1,15),8-(92),8-(92),8-(92)]
    31  4.31784284322  4.31784284322  4.31784284322    15[6-(1,1,15),8-(92),8-(92),8-(92)]
    32  12.0844454533  12.0844454533  12.0844454533    15[6-(1,1,15),8-(92),8-(92),8-(92)]
    33   8.9887392416   8.9887392416   8.9887392416    15[6-(1,1,15),8-(92),8-(92),8-(92)]
    34  9.14348124955  9.14348124955  9.14348124955    15[6-(1,1,15),8-(92),8-(92),8-(92)]
    35  8.12554907847  8.12554907847  8.12554907847    15[6-(1,1,15),8-(92),8-(92),8-(92)]
    36  17.9794762395  17.9794762395  17.9794762395    15[6-(1,1,15),8-(92),8-(92),8-(92)]
    37  20.4822281033  20.4822281033  20.4822281033    15[6-(1,1,15),8-(92),8-(92),8-(92)]
    38  9.34147926923  9.34147926923  9.34147926923    15[6-(1,1,15),8-(92),8-(92),8-(92)]
    39  6.39105344164  6.39105344164  6.39105344164    15[6-(1,1,15),8-(92),8-(92)]
    40  19.3089544961  19.3089544961  19.3089544961    15[6-(1,1,15),8-(92),8-(92),8-(92)]
    41  13.5107993248  13.5107993248  13.5107993248    1[6-(1,15,15)]
    42  12.3866298488  12.3866298488  12.3866298488    1[6-(1,15,15)]
    43  22.7613853672  22.7613853672  22.7613853672    1[6-(1,15,15)]
    44  16.2805392232  16.2805392232  16.2805392232    1[6-(1,15,15)]
    45  16.8831865527  16.8831865527  16.8831865527    1[6-(1,15,15)]
    46  16.0673971608  16.0673971608  16.0673971608    1[6-(1,15,15)]
    47  15.1110073821  15.1110073821  15.1110073821    1[6-(1,15,15)]
    48  14.5919420357  14.5919420357  14.5919420357    1[6-(1,15,15)]
    49   3.7030914363   3.7030914363   3.7030914363    1[6-(1,15,15)]
    50   17.964532951   17.964532951   17.964532951    1[6-(1,15,15)]
    51  3.31975270816  3.31975270816  3.31975270816    1[6-(1,15,15)]
    52  7.02087703845  7.02087703845  7.02087703845    1[6-(1,15,15)]
    53  11.3792147252  11.3792147252  11.3792147252    1[6-(1,15,15)]
    54  12.5033842012  12.5033842012  12.5033842012    1[6-(1,15,15)]
    55  2.12862868275  2.12862868275  2.12862868275    1[6-(1,15,15)]
    56  8.60947482681  8.60947482681  8.60947482681    1[6-(1,15,15)]
    57  8.00682749728  8.00682749728  8.00682749728    1[6-(1,15,15)]
    58  8.82261688925  8.82261688925  8.82261688925    1[6-(1,15,15)]
    59  9.77900666789  9.77900666789  9.77900666789    1[6-(1,15,15)]
    60  10.2980720143  10.2980720143  10.2980720143    1[6-(1,15,15)]
    61  21.1869226137  21.1869226137  21.1869226137    1[6-(1,15,15)]
    62  6.92548109904  6.92548109904  6.92548109904    1[6-(1,15,15)]
    63  21.5702613418  21.5702613418  21.5702613418    1[6-(1,15,15)]
    64  17.8691370116  17.8691370116  17.8691370116    1[6-(1,15,15)]
    65  12.6393397209  12.6393397209  12.6393397209    6[1-(0),1-(0),15-(8,8,8),15-(8,8,8)]
    66  22.1046914729  22.1046914729  22.1046914729    6[1-(0),1-(0),15-(8,8,8),15-(8,8,8)]
    67   16.667528563   16.667528563   16.667528563    6[1-(0),1-(0),15-(8,8,8),15-(8,8,8)]
    68  15.3431196489  15.3431196489  15.3431196489    6[1-(0),1-(0),15-(8,8,8),15-(8,8,8)]
    69  3.32037854879  3.32037854879  3.32037854879    6[1-(0),1-(0),15-(8,8,8),15-(8,8,8)]
    70  7.21151734255  7.21151734255  7.21151734255    6[1-(0),1-(0),15-(8,8,8),15-(8,8,8)]
    71  12.2506743291  12.2506743291  12.2506743291    6[1-(0),1-(0),15-(8,8,8),15-(8,8,8)]
    72  2.78532257709  2.78532257709  2.78532257709    6[1-(0),1-(0),15-(8,8,8),15-(8,8,8)]
    73  8.22248548701  8.22248548701  8.22248548701    6[1-(0),1-(0),15-(8,8,8),15-(8,8,8)]
    74   9.5468944011   9.5468944011   9.5468944011    6[1-(0),1-(0),15-(8,8,8),15-(8,8,8)]
    75  21.5696355012  21.5696355012  21.5696355012    6[1-(0),1-(0),15-(8,8),15-(8,8,8)]
    76  17.6784967075  17.6784967075  17.6784967075    6[1-(0),1-(0),15-(8,8,8),15-(8,8,8)]
    77    20.33836655    20.33836655    20.33836655    8[15-(6,8,8),92-(8,8,8)]
    78  13.2928148896  13.2928148896  13.2928148896    8[15-(6,8,8),92-(8,8,8,8,8)]
    79  17.1835745924  17.1835745924  17.1835745924    8[15-(6,8,8),92-(8,8,8)]
    80  17.8241564099  17.8241564099  17.8241564099    8[15-(6,8,8),92-(8,8,8)]
    81  14.0836904182  14.0836904182  14.0836904182    8[15-(6,8,8),92-(8,8,8)]
    82   11.734067322   11.734067322   11.734067322    8[15-(6,8,8),92-(8,8,8,8,8)]
    83  12.9816244373  12.9816244373  12.9816244373    8[15-(6,8,8),92-(8,8,8,8,8)]
    84  10.0520144043  10.0520144043  10.0520144043    8[15-(6,8,8),92-(8,8,8)]
    85  19.1318819214  19.1318819214  19.1318819214    8[15-(6,8,8),92-(8,8,8)]
    86  11.7311905505  11.7311905505  11.7311905505    8[15-(6,8,8),92-(8,8,8)]
    87  20.8069572283  20.8069572283  20.8069572283    8[15-(6,8,8),92-(8,8)]
    88  14.6749978046  14.6749978046  14.6749978046    8[15-(6,8,8),92-(8,8,8,8,8)]
    89  11.5624067452  11.5624067452  11.5624067452    8[15-(6,8,8),92-(8,8,8)]
    90  18.8076010081  18.8076010081  18.8076010081    8[15-(6,8,8),92-(8,8,8,8,8)]
    91   16.634039041   16.634039041   16.634039041    8[15-(6,8,8),92-(8,8,8)]
    92  15.3716815401  15.3716815401  15.3716815401    8[15-(6,8,8),92-(8,8,8)]
    93  14.5003384182  14.5003384182  14.5003384182    8[15-(6,8,8),92-(8,8,8,8,8)]
    94  21.9812561945  21.9812561945  21.9812561945    8[15-(6,8,8),92-(8,8,8)]
    95   5.8587808115   5.8587808115   5.8587808115    8[15-(6,8,8),92-(8,8,8)]
    96  19.5389631711  19.5389631711  19.5389631711    8[15-(6,8,8),92-(8,8,8,8,8)]
    97  17.2914382907  17.2914382907  17.2914382907    8[15-(6,8,8),92-(8,8)]
    98  7.73925192452  7.73925192452  7.73925192452    8[15-(6,8,8),92-(8,8,8)]
    99  14.3698669895  14.3698669895  14.3698669895    8[15-(6,8,8),92-(8,8,8)]
   100  17.9850987031  17.9850987031  17.9850987031    8[15-(6,8,8),92-(8,8,8,8,8)]
   101  16.8534466606  16.8534466606  16.8534466606    8[15-(6,8,8),92-(8,8,8,8,8)]
   102  16.9078631136  16.9078631136  16.9078631136    8[15-(6,8,8),92-(8,8,8)]
   103  7.28772840233  7.28772840233  7.28772840233    8[15-(6,8,8),92-(8,8,8)]
   104   16.466254035   16.466254035   16.466254035    8[15-(6,8,8),92-(8,8,8)]
   105  4.07597616261  4.07597616261  4.07597616261    8[15-(6,8,8),92-(8,8,8)]
   106  18.1586496927  18.1586496927  18.1586496927    8[15-(6,8,8),92-(8,8,8,8,8)]
   107   15.554503452   15.554503452   15.554503452    8[15-(6,8,8),92-(8,8,8)]
   108  5.40981293254  5.40981293254  5.40981293254    8[15-(6,8,8),92-(8,8,8,8,8)]
   109   5.8253102661   5.8253102661   5.8253102661    8[15-(6,8,8),92-(8,8,8)]
   110  9.86831425241  9.86831425241  9.86831425241    8[15-(6,8,8),92-(8,8,8)]
   111  5.49509337361  5.49509337361  5.49509337361    8[15-(6,8,8),92-(8,8,8,8,8)]
   112  4.24019384348  4.24019384348  4.24019384348    8[15-(6,8,8),92-(8,8,8)]
   113  4.55164750005  4.55164750005  4.55164750005    8[15-(6,8,8),92-(8,8,8)]
   114  11.5971991604  11.5971991604  11.5971991604    8[15-(6,8,8),92-(8,8,8,8,8)]
   115  7.70643945759  7.70643945759  7.70643945759    8[15-(6,8,8),92-(8,8,8)]
   116  7.06585764013  7.06585764013  7.06585764013    8[15-(6,8,8),92-(8,8,8)]
   117  10.8063236318  10.8063236318  10.8063236318    8[15-(6,8,8),92-(8,8,8)]
   118   13.155946728   13.155946728   13.155946728    8[15-(6,8,8),92-(8,8,8,8,8)]
   119  11.9083896127  11.9083896127  11.9083896127    8[15-(6,8,8),92-(8,8,8,8,8)]
   120  14.8379996457  14.8379996457  14.8379996457    8[15-(6,8,8),92-(8,8,8)]
   121  5.75813212858  5.75813212858  5.75813212858    8[15-(6,8,8),92-(8,8,8)]
   122  13.1588234995  13.1588234995  13.1588234995    8[15-(6,8,8),92-(8,8,8)]
   123  4.08305682173  4.08305682173  4.08305682173    8[15-(6,8,8),92-(8,8,8)]
   124  10.2150162454  10.2150162454  10.2150162454    8[15-(6,8,8),92-(8,8,8,8,8)]
   125  13.3276073048  13.3276073048  13.3276073048    8[15-(6,8,8),92-(8,8,8)]
   126   6.0824130419   6.0824130419   6.0824130419    8[15-(6,8,8),92-(8,8,8,8,8)]
   127  8.25597500901  8.25597500901  8.25597500901    8[15-(6,8,8),92-(8,8,8)]
   128  9.51833250985  9.51833250985  9.51833250985    8[15-(6,8,8),92-(8,8,8)]
   129  10.3896756318  10.3896756318  10.3896756318    8[15-(6,8,8),92-(8,8,8,8,8)]
   130  2.90875785547  2.90875785547  2.90875785547    8[15-(6,8,8),92-(8,8,8)]
   131  19.0312332385  19.0312332385  19.0312332385    8[15-(6,8,8),92-(8,8,8)]
   132  5.35105087886  5.35105087886  5.35105087886    8[15-(6,8,8),92-(8,8,8,8,8)]
   133  7.59857575932  7.59857575932  7.59857575932    8[15-(6,8),92-(8,8,8)]
   134  17.1507621255  17.1507621255  17.1507621255    8[15-(6,8,8),92-(8,8,8)]
   135  10.5201470605  10.5201470605  10.5201470605    8[15-(6,8,8),92-(8,8,8)]
   136  6.90491534691  6.90491534691  6.90491534691    8[15-(6,8,8),92-(8,8,8,8,8)]
   137   8.0365673894   8.0365673894   8.0365673894    8[15-(6,8,8),92-(8,8,8,8,8)]
   138  7.98215093638  7.98215093638  7.98215093638    8[15-(6,8,8),92-(8,8,8)]
   139  17.6022856477  17.6022856477  17.6022856477    8[15-(6,8,8),92-(8,8)]
   140  8.42376001499  8.42376001499  8.42376001499    8[15-(6,8,8),92-(8,8,8)]
   141  20.8140378874  20.8140378874  20.8140378874    8[15-(6,8,8),92-(8,8,8)]
   142  6.73136435728  6.73136435728  6.73136435728    8[15-(6,8),92-(8,8,8,8,8)]
   143  9.33551059804  9.33551059804  9.33551059804    8[15-(6,8,8),92-(8,8,8)]
   144  19.4802011175  19.4802011175  19.4802011175    8[15-(6,8,8),92-(8,8,8,8,8)]
   145  19.0647037839  19.0647037839  19.0647037839    8[15-(6,8,8),92-(8,8,8)]
   146  15.0216997976  15.0216997976  15.0216997976    8[15-(6,8,8),92-(8,8,8)]
   147  19.3949206764  19.3949206764  19.3949206764    8[15-(6,8,8),92-(8,8,8,8,8)]
