# Supplementary material for: A collection of forcefield precursors for metal–organic frameworks
Source: RSC Adv. 2019 Nov 13;9(63):36492–507. doi: 10.1039/c9ra07327b (PMC9075174; doi:10.1039/c9ra07327b)
Supplement: RA-009-C9RA07327B-s3086 [file RA-009-C9RA07327B-s3086.txt]

BAXREY_clean

20.892    0.00000000    0.00000000
0.0    32.349    0.00000000
0.0    0.0    21.162

     1     5.83889616     5.83889616     5.83889616    29[7-(6),7-(6,6,6),8-(6,29),8-(6,29)]
     2      4.9869204      4.9869204      4.9869204    29[7-(6),7-(6,6,6),8-(6,29),8-(6,29)]
     3     11.6441562     11.6441562     11.6441562    29[7-(6),7-(6,6,6),8-(6,29),8-(6,29)]
     4    14.12027604    14.12027604    14.12027604    29[7-(6),7-(6,6,6),8-(6,29),8-(6,29)]
     5     20.2735968     20.2735968     20.2735968    29[7-(6),7-(6,6,6),8-(6,29),8-(6,29)]
     6     4.60710384     4.60710384     4.60710384    29[7-(6),7-(6,6,6),8-(6,29),8-(6,29)]
     7      5.4590796      5.4590796      5.4590796    29[7-(6),7-(6,6,6),8-(6,29),8-(6,29)]
     8     19.6938438     19.6938438     19.6938438    29[7-(6),7-(6,6,6),8-(6,29),8-(6,29)]
     9    17.21772396    17.21772396    17.21772396    29[7-(6),7-(6,6,6),8-(6,29),8-(6,29)]
    10     11.0644032     11.0644032     11.0644032    29[7-(6),7-(6,6,6),8-(6,29),8-(6,29)]
    11     5.83889616     5.83889616     5.83889616    29[7-(6),7-(6,6,6),8-(6,29),8-(6,29)]
    12      4.9869204      4.9869204      4.9869204    29[7-(6),7-(6,6,6),8-(6,29),8-(6,29)]
    13     11.6441562     11.6441562     11.6441562    29[7-(6),7-(6,6,6),8-(6,29),8-(6,29)]
    14    14.12027604    14.12027604    14.12027604    29[7-(6),7-(6,6,6),8-(6,29),8-(6,29)]
    15     20.2735968     20.2735968     20.2735968    29[7-(6),7-(6,6,6),8-(6,29),8-(6,29)]
    16     4.60710384     4.60710384     4.60710384    29[7-(6),7-(6,6,6),8-(6,29),8-(6,29)]
    17      5.4590796      5.4590796      5.4590796    29[7-(6),7-(6,6,6),8-(6,29),8-(6,29)]
    18     19.6938438     19.6938438     19.6938438    29[7-(6),7-(6,6,6),8-(6,29),8-(6,29)]
    19    17.21772396    17.21772396    17.21772396    29[7-(6),7-(6,6,6),8-(6,29),8-(6,29)]
    20     11.0644032     11.0644032     11.0644032    29[7-(6),7-(6,6,6),8-(6,29)]
    21    15.05310384    15.05310384    15.05310384    29[7-(6),7-(6,6,6),8-(6,29),8-(6,29)]
    22     15.9050796     15.9050796     15.9050796    29[7-(6),7-(6,6,6),8-(6,29),8-(6,29)]
    23      9.2478438      9.2478438      9.2478438    29[7-(6),7-(6,6,6),8-(6,29),8-(6,29)]
    24     6.77172396     6.77172396     6.77172396    29[7-(6),7-(6,6,6),8-(6,29),8-(6,29)]
    25      0.6184032      0.6184032      0.6184032    29[7-(6),7-(6,6,6),8-(6,29),8-(6,29)]
    26    16.28489616    16.28489616    16.28489616    29[7-(6),7-(6,6,6),8-(6,29),8-(6,29)]
    27     15.4329204     15.4329204     15.4329204    29[7-(6),7-(6,6,6),8-(6,29),8-(6,29)]
    28      1.1981562      1.1981562      1.1981562    29[7-(6),7-(6,6,6),8-(6,29),8-(6,29)]
    29     3.67427604     3.67427604     3.67427604    29[7-(6),7-(6,6,6),8-(6,29),8-(6,29)]
    30      9.8275968      9.8275968      9.8275968    29[7-(6),7-(6,6,6),8-(6,29),8-(6,29)]
    31    15.05310384    15.05310384    15.05310384    29[7-(6),7-(6,6,6),8-(6,29),8-(6,29)]
    32     15.9050796     15.9050796     15.9050796    29[7-(6),7-(6,6,6),8-(6,29),8-(6,29)]
    33      9.2478438      9.2478438      9.2478438    29[7-(6),7-(6,6,6),8-(6,29),8-(6,29)]
    34     6.77172396     6.77172396     6.77172396    29[7-(6),7-(6,6,6),8-(6,29),8-(6,29)]
    35      0.6184032      0.6184032      0.6184032    29[7-(6),7-(6,6,6),8-(6,29),8-(6,29)]
    36    16.28489616    16.28489616    16.28489616    29[7-(6),7-(6,6,6),8-(6,29),8-(6,29)]
    37     15.4329204     15.4329204     15.4329204    29[7-(6),7-(6,6,6),8-(6,29),8-(6,29)]
    38      1.1981562      1.1981562      1.1981562    29[7-(6),7-(6,6,6),8-(6,29),8-(6,29)]
    39     3.67427604     3.67427604     3.67427604    29[7-(6),7-(6,6,6),8-(6,29),8-(6,29)]
    40      9.8275968      9.8275968      9.8275968    29[7-(6),7-(6,6,6),8-(6,29)]
    41      4.9660284      4.9660284      4.9660284    1[8-(6)]
    42      6.8922708      6.8922708      6.8922708    1[8-(6)]
    43      7.0364256      7.0364256      7.0364256    1[8-(6)]
    44       4.261968       4.261968       4.261968    1[8-(6)]
    45      12.576984      12.576984      12.576984    1[8-(6)]
    46     10.9098024     10.9098024     10.9098024    1[8-(6)]
    47     13.0951056     13.0951056     13.0951056    1[8-(6)]
    48     15.7128732     15.7128732     15.7128732    1[8-(6)]
    49      0.9276048      0.9276048      0.9276048    1[8-(6)]
    50     17.5304772     17.5304772     17.5304772    1[8-(6)]
    51      3.1776732      3.1776732      3.1776732    1[6-(1,6,7)]
    52      4.6442916      4.6442916      4.6442916    1[6-(1,6,7)]
    53      3.3886824      3.3886824      3.3886824    1[6-(1,6,8)]
    54      2.6386596      2.6386596      2.6386596    1[6-(1,6,8)]
    55      4.2118272      4.2118272      4.2118272    1[6-(1,6,7)]
    56      5.4966852      5.4966852      5.4966852    1[6-(1,6,7)]
    57       6.121356       6.121356       6.121356    1[6-(1,6,8)]
    58      5.1248076      5.1248076      5.1248076    1[6-(1,6,8)]
    59      2.4088476      2.4088476      2.4088476    1[6-(1,6,7)]
    60      3.2507952      3.2507952      3.2507952    1[6-(1,6,7)]
    61       2.799528       2.799528       2.799528    1[6-(1,6,8)]
    62       3.123354       3.123354       3.123354    1[6-(1,6,8)]
    63      7.7739132      7.7739132      7.7739132    1[6-(1,6,7)]
    64      8.4842412      8.4842412      8.4842412    1[6-(1,6,7)]
    65      8.1854856      8.1854856      8.1854856    1[6-(1,6,8)]
    66      6.7209564      6.7209564      6.7209564    1[6-(1,6,8)]
    67      6.3657924      6.3657924      6.3657924    1[6-(1,6,7)]
    68       7.771824       7.771824       7.771824    1[6-(1,6,7)]
    69      7.9222464      7.9222464      7.9222464    1[6-(1,6,8)]
    70      8.4006732      8.4006732      8.4006732    1[6-(1,6,8)]
    71      5.0182584      5.0182584      5.0182584    1[6-(1,6,7)]
    72      6.2216376      6.2216376      6.2216376    1[6-(1,6,7)]
    73      5.5802532      5.5802532      5.5802532    1[6-(1,6,8)]
    74      4.3058412      4.3058412      4.3058412    1[6-(1,6,8)]
    75     10.1806716     10.1806716     10.1806716    1[6-(1,6,7)]
    76     11.0372436     11.0372436     11.0372436    1[6-(1,6,7)]
    77      12.556092      12.556092      12.556092    1[6-(1,6,8)]
    78      11.783088      11.783088      11.783088    1[6-(1,6,8)]
    79      8.7892644      8.7892644      8.7892644    1[6-(1,6,7)]
    80      8.3296404      8.3296404      8.3296404    1[6-(1,6,7)]
    81       9.746118       9.746118       9.746118    1[6-(1,6,8)]
    82      8.5907904      8.5907904      8.5907904    1[6-(1,6,8)]
    83      9.2885832      9.2885832      9.2885832    1[6-(1,6,7)]
    84      9.2614236      9.2614236      9.2614236    1[6-(1,6,7)]
    85      10.613136      10.613136      10.613136    1[6-(1,6,8)]
    86     11.4195672     11.4195672     11.4195672    1[6-(1,6,8)]
    87     15.1759488     15.1759488     15.1759488    1[6-(1,6,7)]
    88       14.57217       14.57217       14.57217    1[6-(1,6,7)]
    89     12.6250356     12.6250356     12.6250356    1[6-(1,6,8)]
    90     13.0136268     13.0136268     13.0136268    1[6-(1,6,8)]
    91     15.3013008     15.3013008     15.3013008    1[6-(1,6,7)]
    92     15.5666292     15.5666292     15.5666292    1[6-(1,6,7)]
    93     13.1661384     13.1661384     13.1661384    1[6-(1,6,8)]
    94       13.52757       13.52757       13.52757    1[6-(1,6,8)]
    95     17.1063696     17.1063696     17.1063696    1[6-(1,6,7)]
    96     16.9371444     16.9371444     16.9371444    1[6-(1,6,7)]
    97     17.6662752     17.6662752     17.6662752    1[6-(1,6,8)]
    98     16.5193044     16.5193044     16.5193044    1[6-(1,6,8)]
    99       1.629576       1.629576       1.629576    1[6-(1,6,8)]
   100      1.9722048      1.9722048      1.9722048    1[6-(1,6,8)]
   101     20.3529864     20.3529864     20.3529864    1[6-(1,6,7)]
   102      0.1232628      0.1232628      0.1232628    1[6-(1,6,7)]
   103     17.1962052     17.1962052     17.1962052    1[6-(1,6,8)]
   104     18.3389976     18.3389976     18.3389976    1[6-(1,6,8)]
   105     19.0806636     19.0806636     19.0806636    1[6-(1,6,7)]
   106     18.6398424     18.6398424     18.6398424    1[6-(1,6,7)]
   107      0.8899992      0.8899992      0.8899992    1[6-(1,6,7)]
   108     20.4992304     20.4992304     20.4992304    1[6-(1,6,7)]
   109      1.6546464      1.6546464      1.6546464    1[6-(1,6,8)]
   110      0.9255156      0.9255156      0.9255156    1[6-(1,6,8)]
   111      5.4799716      5.4799716      5.4799716    1[8-(6)]
   112      3.5537292      3.5537292      3.5537292    1[8-(6)]
   113      3.4095744      3.4095744      3.4095744    1[8-(6)]
   114       6.184032       6.184032       6.184032    1[8-(6)]
   115      18.761016      18.761016      18.761016    1[8-(6)]
   116     20.4281976     20.4281976     20.4281976    1[8-(6)]
   117     18.2428944     18.2428944     18.2428944    1[8-(6)]
   118     15.6251268     15.6251268     15.6251268    1[8-(6)]
   119      9.5183952      9.5183952      9.5183952    1[8-(6)]
   120     13.8075228     13.8075228     13.8075228    1[8-(6)]
   121      7.2683268      7.2683268      7.2683268    1[6-(1,6,7)]
   122      5.8017084      5.8017084      5.8017084    1[6-(1,6,7)]
   123      7.0573176      7.0573176      7.0573176    1[6-(1,6,8)]
   124      7.8073404      7.8073404      7.8073404    1[6-(1,6,8)]
   125      6.2341728      6.2341728      6.2341728    1[6-(1,6,7)]
   126      4.9493148      4.9493148      4.9493148    1[6-(1,6,7)]
   127       4.324644       4.324644       4.324644    1[6-(1,6,8)]
   128      5.3211924      5.3211924      5.3211924    1[6-(1,6,8)]
   129      8.0371524      8.0371524      8.0371524    1[6-(1,6,7)]
   130      7.1952048      7.1952048      7.1952048    1[6-(1,6,7)]
   131       7.646472       7.646472       7.646472    1[6-(1,6,8)]
   132       7.322646       7.322646       7.322646    1[6-(1,6,8)]
   133      2.6720868      2.6720868      2.6720868    1[6-(1,6,7)]
   134      1.9617588      1.9617588      1.9617588    1[6-(1,6,7)]
   135      2.2605144      2.2605144      2.2605144    1[6-(1,6,8)]
   136      3.7250436      3.7250436      3.7250436    1[6-(1,6,8)]
   137      4.0802076      4.0802076      4.0802076    1[6-(1,6,7)]
   138       2.674176       2.674176       2.674176    1[6-(1,6,7)]
   139      2.5237536      2.5237536      2.5237536    1[6-(1,6,8)]
   140      2.0453268      2.0453268      2.0453268    1[6-(1,6,8)]
   141      5.4277416      5.4277416      5.4277416    1[6-(1,6,7)]
   142      4.2243624      4.2243624      4.2243624    1[6-(1,6,7)]
   143      4.8657468      4.8657468      4.8657468    1[6-(1,6,8)]
   144      6.1401588      6.1401588      6.1401588    1[6-(1,6,8)]
   145      0.2653284      0.2653284      0.2653284    1[6-(1,6,7)]
   146     20.3007564     20.3007564     20.3007564    1[6-(1,6,7)]
   147      18.781908      18.781908      18.781908    1[6-(1,6,8)]
   148      19.554912      19.554912      19.554912    1[6-(1,6,8)]
   149      1.6567356      1.6567356      1.6567356    1[6-(1,6,7)]
   150      2.1163596      2.1163596      2.1163596    1[6-(1,6,7)]
   151       0.699882       0.699882       0.699882    1[6-(1,6,8)]
   152      1.8552096      1.8552096      1.8552096    1[6-(1,6,8)]
   153      1.1574168      1.1574168      1.1574168    1[6-(1,6,7)]
   154      1.1845764      1.1845764      1.1845764    1[6-(1,6,7)]
   155      20.724864      20.724864      20.724864    1[6-(1,6,8)]
   156     19.9184328     19.9184328     19.9184328    1[6-(1,6,8)]
   157     16.1620512     16.1620512     16.1620512    1[6-(1,6,7)]
   158       16.76583       16.76583       16.76583    1[6-(1,6,7)]
   159     18.7129644     18.7129644     18.7129644    1[6-(1,6,8)]
   160     18.3243732     18.3243732     18.3243732    1[6-(1,6,8)]
   161     16.0366992     16.0366992     16.0366992    1[6-(1,6,7)]
   162     15.7713708     15.7713708     15.7713708    1[6-(1,6,7)]
   163     18.1718616     18.1718616     18.1718616    1[6-(1,6,8)]
   164       17.81043       17.81043       17.81043    1[6-(1,6,8)]
   165     14.2316304     14.2316304     14.2316304    1[6-(1,6,7)]
   166     14.4008556     14.4008556     14.4008556    1[6-(1,6,7)]
   167     13.6717248     13.6717248     13.6717248    1[6-(1,6,8)]
   168     14.8186956     14.8186956     14.8186956    1[6-(1,6,8)]
   169       8.816424       8.816424       8.816424    1[6-(1,6,8)]
   170      8.4737952      8.4737952      8.4737952    1[6-(1,6,8)]
   171     10.9850136     10.9850136     10.9850136    1[6-(1,6,7)]
   172     10.3227372     10.3227372     10.3227372    1[6-(1,6,7)]
   173     14.1417948     14.1417948     14.1417948    1[6-(1,6,8)]
   174     12.9990024     12.9990024     12.9990024    1[6-(1,6,8)]
   175     12.2573364     12.2573364     12.2573364    1[6-(1,6,7)]
   176     12.6981576     12.6981576     12.6981576    1[6-(1,6,7)]
   177      9.5560008      9.5560008      9.5560008    1[6-(1,6,7)]
   178     10.8387696     10.8387696     10.8387696    1[6-(1,6,7)]
   179      8.7913536      8.7913536      8.7913536    1[6-(1,6,8)]
   180      9.5204844      9.5204844      9.5204844    1[6-(1,6,8)]
   181      4.9660284      4.9660284      4.9660284    1[8-(6)]
   182      6.8922708      6.8922708      6.8922708    1[8-(6)]
   183      7.0364256      7.0364256      7.0364256    1[8-(6)]
   184       4.261968       4.261968       4.261968    1[8-(6)]
   185      12.576984      12.576984      12.576984    1[8-(6)]
   186     10.9098024     10.9098024     10.9098024    1[8-(6)]
   187     13.0951056     13.0951056     13.0951056    1[8-(6)]
   188     15.7128732     15.7128732     15.7128732    1[8-(6)]
   189      0.9276048      0.9276048      0.9276048    1[8-(6)]
   190     17.5304772     17.5304772     17.5304772    1[8-(6)]
   191      3.1776732      3.1776732      3.1776732    1[6-(1,6,7)]
   192      4.6442916      4.6442916      4.6442916    1[6-(1,6,7)]
   193      3.3886824      3.3886824      3.3886824    1[6-(1,6,8)]
   194      2.6386596      2.6386596      2.6386596    1[6-(1,6,8)]
   195      4.2118272      4.2118272      4.2118272    1[6-(1,6,7)]
   196      5.4966852      5.4966852      5.4966852    1[6-(1,6,7)]
   197       6.121356       6.121356       6.121356    1[6-(1,6,8)]
   198      5.1248076      5.1248076      5.1248076    1[6-(1,6,8)]
   199      2.4088476      2.4088476      2.4088476    1[6-(1,6,7)]
   200      3.2507952      3.2507952      3.2507952    1[6-(1,6,7)]
   201       2.799528       2.799528       2.799528    1[6-(1,6,8)]
   202       3.123354       3.123354       3.123354    1[6-(1,6,8)]
   203      7.7739132      7.7739132      7.7739132    1[6-(1,6,7)]
   204      8.4842412      8.4842412      8.4842412    1[6-(1,6,7)]
   205      8.1854856      8.1854856      8.1854856    1[6-(1,6,8)]
   206      6.7209564      6.7209564      6.7209564    1[6-(1,6,8)]
   207      6.3657924      6.3657924      6.3657924    1[6-(1,6,7)]
   208       7.771824       7.771824       7.771824    1[6-(1,6,7)]
   209      7.9222464      7.9222464      7.9222464    1[6-(1,6,8)]
   210      8.4006732      8.4006732      8.4006732    1[6-(1,6,8)]
   211      5.0182584      5.0182584      5.0182584    1[6-(1,6,7)]
   212      6.2216376      6.2216376      6.2216376    1[6-(1,6,7)]
   213      5.5802532      5.5802532      5.5802532    1[6-(1,6,8)]
   214      4.3058412      4.3058412      4.3058412    1[6-(1,6,8)]
   215     10.1806716     10.1806716     10.1806716    1[6-(1,6,7)]
   216     11.0372436     11.0372436     11.0372436    1[6-(1,6,7)]
   217      12.556092      12.556092      12.556092    1[6-(1,6,8)]
   218      11.783088      11.783088      11.783088    1[6-(1,6,8)]
   219      8.7892644      8.7892644      8.7892644    1[6-(1,6,7)]
   220      8.3296404      8.3296404      8.3296404    1[6-(1,6,7)]
   221       9.746118       9.746118       9.746118    1[6-(1,6,8)]
   222      8.5907904      8.5907904      8.5907904    1[6-(1,6,8)]
   223      9.2885832      9.2885832      9.2885832    1[6-(1,6,7)]
   224      9.2614236      9.2614236      9.2614236    1[6-(1,6,7)]
   225      10.613136      10.613136      10.613136    1[6-(1,6,8)]
   226     11.4195672     11.4195672     11.4195672    1[6-(1,6,8)]
   227     15.1759488     15.1759488     15.1759488    1[6-(1,6,7)]
   228       14.57217       14.57217       14.57217    1[6-(1,6,7)]
   229     12.6250356     12.6250356     12.6250356    1[6-(1,6,8)]
   230     13.0136268     13.0136268     13.0136268    1[6-(1,6,8)]
   231     15.3013008     15.3013008     15.3013008    1[6-(1,6,7)]
   232     15.5666292     15.5666292     15.5666292    1[6-(1,6,7)]
   233     13.1661384     13.1661384     13.1661384    1[6-(1,6,8)]
   234       13.52757       13.52757       13.52757    1[6-(1,6,8)]
   235     17.1063696     17.1063696     17.1063696    1[6-(1,6,7)]
   236     16.9371444     16.9371444     16.9371444    1[6-(1,6,7)]
   237     17.6662752     17.6662752     17.6662752    1[6-(1,6,8)]
   238     16.5193044     16.5193044     16.5193044    1[6-(1,6,8)]
   239       1.629576       1.629576       1.629576    1[6-(1,6,8)]
   240      1.9722048      1.9722048      1.9722048    1[6-(1,6,8)]
   241     20.3529864     20.3529864     20.3529864    1[6-(1,6,7)]
   242      0.1232628      0.1232628      0.1232628    1[6-(1,6,7)]
   243     17.1962052     17.1962052     17.1962052    1[6-(1,6,8)]
   244     18.3389976     18.3389976     18.3389976    1[6-(1,6,8)]
   245     19.0806636     19.0806636     19.0806636    1[6-(1,6,7)]
   246     18.6398424     18.6398424     18.6398424    1[6-(1,6,7)]
   247      0.8899992      0.8899992      0.8899992    1[6-(1,6,7)]
   248     20.4992304     20.4992304     20.4992304    1[6-(1,6,7)]
   249      1.6546464      1.6546464      1.6546464    1[6-(1,6,8)]
   250      0.9255156      0.9255156      0.9255156    1[6-(1,6,8)]
   251      5.4799716      5.4799716      5.4799716    1[8-(6)]
   252      3.5537292      3.5537292      3.5537292    1[8-(6)]
   253      3.4095744      3.4095744      3.4095744    1[8-(6)]
   254       6.184032       6.184032       6.184032    1[8-(6)]
   255      18.761016      18.761016      18.761016    1[8-(6)]
   256     20.4281976     20.4281976     20.4281976    1[8-(6)]
   257     18.2428944     18.2428944     18.2428944    1[8-(6)]
   258     15.6251268     15.6251268     15.6251268    1[8-(6)]
   259      9.5183952      9.5183952      9.5183952    1[8-(6)]
   260     13.8075228     13.8075228     13.8075228    1[8-(6)]
   261      7.2683268      7.2683268      7.2683268    1[6-(1,6,7)]
   262      5.8017084      5.8017084      5.8017084    1[6-(1,6,7)]
   263      7.0573176      7.0573176      7.0573176    1[6-(1,6,8)]
   264      7.8073404      7.8073404      7.8073404    1[6-(1,6,8)]
   265      6.2341728      6.2341728      6.2341728    1[6-(1,6,7)]
   266      4.9493148      4.9493148      4.9493148    1[6-(1,6,7)]
   267       4.324644       4.324644       4.324644    1[6-(1,6,8)]
   268      5.3211924      5.3211924      5.3211924    1[6-(1,6,8)]
   269      8.0371524      8.0371524      8.0371524    1[6-(1,6,7)]
   270      7.1952048      7.1952048      7.1952048    1[6-(1,6,7)]
   271       7.646472       7.646472       7.646472    1[6-(1,6,8)]
   272       7.322646       7.322646       7.322646    1[6-(1,6,8)]
   273      2.6720868      2.6720868      2.6720868    1[6-(1,6,7)]
   274      1.9617588      1.9617588      1.9617588    1[6-(1,6,7)]
   275      2.2605144      2.2605144      2.2605144    1[6-(1,6,8)]
   276      3.7250436      3.7250436      3.7250436    1[6-(1,6,8)]
   277      4.0802076      4.0802076      4.0802076    1[6-(1,6,7)]
   278       2.674176       2.674176       2.674176    1[6-(1,6,7)]
   279      2.5237536      2.5237536      2.5237536    1[6-(1,6,8)]
   280      2.0453268      2.0453268      2.0453268    1[6-(1,6,8)]
   281      5.4277416      5.4277416      5.4277416    1[6-(1,6,7)]
   282      4.2243624      4.2243624      4.2243624    1[6-(1,6,7)]
   283      4.8657468      4.8657468      4.8657468    1[6-(1,6,8)]
   284      6.1401588      6.1401588      6.1401588    1[6-(1,6,8)]
   285      0.2653284      0.2653284      0.2653284    1[6-(1,6,7)]
   286     20.3007564     20.3007564     20.3007564    1[6-(1,6,7)]
   287      18.781908      18.781908      18.781908    1[6-(1,6,8)]
   288      19.554912      19.554912      19.554912    1[6-(1,6,8)]
   289      1.6567356      1.6567356      1.6567356    1[6-(1,6,7)]
   290      2.1163596      2.1163596      2.1163596    1[6-(1,6,7)]
   291       0.699882       0.699882       0.699882    1[6-(1,6,8)]
   292      1.8552096      1.8552096      1.8552096    1[6-(1,6,8)]
   293      1.1574168      1.1574168      1.1574168    1[6-(1,6,7)]
   294      1.1845764      1.1845764      1.1845764    1[6-(1,6,7)]
   295      20.724864      20.724864      20.724864    1[6-(1,6,8)]
   296     19.9184328     19.9184328     19.9184328    1[6-(1,6,8)]
   297     16.1620512     16.1620512     16.1620512    1[6-(1,6,7)]
   298       16.76583       16.76583       16.76583    1[6-(1,6,7)]
   299     18.7129644     18.7129644     18.7129644    1[6-(1,6,8)]
   300     18.3243732     18.3243732     18.3243732    1[6-(1,6,8)]
   301     16.0366992     16.0366992     16.0366992    1[6-(1,6,7)]
   302     15.7713708     15.7713708     15.7713708    1[6-(1,6,7)]
   303     18.1718616     18.1718616     18.1718616    1[6-(1,6,8)]
   304       17.81043       17.81043       17.81043    1[6-(1,6,8)]
   305     14.2316304     14.2316304     14.2316304    1[6-(1,6,7)]
   306     14.4008556     14.4008556     14.4008556    1[6-(1,6,7)]
   307     13.6717248     13.6717248     13.6717248    1[6-(1,6,8)]
   308     14.8186956     14.8186956     14.8186956    1[6-(1,6,8)]
   309       8.816424       8.816424       8.816424    1[6-(1,6,8)]
   310      8.4737952      8.4737952      8.4737952    1[6-(1,6,8)]
   311     10.9850136     10.9850136     10.9850136    1[6-(1,6,7)]
   312     10.3227372     10.3227372     10.3227372    1[6-(1,6,7)]
   313     14.1417948     14.1417948     14.1417948    1[6-(1,6,8)]
   314     12.9990024     12.9990024     12.9990024    1[6-(1,6,8)]
   315     12.2573364     12.2573364     12.2573364    1[6-(1,6,7)]
   316     12.6981576     12.6981576     12.6981576    1[6-(1,6,7)]
   317      9.5560008      9.5560008      9.5560008    1[6-(1,6,7)]
   318     10.8387696     10.8387696     10.8387696    1[6-(1,6,7)]
   319      8.7913536      8.7913536      8.7913536    1[6-(1,6,8)]
   320      9.5204844      9.5204844      9.5204844    1[6-(1,6,8)]
   321     15.9259716     15.9259716     15.9259716    1[8-(6)]
   322     13.9997292     13.9997292     13.9997292    1[8-(6)]
   323     13.8555744     13.8555744     13.8555744    1[8-(6)]
   324      16.630032      16.630032      16.630032    1[8-(6)]
   325       8.315016       8.315016       8.315016    1[8-(6)]
   326      9.9821976      9.9821976      9.9821976    1[8-(6)]
   327      7.7968944      7.7968944      7.7968944    1[8-(6)]
   328      5.1791268      5.1791268      5.1791268    1[8-(6)]
   329     19.9643952     19.9643952     19.9643952    1[8-(6)]
   330      3.3615228      3.3615228      3.3615228    1[8-(6)]
   331     17.7143268     17.7143268     17.7143268    1[6-(1,6,7)]
   332     16.2477084     16.2477084     16.2477084    1[6-(1,6,7)]
   333     17.5033176     17.5033176     17.5033176    1[6-(1,6,8)]
   334     18.2533404     18.2533404     18.2533404    1[6-(1,6,8)]
   335     16.6801728     16.6801728     16.6801728    1[6-(1,6,7)]
   336     15.3953148     15.3953148     15.3953148    1[6-(1,6,7)]
   337      14.770644      14.770644      14.770644    1[6-(1,6,8)]
   338     15.7671924     15.7671924     15.7671924    1[6-(1,6,8)]
   339     18.4831524     18.4831524     18.4831524    1[6-(1,6,7)]
   340     17.6412048     17.6412048     17.6412048    1[6-(1,6,7)]
   341      18.092472      18.092472      18.092472    1[6-(1,6,8)]
   342      17.768646      17.768646      17.768646    1[6-(1,6,8)]
   343     13.1180868     13.1180868     13.1180868    1[6-(1,6,7)]
   344     12.4077588     12.4077588     12.4077588    1[6-(1,6,7)]
   345     12.7065144     12.7065144     12.7065144    1[6-(1,6,8)]
   346     14.1710436     14.1710436     14.1710436    1[6-(1,6,8)]
   347     14.5262076     14.5262076     14.5262076    1[6-(1,6,7)]
   348      13.120176      13.120176      13.120176    1[6-(1,6,7)]
   349     12.9697536     12.9697536     12.9697536    1[6-(1,6,8)]
   350     12.4913268     12.4913268     12.4913268    1[6-(1,6,8)]
   351     15.8737416     15.8737416     15.8737416    1[6-(1,6,7)]
   352     14.6703624     14.6703624     14.6703624    1[6-(1,6,7)]
   353     15.3117468     15.3117468     15.3117468    1[6-(1,6,8)]
   354     16.5861588     16.5861588     16.5861588    1[6-(1,6,8)]
   355     10.7113284     10.7113284     10.7113284    1[6-(1,6,7)]
   356      9.8547564      9.8547564      9.8547564    1[6-(1,6,7)]
   357       8.335908       8.335908       8.335908    1[6-(1,6,8)]
   358       9.108912       9.108912       9.108912    1[6-(1,6,8)]
   359     12.1027356     12.1027356     12.1027356    1[6-(1,6,7)]
   360     12.5623596     12.5623596     12.5623596    1[6-(1,6,7)]
   361      11.145882      11.145882      11.145882    1[6-(1,6,8)]
   362     12.3012096     12.3012096     12.3012096    1[6-(1,6,8)]
   363     11.6034168     11.6034168     11.6034168    1[6-(1,6,7)]
   364     11.6305764     11.6305764     11.6305764    1[6-(1,6,7)]
   365      10.278864      10.278864      10.278864    1[6-(1,6,8)]
   366      9.4724328      9.4724328      9.4724328    1[6-(1,6,8)]
   367      5.7160512      5.7160512      5.7160512    1[6-(1,6,7)]
   368        6.31983        6.31983        6.31983    1[6-(1,6,7)]
   369      8.2669644      8.2669644      8.2669644    1[6-(1,6,8)]
   370      7.8783732      7.8783732      7.8783732    1[6-(1,6,8)]
   371      5.5906992      5.5906992      5.5906992    1[6-(1,6,7)]
   372      5.3253708      5.3253708      5.3253708    1[6-(1,6,7)]
   373      7.7258616      7.7258616      7.7258616    1[6-(1,6,8)]
   374        7.36443        7.36443        7.36443    1[6-(1,6,8)]
   375      3.7856304      3.7856304      3.7856304    1[6-(1,6,7)]
   376      3.9548556      3.9548556      3.9548556    1[6-(1,6,7)]
   377      3.2257248      3.2257248      3.2257248    1[6-(1,6,8)]
   378      4.3726956      4.3726956      4.3726956    1[6-(1,6,8)]
   379      19.262424      19.262424      19.262424    1[6-(1,6,8)]
   380     18.9197952     18.9197952     18.9197952    1[6-(1,6,8)]
   381      0.5390136      0.5390136      0.5390136    1[6-(1,6,7)]
   382     20.7687372     20.7687372     20.7687372    1[6-(1,6,7)]
   383      3.6957948      3.6957948      3.6957948    1[6-(1,6,8)]
   384      2.5530024      2.5530024      2.5530024    1[6-(1,6,8)]
   385      1.8113364      1.8113364      1.8113364    1[6-(1,6,7)]
   386      2.2521576      2.2521576      2.2521576    1[6-(1,6,7)]
   387     20.0020008     20.0020008     20.0020008    1[6-(1,6,7)]
   388      0.3927696      0.3927696      0.3927696    1[6-(1,6,7)]
   389     19.2373536     19.2373536     19.2373536    1[6-(1,6,8)]
   390     19.9664844     19.9664844     19.9664844    1[6-(1,6,8)]
   391     15.4120284     15.4120284     15.4120284    1[8-(6)]
   392     17.3382708     17.3382708     17.3382708    1[8-(6)]
   393     17.4824256     17.4824256     17.4824256    1[8-(6)]
   394      14.707968      14.707968      14.707968    1[8-(6)]
   395       2.130984       2.130984       2.130984    1[8-(6)]
   396      0.4638024      0.4638024      0.4638024    1[8-(6)]
   397      2.6491056      2.6491056      2.6491056    1[8-(6)]
   398      5.2668732      5.2668732      5.2668732    1[8-(6)]
   399     11.3736048     11.3736048     11.3736048    1[8-(6)]
   400      7.0844772      7.0844772      7.0844772    1[8-(6)]
   401     13.6236732     13.6236732     13.6236732    1[6-(1,6,7)]
   402     15.0902916     15.0902916     15.0902916    1[6-(1,6,7)]
   403     13.8346824     13.8346824     13.8346824    1[6-(1,6,8)]
   404     13.0846596     13.0846596     13.0846596    1[6-(1,6,8)]
   405     14.6578272     14.6578272     14.6578272    1[6-(1,6,7)]
   406     15.9426852     15.9426852     15.9426852    1[6-(1,6,7)]
   407      16.567356      16.567356      16.567356    1[6-(1,6,8)]
   408     15.5708076     15.5708076     15.5708076    1[6-(1,6,8)]
   409     12.8548476     12.8548476     12.8548476    1[6-(1,6,7)]
   410     13.6967952     13.6967952     13.6967952    1[6-(1,6,7)]
   411      13.245528      13.245528      13.245528    1[6-(1,6,8)]
   412      13.569354      13.569354      13.569354    1[6-(1,6,8)]
   413     18.2199132     18.2199132     18.2199132    1[6-(1,6,7)]
   414     18.9302412     18.9302412     18.9302412    1[6-(1,6,7)]
   415     18.6314856     18.6314856     18.6314856    1[6-(1,6,8)]
   416     17.1669564     17.1669564     17.1669564    1[6-(1,6,8)]
   417     16.8117924     16.8117924     16.8117924    1[6-(1,6,7)]
   418      18.217824      18.217824      18.217824    1[6-(1,6,7)]
   419     18.3682464     18.3682464     18.3682464    1[6-(1,6,8)]
   420     18.8466732     18.8466732     18.8466732    1[6-(1,6,8)]
   421     15.4642584     15.4642584     15.4642584    1[6-(1,6,7)]
   422     16.6676376     16.6676376     16.6676376    1[6-(1,6,7)]
   423     16.0262532     16.0262532     16.0262532    1[6-(1,6,8)]
   424     14.7518412     14.7518412     14.7518412    1[6-(1,6,8)]
   425     20.6266716     20.6266716     20.6266716    1[6-(1,6,7)]
   426      0.5912436      0.5912436      0.5912436    1[6-(1,6,7)]
   427       2.110092       2.110092       2.110092    1[6-(1,6,8)]
   428       1.337088       1.337088       1.337088    1[6-(1,6,8)]
   429     19.2352644     19.2352644     19.2352644    1[6-(1,6,7)]
   430     18.7756404     18.7756404     18.7756404    1[6-(1,6,7)]
   431      20.192118      20.192118      20.192118    1[6-(1,6,8)]
   432     19.0367904     19.0367904     19.0367904    1[6-(1,6,8)]
   433     19.7345832     19.7345832     19.7345832    1[6-(1,6,7)]
   434     19.7074236     19.7074236     19.7074236    1[6-(1,6,7)]
   435       0.167136       0.167136       0.167136    1[6-(1,6,8)]
   436      0.9735672      0.9735672      0.9735672    1[6-(1,6,8)]
   437      4.7299488      4.7299488      4.7299488    1[6-(1,6,7)]
   438        4.12617        4.12617        4.12617    1[6-(1,6,7)]
   439      2.1790356      2.1790356      2.1790356    1[6-(1,6,8)]
   440      2.5676268      2.5676268      2.5676268    1[6-(1,6,8)]
   441      4.8553008      4.8553008      4.8553008    1[6-(1,6,7)]
   442      5.1206292      5.1206292      5.1206292    1[6-(1,6,7)]
   443      2.7201384      2.7201384      2.7201384    1[6-(1,6,8)]
   444        3.08157        3.08157        3.08157    1[6-(1,6,8)]
   445      6.6603696      6.6603696      6.6603696    1[6-(1,6,7)]
   446      6.4911444      6.4911444      6.4911444    1[6-(1,6,7)]
   447      7.2202752      7.2202752      7.2202752    1[6-(1,6,8)]
   448      6.0733044      6.0733044      6.0733044    1[6-(1,6,8)]
   449      12.075576      12.075576      12.075576    1[6-(1,6,8)]
   450     12.4182048     12.4182048     12.4182048    1[6-(1,6,8)]
   451      9.9069864      9.9069864      9.9069864    1[6-(1,6,7)]
   452     10.5692628     10.5692628     10.5692628    1[6-(1,6,7)]
   453      6.7502052      6.7502052      6.7502052    1[6-(1,6,8)]
   454      7.8929976      7.8929976      7.8929976    1[6-(1,6,8)]
   455      8.6346636      8.6346636      8.6346636    1[6-(1,6,7)]
   456      8.1938424      8.1938424      8.1938424    1[6-(1,6,7)]
   457     11.3359992     11.3359992     11.3359992    1[6-(1,6,7)]
   458     10.0532304     10.0532304     10.0532304    1[6-(1,6,7)]
   459     12.1006464     12.1006464     12.1006464    1[6-(1,6,8)]
   460     11.3715156     11.3715156     11.3715156    1[6-(1,6,8)]
   461     15.9259716     15.9259716     15.9259716    1[8-(6)]
   462     13.9997292     13.9997292     13.9997292    1[8-(6)]
   463     13.8555744     13.8555744     13.8555744    1[8-(6)]
   464      16.630032      16.630032      16.630032    1[8-(6)]
   465       8.315016       8.315016       8.315016    1[8-(6)]
   466      9.9821976      9.9821976      9.9821976    1[8-(6)]
   467      7.7968944      7.7968944      7.7968944    1[8-(6)]
   468      5.1791268      5.1791268      5.1791268    1[8-(6)]
   469     19.9643952     19.9643952     19.9643952    1[8-(6)]
   470      3.3615228      3.3615228      3.3615228    1[8-(6)]
   471     17.7143268     17.7143268     17.7143268    1[6-(1,6,7)]
   472     16.2477084     16.2477084     16.2477084    1[6-(1,6,7)]
   473     17.5033176     17.5033176     17.5033176    1[6-(1,6,8)]
   474     18.2533404     18.2533404     18.2533404    1[6-(1,6,8)]
   475     16.6801728     16.6801728     16.6801728    1[6-(1,6,7)]
   476     15.3953148     15.3953148     15.3953148    1[6-(1,6,7)]
   477      14.770644      14.770644      14.770644    1[6-(1,6,8)]
   478     15.7671924     15.7671924     15.7671924    1[6-(1,6,8)]
   479     18.4831524     18.4831524     18.4831524    1[6-(1,6,7)]
   480     17.6412048     17.6412048     17.6412048    1[6-(1,6,7)]
   481      18.092472      18.092472      18.092472    1[6-(1,6,8)]
   482      17.768646      17.768646      17.768646    1[6-(1,6,8)]
   483     13.1180868     13.1180868     13.1180868    1[6-(1,6,7)]
   484     12.4077588     12.4077588     12.4077588    1[6-(1,6,7)]
   485     12.7065144     12.7065144     12.7065144    1[6-(1,6,8)]
   486     14.1710436     14.1710436     14.1710436    1[6-(1,6,8)]
   487     14.5262076     14.5262076     14.5262076    1[6-(1,6,7)]
   488      13.120176      13.120176      13.120176    1[6-(1,6,7)]
   489     12.9697536     12.9697536     12.9697536    1[6-(1,6,8)]
   490     12.4913268     12.4913268     12.4913268    1[6-(1,6,8)]
   491     15.8737416     15.8737416     15.8737416    1[6-(1,6,7)]
   492     14.6703624     14.6703624     14.6703624    1[6-(1,6,7)]
   493     15.3117468     15.3117468     15.3117468    1[6-(1,6,8)]
   494     16.5861588     16.5861588     16.5861588    1[6-(1,6,8)]
   495     10.7113284     10.7113284     10.7113284    1[6-(1,6,7)]
   496      9.8547564      9.8547564      9.8547564    1[6-(1,6,7)]
   497       8.335908       8.335908       8.335908    1[6-(1,6,8)]
   498       9.108912       9.108912       9.108912    1[6-(1,6,8)]
   499     12.1027356     12.1027356     12.1027356    1[6-(1,6,7)]
   500     12.5623596     12.5623596     12.5623596    1[6-(1,6,7)]
   501      11.145882      11.145882      11.145882    1[6-(1,6,8)]
   502     12.3012096     12.3012096     12.3012096    1[6-(1,6,8)]
   503     11.6034168     11.6034168     11.6034168    1[6-(1,6,7)]
   504     11.6305764     11.6305764     11.6305764    1[6-(1,6,7)]
   505      10.278864      10.278864      10.278864    1[6-(1,6,8)]
   506      9.4724328      9.4724328      9.4724328    1[6-(1,6,8)]
   507      5.7160512      5.7160512      5.7160512    1[6-(1,6,7)]
   508        6.31983        6.31983        6.31983    1[6-(1,6,7)]
   509      8.2669644      8.2669644      8.2669644    1[6-(1,6,8)]
   510      7.8783732      7.8783732      7.8783732    1[6-(1,6,8)]
   511      5.5906992      5.5906992      5.5906992    1[6-(1,6,7)]
   512      5.3253708      5.3253708      5.3253708    1[6-(1,6,7)]
   513      7.7258616      7.7258616      7.7258616    1[6-(1,6,8)]
   514        7.36443        7.36443        7.36443    1[6-(1,6,8)]
   515      3.7856304      3.7856304      3.7856304    1[6-(1,6,7)]
   516      3.9548556      3.9548556      3.9548556    1[6-(1,6,7)]
   517      3.2257248      3.2257248      3.2257248    1[6-(1,6,8)]
   518      4.3726956      4.3726956      4.3726956    1[6-(1,6,8)]
   519      19.262424      19.262424      19.262424    1[6-(1,6,8)]
   520     18.9197952     18.9197952     18.9197952    1[6-(1,6,8)]
   521      0.5390136      0.5390136      0.5390136    1[6-(1,6,7)]
   522     20.7687372     20.7687372     20.7687372    1[6-(1,6,7)]
   523      3.6957948      3.6957948      3.6957948    1[6-(1,6,8)]
   524      2.5530024      2.5530024      2.5530024    1[6-(1,6,8)]
   525      1.8113364      1.8113364      1.8113364    1[6-(1,6,7)]
   526      2.2521576      2.2521576      2.2521576    1[6-(1,6,7)]
   527     20.0020008     20.0020008     20.0020008    1[6-(1,6,7)]
   528      0.3927696      0.3927696      0.3927696    1[6-(1,6,7)]
   529     19.2373536     19.2373536     19.2373536    1[6-(1,6,8)]
   530     19.9664844     19.9664844     19.9664844    1[6-(1,6,8)]
   531     15.4120284     15.4120284     15.4120284    1[8-(6)]
   532     17.3382708     17.3382708     17.3382708    1[8-(6)]
   533     17.4824256     17.4824256     17.4824256    1[8-(6)]
   534      14.707968      14.707968      14.707968    1[8-(6)]
   535       2.130984       2.130984       2.130984    1[8-(6)]
   536      0.4638024      0.4638024      0.4638024    1[8-(6)]
   537      2.6491056      2.6491056      2.6491056    1[8-(6)]
   538      5.2668732      5.2668732      5.2668732    1[8-(6)]
   539     11.3736048     11.3736048     11.3736048    1[8-(6)]
   540      7.0844772      7.0844772      7.0844772    1[8-(6)]
   541     13.6236732     13.6236732     13.6236732    1[6-(1,6,7)]
   542     15.0902916     15.0902916     15.0902916    1[6-(1,6,7)]
   543     13.8346824     13.8346824     13.8346824    1[6-(1,6,8)]
   544     13.0846596     13.0846596     13.0846596    1[6-(1,6,8)]
   545     14.6578272     14.6578272     14.6578272    1[6-(1,6,7)]
   546     15.9426852     15.9426852     15.9426852    1[6-(1,6,7)]
   547      16.567356      16.567356      16.567356    1[6-(1,6,8)]
   548     15.5708076     15.5708076     15.5708076    1[6-(1,6,8)]
   549     12.8548476     12.8548476     12.8548476    1[6-(1,6,7)]
   550     13.6967952     13.6967952     13.6967952    1[6-(1,6,7)]
   551      13.245528      13.245528      13.245528    1[6-(1,6,8)]
   552      13.569354      13.569354      13.569354    1[6-(1,6,8)]
   553     18.2199132     18.2199132     18.2199132    1[6-(1,6,7)]
   554     18.9302412     18.9302412     18.9302412    1[6-(1,6,7)]
   555     18.6314856     18.6314856     18.6314856    1[6-(1,6,8)]
   556     17.1669564     17.1669564     17.1669564    1[6-(1,6,8)]
   557     16.8117924     16.8117924     16.8117924    1[6-(1,6,7)]
   558      18.217824      18.217824      18.217824    1[6-(1,6,7)]
   559     18.3682464     18.3682464     18.3682464    1[6-(1,6,8)]
   560     18.8466732     18.8466732     18.8466732    1[6-(1,6,8)]
   561     15.4642584     15.4642584     15.4642584    1[6-(1,6,7)]
   562     16.6676376     16.6676376     16.6676376    1[6-(1,6,7)]
   563     16.0262532     16.0262532     16.0262532    1[6-(1,6,8)]
   564     14.7518412     14.7518412     14.7518412    1[6-(1,6,8)]
   565     20.6266716     20.6266716     20.6266716    1[6-(1,6,7)]
   566      0.5912436      0.5912436      0.5912436    1[6-(1,6,7)]
   567       2.110092       2.110092       2.110092    1[6-(1,6,8)]
   568       1.337088       1.337088       1.337088    1[6-(1,6,8)]
   569     19.2352644     19.2352644     19.2352644    1[6-(1,6,7)]
   570     18.7756404     18.7756404     18.7756404    1[6-(1,6,7)]
   571      20.192118      20.192118      20.192118    1[6-(1,6,8)]
   572     19.0367904     19.0367904     19.0367904    1[6-(1,6,8)]
   573     19.7345832     19.7345832     19.7345832    1[6-(1,6,7)]
   574     19.7074236     19.7074236     19.7074236    1[6-(1,6,7)]
   575       0.167136       0.167136       0.167136    1[6-(1,6,8)]
   576      0.9735672      0.9735672      0.9735672    1[6-(1,6,8)]
   577      4.7299488      4.7299488      4.7299488    1[6-(1,6,7)]
   578        4.12617        4.12617        4.12617    1[6-(1,6,7)]
   579      2.1790356      2.1790356      2.1790356    1[6-(1,6,8)]
   580      2.5676268      2.5676268      2.5676268    1[6-(1,6,8)]
   581      4.8553008      4.8553008      4.8553008    1[6-(1,6,7)]
   582      5.1206292      5.1206292      5.1206292    1[6-(1,6,7)]
   583      2.7201384      2.7201384      2.7201384    1[6-(1,6,8)]
   584        3.08157        3.08157        3.08157    1[6-(1,6,8)]
   585      6.6603696      6.6603696      6.6603696    1[6-(1,6,7)]
   586      6.4911444      6.4911444      6.4911444    1[6-(1,6,7)]
   587      7.2202752      7.2202752      7.2202752    1[6-(1,6,8)]
   588      6.0733044      6.0733044      6.0733044    1[6-(1,6,8)]
   589      12.075576      12.075576      12.075576    1[6-(1,6,8)]
   590     12.4182048     12.4182048     12.4182048    1[6-(1,6,8)]
   591      9.9069864      9.9069864      9.9069864    1[6-(1,6,7)]
   592     10.5692628     10.5692628     10.5692628    1[6-(1,6,7)]
   593      6.7502052      6.7502052      6.7502052    1[6-(1,6,8)]
   594      7.8929976      7.8929976      7.8929976    1[6-(1,6,8)]
   595      8.6346636      8.6346636      8.6346636    1[6-(1,6,7)]
   596      8.1938424      8.1938424      8.1938424    1[6-(1,6,7)]
   597     11.3359992     11.3359992     11.3359992    1[6-(1,6,7)]
   598     10.0532304     10.0532304     10.0532304    1[6-(1,6,7)]
   599     12.1006464     12.1006464     12.1006464    1[6-(1,6)]
   600     11.3715156     11.3715156     11.3715156    1[6-(1,6)]
   601     8.85256716     8.85256716     8.85256716    74[6-(7),6-(7),6-(7),6-(7),6-(7),6-(7),6-(7),6-(7)]
   602     1.59343284     1.59343284     1.59343284    74[6-(7),6-(7),6-(7),6-(7),6-(7),6-(7),6-(7),6-(7)]
   603     8.85256716     8.85256716     8.85256716    74[6-(7),6-(7),6-(7),6-(7),6-(7),6-(7),6-(7),6-(7)]
   604     1.59343284     1.59343284     1.59343284    74[6-(7),6-(7),6-(7),6-(7),6-(7),6-(7),6-(7),6-(7)]
   605    12.03943284    12.03943284    12.03943284    74[6-(7),6-(7),6-(7),6-(7),6-(7),6-(7),6-(7),6-(7)]
   606    19.29856716    19.29856716    19.29856716    74[6-(7),6-(7),6-(7),6-(7),6-(7),6-(7),6-(7),6-(7)]
   607    12.03943284    12.03943284    12.03943284    74[6-(7),6-(7),6-(7),6-(7),6-(7),6-(7),6-(7),6-(7)]
   608    19.29856716    19.29856716    19.29856716    74[6-(7),6-(7),6-(7),6-(7),6-(7),6-(7),6-(7),6-(7)]
   609    17.16988128    17.16988128    17.16988128    74[6-(7),6-(7),6-(7),6-(7),6-(7),6-(7),6-(7),6-(7)]
   610    14.16811872    14.16811872    14.16811872    74[6-(7),6-(7),6-(7),6-(7),6-(7),6-(7),6-(7),6-(7)]
   611     3.72211872     3.72211872     3.72211872    74[6-(7),6-(7),6-(7),6-(7),6-(7),6-(7),6-(7),6-(7)]
   612     6.72388128     6.72388128     6.72388128    74[6-(7),6-(7),6-(7),6-(7),6-(7),6-(7),6-(7),6-(7)]
   613       7.698702       7.698702       7.698702    6[7-(29),74-(6,6,6,6,6,6,6)]
   614      7.2954864      7.2954864      7.2954864    6[7-(29),74-(6,6,6,6,6,6,6)]
   615      9.9821976      9.9821976      9.9821976    6[7-(29),74-(6,6,6,6,6,6,6)]
   616     10.3331832     10.3331832     10.3331832    6[7-(0),74-(6,6,6,6,6,6,6)]
   617     10.0344276     10.0344276     10.0344276    6[7-(0),74-(6,6,6,6,6,6,6)]
   618      7.8365892      7.8365892      7.8365892    6[7-(0),74-(6,6,6,6,6,6,6)]
   619       7.928514       7.928514       7.928514    6[7-(0),74-(6,6,6,6,6,6,6)]
   620      9.5560008      9.5560008      9.5560008    6[7-(0),74-(6,6,6,6,6,6,6)]
   621     15.7651032     15.7651032     15.7651032    6[7-(29),74-(6,6,6,6,6,6,6)]
   622     18.6273072     18.6273072     18.6273072    6[7-(29),74-(6,6,6,6,6,6,6)]
   623     16.2936708     16.2936708     16.2936708    6[7-(0),74-(6,6,6,6,6,6,6)]
   624     18.0778476     18.0778476     18.0778476    6[7-(0),74-(6,6,6,6,6,6,6)]
   625      3.9151608      3.9151608      3.9151608    6[1-(0),1-(0),6-(1,1,8),7-(6,6,29)]
   626      3.4952316      3.4952316      3.4952316    6[1-(0),1-(0),6-(1,1,7),8-(1)]
   627       4.930512       4.930512       4.930512    6[1-(0),1-(0),6-(1,1,8),7-(6,6,29)]
   628      5.7097836      5.7097836      5.7097836    6[1-(0),1-(0),6-(1,1,7),8-(1)]
   629      3.2466168      3.2466168      3.2466168    6[1-(0),1-(0),6-(1,1,8),7-(6,6,29)]
   630       3.384504       3.384504       3.384504    6[1-(0),1-(0),6-(1,1,7),8-(29,29)]
   631      7.6631856      7.6631856      7.6631856    6[1-(0),1-(0),6-(1,1,8),7-(6,6,29)]
   632      7.3706976      7.3706976      7.3706976    6[1-(0),1-(0),6-(1,1,7),8-(29,29)]
   633      7.0761204      7.0761204      7.0761204    6[1-(0),1-(0),6-(1,1,8),7-(6,6,29)]
   634      7.6297584      7.6297584      7.6297584    6[1-(0),1-(0),6-(1,1,7),8-(1)]
   635      5.6700888      5.6700888      5.6700888    6[1-(0),1-(0),6-(1,1,8),7-(6,6,29)]
   636      4.9430472      4.9430472      4.9430472    6[1-(0),1-(0),6-(1,1,7),8-(1)]
   637     10.8157884     10.8157884     10.8157884    6[1-(0),1-(0),6-(1,1,8),7-(6,6,29)]
   638     12.0358812     12.0358812     12.0358812    6[1-(0),1-(0),6-(1,1,7),8-(29,29)]
   639      9.0713064      9.0713064      9.0713064    6[1-(0),1-(0),6-(1,1,8),7-(6,6,29)]
   640       9.370062       9.370062       9.370062    6[1-(0),1-(0),6-(1,1,7),8-(1)]
   641      9.8213292      9.8213292      9.8213292    6[1-(0),1-(0),6-(1,1,8),7-(6,6,29)]
   642     10.9411404     10.9411404     10.9411404    6[1-(0),1-(0),6-(1,1,7),8-(1)]
   643      14.593062      14.593062      14.593062    6[1-(0),1-(0),6-(1,1,8),7-(6,6,29)]
   644     13.2601524     13.2601524     13.2601524    6[1-(0),1-(0),6-(1,1,7),8-(29,29)]
   645     14.9920992     14.9920992     14.9920992    6[1-(0),1-(0),6-(1,1,8),7-(6,6,29)]
   646     13.5442836     13.5442836     13.5442836    6[1-(0),1-(0),6-(1,1,7),8-(1)]
   647     16.5924264     16.5924264     16.5924264    6[1-(0),1-(0),6-(1,1,8),7-(6,6,29)]
   648     16.7407596     16.7407596     16.7407596    6[1-(0),1-(0),6-(1,1,7),8-(1)]
   649      1.3538016      1.3538016      1.3538016    6[1-(0),1-(0),6-(1,1,7),8-(1)]
   650      0.0480516      0.0480516      0.0480516    6[1-(0),1-(0),6-(1,1,8),7-(6,6,29)]
   651     18.0987396     18.0987396     18.0987396    6[1-(0),1-(0),6-(1,1,7),8-(1)]
   652     18.9887388     18.9887388     18.9887388    6[1-(0),1-(0),6-(1,1,8),7-(6,6,29)]
   653      0.1859388      0.1859388      0.1859388    6[1-(0),1-(0),6-(1,1,8),7-(6,6,29)]
   654      0.7813608      0.7813608      0.7813608    6[1-(0),1-(0),6-(1,1,7),8-(29,29)]
   655       2.747298       2.747298       2.747298    6[7-(29),74-(6,6,6,6,6,6,6)]
   656      3.1505136      3.1505136      3.1505136    6[7-(29),74-(6,6,6,6,6,6,6)]
   657      0.4638024      0.4638024      0.4638024    6[7-(29),74-(6,6,6,6,6,6,6)]
   658      0.1128168      0.1128168      0.1128168    6[7-(0),74-(6,6,6,6,6,6,6)]
   659      0.4115724      0.4115724      0.4115724    6[7-(0),74-(6,6,6,6,6,6,6)]
   660      2.6094108      2.6094108      2.6094108    6[7-(0),74-(6,6,6,6,6,6,6)]
   661       2.517486       2.517486       2.517486    6[7-(0),74-(6,6,6,6,6,6,6)]
   662      0.8899992      0.8899992      0.8899992    6[7-(0),74-(6,6,6,6,6,6,6)]
   663     15.5728968     15.5728968     15.5728968    6[7-(29),74-(6,6,6,6,6,6,6)]
   664     12.7106928     12.7106928     12.7106928    6[7-(29),74-(6,6,6,6,6,6,6)]
   665     15.0443292     15.0443292     15.0443292    6[7-(0),74-(6,6,6,6,6,6,6)]
   666     13.2601524     13.2601524     13.2601524    6[7-(0),74-(6,6,6,6,6,6,6)]
   667      6.5308392      6.5308392      6.5308392    6[1-(0),1-(0),6-(1,1,8),7-(6,6,29)]
   668      6.9507684      6.9507684      6.9507684    6[1-(0),1-(0),6-(1,1,7),8-(1)]
   669       5.515488       5.515488       5.515488    6[1-(0),1-(0),6-(1,1,8),7-(6,6,29)]
   670      4.7362164      4.7362164      4.7362164    6[1-(0),1-(0),6-(1,1,7),8-(1)]
   671      7.1993832      7.1993832      7.1993832    6[1-(0),1-(0),6-(1,1,8),7-(6,6,29)]
   672       7.061496       7.061496       7.061496    6[1-(0),1-(0),6-(1,1,7),8-(29,29)]
   673      2.7828144      2.7828144      2.7828144    6[1-(0),1-(0),6-(1,1,8),7-(6,6,29)]
   674      3.0753024      3.0753024      3.0753024    6[1-(0),1-(0),6-(1,1,7),8-(29,29)]
   675      3.3698796      3.3698796      3.3698796    6[1-(0),1-(0),6-(1,1,8),7-(6,6,29)]
   676      2.8162416      2.8162416      2.8162416    6[1-(0),1-(0),6-(1,1,7),8-(1)]
   677      4.7759112      4.7759112      4.7759112    6[1-(0),1-(0),6-(1,1,8),7-(6,6,29)]
   678      5.5029528      5.5029528      5.5029528    6[1-(0),1-(0),6-(1,1,7),8-(1)]
   679     20.5222116     20.5222116     20.5222116    6[1-(0),1-(0),6-(1,1,8),7-(6,6,29)]
   680     19.3021188     19.3021188     19.3021188    6[1-(0),1-(0),6-(1,1,7),8-(29,29)]
   681      1.3746936      1.3746936      1.3746936    6[1-(0),1-(0),6-(1,1,8),7-(6,6,29)]
   682       1.075938       1.075938       1.075938    6[1-(0),1-(0),6-(1,1,7),8-(1)]
   683      0.6246708      0.6246708      0.6246708    6[1-(0),1-(0),6-(1,1,8),7-(6,6,29)]
   684     20.3968596     20.3968596     20.3968596    6[1-(0),1-(0),6-(1,1,7),8-(1)]
   685      16.744938      16.744938      16.744938    6[1-(0),1-(0),6-(1,1,8),7-(6,6,29)]
   686     18.0778476     18.0778476     18.0778476    6[1-(0),1-(0),6-(1,1,7),8-(29,29)]
   687     16.3459008     16.3459008     16.3459008    6[1-(0),1-(0),6-(1,1,8),7-(6,6,29)]
   688     17.7937164     17.7937164     17.7937164    6[1-(0),1-(0),6-(1,1,7),8-(1)]
   689     14.7455736     14.7455736     14.7455736    6[1-(0),1-(0),6-(1,1,8),7-(6,6,29)]
   690     14.5972404     14.5972404     14.5972404    6[1-(0),1-(0),6-(1,1,7),8-(1)]
   691      9.0921984      9.0921984      9.0921984    6[1-(0),1-(0),6-(1,1,7),8-(1)]
   692     10.3979484     10.3979484     10.3979484    6[1-(0),1-(0),6-(1,1,8),7-(6,6,29)]
   693     13.2392604     13.2392604     13.2392604    6[1-(0),1-(0),6-(1,1,7),8-(1)]
   694     12.3492612     12.3492612     12.3492612    6[1-(0),1-(0),6-(1,1,8),7-(6,6,29)]
   695     10.2600612     10.2600612     10.2600612    6[1-(0),1-(0),6-(1,1,8),7-(6,6,29)]
   696      9.6646392      9.6646392      9.6646392    6[1-(0),1-(0),6-(1,1,7),8-(29,29)]
   697       7.698702       7.698702       7.698702    6[7-(29),74-(6,6,6,6,6,6,6)]
   698      7.2954864      7.2954864      7.2954864    6[7-(29),74-(6,6,6,6,6,6,6)]
   699      9.9821976      9.9821976      9.9821976    6[7-(29),74-(6,6,6,6,6,6,6)]
   700     10.3331832     10.3331832     10.3331832    6[7-(0),74-(6,6,6,6,6,6,6)]
   701     10.0344276     10.0344276     10.0344276    6[7-(0),74-(6,6,6,6,6,6,6)]
   702      7.8365892      7.8365892      7.8365892    6[7-(0),74-(6,6,6,6,6,6,6)]
   703       7.928514       7.928514       7.928514    6[7-(0),74-(6,6,6,6,6,6,6)]
   704      9.5560008      9.5560008      9.5560008    6[7-(0),74-(6,6,6,6,6,6,6)]
   705     15.7651032     15.7651032     15.7651032    6[7-(29),74-(6,6,6,6,6,6,6)]
   706     18.6273072     18.6273072     18.6273072    6[7-(29),74-(6,6,6,6,6,6,6)]
   707     16.2936708     16.2936708     16.2936708    6[7-(0),74-(6,6,6,6,6,6,6)]
   708     18.0778476     18.0778476     18.0778476    6[7-(0),74-(6,6,6,6,6,6,6)]
   709      3.9151608      3.9151608      3.9151608    6[1-(0),1-(0),6-(1,1,8),7-(6,6,29)]
   710      3.4952316      3.4952316      3.4952316    6[1-(0),1-(0),6-(1,1,7),8-(1)]
   711       4.930512       4.930512       4.930512    6[1-(0),1-(0),6-(1,1,8),7-(6,6,29)]
   712      5.7097836      5.7097836      5.7097836    6[1-(0),1-(0),6-(1,1,7),8-(1)]
   713      3.2466168      3.2466168      3.2466168    6[1-(0),1-(0),6-(1,1,8),7-(6,6,29)]
   714       3.384504       3.384504       3.384504    6[1-(0),1-(0),6-(1,1,7),8-(29,29)]
   715      7.6631856      7.6631856      7.6631856    6[1-(0),1-(0),6-(1,1,8),7-(6,6,29)]
   716      7.3706976      7.3706976      7.3706976    6[1-(0),1-(0),6-(1,1,7),8-(29,29)]
   717      7.0761204      7.0761204      7.0761204    6[1-(0),1-(0),6-(1,1,8),7-(6,6,29)]
   718      7.6297584      7.6297584      7.6297584    6[1-(0),1-(0),6-(1,1,7),8-(1)]
   719      5.6700888      5.6700888      5.6700888    6[1-(0),1-(0),6-(1,1,8),7-(6,6,29)]
   720      4.9430472      4.9430472      4.9430472    6[1-(0),1-(0),6-(1,1,7),8-(1)]
   721     10.8157884     10.8157884     10.8157884    6[1-(0),1-(0),6-(1,1,8),7-(6,6,29)]
   722     12.0358812     12.0358812     12.0358812    6[1-(0),1-(0),6-(1,1,7),8-(29,29)]
   723      9.0713064      9.0713064      9.0713064    6[1-(0),1-(0),6-(1,1,8),7-(6,6,29)]
   724       9.370062       9.370062       9.370062    6[1-(0),1-(0),6-(1,1,7),8-(1)]
   725      9.8213292      9.8213292      9.8213292    6[1-(0),1-(0),6-(1,1,8),7-(6,6,29)]
   726     10.9411404     10.9411404     10.9411404    6[1-(0),1-(0),6-(1,1,7),8-(1)]
   727      14.593062      14.593062      14.593062    6[1-(0),1-(0),6-(1,1,8),7-(6,6,29)]
   728     13.2601524     13.2601524     13.2601524    6[1-(0),1-(0),6-(1,1,7),8-(29,29)]
   729     14.9920992     14.9920992     14.9920992    6[1-(0),1-(0),6-(1,1,8),7-(6,6,29)]
   730     13.5442836     13.5442836     13.5442836    6[1-(0),1-(0),6-(1,1,7),8-(1)]
   731     16.5924264     16.5924264     16.5924264    6[1-(0),1-(0),6-(1,1,8),7-(6,6,29)]
   732     16.7407596     16.7407596     16.7407596    6[1-(0),1-(0),6-(1,1,7),8-(1)]
   733      1.3538016      1.3538016      1.3538016    6[1-(0),1-(0),6-(1,1,7),8-(1)]
   734      0.0480516      0.0480516      0.0480516    6[1-(0),1-(0),6-(1,1,8),7-(6,6,29)]
   735     18.0987396     18.0987396     18.0987396    6[1-(0),1-(0),6-(1,1,7),8-(1)]
   736     18.9887388     18.9887388     18.9887388    6[1-(0),1-(0),6-(1,1,8),7-(6,6,29)]
   737      0.1859388      0.1859388      0.1859388    6[1-(0),1-(0),6-(1,1,8),7-(6,6,29)]
   738      0.7813608      0.7813608      0.7813608    6[1-(0),1-(0),6-(1,1,7),8-(29,29)]
   739       2.747298       2.747298       2.747298    6[7-(29),74-(6,6,6,6,6,6,6)]
   740      3.1505136      3.1505136      3.1505136    6[7-(29),74-(6,6,6,6,6,6,6)]
   741      0.4638024      0.4638024      0.4638024    6[7-(29),74-(6,6,6,6,6,6,6)]
   742      0.1128168      0.1128168      0.1128168    6[7-(0),74-(6,6,6,6,6,6,6)]
   743      0.4115724      0.4115724      0.4115724    6[7-(0),74-(6,6,6,6,6,6,6)]
   744      2.6094108      2.6094108      2.6094108    6[7-(0),74-(6,6,6,6,6,6,6)]
   745       2.517486       2.517486       2.517486    6[7-(0),74-(6,6,6,6,6,6,6)]
   746      0.8899992      0.8899992      0.8899992    6[7-(0),74-(6,6,6,6,6,6,6)]
   747     15.5728968     15.5728968     15.5728968    6[7-(29),74-(6,6,6,6,6,6,6)]
   748     12.7106928     12.7106928     12.7106928    6[7-(29),74-(6,6,6,6,6,6,6)]
   749     15.0443292     15.0443292     15.0443292    6[7-(0),74-(6,6,6,6,6,6,6)]
   750     13.2601524     13.2601524     13.2601524    6[7-(0),74-(6,6,6,6,6,6,6)]
   751      6.5308392      6.5308392      6.5308392    6[1-(0),1-(0),6-(1,1,8),7-(6,6,29)]
   752      6.9507684      6.9507684      6.9507684    6[1-(0),1-(0),6-(1,1,7),8-(1)]
   753       5.515488       5.515488       5.515488    6[1-(0),1-(0),6-(1,1,8),7-(6,6,29)]
   754      4.7362164      4.7362164      4.7362164    6[1-(0),1-(0),6-(1,1,7),8-(1)]
   755      7.1993832      7.1993832      7.1993832    6[1-(0),1-(0),6-(1,1,8),7-(6,6,29)]
   756       7.061496       7.061496       7.061496    6[1-(0),1-(0),6-(1,1,7),8-(29,29)]
   757      2.7828144      2.7828144      2.7828144    6[1-(0),1-(0),6-(1,1,8),7-(6,6,29)]
   758      3.0753024      3.0753024      3.0753024    6[1-(0),1-(0),6-(1,1,7),8-(29,29)]
   759      3.3698796      3.3698796      3.3698796    6[1-(0),1-(0),6-(1,1,8),7-(6,6,29)]
   760      2.8162416      2.8162416      2.8162416    6[1-(0),1-(0),6-(1,1,7),8-(1)]
   761      4.7759112      4.7759112      4.7759112    6[1-(0),1-(0),6-(1,1,8),7-(6,6,29)]
   762      5.5029528      5.5029528      5.5029528    6[1-(0),1-(0),6-(1,1,7),8-(1)]
   763     20.5222116     20.5222116     20.5222116    6[1-(0),1-(0),6-(1,1,8),7-(6,6,29)]
   764     19.3021188     19.3021188     19.3021188    6[1-(0),1-(0),6-(1,1,7),8-(29,29)]
   765      1.3746936      1.3746936      1.3746936    6[1-(0),1-(0),6-(1,1,8),7-(6,6,29)]
   766       1.075938       1.075938       1.075938    6[1-(0),1-(0),6-(1,1,7),8-(1)]
   767      0.6246708      0.6246708      0.6246708    6[1-(0),1-(0),6-(1,1,8),7-(6,6,29)]
   768     20.3968596     20.3968596     20.3968596    6[1-(0),1-(0),6-(1,1,7),8-(1)]
   769      16.744938      16.744938      16.744938    6[1-(0),1-(0),6-(1,1,8),7-(6,6,29)]
   770     18.0778476     18.0778476     18.0778476    6[1-(0),1-(0),6-(1,1,7),8-(29,29)]
   771     16.3459008     16.3459008     16.3459008    6[1-(0),1-(0),6-(1,1,8),7-(6,6,29)]
   772     17.7937164     17.7937164     17.7937164    6[1-(0),1-(0),6-(1,1,7),8-(1)]
   773     14.7455736     14.7455736     14.7455736    6[1-(0),1-(0),6-(1,1,8),7-(6,6,29)]
   774     14.5972404     14.5972404     14.5972404    6[1-(0),1-(0),6-(1,1,7),8-(1)]
   775      9.0921984      9.0921984      9.0921984    6[1-(0),1-(0),6-(1,1,7),8-(1)]
   776     10.3979484     10.3979484     10.3979484    6[1-(0),1-(0),6-(1,1,8),7-(6,6,29)]
   777     13.2392604     13.2392604     13.2392604    6[1-(0),1-(0),6-(1,1,7),8-(1)]
   778     12.3492612     12.3492612     12.3492612    6[1-(0),1-(0),6-(1,1,8),7-(6,6,29)]
   779     10.2600612     10.2600612     10.2600612    6[1-(0),1-(0),6-(1,1,8),7-(6,6,29)]
   780      9.6646392      9.6646392      9.6646392    6[1-(0),1-(0),6-(1,1,7),8-(29,29)]
   781      13.193298      13.193298      13.193298    6[7-(29),74-(6,6,6,6,6,6,6)]
   782     13.5965136     13.5965136     13.5965136    6[7-(29),74-(6,6,6,6,6,6,6)]
   783     10.9098024     10.9098024     10.9098024    6[7-(29),74-(6,6,6,6,6,6,6)]
   784     10.5588168     10.5588168     10.5588168    6[7-(0),74-(6,6,6,6,6,6,6)]
   785     10.8575724     10.8575724     10.8575724    6[7-(0),74-(6,6,6,6,6,6,6)]
   786     13.0554108     13.0554108     13.0554108    6[7-(0),74-(6,6,6,6,6,6,6)]
   787      12.963486      12.963486      12.963486    6[7-(0),74-(6,6,6,6,6,6,6)]
   788     11.3359992     11.3359992     11.3359992    6[7-(0),74-(6,6,6,6,6,6,6)]
   789      5.1268968      5.1268968      5.1268968    6[7-(29),74-(6,6,6,6,6,6,6)]
   790      2.2646928      2.2646928      2.2646928    6[7-(29),74-(6,6,6,6,6,6,6)]
   791      4.5983292      4.5983292      4.5983292    6[7-(0),74-(6,6,6,6,6,6,6)]
   792      2.8141524      2.8141524      2.8141524    6[7-(0),74-(6,6,6,6,6,6,6)]
   793     16.9768392     16.9768392     16.9768392    6[1-(0),1-(0),6-(1,1,8),7-(6,6,29)]
   794     17.3967684     17.3967684     17.3967684    6[1-(0),1-(0),6-(1,1,7),8-(1)]
   795      15.961488      15.961488      15.961488    6[1-(0),1-(0),6-(1,1,8),7-(6,6,29)]
   796     15.1822164     15.1822164     15.1822164    6[1-(0),1-(0),6-(1,1,7),8-(1)]
   797     17.6453832     17.6453832     17.6453832    6[1-(0),1-(0),6-(1,1,8),7-(6,6,29)]
   798      17.507496      17.507496      17.507496    6[1-(0),1-(0),6-(1,1,7),8-(29,29)]
   799     13.2288144     13.2288144     13.2288144    6[1-(0),1-(0),6-(1,1,8),7-(6,6,29)]
   800     13.5213024     13.5213024     13.5213024    6[1-(0),1-(0),6-(1,1,7),8-(29,29)]
   801     13.8158796     13.8158796     13.8158796    6[1-(0),1-(0),6-(1,1,8),7-(6,6,29)]
   802     13.2622416     13.2622416     13.2622416    6[1-(0),1-(0),6-(1,1,7),8-(1)]
   803     15.2219112     15.2219112     15.2219112    6[1-(0),1-(0),6-(1,1,8),7-(6,6,29)]
   804     15.9489528     15.9489528     15.9489528    6[1-(0),1-(0),6-(1,1,7),8-(1)]
   805     10.0762116     10.0762116     10.0762116    6[1-(0),1-(0),6-(1,1,8),7-(6,6,29)]
   806      8.8561188      8.8561188      8.8561188    6[1-(0),1-(0),6-(1,1,7),8-(29,29)]
   807     11.8206936     11.8206936     11.8206936    6[1-(0),1-(0),6-(1,1,8),7-(6,6,29)]
   808      11.521938      11.521938      11.521938    6[1-(0),1-(0),6-(1,1,7),8-(1)]
   809     11.0706708     11.0706708     11.0706708    6[1-(0),1-(0),6-(1,1,8),7-(6,6,29)]
   810      9.9508596      9.9508596      9.9508596    6[1-(0),1-(0),6-(1,1,7),8-(1)]
   811       6.298938       6.298938       6.298938    6[1-(0),1-(0),6-(1,1,8),7-(6,6,29)]
   812      7.6318476      7.6318476      7.6318476    6[1-(0),1-(0),6-(1,1,7),8-(29,29)]
   813      5.8999008      5.8999008      5.8999008    6[1-(0),1-(0),6-(1,1,8),7-(6,6,29)]
   814      7.3477164      7.3477164      7.3477164    6[1-(0),1-(0),6-(1,1,7),8-(1)]
   815      4.2995736      4.2995736      4.2995736    6[1-(0),1-(0),6-(1,1,8),7-(6,6,29)]
   816      4.1512404      4.1512404      4.1512404    6[1-(0),1-(0),6-(1,1,7),8-(1)]
   817     19.5381984     19.5381984     19.5381984    6[1-(0),1-(0),6-(1,1,7),8-(1)]
   818     20.8439484     20.8439484     20.8439484    6[1-(0),1-(0),6-(1,1,8),7-(6,6,29)]
   819      2.7932604      2.7932604      2.7932604    6[1-(0),1-(0),6-(1,1,7),8-(1)]
   820      1.9032612      1.9032612      1.9032612    6[1-(0),1-(0),6-(1,1,8),7-(6,6,29)]
   821     20.7060612     20.7060612     20.7060612    6[1-(0),1-(0),6-(1,1,8),7-(6,6,29)]
   822     20.1106392     20.1106392     20.1106392    6[1-(0),1-(0),6-(1,1,7),8-(29,29)]
   823      18.144702      18.144702      18.144702    6[7-(29),74-(6,6,6,6,6,6,6)]
   824     17.7414864     17.7414864     17.7414864    6[7-(29),74-(6,6,6,6,6,6,6)]
   825     20.4281976     20.4281976     20.4281976    6[7-(29),74-(6,6,6,6,6,6,6)]
   826     20.7791832     20.7791832     20.7791832    6[7-(0),74-(6,6,6,6,6,6,6)]
   827     20.4804276     20.4804276     20.4804276    6[7-(0),74-(6,6,6,6,6,6,6)]
   828     18.2825892     18.2825892     18.2825892    6[7-(0),74-(6,6,6,6,6,6,6)]
   829      18.374514      18.374514      18.374514    6[7-(0),74-(6,6,6,6,6,6,6)]
   830     20.0020008     20.0020008     20.0020008    6[7-(0),74-(6,6,6,6,6,6,6)]
   831      5.3191032      5.3191032      5.3191032    6[7-(29),74-(6,6,6,6,6,6,6)]
   832      8.1813072      8.1813072      8.1813072    6[7-(29),74-(6,6,6,6,6,6,6)]
   833      5.8476708      5.8476708      5.8476708    6[7-(0),74-(6,6,6,6,6,6,6)]
   834      7.6318476      7.6318476      7.6318476    6[7-(0),74-(6,6,6,6,6,6,6)]
   835     14.3611608     14.3611608     14.3611608    6[1-(0),1-(0),6-(1,1,8),7-(6,6,29)]
   836     13.9412316     13.9412316     13.9412316    6[1-(0),1-(0),6-(1,1,7),8-(1)]
   837      15.376512      15.376512      15.376512    6[1-(0),1-(0),6-(1,1,8),7-(6,6,29)]
   838     16.1557836     16.1557836     16.1557836    6[1-(0),1-(0),6-(1,1,7),8-(1)]
   839     13.6926168     13.6926168     13.6926168    6[1-(0),1-(0),6-(1,1,8),7-(6,6,29)]
   840      13.830504      13.830504      13.830504    6[1-(0),1-(0),6-(1,1,7),8-(29,29)]
   841     18.1091856     18.1091856     18.1091856    6[1-(0),1-(0),6-(1,1,8),7-(6,6,29)]
   842     17.8166976     17.8166976     17.8166976    6[1-(0),1-(0),6-(1,1,7),8-(29,29)]
   843     17.5221204     17.5221204     17.5221204    6[1-(0),1-(0),6-(1,1,8),7-(6,6,29)]
   844     18.0757584     18.0757584     18.0757584    6[1-(0),1-(0),6-(1,1,7),8-(1)]
   845     16.1160888     16.1160888     16.1160888    6[1-(0),1-(0),6-(1,1,8),7-(6,6,29)]
   846     15.3890472     15.3890472     15.3890472    6[1-(0),1-(0),6-(1,1,7),8-(1)]
   847      0.3697884      0.3697884      0.3697884    6[1-(0),1-(0),6-(1,1,8),7-(6,6,29)]
   848      1.5898812      1.5898812      1.5898812    6[1-(0),1-(0),6-(1,1,7),8-(29,29)]
   849     19.5173064     19.5173064     19.5173064    6[1-(0),1-(0),6-(1,1,8),7-(6,6,29)]
   850      19.816062      19.816062      19.816062    6[1-(0),1-(0),6-(1,1,7),8-(1)]
   851     20.2673292     20.2673292     20.2673292    6[1-(0),1-(0),6-(1,1,8),7-(6,6,29)]
   852      0.4951404      0.4951404      0.4951404    6[1-(0),1-(0),6-(1,1,7),8-(1)]
   853       4.147062       4.147062       4.147062    6[1-(0),1-(0),6-(1,1,8),7-(6,6,29)]
   854      2.8141524      2.8141524      2.8141524    6[1-(0),1-(0),6-(1,1,7),8-(29,29)]
   855      4.5460992      4.5460992      4.5460992    6[1-(0),1-(0),6-(1,1,8),7-(6,6,29)]
   856      3.0982836      3.0982836      3.0982836    6[1-(0),1-(0),6-(1,1,7),8-(1)]
   857      6.1464264      6.1464264      6.1464264    6[1-(0),1-(0),6-(1,1,8),7-(6,6,29)]
   858      6.2947596      6.2947596      6.2947596    6[1-(0),1-(0),6-(1,1,7),8-(1)]
   859     11.7998016     11.7998016     11.7998016    6[1-(0),1-(0),6-(1,1,7),8-(1)]
   860     10.4940516     10.4940516     10.4940516    6[1-(0),1-(0),6-(1,1,8),7-(6,6,29)]
   861      7.6527396      7.6527396      7.6527396    6[1-(0),1-(0),6-(1,1,7),8-(1)]
   862      8.5427388      8.5427388      8.5427388    6[1-(0),1-(0),6-(1,1,8),7-(6,6,29)]
   863     10.6319388     10.6319388     10.6319388    6[1-(0),1-(0),6-(1,1,8),7-(6,6,29)]
   864     11.2273608     11.2273608     11.2273608    6[1-(0),1-(0),6-(1,1,7),8-(29,29)]
   865      13.193298      13.193298      13.193298    6[7-(29),74-(6,6,6,6,6,6,6)]
   866     13.5965136     13.5965136     13.5965136    6[7-(29),74-(6,6,6,6,6,6,6)]
   867     10.9098024     10.9098024     10.9098024    6[7-(29),74-(6,6,6,6,6,6,6)]
   868     10.5588168     10.5588168     10.5588168    6[7-(0),74-(6,6,6,6,6,6,6)]
   869     10.8575724     10.8575724     10.8575724    6[7-(0),74-(6,6,6,6,6,6,6)]
   870     13.0554108     13.0554108     13.0554108    6[7-(0),74-(6,6,6,6,6,6,6)]
   871      12.963486      12.963486      12.963486    6[7-(0),74-(6,6,6,6,6,6,6)]
   872     11.3359992     11.3359992     11.3359992    6[7-(0),74-(6,6,6,6,6,6,6)]
   873      5.1268968      5.1268968      5.1268968    6[7-(29),74-(6,6,6,6,6,6,6)]
   874      2.2646928      2.2646928      2.2646928    6[7-(29),74-(6,6,6,6,6,6,6)]
   875      4.5983292      4.5983292      4.5983292    6[7-(0),74-(6,6,6,6,6,6,6)]
   876      2.8141524      2.8141524      2.8141524    6[7-(0),74-(6,6,6,6,6,6,6)]
   877     16.9768392     16.9768392     16.9768392    6[1-(0),1-(0),6-(1,1,8),7-(6,6,29)]
   878     17.3967684     17.3967684     17.3967684    6[1-(0),1-(0),6-(1,1,7),8-(1)]
   879      15.961488      15.961488      15.961488    6[1-(0),1-(0),6-(1,1,8),7-(6,6,29)]
   880     15.1822164     15.1822164     15.1822164    6[1-(0),1-(0),6-(1,1,7),8-(1)]
   881     17.6453832     17.6453832     17.6453832    6[1-(0),1-(0),6-(1,1,8),7-(6,6,29)]
   882      17.507496      17.507496      17.507496    6[1-(0),1-(0),6-(1,1,7),8-(29,29)]
   883     13.2288144     13.2288144     13.2288144    6[1-(0),1-(0),6-(1,1,8),7-(6,6,29)]
   884     13.5213024     13.5213024     13.5213024    6[1-(0),1-(0),6-(1,1,7),8-(29,29)]
   885     13.8158796     13.8158796     13.8158796    6[1-(0),1-(0),6-(1,1,8),7-(6,6,29)]
   886     13.2622416     13.2622416     13.2622416    6[1-(0),1-(0),6-(1,1,7),8-(1)]
   887     15.2219112     15.2219112     15.2219112    6[1-(0),1-(0),6-(1,1,8),7-(6,6,29)]
   888     15.9489528     15.9489528     15.9489528    6[1-(0),1-(0),6-(1,1,7),8-(1)]
   889     10.0762116     10.0762116     10.0762116    6[1-(0),1-(0),6-(1,1,8),7-(6,6,29)]
   890      8.8561188      8.8561188      8.8561188    6[1-(0),1-(0),6-(1,1,7),8-(29,29)]
   891     11.8206936     11.8206936     11.8206936    6[1-(0),1-(0),6-(1,1,8),7-(6,6,29)]
   892      11.521938      11.521938      11.521938    6[1-(0),1-(0),6-(1,1,7),8-(1)]
   893     11.0706708     11.0706708     11.0706708    6[1-(0),1-(0),6-(1,1,8),7-(6,6,29)]
   894      9.9508596      9.9508596      9.9508596    6[1-(0),1-(0),6-(1,1,7),8-(1)]
   895       6.298938       6.298938       6.298938    6[1-(0),1-(0),6-(1,1,8),7-(6,6,29)]
   896      7.6318476      7.6318476      7.6318476    6[1-(0),1-(0),6-(1,1,7),8-(29,29)]
   897      5.8999008      5.8999008      5.8999008    6[1-(0),1-(0),6-(1,1,8),7-(6,6,29)]
   898      7.3477164      7.3477164      7.3477164    6[1-(0),1-(0),6-(1,1,7),8-(1)]
   899      4.2995736      4.2995736      4.2995736    6[1-(0),1-(0),6-(1,1,8),7-(6,6,29)]
   900      4.1512404      4.1512404      4.1512404    6[1-(0),1-(0),6-(1,1,7),8-(1)]
   901     19.5381984     19.5381984     19.5381984    6[1-(0),1-(0),6-(1,1,7),8-(1)]
   902     20.8439484     20.8439484     20.8439484    6[1-(0),1-(0),6-(1,1,8),7-(6,6,29)]
   903      2.7932604      2.7932604      2.7932604    6[1-(0),1-(0),6-(1,1,7),8-(1)]
   904      1.9032612      1.9032612      1.9032612    6[1-(0),1-(0),6-(1,1,8),7-(6,6,29)]
   905     20.7060612     20.7060612     20.7060612    6[1-(0),1-(0),6-(1,1,8),7-(6,6,29)]
   906     20.1106392     20.1106392     20.1106392    6[1-(0),1-(0),6-(1,1,7),8-(29,29)]
   907      18.144702      18.144702      18.144702    6[7-(29),74-(6,6,6,6,6,6,6)]
   908     17.7414864     17.7414864     17.7414864    6[7-(29),74-(6,6,6,6,6,6,6)]
   909     20.4281976     20.4281976     20.4281976    6[7-(29),74-(6,6,6,6,6,6,6)]
   910     20.7791832     20.7791832     20.7791832    6[7-(0),74-(6,6,6,6,6,6,6)]
   911     20.4804276     20.4804276     20.4804276    6[7-(0),74-(6,6,6,6,6,6,6)]
   912     18.2825892     18.2825892     18.2825892    6[7-(0),74-(6,6,6,6,6,6,6)]
   913      18.374514      18.374514      18.374514    6[7-(0),74-(6,6,6,6,6,6,6)]
   914     20.0020008     20.0020008     20.0020008    6[7-(0),74-(6,6,6,6,6,6,6)]
   915      5.3191032      5.3191032      5.3191032    6[7-(29),74-(6,6,6,6,6,6,6)]
   916      8.1813072      8.1813072      8.1813072    6[7-(29),74-(6,6,6,6,6,6,6)]
   917      5.8476708      5.8476708      5.8476708    6[7-(0),74-(6,6,6,6,6,6,6)]
   918      7.6318476      7.6318476      7.6318476    6[7-(0),74-(6,6,6,6,6,6,6)]
   919     14.3611608     14.3611608     14.3611608    6[1-(0),1-(0),6-(1,1,8),7-(6,6,29)]
   920     13.9412316     13.9412316     13.9412316    6[1-(0),1-(0),6-(1,1,7),8-(1)]
   921      15.376512      15.376512      15.376512    6[1-(0),1-(0),6-(1,1,8),7-(6,6,29)]
   922     16.1557836     16.1557836     16.1557836    6[1-(0),1-(0),6-(1,1,7),8-(1)]
   923     13.6926168     13.6926168     13.6926168    6[1-(0),1-(0),6-(1,1,8),7-(6,6,29)]
   924      13.830504      13.830504      13.830504    6[1-(0),1-(0),6-(1,1,7),8-(29,29)]
   925     18.1091856     18.1091856     18.1091856    6[1-(0),1-(0),6-(1,1,8),7-(6,6,29)]
   926     17.8166976     17.8166976     17.8166976    6[1-(0),1-(0),6-(1,1,7),8-(29,29)]
   927     17.5221204     17.5221204     17.5221204    6[1-(0),1-(0),6-(1,1,8),7-(6,6,29)]
   928     18.0757584     18.0757584     18.0757584    6[1-(0),1-(0),6-(1,1,7),8-(1)]
   929     16.1160888     16.1160888     16.1160888    6[1-(0),1-(0),6-(1,1,8),7-(6,6,29)]
   930     15.3890472     15.3890472     15.3890472    6[1-(0),1-(0),6-(1,1,7),8-(1)]
   931      0.3697884      0.3697884      0.3697884    6[1-(0),1-(0),6-(1,1,8),7-(6,6,29)]
   932      1.5898812      1.5898812      1.5898812    6[1-(0),1-(0),6-(1,1,7),8-(29,29)]
   933     19.5173064     19.5173064     19.5173064    6[1-(0),1-(0),6-(1,1,8),7-(6,6,29)]
   934      19.816062      19.816062      19.816062    6[1-(0),1-(0),6-(1,1,7),8-(1)]
   935     20.2673292     20.2673292     20.2673292    6[1-(0),1-(0),6-(1,1,8),7-(6,6,29)]
   936      0.4951404      0.4951404      0.4951404    6[1-(0),1-(0),6-(1,1,7),8-(1)]
   937       4.147062       4.147062       4.147062    6[1-(0),1-(0),6-(1,1,8),7-(6,6,29)]
   938      2.8141524      2.8141524      2.8141524    6[1-(0),1-(0),6-(1,1,7),8-(29,29)]
   939      4.5460992      4.5460992      4.5460992    6[1-(0),1-(0),6-(1,1,8),7-(6,6,29)]
   940      3.0982836      3.0982836      3.0982836    6[1-(0),1-(0),6-(1,1,7),8-(1)]
   941      6.1464264      6.1464264      6.1464264    6[1-(0),1-(0),6-(1,1,8),7-(6,6,29)]
   942      6.2947596      6.2947596      6.2947596    6[1-(0),1-(0),6-(1,1,7),8-(1)]
   943     11.7998016     11.7998016     11.7998016    6[1-(0),1-(0),6-(1,1,7),8-(1)]
   944     10.4940516     10.4940516     10.4940516    6[1-(0),1-(0),6-(1,1,8),7-(6,6,29)]
   945      7.6527396      7.6527396      7.6527396    6[1-(0),1-(0),6-(1,1,7),8-(1)]
   946      8.5427388      8.5427388      8.5427388    6[1-(0),1-(0),6-(1,1,8),7-(6,6,29)]
   947     10.6319388     10.6319388     10.6319388    6[1-(0),1-(0),6-(1,1),7-(6,6,29)]
   948     11.2273608     11.2273608     11.2273608    6[1-(0),1-(0),6-(1,1,7)]
   949       7.071942       7.071942       7.071942    7[6-(74),29-(7,8,8)]
   950      6.4389144      6.4389144      6.4389144    7[6-(74),29-(7,8,8)]
   951     10.5755304     10.5755304     10.5755304    7[6-(74),29-(7,8,8)]
   952     11.1813984     11.1813984     11.1813984    7[6-(74)]
   953     10.7614692     10.7614692     10.7614692    7[6-(74)]
   954       7.291308       7.291308       7.291308    7[6-(74)]
   955      7.4083032      7.4083032      7.4083032    7[6-(74)]
   956      9.9383244      9.9383244      9.9383244    7[6-(74)]
   957     14.9524044     14.9524044     14.9524044    7[6-(74),29-(7,8,8)]
   958     19.3000296     19.3000296     19.3000296    7[6-(74),29-(7,8,8)]
   959     15.8403144     15.8403144     15.8403144    7[6-(74)]
   960     18.6231288     18.6231288     18.6231288    7[6-(74)]
   961      4.3852308      4.3852308      4.3852308    7[6-(1,1,6),6-(1,1,6),6-(1,1,6),29-(7,8,8)]
   962      6.5371068      6.5371068      6.5371068    7[6-(1,1,6),6-(1,1,6),6-(1,1,6),29-(7,8,8)]
   963     10.2099204     10.2099204     10.2099204    7[6-(1,1,6),6-(1,1,6),6-(1,1,6),29-(7,8,8)]
   964     15.1738596     15.1738596     15.1738596    7[6-(1,1,6),6-(1,1,6),6-(1,1,6),29-(7,8,8)]
   965     20.2777752     20.2777752     20.2777752    7[6-(1,1,6),6-(1,1,6),6-(1,1,6),29-(7,8,8)]
   966       3.374058       3.374058       3.374058    7[6-(74),29-(7,8,8)]
   967      4.0070856      4.0070856      4.0070856    7[6-(74),29-(7,8,8)]
   968     20.7624696     20.7624696     20.7624696    7[6-(74),29-(7,8,8)]
   969     20.1566016     20.1566016     20.1566016    7[6-(74)]
   970     20.5765308     20.5765308     20.5765308    7[6-(74)]
   971       3.154692       3.154692       3.154692    7[6-(74)]
   972      3.0376968      3.0376968      3.0376968    7[6-(74)]
   973      0.5076756      0.5076756      0.5076756    7[6-(74)]
   974     16.3855956     16.3855956     16.3855956    7[6-(74),29-(7,8,8)]
   975     12.0379704     12.0379704     12.0379704    7[6-(74),29-(7,8,8)]
   976     15.4976856     15.4976856     15.4976856    7[6-(74)]
   977     12.7148712     12.7148712     12.7148712    7[6-(74)]
   978      6.0607692      6.0607692      6.0607692    7[6-(1,1,6),6-(1,1,6),6-(1,1,6),29-(7,8,8)]
   979      3.9088932      3.9088932      3.9088932    7[6-(1,1,6),6-(1,1,6),6-(1,1,6),29-(7,8,8)]
   980      0.2360796      0.2360796      0.2360796    7[6-(1,1,6),6-(1,1,6),6-(1,1,6),29-(7,8,8)]
   981     16.1641404     16.1641404     16.1641404    7[6-(1,1,6),6-(1,1,6),6-(1,1,6),29-(7,8,8)]
   982     11.0602248     11.0602248     11.0602248    7[6-(1,1,6),6-(1,1,6),6-(1,1,6),29-(7,8,8)]
   983       7.071942       7.071942       7.071942    7[6-(74),29-(7,8,8)]
   984      6.4389144      6.4389144      6.4389144    7[6-(74),29-(7,8,8)]
   985     10.5755304     10.5755304     10.5755304    7[6-(74),29-(7,8,8)]
   986     11.1813984     11.1813984     11.1813984    7[6-(74)]
   987     10.7614692     10.7614692     10.7614692    7[6-(74)]
   988       7.291308       7.291308       7.291308    7[6-(74)]
   989      7.4083032      7.4083032      7.4083032    7[6-(74)]
   990      9.9383244      9.9383244      9.9383244    7[6-(74)]
   991     14.9524044     14.9524044     14.9524044    7[6-(74),29-(7,8,8)]
   992     19.3000296     19.3000296     19.3000296    7[6-(74),29-(7,8,8)]
   993     15.8403144     15.8403144     15.8403144    7[6-(74)]
   994     18.6231288     18.6231288     18.6231288    7[6-(74)]
   995      4.3852308      4.3852308      4.3852308    7[6-(1,1,6),6-(1,1,6),6-(1,1,6),29-(7,8,8)]
   996      6.5371068      6.5371068      6.5371068    7[6-(1,1,6),6-(1,1,6),6-(1,1,6),29-(7,8,8)]
   997     10.2099204     10.2099204     10.2099204    7[6-(1,1,6),6-(1,1,6),6-(1,1,6),29-(7,8,8)]
   998     15.1738596     15.1738596     15.1738596    7[6-(1,1,6),6-(1,1,6),6-(1,1,6),29-(7,8,8)]
   999     20.2777752     20.2777752     20.2777752    7[6-(1,1,6),6-(1,1,6),6-(1,1,6),29-(7,8,8)]
  1000       3.374058       3.374058       3.374058    7[6-(74),29-(7,8,8)]
  1001      4.0070856      4.0070856      4.0070856    7[6-(74),29-(7,8,8)]
  1002     20.7624696     20.7624696     20.7624696    7[6-(74),29-(7,8,8)]
  1003     20.1566016     20.1566016     20.1566016    7[6-(74)]
  1004     20.5765308     20.5765308     20.5765308    7[6-(74)]
  1005       3.154692       3.154692       3.154692    7[6-(74)]
  1006      3.0376968      3.0376968      3.0376968    7[6-(74)]
  1007      0.5076756      0.5076756      0.5076756    7[6-(74)]
  1008     16.3855956     16.3855956     16.3855956    7[6-(74),29-(7,8,8)]
  1009     12.0379704     12.0379704     12.0379704    7[6-(74),29-(7,8)]
  1010     15.4976856     15.4976856     15.4976856    7[6-(74)]
  1011     12.7148712     12.7148712     12.7148712    7[6-(74)]
  1012      6.0607692      6.0607692      6.0607692    7[6-(1,1,6),6-(1,1,6),6-(1,1,6),29-(7,8,8)]
  1013      3.9088932      3.9088932      3.9088932    7[6-(1,1,6),6-(1,1,6),6-(1,1,6),29-(7,8,8)]
  1014      0.2360796      0.2360796      0.2360796    7[6-(1,1,6),6-(1,1,6),6-(1,1,6),29-(7,8,8)]
  1015     16.1641404     16.1641404     16.1641404    7[6-(1,1,6),6-(1,1,6),6-(1,1,6),29-(7,8,8)]
  1016     11.0602248     11.0602248     11.0602248    7[6-(1,1,6),6-(1,1,6),6-(1,1,6),29-(7,8)]
  1017      13.820058      13.820058      13.820058    7[6-(74),29-(7,8,8)]
  1018     14.4530856     14.4530856     14.4530856    7[6-(74),29-(7,8,8)]
  1019     10.3164696     10.3164696     10.3164696    7[6-(74),29-(7,8,8)]
  1020      9.7106016      9.7106016      9.7106016    7[6-(74)]
  1021     10.1305308     10.1305308     10.1305308    7[6-(74)]
  1022      13.600692      13.600692      13.600692    7[6-(74)]
  1023     13.4836968     13.4836968     13.4836968    7[6-(74)]
  1024     10.9536756     10.9536756     10.9536756    7[6-(74)]
  1025      5.9395956      5.9395956      5.9395956    7[6-(74),29-(7,8,8)]
  1026      1.5919704      1.5919704      1.5919704    7[6-(74),29-(7,8,8)]
  1027      5.0516856      5.0516856      5.0516856    7[6-(74)]
  1028      2.2688712      2.2688712      2.2688712    7[6-(74)]
  1029     16.5067692     16.5067692     16.5067692    7[6-(1,1,6),6-(1,1,6),6-(1,1,6),29-(7,8,8)]
  1030     14.3548932     14.3548932     14.3548932    7[6-(1,1,6),6-(1,1,6),6-(1,1,6),29-(7,8,8)]
  1031     10.6820796     10.6820796     10.6820796    7[6-(1,1,6),6-(1,1,6),6-(1,1,6),29-(7,8,8)]
  1032      5.7181404      5.7181404      5.7181404    7[6-(1,1,6),6-(1,1,6),6-(1,1,6),29-(7,8,8)]
  1033      0.6142248      0.6142248      0.6142248    7[6-(1,1,6),6-(1,1,6),6-(1,1,6),29-(7,8,8)]
  1034      17.517942      17.517942      17.517942    7[6-(74),29-(7,8,8)]
  1035     16.8849144     16.8849144     16.8849144    7[6-(74),29-(7,8,8)]
  1036      0.1295304      0.1295304      0.1295304    7[6-(74),29-(7,8,8)]
  1037      0.7353984      0.7353984      0.7353984    7[6-(74)]
  1038      0.3154692      0.3154692      0.3154692    7[6-(74)]
  1039      17.737308      17.737308      17.737308    7[6-(74)]
  1040     17.8543032     17.8543032     17.8543032    7[6-(74)]
  1041     20.3843244     20.3843244     20.3843244    7[6-(74)]
  1042      4.5064044      4.5064044      4.5064044    7[6-(74),29-(7,8,8)]
  1043      8.8540296      8.8540296      8.8540296    7[6-(74),29-(7,8,8)]
  1044      5.3943144      5.3943144      5.3943144    7[6-(74)]
  1045      8.1771288      8.1771288      8.1771288    7[6-(74)]
  1046     14.8312308     14.8312308     14.8312308    7[6-(1,1,6),6-(1,1,6),6-(1,1,6),29-(7,8,8)]
  1047     16.9831068     16.9831068     16.9831068    7[6-(1,1,6),6-(1,1,6),6-(1,1,6),29-(7,8,8)]
  1048     20.6559204     20.6559204     20.6559204    7[6-(1,1,6),6-(1,1,6),6-(1,1,6),29-(7,8,8)]
  1049      4.7278596      4.7278596      4.7278596    7[6-(1,1,6),6-(1,1,6),6-(1,1,6),29-(7,8,8)]
  1050      9.8317752      9.8317752      9.8317752    7[6-(1,1,6),6-(1,1,6),6-(1,1,6),29-(7,8,8)]
  1051      13.820058      13.820058      13.820058    7[6-(74),29-(7,8,8)]
  1052     14.4530856     14.4530856     14.4530856    7[6-(74),29-(7,8,8)]
  1053     10.3164696     10.3164696     10.3164696    7[6-(74),29-(7,8,8)]
  1054      9.7106016      9.7106016      9.7106016    7[6-(74)]
  1055     10.1305308     10.1305308     10.1305308    7[6-(74)]
  1056      13.600692      13.600692      13.600692    7[6-(74)]
  1057     13.4836968     13.4836968     13.4836968    7[6-(74)]
  1058     10.9536756     10.9536756     10.9536756    7[6-(74)]
  1059      5.9395956      5.9395956      5.9395956    7[6-(74),29-(7,8,8)]
  1060      1.5919704      1.5919704      1.5919704    7[6-(74),29-(7,8,8)]
  1061      5.0516856      5.0516856      5.0516856    7[6-(74)]
  1062      2.2688712      2.2688712      2.2688712    7[6-(74)]
  1063     16.5067692     16.5067692     16.5067692    7[6-(1,1,6),6-(1,1,6),6-(1,1,6),29-(7,8,8)]
  1064     14.3548932     14.3548932     14.3548932    7[6-(1,1,6),6-(1,1,6),6-(1,1,6),29-(7,8,8)]
  1065     10.6820796     10.6820796     10.6820796    7[6-(1,1,6),6-(1,1,6),6-(1,1,6),29-(7,8,8)]
  1066      5.7181404      5.7181404      5.7181404    7[6-(1,1,6),6-(1,1,6),6-(1,1,6),29-(7,8,8)]
  1067      0.6142248      0.6142248      0.6142248    7[6-(1,1,6),6-(1,1,6),6-(1,1,6),29-(7,8,8)]
  1068      17.517942      17.517942      17.517942    7[6-(74),29-(7,8,8)]
  1069     16.8849144     16.8849144     16.8849144    7[6-(74),29-(7,8,8)]
  1070      0.1295304      0.1295304      0.1295304    7[6-(74),29-(7,8,8)]
  1071      0.7353984      0.7353984      0.7353984    7[6-(74)]
  1072      0.3154692      0.3154692      0.3154692    7[6-(74)]
  1073      17.737308      17.737308      17.737308    7[6-(74)]
  1074     17.8543032     17.8543032     17.8543032    7[6-(74)]
  1075     20.3843244     20.3843244     20.3843244    7[6-(74)]
  1076      4.5064044      4.5064044      4.5064044    7[6-(74),29-(7,8,8)]
  1077      8.8540296      8.8540296      8.8540296    7[6-(74),29-(7,8)]
  1078      5.3943144      5.3943144      5.3943144    7[6-(74)]
  1079      8.1771288      8.1771288      8.1771288    7[6-(74)]
  1080     14.8312308     14.8312308     14.8312308    7[6-(1,1,6),6-(1,1,6),6-(1,1,6),29-(7,8,8)]
  1081     16.9831068     16.9831068     16.9831068    7[6-(1,1,6),6-(1,1,6),6-(1,1,6),29-(7,8,8)]
  1082     20.6559204     20.6559204     20.6559204    7[6-(1,1,6),6-(1,1,6),6-(1,1,6),29-(7,8,8)]
  1083      4.7278596      4.7278596      4.7278596    7[6-(1,1,6),6-(1,1,6),6-(1,1,6),29-(7,8,8)]
  1084      9.8317752      9.8317752      9.8317752    7[6-(1,1,6),6-(1,1,6),6-(1,1,6),29-(7,8)]
  1085      4.6944324      4.6944324      4.6944324    8[6-(1,1,6),29-(7,7,8),29-(7,7,8)]
  1086       4.481334       4.481334       4.481334    8[1-(0),6-(1,1,6)]
  1087      6.7188672      6.7188672      6.7188672    8[1-(0),6-(1,1,6)]
  1088     6.87116988     6.87116988     6.87116988    8[6-(1,1,6),29-(7,7,8),29-(7,7,8)]
  1089      6.6666372      6.6666372      6.6666372    8[1-(0),6-(1,1,6)]
  1090      4.2891276      4.2891276      4.2891276    8[1-(0),6-(1,1,6)]
  1091      12.838134      12.838134      12.838134    8[6-(1,1,6),29-(7,7,8),29-(7,7,8)]
  1092     11.7789096     11.7789096     11.7789096    8[1-(0),6-(1,1,6)]
  1093     10.3269156     10.3269156     10.3269156    8[1-(0),6-(1,1,6)]
  1094     13.2267252     13.2267252     13.2267252    8[6-(1,1,6),29-(7,7,8),29-(7,7,8)]
  1095     12.8339556     12.8339556     12.8339556    8[1-(0),6-(1,1,6)]
  1096     15.9468636     15.9468636     15.9468636    8[1-(0),6-(1,1,6)]
  1097      1.5000456      1.5000456      1.5000456    8[1-(0),6-(1,1,6)]
  1098     18.1154532     18.1154532     18.1154532    8[1-(0),6-(1,1,6)]
  1099      0.1190844      0.1190844      0.1190844    8[6-(1,1,6),29-(7,7,8),29-(7,7,8)]
  1100      5.7515676      5.7515676      5.7515676    8[6-(1,1,6),29-(7,7,8),29-(7,7,8)]
  1101       5.964666       5.964666       5.964666    8[1-(0),6-(1,1,6)]
  1102      3.7271328      3.7271328      3.7271328    8[1-(0),6-(1,1,6)]
  1103     3.57483012     3.57483012     3.57483012    8[6-(1,1,6),29-(7,7,8),29-(7,7,8)]
  1104      3.7793628      3.7793628      3.7793628    8[1-(0),6-(1,1,6)]
  1105      6.1568724      6.1568724      6.1568724    8[1-(0),6-(1,1,6)]
  1106      18.499866      18.499866      18.499866    8[6-(1,1,6),29-(7,7,8),29-(7,7,8)]
  1107     19.5590904     19.5590904     19.5590904    8[1-(0),6-(1,1,6)]
  1108      0.1190844      0.1190844      0.1190844    8[1-(0),6-(1,1,6)]
  1109     18.1112748     18.1112748     18.1112748    8[6-(1,1,6),29-(7,7,8),29-(7,7,8)]
  1110     18.5040444     18.5040444     18.5040444    8[1-(0),6-(1,1,6)]
  1111     15.3911364     15.3911364     15.3911364    8[1-(0),6-(1,1,6)]
  1112      8.9459544      8.9459544      8.9459544    8[1-(0),6-(1,1,6)]
  1113     13.2225468     13.2225468     13.2225468    8[1-(0),6-(1,1,6)]
  1114     10.3269156     10.3269156     10.3269156    8[6-(1,1,6),29-(7,7,8),29-(7,7,8)]
  1115      4.6944324      4.6944324      4.6944324    8[6-(1,1,6),29-(7,7,8),29-(7,7,8)]
  1116       4.481334       4.481334       4.481334    8[1-(0),6-(1,1,6)]
  1117      6.7188672      6.7188672      6.7188672    8[1-(0),6-(1,1,6)]
  1118     6.87116988     6.87116988     6.87116988    8[6-(1,1,6),29-(7,7,8),29-(7,7,8)]
  1119      6.6666372      6.6666372      6.6666372    8[1-(0),6-(1,1,6)]
  1120      4.2891276      4.2891276      4.2891276    8[1-(0),6-(1,1,6)]
  1121      12.838134      12.838134      12.838134    8[6-(1,1,6),29-(7,7,8),29-(7,7,8)]
  1122     11.7789096     11.7789096     11.7789096    8[1-(0),6-(1,1,6)]
  1123     10.3269156     10.3269156     10.3269156    8[1-(0),6-(1,1,6)]
  1124     13.2267252     13.2267252     13.2267252    8[6-(1,1,6),29-(7,7,8),29-(7,7,8)]
  1125     12.8339556     12.8339556     12.8339556    8[1-(0),6-(1,1,6)]
  1126     15.9468636     15.9468636     15.9468636    8[1-(0),6-(1,1,6)]
  1127      1.5000456      1.5000456      1.5000456    8[1-(0),6-(1,1,6)]
  1128     18.1154532     18.1154532     18.1154532    8[1-(0),6-(1,1,6)]
  1129      0.1190844      0.1190844      0.1190844    8[6-(1,1,6),29-(7,7,8),29-(7,7,8)]
  1130      5.7515676      5.7515676      5.7515676    8[6-(1,1,6),29-(7,7,8),29-(7,7,8)]
  1131       5.964666       5.964666       5.964666    8[1-(0),6-(1,1,6)]
  1132      3.7271328      3.7271328      3.7271328    8[1-(0),6-(1,1,6)]
  1133     3.57483012     3.57483012     3.57483012    8[6-(1,1,6),29-(7,7,8),29-(7,7,8)]
  1134      3.7793628      3.7793628      3.7793628    8[1-(0),6-(1,1,6)]
  1135      6.1568724      6.1568724      6.1568724    8[1-(0),6-(1,1,6)]
  1136      18.499866      18.499866      18.499866    8[6-(1,1,6),29-(7,7,8),29-(7,7,8)]
  1137     19.5590904     19.5590904     19.5590904    8[1-(0),6-(1,1,6)]
  1138      0.1190844      0.1190844      0.1190844    8[1-(0),6-(1,1,6)]
  1139     18.1112748     18.1112748     18.1112748    8[6-(1,1,6),29-(7,7,8),29-(7,7,8)]
  1140     18.5040444     18.5040444     18.5040444    8[1-(0),6-(1,1,6)]
  1141     15.3911364     15.3911364     15.3911364    8[1-(0),6-(1,1,6)]
  1142      8.9459544      8.9459544      8.9459544    8[1-(0),6-(1,1,6)]
  1143     13.2225468     13.2225468     13.2225468    8[1-(0),6-(1,1,6)]
  1144     10.3269156     10.3269156     10.3269156    8[6-(1,1,6),29-(7,7),29-(7,7)]
  1145     16.1975676     16.1975676     16.1975676    8[6-(1,1,6),29-(7,7,8),29-(7,7,8)]
  1146      16.410666      16.410666      16.410666    8[1-(0),6-(1,1,6)]
  1147     14.1731328     14.1731328     14.1731328    8[1-(0),6-(1,1,6)]
  1148    14.02083012    14.02083012    14.02083012    8[6-(1,1,6),29-(7,7,8),29-(7,7,8)]
  1149     14.2253628     14.2253628     14.2253628    8[1-(0),6-(1,1,6)]
  1150     16.6028724     16.6028724     16.6028724    8[1-(0),6-(1,1,6)]
  1151       8.053866       8.053866       8.053866    8[6-(1,1,6),29-(7,7,8),29-(7,7,8)]
  1152      9.1130904      9.1130904      9.1130904    8[1-(0),6-(1,1,6)]
  1153     10.5650844     10.5650844     10.5650844    8[1-(0),6-(1,1,6)]
  1154      7.6652748      7.6652748      7.6652748    8[6-(1,1,6),29-(7,7,8),29-(7,7,8)]
  1155      8.0580444      8.0580444      8.0580444    8[1-(0),6-(1,1,6)]
  1156      4.9451364      4.9451364      4.9451364    8[1-(0),6-(1,1,6)]
  1157     19.3919544     19.3919544     19.3919544    8[1-(0),6-(1,1,6)]
  1158      2.7765468      2.7765468      2.7765468    8[1-(0),6-(1,1,6)]
  1159     20.7729156     20.7729156     20.7729156    8[6-(1,1,6),29-(7,7,8),29-(7,7,8)]
  1160     15.1404324     15.1404324     15.1404324    8[6-(1,1,6),29-(7,7,8),29-(7,7,8)]
  1161      14.927334      14.927334      14.927334    8[1-(0),6-(1,1,6)]
  1162     17.1648672     17.1648672     17.1648672    8[1-(0),6-(1,1,6)]
  1163    17.31716988    17.31716988    17.31716988    8[6-(1,1,6),29-(7,7,8),29-(7,7,8)]
  1164     17.1126372     17.1126372     17.1126372    8[1-(0),6-(1,1,6)]
  1165     14.7351276     14.7351276     14.7351276    8[1-(0),6-(1,1,6)]
  1166       2.392134       2.392134       2.392134    8[6-(1,1,6),29-(7,7,8),29-(7,7,8)]
  1167      1.3329096      1.3329096      1.3329096    8[1-(0),6-(1,1,6)]
  1168     20.7729156     20.7729156     20.7729156    8[1-(0),6-(1,1,6)]
  1169      2.7807252      2.7807252      2.7807252    8[6-(1,1,6),29-(7,7,8),29-(7,7,8)]
  1170      2.3879556      2.3879556      2.3879556    8[1-(0),6-(1,1,6)]
  1171      5.5008636      5.5008636      5.5008636    8[1-(0),6-(1,1,6)]
  1172     11.9460456     11.9460456     11.9460456    8[1-(0),6-(1,1,6)]
  1173      7.6694532      7.6694532      7.6694532    8[1-(0),6-(1,1,6)]
  1174     10.5650844     10.5650844     10.5650844    8[6-(1,1,6),29-(7,7,8),29-(7,7,8)]
  1175     16.1975676     16.1975676     16.1975676    8[6-(1,1,6),29-(7,7,8),29-(7,7,8)]
  1176      16.410666      16.410666      16.410666    8[1-(0),6-(1,1,6)]
  1177     14.1731328     14.1731328     14.1731328    8[1-(0),6-(1,1,6)]
  1178    14.02083012    14.02083012    14.02083012    8[6-(1,1,6),29-(7,7,8),29-(7,7,8)]
  1179     14.2253628     14.2253628     14.2253628    8[1-(0),6-(1,1,6)]
  1180     16.6028724     16.6028724     16.6028724    8[1-(0),6-(1,1,6)]
  1181       8.053866       8.053866       8.053866    8[6-(1,1,6),29-(7,7,8),29-(7,7,8)]
  1182      9.1130904      9.1130904      9.1130904    8[1-(0),6-(1,1,6)]
  1183     10.5650844     10.5650844     10.5650844    8[1-(0),6-(1,1,6)]
  1184      7.6652748      7.6652748      7.6652748    8[6-(1,1,6),29-(7,7,8),29-(7,7,8)]
  1185      8.0580444      8.0580444      8.0580444    8[1-(0),6-(1,1,6)]
  1186      4.9451364      4.9451364      4.9451364    8[1-(0),6-(1,1,6)]
  1187     19.3919544     19.3919544     19.3919544    8[1-(0),6-(1,1,6)]
  1188      2.7765468      2.7765468      2.7765468    8[1-(0),6-(1,1,6)]
  1189     20.7729156     20.7729156     20.7729156    8[6-(1,1,6),29-(7,7,8),29-(7,7,8)]
  1190     15.1404324     15.1404324     15.1404324    8[6-(1,1,6),29-(7,7,8),29-(7,7,8)]
  1191      14.927334      14.927334      14.927334    8[1-(0),6-(1,1,6)]
  1192     17.1648672     17.1648672     17.1648672    8[1-(0),6-(1,1,6)]
  1193    17.31716988    17.31716988    17.31716988    8[6-(1,1,6),29-(7,7,8),29-(7,7,8)]
  1194     17.1126372     17.1126372     17.1126372    8[1-(0),6-(1,1,6)]
  1195     14.7351276     14.7351276     14.7351276    8[1-(0),6-(1,1,6)]
  1196       2.392134       2.392134       2.392134    8[6-(1,1,6),29-(7,7,8),29-(7,7,8)]
  1197      1.3329096      1.3329096      1.3329096    8[1-(0),6-(1,1,6)]
  1198     20.7729156     20.7729156     20.7729156    8[1-(0),6-(1,1,6)]
  1199      2.7807252      2.7807252      2.7807252    8[6-(1,1,6),29-(7,7,8),29-(7,7,8)]
  1200      2.3879556      2.3879556      2.3879556    8[1-(0),6-(1,1,6)]
  1201      5.5008636      5.5008636      5.5008636    8[1-(0),6-(1,1,6)]
  1202     11.9460456     11.9460456     11.9460456    8[1-(0),6-(1,1,6)]
  1203      7.6694532      7.6694532      7.6694532    8[1-(0),6-(1,1,6)]
