# Supplementary material for: A collection of forcefield precursors for metal–organic frameworks
Source: RSC Adv. 2019 Nov 13;9(63):36492–507. doi: 10.1039/c9ra07327b (PMC9075174; doi:10.1039/c9ra07327b)
Supplement: RA-009-C9RA07327B-s3087 [file RA-009-C9RA07327B-s3087.txt]

BEPRIZ_clean

18.9    0.00000000    0.00000000
8.9113765    16.66725439    0.00000000
8.9113765    5.34055476    15.78847186

     1  10.2233007709  10.2233007709  10.2233007709    27[7-(6,6),8-(27,27),8-(6),8-(6),8-(6),8-(6)]
     2     9.18068825     9.18068825     9.18068825    27[7-(6,6),8-(27,27),8-(6),8-(6),8-(6),8-(6)]
     3  8.13807572907  8.13807572907  8.13807572907    27[7-(6,6),8-(27,27),8-(6),8-(6),8-(6),8-(6)]
     4  26.4994522291  26.4994522291  26.4994522291    27[7-(6,6),8-(6),8-(6),8-(6),8-(6)]
     5    27.54206475    27.54206475    27.54206475    27[7-(6,6),8-(6),8-(6),8-(6),8-(6)]
     6  28.5846772709  28.5846772709  28.5846772709    27[7-(6,6),8-(6),8-(6),8-(6),8-(6)]
     7  13.1755207392  13.1755207392  13.1755207392    1[6-(6,6)]
     8  14.8350664343  14.8350664343  14.8350664343    1[6-(6,6)]
     9  12.4612702763  12.4612702763  12.4612702763    1[6-(6,6)]
    10  10.8201152978  10.8201152978  10.8201152978    1[6-(6,6)]
    11  24.1813579501  24.1813579501  24.1813579501    1[6-(6,7)]
    12  13.0246925244  13.0246925244  13.0246925244    1[6-(6,6)]
    13  15.1537035239  15.1537035239  15.1537035239    1[6-(6,6)]
    14  16.6225308264  16.6225308264  16.6225308264    1[6-(6,6)]
    15  14.5119105434  14.5119105434  14.5119105434    1[6-(6,6)]
    16  25.6227163212  25.6227163212  25.6227163212    1[6-(6,7)]
    17  9.77339557515  9.77339557515  9.77339557515    1[6-(6,6)]
    18  10.6008889326  10.6008889326  10.6008889326    1[6-(6,6)]
    19  11.3185717479  11.3185717479  11.3185717479    1[6-(6,6)]
    20  10.5424315645  10.5424315645  10.5424315645    1[6-(6,6)]
    21  28.7201884685  28.7201884685  28.7201884685    1[6-(6,7)]
    22  8.58798092485  8.58798092485  8.58798092485    1[6-(6,6)]
    23  16.6718640674  16.6718640674  16.6718640674    1[6-(6,6)]
    24  15.9541812521  15.9541812521  15.9541812521    1[6-(6,6)]
    25  16.7303214355  16.7303214355  16.7303214355    1[6-(6,6)]
    26  26.3639410314  26.3639410314  26.3639410314    1[6-(6,7)]
    27  5.18585576075  5.18585576075  5.18585576075    1[6-(6,6)]
    28  12.4376865657  12.4376865657  12.4376865657    1[6-(6,6)]
    29  14.8114827237  14.8114827237  14.8114827237    1[6-(6,6)]
    30  16.4526377022  16.4526377022  16.4526377022    1[6-(6,6)]
    31  30.9027715498  30.9027715498  30.9027715498    1[6-(6,7)]
    32   5.3366839756   5.3366839756   5.3366839756    1[6-(6,6)]
    33  22.1076729761  22.1076729761  22.1076729761    1[6-(6,6)]
    34  20.6388456736  20.6388456736  20.6388456736    1[6-(6,6)]
    35  22.7494659566  22.7494659566  22.7494659566    1[6-(6,6)]
    36  29.4614131788  29.4614131788  29.4614131788    1[6-(6,7)]
    37  23.5472322607  23.5472322607  23.5472322607    1[6-(6,6)]
    38  21.8876865657  21.8876865657  21.8876865657    1[6-(6,6)]
    39  24.2614827237  24.2614827237  24.2614827237    1[6-(6,6)]
    40  25.9026377022  25.9026377022  25.9026377022    1[6-(6,6)]
    41  12.5413950498  12.5413950498  12.5413950498    1[6-(6,7)]
    42  23.6980604756  23.6980604756  23.6980604756    1[6-(6,6)]
    43   21.569049476   21.569049476   21.569049476    1[6-(6,6)]
    44  20.1002221736  20.1002221736  20.1002221736    1[6-(6,6)]
    45  22.2108424566  22.2108424566  22.2108424566    1[6-(6,6)]
    46  11.1000366788  11.1000366788  11.1000366788    1[6-(6,7)]
    47  26.9493574248  26.9493574248  26.9493574248    1[6-(6,6)]
    48  26.1218640673  26.1218640673  26.1218640673    1[6-(6,6)]
    49  25.4041812521  25.4041812521  25.4041812521    1[6-(6,6)]
    50  26.1803214355  26.1803214355  26.1803214355    1[6-(6,6)]
    51  8.00256453145  8.00256453145  8.00256453145    1[6-(6,7)]
    52  28.1347720751  28.1347720751  28.1347720751    1[6-(6,6)]
    53  20.0508889327  20.0508889327  20.0508889327    1[6-(6,6)]
    54  20.7685717479  20.7685717479  20.7685717479    1[6-(6,6)]
    55  19.9924315645  19.9924315645  19.9924315645    1[6-(6,6)]
    56  10.3588119686  10.3588119686  10.3588119686    1[6-(6,7)]
    57  31.5368972393  31.5368972393  31.5368972393    1[6-(6,6)]
    58  24.2850664343  24.2850664343  24.2850664343    1[6-(6,6)]
    59  21.9112702763  21.9112702763  21.9112702763    1[6-(6,6)]
    60  20.2701152978  20.2701152978  20.2701152978    1[6-(6,6)]
    61  5.81998145015  5.81998145015  5.81998145015    1[6-(6,7)]
    62  31.3860690244  31.3860690244  31.3860690244    1[6-(6,6)]
    63   14.615080024   14.615080024   14.615080024    1[6-(6,6)]
    64  16.0839073264  16.0839073264  16.0839073264    1[6-(6,6)]
    65  13.9732870434  13.9732870434  13.9732870434    1[6-(6,6)]
    66   7.2613398212   7.2613398212   7.2613398212    1[6-(6,7)]
    67  14.5698133661  14.5698133661  14.5698133661    1[6-(6,6)]
    68    18.63068825    18.63068825    18.63068825    1[6-(6,6)]
    69  12.7029396339  12.7029396339  12.7029396339    1[6-(6,6)]
    70  22.1529396339  22.1529396339  22.1529396339    1[6-(6,6)]
    71    18.09206475    18.09206475    18.09206475    1[6-(6,6)]
    72  24.0198133661  24.0198133661  24.0198133661    1[6-(6,6)]
    73  10.7054412601  10.7054412601  10.7054412601    6[6-(6,6),8-(27),8-(27)]
    74  11.7766353365  11.7766353365  11.7766353365    6[6-(1,6),6-(1,6),6-(8,8)]
    75  13.0145266467  13.0145266467  13.0145266467    6[1-(0),6-(1,6),6-(6,6)]
    76  13.9983882265  13.9983882265  13.9983882265    6[1-(0),6-(1,6),6-(6,6)]
    77  13.7387413949  13.7387413949  13.7387413949    6[6-(1,6),6-(1,6),6-(6,6)]
    78  12.5942346523  12.5942346523  12.5942346523    6[1-(0),6-(1,6),6-(6,6)]
    79  11.6100498984  11.6100498984  11.6100498984    6[1-(0),6-(1,6),6-(6,6)]
    80  14.7505682299  14.7505682299  14.7505682299    6[6-(1,6),6-(1,7),6-(6,6)]
    81  24.3957294635  24.3957294635  24.3957294635    6[1-(0),6-(6,6),7-(6,27)]
    82   12.114436491   12.114436491   12.114436491    6[6-(6,6),8-(27),8-(27)]
    83  13.5282403535  13.5282403535  13.5282403535    6[6-(1,6),6-(1,6),6-(8,8)]
    84  13.7486904739  13.7486904739  13.7486904739    6[1-(0),6-(1,6),6-(6,6)]
    85  15.0182266858  15.0182266858  15.0182266858    6[1-(0),6-(1,6),6-(6,6)]
    86  16.1090417515  16.1090417515  16.1090417515    6[6-(1,6),6-(1,6),6-(6,6)]
    87  15.8938765393  15.8938765393  15.8938765393    6[1-(0),6-(1,6),6-(6,6)]
    88  14.6200217039  14.6200217039  14.6200217039    6[1-(0),6-(1,6),6-(6,6)]
    89  17.4379074963  17.4379074963  17.4379074963    6[6-(1,6),6-(1,7),6-(6,6)]
    90  26.4135312967  26.4135312967  26.4135312967    6[1-(0),6-(6,6),7-(6,27)]
    91  9.44877253755  9.44877253755  9.44877253755    6[6-(6,6),8-(27),8-(27)]
    92  10.0176387381  10.0176387381  10.0176387381    6[6-(1,6),6-(1,6),6-(8,8)]
    93  10.0608906777  10.0608906777  10.0608906777    6[1-(0),6-(1,6),6-(6,6)]
    94  10.5253438355  10.5253438355  10.5253438355    6[1-(0),6-(1,6),6-(6,6)]
    95  10.8839927986  10.8839927986  10.8839927986    6[6-(1,6),6-(1,6),6-(6,6)]
    96  10.9568994882  10.9568994882  10.9568994882    6[1-(0),6-(1,6),6-(6,6)]
    97  10.5081049539  10.5081049539  10.5081049539    6[1-(0),6-(1,6),6-(6,6)]
    98  11.2203889125  11.2203889125  11.2203889125    6[6-(1,6),6-(1,7),6-(6,6)]
    99   29.420406629   29.420406629   29.420406629    6[1-(0),6-(6,6),7-(6,27)]
   100  8.91260396245  8.91260396245  8.91260396245    6[6-(6,6),8-(27),8-(27)]
   101  8.34373776185  8.34373776185  8.34373776185    6[6-(1,6),6-(1,6),6-(8,8)]
   102  8.30048582229  8.30048582229  8.30048582229    6[1-(0),6-(1,6),6-(6,6)]
   103  16.7474091645  16.7474091645  16.7474091645    6[1-(0),6-(1,6),6-(6,6)]
   104  16.3887602014  16.3887602014  16.3887602014    6[6-(1,6),6-(1,6),6-(6,6)]
   105  16.3158535118  16.3158535118  16.3158535118    6[1-(0),6-(1,6),6-(6,6)]
   106  16.7646480461  16.7646480461  16.7646480461    6[1-(0),6-(1,6),6-(6,6)]
   107  16.0523640875  16.0523640875  16.0523640875    6[6-(1,6),6-(1,7),6-(6,6)]
   108   16.752346371   16.752346371   16.752346371    6[1-(0),6-(6,6),7-(6,27)]
   109  7.65593523991  7.65593523991  7.65593523991    6[6-(6,6),8-(27),8-(27)]
   110   6.5847411635   6.5847411635   6.5847411635    6[6-(1,6),6-(1,6),6-(8,8)]
   111  5.34684985334  5.34684985334  5.34684985334    6[1-(0),6-(1,6),6-(6,6)]
   112  13.2743647735  13.2743647735  13.2743647735    6[1-(0),6-(1,6),6-(6,6)]
   113  13.5340116051  13.5340116051  13.5340116051    6[6-(1,6),6-(1,6),6-(6,6)]
   114  14.6785183477  14.6785183477  14.6785183477    6[1-(0),6-(1,6),6-(6,6)]
   115  15.6627031016  15.6627031016  15.6627031016    6[1-(0),6-(1,6),6-(6,6)]
   116  12.5221847701  12.5221847701  12.5221847701    6[6-(1,6),6-(1,7),6-(6,6)]
   117  11.7884000365  11.7884000365  11.7884000365    6[1-(0),6-(6,6),7-(6,27)]
   118    6.246940009    6.246940009    6.246940009    6[6-(6,6),8-(27),8-(27)]
   119  4.83313614654  4.83313614654  4.83313614654    6[6-(1,6),6-(1,6),6-(8,8)]
   120  4.61268602609  4.61268602609  4.61268602609    6[1-(0),6-(1,6),6-(6,6)]
   121  22.2431498142  22.2431498142  22.2431498142    6[1-(0),6-(1,6),6-(6,6)]
   122  21.1523347485  21.1523347485  21.1523347485    6[6-(1,6),6-(1,6),6-(6,6)]
   123  21.3674999607  21.3674999607  21.3674999607    6[1-(0),6-(1,6),6-(6,6)]
   124  22.6413547961  22.6413547961  22.6413547961    6[1-(0),6-(1,6),6-(6,6)]
   125  19.8234690037  19.8234690037  19.8234690037    6[6-(1,6),6-(1,7),6-(6,6)]
   126  19.7592217032  19.7592217032  19.7592217032    6[1-(0),6-(6,6),7-(6,27)]
   127  26.0173117399  26.0173117399  26.0173117399    6[6-(6,6),8-(27),8-(27)]
   128  24.9461176635  24.9461176635  24.9461176635    6[6-(1,6),6-(1,6),6-(8,8)]
   129  23.7082263533  23.7082263533  23.7082263533    6[1-(0),6-(1,6),6-(6,6)]
   130  22.7243647735  22.7243647735  22.7243647735    6[1-(0),6-(1,6),6-(6,6)]
   131  22.9840116051  22.9840116051  22.9840116051    6[6-(1,6),6-(1,6),6-(6,6)]
   132  24.1285183477  24.1285183477  24.1285183477    6[1-(0),6-(1,6),6-(6,6)]
   133  25.1127031016  25.1127031016  25.1127031016    6[1-(0),6-(1,6),6-(6,6)]
   134  21.9721847701  21.9721847701  21.9721847701    6[6-(1,6),6-(1,7),6-(6,6)]
   135  12.3270235365  12.3270235365  12.3270235365    6[1-(0),6-(6,6),7-(6,27)]
   136   24.608316509   24.608316509   24.608316509    6[6-(6,6),8-(27),8-(27)]
   137  23.1945126465  23.1945126465  23.1945126465    6[6-(1,6),6-(1,6),6-(8,8)]
   138  22.9740625261  22.9740625261  22.9740625261    6[1-(0),6-(1,6),6-(6,6)]
   139  21.7045263142  21.7045263142  21.7045263142    6[1-(0),6-(1,6),6-(6,6)]
   140  20.6137112485  20.6137112485  20.6137112485    6[6-(1,6),6-(1,6),6-(6,6)]
   141  20.8288764607  20.8288764607  20.8288764607    6[1-(0),6-(1,6),6-(6,6)]
   142  22.1027312961  22.1027312961  22.1027312961    6[1-(0),6-(1,6),6-(6,6)]
   143  19.2848455037  19.2848455037  19.2848455037    6[6-(1,6),6-(1,7),6-(6,6)]
   144  10.3092217033  10.3092217033  10.3092217033    6[1-(0),6-(6,6),7-(6,27)]
   145  27.2739804624  27.2739804624  27.2739804624    6[6-(6,6),8-(27),8-(27)]
   146  26.7051142618  26.7051142618  26.7051142618    6[6-(1,6),6-(1,6),6-(8,8)]
   147  26.6618623223  26.6618623223  26.6618623223    6[1-(0),6-(1,6),6-(6,6)]
   148  26.1974091645  26.1974091645  26.1974091645    6[1-(0),6-(1,6),6-(6,6)]
   149  25.8387602014  25.8387602014  25.8387602014    6[6-(1,6),6-(1,6),6-(6,6)]
   150  25.7658535118  25.7658535118  25.7658535118    6[1-(0),6-(1,6),6-(6,6)]
   151  26.2146480461  26.2146480461  26.2146480461    6[1-(0),6-(1,6),6-(6,6)]
   152  25.5023640875  25.5023640875  25.5023640875    6[6-(1,6),6-(1,7),6-(6,6)]
   153  7.30234637105  7.30234637105  7.30234637105    6[1-(0),6-(6,6),7-(6,27)]
   154  27.8101490375  27.8101490375  27.8101490375    6[6-(6,6),8-(27),8-(27)]
   155  28.3790152381  28.3790152381  28.3790152381    6[6-(1,6),6-(1,6),6-(8,8)]
   156  28.4222671777  28.4222671777  28.4222671777    6[1-(0),6-(1,6),6-(6,6)]
   157  19.9753438355  19.9753438355  19.9753438355    6[1-(0),6-(1,6),6-(6,6)]
   158  20.3339927986  20.3339927986  20.3339927986    6[6-(1,6),6-(1,6),6-(6,6)]
   159  20.4068994882  20.4068994882  20.4068994882    6[1-(0),6-(1,6),6-(6,6)]
   160  19.9581049539  19.9581049539  19.9581049539    6[1-(0),6-(1,6),6-(6,6)]
   161  20.6703889125  20.6703889125  20.6703889125    6[6-(1,6),6-(1,7),6-(6,6)]
   162   19.970406629   19.970406629   19.970406629    6[1-(0),6-(6,6),7-(6,27)]
   163  29.0668177601  29.0668177601  29.0668177601    6[6-(6,6),8-(27),8-(27)]
   164  30.1380118365  30.1380118365  30.1380118365    6[6-(1,6),6-(1,6),6-(8,8)]
   165  31.3759031467  31.3759031467  31.3759031467    6[1-(0),6-(1,6),6-(6,6)]
   166  23.4483882265  23.4483882265  23.4483882265    6[1-(0),6-(1,6),6-(6,6)]
   167  23.1887413949  23.1887413949  23.1887413949    6[6-(1,6),6-(1,6),6-(6,6)]
   168  22.0442346523  22.0442346523  22.0442346523    6[1-(0),6-(1,6),6-(6,6)]
   169  21.0600498984  21.0600498984  21.0600498984    6[1-(0),6-(1,6),6-(6,6)]
   170  24.2005682299  24.2005682299  24.2005682299    6[6-(1,6),6-(1,7),6-(6,6)]
   171  24.9343529635  24.9343529635  24.9343529635    6[1-(0),6-(6,6),7-(6,27)]
   172   30.475812991   30.475812991   30.475812991    6[6-(6,6),8-(27),8-(27)]
   173  31.8896168535  31.8896168535  31.8896168535    6[6-(1,6),6-(1,6),6-(8,8)]
   174  32.1100669739  32.1100669739  32.1100669739    6[1-(0),6-(1,6),6-(6,6)]
   175  14.4796031858  14.4796031858  14.4796031858    6[1-(0),6-(1,6),6-(6,6)]
   176  15.5704182515  15.5704182515  15.5704182515    6[6-(1,6),6-(1,6),6-(6,6)]
   177  15.3552530393  15.3552530393  15.3552530393    6[1-(0),6-(1,6),6-(6,6)]
   178  14.0813982039  14.0813982039  14.0813982039    6[1-(0),6-(1,6),6-(6,6)]
   179  16.8992839963  16.8992839963  16.8992839963    6[6-(1,6),6-(1,7),6-(6,6)]
   180  16.9635312967  16.9635312967  16.9635312967    6[1-(0),6-(6,6),7-(6,27)]
   181  15.0472695694  15.0472695694  15.0472695694    6[1-(0),6-(6,6),6-(6,6)]
   182    18.63068825    18.63068825    18.63068825    6[1-(0),6-(6,6),6-(6,6)]
   183  12.2254834306  12.2254834306  12.2254834306    6[1-(0),6-(6,6),6-(6,6)]
   184  21.6754834306  21.6754834306  21.6754834306    6[1-(0),6-(6,6),6-(6,6)]
   185    18.09206475    18.09206475    18.09206475    6[1-(0),6-(6,6),6-(6,6)]
   186  24.4972695694  24.4972695694  24.4972695694    6[1-(0),6-(6,6),6-(6,6)]
   187  25.3859204813  25.3859204813  25.3859204813    7[6-(1,6),6-(1,6),27-(8,8,8,8)]
   188    27.54206475    27.54206475    27.54206475    7[6-(1,6),6-(1,6),27-(8,8,8,8)]
   189  29.6982090187  29.6982090187  29.6982090187    7[6-(1,6),6-(1,6),27-(8,8,8,8)]
   190  11.3368325187  11.3368325187  11.3368325187    7[6-(1,6),6-(1,6),27-(8,8,8,8,8)]
   191     9.18068825     9.18068825     9.18068825    7[6-(1,6),6-(1,6),27-(8,8,8,8,8)]
   192  7.02454398129  7.02454398129  7.02454398129    7[6-(1,6),6-(1,6),27-(8,8,8,8,8)]
   193  10.8676816686  10.8676816686  10.8676816686    8[6-(6,8),27-(7,8,8,8,8)]
   194   9.7822553579   9.7822553579   9.7822553579    8[6-(6,8),27-(7,8,8,8,8)]
   195  11.2156853113  11.2156853113  11.2156853113    8[6-(6,8),27-(7,8,8,8,8)]
   196  11.9802519591  11.9802519591  11.9802519591    8[6-(6,8),27-(7,8,8,8,8)]
   197  8.75089257649  8.75089257649  8.75089257649    8[6-(6,8),27-(7,8,8,8,8)]
   198  9.75149039751  9.75149039751  9.75149039751    8[6-(6,8),27-(7,8,8,8,8)]
   199  9.61048392351  9.61048392351  9.61048392351    8[6-(6,8),27-(7,8,8,8,8)]
   200  8.60988610248  8.60988610248  8.60988610248    8[6-(6,8),27-(7,8,8,8,8)]
   201  7.49369483139  7.49369483139  7.49369483139    8[6-(6,8),27-(7,8,8,8,8)]
   202  8.57912114211  8.57912114211  8.57912114211    8[6-(6,8),27-(7,8,8,8,8)]
   203  7.14569118865  7.14569118865  7.14569118865    8[6-(6,8),27-(7,8,8,8,8)]
   204  6.38112454093  6.38112454093  6.38112454093    8[6-(6,8),27-(7,8,8,8,8)]
   205  25.8550713314  25.8550713314  25.8550713314    8[6-(6,8),27-(7,8,8,8)]
   206  26.9404976421  26.9404976421  26.9404976421    8[6-(6,8),27-(7,8,8,8)]
   207  25.5070676887  25.5070676887  25.5070676887    8[6-(6,8),27-(7,8,8,8)]
   208  24.7425010409  24.7425010409  24.7425010409    8[6-(6,8),27-(7,8,8,8)]
   209  27.9718604235  27.9718604235  27.9718604235    8[6-(6,8),27-(7,8,8,8)]
   210  26.9712626025  26.9712626025  26.9712626025    8[6-(6,8),27-(7,8,8,8)]
   211  27.1122690765  27.1122690765  27.1122690765    8[6-(6,8),27-(7,8,8,8)]
   212  28.1128668975  28.1128668975  28.1128668975    8[6-(6,8),27-(7,8,8,8)]
   213  29.2290581686  29.2290581686  29.2290581686    8[6-(6,8),27-(7,8,8,8)]
   214  28.1436318579  28.1436318579  28.1436318579    8[6-(6,8),27-(7,8,8,8)]
   215  29.5770618113  29.5770618113  29.5770618113    8[6-(6,8),27-(7,8,8,8)]
   216  30.3416284591  30.3416284591  30.3416284591    8[6-(6,8),27-(7,8,8,8)]
   217     9.18068825     9.18068825     9.18068825    8[27-(7,8,8,8,8),27-(7,8,8,8,8),27-(7,8,8,8,8)]
