# Supplementary material for: A collection of forcefield precursors for metal–organic frameworks
Source: RSC Adv. 2019 Nov 13;9(63):36492–507. doi: 10.1039/c9ra07327b (PMC9075174; doi:10.1039/c9ra07327b)
Supplement: RA-009-C9RA07327B-s3088 [file RA-009-C9RA07327B-s3088.txt]

BOLPAU_clean

22.5756    0.00000000    0.00000000
0.0    29.6302    0.00000000
0.0    0.0    28.208

     1    8.062649784    8.062649784    8.062649784    30[8-(6),8-(6),8-(6),8-(6)]
     2     9.51222906     9.51222906     9.51222906    30[8-(6),8-(6),8-(6)]
     3   19.282722984   19.282722984   19.282722984    30[8-(6),8-(6),8-(6),8-(6)]
     4   17.180257356   17.180257356   17.180257356    30[8-(6),8-(6),8-(6)]
     5   19.350449784   19.350449784   19.350449784    30[8-(6),8-(6),8-(6),8-(6)]
     6    20.80002906    20.80002906    20.80002906    30[8-(6),8-(6),8-(6)]
     7    7.994922984    7.994922984    7.994922984    30[8-(6),8-(6),8-(6),8-(6)]
     8    5.892457356    5.892457356    5.892457356    30[8-(6),8-(6),8-(6)]
     9   14.512950216   14.512950216   14.512950216    30[8-(6),8-(6),8-(6),8-(6)]
    10    13.06337094    13.06337094    13.06337094    30[8-(6),8-(6),8-(6)]
    11    3.292877016    3.292877016    3.292877016    30[8-(6),8-(6),8-(6),8-(6)]
    12    5.395342644    5.395342644    5.395342644    30[8-(6),8-(6),8-(6)]
    13    3.225150216    3.225150216    3.225150216    30[8-(6),8-(6),8-(6),8-(6)]
    14     1.77557094     1.77557094     1.77557094    30[8-(6),8-(6),8-(6)]
    15   14.580677016   14.580677016   14.580677016    30[8-(6),8-(6),8-(6),8-(6)]
    16   16.683142644   16.683142644   16.683142644    30[8-(6),8-(6),8-(6)]
    17    3.225150216    3.225150216    3.225150216    30[8-(6),8-(6),8-(6)]
    18     1.77557094     1.77557094     1.77557094    30[8-(6),8-(6),8-(6)]
    19   14.580677016   14.580677016   14.580677016    30[8-(6),8-(6),8-(6),8-(6)]
    20   16.683142644   16.683142644   16.683142644    30[8-(6),8-(6),8-(6)]
    21   14.512950216   14.512950216   14.512950216    30[8-(6),8-(6),8-(6),8-(6)]
    22    13.06337094    13.06337094    13.06337094    30[8-(6),8-(6),8-(6)]
    23    3.292877016    3.292877016    3.292877016    30[8-(6),8-(6),8-(6),8-(6)]
    24    5.395342644    5.395342644    5.395342644    30[8-(6),8-(6),8-(6)]
    25   19.350449784   19.350449784   19.350449784    30[8-(6),8-(6),8-(6),8-(6)]
    26    20.80002906    20.80002906    20.80002906    30[8-(6),8-(6),8-(6)]
    27    7.994922984    7.994922984    7.994922984    30[8-(6),8-(6),8-(6),8-(6)]
    28    5.892457356    5.892457356    5.892457356    30[8-(6),8-(6),8-(6)]
    29    8.062649784    8.062649784    8.062649784    30[8-(6),8-(6),8-(6),8-(6)]
    30     9.51222906     9.51222906     9.51222906    30[8-(6),8-(6),8-(6)]
    31   19.282722984   19.282722984   19.282722984    30[8-(6),8-(6),8-(6),8-(6)]
    32   17.180257356   17.180257356   17.180257356    30[8-(6),8-(6),8-(6)]
    33   12.683197836   12.683197836   12.683197836    14[6-(6,6),6-(6,6),6-(6,6),6-(6,6)]
    34    1.394269056    1.394269056    1.394269056    14[6-(6,6),6-(6,6),6-(6,6),6-(6,6)]
    35    1.395397836    1.395397836    1.395397836    14[6-(6,6),6-(6,6),6-(6,6),6-(6,6)]
    36   12.682069056   12.682069056   12.682069056    14[6-(6,6),6-(6,6),6-(6,6),6-(6,6)]
    37    9.892402164    9.892402164    9.892402164    14[6-(6,6),6-(6,6),6-(6,6),6-(6,6)]
    38   21.181330944   21.181330944   21.181330944    14[6-(6,6),6-(6,6),6-(6,6),6-(6,6)]
    39   21.180202164   21.180202164   21.180202164    14[6-(6,6),6-(6,6),6-(6,6),6-(6,6)]
    40    9.893530944    9.893530944    9.893530944    14[6-(6,6),6-(6,6),6-(6,6),6-(6,6)]
    41   21.180202164   21.180202164   21.180202164    14[6-(6,6),6-(6,6),6-(6,6),6-(6,6)]
    42    9.893530944    9.893530944    9.893530944    14[6-(6,6),6-(6,6),6-(6,6),6-(6,6)]
    43    9.892402164    9.892402164    9.892402164    14[6-(6,6),6-(6,6),6-(6,6),6-(6,6)]
    44   21.181330944   21.181330944   21.181330944    14[6-(6,6),6-(6,6),6-(6,6),6-(6,6)]
    45    1.395397836    1.395397836    1.395397836    14[6-(6,6),6-(6,6),6-(6,6),6-(6,6)]
    46   12.682069056   12.682069056   12.682069056    14[6-(6,6),6-(6,6),6-(6,6),6-(6,6)]
    47   12.683197836   12.683197836   12.683197836    14[6-(6,6),6-(6,6),6-(6,6),6-(6,6)]
    48    1.394269056    1.394269056    1.394269056    14[6-(6,6),6-(6,6),6-(6,6),6-(6,6)]
    49       10.72341       10.72341       10.72341    1[6-(6,6)]
    50     9.59914512     9.59914512     9.59914512    1[6-(6,6)]
    51    11.47291992    11.47291992    11.47291992    1[6-(6,6)]
    52    12.59041212    12.59041212    12.59041212    1[6-(6,6)]
    53    12.77101692    12.77101692    12.77101692    1[6-(6,6)]
    54    14.33099088    14.33099088    14.33099088    1[6-(6,6)]
    55    17.12133504    17.12133504    17.12133504    1[6-(6,6)]
    56    15.56136108    15.56136108    15.56136108    1[6-(6,6)]
    57     14.1774768     14.1774768     14.1774768    1[6-(6,6)]
    58    15.10759152    15.10759152    15.10759152    1[6-(6,6)]
    59    13.84110036    13.84110036    13.84110036    1[6-(6,6)]
    60    12.91098564    12.91098564    12.91098564    1[6-(6,6)]
    61     12.8342286     12.8342286     12.8342286    1[6-(6,6)]
    62    11.36229948    11.36229948    11.36229948    1[6-(6,6)]
    63     8.27621496     8.27621496     8.27621496    1[6-(6,6)]
    64      9.7752348      9.7752348      9.7752348    1[6-(6,6)]
    65     4.28259132     4.28259132     4.28259132    1[6-(6,6)]
    66      6.1744266      6.1744266      6.1744266    1[6-(6,6)]
    67     3.83333688     3.83333688     3.83333688    1[6-(6,6)]
    68     1.99568304     1.99568304     1.99568304    1[6-(6,6)]
    69     1.68413976     1.68413976     1.68413976    1[6-(6,6)]
    70     0.23252868     0.23252868     0.23252868    1[6-(6,6)]
    71    19.66560516    19.66560516    19.66560516    1[6-(6,6)]
    72    21.06980748    21.06980748    21.06980748    1[6-(6,6)]
    73     1.51933788     1.51933788     1.51933788    1[6-(6,6)]
    74     0.42667884     0.42667884     0.42667884    1[6-(6,6)]
    75    20.75149152    20.75149152    20.75149152    1[6-(6,6)]
    76    21.82383252    21.82383252    21.82383252    1[6-(6,6)]
    77     2.33431704     2.33431704     2.33431704    1[6-(6,6)]
    78     3.16735668     3.16735668     3.16735668    1[6-(6,6)]
    79     2.53749744     2.53749744     2.53749744    1[6-(6,6)]
    80     1.69994268     1.69994268     1.69994268    1[6-(6,6)]
    81       22.01121       22.01121       22.01121    1[6-(6,6)]
    82    20.88694512    20.88694512    20.88694512    1[6-(6,6)]
    83     0.18511992     0.18511992     0.18511992    1[6-(6,6)]
    84     1.30261212     1.30261212     1.30261212    1[6-(6,6)]
    85     1.48321692     1.48321692     1.48321692    1[6-(6,6)]
    86     3.04319088     3.04319088     3.04319088    1[6-(6,6)]
    87     5.83353504     5.83353504     5.83353504    1[6-(6,6)]
    88     4.27356108     4.27356108     4.27356108    1[6-(6,6)]
    89      2.8896768      2.8896768      2.8896768    1[6-(6,6)]
    90     3.81979152     3.81979152     3.81979152    1[6-(6,6)]
    91     2.55330036     2.55330036     2.55330036    1[6-(6,6)]
    92     1.62318564     1.62318564     1.62318564    1[6-(6,6)]
    93      1.5464286      1.5464286      1.5464286    1[6-(6,6)]
    94     0.07449948     0.07449948     0.07449948    1[6-(6,6)]
    95    19.56401496    19.56401496    19.56401496    1[6-(6,6)]
    96     21.0630348     21.0630348     21.0630348    1[6-(6,6)]
    97    15.57039132    15.57039132    15.57039132    1[6-(6,6)]
    98     17.4622266     17.4622266     17.4622266    1[6-(6,6)]
    99    15.12113688    15.12113688    15.12113688    1[6-(6,6)]
   100    13.28348304    13.28348304    13.28348304    1[6-(6,6)]
   101    12.97193976    12.97193976    12.97193976    1[6-(6,6)]
   102    11.52032868    11.52032868    11.52032868    1[6-(6,6)]
   103     8.37780516     8.37780516     8.37780516    1[6-(6,6)]
   104     9.78200748     9.78200748     9.78200748    1[6-(6,6)]
   105    12.80713788    12.80713788    12.80713788    1[6-(6,6)]
   106    11.71447884    11.71447884    11.71447884    1[6-(6,6)]
   107     9.46369152     9.46369152     9.46369152    1[6-(6,6)]
   108    10.53603252    10.53603252    10.53603252    1[6-(6,6)]
   109    13.62211704    13.62211704    13.62211704    1[6-(6,6)]
   110    14.45515668    14.45515668    14.45515668    1[6-(6,6)]
   111    13.82529744    13.82529744    13.82529744    1[6-(6,6)]
   112    12.98774268    12.98774268    12.98774268    1[6-(6,6)]
   113       11.85219       11.85219       11.85219    1[6-(6,6)]
   114    12.97645488    12.97645488    12.97645488    1[6-(6,6)]
   115    11.10268008    11.10268008    11.10268008    1[6-(6,6)]
   116     9.98518788     9.98518788     9.98518788    1[6-(6,6)]
   117     9.80458308     9.80458308     9.80458308    1[6-(6,6)]
   118     8.24460912     8.24460912     8.24460912    1[6-(6,6)]
   119     5.45426496     5.45426496     5.45426496    1[6-(6,6)]
   120     7.01423892     7.01423892     7.01423892    1[6-(6,6)]
   121      8.3981232      8.3981232      8.3981232    1[6-(6,6)]
   122     7.46800848     7.46800848     7.46800848    1[6-(6,6)]
   123     8.73449964     8.73449964     8.73449964    1[6-(6,6)]
   124     9.66461436     9.66461436     9.66461436    1[6-(6,6)]
   125      9.7413714      9.7413714      9.7413714    1[6-(6,6)]
   126    11.21330052    11.21330052    11.21330052    1[6-(6,6)]
   127    14.29938504    14.29938504    14.29938504    1[6-(6,6)]
   128     12.8003652     12.8003652     12.8003652    1[6-(6,6)]
   129    18.29300868    18.29300868    18.29300868    1[6-(6,6)]
   130     16.4011734     16.4011734     16.4011734    1[6-(6,6)]
   131    18.74226312    18.74226312    18.74226312    1[6-(6,6)]
   132    20.57991696    20.57991696    20.57991696    1[6-(6,6)]
   133    20.89146024    20.89146024    20.89146024    1[6-(6,6)]
   134    22.34307132    22.34307132    22.34307132    1[6-(6,6)]
   135     2.90999484     2.90999484     2.90999484    1[6-(6,6)]
   136     1.50579252     1.50579252     1.50579252    1[6-(6,6)]
   137    21.05626212    21.05626212    21.05626212    1[6-(6,6)]
   138    22.14892116    22.14892116    22.14892116    1[6-(6,6)]
   139     1.82410848     1.82410848     1.82410848    1[6-(6,6)]
   140     0.75176748     0.75176748     0.75176748    1[6-(6,6)]
   141    20.24128296    20.24128296    20.24128296    1[6-(6,6)]
   142    19.40824332    19.40824332    19.40824332    1[6-(6,6)]
   143    20.03810256    20.03810256    20.03810256    1[6-(6,6)]
   144    20.87565732    20.87565732    20.87565732    1[6-(6,6)]
   145        0.56439        0.56439        0.56439    1[6-(6,6)]
   146     1.68865488     1.68865488     1.68865488    1[6-(6,6)]
   147    22.39048008    22.39048008    22.39048008    1[6-(6,6)]
   148    21.27298788    21.27298788    21.27298788    1[6-(6,6)]
   149    21.09238308    21.09238308    21.09238308    1[6-(6,6)]
   150    19.53240912    19.53240912    19.53240912    1[6-(6,6)]
   151    16.74206496    16.74206496    16.74206496    1[6-(6,6)]
   152    18.30203892    18.30203892    18.30203892    1[6-(6,6)]
   153     19.6859232     19.6859232     19.6859232    1[6-(6,6)]
   154    18.75580848    18.75580848    18.75580848    1[6-(6,6)]
   155    20.02229964    20.02229964    20.02229964    1[6-(6,6)]
   156    20.95241436    20.95241436    20.95241436    1[6-(6,6)]
   157     21.0291714     21.0291714     21.0291714    1[6-(6,6)]
   158    22.50110052    22.50110052    22.50110052    1[6-(6,6)]
   159     3.01158504     3.01158504     3.01158504    1[6-(6,6)]
   160      1.5125652      1.5125652      1.5125652    1[6-(6,6)]
   161     7.00520868     7.00520868     7.00520868    1[6-(6,6)]
   162      5.1133734      5.1133734      5.1133734    1[6-(6,6)]
   163     7.45446312     7.45446312     7.45446312    1[6-(6,6)]
   164     9.29211696     9.29211696     9.29211696    1[6-(6,6)]
   165     9.60366024     9.60366024     9.60366024    1[6-(6,6)]
   166    11.05527132    11.05527132    11.05527132    1[6-(6,6)]
   167    14.19779484    14.19779484    14.19779484    1[6-(6,6)]
   168    12.79359252    12.79359252    12.79359252    1[6-(6,6)]
   169     9.76846212     9.76846212     9.76846212    1[6-(6,6)]
   170    10.86112116    10.86112116    10.86112116    1[6-(6,6)]
   171    13.11190848    13.11190848    13.11190848    1[6-(6,6)]
   172    12.03956748    12.03956748    12.03956748    1[6-(6,6)]
   173     8.95348296     8.95348296     8.95348296    1[6-(6,6)]
   174     8.12044332     8.12044332     8.12044332    1[6-(6,6)]
   175     8.75030256     8.75030256     8.75030256    1[6-(6,6)]
   176     9.58785732     9.58785732     9.58785732    1[6-(6,6)]
   177        0.56439        0.56439        0.56439    1[6-(6,6)]
   178     1.68865488     1.68865488     1.68865488    1[6-(6,6)]
   179    22.39048008    22.39048008    22.39048008    1[6-(6,6)]
   180    21.27298788    21.27298788    21.27298788    1[6-(6,6)]
   181    21.09238308    21.09238308    21.09238308    1[6-(6,6)]
   182    19.53240912    19.53240912    19.53240912    1[6-(6,6)]
   183    16.74206496    16.74206496    16.74206496    1[6-(6,6)]
   184    18.30203892    18.30203892    18.30203892    1[6-(6,6)]
   185     19.6859232     19.6859232     19.6859232    1[6-(6,6)]
   186    18.75580848    18.75580848    18.75580848    1[6-(6,6)]
   187    20.02229964    20.02229964    20.02229964    1[6-(6,6)]
   188    20.95241436    20.95241436    20.95241436    1[6-(6,6)]
   189     21.0291714     21.0291714     21.0291714    1[6-(6,6)]
   190    22.50110052    22.50110052    22.50110052    1[6-(6,6)]
   191     3.01158504     3.01158504     3.01158504    1[6-(6,6)]
   192      1.5125652      1.5125652      1.5125652    1[6-(6,6)]
   193     7.00520868     7.00520868     7.00520868    1[6-(6,6)]
   194      5.1133734      5.1133734      5.1133734    1[6-(6,6)]
   195     7.45446312     7.45446312     7.45446312    1[6-(6,6)]
   196     9.29211696     9.29211696     9.29211696    1[6-(6,6)]
   197     9.60366024     9.60366024     9.60366024    1[6-(6,6)]
   198    11.05527132    11.05527132    11.05527132    1[6-(6,6)]
   199    14.19779484    14.19779484    14.19779484    1[6-(6,6)]
   200    12.79359252    12.79359252    12.79359252    1[6-(6,6)]
   201     9.76846212     9.76846212     9.76846212    1[6-(6,6)]
   202    10.86112116    10.86112116    10.86112116    1[6-(6,6)]
   203    13.11190848    13.11190848    13.11190848    1[6-(6,6)]
   204    12.03956748    12.03956748    12.03956748    1[6-(6,6)]
   205     8.95348296     8.95348296     8.95348296    1[6-(6,6)]
   206     8.12044332     8.12044332     8.12044332    1[6-(6,6)]
   207     8.75030256     8.75030256     8.75030256    1[6-(6,6)]
   208     9.58785732     9.58785732     9.58785732    1[6-(6,6)]
   209       11.85219       11.85219       11.85219    1[6-(6,6)]
   210    12.97645488    12.97645488    12.97645488    1[6-(6,6)]
   211    11.10268008    11.10268008    11.10268008    1[6-(6,6)]
   212     9.98518788     9.98518788     9.98518788    1[6-(6,6)]
   213     9.80458308     9.80458308     9.80458308    1[6-(6,6)]
   214     8.24460912     8.24460912     8.24460912    1[6-(6,6)]
   215     5.45426496     5.45426496     5.45426496    1[6-(6,6)]
   216     7.01423892     7.01423892     7.01423892    1[6-(6,6)]
   217      8.3981232      8.3981232      8.3981232    1[6-(6,6)]
   218     7.46800848     7.46800848     7.46800848    1[6-(6,6)]
   219     8.73449964     8.73449964     8.73449964    1[6-(6,6)]
   220     9.66461436     9.66461436     9.66461436    1[6-(6,6)]
   221      9.7413714      9.7413714      9.7413714    1[6-(6,6)]
   222    11.21330052    11.21330052    11.21330052    1[6-(6,6)]
   223    14.29938504    14.29938504    14.29938504    1[6-(6,6)]
   224     12.8003652     12.8003652     12.8003652    1[6-(6,6)]
   225    18.29300868    18.29300868    18.29300868    1[6-(6,6)]
   226     16.4011734     16.4011734     16.4011734    1[6-(6,6)]
   227    18.74226312    18.74226312    18.74226312    1[6-(6,6)]
   228    20.57991696    20.57991696    20.57991696    1[6-(6,6)]
   229    20.89146024    20.89146024    20.89146024    1[6-(6,6)]
   230    22.34307132    22.34307132    22.34307132    1[6-(6,6)]
   231     2.90999484     2.90999484     2.90999484    1[6-(6,6)]
   232     1.50579252     1.50579252     1.50579252    1[6-(6,6)]
   233    21.05626212    21.05626212    21.05626212    1[6-(6,6)]
   234    22.14892116    22.14892116    22.14892116    1[6-(6,6)]
   235     1.82410848     1.82410848     1.82410848    1[6-(6,6)]
   236     0.75176748     0.75176748     0.75176748    1[6-(6,6)]
   237    20.24128296    20.24128296    20.24128296    1[6-(6,6)]
   238    19.40824332    19.40824332    19.40824332    1[6-(6,6)]
   239    20.03810256    20.03810256    20.03810256    1[6-(6,6)]
   240    20.87565732    20.87565732    20.87565732    1[6-(6,6)]
   241       22.01121       22.01121       22.01121    1[6-(6,6)]
   242    20.88694512    20.88694512    20.88694512    1[6-(6,6)]
   243     0.18511992     0.18511992     0.18511992    1[6-(6,6)]
   244     1.30261212     1.30261212     1.30261212    1[6-(6,6)]
   245     1.48321692     1.48321692     1.48321692    1[6-(6,6)]
   246     3.04319088     3.04319088     3.04319088    1[6-(6,6)]
   247     5.83353504     5.83353504     5.83353504    1[6-(6,6)]
   248     4.27356108     4.27356108     4.27356108    1[6-(6,6)]
   249      2.8896768      2.8896768      2.8896768    1[6-(6,6)]
   250     3.81979152     3.81979152     3.81979152    1[6-(6,6)]
   251     2.55330036     2.55330036     2.55330036    1[6-(6,6)]
   252     1.62318564     1.62318564     1.62318564    1[6-(6,6)]
   253      1.5464286      1.5464286      1.5464286    1[6-(6,6)]
   254     0.07449948     0.07449948     0.07449948    1[6-(6,6)]
   255    19.56401496    19.56401496    19.56401496    1[6-(6,6)]
   256     21.0630348     21.0630348     21.0630348    1[6-(6,6)]
   257    15.57039132    15.57039132    15.57039132    1[6-(6,6)]
   258     17.4622266     17.4622266     17.4622266    1[6-(6,6)]
   259    15.12113688    15.12113688    15.12113688    1[6-(6,6)]
   260    13.28348304    13.28348304    13.28348304    1[6-(6,6)]
   261    12.97193976    12.97193976    12.97193976    1[6-(6,6)]
   262    11.52032868    11.52032868    11.52032868    1[6-(6,6)]
   263     8.37780516     8.37780516     8.37780516    1[6-(6,6)]
   264     9.78200748     9.78200748     9.78200748    1[6-(6,6)]
   265    12.80713788    12.80713788    12.80713788    1[6-(6,6)]
   266    11.71447884    11.71447884    11.71447884    1[6-(6,6)]
   267     9.46369152     9.46369152     9.46369152    1[6-(6,6)]
   268    10.53603252    10.53603252    10.53603252    1[6-(6,6)]
   269    13.62211704    13.62211704    13.62211704    1[6-(6,6)]
   270    14.45515668    14.45515668    14.45515668    1[6-(6,6)]
   271    13.82529744    13.82529744    13.82529744    1[6-(6,6)]
   272    12.98774268    12.98774268    12.98774268    1[6-(6,6)]
   273       10.72341       10.72341       10.72341    1[6-(6,6)]
   274     9.59914512     9.59914512     9.59914512    1[6-(6,6)]
   275    11.47291992    11.47291992    11.47291992    1[6-(6,6)]
   276    12.59041212    12.59041212    12.59041212    1[6-(6,6)]
   277    12.77101692    12.77101692    12.77101692    1[6-(6,6)]
   278    14.33099088    14.33099088    14.33099088    1[6-(6,6)]
   279    17.12133504    17.12133504    17.12133504    1[6-(6,6)]
   280    15.56136108    15.56136108    15.56136108    1[6-(6,6)]
   281     14.1774768     14.1774768     14.1774768    1[6-(6,6)]
   282    15.10759152    15.10759152    15.10759152    1[6-(6,6)]
   283    13.84110036    13.84110036    13.84110036    1[6-(6,6)]
   284    12.91098564    12.91098564    12.91098564    1[6-(6,6)]
   285     12.8342286     12.8342286     12.8342286    1[6-(6,6)]
   286    11.36229948    11.36229948    11.36229948    1[6-(6,6)]
   287     8.27621496     8.27621496     8.27621496    1[6-(6,6)]
   288      9.7752348      9.7752348      9.7752348    1[6-(6,6)]
   289     4.28259132     4.28259132     4.28259132    1[6-(6,6)]
   290      6.1744266      6.1744266      6.1744266    1[6-(6,6)]
   291     3.83333688     3.83333688     3.83333688    1[6-(6,6)]
   292     1.99568304     1.99568304     1.99568304    1[6-(6,6)]
   293     1.68413976     1.68413976     1.68413976    1[6-(6,6)]
   294     0.23252868     0.23252868     0.23252868    1[6-(6,6)]
   295    19.66560516    19.66560516    19.66560516    1[6-(6,6)]
   296    21.06980748    21.06980748    21.06980748    1[6-(6,6)]
   297     1.51933788     1.51933788     1.51933788    1[6-(6,6)]
   298     0.42667884     0.42667884     0.42667884    1[6-(6,6)]
   299    20.75149152    20.75149152    20.75149152    1[6-(6,6)]
   300    21.82383252    21.82383252    21.82383252    1[6-(6,6)]
   301     2.33431704     2.33431704     2.33431704    1[6-(6,6)]
   302     3.16735668     3.16735668     3.16735668    1[6-(6,6)]
   303     2.53749744     2.53749744     2.53749744    1[6-(6,6)]
   304     1.69994268     1.69994268     1.69994268    1[6-(6,6)]
   305   11.791913148   11.791913148   11.791913148    6[6-(1,6),6-(1,6),14-(6,6,6)]
   306    10.88595432    10.88595432    10.88595432    6[1-(0),6-(1,6),6-(6,14)]
   307    10.23126192    10.23126192    10.23126192    6[1-(0),6-(1,6),6-(6,6)]
   308    10.48410864    10.48410864    10.48410864    6[6-(1,6),6-(1,6),6-(8,8)]
   309     11.3329512     11.3329512     11.3329512    6[1-(0),6-(1,6),6-(6,6)]
   310    11.98087092    11.98087092    11.98087092    6[1-(0),6-(1,6),6-(6,14)]
   311     9.82264356     9.82264356     9.82264356    6[6-(6,6),8-(30),8-(30)]
   312     14.0194476     14.0194476     14.0194476    6[6-(1,6),6-(1,6),14-(6,6,6)]
   313    13.65372288    13.65372288    13.65372288    6[1-(0),6-(1,6),6-(6,14)]
   314    14.58158004    14.58158004    14.58158004    6[1-(0),6-(1,6),6-(6,6)]
   315    15.87290436    15.87290436    15.87290436    6[6-(1,6),6-(1,6),6-(8,8)]
   316    16.23862908    16.23862908    16.23862908    6[1-(0),6-(1,6),6-(6,6)]
   317    15.31302948    15.31302948    15.31302948    6[1-(0),6-(1,6),6-(6,14)]
   318     16.8413976     16.8413976     16.8413976    6[6-(6,6),8-(30),8-(30)]
   319    13.45618638    13.45618638    13.45618638    6[6-(1,6),6-(1,6),14-(6,6,6)]
   320       14.10975       14.10975       14.10975    6[1-(0),6-(1,6),6-(6,14)]
   321     14.6628522     14.6628522     14.6628522    6[1-(0),6-(1,6),6-(6,6)]
   322    14.56351956    14.56351956    14.56351956    6[6-(1,6),6-(1,6),6-(8,8)]
   323    13.90882716    13.90882716    13.90882716    6[1-(0),6-(1,6),6-(6,6)]
   324    13.35572496    13.35572496    13.35572496    6[1-(0),6-(1,6),6-(6,14)]
   325    15.14597004    15.14597004    15.14597004    6[6-(6,6),8-(30),8-(30)]
   326   11.451698856   11.451698856   11.451698856    6[6-(1,6),6-(1,6),14-(6,6,6)]
   327    11.90185632    11.90185632    11.90185632    6[1-(0),6-(1,6),6-(6,14)]
   328    11.02592304    11.02592304    11.02592304    6[1-(0),6-(1,6),6-(6,6)]
   329       9.651069       9.651069       9.651069    6[6-(1,6),6-(1,6),6-(8,8)]
   330    9.209038752    9.209038752    9.209038752    6[1-(0),6-(1,6),6-(6,6)]
   331    10.10483856    10.10483856    10.10483856    6[1-(0),6-(1,6),6-(6,14)]
   332     8.70966648     8.70966648     8.70966648    6[6-(6,6),8-(30),8-(30)]
   333    2.916316008    2.916316008    2.916316008    6[6-(1,6),6-(1,6),14-(6,6,6)]
   334      4.1877738      4.1877738      4.1877738    6[1-(0),6-(1,6),6-(6,14)]
   335     5.31881136     5.31881136     5.31881136    6[1-(0),6-(1,6),6-(6,6)]
   336    5.181325956    5.181325956    5.181325956    6[6-(1,6),6-(1,6),6-(8,8)]
   337     3.93041196     3.93041196     3.93041196    6[1-(0),6-(1,6),6-(6,6)]
   338      2.8445256      2.8445256      2.8445256    6[1-(0),6-(1,6),6-(6,14)]
   339     6.42501576     6.42501576     6.42501576    6[6-(6,6),8-(30),8-(30)]
   340    0.267972372    0.267972372    0.267972372    6[6-(1,6),6-(1,6),14-(6,6,6)]
   341    0.746575092    0.746575092    0.746575092    6[1-(0),6-(1,6),6-(6,14)]
   342    22.45369176    22.45369176    22.45369176    6[1-(0),6-(1,6),6-(6,6)]
   343   21.106379952   21.106379952   21.106379952    6[6-(1,6),6-(1,6),6-(8,8)]
   344   20.606556168   20.606556168   20.606556168    6[1-(0),6-(1,6),6-(6,6)]
   345    21.44456244    21.44456244    21.44456244    6[1-(0),6-(1,6),6-(6,14)]
   346    20.13292008    20.13292008    20.13292008    6[6-(6,6),8-(0),8-(30)]
   347    0.497114712    0.497114712    0.497114712    6[6-(1,6),6-(1,6),14-(6,6,6)]
   348    0.835071444    0.835071444    0.835071444    6[1-(0),6-(1,6),6-(6,14)]
   349    0.190538064    0.190538064    0.190538064    6[1-(0),6-(1,6),6-(6,6)]
   350   21.777101028   21.777101028   21.777101028    6[6-(1,6),6-(1,6),6-(8,8)]
   351   21.427404984   21.427404984   21.427404984    6[1-(0),6-(1,6),6-(6,6)]
   352   22.075324704   22.075324704   22.075324704    6[1-(0),6-(1,6),6-(6,14)]
   353   21.101187564   21.101187564   21.101187564    6[6-(6,6),8-(30),8-(30)]
   354     1.95956208     1.95956208     1.95956208    6[6-(1,6),6-(1,6),14-(6,6,6)]
   355     2.38398336     2.38398336     2.38398336    6[1-(0),6-(1,6),6-(6,14)]
   356     2.87387388     2.87387388     2.87387388    6[1-(0),6-(1,6),6-(6,6)]
   357     2.94385824     2.94385824     2.94385824    6[6-(1,6),6-(1,6),6-(8,8)]
   358     2.50363404     2.50363404     2.50363404    6[1-(0),6-(1,6),6-(6,6)]
   359     2.00697084     2.00697084     2.00697084    6[1-(0),6-(1,6),6-(6,14)]
   360     3.45858192     3.45858192     3.45858192    6[6-(6,6),8-(0),8-(30)]
   361    0.504113148    0.504113148    0.504113148    6[6-(1,6),6-(1,6),14-(6,6,6)]
   362    22.17375432    22.17375432    22.17375432    6[1-(0),6-(1,6),6-(6,14)]
   363    21.51906192    21.51906192    21.51906192    6[1-(0),6-(1,6),6-(6,6)]
   364    21.77190864    21.77190864    21.77190864    6[6-(1,6),6-(1,6),6-(8,8)]
   365      0.0451512      0.0451512      0.0451512    6[1-(0),6-(1,6),6-(6,6)]
   366     0.69307092     0.69307092     0.69307092    6[1-(0),6-(1,6),6-(6,14)]
   367    21.11044356    21.11044356    21.11044356    6[6-(6,6),8-(30),8-(30)]
   368      2.7316476      2.7316476      2.7316476    6[6-(1,6),6-(1,6),14-(6,6,6)]
   369     2.36592288     2.36592288     2.36592288    6[1-(0),6-(1,6),6-(6,14)]
   370     3.29378004     3.29378004     3.29378004    6[1-(0),6-(1,6),6-(6,6)]
   371     4.58510436     4.58510436     4.58510436    6[6-(1,6),6-(1,6),6-(8,8)]
   372     4.95082908     4.95082908     4.95082908    6[1-(0),6-(1,6),6-(6,6)]
   373     4.02522948     4.02522948     4.02522948    6[1-(0),6-(1,6),6-(6,14)]
   374      5.5535976      5.5535976      5.5535976    6[6-(6,6),8-(30),8-(30)]
   375     2.16838638     2.16838638     2.16838638    6[6-(1,6),6-(1,6),14-(6,6,6)]
   376        2.82195        2.82195        2.82195    6[1-(0),6-(1,6),6-(6,14)]
   377      3.3750522      3.3750522      3.3750522    6[1-(0),6-(1,6),6-(6,6)]
   378     3.27571956     3.27571956     3.27571956    6[6-(1,6),6-(1,6),6-(8,8)]
   379     2.62102716     2.62102716     2.62102716    6[1-(0),6-(1,6),6-(6,6)]
   380     2.06792496     2.06792496     2.06792496    6[1-(0),6-(1,6),6-(6,14)]
   381     3.85817004     3.85817004     3.85817004    6[6-(6,6),8-(30),8-(30)]
   382    0.163898856    0.163898856    0.163898856    6[6-(1,6),6-(1,6),14-(6,6,6)]
   383     0.61405632     0.61405632     0.61405632    6[1-(0),6-(1,6),6-(6,14)]
   384    22.31372304    22.31372304    22.31372304    6[1-(0),6-(1,6),6-(6,6)]
   385      20.938869      20.938869      20.938869    6[6-(1,6),6-(1,6),6-(8,8)]
   386   20.496838752   20.496838752   20.496838752    6[1-(0),6-(1,6),6-(6,6)]
   387    21.39263856    21.39263856    21.39263856    6[1-(0),6-(1,6),6-(6,14)]
   388    19.99746648    19.99746648    19.99746648    6[6-(6,6),8-(30),8-(30)]
   389   14.204116008   14.204116008   14.204116008    6[6-(1,6),6-(1,6),14-(6,6,6)]
   390     15.4755738     15.4755738     15.4755738    6[1-(0),6-(1,6),6-(6,14)]
   391    16.60661136    16.60661136    16.60661136    6[1-(0),6-(1,6),6-(6,6)]
   392   16.469125956   16.469125956   16.469125956    6[6-(1,6),6-(1,6),6-(8,8)]
   393    15.21821196    15.21821196    15.21821196    6[1-(0),6-(1,6),6-(6,6)]
   394     14.1323256     14.1323256     14.1323256    6[1-(0),6-(1,6),6-(6,14)]
   395    17.71281576    17.71281576    17.71281576    6[6-(6,6),8-(30),8-(30)]
   396   11.555772372   11.555772372   11.555772372    6[6-(1,6),6-(1,6),14-(6,6,6)]
   397   12.034375092   12.034375092   12.034375092    6[1-(0),6-(1,6),6-(6,14)]
   398    11.16589176    11.16589176    11.16589176    6[1-(0),6-(1,6),6-(6,6)]
   399    9.818579952    9.818579952    9.818579952    6[6-(1,6),6-(1,6),6-(8,8)]
   400    9.318756168    9.318756168    9.318756168    6[1-(0),6-(1,6),6-(6,6)]
   401    10.15676244    10.15676244    10.15676244    6[1-(0),6-(1,6),6-(6,14)]
   402     8.84512008     8.84512008     8.84512008    6[6-(6,6),8-(0),8-(30)]
   403   11.784914712   11.784914712   11.784914712    6[6-(1,6),6-(1,6),14-(6,6,6)]
   404   12.122871444   12.122871444   12.122871444    6[1-(0),6-(1,6),6-(6,14)]
   405   11.478338064   11.478338064   11.478338064    6[1-(0),6-(1,6),6-(6,6)]
   406   10.489301028   10.489301028   10.489301028    6[6-(1,6),6-(1,6),6-(8,8)]
   407   10.139604984   10.139604984   10.139604984    6[1-(0),6-(1,6),6-(6,6)]
   408   10.787524704   10.787524704   10.787524704    6[1-(0),6-(1,6),6-(6,14)]
   409    9.813387564    9.813387564    9.813387564    6[6-(6,6),8-(30),8-(30)]
   410    13.24736208    13.24736208    13.24736208    6[6-(1,6),6-(1,6),14-(6,6,6)]
   411    13.67178336    13.67178336    13.67178336    6[1-(0),6-(1,6),6-(6,14)]
   412    14.16167388    14.16167388    14.16167388    6[1-(0),6-(1,6),6-(6,6)]
   413    14.23165824    14.23165824    14.23165824    6[6-(1,6),6-(1,6),6-(8,8)]
   414    13.79143404    13.79143404    13.79143404    6[1-(0),6-(1,6),6-(6,6)]
   415    13.29477084    13.29477084    13.29477084    6[1-(0),6-(1,6),6-(6,14)]
   416    14.74638192    14.74638192    14.74638192    6[6-(6,6),8-(0),8-(30)]
   417   10.783686852   10.783686852   10.783686852    6[6-(1,6),6-(1,6),14-(6,6,6)]
   418    11.68964568    11.68964568    11.68964568    6[1-(0),6-(1,6),6-(6,14)]
   419    12.34433808    12.34433808    12.34433808    6[1-(0),6-(1,6),6-(6,6)]
   420    12.09149136    12.09149136    12.09149136    6[6-(1,6),6-(1,6),6-(8,8)]
   421     11.2426488     11.2426488     11.2426488    6[1-(0),6-(1,6),6-(6,6)]
   422    10.59472908    10.59472908    10.59472908    6[1-(0),6-(1,6),6-(6,14)]
   423    12.75295644    12.75295644    12.75295644    6[6-(6,6),8-(30),8-(30)]
   424      8.5561524      8.5561524      8.5561524    6[6-(1,6),6-(1,6),14-(6,6,6)]
   425     8.92187712     8.92187712     8.92187712    6[1-(0),6-(1,6),6-(6,14)]
   426     7.99401996     7.99401996     7.99401996    6[1-(0),6-(1,6),6-(6,6)]
   427     6.70269564     6.70269564     6.70269564    6[6-(1,6),6-(1,6),6-(8,8)]
   428     6.33697092     6.33697092     6.33697092    6[1-(0),6-(1,6),6-(6,6)]
   429     7.26257052     7.26257052     7.26257052    6[1-(0),6-(1,6),6-(6,14)]
   430      5.7342024      5.7342024      5.7342024    6[6-(6,6),8-(30),8-(30)]
   431     9.11941362     9.11941362     9.11941362    6[6-(1,6),6-(1,6),14-(6,6,6)]
   432        8.46585        8.46585        8.46585    6[1-(0),6-(1,6),6-(6,14)]
   433      7.9127478      7.9127478      7.9127478    6[1-(0),6-(1,6),6-(6,6)]
   434     8.01208044     8.01208044     8.01208044    6[6-(1,6),6-(1,6),6-(8,8)]
   435     8.66677284     8.66677284     8.66677284    6[1-(0),6-(1,6),6-(6,6)]
   436     9.21987504     9.21987504     9.21987504    6[1-(0),6-(1,6),6-(6,14)]
   437     7.42962996     7.42962996     7.42962996    6[6-(6,6),8-(30),8-(30)]
   438   11.123901144   11.123901144   11.123901144    6[6-(1,6),6-(1,6),14-(6,6,6)]
   439    10.67374368    10.67374368    10.67374368    6[1-(0),6-(1,6),6-(6,14)]
   440    11.54967696    11.54967696    11.54967696    6[1-(0),6-(1,6),6-(6,6)]
   441      12.924531      12.924531      12.924531    6[6-(1,6),6-(1,6),6-(8,8)]
   442   13.366561248   13.366561248   13.366561248    6[1-(0),6-(1,6),6-(6,6)]
   443    12.47076144    12.47076144    12.47076144    6[1-(0),6-(1,6),6-(6,14)]
   444    13.86593352    13.86593352    13.86593352    6[6-(6,6),8-(30),8-(30)]
   445   19.659283992   19.659283992   19.659283992    6[6-(1,6),6-(1,6),14-(6,6,6)]
   446     18.3878262     18.3878262     18.3878262    6[1-(0),6-(1,6),6-(6,14)]
   447    17.25678864    17.25678864    17.25678864    6[1-(0),6-(1,6),6-(6,6)]
   448   17.394274044   17.394274044   17.394274044    6[6-(1,6),6-(1,6),6-(8,8)]
   449    18.64518804    18.64518804    18.64518804    6[1-(0),6-(1,6),6-(6,6)]
   450     19.7310744     19.7310744     19.7310744    6[1-(0),6-(1,6),6-(6,14)]
   451    16.15058424    16.15058424    16.15058424    6[6-(6,6),8-(30),8-(30)]
   452   22.307627628   22.307627628   22.307627628    6[6-(1,6),6-(1,6),14-(6,6,6)]
   453   21.829024908   21.829024908   21.829024908    6[1-(0),6-(1,6),6-(6,14)]
   454     0.12190824     0.12190824     0.12190824    6[1-(0),6-(1,6),6-(6,6)]
   455    1.469220048    1.469220048    1.469220048    6[6-(1,6),6-(1,6),6-(8,8)]
   456    1.969043832    1.969043832    1.969043832    6[1-(0),6-(1,6),6-(6,6)]
   457     1.13103756     1.13103756     1.13103756    6[1-(0),6-(1,6),6-(6,14)]
   458     2.44267992     2.44267992     2.44267992    6[6-(6,6),8-(0),8-(30)]
   459   22.078485288   22.078485288   22.078485288    6[6-(1,6),6-(1,6),14-(6,6,6)]
   460   21.740528556   21.740528556   21.740528556    6[1-(0),6-(1,6),6-(6,14)]
   461   22.385061936   22.385061936   22.385061936    6[1-(0),6-(1,6),6-(6,6)]
   462    0.798498972    0.798498972    0.798498972    6[6-(1,6),6-(1,6),6-(8,8)]
   463    1.148195016    1.148195016    1.148195016    6[1-(0),6-(1,6),6-(6,6)]
   464    0.500275296    0.500275296    0.500275296    6[1-(0),6-(1,6),6-(6,14)]
   465    1.474412436    1.474412436    1.474412436    6[6-(6,6),8-(30),8-(30)]
   466    20.61603792    20.61603792    20.61603792    6[6-(1,6),6-(1,6),14-(6,6,6)]
   467    20.19161664    20.19161664    20.19161664    6[1-(0),6-(1,6),6-(6,14)]
   468    19.70172612    19.70172612    19.70172612    6[1-(0),6-(1,6),6-(6,6)]
   469    19.63174176    19.63174176    19.63174176    6[6-(1,6),6-(1,6),6-(8,8)]
   470    20.07196596    20.07196596    20.07196596    6[1-(0),6-(1,6),6-(6,6)]
   471    20.56862916    20.56862916    20.56862916    6[1-(0),6-(1,6),6-(6,14)]
   472    19.11701808    19.11701808    19.11701808    6[6-(6,6),8-(0),8-(30)]
   473   22.071486852   22.071486852   22.071486852    6[6-(1,6),6-(1,6),14-(6,6,6)]
   474     0.40184568     0.40184568     0.40184568    6[1-(0),6-(1,6),6-(6,14)]
   475     1.05653808     1.05653808     1.05653808    6[1-(0),6-(1,6),6-(6,6)]
   476     0.80369136     0.80369136     0.80369136    6[6-(1,6),6-(1,6),6-(8,8)]
   477     22.5304488     22.5304488     22.5304488    6[1-(0),6-(1,6),6-(6,6)]
   478    21.88252908    21.88252908    21.88252908    6[1-(0),6-(1,6),6-(6,14)]
   479     1.46515644     1.46515644     1.46515644    6[6-(6,6),8-(30),8-(30)]
   480     19.8439524     19.8439524     19.8439524    6[6-(1,6),6-(1,6),14-(6,6,6)]
   481    20.20967712    20.20967712    20.20967712    6[1-(0),6-(1,6),6-(6,14)]
   482    19.28181996    19.28181996    19.28181996    6[1-(0),6-(1,6),6-(6,6)]
   483    17.99049564    17.99049564    17.99049564    6[6-(1,6),6-(1,6),6-(8,8)]
   484    17.62477092    17.62477092    17.62477092    6[1-(0),6-(1,6),6-(6,6)]
   485    18.55037052    18.55037052    18.55037052    6[1-(0),6-(1,6),6-(6,14)]
   486     17.0220024     17.0220024     17.0220024    6[6-(6,6),8-(30),8-(30)]
   487    20.40721362    20.40721362    20.40721362    6[6-(1,6),6-(1,6),14-(6,6,6)]
   488       19.75365       19.75365       19.75365    6[1-(0),6-(1,6),6-(6,14)]
   489     19.2005478     19.2005478     19.2005478    6[1-(0),6-(1,6),6-(6,6)]
   490    19.29988044    19.29988044    19.29988044    6[6-(1,6),6-(1,6),6-(8,8)]
   491    19.95457284    19.95457284    19.95457284    6[1-(0),6-(1,6),6-(6,6)]
   492    20.50767504    20.50767504    20.50767504    6[1-(0),6-(1,6),6-(6,14)]
   493    18.71742996    18.71742996    18.71742996    6[6-(6,6),8-(30),8-(30)]
   494   22.411701144   22.411701144   22.411701144    6[6-(1,6),6-(1,6),14-(6,6,6)]
   495    21.96154368    21.96154368    21.96154368    6[1-(0),6-(1,6),6-(6,14)]
   496     0.26187696     0.26187696     0.26187696    6[1-(0),6-(1,6),6-(6,6)]
   497       1.636731       1.636731       1.636731    6[6-(1,6),6-(1,6),6-(8,8)]
   498    2.078761248    2.078761248    2.078761248    6[1-(0),6-(1,6),6-(6,6)]
   499     1.18296144     1.18296144     1.18296144    6[1-(0),6-(1,6),6-(6,14)]
   500     2.57813352     2.57813352     2.57813352    6[6-(6,6),8-(30),8-(30)]
   501    8.371483992    8.371483992    8.371483992    6[6-(1,6),6-(1,6),14-(6,6,6)]
   502      7.1000262      7.1000262      7.1000262    6[1-(0),6-(1,6),6-(6,14)]
   503     5.96898864     5.96898864     5.96898864    6[1-(0),6-(1,6),6-(6,6)]
   504    6.106474044    6.106474044    6.106474044    6[6-(1,6),6-(1,6),6-(8,8)]
   505     7.35738804     7.35738804     7.35738804    6[1-(0),6-(1,6),6-(6,6)]
   506      8.4432744      8.4432744      8.4432744    6[1-(0),6-(1,6),6-(6,14)]
   507     4.86278424     4.86278424     4.86278424    6[6-(6,6),8-(30),8-(30)]
   508   11.019827628   11.019827628   11.019827628    6[6-(1,6),6-(1,6),14-(6,6,6)]
   509   10.541224908   10.541224908   10.541224908    6[1-(0),6-(1,6),6-(6,14)]
   510    11.40970824    11.40970824    11.40970824    6[1-(0),6-(1,6),6-(6,6)]
   511   12.757020048   12.757020048   12.757020048    6[6-(1,6),6-(1,6),6-(8,8)]
   512   13.256843832   13.256843832   13.256843832    6[1-(0),6-(1,6),6-(6,6)]
   513    12.41883756    12.41883756    12.41883756    6[1-(0),6-(1,6),6-(6,14)]
   514    13.73047992    13.73047992    13.73047992    6[6-(6,6),8-(0),8-(30)]
   515   10.790685288   10.790685288   10.790685288    6[6-(1,6),6-(1,6),14-(6,6,6)]
   516   10.452728556   10.452728556   10.452728556    6[1-(0),6-(1,6),6-(6,14)]
   517   11.097261936   11.097261936   11.097261936    6[1-(0),6-(1,6),6-(6,6)]
   518   12.086298972   12.086298972   12.086298972    6[6-(1,6),6-(1,6),6-(8,8)]
   519   12.435995016   12.435995016   12.435995016    6[1-(0),6-(1,6),6-(6,6)]
   520   11.788075296   11.788075296   11.788075296    6[1-(0),6-(1,6),6-(6,14)]
   521   12.762212436   12.762212436   12.762212436    6[6-(6,6),8-(30),8-(30)]
   522     9.32823792     9.32823792     9.32823792    6[6-(1,6),6-(1,6),14-(6,6,6)]
   523     8.90381664     8.90381664     8.90381664    6[1-(0),6-(1,6),6-(6,14)]
   524     8.41392612     8.41392612     8.41392612    6[1-(0),6-(1,6),6-(6,6)]
   525     8.34394176     8.34394176     8.34394176    6[6-(1,6),6-(1,6),6-(8,8)]
   526     8.78416596     8.78416596     8.78416596    6[1-(0),6-(1,6),6-(6,6)]
   527     9.28082916     9.28082916     9.28082916    6[1-(0),6-(1,6),6-(6,14)]
   528     7.82921808     7.82921808     7.82921808    6[6-(6,6),8-(0),8-(30)]
   529   22.071486852   22.071486852   22.071486852    6[6-(1,6),6-(1,6),14-(6,6,6)]
   530     0.40184568     0.40184568     0.40184568    6[1-(0),6-(1,6),6-(6,14)]
   531     1.05653808     1.05653808     1.05653808    6[1-(0),6-(1,6),6-(6,6)]
   532     0.80369136     0.80369136     0.80369136    6[6-(1,6),6-(1,6),6-(8,8)]
   533     22.5304488     22.5304488     22.5304488    6[1-(0),6-(1,6),6-(6,6)]
   534    21.88252908    21.88252908    21.88252908    6[1-(0),6-(1,6),6-(6,14)]
   535     1.46515644     1.46515644     1.46515644    6[6-(6,6),8-(30),8-(30)]
   536     19.8439524     19.8439524     19.8439524    6[6-(1,6),6-(1,6),14-(6,6,6)]
   537    20.20967712    20.20967712    20.20967712    6[1-(0),6-(1,6),6-(6,14)]
   538    19.28181996    19.28181996    19.28181996    6[1-(0),6-(1,6),6-(6,6)]
   539    17.99049564    17.99049564    17.99049564    6[6-(1,6),6-(1,6),6-(8,8)]
   540    17.62477092    17.62477092    17.62477092    6[1-(0),6-(1,6),6-(6,6)]
   541    18.55037052    18.55037052    18.55037052    6[1-(0),6-(1,6),6-(6,14)]
   542     17.0220024     17.0220024     17.0220024    6[6-(6,6),8-(30),8-(30)]
   543    20.40721362    20.40721362    20.40721362    6[6-(1,6),6-(1,6),14-(6,6,6)]
   544       19.75365       19.75365       19.75365    6[1-(0),6-(1,6),6-(6,14)]
   545     19.2005478     19.2005478     19.2005478    6[1-(0),6-(1,6),6-(6,6)]
   546    19.29988044    19.29988044    19.29988044    6[6-(1,6),6-(1,6),6-(8,8)]
   547    19.95457284    19.95457284    19.95457284    6[1-(0),6-(1,6),6-(6,6)]
   548    20.50767504    20.50767504    20.50767504    6[1-(0),6-(1,6),6-(6,14)]
   549    18.71742996    18.71742996    18.71742996    6[6-(6,6),8-(30),8-(30)]
   550   22.411701144   22.411701144   22.411701144    6[6-(1,6),6-(1,6),14-(6,6,6)]
   551    21.96154368    21.96154368    21.96154368    6[1-(0),6-(1,6),6-(6,14)]
   552     0.26187696     0.26187696     0.26187696    6[1-(0),6-(1,6),6-(6,6)]
   553       1.636731       1.636731       1.636731    6[6-(1,6),6-(1,6),6-(8,8)]
   554    2.078761248    2.078761248    2.078761248    6[1-(0),6-(1,6),6-(6,6)]
   555     1.18296144     1.18296144     1.18296144    6[1-(0),6-(1,6),6-(6,14)]
   556     2.57813352     2.57813352     2.57813352    6[6-(6,6),8-(30),8-(30)]
   557    8.371483992    8.371483992    8.371483992    6[6-(1,6),6-(1,6),14-(6,6,6)]
   558      7.1000262      7.1000262      7.1000262    6[1-(0),6-(1,6),6-(6,14)]
   559     5.96898864     5.96898864     5.96898864    6[1-(0),6-(1,6),6-(6,6)]
   560    6.106474044    6.106474044    6.106474044    6[6-(1,6),6-(1,6),6-(8,8)]
   561     7.35738804     7.35738804     7.35738804    6[1-(0),6-(1,6),6-(6,6)]
   562      8.4432744      8.4432744      8.4432744    6[1-(0),6-(1,6),6-(6,14)]
   563     4.86278424     4.86278424     4.86278424    6[6-(6,6),8-(30),8-(30)]
   564   11.019827628   11.019827628   11.019827628    6[6-(1,6),6-(1,6),14-(6,6,6)]
   565   10.541224908   10.541224908   10.541224908    6[1-(0),6-(1,6),6-(6,14)]
   566    11.40970824    11.40970824    11.40970824    6[1-(0),6-(1,6),6-(6,6)]
   567   12.757020048   12.757020048   12.757020048    6[6-(1,6),6-(1,6),6-(8,8)]
   568   13.256843832   13.256843832   13.256843832    6[1-(0),6-(1,6),6-(6,6)]
   569    12.41883756    12.41883756    12.41883756    6[1-(0),6-(1,6),6-(6,14)]
   570    13.73047992    13.73047992    13.73047992    6[6-(6,6),8-(0),8-(30)]
   571   10.790685288   10.790685288   10.790685288    6[6-(1,6),6-(1,6),14-(6,6,6)]
   572   10.452728556   10.452728556   10.452728556    6[1-(0),6-(1,6),6-(6,14)]
   573   11.097261936   11.097261936   11.097261936    6[1-(0),6-(1,6),6-(6,6)]
   574   12.086298972   12.086298972   12.086298972    6[6-(1,6),6-(1,6),6-(8,8)]
   575   12.435995016   12.435995016   12.435995016    6[1-(0),6-(1,6),6-(6,6)]
   576   11.788075296   11.788075296   11.788075296    6[1-(0),6-(1,6),6-(6,14)]
   577   12.762212436   12.762212436   12.762212436    6[6-(6,6),8-(30),8-(30)]
   578     9.32823792     9.32823792     9.32823792    6[6-(1,6),6-(1,6),14-(6,6,6)]
   579     8.90381664     8.90381664     8.90381664    6[1-(0),6-(1,6),6-(6,14)]
   580     8.41392612     8.41392612     8.41392612    6[1-(0),6-(1,6),6-(6,6)]
   581     8.34394176     8.34394176     8.34394176    6[6-(1,6),6-(1,6),6-(8,8)]
   582     8.78416596     8.78416596     8.78416596    6[1-(0),6-(1,6),6-(6,6)]
   583     9.28082916     9.28082916     9.28082916    6[1-(0),6-(1,6),6-(6,14)]
   584     7.82921808     7.82921808     7.82921808    6[6-(6,6),8-(0),8-(30)]
   585   10.783686852   10.783686852   10.783686852    6[6-(1,6),6-(1,6),14-(6,6,6)]
   586    11.68964568    11.68964568    11.68964568    6[1-(0),6-(1,6),6-(6,14)]
   587    12.34433808    12.34433808    12.34433808    6[1-(0),6-(1,6),6-(6,6)]
   588    12.09149136    12.09149136    12.09149136    6[6-(1,6),6-(1,6),6-(8,8)]
   589     11.2426488     11.2426488     11.2426488    6[1-(0),6-(1,6),6-(6,6)]
   590    10.59472908    10.59472908    10.59472908    6[1-(0),6-(1,6),6-(6,14)]
   591    12.75295644    12.75295644    12.75295644    6[6-(6,6),8-(30),8-(30)]
   592      8.5561524      8.5561524      8.5561524    6[6-(1,6),6-(1,6),14-(6,6,6)]
   593     8.92187712     8.92187712     8.92187712    6[1-(0),6-(1,6),6-(6,14)]
   594     7.99401996     7.99401996     7.99401996    6[1-(0),6-(1,6),6-(6,6)]
   595     6.70269564     6.70269564     6.70269564    6[6-(1,6),6-(1,6),6-(8,8)]
   596     6.33697092     6.33697092     6.33697092    6[1-(0),6-(1,6),6-(6,6)]
   597     7.26257052     7.26257052     7.26257052    6[1-(0),6-(1,6),6-(6,14)]
   598      5.7342024      5.7342024      5.7342024    6[6-(6,6),8-(30),8-(30)]
   599     9.11941362     9.11941362     9.11941362    6[6-(1,6),6-(1,6),14-(6,6,6)]
   600        8.46585        8.46585        8.46585    6[1-(0),6-(1,6),6-(6,14)]
   601      7.9127478      7.9127478      7.9127478    6[1-(0),6-(1,6),6-(6,6)]
   602     8.01208044     8.01208044     8.01208044    6[6-(1,6),6-(1,6),6-(8,8)]
   603     8.66677284     8.66677284     8.66677284    6[1-(0),6-(1,6),6-(6,6)]
   604     9.21987504     9.21987504     9.21987504    6[1-(0),6-(1,6),6-(6,14)]
   605     7.42962996     7.42962996     7.42962996    6[6-(6,6),8-(30),8-(30)]
   606   11.123901144   11.123901144   11.123901144    6[6-(1,6),6-(1,6),14-(6,6,6)]
   607    10.67374368    10.67374368    10.67374368    6[1-(0),6-(1,6),6-(6,14)]
   608    11.54967696    11.54967696    11.54967696    6[1-(0),6-(1,6),6-(6,6)]
   609      12.924531      12.924531      12.924531    6[6-(1,6),6-(1,6),6-(8,8)]
   610   13.366561248   13.366561248   13.366561248    6[1-(0),6-(1,6),6-(6,6)]
   611    12.47076144    12.47076144    12.47076144    6[1-(0),6-(1,6),6-(6,14)]
   612    13.86593352    13.86593352    13.86593352    6[6-(6,6),8-(30),8-(30)]
   613   19.659283992   19.659283992   19.659283992    6[6-(1,6),6-(1,6),14-(6,6,6)]
   614     18.3878262     18.3878262     18.3878262    6[1-(0),6-(1,6),6-(6,14)]
   615    17.25678864    17.25678864    17.25678864    6[1-(0),6-(1,6),6-(6,6)]
   616   17.394274044   17.394274044   17.394274044    6[6-(1,6),6-(1,6),6-(8,8)]
   617    18.64518804    18.64518804    18.64518804    6[1-(0),6-(1,6),6-(6,6)]
   618     19.7310744     19.7310744     19.7310744    6[1-(0),6-(1,6),6-(6,14)]
   619    16.15058424    16.15058424    16.15058424    6[6-(6,6),8-(30),8-(30)]
   620   22.307627628   22.307627628   22.307627628    6[6-(1,6),6-(1,6),14-(6,6,6)]
   621   21.829024908   21.829024908   21.829024908    6[1-(0),6-(1,6),6-(6,14)]
   622     0.12190824     0.12190824     0.12190824    6[1-(0),6-(1,6),6-(6,6)]
   623    1.469220048    1.469220048    1.469220048    6[6-(1,6),6-(1,6),6-(8,8)]
   624    1.969043832    1.969043832    1.969043832    6[1-(0),6-(1,6),6-(6,6)]
   625     1.13103756     1.13103756     1.13103756    6[1-(0),6-(1,6),6-(6,14)]
   626     2.44267992     2.44267992     2.44267992    6[6-(6,6),8-(0),8-(30)]
   627   22.078485288   22.078485288   22.078485288    6[6-(1,6),6-(1,6),14-(6,6,6)]
   628   21.740528556   21.740528556   21.740528556    6[1-(0),6-(1,6),6-(6,14)]
   629   22.385061936   22.385061936   22.385061936    6[1-(0),6-(1,6),6-(6,6)]
   630    0.798498972    0.798498972    0.798498972    6[6-(1,6),6-(1,6),6-(8,8)]
   631    1.148195016    1.148195016    1.148195016    6[1-(0),6-(1,6),6-(6,6)]
   632    0.500275296    0.500275296    0.500275296    6[1-(0),6-(1,6),6-(6,14)]
   633    1.474412436    1.474412436    1.474412436    6[6-(6,6),8-(30),8-(30)]
   634    20.61603792    20.61603792    20.61603792    6[6-(1,6),6-(1,6),14-(6,6,6)]
   635    20.19161664    20.19161664    20.19161664    6[1-(0),6-(1,6),6-(6,14)]
   636    19.70172612    19.70172612    19.70172612    6[1-(0),6-(1,6),6-(6,6)]
   637    19.63174176    19.63174176    19.63174176    6[6-(1,6),6-(1,6),6-(8,8)]
   638    20.07196596    20.07196596    20.07196596    6[1-(0),6-(1,6),6-(6,6)]
   639    20.56862916    20.56862916    20.56862916    6[1-(0),6-(1,6),6-(6,14)]
   640    19.11701808    19.11701808    19.11701808    6[6-(6,6),8-(0),8-(30)]
   641    0.504113148    0.504113148    0.504113148    6[6-(1,6),6-(1,6),14-(6,6,6)]
   642    22.17375432    22.17375432    22.17375432    6[1-(0),6-(1,6),6-(6,14)]
   643    21.51906192    21.51906192    21.51906192    6[1-(0),6-(1,6),6-(6,6)]
   644    21.77190864    21.77190864    21.77190864    6[6-(1,6),6-(1,6),6-(8,8)]
   645      0.0451512      0.0451512      0.0451512    6[1-(0),6-(1,6),6-(6,6)]
   646     0.69307092     0.69307092     0.69307092    6[1-(0),6-(1,6),6-(6,14)]
   647    21.11044356    21.11044356    21.11044356    6[6-(6,6),8-(30),8-(30)]
   648      2.7316476      2.7316476      2.7316476    6[6-(1,6),6-(1,6),14-(6,6,6)]
   649     2.36592288     2.36592288     2.36592288    6[1-(0),6-(1,6),6-(6,14)]
   650     3.29378004     3.29378004     3.29378004    6[1-(0),6-(1,6),6-(6,6)]
   651     4.58510436     4.58510436     4.58510436    6[6-(1,6),6-(1,6),6-(8,8)]
   652     4.95082908     4.95082908     4.95082908    6[1-(0),6-(1,6),6-(6,6)]
   653     4.02522948     4.02522948     4.02522948    6[1-(0),6-(1,6),6-(6,14)]
   654      5.5535976      5.5535976      5.5535976    6[6-(6,6),8-(30),8-(30)]
   655     2.16838638     2.16838638     2.16838638    6[6-(1,6),6-(1,6),14-(6,6,6)]
   656        2.82195        2.82195        2.82195    6[1-(0),6-(1,6),6-(6,14)]
   657      3.3750522      3.3750522      3.3750522    6[1-(0),6-(1,6),6-(6,6)]
   658     3.27571956     3.27571956     3.27571956    6[6-(1,6),6-(1,6),6-(8,8)]
   659     2.62102716     2.62102716     2.62102716    6[1-(0),6-(1,6),6-(6,6)]
   660     2.06792496     2.06792496     2.06792496    6[1-(0),6-(1,6),6-(6,14)]
   661     3.85817004     3.85817004     3.85817004    6[6-(6,6),8-(30),8-(30)]
   662    0.163898856    0.163898856    0.163898856    6[6-(1,6),6-(1,6),14-(6,6,6)]
   663     0.61405632     0.61405632     0.61405632    6[1-(0),6-(1,6),6-(6,14)]
   664    22.31372304    22.31372304    22.31372304    6[1-(0),6-(1,6),6-(6,6)]
   665      20.938869      20.938869      20.938869    6[6-(1,6),6-(1,6),6-(8,8)]
   666   20.496838752   20.496838752   20.496838752    6[1-(0),6-(1,6),6-(6,6)]
   667    21.39263856    21.39263856    21.39263856    6[1-(0),6-(1,6),6-(6,14)]
   668    19.99746648    19.99746648    19.99746648    6[6-(6,6),8-(30),8-(30)]
   669   14.204116008   14.204116008   14.204116008    6[6-(1,6),6-(1,6),14-(6,6,6)]
   670     15.4755738     15.4755738     15.4755738    6[1-(0),6-(1,6),6-(6,14)]
   671    16.60661136    16.60661136    16.60661136    6[1-(0),6-(1,6),6-(6,6)]
   672   16.469125956   16.469125956   16.469125956    6[6-(1,6),6-(1,6),6-(8,8)]
   673    15.21821196    15.21821196    15.21821196    6[1-(0),6-(1,6),6-(6,6)]
   674     14.1323256     14.1323256     14.1323256    6[1-(0),6-(1,6),6-(6,14)]
   675    17.71281576    17.71281576    17.71281576    6[6-(6,6),8-(30),8-(30)]
   676   11.555772372   11.555772372   11.555772372    6[6-(1,6),6-(1,6),14-(6,6,6)]
   677   12.034375092   12.034375092   12.034375092    6[1-(0),6-(1,6),6-(6,14)]
   678    11.16589176    11.16589176    11.16589176    6[1-(0),6-(1,6),6-(6,6)]
   679    9.818579952    9.818579952    9.818579952    6[6-(1,6),6-(1,6),6-(8,8)]
   680    9.318756168    9.318756168    9.318756168    6[1-(0),6-(1,6),6-(6,6)]
   681    10.15676244    10.15676244    10.15676244    6[1-(0),6-(1,6),6-(6,14)]
   682     8.84512008     8.84512008     8.84512008    6[6-(6,6),8-(0),8-(30)]
   683   11.784914712   11.784914712   11.784914712    6[6-(1,6),6-(1,6),14-(6,6,6)]
   684   12.122871444   12.122871444   12.122871444    6[1-(0),6-(1,6),6-(6,14)]
   685   11.478338064   11.478338064   11.478338064    6[1-(0),6-(1,6),6-(6,6)]
   686   10.489301028   10.489301028   10.489301028    6[6-(1,6),6-(1,6),6-(8,8)]
   687   10.139604984   10.139604984   10.139604984    6[1-(0),6-(1,6),6-(6,6)]
   688   10.787524704   10.787524704   10.787524704    6[1-(0),6-(1,6),6-(6,14)]
   689    9.813387564    9.813387564    9.813387564    6[6-(6,6),8-(30),8-(30)]
   690    13.24736208    13.24736208    13.24736208    6[6-(1,6),6-(1,6),14-(6,6,6)]
   691    13.67178336    13.67178336    13.67178336    6[1-(0),6-(1,6),6-(6,14)]
   692    14.16167388    14.16167388    14.16167388    6[1-(0),6-(1,6),6-(6,6)]
   693    14.23165824    14.23165824    14.23165824    6[6-(1,6),6-(1,6),6-(8,8)]
   694    13.79143404    13.79143404    13.79143404    6[1-(0),6-(1,6),6-(6,6)]
   695    13.29477084    13.29477084    13.29477084    6[1-(0),6-(1,6),6-(6,14)]
   696    14.74638192    14.74638192    14.74638192    6[6-(6,6),8-(0),8-(30)]
   697   11.791913148   11.791913148   11.791913148    6[6-(1,6),6-(1,6),14-(6,6,6)]
   698    10.88595432    10.88595432    10.88595432    6[1-(0),6-(1,6),6-(6,14)]
   699    10.23126192    10.23126192    10.23126192    6[1-(0),6-(1,6),6-(6,6)]
   700    10.48410864    10.48410864    10.48410864    6[6-(1,6),6-(1,6),6-(8,8)]
   701     11.3329512     11.3329512     11.3329512    6[1-(0),6-(1,6),6-(6,6)]
   702    11.98087092    11.98087092    11.98087092    6[1-(0),6-(1,6),6-(6,14)]
   703     9.82264356     9.82264356     9.82264356    6[6-(6,6),8-(30),8-(30)]
   704     14.0194476     14.0194476     14.0194476    6[6-(1,6),6-(1,6),14-(6,6,6)]
   705    13.65372288    13.65372288    13.65372288    6[1-(0),6-(1,6),6-(6,14)]
   706    14.58158004    14.58158004    14.58158004    6[1-(0),6-(1,6),6-(6,6)]
   707    15.87290436    15.87290436    15.87290436    6[6-(1,6),6-(1,6),6-(8,8)]
   708    16.23862908    16.23862908    16.23862908    6[1-(0),6-(1,6),6-(6,6)]
   709    15.31302948    15.31302948    15.31302948    6[1-(0),6-(1,6),6-(6,14)]
   710     16.8413976     16.8413976     16.8413976    6[6-(6,6),8-(30),8-(30)]
   711    13.45618638    13.45618638    13.45618638    6[6-(1,6),6-(1,6),14-(6,6,6)]
   712       14.10975       14.10975       14.10975    6[1-(0),6-(1,6),6-(6,14)]
   713     14.6628522     14.6628522     14.6628522    6[1-(0),6-(1,6),6-(6,6)]
   714    14.56351956    14.56351956    14.56351956    6[6-(1,6),6-(1,6),6-(8,8)]
   715    13.90882716    13.90882716    13.90882716    6[1-(0),6-(1,6),6-(6,6)]
   716    13.35572496    13.35572496    13.35572496    6[1-(0),6-(1,6),6-(6,14)]
   717    15.14597004    15.14597004    15.14597004    6[6-(6,6),8-(30),8-(30)]
   718   11.451698856   11.451698856   11.451698856    6[6-(1,6),6-(1,6),14-(6,6,6)]
   719    11.90185632    11.90185632    11.90185632    6[1-(0),6-(1,6),6-(6,14)]
   720    11.02592304    11.02592304    11.02592304    6[1-(0),6-(1,6),6-(6,6)]
   721       9.651069       9.651069       9.651069    6[6-(1,6),6-(1,6),6-(8,8)]
   722    9.209038752    9.209038752    9.209038752    6[1-(0),6-(1,6),6-(6,6)]
   723    10.10483856    10.10483856    10.10483856    6[1-(0),6-(1,6),6-(6,14)]
   724     8.70966648     8.70966648     8.70966648    6[6-(6,6),8-(30),8-(30)]
   725    2.916316008    2.916316008    2.916316008    6[6-(1,6),6-(1,6),14-(6,6,6)]
   726      4.1877738      4.1877738      4.1877738    6[1-(0),6-(1,6),6-(6,14)]
   727     5.31881136     5.31881136     5.31881136    6[1-(0),6-(1,6),6-(6,6)]
   728    5.181325956    5.181325956    5.181325956    6[6-(1,6),6-(1,6),6-(8,8)]
   729     3.93041196     3.93041196     3.93041196    6[1-(0),6-(1,6),6-(6,6)]
   730      2.8445256      2.8445256      2.8445256    6[1-(0),6-(1,6),6-(6,14)]
   731     6.42501576     6.42501576     6.42501576    6[6-(6,6),8-(30),8-(30)]
   732    0.267972372    0.267972372    0.267972372    6[6-(1,6),6-(1,6),14-(6,6,6)]
   733    0.746575092    0.746575092    0.746575092    6[1-(0),6-(1,6),6-(6,14)]
   734    22.45369176    22.45369176    22.45369176    6[1-(0),6-(1,6),6-(6,6)]
   735   21.106379952   21.106379952   21.106379952    6[6-(1,6),6-(1,6),6-(8,8)]
   736   20.606556168   20.606556168   20.606556168    6[1-(0),6-(1,6),6-(6,6)]
   737    21.44456244    21.44456244    21.44456244    6[1-(0),6-(1,6),6-(6,14)]
   738    20.13292008    20.13292008    20.13292008    6[6-(6,6),8-(0),8-(30)]
   739    0.497114712    0.497114712    0.497114712    6[6-(1,6),6-(1,6),14-(6,6,6)]
   740    0.835071444    0.835071444    0.835071444    6[1-(0),6-(1,6),6-(6,14)]
   741    0.190538064    0.190538064    0.190538064    6[1-(0),6-(1,6),6-(6,6)]
   742   21.777101028   21.777101028   21.777101028    6[6-(1,6),6-(1,6),6-(8,8)]
   743   21.427404984   21.427404984   21.427404984    6[1-(0),6-(1,6),6-(6,6)]
   744   22.075324704   22.075324704   22.075324704    6[1-(0),6-(1,6),6-(6,14)]
   745   21.101187564   21.101187564   21.101187564    6[6-(6,6),8-(30),8-(30)]
   746     1.95956208     1.95956208     1.95956208    6[6-(1,6),6-(1,6),14-(6,6,6)]
   747     2.38398336     2.38398336     2.38398336    6[1-(0),6-(1,6),6-(6,14)]
   748     2.87387388     2.87387388     2.87387388    6[1-(0),6-(1,6),6-(6,6)]
   749     2.94385824     2.94385824     2.94385824    6[6-(1,6),6-(1,6),6-(8)]
   750     2.50363404     2.50363404     2.50363404    6[1-(0),6-(1,6),6-(6,6)]
   751     2.00697084     2.00697084     2.00697084    6[1-(0),6-(1,6),6-(6,14)]
   752     3.45858192     3.45858192     3.45858192    6[6-(6,6),8-(0)]
   753    9.119639376    9.119639376    9.119639376    8[6-(6,8),30-(8,8,8)]
   754   10.019502792   10.019502792   10.019502792    8[6-(6,8),30-(8,8)]
   755    16.47341532    16.47341532    16.47341532    8[6-(6,8),30-(8,8)]
   756    17.93857176    17.93857176    17.93857176    8[6-(6,8),30-(8,8,8)]
   757    15.60876984    15.60876984    15.60876984    8[6-(6,8),30-(8,8)]
   758    14.87054772    14.87054772    14.87054772    8[6-(6,8),30-(8,8,8)]
   759      9.1600497      9.1600497      9.1600497    8[6-(6,8),30-(8,8,8)]
   760    7.500065832    7.500065832    7.500065832    8[6-(6,8),30-(8,8)]
   761     7.51090212     7.51090212     7.51090212    8[6-(6,8),30-(8,8)]
   762    6.278048604    6.278048604    6.278048604    8[6-(6,8),30-(8,8,8)]
   763   20.656448244   20.656448244   20.656448244    8[6-(6,8),30-(8,8,8)]
   764   18.964181268   18.964181268   18.964181268    8[6-(6,8)]
   765   21.293080164   21.293080164   21.293080164    8[6-(6,8),30-(8,8)]
   766   20.350323108   20.350323108   20.350323108    8[6-(6,8),30-(8,8,8)]
   767     3.80173104     3.80173104     3.80173104    8[6-(6,8)]
   768     3.38182488     3.38182488     3.38182488    8[6-(6,8),30-(8,8,8)]
   769   20.407439376   20.407439376   20.407439376    8[6-(6,8),30-(8,8,8)]
   770   21.307302792   21.307302792   21.307302792    8[6-(6,8),30-(8,8)]
   771     5.18561532     5.18561532     5.18561532    8[6-(6,8),30-(8,8)]
   772     6.65077176     6.65077176     6.65077176    8[6-(6,8),30-(8,8,8)]
   773     4.32096984     4.32096984     4.32096984    8[6-(6,8),30-(8,8)]
   774     3.58274772     3.58274772     3.58274772    8[6-(6,8),30-(8,8,8)]
   775     20.4478497     20.4478497     20.4478497    8[6-(6,8),30-(8,8,8)]
   776   18.787865832   18.787865832   18.787865832    8[6-(6,8),30-(8,8)]
   777    18.79870212    18.79870212    18.79870212    8[6-(6,8),30-(8,8)]
   778   17.565848604   17.565848604   17.565848604    8[6-(6,8),30-(8,8,8)]
   779    9.368648244    9.368648244    9.368648244    8[6-(6,8),30-(8,8,8)]
   780    7.676381268    7.676381268    7.676381268    8[6-(6,8)]
   781   10.005280164   10.005280164   10.005280164    8[6-(6,8),30-(8,8)]
   782    9.062523108    9.062523108    9.062523108    8[6-(6,8),30-(8,8,8)]
   783    15.08953104    15.08953104    15.08953104    8[6-(6,8)]
   784    14.66962488    14.66962488    14.66962488    8[6-(6,8),30-(8,8,8)]
   785   13.455960624   13.455960624   13.455960624    8[6-(6,8),30-(8,8,8)]
   786   12.556097208   12.556097208   12.556097208    8[6-(6,8),30-(8,8)]
   787     6.10218468     6.10218468     6.10218468    8[6-(6,8),30-(8,8)]
   788     4.63702824     4.63702824     4.63702824    8[6-(6,8),30-(8,8,8)]
   789     6.96683016     6.96683016     6.96683016    8[6-(6,8),30-(8,8)]
   790     7.70505228     7.70505228     7.70505228    8[6-(6,8),30-(8,8,8)]
   791     13.4155503     13.4155503     13.4155503    8[6-(6,8),30-(8,8,8)]
   792   15.075534168   15.075534168   15.075534168    8[6-(6,8),30-(8,8)]
   793    15.06469788    15.06469788    15.06469788    8[6-(6,8),30-(8,8)]
   794   16.297551396   16.297551396   16.297551396    8[6-(6,8),30-(8,8,8)]
   795    1.919151756    1.919151756    1.919151756    8[6-(6,8),30-(8,8,8)]
   796    3.611418732    3.611418732    3.611418732    8[6-(6,8)]
   797    1.282519836    1.282519836    1.282519836    8[6-(6,8),30-(8,8)]
   798    2.225276892    2.225276892    2.225276892    8[6-(6,8),30-(8,8,8)]
   799    18.77386896    18.77386896    18.77386896    8[6-(6,8)]
   800    19.19377512    19.19377512    19.19377512    8[6-(6,8),30-(8,8,8)]
   801    2.168160624    2.168160624    2.168160624    8[6-(6,8),30-(8,8,8)]
   802    1.268297208    1.268297208    1.268297208    8[6-(6,8),30-(8,8)]
   803    17.38998468    17.38998468    17.38998468    8[6-(6,8),30-(8,8)]
   804    15.92482824    15.92482824    15.92482824    8[6-(6,8),30-(8,8,8)]
   805    18.25463016    18.25463016    18.25463016    8[6-(6,8),30-(8,8)]
   806    18.99285228    18.99285228    18.99285228    8[6-(6,8),30-(8,8,8)]
   807      2.1277503      2.1277503      2.1277503    8[6-(6,8),30-(8,8,8)]
   808    3.787734168    3.787734168    3.787734168    8[6-(6,8),30-(8,8)]
   809     3.77689788     3.77689788     3.77689788    8[6-(6,8),30-(8,8)]
   810    5.009751396    5.009751396    5.009751396    8[6-(6,8),30-(8,8,8)]
   811   13.206951756   13.206951756   13.206951756    8[6-(6,8),30-(8,8,8)]
   812   14.899218732   14.899218732   14.899218732    8[6-(6,8)]
   813   12.570319836   12.570319836   12.570319836    8[6-(6,8),30-(8,8)]
   814   13.513076892   13.513076892   13.513076892    8[6-(6,8),30-(8,8,8)]
   815     7.48606896     7.48606896     7.48606896    8[6-(6,8)]
   816     7.90597512     7.90597512     7.90597512    8[6-(6,8),30-(8,8,8)]
   817    2.168160624    2.168160624    2.168160624    8[6-(6,8),30-(8,8)]
   818    1.268297208    1.268297208    1.268297208    8[6-(6,8),30-(8,8)]
   819    17.38998468    17.38998468    17.38998468    8[6-(6,8),30-(8,8)]
   820    15.92482824    15.92482824    15.92482824    8[6-(6,8),30-(8,8,8)]
   821    18.25463016    18.25463016    18.25463016    8[6-(6,8),30-(8,8)]
   822    18.99285228    18.99285228    18.99285228    8[6-(6,8),30-(8,8,8)]
   823      2.1277503      2.1277503      2.1277503    8[6-(6,8),30-(8,8,8)]
   824    3.787734168    3.787734168    3.787734168    8[6-(6,8),30-(8,8)]
   825     3.77689788     3.77689788     3.77689788    8[6-(6,8),30-(8,8)]
   826    5.009751396    5.009751396    5.009751396    8[6-(6,8),30-(8,8)]
   827   13.206951756   13.206951756   13.206951756    8[6-(6,8),30-(8,8,8)]
   828   14.899218732   14.899218732   14.899218732    8[6-(6,8)]
   829   12.570319836   12.570319836   12.570319836    8[6-(6,8),30-(8,8)]
   830   13.513076892   13.513076892   13.513076892    8[6-(6,8),30-(8,8,8)]
   831     7.48606896     7.48606896     7.48606896    8[6-(6,8)]
   832     7.90597512     7.90597512     7.90597512    8[6-(6,8),30-(8,8,8)]
   833   13.455960624   13.455960624   13.455960624    8[6-(6,8),30-(8,8,8)]
   834   12.556097208   12.556097208   12.556097208    8[6-(6,8),30-(8,8)]
   835     6.10218468     6.10218468     6.10218468    8[6-(6,8),30-(8,8)]
   836     4.63702824     4.63702824     4.63702824    8[6-(6,8),30-(8,8,8)]
   837     6.96683016     6.96683016     6.96683016    8[6-(6,8),30-(8,8)]
   838     7.70505228     7.70505228     7.70505228    8[6-(6,8),30-(8,8,8)]
   839     13.4155503     13.4155503     13.4155503    8[6-(6,8),30-(8,8,8)]
   840   15.075534168   15.075534168   15.075534168    8[6-(6,8),30-(8,8)]
   841    15.06469788    15.06469788    15.06469788    8[6-(6,8),30-(8,8)]
   842   16.297551396   16.297551396   16.297551396    8[6-(6,8),30-(8,8,8)]
   843    1.919151756    1.919151756    1.919151756    8[6-(6,8),30-(8,8,8)]
   844    3.611418732    3.611418732    3.611418732    8[6-(6,8)]
   845    1.282519836    1.282519836    1.282519836    8[6-(6,8),30-(8,8)]
   846    2.225276892    2.225276892    2.225276892    8[6-(6,8),30-(8,8)]
   847    18.77386896    18.77386896    18.77386896    8[6-(6,8)]
   848    19.19377512    19.19377512    19.19377512    8[6-(6,8),30-(8,8,8)]
   849   20.407439376   20.407439376   20.407439376    8[6-(6,8),30-(8,8,8)]
   850   21.307302792   21.307302792   21.307302792    8[6-(6,8),30-(8,8)]
   851     5.18561532     5.18561532     5.18561532    8[6-(6,8),30-(8,8)]
   852     6.65077176     6.65077176     6.65077176    8[6-(6,8),30-(8,8,8)]
   853     4.32096984     4.32096984     4.32096984    8[6-(6,8),30-(8,8)]
   854     3.58274772     3.58274772     3.58274772    8[6-(6,8),30-(8,8,8)]
   855     20.4478497     20.4478497     20.4478497    8[6-(6,8),30-(8,8,8)]
   856   18.787865832   18.787865832   18.787865832    8[6-(6,8),30-(8,8)]
   857    18.79870212    18.79870212    18.79870212    8[6-(6,8),30-(8,8)]
   858   17.565848604   17.565848604   17.565848604    8[6-(6,8),30-(8,8,8)]
   859    9.368648244    9.368648244    9.368648244    8[6-(6,8),30-(8,8,8)]
   860    7.676381268    7.676381268    7.676381268    8[6-(6,8)]
   861   10.005280164   10.005280164   10.005280164    8[6-(6,8),30-(8,8)]
   862    9.062523108    9.062523108    9.062523108    8[6-(6,8),30-(8,8,8)]
   863    15.08953104    15.08953104    15.08953104    8[6-(6,8)]
   864    14.66962488    14.66962488    14.66962488    8[6-(6,8),30-(8,8,8)]
   865    9.119639376    9.119639376    9.119639376    8[6-(6,8),30-(8,8,8)]
   866   10.019502792   10.019502792   10.019502792    8[6-(6,8),30-(8,8)]
   867    16.47341532    16.47341532    16.47341532    8[6-(6,8),30-(8,8)]
   868    17.93857176    17.93857176    17.93857176    8[6-(6,8),30-(8,8,8)]
   869    15.60876984    15.60876984    15.60876984    8[6-(6,8),30-(8,8)]
   870    14.87054772    14.87054772    14.87054772    8[6-(6,8),30-(8,8,8)]
   871      9.1600497      9.1600497      9.1600497    8[6-(6,8),30-(8,8,8)]
   872    7.500065832    7.500065832    7.500065832    8[6-(6,8),30-(8,8)]
   873     7.51090212     7.51090212     7.51090212    8[6-(6,8),30-(8,8)]
   874    6.278048604    6.278048604    6.278048604    8[6-(6,8),30-(8,8,8)]
   875   20.656448244   20.656448244   20.656448244    8[6-(6,8),30-(8,8,8)]
   876   18.964181268   18.964181268   18.964181268    8[6-(6,8)]
   877   21.293080164   21.293080164   21.293080164    8[6-(6,8),30-(8,8)]
   878   20.350323108   20.350323108   20.350323108    8[6-(6,8),30-(8,8,8)]
   879     3.80173104     3.80173104     3.80173104    8[6-(6)]
