# Supplementary material for: A collection of forcefield precursors for metal–organic frameworks
Source: RSC Adv. 2019 Nov 13;9(63):36492–507. doi: 10.1039/c9ra07327b (PMC9075174; doi:10.1039/c9ra07327b)
Supplement: RA-009-C9RA07327B-s3089 [file RA-009-C9RA07327B-s3089.txt]

BUCSIC_charged

13.596    0.00000000    0.00000000
0.0    14.676    0.00000000
0.0    0.0    17.16

     1     3.04713552     3.04713552     3.04713552    26[6-(1,6,6),6-(1,6,6),6-(1,6,6),6-(1,6,6),6-(1,6,6),6-(1,6,6),6-(1,6,6),6-(1,6,6),6-(1,6,6),6-(6,6,6),6-(6,6,6)]
     2    10.54886448    10.54886448    10.54886448    26[6-(1,6,6),6-(1,6,6),6-(1,6,6),6-(1,6,6),6-(1,6,6),6-(1,6,6),6-(1,6,6),6-(1,6,6),6-(1,6,6),6-(6,6,6),6-(6,6,6)]
     3     3.75086448     3.75086448     3.75086448    26[6-(1,6,6),6-(1,6,6),6-(1,6,6),6-(1,6,6),6-(1,6,6),6-(1,6,6),6-(1,6,6),6-(1,6,6),6-(1,6,6),6-(6,6,6),6-(6,6,6)]
     4     9.84513552     9.84513552     9.84513552    26[6-(1,6,6),6-(1,6,6),6-(1,6,6),6-(1,6,6),6-(1,6,6),6-(1,6,6),6-(1,6,6),6-(1,6,6),6-(1,6,6),6-(6,6,6),6-(6,6,6)]
     5    10.54886448    10.54886448    10.54886448    26[6-(1,6,6),6-(1,6,6),6-(1,6,6),6-(1,6,6),6-(1,6,6),6-(1,6,6),6-(1,6,6),6-(1,6,6),6-(1,6,6),6-(6,6,6),6-(6,6,6)]
     6     3.04713552     3.04713552     3.04713552    26[6-(1,6,6),6-(1,6,6),6-(1,6,6),6-(1,6,6),6-(1,6,6),6-(1,6,6),6-(1,6,6),6-(1,6,6),6-(1,6,6),6-(6,6,6),6-(6,6,6)]
     7     9.84513552     9.84513552     9.84513552    26[6-(1,6,6),6-(1,6,6),6-(1,6,6),6-(1,6,6),6-(1,6,6),6-(1,6,6),6-(1,6,6),6-(1,6,6),6-(1,6,6),6-(6,6,6),6-(6,6,6)]
     8     3.75086448     3.75086448     3.75086448    26[6-(1,6,6),6-(1,6,6),6-(1,6,6),6-(1,6,6),6-(1,6,6),6-(1,6,6),6-(1,6,6),6-(1,6,6),6-(1,6,6),6-(6,6,6),6-(6,6,6)]
     9          6.798          6.798          6.798    27[8-(1,1,27),8-(1,1,27),8-(6),8-(6),8-(6),8-(6)]
    10            0.0            0.0            0.0    27[8-(1,1,27),8-(1,1,27),8-(6),8-(6),8-(6),8-(6)]
    11     3.52326744     3.52326744     3.52326744    27[8-(1,1),8-(1,1,27),8-(6),8-(6),8-(6),8-(6)]
    12    10.07273256    10.07273256    10.07273256    27[8-(1,1),8-(1,1,27),8-(6),8-(6),8-(6),8-(6)]
    13     3.27473256     3.27473256     3.27473256    27[8-(1,1),8-(1,1,27),8-(6),8-(6),8-(6),8-(6)]
    14    10.32126744    10.32126744    10.32126744    27[8-(1,1),8-(1,1,27),8-(6),8-(6),8-(6),8-(6)]
    15      5.8299648      5.8299648      5.8299648    1[8-(1,27,27)]
    16      1.6559928      1.6559928      1.6559928    1[6-(6,6,26)]
    17      0.8850996      0.8850996      0.8850996    1[6-(6,6,26)]
    18       4.717812       4.717812       4.717812    1[6-(6,6,26)]
    19      5.4696708      5.4696708      5.4696708    1[6-(6,6,26)]
    20      3.4683396      3.4683396      3.4683396    1[6-(6,6,26)]
    21       5.180076       5.180076       5.180076    1[6-(6,6,26)]
    22      3.9306036      3.9306036      3.9306036    1[6-(6,6,26)]
    23      1.4452548      1.4452548      1.4452548    1[6-(6,6,26)]
    24      1.1597388      1.1597388      1.1597388    1[6-(6,6,26)]
    25      1.2195612      1.2195612      1.2195612    1[8-(1,27)]
    26      7.7660352      7.7660352      7.7660352    1[8-(1,27,27)]
    27     11.9400072     11.9400072     11.9400072    1[6-(6,6,26)]
    28     12.7109004     12.7109004     12.7109004    1[6-(6,6,26)]
    29       8.878188       8.878188       8.878188    1[6-(6,6,26)]
    30      8.1263292      8.1263292      8.1263292    1[6-(6,6,26)]
    31     10.1276604     10.1276604     10.1276604    1[6-(6,6,26)]
    32       8.415924       8.415924       8.415924    1[6-(6,6,26)]
    33      9.6653964      9.6653964      9.6653964    1[6-(6,6,26)]
    34     12.1507452     12.1507452     12.1507452    1[6-(6,6,26)]
    35     12.4362612     12.4362612     12.4362612    1[6-(6,6,26)]
    36     12.3764388     12.3764388     12.3764388    1[8-(1,27)]
    37      0.9680352      0.9680352      0.9680352    1[8-(1,27,27)]
    38      5.1420072      5.1420072      5.1420072    1[6-(6,6,26)]
    39      5.9129004      5.9129004      5.9129004    1[6-(6,6,26)]
    40       2.080188       2.080188       2.080188    1[6-(6,6,26)]
    41      1.3283292      1.3283292      1.3283292    1[6-(6,6,26)]
    42      3.3296604      3.3296604      3.3296604    1[6-(6,6,26)]
    43       1.617924       1.617924       1.617924    1[6-(6,6,26)]
    44      2.8673964      2.8673964      2.8673964    1[6-(6,6,26)]
    45      5.3527452      5.3527452      5.3527452    1[6-(6,6,26)]
    46      5.6382612      5.6382612      5.6382612    1[6-(6,6,26)]
    47      5.5784388      5.5784388      5.5784388    1[8-(1,27)]
    48     12.6279648     12.6279648     12.6279648    1[8-(1,27,27)]
    49      8.4539928      8.4539928      8.4539928    1[6-(6,6,26)]
    50      7.6830996      7.6830996      7.6830996    1[6-(6,6,26)]
    51      11.515812      11.515812      11.515812    1[6-(6,6,26)]
    52     12.2676708     12.2676708     12.2676708    1[6-(6,6,26)]
    53     10.2663396     10.2663396     10.2663396    1[6-(6,6,26)]
    54      11.978076      11.978076      11.978076    1[6-(6,6,26)]
    55     10.7286036     10.7286036     10.7286036    1[6-(6,6,26)]
    56      8.2432548      8.2432548      8.2432548    1[6-(6,6,26)]
    57      7.9577388      7.9577388      7.9577388    1[6-(6,6,26)]
    58      8.0175612      8.0175612      8.0175612    1[8-(1,27)]
    59      7.7660352      7.7660352      7.7660352    1[8-(1,27,27)]
    60     11.9400072     11.9400072     11.9400072    1[6-(6,6,26)]
    61     12.7109004     12.7109004     12.7109004    1[6-(6,6,26)]
    62       8.878188       8.878188       8.878188    1[6-(6,6,26)]
    63      8.1263292      8.1263292      8.1263292    1[6-(6,6,26)]
    64     10.1276604     10.1276604     10.1276604    1[6-(6,6,26)]
    65       8.415924       8.415924       8.415924    1[6-(6,6,26)]
    66      9.6653964      9.6653964      9.6653964    1[6-(6,6,26)]
    67     12.1507452     12.1507452     12.1507452    1[6-(6,6,26)]
    68     12.4362612     12.4362612     12.4362612    1[6-(6,6,26)]
    69     12.3764388     12.3764388     12.3764388    1[8-(1,27)]
    70      5.8299648      5.8299648      5.8299648    1[8-(1,27,27)]
    71      1.6559928      1.6559928      1.6559928    1[6-(6,6,26)]
    72      0.8850996      0.8850996      0.8850996    1[6-(6,6,26)]
    73       4.717812       4.717812       4.717812    1[6-(6,6,26)]
    74      5.4696708      5.4696708      5.4696708    1[6-(6,6,26)]
    75      3.4683396      3.4683396      3.4683396    1[6-(6,6,26)]
    76       5.180076       5.180076       5.180076    1[6-(6,6,26)]
    77      3.9306036      3.9306036      3.9306036    1[6-(6,6,26)]
    78      1.4452548      1.4452548      1.4452548    1[6-(6,6,26)]
    79      1.1597388      1.1597388      1.1597388    1[6-(6,6,26)]
    80      1.2195612      1.2195612      1.2195612    1[8-(1,27)]
    81     12.6279648     12.6279648     12.6279648    1[8-(1,27,27)]
    82      8.4539928      8.4539928      8.4539928    1[6-(6,6,26)]
    83      7.6830996      7.6830996      7.6830996    1[6-(6,6,26)]
    84      11.515812      11.515812      11.515812    1[6-(6,6,26)]
    85     12.2676708     12.2676708     12.2676708    1[6-(6,6,26)]
    86     10.2663396     10.2663396     10.2663396    1[6-(6,6,26)]
    87      11.978076      11.978076      11.978076    1[6-(6,6,26)]
    88     10.7286036     10.7286036     10.7286036    1[6-(6,6,26)]
    89      8.2432548      8.2432548      8.2432548    1[6-(6,6,26)]
    90      7.9577388      7.9577388      7.9577388    1[6-(6,6,26)]
    91      8.0175612      8.0175612      8.0175612    1[8-(1,27)]
    92      0.9680352      0.9680352      0.9680352    1[8-(1,27,27)]
    93      5.1420072      5.1420072      5.1420072    1[6-(6,6,26)]
    94      5.9129004      5.9129004      5.9129004    1[6-(6,6,26)]
    95       2.080188       2.080188       2.080188    1[6-(6,6,26)]
    96      1.3283292      1.3283292      1.3283292    1[6-(6,6,26)]
    97      3.3296604      3.3296604      3.3296604    1[6-(6,6,26)]
    98       1.617924       1.617924       1.617924    1[6-(6,6,26)]
    99      2.8673964      2.8673964      2.8673964    1[6-(6,6,26)]
   100      5.3527452      5.3527452      5.3527452    1[6-(6,6,26)]
   101      5.6382612      5.6382612      5.6382612    1[6-(6,6,26)]
   102      5.5784388      5.5784388      5.5784388    1[8-(1,27)]
   103      4.1223072      4.1223072      4.1223072    6[6-(6,6,26),8-(0),8-(27)]
   104      3.6246936      3.6246936      3.6246936    6[6-(1,6,26),6-(1,6,26),6-(8,8),26-(6,6,6,6,6,6,6,6,6,6)]
   105      2.2759704      2.2759704      2.2759704    6[1-(0),6-(1,6,26),6-(6,6,26),26-(6,6,6,6,6,6,6,6,6,6)]
   106      1.8096276      1.8096276      1.8096276    6[1-(0),6-(1,6,26),6-(6,6,26),26-(6,6,6,6,6,6,6,6,6,6)]
   107      2.7613476      2.7613476      2.7613476    6[6-(1,6,26),6-(1,6,26),6-(8,8),26-(6,6,6,6,6,6,6,6,6,6)]
   108      4.0883172      4.0883172      4.0883172    6[1-(0),6-(1,6,26),6-(6,6,26),26-(6,6,6,6,6,6,6,6,6,6)]
   109      4.5397044      4.5397044      4.5397044    6[1-(0),6-(1,6,26),6-(6,6,26),26-(6,6,6,6,6,6,6,6,6,6)]
   110      9.0658128      9.0658128      9.0658128    6[6-(6,6,26),8-(27),8-(27)]
   111      3.2779956      3.2779956      3.2779956    6[1-(0),6-(1,6,26),6-(1,6,26),26-(6,6,6,6,6,6,6,6,6,6)]
   112      4.2365136      4.2365136      4.2365136    6[1-(0),6-(1,6,26),6-(1,6,26),26-(6,6,6,6,6,6,6,6,6,6)]
   113      3.5363196      3.5363196      3.5363196    6[1-(0),6-(1,6,26),6-(1,6,26),26-(6,6,6,6,6,6,6,6,6,6)]
   114      2.1454488      2.1454488      2.1454488    6[1-(0),6-(1,6,26),6-(1,6,26),26-(6,6,6,6,6,6,6,6,6,6)]
   115      1.9863756      1.9863756      1.9863756    6[1-(0),6-(1,6,26),6-(1,6,26),26-(6,6,6,6,6,6,6,6,6,6)]
   116      9.4736928      9.4736928      9.4736928    6[6-(6,6,26),8-(0),8-(27)]
   117      9.9713064      9.9713064      9.9713064    6[6-(1,6,26),6-(1,6,26),6-(8,8),26-(6,6,6,6,6,6,6,6,6,6)]
   118     11.3200296     11.3200296     11.3200296    6[1-(0),6-(1,6,26),6-(6,6,26),26-(6,6,6,6,6,6,6,6,6,6)]
   119     11.7863724     11.7863724     11.7863724    6[1-(0),6-(1,6,26),6-(6,6,26),26-(6,6,6,6,6,6,6,6,6,6)]
   120     10.8346524     10.8346524     10.8346524    6[6-(1,6,26),6-(1,6,26),6-(8,8),26-(6,6,6,6,6,6,6,6,6,6)]
   121      9.5076828      9.5076828      9.5076828    6[1-(0),6-(1,6,26),6-(6,6,26),26-(6,6,6,6,6,6,6,6,6,6)]
   122      9.0562956      9.0562956      9.0562956    6[1-(0),6-(1,6,26),6-(6,6,26),26-(6,6,6,6,6,6,6,6,6,6)]
   123      4.5301872      4.5301872      4.5301872    6[6-(6,6,26),8-(27),8-(27)]
   124     10.3180044     10.3180044     10.3180044    6[1-(0),6-(1,6,26),6-(1,6,26),26-(6,6,6,6,6,6,6,6,6,6)]
   125      9.3594864      9.3594864      9.3594864    6[1-(0),6-(1,6,26),6-(1,6,26),26-(6,6,6,6,6,6,6,6,6,6)]
   126     10.0596804     10.0596804     10.0596804    6[1-(0),6-(1,6,26),6-(1,6,26),26-(6,6,6,6,6,6,6,6,6,6)]
   127     11.4505512     11.4505512     11.4505512    6[1-(0),6-(1,6,26),6-(1,6,26),26-(6,6,6,6,6,6,6,6,6,6)]
   128     11.6096244     11.6096244     11.6096244    6[1-(0),6-(1,6,26),6-(1,6,26),26-(6,6,6,6,6,6,6,6,6,6)]
   129      2.6756928      2.6756928      2.6756928    6[6-(6,6,26),8-(0),8-(27)]
   130      3.1733064      3.1733064      3.1733064    6[6-(1,6,26),6-(1,6,26),6-(8,8),26-(6,6,6,6,6,6,6,6,6,6)]
   131      4.5220296      4.5220296      4.5220296    6[1-(0),6-(1,6,26),6-(6,6,26),26-(6,6,6,6,6,6,6,6,6,6)]
   132      4.9883724      4.9883724      4.9883724    6[1-(0),6-(1,6,26),6-(6,6,26),26-(6,6,6,6,6,6,6,6,6,6)]
   133      4.0366524      4.0366524      4.0366524    6[6-(1,6,26),6-(1,6,26),6-(8,8),26-(6,6,6,6,6,6,6,6,6,6)]
   134      2.7096828      2.7096828      2.7096828    6[1-(0),6-(1,6,26),6-(6,6,26),26-(6,6,6,6,6,6,6,6,6,6)]
   135      2.2582956      2.2582956      2.2582956    6[1-(0),6-(1,6,26),6-(6,6,26),26-(6,6,6,6,6,6,6,6,6,6)]
   136     11.3281872     11.3281872     11.3281872    6[6-(6,6,26),8-(27),8-(27)]
   137      3.5200044      3.5200044      3.5200044    6[1-(0),6-(1,6,26),6-(1,6,26),26-(6,6,6,6,6,6,6,6,6,6)]
   138      2.5614864      2.5614864      2.5614864    6[1-(0),6-(1,6,26),6-(1,6,26),26-(6,6,6,6,6,6,6,6,6,6)]
   139      3.2616804      3.2616804      3.2616804    6[1-(0),6-(1,6,26),6-(1,6,26),26-(6,6,6,6,6,6,6,6,6,6)]
   140      4.6525512      4.6525512      4.6525512    6[1-(0),6-(1,6,26),6-(1,6,26),26-(6,6,6,6,6,6,6,6,6,6)]
   141      4.8116244      4.8116244      4.8116244    6[1-(0),6-(1,6,26),6-(1,6,26),26-(6,6,6,6,6,6,6,6,6,6)]
   142     10.9203072     10.9203072     10.9203072    6[6-(6,6,26),8-(0),8-(27)]
   143     10.4226936     10.4226936     10.4226936    6[6-(1,6,26),6-(1,6,26),6-(8,8),26-(6,6,6,6,6,6,6,6,6,6)]
   144      9.0739704      9.0739704      9.0739704    6[1-(0),6-(1,6,26),6-(6,6,26),26-(6,6,6,6,6,6,6,6,6,6)]
   145      8.6076276      8.6076276      8.6076276    6[1-(0),6-(1,6,26),6-(6,6,26),26-(6,6,6,6,6,6,6,6,6,6)]
   146      9.5593476      9.5593476      9.5593476    6[6-(1,6,26),6-(1,6,26),6-(8,8),26-(6,6,6,6,6,6,6,6,6,6)]
   147     10.8863172     10.8863172     10.8863172    6[1-(0),6-(1,6,26),6-(6,6,26),26-(6,6,6,6,6,6,6,6,6,6)]
   148     11.3377044     11.3377044     11.3377044    6[1-(0),6-(1,6,26),6-(6,6,26),26-(6,6,6,6,6,6,6,6,6,6)]
   149      2.2678128      2.2678128      2.2678128    6[6-(6,6,26),8-(27),8-(27)]
   150     10.0759956     10.0759956     10.0759956    6[1-(0),6-(1,6,26),6-(1,6,26),26-(6,6,6,6,6,6,6,6,6,6)]
   151     11.0345136     11.0345136     11.0345136    6[1-(0),6-(1,6,26),6-(1,6,26),26-(6,6,6,6,6,6,6,6,6,6)]
   152     10.3343196     10.3343196     10.3343196    6[1-(0),6-(1,6,26),6-(1,6,26),26-(6,6,6,6,6,6,6,6,6,6)]
   153      8.9434488      8.9434488      8.9434488    6[1-(0),6-(1,6,26),6-(1,6,26),26-(6,6,6,6,6,6,6,6,6,6)]
   154      8.7843756      8.7843756      8.7843756    6[1-(0),6-(1,6,26),6-(1,6,26),26-(6,6,6,6,6,6,6,6,6,6)]
   155      9.4736928      9.4736928      9.4736928    6[6-(6,6,26),8-(0),8-(27)]
   156      9.9713064      9.9713064      9.9713064    6[6-(1,6,26),6-(1,6,26),6-(8,8),26-(6,6,6,6,6,6,6,6,6,6)]
   157     11.3200296     11.3200296     11.3200296    6[1-(0),6-(1,6,26),6-(6,6,26),26-(6,6,6,6,6,6,6,6,6,6)]
   158     11.7863724     11.7863724     11.7863724    6[1-(0),6-(1,6,26),6-(6,6,26),26-(6,6,6,6,6,6,6,6,6,6)]
   159     10.8346524     10.8346524     10.8346524    6[6-(1,6,26),6-(1,6,26),6-(8,8),26-(6,6,6,6,6,6,6,6,6,6)]
   160      9.5076828      9.5076828      9.5076828    6[1-(0),6-(1,6,26),6-(6,6,26),26-(6,6,6,6,6,6,6,6,6,6)]
   161      9.0562956      9.0562956      9.0562956    6[1-(0),6-(1,6,26),6-(6,6,26),26-(6,6,6,6,6,6,6,6,6,6)]
   162      4.5301872      4.5301872      4.5301872    6[6-(6,6,26),8-(27),8-(27)]
   163     10.3180044     10.3180044     10.3180044    6[1-(0),6-(1,6,26),6-(1,6,26),26-(6,6,6,6,6,6,6,6,6,6)]
   164      9.3594864      9.3594864      9.3594864    6[1-(0),6-(1,6,26),6-(1,6,26),26-(6,6,6,6,6,6,6,6,6,6)]
   165     10.0596804     10.0596804     10.0596804    6[1-(0),6-(1,6,26),6-(1,6,26),26-(6,6,6,6,6,6,6,6,6,6)]
   166     11.4505512     11.4505512     11.4505512    6[1-(0),6-(1,6,26),6-(1,6,26),26-(6,6,6,6,6,6,6,6,6,6)]
   167     11.6096244     11.6096244     11.6096244    6[1-(0),6-(1,6,26),6-(1,6,26),26-(6,6,6,6,6,6,6,6,6,6)]
   168      4.1223072      4.1223072      4.1223072    6[6-(6,6,26),8-(0),8-(27)]
   169      3.6246936      3.6246936      3.6246936    6[6-(1,6,26),6-(1,6,26),6-(8,8),26-(6,6,6,6,6,6,6,6,6,6)]
   170      2.2759704      2.2759704      2.2759704    6[1-(0),6-(1,6,26),6-(6,6,26),26-(6,6,6,6,6,6,6,6,6,6)]
   171      1.8096276      1.8096276      1.8096276    6[1-(0),6-(1,6,26),6-(6,6,26),26-(6,6,6,6,6,6,6,6,6,6)]
   172      2.7613476      2.7613476      2.7613476    6[6-(1,6,26),6-(1,6,26),6-(8,8),26-(6,6,6,6,6,6,6,6,6,6)]
   173      4.0883172      4.0883172      4.0883172    6[1-(0),6-(1,6,26),6-(6,6,26),26-(6,6,6,6,6,6,6,6,6,6)]
   174      4.5397044      4.5397044      4.5397044    6[1-(0),6-(1,6,26),6-(6,6,26),26-(6,6,6,6,6,6,6,6,6,6)]
   175      9.0658128      9.0658128      9.0658128    6[6-(6,6,26),8-(27),8-(27)]
   176      3.2779956      3.2779956      3.2779956    6[1-(0),6-(1,6,26),6-(1,6,26),26-(6,6,6,6,6,6,6,6,6,6)]
   177      4.2365136      4.2365136      4.2365136    6[1-(0),6-(1,6,26),6-(1,6,26),26-(6,6,6,6,6,6,6,6,6,6)]
   178      3.5363196      3.5363196      3.5363196    6[1-(0),6-(1,6,26),6-(1,6,26),26-(6,6,6,6,6,6,6,6,6,6)]
   179      2.1454488      2.1454488      2.1454488    6[1-(0),6-(1,6,26),6-(1,6,26),26-(6,6,6,6,6,6,6,6,6,6)]
   180      1.9863756      1.9863756      1.9863756    6[1-(0),6-(1,6,26),6-(1,6,26),26-(6,6,6,6,6,6,6,6,6,6)]
   181     10.9203072     10.9203072     10.9203072    6[6-(6,6,26),8-(0),8-(27)]
   182     10.4226936     10.4226936     10.4226936    6[6-(1,6,26),6-(1,6,26),6-(8,8),26-(6,6,6,6,6,6,6,6,6,6)]
   183      9.0739704      9.0739704      9.0739704    6[1-(0),6-(1,6,26),6-(6,6,26),26-(6,6,6,6,6,6,6,6,6,6)]
   184      8.6076276      8.6076276      8.6076276    6[1-(0),6-(1,6,26),6-(6,6,26),26-(6,6,6,6,6,6,6,6,6,6)]
   185      9.5593476      9.5593476      9.5593476    6[6-(1,6,26),6-(1,6,26),6-(8,8),26-(6,6,6,6,6,6,6,6,6,6)]
   186     10.8863172     10.8863172     10.8863172    6[1-(0),6-(1,6,26),6-(6,6,26),26-(6,6,6,6,6,6,6,6,6,6)]
   187     11.3377044     11.3377044     11.3377044    6[1-(0),6-(1,6,26),6-(6,6,26),26-(6,6,6,6,6,6,6,6,6,6)]
   188      2.2678128      2.2678128      2.2678128    6[6-(6,6,26),8-(27),8-(27)]
   189     10.0759956     10.0759956     10.0759956    6[1-(0),6-(1,6,26),6-(1,6,26),26-(6,6,6,6,6,6,6,6,6,6)]
   190     11.0345136     11.0345136     11.0345136    6[1-(0),6-(1,6,26),6-(1,6,26),26-(6,6,6,6,6,6,6,6,6,6)]
   191     10.3343196     10.3343196     10.3343196    6[1-(0),6-(1,6,26),6-(1,6,26),26-(6,6,6,6,6,6,6,6,6,6)]
   192      8.9434488      8.9434488      8.9434488    6[1-(0),6-(1,6,26),6-(1,6,26),26-(6,6,6,6,6,6,6,6,6,6)]
   193      8.7843756      8.7843756      8.7843756    6[1-(0),6-(1,6,26),6-(1,6,26),26-(6,6,6,6,6,6,6,6,6,6)]
   194      2.6756928      2.6756928      2.6756928    6[6-(6,6,26),8-(0),8-(27)]
   195      3.1733064      3.1733064      3.1733064    6[6-(1,6,26),6-(1,6,26),6-(8,8),26-(6,6,6,6,6,6,6,6,6,6)]
   196      4.5220296      4.5220296      4.5220296    6[1-(0),6-(1,6,26),6-(6,6,26),26-(6,6,6,6,6,6,6,6,6,6)]
   197      4.9883724      4.9883724      4.9883724    6[1-(0),6-(1,6,26),6-(6,6,26),26-(6,6,6,6,6,6,6,6,6,6)]
   198      4.0366524      4.0366524      4.0366524    6[6-(1,6,26),6-(1,6,26),6-(8,8),26-(6,6,6,6,6,6,6,6,6,6)]
   199      2.7096828      2.7096828      2.7096828    6[1-(0),6-(1,6,26),6-(6,6,26),26-(6,6,6,6,6,6,6,6,6,6)]
   200      2.2582956      2.2582956      2.2582956    6[1-(0),6-(1,6,26),6-(6,6,26),26-(6,6,6,6,6,6,6,6,6,6)]
   201     11.3281872     11.3281872     11.3281872    6[6-(6,6,26),8-(27),8-(27)]
   202      3.5200044      3.5200044      3.5200044    6[1-(0),6-(1,6,26),6-(1,6,26),26-(6,6,6,6,6,6,6,6,6,6)]
   203      2.5614864      2.5614864      2.5614864    6[1-(0),6-(1,6,26),6-(1,6,26),26-(6,6,6,6,6,6,6,6,6,6)]
   204      3.2616804      3.2616804      3.2616804    6[1-(0),6-(1,6,26),6-(1,6,26),26-(6,6,6,6,6,6,6,6,6,6)]
   205      4.6525512      4.6525512      4.6525512    6[1-(0),6-(1,6,26),6-(1,6,26),26-(6,6,6,6,6,6,6,6,6,6)]
   206      4.8116244      4.8116244      4.8116244    6[1-(0),6-(1,6,26),6-(1,6,26),26-(6,6,6,6,6,6,6,6,6,6)]
   207      3.2589612      3.2589612      3.2589612    8[6-(6,8),27-(8,8,8,8,8)]
   208      5.3595432      5.3595432      5.3595432    8[6-(6,8)]
   209      7.8897588      7.8897588      7.8897588    8[6-(6,8),27-(8,8,8,8,8)]
   210       3.650526       3.650526       3.650526    8[6-(6,8),27-(8,8,8,8,8)]
   211     10.3370388     10.3370388     10.3370388    8[6-(6,8),27-(8,8,8,8,8)]
   212      8.2364568      8.2364568      8.2364568    8[6-(6,8)]
   213      5.7062412      5.7062412      5.7062412    8[6-(6,8),27-(8,8,8,8,8)]
   214       9.945474       9.945474       9.945474    8[6-(6,8),27-(8,8,8,8,8)]
   215      3.5390388      3.5390388      3.5390388    8[6-(6,8),27-(8,8,8,8,8)]
   216      1.4384568      1.4384568      1.4384568    8[6-(6,8)]
   217     12.5042412     12.5042412     12.5042412    8[6-(6,8),27-(8,8,8,8,8)]
   218       3.147474       3.147474       3.147474    8[6-(6,8),27-(8,8,8,8,8)]
   219     10.0569612     10.0569612     10.0569612    8[6-(6,8),27-(8,8,8,8,8)]
   220     12.1575432     12.1575432     12.1575432    8[6-(6,8)]
   221      1.0917588      1.0917588      1.0917588    8[6-(6,8),27-(8,8,8,8,8)]
   222      10.448526      10.448526      10.448526    8[6-(6,8),27-(8,8,8,8,8)]
   223     10.3370388     10.3370388     10.3370388    8[6-(6,8),27-(8,8,8,8,8)]
   224      8.2364568      8.2364568      8.2364568    8[6-(6,8)]
   225      5.7062412      5.7062412      5.7062412    8[6-(6,8),27-(8,8,8,8,8)]
   226       9.945474       9.945474       9.945474    8[6-(6,8),27-(8,8,8,8,8)]
   227      3.2589612      3.2589612      3.2589612    8[6-(6,8),27-(8,8,8,8,8)]
   228      5.3595432      5.3595432      5.3595432    8[6-(6,8)]
   229      7.8897588      7.8897588      7.8897588    8[6-(6,8),27-(8,8,8,8,8)]
   230       3.650526       3.650526       3.650526    8[6-(6,8),27-(8,8,8,8,8)]
   231     10.0569612     10.0569612     10.0569612    8[6-(6,8),27-(8,8,8,8,8)]
   232     12.1575432     12.1575432     12.1575432    8[6-(6,8)]
   233      1.0917588      1.0917588      1.0917588    8[6-(6,8),27-(8,8,8,8,8)]
   234      10.448526      10.448526      10.448526    8[6-(6,8),27-(8,8,8,8,8)]
   235      3.5390388      3.5390388      3.5390388    8[6-(6,8),27-(8,8,8,8,8)]
   236      1.4384568      1.4384568      1.4384568    8[6-(6,8)]
   237     12.5042412     12.5042412     12.5042412    8[6-(6,8),27-(8,8,8,8,8)]
   238       3.147474       3.147474       3.147474    8[6-(6,8),27-(8,8,8,8,8)]
   239      5.6056308      5.6056308      5.6056308    8[1-(0),1-(0),27-(8,8,8,8,8),27-(8,8,8,8,8)]
   240      1.4452548      1.4452548      1.4452548    8[1-(0),1-(0),27-(8,8,8,8,8)]
   241      7.9903692      7.9903692      7.9903692    8[1-(0),1-(0),27-(8,8,8,8,8),27-(8,8,8,8,8)]
   242     12.1507452     12.1507452     12.1507452    8[1-(0),1-(0),27-(8,8,8,8,8)]
   243      1.1923692      1.1923692      1.1923692    8[1-(0),1-(0),27-(8,8,8,8,8),27-(8,8,8,8,8)]
   244      5.3527452      5.3527452      5.3527452    8[1-(0),1-(0),27-(8,8,8,8,8)]
   245     12.4036308     12.4036308     12.4036308    8[1-(0),1-(0),27-(8,8,8,8,8),27-(8,8,8,8,8)]
   246      8.2432548      8.2432548      8.2432548    8[1-(0),1-(0),27-(8,8,8,8,8)]
   247       0.380688       0.380688       0.380688    8[7-(8,8)]
   248      13.215312      13.215312      13.215312    8[7-(8,8)]
   249            0.0            0.0            0.0    8[7-(8,8)]
   250       6.417312       6.417312       6.417312    8[7-(8,8)]
   251       7.178688       7.178688       7.178688    8[7-(8,8)]
   252          6.798          6.798          6.798    8[7-(8,8)]
   253      13.215312      13.215312      13.215312    8[7-(8,8)]
   254       0.380688       0.380688       0.380688    8[7-(8,8)]
   255            0.0            0.0            0.0    8[7-(8,8)]
   256       7.178688       7.178688       7.178688    8[7-(8)]
   257       6.417312       6.417312       6.417312    8[7-(8)]
   258            0.0            0.0            0.0    7[8-(0),8-(0),8-(0)]
   259          6.798          6.798          6.798    7[8-(0),8-(0),8-(0)]
   260            0.0            0.0            0.0    7[8-(0),8-(0),8-(0)]
   261          6.798          6.798          6.798    7[8-(0),8-(0)]
