# Supplementary material for: A collection of forcefield precursors for metal–organic frameworks
Source: RSC Adv. 2019 Nov 13;9(63):36492–507. doi: 10.1039/c9ra07327b (PMC9075174; doi:10.1039/c9ra07327b)
Supplement: RA-009-C9RA07327B-s3090 [file RA-009-C9RA07327B-s3090.txt]

BUFPAU_charged

34.6108    0.00000000    0.00000000
17.3054    29.97383205    0.00000000
17.3054    9.99127735    28.25959986

     1    12.62601984    12.62601984    12.62601984    1[6-(6,6)]
     2    17.03889684    17.03889684    17.03889684    1[6-(6,6)]
     3    32.57914604    32.57914604    32.57914604    1[6-(6,6)]
     4    13.54666712    13.54666712    13.54666712    1[6-(1,6,6)]
     5    12.74023548    12.74023548    12.74023548    1[6-(1,6,6)]
     6    15.23913524    15.23913524    15.23913524    1[6-(1,1,6)]
     7    13.78894272    13.78894272    13.78894272    1[6-(1,1,6)]
     8    14.39463172    14.39463172    14.39463172    1[6-(1,1,6)]
     9    13.69895464    13.69895464    13.69895464    1[6-(1,6,6)]
    10    12.88560084    12.88560084    12.88560084    1[6-(1,6,6)]
    11     14.7442008     14.7442008     14.7442008    1[6-(1,1,6)]
    12    14.03121832    14.03121832    14.03121832    1[6-(1,1,6)]
    13    15.38103952    15.38103952    15.38103952    1[6-(1,1,6)]
    14    25.46662664    25.46662664    25.46662664    1[6-(6,6)]
    15    26.72299868    26.72299868    26.72299868    1[6-(6,6)]
    16    27.49135844    27.49135844    27.49135844    1[6-(6,6)]
    17     24.7121112     24.7121112     24.7121112    1[6-(1,6,6)]
    18    25.42855476    25.42855476    25.42855476    1[6-(1,6,6)]
    19    26.53610036    26.53610036    26.53610036    1[6-(1,1,6)]
    20    27.14178936    27.14178936    27.14178936    1[6-(1,1,6)]
    21    27.26292716    27.26292716    27.26292716    1[6-(1,1,6)]
    22    22.47625352    22.47625352    22.47625352    1[6-(1,6,6)]
    23    23.19961924    23.19961924    23.19961924    1[6-(1,6,6)]
    24    22.92619392    22.92619392    22.92619392    1[6-(1,1,6)]
    25     21.5625284     21.5625284     21.5625284    1[6-(1,1,6)]
    26    22.02631312    22.02631312    22.02631312    1[6-(1,1,6)]
    27     9.14417336     9.14417336     9.14417336    1[6-(6,6)]
    28     7.88780132     7.88780132     7.88780132    1[6-(6,6)]
    29    41.73024156    41.73024156    41.73024156    1[6-(6,6)]
    30      9.8986888      9.8986888      9.8986888    1[6-(1,6,6)]
    31     9.18224524     9.18224524     9.18224524    1[6-(1,6,6)]
    32     8.07469964     8.07469964     8.07469964    1[6-(1,1,6)]
    33     7.46901064     7.46901064     7.46901064    1[6-(1,1,6)]
    34     7.34787284     7.34787284     7.34787284    1[6-(1,1,6)]
    35    12.13454648    12.13454648    12.13454648    1[6-(1,6,6)]
    36    11.41118076    11.41118076    11.41118076    1[6-(1,6,6)]
    37    11.68460608    11.68460608    11.68460608    1[6-(1,1,6)]
    38     13.0482716     13.0482716     13.0482716    1[6-(1,1,6)]
    39    12.58448688    12.58448688    12.58448688    1[6-(1,1,6)]
    40    21.98478016    21.98478016    21.98478016    1[6-(6,6)]
    41    17.57190316    17.57190316    17.57190316    1[6-(6,6)]
    42    36.64245396    36.64245396    36.64245396    1[6-(6,6)]
    43    21.06413288    21.06413288    21.06413288    1[6-(1,6,6)]
    44    21.87056452    21.87056452    21.87056452    1[6-(1,6,6)]
    45    19.37166476    19.37166476    19.37166476    1[6-(1,1,6)]
    46    20.82185728    20.82185728    20.82185728    1[6-(1,1,6)]
    47    20.21616828    20.21616828    20.21616828    1[6-(1,1,6)]
    48    20.91184536    20.91184536    20.91184536    1[6-(1,6,6)]
    49    21.72519916    21.72519916    21.72519916    1[6-(1,6,6)]
    50     19.8665992     19.8665992     19.8665992    1[6-(1,1,6)]
    51    20.57958168    20.57958168    20.57958168    1[6-(1,1,6)]
    52    19.22976048    19.22976048    19.22976048    1[6-(1,1,6)]
    53     9.13032904     9.13032904     9.13032904    1[6-(6,6)]
    54    11.37656996    11.37656996    11.37656996    1[6-(6,6)]
    55    28.33586196    28.33586196    28.33586196    1[6-(6,6)]
    56     7.30980096     7.30980096     7.30980096    1[6-(1,6,6)]
    57     7.37902256     7.37902256     7.37902256    1[6-(1,6,6)]
    58     7.28903448     7.28903448     7.28903448    1[6-(1,1,6)]
    59     6.03266244     6.03266244     6.03266244    1[6-(1,1,6)]
    60     7.31672312     7.31672312     7.31672312    1[6-(1,1,6)]
    61     9.54219756     9.54219756     9.54219756    1[6-(1,6,6)]
    62     9.60103592     9.60103592     9.60103592    1[6-(1,6,6)]
    63    11.61884556    11.61884556    11.61884556    1[6-(1,1,6)]
    64    11.63615096    11.63615096    11.63615096    1[6-(1,1,6)]
    65    11.56692936    11.56692936    11.56692936    1[6-(1,1,6)]
    66    25.48047096    25.48047096    25.48047096    1[6-(6,6)]
    67    23.23423004    23.23423004    23.23423004    1[6-(6,6)]
    68    40.88573804    40.88573804    40.88573804    1[6-(6,6)]
    69    27.30099904    27.30099904    27.30099904    1[6-(1,6,6)]
    70    27.23177744    27.23177744    27.23177744    1[6-(1,6,6)]
    71    27.32176552    27.32176552    27.32176552    1[6-(1,1,6)]
    72    28.57813756    28.57813756    28.57813756    1[6-(1,1,6)]
    73    27.29407688    27.29407688    27.29407688    1[6-(1,1,6)]
    74    25.06860244    25.06860244    25.06860244    1[6-(1,6,6)]
    75    25.00976408    25.00976408    25.00976408    1[6-(1,6,6)]
    76    22.99195444    22.99195444    22.99195444    1[6-(1,1,6)]
    77    22.97464904    22.97464904    22.97464904    1[6-(1,1,6)]
    78    23.04387064    23.04387064    23.04387064    1[6-(1,1,6)]
    79    12.63986416    12.63986416    12.63986416    1[6-(6,6)]
    80     13.5501282     13.5501282     13.5501282    1[6-(6,6)]
    81    45.97352564    45.97352564    45.97352564    1[6-(6,6)]
    82    16.13555496    16.13555496    16.13555496    1[6-(1,6,6)]
    83    14.54345816    14.54345816    14.54345816    1[6-(1,6,6)]
    84     16.0248004     16.0248004     16.0248004    1[6-(1,1,6)]
    85    15.22529092    15.22529092    15.22529092    1[6-(1,1,6)]
    86    14.42578144    14.42578144    14.42578144    1[6-(1,1,6)]
    87    16.29130356    16.29130356    16.29130356    1[6-(1,6,6)]
    88    14.69574568    14.69574568    14.69574568    1[6-(1,6,6)]
    89    14.80996132    14.80996132    14.80996132    1[6-(1,1,6)]
    90    15.44333896    15.44333896    15.44333896    1[6-(1,1,6)]
    91    16.39859704    16.39859704    16.39859704    1[6-(1,1,6)]
    92    21.97093584    21.97093584    21.97093584    1[6-(6,6)]
    93     21.0606718     21.0606718     21.0606718    1[6-(6,6)]
    94    23.24807436    23.24807436    23.24807436    1[6-(6,6)]
    95    18.47524504    18.47524504    18.47524504    1[6-(1,6,6)]
    96    20.06734184    20.06734184    20.06734184    1[6-(1,6,6)]
    97     18.5859996     18.5859996     18.5859996    1[6-(1,1,6)]
    98    19.38550908    19.38550908    19.38550908    1[6-(1,1,6)]
    99    20.18501856    20.18501856    20.18501856    1[6-(1,1,6)]
   100    18.31949644    18.31949644    18.31949644    1[6-(1,6,6)]
   101    19.91505432    19.91505432    19.91505432    1[6-(1,6,6)]
   102    19.80083868    19.80083868    19.80083868    1[6-(1,1,6)]
   103    19.16746104    19.16746104    19.16746104    1[6-(1,1,6)]
   104    18.21220296    18.21220296    18.21220296    1[6-(1,1,6)]
   105    17.29155568    17.29155568    17.29155568    1[6-(6,6)]
   106    20.79416864    20.79416864    20.79416864    1[6-(6,6)]
   107     21.2164204     21.2164204     21.2164204    1[6-(6,6)]
   108    14.71651216    14.71651216    14.71651216    1[6-(1,6,6)]
   109    15.50217732    15.50217732    15.50217732    1[6-(1,6,6)]
   110    16.51973484    16.51973484    16.51973484    1[6-(1,1,6)]
   111     15.8690518     15.8690518     15.8690518    1[6-(1,1,6)]
   112    17.27425028    17.27425028    17.27425028    1[6-(1,1,6)]
   113    14.71305108    14.71305108    14.71305108    1[6-(1,6,6)]
   114    15.49525516    15.49525516    15.49525516    1[6-(1,6,6)]
   115    17.23963948    17.23963948    17.23963948    1[6-(1,1,6)]
   116    15.89327936    15.89327936    15.89327936    1[6-(1,1,6)]
   117    16.28784248    16.28784248    16.28784248    1[6-(1,1,6)]
   118     20.8010908     20.8010908     20.8010908    1[6-(6,6)]
   119    22.96772688    22.96772688    22.96772688    1[6-(6,6)]
   120    38.85408408    38.85408408    38.85408408    1[6-(6,6)]
   121    23.54226616    23.54226616    23.54226616    1[6-(1,6,6)]
   122    22.66661292    22.66661292    22.66661292    1[6-(1,6,6)]
   123    25.25550076    25.25550076    25.25550076    1[6-(1,1,6)]
   124    25.06168028    25.06168028    25.06168028    1[6-(1,1,6)]
   125     24.3833086     24.3833086     24.3833086    1[6-(1,1,6)]
   126    21.46215708    21.46215708    21.46215708    1[6-(1,6,6)]
   127    20.58996492    20.58996492    20.58996492    1[6-(1,6,6)]
   128    20.43075524    20.43075524    20.43075524    1[6-(1,1,6)]
   129    19.70046736    19.70046736    19.70046736    1[6-(1,1,6)]
   130    21.11951016    21.11951016    21.11951016    1[6-(1,1,6)]
   131    17.31924432    17.31924432    17.31924432    1[6-(6,6)]
   132    13.81663136    13.81663136    13.81663136    1[6-(6,6)]
   133     48.0051796     48.0051796     48.0051796    1[6-(6,6)]
   134    19.89428784    19.89428784    19.89428784    1[6-(1,6,6)]
   135    19.10862268    19.10862268    19.10862268    1[6-(1,6,6)]
   136    18.09106516    18.09106516    18.09106516    1[6-(1,1,6)]
   137     18.7417482     18.7417482     18.7417482    1[6-(1,1,6)]
   138    17.33654972    17.33654972    17.33654972    1[6-(1,1,6)]
   139    19.89774892    19.89774892    19.89774892    1[6-(1,6,6)]
   140    19.11554484    19.11554484    19.11554484    1[6-(1,6,6)]
   141    17.37116052    17.37116052    17.37116052    1[6-(1,1,6)]
   142    18.71752064    18.71752064    18.71752064    1[6-(1,1,6)]
   143    18.32295752    18.32295752    18.32295752    1[6-(1,1,6)]
   144     13.8097092     13.8097092     13.8097092    1[6-(6,6)]
   145    11.64307312    11.64307312    11.64307312    1[6-(6,6)]
   146    30.36751592    30.36751592    30.36751592    1[6-(6,6)]
   147    11.06853384    11.06853384    11.06853384    1[6-(1,6,6)]
   148    11.94418708    11.94418708    11.94418708    1[6-(1,6,6)]
   149     9.35529924     9.35529924     9.35529924    1[6-(1,1,6)]
   150     9.54911972     9.54911972     9.54911972    1[6-(1,1,6)]
   151     10.2274914     10.2274914     10.2274914    1[6-(1,1,6)]
   152    13.14864292    13.14864292    13.14864292    1[6-(1,6,6)]
   153    14.02083508    14.02083508    14.02083508    1[6-(1,6,6)]
   154    14.18004476    14.18004476    14.18004476    1[6-(1,1,6)]
   155    14.91033264    14.91033264    14.91033264    1[6-(1,1,6)]
   156    13.49128984    13.49128984    13.49128984    1[6-(1,1,6)]
   157    56.59558016    56.59558016    56.59558016    1[6-(6,6)]
   158    52.18270316    52.18270316    52.18270316    1[6-(6,6)]
   159    36.64245396    36.64245396    36.64245396    1[6-(6,6)]
   160    55.67493288    55.67493288    55.67493288    1[6-(1,6,6)]
   161    56.48136452    56.48136452    56.48136452    1[6-(1,6,6)]
   162    53.98246476    53.98246476    53.98246476    1[6-(1,1,6)]
   163    55.43265728    55.43265728    55.43265728    1[6-(1,1,6)]
   164    54.82696828    54.82696828    54.82696828    1[6-(1,1,6)]
   165    55.52264536    55.52264536    55.52264536    1[6-(1,6,6)]
   166    56.33599916    56.33599916    56.33599916    1[6-(1,6,6)]
   167     54.4773992     54.4773992     54.4773992    1[6-(1,1,6)]
   168    55.19038168    55.19038168    55.19038168    1[6-(1,1,6)]
   169    53.84056048    53.84056048    53.84056048    1[6-(1,1,6)]
   170    43.75497336    43.75497336    43.75497336    1[6-(6,6)]
   171    42.49860132    42.49860132    42.49860132    1[6-(6,6)]
   172    41.73024156    41.73024156    41.73024156    1[6-(6,6)]
   173     44.5094888     44.5094888     44.5094888    1[6-(1,6,6)]
   174    43.79304524    43.79304524    43.79304524    1[6-(1,6,6)]
   175    42.68549964    42.68549964    42.68549964    1[6-(1,1,6)]
   176    42.07981064    42.07981064    42.07981064    1[6-(1,1,6)]
   177    41.95867284    41.95867284    41.95867284    1[6-(1,1,6)]
   178    46.74534648    46.74534648    46.74534648    1[6-(1,6,6)]
   179    46.02198076    46.02198076    46.02198076    1[6-(1,6,6)]
   180    46.29540608    46.29540608    46.29540608    1[6-(1,1,6)]
   181     47.6590716     47.6590716     47.6590716    1[6-(1,1,6)]
   182    47.19528688    47.19528688    47.19528688    1[6-(1,1,6)]
   183    60.07742664    60.07742664    60.07742664    1[6-(6,6)]
   184    61.33379868    61.33379868    61.33379868    1[6-(6,6)]
   185    27.49135844    27.49135844    27.49135844    1[6-(6,6)]
   186     59.3229112     59.3229112     59.3229112    1[6-(1,6,6)]
   187    60.03935476    60.03935476    60.03935476    1[6-(1,6,6)]
   188    61.14690036    61.14690036    61.14690036    1[6-(1,1,6)]
   189    61.75258936    61.75258936    61.75258936    1[6-(1,1,6)]
   190    61.87372716    61.87372716    61.87372716    1[6-(1,1,6)]
   191    57.08705352    57.08705352    57.08705352    1[6-(1,6,6)]
   192    57.81041924    57.81041924    57.81041924    1[6-(1,6,6)]
   193    57.53699392    57.53699392    57.53699392    1[6-(1,1,6)]
   194     56.1733284     56.1733284     56.1733284    1[6-(1,1,6)]
   195    56.63711312    56.63711312    56.63711312    1[6-(1,1,6)]
   196    47.23681984    47.23681984    47.23681984    1[6-(6,6)]
   197    51.64969684    51.64969684    51.64969684    1[6-(6,6)]
   198    32.57914604    32.57914604    32.57914604    1[6-(6,6)]
   199    48.15746712    48.15746712    48.15746712    1[6-(1,6,6)]
   200    47.35103548    47.35103548    47.35103548    1[6-(1,6,6)]
   201    49.84993524    49.84993524    49.84993524    1[6-(1,1,6)]
   202    48.39974272    48.39974272    48.39974272    1[6-(1,1,6)]
   203    49.00543172    49.00543172    49.00543172    1[6-(1,1,6)]
   204    48.30975464    48.30975464    48.30975464    1[6-(1,6,6)]
   205    47.49640084    47.49640084    47.49640084    1[6-(1,6,6)]
   206     49.3550008     49.3550008     49.3550008    1[6-(1,1,6)]
   207    48.64201832    48.64201832    48.64201832    1[6-(1,1,6)]
   208    49.99183952    49.99183952    49.99183952    1[6-(1,1,6)]
   209    60.09127096    60.09127096    60.09127096    1[6-(6,6)]
   210    57.84503004    57.84503004    57.84503004    1[6-(6,6)]
   211    40.88573804    40.88573804    40.88573804    1[6-(6,6)]
   212    61.91179904    61.91179904    61.91179904    1[6-(1,6,6)]
   213    61.84257744    61.84257744    61.84257744    1[6-(1,6,6)]
   214    61.93256552    61.93256552    61.93256552    1[6-(1,1,6)]
   215    63.18893756    63.18893756    63.18893756    1[6-(1,1,6)]
   216    61.90487688    61.90487688    61.90487688    1[6-(1,1,6)]
   217    59.67940244    59.67940244    59.67940244    1[6-(1,6,6)]
   218    59.62056408    59.62056408    59.62056408    1[6-(1,6,6)]
   219    57.60275444    57.60275444    57.60275444    1[6-(1,1,6)]
   220    57.58544904    57.58544904    57.58544904    1[6-(1,1,6)]
   221    57.65467064    57.65467064    57.65467064    1[6-(1,1,6)]
   222    43.74112904    43.74112904    43.74112904    1[6-(6,6)]
   223    45.98736996    45.98736996    45.98736996    1[6-(6,6)]
   224    28.33586196    28.33586196    28.33586196    1[6-(6,6)]
   225    41.92060096    41.92060096    41.92060096    1[6-(1,6,6)]
   226    41.98982256    41.98982256    41.98982256    1[6-(1,6,6)]
   227    41.89983448    41.89983448    41.89983448    1[6-(1,1,6)]
   228    40.64346244    40.64346244    40.64346244    1[6-(1,1,6)]
   229    41.92752312    41.92752312    41.92752312    1[6-(1,1,6)]
   230    44.15299756    44.15299756    44.15299756    1[6-(1,6,6)]
   231    44.21183592    44.21183592    44.21183592    1[6-(1,6,6)]
   232    46.22964556    46.22964556    46.22964556    1[6-(1,1,6)]
   233    46.24695096    46.24695096    46.24695096    1[6-(1,1,6)]
   234    46.17772936    46.17772936    46.17772936    1[6-(1,1,6)]
   235    56.58173584    56.58173584    56.58173584    1[6-(6,6)]
   236     55.6714718     55.6714718     55.6714718    1[6-(6,6)]
   237    23.24807436    23.24807436    23.24807436    1[6-(6,6)]
   238    53.08604504    53.08604504    53.08604504    1[6-(1,6,6)]
   239    54.67814184    54.67814184    54.67814184    1[6-(1,6,6)]
   240     53.1967996     53.1967996     53.1967996    1[6-(1,1,6)]
   241    53.99630908    53.99630908    53.99630908    1[6-(1,1,6)]
   242    54.79581856    54.79581856    54.79581856    1[6-(1,1,6)]
   243    52.93029644    52.93029644    52.93029644    1[6-(1,6,6)]
   244    54.52585432    54.52585432    54.52585432    1[6-(1,6,6)]
   245    54.41163868    54.41163868    54.41163868    1[6-(1,1,6)]
   246    53.77826104    53.77826104    53.77826104    1[6-(1,1,6)]
   247    52.82300296    52.82300296    52.82300296    1[6-(1,1,6)]
   248    47.25066416    47.25066416    47.25066416    1[6-(6,6)]
   249     48.1609282     48.1609282     48.1609282    1[6-(6,6)]
   250    45.97352564    45.97352564    45.97352564    1[6-(6,6)]
   251    50.74635496    50.74635496    50.74635496    1[6-(1,6,6)]
   252    49.15425816    49.15425816    49.15425816    1[6-(1,6,6)]
   253     50.6356004     50.6356004     50.6356004    1[6-(1,1,6)]
   254    49.83609092    49.83609092    49.83609092    1[6-(1,1,6)]
   255    49.03658144    49.03658144    49.03658144    1[6-(1,1,6)]
   256    50.90210356    50.90210356    50.90210356    1[6-(1,6,6)]
   257    49.30654568    49.30654568    49.30654568    1[6-(1,6,6)]
   258    49.42076132    49.42076132    49.42076132    1[6-(1,1,6)]
   259    50.05413896    50.05413896    50.05413896    1[6-(1,1,6)]
   260    51.00939704    51.00939704    51.00939704    1[6-(1,1,6)]
   261    51.93004432    51.93004432    51.93004432    1[6-(6,6)]
   262    48.42743136    48.42743136    48.42743136    1[6-(6,6)]
   263     48.0051796     48.0051796     48.0051796    1[6-(6,6)]
   264    54.50508784    54.50508784    54.50508784    1[6-(1,6,6)]
   265    53.71942268    53.71942268    53.71942268    1[6-(1,6,6)]
   266    52.70186516    52.70186516    52.70186516    1[6-(1,1,6)]
   267     53.3525482     53.3525482     53.3525482    1[6-(1,1,6)]
   268    51.94734972    51.94734972    51.94734972    1[6-(1,1,6)]
   269    54.50854892    54.50854892    54.50854892    1[6-(1,6,6)]
   270    53.72634484    53.72634484    53.72634484    1[6-(1,6,6)]
   271    51.98196052    51.98196052    51.98196052    1[6-(1,1,6)]
   272    53.32832064    53.32832064    53.32832064    1[6-(1,1,6)]
   273    52.93375752    52.93375752    52.93375752    1[6-(1,1,6)]
   274     48.4205092     48.4205092     48.4205092    1[6-(6,6)]
   275    46.25387312    46.25387312    46.25387312    1[6-(6,6)]
   276    30.36751592    30.36751592    30.36751592    1[6-(6,6)]
   277    45.67933384    45.67933384    45.67933384    1[6-(1,6,6)]
   278    46.55498708    46.55498708    46.55498708    1[6-(1,6,6)]
   279    43.96609924    43.96609924    43.96609924    1[6-(1,1,6)]
   280    44.15991972    44.15991972    44.15991972    1[6-(1,1,6)]
   281     44.8382914     44.8382914     44.8382914    1[6-(1,1,6)]
   282    47.75944292    47.75944292    47.75944292    1[6-(1,6,6)]
   283    48.63163508    48.63163508    48.63163508    1[6-(1,6,6)]
   284    48.79084476    48.79084476    48.79084476    1[6-(1,1,6)]
   285    49.52113264    49.52113264    49.52113264    1[6-(1,1,6)]
   286    48.10208984    48.10208984    48.10208984    1[6-(1,1,6)]
   287    51.90235568    51.90235568    51.90235568    1[6-(6,6)]
   288    55.40496864    55.40496864    55.40496864    1[6-(6,6)]
   289     21.2164204     21.2164204     21.2164204    1[6-(6,6)]
   290    49.32731216    49.32731216    49.32731216    1[6-(1,6,6)]
   291    50.11297732    50.11297732    50.11297732    1[6-(1,6,6)]
   292    51.13053484    51.13053484    51.13053484    1[6-(1,1,6)]
   293     50.4798518     50.4798518     50.4798518    1[6-(1,1,6)]
   294    51.88505028    51.88505028    51.88505028    1[6-(1,1,6)]
   295    49.32385108    49.32385108    49.32385108    1[6-(1,6,6)]
   296    50.10605516    50.10605516    50.10605516    1[6-(1,6,6)]
   297    51.85043948    51.85043948    51.85043948    1[6-(1,1,6)]
   298    50.50407936    50.50407936    50.50407936    1[6-(1,1,6)]
   299    50.89864248    50.89864248    50.89864248    1[6-(1,1,6)]
   300     55.4118908     55.4118908     55.4118908    1[6-(6,6)]
   301    57.57852688    57.57852688    57.57852688    1[6-(6,6)]
   302    38.85408408    38.85408408    38.85408408    1[6-(6,6)]
   303    58.15306616    58.15306616    58.15306616    1[6-(1,6,6)]
   304    57.27741292    57.27741292    57.27741292    1[6-(1,6,6)]
   305    59.86630076    59.86630076    59.86630076    1[6-(1,1,6)]
   306    59.67248028    59.67248028    59.67248028    1[6-(1,1,6)]
   307     58.9941086     58.9941086     58.9941086    1[6-(1,1,6)]
   308    56.07295708    56.07295708    56.07295708    1[6-(1,6,6)]
   309    55.20076492    55.20076492    55.20076492    1[6-(1,6,6)]
   310    55.04155524    55.04155524    55.04155524    1[6-(1,1,6)]
   311    54.31126736    54.31126736    54.31126736    1[6-(1,1,6)]
   312    55.73031016    55.73031016    55.73031016    1[6-(1,1,6)]
   313     48.4205092     48.4205092     48.4205092    1[6-(6,6)]
   314    46.25387312    46.25387312    46.25387312    1[6-(6,6)]
   315    47.67291592    47.67291592    47.67291592    1[6-(6,6)]
   316    45.67933384    45.67933384    45.67933384    1[6-(1,6,6)]
   317    46.55498708    46.55498708    46.55498708    1[6-(1,6,6)]
   318    43.96609924    43.96609924    43.96609924    1[6-(1,1,6)]
   319    44.15991972    44.15991972    44.15991972    1[6-(1,1,6)]
   320     44.8382914     44.8382914     44.8382914    1[6-(1,1,6)]
   321    13.14864292    13.14864292    13.14864292    1[6-(1,6,6)]
   322    14.02083508    14.02083508    14.02083508    1[6-(1,6,6)]
   323    14.18004476    14.18004476    14.18004476    1[6-(1,1,6)]
   324    14.91033264    14.91033264    14.91033264    1[6-(1,1,6)]
   325    13.49128984    13.49128984    13.49128984    1[6-(1,1,6)]
   326    34.62464432    34.62464432    34.62464432    1[6-(6,6)]
   327    31.12203136    31.12203136    31.12203136    1[6-(6,6)]
   328     30.6997796     30.6997796     30.6997796    1[6-(6,6)]
   329    37.19968784    37.19968784    37.19968784    1[6-(1,6,6)]
   330    36.41402268    36.41402268    36.41402268    1[6-(1,6,6)]
   331    35.39646516    35.39646516    35.39646516    1[6-(1,1,6)]
   332     36.0471482     36.0471482     36.0471482    1[6-(1,1,6)]
   333    34.64194972    34.64194972    34.64194972    1[6-(1,1,6)]
   334    19.89774892    19.89774892    19.89774892    1[6-(1,6,6)]
   335    19.11554484    19.11554484    19.11554484    1[6-(1,6,6)]
   336    17.37116052    17.37116052    17.37116052    1[6-(1,1,6)]
   337    18.71752064    18.71752064    18.71752064    1[6-(1,1,6)]
   338    18.32295752    18.32295752    18.32295752    1[6-(1,1,6)]
   339     20.8010908     20.8010908     20.8010908    1[6-(6,6)]
   340    22.96772688    22.96772688    22.96772688    1[6-(6,6)]
   341    21.54868408    21.54868408    21.54868408    1[6-(6,6)]
   342    23.54226616    23.54226616    23.54226616    1[6-(1,6,6)]
   343    22.66661292    22.66661292    22.66661292    1[6-(1,6,6)]
   344    25.25550076    25.25550076    25.25550076    1[6-(1,1,6)]
   345    25.06168028    25.06168028    25.06168028    1[6-(1,1,6)]
   346     24.3833086     24.3833086     24.3833086    1[6-(1,1,6)]
   347    21.46215708    21.46215708    21.46215708    1[6-(1,6,6)]
   348    20.58996492    20.58996492    20.58996492    1[6-(1,6,6)]
   349    20.43075524    20.43075524    20.43075524    1[6-(1,1,6)]
   350    19.70046736    19.70046736    19.70046736    1[6-(1,1,6)]
   351    21.11951016    21.11951016    21.11951016    1[6-(1,1,6)]
   352    34.59695568    34.59695568    34.59695568    1[6-(6,6)]
   353    38.09956864    38.09956864    38.09956864    1[6-(6,6)]
   354     38.5218204     38.5218204     38.5218204    1[6-(6,6)]
   355    32.02191216    32.02191216    32.02191216    1[6-(1,6,6)]
   356    32.80757732    32.80757732    32.80757732    1[6-(1,6,6)]
   357    33.82513484    33.82513484    33.82513484    1[6-(1,1,6)]
   358     33.1744518     33.1744518     33.1744518    1[6-(1,1,6)]
   359    34.57965028    34.57965028    34.57965028    1[6-(1,1,6)]
   360    14.71305108    14.71305108    14.71305108    1[6-(1,6,6)]
   361    15.49525516    15.49525516    15.49525516    1[6-(1,6,6)]
   362    17.23963948    17.23963948    17.23963948    1[6-(1,1,6)]
   363    15.89327936    15.89327936    15.89327936    1[6-(1,1,6)]
   364    16.28784248    16.28784248    16.28784248    1[6-(1,1,6)]
   365    25.46662664    25.46662664    25.46662664    1[6-(6,6)]
   366    26.72299868    26.72299868    26.72299868    1[6-(6,6)]
   367    27.49135844    27.49135844    27.49135844    1[6-(6,6)]
   368     24.7121112     24.7121112     24.7121112    1[6-(1,6,6)]
   369    25.42855476    25.42855476    25.42855476    1[6-(1,6,6)]
   370    26.53610036    26.53610036    26.53610036    1[6-(1,1,6)]
   371    27.14178936    27.14178936    27.14178936    1[6-(1,1,6)]
   372    27.26292716    27.26292716    27.26292716    1[6-(1,1,6)]
   373    22.47625352    22.47625352    22.47625352    1[6-(1,6,6)]
   374    23.19961924    23.19961924    23.19961924    1[6-(1,6,6)]
   375    22.92619392    22.92619392    22.92619392    1[6-(1,1,6)]
   376     21.5625284     21.5625284     21.5625284    1[6-(1,1,6)]
   377    22.02631312    22.02631312    22.02631312    1[6-(1,1,6)]
   378    29.93141984    29.93141984    29.93141984    1[6-(6,6)]
   379    34.34429684    34.34429684    34.34429684    1[6-(6,6)]
   380    32.57914604    32.57914604    32.57914604    1[6-(6,6)]
   381    30.85206712    30.85206712    30.85206712    1[6-(1,6,6)]
   382    30.04563548    30.04563548    30.04563548    1[6-(1,6,6)]
   383    32.54453524    32.54453524    32.54453524    1[6-(1,1,6)]
   384    31.09434272    31.09434272    31.09434272    1[6-(1,1,6)]
   385    31.70003172    31.70003172    31.70003172    1[6-(1,1,6)]
   386    13.69895464    13.69895464    13.69895464    1[6-(1,6,6)]
   387    12.88560084    12.88560084    12.88560084    1[6-(1,6,6)]
   388     14.7442008     14.7442008     14.7442008    1[6-(1,1,6)]
   389    14.03121832    14.03121832    14.03121832    1[6-(1,1,6)]
   390    15.38103952    15.38103952    15.38103952    1[6-(1,1,6)]
   391    39.29018016    39.29018016    39.29018016    1[6-(6,6)]
   392    34.87730316    34.87730316    34.87730316    1[6-(6,6)]
   393    36.64245396    36.64245396    36.64245396    1[6-(6,6)]
   394    38.36953288    38.36953288    38.36953288    1[6-(1,6,6)]
   395    39.17596452    39.17596452    39.17596452    1[6-(1,6,6)]
   396    36.67706476    36.67706476    36.67706476    1[6-(1,1,6)]
   397    38.12725728    38.12725728    38.12725728    1[6-(1,1,6)]
   398    37.52156828    37.52156828    37.52156828    1[6-(1,1,6)]
   399    20.91184536    20.91184536    20.91184536    1[6-(1,6,6)]
   400    21.72519916    21.72519916    21.72519916    1[6-(1,6,6)]
   401     19.8665992     19.8665992     19.8665992    1[6-(1,1,6)]
   402    20.57958168    20.57958168    20.57958168    1[6-(1,1,6)]
   403    19.22976048    19.22976048    19.22976048    1[6-(1,1,6)]
   404    43.75497336    43.75497336    43.75497336    1[6-(6,6)]
   405    42.49860132    42.49860132    42.49860132    1[6-(6,6)]
   406    41.73024156    41.73024156    41.73024156    1[6-(6,6)]
   407     44.5094888     44.5094888     44.5094888    1[6-(1,6,6)]
   408    43.79304524    43.79304524    43.79304524    1[6-(1,6,6)]
   409    42.68549964    42.68549964    42.68549964    1[6-(1,1,6)]
   410    42.07981064    42.07981064    42.07981064    1[6-(1,1,6)]
   411    41.95867284    41.95867284    41.95867284    1[6-(1,1,6)]
   412    12.13454648    12.13454648    12.13454648    1[6-(1,6,6)]
   413    11.41118076    11.41118076    11.41118076    1[6-(1,6,6)]
   414    11.68460608    11.68460608    11.68460608    1[6-(1,1,6)]
   415     13.0482716     13.0482716     13.0482716    1[6-(1,1,6)]
   416    12.58448688    12.58448688    12.58448688    1[6-(1,1,6)]
   417    29.94526416    29.94526416    29.94526416    1[6-(6,6)]
   418     30.8555282     30.8555282     30.8555282    1[6-(6,6)]
   419    28.66812564    28.66812564    28.66812564    1[6-(6,6)]
   420    33.44095496    33.44095496    33.44095496    1[6-(1,6,6)]
   421    31.84885816    31.84885816    31.84885816    1[6-(1,6,6)]
   422     33.3302004     33.3302004     33.3302004    1[6-(1,1,6)]
   423    32.53069092    32.53069092    32.53069092    1[6-(1,1,6)]
   424    31.73118144    31.73118144    31.73118144    1[6-(1,1,6)]
   425    16.29130356    16.29130356    16.29130356    1[6-(1,6,6)]
   426    14.69574568    14.69574568    14.69574568    1[6-(1,6,6)]
   427    14.80996132    14.80996132    14.80996132    1[6-(1,1,6)]
   428    15.44333896    15.44333896    15.44333896    1[6-(1,1,6)]
   429    16.39859704    16.39859704    16.39859704    1[6-(1,1,6)]
   430    39.27633584    39.27633584    39.27633584    1[6-(6,6)]
   431     38.3660718     38.3660718     38.3660718    1[6-(6,6)]
   432    40.55347436    40.55347436    40.55347436    1[6-(6,6)]
   433    35.78064504    35.78064504    35.78064504    1[6-(1,6,6)]
   434    37.37274184    37.37274184    37.37274184    1[6-(1,6,6)]
   435     35.8913996     35.8913996     35.8913996    1[6-(1,1,6)]
   436    36.69090908    36.69090908    36.69090908    1[6-(1,1,6)]
   437    37.49041856    37.49041856    37.49041856    1[6-(1,1,6)]
   438    18.31949644    18.31949644    18.31949644    1[6-(1,6,6)]
   439    19.91505432    19.91505432    19.91505432    1[6-(1,6,6)]
   440    19.80083868    19.80083868    19.80083868    1[6-(1,1,6)]
   441    19.16746104    19.16746104    19.16746104    1[6-(1,1,6)]
   442    18.21220296    18.21220296    18.21220296    1[6-(1,1,6)]
   443    43.74112904    43.74112904    43.74112904    1[6-(6,6)]
   444    45.98736996    45.98736996    45.98736996    1[6-(6,6)]
   445    45.64126196    45.64126196    45.64126196    1[6-(6,6)]
   446    41.92060096    41.92060096    41.92060096    1[6-(1,6,6)]
   447    41.98982256    41.98982256    41.98982256    1[6-(1,6,6)]
   448    41.89983448    41.89983448    41.89983448    1[6-(1,1,6)]
   449    40.64346244    40.64346244    40.64346244    1[6-(1,1,6)]
   450    41.92752312    41.92752312    41.92752312    1[6-(1,1,6)]
   451     9.54219756     9.54219756     9.54219756    1[6-(1,6,6)]
   452     9.60103592     9.60103592     9.60103592    1[6-(1,6,6)]
   453    11.61884556    11.61884556    11.61884556    1[6-(1,1,6)]
   454    11.63615096    11.63615096    11.63615096    1[6-(1,1,6)]
   455    11.56692936    11.56692936    11.56692936    1[6-(1,1,6)]
   456    25.48047096    25.48047096    25.48047096    1[6-(6,6)]
   457    23.23423004    23.23423004    23.23423004    1[6-(6,6)]
   458    23.58033804    23.58033804    23.58033804    1[6-(6,6)]
   459    27.30099904    27.30099904    27.30099904    1[6-(1,6,6)]
   460    27.23177744    27.23177744    27.23177744    1[6-(1,6,6)]
   461    27.32176552    27.32176552    27.32176552    1[6-(1,1,6)]
   462    28.57813756    28.57813756    28.57813756    1[6-(1,1,6)]
   463    27.29407688    27.29407688    27.29407688    1[6-(1,1,6)]
   464    25.06860244    25.06860244    25.06860244    1[6-(1,6,6)]
   465    25.00976408    25.00976408    25.00976408    1[6-(1,6,6)]
   466    22.99195444    22.99195444    22.99195444    1[6-(1,1,6)]
   467    22.97464904    22.97464904    22.97464904    1[6-(1,1,6)]
   468    23.04387064    23.04387064    23.04387064    1[6-(1,1,6)]
   469     20.8010908     20.8010908     20.8010908    1[6-(6,6)]
   470    22.96772688    22.96772688    22.96772688    1[6-(6,6)]
   471    21.54868408    21.54868408    21.54868408    1[6-(6,6)]
   472    23.54226616    23.54226616    23.54226616    1[6-(1,6,6)]
   473    22.66661292    22.66661292    22.66661292    1[6-(1,6,6)]
   474    25.25550076    25.25550076    25.25550076    1[6-(1,1,6)]
   475    25.06168028    25.06168028    25.06168028    1[6-(1,1,6)]
   476     24.3833086     24.3833086     24.3833086    1[6-(1,1,6)]
   477    56.07295708    56.07295708    56.07295708    1[6-(1,6,6)]
   478    55.20076492    55.20076492    55.20076492    1[6-(1,6,6)]
   479    55.04155524    55.04155524    55.04155524    1[6-(1,1,6)]
   480    54.31126736    54.31126736    54.31126736    1[6-(1,1,6)]
   481    55.73031016    55.73031016    55.73031016    1[6-(1,1,6)]
   482    34.59695568    34.59695568    34.59695568    1[6-(6,6)]
   483    38.09956864    38.09956864    38.09956864    1[6-(6,6)]
   484     38.5218204     38.5218204     38.5218204    1[6-(6,6)]
   485    32.02191216    32.02191216    32.02191216    1[6-(1,6,6)]
   486    32.80757732    32.80757732    32.80757732    1[6-(1,6,6)]
   487    33.82513484    33.82513484    33.82513484    1[6-(1,1,6)]
   488     33.1744518     33.1744518     33.1744518    1[6-(1,1,6)]
   489    34.57965028    34.57965028    34.57965028    1[6-(1,1,6)]
   490    49.32385108    49.32385108    49.32385108    1[6-(1,6,6)]
   491    50.10605516    50.10605516    50.10605516    1[6-(1,6,6)]
   492    51.85043948    51.85043948    51.85043948    1[6-(1,1,6)]
   493    50.50407936    50.50407936    50.50407936    1[6-(1,1,6)]
   494    50.89864248    50.89864248    50.89864248    1[6-(1,1,6)]
   495     48.4205092     48.4205092     48.4205092    1[6-(6,6)]
   496    46.25387312    46.25387312    46.25387312    1[6-(6,6)]
   497    47.67291592    47.67291592    47.67291592    1[6-(6,6)]
   498    45.67933384    45.67933384    45.67933384    1[6-(1,6,6)]
   499    46.55498708    46.55498708    46.55498708    1[6-(1,6,6)]
   500    43.96609924    43.96609924    43.96609924    1[6-(1,1,6)]
   501    44.15991972    44.15991972    44.15991972    1[6-(1,1,6)]
   502     44.8382914     44.8382914     44.8382914    1[6-(1,1,6)]
   503    47.75944292    47.75944292    47.75944292    1[6-(1,6,6)]
   504    48.63163508    48.63163508    48.63163508    1[6-(1,6,6)]
   505    48.79084476    48.79084476    48.79084476    1[6-(1,1,6)]
   506    49.52113264    49.52113264    49.52113264    1[6-(1,1,6)]
   507    48.10208984    48.10208984    48.10208984    1[6-(1,1,6)]
   508    34.62464432    34.62464432    34.62464432    1[6-(6,6)]
   509    31.12203136    31.12203136    31.12203136    1[6-(6,6)]
   510     30.6997796     30.6997796     30.6997796    1[6-(6,6)]
   511    37.19968784    37.19968784    37.19968784    1[6-(1,6,6)]
   512    36.41402268    36.41402268    36.41402268    1[6-(1,6,6)]
   513    35.39646516    35.39646516    35.39646516    1[6-(1,1,6)]
   514     36.0471482     36.0471482     36.0471482    1[6-(1,1,6)]
   515    34.64194972    34.64194972    34.64194972    1[6-(1,1,6)]
   516    54.50854892    54.50854892    54.50854892    1[6-(1,6,6)]
   517    53.72634484    53.72634484    53.72634484    1[6-(1,6,6)]
   518    51.98196052    51.98196052    51.98196052    1[6-(1,1,6)]
   519    53.32832064    53.32832064    53.32832064    1[6-(1,1,6)]
   520    52.93375752    52.93375752    52.93375752    1[6-(1,1,6)]
   521    43.75497336    43.75497336    43.75497336    1[6-(6,6)]
   522    42.49860132    42.49860132    42.49860132    1[6-(6,6)]
   523    41.73024156    41.73024156    41.73024156    1[6-(6,6)]
   524     44.5094888     44.5094888     44.5094888    1[6-(1,6,6)]
   525    43.79304524    43.79304524    43.79304524    1[6-(1,6,6)]
   526    42.68549964    42.68549964    42.68549964    1[6-(1,1,6)]
   527    42.07981064    42.07981064    42.07981064    1[6-(1,1,6)]
   528    41.95867284    41.95867284    41.95867284    1[6-(1,1,6)]
   529    46.74534648    46.74534648    46.74534648    1[6-(1,6,6)]
   530    46.02198076    46.02198076    46.02198076    1[6-(1,6,6)]
   531    46.29540608    46.29540608    46.29540608    1[6-(1,1,6)]
   532     47.6590716     47.6590716     47.6590716    1[6-(1,1,6)]
   533    47.19528688    47.19528688    47.19528688    1[6-(1,1,6)]
   534    39.29018016    39.29018016    39.29018016    1[6-(6,6)]
   535    34.87730316    34.87730316    34.87730316    1[6-(6,6)]
   536    36.64245396    36.64245396    36.64245396    1[6-(6,6)]
   537    38.36953288    38.36953288    38.36953288    1[6-(1,6,6)]
   538    39.17596452    39.17596452    39.17596452    1[6-(1,6,6)]
   539    36.67706476    36.67706476    36.67706476    1[6-(1,1,6)]
   540    38.12725728    38.12725728    38.12725728    1[6-(1,1,6)]
   541    37.52156828    37.52156828    37.52156828    1[6-(1,1,6)]
   542    55.52264536    55.52264536    55.52264536    1[6-(1,6,6)]
   543    56.33599916    56.33599916    56.33599916    1[6-(1,6,6)]
   544     54.4773992     54.4773992     54.4773992    1[6-(1,1,6)]
   545    55.19038168    55.19038168    55.19038168    1[6-(1,1,6)]
   546    53.84056048    53.84056048    53.84056048    1[6-(1,1,6)]
   547    29.93141984    29.93141984    29.93141984    1[6-(6,6)]
   548    34.34429684    34.34429684    34.34429684    1[6-(6,6)]
   549    32.57914604    32.57914604    32.57914604    1[6-(6,6)]
   550    30.85206712    30.85206712    30.85206712    1[6-(1,6,6)]
   551    30.04563548    30.04563548    30.04563548    1[6-(1,6,6)]
   552    32.54453524    32.54453524    32.54453524    1[6-(1,1,6)]
   553    31.09434272    31.09434272    31.09434272    1[6-(1,1,6)]
   554    31.70003172    31.70003172    31.70003172    1[6-(1,1,6)]
   555    48.30975464    48.30975464    48.30975464    1[6-(1,6,6)]
   556    47.49640084    47.49640084    47.49640084    1[6-(1,6,6)]
   557     49.3550008     49.3550008     49.3550008    1[6-(1,1,6)]
   558    48.64201832    48.64201832    48.64201832    1[6-(1,1,6)]
   559    49.99183952    49.99183952    49.99183952    1[6-(1,1,6)]
   560    25.46662664    25.46662664    25.46662664    1[6-(6,6)]
   561    26.72299868    26.72299868    26.72299868    1[6-(6,6)]
   562    27.49135844    27.49135844    27.49135844    1[6-(6,6)]
   563     24.7121112     24.7121112     24.7121112    1[6-(1,6,6)]
   564    25.42855476    25.42855476    25.42855476    1[6-(1,6,6)]
   565    26.53610036    26.53610036    26.53610036    1[6-(1,1,6)]
   566    27.14178936    27.14178936    27.14178936    1[6-(1,1,6)]
   567    27.26292716    27.26292716    27.26292716    1[6-(1,1,6)]
   568    57.08705352    57.08705352    57.08705352    1[6-(1,6,6)]
   569    57.81041924    57.81041924    57.81041924    1[6-(1,6,6)]
   570    57.53699392    57.53699392    57.53699392    1[6-(1,1,6)]
   571     56.1733284     56.1733284     56.1733284    1[6-(1,1,6)]
   572    56.63711312    56.63711312    56.63711312    1[6-(1,1,6)]
   573    39.27633584    39.27633584    39.27633584    1[6-(6,6)]
   574     38.3660718     38.3660718     38.3660718    1[6-(6,6)]
   575    40.55347436    40.55347436    40.55347436    1[6-(6,6)]
   576    35.78064504    35.78064504    35.78064504    1[6-(1,6,6)]
   577    37.37274184    37.37274184    37.37274184    1[6-(1,6,6)]
   578     35.8913996     35.8913996     35.8913996    1[6-(1,1,6)]
   579    36.69090908    36.69090908    36.69090908    1[6-(1,1,6)]
   580    37.49041856    37.49041856    37.49041856    1[6-(1,1,6)]
   581    52.93029644    52.93029644    52.93029644    1[6-(1,6,6)]
   582    54.52585432    54.52585432    54.52585432    1[6-(1,6,6)]
   583    54.41163868    54.41163868    54.41163868    1[6-(1,1,6)]
   584    53.77826104    53.77826104    53.77826104    1[6-(1,1,6)]
   585    52.82300296    52.82300296    52.82300296    1[6-(1,1,6)]
   586    29.94526416    29.94526416    29.94526416    1[6-(6,6)]
   587     30.8555282     30.8555282     30.8555282    1[6-(6,6)]
   588    28.66812564    28.66812564    28.66812564    1[6-(6,6)]
   589    33.44095496    33.44095496    33.44095496    1[6-(1,6,6)]
   590    31.84885816    31.84885816    31.84885816    1[6-(1,6,6)]
   591     33.3302004     33.3302004     33.3302004    1[6-(1,1,6)]
   592    32.53069092    32.53069092    32.53069092    1[6-(1,1,6)]
   593    31.73118144    31.73118144    31.73118144    1[6-(1,1,6)]
   594    50.90210356    50.90210356    50.90210356    1[6-(1,6,6)]
   595    49.30654568    49.30654568    49.30654568    1[6-(1,6,6)]
   596    49.42076132    49.42076132    49.42076132    1[6-(1,1,6)]
   597    50.05413896    50.05413896    50.05413896    1[6-(1,1,6)]
   598    51.00939704    51.00939704    51.00939704    1[6-(1,1,6)]
   599    25.48047096    25.48047096    25.48047096    1[6-(6,6)]
   600    23.23423004    23.23423004    23.23423004    1[6-(6,6)]
   601    23.58033804    23.58033804    23.58033804    1[6-(6,6)]
   602    27.30099904    27.30099904    27.30099904    1[6-(1,6,6)]
   603    27.23177744    27.23177744    27.23177744    1[6-(1,6,6)]
   604    27.32176552    27.32176552    27.32176552    1[6-(1,1,6)]
   605    28.57813756    28.57813756    28.57813756    1[6-(1,1,6)]
   606    27.29407688    27.29407688    27.29407688    1[6-(1,1,6)]
   607    59.67940244    59.67940244    59.67940244    1[6-(1,6,6)]
   608    59.62056408    59.62056408    59.62056408    1[6-(1,6,6)]
   609    57.60275444    57.60275444    57.60275444    1[6-(1,1,6)]
   610    57.58544904    57.58544904    57.58544904    1[6-(1,1,6)]
   611    57.65467064    57.65467064    57.65467064    1[6-(1,1,6)]
   612    43.74112904    43.74112904    43.74112904    1[6-(6,6)]
   613    45.98736996    45.98736996    45.98736996    1[6-(6,6)]
   614    45.64126196    45.64126196    45.64126196    1[6-(6,6)]
   615    41.92060096    41.92060096    41.92060096    1[6-(1,6,6)]
   616    41.98982256    41.98982256    41.98982256    1[6-(1,6,6)]
   617    41.89983448    41.89983448    41.89983448    1[6-(1,1,6)]
   618    40.64346244    40.64346244    40.64346244    1[6-(1,1,6)]
   619    41.92752312    41.92752312    41.92752312    1[6-(1,1,6)]
   620    44.15299756    44.15299756    44.15299756    1[6-(1,6,6)]
   621    44.21183592    44.21183592    44.21183592    1[6-(1,6,6)]
   622    46.22964556    46.22964556    46.22964556    1[6-(1,1,6)]
   623    46.24695096    46.24695096    46.24695096    1[6-(1,1,6)]
   624    46.17772936    46.17772936    46.17772936    1[6-(1,1,6)]
   625   27.907380256   27.907380256   27.907380256    82[8-(0),8-(6),8-(6),8-(6),8-(6)]
   626   27.907380256   27.907380256   27.907380256    82[8-(0),8-(6),8-(6),8-(6),8-(6)]
   627   41.314219744   41.314219744   41.314219744    82[8-(0),8-(6),8-(6),8-(6),8-(6)]
   628   41.314219744   41.314219744   41.314219744    82[8-(0),8-(6),8-(6),8-(6),8-(6)]
   629     26.9618132     26.9618132     26.9618132    82[8-(0),8-(6),8-(6),8-(6),8-(6)]
   630     42.2597868     42.2597868     42.2597868    82[8-(0),8-(6),8-(6),8-(6),8-(6)]
   631     42.2597868     42.2597868     42.2597868    82[8-(0),8-(6),8-(6),8-(6),8-(6)]
   632     26.9618132     26.9618132     26.9618132    82[8-(0),8-(6),8-(6),8-(6),8-(6)]
   633   20.258393456   20.258393456   20.258393456    82[8-(0),8-(6),8-(6),8-(6),8-(6)]
   634   35.556367056   35.556367056   35.556367056    82[8-(0),8-(6),8-(6),8-(6),8-(6)]
   635   48.963206544   48.963206544   48.963206544    82[8-(0),8-(6),8-(6),8-(6),8-(6)]
   636   33.665232944   33.665232944   33.665232944    82[8-(0),8-(6),8-(6),8-(6),8-(6)]
   637   50.970632944   50.970632944   50.970632944    82[8-(0),8-(6),8-(6),8-(6),8-(6)]
   638   31.657806544   31.657806544   31.657806544    82[8-(0),8-(6),8-(6),8-(6),8-(6)]
   639   18.250967056   18.250967056   18.250967056    82[8-(0),8-(6),8-(6),8-(6),8-(6)]
   640   37.563793456   37.563793456   37.563793456    82[8-(0),8-(6),8-(6),8-(6),8-(6)]
   641   27.907380256   27.907380256   27.907380256    82[8-(0),8-(6),8-(6),8-(6),8-(6)]
   642   27.907380256   27.907380256   27.907380256    82[8-(0),8-(6),8-(6),8-(6),8-(6)]
   643   41.314219744   41.314219744   41.314219744    82[8-(0),8-(6),8-(6),8-(6),8-(6)]
   644   41.314219744   41.314219744   41.314219744    82[8-(0),8-(6),8-(6),8-(6),8-(6)]
   645     24.9543868     24.9543868     24.9543868    82[8-(0),8-(6),8-(6),8-(6),8-(6)]
   646     44.2672132     44.2672132     44.2672132    82[8-(0),8-(6),8-(6),8-(6),8-(6)]
   647     44.2672132     44.2672132     44.2672132    82[8-(0),8-(6),8-(6),8-(6),8-(6)]
   648     24.9543868     24.9543868     24.9543868    82[8-(6),8-(6),8-(6),8-(6)]
   649   29.969837828   29.969837828   29.969837828    6[6-(6,6),8-(82),8-(82)]
   650   13.786173856   13.786173856   13.786173856    6[6-(1,6),6-(1,6),6-(8,8)]
   651   13.518632372   13.518632372   13.518632372    6[1-(0),6-(6,6),6-(6,6)]
   652    14.56076356    14.56076356    14.56076356    6[6-(1,6),6-(6,6),6-(6,6,6)]
   653   15.864552396   15.864552396   15.864552396    6[6-(1,6),6-(6,6),6-(6,6)]
   654   16.146630416   16.146630416   16.146630416    6[1-(0),6-(1,6),6-(6,6)]
   655   32.395016584   32.395016584   32.395016584    6[1-(0),6-(1,6),6-(6,6)]
   656   14.452431756   14.452431756   14.452431756    6[6-(1,1,6),6-(1,1,6),6-(6,6),6-(6,6)]
   657   15.909892544   15.909892544   15.909892544    6[6-(6,6),6-(6,6),6-(6,6,6)]
   658   16.734667908   16.734667908   16.734667908    6[6-(6,6),6-(6,6),6-(6,6)]
   659    13.64703844    13.64703844    13.64703844    6[1-(0),1-(0),6-(1,1,1),6-(6,6,6)]
   660    14.33579336    14.33579336    14.33579336    6[1-(0),1-(0),1-(0),6-(1,1,6)]
   661    13.79586488    13.79586488    13.79586488    6[1-(0),1-(0),6-(1,1,1),6-(6,6,6)]
   662    14.54345816    14.54345816    14.54345816    6[1-(0),1-(0),1-(0),6-(1,1,6)]
   663   27.075682732   27.075682732   27.075682732    6[6-(6,6),8-(82),8-(82)]
   664   26.613628552   26.613628552   26.613628552    6[6-(1,6),6-(1,6),6-(8,8)]
   665   25.750781308   25.750781308   25.750781308    6[1-(0),6-(6,6),6-(6,6)]
   666    25.29703372    25.29703372    25.29703372    6[6-(1,6),6-(6,6),6-(6,6,6)]
   667   25.604031516   25.604031516   25.604031516    6[6-(1,6),6-(6,6),6-(6,6)]
   668   26.471032056   26.471032056   26.471032056    6[1-(0),6-(1,6),6-(6,6)]
   669   26.932047912   26.932047912   26.932047912    6[1-(0),6-(1,6),6-(6,6)]
   670   24.443185284   24.443185284   24.443185284    6[6-(1,1,6),6-(1,1,6),6-(6,6),6-(6,6)]
   671   24.283629496   24.283629496   24.283629496    6[6-(6,6),6-(6,6),6-(6,6,6)]
   672   24.915968812   24.915968812   24.915968812    6[6-(6,6),6-(6,6),6-(6,6)]
   673    25.26242292    25.26242292    25.26242292    6[1-(0),1-(0),6-(1,1,1),6-(6,6,6)]
   674    26.69184896    26.69184896    26.69184896    6[1-(0),1-(0),1-(0),6-(1,1,6)]
   675    23.03694848    23.03694848    23.03694848    6[1-(0),1-(0),6-(1,1,1),6-(6,6,6)]
   676    22.33781032    22.33781032    22.33781032    6[1-(0),1-(0),1-(0),6-(1,1,6)]
   677   42.145917268   42.145917268   42.145917268    6[6-(6,6),8-(82),8-(82)]
   678    7.997171448    7.997171448    7.997171448    6[6-(1,6),6-(1,6),6-(8,8)]
   679    8.860018692    8.860018692    8.860018692    6[1-(0),6-(6,6),6-(6,6)]
   680     9.31376628     9.31376628     9.31376628    6[6-(1,6),6-(6,6),6-(6,6,6)]
   681    9.006768484    9.006768484    9.006768484    6[6-(1,6),6-(6,6),6-(6,6)]
   682    8.139767944    8.139767944    8.139767944    6[1-(0),6-(1,6),6-(6,6)]
   683   42.289552088   42.289552088   42.289552088    6[1-(0),6-(1,6),6-(6,6)]
   684   10.167614716   10.167614716   10.167614716    6[6-(1,1,6),6-(1,1,6),6-(6,6),6-(6,6)]
   685   10.327170504   10.327170504   10.327170504    6[6-(6,6),6-(6,6),6-(6,6,6)]
   686    9.694831188    9.694831188    9.694831188    6[6-(6,6),6-(6,6),6-(6,6)]
   687     9.34837708     9.34837708     9.34837708    6[1-(0),1-(0),6-(1,1,1),6-(6,6,6)]
   688     7.91895104     7.91895104     7.91895104    6[1-(0),1-(0),1-(0),6-(1,1,6)]
   689    11.57385152    11.57385152    11.57385152    6[1-(0),1-(0),6-(1,1,1),6-(6,6,6)]
   690    12.27298968    12.27298968    12.27298968    6[1-(0),1-(0),1-(0),6-(1,1,6)]
   691   39.251762172   39.251762172   39.251762172    6[6-(6,6),8-(82),8-(82)]
   692   20.824626144   20.824626144   20.824626144    6[6-(1,6),6-(1,6),6-(8,8)]
   693   21.092167628   21.092167628   21.092167628    6[1-(0),6-(6,6),6-(6,6)]
   694    20.05003644    20.05003644    20.05003644    6[6-(1,6),6-(6,6),6-(6,6,6)]
   695   18.746247604   18.746247604   18.746247604    6[6-(1,6),6-(6,6),6-(6,6)]
   696   18.464169584   18.464169584   18.464169584    6[1-(0),6-(1,6),6-(6,6)]
   697   36.826583416   36.826583416   36.826583416    6[1-(0),6-(1,6),6-(6,6)]
   698   20.158368244   20.158368244   20.158368244    6[6-(1,1,6),6-(1,1,6),6-(6,6),6-(6,6)]
   699   18.700907456   18.700907456   18.700907456    6[6-(6,6),6-(6,6),6-(6,6,6)]
   700   17.876132092   17.876132092   17.876132092    6[6-(6,6),6-(6,6),6-(6,6)]
   701    20.96376156    20.96376156    20.96376156    6[1-(0),1-(0),6-(1,1,1),6-(6,6,6)]
   702    20.27500664    20.27500664    20.27500664    6[1-(0),1-(0),1-(0),6-(1,1,6)]
   703    20.81493512    20.81493512    20.81493512    6[1-(0),1-(0),6-(1,1,1),6-(6,6,6)]
   704    20.06734184    20.06734184    20.06734184    6[1-(0),1-(0),1-(0),6-(1,1,6)]
   705    27.11237018    27.11237018    27.11237018    6[6-(6,6),8-(82),8-(82)]
   706    9.994214608    9.994214608    9.994214608    6[6-(1,6),6-(1,6),6-(8,8)]
   707    9.552234692    9.552234692    9.552234692    6[1-(0),6-(6,6),6-(6,6)]
   708    9.722519828    9.722519828    9.722519828    6[6-(1,6),6-(6,6),6-(6,6,6)]
   709   10.429272364   10.429272364   10.429272364    6[6-(1,6),6-(6,6),6-(6,6)]
   710    10.91278524    10.91278524    10.91278524    6[1-(0),6-(1,6),6-(6,6)]
   711   27.993907256   27.993907256   27.993907256    6[1-(0),6-(1,6),6-(6,6)]
   712     9.21858658     9.21858658     9.21858658    6[6-(1,1,6),6-(1,1,6),6-(6,6),6-(6,6)]
   713    9.771667164    9.771667164    9.771667164    6[6-(6,6),6-(6,6),6-(6,6,6)]
   714   10.508531096   10.508531096   10.508531096    6[6-(6,6),6-(6,6),6-(6,6)]
   715     7.66283112     7.66283112     7.66283112    6[1-(0),1-(0),6-(1,1,1),6-(6,6,6)]
   716       7.008687       7.008687       7.008687    6[1-(0),1-(0),1-(0),6-(1,1,6)]
   717     9.88484448     9.88484448     9.88484448    6[1-(0),1-(0),6-(1,1,1),6-(6,6,6)]
   718    11.27965972    11.27965972    11.27965972    6[1-(0),1-(0),1-(0),6-(1,1,6)]
   719    42.10922982    42.10922982    42.10922982    6[6-(6,6),8-(82),8-(82)]
   720   24.616585392   24.616585392   24.616585392    6[6-(1,6),6-(1,6),6-(8,8)]
   721   25.058565308   25.058565308   25.058565308    6[1-(0),6-(6,6),6-(6,6)]
   722   24.888280172   24.888280172   24.888280172    6[6-(1,6),6-(6,6),6-(6,6,6)]
   723   24.181527636   24.181527636   24.181527636    6[6-(1,6),6-(6,6),6-(6,6)]
   724    23.69801476    23.69801476    23.69801476    6[1-(0),6-(1,6),6-(6,6)]
   725   41.227692744   41.227692744   41.227692744    6[1-(0),6-(1,6),6-(6,6)]
   726    25.39221342    25.39221342    25.39221342    6[6-(1,1,6),6-(1,1,6),6-(6,6),6-(6,6)]
   727   24.839132836   24.839132836   24.839132836    6[6-(6,6),6-(6,6),6-(6,6,6)]
   728   24.102268904   24.102268904   24.102268904    6[6-(6,6),6-(6,6),6-(6,6)]
   729    26.94796888    26.94796888    26.94796888    6[1-(0),1-(0),6-(1,1,1),6-(6,6,6)]
   730      27.602113      27.602113      27.602113    6[1-(0),1-(0),1-(0),6-(1,1,6)]
   731    24.72595552    24.72595552    24.72595552    6[1-(0),1-(0),6-(1,1,1),6-(6,6,6)]
   732    23.33114028    23.33114028    23.33114028    6[1-(0),1-(0),1-(0),6-(1,1,6)]
   733   45.003384916   45.003384916   45.003384916    6[6-(6,6),8-(82),8-(82)]
   734   11.789130696   11.789130696   11.789130696    6[6-(1,6),6-(1,6),6-(8,8)]
   735   12.826416372   12.826416372   12.826416372    6[1-(0),6-(6,6),6-(6,6)]
   736   14.152010012   14.152010012   14.152010012    6[6-(1,6),6-(6,6),6-(6,6,6)]
   737   14.442048516   14.442048516   14.442048516    6[6-(1,6),6-(6,6),6-(6,6)]
   738    13.37361312    13.37361312    13.37361312    6[1-(0),6-(1,6),6-(6,6)]
   739   46.690661416   46.690661416   46.690661416    6[1-(0),6-(1,6),6-(6,6)]
   740   15.401459892   15.401459892   15.401459892    6[6-(1,1,6),6-(1,1,6),6-(6,6),6-(6,6)]
   741   16.465395884   16.465395884   16.465395884    6[6-(6,6),6-(6,6),6-(6,6,6)]
   742      15.920968      15.920968      15.920968    6[6-(6,6),6-(6,6),6-(6,6)]
   743     15.3325844     15.3325844     15.3325844    6[1-(0),1-(0),6-(1,1,1),6-(6,6,6)]
   744     15.2460574     15.2460574     15.2460574    6[1-(0),1-(0),1-(0),6-(1,1,6)]
   745    15.48487192    15.48487192    15.48487192    6[1-(0),1-(0),6-(1,1,1),6-(6,6,6)]
   746    15.53678812    15.53678812    15.53678812    6[1-(0),1-(0),1-(0),6-(1,1,6)]
   747   24.218215084   24.218215084   24.218215084    6[6-(6,6),8-(82),8-(82)]
   748   22.821669304   22.821669304   22.821669304    6[6-(1,6),6-(1,6),6-(8,8)]
   749   21.784383628   21.784383628   21.784383628    6[1-(0),6-(6,6),6-(6,6)]
   750   20.458789988   20.458789988   20.458789988    6[6-(1,6),6-(6,6),6-(6,6,6)]
   751   20.168751484   20.168751484   20.168751484    6[6-(1,6),6-(6,6),6-(6,6)]
   752    21.23718688    21.23718688    21.23718688    6[1-(0),6-(1,6),6-(6,6)]
   753   22.530938584   22.530938584   22.530938584    6[1-(0),6-(1,6),6-(6,6)]
   754   19.209340108   19.209340108   19.209340108    6[6-(1,1,6),6-(1,1,6),6-(6,6),6-(6,6)]
   755   18.145404116   18.145404116   18.145404116    6[6-(6,6),6-(6,6),6-(6,6,6)]
   756      18.689832      18.689832      18.689832    6[6-(6,6),6-(6,6),6-(6,6)]
   757     19.2782156     19.2782156     19.2782156    6[1-(0),1-(0),6-(1,1,1),6-(6,6,6)]
   758     19.3647426     19.3647426     19.3647426    6[1-(0),1-(0),1-(0),6-(1,1,6)]
   759    19.12592808    19.12592808    19.12592808    6[1-(0),1-(0),6-(1,1,1),6-(6,6,6)]
   760    19.07401188    19.07401188    19.07401188    6[1-(0),1-(0),1-(0),6-(1,1,6)]
   761   19.577252912   19.577252912   19.577252912    6[6-(6,6),8-(82),8-(82)]
   762    19.30244316    19.30244316    19.30244316    6[6-(1,6),6-(1,6),6-(8,8)]
   763      17.997616      17.997616      17.997616    6[1-(0),6-(6,6),6-(6,6)]
   764   17.714153548   17.714153548   17.714153548    6[6-(1,6),6-(6,6),6-(6,6,6)]
   765    18.72790388    18.72790388    18.72790388    6[6-(1,6),6-(6,6),6-(6,6)]
   766   20.078417296   20.078417296   20.078417296    6[1-(0),6-(1,6),6-(6,6)]
   767   20.315155168   20.315155168   20.315155168    6[1-(0),6-(1,6),6-(6,6)]
   768   16.356371864   16.356371864   16.356371864    6[6-(1,1,6),6-(1,1,6),6-(6,6),6-(6,6)]
   769    16.74989666    16.74989666    16.74989666    6[6-(6,6),6-(6,6),6-(6,6,6)]
   770   18.119099908   18.119099908   18.119099908    6[6-(6,6),6-(6,6),6-(6,6)]
   771    15.61985404    15.61985404    15.61985404    6[1-(0),1-(0),6-(1,1,1),6-(6,6,6)]
   772    16.39513596    16.39513596    16.39513596    6[1-(0),1-(0),1-(0),6-(1,1,6)]
   773    15.61639296    15.61639296    15.61639296    6[1-(0),1-(0),6-(1,1,1),6-(6,6,6)]
   774    16.31207004    16.31207004    16.31207004    6[1-(0),1-(0),1-(0),6-(1,1,6)]
   775   37.468267648   37.468267648   37.468267648    6[6-(6,6),8-(82),8-(82)]
   776   21.097359248   21.097359248   21.097359248    6[6-(1,6),6-(1,6),6-(8,8)]
   777    21.27179768    21.27179768    21.27179768    6[1-(0),6-(6,6),6-(6,6)]
   778   22.143643732   22.143643732   22.143643732    6[6-(1,6),6-(6,6),6-(6,6,6)]
   779   22.740680032   22.740680032   22.740680032    6[6-(1,6),6-(6,6),6-(6,6)]
   780   22.539245176   22.539245176   22.539245176    6[1-(0),6-(1,6),6-(6,6)]
   781   39.011909328   39.011909328   39.011909328    6[1-(0),6-(1,6),6-(6,6)]
   782   22.539245176   22.539245176   22.539245176    6[6-(1,1,6),6-(1,1,6),6-(6,6),6-(6,6)]
   783    23.44362538    23.44362538    23.44362538    6[6-(6,6),6-(6,6),6-(6,6,6)]
   784   23.531536812   23.531536812   23.531536812    6[6-(6,6),6-(6,6),6-(6,6)]
   785    23.28960732    23.28960732    23.28960732    6[1-(0),1-(0),6-(1,1,1),6-(6,6,6)]
   786    24.63250636    24.63250636    24.63250636    6[1-(0),1-(0),1-(0),6-(1,1,6)]
   787     21.2164204     21.2164204     21.2164204    6[1-(0),1-(0),6-(1,1,1),6-(6,6,6)]
   788    20.56919844    20.56919844    20.56919844    6[1-(0),1-(0),1-(0),6-(1,1,6)]
   789   49.644347088   49.644347088   49.644347088    6[6-(6,6),8-(82),8-(82)]
   790    15.30835684    15.30835684    15.30835684    6[6-(1,6),6-(1,6),6-(8,8)]
   791      16.613184      16.613184      16.613184    6[1-(0),6-(6,6),6-(6,6)]
   792   16.896646452   16.896646452   16.896646452    6[6-(1,6),6-(6,6),6-(6,6,6)]
   793    15.88289612    15.88289612    15.88289612    6[6-(1,6),6-(6,6),6-(6,6)]
   794   14.532382704   14.532382704   14.532382704    6[1-(0),6-(1,6),6-(6,6)]
   795   48.906444832   48.906444832   48.906444832    6[1-(0),6-(1,6),6-(6,6)]
   796   18.254428136   18.254428136   18.254428136    6[6-(1,1,6),6-(1,1,6),6-(6,6),6-(6,6)]
   797    17.86090334    17.86090334    17.86090334    6[6-(6,6),6-(6,6),6-(6,6,6)]
   798   16.491700092   16.491700092   16.491700092    6[6-(6,6),6-(6,6),6-(6,6)]
   799    18.99094596    18.99094596    18.99094596    6[1-(0),1-(0),6-(1,1,1),6-(6,6,6)]
   800    18.21566404    18.21566404    18.21566404    6[1-(0),1-(0),1-(0),6-(1,1,6)]
   801    18.99440704    18.99440704    18.99440704    6[1-(0),1-(0),6-(1,1,1),6-(6,6,6)]
   802    18.29872996    18.29872996    18.29872996    6[1-(0),1-(0),1-(0),6-(1,1,6)]
   803   31.753332352   31.753332352   31.753332352    6[6-(6,6),8-(82),8-(82)]
   804   13.513440752   13.513440752   13.513440752    6[6-(1,6),6-(1,6),6-(8,8)]
   805    13.33900232    13.33900232    13.33900232    6[1-(0),6-(6,6),6-(6,6)]
   806   12.467156268   12.467156268   12.467156268    6[6-(1,6),6-(6,6),6-(6,6,6)]
   807   11.870119968   11.870119968   11.870119968    6[6-(1,6),6-(6,6),6-(6,6)]
   808   12.071554824   12.071554824   12.071554824    6[1-(0),6-(1,6),6-(6,6)]
   809   30.209690672   30.209690672   30.209690672    6[1-(0),6-(1,6),6-(6,6)]
   810   12.071554824   12.071554824   12.071554824    6[6-(1,1,6),6-(1,1,6),6-(6,6),6-(6,6)]
   811    11.16717462    11.16717462    11.16717462    6[6-(6,6),6-(6,6),6-(6,6,6)]
   812   11.079263188   11.079263188   11.079263188    6[6-(6,6),6-(6,6),6-(6,6)]
   813    11.32119268    11.32119268    11.32119268    6[1-(0),1-(0),6-(1,1,1),6-(6,6,6)]
   814     9.97829364     9.97829364     9.97829364    6[1-(0),1-(0),1-(0),6-(1,1,6)]
   815     13.3943796     13.3943796     13.3943796    6[1-(0),1-(0),6-(1,1,1),6-(6,6,6)]
   816    14.04160156    14.04160156    14.04160156    6[1-(0),1-(0),1-(0),6-(1,1,6)]
   817   39.251762172   39.251762172   39.251762172    6[6-(6,6),8-(82),8-(82)]
   818   55.435426144   55.435426144   55.435426144    6[6-(1,6),6-(1,6),6-(8,8)]
   819   55.702967628   55.702967628   55.702967628    6[1-(0),6-(6,6),6-(6,6)]
   820    54.66083644    54.66083644    54.66083644    6[6-(1,6),6-(6,6),6-(6,6,6)]
   821   53.357047604   53.357047604   53.357047604    6[6-(1,6),6-(6,6),6-(6,6)]
   822   53.074969584   53.074969584   53.074969584    6[1-(0),6-(1,6),6-(6,6)]
   823   36.826583416   36.826583416   36.826583416    6[1-(0),6-(1,6),6-(6,6)]
   824   54.769168244   54.769168244   54.769168244    6[6-(1,1,6),6-(1,1,6),6-(6,6),6-(6,6)]
   825   53.311707456   53.311707456   53.311707456    6[6-(6,6),6-(6,6),6-(6,6,6)]
   826   52.486932092   52.486932092   52.486932092    6[6-(6,6),6-(6,6),6-(6,6)]
   827    55.57456156    55.57456156    55.57456156    6[1-(0),1-(0),6-(1,1,1),6-(6,6,6)]
   828    54.88580664    54.88580664    54.88580664    6[1-(0),1-(0),1-(0),6-(1,1,6)]
   829    55.42573512    55.42573512    55.42573512    6[1-(0),1-(0),6-(1,1,1),6-(6,6,6)]
   830    54.67814184    54.67814184    54.67814184    6[1-(0),1-(0),1-(0),6-(1,1,6)]
   831   42.145917268   42.145917268   42.145917268    6[6-(6,6),8-(82),8-(82)]
   832   42.607971448   42.607971448   42.607971448    6[6-(1,6),6-(1,6),6-(8,8)]
   833   43.470818692   43.470818692   43.470818692    6[1-(0),6-(6,6),6-(6,6)]
   834    43.92456628    43.92456628    43.92456628    6[6-(1,6),6-(6,6),6-(6,6,6)]
   835   43.617568484   43.617568484   43.617568484    6[6-(1,6),6-(6,6),6-(6,6)]
   836   42.750567944   42.750567944   42.750567944    6[1-(0),6-(1,6),6-(6,6)]
   837   42.289552088   42.289552088   42.289552088    6[1-(0),6-(1,6),6-(6,6)]
   838   44.778414716   44.778414716   44.778414716    6[6-(1,1,6),6-(1,1,6),6-(6,6),6-(6,6)]
   839   44.937970504   44.937970504   44.937970504    6[6-(6,6),6-(6,6),6-(6,6,6)]
   840   44.305631188   44.305631188   44.305631188    6[6-(6,6),6-(6,6),6-(6,6)]
   841    43.95917708    43.95917708    43.95917708    6[1-(0),1-(0),6-(1,1,1),6-(6,6,6)]
   842    42.52975104    42.52975104    42.52975104    6[1-(0),1-(0),1-(0),6-(1,1,6)]
   843    46.18465152    46.18465152    46.18465152    6[1-(0),1-(0),6-(1,1,1),6-(6,6,6)]
   844    46.88378968    46.88378968    46.88378968    6[1-(0),1-(0),1-(0),6-(1,1,6)]
   845   27.075682732   27.075682732   27.075682732    6[6-(6,6),8-(82),8-(82)]
   846   61.224428552   61.224428552   61.224428552    6[6-(1,6),6-(1,6),6-(8,8)]
   847   60.361581308   60.361581308   60.361581308    6[1-(0),6-(6,6),6-(6,6)]
   848    59.90783372    59.90783372    59.90783372    6[6-(1,6),6-(6,6),6-(6,6,6)]
   849   60.214831516   60.214831516   60.214831516    6[6-(1,6),6-(6,6),6-(6,6)]
   850   61.081832056   61.081832056   61.081832056    6[1-(0),6-(1,6),6-(6,6)]
   851   26.932047912   26.932047912   26.932047912    6[1-(0),6-(1,6),6-(6,6)]
   852   59.053985284   59.053985284   59.053985284    6[6-(1,1,6),6-(1,1,6),6-(6,6),6-(6,6)]
   853   58.894429496   58.894429496   58.894429496    6[6-(6,6),6-(6,6),6-(6,6,6)]
   854   59.526768812   59.526768812   59.526768812    6[6-(6,6),6-(6,6),6-(6,6)]
   855    59.87322292    59.87322292    59.87322292    6[1-(0),1-(0),6-(1,1,1),6-(6,6,6)]
   856    61.30264896    61.30264896    61.30264896    6[1-(0),1-(0),1-(0),6-(1,1,6)]
   857    57.64774848    57.64774848    57.64774848    6[1-(0),1-(0),6-(1,1,1),6-(6,6,6)]
   858    56.94861032    56.94861032    56.94861032    6[1-(0),1-(0),1-(0),6-(1,1,6)]
   859   29.969837828   29.969837828   29.969837828    6[6-(6,6),8-(82),8-(82)]
   860   48.396973856   48.396973856   48.396973856    6[6-(1,6),6-(1,6),6-(8,8)]
   861   48.129432372   48.129432372   48.129432372    6[1-(0),6-(6,6),6-(6,6)]
   862    49.17156356    49.17156356    49.17156356    6[6-(1,6),6-(6,6),6-(6,6,6)]
   863   50.475352396   50.475352396   50.475352396    6[6-(1,6),6-(6,6),6-(6,6)]
   864   50.757430416   50.757430416   50.757430416    6[1-(0),6-(1,6),6-(6,6)]
   865   32.395016584   32.395016584   32.395016584    6[1-(0),6-(1,6),6-(6,6)]
   866   49.063231756   49.063231756   49.063231756    6[6-(1,1,6),6-(1,1,6),6-(6,6),6-(6,6)]
   867   50.520692544   50.520692544   50.520692544    6[6-(6,6),6-(6,6),6-(6,6,6)]
   868   51.345467908   51.345467908   51.345467908    6[6-(6,6),6-(6,6),6-(6,6)]
   869    48.25783844    48.25783844    48.25783844    6[1-(0),1-(0),6-(1,1,1),6-(6,6,6)]
   870    48.94659336    48.94659336    48.94659336    6[1-(0),1-(0),1-(0),6-(1,1,6)]
   871    48.40666488    48.40666488    48.40666488    6[1-(0),1-(0),6-(1,1,1),6-(6,6,6)]
   872    49.15425816    49.15425816    49.15425816    6[1-(0),1-(0),1-(0),6-(1,1,6)]
   873    42.10922982    42.10922982    42.10922982    6[6-(6,6),8-(82),8-(82)]
   874   59.227385392   59.227385392   59.227385392    6[6-(1,6),6-(1,6),6-(8,8)]
   875   59.669365308   59.669365308   59.669365308    6[1-(0),6-(6,6),6-(6,6)]
   876   59.499080172   59.499080172   59.499080172    6[6-(1,6),6-(6,6),6-(6,6,6)]
   877   58.792327636   58.792327636   58.792327636    6[6-(1,6),6-(6,6),6-(6,6)]
   878    58.30881476    58.30881476    58.30881476    6[1-(0),6-(1,6),6-(6,6)]
   879   41.227692744   41.227692744   41.227692744    6[1-(0),6-(1,6),6-(6,6)]
   880    60.00301342    60.00301342    60.00301342    6[6-(1,1,6),6-(1,1,6),6-(6,6),6-(6,6)]
   881   59.449932836   59.449932836   59.449932836    6[6-(6,6),6-(6,6),6-(6,6,6)]
   882   58.713068904   58.713068904   58.713068904    6[6-(6,6),6-(6,6),6-(6,6)]
   883    61.55876888    61.55876888    61.55876888    6[1-(0),1-(0),6-(1,1,1),6-(6,6,6)]
   884      62.212913      62.212913      62.212913    6[1-(0),1-(0),1-(0),6-(1,1,6)]
   885    59.33675552    59.33675552    59.33675552    6[1-(0),1-(0),6-(1,1,1),6-(6,6,6)]
   886    57.94194028    57.94194028    57.94194028    6[1-(0),1-(0),1-(0),6-(1,1,6)]
   887    27.11237018    27.11237018    27.11237018    6[6-(6,6),8-(82),8-(82)]
   888   44.605014608   44.605014608   44.605014608    6[6-(1,6),6-(1,6),6-(8,8)]
   889   44.163034692   44.163034692   44.163034692    6[1-(0),6-(6,6),6-(6,6)]
   890   44.333319828   44.333319828   44.333319828    6[6-(1,6),6-(6,6),6-(6,6,6)]
   891   45.040072364   45.040072364   45.040072364    6[6-(1,6),6-(6,6),6-(6,6)]
   892    45.52358524    45.52358524    45.52358524    6[1-(0),6-(1,6),6-(6,6)]
   893   27.993907256   27.993907256   27.993907256    6[1-(0),6-(1,6),6-(6,6)]
   894    43.82938658    43.82938658    43.82938658    6[6-(1,1,6),6-(1,1,6),6-(6,6),6-(6,6)]
   895   44.382467164   44.382467164   44.382467164    6[6-(6,6),6-(6,6),6-(6,6,6)]
   896   45.119331096   45.119331096   45.119331096    6[6-(6,6),6-(6,6),6-(6,6)]
   897    42.27363112    42.27363112    42.27363112    6[1-(0),1-(0),6-(1,1,1),6-(6,6,6)]
   898      41.619487      41.619487      41.619487    6[1-(0),1-(0),1-(0),6-(1,1,6)]
   899    44.49564448    44.49564448    44.49564448    6[1-(0),1-(0),6-(1,1,1),6-(6,6,6)]
   900    45.89045972    45.89045972    45.89045972    6[1-(0),1-(0),1-(0),6-(1,1,6)]
   901   24.218215084   24.218215084   24.218215084    6[6-(6,6),8-(82),8-(82)]
   902   57.432469304   57.432469304   57.432469304    6[6-(1,6),6-(1,6),6-(8,8)]
   903   56.395183628   56.395183628   56.395183628    6[1-(0),6-(6,6),6-(6,6)]
   904   55.069589988   55.069589988   55.069589988    6[6-(1,6),6-(6,6),6-(6,6,6)]
   905   54.779551484   54.779551484   54.779551484    6[6-(1,6),6-(6,6),6-(6,6)]
   906    55.84798688    55.84798688    55.84798688    6[1-(0),6-(1,6),6-(6,6)]
   907   22.530938584   22.530938584   22.530938584    6[1-(0),6-(1,6),6-(6,6)]
   908   53.820140108   53.820140108   53.820140108    6[6-(1,1,6),6-(1,1,6),6-(6,6),6-(6,6)]
   909   52.756204116   52.756204116   52.756204116    6[6-(6,6),6-(6,6),6-(6,6,6)]
   910      53.300632      53.300632      53.300632    6[6-(6,6),6-(6,6),6-(6,6)]
   911     53.8890156     53.8890156     53.8890156    6[1-(0),1-(0),6-(1,1,1),6-(6,6,6)]
   912     53.9755426     53.9755426     53.9755426    6[1-(0),1-(0),1-(0),6-(1,1,6)]
   913    53.73672808    53.73672808    53.73672808    6[1-(0),1-(0),6-(1,1,1),6-(6,6,6)]
   914    53.68481188    53.68481188    53.68481188    6[1-(0),1-(0),1-(0),6-(1,1,6)]
   915   45.003384916   45.003384916   45.003384916    6[6-(6,6),8-(82),8-(82)]
   916   46.399930696   46.399930696   46.399930696    6[6-(1,6),6-(1,6),6-(8,8)]
   917   47.437216372   47.437216372   47.437216372    6[1-(0),6-(6,6),6-(6,6)]
   918   48.762810012   48.762810012   48.762810012    6[6-(1,6),6-(6,6),6-(6,6,6)]
   919   49.052848516   49.052848516   49.052848516    6[6-(1,6),6-(6,6),6-(6,6)]
   920    47.98441312    47.98441312    47.98441312    6[1-(0),6-(1,6),6-(6,6)]
   921   46.690661416   46.690661416   46.690661416    6[1-(0),6-(1,6),6-(6,6)]
   922   50.012259892   50.012259892   50.012259892    6[6-(1,1,6),6-(1,1,6),6-(6,6),6-(6,6)]
   923   51.076195884   51.076195884   51.076195884    6[6-(6,6),6-(6,6),6-(6,6,6)]
   924      50.531768      50.531768      50.531768    6[6-(6,6),6-(6,6),6-(6,6)]
   925     49.9433844     49.9433844     49.9433844    6[1-(0),1-(0),6-(1,1,1),6-(6,6,6)]
   926     49.8568574     49.8568574     49.8568574    6[1-(0),1-(0),1-(0),6-(1,1,6)]
   927    50.09567192    50.09567192    50.09567192    6[1-(0),1-(0),6-(1,1,1),6-(6,6,6)]
   928    50.14758812    50.14758812    50.14758812    6[1-(0),1-(0),1-(0),6-(1,1,6)]
   929   49.644347088   49.644347088   49.644347088    6[6-(6,6),8-(82),8-(82)]
   930    49.91915684    49.91915684    49.91915684    6[6-(1,6),6-(1,6),6-(8,8)]
   931      51.223984      51.223984      51.223984    6[1-(0),6-(6,6),6-(6,6)]
   932   51.507446452   51.507446452   51.507446452    6[6-(1,6),6-(6,6),6-(6,6,6)]
   933    50.49369612    50.49369612    50.49369612    6[6-(1,6),6-(6,6),6-(6,6)]
   934   49.143182704   49.143182704   49.143182704    6[1-(0),6-(1,6),6-(6,6)]
   935   48.906444832   48.906444832   48.906444832    6[1-(0),6-(1,6),6-(6,6)]
   936   52.865228136   52.865228136   52.865228136    6[6-(1,1,6),6-(1,1,6),6-(6,6),6-(6,6)]
   937    52.47170334    52.47170334    52.47170334    6[6-(6,6),6-(6,6),6-(6,6,6)]
   938   51.102500092   51.102500092   51.102500092    6[6-(6,6),6-(6,6),6-(6,6)]
   939    53.60174596    53.60174596    53.60174596    6[1-(0),1-(0),6-(1,1,1),6-(6,6,6)]
   940    52.82646404    52.82646404    52.82646404    6[1-(0),1-(0),1-(0),6-(1,1,6)]
   941    53.60520704    53.60520704    53.60520704    6[1-(0),1-(0),6-(1,1,1),6-(6,6,6)]
   942    52.90952996    52.90952996    52.90952996    6[1-(0),1-(0),1-(0),6-(1,1,6)]
   943   31.753332352   31.753332352   31.753332352    6[6-(6,6),8-(82),8-(82)]
   944   48.124240752   48.124240752   48.124240752    6[6-(1,6),6-(1,6),6-(8,8)]
   945    47.94980232    47.94980232    47.94980232    6[1-(0),6-(6,6),6-(6,6)]
   946   47.077956268   47.077956268   47.077956268    6[6-(1,6),6-(6,6),6-(6,6,6)]
   947   46.480919968   46.480919968   46.480919968    6[6-(1,6),6-(6,6),6-(6,6)]
   948   46.682354824   46.682354824   46.682354824    6[1-(0),6-(1,6),6-(6,6)]
   949   30.209690672   30.209690672   30.209690672    6[1-(0),6-(1,6),6-(6,6)]
   950   46.682354824   46.682354824   46.682354824    6[6-(1,1,6),6-(1,1,6),6-(6,6),6-(6,6)]
   951    45.77797462    45.77797462    45.77797462    6[6-(6,6),6-(6,6),6-(6,6,6)]
   952   45.690063188   45.690063188   45.690063188    6[6-(6,6),6-(6,6),6-(6,6)]
   953    45.93199268    45.93199268    45.93199268    6[1-(0),1-(0),6-(1,1,1),6-(6,6,6)]
   954    44.58909364    44.58909364    44.58909364    6[1-(0),1-(0),1-(0),6-(1,1,6)]
   955     48.0051796     48.0051796     48.0051796    6[1-(0),1-(0),6-(1,1,1),6-(6,6,6)]
   956    48.65240156    48.65240156    48.65240156    6[1-(0),1-(0),1-(0),6-(1,1,6)]
   957   19.577252912   19.577252912   19.577252912    6[6-(6,6),8-(82),8-(82)]
   958    53.91324316    53.91324316    53.91324316    6[6-(1,6),6-(1,6),6-(8,8)]
   959      52.608416      52.608416      52.608416    6[1-(0),6-(6,6),6-(6,6)]
   960   52.324953548   52.324953548   52.324953548    6[6-(1,6),6-(6,6),6-(6,6,6)]
   961    53.33870388    53.33870388    53.33870388    6[6-(1,6),6-(6,6),6-(6,6)]
   962   54.689217296   54.689217296   54.689217296    6[1-(0),6-(1,6),6-(6,6)]
   963   20.315155168   20.315155168   20.315155168    6[1-(0),6-(1,6),6-(6,6)]
   964   50.967171864   50.967171864   50.967171864    6[6-(1,1,6),6-(1,1,6),6-(6,6),6-(6,6)]
   965    51.36069666    51.36069666    51.36069666    6[6-(6,6),6-(6,6),6-(6,6,6)]
   966   52.729899908   52.729899908   52.729899908    6[6-(6,6),6-(6,6),6-(6,6)]
   967    50.23065404    50.23065404    50.23065404    6[1-(0),1-(0),6-(1,1,1),6-(6,6,6)]
   968    51.00593596    51.00593596    51.00593596    6[1-(0),1-(0),1-(0),6-(1,1,6)]
   969    50.22719296    50.22719296    50.22719296    6[1-(0),1-(0),6-(1,1,1),6-(6,6,6)]
   970    50.92287004    50.92287004    50.92287004    6[1-(0),1-(0),1-(0),6-(1,1,6)]
   971   37.468267648   37.468267648   37.468267648    6[6-(6,6),8-(82),8-(82)]
   972   55.708159248   55.708159248   55.708159248    6[6-(1,6),6-(1,6),6-(8,8)]
   973    55.88259768    55.88259768    55.88259768    6[1-(0),6-(6,6),6-(6,6)]
   974   56.754443732   56.754443732   56.754443732    6[6-(1,6),6-(6,6),6-(6,6,6)]
   975   57.351480032   57.351480032   57.351480032    6[6-(1,6),6-(6,6),6-(6,6)]
   976   57.150045176   57.150045176   57.150045176    6[1-(0),6-(1,6),6-(6,6)]
   977   39.011909328   39.011909328   39.011909328    6[1-(0),6-(1,6),6-(6,6)]
   978   57.150045176   57.150045176   57.150045176    6[6-(1,1,6),6-(1,1,6),6-(6,6),6-(6,6)]
   979    58.05442538    58.05442538    58.05442538    6[6-(6,6),6-(6,6),6-(6,6,6)]
   980   58.142336812   58.142336812   58.142336812    6[6-(6,6),6-(6,6),6-(6,6)]
   981    57.90040732    57.90040732    57.90040732    6[1-(0),1-(0),6-(1,1,1),6-(6,6,6)]
   982    59.24330636    59.24330636    59.24330636    6[1-(0),1-(0),1-(0),6-(1,1,6)]
   983     55.8272204     55.8272204     55.8272204    6[1-(0),1-(0),6-(1,1,1),6-(6,6,6)]
   984    55.17999844    55.17999844    55.17999844    6[1-(0),1-(0),1-(0),6-(1,1,6)]
   985   49.058732352   49.058732352   49.058732352    6[6-(6,6),8-(82),8-(82)]
   986   48.124240752   48.124240752   48.124240752    6[6-(1,6),6-(1,6),6-(8,8)]
   987    47.94980232    47.94980232    47.94980232    6[1-(0),6-(6,6),6-(6,6)]
   988   47.077956268   47.077956268   47.077956268    6[6-(1,6),6-(6,6),6-(6,6,6)]
   989   46.480919968   46.480919968   46.480919968    6[6-(1,6),6-(6,6),6-(6,6)]
   990   46.682354824   46.682354824   46.682354824    6[1-(0),6-(1,6),6-(6,6)]
   991   47.515090672   47.515090672   47.515090672    6[1-(0),6-(1,6),6-(6,6)]
   992   46.682354824   46.682354824   46.682354824    6[6-(1,1,6),6-(1,1,6),6-(6,6),6-(6,6)]
   993    45.77797462    45.77797462    45.77797462    6[6-(6,6),6-(6,6),6-(6,6,6)]
   994   45.690063188   45.690063188   45.690063188    6[6-(6,6),6-(6,6),6-(6,6)]
   995    45.93199268    45.93199268    45.93199268    6[1-(0),1-(0),6-(1,1,1),6-(6,6,6)]
   996    44.58909364    44.58909364    44.58909364    6[1-(0),1-(0),1-(0),6-(1,1,6)]
   997     13.3943796     13.3943796     13.3943796    6[1-(0),1-(0),6-(1,1,1),6-(6,6,6)]
   998    14.04160156    14.04160156    14.04160156    6[1-(0),1-(0),1-(0),6-(1,1,6)]
   999   32.338947088   32.338947088   32.338947088    6[6-(6,6),8-(82),8-(82)]
  1000    32.61375684    32.61375684    32.61375684    6[6-(1,6),6-(1,6),6-(8,8)]
  1001      33.918584      33.918584      33.918584    6[1-(0),6-(6,6),6-(6,6)]
  1002   34.202046452   34.202046452   34.202046452    6[6-(1,6),6-(6,6),6-(6,6,6)]
  1003    33.18829612    33.18829612    33.18829612    6[6-(1,6),6-(6,6),6-(6,6)]
  1004   31.837782704   31.837782704   31.837782704    6[1-(0),6-(1,6),6-(6,6)]
  1005   31.601044832   31.601044832   31.601044832    6[1-(0),6-(1,6),6-(6,6)]
  1006   35.559828136   35.559828136   35.559828136    6[6-(1,1,6),6-(1,1,6),6-(6,6),6-(6,6)]
  1007    35.16630334    35.16630334    35.16630334    6[6-(6,6),6-(6,6),6-(6,6,6)]
  1008   33.797100092   33.797100092   33.797100092    6[6-(6,6),6-(6,6),6-(6,6)]
  1009    36.29634596    36.29634596    36.29634596    6[1-(0),1-(0),6-(1,1,1),6-(6,6,6)]
  1010    35.52106404    35.52106404    35.52106404    6[1-(0),1-(0),1-(0),6-(1,1,6)]
  1011    18.99440704    18.99440704    18.99440704    6[1-(0),1-(0),6-(1,1,1),6-(6,6,6)]
  1012    18.29872996    18.29872996    18.29872996    6[1-(0),1-(0),1-(0),6-(1,1,6)]
  1013   20.162867648   20.162867648   20.162867648    6[6-(6,6),8-(82),8-(82)]
  1014   21.097359248   21.097359248   21.097359248    6[6-(1,6),6-(1,6),6-(8,8)]
  1015    21.27179768    21.27179768    21.27179768    6[1-(0),6-(6,6),6-(6,6)]
  1016   22.143643732   22.143643732   22.143643732    6[6-(1,6),6-(6,6),6-(6,6,6)]
  1017   22.740680032   22.740680032   22.740680032    6[6-(1,6),6-(6,6),6-(6,6)]
  1018   22.539245176   22.539245176   22.539245176    6[1-(0),6-(1,6),6-(6,6)]
  1019   21.706509328   21.706509328   21.706509328    6[1-(0),6-(1,6),6-(6,6)]
  1020   22.539245176   22.539245176   22.539245176    6[6-(1,1,6),6-(1,1,6),6-(6,6),6-(6,6)]
  1021    23.44362538    23.44362538    23.44362538    6[6-(6,6),6-(6,6),6-(6,6,6)]
  1022   23.531536812   23.531536812   23.531536812    6[6-(6,6),6-(6,6),6-(6,6)]
  1023    23.28960732    23.28960732    23.28960732    6[1-(0),1-(0),6-(1,1,1),6-(6,6,6)]
  1024    24.63250636    24.63250636    24.63250636    6[1-(0),1-(0),1-(0),6-(1,1,6)]
  1025     21.2164204     21.2164204     21.2164204    6[1-(0),1-(0),6-(1,1,1),6-(6,6,6)]
  1026    20.56919844    20.56919844    20.56919844    6[1-(0),1-(0),1-(0),6-(1,1,6)]
  1027   36.882652912   36.882652912   36.882652912    6[6-(6,6),8-(82),8-(82)]
  1028    36.60784316    36.60784316    36.60784316    6[6-(1,6),6-(1,6),6-(8,8)]
  1029      35.303016      35.303016      35.303016    6[1-(0),6-(6,6),6-(6,6)]
  1030   35.019553548   35.019553548   35.019553548    6[6-(1,6),6-(6,6),6-(6,6,6)]
  1031    36.03330388    36.03330388    36.03330388    6[6-(1,6),6-(6,6),6-(6,6)]
  1032   37.383817296   37.383817296   37.383817296    6[1-(0),6-(1,6),6-(6,6)]
  1033   37.620555168   37.620555168   37.620555168    6[1-(0),6-(1,6),6-(6,6)]
  1034   33.661771864   33.661771864   33.661771864    6[6-(1,1,6),6-(1,1,6),6-(6,6),6-(6,6)]
  1035    34.05529666    34.05529666    34.05529666    6[6-(6,6),6-(6,6),6-(6,6,6)]
  1036   35.424499908   35.424499908   35.424499908    6[6-(6,6),6-(6,6),6-(6,6)]
  1037    32.92525404    32.92525404    32.92525404    6[1-(0),1-(0),6-(1,1,1),6-(6,6,6)]
  1038    33.70053596    33.70053596    33.70053596    6[1-(0),1-(0),1-(0),6-(1,1,6)]
  1039    15.61639296    15.61639296    15.61639296    6[1-(0),1-(0),6-(1,1,1),6-(6,6,6)]
  1040    16.31207004    16.31207004    16.31207004    6[1-(0),1-(0),1-(0),6-(1,1,6)]
  1041   27.075682732   27.075682732   27.075682732    6[6-(6,6),8-(82),8-(82)]
  1042   26.613628552   26.613628552   26.613628552    6[6-(1,6),6-(1,6),6-(8,8)]
  1043   25.750781308   25.750781308   25.750781308    6[1-(0),6-(6,6),6-(6,6)]
  1044    25.29703372    25.29703372    25.29703372    6[6-(1,6),6-(6,6),6-(6,6,6)]
  1045   25.604031516   25.604031516   25.604031516    6[6-(1,6),6-(6,6),6-(6,6)]
  1046   26.471032056   26.471032056   26.471032056    6[1-(0),6-(1,6),6-(6,6)]
  1047   26.932047912   26.932047912   26.932047912    6[1-(0),6-(1,6),6-(6,6)]
  1048   24.443185284   24.443185284   24.443185284    6[6-(1,1,6),6-(1,1,6),6-(6,6),6-(6,6)]
  1049   24.283629496   24.283629496   24.283629496    6[6-(6,6),6-(6,6),6-(6,6,6)]
  1050   24.915968812   24.915968812   24.915968812    6[6-(6,6),6-(6,6),6-(6,6)]
  1051    25.26242292    25.26242292    25.26242292    6[1-(0),1-(0),6-(1,1,1),6-(6,6,6)]
  1052    26.69184896    26.69184896    26.69184896    6[1-(0),1-(0),1-(0),6-(1,1,6)]
  1053    23.03694848    23.03694848    23.03694848    6[1-(0),1-(0),6-(1,1,1),6-(6,6,6)]
  1054    22.33781032    22.33781032    22.33781032    6[1-(0),1-(0),1-(0),6-(1,1,6)]
  1055   29.969837828   29.969837828   29.969837828    6[6-(6,6),8-(82),8-(82)]
  1056   31.091573856   31.091573856   31.091573856    6[6-(1,6),6-(1,6),6-(8,8)]
  1057   30.824032372   30.824032372   30.824032372    6[1-(0),6-(6,6),6-(6,6)]
  1058    31.86616356    31.86616356    31.86616356    6[6-(1,6),6-(6,6),6-(6,6,6)]
  1059   33.169952396   33.169952396   33.169952396    6[6-(1,6),6-(6,6),6-(6,6)]
  1060   33.452030416   33.452030416   33.452030416    6[1-(0),6-(1,6),6-(6,6)]
  1061   32.395016584   32.395016584   32.395016584    6[1-(0),6-(1,6),6-(6,6)]
  1062   31.757831756   31.757831756   31.757831756    6[6-(1,1,6),6-(1,1,6),6-(6,6),6-(6,6)]
  1063   33.215292544   33.215292544   33.215292544    6[6-(6,6),6-(6,6),6-(6,6,6)]
  1064   34.040067908   34.040067908   34.040067908    6[6-(6,6),6-(6,6),6-(6,6)]
  1065    30.95243844    30.95243844    30.95243844    6[1-(0),1-(0),6-(1,1,1),6-(6,6,6)]
  1066    31.64119336    31.64119336    31.64119336    6[1-(0),1-(0),1-(0),6-(1,1,6)]
  1067    13.79586488    13.79586488    13.79586488    6[1-(0),1-(0),6-(1,1,1),6-(6,6,6)]
  1068    14.54345816    14.54345816    14.54345816    6[1-(0),1-(0),1-(0),6-(1,1,6)]
  1069   39.251762172   39.251762172   39.251762172    6[6-(6,6),8-(82),8-(82)]
  1070   38.130026144   38.130026144   38.130026144    6[6-(1,6),6-(1,6),6-(8,8)]
  1071   38.397567628   38.397567628   38.397567628    6[1-(0),6-(6,6),6-(6,6)]
  1072    37.35543644    37.35543644    37.35543644    6[6-(1,6),6-(6,6),6-(6,6,6)]
  1073   36.051647604   36.051647604   36.051647604    6[6-(1,6),6-(6,6),6-(6,6)]
  1074   35.769569584   35.769569584   35.769569584    6[1-(0),6-(1,6),6-(6,6)]
  1075   36.826583416   36.826583416   36.826583416    6[1-(0),6-(1,6),6-(6,6)]
  1076   37.463768244   37.463768244   37.463768244    6[6-(1,1,6),6-(1,1,6),6-(6,6),6-(6,6)]
  1077   36.006307456   36.006307456   36.006307456    6[6-(6,6),6-(6,6),6-(6,6,6)]
  1078   35.181532092   35.181532092   35.181532092    6[6-(6,6),6-(6,6),6-(6,6)]
  1079    38.26916156    38.26916156    38.26916156    6[1-(0),1-(0),6-(1,1,1),6-(6,6,6)]
  1080    37.58040664    37.58040664    37.58040664    6[1-(0),1-(0),1-(0),6-(1,1,6)]
  1081    20.81493512    20.81493512    20.81493512    6[1-(0),1-(0),6-(1,1,1),6-(6,6,6)]
  1082    20.06734184    20.06734184    20.06734184    6[1-(0),1-(0),1-(0),6-(1,1,6)]
  1083   42.145917268   42.145917268   42.145917268    6[6-(6,6),8-(82),8-(82)]
  1084   42.607971448   42.607971448   42.607971448    6[6-(1,6),6-(1,6),6-(8,8)]
  1085   43.470818692   43.470818692   43.470818692    6[1-(0),6-(6,6),6-(6,6)]
  1086    43.92456628    43.92456628    43.92456628    6[6-(1,6),6-(6,6),6-(6,6,6)]
  1087   43.617568484   43.617568484   43.617568484    6[6-(1,6),6-(6,6),6-(6,6)]
  1088   42.750567944   42.750567944   42.750567944    6[1-(0),6-(1,6),6-(6,6)]
  1089   42.289552088   42.289552088   42.289552088    6[1-(0),6-(1,6),6-(6,6)]
  1090   44.778414716   44.778414716   44.778414716    6[6-(1,1,6),6-(1,1,6),6-(6,6),6-(6,6)]
  1091   44.937970504   44.937970504   44.937970504    6[6-(6,6),6-(6,6),6-(6,6,6)]
  1092   44.305631188   44.305631188   44.305631188    6[6-(6,6),6-(6,6),6-(6,6)]
  1093    43.95917708    43.95917708    43.95917708    6[1-(0),1-(0),6-(1,1,1),6-(6,6,6)]
  1094    42.52975104    42.52975104    42.52975104    6[1-(0),1-(0),1-(0),6-(1,1,6)]
  1095    11.57385152    11.57385152    11.57385152    6[1-(0),1-(0),6-(1,1,1),6-(6,6,6)]
  1096    12.27298968    12.27298968    12.27298968    6[1-(0),1-(0),1-(0),6-(1,1,6)]
  1097   27.697984916   27.697984916   27.697984916    6[6-(6,6),8-(82),8-(82)]
  1098   29.094530696   29.094530696   29.094530696    6[6-(1,6),6-(1,6),6-(8,8)]
  1099   30.131816372   30.131816372   30.131816372    6[1-(0),6-(6,6),6-(6,6)]
  1100   31.457410012   31.457410012   31.457410012    6[6-(1,6),6-(6,6),6-(6,6,6)]
  1101   31.747448516   31.747448516   31.747448516    6[6-(1,6),6-(6,6),6-(6,6)]
  1102    30.67901312    30.67901312    30.67901312    6[1-(0),6-(1,6),6-(6,6)]
  1103   29.385261416   29.385261416   29.385261416    6[1-(0),6-(1,6),6-(6,6)]
  1104   32.706859892   32.706859892   32.706859892    6[6-(1,1,6),6-(1,1,6),6-(6,6),6-(6,6)]
  1105   33.770795884   33.770795884   33.770795884    6[6-(6,6),6-(6,6),6-(6,6,6)]
  1106      33.226368      33.226368      33.226368    6[6-(6,6),6-(6,6),6-(6,6)]
  1107     32.6379844     32.6379844     32.6379844    6[1-(0),1-(0),6-(1,1,1),6-(6,6,6)]
  1108     32.5514574     32.5514574     32.5514574    6[1-(0),1-(0),1-(0),6-(1,1,6)]
  1109    15.48487192    15.48487192    15.48487192    6[1-(0),1-(0),6-(1,1,1),6-(6,6,6)]
  1110    15.53678812    15.53678812    15.53678812    6[1-(0),1-(0),1-(0),6-(1,1,6)]
  1111   41.523615084   41.523615084   41.523615084    6[6-(6,6),8-(82),8-(82)]
  1112   40.127069304   40.127069304   40.127069304    6[6-(1,6),6-(1,6),6-(8,8)]
  1113   39.089783628   39.089783628   39.089783628    6[1-(0),6-(6,6),6-(6,6)]
  1114   37.764189988   37.764189988   37.764189988    6[6-(1,6),6-(6,6),6-(6,6,6)]
  1115   37.474151484   37.474151484   37.474151484    6[6-(1,6),6-(6,6),6-(6,6)]
  1116    38.54258688    38.54258688    38.54258688    6[1-(0),6-(1,6),6-(6,6)]
  1117   39.836338584   39.836338584   39.836338584    6[1-(0),6-(1,6),6-(6,6)]
  1118   36.514740108   36.514740108   36.514740108    6[6-(1,1,6),6-(1,1,6),6-(6,6),6-(6,6)]
  1119   35.450804116   35.450804116   35.450804116    6[6-(6,6),6-(6,6),6-(6,6,6)]
  1120      35.995232      35.995232      35.995232    6[6-(6,6),6-(6,6),6-(6,6)]
  1121     36.5836156     36.5836156     36.5836156    6[1-(0),1-(0),6-(1,1,1),6-(6,6,6)]
  1122     36.6701426     36.6701426     36.6701426    6[1-(0),1-(0),1-(0),6-(1,1,6)]
  1123    19.12592808    19.12592808    19.12592808    6[1-(0),1-(0),6-(1,1,1),6-(6,6,6)]
  1124    19.07401188    19.07401188    19.07401188    6[1-(0),1-(0),1-(0),6-(1,1,6)]
  1125    44.41777018    44.41777018    44.41777018    6[6-(6,6),8-(82),8-(82)]
  1126   44.605014608   44.605014608   44.605014608    6[6-(1,6),6-(1,6),6-(8,8)]
  1127   44.163034692   44.163034692   44.163034692    6[1-(0),6-(6,6),6-(6,6)]
  1128   44.333319828   44.333319828   44.333319828    6[6-(1,6),6-(6,6),6-(6,6,6)]
  1129   45.040072364   45.040072364   45.040072364    6[6-(1,6),6-(6,6),6-(6,6)]
  1130    45.52358524    45.52358524    45.52358524    6[1-(0),6-(1,6),6-(6,6)]
  1131   45.299307256   45.299307256   45.299307256    6[1-(0),6-(1,6),6-(6,6)]
  1132    43.82938658    43.82938658    43.82938658    6[6-(1,1,6),6-(1,1,6),6-(6,6),6-(6,6)]
  1133   44.382467164   44.382467164   44.382467164    6[6-(6,6),6-(6,6),6-(6,6,6)]
  1134   45.119331096   45.119331096   45.119331096    6[6-(6,6),6-(6,6),6-(6,6)]
  1135    42.27363112    42.27363112    42.27363112    6[1-(0),1-(0),6-(1,1,1),6-(6,6,6)]
  1136      41.619487      41.619487      41.619487    6[1-(0),1-(0),1-(0),6-(1,1,6)]
  1137     9.88484448     9.88484448     9.88484448    6[1-(0),1-(0),6-(1,1,1),6-(6,6,6)]
  1138    11.27965972    11.27965972    11.27965972    6[1-(0),1-(0),1-(0),6-(1,1,6)]
  1139    24.80382982    24.80382982    24.80382982    6[6-(6,6),8-(82),8-(82)]
  1140   24.616585392   24.616585392   24.616585392    6[6-(1,6),6-(1,6),6-(8,8)]
  1141   25.058565308   25.058565308   25.058565308    6[1-(0),6-(6,6),6-(6,6)]
  1142   24.888280172   24.888280172   24.888280172    6[6-(1,6),6-(6,6),6-(6,6,6)]
  1143   24.181527636   24.181527636   24.181527636    6[6-(1,6),6-(6,6),6-(6,6)]
  1144    23.69801476    23.69801476    23.69801476    6[1-(0),6-(1,6),6-(6,6)]
  1145   23.922292744   23.922292744   23.922292744    6[1-(0),6-(1,6),6-(6,6)]
  1146    25.39221342    25.39221342    25.39221342    6[6-(1,1,6),6-(1,1,6),6-(6,6),6-(6,6)]
  1147   24.839132836   24.839132836   24.839132836    6[6-(6,6),6-(6,6),6-(6,6,6)]
  1148   24.102268904   24.102268904   24.102268904    6[6-(6,6),6-(6,6),6-(6,6)]
  1149    26.94796888    26.94796888    26.94796888    6[1-(0),1-(0),6-(1,1,1),6-(6,6,6)]
  1150      27.602113      27.602113      27.602113    6[1-(0),1-(0),1-(0),6-(1,1,6)]
  1151    24.72595552    24.72595552    24.72595552    6[1-(0),1-(0),6-(1,1,1),6-(6,6,6)]
  1152    23.33114028    23.33114028    23.33114028    6[1-(0),1-(0),1-(0),6-(1,1,6)]
  1153   20.162867648   20.162867648   20.162867648    6[6-(6,6),8-(82),8-(82)]
  1154   21.097359248   21.097359248   21.097359248    6[6-(1,6),6-(1,6),6-(8,8)]
  1155    21.27179768    21.27179768    21.27179768    6[1-(0),6-(6,6),6-(6,6)]
  1156   22.143643732   22.143643732   22.143643732    6[6-(1,6),6-(6,6),6-(6,6,6)]
  1157   22.740680032   22.740680032   22.740680032    6[6-(1,6),6-(6,6),6-(6,6)]
  1158   22.539245176   22.539245176   22.539245176    6[1-(0),6-(1,6),6-(6,6)]
  1159   21.706509328   21.706509328   21.706509328    6[1-(0),6-(1,6),6-(6,6)]
  1160   22.539245176   22.539245176   22.539245176    6[6-(1,1,6),6-(1,1,6),6-(6,6),6-(6,6)]
  1161    23.44362538    23.44362538    23.44362538    6[6-(6,6),6-(6,6),6-(6,6,6)]
  1162   23.531536812   23.531536812   23.531536812    6[6-(6,6),6-(6,6),6-(6,6)]
  1163    23.28960732    23.28960732    23.28960732    6[1-(0),1-(0),6-(1,1,1),6-(6,6,6)]
  1164    24.63250636    24.63250636    24.63250636    6[1-(0),1-(0),1-(0),6-(1,1,6)]
  1165     55.8272204     55.8272204     55.8272204    6[1-(0),1-(0),6-(1,1,1),6-(6,6,6)]
  1166    55.17999844    55.17999844    55.17999844    6[1-(0),1-(0),1-(0),6-(1,1,6)]
  1167   36.882652912   36.882652912   36.882652912    6[6-(6,6),8-(82),8-(82)]
  1168    36.60784316    36.60784316    36.60784316    6[6-(1,6),6-(1,6),6-(8,8)]
  1169      35.303016      35.303016      35.303016    6[1-(0),6-(6,6),6-(6,6)]
  1170   35.019553548   35.019553548   35.019553548    6[6-(1,6),6-(6,6),6-(6,6,6)]
  1171    36.03330388    36.03330388    36.03330388    6[6-(1,6),6-(6,6),6-(6,6)]
  1172   37.383817296   37.383817296   37.383817296    6[1-(0),6-(1,6),6-(6,6)]
  1173   37.620555168   37.620555168   37.620555168    6[1-(0),6-(1,6),6-(6,6)]
  1174   33.661771864   33.661771864   33.661771864    6[6-(1,1,6),6-(1,1,6),6-(6,6),6-(6,6)]
  1175    34.05529666    34.05529666    34.05529666    6[6-(6,6),6-(6,6),6-(6,6,6)]
  1176   35.424499908   35.424499908   35.424499908    6[6-(6,6),6-(6,6),6-(6,6)]
  1177    32.92525404    32.92525404    32.92525404    6[1-(0),1-(0),6-(1,1,1),6-(6,6,6)]
  1178    33.70053596    33.70053596    33.70053596    6[1-(0),1-(0),1-(0),6-(1,1,6)]
  1179    50.22719296    50.22719296    50.22719296    6[1-(0),1-(0),6-(1,1,1),6-(6,6,6)]
  1180    50.92287004    50.92287004    50.92287004    6[1-(0),1-(0),1-(0),6-(1,1,6)]
  1181   49.058732352   49.058732352   49.058732352    6[6-(6,6),8-(82),8-(82)]
  1182   48.124240752   48.124240752   48.124240752    6[6-(1,6),6-(1,6),6-(8,8)]
  1183    47.94980232    47.94980232    47.94980232    6[1-(0),6-(6,6),6-(6,6)]
  1184   47.077956268   47.077956268   47.077956268    6[6-(1,6),6-(6,6),6-(6,6,6)]
  1185   46.480919968   46.480919968   46.480919968    6[6-(1,6),6-(6,6),6-(6,6)]
  1186   46.682354824   46.682354824   46.682354824    6[1-(0),6-(1,6),6-(6,6)]
  1187   47.515090672   47.515090672   47.515090672    6[1-(0),6-(1,6),6-(6,6)]
  1188   46.682354824   46.682354824   46.682354824    6[6-(1,1,6),6-(1,1,6),6-(6,6),6-(6,6)]
  1189    45.77797462    45.77797462    45.77797462    6[6-(6,6),6-(6,6),6-(6,6,6)]
  1190   45.690063188   45.690063188   45.690063188    6[6-(6,6),6-(6,6),6-(6,6)]
  1191    45.93199268    45.93199268    45.93199268    6[1-(0),1-(0),6-(1,1,1),6-(6,6,6)]
  1192    44.58909364    44.58909364    44.58909364    6[1-(0),1-(0),1-(0),6-(1,1,6)]
  1193     48.0051796     48.0051796     48.0051796    6[1-(0),1-(0),6-(1,1,1),6-(6,6,6)]
  1194    48.65240156    48.65240156    48.65240156    6[1-(0),1-(0),1-(0),6-(1,1,6)]
  1195   32.338947088   32.338947088   32.338947088    6[6-(6,6),8-(82),8-(82)]
  1196    32.61375684    32.61375684    32.61375684    6[6-(1,6),6-(1,6),6-(8,8)]
  1197      33.918584      33.918584      33.918584    6[1-(0),6-(6,6),6-(6,6)]
  1198   34.202046452   34.202046452   34.202046452    6[6-(1,6),6-(6,6),6-(6,6,6)]
  1199    33.18829612    33.18829612    33.18829612    6[6-(1,6),6-(6,6),6-(6,6)]
  1200   31.837782704   31.837782704   31.837782704    6[1-(0),6-(1,6),6-(6,6)]
  1201   31.601044832   31.601044832   31.601044832    6[1-(0),6-(1,6),6-(6,6)]
  1202   35.559828136   35.559828136   35.559828136    6[6-(1,1,6),6-(1,1,6),6-(6,6),6-(6,6)]
  1203    35.16630334    35.16630334    35.16630334    6[6-(6,6),6-(6,6),6-(6,6,6)]
  1204   33.797100092   33.797100092   33.797100092    6[6-(6,6),6-(6,6),6-(6,6)]
  1205    36.29634596    36.29634596    36.29634596    6[1-(0),1-(0),6-(1,1,1),6-(6,6,6)]
  1206    35.52106404    35.52106404    35.52106404    6[1-(0),1-(0),1-(0),6-(1,1,6)]
  1207    53.60520704    53.60520704    53.60520704    6[1-(0),1-(0),6-(1,1,1),6-(6,6,6)]
  1208    52.90952996    52.90952996    52.90952996    6[1-(0),1-(0),1-(0),6-(1,1,6)]
  1209   42.145917268   42.145917268   42.145917268    6[6-(6,6),8-(82),8-(82)]
  1210   42.607971448   42.607971448   42.607971448    6[6-(1,6),6-(1,6),6-(8,8)]
  1211   43.470818692   43.470818692   43.470818692    6[1-(0),6-(6,6),6-(6,6)]
  1212    43.92456628    43.92456628    43.92456628    6[6-(1,6),6-(6,6),6-(6,6,6)]
  1213   43.617568484   43.617568484   43.617568484    6[6-(1,6),6-(6,6),6-(6,6)]
  1214   42.750567944   42.750567944   42.750567944    6[1-(0),6-(1,6),6-(6,6)]
  1215   42.289552088   42.289552088   42.289552088    6[1-(0),6-(1,6),6-(6,6)]
  1216   44.778414716   44.778414716   44.778414716    6[6-(1,1,6),6-(1,1,6),6-(6,6),6-(6,6)]
  1217   44.937970504   44.937970504   44.937970504    6[6-(6,6),6-(6,6),6-(6,6,6)]
  1218   44.305631188   44.305631188   44.305631188    6[6-(6,6),6-(6,6),6-(6,6)]
  1219    43.95917708    43.95917708    43.95917708    6[1-(0),1-(0),6-(1,1,1),6-(6,6,6)]
  1220    42.52975104    42.52975104    42.52975104    6[1-(0),1-(0),1-(0),6-(1,1,6)]
  1221    46.18465152    46.18465152    46.18465152    6[1-(0),1-(0),6-(1,1,1),6-(6,6,6)]
  1222    46.88378968    46.88378968    46.88378968    6[1-(0),1-(0),1-(0),6-(1,1,6)]
  1223   39.251762172   39.251762172   39.251762172    6[6-(6,6),8-(82),8-(82)]
  1224   38.130026144   38.130026144   38.130026144    6[6-(1,6),6-(1,6),6-(8,8)]
  1225   38.397567628   38.397567628   38.397567628    6[1-(0),6-(6,6),6-(6,6)]
  1226    37.35543644    37.35543644    37.35543644    6[6-(1,6),6-(6,6),6-(6,6,6)]
  1227   36.051647604   36.051647604   36.051647604    6[6-(1,6),6-(6,6),6-(6,6)]
  1228   35.769569584   35.769569584   35.769569584    6[1-(0),6-(1,6),6-(6,6)]
  1229   36.826583416   36.826583416   36.826583416    6[1-(0),6-(1,6),6-(6,6)]
  1230   37.463768244   37.463768244   37.463768244    6[6-(1,1,6),6-(1,1,6),6-(6,6),6-(6,6)]
  1231   36.006307456   36.006307456   36.006307456    6[6-(6,6),6-(6,6),6-(6,6,6)]
  1232   35.181532092   35.181532092   35.181532092    6[6-(6,6),6-(6,6),6-(6,6)]
  1233    38.26916156    38.26916156    38.26916156    6[1-(0),1-(0),6-(1,1,1),6-(6,6,6)]
  1234    37.58040664    37.58040664    37.58040664    6[1-(0),1-(0),1-(0),6-(1,1,6)]
  1235    55.42573512    55.42573512    55.42573512    6[1-(0),1-(0),6-(1,1,1),6-(6,6,6)]
  1236    54.67814184    54.67814184    54.67814184    6[1-(0),1-(0),1-(0),6-(1,1,6)]
  1237   29.969837828   29.969837828   29.969837828    6[6-(6,6),8-(82),8-(82)]
  1238   31.091573856   31.091573856   31.091573856    6[6-(1,6),6-(1,6),6-(8,8)]
  1239   30.824032372   30.824032372   30.824032372    6[1-(0),6-(6,6),6-(6,6)]
  1240    31.86616356    31.86616356    31.86616356    6[6-(1,6),6-(6,6),6-(6,6,6)]
  1241   33.169952396   33.169952396   33.169952396    6[6-(1,6),6-(6,6),6-(6,6)]
  1242   33.452030416   33.452030416   33.452030416    6[1-(0),6-(1,6),6-(6,6)]
  1243   32.395016584   32.395016584   32.395016584    6[1-(0),6-(1,6),6-(6,6)]
  1244   31.757831756   31.757831756   31.757831756    6[6-(1,1,6),6-(1,1,6),6-(6,6),6-(6,6)]
  1245   33.215292544   33.215292544   33.215292544    6[6-(6,6),6-(6,6),6-(6,6,6)]
  1246   34.040067908   34.040067908   34.040067908    6[6-(6,6),6-(6,6),6-(6,6)]
  1247    30.95243844    30.95243844    30.95243844    6[1-(0),1-(0),6-(1,1,1),6-(6,6,6)]
  1248    31.64119336    31.64119336    31.64119336    6[1-(0),1-(0),1-(0),6-(1,1,6)]
  1249    48.40666488    48.40666488    48.40666488    6[1-(0),1-(0),6-(1,1,1),6-(6,6,6)]
  1250    49.15425816    49.15425816    49.15425816    6[1-(0),1-(0),1-(0),6-(1,1,6)]
  1251   27.075682732   27.075682732   27.075682732    6[6-(6,6),8-(82),8-(82)]
  1252   26.613628552   26.613628552   26.613628552    6[6-(1,6),6-(1,6),6-(8,8)]
  1253   25.750781308   25.750781308   25.750781308    6[1-(0),6-(6,6),6-(6,6)]
  1254    25.29703372    25.29703372    25.29703372    6[6-(1,6),6-(6,6),6-(6,6,6)]
  1255   25.604031516   25.604031516   25.604031516    6[6-(1,6),6-(6,6),6-(6,6)]
  1256   26.471032056   26.471032056   26.471032056    6[1-(0),6-(1,6),6-(6,6)]
  1257   26.932047912   26.932047912   26.932047912    6[1-(0),6-(1,6),6-(6,6)]
  1258   24.443185284   24.443185284   24.443185284    6[6-(1,1,6),6-(1,1,6),6-(6,6),6-(6,6)]
  1259   24.283629496   24.283629496   24.283629496    6[6-(6,6),6-(6,6),6-(6,6,6)]
  1260   24.915968812   24.915968812   24.915968812    6[6-(6,6),6-(6,6),6-(6,6)]
  1261    25.26242292    25.26242292    25.26242292    6[1-(0),1-(0),6-(1,1,1),6-(6,6,6)]
  1262    26.69184896    26.69184896    26.69184896    6[1-(0),1-(0),1-(0),6-(1,1,6)]
  1263    57.64774848    57.64774848    57.64774848    6[1-(0),1-(0),6-(1,1,1),6-(6,6,6)]
  1264    56.94861032    56.94861032    56.94861032    6[1-(0),1-(0),1-(0),6-(1,1,6)]
  1265   41.523615084   41.523615084   41.523615084    6[6-(6,6),8-(82),8-(82)]
  1266   40.127069304   40.127069304   40.127069304    6[6-(1,6),6-(1,6),6-(8,8)]
  1267   39.089783628   39.089783628   39.089783628    6[1-(0),6-(6,6),6-(6,6)]
  1268   37.764189988   37.764189988   37.764189988    6[6-(1,6),6-(6,6),6-(6,6,6)]
  1269   37.474151484   37.474151484   37.474151484    6[6-(1,6),6-(6,6),6-(6,6)]
  1270    38.54258688    38.54258688    38.54258688    6[1-(0),6-(1,6),6-(6,6)]
  1271   39.836338584   39.836338584   39.836338584    6[1-(0),6-(1,6),6-(6,6)]
  1272   36.514740108   36.514740108   36.514740108    6[6-(1,1,6),6-(1,1,6),6-(6,6),6-(6,6)]
  1273   35.450804116   35.450804116   35.450804116    6[6-(6,6),6-(6,6),6-(6,6,6)]
  1274      35.995232      35.995232      35.995232    6[6-(6,6),6-(6,6),6-(6,6)]
  1275     36.5836156     36.5836156     36.5836156    6[1-(0),1-(0),6-(1,1,1),6-(6,6,6)]
  1276     36.6701426     36.6701426     36.6701426    6[1-(0),1-(0),1-(0),6-(1,1,6)]
  1277    53.73672808    53.73672808    53.73672808    6[1-(0),1-(0),6-(1,1,1),6-(6,6,6)]
  1278    53.68481188    53.68481188    53.68481188    6[1-(0),1-(0),1-(0),6-(1,1,6)]
  1279   27.697984916   27.697984916   27.697984916    6[6-(6,6),8-(82),8-(82)]
  1280   29.094530696   29.094530696   29.094530696    6[6-(1,6),6-(1,6),6-(8,8)]
  1281   30.131816372   30.131816372   30.131816372    6[1-(0),6-(6,6),6-(6,6)]
  1282   31.457410012   31.457410012   31.457410012    6[6-(1,6),6-(6,6),6-(6,6,6)]
  1283   31.747448516   31.747448516   31.747448516    6[6-(1,6),6-(6,6),6-(6,6)]
  1284    30.67901312    30.67901312    30.67901312    6[1-(0),6-(1,6),6-(6,6)]
  1285   29.385261416   29.385261416   29.385261416    6[1-(0),6-(1,6),6-(6,6)]
  1286   32.706859892   32.706859892   32.706859892    6[6-(1,1,6),6-(1,1,6),6-(6,6),6-(6,6)]
  1287   33.770795884   33.770795884   33.770795884    6[6-(6,6),6-(6,6),6-(6,6,6)]
  1288      33.226368      33.226368      33.226368    6[6-(6,6),6-(6,6),6-(6,6)]
  1289     32.6379844     32.6379844     32.6379844    6[1-(0),1-(0),6-(1,1,1),6-(6,6,6)]
  1290     32.5514574     32.5514574     32.5514574    6[1-(0),1-(0),1-(0),6-(1,1,6)]
  1291    50.09567192    50.09567192    50.09567192    6[1-(0),1-(0),6-(1,1,1),6-(6,6,6)]
  1292    50.14758812    50.14758812    50.14758812    6[1-(0),1-(0),1-(0),6-(1,1,6)]
  1293    24.80382982    24.80382982    24.80382982    6[6-(6,6),8-(82),8-(82)]
  1294   24.616585392   24.616585392   24.616585392    6[6-(1,6),6-(1,6),6-(8,8)]
  1295   25.058565308   25.058565308   25.058565308    6[1-(0),6-(6,6),6-(6,6)]
  1296   24.888280172   24.888280172   24.888280172    6[6-(1,6),6-(6,6),6-(6,6,6)]
  1297   24.181527636   24.181527636   24.181527636    6[6-(1,6),6-(6,6),6-(6,6)]
  1298    23.69801476    23.69801476    23.69801476    6[1-(0),6-(1,6),6-(6,6)]
  1299   23.922292744   23.922292744   23.922292744    6[1-(0),6-(1,6),6-(6,6)]
  1300    25.39221342    25.39221342    25.39221342    6[6-(1,1,6),6-(1,1,6),6-(6,6),6-(6,6)]
  1301   24.839132836   24.839132836   24.839132836    6[6-(6,6),6-(6,6),6-(6,6,6)]
  1302   24.102268904   24.102268904   24.102268904    6[6-(6,6),6-(6,6),6-(6,6)]
  1303    26.94796888    26.94796888    26.94796888    6[1-(0),1-(0),6-(1,1,1),6-(6,6,6)]
  1304      27.602113      27.602113      27.602113    6[1-(0),1-(0),1-(0),6-(1,1,6)]
  1305    59.33675552    59.33675552    59.33675552    6[1-(0),1-(0),6-(1,1,1),6-(6,6,6)]
  1306    57.94194028    57.94194028    57.94194028    6[1-(0),1-(0),1-(0),6-(1,1,6)]
  1307    44.41777018    44.41777018    44.41777018    6[6-(6,6),8-(82),8-(82)]
  1308   44.605014608   44.605014608   44.605014608    6[6-(1,6),6-(1,6),6-(8,8)]
  1309   44.163034692   44.163034692   44.163034692    6[1-(0),6-(6,6),6-(6,6)]
  1310   44.333319828   44.333319828   44.333319828    6[6-(1,6),6-(6,6),6-(6,6,6)]
  1311   45.040072364   45.040072364   45.040072364    6[6-(1,6),6-(6,6),6-(6,6)]
  1312    45.52358524    45.52358524    45.52358524    6[1-(0),6-(1,6),6-(6,6)]
  1313   45.299307256   45.299307256   45.299307256    6[1-(0),6-(1,6),6-(6,6)]
  1314    43.82938658    43.82938658    43.82938658    6[6-(1,1,6),6-(1,1,6),6-(6,6),6-(6,6)]
  1315   44.382467164   44.382467164   44.382467164    6[6-(6,6),6-(6,6),6-(6,6,6)]
  1316   45.119331096   45.119331096   45.119331096    6[6-(6,6),6-(6,6),6-(6,6)]
  1317    42.27363112    42.27363112    42.27363112    6[1-(0),1-(0),6-(1,1,1),6-(6,6,6)]
  1318      41.619487      41.619487      41.619487    6[1-(0),1-(0),1-(0),6-(1,1,6)]
  1319    44.49564448    44.49564448    44.49564448    6[1-(0),1-(0),6-(1,1,1),6-(6,6,6)]
  1320    45.89045972    45.89045972    45.89045972    6[1-(0),1-(0),1-(0),6-(1,1,6)]
  1321    28.80656884    28.80656884    28.80656884    8[6-(6,8),82-(8,8,8,8)]
  1322   30.181655924   30.181655924   30.181655924    8[6-(6,8),82-(8,8,8,8)]
  1323   26.630933952   26.630933952   26.630933952    8[6-(6,8),82-(8,8,8,8)]
  1324   27.846811356   27.846811356   27.846811356    8[6-(6,8),82-(8,8,8,8)]
  1325   42.590666048   42.590666048   42.590666048    8[6-(6,8),82-(8,8,8,8)]
  1326   41.374788644   41.374788644   41.374788644    8[6-(6,8),82-(8,8,8,8)]
  1327    40.41503116    40.41503116    40.41503116    8[6-(6,8),82-(8,8,8,8)]
  1328   39.039944076   39.039944076   39.039944076    8[6-(6,8),82-(8,8,8,8)]
  1329   26.630933952   26.630933952   26.630933952    8[6-(6,8),82-(8,8,8,8)]
  1330   27.499665032   27.499665032   27.499665032    8[6-(6,8),82-(8,8,8,8)]
  1331   42.590666048   42.590666048   42.590666048    8[6-(6,8),82-(8,8,8,8)]
  1332   41.721934968   41.721934968   41.721934968    8[6-(6,8),82-(8,8,8,8)]
  1333   44.766300936   44.766300936   44.766300936    8[6-(6,8),82-(8,8,8,8)]
  1334   44.056779536   44.056779536   44.056779536    8[6-(6,8),82-(8,8,8,8)]
  1335   24.455299064   24.455299064   24.455299064    8[6-(6,8),82-(8,8,8,8)]
  1336   25.164820464   25.164820464   25.164820464    8[6-(6,8),82-(8,8,8,8)]
  1337   18.651067904   18.651067904   18.651067904    8[6-(6,8),82-(8,8,8,8)]
  1338   20.735676388   20.735676388   20.735676388    8[6-(6,8),82-(8,8,8,8)]
  1339   36.786434888   36.786434888   36.786434888    8[6-(6,8),82-(8,8,8,8)]
  1340   37.292790892   37.292790892   37.292790892    8[6-(6,8),82-(8,8,8,8)]
  1341   50.570532096   50.570532096   50.570532096    8[6-(6,8),82-(8,8,8,8)]
  1342   48.485923612   48.485923612   48.485923612    8[6-(6,8),82-(8,8,8,8)]
  1343   32.435165112   32.435165112   32.435165112    8[6-(6,8),82-(8,8,8,8)]
  1344   31.928809108   31.928809108   31.928809108    8[6-(6,8),82-(8,8,8,8)]
  1345    40.41503116    40.41503116    40.41503116    8[6-(6,8),82-(8,8,8,8)]
  1346   39.039944076   39.039944076   39.039944076    8[6-(6,8),82-(8,8,8,8)]
  1347   42.590666048   42.590666048   42.590666048    8[6-(6,8),82-(8,8,8,8)]
  1348   41.374788644   41.374788644   41.374788644    8[6-(6,8),82-(8,8,8,8)]
  1349   26.630933952   26.630933952   26.630933952    8[6-(6,8),82-(8,8,8,8)]
  1350   27.846811356   27.846811356   27.846811356    8[6-(6,8),82-(8,8,8,8)]
  1351    28.80656884    28.80656884    28.80656884    8[6-(6,8),82-(8,8,8,8)]
  1352   30.181655924   30.181655924   30.181655924    8[6-(6,8),82-(8,8,8,8)]
  1353   42.590666048   42.590666048   42.590666048    8[6-(6,8),82-(8,8,8,8)]
  1354   41.721934968   41.721934968   41.721934968    8[6-(6,8),82-(8,8,8,8)]
  1355   26.630933952   26.630933952   26.630933952    8[6-(6,8),82-(8,8,8,8)]
  1356   27.499665032   27.499665032   27.499665032    8[6-(6,8),82-(8,8,8,8)]
  1357   24.455299064   24.455299064   24.455299064    8[6-(6,8),82-(8,8,8,8)]
  1358   25.164820464   25.164820464   25.164820464    8[6-(6,8),82-(8,8,8,8)]
  1359   44.766300936   44.766300936   44.766300936    8[6-(6,8),82-(8,8,8,8)]
  1360   44.056779536   44.056779536   44.056779536    8[6-(6,8),82-(8,8,8,8)]
  1361   50.570532096   50.570532096   50.570532096    8[6-(6,8),82-(8,8,8,8)]
  1362   48.485923612   48.485923612   48.485923612    8[6-(6,8),82-(8,8,8,8)]
  1363   32.435165112   32.435165112   32.435165112    8[6-(6,8),82-(8,8,8,8)]
  1364   31.928809108   31.928809108   31.928809108    8[6-(6,8),82-(8,8,8,8)]
  1365   18.651067904   18.651067904   18.651067904    8[6-(6,8),82-(8,8,8,8)]
  1366   20.735676388   20.735676388   20.735676388    8[6-(6,8),82-(8,8,8,8)]
  1367   36.786434888   36.786434888   36.786434888    8[6-(6,8),82-(8,8,8,8)]
  1368   37.292790892   37.292790892   37.292790892    8[6-(6,8),82-(8,8,8,8)]
  1369    28.83771856    28.83771856    28.83771856    8[82-(8,8,8,8)]
  1370    28.83771856    28.83771856    28.83771856    8[82-(8,8,8,8)]
  1371    40.38388144    40.38388144    40.38388144    8[82-(8,8,8,8)]
  1372    40.38388144    40.38388144    40.38388144    8[82-(8,8,8,8)]
  1373    28.33586196    28.33586196    28.33586196    8[82-(8,8,8,8)]
  1374    40.88573804    40.88573804    40.88573804    8[82-(8,8,8,8)]
  1375    40.88573804    40.88573804    40.88573804    8[82-(8,8,8,8)]
  1376    28.33586196    28.33586196    28.33586196    8[82-(8,8,8,8)]
  1377    22.56278052    22.56278052    22.56278052    8[82-(8,8,8,8)]
  1378     35.1126566     35.1126566     35.1126566    8[82-(8,8,8,8)]
  1379    46.65881948    46.65881948    46.65881948    8[82-(8,8,8,8)]
  1380     34.1089434     34.1089434     34.1089434    8[82-(8,8,8,8)]
  1381   49.740565112   49.740565112   49.740565112    8[6-(6,8),82-(8,8,8,8)]
  1382   49.234209108   49.234209108   49.234209108    8[6-(6,8),82-(8,8,8,8)]
  1383   33.265132096   33.265132096   33.265132096    8[6-(6,8),82-(8,8,8,8)]
  1384   31.180523612   31.180523612   31.180523612    8[6-(6,8),82-(8,8,8,8)]
  1385   19.481034888   19.481034888   19.481034888    8[6-(6,8),82-(8,8,8,8)]
  1386   19.987390892   19.987390892   19.987390892    8[6-(6,8),82-(8,8,8,8)]
  1387   35.956467904   35.956467904   35.956467904    8[6-(6,8),82-(8,8,8,8)]
  1388   38.041076388   38.041076388   38.041076388    8[6-(6,8),82-(8,8,8,8)]
  1389   26.630933952   26.630933952   26.630933952    8[6-(6,8),82-(8,8,8,8)]
  1390   27.846811356   27.846811356   27.846811356    8[6-(6,8),82-(8,8,8,8)]
  1391    28.80656884    28.80656884    28.80656884    8[6-(6,8),82-(8,8,8,8)]
  1392   30.181655924   30.181655924   30.181655924    8[6-(6,8),82-(8,8,8,8)]
  1393    40.41503116    40.41503116    40.41503116    8[6-(6,8),82-(8,8,8,8)]
  1394   39.039944076   39.039944076   39.039944076    8[6-(6,8),82-(8,8,8,8)]
  1395   42.590666048   42.590666048   42.590666048    8[6-(6,8),82-(8,8,8,8)]
  1396   41.374788644   41.374788644   41.374788644    8[6-(6,8),82-(8,8,8,8)]
  1397   27.460900936   27.460900936   27.460900936    8[6-(6,8),82-(8,8,8,8)]
  1398   26.751379536   26.751379536   26.751379536    8[6-(6,8),82-(8,8,8,8)]
  1399   41.760699064   41.760699064   41.760699064    8[6-(6,8),82-(8,8,8,8)]
  1400   42.470220464   42.470220464   42.470220464    8[6-(6,8),82-(8,8,8,8)]
  1401   43.936333952   43.936333952   43.936333952    8[6-(6,8),82-(8,8,8,8)]
  1402   44.805065032   44.805065032   44.805065032    8[6-(6,8),82-(8,8,8,8)]
  1403   25.285266048   25.285266048   25.285266048    8[6-(6,8),82-(8,8,8)]
  1404   24.416534968   24.416534968   24.416534968    8[6-(6,8),82-(8,8,8)]
  1405   19.481034888   19.481034888   19.481034888    8[6-(6,8),82-(8,8,8,8)]
  1406   19.987390892   19.987390892   19.987390892    8[6-(6,8),82-(8,8,8,8)]
  1407   35.956467904   35.956467904   35.956467904    8[6-(6,8),82-(8,8,8,8)]
  1408   38.041076388   38.041076388   38.041076388    8[6-(6,8),82-(8,8,8,8)]
  1409   49.740565112   49.740565112   49.740565112    8[6-(6,8),82-(8,8,8,8)]
  1410   49.234209108   49.234209108   49.234209108    8[6-(6,8),82-(8,8,8,8)]
  1411   33.265132096   33.265132096   33.265132096    8[6-(6,8),82-(8,8,8,8)]
  1412   31.180523612   31.180523612   31.180523612    8[6-(6,8),82-(8,8,8,8)]
  1413   42.590666048   42.590666048   42.590666048    8[6-(6,8),82-(8,8,8,8)]
  1414   41.374788644   41.374788644   41.374788644    8[6-(6,8),82-(8,8,8,8)]
  1415    40.41503116    40.41503116    40.41503116    8[6-(6,8),82-(8,8,8,8)]
  1416   39.039944076   39.039944076   39.039944076    8[6-(6,8),82-(8,8,8,8)]
  1417    28.80656884    28.80656884    28.80656884    8[6-(6,8),82-(8,8,8,8)]
  1418   30.181655924   30.181655924   30.181655924    8[6-(6,8),82-(8,8,8,8)]
  1419   26.630933952   26.630933952   26.630933952    8[6-(6,8),82-(8,8,8,8)]
  1420   27.846811356   27.846811356   27.846811356    8[6-(6,8),82-(8,8,8,8)]
  1421   41.760699064   41.760699064   41.760699064    8[6-(6,8),82-(8,8,8,8)]
  1422   42.470220464   42.470220464   42.470220464    8[6-(6,8),82-(8,8,8,8)]
  1423   27.460900936   27.460900936   27.460900936    8[6-(6,8),82-(8,8,8)]
  1424   26.751379536   26.751379536   26.751379536    8[6-(6,8),82-(8,8,8)]
  1425   25.285266048   25.285266048   25.285266048    8[6-(6,8),82-(8,8,8,8)]
  1426   24.416534968   24.416534968   24.416534968    8[6-(6,8),82-(8,8,8,8)]
  1427   43.936333952   43.936333952   43.936333952    8[6-(6,8),82-(8,8,8,8)]
  1428   44.805065032   44.805065032   44.805065032    8[6-(6,8),82-(8,8,8,8)]
  1429     51.4143434     51.4143434     51.4143434    8[82-(8,8,8,8)]
  1430    29.35341948    29.35341948    29.35341948    8[82-(8,8,8,8)]
  1431     17.8072566     17.8072566     17.8072566    8[82-(8,8,8,8)]
  1432    39.86818052    39.86818052    39.86818052    8[82-(8,8,8,8)]
  1433    28.83771856    28.83771856    28.83771856    8[82-(8,8,8,8)]
  1434    28.83771856    28.83771856    28.83771856    8[82-(8,8,8,8)]
  1435    40.38388144    40.38388144    40.38388144    8[82-(8,8,8,8)]
  1436    40.38388144    40.38388144    40.38388144    8[82-(8,8,8,8)]
  1437    23.58033804    23.58033804    23.58033804    8[82-(8,8,8,8)]
  1438    45.64126196    45.64126196    45.64126196    8[82-(8,8,8,8)]
  1439    45.64126196    45.64126196    45.64126196    8[82-(8,8,8,8)]
