# Supplementary material for: A collection of forcefield precursors for metal–organic frameworks
Source: RSC Adv. 2019 Nov 13;9(63):36492–507. doi: 10.1039/c9ra07327b (PMC9075174; doi:10.1039/c9ra07327b)
Supplement: RA-009-C9RA07327B-s3091 [file RA-009-C9RA07327B-s3091.txt]

BUFPAU01_charged

34.5273    0.00000000    0.00000000
17.26365    29.90151892    0.00000000
17.26365    9.96717298    28.1914224

     1    29.84539812    29.84539812    29.84539812    1[6-(6,6)]
     2    34.24762887    34.24762887    34.24762887    1[6-(6,6)]
     3    32.50745295    32.50745295    32.50745295    1[6-(6,6)]
     4    29.96624367    29.96624367    29.96624367    1[6-(1,6,6)]
     5    30.77072976    30.77072976    30.77072976    1[6-(1,6,6)]
     6    32.45220927    32.45220927    32.45220927    1[6-(1,1,6)]
     7    31.01932632    31.01932632    31.01932632    1[6-(1,1,6)]
     8    31.65462864    31.65462864    31.65462864    1[6-(1,1,6)]
     9     48.2001108     48.2001108     48.2001108    1[6-(1,6,6)]
    10    47.37490833    47.37490833    47.37490833    1[6-(1,6,6)]
    11    48.88029861    48.88029861    48.88029861    1[6-(1,1,6)]
    12    48.73528395    48.73528395    48.73528395    1[6-(1,1,6)]
    13    49.98517221    49.98517221    49.98517221    1[6-(1,1,6)]
    14    25.43971464    25.43971464    25.43971464    1[6-(6,6)]
    15    26.61709557    26.61709557    26.61709557    1[6-(6,6)]
    16    27.47337261    27.47337261    27.47337261    1[6-(6,6)]
    17    25.47078921    25.47078921    25.47078921    1[6-(1,6,6)]
    18    24.73535772    24.73535772    24.73535772    1[6-(1,6,6)]
    19    26.45136453    26.45136453    26.45136453    1[6-(1,1,6)]
    20     27.1039305     27.1039305     27.1039305    1[6-(1,1,6)]
    21    27.18679602    27.18679602    27.18679602    1[6-(1,1,6)]
    22      56.970045      56.970045      56.970045    1[6-(1,6,6)]
    23    57.71238195    57.71238195    57.71238195    1[6-(1,6,6)]
    24    57.24281067    57.24281067    57.24281067    1[6-(1,1,6)]
    25    55.89624597    55.89624597    55.89624597    1[6-(1,1,6)]
    26    56.86301037    56.86301037    56.86301037    1[6-(1,1,6)]
    27    43.61488536    43.61488536    43.61488536    1[6-(6,6)]
    28    42.43750443    42.43750443    42.43750443    1[6-(6,6)]
    29    41.58122739    41.58122739    41.58122739    1[6-(6,6)]
    30    43.58381079    43.58381079    43.58381079    1[6-(1,6,6)]
    31    44.31924228    44.31924228    44.31924228    1[6-(1,6,6)]
    32    42.60323547    42.60323547    42.60323547    1[6-(1,1,6)]
    33     41.9506695     41.9506695     41.9506695    1[6-(1,1,6)]
    34    41.86780398    41.86780398    41.86780398    1[6-(1,1,6)]
    35      46.611855      46.611855      46.611855    1[6-(1,6,6)]
    36    45.86951805    45.86951805    45.86951805    1[6-(1,6,6)]
    37    46.33908933    46.33908933    46.33908933    1[6-(1,1,6)]
    38    47.68565403    47.68565403    47.68565403    1[6-(1,1,6)]
    39    46.71888963    46.71888963    46.71888963    1[6-(1,1,6)]
    40    39.20920188    39.20920188    39.20920188    1[6-(6,6)]
    41    34.80697113    34.80697113    34.80697113    1[6-(6,6)]
    42    36.54714705    36.54714705    36.54714705    1[6-(6,6)]
    43    39.08835633    39.08835633    39.08835633    1[6-(1,6,6)]
    44    38.28387024    38.28387024    38.28387024    1[6-(1,6,6)]
    45    36.60239073    36.60239073    36.60239073    1[6-(1,1,6)]
    46    38.03527368    38.03527368    38.03527368    1[6-(1,1,6)]
    47    37.39997136    37.39997136    37.39997136    1[6-(1,1,6)]
    48     55.3817892     55.3817892     55.3817892    1[6-(1,6,6)]
    49    56.20699167    56.20699167    56.20699167    1[6-(1,6,6)]
    50    54.70160139    54.70160139    54.70160139    1[6-(1,1,6)]
    51    54.84661605    54.84661605    54.84661605    1[6-(1,1,6)]
    52    53.59672779    53.59672779    53.59672779    1[6-(1,1,6)]
    53    43.57690533    43.57690533    43.57690533    1[6-(6,6)]
    54    45.91440354    45.91440354    45.91440354    1[6-(6,6)]
    55    45.47935956    45.47935956    45.47935956    1[6-(6,6)]
    56    41.79184392    41.79184392    41.79184392    1[6-(1,6,6)]
    57    41.73660024    41.73660024    41.73660024    1[6-(1,6,6)]
    58    41.76422208    41.76422208    41.76422208    1[6-(1,1,6)]
    59    40.52123928    40.52123928    40.52123928    1[6-(1,1,6)]
    60    41.83327668    41.83327668    41.83327668    1[6-(1,1,6)]
    61    44.06028753    44.06028753    44.06028753    1[6-(1,6,6)]
    62    44.08790937    44.08790937    44.08790937    1[6-(1,6,6)]
    63    46.15609464    46.15609464    46.15609464    1[6-(1,1,6)]
    64    46.15264191    46.15264191    46.15264191    1[6-(1,1,6)]
    65    46.12502007    46.12502007    46.12502007    1[6-(1,1,6)]
    66    25.47769467    25.47769467    25.47769467    1[6-(6,6)]
    67    23.14019646    23.14019646    23.14019646    1[6-(6,6)]
    68    23.57524044    23.57524044    23.57524044    1[6-(6,6)]
    69    27.26275608    27.26275608    27.26275608    1[6-(1,6,6)]
    70    27.31799976    27.31799976    27.31799976    1[6-(1,6,6)]
    71    27.29037792    27.29037792    27.29037792    1[6-(1,1,6)]
    72    28.53336072    28.53336072    28.53336072    1[6-(1,1,6)]
    73    27.22132332    27.22132332    27.22132332    1[6-(1,1,6)]
    74    59.52161247    59.52161247    59.52161247    1[6-(1,6,6)]
    75    59.49399063    59.49399063    59.49399063    1[6-(1,6,6)]
    76    57.42580536    57.42580536    57.42580536    1[6-(1,1,6)]
    77    57.42925809    57.42925809    57.42925809    1[6-(1,1,6)]
    78    57.45687993    57.45687993    57.45687993    1[6-(1,1,6)]
    79    29.88337815    29.88337815    29.88337815    1[6-(6,6)]
    80    30.77072976    30.77072976    30.77072976    1[6-(6,6)]
    81    28.60932078    28.60932078    28.60932078    1[6-(6,6)]
    82    31.75821054    31.75821054    31.75821054    1[6-(1,6,6)]
    83     33.3533718     33.3533718     33.3533718    1[6-(1,6,6)]
    84    33.29122266    33.29122266    33.29122266    1[6-(1,1,6)]
    85    32.44875654    32.44875654    32.44875654    1[6-(1,1,6)]
    86    31.68915594    31.68915594    31.68915594    1[6-(1,1,6)]
    87    50.75167827    50.75167827    50.75167827    1[6-(1,6,6)]
    88    49.15651701    49.15651701    49.15651701    1[6-(1,6,6)]
    89     49.0632933     49.0632933     49.0632933    1[6-(1,1,6)]
    90    50.26829607    50.26829607    50.26829607    1[6-(1,1,6)]
    91    50.57904177    50.57904177    50.57904177    1[6-(1,1,6)]
    92    39.17122185    39.17122185    39.17122185    1[6-(6,6)]
    93    38.28387024    38.28387024    38.28387024    1[6-(6,6)]
    94    40.44527922    40.44527922    40.44527922    1[6-(6,6)]
    95    37.29638946    37.29638946    37.29638946    1[6-(1,6,6)]
    96     35.7012282     35.7012282     35.7012282    1[6-(1,6,6)]
    97    35.76337734    35.76337734    35.76337734    1[6-(1,1,6)]
    98    36.60584346    36.60584346    36.60584346    1[6-(1,1,6)]
    99    37.36544406    37.36544406    37.36544406    1[6-(1,1,6)]
   100    52.83022173    52.83022173    52.83022173    1[6-(1,6,6)]
   101    54.42538299    54.42538299    54.42538299    1[6-(1,6,6)]
   102     54.5186067     54.5186067     54.5186067    1[6-(1,1,6)]
   103    53.31360393    53.31360393    53.31360393    1[6-(1,1,6)]
   104    53.00285823    53.00285823    53.00285823    1[6-(1,1,6)]
   105    34.48931997    34.48931997    34.48931997    1[6-(6,6)]
   106    38.00419911    38.00419911    38.00419911    1[6-(6,6)]
   107    38.42543217    38.42543217    38.42543217    1[6-(6,6)]
   108    32.73533313    32.73533313    32.73533313    1[6-(1,6,6)]
   109    31.94465796    31.94465796    31.94465796    1[6-(1,6,6)]
   110    33.68828661    33.68828661    33.68828661    1[6-(1,1,6)]
   111    33.09786978    33.09786978    33.09786978    1[6-(1,1,6)]
   112     34.4927727     34.4927727     34.4927727    1[6-(1,1,6)]
   113    49.23938253    49.23938253    49.23938253    1[6-(1,6,6)]
   114    50.00934132    50.00934132    50.00934132    1[6-(1,6,6)]
   115    51.60795531    51.60795531    51.60795531    1[6-(1,1,6)]
   116    50.25793788    50.25793788    50.25793788    1[6-(1,1,6)]
   117    51.19708044    51.19708044    51.19708044    1[6-(1,1,6)]
   118    20.79579279    20.79579279    20.79579279    1[6-(6,6)]
   119    22.86052533    22.86052533    22.86052533    1[6-(6,6)]
   120    21.55539339    21.55539339    21.55539339    1[6-(6,6)]
   121    22.70169975    22.70169975    22.70169975    1[6-(1,6,6)]
   122    23.56142952    23.56142952    23.56142952    1[6-(1,6,6)]
   123    25.21528719    25.21528719    25.21528719    1[6-(1,1,6)]
   124    25.02538704    25.02538704    25.02538704    1[6-(1,1,6)]
   125    24.34865196    24.34865196    24.34865196    1[6-(1,1,6)]
   126    55.93077327    55.93077327    55.93077327    1[6-(1,6,6)]
   127    55.07794896    55.07794896    55.07794896    1[6-(1,6,6)]
   128    54.51515397    54.51515397    54.51515397    1[6-(1,1,6)]
   129    54.37359204    54.37359204    54.37359204    1[6-(1,1,6)]
   130    55.65110214    55.65110214    55.65110214    1[6-(1,1,6)]
   131    34.56528003    34.56528003    34.56528003    1[6-(6,6)]
   132    31.05040089    31.05040089    31.05040089    1[6-(6,6)]
   133    30.62916783    30.62916783    30.62916783    1[6-(6,6)]
   134    36.31926687    36.31926687    36.31926687    1[6-(1,6,6)]
   135    37.10994204    37.10994204    37.10994204    1[6-(1,6,6)]
   136    35.36631339    35.36631339    35.36631339    1[6-(1,1,6)]
   137    35.95673022    35.95673022    35.95673022    1[6-(1,1,6)]
   138     34.5618273     34.5618273     34.5618273    1[6-(1,1,6)]
   139    54.34251747    54.34251747    54.34251747    1[6-(1,6,6)]
   140    53.57255868    53.57255868    53.57255868    1[6-(1,6,6)]
   141    51.97394469    51.97394469    51.97394469    1[6-(1,1,6)]
   142    53.32396212    53.32396212    53.32396212    1[6-(1,1,6)]
   143    52.38481956    52.38481956    52.38481956    1[6-(1,1,6)]
   144    48.25880721    48.25880721    48.25880721    1[6-(6,6)]
   145    46.19407467    46.19407467    46.19407467    1[6-(6,6)]
   146    47.49920661    47.49920661    47.49920661    1[6-(6,6)]
   147    46.35290025    46.35290025    46.35290025    1[6-(1,6,6)]
   148    45.49317048    45.49317048    45.49317048    1[6-(1,6,6)]
   149    43.83931281    43.83931281    43.83931281    1[6-(1,1,6)]
   150    44.02921296    44.02921296    44.02921296    1[6-(1,1,6)]
   151    44.70594804    44.70594804    44.70594804    1[6-(1,1,6)]
   152    47.65112673    47.65112673    47.65112673    1[6-(1,6,6)]
   153    48.50395104    48.50395104    48.50395104    1[6-(1,6,6)]
   154    49.06674603    49.06674603    49.06674603    1[6-(1,1,6)]
   155    49.20830796    49.20830796    49.20830796    1[6-(1,1,6)]
   156    47.93079786    47.93079786    47.93079786    1[6-(1,1,6)]
   157    39.20920188    39.20920188    39.20920188    1[6-(6,6)]
   158    34.80697113    34.80697113    34.80697113    1[6-(6,6)]
   159    36.54714705    36.54714705    36.54714705    1[6-(6,6)]
   160    39.08835633    39.08835633    39.08835633    1[6-(1,6,6)]
   161    38.28387024    38.28387024    38.28387024    1[6-(1,6,6)]
   162    36.60239073    36.60239073    36.60239073    1[6-(1,1,6)]
   163    38.03527368    38.03527368    38.03527368    1[6-(1,1,6)]
   164    37.39997136    37.39997136    37.39997136    1[6-(1,1,6)]
   165     20.8544892     20.8544892     20.8544892    1[6-(1,6,6)]
   166    21.67969167    21.67969167    21.67969167    1[6-(1,6,6)]
   167    20.17430139    20.17430139    20.17430139    1[6-(1,1,6)]
   168    20.31931605    20.31931605    20.31931605    1[6-(1,1,6)]
   169    19.06942779    19.06942779    19.06942779    1[6-(1,1,6)]
   170    43.61488536    43.61488536    43.61488536    1[6-(6,6)]
   171    42.43750443    42.43750443    42.43750443    1[6-(6,6)]
   172    41.58122739    41.58122739    41.58122739    1[6-(6,6)]
   173    43.58381079    43.58381079    43.58381079    1[6-(1,6,6)]
   174    44.31924228    44.31924228    44.31924228    1[6-(1,6,6)]
   175    42.60323547    42.60323547    42.60323547    1[6-(1,1,6)]
   176     41.9506695     41.9506695     41.9506695    1[6-(1,1,6)]
   177    41.86780398    41.86780398    41.86780398    1[6-(1,1,6)]
   178      12.084555      12.084555      12.084555    1[6-(1,6,6)]
   179    11.34221805    11.34221805    11.34221805    1[6-(1,6,6)]
   180    11.81178933    11.81178933    11.81178933    1[6-(1,1,6)]
   181    13.15835403    13.15835403    13.15835403    1[6-(1,1,6)]
   182    12.19158963    12.19158963    12.19158963    1[6-(1,1,6)]
   183    25.43971464    25.43971464    25.43971464    1[6-(6,6)]
   184    26.61709557    26.61709557    26.61709557    1[6-(6,6)]
   185    27.47337261    27.47337261    27.47337261    1[6-(6,6)]
   186    25.47078921    25.47078921    25.47078921    1[6-(1,6,6)]
   187    24.73535772    24.73535772    24.73535772    1[6-(1,6,6)]
   188    26.45136453    26.45136453    26.45136453    1[6-(1,1,6)]
   189     27.1039305     27.1039305     27.1039305    1[6-(1,1,6)]
   190    27.18679602    27.18679602    27.18679602    1[6-(1,1,6)]
   191      22.442745      22.442745      22.442745    1[6-(1,6,6)]
   192    23.18508195    23.18508195    23.18508195    1[6-(1,6,6)]
   193    22.71551067    22.71551067    22.71551067    1[6-(1,1,6)]
   194    21.36894597    21.36894597    21.36894597    1[6-(1,1,6)]
   195    22.33571037    22.33571037    22.33571037    1[6-(1,1,6)]
   196    29.84539812    29.84539812    29.84539812    1[6-(6,6)]
   197    34.24762887    34.24762887    34.24762887    1[6-(6,6)]
   198    32.50745295    32.50745295    32.50745295    1[6-(6,6)]
   199    29.96624367    29.96624367    29.96624367    1[6-(1,6,6)]
   200    30.77072976    30.77072976    30.77072976    1[6-(1,6,6)]
   201    32.45220927    32.45220927    32.45220927    1[6-(1,1,6)]
   202    31.01932632    31.01932632    31.01932632    1[6-(1,1,6)]
   203    31.65462864    31.65462864    31.65462864    1[6-(1,1,6)]
   204     13.6728108     13.6728108     13.6728108    1[6-(1,6,6)]
   205    12.84760833    12.84760833    12.84760833    1[6-(1,6,6)]
   206    14.35299861    14.35299861    14.35299861    1[6-(1,1,6)]
   207    14.20798395    14.20798395    14.20798395    1[6-(1,1,6)]
   208    15.45787221    15.45787221    15.45787221    1[6-(1,1,6)]
   209    25.47769467    25.47769467    25.47769467    1[6-(6,6)]
   210    23.14019646    23.14019646    23.14019646    1[6-(6,6)]
   211    23.57524044    23.57524044    23.57524044    1[6-(6,6)]
   212    27.26275608    27.26275608    27.26275608    1[6-(1,6,6)]
   213    27.31799976    27.31799976    27.31799976    1[6-(1,6,6)]
   214    27.29037792    27.29037792    27.29037792    1[6-(1,1,6)]
   215    28.53336072    28.53336072    28.53336072    1[6-(1,1,6)]
   216    27.22132332    27.22132332    27.22132332    1[6-(1,1,6)]
   217    24.99431247    24.99431247    24.99431247    1[6-(1,6,6)]
   218    24.96669063    24.96669063    24.96669063    1[6-(1,6,6)]
   219    22.89850536    22.89850536    22.89850536    1[6-(1,1,6)]
   220    22.90195809    22.90195809    22.90195809    1[6-(1,1,6)]
   221    22.92957993    22.92957993    22.92957993    1[6-(1,1,6)]
   222    43.57690533    43.57690533    43.57690533    1[6-(6,6)]
   223    45.91440354    45.91440354    45.91440354    1[6-(6,6)]
   224    45.47935956    45.47935956    45.47935956    1[6-(6,6)]
   225    41.79184392    41.79184392    41.79184392    1[6-(1,6,6)]
   226    41.73660024    41.73660024    41.73660024    1[6-(1,6,6)]
   227    41.76422208    41.76422208    41.76422208    1[6-(1,1,6)]
   228    40.52123928    40.52123928    40.52123928    1[6-(1,1,6)]
   229    41.83327668    41.83327668    41.83327668    1[6-(1,1,6)]
   230     9.53298753     9.53298753     9.53298753    1[6-(1,6,6)]
   231     9.56060937     9.56060937     9.56060937    1[6-(1,6,6)]
   232    11.62879464    11.62879464    11.62879464    1[6-(1,1,6)]
   233    11.62534191    11.62534191    11.62534191    1[6-(1,1,6)]
   234    11.59772007    11.59772007    11.59772007    1[6-(1,1,6)]
   235    39.17122185    39.17122185    39.17122185    1[6-(6,6)]
   236    38.28387024    38.28387024    38.28387024    1[6-(6,6)]
   237    40.44527922    40.44527922    40.44527922    1[6-(6,6)]
   238    37.29638946    37.29638946    37.29638946    1[6-(1,6,6)]
   239     35.7012282     35.7012282     35.7012282    1[6-(1,6,6)]
   240    35.76337734    35.76337734    35.76337734    1[6-(1,1,6)]
   241    36.60584346    36.60584346    36.60584346    1[6-(1,1,6)]
   242    37.36544406    37.36544406    37.36544406    1[6-(1,1,6)]
   243    18.30292173    18.30292173    18.30292173    1[6-(1,6,6)]
   244    19.89808299    19.89808299    19.89808299    1[6-(1,6,6)]
   245     19.9913067     19.9913067     19.9913067    1[6-(1,1,6)]
   246    18.78630393    18.78630393    18.78630393    1[6-(1,1,6)]
   247    18.47555823    18.47555823    18.47555823    1[6-(1,1,6)]
   248    29.88337815    29.88337815    29.88337815    1[6-(6,6)]
   249    30.77072976    30.77072976    30.77072976    1[6-(6,6)]
   250    28.60932078    28.60932078    28.60932078    1[6-(6,6)]
   251    31.75821054    31.75821054    31.75821054    1[6-(1,6,6)]
   252     33.3533718     33.3533718     33.3533718    1[6-(1,6,6)]
   253    33.29122266    33.29122266    33.29122266    1[6-(1,1,6)]
   254    32.44875654    32.44875654    32.44875654    1[6-(1,1,6)]
   255    31.68915594    31.68915594    31.68915594    1[6-(1,1,6)]
   256    16.22437827    16.22437827    16.22437827    1[6-(1,6,6)]
   257    14.62921701    14.62921701    14.62921701    1[6-(1,6,6)]
   258     14.5359933     14.5359933     14.5359933    1[6-(1,1,6)]
   259    15.74099607    15.74099607    15.74099607    1[6-(1,1,6)]
   260    16.05174177    16.05174177    16.05174177    1[6-(1,1,6)]
   261    34.56528003    34.56528003    34.56528003    1[6-(6,6)]
   262    31.05040089    31.05040089    31.05040089    1[6-(6,6)]
   263    30.62916783    30.62916783    30.62916783    1[6-(6,6)]
   264    36.31926687    36.31926687    36.31926687    1[6-(1,6,6)]
   265    37.10994204    37.10994204    37.10994204    1[6-(1,6,6)]
   266    35.36631339    35.36631339    35.36631339    1[6-(1,1,6)]
   267    35.95673022    35.95673022    35.95673022    1[6-(1,1,6)]
   268     34.5618273     34.5618273     34.5618273    1[6-(1,1,6)]
   269    19.81521747    19.81521747    19.81521747    1[6-(1,6,6)]
   270    19.04525868    19.04525868    19.04525868    1[6-(1,6,6)]
   271    17.44664469    17.44664469    17.44664469    1[6-(1,1,6)]
   272    18.79666212    18.79666212    18.79666212    1[6-(1,1,6)]
   273    17.85751956    17.85751956    17.85751956    1[6-(1,1,6)]
   274    48.25880721    48.25880721    48.25880721    1[6-(6,6)]
   275    46.19407467    46.19407467    46.19407467    1[6-(6,6)]
   276    47.49920661    47.49920661    47.49920661    1[6-(6,6)]
   277    46.35290025    46.35290025    46.35290025    1[6-(1,6,6)]
   278    45.49317048    45.49317048    45.49317048    1[6-(1,6,6)]
   279    43.83931281    43.83931281    43.83931281    1[6-(1,1,6)]
   280    44.02921296    44.02921296    44.02921296    1[6-(1,1,6)]
   281    44.70594804    44.70594804    44.70594804    1[6-(1,1,6)]
   282    13.12382673    13.12382673    13.12382673    1[6-(1,6,6)]
   283    13.97665104    13.97665104    13.97665104    1[6-(1,6,6)]
   284    14.53944603    14.53944603    14.53944603    1[6-(1,1,6)]
   285    14.68100796    14.68100796    14.68100796    1[6-(1,1,6)]
   286    13.40349786    13.40349786    13.40349786    1[6-(1,1,6)]
   287    34.48931997    34.48931997    34.48931997    1[6-(6,6)]
   288    38.00419911    38.00419911    38.00419911    1[6-(6,6)]
   289    38.42543217    38.42543217    38.42543217    1[6-(6,6)]
   290    32.73533313    32.73533313    32.73533313    1[6-(1,6,6)]
   291    31.94465796    31.94465796    31.94465796    1[6-(1,6,6)]
   292    33.68828661    33.68828661    33.68828661    1[6-(1,1,6)]
   293    33.09786978    33.09786978    33.09786978    1[6-(1,1,6)]
   294     34.4927727     34.4927727     34.4927727    1[6-(1,1,6)]
   295    14.71208253    14.71208253    14.71208253    1[6-(1,6,6)]
   296    15.48204132    15.48204132    15.48204132    1[6-(1,6,6)]
   297    17.08065531    17.08065531    17.08065531    1[6-(1,1,6)]
   298    15.73063788    15.73063788    15.73063788    1[6-(1,1,6)]
   299    16.66978044    16.66978044    16.66978044    1[6-(1,1,6)]
   300    20.79579279    20.79579279    20.79579279    1[6-(6,6)]
   301    22.86052533    22.86052533    22.86052533    1[6-(6,6)]
   302    21.55539339    21.55539339    21.55539339    1[6-(6,6)]
   303    22.70169975    22.70169975    22.70169975    1[6-(1,6,6)]
   304    23.56142952    23.56142952    23.56142952    1[6-(1,6,6)]
   305    25.21528719    25.21528719    25.21528719    1[6-(1,1,6)]
   306    25.02538704    25.02538704    25.02538704    1[6-(1,1,6)]
   307    24.34865196    24.34865196    24.34865196    1[6-(1,1,6)]
   308    21.40347327    21.40347327    21.40347327    1[6-(1,6,6)]
   309    20.55064896    20.55064896    20.55064896    1[6-(1,6,6)]
   310    19.98785397    19.98785397    19.98785397    1[6-(1,1,6)]
   311    19.84629204    19.84629204    19.84629204    1[6-(1,1,6)]
   312    21.12380214    21.12380214    21.12380214    1[6-(1,1,6)]
   313    48.25880721    48.25880721    48.25880721    1[6-(6,6)]
   314    46.19407467    46.19407467    46.19407467    1[6-(6,6)]
   315    30.23555661    30.23555661    30.23555661    1[6-(6,6)]
   316    46.35290025    46.35290025    46.35290025    1[6-(1,6,6)]
   317    45.49317048    45.49317048    45.49317048    1[6-(1,6,6)]
   318    43.83931281    43.83931281    43.83931281    1[6-(1,1,6)]
   319    44.02921296    44.02921296    44.02921296    1[6-(1,1,6)]
   320    44.70594804    44.70594804    44.70594804    1[6-(1,1,6)]
   321    47.65112673    47.65112673    47.65112673    1[6-(1,6,6)]
   322    48.50395104    48.50395104    48.50395104    1[6-(1,6,6)]
   323    49.06674603    49.06674603    49.06674603    1[6-(1,1,6)]
   324    49.20830796    49.20830796    49.20830796    1[6-(1,1,6)]
   325    47.93079786    47.93079786    47.93079786    1[6-(1,1,6)]
   326    51.82893003    51.82893003    51.82893003    1[6-(6,6)]
   327    48.31405089    48.31405089    48.31405089    1[6-(6,6)]
   328    47.89281783    47.89281783    47.89281783    1[6-(6,6)]
   329    53.58291687    53.58291687    53.58291687    1[6-(1,6,6)]
   330    54.37359204    54.37359204    54.37359204    1[6-(1,6,6)]
   331    52.62996339    52.62996339    52.62996339    1[6-(1,1,6)]
   332    53.22038022    53.22038022    53.22038022    1[6-(1,1,6)]
   333     51.8254773     51.8254773     51.8254773    1[6-(1,1,6)]
   334    54.34251747    54.34251747    54.34251747    1[6-(1,6,6)]
   335    53.57255868    53.57255868    53.57255868    1[6-(1,6,6)]
   336    51.97394469    51.97394469    51.97394469    1[6-(1,1,6)]
   337    53.32396212    53.32396212    53.32396212    1[6-(1,1,6)]
   338    52.38481956    52.38481956    52.38481956    1[6-(1,1,6)]
   339    55.32309279    55.32309279    55.32309279    1[6-(6,6)]
   340    57.38782533    57.38782533    57.38782533    1[6-(6,6)]
   341    38.81904339    38.81904339    38.81904339    1[6-(6,6)]
   342    57.22899975    57.22899975    57.22899975    1[6-(1,6,6)]
   343    58.08872952    58.08872952    58.08872952    1[6-(1,6,6)]
   344    59.74258719    59.74258719    59.74258719    1[6-(1,1,6)]
   345    59.55268704    59.55268704    59.55268704    1[6-(1,1,6)]
   346    58.87595196    58.87595196    58.87595196    1[6-(1,1,6)]
   347    55.93077327    55.93077327    55.93077327    1[6-(1,6,6)]
   348    55.07794896    55.07794896    55.07794896    1[6-(1,6,6)]
   349    54.51515397    54.51515397    54.51515397    1[6-(1,1,6)]
   350    54.37359204    54.37359204    54.37359204    1[6-(1,1,6)]
   351    55.65110214    55.65110214    55.65110214    1[6-(1,1,6)]
   352    51.75296997    51.75296997    51.75296997    1[6-(6,6)]
   353    55.26784911    55.26784911    55.26784911    1[6-(6,6)]
   354    21.16178217    21.16178217    21.16178217    1[6-(6,6)]
   355    49.99898313    49.99898313    49.99898313    1[6-(1,6,6)]
   356    49.20830796    49.20830796    49.20830796    1[6-(1,6,6)]
   357    50.95193661    50.95193661    50.95193661    1[6-(1,1,6)]
   358    50.36151978    50.36151978    50.36151978    1[6-(1,1,6)]
   359     51.7564227     51.7564227     51.7564227    1[6-(1,1,6)]
   360    49.23938253    49.23938253    49.23938253    1[6-(1,6,6)]
   361    50.00934132    50.00934132    50.00934132    1[6-(1,6,6)]
   362    51.60795531    51.60795531    51.60795531    1[6-(1,1,6)]
   363    50.25793788    50.25793788    50.25793788    1[6-(1,1,6)]
   364    51.19708044    51.19708044    51.19708044    1[6-(1,1,6)]
   365    59.96701464    59.96701464    59.96701464    1[6-(6,6)]
   366    61.14439557    61.14439557    61.14439557    1[6-(6,6)]
   367    27.47337261    27.47337261    27.47337261    1[6-(6,6)]
   368    59.99808921    59.99808921    59.99808921    1[6-(1,6,6)]
   369    59.26265772    59.26265772    59.26265772    1[6-(1,6,6)]
   370    60.97866453    60.97866453    60.97866453    1[6-(1,1,6)]
   371     61.6312305     61.6312305     61.6312305    1[6-(1,1,6)]
   372    61.71409602    61.71409602    61.71409602    1[6-(1,1,6)]
   373      56.970045      56.970045      56.970045    1[6-(1,6,6)]
   374    57.71238195    57.71238195    57.71238195    1[6-(1,6,6)]
   375    57.24281067    57.24281067    57.24281067    1[6-(1,1,6)]
   376    55.89624597    55.89624597    55.89624597    1[6-(1,1,6)]
   377    56.86301037    56.86301037    56.86301037    1[6-(1,1,6)]
   378    47.10904812    47.10904812    47.10904812    1[6-(6,6)]
   379    51.51127887    51.51127887    51.51127887    1[6-(6,6)]
   380    32.50745295    32.50745295    32.50745295    1[6-(6,6)]
   381    47.22989367    47.22989367    47.22989367    1[6-(1,6,6)]
   382    48.03437976    48.03437976    48.03437976    1[6-(1,6,6)]
   383    49.71585927    49.71585927    49.71585927    1[6-(1,1,6)]
   384    48.28297632    48.28297632    48.28297632    1[6-(1,1,6)]
   385    48.91827864    48.91827864    48.91827864    1[6-(1,1,6)]
   386     48.2001108     48.2001108     48.2001108    1[6-(1,6,6)]
   387    47.37490833    47.37490833    47.37490833    1[6-(1,6,6)]
   388    48.88029861    48.88029861    48.88029861    1[6-(1,1,6)]
   389    48.73528395    48.73528395    48.73528395    1[6-(1,1,6)]
   390    49.98517221    49.98517221    49.98517221    1[6-(1,1,6)]
   391    56.47285188    56.47285188    56.47285188    1[6-(6,6)]
   392    52.07062113    52.07062113    52.07062113    1[6-(6,6)]
   393    36.54714705    36.54714705    36.54714705    1[6-(6,6)]
   394    56.35200633    56.35200633    56.35200633    1[6-(1,6,6)]
   395    55.54752024    55.54752024    55.54752024    1[6-(1,6,6)]
   396    53.86604073    53.86604073    53.86604073    1[6-(1,1,6)]
   397    55.29892368    55.29892368    55.29892368    1[6-(1,1,6)]
   398    54.66362136    54.66362136    54.66362136    1[6-(1,1,6)]
   399     55.3817892     55.3817892     55.3817892    1[6-(1,6,6)]
   400    56.20699167    56.20699167    56.20699167    1[6-(1,6,6)]
   401    54.70160139    54.70160139    54.70160139    1[6-(1,1,6)]
   402    54.84661605    54.84661605    54.84661605    1[6-(1,1,6)]
   403    53.59672779    53.59672779    53.59672779    1[6-(1,1,6)]
   404    43.61488536    43.61488536    43.61488536    1[6-(6,6)]
   405    42.43750443    42.43750443    42.43750443    1[6-(6,6)]
   406    41.58122739    41.58122739    41.58122739    1[6-(6,6)]
   407    43.58381079    43.58381079    43.58381079    1[6-(1,6,6)]
   408    44.31924228    44.31924228    44.31924228    1[6-(1,6,6)]
   409    42.60323547    42.60323547    42.60323547    1[6-(1,1,6)]
   410     41.9506695     41.9506695     41.9506695    1[6-(1,1,6)]
   411    41.86780398    41.86780398    41.86780398    1[6-(1,1,6)]
   412      46.611855      46.611855      46.611855    1[6-(1,6,6)]
   413    45.86951805    45.86951805    45.86951805    1[6-(1,6,6)]
   414    46.33908933    46.33908933    46.33908933    1[6-(1,1,6)]
   415    47.68565403    47.68565403    47.68565403    1[6-(1,1,6)]
   416    46.71888963    46.71888963    46.71888963    1[6-(1,1,6)]
   417    47.14702815    47.14702815    47.14702815    1[6-(6,6)]
   418    48.03437976    48.03437976    48.03437976    1[6-(6,6)]
   419    45.87297078    45.87297078    45.87297078    1[6-(6,6)]
   420    49.02186054    49.02186054    49.02186054    1[6-(1,6,6)]
   421     50.6170218     50.6170218     50.6170218    1[6-(1,6,6)]
   422    50.55487266    50.55487266    50.55487266    1[6-(1,1,6)]
   423    49.71240654    49.71240654    49.71240654    1[6-(1,1,6)]
   424    48.95280594    48.95280594    48.95280594    1[6-(1,1,6)]
   425    50.75167827    50.75167827    50.75167827    1[6-(1,6,6)]
   426    49.15651701    49.15651701    49.15651701    1[6-(1,6,6)]
   427     49.0632933     49.0632933     49.0632933    1[6-(1,1,6)]
   428    50.26829607    50.26829607    50.26829607    1[6-(1,1,6)]
   429    50.57904177    50.57904177    50.57904177    1[6-(1,1,6)]
   430    56.43487185    56.43487185    56.43487185    1[6-(6,6)]
   431    55.54752024    55.54752024    55.54752024    1[6-(6,6)]
   432    23.18162922    23.18162922    23.18162922    1[6-(6,6)]
   433    54.56003946    54.56003946    54.56003946    1[6-(1,6,6)]
   434     52.9648782     52.9648782     52.9648782    1[6-(1,6,6)]
   435    53.02702734    53.02702734    53.02702734    1[6-(1,1,6)]
   436    53.86949346    53.86949346    53.86949346    1[6-(1,1,6)]
   437    54.62909406    54.62909406    54.62909406    1[6-(1,1,6)]
   438    52.83022173    52.83022173    52.83022173    1[6-(1,6,6)]
   439    54.42538299    54.42538299    54.42538299    1[6-(1,6,6)]
   440     54.5186067     54.5186067     54.5186067    1[6-(1,1,6)]
   441    53.31360393    53.31360393    53.31360393    1[6-(1,1,6)]
   442    53.00285823    53.00285823    53.00285823    1[6-(1,1,6)]
   443    43.57690533    43.57690533    43.57690533    1[6-(6,6)]
   444    45.91440354    45.91440354    45.91440354    1[6-(6,6)]
   445    28.21570956    28.21570956    28.21570956    1[6-(6,6)]
   446    41.79184392    41.79184392    41.79184392    1[6-(1,6,6)]
   447    41.73660024    41.73660024    41.73660024    1[6-(1,6,6)]
   448    41.76422208    41.76422208    41.76422208    1[6-(1,1,6)]
   449    40.52123928    40.52123928    40.52123928    1[6-(1,1,6)]
   450    41.83327668    41.83327668    41.83327668    1[6-(1,1,6)]
   451    44.06028753    44.06028753    44.06028753    1[6-(1,6,6)]
   452    44.08790937    44.08790937    44.08790937    1[6-(1,6,6)]
   453    46.15609464    46.15609464    46.15609464    1[6-(1,1,6)]
   454    46.15264191    46.15264191    46.15264191    1[6-(1,1,6)]
   455    46.12502007    46.12502007    46.12502007    1[6-(1,1,6)]
   456    60.00499467    60.00499467    60.00499467    1[6-(6,6)]
   457    57.66749646    57.66749646    57.66749646    1[6-(6,6)]
   458    40.83889044    40.83889044    40.83889044    1[6-(6,6)]
   459    61.79005608    61.79005608    61.79005608    1[6-(1,6,6)]
   460    61.84529976    61.84529976    61.84529976    1[6-(1,6,6)]
   461    61.81767792    61.81767792    61.81767792    1[6-(1,1,6)]
   462    63.06066072    63.06066072    63.06066072    1[6-(1,1,6)]
   463    61.74862332    61.74862332    61.74862332    1[6-(1,1,6)]
   464    59.52161247    59.52161247    59.52161247    1[6-(1,6,6)]
   465    59.49399063    59.49399063    59.49399063    1[6-(1,6,6)]
   466    57.42580536    57.42580536    57.42580536    1[6-(1,1,6)]
   467    57.42925809    57.42925809    57.42925809    1[6-(1,1,6)]
   468    57.45687993    57.45687993    57.45687993    1[6-(1,1,6)]
   469    20.79579279    20.79579279    20.79579279    1[6-(6,6)]
   470    22.86052533    22.86052533    22.86052533    1[6-(6,6)]
   471    38.81904339    38.81904339    38.81904339    1[6-(6,6)]
   472    22.70169975    22.70169975    22.70169975    1[6-(1,6,6)]
   473    23.56142952    23.56142952    23.56142952    1[6-(1,6,6)]
   474    25.21528719    25.21528719    25.21528719    1[6-(1,1,6)]
   475    25.02538704    25.02538704    25.02538704    1[6-(1,1,6)]
   476    24.34865196    24.34865196    24.34865196    1[6-(1,1,6)]
   477    21.40347327    21.40347327    21.40347327    1[6-(1,6,6)]
   478    20.55064896    20.55064896    20.55064896    1[6-(1,6,6)]
   479    19.98785397    19.98785397    19.98785397    1[6-(1,1,6)]
   480    19.84629204    19.84629204    19.84629204    1[6-(1,1,6)]
   481    21.12380214    21.12380214    21.12380214    1[6-(1,1,6)]
   482    17.22566997    17.22566997    17.22566997    1[6-(6,6)]
   483    20.74054911    20.74054911    20.74054911    1[6-(6,6)]
   484    21.16178217    21.16178217    21.16178217    1[6-(6,6)]
   485    15.47168313    15.47168313    15.47168313    1[6-(1,6,6)]
   486    14.68100796    14.68100796    14.68100796    1[6-(1,6,6)]
   487    16.42463661    16.42463661    16.42463661    1[6-(1,1,6)]
   488    15.83421978    15.83421978    15.83421978    1[6-(1,1,6)]
   489     17.2291227     17.2291227     17.2291227    1[6-(1,1,6)]
   490    14.71208253    14.71208253    14.71208253    1[6-(1,6,6)]
   491    15.48204132    15.48204132    15.48204132    1[6-(1,6,6)]
   492    17.08065531    17.08065531    17.08065531    1[6-(1,1,6)]
   493    15.73063788    15.73063788    15.73063788    1[6-(1,1,6)]
   494    16.66978044    16.66978044    16.66978044    1[6-(1,1,6)]
   495    13.73150721    13.73150721    13.73150721    1[6-(6,6)]
   496    11.66677467    11.66677467    11.66677467    1[6-(6,6)]
   497    30.23555661    30.23555661    30.23555661    1[6-(6,6)]
   498    11.82560025    11.82560025    11.82560025    1[6-(1,6,6)]
   499    10.96587048    10.96587048    10.96587048    1[6-(1,6,6)]
   500     9.31201281     9.31201281     9.31201281    1[6-(1,1,6)]
   501     9.50191296     9.50191296     9.50191296    1[6-(1,1,6)]
   502    10.17864804    10.17864804    10.17864804    1[6-(1,1,6)]
   503    13.12382673    13.12382673    13.12382673    1[6-(1,6,6)]
   504    13.97665104    13.97665104    13.97665104    1[6-(1,6,6)]
   505    14.53944603    14.53944603    14.53944603    1[6-(1,1,6)]
   506    14.68100796    14.68100796    14.68100796    1[6-(1,1,6)]
   507    13.40349786    13.40349786    13.40349786    1[6-(1,1,6)]
   508    17.30163003    17.30163003    17.30163003    1[6-(6,6)]
   509    13.78675089    13.78675089    13.78675089    1[6-(6,6)]
   510    47.89281783    47.89281783    47.89281783    1[6-(6,6)]
   511    19.05561687    19.05561687    19.05561687    1[6-(1,6,6)]
   512    19.84629204    19.84629204    19.84629204    1[6-(1,6,6)]
   513    18.10266339    18.10266339    18.10266339    1[6-(1,1,6)]
   514    18.69308022    18.69308022    18.69308022    1[6-(1,1,6)]
   515     17.2981773     17.2981773     17.2981773    1[6-(1,1,6)]
   516    19.81521747    19.81521747    19.81521747    1[6-(1,6,6)]
   517    19.04525868    19.04525868    19.04525868    1[6-(1,6,6)]
   518    17.44664469    17.44664469    17.44664469    1[6-(1,1,6)]
   519    18.79666212    18.79666212    18.79666212    1[6-(1,1,6)]
   520    17.85751956    17.85751956    17.85751956    1[6-(1,1,6)]
   521     9.08758536     9.08758536     9.08758536    1[6-(6,6)]
   522     7.91020443     7.91020443     7.91020443    1[6-(6,6)]
   523    41.58122739    41.58122739    41.58122739    1[6-(6,6)]
   524     9.05651079     9.05651079     9.05651079    1[6-(1,6,6)]
   525     9.79194228     9.79194228     9.79194228    1[6-(1,6,6)]
   526     8.07593547     8.07593547     8.07593547    1[6-(1,1,6)]
   527      7.4233695      7.4233695      7.4233695    1[6-(1,1,6)]
   528     7.34050398     7.34050398     7.34050398    1[6-(1,1,6)]
   529      12.084555      12.084555      12.084555    1[6-(1,6,6)]
   530    11.34221805    11.34221805    11.34221805    1[6-(1,6,6)]
   531    11.81178933    11.81178933    11.81178933    1[6-(1,1,6)]
   532    13.15835403    13.15835403    13.15835403    1[6-(1,1,6)]
   533    12.19158963    12.19158963    12.19158963    1[6-(1,1,6)]
   534    21.94555188    21.94555188    21.94555188    1[6-(6,6)]
   535    17.54332113    17.54332113    17.54332113    1[6-(6,6)]
   536    36.54714705    36.54714705    36.54714705    1[6-(6,6)]
   537    21.82470633    21.82470633    21.82470633    1[6-(1,6,6)]
   538    21.02022024    21.02022024    21.02022024    1[6-(1,6,6)]
   539    19.33874073    19.33874073    19.33874073    1[6-(1,1,6)]
   540    20.77162368    20.77162368    20.77162368    1[6-(1,1,6)]
   541    20.13632136    20.13632136    20.13632136    1[6-(1,1,6)]
   542     20.8544892     20.8544892     20.8544892    1[6-(1,6,6)]
   543    21.67969167    21.67969167    21.67969167    1[6-(1,6,6)]
   544    20.17430139    20.17430139    20.17430139    1[6-(1,1,6)]
   545    20.31931605    20.31931605    20.31931605    1[6-(1,1,6)]
   546    19.06942779    19.06942779    19.06942779    1[6-(1,1,6)]
   547    12.58174812    12.58174812    12.58174812    1[6-(6,6)]
   548    16.98397887    16.98397887    16.98397887    1[6-(6,6)]
   549    32.50745295    32.50745295    32.50745295    1[6-(6,6)]
   550    12.70259367    12.70259367    12.70259367    1[6-(1,6,6)]
   551    13.50707976    13.50707976    13.50707976    1[6-(1,6,6)]
   552    15.18855927    15.18855927    15.18855927    1[6-(1,1,6)]
   553    13.75567632    13.75567632    13.75567632    1[6-(1,1,6)]
   554    14.39097864    14.39097864    14.39097864    1[6-(1,1,6)]
   555     13.6728108     13.6728108     13.6728108    1[6-(1,6,6)]
   556    12.84760833    12.84760833    12.84760833    1[6-(1,6,6)]
   557    14.35299861    14.35299861    14.35299861    1[6-(1,1,6)]
   558    14.20798395    14.20798395    14.20798395    1[6-(1,1,6)]
   559    15.45787221    15.45787221    15.45787221    1[6-(1,1,6)]
   560    25.43971464    25.43971464    25.43971464    1[6-(6,6)]
   561    26.61709557    26.61709557    26.61709557    1[6-(6,6)]
   562    27.47337261    27.47337261    27.47337261    1[6-(6,6)]
   563    25.47078921    25.47078921    25.47078921    1[6-(1,6,6)]
   564    24.73535772    24.73535772    24.73535772    1[6-(1,6,6)]
   565    26.45136453    26.45136453    26.45136453    1[6-(1,1,6)]
   566     27.1039305     27.1039305     27.1039305    1[6-(1,1,6)]
   567    27.18679602    27.18679602    27.18679602    1[6-(1,1,6)]
   568      22.442745      22.442745      22.442745    1[6-(1,6,6)]
   569    23.18508195    23.18508195    23.18508195    1[6-(1,6,6)]
   570    22.71551067    22.71551067    22.71551067    1[6-(1,1,6)]
   571    21.36894597    21.36894597    21.36894597    1[6-(1,1,6)]
   572    22.33571037    22.33571037    22.33571037    1[6-(1,1,6)]
   573    21.90757185    21.90757185    21.90757185    1[6-(6,6)]
   574    21.02022024    21.02022024    21.02022024    1[6-(6,6)]
   575    23.18162922    23.18162922    23.18162922    1[6-(6,6)]
   576    20.03273946    20.03273946    20.03273946    1[6-(1,6,6)]
   577     18.4375782     18.4375782     18.4375782    1[6-(1,6,6)]
   578    18.49972734    18.49972734    18.49972734    1[6-(1,1,6)]
   579    19.34219346    19.34219346    19.34219346    1[6-(1,1,6)]
   580    20.10179406    20.10179406    20.10179406    1[6-(1,1,6)]
   581    18.30292173    18.30292173    18.30292173    1[6-(1,6,6)]
   582    19.89808299    19.89808299    19.89808299    1[6-(1,6,6)]
   583     19.9913067     19.9913067     19.9913067    1[6-(1,1,6)]
   584    18.78630393    18.78630393    18.78630393    1[6-(1,1,6)]
   585    18.47555823    18.47555823    18.47555823    1[6-(1,1,6)]
   586    12.61972815    12.61972815    12.61972815    1[6-(6,6)]
   587    13.50707976    13.50707976    13.50707976    1[6-(6,6)]
   588    45.87297078    45.87297078    45.87297078    1[6-(6,6)]
   589    14.49456054    14.49456054    14.49456054    1[6-(1,6,6)]
   590     16.0897218     16.0897218     16.0897218    1[6-(1,6,6)]
   591    16.02757266    16.02757266    16.02757266    1[6-(1,1,6)]
   592    15.18510654    15.18510654    15.18510654    1[6-(1,1,6)]
   593    14.42550594    14.42550594    14.42550594    1[6-(1,1,6)]
   594    16.22437827    16.22437827    16.22437827    1[6-(1,6,6)]
   595    14.62921701    14.62921701    14.62921701    1[6-(1,6,6)]
   596     14.5359933     14.5359933     14.5359933    1[6-(1,1,6)]
   597    15.74099607    15.74099607    15.74099607    1[6-(1,1,6)]
   598    16.05174177    16.05174177    16.05174177    1[6-(1,1,6)]
   599    25.47769467    25.47769467    25.47769467    1[6-(6,6)]
   600    23.14019646    23.14019646    23.14019646    1[6-(6,6)]
   601    40.83889044    40.83889044    40.83889044    1[6-(6,6)]
   602    27.26275608    27.26275608    27.26275608    1[6-(1,6,6)]
   603    27.31799976    27.31799976    27.31799976    1[6-(1,6,6)]
   604    27.29037792    27.29037792    27.29037792    1[6-(1,1,6)]
   605    28.53336072    28.53336072    28.53336072    1[6-(1,1,6)]
   606    27.22132332    27.22132332    27.22132332    1[6-(1,1,6)]
   607    24.99431247    24.99431247    24.99431247    1[6-(1,6,6)]
   608    24.96669063    24.96669063    24.96669063    1[6-(1,6,6)]
   609    22.89850536    22.89850536    22.89850536    1[6-(1,1,6)]
   610    22.90195809    22.90195809    22.90195809    1[6-(1,1,6)]
   611    22.92957993    22.92957993    22.92957993    1[6-(1,1,6)]
   612     9.04960533     9.04960533     9.04960533    1[6-(6,6)]
   613    11.38710354    11.38710354    11.38710354    1[6-(6,6)]
   614    28.21570956    28.21570956    28.21570956    1[6-(6,6)]
   615     7.26454392     7.26454392     7.26454392    1[6-(1,6,6)]
   616     7.20930024     7.20930024     7.20930024    1[6-(1,6,6)]
   617     7.23692208     7.23692208     7.23692208    1[6-(1,1,6)]
   618     5.99393928     5.99393928     5.99393928    1[6-(1,1,6)]
   619     7.30597668     7.30597668     7.30597668    1[6-(1,1,6)]
   620     9.53298753     9.53298753     9.53298753    1[6-(1,6,6)]
   621     9.56060937     9.56060937     9.56060937    1[6-(1,6,6)]
   622    11.62879464    11.62879464    11.62879464    1[6-(1,1,6)]
   623    11.62534191    11.62534191    11.62534191    1[6-(1,1,6)]
   624    11.59772007    11.59772007    11.59772007    1[6-(1,1,6)]
   625   27.786880494   27.786880494   27.786880494    82[8-(0),8-(6),8-(6),8-(6),8-(6)]
   626   27.786880494   27.786880494   27.786880494    82[8-(0),8-(6),8-(6),8-(6),8-(6)]
   627   41.267719506   41.267719506   41.267719506    82[8-(0),8-(6),8-(6),8-(6),8-(6)]
   628   41.267719506   41.267719506   41.267719506    82[8-(0),8-(6),8-(6),8-(6),8-(6)]
   629   44.148332145   44.148332145   44.148332145    82[8-(0),8-(6),8-(6),8-(6),8-(6)]
   630   24.906267855   24.906267855   24.906267855    82[8-(0),8-(6),8-(6),8-(6),8-(6)]
   631   24.906267855   24.906267855   24.906267855    82[8-(0),8-(6),8-(6),8-(6),8-(6)]
   632   44.148332145   44.148332145   44.148332145    82[8-(0),8-(6),8-(6),8-(6),8-(6)]
   633   37.407912639   37.407912639   37.407912639    82[8-(0),8-(6),8-(6),8-(6),8-(6)]
   634   18.165848349   18.165848349   18.165848349    82[8-(0),8-(6),8-(6),8-(6),8-(6)]
   635   31.646687361   31.646687361   31.646687361    82[8-(0),8-(6),8-(6),8-(6),8-(6)]
   636   50.888751651   50.888751651   50.888751651    82[8-(0),8-(6),8-(6),8-(6),8-(6)]
   637   33.625101651   33.625101651   33.625101651    82[8-(0),8-(6),8-(6),8-(6),8-(6)]
   638   48.910337361   48.910337361   48.910337361    82[8-(0),8-(6),8-(6),8-(6),8-(6)]
   639   35.429498349   35.429498349   35.429498349    82[8-(0),8-(6),8-(6),8-(6),8-(6)]
   640   20.144262639   20.144262639   20.144262639    82[8-(0),8-(6),8-(6),8-(6),8-(6)]
   641   27.786880494   27.786880494   27.786880494    82[8-(0),8-(6),8-(6),8-(6),8-(6)]
   642   27.786880494   27.786880494   27.786880494    82[8-(0),8-(6),8-(6),8-(6),8-(6)]
   643   41.267719506   41.267719506   41.267719506    82[8-(0),8-(6),8-(6),8-(6),8-(6)]
   644   41.267719506   41.267719506   41.267719506    82[8-(0),8-(6),8-(6),8-(6),8-(6)]
   645   42.169917855   42.169917855   42.169917855    82[8-(0),8-(6),8-(6),8-(6),8-(6)]
   646   26.884682145   26.884682145   26.884682145    82[8-(0),8-(6),8-(6),8-(6),8-(6)]
   647   26.884682145   26.884682145   26.884682145    82[8-(0),8-(6),8-(6),8-(6),8-(6)]
   648   42.169917855   42.169917855   42.169917855    82[8-(6),8-(6),8-(6),8-(6)]
   649   29.896498524   29.896498524   29.896498524    6[6-(6,6),8-(82),8-(82)]
   650   31.018290501   31.018290501   31.018290501    6[6-(1,6),6-(1,6),6-(8,8)]
   651   30.737583552   30.737583552   30.737583552    6[1-(0),6-(6,6),6-(6,6)]
   652   31.794118932   31.794118932   31.794118932    6[6-(1,6),6-(6,6),6-(6,6,6)]
   653    33.09441705    33.09441705    33.09441705    6[6-(1,6),6-(6,6),6-(6,6)]
   654   33.351645435   33.351645435   33.351645435    6[1-(0),6-(1,6),6-(6,6)]
   655   32.316171708   32.316171708   32.316171708    6[1-(0),6-(1,6),6-(6,6)]
   656    31.67534502    31.67534502    31.67534502    6[6-(1,1,6),6-(1,1,6),6-(6,6),6-(6,6)]
   657    33.13930254    33.13930254    33.13930254    6[6-(6,6),6-(6,6),6-(6,6,6)]
   658    33.96450501    33.96450501    33.96450501    6[6-(6,6),6-(6,6),6-(6,6)]
   659    30.87085893    30.87085893    30.87085893    6[1-(0),1-(0),6-(1,1,1),6-(6,6,6)]
   660    31.56485766    31.56485766    31.56485766    6[1-(0),1-(0),1-(0),6-(1,1,6)]
   661   48.288155415   48.288155415   48.288155415    6[1-(0),1-(0),6-(1,1,1),6-(6,6,6)]
   662    49.03221873    49.03221873    49.03221873    6[1-(0),1-(0),1-(0),6-(1,1,6)]
   663   27.012087882   27.012087882   27.012087882    6[6-(6,6),8-(82),8-(82)]
   664   26.554601157   26.554601157   26.554601157    6[6-(1,6),6-(1,6),6-(8,8)]
   665   25.699359936   25.699359936   25.699359936    6[1-(0),6-(6,6),6-(6,6)]
   666   25.240146846   25.240146846   25.240146846    6[6-(1,6),6-(6,6),6-(6,6,6)]
   667   25.586110392   25.586110392   25.586110392    6[6-(1,6),6-(6,6),6-(6,6)]
   668   26.400609399   26.400609399   26.400609399    6[1-(0),6-(1,6),6-(6,6)]
   669    26.88295578    26.88295578    26.88295578    6[1-(0),6-(1,6),6-(6,6)]
   670   24.399752364   24.399752364   24.399752364    6[6-(1,1,6),6-(1,1,6),6-(6,6),6-(6,6)]
   671   24.236783508   24.236783508   24.236783508    6[6-(6,6),6-(6,6),6-(6,6,6)]
   672   24.885206202   24.885206202   24.885206202    6[6-(6,6),6-(6,6),6-(6,6)]
   673    25.27743633    25.27743633    25.27743633    6[1-(0),1-(0),6-(1,1,1),6-(6,6,6)]
   674    26.63435922    26.63435922    26.63435922    6[1-(0),1-(0),1-(0),6-(1,1,6)]
   675   57.541471815   57.541471815   57.541471815    6[1-(0),1-(0),6-(1,1,1),6-(6,6,6)]
   676    56.82848307    56.82848307    56.82848307    6[1-(0),1-(0),1-(0),6-(1,1,6)]
   677   42.042512118   42.042512118   42.042512118    6[6-(6,6),8-(82),8-(82)]
   678   42.499998843   42.499998843   42.499998843    6[6-(1,6),6-(1,6),6-(8,8)]
   679   43.355240064   43.355240064   43.355240064    6[1-(0),6-(6,6),6-(6,6)]
   680   43.814453154   43.814453154   43.814453154    6[6-(1,6),6-(6,6),6-(6,6,6)]
   681   43.468489608   43.468489608   43.468489608    6[6-(1,6),6-(6,6),6-(6,6)]
   682   42.653990601   42.653990601   42.653990601    6[1-(0),6-(1,6),6-(6,6)]
   683    42.17164422    42.17164422    42.17164422    6[1-(0),6-(1,6),6-(6,6)]
   684   44.654847636   44.654847636   44.654847636    6[6-(1,1,6),6-(1,1,6),6-(6,6),6-(6,6)]
   685   44.817816492   44.817816492   44.817816492    6[6-(6,6),6-(6,6),6-(6,6,6)]
   686   44.169393798   44.169393798   44.169393798    6[6-(6,6),6-(6,6),6-(6,6)]
   687    43.77716367    43.77716367    43.77716367    6[1-(0),1-(0),6-(1,1,1),6-(6,6,6)]
   688    42.42024078    42.42024078    42.42024078    6[1-(0),1-(0),1-(0),6-(1,1,6)]
   689   46.040428185   46.040428185   46.040428185    6[1-(0),1-(0),6-(1,1,1),6-(6,6,6)]
   690    46.75341693    46.75341693    46.75341693    6[1-(0),1-(0),1-(0),6-(1,1,6)]
   691   39.158101476   39.158101476   39.158101476    6[6-(6,6),8-(82),8-(82)]
   692   38.036309499   38.036309499   38.036309499    6[6-(1,6),6-(1,6),6-(8,8)]
   693   38.317016448   38.317016448   38.317016448    6[1-(0),6-(6,6),6-(6,6)]
   694   37.260481068   37.260481068   37.260481068    6[6-(1,6),6-(6,6),6-(6,6,6)]
   695    35.96018295    35.96018295    35.96018295    6[6-(1,6),6-(6,6),6-(6,6)]
   696   35.702954565   35.702954565   35.702954565    6[1-(0),6-(1,6),6-(6,6)]
   697   36.738428292   36.738428292   36.738428292    6[1-(0),6-(1,6),6-(6,6)]
   698    37.37925498    37.37925498    37.37925498    6[6-(1,1,6),6-(1,1,6),6-(6,6),6-(6,6)]
   699    35.91529746    35.91529746    35.91529746    6[6-(6,6),6-(6,6),6-(6,6,6)]
   700    35.09009499    35.09009499    35.09009499    6[6-(6,6),6-(6,6),6-(6,6)]
   701    38.18374107    38.18374107    38.18374107    6[1-(0),1-(0),6-(1,1,1),6-(6,6,6)]
   702    37.48974234    37.48974234    37.48974234    6[1-(0),1-(0),1-(0),6-(1,1,6)]
   703   55.293744585   55.293744585   55.293744585    6[1-(0),1-(0),6-(1,1,1),6-(6,6,6)]
   704    54.54968127    54.54968127    54.54968127    6[1-(0),1-(0),1-(0),6-(1,1,6)]
   705   44.325111921   44.325111921   44.325111921    6[6-(6,6),8-(82),8-(82)]
   706   44.506380246   44.506380246   44.506380246    6[6-(1,6),6-(1,6),6-(8,8)]
   707   44.028867687   44.028867687   44.028867687    6[1-(0),6-(6,6),6-(6,6)]
   708   44.231197665   44.231197665   44.231197665    6[6-(1,6),6-(6,6),6-(6,6,6)]
   709   44.905861107   44.905861107   44.905861107    6[6-(1,6),6-(6,6),6-(6,6)]
   710   45.408233322   45.408233322   45.408233322    6[1-(0),6-(1,6),6-(6,6)]
   711   45.168959133   45.168959133   45.168959133    6[1-(0),6-(1,6),6-(6,6)]
   712   43.716740895   43.716740895   43.716740895    6[6-(1,1,6),6-(1,1,6),6-(6,6),6-(6,6)]
   713   44.265379692   44.265379692   44.265379692    6[6-(6,6),6-(6,6),6-(6,6,6)]
   714   44.990452992   44.990452992   44.990452992    6[6-(6,6),6-(6,6),6-(6,6)]
   715    42.09568416    42.09568416    42.09568416    6[1-(0),1-(0),6-(1,1,1),6-(6,6,6)]
   716    41.49490914    41.49490914    41.49490914    6[1-(0),1-(0),1-(0),6-(1,1,6)]
   717    44.38484415    44.38484415    44.38484415    6[1-(0),1-(0),6-(1,1,1),6-(6,6,6)]
   718    45.82117983    45.82117983    45.82117983    6[1-(0),1-(0),1-(0),6-(1,1,6)]
   719   24.729488079   24.729488079   24.729488079    6[6-(6,6),8-(82),8-(82)]
   720   24.548219754   24.548219754   24.548219754    6[6-(1,6),6-(1,6),6-(8,8)]
   721   25.025732313   25.025732313   25.025732313    6[1-(0),6-(6,6),6-(6,6)]
   722   24.823402335   24.823402335   24.823402335    6[6-(1,6),6-(6,6),6-(6,6,6)]
   723   24.148738893   24.148738893   24.148738893    6[6-(1,6),6-(6,6),6-(6,6)]
   724   23.646366678   23.646366678   23.646366678    6[1-(0),6-(1,6),6-(6,6)]
   725   23.885640867   23.885640867   23.885640867    6[1-(0),6-(1,6),6-(6,6)]
   726   25.337859105   25.337859105   25.337859105    6[6-(1,1,6),6-(1,1,6),6-(6,6),6-(6,6)]
   727   24.789220308   24.789220308   24.789220308    6[6-(6,6),6-(6,6),6-(6,6,6)]
   728   24.064147008   24.064147008   24.064147008    6[6-(6,6),6-(6,6),6-(6,6)]
   729    26.95891584    26.95891584    26.95891584    6[1-(0),1-(0),6-(1,1,1),6-(6,6,6)]
   730    27.55969086    27.55969086    27.55969086    6[1-(0),1-(0),1-(0),6-(1,1,6)]
   731    59.19705585    59.19705585    59.19705585    6[1-(0),1-(0),6-(1,1,1),6-(6,6,6)]
   732    57.76072017    57.76072017    57.76072017    6[1-(0),1-(0),1-(0),6-(1,1,6)]
   733   27.613898721   27.613898721   27.613898721    6[6-(6,6),8-(82),8-(82)]
   734   29.011909098   29.011909098   29.011909098    6[6-(1,6),6-(1,6),6-(8,8)]
   735   30.063955929   30.063955929   30.063955929    6[1-(0),6-(6,6),6-(6,6)]
   736   31.377374421   31.377374421   31.377374421    6[6-(1,6),6-(6,6),6-(6,6,6)]
   737   31.657045551   31.657045551   31.657045551    6[6-(1,6),6-(6,6),6-(6,6)]
   738   30.597402714   30.597402714   30.597402714    6[1-(0),6-(1,6),6-(6,6)]
   739   29.318856795   29.318856795   29.318856795    6[1-(0),6-(1,6),6-(6,6)]
   740   32.613451761   32.613451761   32.613451761    6[6-(1,1,6),6-(1,1,6),6-(6,6),6-(6,6)]
   741    33.69173934    33.69173934    33.69173934    6[6-(6,6),6-(6,6),6-(6,6,6)]
   742   33.143445816   33.143445816   33.143445816    6[6-(6,6),6-(6,6),6-(6,6)]
   743    32.55233844    32.55233844    32.55233844    6[1-(0),1-(0),6-(1,1,1),6-(6,6,6)]
   744     32.4901893     32.4901893     32.4901893    6[1-(0),1-(0),1-(0),6-(1,1,6)]
   745    49.94373945    49.94373945    49.94373945    6[1-(0),1-(0),6-(1,1,1),6-(6,6,6)]
   746    49.96445583    49.96445583    49.96445583    6[1-(0),1-(0),1-(0),6-(1,1,6)]
   747   41.440701279   41.440701279   41.440701279    6[6-(6,6),8-(82),8-(82)]
   748   40.042690902   40.042690902   40.042690902    6[6-(1,6),6-(1,6),6-(8,8)]
   749   38.990644071   38.990644071   38.990644071    6[1-(0),6-(6,6),6-(6,6)]
   750   37.677225579   37.677225579   37.677225579    6[6-(1,6),6-(6,6),6-(6,6,6)]
   751   37.397554449   37.397554449   37.397554449    6[6-(1,6),6-(6,6),6-(6,6)]
   752   38.457197286   38.457197286   38.457197286    6[1-(0),6-(1,6),6-(6,6)]
   753   39.735743205   39.735743205   39.735743205    6[1-(0),6-(1,6),6-(6,6)]
   754   36.441148239   36.441148239   36.441148239    6[6-(1,1,6),6-(1,1,6),6-(6,6),6-(6,6)]
   755    35.36286066    35.36286066    35.36286066    6[6-(6,6),6-(6,6),6-(6,6,6)]
   756   35.911154184   35.911154184   35.911154184    6[6-(6,6),6-(6,6),6-(6,6)]
   757    36.50226156    36.50226156    36.50226156    6[1-(0),1-(0),6-(1,1,1),6-(6,6,6)]
   758     36.5644107     36.5644107     36.5644107    6[1-(0),1-(0),1-(0),6-(1,1,6)]
   759    53.63816055    53.63816055    53.63816055    6[1-(0),1-(0),6-(1,1,1),6-(6,6,6)]
   760    53.61744417    53.61744417    53.61744417    6[1-(0),1-(0),1-(0),6-(1,1,6)]
   761   36.809899803   36.809899803   36.809899803    6[6-(6,6),8-(82),8-(82)]
   762   36.533681403   36.533681403   36.533681403    6[6-(1,6),6-(1,6),6-(8,8)]
   763   35.200927623   35.200927623   35.200927623    6[1-(0),6-(6,6),6-(6,6)]
   764   34.944044511   34.944044511   34.944044511    6[6-(1,6),6-(6,6),6-(6,6,6)]
   765   35.964671499   35.964671499   35.964671499    6[6-(1,6),6-(6,6),6-(6,6)]
   766   37.281542721   37.281542721   37.281542721    6[1-(0),6-(1,6),6-(6,6)]
   767   37.524614913   37.524614913   37.524614913    6[1-(0),6-(1,6),6-(6,6)]
   768   33.589193259   33.589193259   33.589193259    6[6-(1,1,6),6-(1,1,6),6-(6,6),6-(6,6)]
   769     33.9748632     33.9748632     33.9748632    6[6-(6,6),6-(6,6),6-(6,6,6)]
   770   35.348359194   35.348359194   35.348359194    6[6-(6,6),6-(6,6),6-(6,6)]
   771    32.84582049    32.84582049    32.84582049    6[1-(0),1-(0),6-(1,1,1),6-(6,6,6)]
   772    33.60196836    33.60196836    33.60196836    6[1-(0),1-(0),1-(0),6-(1,1,6)]
   773   50.135365965   50.135365965   50.135365965    6[1-(0),1-(0),6-(1,1,1),6-(6,6,6)]
   774     50.8587129     50.8587129     50.8587129    6[1-(0),1-(0),1-(0),6-(1,1,6)]
   775   20.098686603   20.098686603   20.098686603    6[6-(6,6),8-(82),8-(82)]
   776   21.039210255   21.039210255   21.039210255    6[6-(1,6),6-(1,6),6-(8,8)]
   777   21.236015865   21.236015865   21.236015865    6[1-(0),6-(6,6),6-(6,6)]
   778   22.090221267   22.090221267   22.090221267    6[6-(1,6),6-(6,6),6-(6,6,6)]
   779   22.715855943   22.715855943   22.715855943    6[6-(1,6),6-(6,6),6-(6,6)]
   780   22.470712113   22.470712113   22.470712113    6[1-(0),6-(1,6),6-(6,6)]
   781   21.674512575   21.674512575   21.674512575    6[1-(0),6-(1,6),6-(6,6)]
   782   22.485904125   22.485904125   22.485904125    6[6-(1,1,6),6-(1,1,6),6-(6,6),6-(6,6)]
   783   23.401222848   23.401222848   23.401222848    6[6-(6,6),6-(6,6),6-(6,6,6)]
   784   23.501352018   23.501352018   23.501352018    6[6-(6,6),6-(6,6),6-(6,6)]
   785    23.30247477    23.30247477    23.30247477    6[1-(0),1-(0),6-(1,1,1),6-(6,6,6)]
   786    24.59724852    24.59724852    24.59724852    6[1-(0),1-(0),1-(0),6-(1,1,6)]
   787   55.694261265   55.694261265   55.694261265    6[1-(0),1-(0),6-(1,1,1),6-(6,6,6)]
   788     55.0019889     55.0019889     55.0019889    6[1-(0),1-(0),1-(0),6-(1,1,6)]
   789   32.244700197   32.244700197   32.244700197    6[6-(6,6),8-(82),8-(82)]
   790   32.520918597   32.520918597   32.520918597    6[6-(1,6),6-(1,6),6-(8,8)]
   791   33.853672377   33.853672377   33.853672377    6[1-(0),6-(6,6),6-(6,6)]
   792   34.110555489   34.110555489   34.110555489    6[6-(1,6),6-(6,6),6-(6,6,6)]
   793   33.089928501   33.089928501   33.089928501    6[6-(1,6),6-(6,6),6-(6,6)]
   794   31.773057279   31.773057279   31.773057279    6[1-(0),6-(1,6),6-(6,6)]
   795   31.529985087   31.529985087   31.529985087    6[1-(0),6-(1,6),6-(6,6)]
   796   35.465406741   35.465406741   35.465406741    6[6-(1,1,6),6-(1,1,6),6-(6,6),6-(6,6)]
   797     35.0797368     35.0797368     35.0797368    6[6-(6,6),6-(6,6),6-(6,6,6)]
   798   33.706240806   33.706240806   33.706240806    6[6-(6,6),6-(6,6),6-(6,6)]
   799    36.20877951    36.20877951    36.20877951    6[1-(0),1-(0),6-(1,1,1),6-(6,6,6)]
   800    35.45263164    35.45263164    35.45263164    6[1-(0),1-(0),1-(0),6-(1,1,6)]
   801   53.446534035   53.446534035   53.446534035    6[1-(0),1-(0),6-(1,1,1),6-(6,6,6)]
   802     52.7231871     52.7231871     52.7231871    6[1-(0),1-(0),1-(0),6-(1,1,6)]
   803   48.955913397   48.955913397   48.955913397    6[6-(6,6),8-(82),8-(82)]
   804   48.015389745   48.015389745   48.015389745    6[6-(1,6),6-(1,6),6-(8,8)]
   805   47.818584135   47.818584135   47.818584135    6[1-(0),6-(6,6),6-(6,6)]
   806   46.964378733   46.964378733   46.964378733    6[6-(1,6),6-(6,6),6-(6,6,6)]
   807   46.338744057   46.338744057   46.338744057    6[6-(1,6),6-(6,6),6-(6,6)]
   808   46.583887887   46.583887887   46.583887887    6[1-(0),6-(1,6),6-(6,6)]
   809   47.380087425   47.380087425   47.380087425    6[1-(0),6-(1,6),6-(6,6)]
   810   46.568695875   46.568695875   46.568695875    6[6-(1,1,6),6-(1,1,6),6-(6,6),6-(6,6)]
   811   45.653377152   45.653377152   45.653377152    6[6-(6,6),6-(6,6),6-(6,6,6)]
   812   45.553247982   45.553247982   45.553247982    6[6-(6,6),6-(6,6),6-(6,6)]
   813    45.75212523    45.75212523    45.75212523    6[1-(0),1-(0),6-(1,1,1),6-(6,6,6)]
   814    44.45735148    44.45735148    44.45735148    6[1-(0),1-(0),1-(0),6-(1,1,6)]
   815   47.887638735   47.887638735   47.887638735    6[1-(0),1-(0),6-(1,1,1),6-(6,6,6)]
   816     48.5799111     48.5799111     48.5799111    6[1-(0),1-(0),1-(0),6-(1,1,6)]
   817   39.158101476   39.158101476   39.158101476    6[6-(6,6),8-(82),8-(82)]
   818   38.036309499   38.036309499   38.036309499    6[6-(1,6),6-(1,6),6-(8,8)]
   819   38.317016448   38.317016448   38.317016448    6[1-(0),6-(6,6),6-(6,6)]
   820   37.260481068   37.260481068   37.260481068    6[6-(1,6),6-(6,6),6-(6,6,6)]
   821    35.96018295    35.96018295    35.96018295    6[6-(1,6),6-(6,6),6-(6,6)]
   822   35.702954565   35.702954565   35.702954565    6[1-(0),6-(1,6),6-(6,6)]
   823   36.738428292   36.738428292   36.738428292    6[1-(0),6-(1,6),6-(6,6)]
   824    37.37925498    37.37925498    37.37925498    6[6-(1,1,6),6-(1,1,6),6-(6,6),6-(6,6)]
   825    35.91529746    35.91529746    35.91529746    6[6-(6,6),6-(6,6),6-(6,6,6)]
   826    35.09009499    35.09009499    35.09009499    6[6-(6,6),6-(6,6),6-(6,6)]
   827    38.18374107    38.18374107    38.18374107    6[1-(0),1-(0),6-(1,1,1),6-(6,6,6)]
   828    37.48974234    37.48974234    37.48974234    6[1-(0),1-(0),1-(0),6-(1,1,6)]
   829   20.766444585   20.766444585   20.766444585    6[1-(0),1-(0),6-(1,1,1),6-(6,6,6)]
   830    20.02238127    20.02238127    20.02238127    6[1-(0),1-(0),1-(0),6-(1,1,6)]
   831   42.042512118   42.042512118   42.042512118    6[6-(6,6),8-(82),8-(82)]
   832   42.499998843   42.499998843   42.499998843    6[6-(1,6),6-(1,6),6-(8,8)]
   833   43.355240064   43.355240064   43.355240064    6[1-(0),6-(6,6),6-(6,6)]
   834   43.814453154   43.814453154   43.814453154    6[6-(1,6),6-(6,6),6-(6,6,6)]
   835   43.468489608   43.468489608   43.468489608    6[6-(1,6),6-(6,6),6-(6,6)]
   836   42.653990601   42.653990601   42.653990601    6[1-(0),6-(1,6),6-(6,6)]
   837    42.17164422    42.17164422    42.17164422    6[1-(0),6-(1,6),6-(6,6)]
   838   44.654847636   44.654847636   44.654847636    6[6-(1,1,6),6-(1,1,6),6-(6,6),6-(6,6)]
   839   44.817816492   44.817816492   44.817816492    6[6-(6,6),6-(6,6),6-(6,6,6)]
   840   44.169393798   44.169393798   44.169393798    6[6-(6,6),6-(6,6),6-(6,6)]
   841    43.77716367    43.77716367    43.77716367    6[1-(0),1-(0),6-(1,1,1),6-(6,6,6)]
   842    42.42024078    42.42024078    42.42024078    6[1-(0),1-(0),1-(0),6-(1,1,6)]
   843   11.513128185   11.513128185   11.513128185    6[1-(0),1-(0),6-(1,1,1),6-(6,6,6)]
   844    12.22611693    12.22611693    12.22611693    6[1-(0),1-(0),1-(0),6-(1,1,6)]
   845   27.012087882   27.012087882   27.012087882    6[6-(6,6),8-(82),8-(82)]
   846   26.554601157   26.554601157   26.554601157    6[6-(1,6),6-(1,6),6-(8,8)]
   847   25.699359936   25.699359936   25.699359936    6[1-(0),6-(6,6),6-(6,6)]
   848   25.240146846   25.240146846   25.240146846    6[6-(1,6),6-(6,6),6-(6,6,6)]
   849   25.586110392   25.586110392   25.586110392    6[6-(1,6),6-(6,6),6-(6,6)]
   850   26.400609399   26.400609399   26.400609399    6[1-(0),6-(1,6),6-(6,6)]
   851    26.88295578    26.88295578    26.88295578    6[1-(0),6-(1,6),6-(6,6)]
   852   24.399752364   24.399752364   24.399752364    6[6-(1,1,6),6-(1,1,6),6-(6,6),6-(6,6)]
   853   24.236783508   24.236783508   24.236783508    6[6-(6,6),6-(6,6),6-(6,6,6)]
   854   24.885206202   24.885206202   24.885206202    6[6-(6,6),6-(6,6),6-(6,6)]
   855    25.27743633    25.27743633    25.27743633    6[1-(0),1-(0),6-(1,1,1),6-(6,6,6)]
   856    26.63435922    26.63435922    26.63435922    6[1-(0),1-(0),1-(0),6-(1,1,6)]
   857   23.014171815   23.014171815   23.014171815    6[1-(0),1-(0),6-(1,1,1),6-(6,6,6)]
   858    22.30118307    22.30118307    22.30118307    6[1-(0),1-(0),1-(0),6-(1,1,6)]
   859   29.896498524   29.896498524   29.896498524    6[6-(6,6),8-(82),8-(82)]
   860   31.018290501   31.018290501   31.018290501    6[6-(1,6),6-(1,6),6-(8,8)]
   861   30.737583552   30.737583552   30.737583552    6[1-(0),6-(6,6),6-(6,6)]
   862   31.794118932   31.794118932   31.794118932    6[6-(1,6),6-(6,6),6-(6,6,6)]
   863    33.09441705    33.09441705    33.09441705    6[6-(1,6),6-(6,6),6-(6,6)]
   864   33.351645435   33.351645435   33.351645435    6[1-(0),6-(1,6),6-(6,6)]
   865   32.316171708   32.316171708   32.316171708    6[1-(0),6-(1,6),6-(6,6)]
   866    31.67534502    31.67534502    31.67534502    6[6-(1,1,6),6-(1,1,6),6-(6,6),6-(6,6)]
   867    33.13930254    33.13930254    33.13930254    6[6-(6,6),6-(6,6),6-(6,6,6)]
   868    33.96450501    33.96450501    33.96450501    6[6-(6,6),6-(6,6),6-(6,6)]
   869    30.87085893    30.87085893    30.87085893    6[1-(0),1-(0),6-(1,1,1),6-(6,6,6)]
   870    31.56485766    31.56485766    31.56485766    6[1-(0),1-(0),1-(0),6-(1,1,6)]
   871   13.760855415   13.760855415   13.760855415    6[1-(0),1-(0),6-(1,1,1),6-(6,6,6)]
   872    14.50491873    14.50491873    14.50491873    6[1-(0),1-(0),1-(0),6-(1,1,6)]
   873   24.729488079   24.729488079   24.729488079    6[6-(6,6),8-(82),8-(82)]
   874   24.548219754   24.548219754   24.548219754    6[6-(1,6),6-(1,6),6-(8,8)]
   875   25.025732313   25.025732313   25.025732313    6[1-(0),6-(6,6),6-(6,6)]
   876   24.823402335   24.823402335   24.823402335    6[6-(1,6),6-(6,6),6-(6,6,6)]
   877   24.148738893   24.148738893   24.148738893    6[6-(1,6),6-(6,6),6-(6,6)]
   878   23.646366678   23.646366678   23.646366678    6[1-(0),6-(1,6),6-(6,6)]
   879   23.885640867   23.885640867   23.885640867    6[1-(0),6-(1,6),6-(6,6)]
   880   25.337859105   25.337859105   25.337859105    6[6-(1,1,6),6-(1,1,6),6-(6,6),6-(6,6)]
   881   24.789220308   24.789220308   24.789220308    6[6-(6,6),6-(6,6),6-(6,6,6)]
   882   24.064147008   24.064147008   24.064147008    6[6-(6,6),6-(6,6),6-(6,6)]
   883    26.95891584    26.95891584    26.95891584    6[1-(0),1-(0),6-(1,1,1),6-(6,6,6)]
   884    27.55969086    27.55969086    27.55969086    6[1-(0),1-(0),1-(0),6-(1,1,6)]
   885    24.66975585    24.66975585    24.66975585    6[1-(0),1-(0),6-(1,1,1),6-(6,6,6)]
   886    23.23342017    23.23342017    23.23342017    6[1-(0),1-(0),1-(0),6-(1,1,6)]
   887   44.325111921   44.325111921   44.325111921    6[6-(6,6),8-(82),8-(82)]
   888   44.506380246   44.506380246   44.506380246    6[6-(1,6),6-(1,6),6-(8,8)]
   889   44.028867687   44.028867687   44.028867687    6[1-(0),6-(6,6),6-(6,6)]
   890   44.231197665   44.231197665   44.231197665    6[6-(1,6),6-(6,6),6-(6,6,6)]
   891   44.905861107   44.905861107   44.905861107    6[6-(1,6),6-(6,6),6-(6,6)]
   892   45.408233322   45.408233322   45.408233322    6[1-(0),6-(1,6),6-(6,6)]
   893   45.168959133   45.168959133   45.168959133    6[1-(0),6-(1,6),6-(6,6)]
   894   43.716740895   43.716740895   43.716740895    6[6-(1,1,6),6-(1,1,6),6-(6,6),6-(6,6)]
   895   44.265379692   44.265379692   44.265379692    6[6-(6,6),6-(6,6),6-(6,6,6)]
   896   44.990452992   44.990452992   44.990452992    6[6-(6,6),6-(6,6),6-(6,6)]
   897    42.09568416    42.09568416    42.09568416    6[1-(0),1-(0),6-(1,1,1),6-(6,6,6)]
   898    41.49490914    41.49490914    41.49490914    6[1-(0),1-(0),1-(0),6-(1,1,6)]
   899     9.85754415     9.85754415     9.85754415    6[1-(0),1-(0),6-(1,1,1),6-(6,6,6)]
   900    11.29387983    11.29387983    11.29387983    6[1-(0),1-(0),1-(0),6-(1,1,6)]
   901   41.440701279   41.440701279   41.440701279    6[6-(6,6),8-(82),8-(82)]
   902   40.042690902   40.042690902   40.042690902    6[6-(1,6),6-(1,6),6-(8,8)]
   903   38.990644071   38.990644071   38.990644071    6[1-(0),6-(6,6),6-(6,6)]
   904   37.677225579   37.677225579   37.677225579    6[6-(1,6),6-(6,6),6-(6,6,6)]
   905   37.397554449   37.397554449   37.397554449    6[6-(1,6),6-(6,6),6-(6,6)]
   906   38.457197286   38.457197286   38.457197286    6[1-(0),6-(1,6),6-(6,6)]
   907   39.735743205   39.735743205   39.735743205    6[1-(0),6-(1,6),6-(6,6)]
   908   36.441148239   36.441148239   36.441148239    6[6-(1,1,6),6-(1,1,6),6-(6,6),6-(6,6)]
   909    35.36286066    35.36286066    35.36286066    6[6-(6,6),6-(6,6),6-(6,6,6)]
   910   35.911154184   35.911154184   35.911154184    6[6-(6,6),6-(6,6),6-(6,6)]
   911    36.50226156    36.50226156    36.50226156    6[1-(0),1-(0),6-(1,1,1),6-(6,6,6)]
   912     36.5644107     36.5644107     36.5644107    6[1-(0),1-(0),1-(0),6-(1,1,6)]
   913    19.11086055    19.11086055    19.11086055    6[1-(0),1-(0),6-(1,1,1),6-(6,6,6)]
   914    19.09014417    19.09014417    19.09014417    6[1-(0),1-(0),1-(0),6-(1,1,6)]
   915   27.613898721   27.613898721   27.613898721    6[6-(6,6),8-(82),8-(82)]
   916   29.011909098   29.011909098   29.011909098    6[6-(1,6),6-(1,6),6-(8,8)]
   917   30.063955929   30.063955929   30.063955929    6[1-(0),6-(6,6),6-(6,6)]
   918   31.377374421   31.377374421   31.377374421    6[6-(1,6),6-(6,6),6-(6,6,6)]
   919   31.657045551   31.657045551   31.657045551    6[6-(1,6),6-(6,6),6-(6,6)]
   920   30.597402714   30.597402714   30.597402714    6[1-(0),6-(1,6),6-(6,6)]
   921   29.318856795   29.318856795   29.318856795    6[1-(0),6-(1,6),6-(6,6)]
   922   32.613451761   32.613451761   32.613451761    6[6-(1,1,6),6-(1,1,6),6-(6,6),6-(6,6)]
   923    33.69173934    33.69173934    33.69173934    6[6-(6,6),6-(6,6),6-(6,6,6)]
   924   33.143445816   33.143445816   33.143445816    6[6-(6,6),6-(6,6),6-(6,6)]
   925    32.55233844    32.55233844    32.55233844    6[1-(0),1-(0),6-(1,1,1),6-(6,6,6)]
   926     32.4901893     32.4901893     32.4901893    6[1-(0),1-(0),1-(0),6-(1,1,6)]
   927    15.41643945    15.41643945    15.41643945    6[1-(0),1-(0),6-(1,1,1),6-(6,6,6)]
   928    15.43715583    15.43715583    15.43715583    6[1-(0),1-(0),1-(0),6-(1,1,6)]
   929   32.244700197   32.244700197   32.244700197    6[6-(6,6),8-(82),8-(82)]
   930   32.520918597   32.520918597   32.520918597    6[6-(1,6),6-(1,6),6-(8,8)]
   931   33.853672377   33.853672377   33.853672377    6[1-(0),6-(6,6),6-(6,6)]
   932   34.110555489   34.110555489   34.110555489    6[6-(1,6),6-(6,6),6-(6,6,6)]
   933   33.089928501   33.089928501   33.089928501    6[6-(1,6),6-(6,6),6-(6,6)]
   934   31.773057279   31.773057279   31.773057279    6[1-(0),6-(1,6),6-(6,6)]
   935   31.529985087   31.529985087   31.529985087    6[1-(0),6-(1,6),6-(6,6)]
   936   35.465406741   35.465406741   35.465406741    6[6-(1,1,6),6-(1,1,6),6-(6,6),6-(6,6)]
   937     35.0797368     35.0797368     35.0797368    6[6-(6,6),6-(6,6),6-(6,6,6)]
   938   33.706240806   33.706240806   33.706240806    6[6-(6,6),6-(6,6),6-(6,6)]
   939    36.20877951    36.20877951    36.20877951    6[1-(0),1-(0),6-(1,1,1),6-(6,6,6)]
   940    35.45263164    35.45263164    35.45263164    6[1-(0),1-(0),1-(0),6-(1,1,6)]
   941   18.919234035   18.919234035   18.919234035    6[1-(0),1-(0),6-(1,1,1),6-(6,6,6)]
   942     18.1958871     18.1958871     18.1958871    6[1-(0),1-(0),1-(0),6-(1,1,6)]
   943   48.955913397   48.955913397   48.955913397    6[6-(6,6),8-(82),8-(82)]
   944   48.015389745   48.015389745   48.015389745    6[6-(1,6),6-(1,6),6-(8,8)]
   945   47.818584135   47.818584135   47.818584135    6[1-(0),6-(6,6),6-(6,6)]
   946   46.964378733   46.964378733   46.964378733    6[6-(1,6),6-(6,6),6-(6,6,6)]
   947   46.338744057   46.338744057   46.338744057    6[6-(1,6),6-(6,6),6-(6,6)]
   948   46.583887887   46.583887887   46.583887887    6[1-(0),6-(1,6),6-(6,6)]
   949   47.380087425   47.380087425   47.380087425    6[1-(0),6-(1,6),6-(6,6)]
   950   46.568695875   46.568695875   46.568695875    6[6-(1,1,6),6-(1,1,6),6-(6,6),6-(6,6)]
   951   45.653377152   45.653377152   45.653377152    6[6-(6,6),6-(6,6),6-(6,6,6)]
   952   45.553247982   45.553247982   45.553247982    6[6-(6,6),6-(6,6),6-(6,6)]
   953    45.75212523    45.75212523    45.75212523    6[1-(0),1-(0),6-(1,1,1),6-(6,6,6)]
   954    44.45735148    44.45735148    44.45735148    6[1-(0),1-(0),1-(0),6-(1,1,6)]
   955   13.360338735   13.360338735   13.360338735    6[1-(0),1-(0),6-(1,1,1),6-(6,6,6)]
   956     14.0526111     14.0526111     14.0526111    6[1-(0),1-(0),1-(0),6-(1,1,6)]
   957   36.809899803   36.809899803   36.809899803    6[6-(6,6),8-(82),8-(82)]
   958   36.533681403   36.533681403   36.533681403    6[6-(1,6),6-(1,6),6-(8,8)]
   959   35.200927623   35.200927623   35.200927623    6[1-(0),6-(6,6),6-(6,6)]
   960   34.944044511   34.944044511   34.944044511    6[6-(1,6),6-(6,6),6-(6,6,6)]
   961   35.964671499   35.964671499   35.964671499    6[6-(1,6),6-(6,6),6-(6,6)]
   962   37.281542721   37.281542721   37.281542721    6[1-(0),6-(1,6),6-(6,6)]
   963   37.524614913   37.524614913   37.524614913    6[1-(0),6-(1,6),6-(6,6)]
   964   33.589193259   33.589193259   33.589193259    6[6-(1,1,6),6-(1,1,6),6-(6,6),6-(6,6)]
   965     33.9748632     33.9748632     33.9748632    6[6-(6,6),6-(6,6),6-(6,6,6)]
   966   35.348359194   35.348359194   35.348359194    6[6-(6,6),6-(6,6),6-(6,6)]
   967    32.84582049    32.84582049    32.84582049    6[1-(0),1-(0),6-(1,1,1),6-(6,6,6)]
   968    33.60196836    33.60196836    33.60196836    6[1-(0),1-(0),1-(0),6-(1,1,6)]
   969   15.608065965   15.608065965   15.608065965    6[1-(0),1-(0),6-(1,1,1),6-(6,6,6)]
   970     16.3314129     16.3314129     16.3314129    6[1-(0),1-(0),1-(0),6-(1,1,6)]
   971   20.098686603   20.098686603   20.098686603    6[6-(6,6),8-(82),8-(82)]
   972   21.039210255   21.039210255   21.039210255    6[6-(1,6),6-(1,6),6-(8,8)]
   973   21.236015865   21.236015865   21.236015865    6[1-(0),6-(6,6),6-(6,6)]
   974   22.090221267   22.090221267   22.090221267    6[6-(1,6),6-(6,6),6-(6,6,6)]
   975   22.715855943   22.715855943   22.715855943    6[6-(1,6),6-(6,6),6-(6,6)]
   976   22.470712113   22.470712113   22.470712113    6[1-(0),6-(1,6),6-(6,6)]
   977   21.674512575   21.674512575   21.674512575    6[1-(0),6-(1,6),6-(6,6)]
   978   22.485904125   22.485904125   22.485904125    6[6-(1,1,6),6-(1,1,6),6-(6,6),6-(6,6)]
   979   23.401222848   23.401222848   23.401222848    6[6-(6,6),6-(6,6),6-(6,6,6)]
   980   23.501352018   23.501352018   23.501352018    6[6-(6,6),6-(6,6),6-(6,6)]
   981    23.30247477    23.30247477    23.30247477    6[1-(0),1-(0),6-(1,1,1),6-(6,6,6)]
   982    24.59724852    24.59724852    24.59724852    6[1-(0),1-(0),1-(0),6-(1,1,6)]
   983   21.166961265   21.166961265   21.166961265    6[1-(0),1-(0),6-(1,1,1),6-(6,6,6)]
   984     20.4746889     20.4746889     20.4746889    6[1-(0),1-(0),1-(0),6-(1,1,6)]
   985   31.692263397   31.692263397   31.692263397    6[6-(6,6),8-(82),8-(82)]
   986   48.015389745   48.015389745   48.015389745    6[6-(1,6),6-(1,6),6-(8,8)]
   987   47.818584135   47.818584135   47.818584135    6[1-(0),6-(6,6),6-(6,6)]
   988   46.964378733   46.964378733   46.964378733    6[6-(1,6),6-(6,6),6-(6,6,6)]
   989   46.338744057   46.338744057   46.338744057    6[6-(1,6),6-(6,6),6-(6,6)]
   990   46.583887887   46.583887887   46.583887887    6[1-(0),6-(1,6),6-(6,6)]
   991   30.116437425   30.116437425   30.116437425    6[1-(0),6-(1,6),6-(6,6)]
   992   46.568695875   46.568695875   46.568695875    6[6-(1,1,6),6-(1,1,6),6-(6,6),6-(6,6)]
   993   45.653377152   45.653377152   45.653377152    6[6-(6,6),6-(6,6),6-(6,6,6)]
   994   45.553247982   45.553247982   45.553247982    6[6-(6,6),6-(6,6),6-(6,6)]
   995    45.75212523    45.75212523    45.75212523    6[1-(0),1-(0),6-(1,1,1),6-(6,6,6)]
   996    44.45735148    44.45735148    44.45735148    6[1-(0),1-(0),1-(0),6-(1,1,6)]
   997   47.887638735   47.887638735   47.887638735    6[1-(0),1-(0),6-(1,1,1),6-(6,6,6)]
   998     48.5799111     48.5799111     48.5799111    6[1-(0),1-(0),1-(0),6-(1,1,6)]
   999   49.508350197   49.508350197   49.508350197    6[6-(6,6),8-(82),8-(82)]
  1000   49.784568597   49.784568597   49.784568597    6[6-(1,6),6-(1,6),6-(8,8)]
  1001   51.117322377   51.117322377   51.117322377    6[1-(0),6-(6,6),6-(6,6)]
  1002   51.374205489   51.374205489   51.374205489    6[6-(1,6),6-(6,6),6-(6,6,6)]
  1003   50.353578501   50.353578501   50.353578501    6[6-(1,6),6-(6,6),6-(6,6)]
  1004   49.036707279   49.036707279   49.036707279    6[1-(0),6-(1,6),6-(6,6)]
  1005   48.793635087   48.793635087   48.793635087    6[1-(0),6-(1,6),6-(6,6)]
  1006   52.729056741   52.729056741   52.729056741    6[6-(1,1,6),6-(1,1,6),6-(6,6),6-(6,6)]
  1007     52.3433868     52.3433868     52.3433868    6[6-(6,6),6-(6,6),6-(6,6,6)]
  1008   50.969890806   50.969890806   50.969890806    6[6-(6,6),6-(6,6),6-(6,6)]
  1009    53.47242951    53.47242951    53.47242951    6[1-(0),1-(0),6-(1,1,1),6-(6,6,6)]
  1010    52.71628164    52.71628164    52.71628164    6[1-(0),1-(0),1-(0),6-(1,1,6)]
  1011   53.446534035   53.446534035   53.446534035    6[1-(0),1-(0),6-(1,1,1),6-(6,6,6)]
  1012     52.7231871     52.7231871     52.7231871    6[1-(0),1-(0),1-(0),6-(1,1,6)]
  1013   37.362336603   37.362336603   37.362336603    6[6-(6,6),8-(82),8-(82)]
  1014   55.566510255   55.566510255   55.566510255    6[6-(1,6),6-(1,6),6-(8,8)]
  1015   55.763315865   55.763315865   55.763315865    6[1-(0),6-(6,6),6-(6,6)]
  1016   56.617521267   56.617521267   56.617521267    6[6-(1,6),6-(6,6),6-(6,6,6)]
  1017   57.243155943   57.243155943   57.243155943    6[6-(1,6),6-(6,6),6-(6,6)]
  1018   56.998012113   56.998012113   56.998012113    6[1-(0),6-(1,6),6-(6,6)]
  1019   38.938162575   38.938162575   38.938162575    6[1-(0),6-(1,6),6-(6,6)]
  1020   57.013204125   57.013204125   57.013204125    6[6-(1,1,6),6-(1,1,6),6-(6,6),6-(6,6)]
  1021   57.928522848   57.928522848   57.928522848    6[6-(6,6),6-(6,6),6-(6,6,6)]
  1022   58.028652018   58.028652018   58.028652018    6[6-(6,6),6-(6,6),6-(6,6)]
  1023    57.82977477    57.82977477    57.82977477    6[1-(0),1-(0),6-(1,1,1),6-(6,6,6)]
  1024    59.12454852    59.12454852    59.12454852    6[1-(0),1-(0),1-(0),6-(1,1,6)]
  1025   55.694261265   55.694261265   55.694261265    6[1-(0),1-(0),6-(1,1,1),6-(6,6,6)]
  1026     55.0019889     55.0019889     55.0019889    6[1-(0),1-(0),1-(0),6-(1,1,6)]
  1027   19.546249803   19.546249803   19.546249803    6[6-(6,6),8-(82),8-(82)]
  1028   53.797331403   53.797331403   53.797331403    6[6-(1,6),6-(1,6),6-(8,8)]
  1029   52.464577623   52.464577623   52.464577623    6[1-(0),6-(6,6),6-(6,6)]
  1030   52.207694511   52.207694511   52.207694511    6[6-(1,6),6-(6,6),6-(6,6,6)]
  1031   53.228321499   53.228321499   53.228321499    6[6-(1,6),6-(6,6),6-(6,6)]
  1032   54.545192721   54.545192721   54.545192721    6[1-(0),6-(1,6),6-(6,6)]
  1033   20.260964913   20.260964913   20.260964913    6[1-(0),6-(1,6),6-(6,6)]
  1034   50.852843259   50.852843259   50.852843259    6[6-(1,1,6),6-(1,1,6),6-(6,6),6-(6,6)]
  1035     51.2385132     51.2385132     51.2385132    6[6-(6,6),6-(6,6),6-(6,6,6)]
  1036   52.612009194   52.612009194   52.612009194    6[6-(6,6),6-(6,6),6-(6,6)]
  1037    50.10947049    50.10947049    50.10947049    6[1-(0),1-(0),6-(1,1,1),6-(6,6,6)]
  1038    50.86561836    50.86561836    50.86561836    6[1-(0),1-(0),1-(0),6-(1,1,6)]
  1039   50.135365965   50.135365965   50.135365965    6[1-(0),1-(0),6-(1,1,1),6-(6,6,6)]
  1040     50.8587129     50.8587129     50.8587129    6[1-(0),1-(0),1-(0),6-(1,1,6)]
  1041   27.012087882   27.012087882   27.012087882    6[6-(6,6),8-(82),8-(82)]
  1042   61.081901157   61.081901157   61.081901157    6[6-(1,6),6-(1,6),6-(8,8)]
  1043   60.226659936   60.226659936   60.226659936    6[1-(0),6-(6,6),6-(6,6)]
  1044   59.767446846   59.767446846   59.767446846    6[6-(1,6),6-(6,6),6-(6,6,6)]
  1045   60.113410392   60.113410392   60.113410392    6[6-(1,6),6-(6,6),6-(6,6)]
  1046   60.927909399   60.927909399   60.927909399    6[1-(0),6-(1,6),6-(6,6)]
  1047    26.88295578    26.88295578    26.88295578    6[1-(0),6-(1,6),6-(6,6)]
  1048   58.927052364   58.927052364   58.927052364    6[6-(1,1,6),6-(1,1,6),6-(6,6),6-(6,6)]
  1049   58.764083508   58.764083508   58.764083508    6[6-(6,6),6-(6,6),6-(6,6,6)]
  1050   59.412506202   59.412506202   59.412506202    6[6-(6,6),6-(6,6),6-(6,6)]
  1051    59.80473633    59.80473633    59.80473633    6[1-(0),1-(0),6-(1,1,1),6-(6,6,6)]
  1052    61.16165922    61.16165922    61.16165922    6[1-(0),1-(0),1-(0),6-(1,1,6)]
  1053   57.541471815   57.541471815   57.541471815    6[1-(0),1-(0),6-(1,1,1),6-(6,6,6)]
  1054    56.82848307    56.82848307    56.82848307    6[1-(0),1-(0),1-(0),6-(1,1,6)]
  1055   29.896498524   29.896498524   29.896498524    6[6-(6,6),8-(82),8-(82)]
  1056   48.281940501   48.281940501   48.281940501    6[6-(1,6),6-(1,6),6-(8,8)]
  1057   48.001233552   48.001233552   48.001233552    6[1-(0),6-(6,6),6-(6,6)]
  1058   49.057768932   49.057768932   49.057768932    6[6-(1,6),6-(6,6),6-(6,6,6)]
  1059    50.35806705    50.35806705    50.35806705    6[6-(1,6),6-(6,6),6-(6,6)]
  1060   50.615295435   50.615295435   50.615295435    6[1-(0),6-(1,6),6-(6,6)]
  1061   32.316171708   32.316171708   32.316171708    6[1-(0),6-(1,6),6-(6,6)]
  1062    48.93899502    48.93899502    48.93899502    6[6-(1,1,6),6-(1,1,6),6-(6,6),6-(6,6)]
  1063    50.40295254    50.40295254    50.40295254    6[6-(6,6),6-(6,6),6-(6,6,6)]
  1064    51.22815501    51.22815501    51.22815501    6[6-(6,6),6-(6,6),6-(6,6)]
  1065    48.13450893    48.13450893    48.13450893    6[1-(0),1-(0),6-(1,1,1),6-(6,6,6)]
  1066    48.82850766    48.82850766    48.82850766    6[1-(0),1-(0),1-(0),6-(1,1,6)]
  1067   48.288155415   48.288155415   48.288155415    6[1-(0),1-(0),6-(1,1,1),6-(6,6,6)]
  1068    49.03221873    49.03221873    49.03221873    6[1-(0),1-(0),1-(0),6-(1,1,6)]
  1069   39.158101476   39.158101476   39.158101476    6[6-(6,6),8-(82),8-(82)]
  1070   55.299959499   55.299959499   55.299959499    6[6-(1,6),6-(1,6),6-(8,8)]
  1071   55.580666448   55.580666448   55.580666448    6[1-(0),6-(6,6),6-(6,6)]
  1072   54.524131068   54.524131068   54.524131068    6[6-(1,6),6-(6,6),6-(6,6,6)]
  1073    53.22383295    53.22383295    53.22383295    6[6-(1,6),6-(6,6),6-(6,6)]
  1074   52.966604565   52.966604565   52.966604565    6[1-(0),6-(1,6),6-(6,6)]
  1075   36.738428292   36.738428292   36.738428292    6[1-(0),6-(1,6),6-(6,6)]
  1076    54.64290498    54.64290498    54.64290498    6[6-(1,1,6),6-(1,1,6),6-(6,6),6-(6,6)]
  1077    53.17894746    53.17894746    53.17894746    6[6-(6,6),6-(6,6),6-(6,6,6)]
  1078    52.35374499    52.35374499    52.35374499    6[6-(6,6),6-(6,6),6-(6,6)]
  1079    55.44739107    55.44739107    55.44739107    6[1-(0),1-(0),6-(1,1,1),6-(6,6,6)]
  1080    54.75339234    54.75339234    54.75339234    6[1-(0),1-(0),1-(0),6-(1,1,6)]
  1081   55.293744585   55.293744585   55.293744585    6[1-(0),1-(0),6-(1,1,1),6-(6,6,6)]
  1082    54.54968127    54.54968127    54.54968127    6[1-(0),1-(0),1-(0),6-(1,1,6)]
  1083   42.042512118   42.042512118   42.042512118    6[6-(6,6),8-(82),8-(82)]
  1084   42.499998843   42.499998843   42.499998843    6[6-(1,6),6-(1,6),6-(8,8)]
  1085   43.355240064   43.355240064   43.355240064    6[1-(0),6-(6,6),6-(6,6)]
  1086   43.814453154   43.814453154   43.814453154    6[6-(1,6),6-(6,6),6-(6,6,6)]
  1087   43.468489608   43.468489608   43.468489608    6[6-(1,6),6-(6,6),6-(6,6)]
  1088   42.653990601   42.653990601   42.653990601    6[1-(0),6-(1,6),6-(6,6)]
  1089    42.17164422    42.17164422    42.17164422    6[1-(0),6-(1,6),6-(6,6)]
  1090   44.654847636   44.654847636   44.654847636    6[6-(1,1,6),6-(1,1,6),6-(6,6),6-(6,6)]
  1091   44.817816492   44.817816492   44.817816492    6[6-(6,6),6-(6,6),6-(6,6,6)]
  1092   44.169393798   44.169393798   44.169393798    6[6-(6,6),6-(6,6),6-(6,6)]
  1093    43.77716367    43.77716367    43.77716367    6[1-(0),1-(0),6-(1,1,1),6-(6,6,6)]
  1094    42.42024078    42.42024078    42.42024078    6[1-(0),1-(0),1-(0),6-(1,1,6)]
  1095   46.040428185   46.040428185   46.040428185    6[1-(0),1-(0),6-(1,1,1),6-(6,6,6)]
  1096    46.75341693    46.75341693    46.75341693    6[1-(0),1-(0),1-(0),6-(1,1,6)]
  1097   44.877548721   44.877548721   44.877548721    6[6-(6,6),8-(82),8-(82)]
  1098   46.275559098   46.275559098   46.275559098    6[6-(1,6),6-(1,6),6-(8,8)]
  1099   47.327605929   47.327605929   47.327605929    6[1-(0),6-(6,6),6-(6,6)]
  1100   48.641024421   48.641024421   48.641024421    6[6-(1,6),6-(6,6),6-(6,6,6)]
  1101   48.920695551   48.920695551   48.920695551    6[6-(1,6),6-(6,6),6-(6,6)]
  1102   47.861052714   47.861052714   47.861052714    6[1-(0),6-(1,6),6-(6,6)]
  1103   46.582506795   46.582506795   46.582506795    6[1-(0),6-(1,6),6-(6,6)]
  1104   49.877101761   49.877101761   49.877101761    6[6-(1,1,6),6-(1,1,6),6-(6,6),6-(6,6)]
  1105    50.95538934    50.95538934    50.95538934    6[6-(6,6),6-(6,6),6-(6,6,6)]
  1106   50.407095816   50.407095816   50.407095816    6[6-(6,6),6-(6,6),6-(6,6)]
  1107    49.81598844    49.81598844    49.81598844    6[1-(0),1-(0),6-(1,1,1),6-(6,6,6)]
  1108     49.7538393     49.7538393     49.7538393    6[1-(0),1-(0),1-(0),6-(1,1,6)]
  1109    49.94373945    49.94373945    49.94373945    6[1-(0),1-(0),6-(1,1,1),6-(6,6,6)]
  1110    49.96445583    49.96445583    49.96445583    6[1-(0),1-(0),1-(0),6-(1,1,6)]
  1111   24.177051279   24.177051279   24.177051279    6[6-(6,6),8-(82),8-(82)]
  1112   57.306340902   57.306340902   57.306340902    6[6-(1,6),6-(1,6),6-(8,8)]
  1113   56.254294071   56.254294071   56.254294071    6[1-(0),6-(6,6),6-(6,6)]
  1114   54.940875579   54.940875579   54.940875579    6[6-(1,6),6-(6,6),6-(6,6,6)]
  1115   54.661204449   54.661204449   54.661204449    6[6-(1,6),6-(6,6),6-(6,6)]
  1116   55.720847286   55.720847286   55.720847286    6[1-(0),6-(1,6),6-(6,6)]
  1117   22.472093205   22.472093205   22.472093205    6[1-(0),6-(1,6),6-(6,6)]
  1118   53.704798239   53.704798239   53.704798239    6[6-(1,1,6),6-(1,1,6),6-(6,6),6-(6,6)]
  1119    52.62651066    52.62651066    52.62651066    6[6-(6,6),6-(6,6),6-(6,6,6)]
  1120   53.174804184   53.174804184   53.174804184    6[6-(6,6),6-(6,6),6-(6,6)]
  1121    53.76591156    53.76591156    53.76591156    6[1-(0),1-(0),6-(1,1,1),6-(6,6,6)]
  1122     53.8280607     53.8280607     53.8280607    6[1-(0),1-(0),1-(0),6-(1,1,6)]
  1123    53.63816055    53.63816055    53.63816055    6[1-(0),1-(0),6-(1,1,1),6-(6,6,6)]
  1124    53.61744417    53.61744417    53.61744417    6[1-(0),1-(0),1-(0),6-(1,1,6)]
  1125   27.061461921   27.061461921   27.061461921    6[6-(6,6),8-(82),8-(82)]
  1126   44.506380246   44.506380246   44.506380246    6[6-(1,6),6-(1,6),6-(8,8)]
  1127   44.028867687   44.028867687   44.028867687    6[1-(0),6-(6,6),6-(6,6)]
  1128   44.231197665   44.231197665   44.231197665    6[6-(1,6),6-(6,6),6-(6,6,6)]
  1129   44.905861107   44.905861107   44.905861107    6[6-(1,6),6-(6,6),6-(6,6)]
  1130   45.408233322   45.408233322   45.408233322    6[1-(0),6-(1,6),6-(6,6)]
  1131   27.905309133   27.905309133   27.905309133    6[1-(0),6-(1,6),6-(6,6)]
  1132   43.716740895   43.716740895   43.716740895    6[6-(1,1,6),6-(1,1,6),6-(6,6),6-(6,6)]
  1133   44.265379692   44.265379692   44.265379692    6[6-(6,6),6-(6,6),6-(6,6,6)]
  1134   44.990452992   44.990452992   44.990452992    6[6-(6,6),6-(6,6),6-(6,6)]
  1135    42.09568416    42.09568416    42.09568416    6[1-(0),1-(0),6-(1,1,1),6-(6,6,6)]
  1136    41.49490914    41.49490914    41.49490914    6[1-(0),1-(0),1-(0),6-(1,1,6)]
  1137    44.38484415    44.38484415    44.38484415    6[1-(0),1-(0),6-(1,1,1),6-(6,6,6)]
  1138    45.82117983    45.82117983    45.82117983    6[1-(0),1-(0),1-(0),6-(1,1,6)]
  1139   41.993138079   41.993138079   41.993138079    6[6-(6,6),8-(82),8-(82)]
  1140   59.075519754   59.075519754   59.075519754    6[6-(1,6),6-(1,6),6-(8,8)]
  1141   59.553032313   59.553032313   59.553032313    6[1-(0),6-(6,6),6-(6,6)]
  1142   59.350702335   59.350702335   59.350702335    6[6-(1,6),6-(6,6),6-(6,6,6)]
  1143   58.676038893   58.676038893   58.676038893    6[6-(1,6),6-(6,6),6-(6,6)]
  1144   58.173666678   58.173666678   58.173666678    6[1-(0),6-(1,6),6-(6,6)]
  1145   41.149290867   41.149290867   41.149290867    6[1-(0),6-(1,6),6-(6,6)]
  1146   59.865159105   59.865159105   59.865159105    6[6-(1,1,6),6-(1,1,6),6-(6,6),6-(6,6)]
  1147   59.316520308   59.316520308   59.316520308    6[6-(6,6),6-(6,6),6-(6,6,6)]
  1148   58.591447008   58.591447008   58.591447008    6[6-(6,6),6-(6,6),6-(6,6)]
  1149    61.48621584    61.48621584    61.48621584    6[1-(0),1-(0),6-(1,1,1),6-(6,6,6)]
  1150    62.08699086    62.08699086    62.08699086    6[1-(0),1-(0),1-(0),6-(1,1,6)]
  1151    59.19705585    59.19705585    59.19705585    6[1-(0),1-(0),6-(1,1,1),6-(6,6,6)]
  1152    57.76072017    57.76072017    57.76072017    6[1-(0),1-(0),1-(0),6-(1,1,6)]
  1153   37.362336603   37.362336603   37.362336603    6[6-(6,6),8-(82),8-(82)]
  1154   21.039210255   21.039210255   21.039210255    6[6-(1,6),6-(1,6),6-(8,8)]
  1155   21.236015865   21.236015865   21.236015865    6[1-(0),6-(6,6),6-(6,6)]
  1156   22.090221267   22.090221267   22.090221267    6[6-(1,6),6-(6,6),6-(6,6,6)]
  1157   22.715855943   22.715855943   22.715855943    6[6-(1,6),6-(6,6),6-(6,6)]
  1158   22.470712113   22.470712113   22.470712113    6[1-(0),6-(1,6),6-(6,6)]
  1159   38.938162575   38.938162575   38.938162575    6[1-(0),6-(1,6),6-(6,6)]
  1160   22.485904125   22.485904125   22.485904125    6[6-(1,1,6),6-(1,1,6),6-(6,6),6-(6,6)]
  1161   23.401222848   23.401222848   23.401222848    6[6-(6,6),6-(6,6),6-(6,6,6)]
  1162   23.501352018   23.501352018   23.501352018    6[6-(6,6),6-(6,6),6-(6,6)]
  1163    23.30247477    23.30247477    23.30247477    6[1-(0),1-(0),6-(1,1,1),6-(6,6,6)]
  1164    24.59724852    24.59724852    24.59724852    6[1-(0),1-(0),1-(0),6-(1,1,6)]
  1165   21.166961265   21.166961265   21.166961265    6[1-(0),1-(0),6-(1,1,1),6-(6,6,6)]
  1166     20.4746889     20.4746889     20.4746889    6[1-(0),1-(0),1-(0),6-(1,1,6)]
  1167   19.546249803   19.546249803   19.546249803    6[6-(6,6),8-(82),8-(82)]
  1168   19.270031403   19.270031403   19.270031403    6[6-(1,6),6-(1,6),6-(8,8)]
  1169   17.937277623   17.937277623   17.937277623    6[1-(0),6-(6,6),6-(6,6)]
  1170   17.680394511   17.680394511   17.680394511    6[6-(1,6),6-(6,6),6-(6,6,6)]
  1171   18.701021499   18.701021499   18.701021499    6[6-(1,6),6-(6,6),6-(6,6)]
  1172   20.017892721   20.017892721   20.017892721    6[1-(0),6-(1,6),6-(6,6)]
  1173   20.260964913   20.260964913   20.260964913    6[1-(0),6-(1,6),6-(6,6)]
  1174   16.325543259   16.325543259   16.325543259    6[6-(1,1,6),6-(1,1,6),6-(6,6),6-(6,6)]
  1175     16.7112132     16.7112132     16.7112132    6[6-(6,6),6-(6,6),6-(6,6,6)]
  1176   18.084709194   18.084709194   18.084709194    6[6-(6,6),6-(6,6),6-(6,6)]
  1177    15.58217049    15.58217049    15.58217049    6[1-(0),1-(0),6-(1,1,1),6-(6,6,6)]
  1178    16.33831836    16.33831836    16.33831836    6[1-(0),1-(0),1-(0),6-(1,1,6)]
  1179   15.608065965   15.608065965   15.608065965    6[1-(0),1-(0),6-(1,1,1),6-(6,6,6)]
  1180     16.3314129     16.3314129     16.3314129    6[1-(0),1-(0),1-(0),6-(1,1,6)]
  1181   31.692263397   31.692263397   31.692263397    6[6-(6,6),8-(82),8-(82)]
  1182   13.488089745   13.488089745   13.488089745    6[6-(1,6),6-(1,6),6-(8,8)]
  1183   13.291284135   13.291284135   13.291284135    6[1-(0),6-(6,6),6-(6,6)]
  1184   12.437078733   12.437078733   12.437078733    6[6-(1,6),6-(6,6),6-(6,6,6)]
  1185   11.811444057   11.811444057   11.811444057    6[6-(1,6),6-(6,6),6-(6,6)]
  1186   12.056587887   12.056587887   12.056587887    6[1-(0),6-(1,6),6-(6,6)]
  1187   30.116437425   30.116437425   30.116437425    6[1-(0),6-(1,6),6-(6,6)]
  1188   12.041395875   12.041395875   12.041395875    6[6-(1,1,6),6-(1,1,6),6-(6,6),6-(6,6)]
  1189   11.126077152   11.126077152   11.126077152    6[6-(6,6),6-(6,6),6-(6,6,6)]
  1190   11.025947982   11.025947982   11.025947982    6[6-(6,6),6-(6,6),6-(6,6)]
  1191    11.22482523    11.22482523    11.22482523    6[1-(0),1-(0),6-(1,1,1),6-(6,6,6)]
  1192     9.93005148     9.93005148     9.93005148    6[1-(0),1-(0),1-(0),6-(1,1,6)]
  1193   13.360338735   13.360338735   13.360338735    6[1-(0),1-(0),6-(1,1,1),6-(6,6,6)]
  1194     14.0526111     14.0526111     14.0526111    6[1-(0),1-(0),1-(0),6-(1,1,6)]
  1195   49.508350197   49.508350197   49.508350197    6[6-(6,6),8-(82),8-(82)]
  1196   15.257268597   15.257268597   15.257268597    6[6-(1,6),6-(1,6),6-(8,8)]
  1197   16.590022377   16.590022377   16.590022377    6[1-(0),6-(6,6),6-(6,6)]
  1198   16.846905489   16.846905489   16.846905489    6[6-(1,6),6-(6,6),6-(6,6,6)]
  1199   15.826278501   15.826278501   15.826278501    6[6-(1,6),6-(6,6),6-(6,6)]
  1200   14.509407279   14.509407279   14.509407279    6[1-(0),6-(1,6),6-(6,6)]
  1201   48.793635087   48.793635087   48.793635087    6[1-(0),6-(1,6),6-(6,6)]
  1202   18.201756741   18.201756741   18.201756741    6[6-(1,1,6),6-(1,1,6),6-(6,6),6-(6,6)]
  1203     17.8160868     17.8160868     17.8160868    6[6-(6,6),6-(6,6),6-(6,6,6)]
  1204   16.442590806   16.442590806   16.442590806    6[6-(6,6),6-(6,6),6-(6,6)]
  1205    18.94512951    18.94512951    18.94512951    6[1-(0),1-(0),6-(1,1,1),6-(6,6,6)]
  1206    18.18898164    18.18898164    18.18898164    6[1-(0),1-(0),1-(0),6-(1,1,6)]
  1207   18.919234035   18.919234035   18.919234035    6[1-(0),1-(0),6-(1,1,1),6-(6,6,6)]
  1208     18.1958871     18.1958871     18.1958871    6[1-(0),1-(0),1-(0),6-(1,1,6)]
  1209   42.042512118   42.042512118   42.042512118    6[6-(6,6),8-(82),8-(82)]
  1210    7.972698843    7.972698843    7.972698843    6[6-(1,6),6-(1,6),6-(8,8)]
  1211    8.827940064    8.827940064    8.827940064    6[1-(0),6-(6,6),6-(6,6)]
  1212    9.287153154    9.287153154    9.287153154    6[6-(1,6),6-(6,6),6-(6,6,6)]
  1213    8.941189608    8.941189608    8.941189608    6[6-(1,6),6-(6,6),6-(6,6)]
  1214    8.126690601    8.126690601    8.126690601    6[1-(0),6-(1,6),6-(6,6)]
  1215    42.17164422    42.17164422    42.17164422    6[1-(0),6-(1,6),6-(6,6)]
  1216   10.127547636   10.127547636   10.127547636    6[6-(1,1,6),6-(1,1,6),6-(6,6),6-(6,6)]
  1217   10.290516492   10.290516492   10.290516492    6[6-(6,6),6-(6,6),6-(6,6,6)]
  1218    9.642093798    9.642093798    9.642093798    6[6-(6,6),6-(6,6),6-(6,6)]
  1219     9.24986367     9.24986367     9.24986367    6[1-(0),1-(0),6-(1,1,1),6-(6,6,6)]
  1220     7.89294078     7.89294078     7.89294078    6[1-(0),1-(0),1-(0),6-(1,1,6)]
  1221   11.513128185   11.513128185   11.513128185    6[1-(0),1-(0),6-(1,1,1),6-(6,6,6)]
  1222    12.22611693    12.22611693    12.22611693    6[1-(0),1-(0),1-(0),6-(1,1,6)]
  1223   39.158101476   39.158101476   39.158101476    6[6-(6,6),8-(82),8-(82)]
  1224   20.772659499   20.772659499   20.772659499    6[6-(1,6),6-(1,6),6-(8,8)]
  1225   21.053366448   21.053366448   21.053366448    6[1-(0),6-(6,6),6-(6,6)]
  1226   19.996831068   19.996831068   19.996831068    6[6-(1,6),6-(6,6),6-(6,6,6)]
  1227    18.69653295    18.69653295    18.69653295    6[6-(1,6),6-(6,6),6-(6,6)]
  1228   18.439304565   18.439304565   18.439304565    6[1-(0),6-(1,6),6-(6,6)]
  1229   36.738428292   36.738428292   36.738428292    6[1-(0),6-(1,6),6-(6,6)]
  1230    20.11560498    20.11560498    20.11560498    6[6-(1,1,6),6-(1,1,6),6-(6,6),6-(6,6)]
  1231    18.65164746    18.65164746    18.65164746    6[6-(6,6),6-(6,6),6-(6,6,6)]
  1232    17.82644499    17.82644499    17.82644499    6[6-(6,6),6-(6,6),6-(6,6)]
  1233    20.92009107    20.92009107    20.92009107    6[1-(0),1-(0),6-(1,1,1),6-(6,6,6)]
  1234    20.22609234    20.22609234    20.22609234    6[1-(0),1-(0),1-(0),6-(1,1,6)]
  1235   20.766444585   20.766444585   20.766444585    6[1-(0),1-(0),6-(1,1,1),6-(6,6,6)]
  1236    20.02238127    20.02238127    20.02238127    6[1-(0),1-(0),1-(0),6-(1,1,6)]
  1237   29.896498524   29.896498524   29.896498524    6[6-(6,6),8-(82),8-(82)]
  1238   13.754640501   13.754640501   13.754640501    6[6-(1,6),6-(1,6),6-(8,8)]
  1239   13.473933552   13.473933552   13.473933552    6[1-(0),6-(6,6),6-(6,6)]
  1240   14.530468932   14.530468932   14.530468932    6[6-(1,6),6-(6,6),6-(6,6,6)]
  1241    15.83076705    15.83076705    15.83076705    6[6-(1,6),6-(6,6),6-(6,6)]
  1242   16.087995435   16.087995435   16.087995435    6[1-(0),6-(1,6),6-(6,6)]
  1243   32.316171708   32.316171708   32.316171708    6[1-(0),6-(1,6),6-(6,6)]
  1244    14.41169502    14.41169502    14.41169502    6[6-(1,1,6),6-(1,1,6),6-(6,6),6-(6,6)]
  1245    15.87565254    15.87565254    15.87565254    6[6-(6,6),6-(6,6),6-(6,6,6)]
  1246    16.70085501    16.70085501    16.70085501    6[6-(6,6),6-(6,6),6-(6,6)]
  1247    13.60720893    13.60720893    13.60720893    6[1-(0),1-(0),6-(1,1,1),6-(6,6,6)]
  1248    14.30120766    14.30120766    14.30120766    6[1-(0),1-(0),1-(0),6-(1,1,6)]
  1249   13.760855415   13.760855415   13.760855415    6[1-(0),1-(0),6-(1,1,1),6-(6,6,6)]
  1250    14.50491873    14.50491873    14.50491873    6[1-(0),1-(0),1-(0),6-(1,1,6)]
  1251   27.012087882   27.012087882   27.012087882    6[6-(6,6),8-(82),8-(82)]
  1252   26.554601157   26.554601157   26.554601157    6[6-(1,6),6-(1,6),6-(8,8)]
  1253   25.699359936   25.699359936   25.699359936    6[1-(0),6-(6,6),6-(6,6)]
  1254   25.240146846   25.240146846   25.240146846    6[6-(1,6),6-(6,6),6-(6,6,6)]
  1255   25.586110392   25.586110392   25.586110392    6[6-(1,6),6-(6,6),6-(6,6)]
  1256   26.400609399   26.400609399   26.400609399    6[1-(0),6-(1,6),6-(6,6)]
  1257    26.88295578    26.88295578    26.88295578    6[1-(0),6-(1,6),6-(6,6)]
  1258   24.399752364   24.399752364   24.399752364    6[6-(1,1,6),6-(1,1,6),6-(6,6),6-(6,6)]
  1259   24.236783508   24.236783508   24.236783508    6[6-(6,6),6-(6,6),6-(6,6,6)]
  1260   24.885206202   24.885206202   24.885206202    6[6-(6,6),6-(6,6),6-(6,6)]
  1261    25.27743633    25.27743633    25.27743633    6[1-(0),1-(0),6-(1,1,1),6-(6,6,6)]
  1262    26.63435922    26.63435922    26.63435922    6[1-(0),1-(0),1-(0),6-(1,1,6)]
  1263   23.014171815   23.014171815   23.014171815    6[1-(0),1-(0),6-(1,1,1),6-(6,6,6)]
  1264    22.30118307    22.30118307    22.30118307    6[1-(0),1-(0),1-(0),6-(1,1,6)]
  1265   24.177051279   24.177051279   24.177051279    6[6-(6,6),8-(82),8-(82)]
  1266   22.779040902   22.779040902   22.779040902    6[6-(1,6),6-(1,6),6-(8,8)]
  1267   21.726994071   21.726994071   21.726994071    6[1-(0),6-(6,6),6-(6,6)]
  1268   20.413575579   20.413575579   20.413575579    6[6-(1,6),6-(6,6),6-(6,6,6)]
  1269   20.133904449   20.133904449   20.133904449    6[6-(1,6),6-(6,6),6-(6,6)]
  1270   21.193547286   21.193547286   21.193547286    6[1-(0),6-(1,6),6-(6,6)]
  1271   22.472093205   22.472093205   22.472093205    6[1-(0),6-(1,6),6-(6,6)]
  1272   19.177498239   19.177498239   19.177498239    6[6-(1,1,6),6-(1,1,6),6-(6,6),6-(6,6)]
  1273    18.09921066    18.09921066    18.09921066    6[6-(6,6),6-(6,6),6-(6,6,6)]
  1274   18.647504184   18.647504184   18.647504184    6[6-(6,6),6-(6,6),6-(6,6)]
  1275    19.23861156    19.23861156    19.23861156    6[1-(0),1-(0),6-(1,1,1),6-(6,6,6)]
  1276     19.3007607     19.3007607     19.3007607    6[1-(0),1-(0),1-(0),6-(1,1,6)]
  1277    19.11086055    19.11086055    19.11086055    6[1-(0),1-(0),6-(1,1,1),6-(6,6,6)]
  1278    19.09014417    19.09014417    19.09014417    6[1-(0),1-(0),1-(0),6-(1,1,6)]
  1279   44.877548721   44.877548721   44.877548721    6[6-(6,6),8-(82),8-(82)]
  1280   11.748259098   11.748259098   11.748259098    6[6-(1,6),6-(1,6),6-(8,8)]
  1281   12.800305929   12.800305929   12.800305929    6[1-(0),6-(6,6),6-(6,6)]
  1282   14.113724421   14.113724421   14.113724421    6[6-(1,6),6-(6,6),6-(6,6,6)]
  1283   14.393395551   14.393395551   14.393395551    6[6-(1,6),6-(6,6),6-(6,6)]
  1284   13.333752714   13.333752714   13.333752714    6[1-(0),6-(1,6),6-(6,6)]
  1285   46.582506795   46.582506795   46.582506795    6[1-(0),6-(1,6),6-(6,6)]
  1286   15.349801761   15.349801761   15.349801761    6[6-(1,1,6),6-(1,1,6),6-(6,6),6-(6,6)]
  1287    16.42808934    16.42808934    16.42808934    6[6-(6,6),6-(6,6),6-(6,6,6)]
  1288   15.879795816   15.879795816   15.879795816    6[6-(6,6),6-(6,6),6-(6,6)]
  1289    15.28868844    15.28868844    15.28868844    6[1-(0),1-(0),6-(1,1,1),6-(6,6,6)]
  1290     15.2265393     15.2265393     15.2265393    6[1-(0),1-(0),1-(0),6-(1,1,6)]
  1291    15.41643945    15.41643945    15.41643945    6[1-(0),1-(0),6-(1,1,1),6-(6,6,6)]
  1292    15.43715583    15.43715583    15.43715583    6[1-(0),1-(0),1-(0),6-(1,1,6)]
  1293   41.993138079   41.993138079   41.993138079    6[6-(6,6),8-(82),8-(82)]
  1294   24.548219754   24.548219754   24.548219754    6[6-(1,6),6-(1,6),6-(8,8)]
  1295   25.025732313   25.025732313   25.025732313    6[1-(0),6-(6,6),6-(6,6)]
  1296   24.823402335   24.823402335   24.823402335    6[6-(1,6),6-(6,6),6-(6,6,6)]
  1297   24.148738893   24.148738893   24.148738893    6[6-(1,6),6-(6,6),6-(6,6)]
  1298   23.646366678   23.646366678   23.646366678    6[1-(0),6-(1,6),6-(6,6)]
  1299   41.149290867   41.149290867   41.149290867    6[1-(0),6-(1,6),6-(6,6)]
  1300   25.337859105   25.337859105   25.337859105    6[6-(1,1,6),6-(1,1,6),6-(6,6),6-(6,6)]
  1301   24.789220308   24.789220308   24.789220308    6[6-(6,6),6-(6,6),6-(6,6,6)]
  1302   24.064147008   24.064147008   24.064147008    6[6-(6,6),6-(6,6),6-(6,6)]
  1303    26.95891584    26.95891584    26.95891584    6[1-(0),1-(0),6-(1,1,1),6-(6,6,6)]
  1304    27.55969086    27.55969086    27.55969086    6[1-(0),1-(0),1-(0),6-(1,1,6)]
  1305    24.66975585    24.66975585    24.66975585    6[1-(0),1-(0),6-(1,1,1),6-(6,6,6)]
  1306    23.23342017    23.23342017    23.23342017    6[1-(0),1-(0),1-(0),6-(1,1,6)]
  1307   27.061461921   27.061461921   27.061461921    6[6-(6,6),8-(82),8-(82)]
  1308    9.979080246    9.979080246    9.979080246    6[6-(1,6),6-(1,6),6-(8,8)]
  1309    9.501567687    9.501567687    9.501567687    6[1-(0),6-(6,6),6-(6,6)]
  1310    9.703897665    9.703897665    9.703897665    6[6-(1,6),6-(6,6),6-(6,6,6)]
  1311   10.378561107   10.378561107   10.378561107    6[6-(1,6),6-(6,6),6-(6,6)]
  1312   10.880933322   10.880933322   10.880933322    6[1-(0),6-(1,6),6-(6,6)]
  1313   27.905309133   27.905309133   27.905309133    6[1-(0),6-(1,6),6-(6,6)]
  1314    9.189440895    9.189440895    9.189440895    6[6-(1,1,6),6-(1,1,6),6-(6,6),6-(6,6)]
  1315    9.738079692    9.738079692    9.738079692    6[6-(6,6),6-(6,6),6-(6,6,6)]
  1316   10.463152992   10.463152992   10.463152992    6[6-(6,6),6-(6,6),6-(6,6)]
  1317     7.56838416     7.56838416     7.56838416    6[1-(0),1-(0),6-(1,1,1),6-(6,6,6)]
  1318     6.96760914     6.96760914     6.96760914    6[1-(0),1-(0),1-(0),6-(1,1,6)]
  1319     9.85754415     9.85754415     9.85754415    6[1-(0),1-(0),6-(1,1,1),6-(6,6,6)]
  1320    11.29387983    11.29387983    11.29387983    6[1-(0),1-(0),1-(0),6-(1,1,6)]
  1321   30.106079235   30.106079235   30.106079235    8[6-(6,8),82-(8,8,8,8)]
  1322   28.752954348   28.752954348   28.752954348    8[6-(6,8),82-(8,8,8,8)]
  1323   27.790678497   27.790678497   27.790678497    8[6-(6,8),82-(8,8,8,8)]
  1324   26.581877724   26.581877724   26.581877724    8[6-(6,8),82-(8,8,8,8)]
  1325   41.263921503   41.263921503   41.263921503    8[6-(6,8),82-(8,8,8,8)]
  1326   42.472722276   42.472722276   42.472722276    8[6-(6,8),82-(8,8,8,8)]
  1327   38.948520765   38.948520765   38.948520765    8[6-(6,8),82-(8,8,8,8)]
  1328   40.301645652   40.301645652   40.301645652    8[6-(6,8),82-(8,8,8,8)]
  1329   44.699387853   44.699387853   44.699387853    8[6-(6,8),82-(8,8,8,8)]
  1330   43.847254089   43.847254089   43.847254089    8[6-(6,8),82-(8,8,8,8)]
  1331   24.355212147   24.355212147   24.355212147    8[6-(6,8),82-(8,8,8,8)]
  1332   25.207345911   25.207345911   25.207345911    8[6-(6,8),82-(8,8,8,8)]
  1333   26.670612885   26.670612885   26.670612885    8[6-(6,8),82-(8,8,8,8)]
  1334   27.378422535   27.378422535   27.378422535    8[6-(6,8),82-(8,8,8,8)]
  1335   42.383987115   42.383987115   42.383987115    8[6-(6,8),82-(8,8,8,8)]
  1336   41.676177465   41.676177465   41.676177465    8[6-(6,8),82-(8,8,8,8)]
  1337    37.96276635    37.96276635    37.96276635    8[6-(6,8),82-(8,8,8,8)]
  1338   35.901831813   35.901831813   35.901831813    8[6-(6,8),82-(8,8,8,8)]
  1339   19.933991382   19.933991382   19.933991382    8[6-(6,8),82-(8,8,8,8)]
  1340   19.433000259   19.433000259   19.433000259    8[6-(6,8),82-(8,8,8,8)]
  1341    31.09183365    31.09183365    31.09183365    8[6-(6,8),82-(8,8,8,8)]
  1342   33.152768187   33.152768187   33.152768187    8[6-(6,8),82-(8,8,8,8)]
  1343   49.120608618   49.120608618   49.120608618    8[6-(6,8),82-(8,8,8,8)]
  1344   49.621599741   49.621599741   49.621599741    8[6-(6,8),82-(8,8,8,8)]
  1345   38.948520765   38.948520765   38.948520765    8[6-(6,8),82-(8,8,8,8)]
  1346   40.301645652   40.301645652   40.301645652    8[6-(6,8),82-(8,8,8,8)]
  1347   41.263921503   41.263921503   41.263921503    8[6-(6,8),82-(8,8,8,8)]
  1348   42.472722276   42.472722276   42.472722276    8[6-(6,8),82-(8,8,8,8)]
  1349   27.790678497   27.790678497   27.790678497    8[6-(6,8),82-(8,8,8,8)]
  1350   26.581877724   26.581877724   26.581877724    8[6-(6,8),82-(8,8,8,8)]
  1351   30.106079235   30.106079235   30.106079235    8[6-(6,8),82-(8,8,8,8)]
  1352   28.752954348   28.752954348   28.752954348    8[6-(6,8),82-(8,8,8,8)]
  1353   24.355212147   24.355212147   24.355212147    8[6-(6,8),82-(8,8,8,8)]
  1354   25.207345911   25.207345911   25.207345911    8[6-(6,8),82-(8,8,8,8)]
  1355   44.699387853   44.699387853   44.699387853    8[6-(6,8),82-(8,8,8,8)]
  1356   43.847254089   43.847254089   43.847254089    8[6-(6,8),82-(8,8,8,8)]
  1357   42.383987115   42.383987115   42.383987115    8[6-(6,8),82-(8,8,8,8)]
  1358   41.676177465   41.676177465   41.676177465    8[6-(6,8),82-(8,8,8,8)]
  1359   26.670612885   26.670612885   26.670612885    8[6-(6,8),82-(8,8,8,8)]
  1360   27.378422535   27.378422535   27.378422535    8[6-(6,8),82-(8,8,8,8)]
  1361    31.09183365    31.09183365    31.09183365    8[6-(6,8),82-(8,8,8,8)]
  1362   33.152768187   33.152768187   33.152768187    8[6-(6,8),82-(8,8,8,8)]
  1363   49.120608618   49.120608618   49.120608618    8[6-(6,8),82-(8,8,8,8)]
  1364   49.621599741   49.621599741   49.621599741    8[6-(6,8),82-(8,8,8,8)]
  1365    37.96276635    37.96276635    37.96276635    8[6-(6,8),82-(8,8,8,8)]
  1366   35.901831813   35.901831813   35.901831813    8[6-(6,8),82-(8,8,8,8)]
  1367   19.933991382   19.933991382   19.933991382    8[6-(6,8),82-(8,8,8,8)]
  1368   19.433000259   19.433000259   19.433000259    8[6-(6,8),82-(8,8,8,8)]
  1369    28.79231547    28.79231547    28.79231547    8[82-(8,8,8,8)]
  1370    28.79231547    28.79231547    28.79231547    8[82-(8,8,8,8)]
  1371    40.26228453    40.26228453    40.26228453    8[82-(8,8,8,8)]
  1372    40.26228453    40.26228453    40.26228453    8[82-(8,8,8,8)]
  1373    45.47935956    45.47935956    45.47935956    8[82-(8,8,8,8)]
  1374    23.57524044    23.57524044    23.57524044    8[82-(8,8,8,8)]
  1375    23.57524044    23.57524044    23.57524044    8[82-(8,8,8,8)]
  1376    45.47935956    45.47935956    45.47935956    8[82-(8,8,8,8)]
  1377    39.74437503    39.74437503    39.74437503    8[82-(8,8,8,8)]
  1378    17.84025591    17.84025591    17.84025591    8[82-(8,8,8,8)]
  1379    29.31022497    29.31022497    29.31022497    8[82-(8,8,8,8)]
  1380    51.21434409    51.21434409    51.21434409    8[82-(8,8,8,8)]
  1381   31.856958618   31.856958618   31.856958618    8[6-(6,8),82-(8,8,8,8)]
  1382   32.357949741   32.357949741   32.357949741    8[6-(6,8),82-(8,8,8,8)]
  1383    48.35548365    48.35548365    48.35548365    8[6-(6,8),82-(8,8,8,8)]
  1384   50.416418187   50.416418187   50.416418187    8[6-(6,8),82-(8,8,8,8)]
  1385   37.197641382   37.197641382   37.197641382    8[6-(6,8),82-(8,8,8,8)]
  1386   36.696650259   36.696650259   36.696650259    8[6-(6,8),82-(8,8,8,8)]
  1387    20.69911635    20.69911635    20.69911635    8[6-(6,8),82-(8,8,8,8)]
  1388   18.638181813   18.638181813   18.638181813    8[6-(6,8),82-(8,8,8,8)]
  1389   27.790678497   27.790678497   27.790678497    8[6-(6,8),82-(8,8,8,8)]
  1390   26.581877724   26.581877724   26.581877724    8[6-(6,8),82-(8,8,8,8)]
  1391   30.106079235   30.106079235   30.106079235    8[6-(6,8),82-(8,8,8,8)]
  1392   28.752954348   28.752954348   28.752954348    8[6-(6,8),82-(8,8,8,8)]
  1393   38.948520765   38.948520765   38.948520765    8[6-(6,8),82-(8,8,8,8)]
  1394   40.301645652   40.301645652   40.301645652    8[6-(6,8),82-(8,8,8,8)]
  1395   41.263921503   41.263921503   41.263921503    8[6-(6,8),82-(8,8,8,8)]
  1396   42.472722276   42.472722276   42.472722276    8[6-(6,8),82-(8,8,8,8)]
  1397   43.934262885   43.934262885   43.934262885    8[6-(6,8),82-(8,8,8,8)]
  1398   44.642072535   44.642072535   44.642072535    8[6-(6,8),82-(8,8,8,8)]
  1399   25.120337115   25.120337115   25.120337115    8[6-(6,8),82-(8,8,8,8)]
  1400   24.412527465   24.412527465   24.412527465    8[6-(6,8),82-(8,8,8,8)]
  1401   27.435737853   27.435737853   27.435737853    8[6-(6,8),82-(8,8,8,8)]
  1402   26.583604089   26.583604089   26.583604089    8[6-(6,8),82-(8,8,8,8)]
  1403   41.618862147   41.618862147   41.618862147    8[6-(6,8),82-(8,8,8)]
  1404   42.470995911   42.470995911   42.470995911    8[6-(6,8),82-(8,8,8)]
  1405   37.197641382   37.197641382   37.197641382    8[6-(6,8),82-(8,8,8,8)]
  1406   36.696650259   36.696650259   36.696650259    8[6-(6,8),82-(8,8,8,8)]
  1407    20.69911635    20.69911635    20.69911635    8[6-(6,8),82-(8,8,8,8)]
  1408   18.638181813   18.638181813   18.638181813    8[6-(6,8),82-(8,8,8,8)]
  1409   31.856958618   31.856958618   31.856958618    8[6-(6,8),82-(8,8,8,8)]
  1410   32.357949741   32.357949741   32.357949741    8[6-(6,8),82-(8,8,8,8)]
  1411    48.35548365    48.35548365    48.35548365    8[6-(6,8),82-(8,8,8,8)]
  1412   50.416418187   50.416418187   50.416418187    8[6-(6,8),82-(8,8,8,8)]
  1413   41.263921503   41.263921503   41.263921503    8[6-(6,8),82-(8,8,8,8)]
  1414   42.472722276   42.472722276   42.472722276    8[6-(6,8),82-(8,8,8,8)]
  1415   38.948520765   38.948520765   38.948520765    8[6-(6,8),82-(8,8,8,8)]
  1416   40.301645652   40.301645652   40.301645652    8[6-(6,8),82-(8,8,8,8)]
  1417   30.106079235   30.106079235   30.106079235    8[6-(6,8),82-(8,8,8,8)]
  1418   28.752954348   28.752954348   28.752954348    8[6-(6,8),82-(8,8,8,8)]
  1419   27.790678497   27.790678497   27.790678497    8[6-(6,8),82-(8,8,8,8)]
  1420   26.581877724   26.581877724   26.581877724    8[6-(6,8),82-(8,8,8,8)]
  1421   25.120337115   25.120337115   25.120337115    8[6-(6,8),82-(8,8,8,8)]
  1422   24.412527465   24.412527465   24.412527465    8[6-(6,8),82-(8,8,8,8)]
  1423   43.934262885   43.934262885   43.934262885    8[6-(6,8),82-(8,8,8)]
  1424   44.642072535   44.642072535   44.642072535    8[6-(6,8),82-(8,8,8)]
  1425   41.618862147   41.618862147   41.618862147    8[6-(6,8),82-(8,8,8,8)]
  1426   42.470995911   42.470995911   42.470995911    8[6-(6,8),82-(8,8,8,8)]
  1427   27.435737853   27.435737853   27.435737853    8[6-(6,8),82-(8,8,8,8)]
  1428   26.583604089   26.583604089   26.583604089    8[6-(6,8),82-(8,8,8,8)]
  1429    33.95069409    33.95069409    33.95069409    8[82-(8,8,8,8)]
  1430    46.57387497    46.57387497    46.57387497    8[82-(8,8,8,8)]
  1431    35.10390591    35.10390591    35.10390591    8[82-(8,8,8,8)]
  1432    22.48072503    22.48072503    22.48072503    8[82-(8,8,8,8)]
  1433    28.79231547    28.79231547    28.79231547    8[82-(8,8,8,8)]
  1434    28.79231547    28.79231547    28.79231547    8[82-(8,8,8,8)]
  1435    40.26228453    40.26228453    40.26228453    8[82-(8,8,8,8)]
  1436    40.26228453    40.26228453    40.26228453    8[82-(8,8,8,8)]
  1437    40.83889044    40.83889044    40.83889044    8[82-(8,8,8,8)]
  1438    28.21570956    28.21570956    28.21570956    8[82-(8,8,8,8)]
  1439    28.21570956    28.21570956    28.21570956    8[82-(8,8,8,8)]
