# Supplementary material for: A collection of forcefield precursors for metal–organic frameworks
Source: RSC Adv. 2019 Nov 13;9(63):36492–507. doi: 10.1039/c9ra07327b (PMC9075174; doi:10.1039/c9ra07327b)
Supplement: RA-009-C9RA07327B-s3092 [file RA-009-C9RA07327B-s3092.txt]

BURJOO_clean

11.144    0.00000000    0.00000000
-5.57206735    14.18397977    0.00000000
0.0    -7.41528224    14.95782786

     1   -2.786033675   -2.786033675   -2.786033675    27[7-(6,6),7-(6,6),8-(6),8-(6)]
     2    2.785966325    2.785966325    2.785966325    27[7-(6,6),7-(6,6),8-(6),8-(6)]
     3    2.785966325    2.785966325    2.785966325    27[7-(6,6),7-(6,6),8-(6),8-(6),8-(6),8-(6)]
     4   -2.786033675   -2.786033675   -2.786033675    27[7-(6,6),7-(6,6),8-(6),8-(6),8-(6),8-(6)]
     5  6.05003258326  6.05003258326  6.05003258326    1[6-(6,6)]
     6  2.88626697215  2.88626697215  2.88626697215    1[6-(6,6)]
     7  4.57679396481  4.57679396481  4.57679396481    1[6-(7,7)]
     8  6.12137721696  6.12137721696  6.12137721696    1[6-(6,7)]
     9  5.48618067993  5.48618067993  5.48618067993    1[6-(6,6)]
    10   8.1841436322   8.1841436322   8.1841436322    1[6-(6,6)]
    11  8.75470515781  8.75470515781  8.75470515781    1[6-(6,7)]
    12   2.7825983402   2.7825983402   2.7825983402    1[6-(6,6)]
    13  3.37881140551  3.37881140551  3.37881140551    1[6-(6,7)]
    14  0.91265706936  0.91265706936  0.91265706936    1[6-(6,7)]
    15  0.20723316774  0.20723316774  0.20723316774    1[6-(6,6)]
    16 -0.52493790987 -0.52493790987 -0.52493790987    1[7-(6,7)]
    17  5.76696966261  5.76696966261  5.76696966261    1[7-(6,6)]
    18  0.47805526674  0.47805526674  0.47805526674    1[6-(6,6)]
    19 -2.68574232215 -2.68574232215 -2.68574232215    1[6-(6,6)]
    20 -0.99517971481 -0.99517971481 -0.99517971481    1[6-(7,7)]
    21  0.54935383304  0.54935383304  0.54935383304    1[6-(6,7)]
    22 -0.08586562993 -0.08586562993 -0.08586562993    1[6-(6,6)]
    23   2.6120962178   2.6120962178   2.6120962178    1[6-(6,6)]
    24  3.18268029219  3.18268029219  3.18268029219    1[6-(6,7)]
    25   8.3546479098   8.3546479098   8.3546479098    1[6-(6,6)]
    26  8.95084284449  8.95084284449  8.95084284449    1[6-(6,7)]
    27  6.48466278064  6.48466278064  6.48466278064    1[6-(6,7)]
    28  5.77925628226  5.77925628226  5.77925628226    1[6-(6,6)]
    29  5.04710575987  5.04710575987  5.04710575987    1[7-(6,7)]
    30  0.19500298739  0.19500298739  0.19500298739    1[7-(6,6)]
    31 -0.47809993326 -0.47809993326 -0.47809993326    1[6-(6,6)]
    32  2.68566567785  2.68566567785  2.68566567785    1[6-(6,6)]
    33  0.99513868519  0.99513868519  0.99513868519    1[6-(7,7)]
    34 -0.54944456696 -0.54944456696 -0.54944456696    1[6-(6,7)]
    35  0.08575197007  0.08575197007  0.08575197007    1[6-(6,6)]
    36  -2.6122109822  -2.6122109822  -2.6122109822    1[6-(6,6)]
    37 -3.18277250781 -3.18277250781 -3.18277250781    1[6-(6,7)]
    38   2.7893343098   2.7893343098   2.7893343098    1[6-(6,6)]
    39  2.19312124449  2.19312124449  2.19312124449    1[6-(6,7)]
    40  4.65927558064  4.65927558064  4.65927558064    1[6-(6,7)]
    41  5.36469948226  5.36469948226  5.36469948226    1[6-(6,6)]
    42  6.09687055987  6.09687055987  6.09687055987    1[7-(6,7)]
    43 -0.19503701261 -0.19503701261 -0.19503701261    1[7-(6,6)]
    44  5.09387738326  5.09387738326  5.09387738326    1[6-(6,6)]
    45  8.25767497215  8.25767497215  8.25767497215    1[6-(6,6)]
    46  6.56711236481  6.56711236481  6.56711236481    1[6-(7,7)]
    47  5.02257881696  5.02257881696  5.02257881696    1[6-(6,7)]
    48  5.65779827993  5.65779827993  5.65779827993    1[6-(6,6)]
    49   2.9598364322   2.9598364322   2.9598364322    1[6-(6,6)]
    50  2.38925235781  2.38925235781  2.38925235781    1[6-(6,7)]
    51  -2.7827152598  -2.7827152598  -2.7827152598    1[6-(6,6)]
    52 -3.37891019449 -3.37891019449 -3.37891019449    1[6-(6,7)]
    53 -0.91273013064 -0.91273013064 -0.91273013064    1[6-(6,7)]
    54 -0.20732363226 -0.20732363226 -0.20732363226    1[6-(6,6)]
    55  0.52482689013  0.52482689013  0.52482689013    1[7-(6,7)]
    56  5.37692966261  5.37692966261  5.37692966261    1[7-(6,6)]
    57  5.56304910719  5.56304910719  5.56304910719    6[6-(6,6),8-(27),8-(27)]
    58  4.95124280137  4.95124280137  4.95124280137    6[6-(1,6),6-(6,6),6-(8,8)]
    59  3.98952043306  3.98952043306  3.98952043306    6[6-(1,6),6-(6,6),6-(8,8)]
    60  3.47467393971  3.47467393971  3.47467393971    6[6-(6,6),8-(0),8-(27)]
    61  5.41817098238  5.41817098238  5.41817098238    6[1-(0),6-(6,6),6-(6,7)]
    62   4.9289487924   4.9289487924   4.9289487924    6[6-(1,6),6-(6,7),7-(1,6)]
    63  4.00288723621  4.00288723621  4.00288723621    6[6-(1,6),6-(6,7),7-(6,27)]
    64  3.52035740805  3.52035740805  3.52035740805    6[1-(0),6-(6,6),6-(6,7)]
    65  4.52553371462  4.52553371462  4.52553371462    6[1-(0),7-(1,6),7-(6,27)]
    66  6.55042370083  6.55042370083  6.55042370083    6[1-(0),6-(1,6),7-(6)]
    67  6.15370421633  6.15370421633  6.15370421633    6[1-(0),6-(1,7),6-(6,6)]
    68  6.76439921891  6.76439921891  6.76439921891    6[6-(1,6),6-(1,6),6-(7,7)]
    69  7.75063973961  7.75063973961  7.75063973961    6[1-(0),6-(1,7),6-(6,6)]
    70  8.08049532379  8.08049532379  8.08049532379    6[1-(0),6-(1,6),7-(6)]
    71  6.44457379373  6.44457379373  6.44457379373    6[6-(6,6),7-(6),7-(7)]
    72  1.01627400076  1.01627400076  1.01627400076    6[6-(6,6),7-(1,7),7-(6)]
    73  1.42303590466  1.42303590466  1.42303590466    6[6-(1,6),6-(1,6),6-(7,7)]
    74  2.38364757183  2.38364757183  2.38364757183    6[1-(0),6-(1,7),6-(6,6)]
    75  2.73914664065  2.73914664065  2.73914664065    6[1-(0),6-(1,6),7-(6,27)]
    76  1.28820537981  1.28820537981  1.28820537981    6[1-(0),6-(1,6),7-(6,27)]
    77 0.863613792512 0.863613792512 0.863613792512    6[1-(0),6-(1,7),6-(6,6)]
    78-0.008946857194-0.008946857194-0.008946857194    6[6-(6,6),8-(27),8-(27)]
    79-0.620751751366-0.620751751366-0.620751751366    6[6-(1,6),6-(6,6),6-(8,8)]
    80 -1.58248378306 -1.58248378306 -1.58248378306    6[6-(1,6),6-(6,6),6-(8,8)]
    81 -2.09734288971 -2.09734288971 -2.09734288971    6[6-(6,6),8-(0),8-(27)]
    82-0.153812732385-0.153812732385-0.153812732385    6[1-(0),6-(6,6),6-(6,7)]
    83-0.643033742399-0.643033742399-0.643033742399    6[6-(1,6),6-(6,7),7-(1,6)]
    84 -1.56910498621 -1.56910498621 -1.56910498621    6[6-(1,6),6-(6,7),7-(6,27)]
    85 -2.05164555805 -2.05164555805 -2.05164555805    6[1-(0),6-(6,6),6-(6,7)]
    86 -1.04644426462 -1.04644426462 -1.04644426462    6[1-(0),7-(1,6),7-(6,27)]
    87 0.978395349172 0.978395349172 0.978395349172    6[1-(0),6-(1,6),7-(6)]
    88 0.581662033674 0.581662033674 0.581662033674    6[1-(0),6-(1,7),6-(6,6)]
    89  1.19234943109  1.19234943109  1.19234943109    6[6-(1,6),6-(1,6),6-(7,7)]
    90  2.17859691039  2.17859691039  2.17859691039    6[1-(0),6-(1,7),6-(6,6)]
    91  2.50846612621  2.50846612621  2.50846612621    6[1-(0),6-(1,6),7-(6)]
    92 0.872509256268 0.872509256268 0.872509256268    6[6-(6,6),7-(6),7-(7)]
    93  6.58832424924  6.58832424924  6.58832424924    6[6-(6,6),7-(1,7),7-(6)]
    94  6.99507434534  6.99507434534  6.99507434534    6[6-(1,6),6-(1,6),6-(7,7)]
    95  7.95568827817  7.95568827817  7.95568827817    6[1-(0),6-(1,7),6-(6,6)]
    96  8.31117640935  8.31117640935  8.31117640935    6[1-(0),6-(1,6),7-(6,27)]
    97  6.86022007019  6.86022007019  6.86022007019    6[1-(0),6-(1,6),7-(6,27)]
    98  6.43563885749  6.43563885749  6.43563885749    6[1-(0),6-(1,7),6-(6,6)]
    99 0.008883542806 0.008883542806 0.008883542806    6[6-(6,6),8-(27),8-(27)]
   100 0.620689848634 0.620689848634 0.620689848634    6[6-(1,6),6-(6,6),6-(8,8)]
   101  1.58241221695  1.58241221695  1.58241221695    6[6-(1,6),6-(6,6),6-(8,8)]
   102  2.09725871029  2.09725871029  2.09725871029    6[6-(6,6),8-(0),8-(27)]
   103 0.153761667615 0.153761667615 0.153761667615    6[1-(0),6-(6,6),6-(6,7)]
   104 0.642983857601 0.642983857601 0.642983857601    6[6-(1,6),6-(6,7),7-(1,6)]
   105  1.56904541379  1.56904541379  1.56904541379    6[6-(1,6),6-(6,7),7-(6,27)]
   106  2.05157524195  2.05157524195  2.05157524195    6[1-(0),6-(6,6),6-(6,7)]
   107  1.04639893538  1.04639893538  1.04639893538    6[1-(0),7-(1,6),7-(6,27)]
   108-0.978491050828-0.978491050828-0.978491050828    6[1-(0),6-(1,6),7-(6)]
   109-0.581771566326-0.581771566326-0.581771566326    6[1-(0),6-(1,7),6-(6,6)]
   110 -1.19246656891 -1.19246656891 -1.19246656891    6[6-(1,6),6-(1,6),6-(7,7)]
   111 -2.17870708961 -2.17870708961 -2.17870708961    6[1-(0),6-(1,7),6-(6,6)]
   112 -2.50856267379 -2.50856267379 -2.50856267379    6[1-(0),6-(1,6),7-(6)]
   113-0.872641143732-0.872641143732-0.872641143732    6[6-(6,6),7-(6),7-(7)]
   114  4.55565864924  4.55565864924  4.55565864924    6[6-(6,6),7-(1,7),7-(6)]
   115  4.14889674534  4.14889674534  4.14889674534    6[6-(1,6),6-(1,6),6-(7,7)]
   116  3.18828507817  3.18828507817  3.18828507817    6[1-(0),6-(1,7),6-(6,6)]
   117  2.83278600935  2.83278600935  2.83278600935    6[1-(0),6-(1,6),7-(6,27)]
   118  4.28372727019  4.28372727019  4.28372727019    6[1-(0),6-(1,6),7-(6,27)]
   119  4.70831885749  4.70831885749  4.70831885749    6[1-(0),6-(1,7),6-(6,6)]
   120  5.58087950719  5.58087950719  5.58087950719    6[6-(6,6),8-(27),8-(27)]
   121  6.19268440137  6.19268440137  6.19268440137    6[6-(1,6),6-(6,6),6-(8,8)]
   122  7.15441643306  7.15441643306  7.15441643306    6[6-(1,6),6-(6,6),6-(8)]
   123  7.66927553971  7.66927553971  7.66927553971    6[6-(6,6),8-(27)]
   124  5.72574538238  5.72574538238  5.72574538238    6[1-(0),6-(6,6),6-(6,7)]
   125   6.2149663924   6.2149663924   6.2149663924    6[6-(1,6),6-(6,7),7-(1,6)]
   126  7.14103763621  7.14103763621  7.14103763621    6[6-(1,6),6-(6,7),7-(6,27)]
   127  7.62357820805  7.62357820805  7.62357820805    6[1-(0),6-(6,6),6-(6,7)]
   128  6.61837691462  6.61837691462  6.61837691462    6[1-(0),7-(1,6),7-(6,27)]
   129  4.59353730083  4.59353730083  4.59353730083    6[1-(0),6-(1,6),7-(6)]
   130  4.99027061633  4.99027061633  4.99027061633    6[1-(0),6-(1,7),6-(6,6)]
   131  4.37958321891  4.37958321891  4.37958321891    6[6-(1,6),6-(1,6),6-(7,7)]
   132  3.39333573961  3.39333573961  3.39333573961    6[1-(0),6-(1,7),6-(6,6)]
   133  3.06346652379  3.06346652379  3.06346652379    6[1-(0),6-(1,6),7-(6)]
   134  4.69942339373  4.69942339373  4.69942339373    6[6-(6,6),7-(6),7-(7)]
   135 -1.01639159924 -1.01639159924 -1.01639159924    6[6-(6,6),7-(1,7),7-(6)]
   136 -1.42314169534 -1.42314169534 -1.42314169534    6[6-(1,6),6-(1,6),6-(7,7)]
   137 -2.38375562817 -2.38375562817 -2.38375562817    6[1-(0),6-(1,7),6-(6,6)]
   138 -2.73924375935 -2.73924375935 -2.73924375935    6[1-(0),6-(1,6),7-(6,27)]
   139 -1.28828742019 -1.28828742019 -1.28828742019    6[1-(0),6-(1,6),7-(6,27)]
   140-0.863706207488-0.863706207488-0.863706207488    6[1-(0),6-(1,7),6-(6,6)]
   141  7.50100354545  7.50100354545  7.50100354545    7[6-(1,6),6-(1,6)]
   142  1.59798448198  1.59798448198  1.59798448198    7[6-(6,7),6-(6,7)]
   143-0.129335425078-0.129335425078-0.129335425078    7[6-(6,7),7-(1,6)]
   144-0.006745071279-0.006745071279-0.006745071279    7[1-(0),6-(6,7),7-(6)]
   145  2.21092749547  2.21092749547  2.21092749547    7[6-(1,6),6-(1,6),27-(7,8,8,8,8)]
   146  5.22203144089  5.22203144089  5.22203144089    7[1-(0),6-(1,7),6-(6,6)]
   147  3.76663285887  3.76663285887  3.76663285887    7[6-(1,7),6-(6,6),27-(7,8,8)]
   148  1.92898190455  1.92898190455  1.92898190455    7[6-(1,6),6-(1,6)]
   149  7.17004736802  7.17004736802  7.17004736802    7[6-(6,7),6-(6,7)]
   150  5.44272727508  5.44272727508  5.44272727508    7[6-(6,7),7-(1,6)]
   151  5.56530492128  5.56530492128  5.56530492128    7[1-(0),6-(6,7),7-(6)]
   152  7.78294435453  7.78294435453  7.78294435453    7[6-(1,6),6-(1,6),27-(7,8,8,8,8)]
   153-0.349941990886-0.349941990886-0.349941990886    7[1-(0),6-(1,7),6-(6,6)]
   154 -1.80535620887 -1.80535620887 -1.80535620887    7[6-(1,7),6-(6,6),27-(7,8,8)]
   155 -1.92907089545 -1.92907089545 -1.92907089545    7[6-(1,6),6-(1,6)]
   156  3.97394816802  3.97394816802  3.97394816802    7[6-(6,7),6-(6,7)]
   157  5.70126807508  5.70126807508  5.70126807508    7[6-(6,7),7-(1,6)]
   158  5.57867772128  5.57867772128  5.57867772128    7[1-(0),6-(6,7),7-(6)]
   159  3.36100515453  3.36100515453  3.36100515453    7[6-(1,6),6-(1,6),27-(7,8,8,8,8)]
   160 0.349901209114 0.349901209114 0.349901209114    7[1-(0),6-(1,7),6-(6,6)]
   161  1.80529979113  1.80529979113  1.80529979113    7[6-(1,7),6-(6,6),27-(7,8,8)]
   162  3.64295074545  3.64295074545  3.64295074545    7[6-(1,6),6-(1,6)]
   163 -1.59811471802 -1.59811471802 -1.59811471802    7[6-(6,7),6-(6,7)]
   164 0.129205374922 0.129205374922 0.129205374922    7[6-(6,7),7-(1,6)]
   165 0.006627728721 0.006627728721 0.006627728721    7[1-(0),6-(6,7),7-(6)]
   166 -2.21101170453 -2.21101170453 -2.21101170453    7[6-(1,6),6-(1,6),27-(7,8,8,8,8)]
   167  5.92187464089  5.92187464089  5.92187464089    7[1-(0),6-(1,7),6-(6,6)]
   168  7.37728885887  7.37728885887  7.37728885887    7[6-(1,7),6-(6,6),27-(7,8,8)]
   169  6.81451999738  6.81451999738  6.81451999738    8[6-(6,8),27-(7,7,8)]
   170  4.81863070462  4.81863070462  4.81863070462    8[6-(6,8),27-(7,7,8,8,8)]
   171  2.71576669379  2.71576669379  2.71576669379    8[6-(6,8),27-(7,7,8,8,8)]
   172  3.76330954194  3.76330954194  3.76330954194    8[6-(6,8)]
   173  1.24252465262  1.24252465262  1.24252465262    8[6-(6,8),27-(7,7,8)]
   174-0.753366854618-0.753366854618-0.753366854618    8[6-(6,8),27-(7,7,8,8,8)]
   175 -2.85624844379 -2.85624844379 -2.85624844379    8[6-(6,8),27-(7,7,8,8,8)]
   176 -1.80871929194 -1.80871929194 -1.80871929194    8[6-(6,8)]
   177 -1.24258734738 -1.24258734738 -1.24258734738    8[6-(6,8),27-(7,7,8)]
   178 0.753301945382 0.753301945382 0.753301945382    8[6-(6,8),27-(7,7,8,8,8)]
   179  2.85616595621  2.85616595621  2.85616595621    8[6-(6,8),27-(7,7,8,8,8)]
   180  1.80862310806  1.80862310806  1.80862310806    8[6-(6,8)]
   181  4.32940799738  4.32940799738  4.32940799738    8[6-(6,8),27-(7,7,8)]
   182  6.32529950462  6.32529950462  6.32529950462    8[6-(6,8),27-(7,7,8,8,8)]
   183  8.42818109379  8.42818109379  8.42818109379    8[6-(6),27-(7,7,8,8,8)]
