# Supplementary material for: A collection of forcefield precursors for metal–organic frameworks
Source: RSC Adv. 2019 Nov 13;9(63):36492–507. doi: 10.1039/c9ra07327b (PMC9075174; doi:10.1039/c9ra07327b)
Supplement: RA-009-C9RA07327B-s3093 [file RA-009-C9RA07327B-s3093.txt]

BUWGAC_clean

4.716    0.00000000    0.00000000
-1.15758071    10.82639037    0.00000000
0.0    0.0    27.833

     1  2.39446035723  2.39446035723  2.39446035723    29[7-(6,6),7-(6,6),8-(6),8-(6)]
     2  1.74274928777  1.74274928777  1.74274928777    29[7-(6,6),7-(6,6),8-(6),8-(6),8-(6)]
     3  1.16395893277  1.16395893277  1.16395893277    29[7-(6,6),7-(6,6),8-(6),8-(6),8-(6)]
     4  1.81567000223  1.81567000223  1.81567000223    29[7-(6,6),7-(6,6),8-(6),8-(6),8-(6)]
     5  4.18508889939  4.18508889939  4.18508889939    1[6-(6,7)]
     6  2.08985033006  2.08985033006  2.08985033006    1[6-(6,7)]
     7  2.89989578003  2.89989578003  2.89989578003    1[6-(6,6)]
     8 0.306011171594 0.306011171594 0.306011171594    1[6-(6,6)]
     9   2.7408452592   2.7408452592   2.7408452592    1[6-(6,7)]
    10  2.01003849162  2.01003849162  2.01003849162    1[6-(6,7)]
    11-0.047879254391-0.047879254391-0.047879254391    1[6-(6,7)]
    12 0.889778604939 0.889778604939 0.889778604939    1[6-(6,7)]
    13 0.079733154973 0.079733154973 0.079733154973    1[6-(6,6)]
    14  3.83119847341  3.83119847341  3.83119847341    1[6-(6,6)]
    15   1.3963643858   1.3963643858   1.3963643858    1[6-(6,7)]
    16  2.12717115338  2.12717115338  2.12717115338    1[6-(6,7)]
    17-0.626669609391-0.626669609391-0.626669609391    1[6-(6,7)]
    18  1.46856895994  1.46856895994  1.46856895994    1[6-(6,7)]
    19 0.658523509973 0.658523509973 0.658523509973    1[6-(6,6)]
    20  3.25240811841  3.25240811841  3.25240811841    1[6-(6,6)]
    21   0.8175740308   0.8175740308   0.8175740308    1[6-(6,7)]
    22  1.54838079838  1.54838079838  1.54838079838    1[6-(6,7)]
    23  3.60629854439  3.60629854439  3.60629854439    1[6-(6,7)]
    24  2.66864068506  2.66864068506  2.66864068506    1[6-(6,7)]
    25  3.47868613503  3.47868613503  3.47868613503    1[6-(6,6)]
    26-0.272779183406-0.272779183406-0.272779183406    1[6-(6,6)]
    27   2.1620549042   2.1620549042   2.1620549042    1[6-(6,7)]
    28  1.43124813662  1.43124813662  1.43124813662    1[6-(6,7)]
    29  1.29033305586  1.29033305586  1.29033305586    6[6-(6,7),8-(0),8-(29)]
    30  1.42152697173  1.42152697173  1.42152697173    6[6-(6,7),6-(8,8),7-(6,29)]
    31  2.29139463844  2.29139463844  2.29139463844    6[1-(0),6-(1,7),7-(6,29)]
    32  1.84255251332  1.84255251332  1.84255251332    6[1-(0),6-(1,7),7-(6)]
    33 0.964637565703 0.964637565703 0.964637565703    6[6-(6,7),6-(8,8),7-(6)]
    34 0.277261212323 0.277261212323 0.277261212323    6[6-(6,7),8-(29),8-(29)]
    35  3.87705706373  3.87705706373  3.87705706373    6[1-(0),6-(1,6),7-(6,29)]
    36  2.64851822263  2.64851822263  2.64851822263    6[1-(0),6-(1,6),7-(6,29)]
    37  3.13964686498  3.13964686498  3.13964686498    6[1-(0),6-(1,7),6-(6,6)]
    38-0.329081911649-0.329081911649-0.329081911649    6[1-(0),6-(1,7),6-(6,6)]
    39  3.97479366943  3.97479366943  3.97479366943    6[6-(1,6),6-(1,6),6-(6,6)]
    40  2.84687658914  2.84687658914  2.84687658914    6[6-(6,7),8-(0),8-(29)]
    41  2.71568267327  2.71568267327  2.71568267327    6[6-(6,7),6-(8,8),7-(6,29)]
    42  1.84581500656  1.84581500656  1.84581500656    6[1-(0),6-(1,7),7-(6,29)]
    43  2.29465713168  2.29465713168  2.29465713168    6[1-(0),6-(1,7),7-(6)]
    44   3.1725720793   3.1725720793   3.1725720793    6[6-(6,7),6-(8,8),7-(6)]
    45  3.85994843268  3.85994843268  3.85994843268    6[6-(6,7),8-(29),8-(29)]
    46  0.26015258127  0.26015258127  0.26015258127    6[1-(0),6-(1,6),7-(6,29)]
    47 0.331110712372 0.331110712372 0.331110712372    6[1-(0),6-(1,6),7-(6,29)]
    48-0.160017929985-0.160017929985-0.160017929985    6[1-(0),6-(1,7),6-(6,6)]
    49  4.46629155665  4.46629155665  4.46629155665    6[1-(0),6-(1,7),6-(6,6)]
    50 0.162415975566 0.162415975566 0.162415975566    6[6-(1,6),6-(1,6),6-(6,6)]
    51  2.26808623414  2.26808623414  2.26808623414    6[6-(6,7),8-(0),8-(29)]
    52  2.13689231827  2.13689231827  2.13689231827    6[6-(6,7),6-(8,8),7-(6,29)]
    53  1.26702465156  1.26702465156  1.26702465156    6[1-(0),6-(1,7),7-(6,29)]
    54  1.71586677668  1.71586677668  1.71586677668    6[1-(0),6-(1,7),7-(6)]
    55   2.5937817243   2.5937817243   2.5937817243    6[6-(6,7),6-(8,8),7-(6)]
    56  3.28115807768  3.28115807768  3.28115807768    6[6-(6,7),8-(29),8-(29)]
    57 -0.31863777373 -0.31863777373 -0.31863777373    6[1-(0),6-(1,6),7-(6,29)]
    58 0.909901067372 0.909901067372 0.909901067372    6[1-(0),6-(1,6),7-(6,29)]
    59 0.418772425015 0.418772425015 0.418772425015    6[1-(0),6-(1,7),6-(6,6)]
    60  3.88750120165  3.88750120165  3.88750120165    6[1-(0),6-(1,7),6-(6,6)]
    61-0.416374379434-0.416374379434-0.416374379434    6[6-(1,6),6-(1,6),6-(6,6)]
    62 0.711542700857 0.711542700857 0.711542700857    6[6-(6,7),8-(0),8-(29)]
    63  0.84273661673  0.84273661673  0.84273661673    6[6-(6,7),6-(8,8),7-(6,29)]
    64  1.71260428344  1.71260428344  1.71260428344    6[1-(0),6-(1,7),7-(6,29)]
    65  1.26376215832  1.26376215832  1.26376215832    6[1-(0),6-(1,7),7-(6)]
    66 0.385847210703 0.385847210703 0.385847210703    6[6-(6,7),6-(8),7-(6)]
    67-0.301529142677-0.301529142677-0.301529142677    6[6-(6,7),8-(29)]
    68  3.29826670873  3.29826670873  3.29826670873    6[1-(0),6-(1,6),7-(6,29)]
    69  3.22730857763  3.22730857763  3.22730857763    6[1-(0),6-(1,6),7-(6,29)]
    70  3.71843721998  3.71843721998  3.71843721998    6[1-(0),6-(1,7),6-(6,6)]
    71-0.907872266649-0.907872266649-0.907872266649    6[1-(0),6-(1,7),6-(6,6)]
    72  3.39600331443  3.39600331443  3.39600331443    6[6-(1,6),6-(1,6),6-(6,6)]
    73  2.06763422906  2.06763422906  2.06763422906    7[6-(1,6),6-(6,6),29-(7,8,8)]
    74  1.19112895244  1.19112895244  1.19112895244    7[6-(1,6),6-(6,6)]
    75  2.95840798539  2.95840798539  2.95840798539    7[6-(1,6),6-(1,6),29-(7,8,8)]
    76  2.06957541594  2.06957541594  2.06957541594    7[6-(1,6),6-(6,6),29-(7,8,8,8)]
    77  2.94608069256  2.94608069256  2.94608069256    7[6-(1,6),6-(6,6)]
    78  1.17880165961  1.17880165961  1.17880165961    7[6-(1,6),6-(1,6),29-(7,8,8,8)]
    79  1.49078506094  1.49078506094  1.49078506094    7[6-(1,6),6-(6,6),29-(7,8,8,8)]
    80  2.36729033756  2.36729033756  2.36729033756    7[6-(1,6),6-(6,6)]
    81 0.600011304611 0.600011304611 0.600011304611    7[6-(1,6),6-(1,6),29-(7,8,8,8)]
    82  1.48884387406  1.48884387406  1.48884387406    7[6-(1,6),6-(6,6),29-(7,8,8,8)]
    83  0.61233859744  0.61233859744  0.61233859744    7[6-(1,6),6-(6,6)]
    84  2.37961763039  2.37961763039  2.37961763039    7[6-(1,6),6-(1,6),29-(7,8,8,8)]
    85  1.84500900002  1.84500900002  1.84500900002    8[6-(6,8),29-(7,7,8)]
    86 0.616916849938 0.616916849938 0.616916849938    8[6-(6,8)]
    87  3.75388955815  3.75388955815  3.75388955815    8[6-(6,8),29-(7,7,8,8)]
    88-0.191501549169-0.191501549169-0.191501549169    8[6-(6,8),29-(7,7,8,8)]
    89  2.29220064498  2.29220064498  2.29220064498    8[6-(6,8),29-(7,7,8,8)]
    90  3.52029279506  3.52029279506  3.52029279506    8[6-(6,8)]
    91  0.38332008685  0.38332008685  0.38332008685    8[6-(6,8),29-(7,7,8,8)]
    92  3.17113048417  3.17113048417  3.17113048417    8[6-(6,8),29-(7,7,8,8)]
    93  1.71341028998  1.71341028998  1.71341028998    8[6-(6,8),29-(7,7,8,8)]
    94  2.94150244006  2.94150244006  2.94150244006    8[6-(6,8)]
    95 -0.19547026815 -0.19547026815 -0.19547026815    8[6-(6,8),29-(7,7,8,8)]
    96  3.74992083917  3.74992083917  3.74992083917    8[6-(6,8),29-(7,7,8,8)]
    97  1.26621864502  1.26621864502  1.26621864502    8[6-(6,8),29-(7,7,8,8)]
    980.03812649493790.03812649493790.0381264949379    8[6-(6,8)]
    99  3.17509920315  3.17509920315  3.17509920315    8[6-(6),29-(7,7,8)]
