# Supplementary material for: A collection of forcefield precursors for metal–organic frameworks
Source: RSC Adv. 2019 Nov 13;9(63):36492–507. doi: 10.1039/c9ra07327b (PMC9075174; doi:10.1039/c9ra07327b)
Supplement: RA-009-C9RA07327B-s3094 [file RA-009-C9RA07327B-s3094.txt]

CANROA_clean

12.7239    0.00000000    0.00000000
-1.88640339    14.37596198    0.00000000
-1.0952372    -4.12443992    22.95196033

     1  4.32643477516  4.32643477516  4.32643477516    27[8-(6),8-(6),8-(6),8-(6,27)]
     2  11.3141254893  11.3141254893  11.3141254893    27[8-(6),8-(6),8-(6,27)]
     3  5.41582463484  5.41582463484  5.41582463484    27[8-(6),8-(6),8-(6),8-(6),8-(6,27)]
     4 -1.57186607929 -1.57186607929 -1.57186607929    27[8-(6),8-(6),8-(6,27)]
     5    4.871129705    4.871129705    4.871129705    27[8-(6),8-(6),8-(6),8-(6),8-(6,27),8-(6,27)]
     6   -0.943201695   -0.943201695   -0.943201695    27[8-(6),8-(6),8-(6),8-(6),8-(6,27),8-(6,27)]
     7  10.5284325335  10.5284325335  10.5284325335    14[6-(6,6),6-(6,6),6-(6,6),6-(6,6)]
     8  6.02429266745  6.02429266745  6.02429266745    14[6-(6,6),6-(6,6),6-(6,6),6-(6,6)]
     9-0.786173123454-0.786173123454-0.786173123454    14[6-(6,6),6-(6,6),6-(6,6),6-(6,6)]
    10  3.71796674255  3.71796674255  3.71796674255    14[6-(6,6),6-(6,6),6-(6,6),6-(6,6)]
    11  9.42562822308  9.42562822308  9.42562822308    1[6-(6,6)]
    12  7.65899700474  7.65899700474  7.65899700474    1[6-(6,6)]
    13  6.35767526206  6.35767526206  6.35767526206    1[6-(6,6)]
    14  8.11235949969  8.11235949969  8.11235949969    1[6-(6,6)]
    15  9.08424536457  9.08424536457  9.08424536457    1[6-(6,6)]
    16  9.38095140779  9.38095140779  9.38095140779    1[6-(6,6)]
    17-0.630853795494-0.630853795494-0.630853795494    1[6-(6,6)]
    18-0.807811227962-0.807811227962-0.807811227962    1[6-(6,6)]
    19 0.403775126551 0.403775126551 0.403775126551    1[6-(6,6)]
    20  2.04985627279  2.04985627279  2.04985627279    1[6-(6,6)]
    21 0.120974957789 0.120974957789 0.120974957789    1[6-(6,6)]
    22 -1.57971035196 -1.57971035196 -1.57971035196    1[6-(6,6)]
    23  9.94081777052  9.94081777052  9.94081777052    1[6-(6,6)]
    24  11.9618111714  11.9618111714  11.9618111714    1[6-(6,6)]
    25 0.799617946114 0.799617946114 0.799617946114    1[6-(6,6)]
    26 -1.22148497851 -1.22148497851 -1.22148497851    1[6-(6,6)]
    27  5.10917546007  5.10917546007  5.10917546007    1[6-(6,6)]
    28   4.9208831667   4.9208831667   4.9208831667    1[6-(6,6)]
    29  6.59495508449  6.59495508449  6.59495508449    1[6-(6,6)]
    30  6.75336716017  6.75336716017  6.75336716017    1[6-(6,6)]
    31  7.18642122698  7.18642122698  7.18642122698    1[6-(6,6)]
    32   8.9302584803   8.9302584803   8.9302584803    1[6-(6,6)]
    33  10.0174431866  10.0174431866  10.0174431866    1[6-(6,6)]
    34  8.33142907795  8.33142907795  8.33142907795    1[6-(6,6)]
    35  3.59414433365  3.59414433365  3.59414433365    1[6-(6,6)]
    36   1.9300825245   1.9300825245   1.9300825245    1[6-(6,6)]
    37  3.44467441765  3.44467441765  3.44467441765    1[6-(6,6)]
    38  5.15073969636  5.15073969636  5.15073969636    1[6-(6,6)]
    39  7.47589033612  7.47589033612  7.47589033612    1[6-(6,6)]
    40  9.11881502146  9.11881502146  9.11881502146    1[6-(6,6)]
    41  6.02068031727  6.02068031727  6.02068031727    1[6-(6,6)]
    42  4.33780425731  4.33780425731  4.33780425731    1[6-(6,6)]
    43 0.316631186917 0.316631186917 0.316631186917    1[6-(6,6)]
    44  2.08326240526  2.08326240526  2.08326240526    1[6-(6,6)]
    45  3.38458414794  3.38458414794  3.38458414794    1[6-(6,6)]
    46  1.62989991031  1.62989991031  1.62989991031    1[6-(6,6)]
    47 0.658014045435 0.658014045435 0.658014045435    1[6-(6,6)]
    48 0.361308002211 0.361308002211 0.361308002211    1[6-(6,6)]
    49  10.3731132055  10.3731132055  10.3731132055    1[6-(6,6)]
    50   10.550070638   10.550070638   10.550070638    1[6-(6,6)]
    51  9.33848428345  9.33848428345  9.33848428345    1[6-(6,6)]
    52  7.69240313721  7.69240313721  7.69240313721    1[6-(6,6)]
    53  9.62128445221  9.62128445221  9.62128445221    1[6-(6,6)]
    54   11.321969762   11.321969762   11.321969762    1[6-(6,6)]
    55-0.198558360525-0.198558360525-0.198558360525    1[6-(6,6)]
    56 -2.21955176143 -2.21955176143 -2.21955176143    1[6-(6,6)]
    57  8.94264146389  8.94264146389  8.94264146389    1[6-(6,6)]
    58  10.9637443885  10.9637443885  10.9637443885    1[6-(6,6)]
    59  4.63308394993  4.63308394993  4.63308394993    1[6-(6,6)]
    60   4.8213762433   4.8213762433   4.8213762433    1[6-(6,6)]
    61  3.14730432551  3.14730432551  3.14730432551    1[6-(6,6)]
    62  2.98889224983  2.98889224983  2.98889224983    1[6-(6,6)]
    63  2.55583818302  2.55583818302  2.55583818302    1[6-(6,6)]
    64 0.812000929702 0.812000929702 0.812000929702    1[6-(6,6)]
    65-0.275183776614-0.275183776614-0.275183776614    1[6-(6,6)]
    66  1.41083033205  1.41083033205  1.41083033205    1[6-(6,6)]
    67  6.14811507635  6.14811507635  6.14811507635    1[6-(6,6)]
    68   7.8121768855   7.8121768855   7.8121768855    1[6-(6,6)]
    69  6.29758499235  6.29758499235  6.29758499235    1[6-(6,6)]
    70  4.59151971365  4.59151971365  4.59151971365    1[6-(6,6)]
    71  2.26636907388  2.26636907388  2.26636907388    1[6-(6,6)]
    72 0.623444388541 0.623444388541 0.623444388541    1[6-(6,6)]
    73  3.72157909273  3.72157909273  3.72157909273    1[6-(6,6)]
    74  5.40445515269  5.40445515269  5.40445515269    1[6-(6,6)]
    75  8.97962225222  8.97962225222  8.97962225222    6[6-(1,6),6-(1,6),14-(6,6,6)]
    76  8.80574930152  8.80574930152  8.80574930152    6[1-(0),6-(1,6),6-(6,14)]
    77  7.76401861741  7.76401861741  7.76401861741    6[1-(0),6-(1,6),6-(6,6)]
    78  6.85521634024  6.85521634024  6.85521634024    6[6-(1,6),6-(1,6),6-(8,8)]
    79  6.98651933334  6.98651933334  6.98651933334    6[1-(0),6-(1,6),6-(6,6)]
    80  8.03598287589  8.03598287589  8.03598287589    6[1-(0),6-(1,6),6-(6,14)]
    81  5.81962117587  5.81962117587  5.81962117587    6[6-(6,6),8-(27),8-(27,27)]
    82  10.5256129976  10.5256129976  10.5256129976    6[6-(1,6),6-(1,6),14-(6,6,6)]
    83   9.7359877137   9.7359877137   9.7359877137    6[1-(0),6-(1,6),6-(6,14)]
    84  9.89510178029  9.89510178029  9.89510178029    6[1-(0),6-(1,6),6-(6,6)]
    85  10.7862925394  10.7862925394  10.7862925394    6[6-(1,6),6-(1,6),6-(8,8)]
    86 -1.21343047853 -1.21343047853 -1.21343047853    6[1-(0),6-(1,6),6-(6,6)]
    87 -1.33176527265 -1.33176527265 -1.33176527265    6[1-(0),6-(1,6),6-(6,14)]
    88   10.993142186   10.993142186   10.993142186    6[6-(6,6),8-(27),8-(27)]
    89-0.775822265436-0.775822265436-0.775822265436    6[6-(1,6),6-(1,6),14-(6,6,6)]
    90 0.329439077814 0.329439077814 0.329439077814    6[1-(0),6-(1,6),6-(6,14)]
    91   1.3204359708   1.3204359708   1.3204359708    6[1-(0),6-(1,6),6-(6,6)]
    92   1.2675468758   1.2675468758   1.2675468758    6[6-(1,6),6-(1,6),6-(8,8)]
    93 0.170849663977 0.170849663977 0.170849663977    6[1-(0),6-(1,6),6-(6,6)]
    94-0.830359079299-0.830359079299-0.830359079299    6[1-(0),6-(1,6),6-(6,14)]
    95  2.35713806018  2.35713806018  2.35713806018    6[6-(6,6),8-(27),8-(27)]
    96 -2.01534174719 -2.01534174719 -2.01534174719    6[6-(1,6),6-(1,6),14-(6,6,6)]
    97  10.2854822822  10.2854822822  10.2854822822    6[1-(0),6-(1,6),6-(6,14)]
    98  12.2509883356  12.2509883356  12.2509883356    6[1-(0),6-(1,6),6-(6,6)]
    990.03055822362630.03055822362630.0305582236263    6[6-(1,6),6-(1,6),6-(8,8)]
   100  0.45490658421  0.45490658421  0.45490658421    6[1-(0),6-(1,6),6-(6,6)]
   101 -1.51185299514 -1.51185299514 -1.51185299514    6[1-(0),6-(1,6),6-(6,14)]
   102 0.117611410761 0.117611410761 0.117611410761    6[6-(6,6),8-(0),8-(0)]
   103  5.97506135177  5.97506135177  5.97506135177    6[6-(1,6),6-(1,6),14-(6,6,6)]
   104  5.42111410599  5.42111410599  5.42111410599    6[1-(0),6-(1,6),6-(6,14)]
   105  5.31153028006  5.31153028006  5.31153028006    6[1-(0),6-(1,6),6-(6,6)]
   106  5.76631373049  5.76631373049  5.76631373049    6[6-(1,6),6-(1,6),6-(8,8)]
   107  6.29638959567  6.29638959567  6.29638959567    6[1-(0),6-(1,6),6-(6,6)]
   108  6.39229536753  6.39229536753  6.39229536753    6[1-(0),6-(1,6),6-(6,14)]
   109  5.64785096119  5.64785096119  5.64785096119    6[6-(6,6),8-(27),8-(27)]
   110  7.55839977681  7.55839977681  7.55839977681    6[6-(1,6),6-(1,6),14-(6,6,6)]
   111  7.76848053603  7.76848053603  7.76848053603    6[1-(0),6-(1,6),6-(6,14)]
   112  8.79280405054  8.79280405054  8.79280405054    6[1-(0),6-(1,6),6-(6,6)]
   113   9.6209820252   9.6209820252   9.6209820252    6[6-(1,6),6-(1,6),6-(8,8)]
   114  9.44245418495  9.44245418495  9.44245418495    6[1-(0),6-(1,6),6-(6,6)]
   115  8.43173031751  8.43173031751  8.43173031751    6[1-(0),6-(1,6),6-(6,14)]
   116  10.6475247798  10.6475247798  10.6475247798    6[6-(6,6),8-(0),8-(27,27)]
   117  4.57583803336  4.57583803336  4.57583803336    6[6-(1,6),6-(1,6),14-(6,6,6)]
   118  3.58022615803  3.58022615803  3.58022615803    6[1-(0),6-(1,6),6-(6,14)]
   119  2.58396438654  2.58396438654  2.58396438654    6[1-(0),6-(1,6),6-(6,6)]
   120  2.51738198754  2.51738198754  2.51738198754    6[6-(1,6),6-(1,6),6-(8,8)]
   121  3.48176213594  3.48176213594  3.48176213594    6[1-(0),6-(1,6),6-(6,6)]
   122    4.489711533    4.489711533    4.489711533    6[1-(0),6-(1,6),6-(6,14)]
   123  1.42477317877  1.42477317877  1.42477317877    6[6-(6,6),8-(27),8-(27)]
   124  5.91158665455  5.91158665455  5.91158665455    6[6-(1,6),6-(1,6),14-(6,6,6)]
   125  6.77502990091  6.77502990091  6.77502990091    6[1-(0),6-(1,6),6-(6,14)]
   126  6.63794677425  6.63794677425  6.63794677425    6[1-(0),6-(1,6),6-(6,6)]
   127  7.51418560195  7.51418560195  7.51418560195    6[6-(1,6),6-(1,6),6-(8,8)]
   128  6.68469756546  6.68469756546  6.68469756546    6[1-(0),6-(1,6),6-(6,6)]
   129  4.93373442775  4.93373442775  4.93373442775    6[1-(0),6-(1,6),6-(6,14)]
   130  7.24748265204  7.24748265204  7.24748265204    6[6-(6,6),8-(0),8-(27)]
   131 0.762637157781 0.762637157781 0.762637157781    6[6-(1,6),6-(1,6),14-(6,6,6)]
   132 0.936510108485 0.936510108485 0.936510108485    6[1-(0),6-(1,6),6-(6,14)]
   133  1.97824079259  1.97824079259  1.97824079259    6[1-(0),6-(1,6),6-(6,6)]
   134  2.88704306976  2.88704306976  2.88704306976    6[6-(1,6),6-(1,6),6-(8,8)]
   135  2.75574007666  2.75574007666  2.75574007666    6[1-(0),6-(1,6),6-(6,6)]
   136  1.70627653411  1.70627653411  1.70627653411    6[1-(0),6-(1,6),6-(6,14)]
   137  3.92263823413  3.92263823413  3.92263823413    6[6-(6,6),8-(27),8-(27,27)]
   138-0.783353587556-0.783353587556-0.783353587556    6[6-(1,6),6-(1,6),14-(6,6,6)]
   139 0.006271696302 0.006271696302 0.006271696302    6[1-(0),6-(1,6),6-(6,14)]
   140-0.152842370289-0.152842370289-0.152842370289    6[1-(0),6-(1,6),6-(6,6)]
   141 -1.04403312936 -1.04403312936 -1.04403312936    6[6-(1,6),6-(1,6),6-(8,8)]
   142  10.9556898885  10.9556898885  10.9556898885    6[1-(0),6-(1,6),6-(6,6)]
   143  11.0740246827  11.0740246827  11.0740246827    6[1-(0),6-(1,6),6-(6,14)]
   144 -1.25088277598 -1.25088277598 -1.25088277598    6[6-(6,6),8-(27),8-(27)]
   145  10.5180816754  10.5180816754  10.5180816754    6[6-(1,6),6-(1,6),14-(6,6,6)]
   146  9.41282033219  9.41282033219  9.41282033219    6[1-(0),6-(1,6),6-(6,14)]
   147   8.4218234392   8.4218234392   8.4218234392    6[1-(0),6-(1,6),6-(6,6)]
   148   8.4747125342   8.4747125342   8.4747125342    6[6-(1,6),6-(1,6),6-(8,8)]
   149  9.57140974602  9.57140974602  9.57140974602    6[1-(0),6-(1,6),6-(6,6)]
   150  10.5726184893  10.5726184893  10.5726184893    6[1-(0),6-(1,6),6-(6,14)]
   151  7.38512134982  7.38512134982  7.38512134982    6[6-(6,6),8-(27),8-(27)]
   152  11.7576011572  11.7576011572  11.7576011572    6[6-(1,6),6-(1,6),14-(6,6,6)]
   153-0.543222872231-0.543222872231-0.543222872231    6[1-(0),6-(1,6),6-(6,14)]
   154 -2.50872892562 -2.50872892562 -2.50872892562    6[1-(0),6-(1,6),6-(6,6)]
   155  9.71170118637  9.71170118637  9.71170118637    6[6-(1,6),6-(1,6),6-(8,8)]
   156  9.28735282579  9.28735282579  9.28735282579    6[1-(0),6-(1,6),6-(6,6)]
   157  11.2541124051  11.2541124051  11.2541124051    6[1-(0),6-(1,6),6-(6,14)]
   158  9.62464799924  9.62464799924  9.62464799924    6[6-(6,6),8-(0),8-(0)]
   159  3.76719805823  3.76719805823  3.76719805823    6[6-(1,6),6-(1,6),14-(6,6,6)]
   160  4.32114530401  4.32114530401  4.32114530401    6[1-(0),6-(1,6),6-(6,14)]
   161  4.43072912994  4.43072912994  4.43072912994    6[1-(0),6-(1,6),6-(6,6)]
   162  3.97594567951  3.97594567951  3.97594567951    6[6-(1,6),6-(1,6),6-(8,8)]
   163  3.44586981433  3.44586981433  3.44586981433    6[1-(0),6-(1,6),6-(6,6)]
   164  3.34996404247  3.34996404247  3.34996404247    6[1-(0),6-(1,6),6-(6,14)]
   165  4.09440844881  4.09440844881  4.09440844881    6[6-(6,6),8-(27),8-(27)]
   166  2.18385963319  2.18385963319  2.18385963319    6[6-(1,6),6-(1,6),14-(6,6,6)]
   167  1.97377887397  1.97377887397  1.97377887397    6[1-(0),6-(1,6),6-(6,14)]
   168 0.949455359457 0.949455359457 0.949455359457    6[1-(0),6-(1,6),6-(6,6)]
   169 0.121277384802 0.121277384802 0.121277384802    6[6-(1,6),6-(1,6),6-(8,8)]
   170 0.299805225053 0.299805225053 0.299805225053    6[1-(0),6-(1,6),6-(6,6)]
   171  1.31052909249  1.31052909249  1.31052909249    6[1-(0),6-(1,6),6-(6,14)]
   172-0.905265369832-0.905265369832-0.905265369832    6[6-(6,6),8-(0),8-(27,27)]
   173  5.16642137664  5.16642137664  5.16642137664    6[6-(1,6),6-(1,6),14-(6,6,6)]
   174  6.16203325197  6.16203325197  6.16203325197    6[1-(0),6-(1,6),6-(6,14)]
   175  7.15829502346  7.15829502346  7.15829502346    6[1-(0),6-(1,6),6-(6,6)]
   176  7.22487742246  7.22487742246  7.22487742246    6[6-(1,6),6-(1,6),6-(8,8)]
   177  6.26049727406  6.26049727406  6.26049727406    6[1-(0),6-(1,6),6-(6,6)]
   178    5.252547877    5.252547877    5.252547877    6[1-(0),6-(1,6),6-(6,14)]
   179  8.31748623123  8.31748623123  8.31748623123    6[6-(6,6),8-(27),8-(27)]
   180  3.83067275545  3.83067275545  3.83067275545    6[6-(1,6),6-(1,6),14-(6,6,6)]
   181  2.96722950909  2.96722950909  2.96722950909    6[1-(0),6-(1,6),6-(6,14)]
   182  3.10431263575  3.10431263575  3.10431263575    6[1-(0),6-(1,6),6-(6,6)]
   183  2.22807380805  2.22807380805  2.22807380805    6[6-(1,6),6-(1,6),6-(8)]
   184  3.05756184454  3.05756184454  3.05756184454    6[1-(0),6-(1,6),6-(6,6)]
   185  4.80852498225  4.80852498225  4.80852498225    6[1-(0),6-(1,6),6-(6,14)]
   186  2.49477675795  2.49477675795  2.49477675795    6[6-(6,6),8-(0)]
   187  5.63653379585  5.63653379585  5.63653379585    8[6-(6,8),27-(8,8,8),27-(8,8,8,8,8)]
   188  5.16226427891  5.16226427891  5.16226427891    8[6-(6,8),27-(8,8,8)]
   189  10.6255665849  10.6255665849  10.6255665849    8[6-(6,8),27-(8,8)]
   190  11.5464438097  11.5464438097  11.5464438097    8[6-(6,8),27-(8,8,8,8,8)]
   191  2.95526568273  2.95526568273  2.95526568273    8[6-(6,8),27-(8,8,8,8,8)]
   192  2.62499369471  2.62499369471  2.62499369471    8[6-(6,8),27-(8,8,8)]
   193-0.210110962867-0.210110962867-0.210110962867    8[6-(6,8)]
   194 0.536554083309 0.536554083309 0.536554083309    8[6-(6,8)]
   195  5.24025124275  5.24025124275  5.24025124275    8[6-(6,8),27-(8,8,8,8,8)]
   196  5.95183042986  5.95183042986  5.95183042986    8[6-(6,8),27-(8,8,8,8)]
   197  9.87630076266  9.87630076266  9.87630076266    8[6-(6,8),27-(8,8),27-(8,8,8,8,8)]
   198  10.0401688746  10.0401688746  10.0401688746    8[6-(6,8)]
   199 0.922845467777 0.922845467777 0.922845467777    8[6-(6,8),27-(8,8,8,8,8)]
   2000.01931497827470.01931497827470.0193149782747    8[6-(6,8),27-(8,8)]
   201  8.03134609194  8.03134609194  8.03134609194    8[6-(6,8)]
   202  6.34897271523  6.34897271523  6.34897271523    8[6-(6,8),27-(8,8,8,8)]
   203  4.10572561415  4.10572561415  4.10572561415    8[6-(6,8),27-(8,8,8,8),27-(8,8,8,8,8)]
   204  4.57999513109  4.57999513109  4.57999513109    8[6-(6,8),27-(8,8,8,8)]
   205-0.883307174932-0.883307174932-0.883307174932    8[6-(6,8),27-(8,8)]
   206 -1.80418439974 -1.80418439974 -1.80418439974    8[6-(6,8),27-(8,8,8,8,8)]
   207  6.78699372727  6.78699372727  6.78699372727    8[6-(6,8),27-(8,8,8,8,8)]
   208  7.11726571529  7.11726571529  7.11726571529    8[6-(6,8),27-(8,8,8,8)]
   209  9.95237037287  9.95237037287  9.95237037287    8[6-(6,8)]
   210  9.20570532669  9.20570532669  9.20570532669    8[6-(6,8)]
   211  4.50200816725  4.50200816725  4.50200816725    8[6-(6,8),27-(8,8,8,8,8)]
   212  3.79042898014  3.79042898014  3.79042898014    8[6-(6,8),27-(8,8,8)]
   213-0.134041352658-0.134041352658-0.134041352658    8[6-(6,8),27-(8,8),27-(8,8,8,8,8)]
   214-0.297909464641-0.297909464641-0.297909464641    8[6-(6,8)]
   215  8.81941394222  8.81941394222  8.81941394222    8[6-(6,8),27-(8,8,8,8,8)]
   216  9.72294443173  9.72294443173  9.72294443173    8[6-(6,8),27-(8,8)]
   217  1.71091331806  1.71091331806  1.71091331806    8[6-(6)]
