# Supplementary material for: A collection of forcefield precursors for metal–organic frameworks
Source: RSC Adv. 2019 Nov 13;9(63):36492–507. doi: 10.1039/c9ra07327b (PMC9075174; doi:10.1039/c9ra07327b)
Supplement: RA-009-C9RA07327B-s3095 [file RA-009-C9RA07327B-s3095.txt]

CANYIB_clean

11.0628    0.00000000    0.00000000
0.0    23.4983    0.00000000
0.0    -11.74915    20.35012475

     1   10.342722348   10.342722348   10.342722348    27[7-(6,6),8-(27,27),8-(6),8-(6),8-(6,27)]
     2    0.267055992    0.267055992    0.267055992    27[8-(27,27),8-(6),8-(6),8-(6),8-(6,27),8-(6,27)]
     3     8.78773518     8.78773518     8.78773518    27[8-(27,27),8-(6),8-(6),8-(6),8-(6,27)]
     4    6.655159224    6.655159224    6.655159224    27[7-(6,6),8-(27,27),8-(6),8-(6),8-(6,27)]
     5    7.642292868    7.642292868    7.642292868    27[8-(27,27),8-(6),8-(6),8-(6),8-(6,27),8-(6,27)]
     6    5.100172056    5.100172056    5.100172056    27[8-(27,27),8-(6),8-(6),8-(6),8-(6,27)]
     7    2.967485472    2.967485472    2.967485472    27[7-(6,6),8-(27,27),8-(6),8-(6),8-(6,27)]
     8    3.954619116    3.954619116    3.954619116    27[8-(27,27),8-(6),8-(6),8-(6),8-(6,27),8-(6,27)]
     9    1.412498304    1.412498304    1.412498304    27[8-(27,27),8-(6),8-(6),8-(6),8-(6,27)]
    10    4.811322348    4.811322348    4.811322348    27[7-(6,6),8-(27,27),8-(6),8-(6),8-(6,27)]
    11    5.798455992    5.798455992    5.798455992    27[8-(27,27),8-(6),8-(6),8-(6),8-(6,27),8-(6,27)]
    12     3.25633518     3.25633518     3.25633518    27[8-(27,27),8-(6),8-(6),8-(6),8-(6,27)]
    13    1.123759224    1.123759224    1.123759224    27[7-(6,6),8-(27,27),8-(6),8-(6),8-(6,27)]
    14    2.110892868    2.110892868    2.110892868    27[8-(27,27),8-(6),8-(6),8-(6),8-(6,27),8-(6,27)]
    15   10.631572056   10.631572056   10.631572056    27[8-(27,27),8-(6),8-(6),8-(6),8-(6,27)]
    16    8.498885472    8.498885472    8.498885472    27[7-(6,6),8-(27,27),8-(6),8-(6),8-(6,27)]
    17    9.486019116    9.486019116    9.486019116    27[8-(27,27),8-(6),8-(6),8-(6),8-(6,27),8-(6,27)]
    18    6.943898304    6.943898304    6.943898304    27[8-(27,27),8-(6),8-(6),8-(6,27)]
    19     7.95747204     7.95747204     7.95747204    1[6-(8,8)]
    20     6.24273804     6.24273804     6.24273804    1[6-(6,7)]
    21     4.75811028     4.75811028     4.75811028    1[6-(6,6)]
    22     2.49576768     2.49576768     2.49576768    1[6-(8,8)]
    23      2.8542024      2.8542024      2.8542024    1[6-(6,6)]
    24     6.85561716     6.85561716     6.85561716    1[6-(6,6)]
    25     9.61246692     9.61246692     9.61246692    1[6-(8,8)]
    26     6.25269456     6.25269456     6.25269456    1[6-(6,6)]
    27     3.40291728     3.40291728     3.40291728    1[6-(6,7)]
    28     3.32769024     3.32769024     3.32769024    1[6-(6,6)]
    29    4.269908916    4.269908916    4.269908916    1[6-(8,8)]
    30    2.555174916    2.555174916    2.555174916    1[6-(6,7)]
    31    1.070547156    1.070547156    1.070547156    1[6-(6,6)]
    32    9.871004556    9.871004556    9.871004556    1[6-(8,8)]
    33   10.229439276   10.229439276   10.229439276    1[6-(6,6)]
    34    3.168054036    3.168054036    3.168054036    1[6-(6,6)]
    35    5.924903796    5.924903796    5.924903796    1[6-(8,8)]
    36    2.565131436    2.565131436    2.565131436    1[6-(6,6)]
    37   10.778154156   10.778154156   10.778154156    1[6-(6,7)]
    38   10.702927116   10.702927116   10.702927116    1[6-(6,6)]
    39    0.582235164    0.582235164    0.582235164    1[6-(8,8)]
    40    9.930301164    9.930301164    9.930301164    1[6-(6,7)]
    41    8.445673404    8.445673404    8.445673404    1[6-(6,6)]
    42    6.183330804    6.183330804    6.183330804    1[6-(8,8)]
    43    6.541765524    6.541765524    6.541765524    1[6-(6,6)]
    44   10.543180284   10.543180284   10.543180284    1[6-(6,6)]
    45    2.237230044    2.237230044    2.237230044    1[6-(8,8)]
    46    9.940257684    9.940257684    9.940257684    1[6-(6,6)]
    47    7.090480404    7.090480404    7.090480404    1[6-(6,7)]
    48    7.015253364    7.015253364    7.015253364    1[6-(6,6)]
    49     2.42607204     2.42607204     2.42607204    1[6-(8,8)]
    50     0.71133804     0.71133804     0.71133804    1[6-(6,7)]
    51    10.28951028    10.28951028    10.28951028    1[6-(6,6)]
    52     8.02716768     8.02716768     8.02716768    1[6-(8,8)]
    53      8.3856024      8.3856024      8.3856024    1[6-(6,6)]
    54     1.32421716     1.32421716     1.32421716    1[6-(6,6)]
    55     4.08106692     4.08106692     4.08106692    1[6-(8,8)]
    56     0.72129456     0.72129456     0.72129456    1[6-(6,6)]
    57     8.93431728     8.93431728     8.93431728    1[6-(6,7)]
    58     8.85909024     8.85909024     8.85909024    1[6-(6,6)]
    59    9.801308916    9.801308916    9.801308916    1[6-(8,8)]
    60    8.086574916    8.086574916    8.086574916    1[6-(6,7)]
    61    6.601947156    6.601947156    6.601947156    1[6-(6,6)]
    62    4.339604556    4.339604556    4.339604556    1[6-(8,8)]
    63    4.698039276    4.698039276    4.698039276    1[6-(6,6)]
    64    8.699454036    8.699454036    8.699454036    1[6-(6,6)]
    65    0.393503796    0.393503796    0.393503796    1[6-(8,8)]
    66    8.096531436    8.096531436    8.096531436    1[6-(6,6)]
    67    5.246754156    5.246754156    5.246754156    1[6-(6,7)]
    68    5.171527116    5.171527116    5.171527116    1[6-(6,6)]
    69    6.113635164    6.113635164    6.113635164    1[6-(8,8)]
    70    4.398901164    4.398901164    4.398901164    1[6-(6,7)]
    71    2.914273404    2.914273404    2.914273404    1[6-(6,6)]
    72    0.651930804    0.651930804    0.651930804    1[6-(8,8)]
    73    1.010365524    1.010365524    1.010365524    1[6-(6,6)]
    74    5.011780284    5.011780284    5.011780284    1[6-(6,6)]
    75    7.768630044    7.768630044    7.768630044    1[6-(8,8)]
    76    4.408857684    4.408857684    4.408857684    1[6-(6,6)]
    77    1.559080404    1.559080404    1.559080404    1[6-(6,7)]
    78    1.483853364    1.483853364    1.483853364    1[6-(6,6)]
    79     8.77501296     8.77501296     8.77501296    6[1-(0),8-(27),8-(27,27)]
    80     7.34680548     7.34680548     7.34680548    6[6-(6,6),8-(27),8-(27)]
    81     5.65751592     5.65751592     5.65751592    6[1-(0),6-(1,6),7-(6,27)]
    82     4.78023588     4.78023588     4.78023588    6[1-(0),6-(6,6),6-(6,6)]
    83     3.60204768     3.60204768     3.60204768    6[6-(1,6),6-(1,6),6-(8,8)]
    84     2.26013004     2.26013004     2.26013004    6[6-(6,6),8-(27),8-(27)]
    85     2.07538128     2.07538128     2.07538128    6[1-(0),8-(27),8-(27)]
    86     3.65183028     3.65183028     3.65183028    6[1-(0),6-(6,6),6-(6,6)]
    87     6.04471392     6.04471392     6.04471392    6[1-(0),6-(6,6),6-(6,6)]
    88     6.02811972     6.02811972     6.02811972    6[6-(1,6),6-(1,6),6-(8,8)]
    89    10.07931708    10.07931708    10.07931708    6[1-(0),8-(27),8-(27,27)]
    90     4.84108128     4.84108128     4.84108128    6[6-(1,6),6-(1,6),6-(6,6)]
    91     4.80899916     4.80899916     4.80899916    6[6-(1,6),6-(1,6),6-(6,6)]
    92     5.67189756     5.67189756     5.67189756    6[1-(0),6-(1,7),6-(6,6)]
    93     3.98592684     3.98592684     3.98592684    6[1-(0),6-(1,6),7-(6,27)]
    94     3.96933264     3.96933264     3.96933264    6[1-(0),6-(1,7),6-(6,6)]
    95    5.087449836    5.087449836    5.087449836    6[1-(0),8-(27),8-(27,27)]
    96    3.659242356    3.659242356    3.659242356    6[6-(6,6),8-(27),8-(27)]
    97    1.969952796    1.969952796    1.969952796    6[1-(0),6-(1,6),7-(6,27)]
    98    1.092672756    1.092672756    1.092672756    6[1-(0),6-(6,6),6-(6,6)]
    99   10.977284556   10.977284556   10.977284556    6[6-(1,6),6-(1,6),6-(8,8)]
   100    9.635366916    9.635366916    9.635366916    6[6-(6,6),8-(27),8-(27)]
   101    9.450618156    9.450618156    9.450618156    6[1-(0),8-(27),8-(27)]
   102   11.027067156   11.027067156   11.027067156    6[1-(0),6-(6,6),6-(6,6)]
   103    2.357150796    2.357150796    2.357150796    6[1-(0),6-(6,6),6-(6,6)]
   104    2.340556596    2.340556596    2.340556596    6[6-(1,6),6-(1,6),6-(8,8)]
   105    6.391753956    6.391753956    6.391753956    6[1-(0),8-(27),8-(27,27)]
   106    1.153518156    1.153518156    1.153518156    6[6-(1,6),6-(1,6),6-(6,6)]
   107    1.121436036    1.121436036    1.121436036    6[6-(1,6),6-(1,6),6-(6,6)]
   108    1.984334436    1.984334436    1.984334436    6[1-(0),6-(1,7),6-(6,6)]
   109    0.298363716    0.298363716    0.298363716    6[1-(0),6-(1,6),7-(6,27)]
   110    0.281769516    0.281769516    0.281769516    6[1-(0),6-(1,7),6-(6,6)]
   111    1.399776084    1.399776084    1.399776084    6[1-(0),8-(27),8-(27,27)]
   112   11.034368604   11.034368604   11.034368604    6[6-(6,6),8-(27),8-(27)]
   113    9.345079044    9.345079044    9.345079044    6[1-(0),6-(1,6),7-(6,27)]
   114    8.467799004    8.467799004    8.467799004    6[1-(0),6-(6,6),6-(6,6)]
   115    7.289610804    7.289610804    7.289610804    6[6-(1,6),6-(1,6),6-(8,8)]
   116    5.947693164    5.947693164    5.947693164    6[6-(6,6),8-(27),8-(27)]
   117    5.762944404    5.762944404    5.762944404    6[1-(0),8-(27),8-(27)]
   118    7.339393404    7.339393404    7.339393404    6[1-(0),6-(6,6),6-(6,6)]
   119    9.732277044    9.732277044    9.732277044    6[1-(0),6-(6,6),6-(6,6)]
   120    9.715682844    9.715682844    9.715682844    6[6-(1,6),6-(1,6),6-(8,8)]
   121    2.704080204    2.704080204    2.704080204    6[1-(0),8-(27),8-(27,27)]
   122    8.528644404    8.528644404    8.528644404    6[6-(1,6),6-(1,6),6-(6,6)]
   123    8.496562284    8.496562284    8.496562284    6[6-(1,6),6-(1,6),6-(6,6)]
   124    9.359460684    9.359460684    9.359460684    6[1-(0),6-(1,7),6-(6,6)]
   125    7.673489964    7.673489964    7.673489964    6[1-(0),6-(1,6),7-(6,27)]
   126    7.656895764    7.656895764    7.656895764    6[1-(0),6-(1,7),6-(6,6)]
   127     3.24361296     3.24361296     3.24361296    6[1-(0),8-(27),8-(27,27)]
   128     1.81540548     1.81540548     1.81540548    6[6-(6,6),8-(27),8-(27)]
   129     0.12611592     0.12611592     0.12611592    6[1-(0),6-(1,6),7-(6,27)]
   130    10.31163588    10.31163588    10.31163588    6[1-(0),6-(6,6),6-(6,6)]
   131     9.13344768     9.13344768     9.13344768    6[6-(1,6),6-(1,6),6-(8,8)]
   132     7.79153004     7.79153004     7.79153004    6[6-(6,6),8-(27),8-(27)]
   133     7.60678128     7.60678128     7.60678128    6[1-(0),8-(27),8-(27)]
   134     9.18323028     9.18323028     9.18323028    6[1-(0),6-(6,6),6-(6,6)]
   135     0.51331392     0.51331392     0.51331392    6[1-(0),6-(6,6),6-(6,6)]
   136     0.49671972     0.49671972     0.49671972    6[6-(1,6),6-(1,6),6-(8,8)]
   137     4.54791708     4.54791708     4.54791708    6[1-(0),8-(27),8-(27,27)]
   138    10.37248128    10.37248128    10.37248128    6[6-(1,6),6-(1,6),6-(6,6)]
   139    10.34039916    10.34039916    10.34039916    6[6-(1,6),6-(1,6),6-(6,6)]
   140     0.14049756     0.14049756     0.14049756    6[1-(0),6-(1,7),6-(6,6)]
   141     9.51732684     9.51732684     9.51732684    6[1-(0),6-(1,6),7-(6,27)]
   142     9.50073264     9.50073264     9.50073264    6[1-(0),6-(1,7),6-(6,6)]
   143   10.618849836   10.618849836   10.618849836    6[1-(0),8-(27),8-(27,27)]
   144    9.190642356    9.190642356    9.190642356    6[6-(6,6),8-(27),8-(27)]
   145    7.501352796    7.501352796    7.501352796    6[1-(0),6-(1,6),7-(6,27)]
   146    6.624072756    6.624072756    6.624072756    6[1-(0),6-(6,6),6-(6,6)]
   147    5.445884556    5.445884556    5.445884556    6[6-(1,6),6-(1,6),6-(8,8)]
   148    4.103966916    4.103966916    4.103966916    6[6-(6,6),8-(27),8-(27)]
   149    3.919218156    3.919218156    3.919218156    6[1-(0),8-(27),8-(27)]
   150    5.495667156    5.495667156    5.495667156    6[1-(0),6-(6,6),6-(6,6)]
   151    7.888550796    7.888550796    7.888550796    6[1-(0),6-(6,6),6-(6,6)]
   152    7.871956596    7.871956596    7.871956596    6[6-(1,6),6-(1,6),6-(8,8)]
   153    0.860353956    0.860353956    0.860353956    6[1-(0),8-(27),8-(27,27)]
   154    6.684918156    6.684918156    6.684918156    6[6-(1,6),6-(1,6),6-(6,6)]
   155    6.652836036    6.652836036    6.652836036    6[6-(1,6),6-(1,6),6-(6,6)]
   156    7.515734436    7.515734436    7.515734436    6[1-(0),6-(1,7),6-(6,6)]
   157    5.829763716    5.829763716    5.829763716    6[1-(0),6-(1,6),7-(6,27)]
   158    5.813169516    5.813169516    5.813169516    6[1-(0),6-(1,7),6-(6,6)]
   159    6.931176084    6.931176084    6.931176084    6[1-(0),8-(27),8-(27,27)]
   160    5.502968604    5.502968604    5.502968604    6[6-(6,6),8-(27)]
   161    3.813679044    3.813679044    3.813679044    6[1-(0),6-(1,6),7-(6,27)]
   162    2.936399004    2.936399004    2.936399004    6[1-(0),6-(6,6),6-(6,6)]
   163    1.758210804    1.758210804    1.758210804    6[6-(1,6),6-(1,6),6-(8,8)]
   164    0.416293164    0.416293164    0.416293164    6[6-(6,6),8-(27),8-(27)]
   165    0.231544404    0.231544404    0.231544404    6[1-(0),8-(27),8-(27)]
   166    1.807993404    1.807993404    1.807993404    6[1-(0),6-(6,6),6-(6,6)]
   167    4.200877044    4.200877044    4.200877044    6[1-(0),6-(6,6),6-(6,6)]
   168    4.184282844    4.184282844    4.184282844    6[6-(1,6),6-(1,6),6-(8)]
   169    8.235480204    8.235480204    8.235480204    6[1-(0),8-(27),8-(27,27)]
   170    2.997244404    2.997244404    2.997244404    6[6-(1,6),6-(1,6),6-(6,6)]
   171    2.965162284    2.965162284    2.965162284    6[6-(1,6),6-(1,6),6-(6,6)]
   172    3.828060684    3.828060684    3.828060684    6[1-(0),6-(1,7),6-(6,6)]
   173    2.142089964    2.142089964    2.142089964    6[1-(0),6-(1,6),7-(6,27)]
   174    2.125495764    2.125495764    2.125495764    6[1-(0),6-(1,7),6-(6,6)]
   175     4.83223104     4.83223104     4.83223104    7[6-(1,6),6-(1,6),27-(8,8,8,8)]
   176    1.144667916    1.144667916    1.144667916    7[6-(1,6),6-(1,6),27-(8,8,8,8)]
   177    8.519794164    8.519794164    8.519794164    7[6-(1,6),6-(1,6),27-(8,8,8,8)]
   178    10.36363104    10.36363104    10.36363104    7[6-(1,6),6-(1,6),27-(8,8,8,8)]
   179    6.676067916    6.676067916    6.676067916    7[6-(1,6),6-(1,6),27-(8,8,8,8)]
   180    2.988394164    2.988394164    2.988394164    7[6-(1,6),6-(1,6),27-(8,8,8,8)]
   181     1.35851184     1.35851184     1.35851184    8[6-(6,8),27-(7,8,8,8)]
   182    10.39792572    10.39792572    10.39792572    8[27-(7,8,8,8),27-(8,8,8,8),27-(8,8,8,8,8)]
   183     8.32696956     8.32696956     8.32696956    8[6-(6,8),27-(7,8,8,8)]
   184     0.95029452     0.95029452     0.95029452    8[6-(1,8),27-(8,8,8,8,8)]
   185     9.41554908     9.41554908     9.41554908    8[6-(1,8),27-(8,8,8,8),27-(8,8,8,8,8)]
   186     2.70817344     2.70817344     2.70817344    8[6-(1,8),27-(8,8,8,8,8)]
   187      2.1185262      2.1185262      2.1185262    8[6-(6,8),27-(8,8,8,8,8)]
   188        9.12681        9.12681        9.12681    8[6-(1,8),27-(8,8,8,8)]
   189    10.05276636    10.05276636    10.05276636    8[6-(1,8),27-(8,8,8,8)]
   190    10.65568896    10.65568896    10.65568896    8[6-(1,8),27-(7,8,8,8),27-(8,8,8,8,8)]
   191     7.32136104     7.32136104     7.32136104    8[6-(6,8),27-(8,8,8,8)]
   192    8.733748716    8.733748716    8.733748716    8[6-(6,8),27-(7,8,8,8)]
   193    6.710362596    6.710362596    6.710362596    8[27-(7,8,8,8),27-(8,8,8,8),27-(8,8,8,8,8)]
   194    4.639406436    4.639406436    4.639406436    8[6-(6,8),27-(7,8,8,8)]
   195    8.325531396    8.325531396    8.325531396    8[6-(1,8),27-(8,8,8,8,8)]
   196    5.727985956    5.727985956    5.727985956    8[6-(1,8),27-(8,8,8,8),27-(8,8,8,8,8)]
   197   10.083410316   10.083410316   10.083410316    8[6-(1,8),27-(8,8,8,8,8)]
   198    9.493763076    9.493763076    9.493763076    8[6-(6,8),27-(8,8,8,8,8)]
   199    5.439246876    5.439246876    5.439246876    8[6-(1,8),27-(8,8,8)]
   200    6.365203236    6.365203236    6.365203236    8[6-(1,8),27-(8,8,8)]
   201    6.968125836    6.968125836    6.968125836    8[6-(1,8),27-(7,8,8,8),27-(8,8,8,8,8)]
   202    3.633797916    3.633797916    3.633797916    8[6-(6,8),27-(8,8,8,8)]
   203    5.046074964    5.046074964    5.046074964    8[6-(6,8),27-(7,8,8,8)]
   204    3.022688844    3.022688844    3.022688844    8[27-(7,8,8,8),27-(8,8,8,8),27-(8,8,8,8,8)]
   205    0.951732684    0.951732684    0.951732684    8[6-(6,8),27-(7,8,8,8)]
   206    4.637857644    4.637857644    4.637857644    8[6-(1,8),27-(8,8,8,8,8)]
   207    2.040312204    2.040312204    2.040312204    8[6-(1,8),27-(8,8,8,8),27-(8,8,8,8,8)]
   208    6.395736564    6.395736564    6.395736564    8[6-(1,8),27-(8,8,8,8,8)]
   209    5.806089324    5.806089324    5.806089324    8[6-(6,8),27-(8,8,8,8,8)]
   210    1.751573124    1.751573124    1.751573124    8[6-(1,8),27-(8,8,8,8)]
   211    2.677529484    2.677529484    2.677529484    8[6-(1,8),27-(8,8,8,8)]
   212    3.280452084    3.280452084    3.280452084    8[6-(1,8),27-(7,8,8,8),27-(8,8,8,8,8)]
   213   11.008924164   11.008924164   11.008924164    8[6-(6,8),27-(8,8,8,8)]
   214     6.88991184     6.88991184     6.88991184    8[6-(6,8),27-(7,8,8,8)]
   215     4.86652572     4.86652572     4.86652572    8[27-(7,8,8,8),27-(8,8,8,8),27-(8,8,8,8,8)]
   216     2.79556956     2.79556956     2.79556956    8[6-(6,8),27-(7,8,8,8)]
   217     6.48169452     6.48169452     6.48169452    8[6-(1,8),27-(8,8,8,8,8)]
   218     3.88414908     3.88414908     3.88414908    8[6-(1,8),27-(8,8,8,8),27-(8,8,8,8,8)]
   219     8.23957344     8.23957344     8.23957344    8[6-(1,8),27-(8,8,8,8,8)]
   220      7.6499262      7.6499262      7.6499262    8[6-(6,8),27-(8,8,8,8,8)]
   221        3.59541        3.59541        3.59541    8[6-(1,8),27-(8,8,8,8)]
   222     4.52136636     4.52136636     4.52136636    8[6-(1,8),27-(8,8,8,8)]
   223     5.12428896     5.12428896     5.12428896    8[6-(1,8),27-(7,8,8,8),27-(8,8,8,8,8)]
   224     1.78996104     1.78996104     1.78996104    8[6-(6,8),27-(8,8,8,8)]
   225    3.202348716    3.202348716    3.202348716    8[6-(6,8),27-(7,8,8,8)]
   226    1.178962596    1.178962596    1.178962596    8[27-(7,8,8,8),27-(8,8,8,8),27-(8,8,8,8,8)]
   227   10.170806436   10.170806436   10.170806436    8[6-(6,8),27-(7,8,8,8)]
   228    2.794131396    2.794131396    2.794131396    8[6-(1,8),27-(8,8,8,8,8)]
   229    0.196585956    0.196585956    0.196585956    8[6-(1,8),27-(8,8,8,8),27-(8,8,8,8,8)]
   230    4.552010316    4.552010316    4.552010316    8[6-(1,8),27-(8,8,8,8,8)]
   231    3.962363076    3.962363076    3.962363076    8[6-(6,8),27-(8,8,8,8,8)]
   232   10.970646876   10.970646876   10.970646876    8[6-(1,8),27-(8,8,8,8)]
   233    0.833803236    0.833803236    0.833803236    8[6-(1,8),27-(8,8,8,8)]
   234    1.436725836    1.436725836    1.436725836    8[6-(1,8),27-(7,8,8,8),27-(8,8,8,8,8)]
   235    9.165197916    9.165197916    9.165197916    8[6-(6,8),27-(8,8,8,8)]
   236   10.577474964   10.577474964   10.577474964    8[6-(6,8),27-(7,8,8,8)]
   237    8.554088844    8.554088844    8.554088844    8[27-(7,8,8,8),27-(8,8,8),27-(8,8,8,8,8)]
   238    6.483132684    6.483132684    6.483132684    8[6-(6),27-(7,8,8,8)]
   239   10.169257644   10.169257644   10.169257644    8[6-(1,8),27-(8,8,8,8,8)]
   240    7.571712204    7.571712204    7.571712204    8[6-(1,8),27-(8,8,8),27-(8,8,8,8,8)]
   241    0.864336564    0.864336564    0.864336564    8[6-(1,8),27-(8,8,8,8,8)]
   242    0.274689324    0.274689324    0.274689324    8[6-(6,8),27-(8,8,8,8,8)]
   243    7.282973124    7.282973124    7.282973124    8[6-(1,8),27-(8,8,8,8)]
   244    8.208929484    8.208929484    8.208929484    8[6-(1,8),27-(8,8,8,8)]
   245    8.811852084    8.811852084    8.811852084    8[6-(1,8),27-(7,8,8,8),27-(8,8,8,8,8)]
