# Supplementary material for: A collection of forcefield precursors for metal–organic frameworks
Source: RSC Adv. 2019 Nov 13;9(63):36492–507. doi: 10.1039/c9ra07327b (PMC9075174; doi:10.1039/c9ra07327b)
Supplement: RA-009-C9RA07327B-s3096 [file RA-009-C9RA07327B-s3096.txt]

CAXXAC_charged

13.0975    0.00000000    0.00000000
0.0    18.1635    0.00000000
-4.56890837    0.0    21.06439209

     1 -3.20157831259 -3.20157831259 -3.20157831259    27[7-(6,6),8-(1,27,27),8-(1,27,27),8-(6),8-(6),8-(6)]
     2 -1.00907922449 -1.00907922449 -1.00907922449    27[7-(6,6),8-(0),8-(1,27,27),8-(6),8-(6)]
     3    3.325000986    3.325000986    3.325000986    27[7-(6,6),8-(1,27,27),8-(1,27,27),8-(6),8-(6)]
     4  5.15606040449  5.15606040449  5.15606040449    27[7-(6,6),8-(1,27,27),8-(6),8-(6),8-(6)]
     5  2.89696575759  2.89696575759  2.89696575759    27[7-(6,6),8-(1,27,27),8-(1,27,27),8-(6),8-(6),8-(6)]
     6 0.704466669495 0.704466669495 0.704466669495    27[7-(6,6),8-(0),8-(1,27,27),8-(6),8-(6)]
     7    9.467886459    9.467886459    9.467886459    27[7-(6,6),8-(1,27,27),8-(1,27,27),8-(6),8-(6)]
     8  7.63682704051  7.63682704051  7.63682704051    27[7-(6,6),8-(1,27,27),8-(6),8-(6),8-(6)]
     9  11.7301699426  11.7301699426  11.7301699426    27[7-(6,6),8-(1,27,27),8-(1,27,27),8-(6),8-(6),8-(6)]
    10  9.53767085449  9.53767085449  9.53767085449    27[7-(6,6),8-(0),8-(1,27,27),8-(6),8-(6)]
    11    5.203590644    5.203590644    5.203590644    27[7-(6,6),8-(1,27,27),8-(1,27,27),8-(6),8-(6)]
    12  3.37253122551  3.37253122551  3.37253122551    27[7-(6,6),8-(1,27,27),8-(6),8-(6),8-(6)]
    13  5.63162587241  5.63162587241  5.63162587241    27[7-(6,6),8-(1,27,27),8-(1,27,27),8-(6),8-(6),8-(6)]
    14  7.82412496051  7.82412496051  7.82412496051    27[7-(6,6),8-(0),8-(1,27,27),8-(6),8-(6)]
    15-0.939294828998-0.939294828998-0.939294828998    27[7-(6,6),8-(1,27,27),8-(1,27,27),8-(6),8-(6)]
    16  0.89176458949  0.89176458949  0.89176458949    27[7-(6,6),8-(1,27,27),8-(6),8-(6),8-(6)]
    17  8.45141199109  8.45141199109  8.45141199109    1[6-(6,6)]
    18  9.82741060254  9.82741060254  9.82741060254    1[6-(6,7)]
    19  7.39319272995  7.39319272995  7.39319272995    1[6-(6,7)]
    20  5.96361615753  5.96361615753  5.96361615753    1[6-(6,6)]
    21 -2.61600879771 -2.61600879771 -2.61600879771    1[6-(6,6)]
    22 -2.31217801485 -2.31217801485 -2.31217801485    1[6-(6,7)]
    23 0.772416110401 0.772416110401 0.772416110401    1[6-(6,7)]
    24 0.292225912381 0.292225912381 0.292225912381    1[6-(6,6)]
    25 -1.36839387988 -1.36839387988 -1.36839387988    1[8-(27,27,27)]
    26   7.5689743051   7.5689743051   7.5689743051    1[8-(27,27,27)]
    27  2.03948308854  2.03948308854  2.03948308854    1[6-(6,6)]
    28  3.37829155854  3.37829155854  3.37829155854    1[6-(6,7)]
    29 0.618771553335 0.618771553335 0.618771553335    1[6-(6,7)]
    30-0.788174349924-0.788174349924-0.788174349924    1[6-(6,6)]
    31  7.57854205086  7.57854205086  7.57854205086    1[6-(6,6)]
    32  7.26819127152  7.26819127152  7.26819127152    1[6-(6,7)]
    33  4.18714268998  4.18714268998  4.18714268998    1[6-(6,7)]
    34  4.36557425438  4.36557425438  4.36557425438    1[6-(6,6)]
    35  5.38121338357  5.38121338357  5.38121338357    1[6-(6,6)]
    36 0.291848283259 0.291848283259 0.291848283259    1[6-(6,7)]
    37-0.475786669826-0.475786669826-0.475786669826    1[6-(6,7)]
    38  4.60715152551  4.60715152551  4.60715152551    1[6-(6,6)]
    39  4.34147545391  4.34147545391  4.34147545391    1[6-(6,6)]
    40  2.96547684246  2.96547684246  2.96547684246    1[6-(6,7)]
    41  5.39969471505  5.39969471505  5.39969471505    1[6-(6,7)]
    42  6.82927128748  6.82927128748  6.82927128748    1[6-(6,6)]
    43  2.31139624271  2.31139624271  2.31139624271    1[6-(6,6)]
    44  2.00756545985  2.00756545985  2.00756545985    1[6-(6,7)]
    45   3.4918797046   3.4918797046   3.4918797046    1[6-(6,7)]
    46  3.97206990262  3.97206990262  3.97206990262    1[6-(6,6)]
    47  1.06378132488  1.06378132488  1.06378132488    1[8-(27,27,27)]
    48   5.2239131399   5.2239131399   5.2239131399    1[8-(27,27,27)]
    49 -2.34409564354 -2.34409564354 -2.34409564354    1[6-(6,6)]
    50  9.41459588646  9.41459588646  9.41459588646    1[6-(6,7)]
    51-0.923384108335-0.923384108335-0.923384108335    1[6-(6,7)]
    52 0.483561794924 0.483561794924 0.483561794924    1[6-(6,6)]
    53  9.78325376414  9.78325376414  9.78325376414    1[6-(6,6)]
    54  5.52469617348  5.52469617348  5.52469617348    1[6-(6,7)]
    55 0.077153125023 0.077153125023 0.077153125023    1[6-(6,7)]
    56-0.101278439379-0.101278439379-0.101278439379    1[6-(6,6)]
    57 -1.11691756857 -1.11691756857 -1.11691756857    1[6-(6,6)]
    58-0.596460838259-0.596460838259-0.596460838259    1[6-(6,7)]
    59 0.171174114826 0.171174114826 0.171174114826    1[6-(6,7)]
    60-0.342855710509-0.342855710509-0.342855710509    1[6-(6,6)]
    61 0.077179638913 0.077179638913 0.077179638913    1[6-(6,6)]
    62 -1.29881897254 -1.29881897254 -1.29881897254    1[6-(6,7)]
    63  1.13539890005  1.13539890005  1.13539890005    1[6-(6,7)]
    64  2.56497547248  2.56497547248  2.56497547248    1[6-(6,6)]
    65  11.1446004277  11.1446004277  11.1446004277    1[6-(6,6)]
    66  10.8407696448  10.8407696448  10.8407696448    1[6-(6,7)]
    67   7.7561755196   7.7561755196   7.7561755196    1[6-(6,7)]
    68  8.23636571762  8.23636571762  8.23636571762    1[6-(6,6)]
    69  9.89698550988  9.89698550988  9.89698550988    1[8-(27,27,27)]
    70   0.9596173249   0.9596173249   0.9596173249    1[8-(27,27,27)]
    71  6.48910854146  6.48910854146  6.48910854146    1[6-(6,6)]
    72  5.15030007146  5.15030007146  5.15030007146    1[6-(6,7)]
    73  7.90982007666  7.90982007666  7.90982007666    1[6-(6,7)]
    74  9.31676597992  9.31676597992  9.31676597992    1[6-(6,6)]
    75 0.950049579141 0.950049579141 0.950049579141    1[6-(6,6)]
    76  1.26040035848  1.26040035848  1.26040035848    1[6-(6,7)]
    77  4.34144894002  4.34144894002  4.34144894002    1[6-(6,7)]
    78  4.16301737562  4.16301737562  4.16301737562    1[6-(6,6)]
    79  3.14737824643  3.14737824643  3.14737824643    1[6-(6,6)]
    80  8.23674334674  8.23674334674  8.23674334674    1[6-(6,7)]
    81  9.00437829983  9.00437829983  9.00437829983    1[6-(6,7)]
    82  3.92144010449  3.92144010449  3.92144010449    1[6-(6,6)]
    83  4.18711617609  4.18711617609  4.18711617609    1[6-(6,6)]
    84  5.56311478754  5.56311478754  5.56311478754    1[6-(6,7)]
    85  3.12889691495  3.12889691495  3.12889691495    1[6-(6,7)]
    86  1.69932034253  1.69932034253  1.69932034253    1[6-(6,6)]
    87  6.21719538729  6.21719538729  6.21719538729    1[6-(6,6)]
    88  6.52102617015  6.52102617015  6.52102617015    1[6-(6,7)]
    89   5.0367119254   5.0367119254   5.0367119254    1[6-(6,7)]
    90  4.55652172738  4.55652172738  4.55652172738    1[6-(6,6)]
    91  7.46481030512  7.46481030512  7.46481030512    1[8-(27,27,27)]
    92   3.3046784901   3.3046784901   3.3046784901    1[8-(27,27,27)]
    93  10.8726872735  10.8726872735  10.8726872735    1[6-(6,6)]
    94-0.886004256462-0.886004256462-0.886004256462    1[6-(6,7)]
    95  9.45197573834  9.45197573834  9.45197573834    1[6-(6,7)]
    96  8.04502983508  8.04502983508  8.04502983508    1[6-(6,6)]
    97 -1.25466213414 -1.25466213414 -1.25466213414    1[6-(6,6)]
    98  3.00389545652  3.00389545652  3.00389545652    1[6-(6,7)]
    99  8.45143850498  8.45143850498  8.45143850498    1[6-(6,7)]
   100  8.62987006938  8.62987006938  8.62987006938    1[6-(6,6)]
   101  9.64550919857  9.64550919857  9.64550919857    1[6-(6,6)]
   102  9.12505246826  9.12505246826  9.12505246826    1[6-(6,7)]
   103  8.35741751517  8.35741751517  8.35741751517    1[6-(6,7)]
   104  8.87144734051  8.87144734051  8.87144734051    1[6-(6,6)]
   105  7.02689047532  7.02689047532  7.02689047532    6[6-(1,6),6-(1,6),6-(8,8)]
   106  8.20131021567  8.20131021567  8.20131021567    6[1-(0),6-(1,7),6-(6,6)]
   107  9.02075660087  9.02075660087  9.02075660087    6[1-(0),6-(1,6),7-(6,27)]
   108  7.60116930457  7.60116930457  7.60116930457    6[1-(0),6-(1,6),7-(6,27)]
   109   6.7422780851   6.7422780851   6.7422780851    6[1-(0),6-(1,7),6-(6,6)]
   110  6.04923851941  6.04923851941  6.04923851941    6[6-(6,6),8-(27),8-(27)]
   111 -3.44371082705 -3.44371082705 -3.44371082705    6[6-(1,6),6-(1,6),6-(8,8)]
   112 -2.87107556181 -2.87107556181 -2.87107556181    6[1-(0),6-(1,7),6-(6,6)]
   113 -2.68350763643 -2.68350763643 -2.68350763643    6[1-(0),6-(1,6),7-(6)]
   114  1.00482115617  1.00482115617  1.00482115617    6[1-(0),6-(1,6),7-(6)]
   115 0.730870597314 0.730870597314 0.730870597314    6[1-(0),6-(1,7),6-(6,6)]
   116 -3.59320459066 -3.59320459066 -3.59320459066    6[6-(6,6),8-(27),8-(27)]
   117  0.48078990466  0.48078990466  0.48078990466    6[6-(1,6),6-(1,6),6-(8,8)]
   118  1.71850331871  1.71850331871  1.71850331871    6[1-(0),6-(1,7),6-(6,6)]
   119  2.51370450422  2.51370450422  2.51370450422    6[1-(0),6-(1,6),7-(6,27)]
   120 0.922267682323 0.922267682323 0.922267682323    6[1-(0),6-(1,6),7-(6,27)]
   121 0.076412704394 0.076412704394 0.076412704394    6[1-(0),6-(1,7),6-(6,6)]
   122-0.441076284749-0.441076284749-0.441076284749    6[6-(6,6),8-(27),8-(27)]
   123  5.94229949368  5.94229949368  5.94229949368    6[6-(1,6),6-(1,6),6-(8,8)]
   124  6.84422924769  6.84422924769  6.84422924769    6[1-(0),6-(1,7),6-(6,6)]
   125  6.65431493778  6.65431493778  6.65431493778    6[1-(0),6-(1,6),7-(6,27)]
   126  4.85663808478  4.85663808478  4.85663808478    6[1-(0),6-(1,6),7-(6,27)]
   127  4.96224107059  4.96224107059  4.96224107059    6[1-(0),6-(1,7),6-(6,6)]
   128  2.49905613976  2.49905613976  2.49905613976    6[6-(6,6),8-(0),8-(27)]
   129  4.98052129533  4.98052129533  4.98052129533    6[6-(1,6),6-(1,6),6-(8,8)]
   130  5.08886534621  5.08886534621  5.08886534621    6[1-(0),6-(1,7),6-(6,6)]
   131 0.204338499339 0.204338499339 0.204338499339    6[1-(0),6-(1,6),7-(6,27)]
   132-0.242742917534-0.242742917534-0.242742917534    6[1-(0),6-(1,6),7-(6,27)]
   133  4.63483921102  4.63483921102  4.63483921102    6[1-(0),6-(1,7),6-(6,6)]
   134  9.49564855611  9.49564855611  9.49564855611    6[6-(6,6),8-(27),8-(27)]
   135   8.0267793717   8.0267793717   8.0267793717    6[6-(0),8-(27)]
   136  9.21874389937  9.21874389937  9.21874389937    6[6-(8)]
   137  5.76599696968  5.76599696968  5.76599696968    6[6-(1,6),6-(1,6),6-(8,8)]
   138  4.59157722933  4.59157722933  4.59157722933    6[1-(0),6-(1,7),6-(6,6)]
   139  3.77213084413  3.77213084413  3.77213084413    6[1-(0),6-(1,6),7-(6,27)]
   140  5.19171814043  5.19171814043  5.19171814043    6[1-(0),6-(1,6),7-(6,27)]
   141   6.0506093599   6.0506093599   6.0506093599    6[1-(0),6-(1,7),6-(6,6)]
   142  6.74364892559  6.74364892559  6.74364892559    6[6-(6,6),8-(27),8-(27)]
   143  3.13909827205  3.13909827205  3.13909827205    6[6-(1,6),6-(1,6),6-(8,8)]
   144  2.56646300681  2.56646300681  2.56646300681    6[1-(0),6-(1,7),6-(6,6)]
   145  2.37889508143  2.37889508143  2.37889508143    6[1-(0),6-(1,6),7-(6)]
   146  3.25947465883  3.25947465883  3.25947465883    6[1-(0),6-(1,6),7-(6)]
   147  3.53342521769  3.53342521769  3.53342521769    6[1-(0),6-(1,7),6-(6,6)]
   148  3.28859203566  3.28859203566  3.28859203566    6[6-(6,6),8-(27),8-(27)]
   149 -0.78540245966 -0.78540245966 -0.78540245966    6[6-(1,6),6-(1,6),6-(8,8)]
   150 -2.02311587371 -2.02311587371 -2.02311587371    6[1-(0),6-(1,7),6-(6,6)]
   151 -2.81831705922 -2.81831705922 -2.81831705922    6[1-(0),6-(1,6),7-(6,27)]
   152 -1.22688023732 -1.22688023732 -1.22688023732    6[1-(0),6-(1,6),7-(6,27)]
   153-0.381025259394-0.381025259394-0.381025259394    6[1-(0),6-(1,7),6-(6,6)]
   154 0.136463729749 0.136463729749 0.136463729749    6[6-(6,6),8-(27),8-(27)]
   155  11.4194963213  11.4194963213  11.4194963213    6[6-(1,6),6-(1,6),6-(8,8)]
   156  10.5175665673  10.5175665673  10.5175665673    6[1-(0),6-(1,7),6-(6,6)]
   157  6.13857250722  6.13857250722  6.13857250722    6[1-(0),6-(1,6),7-(6,27)]
   158  12.5051577302  12.5051577302  12.5051577302    6[1-(0),6-(1,6),7-(6,27)]
   159  12.3995547444  12.3995547444  12.3995547444    6[1-(0),6-(1,7),6-(6,6)]
   160 -2.80366869476 -2.80366869476 -2.80366869476    6[6-(6,6),8-(0),8-(27)]
   161-0.716225480334-0.716225480334-0.716225480334    6[6-(1,6),6-(1,6),6-(8,8)]
   162-0.824569531214-0.824569531214-0.824569531214    6[1-(0),6-(1,7),6-(6,6)]
   163-0.508951054339-0.508951054339-0.508951054339    6[1-(0),6-(1,6),7-(6,27)]
   164-0.061869637466-0.061869637466-0.061869637466    6[1-(0),6-(1,6),7-(6,27)]
   165-0.370543396015-0.370543396015-0.370543396015    6[1-(0),6-(1,7),6-(6,6)]
   166  3.29723888889  3.29723888889  3.29723888889    6[6-(6,6),8-(27),8-(27)]
   167   4.7661080733   4.7661080733   4.7661080733    6[6-(0),8-(27)]
   168  3.57414354563  3.57414354563  3.57414354563    6[6-(8)]
   169  1.50170115468  1.50170115468  1.50170115468    6[6-(1,6),6-(1,6),6-(8,8)]
   170  0.32728141433  0.32728141433  0.32728141433    6[1-(0),6-(1,7),6-(6,6)]
   171-0.492164970869-0.492164970869-0.492164970869    6[1-(0),6-(1,6),7-(6,27)]
   172 0.927422325427 0.927422325427 0.927422325427    6[1-(0),6-(1,6),7-(6,27)]
   173   1.7863135449   1.7863135449   1.7863135449    6[1-(0),6-(1,7),6-(6,6)]
   174  2.47935311058  2.47935311058  2.47935311058    6[6-(6,6),8-(27),8-(27)]
   175  11.9723024571  11.9723024571  11.9723024571    6[6-(1,6),6-(1,6),6-(8,8)]
   176  11.3996671918  11.3996671918  11.3996671918    6[1-(0),6-(1,7),6-(6,6)]
   177  11.2120992664  11.2120992664  11.2120992664    6[1-(0),6-(1,6),7-(6)]
   178  7.52377047383  7.52377047383  7.52377047383    6[1-(0),6-(1,6),7-(6)]
   179  7.79772103269  7.79772103269  7.79772103269    6[1-(0),6-(1,7),6-(6,6)]
   180  12.1217962207  12.1217962207  12.1217962207    6[6-(6,6),8-(27),8-(27)]
   181  8.04780172534  8.04780172534  8.04780172534    6[6-(1,6),6-(1,6),6-(8,8)]
   182  6.81008831129  6.81008831129  6.81008831129    6[1-(0),6-(1,7),6-(6,6)]
   183  6.01488712578  6.01488712578  6.01488712578    6[1-(0),6-(1,6),7-(6,27)]
   184  7.60632394768  7.60632394768  7.60632394768    6[1-(0),6-(1,6),7-(6,27)]
   185  8.45217892561  8.45217892561  8.45217892561    6[1-(0),6-(1,7),6-(6,6)]
   186  8.96966791475  8.96966791475  8.96966791475    6[6-(6,6),8-(27),8-(27)]
   187  2.58629213632  2.58629213632  2.58629213632    6[6-(1,6),6-(1,6),6-(8,8)]
   188  1.68436238231  1.68436238231  1.68436238231    6[1-(0),6-(1,7),6-(6,6)]
   189  1.87427669222  1.87427669222  1.87427669222    6[1-(0),6-(1,6),7-(6,27)]
   190  3.67195354522  3.67195354522  3.67195354522    6[1-(0),6-(1,6),7-(6,27)]
   191  3.56635055941  3.56635055941  3.56635055941    6[1-(0),6-(1,7),6-(6,6)]
   192  6.02953549024  6.02953549024  6.02953549024    6[6-(6,6),8-(0),8-(27)]
   193  3.54807033467  3.54807033467  3.54807033467    6[6-(1,6),6-(1,6),6-(8,8)]
   194  3.43972628379  3.43972628379  3.43972628379    6[1-(0),6-(1,7),6-(6,6)]
   195  8.32425313066  8.32425313066  8.32425313066    6[1-(0),6-(1,6),7-(6,27)]
   196  8.77133454753  8.77133454753  8.77133454753    6[1-(0),6-(1,6),7-(6,27)]
   197  3.89375241899  3.89375241899  3.89375241899    6[1-(0),6-(1,7),6-(6,6)]
   198-0.967056926108-0.967056926108-0.967056926108    6[6-(6,6),8-(27),8-(27)]
   199 0.501812258298 0.501812258298 0.501812258298    6[6-(0),8-(27)]
   200-0.690152269365-0.690152269365-0.690152269365    6[6-(8)]
   201  2.76259466032  2.76259466032  2.76259466032    6[6-(1,6),6-(1,6),6-(8,8)]
   202  3.93701440067  3.93701440067  3.93701440067    6[1-(0),6-(1,7),6-(6,6)]
   203  4.75646078587  4.75646078587  4.75646078587    6[1-(0),6-(1,6),7-(6,27)]
   204  3.33687348957  3.33687348957  3.33687348957    6[1-(0),6-(1,6),7-(6,27)]
   205   2.4779822701   2.4779822701   2.4779822701    6[1-(0),6-(1,7),6-(6,6)]
   206  1.78494270442  1.78494270442  1.78494270442    6[6-(6,6),8-(27),8-(27)]
   207  5.38949335795  5.38949335795  5.38949335795    6[6-(1,6),6-(1,6),6-(8,8)]
   208  5.96212862319  5.96212862319  5.96212862319    6[1-(0),6-(1,7),6-(6,6)]
   209  6.14969654857  6.14969654857  6.14969654857    6[1-(0),6-(1,6),7-(6)]
   210  5.26911697117  5.26911697117  5.26911697117    6[1-(0),6-(1,6),7-(6)]
   211  4.99516641231  4.99516641231  4.99516641231    6[1-(0),6-(1,7),6-(6,6)]
   212  5.23999959434  5.23999959434  5.23999959434    6[6-(6,6),8-(27),8-(27)]
   213  9.31399408966  9.31399408966  9.31399408966    6[6-(1,6),6-(1,6),6-(8,8)]
   214  10.5517075037  10.5517075037  10.5517075037    6[1-(0),6-(1,7),6-(6,6)]
   215  11.3469086892  11.3469086892  11.3469086892    6[1-(0),6-(1,6),7-(6,27)]
   216  9.75547186732  9.75547186732  9.75547186732    6[1-(0),6-(1,6),7-(6,27)]
   217  8.90961688939  8.90961688939  8.90961688939    6[1-(0),6-(1,7),6-(6,6)]
   218  8.39212790025  8.39212790025  8.39212790025    6[6-(6,6),8-(27),8-(27)]
   219 -2.89090469132 -2.89090469132 -2.89090469132    6[6-(1,6),6-(1,6),6-(8,8)]
   220 -1.98897493731 -1.98897493731 -1.98897493731    6[1-(0),6-(1,7),6-(6,6)]
   221  2.39001912278  2.39001912278  2.39001912278    6[1-(0),6-(1,6),7-(6,27)]
   222 -3.97656610022 -3.97656610022 -3.97656610022    6[1-(0),6-(1,6),7-(6,27)]
   223 -3.87096311441 -3.87096311441 -3.87096311441    6[1-(0),6-(1,7),6-(6,6)]
   224  11.3322603248  11.3322603248  11.3322603248    6[6-(6,6),8-(0),8-(27)]
   225  9.24481711033  9.24481711033  9.24481711033    6[6-(1,6),6-(1,6),6-(8,8)]
   226  9.35316116121  9.35316116121  9.35316116121    6[1-(0),6-(1,7),6-(6,6)]
   227  9.03754268434  9.03754268434  9.03754268434    6[1-(0),6-(1,6),7-(6,27)]
   228  8.59046126747  8.59046126747  8.59046126747    6[1-(0),6-(1,6),7-(6,27)]
   229  8.89913502601  8.89913502601  8.89913502601    6[1-(0),6-(1,7),6-(6,6)]
   230  5.23135274111  5.23135274111  5.23135274111    6[6-(6,6),8-(27),8-(27)]
   231   3.7624835567   3.7624835567   3.7624835567    6[6-(0),8-(27)]
   232  4.95444808437  4.95444808437  4.95444808437    6[6-(8)]
   233  8.71569083536  8.71569083536  8.71569083536    7[6-(1,6),6-(1,6),27-(8,8,8,8,8)]
   234  1.57127315049  1.57127315049  1.57127315049    7[6-(1,6),6-(1,6)]
   235  2.12705461244  2.12705461244  2.12705461244    7[6-(1,6),6-(1,6),27-(8,8,8,8)]
   236   5.6657431005   5.6657431005   5.6657431005    7[6-(1,6),6-(1,6),27-(8,8,8,8)]
   237-0.227223616143-0.227223616143-0.227223616143    7[6-(1,6),6-(1,6),27-(8,8,8,8)]
   238  4.07719660964  4.07719660964  4.07719660964    7[6-(1,6),6-(1,6),27-(8,8,8,8,8)]
   239  2.69302266451  2.69302266451  2.69302266451    7[6-(1,6),6-(1,6)]
   240 -2.43166716744 -2.43166716744 -2.43166716744    7[6-(1,6),6-(1,6),27-(8,8,8,8)]
   241   7.1271443445   7.1271443445   7.1271443445    7[6-(1,6),6-(1,6),27-(8,8,8,8)]
   242-0.0773889388571-0.0773889388571-0.0773889388571    7[6-(1,6),6-(1,6),27-(8,8,8,8)]
   243-0.187099205364-0.187099205364-0.187099205364    7[6-(1,6),6-(1,6),27-(8,8,8,8,8)]
   244  6.95731847951  6.95731847951  6.95731847951    7[6-(1,6),6-(1,6)]
   245  6.40153701756  6.40153701756  6.40153701756    7[6-(1,6),6-(1,6),27-(8,8,8,8)]
   246   2.8628485295   2.8628485295   2.8628485295    7[6-(1,6),6-(1,6),27-(8,8,8,8)]
   247  8.75581524614  8.75581524614  8.75581524614    7[6-(1,6),6-(1,6),27-(8,8,8,8)]
   248  4.45139502036  4.45139502036  4.45139502036    7[6-(1,6),6-(1,6),27-(8,8,8,8,8)]
   249  5.83556896549  5.83556896549  5.83556896549    7[6-(1,6),6-(1,6)]
   250  10.9602587974  10.9602587974  10.9602587974    7[6-(1,6),6-(1,6),27-(8,8,8,8)]
   251   1.4014472855   1.4014472855   1.4014472855    7[6-(1,6),6-(1,6),27-(8,8,8,8)]
   252  8.60598056886  8.60598056886  8.60598056886    7[6-(1,6),6-(1,6),27-(8,8,8,8)]
   253  2.81360794078  2.81360794078  2.81360794078    7[8-(0),8-(0),8-(0)]
   254 -3.11822049578 -3.11822049578 -3.11822049578    7[8-(0),8-(0),8-(0)]
   255  5.71498368922  5.71498368922  5.71498368922    7[8-(0),8-(0),8-(0)]
   256  11.6468121258  11.6468121258  11.6468121258    7[8-(0),8-(0)]
   257  4.99361006074  4.99361006074  4.99361006074    8[6-(6,8),27-(7,8,8,8)]
   258  6.34924804125  6.34924804125  6.34924804125    8[6-(6,8),27-(7,8,8,8)]
   259  -2.7661730225  -2.7661730225  -2.7661730225    8[6-(6,8),27-(7,8,8,8,8)]
   260  4.17296284396  4.17296284396  4.17296284396    8[6-(6,8),27-(7,8,8,8)]
   261  -1.5710094639  -1.5710094639  -1.5710094639    8[6-(6,8),27-(7,8,8,8,8)]
   2620.00408595544630.00408595544630.0040859554463    8[6-(6,8),27-(7,8,8,8)]
   263  3.48229717334  3.48229717334  3.48229717334    8[6-(6,8)]
   264 -1.79534402948 -1.79534402948 -1.79534402948    8[6-(6,8),27-(7,8,8,8)]
   265  9.72456501265  9.72456501265  9.72456501265    8[6-(6,8),27-(7,8,8,8,8)]
   266  3.37640285991  3.37640285991  3.37640285991    8[6-(6,8),27-(7,8,8,8)]
   267 -2.00036396423 -2.00036396423 -2.00036396423    8[1-(0),27-(7,8,8,8),27-(7,8,8,8),27-(7,8,8,8,8)]
   268  8.32865938002  8.32865938002  8.32865938002    8[1-(0),27-(7,8,8,8),27-(7,8,8,8),27-(7,8,8,8,8)]
   269 0.711107131024 0.711107131024 0.711107131024    8[27-(7,8,8,8)]
   270  6.81536753565  6.81536753565  6.81536753565    8[6-(6),27-(7,8,8,8)]
   271  7.79927738426  7.79927738426  7.79927738426    8[6-(6,8),27-(7,8,8,8)]
   272  6.44363940375  6.44363940375  6.44363940375    8[6-(6,8),27-(7,8,8,8)]
   273   2.4615604675   2.4615604675   2.4615604675    8[6-(6,8),27-(7,8,8,8,8)]
   274  8.61992460104  8.61992460104  8.61992460104    8[6-(6,8),27-(7,8,8,8)]
   275   1.2663969089   1.2663969089   1.2663969089    8[6-(6,8),27-(7,8,8,8,8)]
   276-0.308698510446-0.308698510446-0.308698510446    8[6-(6,8),27-(7,8,8,8)]
   277 -3.78690972834 -3.78690972834 -3.78690972834    8[6-(6,8)]
   278  1.49073147448  1.49073147448  1.49073147448    8[6-(6,8),27-(7,8,8,8)]
   279  3.06832243235  3.06832243235  3.06832243235    8[6-(6,8),27-(7,8,8,8,8)]
   280  9.41648458509  9.41648458509  9.41648458509    8[6-(6,8),27-(7,8,8,8)]
   281  1.69575140923  1.69575140923  1.69575140923    8[1-(0),27-(7,8,8,8),27-(7,8,8,8),27-(7,8,8,8,8)]
   282  4.46422806498  4.46422806498  4.46422806498    8[1-(0),27-(7,8,8,8),27-(7,8,8,8),27-(7,8,8,8,8)]
   283 -1.01571968602 -1.01571968602 -1.01571968602    8[27-(7,8,8,8)]
   284  5.97751990935  5.97751990935  5.97751990935    8[6-(6),27-(7,8,8,8)]
   285  3.53498156926  3.53498156926  3.53498156926    8[6-(6,8),27-(7,8,8,8)]
   286  2.17934358875  2.17934358875  2.17934358875    8[6-(6,8),27-(7,8,8,8)]
   287  11.2947646525  11.2947646525  11.2947646525    8[6-(6,8),27-(7,8,8,8,8)]
   288  4.35562878604  4.35562878604  4.35562878604    8[6-(6,8),27-(7,8,8,8)]
   289  10.0996010939  10.0996010939  10.0996010939    8[6-(6,8),27-(7,8,8,8,8)]
   290  8.52450567455  8.52450567455  8.52450567455    8[6-(6,8),27-(7,8,8,8)]
   291  5.04629445666  5.04629445666  5.04629445666    8[6-(6,8)]
   292  10.3239356595  10.3239356595  10.3239356595    8[6-(6,8),27-(7,8,8,8)]
   293 -1.19597338265 -1.19597338265 -1.19597338265    8[6-(6,8),27-(7,8,8,8,8)]
   294  5.15218877009  5.15218877009  5.15218877009    8[6-(6,8),27-(7,8,8,8)]
   295  10.5289555942  10.5289555942  10.5289555942    8[1-(0),27-(7,8,8,8),27-(7,8,8,8),27-(7,8,8,8,8)]
   296 0.199932249982 0.199932249982 0.199932249982    8[1-(0),27-(7,8,8,8),27-(7,8,8,8),27-(7,8,8,8,8)]
   297  7.81748449898  7.81748449898  7.81748449898    8[27-(7,8,8,8)]
   298  1.71322409435  1.71322409435  1.71322409435    8[6-(6),27-(7,8,8,8)]
   299 0.729314245738 0.729314245738 0.729314245738    8[6-(6,8),27-(7,8,8,8)]
   300  2.08495222625  2.08495222625  2.08495222625    8[6-(6,8),27-(7,8,8,8)]
   301   6.0670311625   6.0670311625   6.0670311625    8[6-(6,8),27-(7,8,8,8,8)]
   302-0.0913329710371-0.0913329710371-0.0913329710371    8[6-(6,8),27-(7,8,8,8)]
   303   7.2621947211   7.2621947211   7.2621947211    8[6-(6,8),27-(7,8,8,8,8)]
   304  8.83729014045  8.83729014045  8.83729014045    8[6-(6,8),27-(7,8,8,8)]
   305  12.3155013583  12.3155013583  12.3155013583    8[6-(6,8)]
   306  7.03786015552  7.03786015552  7.03786015552    8[6-(6,8),27-(7,8,8,8)]
   307  5.46026919765  5.46026919765  5.46026919765    8[6-(6,8),27-(7,8,8,8,8)]
   308-0.887892955087-0.887892955087-0.887892955087    8[6-(6,8),27-(7,8,8,8)]
   309  6.83284022077  6.83284022077  6.83284022077    8[1-(0),27-(7,8,8,8),27-(7,8,8,8),27-(7,8,8,8,8)]
   310  4.06436356502  4.06436356502  4.06436356502    8[1-(0),27-(7,8,8,8),27-(7,8,8,8),27-(7,8,8,8,8)]
   311  9.54431131602  9.54431131602  9.54431131602    8[27-(7,8,8,8)]
   312  2.55107172065  2.55107172065  2.55107172065    8[6-(6),27-(7,8,8,8)]
   313  3.98571251373  3.98571251373  3.98571251373    8[7-(8,8)]
   314  2.08419925977  2.08419925977  2.08419925977    8[7-(8,8)]
   315  2.48403776096  2.48403776096  2.48403776096    8[7-(8,8)]
   316  8.80717493127  8.80717493127  8.80717493127    8[7-(8,8)]
   317 -2.38881181477 -2.38881181477 -2.38881181477    8[7-(8,8)]
   318 -2.78865031596 -2.78865031596 -2.78865031596    8[7-(8,8)]
   319  4.54287911627  4.54287911627  4.54287911627    8[7-(8,8)]
   320  6.44439237023  6.44439237023  6.44439237023    8[7-(8,8)]
   321  6.04455386904  6.04455386904  6.04455386904    8[7-(8,8)]
   322-0.278583301269-0.278583301269-0.278583301269    8[7-(8)]
   323  10.9174034448  10.9174034448  10.9174034448    8[7-(8)]
