# Supplementary material for: A collection of forcefield precursors for metal–organic frameworks
Source: RSC Adv. 2019 Nov 13;9(63):36492–507. doi: 10.1039/c9ra07327b (PMC9075174; doi:10.1039/c9ra07327b)
Supplement: RA-009-C9RA07327B-s3097 [file RA-009-C9RA07327B-s3097.txt]

CAXZOS_clean

25.3323    0.00000000    0.00000000
12.66613767    22.61460901    0.00000000
12.66613767    -7e-07    22.61460901

     1  40.1397706886  40.1397706886  40.1397706886    27[7-(6,6),7-(6,6),8-(6),8-(6)]
     2  27.4926200108  27.4926200108  27.4926200108    27[7-(6,6),7-(6,6),8-(6),8-(6)]
     3  33.7851699466  33.7851699466  33.7851699466    27[7-(6,6),7-(6,6),8-(6),8-(6),8-(6)]
     4  21.0222497308  21.0222497308  21.0222497308    27[7-(6,6),7-(6,6),8-(6),8-(6)]
     5  14.8074832894  14.8074832894  14.8074832894    27[7-(6,6),7-(6,6),8-(6),8-(6)]
     6  27.4926324172  27.4926324172  27.4926324172    27[7-(6,6),7-(6,6),8-(6),8-(6)]
     7  33.7851691214  33.7851691214  33.7851691214    27[7-(6,6),7-(6,6),8-(6),8-(6),8-(6)]
     8  21.0222505652  21.0222505652  21.0222505652    27[7-(6,6),7-(6,6),8-(6),8-(6)]
     9  27.4736265935  27.4736265935  27.4736265935    27[7-(6,6),7-(6,6),8-(6),8-(6)]
    10  14.8264757615  14.8264757615  14.8264757615    27[7-(6,6),7-(6,6),8-(6),8-(6)]
    11  21.1190134612  21.1190134612  21.1190134612    27[7-(6,6),7-(6,6),8-(6),8-(6),8-(6)]
    12  8.35610621066  8.35610621066  8.35610621066    27[7-(6,6),7-(6,6),8-(6),8-(6)]
    13  27.4736273845  27.4736273845  27.4736273845    27[7-(6,6),7-(6,6),8-(6),8-(6)]
    14  14.8264766665  14.8264766665  14.8264766665    27[7-(6,6),7-(6,6),8-(6),8-(6)]
    15  21.1190256068  21.1190256068  21.1190256068    27[7-(6,6),7-(6,6),8-(6),8-(6)]
    16  33.6883940853  33.6883940853  33.6883940853    27[7-(6,6),7-(6,6),8-(6),8-(6)]
    17  29.9706328554  29.9706328554  29.9706328554    1[6-(6,6)]
    18  17.6413989166  17.6413989166  17.6413989166    1[6-(6,6)]
    19  43.5487374733  43.5487374733  43.5487374733    1[6-(6,6)]
    20   20.129036441   20.129036441   20.129036441    1[6-(6,6)]
    21  21.3145867913  21.3145867913  21.3145867913    1[6-(6,7)]
    22  32.0554717229  32.0554717229  32.0554717229    1[6-(6,6)]
    23  24.7724491863  24.7724491863  24.7724491863    1[6-(6,7)]
    24  18.7661509824  18.7661509824  18.7661509824    1[6-(6,6)]
    25   30.948451473   30.948451473   30.948451473    1[6-(6,6)]
    26  32.6913239568  32.6913239568  32.6913239568    1[6-(6,6)]
    27  31.3512463989  31.3512463989  31.3512463989    1[6-(6,6)]
    28  23.5919627018  23.5919627018  23.5919627018    1[6-(6,6)]
    29   44.673490274   44.673490274   44.673490274    1[6-(6,6)]
    30  37.3220637631  37.3220637631  37.3220637631    1[6-(6,6)]
    31  27.4526071083  27.4526071083  27.4526071083    1[6-(6,7)]
    32  41.0180428191  41.0180428191  41.0180428191    1[6-(6,6)]
    33  24.8180434226  24.8180434226  24.8180434226    1[6-(6,6)]
    34  16.4862448505  16.4862448505  16.4862448505    1[6-(6,6)]
    35  37.4639209367  37.4639209367  37.4639209367    1[6-(6,7)]
    36  34.2543220211  34.2543220211  34.2543220211    1[6-(6,6)]
    37  29.3297283337  29.3297283337  29.3297283337    1[6-(6,6)]
    38  30.4164827855  30.4164827855  30.4164827855    1[6-(6,6)]
    39    24.01500082    24.01500082    24.01500082    1[6-(6,6)]
    40  28.2024414793  28.2024414793  28.2024414793    1[6-(6,7)]
    41  35.3030725656  35.3030725656  35.3030725656    1[6-(6,6)]
    42  33.8160778918  33.8160778918  33.8160778918    1[6-(6,6)]
    43  31.2575123934  31.2575123934  31.2575123934    1[6-(6,7)]
    44   18.434302274   18.434302274   18.434302274    1[6-(6,7)]
    45  34.0136687764  34.0136687764  34.0136687764    1[6-(6,7)]
    46  28.5393619004  28.5393619004  28.5393619004    1[6-(6,6)]
    47   39.867955536   39.867955536   39.867955536    1[6-(6,7)]
    48  32.7647886403  32.7647886403  32.7647886403    1[6-(6,6)]
    49  27.3867287712  27.3867287712  27.3867287712    1[6-(6,6)]
    50  40.0756776464  40.0756776464  40.0756776464    1[6-(6,6)]
    51  35.4677380567  35.4677380567  35.4677380567    1[6-(6,6)]
    52  26.7863522156  26.7863522156  26.7863522156    1[6-(6,6)]
    53  21.1169895543  21.1169895543  21.1169895543    1[6-(6,6)]
    54  15.9618724794  15.9618724794  15.9618724794    1[6-(6,6)]
    55  21.3880511246  21.3880511246  21.3880511246    1[6-(6,6)]
    56  24.4937901158  24.4937901158  24.4937901158    1[6-(6,6)]
    57   25.575479602   25.575479602   25.575479602    1[6-(6,6)]
    58   28.610289687   28.610289687   28.610289687    1[6-(6,6)]
    59  12.9878598627  12.9878598627  12.9878598627    1[6-(6,6)]
    60  38.5076141381  38.5076141381  38.5076141381    1[6-(6,6)]
    61  27.2043474216  27.2043474216  27.2043474216    1[6-(6,6)]
    62  30.1707620919  30.1707620919  30.1707620919    1[6-(6,7)]
    63  39.4398360336  39.4398360336  39.4398360336    1[6-(6,6)]
    64  22.7407851362  22.7407851362  22.7407851362    1[6-(6,6)]
    65   36.399970117   36.399970117   36.399970117    1[6-(6,7)]
    66  33.0282423088  33.0282423088  33.0282423088    1[6-(6,7)]
    67  25.8136039346  25.8136039346  25.8136039346    1[6-(6,6)]
    68   40.741921156   40.741921156   40.741921156    1[6-(6,7)]
    69  12.2886878993  12.2886878993  12.2886878993    1[6-(6,6)]
    70    34.24419371    34.24419371    34.24419371    1[6-(6,6)]
    71  39.5411711248  39.5411711248  39.5411711248    1[6-(6,6)]
    72  23.6730227327  23.6730227327  23.6730227327    1[6-(6,7)]
    73  20.2430302424  20.2430302424  20.2430302424    1[6-(6,7)]
    74  21.8237654294  21.8237654294  21.8237654294    1[6-(6,6)]
    75  36.4556931502  36.4556931502  36.4556931502    1[6-(6,6)]
    76  17.1727550483  17.1727550483  17.1727550483    1[6-(6,6)]
    77  20.0276995397  20.0276995397  20.0276995397    1[6-(6,6)]
    78  23.0447832734  23.0447832734  23.0447832734    1[6-(6,6)]
    79  42.9635630621  42.9635630621  42.9635630621    1[6-(6,7)]
    80  36.3467676732  36.3467676732  36.3467676732    1[6-(6,6)]
    81  29.9706307446  29.9706307446  29.9706307446    1[6-(6,6)]
    82  17.6414038634  17.6414038634  17.6414038634    1[6-(6,6)]
    83  18.2164517267  18.2164517267  18.2164517267    1[6-(6,6)]
    84   20.129030059   20.129030059   20.129030059    1[6-(6,6)]
    85  21.3145829887  21.3145829887  21.3145829887    1[6-(6,7)]
    86  6.72318845714  6.72318845714  6.72318845714    1[6-(6,6)]
    87  24.7724384937  24.7724384937  24.7724384937    1[6-(6,7)]
    88  18.7661600376  18.7661600376  18.7661600376    1[6-(6,6)]
    89  5.61616568701  5.61616568701  5.61616568701    1[6-(6,6)]
    90  32.6913176832  32.6913176832  32.6913176832    1[6-(6,6)]
    91  31.3512379011  31.3512379011  31.3512379011    1[6-(6,6)]
    92  23.5919546182  23.5919546182  23.5919546182    1[6-(6,6)]
    93   19.341207166   19.341207166   19.341207166    1[6-(6,6)]
    94  11.9897667569  11.9897667569  11.9897667569    1[6-(6,6)]
    95  27.4525952517  27.4525952517  27.4525952517    1[6-(6,7)]
    96  15.6857528409  15.6857528409  15.6857528409    1[6-(6,6)]
    97  24.8180405374  24.8180405374  24.8180405374    1[6-(6,6)]
    98  16.4862521695  16.4862521695  16.4862521695    1[6-(6,6)]
    99  12.1316313433  12.1316313433  12.1316313433    1[6-(6,7)]
   100  34.2543254389  34.2543254389  34.2543254389    1[6-(6,6)]
   101  29.3297208863  29.3297208863  29.3297208863    1[6-(6,6)]
   102  30.4164777745  30.4164777745  30.4164777745    1[6-(6,6)]
   103    24.01501532    24.01501532    24.01501532    1[6-(6,6)]
   104  28.2024330407  28.2024330407  28.2024330407    1[6-(6,7)]
   105   9.9707893344   9.9707893344   9.9707893344    1[6-(6,6)]
   106  33.8160719882  33.8160719882  33.8160719882    1[6-(6,6)]
   107  31.2575128866  31.2575128866  31.2575128866    1[6-(6,7)]
   108   18.434302486   18.434302486   18.434302486    1[6-(6,7)]
   109  34.0136649836  34.0136649836  34.0136649836    1[6-(6,7)]
   110  28.5393517996  28.5393517996  28.5393517996    1[6-(6,6)]
   111   14.535667284   14.535667284   14.535667284    1[6-(6,7)]
   112  32.7647803397  32.7647803397  32.7647803397    1[6-(6,6)]
   113  27.3867456288  27.3867456288  27.3867456288    1[6-(6,6)]
   114  14.7433948936  14.7433948936  14.7433948936    1[6-(6,6)]
   115  10.1354437433  10.1354437433  10.1354437433    1[6-(6,6)]
   116  26.7863711644  26.7863711644  26.7863711644    1[6-(6,6)]
   117  21.1169963457  21.1169963457  21.1169963457    1[6-(6,6)]
   118  15.9618673206  15.9618673206  15.9618673206    1[6-(6,6)]
   119  21.3880459954  21.3880459954  21.3880459954    1[6-(6,6)]
   120  24.4937869642  24.4937869642  24.4937869642    1[6-(6,6)]
   121   25.575475898   25.575475898   25.575475898    1[6-(6,6)]
   122   28.610284893   28.610284893   28.610284893    1[6-(6,6)]
   123  38.3201558973  38.3201558973  38.3201558973    1[6-(6,6)]
   124  13.1753196619  13.1753196619  13.1753196619    1[6-(6,6)]
   125  27.2043418584  27.2043418584  27.2043418584    1[6-(6,6)]
   126  30.1707518481  30.1707518481  30.1707518481    1[6-(6,7)]
   127  14.1075550464  14.1075550464  14.1075550464    1[6-(6,6)]
   128  22.7408016238  22.7408016238  22.7408016238    1[6-(6,6)]
   129   36.399968963   36.399968963   36.399968963    1[6-(6,7)]
   130  33.0282385112  33.0282385112  33.0282385112    1[6-(6,7)]
   131  25.8135988054  25.8135988054  25.8135988054    1[6-(6,6)]
   132   15.409630364   15.409630364   15.409630364    1[6-(6,7)]
   133  37.6209849007  37.6209849007  37.6209849007    1[6-(6,6)]
   134    34.24418791    34.24418791    34.24418791    1[6-(6,6)]
   135  14.2088783552  14.2088783552  14.2088783552    1[6-(6,6)]
   136  23.6730213073  23.6730213073  23.6730213073    1[6-(6,7)]
   137  20.2430269576  20.2430269576  20.2430269576    1[6-(6,7)]
   138  21.8237628106  21.8237628106  21.8237628106    1[6-(6,6)]
   139  11.1234080498  11.1234080498  11.1234080498    1[6-(6,6)]
   140  17.1727526317  17.1727526317  17.1727526317    1[6-(6,6)]
   141  20.0277085603  20.0277085603  20.0277085603    1[6-(6,6)]
   142  23.0447786866  23.0447786866  23.0447786866    1[6-(6,6)]
   143  17.6312738779  17.6312738779  17.6312738779    1[6-(6,7)]
   144  11.0144757468  11.0144757468  11.0144757468    1[6-(6,6)]
   145  17.3044899279  17.3044899279  17.3044899279    1[6-(6,6)]
   146  30.3075564502  30.3075564502  30.3075564502    1[6-(6,6)]
   147  30.8825919959  30.8825919959  30.8825919959    1[6-(6,6)]
   148  7.46289057649  7.46289057649  7.46289057649    1[6-(6,6)]
   149  8.64844153094  8.64844153094  8.64844153094    1[6-(6,7)]
   150  19.3893264896  19.3893264896  19.3893264896    1[6-(6,6)]
   151  12.1062944688  12.1062944688  12.1062944688    1[6-(6,7)]
   152  31.4323067282  31.4323067282  31.4323067282    1[6-(6,6)]
   153  18.2823059734  18.2823059734  18.2823059734    1[6-(6,6)]
   154  20.0251781416  20.0251781416  20.0251781416    1[6-(6,6)]
   155  18.6850911439  18.6850911439  18.6850911439    1[6-(6,6)]
   156  36.2581101199  36.2581101199  36.2581101199    1[6-(6,6)]
   157  32.0073451418  32.0073451418  32.0073451418    1[6-(6,6)]
   158  24.6559101899  24.6559101899  24.6559101899    1[6-(6,6)]
   159  14.7864493626  14.7864493626  14.7864493626    1[6-(6,7)]
   160  28.3519010531  28.3519010531  28.3519010531    1[6-(6,6)]
   161  37.4841836252  37.4841836252  37.4841836252    1[6-(6,6)]
   162  29.1524026381  29.1524026381  29.1524026381    1[6-(6,6)]
   163  24.7977757479  24.7977757479  24.7977757479    1[6-(6,7)]
   164  21.5881706746  21.5881706746  21.5881706746    1[6-(6,6)]
   165  41.9958705115  41.9958705115  41.9958705115    1[6-(6,6)]
   166   43.082625242   43.082625242   43.082625242    1[6-(6,6)]
   167  11.3488596852  11.3488596852  11.3488596852    1[6-(6,6)]
   168  15.5362888308  15.5362888308  15.5362888308    1[6-(6,7)]
   169  22.6369334974  22.6369334974  22.6369334974    1[6-(6,6)]
   170  21.1499214703  21.1499214703  21.1499214703    1[6-(6,6)]
   171  18.5913699147  18.5913699147  18.5913699147    1[6-(6,7)]
   172   5.7681595462   5.7681595462   5.7681595462    1[6-(6,7)]
   173  21.3475236023  21.3475236023  21.3475236023    1[6-(6,7)]
   174  41.2055036787  41.2055036787  41.2055036787    1[6-(6,6)]
   175  27.2018132866  27.2018132866  27.2018132866    1[6-(6,7)]
   176  20.0986319919  20.0986319919  20.0986319919    1[6-(6,6)]
   177  40.0528838388  40.0528838388  40.0528838388    1[6-(6,6)]
   178  27.4095331012  27.4095331012  27.4095331012    1[6-(6,6)]
   179  22.8015889371  22.8015889371  22.8015889371    1[6-(6,6)]
   180  14.1202129748  14.1202129748  14.1202129748    1[6-(6,6)]
   181  33.7831467945  33.7831467945  33.7831467945    1[6-(6,6)]
   182   28.628027949   28.628027949   28.628027949    1[6-(6,6)]
   183  34.0541892632  34.0541892632  34.0541892632    1[6-(6,6)]
   184  11.8276436594  11.8276436594  11.8276436594    1[6-(6,6)]
   185   38.241617955   38.241617955   38.241617955    1[6-(6,6)]
   186  15.9441455215  15.9441455215  15.9441455215    1[6-(6,6)]
   187  25.6539981344  25.6539981344  25.6539981344    1[6-(6,6)]
   188  25.8414628656  25.8414628656  25.8414628656    1[6-(6,6)]
   189  14.5381969038  14.5381969038  14.5381969038    1[6-(6,6)]
   190  17.5046071106  17.5046071106  17.5046071106    1[6-(6,7)]
   191  26.7736968396  26.7736968396  26.7736968396    1[6-(6,6)]
   192  10.0746460679  10.0746460679  10.0746460679    1[6-(6,6)]
   193  23.7338124576  23.7338124576  23.7338124576    1[6-(6,7)]
   194   45.694382578   45.694382578   45.694382578    1[6-(6,7)]
   195  13.1474552885  13.1474552885  13.1474552885    1[6-(6,6)]
   196  28.0757737354  28.0757737354  28.0757737354    1[6-(6,7)]
   197  24.9548281044  24.9548281044  24.9548281044    1[6-(6,6)]
   198  46.9103317499  46.9103317499  46.9103317499    1[6-(6,6)]
   199  26.8750215934  26.8750215934  26.8750215934    1[6-(6,6)]
   200  36.3391651325  36.3391651325  36.3391651325    1[6-(6,7)]
   201  32.9091705214  32.9091705214  32.9091705214    1[6-(6,7)]
   202   34.489916877   34.489916877   34.489916877    1[6-(6,6)]
   203  23.7895519193  23.7895519193  23.7895519193    1[6-(6,6)]
   204  4.50661182244  4.50661182244  4.50661182244    1[6-(6,6)]
   205  32.6938568144  32.6938568144  32.6938568144    1[6-(6,6)]
   206  35.7109327309  35.7109327309  35.7109327309    1[6-(6,6)]
   207  30.2974184996  30.2974184996  30.2974184996    1[6-(6,7)]
   208  23.6806203315  23.6806203315  23.6806203315    1[6-(6,6)]
   209  42.6367736721  42.6367736721  42.6367736721    1[6-(6,6)]
   210  30.3075463298  30.3075463298  30.3075463298    1[6-(6,6)]
   211  30.8825972041  30.8825972041  30.8825972041    1[6-(6,6)]
   212  32.7951759235  32.7951759235  32.7951759235    1[6-(6,6)]
   213  33.9807282491  33.9807282491  33.9807282491    1[6-(6,7)]
   214  19.3893336904  19.3893336904  19.3893336904    1[6-(6,6)]
   215  37.4385932112  37.4385932112  37.4385932112    1[6-(6,7)]
   216  31.4323042918  31.4323042918  31.4323042918    1[6-(6,6)]
   217  18.2823111866  18.2823111866  18.2823111866    1[6-(6,6)]
   218  45.3574634984  45.3574634984  45.3574634984    1[6-(6,6)]
   219  18.6850931561  18.6850931561  18.6850931561    1[6-(6,6)]
   220  36.2581072001  36.2581072001  36.2581072001    1[6-(6,6)]
   221  32.0073522982  32.0073522982  32.0073522982    1[6-(6,6)]
   222  24.6559203301  24.6559203301  24.6559203301    1[6-(6,6)]
   223  14.7864529974  14.7864529974  14.7864529974    1[6-(6,7)]
   224  28.3518946069  28.3518946069  28.3518946069    1[6-(6,6)]
   225  12.1519003348  12.1519003348  12.1519003348    1[6-(6,6)]
   226  29.1523943819  29.1523943819  29.1523943819    1[6-(6,6)]
   227  24.7977765321  24.7977765321  24.7977765321    1[6-(6,7)]
   228  21.5881767854  21.5881767854  21.5881767854    1[6-(6,6)]
   229  16.6635787085  16.6635787085  16.6635787085    1[6-(6,6)]
   230   17.750335318   17.750335318   17.750335318    1[6-(6,6)]
   231  36.6811564548  36.6811564548  36.6811564548    1[6-(6,6)]
   232  15.5362856892  15.5362856892  15.5362856892    1[6-(6,7)]
   233  22.6369284026  22.6369284026  22.6369284026    1[6-(6,6)]
   234  21.1499284097  21.1499284097  21.1499284097    1[6-(6,6)]
   235  43.9236553653  43.9236553653  43.9236553653    1[6-(6,7)]
   236  31.1004452138  31.1004452138  31.1004452138    1[6-(6,7)]
   237  21.3475101577  21.3475101577  21.3475101577    1[6-(6,7)]
   238  15.8732100213  15.8732100213  15.8732100213    1[6-(6,6)]
   239  27.2018095334  27.2018095334  27.2018095334    1[6-(6,7)]
   240  20.0986369881  20.0986369881  20.0986369881    1[6-(6,6)]
   241  14.7205905612  14.7205905612  14.7205905612    1[6-(6,6)]
   242  27.4095394388  27.4095394388  27.4095394388    1[6-(6,6)]
   243  22.8015928629  22.8015928629  22.8015928629    1[6-(6,6)]
   244  14.1202104052  14.1202104052  14.1202104052    1[6-(6,6)]
   245  33.7831391055  33.7831391055  33.7831391055    1[6-(6,6)]
   246   28.628011851   28.628011851   28.628011851    1[6-(6,6)]
   247  8.72190785682  8.72190785682  8.72190785682    1[6-(6,6)]
   248  37.1599334206  37.1599334206  37.1599334206    1[6-(6,6)]
   249   12.909337545   12.909337545   12.909337545    1[6-(6,6)]
   250  41.2764290585  41.2764290585  41.2764290585    1[6-(6,6)]
   251  25.6540176256  25.6540176256  25.6540176256    1[6-(6,6)]
   252  25.8414709344  25.8414709344  25.8414709344    1[6-(6,6)]
   253  39.8704923762  39.8704923762  39.8704923762    1[6-(6,6)]
   254  17.5046068294  17.5046068294  17.5046068294    1[6-(6,7)]
   255  26.7736942404  26.7736942404  26.7736942404    1[6-(6,6)]
   256  35.4069406921  35.4069406921  35.4069406921    1[6-(6,6)]
   257  23.7338266224  23.7338266224  23.7338266224    1[6-(6,7)]
   258   20.362098242   20.362098242   20.362098242    1[6-(6,7)]
   259  38.4797474515  38.4797474515  38.4797474515    1[6-(6,6)]
   260  28.0757777846  28.0757777846  28.0757777846    1[6-(6,7)]
   261  24.9548446956  24.9548446956  24.9548446956    1[6-(6,6)]
   262  21.5780498701  21.5780498701  21.5780498701    1[6-(6,6)]
   263  26.8750278866  26.8750278866  26.8750278866    1[6-(6,6)]
   264  11.0068789075  11.0068789075  11.0068789075    1[6-(6,7)]
   265  7.57688667862  7.57688667862  7.57688667862    1[6-(6,7)]
   266   34.489911363   34.489911363   34.489911363    1[6-(6,6)]
   267  23.7895492807  23.7895492807  23.7895492807    1[6-(6,6)]
   268  29.8388958576  29.8388958576  29.8388958576    1[6-(6,6)]
   269  32.6938512856  32.6938512856  32.6938512856    1[6-(6,6)]
   270  35.7109292291  35.7109292291  35.7109292291    1[6-(6,6)]
   271  30.2974184404  30.2974184404  30.2974184404    1[6-(6,7)]
   272  23.6806230885  23.6806230885  23.6806230885    1[6-(6,6)]
   273    35.70332984    35.70332984    35.70332984    6[6-(1,6),6-(1,6),6-(8,8)]
   274  34.8876304458  34.8876304458  34.8876304458    6[6-(6,6),8-(0),8-(27)]
   275  26.3455720994  26.3455720994  26.3455720994    6[6-(6,6),8-(0),8-(27)]
   276  41.7070785407  41.7070785407  41.7070785407    6[6-(1,6),6-(1,6),6-(8,8)]
   277   38.089625679   38.089625679   38.089625679    6[6-(1,6),6-(1,6),6-(8,8)]
   278  30.7711337204  30.7711337204  30.7711337204    6[1-(0),6-(1,7),6-(6,6)]
   279  22.2620135265  22.2620135265  22.2620135265    6[6-(6,6),8-(0),8-(27)]
   280  18.1151124975  18.1151124975  18.1151124975    6[1-(0),6-(1,6),6-(6,6)]
   281  25.2562940596  25.2562940596  25.2562940596    6[6-(1,6),6-(1,6),6-(6,6)]
   282  38.9559909925  38.9559909925  38.9559909925    6[6-(6,6),8-(0),8-(27)]
   283   23.242375026   23.242375026   23.242375026    6[6-(1,6),6-(1,6),6-(6,6)]
   284  23.0321161345  23.0321161345  23.0321161345    6[6-(1,6),6-(1,6),6-(8,8)]
   285  43.0775561187  43.0775561187  43.0775561187    6[1-(0),6-(1,6),6-(6,6)]
   286  29.0383954464  29.0383954464  29.0383954464    6[6-(1,6),6-(1,6),6-(8,8)]
   287  25.5830692455  25.5830692455  25.5830692455    6[6-(1,6),6-(1,6),6-(8,8)]
   288  19.7541177303  19.7541177303  19.7541177303    6[1-(0),6-(1,7),6-(6,6)]
   289  19.4906564714  19.4906564714  19.4906564714    6[6-(1,6),6-(1,6),6-(8,8)]
   290  20.4279561458  20.4279561458  20.4279561458    6[1-(0),6-(1,6),7-(6,27)]
   291  42.6773088143  42.6773088143  42.6773088143    6[6-(1,6),6-(1,6),6-(6,6)]
   292  31.1080436807  31.1080436807  31.1080436807    6[1-(0),6-(1,6),6-(6,6)]
   293  20.1822291023  20.1822291023  20.1822291023    6[6-(6,6),8-(0),8-(27)]
   294  17.7756657759  17.7756657759  17.7756657759    6[6-(1,6),6-(1,6),6-(6,6)]
   295  25.2689617706  25.2689617706  25.2689617706    6[1-(0),6-(1,6),7-(6,27)]
   296   17.902319291   17.902319291   17.902319291    6[1-(0),6-(1,7),6-(6,6)]
   297  30.4519378554  30.4519378554  30.4519378554    6[1-(0),6-(1,6),6-(6,6)]
   298  10.7104863911  10.7104863911  10.7104863911    6[6-(1,6),6-(1,6),6-(6,6)]
   299  18.4951022378  18.4951022378  18.4951022378    6[6-(1,6),6-(1,6),6-(6,6)]
   300  32.3822692038  32.3822692038  32.3822692038    6[1-(0),6-(1,7),6-(6,6)]
   301  30.5330134196  30.5330134196  30.5330134196    6[1-(0),6-(1,7),6-(6,6)]
   302  24.5393907464  24.5393907464  24.5393907464    6[1-(0),6-(1,7),6-(6,6)]
   303  43.7311286868  43.7311286868  43.7311286868    6[1-(0),6-(1,6),6-(6,6)]
   304  30.7939354413  30.7939354413  30.7939354413    6[6-(1,6),6-(1,6),6-(6,6)]
   305  36.9522119242  36.9522119242  36.9522119242    6[1-(0),6-(1,6),6-(6,6)]
   306  41.0028412024  41.0028412024  41.0028412024    6[6-(6,6),8-(0),8-(27)]
   307  28.2201753988  28.2201753988  28.2201753988    6[1-(0),6-(1,6),7-(6,27)]
   308  41.4208263373  41.4208263373  41.4208263373    6[1-(0),6-(1,7),6-(6,6)]
   309  37.9351033517  37.9351033517  37.9351033517    6[6-(1,6),6-(1,6),6-(6,6)]
   310  24.1517930847  24.1517930847  24.1517930847    6[6-(1,6),6-(1,6),6-(6,6)]
   311  23.8858148862  23.8858148862  23.8858148862    6[1-(0),6-(1,7),6-(6,6)]
   312  36.6634158771  36.6634158771  36.6634158771    6[6-(1,6),6-(1,6),6-(6,6)]
   313    30.35315261    30.35315261    30.35315261    6[6-(1,6),6-(1,6),6-(6,6)]
   314  17.4108739139  17.4108739139  17.4108739139    6[1-(0),6-(1,6),6-(6,6)]
   315   37.945234982   37.945234982   37.945234982    6[1-(0),6-(1,6),7-(6,27)]
   316  35.1510852684  35.1510852684  35.1510852684    6[1-(0),6-(1,6),6-(6,6)]
   317   30.208758939   30.208758939   30.208758939    6[1-(0),6-(1,6),6-(6,6)]
   318  30.8851306955  30.8851306955  30.8851306955    6[1-(0),6-(1,6),6-(6,6)]
   319  24.3468532866  24.3468532866  24.3468532866    6[1-(0),6-(1,6),6-(6,6)]
   320  27.2550134199  27.2550134199  27.2550134199    6[1-(0),6-(1,6),7-(6,27)]
   321  28.3062925879  28.3062925879  28.3062925879    6[6-(6,6),8-(0),8-(27)]
   322  36.1365049989  36.1365049989  36.1365049989    6[1-(0),6-(1,6),6-(6,6)]
   323   32.906648487   32.906648487   32.906648487    6[1-(0),6-(1,6),6-(6,6)]
   324  31.5437680813  31.5437680813  31.5437680813    6[1-(0),6-(1,6),7-(6,27)]
   325   18.766156092   18.766156092   18.766156092    6[1-(0),6-(1,6),7-(6,27)]
   326  33.1321045613  33.1321045613  33.1321045613    6[1-(0),6-(1,6),7-(6,27)]
   327  18.0872458307  18.0872458307  18.0872458307    6[6-(1,6),6-(1,6),6-(6,6)]
   328  28.8889476182  28.8889476182  28.8889476182    6[1-(0),6-(1,7),6-(6,6)]
   329  40.7039217541  40.7039217541  40.7039217541    6[1-(0),6-(1,6),7-(6,27)]
   330  30.0820984155  30.0820984155  30.0820984155    6[6-(1,6),6-(1,6),6-(6,6)]
   331  32.2682751682  32.2682751682  32.2682751682    6[1-(0),6-(1,6),6-(6,6)]
   332  24.5520553897  24.5520553897  24.5520553897    6[6-(1,6),6-(1,6),6-(6,6)]
   333  28.3366900212  28.3366900212  28.3366900212    6[1-(0),6-(1,6),6-(6,6)]
   334  41.0256389211  41.0256389211  41.0256389211    6[1-(0),6-(1,6),6-(6,6)]
   335  35.8527892978  35.8527892978  35.8527892978    6[1-(0),6-(1,6),6-(6,6)]
   336  26.0162505915  26.0162505915  26.0162505915    6[1-(0),6-(1,6),6-(6,6)]
   337  20.1670282698  20.1670282698  20.1670282698    6[1-(0),6-(1,6),6-(6,6)]
   338  16.4305205818  16.4305205818  16.4305205818    6[1-(0),6-(1,6),6-(6,6)]
   339  21.8668311853  21.8668311853  21.8668311853    6[1-(0),6-(1,7),6-(6,6)]
   340  24.2126017091  24.2126017091  24.2126017091    6[1-(0),6-(1,6),6-(6,6)]
   341  37.8692330859  37.8692330859  37.8692330859    6[1-(0),6-(1,6),6-(6,6)]
   342  29.0713381215  29.0713381215  29.0713381215    6[1-(0),6-(1,6),6-(6,6)]
   343   25.294279504   25.294279504   25.294279504    6[1-(0),6-(1,6),6-(6,6)]
   344  37.6767149669  37.6767149669  37.6767149669    6[1-(0),6-(1,6),6-(6,6)]
   345  31.1536524417  31.1536524417  31.1536524417    6[6-(1,6),6-(1,6),6-(6,6)]
   346  26.6622367491  26.6622367491  26.6622367491    6[1-(0),6-(1,7),6-(6,6)]
   347  29.7907775278  29.7907775278  29.7907775278    6[1-(0),6-(1,6),7-(6,27)]
   348  38.6266694477  38.6266694477  38.6266694477    6[1-(0),6-(1,6),6-(6,6)]
   349  23.5843504993  23.5843504993  23.5843504993    6[1-(0),6-(1,6),6-(6,6)]
   350  35.9414559704  35.9414559704  35.9414559704    6[1-(0),6-(1,6),7-(6,27)]
   351  24.9624384031  24.9624384031  24.9624384031    6[1-(0),6-(1,6),6-(6,6)]
   352  39.8122258224  39.8122258224  39.8122258224    6[1-(0),6-(1,6),7-(6,27)]
   353  11.3513929054  11.3513929054  11.3513929054    6[1-(0),6-(1,7),6-(6,6)]
   354  34.7153740017  34.7153740017  34.7153740017    6[1-(0),6-(1,7),6-(6,6)]
   355  39.1358540807  39.1358540807  39.1358540807    6[1-(0),6-(1,7),6-(6,6)]
   356  23.1917093804  23.1917093804  23.1917093804    6[1-(0),6-(1,6),7-(6,27)]
   357   21.190458255   21.190458255   21.190458255    6[1-(0),6-(1,6),7-(6,27)]
   358  22.6470654384  22.6470654384  22.6470654384    6[1-(0),6-(1,6),6-(6,6)]
   359  37.1878012785  37.1878012785  37.1878012785    6[6-(1,6),6-(1,6),6-(6,6)]
   360  36.8610093559  36.8610093559  36.8610093559    6[1-(0),6-(1,6),6-(6,6)]
   361  18.0112543362  18.0112543362  18.0112543362    6[1-(0),6-(1,7),6-(6,6)]
   362   19.543853056   19.543853056   19.543853056    6[1-(0),6-(1,6),6-(6,6)]
   363  23.3538371854  23.3538371854  23.3538371854    6[1-(0),6-(1,6),6-(6,6)]
   364  42.5227811851  42.5227811851  42.5227811851    6[1-(0),6-(1,6),7-(6,27)]
   365  37.2713965122  37.2713965122  37.2713965122    6[1-(0),6-(1,7),6-(6,6)]
   366  32.2378753453  32.2378753453  32.2378753453    6[6-(1,6),6-(1,6),6-(8,8)]
   367  32.9167801716  32.9167801716  32.9167801716    6[6-(6,6),8-(27),8-(27)]
   368  34.0288681021  34.0288681021  34.0288681021    6[1-(0),6-(1,6),7-(6,27)]
   369    35.70333274    35.70333274    35.70333274    6[6-(1,6),6-(1,6),6-(8,8)]
   370  34.8876320142  34.8876320142  34.8876320142    6[6-(6,6),8-(0),8-(27)]
   371  26.3455872406  26.3455872406  26.3455872406    6[6-(6,6),8-(0),8-(27)]
   372  16.3747942393  16.3747942393  16.3747942393    6[6-(1,6),6-(1,6),6-(8,8)]
   373   12.757342221   12.757342221   12.757342221    6[6-(1,6),6-(1,6),6-(8,8)]
   374  30.7711312396  30.7711312396  30.7711312396    6[1-(0),6-(1,7),6-(6,6)]
   375  22.2620122935  22.2620122935  22.2620122935    6[6-(6,6),8-(0),8-(27)]
   376  18.1151183025  18.1151183025  18.1151183025    6[1-(0),6-(1,6),6-(6,6)]
   377  25.2562874804  25.2562874804  25.2562874804    6[6-(1,6),6-(1,6),6-(6,6)]
   378  13.6237062275  13.6237062275  13.6237062275    6[6-(6,6),8-(0),8-(27)]
   379   23.242370814   23.242370814   23.242370814    6[6-(1,6),6-(1,6),6-(6,6)]
   380  23.0321135255  23.0321135255  23.0321135255    6[6-(1,6),6-(1,6),6-(8,8)]
   381  17.7452715213  17.7452715213  17.7452715213    6[1-(0),6-(1,6),6-(6,6)]
   382  29.0384108736  29.0384108736  29.0384108736    6[6-(1,6),6-(1,6),6-(8,8)]
   383  25.5830856345  25.5830856345  25.5830856345    6[6-(1,6),6-(1,6),6-(8,8)]
   384  19.7541126897  19.7541126897  19.7541126897    6[1-(0),6-(1,7),6-(6,6)]
   385  19.4906621086  19.4906621086  19.4906621086    6[6-(1,6),6-(1,6),6-(8,8)]
   386  20.4279526342  20.4279526342  20.4279526342    6[1-(0),6-(1,6),7-(6,27)]
   387  17.3450181457  17.3450181457  17.3450181457    6[6-(1,6),6-(1,6),6-(6,6)]
   388  5.77576045933  5.77576045933  5.77576045933    6[1-(0),6-(1,6),6-(6,6)]
   389  20.1822330577  20.1822330577  20.1822330577    6[6-(6,6),8-(0),8-(27)]
   390  17.7756593841  17.7756593841  17.7756593841    6[6-(1,6),6-(1,6),6-(6,6)]
   391  25.2689520694  25.2689520694  25.2689520694    6[1-(0),6-(1,6),7-(6,27)]
   392   17.902328869   17.902328869   17.902328869    6[1-(0),6-(1,7),6-(6,6)]
   393   5.1196531446   5.1196531446   5.1196531446    6[1-(0),6-(1,6),6-(6,6)]
   394   36.042781829   36.042781829   36.042781829    6[6-(1,6),6-(1,6),6-(6,6)]
   395  18.4950975622  18.4950975622  18.4950975622    6[6-(1,6),6-(1,6),6-(6,6)]
   396  32.3822643162  32.3822643162  32.3822643162    6[1-(0),6-(1,7),6-(6,6)]
   397  30.5330043004  30.5330043004  30.5330043004    6[1-(0),6-(1,7),6-(6,6)]
   398  24.5393826136  24.5393826136  24.5393826136    6[1-(0),6-(1,7),6-(6,6)]
   399  18.3988456332  18.3988456332  18.3988456332    6[1-(0),6-(1,6),6-(6,6)]
   400  30.7939276587  30.7939276587  30.7939276587    6[6-(1,6),6-(1,6),6-(6,6)]
   401  11.6199154358  11.6199154358  11.6199154358    6[1-(0),6-(1,6),6-(6,6)]
   402  15.6705556976  15.6705556976  15.6705556976    6[6-(6,6),8-(0),8-(27)]
   403  28.2201643412  28.2201643412  28.2201643412    6[1-(0),6-(1,6),7-(6,27)]
   404  16.0885364627  16.0885364627  16.0885364627    6[1-(0),6-(1,7),6-(6,6)]
   405  12.6028104883  12.6028104883  12.6028104883    6[6-(1,6),6-(1,6),6-(6,6)]
   406  24.1518118953  24.1518118953  24.1518118953    6[6-(1,6),6-(1,6),6-(6,6)]
   407  23.8858117938  23.8858117938  23.8858117938    6[1-(0),6-(1,7),6-(6,6)]
   408  11.3311350429  11.3311350429  11.3311350429    6[6-(1,6),6-(1,6),6-(6,6)]
   409    30.35314645    30.35314645    30.35314645    6[6-(1,6),6-(1,6),6-(6,6)]
   410  17.4108810061  17.4108810061  17.4108810061    6[1-(0),6-(1,6),6-(6,6)]
   411   12.612944698   12.612944698   12.612944698    6[1-(0),6-(1,6),7-(6,27)]
   412  35.1510890316  35.1510890316  35.1510890316    6[1-(0),6-(1,6),6-(6,6)]
   413   30.208751901   30.208751901   30.208751901    6[1-(0),6-(1,6),6-(6,6)]
   414  30.8851249645  30.8851249645  30.8851249645    6[1-(0),6-(1,6),6-(6,6)]
   415  24.3468691134  24.3468691134  24.3468691134    6[1-(0),6-(1,6),6-(6,6)]
   416  27.2550050601  27.2550050601  27.2550050601    6[1-(0),6-(1,6),7-(6,27)]
   417  28.3063067921  28.3063067921  28.3063067921    6[6-(6,6),8-(0),8-(27)]
   418  10.8042222411  10.8042222411  10.8042222411    6[1-(0),6-(1,6),6-(6,6)]
   419   32.906642253   32.906642253   32.906642253    6[1-(0),6-(1,6),6-(6,6)]
   420  31.5437671787  31.5437671787  31.5437671787    6[1-(0),6-(1,6),7-(6,27)]
   421   18.766154928   18.766154928   18.766154928    6[1-(0),6-(1,6),7-(6,27)]
   422  33.1321011187  33.1321011187  33.1321011187    6[1-(0),6-(1,6),7-(6,27)]
   423  18.0872539093  18.0872539093  18.0872539093    6[6-(1,6),6-(1,6),6-(6,6)]
   424  28.8889375618  28.8889375618  28.8889375618    6[1-(0),6-(1,7),6-(6,6)]
   425  15.3716328659  15.3716328659  15.3716328659    6[1-(0),6-(1,6),7-(6,27)]
   426  30.0820894245  30.0820894245  30.0820894245    6[6-(1,6),6-(1,6),6-(6,6)]
   427  32.2682676518  32.2682676518  32.2682676518    6[1-(0),6-(1,6),6-(6,6)]
   428  24.5520502703  24.5520502703  24.5520502703    6[6-(1,6),6-(1,6),6-(6,6)]
   429  28.3367068788  28.3367068788  28.3367068788    6[1-(0),6-(1,6),6-(6,6)]
   430  15.6933561189  15.6933561189  15.6933561189    6[1-(0),6-(1,6),6-(6,6)]
   431  10.5204944222  10.5204944222  10.5204944222    6[1-(0),6-(1,6),6-(6,6)]
   432  26.0162689485  26.0162689485  26.0162689485    6[1-(0),6-(1,6),6-(6,6)]
   433  20.1670351302  20.1670351302  20.1670351302    6[1-(0),6-(1,6),6-(6,6)]
   434  16.4305143182  16.4305143182  16.4305143182    6[1-(0),6-(1,6),6-(6,6)]
   435  21.8668268747  21.8668268747  21.8668268747    6[1-(0),6-(1,7),6-(6,6)]
   436  24.2125983109  24.2125983109  24.2125983109    6[1-(0),6-(1,6),6-(6,6)]
   437  12.5369527941  12.5369527941  12.5369527941    6[1-(0),6-(1,6),6-(6,6)]
   438  29.0713321785  29.0713321785  29.0713321785    6[1-(0),6-(1,6),6-(6,6)]
   439   25.294298936   25.294298936   25.294298936    6[1-(0),6-(1,6),6-(6,6)]
   440  12.3444199531  12.3444199531  12.3444199531    6[1-(0),6-(1,6),6-(6,6)]
   441  31.1536479783  31.1536479783  31.1536479783    6[6-(1,6),6-(1,6),6-(6,6)]
   442  26.6622300909  26.6622300909  26.6622300909    6[1-(0),6-(1,7),6-(6,6)]
   443  29.7907674122  29.7907674122  29.7907674122    6[1-(0),6-(1,6),7-(6,27)]
   444  13.2943879723  13.2943879723  13.2943879723    6[1-(0),6-(1,6),6-(6,6)]
   445  23.5843674407  23.5843674407  23.5843674407    6[1-(0),6-(1,6),6-(6,6)]
   446  35.9414538496  35.9414538496  35.9414538496    6[1-(0),6-(1,6),7-(6,27)]
   447  24.9624337769  24.9624337769  24.9624337769    6[1-(0),6-(1,6),6-(6,6)]
   448  14.4799348776  14.4799348776  14.4799348776    6[1-(0),6-(1,6),7-(6,27)]
   449  36.6836896946  36.6836896946  36.6836896946    6[1-(0),6-(1,7),6-(6,6)]
   450  34.7153691783  34.7153691783  34.7153691783    6[1-(0),6-(1,7),6-(6,6)]
   451  13.8035617993  13.8035617993  13.8035617993    6[1-(0),6-(1,7),6-(6,6)]
   452  23.1917072596  23.1917072596  23.1917072596    6[1-(0),6-(1,6),7-(6,27)]
   453   21.190454985   21.190454985   21.190454985    6[1-(0),6-(1,6),7-(6,27)]
   454  22.6470623016  22.6470623016  22.6470623016    6[1-(0),6-(1,6),6-(6,6)]
   455  11.8555068615  11.8555068615  11.8555068615    6[6-(1,6),6-(1,6),6-(6,6)]
   456  11.5287254441  11.5287254441  11.5287254441    6[1-(0),6-(1,6),6-(6,6)]
   457  18.0112516038  18.0112516038  18.0112516038    6[1-(0),6-(1,7),6-(6,6)]
   458   19.543861184   19.543861184   19.543861184    6[1-(0),6-(1,6),6-(6,6)]
   459  23.3538328946  23.3538328946  23.3538328946    6[1-(0),6-(1,6),6-(6,6)]
   460  17.1904917149  17.1904917149  17.1904917149    6[1-(0),6-(1,6),7-(6,27)]
   461  11.9391048078  11.9391048078  11.9391048078    6[1-(0),6-(1,7),6-(6,6)]
   462  32.2378699547  32.2378699547  32.2378699547    6[6-(1,6),6-(1,6),6-(8,8)]
   463  32.9167764084  32.9167764084  32.9167764084    6[6-(6,6),8-(27),8-(27)]
   464  34.0288644179  34.0288644179  34.0288644179    6[1-(0),6-(1,6),7-(6,27)]
   465  23.0371771792  23.0371771792  23.0371771792    6[6-(1,6),6-(1,6),6-(8,8)]
   466  22.2214763523  22.2214763523  22.2214763523    6[6-(6,6),8-(0),8-(27)]
   467   13.679430358   13.679430358   13.679430358    6[6-(6,6),8-(0),8-(27)]
   468  29.0409336971  29.0409336971  29.0409336971    6[6-(1,6),6-(1,6),6-(8,8)]
   469   25.423485294   25.423485294   25.423485294    6[6-(1,6),6-(1,6),6-(8,8)]
   470  18.1049902602  18.1049902602  18.1049902602    6[1-(0),6-(1,7),6-(6,6)]
   471  9.59586775076  9.59586775076  9.59586775076    6[6-(6,6),8-(0),8-(27)]
   472  30.7812699942  30.7812699942  30.7812699942    6[1-(0),6-(1,6),6-(6,6)]
   473  12.5901429056  12.5901429056  12.5901429056    6[6-(1,6),6-(1,6),6-(6,6)]
   474  26.2898493103  26.2898493103  26.2898493103    6[6-(6,6),8-(0),8-(27)]
   475  35.9085140399  35.9085140399  35.9085140399    6[6-(1,6),6-(1,6),6-(6,6)]
   476  10.3659688446  10.3659688446  10.3659688446    6[6-(1,6),6-(1,6),6-(8,8)]
   477  30.4114109446  30.4114109446  30.4114109446    6[1-(0),6-(1,6),6-(6,6)]
   478  16.3722503784  16.3722503784  16.3722503784    6[6-(1,6),6-(1,6),6-(8,8)]
   479  12.9169287692  12.9169287692  12.9169287692    6[6-(1,6),6-(1,6),6-(8,8)]
   480  7.08797250689  7.08797250689  7.08797250689    6[1-(0),6-(1,7),6-(6,6)]
   481  32.1568138595  32.1568138595  32.1568138595    6[6-(1,6),6-(1,6),6-(8,8)]
   482  7.76181125534  7.76181125534  7.76181125534    6[1-(0),6-(1,6),7-(6,27)]
   483  30.0111658917  30.0111658917  30.0111658917    6[6-(1,6),6-(1,6),6-(6,6)]
   484  18.4418985165  18.4418985165  18.4418985165    6[1-(0),6-(1,6),6-(6,6)]
   485  7.51608627586  7.51608627586  7.51608627586    6[6-(6,6),8-(0),8-(27)]
   486  5.10952081891  5.10952081891  5.10952081891    6[6-(1,6),6-(1,6),6-(6,6)]
   487  12.6028079286  12.6028079286  12.6028079286    6[1-(0),6-(1,6),7-(6,27)]
   488   30.568475456   30.568475456   30.568475456    6[1-(0),6-(1,7),6-(6,6)]
   489  17.7857925729  17.7857925729  17.7857925729    6[1-(0),6-(1,6),6-(6,6)]
   490  23.3766253064  23.3766253064  23.3766253064    6[6-(1,6),6-(1,6),6-(6,6)]
   491  5.82895760872  5.82895760872  5.82895760872    6[6-(1,6),6-(1,6),6-(6,6)]
   492  19.7161240914  19.7161240914  19.7161240914    6[1-(0),6-(1,7),6-(6,6)]
   493  17.8668576517  17.8668576517  17.8668576517    6[1-(0),6-(1,7),6-(6,6)]
   494  11.8732381966  11.8732381966  11.8732381966    6[1-(0),6-(1,7),6-(6,6)]
   495  31.0649836657  31.0649836657  31.0649836657    6[1-(0),6-(1,6),6-(6,6)]
   496  18.1277785119  18.1277785119  18.1277785119    6[6-(1,6),6-(1,6),6-(6,6)]
   497  24.2860592338  24.2860592338  24.2860592338    6[1-(0),6-(1,6),6-(6,6)]
   498  28.3366964994  28.3366964994  28.3366964994    6[6-(6,6),8-(0),8-(27)]
   499  15.5540182079  15.5540182079  15.5540182079    6[1-(0),6-(1,6),7-(6,27)]
   500  28.7546839622  28.7546839622  28.7546839622    6[1-(0),6-(1,7),6-(6,6)]
   501   25.268954634   25.268954634   25.268954634    6[6-(1,6),6-(1,6),6-(6,6)]
   502  11.4856552075  11.4856552075  11.4856552075    6[6-(1,6),6-(1,6),6-(6,6)]
   503  36.5519550764  36.5519550764  36.5519550764    6[1-(0),6-(1,7),6-(6,6)]
   504  23.9972780567  23.9972780567  23.9972780567    6[6-(1,6),6-(1,6),6-(6,6)]
   505  17.6870078873  17.6870078873  17.6870078873    6[6-(1,6),6-(1,6),6-(6,6)]
   506  30.0770314697  30.0770314697  30.0770314697    6[1-(0),6-(1,6),6-(6,6)]
   507  25.2790889202  25.2790889202  25.2790889202    6[1-(0),6-(1,6),7-(6,27)]
   508   22.484933922   22.484933922   22.484933922    6[1-(0),6-(1,6),6-(6,6)]
   509   17.542601504   17.542601504   17.542601504    6[1-(0),6-(1,6),6-(6,6)]
   510  18.2189733172  18.2189733172  18.2189733172    6[1-(0),6-(1,6),6-(6,6)]
   511  11.6807129903  11.6807129903  11.6807129903    6[1-(0),6-(1,6),6-(6,6)]
   512  14.5888607739  14.5888607739  14.5888607739    6[1-(0),6-(1,6),7-(6,27)]
   513  15.6401476112  15.6401476112  15.6401476112    6[6-(6,6),8-(0),8-(27)]
   514  23.4703659109  23.4703659109  23.4703659109    6[1-(0),6-(1,6),6-(6,6)]
   515  20.2404917795  20.2404917795  20.2404917795    6[1-(0),6-(1,6),6-(6,6)]
   516  18.8776249096  18.8776249096  18.8776249096    6[1-(0),6-(1,6),7-(6,27)]
   517  6.10001269099  6.10001269099  6.10001269099    6[1-(0),6-(1,6),7-(6,27)]
   518  20.4659597719  20.4659597719  20.4659597719    6[1-(0),6-(1,6),7-(6,27)]
   519  30.7534030832  30.7534030832  30.7534030832    6[6-(1,6),6-(1,6),6-(6,6)]
   520  16.2227900993  16.2227900993  16.2227900993    6[1-(0),6-(1,7),6-(6,6)]
   521   28.037779051   28.037779051   28.037779051    6[1-(0),6-(1,6),7-(6,27)]
   522  17.4159416414  17.4159416414  17.4159416414    6[6-(1,6),6-(1,6),6-(6,6)]
   523  19.6021184261  19.6021184261  19.6021184261    6[1-(0),6-(1,6),6-(6,6)]
   524  11.8859055821  11.8859055821  11.8859055821    6[6-(1,6),6-(1,6),6-(6,6)]
   525  41.0028450938  41.0028450938  41.0028450938    6[1-(0),6-(1,6),6-(6,6)]
   526  28.3594943117  28.3594943117  28.3594943117    6[1-(0),6-(1,6),6-(6,6)]
   527  23.1866392904  23.1866392904  23.1866392904    6[1-(0),6-(1,6),6-(6,6)]
   528   13.350111368   13.350111368   13.350111368    6[1-(0),6-(1,6),6-(6,6)]
   529  32.8331855642  32.8331855642  32.8331855642    6[1-(0),6-(1,6),6-(6,6)]
   530  29.0966758122  29.0966758122  29.0966758122    6[1-(0),6-(1,6),6-(6,6)]
   531  34.5329702141  34.5329702141  34.5329702141    6[1-(0),6-(1,7),6-(6,6)]
   532  11.5464544389  11.5464544389  11.5464544389    6[1-(0),6-(1,6),6-(6,6)]
   533   25.203095221   25.203095221   25.203095221    6[1-(0),6-(1,6),6-(6,6)]
   534  16.4051936626  16.4051936626  16.4051936626    6[1-(0),6-(1,6),6-(6,6)]
   535  12.6281415578  12.6281415578  12.6281415578    6[1-(0),6-(1,6),6-(6,6)]
   536  25.0105636574  25.0105636574  25.0105636574    6[1-(0),6-(1,6),6-(6,6)]
   537  18.4875079779  18.4875079779  18.4875079779    6[6-(1,6),6-(1,6),6-(6,6)]
   538  13.9960854372  13.9960854372  13.9960854372    6[1-(0),6-(1,7),6-(6,6)]
   539  17.1246219423  17.1246219423  17.1246219423    6[1-(0),6-(1,6),7-(6,27)]
   540  25.9605302981  25.9605302981  25.9605302981    6[1-(0),6-(1,6),6-(6,6)]
   541  10.9182114113  10.9182114113  10.9182114113    6[1-(0),6-(1,6),6-(6,6)]
   542   23.275297406   23.275297406   23.275297406    6[1-(0),6-(1,6),7-(6,27)]
   543  12.2962897939  12.2962897939  12.2962897939    6[1-(0),6-(1,6),6-(6,6)]
   544   27.146078461   27.146078461   27.146078461    6[1-(0),6-(1,6),7-(6,27)]
   545  24.0175330759  24.0175330759  24.0175330759    6[1-(0),6-(1,7),6-(6,6)]
   546  22.0492129368  22.0492129368  22.0492129368    6[1-(0),6-(1,7),6-(6,6)]
   547  26.4697054074  26.4697054074  26.4697054074    6[1-(0),6-(1,7),6-(6,6)]
   548  35.8578509047  35.8578509047  35.8578509047    6[1-(0),6-(1,6),7-(6,27)]
   549  33.8565985266  33.8565985266  33.8565985266    6[1-(0),6-(1,6),7-(6,27)]
   550  9.98091688345  9.98091688345  9.98091688345    6[1-(0),6-(1,6),6-(6,6)]
   551  24.5216511798  24.5216511798  24.5216511798    6[6-(1,6),6-(1,6),6-(6,6)]
   552  24.1948690103  24.1948690103  24.1948690103    6[1-(0),6-(1,6),6-(6,6)]
   553  5.34511064666  5.34511064666  5.34511064666    6[1-(0),6-(1,7),6-(6,6)]
   554  32.2100103307  32.2100103307  32.2100103307    6[1-(0),6-(1,6),6-(6,6)]
   555   10.687687469   10.687687469   10.687687469    6[1-(0),6-(1,6),6-(6,6)]
   556  29.8566371109  29.8566371109  29.8566371109    6[1-(0),6-(1,6),7-(6,27)]
   557  24.6052491607  24.6052491607  24.6052491607    6[1-(0),6-(1,7),6-(6,6)]
   558  19.5717182556  19.5717182556  19.5717182556    6[6-(1,6),6-(1,6),6-(8,8)]
   559   20.250623141   20.250623141   20.250623141    6[6-(6,6),8-(27),8-(27)]
   560  21.3627083417  21.3627083417  21.3627083417    6[1-(0),6-(1,6),7-(6,27)]
   561  23.0371854008  23.0371854008  23.0371854008    6[6-(1,6),6-(1,6),6-(8,8)]
   562  22.2214861077  22.2214861077  22.2214861077    6[6-(6,6),8-(0),8-(27)]
   563   13.679428982   13.679428982   13.679428982    6[6-(6,6),8-(0),8-(27)]
   564  29.0409390829  29.0409390829  29.0409390829    6[6-(1,6),6-(1,6),6-(8,8)]
   565   25.423482606   25.423482606   25.423482606    6[6-(1,6),6-(1,6),6-(8,8)]
   566  43.4372746998  43.4372746998  43.4372746998    6[1-(0),6-(1,7),6-(6,6)]
   567  34.9281580692  34.9281580692  34.9281580692    6[6-(6,6),8-(0),8-(27)]
   568  30.7812608058  30.7812608058  30.7812608058    6[1-(0),6-(1,6),6-(6,6)]
   569  37.9224386344  37.9224386344  37.9224386344    6[6-(1,6),6-(1,6),6-(6,6)]
   570  26.2898479097  26.2898479097  26.2898479097    6[6-(6,6),8-(0),8-(27)]
   571  10.5762318001  10.5762318001  10.5762318001    6[6-(1,6),6-(1,6),6-(6,6)]
   572  35.6982608154  35.6982608154  35.6982608154    6[6-(1,6),6-(1,6),6-(8,8)]
   573  30.4114166954  30.4114166954  30.4114166954    6[1-(0),6-(1,6),6-(6,6)]
   574  16.3722559416  16.3722559416  16.3722559416    6[6-(1,6),6-(1,6),6-(8,8)]
   575  38.2492261108  38.2492261108  38.2492261108    6[6-(1,6),6-(1,6),6-(8,8)]
   576  32.4202579131  32.4202579131  32.4202579131    6[1-(0),6-(1,7),6-(6,6)]
   577  32.1568047205  32.1568047205  32.1568047205    6[6-(1,6),6-(1,6),6-(8,8)]
   578  33.0940975247  33.0940975247  33.0940975247    6[1-(0),6-(1,6),7-(6,27)]
   579  30.0111610683  30.0111610683  30.0111610683    6[6-(1,6),6-(1,6),6-(6,6)]
   580  18.4419056235  18.4419056235  18.4419056235    6[1-(0),6-(1,6),6-(6,6)]
   581  32.8483758841  32.8483758841  32.8483758841    6[6-(6,6),8-(0),8-(27)]
   582  30.4418043411  30.4418043411  30.4418043411    6[6-(1,6),6-(1,6),6-(6,6)]
   583  37.9351059114  37.9351059114  37.9351059114    6[1-(0),6-(1,6),7-(6,27)]
   584   30.568472704   30.568472704   30.568472704    6[1-(0),6-(1,7),6-(6,6)]
   585  17.7857984271  17.7857984271  17.7857984271    6[1-(0),6-(1,6),6-(6,6)]
   586  23.3766429136  23.3766429136  23.3766429136    6[6-(1,6),6-(1,6),6-(6,6)]
   587  31.1612421913  31.1612421913  31.1612421913    6[6-(1,6),6-(1,6),6-(6,6)]
   588  45.0484094286  45.0484094286  45.0484094286    6[1-(0),6-(1,7),6-(6,6)]
   589  17.8668600683  17.8668600683  17.8668600683    6[1-(0),6-(1,7),6-(6,6)]
   590  37.2055351634  37.2055351634  37.2055351634    6[1-(0),6-(1,7),6-(6,6)]
   591  31.0649906543  31.0649906543  31.0649906543    6[1-(0),6-(1,6),6-(6,6)]
   592  18.1277845881  18.1277845881  18.1277845881    6[6-(1,6),6-(1,6),6-(6,6)]
   593  24.2860681262  24.2860681262  24.2860681262    6[1-(0),6-(1,6),6-(6,6)]
   594  28.3367004006  28.3367004006  28.3367004006    6[6-(6,6),8-(0),8-(27)]
   595  15.5540215321  15.5540215321  15.5540215321    6[1-(0),6-(1,6),7-(6,27)]
   596  28.7546788378  28.7546788378  28.7546788378    6[1-(0),6-(1,7),6-(6,6)]
   597   25.268959206   25.268959206   25.268959206    6[6-(1,6),6-(1,6),6-(6,6)]
   598  36.8179497725  36.8179497725  36.8179497725    6[6-(1,6),6-(1,6),6-(6,6)]
   599  11.2196716036  11.2196716036  11.2196716036    6[1-(0),6-(1,7),6-(6,6)]
   600  23.9972728633  23.9972728633  23.9972728633    6[6-(1,6),6-(1,6),6-(6,6)]
   601  43.0192911727  43.0192911727  43.0192911727    6[6-(1,6),6-(1,6),6-(6,6)]
   602  30.0770234503  30.0770234503  30.0770234503    6[1-(0),6-(1,6),6-(6,6)]
   603  25.2790907598  25.2790907598  25.2790907598    6[1-(0),6-(1,6),7-(6,27)]
   604   22.484940378   22.484940378   22.484940378    6[1-(0),6-(1,6),6-(6,6)]
   605   17.542609336   17.542609336   17.542609336    6[1-(0),6-(1,6),6-(6,6)]
   606  18.2189823428  18.2189823428  18.2189823428    6[1-(0),6-(1,6),6-(6,6)]
   607  37.0130094097  37.0130094097  37.0130094097    6[1-(0),6-(1,6),6-(6,6)]
   608  14.5888577061  14.5888577061  14.5888577061    6[1-(0),6-(1,6),7-(6,27)]
   609  15.6401517688  15.6401517688  15.6401517688    6[6-(6,6),8-(0),8-(27)]
   610  23.4703613291  23.4703613291  23.4703613291    6[1-(0),6-(1,6),6-(6,6)]
   611  20.2404989605  20.2404989605  20.2404989605    6[1-(0),6-(1,6),6-(6,6)]
   612  44.2099103504  44.2099103504  44.2099103504    6[1-(0),6-(1,6),7-(6,27)]
   613   31.432298329   31.432298329   31.432298329    6[1-(0),6-(1,6),7-(6,27)]
   614  20.4659459081  20.4659459081  20.4659459081    6[1-(0),6-(1,6),7-(6,27)]
   615  30.7533966568  30.7533966568  30.7533966568    6[6-(1,6),6-(1,6),6-(6,6)]
   616  16.2227950807  16.2227950807  16.2227950807    6[1-(0),6-(1,7),6-(6,6)]
   617   28.037775569   28.037775569   28.037775569    6[1-(0),6-(1,6),7-(6,27)]
   618  17.4159461986  17.4159461986  17.4159461986    6[6-(1,6),6-(1,6),6-(6,6)]
   619  19.6021243939  19.6021243939  19.6021243939    6[1-(0),6-(1,6),6-(6,6)]
   620  37.2182000779  37.2182000779  37.2182000779    6[6-(1,6),6-(1,6),6-(6,6)]
   621  15.6705518062  15.6705518062  15.6705518062    6[1-(0),6-(1,6),6-(6,6)]
   622  28.3595007283  28.3595007283  28.3595007283    6[1-(0),6-(1,6),6-(6,6)]
   623  23.1866444296  23.1866444296  23.1866444296    6[1-(0),6-(1,6),6-(6,6)]
   624   38.682408172   38.682408172   38.682408172    6[1-(0),6-(1,6),6-(6,6)]
   625  32.8331778358  32.8331778358  32.8331778358    6[1-(0),6-(1,6),6-(6,6)]
   626  29.0966590878  29.0966590878  29.0966590878    6[1-(0),6-(1,6),6-(6,6)]
   627  9.20068784595  9.20068784595  9.20068784595    6[1-(0),6-(1,7),6-(6,6)]
   628  36.8787455811  36.8787455811  36.8787455811    6[1-(0),6-(1,6),6-(6,6)]
   629  25.2030906589  25.2030906589  25.2030906589    6[1-(0),6-(1,6),6-(6,6)]
   630  41.7374766374  41.7374766374  41.7374766374    6[1-(0),6-(1,6),6-(6,6)]
   631  37.9604368822  37.9604368822  37.9604368822    6[1-(0),6-(1,6),6-(6,6)]
   632  25.0105712626  25.0105712626  25.0105712626    6[1-(0),6-(1,6),6-(6,6)]
   633  43.8197924421  43.8197924421  43.8197924421    6[6-(1,6),6-(1,6),6-(6,6)]
   634  39.3283814028  39.3283814028  39.3283814028    6[1-(0),6-(1,7),6-(6,6)]
   635  17.1246229977  17.1246229977  17.1246229977    6[1-(0),6-(1,6),7-(6,27)]
   636  25.9605271219  25.9605271219  25.9605271219    6[1-(0),6-(1,6),6-(6,6)]
   637  36.2505065287  36.2505065287  36.2505065287    6[1-(0),6-(1,6),6-(6,6)]
   638   23.275312414   23.275312414   23.275312414    6[1-(0),6-(1,6),7-(6,27)]
   639  37.6285823861  37.6285823861  37.6285823861    6[1-(0),6-(1,6),6-(6,6)]
   640   27.146082239   27.146082239   27.146082239    6[1-(0),6-(1,6),7-(6,27)]
   641  24.0175495241  24.0175495241  24.0175495241    6[1-(0),6-(1,7),6-(6,6)]
   642  22.0492302432  22.0492302432  22.0492302432    6[1-(0),6-(1,7),6-(6,6)]
   643  26.4697104726  26.4697104726  26.4697104726    6[1-(0),6-(1,7),6-(6,6)]
   644  10.5255657353  10.5255657353  10.5255657353    6[1-(0),6-(1,6),7-(6,27)]
   645  8.52431471341  8.52431471341  8.52431471341    6[1-(0),6-(1,6),7-(6,27)]
   646  35.3132108565  35.3132108565  35.3132108565    6[1-(0),6-(1,6),6-(6,6)]
   647  24.5216569602  24.5216569602  24.5216569602    6[6-(1,6),6-(1,6),6-(6,6)]
   648  24.1948657897  24.1948657897  24.1948657897    6[1-(0),6-(1,6),6-(6,6)]
   649  30.6773952933  30.6773952933  30.6773952933    6[1-(0),6-(1,7),6-(6,6)]
   650  32.2100039093  32.2100039093  32.2100039093    6[1-(0),6-(1,6),6-(6,6)]
   651   36.019982611   36.019982611   36.019982611    6[1-(0),6-(1,6),6-(6,6)]
   652  29.8566357891  29.8566357891  29.8566357891    6[1-(0),6-(1,6),7-(6,27)]
   653  24.6052521593  24.6052521593  24.6052521593    6[1-(0),6-(1,7),6-(6,6)]
   654  19.5717270444  19.5717270444  19.5717270444    6[6-(1,6),6-(1,6),6-(8)]
   655   20.250633439   20.250633439   20.250633439    6[6-(6,6),8-(27)]
   656  21.3627241783  21.3627241783  21.3627241783    6[1-(0),6-(1,6),7-(6,27)]
   657  19.9821067164  19.9821067164  19.9821067164    7[6-(1,6),6-(1,6),27-(7,8,8)]
   658  39.3005127755  39.3005127755  39.3005127755    7[6-(1,6),6-(1,6),27-(7,8,8)]
   659  32.7267867971  32.7267867971  32.7267867971    7[6-(1,6),6-(1,6),27-(7,8,8,8)]
   660  26.6293063842  26.6293063842  26.6293063842    7[6-(1,6),6-(1,6),27-(7,8,8)]
   661  28.6229589071  28.6229589071  28.6229589071    7[6-(1,6),6-(1,6),27-(7,8,8)]
   662  41.2359000393  41.2359000393  41.2359000393    7[6-(1,6),6-(1,6),27-(7,8,8)]
   663   34.669774614   34.669774614   34.669774614    7[6-(1,6),6-(1,6),27-(7,8,8,8)]
   664  21.8896292097  21.8896292097  21.8896292097    7[6-(1,6),6-(1,6),27-(7,8,8)]
   665  19.9821051036  19.9821051036  19.9821051036    7[6-(1,6),6-(1,6),27-(7,8,8)]
   666  13.9682230045  13.9682230045  13.9682230045    7[6-(1,6),6-(1,6),27-(7,8,8)]
   667  32.7267852829  32.7267852829  32.7267852829    7[6-(1,6),6-(1,6),27-(7,8,8,8)]
   668  26.6292964758  26.6292964758  26.6292964758    7[6-(1,6),6-(1,6),27-(7,8,8)]
   669  28.6229479729  28.6229479729  28.6229479729    7[6-(1,6),6-(1,6),27-(7,8,8)]
   670  15.9036111807  15.9036111807  15.9036111807    7[6-(1,6),6-(1,6),27-(7,8,8)]
   671   34.669772286   34.669772286   34.669772286    7[6-(1,6),6-(1,6),27-(7,8,8,8)]
   672  21.8896269903  21.8896269903  21.8896269903    7[6-(1,6),6-(1,6),27-(7,8,8)]
   673  7.31596262492  7.31596262492  7.31596262492    7[6-(1,6),6-(1,6),27-(7,8,8)]
   674  26.6343668395  26.6343668395  26.6343668395    7[6-(1,6),6-(1,6),27-(7,8,8)]
   675  20.0606428437  20.0606428437  20.0606428437    7[6-(1,6),6-(1,6),27-(7,8,8)]
   676   13.963152446   13.963152446   13.963152446    7[6-(1,6),6-(1,6),27-(7,8,8)]
   677  15.9568028013  15.9568028013  15.9568028013    7[6-(1,6),6-(1,6),27-(7,8,8)]
   678  28.5697563399  28.5697563399  28.5697563399    7[6-(1,6),6-(1,6),27-(7,8,8)]
   679  22.0036160816  22.0036160816  22.0036160816    7[6-(1,6),6-(1,6),27-(7,8,8,8)]
   680  34.5557707069  34.5557707069  34.5557707069    7[6-(1,6),6-(1,6),27-(7,8,8)]
   681  32.6482491951  32.6482491951  32.6482491951    7[6-(1,6),6-(1,6),27-(7,8,8)]
   682  26.6343689405  26.6343689405  26.6343689405    7[6-(1,6),6-(1,6),27-(7,8,8)]
   683  20.0606292363  20.0606292363  20.0606292363    7[6-(1,6),6-(1,6),27-(7,8,8,8)]
   684   13.963150414   13.963150414   13.963150414    7[6-(1,6),6-(1,6),27-(7,8,8)]
   685  15.9568040787  15.9568040787  15.9568040787    7[6-(1,6),6-(1,6),27-(7,8,8)]
   686  28.5697548801  28.5697548801  28.5697548801    7[6-(1,6),6-(1,6),27-(7,8,8)]
   687  22.0036308184  22.0036308184  22.0036308184    7[6-(1,6),6-(1,6),27-(7,8,8)]
   688  9.22348549307  9.22348549307  9.22348549307    7[6-(1,6),6-(1,6),27-(7,8,8)]
   689  33.7096786931  33.7096786931  33.7096786931    8[6-(6,8)]
   690  21.0409964544  21.0409964544  21.0409964544    8[6-(6,8)]
   691  40.1288763025  40.1288763025  40.1288763025    8[6-(6,8)]
   692  27.5412564991  27.5412564991  27.5412564991    8[6-(6,8)]
   693  19.4906578449  19.4906578449  19.4906578449    8[6-(6,8),27-(7,7,8)]
   694  29.0181307752  29.0181307752  29.0181307752    8[6-(6,8),27-(7,7,8)]
   695  38.4088142397  38.4088142397  38.4088142397    8[6-(6,8),27-(7,7,8)]
   696  22.6470643114  22.6470643114  22.6470643114    8[6-(6,8),27-(7,7,8)]
   697  41.6893471465  41.6893471465  41.6893471465    8[6-(6,8),27-(7,7,8)]
   698  25.8313273341  25.8313273341  25.8313273341    8[6-(6,8),27-(7,7,8)]
   699   35.389210299   35.389210299   35.389210299    8[6-(6,8),27-(7,7,8,8)]
   700  21.4032460362  21.4032460362  21.4032460362    8[6-(6,8)]
   701  39.7488922784  39.7488922784  39.7488922784    8[6-(6,8)]
   702  27.0270113639  27.0270113639  27.0270113639    8[6-(6,8)]
   703  32.2632063753  32.2632063753  32.2632063753    8[6-(6,8),27-(7,7,8,8)]
   704  34.1327304483  34.1327304483  34.1327304483    8[6-(6,8),27-(7,7,8,8)]
   705  33.7096798669  33.7096798669  33.7096798669    8[6-(6,8)]
   706  21.0409956456  21.0409956456  21.0409956456    8[6-(6,8)]
   707  14.7965918975  14.7965918975  14.7965918975    8[6-(6,8)]
   708  27.5412719609  27.5412719609  27.5412719609    8[6-(6,8)]
   709  19.4906607351  19.4906607351  19.4906607351    8[6-(6,8),27-(7,7,8)]
   710  29.0181438648  29.0181438648  29.0181438648    8[6-(6,8),27-(7,7,8)]
   711  13.0765276203  13.0765276203  13.0765276203    8[6-(6,8),27-(7,7,8)]
   712  22.6470634286  22.6470634286  22.6470634286    8[6-(6,8),27-(7,7,8)]
   713  16.3570604135  16.3570604135  16.3570604135    8[6-(6,8),27-(7,7,8)]
   714  25.8313406259  25.8313406259  25.8313406259    8[6-(6,8),27-(7,7,8)]
   715   35.389211241   35.389211241   35.389211241    8[6-(6,8),27-(7,7,8,8)]
   716  21.4032498438  21.4032498438  21.4032498438    8[6-(6,8)]
   717  14.4166069216  14.4166069216  14.4166069216    8[6-(6,8)]
   718  27.0270257161  27.0270257161  27.0270257161    8[6-(6,8)]
   719  32.2632035247  32.2632035247  32.2632035247    8[6-(6,8),27-(7,7,8,8)]
   720  34.1327269317  34.1327269317  34.1327269317    8[6-(6,8),27-(7,7,8,8)]
   721  21.0435246932  21.0435246932  21.0435246932    8[6-(6,8)]
   722  8.37485051099  8.37485051099  8.37485051099    8[6-(6,8)]
   723  27.4627345389  27.4627345389  27.4627345389    8[6-(6,8)]
   724  14.8751146344  14.8751146344  14.8751146344    8[6-(6,8)]
   725  6.82451502592  6.82451502592  6.82451502592    8[6-(6,8),27-(7,7,8)]
   726  16.3519859366  16.3519859366  16.3519859366    8[6-(6,8),27-(7,7,8)]
   727  25.7426713344  25.7426713344  25.7426713344    8[6-(6,8),27-(7,7,8)]
   728  9.98091946535  9.98091946535  9.98091946535    8[6-(6,8),27-(7,7,8)]
   729  29.0232024286  29.0232024286  29.0232024286    8[6-(6,8),27-(7,7,8)]
   730  13.1651843104  13.1651843104  13.1651843104    8[6-(6,8),27-(7,7,8)]
   731  22.7230551525  22.7230551525  22.7230551525    8[6-(6,8),27-(7,7,8,8)]
   732   8.7371031112   8.7371031112   8.7371031112    8[6-(6,8)]
   733  27.0827477998  27.0827477998  27.0827477998    8[6-(6,8)]
   734  39.6931666042  39.6931666042  39.6931666042    8[6-(6,8)]
   735  19.5970492067  19.5970492067  19.5970492067    8[6-(6,8),27-(7,7,8,8)]
   736  21.4665736051  21.4665736051  21.4665736051    8[6-(6,8),27-(7,7,8,8)]
   737  21.0435338668  21.0435338668  21.0435338668    8[6-(6,8)]
   738   33.707141589   33.707141589   33.707141589    8[6-(6,8)]
   739  27.4627336611  27.4627336611  27.4627336611    8[6-(6,8)]
   740  14.8751138256  14.8751138256  14.8751138256    8[6-(6,8)]
   741  32.1568035541  32.1568035541  32.1568035541    8[6-(6,8),27-(7,7,8)]
   742  16.3519887034  16.3519887034  16.3519887034    8[6-(6,8),27-(7,7,8)]
   743  25.7426705256  25.7426705256  25.7426705256    8[6-(6,8),27-(7,7,8)]
   744  35.3132082746  35.3132082746  35.3132082746    8[6-(6,8),27-(7,7,8)]
   745  29.0232051314  29.0232051314  29.0232051314    8[6-(6,8),27-(7,7,8)]
   746  13.1651836496  13.1651836496  13.1651836496    8[6-(6,8),27-(7,7,8)]
   747  22.7230663875  22.7230663875  22.7230663875    8[6-(6,8),27-(7,7,8)]
   748  34.0693927688  34.0693927688  34.0693927688    8[6-(6,8)]
   749  27.0827514002  27.0827514002  27.0827514002    8[6-(6,8)]
   750  14.3608704758  14.3608704758  14.3608704758    8[6-(6,8)]
   751  19.5970606933  19.5970606933  19.5970606933    8[6-(6),27-(7,7,8)]
