# Supplementary material for: A collection of forcefield precursors for metal–organic frameworks
Source: RSC Adv. 2019 Nov 13;9(63):36492–507. doi: 10.1039/c9ra07327b (PMC9075174; doi:10.1039/c9ra07327b)
Supplement: RA-009-C9RA07327B-s3098 [file RA-009-C9RA07327B-s3098.txt]

CIGXIA_clean5b

51.8593    0.00000000    0.00000000
25.92965    44.91147122    0.00000000
25.92965    14.97049041    42.34294114

     1   72.372246115   72.372246115   72.372246115    26[8-(26,26),8-(6),8-(6),8-(6),8-(6)]
     2  57.2954511225  57.2954511225  57.2954511225    26[8-(26,26),8-(6),8-(6),8-(6),8-(6)]
     3  65.2802275435  65.2802275435  65.2802275435    26[8-(26,26),8-(6),8-(6),8-(6),8-(6)]
     4   45.647074453   45.647074453   45.647074453    26[8-(26,26),8-(6),8-(6),8-(6),8-(6)]
     5  90.2971538635  90.2971538635  90.2971538635    26[8-(26,26),8-(6),8-(6),8-(6),8-(6)]
     6    58.07204414    58.07204414    58.07204414    26[8-(26,26),8-(6),8-(6),8-(6),8-(6)]
     7   83.205135292   83.205135292   83.205135292    26[8-(26,26),8-(6),8-(6),8-(6),8-(6)]
     8  46.4236674705  46.4236674705  46.4236674705    26[8-(26,26),8-(6),8-(6),8-(6),8-(6)]
     9  76.1229699875  76.1229699875  76.1229699875    26[8-(26,26),8-(6),8-(6),8-(6),8-(6)]
    10  72.4336993855  72.4336993855  72.4336993855    26[8-(26,26),8-(6),8-(6),8-(6),8-(6)]
    11  79.4544114195  79.4544114195  79.4544114195    26[8-(26,26),8-(6),8-(6),8-(6),8-(6)]
    12  31.2854192075  31.2854192075  31.2854192075    26[8-(26,26),8-(6),8-(6),8-(6),8-(6)]
    13   86.546429991   86.546429991   86.546429991    26[8-(26,26),8-(6),8-(6),8-(6),8-(6)]
    14   42.933795877   42.933795877   42.933795877    26[8-(26,26),8-(6),8-(6),8-(6),8-(6)]
    15   69.030951416   69.030951416   69.030951416    26[8-(26,26),8-(6),8-(6),8-(6),8-(6)]
    16   60.785322716   60.785322716   60.785322716    26[8-(26,26),8-(6),8-(6),8-(6),8-(6)]
    17  63.6145068275  63.6145068275  63.6145068275    26[8-(26,26),8-(6),8-(6),8-(6),8-(6)]
    18   66.221214542   66.221214542   66.221214542    26[8-(26,26),8-(6),8-(6),8-(6),8-(6)]
    19   74.037966831   74.037966831   74.037966831    26[8-(26,26),8-(6),8-(6),8-(6),8-(6)]
    20  36.7213110335  36.7213110335  36.7213110335    26[8-(26,26),8-(6),8-(6),8-(6),8-(6)]
    21  91.9628745795  91.9628745795  91.9628745795    26[8-(26,26),8-(6),8-(6),8-(6),8-(6)]
    22   37.497904051   37.497904051   37.497904051    26[8-(26,26),8-(6),8-(6),8-(6),8-(6)]
    23   81.539414576   81.539414576   81.539414576    26[8-(26,26),8-(6),8-(6),8-(6),8-(6)]
    24  66.9978075595  66.9978075595  66.9978075595    26[8-(26,26),8-(6),8-(6),8-(6),8-(6)]
    25   55.610283169   55.610283169   55.610283169    26[8-(26,26),8-(6),8-(6),8-(6),8-(6)]
    26  66.9972889665  66.9972889665  66.9972889665    26[8-(26,26),8-(6),8-(6),8-(6),8-(6)]
    27  66.0337431725  66.0337431725  66.0337431725    26[8-(26,26),8-(6),8-(6),8-(6),8-(6)]
    28   63.427035458   63.427035458   63.427035458    26[8-(26,26),8-(6),8-(6),8-(6),8-(6)]
    29   48.108835424   48.108835424   48.108835424    26[8-(26,26),8-(6),8-(6),8-(6),8-(6)]
    30  36.7207924405  36.7207924405  36.7207924405    26[8-(26,26),8-(6),8-(6),8-(6),8-(6)]
    31  37.6853754205  37.6853754205  37.6853754205    26[8-(26,26),8-(6),8-(6),8-(6),8-(6)]
    32   40.291045949   40.291045949   40.291045949    26[8-(26,26),8-(6),8-(6),8-(6),8-(6)]
    33  39.3510961365  39.3510961365  39.3510961365    26[8-(26,26),8-(6),8-(6),8-(6),8-(6)]
    34    45.64655586    45.64655586    45.64655586    26[8-(26,26),8-(6),8-(6),8-(6),8-(6)]
    35   46.443114708   46.443114708   46.443114708    26[8-(26,26),8-(6),8-(6),8-(6),8-(6)]
    36  31.3652825295  31.3652825295  31.3652825295    26[8-(26,26),8-(6),8-(6),8-(6),8-(6)]
    37   57.276003885   57.276003885   57.276003885    26[8-(26,26),8-(6),8-(6),8-(6),8-(6)]
    38  72.3527988775  72.3527988775  72.3527988775    26[8-(26,26),8-(6),8-(6),8-(6),8-(6)]
    39  64.3680224565  64.3680224565  64.3680224565    26[8-(26,26),8-(6),8-(6),8-(6),8-(6)]
    40   58.071525547   58.071525547   58.071525547    26[8-(26,26),8-(6),8-(6),8-(6),8-(6)]
    41   60.617298584   60.617298584   60.617298584    26[8-(26,26),8-(6),8-(6),8-(6),8-(6)]
    42   42.933277284   42.933277284   42.933277284    26[8-(26,26),8-(6),8-(6),8-(6),8-(6)]
    43   43.101820009   43.101820009   43.101820009    26[8-(26,26),8-(6),8-(6),8-(6),8-(6)]
    44   60.784804123   60.784804123   60.784804123    26[8-(26,26),8-(6),8-(6),8-(6),8-(6)]
    45  50.1938385805  50.1938385805  50.1938385805    26[8-(26,26),8-(6),8-(6),8-(6),8-(6)]
    46  46.5035307925  46.5035307925  46.5035307925    26[8-(26,26),8-(6),8-(6),8-(6),8-(6)]
    47  53.5252800125  53.5252800125  53.5252800125    26[8-(26,26),8-(6),8-(6),8-(6),8-(6)]
    48  57.2145506145  57.2145506145  57.2145506145    26[8-(26,26),8-(6),8-(6),8-(6),8-(6)]
    49   57.276003885   57.276003885   57.276003885    26[8-(26,26),8-(6),8-(6),8-(6),8-(6)]
    50  72.3527988775  72.3527988775  72.3527988775    26[8-(26,26),8-(6),8-(6),8-(6),8-(6)]
    51  64.3680224565  64.3680224565  64.3680224565    26[8-(26,26),8-(6),8-(6),8-(6),8-(6)]
    52   58.071525547   58.071525547   58.071525547    26[8-(26,26),8-(6),8-(6),8-(6),8-(6)]
    53  39.3510961365  39.3510961365  39.3510961365    26[8-(26,26),8-(6),8-(6),8-(6),8-(6)]
    54    45.64655586    45.64655586    45.64655586    26[8-(26,26),8-(6),8-(6),8-(6),8-(6)]
    55   46.443114708   46.443114708   46.443114708    26[8-(26,26),8-(6),8-(6),8-(6),8-(6)]
    56  31.3652825295  31.3652825295  31.3652825295    26[8-(26,26),8-(6),8-(6),8-(6),8-(6)]
    57  53.5252800125  53.5252800125  53.5252800125    26[8-(26,26),8-(6),8-(6),8-(6),8-(6)]
    58  57.2145506145  57.2145506145  57.2145506145    26[8-(26,26),8-(6),8-(6),8-(6),8-(6)]
    59  50.1938385805  50.1938385805  50.1938385805    26[8-(26,26),8-(6),8-(6),8-(6),8-(6)]
    60  46.5035307925  46.5035307925  46.5035307925    26[8-(26,26),8-(6),8-(6),8-(6),8-(6)]
    61   43.101820009   43.101820009   43.101820009    26[8-(26,26),8-(6),8-(6),8-(6),8-(6)]
    62   60.784804123   60.784804123   60.784804123    26[8-(26,26),8-(6),8-(6),8-(6),8-(6)]
    63   60.617298584   60.617298584   60.617298584    26[8-(26,26),8-(6),8-(6),8-(6),8-(6)]
    64   42.933277284   42.933277284   42.933277284    26[8-(26,26),8-(6),8-(6),8-(6),8-(6)]
    65  66.0337431725  66.0337431725  66.0337431725    26[8-(26,26),8-(6),8-(6),8-(6),8-(6)]
    66   63.427035458   63.427035458   63.427035458    26[8-(26,26),8-(6),8-(6),8-(6),8-(6)]
    67   55.610283169   55.610283169   55.610283169    26[8-(26,26),8-(6),8-(6),8-(6),8-(6)]
    68  66.9972889665  66.9972889665  66.9972889665    26[8-(26,26),8-(6),8-(6),8-(6),8-(6)]
    69  37.6853754205  37.6853754205  37.6853754205    26[8-(26,26),8-(6),8-(6),8-(6),8-(6)]
    70   40.291045949   40.291045949   40.291045949    26[8-(26,26),8-(6),8-(6),8-(6),8-(6)]
    71   48.108835424   48.108835424   48.108835424    26[8-(26,26),8-(6),8-(6),8-(6),8-(6)]
    72  36.7207924405  36.7207924405  36.7207924405    26[8-(26,26),8-(6),8-(6),8-(6),8-(6)]
    73   74.037966831   74.037966831   74.037966831    26[8-(26,26),8-(6),8-(6),8-(6),8-(6)]
    74  36.7213110335  36.7213110335  36.7213110335    26[8-(26,26),8-(6),8-(6),8-(6),8-(6)]
    75  63.6145068275  63.6145068275  63.6145068275    26[8-(26,26),8-(6),8-(6),8-(6),8-(6)]
    76   66.221214542   66.221214542   66.221214542    26[8-(26,26),8-(6),8-(6),8-(6),8-(6)]
    77   81.539414576   81.539414576   81.539414576    26[8-(26,26),8-(6),8-(6),8-(6),8-(6)]
    78  66.9978075595  66.9978075595  66.9978075595    26[8-(26,26),8-(6),8-(6),8-(6),8-(6)]
    79  91.9628745795  91.9628745795  91.9628745795    26[8-(26,26),8-(6),8-(6),8-(6),8-(6)]
    80   37.497904051   37.497904051   37.497904051    26[8-(26,26),8-(6),8-(6),8-(6),8-(6)]
    81  90.2971538635  90.2971538635  90.2971538635    26[8-(26,26),8-(6),8-(6),8-(6),8-(6)]
    82    58.07204414    58.07204414    58.07204414    26[8-(26,26),8-(6),8-(6),8-(6),8-(6)]
    83   83.205135292   83.205135292   83.205135292    26[8-(26,26),8-(6),8-(6),8-(6),8-(6)]
    84  46.4236674705  46.4236674705  46.4236674705    26[8-(26,26),8-(6),8-(6),8-(6),8-(6)]
    85   72.372246115   72.372246115   72.372246115    26[8-(26,26),8-(6),8-(6),8-(6),8-(6)]
    86  57.2954511225  57.2954511225  57.2954511225    26[8-(26,26),8-(6),8-(6),8-(6),8-(6)]
    87  65.2802275435  65.2802275435  65.2802275435    26[8-(26,26),8-(6),8-(6),8-(6),8-(6)]
    88   45.647074453   45.647074453   45.647074453    26[8-(26,26),8-(6),8-(6),8-(6),8-(6)]
    89   69.030951416   69.030951416   69.030951416    26[8-(26,26),8-(6),8-(6),8-(6),8-(6)]
    90   60.785322716   60.785322716   60.785322716    26[8-(26,26),8-(6),8-(6),8-(6),8-(6)]
    91   86.546429991   86.546429991   86.546429991    26[8-(26,26),8-(6),8-(6),8-(6),8-(6)]
    92   42.933795877   42.933795877   42.933795877    26[8-(26,26),8-(6),8-(6),8-(6),8-(6)]
    93  79.4544114195  79.4544114195  79.4544114195    26[8-(26,26),8-(6),8-(6),8-(6),8-(6)]
    94  31.2854192075  31.2854192075  31.2854192075    26[8-(26,26),8-(6),8-(6),8-(6),8-(6)]
    95  76.1229699875  76.1229699875  76.1229699875    26[8-(26,26),8-(6),8-(6),8-(6),8-(6)]
    96  72.4336993855  72.4336993855  72.4336993855    26[8-(26,26),8-(6),8-(6),8-(6),8-(6)]
    97  76.1141539065  76.1141539065  76.1141539065    26[8-(26,26),8-(6),8-(6),8-(6),8-(6)]
    98   72.473890343   72.473890343   72.473890343    26[8-(26,26),8-(6),8-(6),8-(6),8-(6)]
    99   72.466111448   72.466111448   72.466111448    26[8-(26,26),8-(6),8-(6),8-(6),8-(6)]
   100  66.4828447105  66.4828447105  66.4828447105    26[8-(26,26),8-(6),8-(6),8-(6),8-(6)]
   101   83.111269959   83.111269959   83.111269959    26[8-(26,26),8-(6),8-(6),8-(6),8-(6)]
   102  89.0955738825  89.0955738825  89.0955738825    26[8-(26,26),8-(6),8-(6),8-(6),8-(6)]
   103  79.4632275005  79.4632275005  79.4632275005    26[8-(26,26),8-(6),8-(6),8-(6),8-(6)]
   104    83.10452825    83.10452825    83.10452825    26[8-(26,26),8-(6),8-(6),8-(6),8-(6)]
   105  77.7886907035  77.7886907035  77.7886907035    26[8-(26,26),8-(6),8-(6),8-(6),8-(6)]
   106  77.7892092965  77.7892092965  77.7892092965    26[8-(26,26),8-(6),8-(6),8-(6),8-(6)]
   107  77.7886907035  77.7886907035  77.7886907035    26[8-(26,26),8-(6),8-(6),8-(6),8-(6)]
   108  77.7892092965  77.7892092965  77.7892092965    26[8-(26,26),8-(6),8-(6),8-(6),8-(6)]
   109   81.436733162   81.436733162   81.436733162    26[8-(26,26),8-(6),8-(6),8-(6),8-(6)]
   110   83.780254929   83.780254929   83.780254929    26[8-(26,26),8-(6),8-(6),8-(6),8-(6)]
   111   74.140648245   74.140648245   74.140648245    26[8-(26,26),8-(6),8-(6),8-(6),8-(6)]
   112   71.798163664   71.798163664   71.798163664    26[8-(26,26),8-(6),8-(6),8-(6),8-(6)]
   113   72.466111448   72.466111448   72.466111448    26[8-(26,26),8-(6),8-(6),8-(6),8-(6)]
   114  66.4828447105  66.4828447105  66.4828447105    26[8-(26,26),8-(6),8-(6),8-(6),8-(6)]
   115  76.1141539065  76.1141539065  76.1141539065    26[8-(26,26),8-(6),8-(6),8-(6),8-(6)]
   116   72.473890343   72.473890343   72.473890343    26[8-(26,26),8-(6),8-(6),8-(6),8-(6)]
   117   83.111269959   83.111269959   83.111269959    26[8-(26,26),8-(6),8-(6),8-(6),8-(6)]
   118  89.0955738825  89.0955738825  89.0955738825    26[8-(26,26),8-(6),8-(6),8-(6),8-(6)]
   119  79.4632275005  79.4632275005  79.4632275005    26[8-(26,26),8-(6),8-(6),8-(6),8-(6)]
   120    83.10452825    83.10452825    83.10452825    26[8-(26,26),8-(6),8-(6),8-(6),8-(6)]
   121  53.5340960935  53.5340960935  53.5340960935    26[8-(26,26),8-(6),8-(6),8-(6),8-(6)]
   122   57.174359657   57.174359657   57.174359657    26[8-(26,26),8-(6),8-(6),8-(6),8-(6)]
   123   57.182138552   57.182138552   57.182138552    26[8-(26,26),8-(6),8-(6),8-(6),8-(6)]
   124  63.1654052895  63.1654052895  63.1654052895    26[8-(26,26),8-(6),8-(6),8-(6),8-(6)]
   125  50.1850224995  50.1850224995  50.1850224995    26[8-(26,26),8-(6),8-(6),8-(6),8-(6)]
   126    46.54372175    46.54372175    46.54372175    26[8-(26,26),8-(6),8-(6),8-(6),8-(6)]
   127   46.536980041   46.536980041   46.536980041    26[8-(26,26),8-(6),8-(6),8-(6),8-(6)]
   128  40.5526761175  40.5526761175  40.5526761175    26[8-(26,26),8-(6),8-(6),8-(6),8-(6)]
   129   46.536980041   46.536980041   46.536980041    26[8-(26,26),8-(6),8-(6),8-(6),8-(6)]
   130  40.5526761175  40.5526761175  40.5526761175    26[8-(26,26),8-(6),8-(6),8-(6),8-(6)]
   131  50.1850224995  50.1850224995  50.1850224995    26[8-(26,26),8-(6),8-(6),8-(6),8-(6)]
   132    46.54372175    46.54372175    46.54372175    26[8-(26,26),8-(6),8-(6),8-(6),8-(6)]
   133  53.5340960935  53.5340960935  53.5340960935    26[8-(26,26),8-(6),8-(6),8-(6),8-(6)]
   134   57.174359657   57.174359657   57.174359657    26[8-(26,26),8-(6),8-(6),8-(6),8-(6)]
   135   57.182138552   57.182138552   57.182138552    26[8-(26,26),8-(6),8-(6),8-(6),8-(6)]
   136  63.1654052895  63.1654052895  63.1654052895    26[8-(26,26),8-(6),8-(6),8-(6),8-(6)]
   137   55.507601755   55.507601755   55.507601755    26[8-(26,26),8-(6),8-(6),8-(6),8-(6)]
   138   57.850086336   57.850086336   57.850086336    26[8-(26,26),8-(6),8-(6),8-(6),8-(6)]
   139   48.211516838   48.211516838   48.211516838    26[8-(26,26),8-(6),8-(6),8-(6),8-(6)]
   140   45.867995071   45.867995071   45.867995071    26[8-(26,26),8-(6),8-(6),8-(6),8-(6)]
   141  51.8595592965  51.8595592965  51.8595592965    26[8-(26,26),8-(6),8-(6),8-(6),8-(6)]
   142  51.8590407035  51.8590407035  51.8590407035    26[8-(26,26),8-(6),8-(6),8-(6),8-(6)]
   143  51.8595592965  51.8595592965  51.8595592965    26[8-(26,26),8-(6),8-(6),8-(6),8-(6)]
   144  51.8590407035  51.8590407035  51.8590407035    26[8-(26,26),8-(6),8-(6),8-(6),8-(6)]
   145   66.409982394   66.409982394   66.409982394    26[8-(26,26),8-(6),8-(6),8-(6),8-(6)]
   146   89.167917606   89.167917606   89.167917606    26[8-(26,26),8-(6),8-(6),8-(6),8-(6)]
   147       77.78895       77.78895       77.78895    26[8-(26,26),8-(6),8-(6),8-(6),8-(6)]
   148       77.78895       77.78895       77.78895    26[8-(26,26),8-(6),8-(6),8-(6),8-(6)]
   149   66.409982394   66.409982394   66.409982394    26[8-(26,26),8-(6),8-(6),8-(6),8-(6)]
   150   89.167917606   89.167917606   89.167917606    26[8-(26,26),8-(6),8-(6),8-(6),8-(6)]
   151   63.238267606   63.238267606   63.238267606    26[8-(26,26),8-(6),8-(6),8-(6),8-(6)]
   152   40.480332394   40.480332394   40.480332394    26[8-(26,26),8-(6),8-(6),8-(6),8-(6)]
   153   40.480332394   40.480332394   40.480332394    26[8-(26,26),8-(6),8-(6),8-(6),8-(6)]
   154   63.238267606   63.238267606   63.238267606    26[8-(26,26),8-(6),8-(6),8-(6),8-(6)]
   155        51.8593        51.8593        51.8593    26[8-(26,26),8-(6),8-(6),8-(6),8-(6)]
   156        51.8593        51.8593        51.8593    26[8-(26,26),8-(6),8-(6),8-(6),8-(6)]
   157   63.516233454   63.516233454   63.516233454    26[8-(26,26),8-(6),8-(6),8-(6),8-(6)]
   158   39.254378542   39.254378542   39.254378542    26[8-(26,26),8-(6),8-(6),8-(6),8-(6)]
   159   64.464221458   64.464221458   64.464221458    26[8-(26,26),8-(6),8-(6),8-(6),8-(6)]
   160   40.202366546   40.202366546   40.202366546    26[8-(26,26),8-(6),8-(6),8-(6),8-(6)]
   161   76.121154912   76.121154912   76.121154912    26[8-(26,26),8-(6),8-(6),8-(6),8-(6)]
   162   27.597445088   27.597445088   27.597445088    26[8-(26,26),8-(6),8-(6),8-(6),8-(6)]
   163        51.8593        51.8593        51.8593    26[8-(26,26),8-(6),8-(6),8-(6),8-(6)]
   164        51.8593        51.8593        51.8593    26[8-(26,26),8-(6),8-(6),8-(6),8-(6)]
   165   63.516233454   63.516233454   63.516233454    26[8-(26,26),8-(6),8-(6),8-(6),8-(6)]
   166   39.254378542   39.254378542   39.254378542    26[8-(26,26),8-(6),8-(6),8-(6),8-(6)]
   167   40.202366546   40.202366546   40.202366546    26[8-(26,26),8-(6),8-(6),8-(6),8-(6)]
   168   64.464221458   64.464221458   64.464221458    26[8-(26,26),8-(6),8-(6),8-(6),8-(6)]
   169   64.464221458   64.464221458   64.464221458    26[8-(26,26),8-(6),8-(6),8-(6),8-(6)]
   170   66.132016546   66.132016546   66.132016546    26[8-(26,26),8-(6),8-(6),8-(6),8-(6)]
   171   39.254378542   39.254378542   39.254378542    26[8-(26,26),8-(6),8-(6),8-(6),8-(6)]
   172   37.586583454   37.586583454   37.586583454    26[8-(26,26),8-(6),8-(6),8-(6),8-(6)]
   173   39.254378542   39.254378542   39.254378542    26[8-(26,26),8-(6),8-(6),8-(6),8-(6)]
   174   37.586583454   37.586583454   37.586583454    26[8-(26,26),8-(6),8-(6),8-(6),8-(6)]
   175   66.132016546   66.132016546   66.132016546    26[8-(26,26),8-(6),8-(6),8-(6),8-(6)]
   176   64.464221458   64.464221458   64.464221458    26[8-(26,26),8-(6),8-(6),8-(6),8-(6)]
   177        51.8593        51.8593        51.8593    26[8-(26,26),8-(6),8-(6),8-(6),8-(6)]
   178        51.8593        51.8593        51.8593    26[8-(26,26),8-(6),8-(6),8-(6),8-(6)]
   179   50.191504912   50.191504912   50.191504912    26[8-(26,26),8-(6),8-(6),8-(6),8-(6)]
   180   53.527095088   53.527095088   53.527095088    26[8-(26,26),8-(6),8-(6),8-(6),8-(6)]
   181   55.809941474   55.809941474   55.809941474    26[8-(26,26),8-(6),8-(6),8-(6),8-(6)]
   182   42.845116474   42.845116474   42.845116474    26[8-(26,26),8-(6),8-(6),8-(6),8-(6)]
   183   60.873483526   60.873483526   60.873483526    26[8-(26,26),8-(6),8-(6),8-(6),8-(6)]
   184   47.908658526   47.908658526   47.908658526    26[8-(26,26),8-(6),8-(6),8-(6),8-(6)]
   185   73.838308526   73.838308526   73.838308526    26[8-(26,26),8-(6),8-(6),8-(6),8-(6)]
   186   29.880291474   29.880291474   29.880291474    26[8-(26,26),8-(6),8-(6),8-(6),8-(6)]
   187   42.845116474   42.845116474   42.845116474    26[8-(26,26),8-(6),8-(6),8-(6),8-(6)]
   188   60.873483526   60.873483526   60.873483526    26[8-(26,26),8-(6),8-(6),8-(6),8-(6)]
   189      64.824125      64.824125      64.824125    26[8-(26,26),8-(6),8-(6),8-(6),8-(6)]
   190   33.830932948   33.830932948   33.830932948    26[8-(26,26),8-(6),8-(6),8-(6),8-(6)]
   191      38.894475      38.894475      38.894475    26[8-(26,26),8-(6),8-(6),8-(6),8-(6)]
   192   69.887667052   69.887667052   69.887667052    26[8-(26,26),8-(6),8-(6),8-(6),8-(6)]
   193   73.838308526   73.838308526   73.838308526    26[8-(26,26),8-(6),8-(6),8-(6),8-(6)]
   194   60.873483526   60.873483526   60.873483526    26[8-(26,26),8-(6),8-(6),8-(6),8-(6)]
   195   42.845116474   42.845116474   42.845116474    26[8-(26,26),8-(6),8-(6),8-(6),8-(6)]
   196   29.880291474   29.880291474   29.880291474    26[8-(26,26),8-(6),8-(6),8-(6),8-(6)]
   197   55.809941474   55.809941474   55.809941474    26[8-(26,26),8-(6),8-(6),8-(6),8-(6)]
   198   47.908658526   47.908658526   47.908658526    26[8-(26,26),8-(6),8-(6),8-(6),8-(6)]
   199   60.873483526   60.873483526   60.873483526    26[8-(26,26),8-(6),8-(6),8-(6),8-(6)]
   200   42.845116474   42.845116474   42.845116474    26[8-(26,26),8-(6),8-(6),8-(6),8-(6)]
   201      64.824125      64.824125      64.824125    26[8-(26,26),8-(6),8-(6),8-(6),8-(6)]
   202   69.887667052   69.887667052   69.887667052    26[8-(26,26),8-(6),8-(6),8-(6),8-(6)]
   203      38.894475      38.894475      38.894475    26[8-(26,26),8-(6),8-(6),8-(6),8-(6)]
   204   33.830932948   33.830932948   33.830932948    26[8-(26,26),8-(6),8-(6),8-(6),8-(6)]
   205  75.3787890325  75.3787890325  75.3787890325    8[6-(6,8),26-(8,8,8,8)]
   206  75.3803448115  75.3803448115  75.3803448115    8[6-(6,8),26-(8,8,8,8)]
   207   66.538593458   66.538593458   66.538593458    8[6-(6,8),26-(8,8,8,8)]
   208  36.3116225635  36.3116225635  36.3116225635    8[6-(6,8),26-(8,8,8,8)]
   209    64.62705966    64.62705966    64.62705966    8[6-(6,8),26-(8,8,8,8)]
   210   72.940624043   72.940624043   72.940624043    8[6-(6,8),26-(8,8,8,8)]
   211    70.66348218    70.66348218    70.66348218    8[6-(6,8),26-(8,8,8,8)]
   212  72.8605014245  72.8605014245  72.8605014245    8[6-(6,8),26-(8,8,8,8)]
   213  74.1315728675  74.1315728675  74.1315728675    8[6-(6,8),26-(8,8,8,8)]
   214  71.7911626585  71.7911626585  71.7911626585    8[6-(6,8),26-(8,8,8,8)]
   215    70.58569323    70.58569323    70.58569323    8[6-(6,8),26-(8,8,8,8)]
   216   57.009965676   57.009965676   57.009965676    8[6-(6,8),26-(8,8,8,8)]
   217   31.108319698   31.108319698   31.108319698    8[6-(6,8),26-(8,8,8,8)]
   218  57.9680662435  57.9680662435  57.9680662435    8[6-(6,8),26-(8,8,8,8)]
   219   57.935654181   57.935654181   57.935654181    8[6-(6,8),26-(8,8,8,8)]
   220  56.7317405315  56.7317405315  56.7317405315    8[6-(6,8),26-(8,8,8,8)]
   221   59.072410037   59.072410037   59.072410037    8[6-(6,8),26-(8,8,8,8)]
   222  71.9576310115  71.9576310115  71.9576310115    8[6-(6,8),26-(8,8,8,8)]
   223  74.2114361895  74.2114361895  74.2114361895    8[6-(6,8),26-(8,8,8,8)]
   224     66.4317633     66.4317633     66.4317633    8[6-(6,8),26-(8,8,8,8)]
   225  38.8771021345  38.8771021345  38.8771021345    8[6-(6,8),26-(8,8,8,8)]
   226  39.6741795755  39.6741795755  39.6741795755    8[6-(6,8),26-(8,8,8,8)]
   227  67.8960106355  67.8960106355  67.8960106355    8[6-(6,8),26-(8,8,8,8)]
   228  66.5041070235  66.5041070235  66.5041070235    8[6-(6,8),26-(8,8,8,8)]
   229  67.1165653565  67.1165653565  67.1165653565    8[6-(6,8),26-(8,8,8,8)]
   230  64.9410677215  64.9410677215  64.9410677215    8[6-(6,8),26-(8,8,8,8)]
   231  63.4501128465  63.4501128465  63.4501128465    8[6-(6,8),26-(8,8,8,8)]
   232   65.661652695   65.661652695   65.661652695    8[6-(6,8),26-(8,8,8,8)]
   233  43.4241255585  43.4241255585  43.4241255585    8[6-(6,8),26-(8,8,8,8)]
   234   41.323046019   41.323046019   41.323046019    8[6-(6,8),26-(8,8,8,8)]
   235  45.2905417655  45.2905417655  45.2905417655    8[6-(6,8),26-(8,8,8,8)]
   236   41.379572656   41.379572656   41.379572656    8[6-(6,8),26-(8,8,8,8)]
   237   46.224787055   46.224787055   46.224787055    8[6-(6,8),26-(8,8,8,8)]
   238  45.3128412645  45.3128412645  45.3128412645    8[6-(6,8),26-(8,8,8,8)]
   239  83.6202689885  83.6202689885  83.6202689885    8[6-(6,8),26-(8,8,8,8)]
   240  81.3664638105  81.3664638105  81.3664638105    8[6-(6,8),26-(8,8,8,8)]
   241     89.1461367     89.1461367     89.1461367    8[6-(6,8),26-(8,8,8,8)]
   242  12.9821978655  12.9821978655  12.9821978655    8[6-(6,8),26-(8,8,8,8)]
   243  64.0439018315  64.0439018315  64.0439018315    8[6-(6,8),26-(8,8,8,8)]
   244  87.6824079575  87.6824079575  87.6824079575    8[6-(6,8),26-(8,8,8,8)]
   245  89.0732743835  89.0732743835  89.0732743835    8[6-(6,8),26-(8,8,8,8)]
   246  88.4613346435  88.4613346435  88.4613346435    8[6-(6,8),26-(8,8,8,8)]
   247  90.6368322785  90.6368322785  90.6368322785    8[6-(6,8),26-(8,8,8,8)]
   248  92.1277871535  92.1277871535  92.1277871535    8[6-(6,8),26-(8,8,8,8)]
   249   89.916247305   89.916247305   89.916247305    8[6-(6,8),26-(8,8,8,8)]
   250  60.2949930345  60.2949930345  60.2949930345    8[6-(6,8),26-(8,8,8,8)]
   251   10.536253981   10.536253981   10.536253981    8[6-(6,8),26-(8,8,8,8)]
   252  58.4280582345  58.4280582345  58.4280582345    8[6-(6,8),26-(8,8,8,8)]
   253   62.339027344   62.339027344   62.339027344    8[6-(6,8),26-(8,8,8,8)]
   254   57.494331538   57.494331538   57.494331538    8[6-(6,8),26-(8,8,8,8)]
   255  58.4062773285  58.4062773285  58.4062773285    8[6-(6,8),26-(8,8,8,8)]
   256  80.1991109675  80.1991109675  80.1991109675    8[6-(6,8),26-(8,8,8,8)]
   257  80.1975551885  80.1975551885  80.1975551885    8[6-(6,8),26-(8,8,8,8)]
   258   89.039306542   89.039306542   89.039306542    8[6-(6,8),26-(8,8,8,8)]
   259  15.5476774365  15.5476774365  15.5476774365    8[6-(6,8),26-(8,8,8,8)]
   260   39.091021747   39.091021747   39.091021747    8[6-(6,8),26-(8,8,8,8)]
   261    82.63779455    82.63779455    82.63779455    8[6-(6,8),26-(8,8,8,8)]
   262   84.913899227   84.913899227   84.913899227    8[6-(6,8),26-(8,8,8,8)]
   263  82.7173985755  82.7173985755  82.7173985755    8[6-(6,8),26-(8,8,8,8)]
   264  81.4463271325  81.4463271325  81.4463271325    8[6-(6,8),26-(8,8,8,8)]
   265  83.7867373415  83.7867373415  83.7867373415    8[6-(6,8),26-(8,8,8,8)]
   266    84.99220677    84.99220677    84.99220677    8[6-(6,8),26-(8,8,8,8)]
   267   46.709152917   46.709152917   46.709152917    8[6-(6,8),26-(8,8,8,8)]
   268   20.750980302   20.750980302   20.750980302    8[6-(6,8),26-(8,8,8,8)]
   269  45.7505337565  45.7505337565  45.7505337565    8[6-(6,8),26-(8,8,8,8)]
   270   45.782945819   45.782945819   45.782945819    8[6-(6,8),26-(8,8,8,8)]
   271  46.9873780615  46.9873780615  46.9873780615    8[6-(6,8),26-(8,8,8,8)]
   272   44.646708556   44.646708556   44.646708556    8[6-(6,8),26-(8,8,8,8)]
   273   76.494023279   76.494023279   76.494023279    8[6-(6,8),26-(8,8,8,8)]
   274  76.4953197615  76.4953197615  76.4953197615    8[6-(6,8),26-(8,8,8,8)]
   275   76.501802174   76.501802174   76.501802174    8[6-(6,8),26-(8,8,8,8)]
   276   24.816749422   24.816749422   24.816749422    8[6-(6,8),26-(8,8,8,8)]
   277   75.395124712   75.395124712   75.395124712    8[6-(6,8),26-(8,8,8,8)]
   278   76.500764988   76.500764988   76.500764988    8[6-(6,8),26-(8,8,8,8)]
   279   76.505432325   76.505432325   76.505432325    8[6-(6,8),26-(8,8,8,8)]
   280  75.3746402885  75.3746402885  75.3746402885    8[6-(6,8),26-(8,8,8,8)]
   281  76.6737157535  76.6737157535  76.6737157535    8[6-(6,8),26-(8,8,8,8)]
   282  76.6773459045  76.6773459045  76.6773459045    8[6-(6,8),26-(8,8,8,8)]
   283  75.4264995885  75.4264995885  75.4264995885    8[6-(6,8),26-(8,8,8,8)]
   284   75.144644293   75.144644293   75.144644293    8[6-(6,8),26-(8,8,8,8)]
   285  23.2788618805  23.2788618805  23.2788618805    8[6-(6,8),26-(8,8,8,8)]
   286  74.1746160865  74.1746160865  74.1746160865    8[6-(6,8),26-(8,8,8,8)]
   287  74.1144592985  74.1144592985  74.1144592985    8[6-(6,8),26-(8,8,8,8)]
   288   70.666593738   70.666593738   70.666593738    8[6-(6,8),26-(8,8,8,8)]
   289  73.0601597295  73.0601597295  73.0601597295    8[6-(6,8),26-(8,8,8,8)]
   290   79.083876721   79.083876721   79.083876721    8[6-(6,8),26-(8,8,8,8)]
   291  79.0825802385  79.0825802385  79.0825802385    8[6-(6,8),26-(8,8,8,8)]
   292   79.076097826   79.076097826   79.076097826    8[6-(6,8),26-(8,8,8,8)]
   293   27.042550578   27.042550578   27.042550578    8[6-(6,8),26-(8,8,8,8)]
   294   28.322956695   28.322956695   28.322956695    8[6-(6,8),26-(8,8,8,8)]
   295   79.077653605   79.077653605   79.077653605    8[6-(6,8),26-(8,8,8,8)]
   296   79.071949082   79.071949082   79.071949082    8[6-(6,8),26-(8,8,8,8)]
   297  80.2032597115  80.2032597115  80.2032597115    8[6-(6,8),26-(8,8,8,8)]
   298  78.9041842465  78.9041842465  78.9041842465    8[6-(6,8),26-(8,8,8,8)]
   299  78.9005540955  78.9005540955  78.9005540955    8[6-(6,8),26-(8,8,8,8)]
   300  80.1514004115  80.1514004115  80.1514004115    8[6-(6,8),26-(8,8,8,8)]
   301     28.5744743     28.5744743     28.5744743    8[6-(6,8),26-(8,8,8,8)]
   302  28.5804381195  28.5804381195  28.5804381195    8[6-(6,8),26-(8,8,8,8)]
   303  29.5439839135  29.5439839135  29.5439839135    8[6-(6,8),26-(8,8,8,8)]
   304  29.6041407015  29.6041407015  29.6041407015    8[6-(6,8),26-(8,8,8,8)]
   305   33.052524855   33.052524855   33.052524855    8[6-(6,8),26-(8,8,8,8)]
   306  30.6589588635  30.6589588635  30.6589588635    8[6-(6,8),26-(8,8,8,8)]
   307   82.505034742   82.505034742   82.505034742    8[6-(6,8),26-(8,8,8,8)]
   308  80.2514888605  80.2514888605  80.2514888605    8[6-(6,8),26-(8,8,8,8)]
   309   79.182927984   79.182927984   79.182927984    8[6-(6,8),26-(8,8,8,8)]
   310   24.477071007   24.477071007   24.477071007    8[6-(6,8),26-(8,8,8,8)]
   311  53.2758367795  53.2758367795  53.2758367795    8[6-(6,8),26-(8,8,8,8)]
   312  84.1222670125  84.1222670125  84.1222670125    8[6-(6,8),26-(8,8,8,8)]
   313  83.2313242385  83.2313242385  83.2313242385    8[6-(6,8),26-(8,8,8,8)]
   314  85.9471957795  85.9471957795  85.9471957795    8[6-(6,8),26-(8,8,8,8)]
   315  88.0946893925  88.0946893925  88.0946893925    8[6-(6,8),26-(8,8,8,8)]
   316  87.2416039075  87.2416039075  87.2416039075    8[6-(6,8),26-(8,8,8,8)]
   317  85.0754409465  85.0754409465  85.0754409465    8[6-(6,8),26-(8,8,8,8)]
   318  42.1603144175  42.1603144175  42.1603144175    8[6-(6,8),26-(8,8,8,8)]
   319  18.3657117985  18.3657117985  18.3657117985    8[6-(6,8),26-(8,8,8,8)]
   320  42.2215083915  42.2215083915  42.2215083915    8[6-(6,8),26-(8,8,8,8)]
   321  46.1602222265  46.1602222265  46.1602222265    8[6-(6,8),26-(8,8,8,8)]
   322  43.5594783315  43.5594783315  43.5594783315    8[6-(6,8),26-(8,8,8,8)]
   323   44.418527636   44.418527636   44.418527636    8[6-(6,8),26-(8,8,8,8)]
   324   73.072865258   73.072865258   73.072865258    8[6-(6,8),26-(8,8,8,8)]
   325  75.3264111395  75.3264111395  75.3264111395    8[6-(6,8),26-(8,8,8,8)]
   326   76.394972016   76.394972016   76.394972016    8[6-(6,8),26-(8,8,8,8)]
   327   27.382228993   27.382228993   27.382228993    8[6-(6,8),26-(8,8,8,8)]
   328  50.4422446275  50.4422446275  50.4422446275    8[6-(6,8),26-(8,8,8,8)]
   329  71.4561515805  71.4561515805  71.4561515805    8[6-(6,8),26-(8,8,8,8)]
   330  72.3460571685  72.3460571685  72.3460571685    8[6-(6,8),26-(8,8,8,8)]
   331  69.6307042205  69.6307042205  69.6307042205    8[6-(6,8),26-(8,8,8,8)]
   332  67.4832106075  67.4832106075  67.4832106075    8[6-(6,8),26-(8,8,8,8)]
   333  68.3362960925  68.3362960925  68.3362960925    8[6-(6,8),26-(8,8,8,8)]
   334  70.5024590535  70.5024590535  70.5024590535    8[6-(6,8),26-(8,8,8,8)]
   335  61.5588041755  61.5588041755  61.5588041755    8[6-(6,8),26-(8,8,8,8)]
   336  33.4935882015  33.4935882015  33.4935882015    8[6-(6,8),26-(8,8,8,8)]
   337  61.4970916085  61.4970916085  61.4970916085    8[6-(6,8),26-(8,8,8,8)]
   338  57.5583777735  57.5583777735  57.5583777735    8[6-(6,8),26-(8,8,8,8)]
   339  60.1596402615  60.1596402615  60.1596402615    8[6-(6,8),26-(8,8,8,8)]
   340   59.300590957   59.300590957   59.300590957    8[6-(6,8),26-(8,8,8,8)]
   341  70.6627042905  70.6627042905  70.6627042905    8[6-(6,8),26-(8,8,8,8)]
   342   72.917805951   72.917805951   72.917805951    8[6-(6,8),26-(8,8,8,8)]
   343   65.144615474   65.144615474   65.144615474    8[6-(6,8),26-(8,8,8,8)]
   344  37.7642015565  37.7642015565  37.7642015565    8[6-(6,8),26-(8,8,8,8)]
   345   63.210263584   63.210263584   63.210263584    8[6-(6,8),26-(8,8,8,8)]
   346   66.607566327   66.607566327   66.607566327    8[6-(6,8),26-(8,8,8,8)]
   347   65.220848645   65.220848645   65.220848645    8[6-(6,8),26-(8,8,8,8)]
   348   64.702255645   64.702255645   64.702255645    8[6-(6,8),26-(8,8,8,8)]
   349   63.825833475   63.825833475   63.825833475    8[6-(6,8),26-(8,8,8,8)]
   350   62.338508751   62.338508751   62.338508751    8[6-(6,8),26-(8,8,8,8)]
   351  63.2992022835  63.2992022835  63.2992022835    8[6-(6,8),26-(8,8,8,8)]
   352   66.709210555   66.709210555   66.709210555    8[6-(6,8),26-(8,8,8,8)]
   353  38.6722578995  38.6722578995  38.6722578995    8[6-(6,8),26-(8,8,8,8)]
   354   67.605857852   67.605857852   67.605857852    8[6-(6,8),26-(8,8,8,8)]
   355  63.6347319545  63.6347319545  63.6347319545    8[6-(6,8),26-(8,8,8,8)]
   356  65.0318214965  65.0318214965  65.0318214965    8[6-(6,8),26-(8,8,8,8)]
   357  66.5134416975  66.5134416975  66.5134416975    8[6-(6,8),26-(8,8,8,8)]
   358  76.6737157535  76.6737157535  76.6737157535    8[6-(6,8),26-(8,8,8,8)]
   359    76.67397505    76.67397505    76.67397505    8[6-(6,8),26-(8,8,8,8)]
   360   67.825741284   67.825741284   67.825741284    8[6-(6,8),26-(8,8,8,8)]
   361  37.4245231415  37.4245231415  37.4245231415    8[6-(6,8),26-(8,8,8,8)]
   362  41.0909756515  41.0909756515  41.0909756515    8[6-(6,8),26-(8,8,8,8)]
   363  74.2290683515  74.2290683515  74.2290683515    8[6-(6,8),26-(8,8,8,8)]
   364  71.9467405585  71.9467405585  71.9467405585    8[6-(6,8),26-(8,8,8,8)]
   365   75.274811136   75.274811136   75.274811136    8[6-(6,8),26-(8,8,8,8)]
   366   75.246807114   75.246807114   75.246807114    8[6-(6,8),26-(8,8,8,8)]
   367   72.902766754   72.902766754   72.902766754    8[6-(6,8),26-(8,8,8,8)]
   368  72.9481436415  72.9481436415  72.9481436415    8[6-(6,8),26-(8,8,8,8)]
   369  33.7248806795  33.7248806795  33.7248806795    8[6-(6,8),26-(8,8,8,8)]
   370  33.7591078175  33.7591078175  33.7591078175    8[6-(6,8),26-(8,8,8,8)]
   371   35.652750157   35.652750157   35.652750157    8[6-(6,8),26-(8,8,8,8)]
   372  35.6804948825  35.6804948825  35.6804948825    8[6-(6,8),26-(8,8,8,8)]
   373    37.92470609    37.92470609    37.92470609    8[6-(6,8),26-(8,8,8,8)]
   374   37.871809604   37.871809604   37.871809604    8[6-(6,8),26-(8,8,8,8)]
   375  84.9151957095  84.9151957095  84.9151957095    8[6-(6,8),26-(8,8,8,8)]
   376   82.660094049   82.660094049   82.660094049    8[6-(6,8),26-(8,8,8,8)]
   377   90.433284526   90.433284526   90.433284526    8[6-(6,8),26-(8,8,8,8)]
   378  14.0950984435  14.0950984435  14.0950984435    8[6-(6,8),26-(8,8,8,8)]
   379   40.507817823   40.507817823   40.507817823    8[6-(6,8),26-(8,8,8,8)]
   380   88.970852266   88.970852266   88.970852266    8[6-(6,8),26-(8,8,8,8)]
   381   90.356532762   90.356532762   90.356532762    8[6-(6,8),26-(8,8,8,8)]
   382   90.875644355   90.875644355   90.875644355    8[6-(6,8),26-(8,8,8,8)]
   383   91.752066525   91.752066525   91.752066525    8[6-(6,8),26-(8,8,8,8)]
   384   93.239391249   93.239391249   93.239391249    8[6-(6,8),26-(8,8,8,8)]
   385  92.2786977165  92.2786977165  92.2786977165    8[6-(6,8),26-(8,8,8,8)]
   386   37.009908038   37.009908038   37.009908038    8[6-(6,8),26-(8,8,8,8)]
   387  13.1870421005  13.1870421005  13.1870421005    8[6-(6,8),26-(8,8,8,8)]
   388   36.112742148   36.112742148   36.112742148    8[6-(6,8),26-(8,8,8,8)]
   389  40.0838680455  40.0838680455  40.0838680455    8[6-(6,8),26-(8,8,8,8)]
   390  38.6872970965  38.6872970965  38.6872970965    8[6-(6,8),26-(8,8,8,8)]
   391  37.2056768955  37.2056768955  37.2056768955    8[6-(6,8),26-(8,8,8,8)]
   392  78.9041842465  78.9041842465  78.9041842465    8[6-(6,8),26-(8,8,8,8)]
   393    78.90392495    78.90392495    78.90392495    8[6-(6,8),26-(8,8,8,8)]
   394   87.752158716   87.752158716   87.752158716    8[6-(6,8),26-(8,8,8,8)]
   395  14.4347768585  14.4347768585  14.4347768585    8[6-(6,8),26-(8,8,8,8)]
   396  62.6271057555  62.6271057555  62.6271057555    8[6-(6,8),26-(8,8,8,8)]
   397  81.3493502415  81.3493502415  81.3493502415    8[6-(6,8),26-(8,8,8,8)]
   398  83.6306408485  83.6306408485  83.6306408485    8[6-(6,8),26-(8,8,8,8)]
   399   80.303088864   80.303088864   80.303088864    8[6-(6,8),26-(8,8,8,8)]
   400   80.331092886   80.331092886   80.331092886    8[6-(6,8),26-(8,8,8,8)]
   401   82.675133246   82.675133246   82.675133246    8[6-(6,8),26-(8,8,8,8)]
   402  82.6297563585  82.6297563585  82.6297563585    8[6-(6,8),26-(8,8,8,8)]
   403  69.9942379135  69.9942379135  69.9942379135    8[6-(6,8),26-(8,8,8,8)]
   404  18.1001921825  18.1001921825  18.1001921825    8[6-(6,8),26-(8,8,8,8)]
   405   68.065849843   68.065849843   68.065849843    8[6-(6,8),26-(8,8,8,8)]
   406  68.0381051175  68.0381051175  68.0381051175    8[6-(6,8),26-(8,8,8,8)]
   407   65.794412503   65.794412503   65.794412503    8[6-(6,8),26-(8,8,8,8)]
   408   65.847308989   65.847308989   65.847308989    8[6-(6,8),26-(8,8,8,8)]
   409  52.9745342465  52.9745342465  52.9745342465    8[6-(6,8),26-(8,8,8,8)]
   410    52.97427495    52.97427495    52.97427495    8[6-(6,8),26-(8,8,8,8)]
   411   61.822508716   61.822508716   61.822508716    8[6-(6,8),26-(8,8,8,8)]
   412  66.2940768585  66.2940768585  66.2940768585    8[6-(6,8),26-(8,8,8,8)]
   413  62.6276243485  62.6276243485  62.6276243485    8[6-(6,8),26-(8,8,8,8)]
   414  55.4191816485  55.4191816485  55.4191816485    8[6-(6,8),26-(8,8,8,8)]
   415  57.7015094415  57.7015094415  57.7015094415    8[6-(6,8),26-(8,8,8,8)]
   416   54.373438864   54.373438864   54.373438864    8[6-(6,8),26-(8,8,8,8)]
   417   54.401442886   54.401442886   54.401442886    8[6-(6,8),26-(8,8,8,8)]
   418   56.745483246   56.745483246   56.745483246    8[6-(6,8),26-(8,8,8,8)]
   419  56.7001063585  56.7001063585  56.7001063585    8[6-(6,8),26-(8,8,8,8)]
   420  69.9937193205  69.9937193205  69.9937193205    8[6-(6,8),26-(8,8,8,8)]
   421  69.9594921825  69.9594921825  69.9594921825    8[6-(6,8),26-(8,8,8,8)]
   422   68.065849843   68.065849843   68.065849843    8[6-(6,8),26-(8,8,8,8)]
   423  68.0381051175  68.0381051175  68.0381051175    8[6-(6,8),26-(8,8,8,8)]
   424    65.79389391    65.79389391    65.79389391    8[6-(6,8),26-(8,8,8,8)]
   425   65.846790396   65.846790396   65.846790396    8[6-(6,8),26-(8,8,8,8)]
   426  58.9855457095  58.9855457095  58.9855457095    8[6-(6,8),26-(8,8,8,8)]
   427   56.730444049   56.730444049   56.730444049    8[6-(6,8),26-(8,8,8,8)]
   428   64.503634526   64.503634526   64.503634526    8[6-(6,8),26-(8,8,8,8)]
   429  65.9543984435  65.9543984435  65.9543984435    8[6-(6,8),26-(8,8,8,8)]
   430   66.437986416   66.437986416   66.437986416    8[6-(6,8),26-(8,8,8,8)]
   431   63.040683673   63.040683673   63.040683673    8[6-(6,8),26-(8,8,8,8)]
   432   64.427401355   64.427401355   64.427401355    8[6-(6,8),26-(8,8,8,8)]
   433   64.945994355   64.945994355   64.945994355    8[6-(6,8),26-(8,8,8,8)]
   434   65.822416525   65.822416525   65.822416525    8[6-(6,8),26-(8,8,8,8)]
   435   67.309741249   67.309741249   67.309741249    8[6-(6,8),26-(8,8,8,8)]
   436  66.3490477165  66.3490477165  66.3490477165    8[6-(6,8),26-(8,8,8,8)]
   437   62.939039445   62.939039445   62.939039445    8[6-(6,8),26-(8,8,8,8)]
   438  65.0463421005  65.0463421005  65.0463421005    8[6-(6,8),26-(8,8,8,8)]
   439   62.042392148   62.042392148   62.042392148    8[6-(6,8),26-(8,8,8,8)]
   440  66.0135180455  66.0135180455  66.0135180455    8[6-(6,8),26-(8,8,8,8)]
   441  64.6164285035  64.6164285035  64.6164285035    8[6-(6,8),26-(8,8,8,8)]
   442  63.1348083025  63.1348083025  63.1348083025    8[6-(6,8),26-(8,8,8,8)]
   443  50.7440657535  50.7440657535  50.7440657535    8[6-(6,8),26-(8,8,8,8)]
   444    50.74432505    50.74432505    50.74432505    8[6-(6,8),26-(8,8,8,8)]
   445   41.896091284   41.896091284   41.896091284    8[6-(6,8),26-(8,8,8,8)]
   446  37.4245231415  37.4245231415  37.4245231415    8[6-(6,8),26-(8,8,8,8)]
   447  41.0914942445  41.0914942445  41.0914942445    8[6-(6,8),26-(8,8,8,8)]
   448  48.2988997585  48.2988997585  48.2988997585    8[6-(6,8),26-(8,8,8,8)]
   449  46.0176091515  46.0176091515  46.0176091515    8[6-(6,8),26-(8,8,8,8)]
   450   49.345161136   49.345161136   49.345161136    8[6-(6,8),26-(8,8,8,8)]
   451   49.317157114   49.317157114   49.317157114    8[6-(6,8),26-(8,8,8,8)]
   452   46.973116754   46.973116754   46.973116754    8[6-(6,8),26-(8,8,8,8)]
   453  47.0184936415  47.0184936415  47.0184936415    8[6-(6,8),26-(8,8,8,8)]
   454  33.7243620865  33.7243620865  33.7243620865    8[6-(6,8),26-(8,8,8,8)]
   455  33.7591078175  33.7591078175  33.7591078175    8[6-(6,8),26-(8,8,8,8)]
   456   35.652750157   35.652750157   35.652750157    8[6-(6,8),26-(8,8,8,8)]
   457  35.6804948825  35.6804948825  35.6804948825    8[6-(6,8),26-(8,8,8,8)]
   458   37.924187497   37.924187497   37.924187497    8[6-(6,8),26-(8,8,8,8)]
   459   37.871291011   37.871291011   37.871291011    8[6-(6,8),26-(8,8,8,8)]
   460  44.7330542905  44.7330542905  44.7330542905    8[6-(6,8),26-(8,8,8,8)]
   461   46.988155951   46.988155951   46.988155951    8[6-(6,8),26-(8,8,8,8)]
   462   39.214965474   39.214965474   39.214965474    8[6-(6,8),26-(8,8,8,8)]
   463  37.7642015565  37.7642015565  37.7642015565    8[6-(6,8),26-(8,8,8,8)]
   464   37.281132177   37.281132177   37.281132177    8[6-(6,8),26-(8,8,8,8)]
   465   40.677397734   40.677397734   40.677397734    8[6-(6,8),26-(8,8,8,8)]
   466   39.291717238   39.291717238   39.291717238    8[6-(6,8),26-(8,8,8,8)]
   467   38.772605645   38.772605645   38.772605645    8[6-(6,8),26-(8,8,8,8)]
   468   37.896183475   37.896183475   37.896183475    8[6-(6,8),26-(8,8,8,8)]
   469   36.408858751   36.408858751   36.408858751    8[6-(6,8),26-(8,8,8,8)]
   470  37.3695522835  37.3695522835  37.3695522835    8[6-(6,8),26-(8,8,8,8)]
   471   40.779041962   40.779041962   40.779041962    8[6-(6,8),26-(8,8,8,8)]
   472  38.6722578995  38.6722578995  38.6722578995    8[6-(6,8),26-(8,8,8,8)]
   473   41.676207852   41.676207852   41.676207852    8[6-(6,8),26-(8,8,8,8)]
   474  37.7050819545  37.7050819545  37.7050819545    8[6-(6,8),26-(8,8,8,8)]
   475  39.1016529035  39.1016529035  39.1016529035    8[6-(6,8),26-(8,8,8,8)]
   476  40.5832731045  40.5832731045  40.5832731045    8[6-(6,8),26-(8,8,8,8)]
   477  46.0279810115  46.0279810115  46.0279810115    8[6-(6,8),26-(8,8,8,8)]
   478  48.2817861895  48.2817861895  48.2817861895    8[6-(6,8),26-(8,8,8,8)]
   479     40.5021133     40.5021133     40.5021133    8[6-(6,8),26-(8,8,8,8)]
   480  38.8771021345  38.8771021345  38.8771021345    8[6-(6,8),26-(8,8,8,8)]
   481  39.6746981685  39.6746981685  39.6746981685    8[6-(6,8),26-(8,8,8,8)]
   482  41.9658420425  41.9658420425  41.9658420425    8[6-(6,8),26-(8,8,8,8)]
   483  40.5749756165  40.5749756165  40.5749756165    8[6-(6,8),26-(8,8,8,8)]
   484  41.1869153565  41.1869153565  41.1869153565    8[6-(6,8),26-(8,8,8,8)]
   485  39.0114177215  39.0114177215  39.0114177215    8[6-(6,8),26-(8,8,8,8)]
   486  37.5204628465  37.5204628465  37.5204628465    8[6-(6,8),26-(8,8,8,8)]
   487   39.732002695   39.732002695   39.732002695    8[6-(6,8),26-(8,8,8,8)]
   488  43.4236069655  43.4236069655  43.4236069655    8[6-(6,8),26-(8,8,8,8)]
   489   41.323046019   41.323046019   41.323046019    8[6-(6,8),26-(8,8,8,8)]
   490  45.2905417655  45.2905417655  45.2905417655    8[6-(6,8),26-(8,8,8,8)]
   491   41.379572656   41.379572656   41.379572656    8[6-(6,8),26-(8,8,8,8)]
   492   46.224268462   46.224268462   46.224268462    8[6-(6,8),26-(8,8,8,8)]
   493  45.3123226715  45.3123226715  45.3123226715    8[6-(6,8),26-(8,8,8,8)]
   494  49.4491390325  49.4491390325  49.4491390325    8[6-(6,8),26-(8,8,8,8)]
   495  49.4506948115  49.4506948115  49.4506948115    8[6-(6,8),26-(8,8,8,8)]
   496   40.608943458   40.608943458   40.608943458    8[6-(6,8),26-(8,8,8,8)]
   497  36.3116225635  36.3116225635  36.3116225635    8[6-(6,8),26-(8,8,8,8)]
   498   38.697928253   38.697928253   38.697928253    8[6-(6,8),26-(8,8,8,8)]
   499    47.01045545    47.01045545    47.01045545    8[6-(6,8),26-(8,8,8,8)]
   500   44.734350773   44.734350773   44.734350773    8[6-(6,8),26-(8,8,8,8)]
   501  46.9308514245  46.9308514245  46.9308514245    8[6-(6,8),26-(8,8,8,8)]
   502  48.2019228675  48.2019228675  48.2019228675    8[6-(6,8),26-(8,8,8,8)]
   503  45.8615126585  45.8615126585  45.8615126585    8[6-(6,8),26-(8,8,8,8)]
   504    44.65604323    44.65604323    44.65604323    8[6-(6,8),26-(8,8,8,8)]
   505   31.079797083   31.079797083   31.079797083    8[6-(6,8),26-(8,8,8,8)]
   506   31.108319698   31.108319698   31.108319698    8[6-(6,8),26-(8,8,8,8)]
   507  32.0384162435  32.0384162435  32.0384162435    8[6-(6,8),26-(8,8,8,8)]
   508   32.006004181   32.006004181   32.006004181    8[6-(6,8),26-(8,8,8,8)]
   509  30.8015719385  30.8015719385  30.8015719385    8[6-(6,8),26-(8,8,8,8)]
   510   33.142241444   33.142241444   33.142241444    8[6-(6,8),26-(8,8,8,8)]
   511  54.2694609675  54.2694609675  54.2694609675    8[6-(6,8),26-(8,8,8,8)]
   512  54.2679051885  54.2679051885  54.2679051885    8[6-(6,8),26-(8,8,8,8)]
   513   63.109656542   63.109656542   63.109656542    8[6-(6,8),26-(8,8,8,8)]
   514  67.4069774365  67.4069774365  67.4069774365    8[6-(6,8),26-(8,8,8,8)]
   515    65.02119034    65.02119034    65.02119034    8[6-(6,8),26-(8,8,8,8)]
   516   56.707625957   56.707625957   56.707625957    8[6-(6,8),26-(8,8,8,8)]
   517    58.98476782    58.98476782    58.98476782    8[6-(6,8),26-(8,8,8,8)]
   518  56.7877485755  56.7877485755  56.7877485755    8[6-(6,8),26-(8,8,8,8)]
   519  55.5166771325  55.5166771325  55.5166771325    8[6-(6,8),26-(8,8,8,8)]
   520  57.8570873415  57.8570873415  57.8570873415    8[6-(6,8),26-(8,8,8,8)]
   521    59.06255677    59.06255677    59.06255677    8[6-(6,8),26-(8,8,8,8)]
   522   72.638284324   72.638284324   72.638284324    8[6-(6,8),26-(8,8,8,8)]
   523   72.610280302   72.610280302   72.610280302    8[6-(6,8),26-(8,8,8,8)]
   524  71.6801837565  71.6801837565  71.6801837565    8[6-(6,8),26-(8,8,8,8)]
   525   71.712595819   71.712595819   71.712595819    8[6-(6,8),26-(8,8,8,8)]
   526  72.9165094685  72.9165094685  72.9165094685    8[6-(6,8),26-(8,8,8,8)]
   527   70.575839963   70.575839963   70.575839963    8[6-(6,8),26-(8,8,8,8)]
   528  57.6906189885  57.6906189885  57.6906189885    8[6-(6,8),26-(8,8,8,8)]
   529  55.4368138105  55.4368138105  55.4368138105    8[6-(6,8),26-(8,8,8,8)]
   530     63.2164867     63.2164867     63.2164867    8[6-(6,8),26-(8,8,8,8)]
   531  64.8414978655  64.8414978655  64.8414978655    8[6-(6,8),26-(8,8,8,8)]
   532  64.0444204245  64.0444204245  64.0444204245    8[6-(6,8),26-(8,8,8,8)]
   533  61.7522393645  61.7522393645  61.7522393645    8[6-(6,8),26-(8,8,8,8)]
   534  63.1441429765  63.1441429765  63.1441429765    8[6-(6,8),26-(8,8,8,8)]
   535  62.5316846435  62.5316846435  62.5316846435    8[6-(6,8),26-(8,8,8,8)]
   536  64.7071822785  64.7071822785  64.7071822785    8[6-(6,8),26-(8,8,8,8)]
   537  66.1981371535  66.1981371535  66.1981371535    8[6-(6,8),26-(8,8,8,8)]
   538   63.986597305   63.986597305   63.986597305    8[6-(6,8),26-(8,8,8,8)]
   539  60.2944744415  60.2944744415  60.2944744415    8[6-(6,8),26-(8,8,8,8)]
   540   62.395553981   62.395553981   62.395553981    8[6-(6,8),26-(8,8,8,8)]
   541  58.4280582345  58.4280582345  58.4280582345    8[6-(6,8),26-(8,8,8,8)]
   542   62.339027344   62.339027344   62.339027344    8[6-(6,8),26-(8,8,8,8)]
   543   57.493812945   57.493812945   57.493812945    8[6-(6,8),26-(8,8,8,8)]
   544  58.4057587355  58.4057587355  58.4057587355    8[6-(6,8),26-(8,8,8,8)]
   545   56.575384742   56.575384742   56.575384742    8[6-(6,8),26-(8,8,8,8)]
   546  54.3218388605  54.3218388605  54.3218388605    8[6-(6,8),26-(8,8,8,8)]
   547   53.253277984   53.253277984   53.253277984    8[6-(6,8),26-(8,8,8,8)]
   548   50.406721007   50.406721007   50.406721007    8[6-(6,8),26-(8,8,8,8)]
   549  53.2763553725  53.2763553725  53.2763553725    8[6-(6,8),26-(8,8,8,8)]
   550  58.1920984195  58.1920984195  58.1920984195    8[6-(6,8),26-(8,8,8,8)]
   551  57.3021928315  57.3021928315  57.3021928315    8[6-(6,8),26-(8,8,8,8)]
   552  60.0175457795  60.0175457795  60.0175457795    8[6-(6,8),26-(8,8,8,8)]
   553  62.1650393925  62.1650393925  62.1650393925    8[6-(6,8),26-(8,8,8,8)]
   554  61.3119539075  61.3119539075  61.3119539075    8[6-(6,8),26-(8,8,8,8)]
   555  59.1457909465  59.1457909465  59.1457909465    8[6-(6,8),26-(8,8,8,8)]
   556  42.1597958245  42.1597958245  42.1597958245    8[6-(6,8),26-(8,8,8,8)]
   557  44.2953617985  44.2953617985  44.2953617985    8[6-(6,8),26-(8,8,8,8)]
   558  42.2215083915  42.2215083915  42.2215083915    8[6-(6,8),26-(8,8,8,8)]
   559  46.1602222265  46.1602222265  46.1602222265    8[6-(6,8),26-(8,8,8,8)]
   560  43.5589597385  43.5589597385  43.5589597385    8[6-(6,8),26-(8,8,8,8)]
   561   44.418009043   44.418009043   44.418009043    8[6-(6,8),26-(8,8,8,8)]
   562   47.143215258   47.143215258   47.143215258    8[6-(6,8),26-(8,8,8,8)]
   563  49.3967611395  49.3967611395  49.3967611395    8[6-(6,8),26-(8,8,8,8)]
   564   50.465322016   50.465322016   50.465322016    8[6-(6,8),26-(8,8,8,8)]
   565   53.311878993   53.311878993   53.311878993    8[6-(6,8),26-(8,8,8,8)]
   566  50.4427632205  50.4427632205  50.4427632205    8[6-(6,8),26-(8,8,8,8)]
   567  45.5259829875  45.5259829875  45.5259829875    8[6-(6,8),26-(8,8,8,8)]
   568  46.4169257615  46.4169257615  46.4169257615    8[6-(6,8),26-(8,8,8,8)]
   569  43.7010542205  43.7010542205  43.7010542205    8[6-(6,8),26-(8,8,8,8)]
   570  41.5535606075  41.5535606075  41.5535606075    8[6-(6,8),26-(8,8,8,8)]
   571  42.4066460925  42.4066460925  42.4066460925    8[6-(6,8),26-(8,8,8,8)]
   572  44.5728090535  44.5728090535  44.5728090535    8[6-(6,8),26-(8,8,8,8)]
   573  61.5582855825  61.5582855825  61.5582855825    8[6-(6,8),26-(8,8,8,8)]
   574  59.4232382015  59.4232382015  59.4232382015    8[6-(6,8),26-(8,8,8,8)]
   575  61.4970916085  61.4970916085  61.4970916085    8[6-(6,8),26-(8,8,8,8)]
   576  57.5583777735  57.5583777735  57.5583777735    8[6-(6,8),26-(8,8,8,8)]
   577  60.1591216685  60.1591216685  60.1591216685    8[6-(6,8),26-(8,8,8,8)]
   578   59.300072364   59.300072364   59.300072364    8[6-(6,8),26-(8,8,8,8)]
   579   50.564373279   50.564373279   50.564373279    8[6-(6,8),26-(8,8,8,8)]
   580  50.5656697615  50.5656697615  50.5656697615    8[6-(6,8),26-(8,8,8,8)]
   581   50.572152174   50.572152174   50.572152174    8[6-(6,8),26-(8,8,8,8)]
   582   50.746399422   50.746399422   50.746399422    8[6-(6,8),26-(8,8,8,8)]
   583   49.465993305   49.465993305   49.465993305    8[6-(6,8),26-(8,8,8,8)]
   584   50.570596395   50.570596395   50.570596395    8[6-(6,8),26-(8,8,8,8)]
   585   50.576300918   50.576300918   50.576300918    8[6-(6,8),26-(8,8,8,8)]
   586  49.4449902885  49.4449902885  49.4449902885    8[6-(6,8),26-(8,8,8,8)]
   587  50.7440657535  50.7440657535  50.7440657535    8[6-(6,8),26-(8,8,8,8)]
   588  50.7476959045  50.7476959045  50.7476959045    8[6-(6,8),26-(8,8,8,8)]
   589  49.4968495885  49.4968495885  49.4968495885    8[6-(6,8),26-(8,8,8,8)]
   590     49.2144757     49.2144757     49.2144757    8[6-(6,8),26-(8,8,8,8)]
   591  49.2085118805  49.2085118805  49.2085118805    8[6-(6,8),26-(8,8,8,8)]
   592  48.2449660865  48.2449660865  48.2449660865    8[6-(6,8),26-(8,8,8,8)]
   593  48.1848092985  48.1848092985  48.1848092985    8[6-(6,8),26-(8,8,8,8)]
   594   44.736425145   44.736425145   44.736425145    8[6-(6,8),26-(8,8,8,8)]
   595  47.1299911365  47.1299911365  47.1299911365    8[6-(6,8),26-(8,8,8,8)]
   596   53.154226721   53.154226721   53.154226721    8[6-(6,8),26-(8,8,8,8)]
   597  53.1529302385  53.1529302385  53.1529302385    8[6-(6,8),26-(8,8,8,8)]
   598   53.146447826   53.146447826   53.146447826    8[6-(6,8),26-(8,8,8,8)]
   599   52.972200578   52.972200578   52.972200578    8[6-(6,8),26-(8,8,8,8)]
   600   54.253125288   54.253125288   54.253125288    8[6-(6,8),26-(8,8,8,8)]
   601   53.147485012   53.147485012   53.147485012    8[6-(6,8),26-(8,8,8,8)]
   602   53.142817675   53.142817675   53.142817675    8[6-(6,8),26-(8,8,8,8)]
   603  54.2736097115  54.2736097115  54.2736097115    8[6-(6,8),26-(8,8,8,8)]
   604  52.9745342465  52.9745342465  52.9745342465    8[6-(6,8),26-(8,8,8,8)]
   605  52.9709040955  52.9709040955  52.9709040955    8[6-(6,8),26-(8,8,8,8)]
   606  54.2217504115  54.2217504115  54.2217504115    8[6-(6,8),26-(8,8,8,8)]
   607   54.503605707   54.503605707   54.503605707    8[6-(6,8),26-(8,8,8,8)]
   608  54.5100881195  54.5100881195  54.5100881195    8[6-(6,8),26-(8,8,8,8)]
   609  55.4736339135  55.4736339135  55.4736339135    8[6-(6,8),26-(8,8,8,8)]
   610  55.5337907015  55.5337907015  55.5337907015    8[6-(6,8),26-(8,8,8,8)]
   611   58.981656262   58.981656262   58.981656262    8[6-(6,8),26-(8,8,8,8)]
   612  56.5880902705  56.5880902705  56.5880902705    8[6-(6,8),26-(8,8,8,8)]
   613  54.2694609675  54.2694609675  54.2694609675    8[6-(6,8),26-(8,8,8,8)]
   614  54.2679051885  54.2679051885  54.2679051885    8[6-(6,8),26-(8,8,8,8)]
   615   63.109656542   63.109656542   63.109656542    8[6-(6,8),26-(8,8,8,8)]
   616  67.4069774365  67.4069774365  67.4069774365    8[6-(6,8),26-(8,8,8,8)]
   617  65.0209310435  65.0209310435  65.0209310435    8[6-(6,8),26-(8,8,8,8)]
   618   56.707625957   56.707625957   56.707625957    8[6-(6,8),26-(8,8,8,8)]
   619    58.98476782    58.98476782    58.98476782    8[6-(6,8),26-(8,8,8,8)]
   620  56.7877485755  56.7877485755  56.7877485755    8[6-(6,8),26-(8,8,8,8)]
   621  55.5166771325  55.5166771325  55.5166771325    8[6-(6,8),26-(8,8,8,8)]
   622  57.8570873415  57.8570873415  57.8570873415    8[6-(6,8),26-(8,8,8,8)]
   623    59.06255677    59.06255677    59.06255677    8[6-(6,8),26-(8,8,8,8)]
   624   72.638284324   72.638284324   72.638284324    8[6-(6,8),26-(8,8,8,8)]
   625   72.610280302   72.610280302   72.610280302    8[6-(6,8),26-(8,8,8,8)]
   626  71.6801837565  71.6801837565  71.6801837565    8[6-(6,8),26-(8,8,8,8)]
   627   71.712595819   71.712595819   71.712595819    8[6-(6,8),26-(8,8,8,8)]
   628  72.9165094685  72.9165094685  72.9165094685    8[6-(6,8),26-(8,8,8,8)]
   629   70.575839963   70.575839963   70.575839963    8[6-(6,8),26-(8,8,8,8)]
   630  57.6906189885  57.6906189885  57.6906189885    8[6-(6,8),26-(8,8,8,8)]
   631  55.4368138105  55.4368138105  55.4368138105    8[6-(6,8),26-(8,8,8,8)]
   632     63.2164867     63.2164867     63.2164867    8[6-(6,8),26-(8,8,8,8)]
   633  64.8414978655  64.8414978655  64.8414978655    8[6-(6,8),26-(8,8,8,8)]
   634  64.0439018315  64.0439018315  64.0439018315    8[6-(6,8),26-(8,8,8,8)]
   635  61.7522393645  61.7522393645  61.7522393645    8[6-(6,8),26-(8,8,8,8)]
   636  63.1441429765  63.1441429765  63.1441429765    8[6-(6,8),26-(8,8,8,8)]
   637  62.5316846435  62.5316846435  62.5316846435    8[6-(6,8),26-(8,8,8,8)]
   638  64.7071822785  64.7071822785  64.7071822785    8[6-(6,8),26-(8,8,8,8)]
   639  66.1981371535  66.1981371535  66.1981371535    8[6-(6,8),26-(8,8,8,8)]
   640   63.986597305   63.986597305   63.986597305    8[6-(6,8),26-(8,8,8,8)]
   641  60.2944744415  60.2944744415  60.2944744415    8[6-(6,8),26-(8,8,8,8)]
   642   62.395553981   62.395553981   62.395553981    8[6-(6,8),26-(8,8,8,8)]
   643  58.4280582345  58.4280582345  58.4280582345    8[6-(6,8),26-(8,8,8,8)]
   644   62.339027344   62.339027344   62.339027344    8[6-(6,8),26-(8,8,8,8)]
   645   57.493812945   57.493812945   57.493812945    8[6-(6,8),26-(8,8,8,8)]
   646  58.4057587355  58.4057587355  58.4057587355    8[6-(6,8),26-(8,8,8,8)]
   647  46.0279810115  46.0279810115  46.0279810115    8[6-(6,8),26-(8,8,8,8)]
   648  48.2817861895  48.2817861895  48.2817861895    8[6-(6,8),26-(8,8,8,8)]
   649     40.5021133     40.5021133     40.5021133    8[6-(6,8),26-(8,8,8,8)]
   650  38.8771021345  38.8771021345  38.8771021345    8[6-(6,8),26-(8,8,8,8)]
   651  39.6746981685  39.6746981685  39.6746981685    8[6-(6,8),26-(8,8,8,8)]
   652  41.9658420425  41.9658420425  41.9658420425    8[6-(6,8),26-(8,8,8,8)]
   653  40.5749756165  40.5749756165  40.5749756165    8[6-(6,8),26-(8,8,8,8)]
   654  41.1869153565  41.1869153565  41.1869153565    8[6-(6,8),26-(8,8,8,8)]
   655  39.0114177215  39.0114177215  39.0114177215    8[6-(6,8),26-(8,8,8,8)]
   656  37.5204628465  37.5204628465  37.5204628465    8[6-(6,8),26-(8,8,8,8)]
   657   39.732002695   39.732002695   39.732002695    8[6-(6,8),26-(8,8,8,8)]
   658  43.4236069655  43.4236069655  43.4236069655    8[6-(6,8),26-(8,8,8,8)]
   659   41.323046019   41.323046019   41.323046019    8[6-(6,8),26-(8,8,8,8)]
   660  45.2905417655  45.2905417655  45.2905417655    8[6-(6,8),26-(8,8,8,8)]
   661   41.379572656   41.379572656   41.379572656    8[6-(6,8),26-(8,8,8,8)]
   662   46.224268462   46.224268462   46.224268462    8[6-(6,8),26-(8,8,8,8)]
   663  45.3123226715  45.3123226715  45.3123226715    8[6-(6,8),26-(8,8,8,8)]
   664  49.4491390325  49.4491390325  49.4491390325    8[6-(6,8),26-(8,8,8,8)]
   665  49.4506948115  49.4506948115  49.4506948115    8[6-(6,8),26-(8,8,8,8)]
   666   40.608943458   40.608943458   40.608943458    8[6-(6,8),26-(8,8,8,8)]
   667  36.3116225635  36.3116225635  36.3116225635    8[6-(6,8),26-(8,8,8,8)]
   668  38.6976689565  38.6976689565  38.6976689565    8[6-(6,8),26-(8,8,8,8)]
   669    47.01045545    47.01045545    47.01045545    8[6-(6,8),26-(8,8,8,8)]
   670   44.734350773   44.734350773   44.734350773    8[6-(6,8),26-(8,8,8,8)]
   671  46.9308514245  46.9308514245  46.9308514245    8[6-(6,8),26-(8,8,8,8)]
   672  48.2019228675  48.2019228675  48.2019228675    8[6-(6,8),26-(8,8,8,8)]
   673  45.8615126585  45.8615126585  45.8615126585    8[6-(6,8),26-(8,8,8,8)]
   674    44.65604323    44.65604323    44.65604323    8[6-(6,8),26-(8,8,8,8)]
   675   31.079797083   31.079797083   31.079797083    8[6-(6,8),26-(8,8,8,8)]
   676   31.108319698   31.108319698   31.108319698    8[6-(6,8),26-(8,8,8,8)]
   677  32.0384162435  32.0384162435  32.0384162435    8[6-(6,8),26-(8,8,8,8)]
   678   32.006004181   32.006004181   32.006004181    8[6-(6,8),26-(8,8,8,8)]
   679  30.8015719385  30.8015719385  30.8015719385    8[6-(6,8),26-(8,8,8,8)]
   680   33.142241444   33.142241444   33.142241444    8[6-(6,8),26-(8,8,8,8)]
   681   53.154226721   53.154226721   53.154226721    8[6-(6,8),26-(8,8,8,8)]
   682  53.1529302385  53.1529302385  53.1529302385    8[6-(6,8),26-(8,8,8,8)]
   683   53.146447826   53.146447826   53.146447826    8[6-(6,8),26-(8,8,8,8)]
   684   52.972200578   52.972200578   52.972200578    8[6-(6,8),26-(8,8,8,8)]
   685  54.2528659915  54.2528659915  54.2528659915    8[6-(6,8),26-(8,8,8,8)]
   686   53.147485012   53.147485012   53.147485012    8[6-(6,8),26-(8,8,8,8)]
   687   53.142817675   53.142817675   53.142817675    8[6-(6,8),26-(8,8,8,8)]
   688  54.2736097115  54.2736097115  54.2736097115    8[6-(6,8),26-(8,8,8,8)]
   689  52.9745342465  52.9745342465  52.9745342465    8[6-(6,8),26-(8,8,8,8)]
   690  52.9709040955  52.9709040955  52.9709040955    8[6-(6,8),26-(8,8,8,8)]
   691  54.2217504115  54.2217504115  54.2217504115    8[6-(6,8),26-(8,8,8,8)]
   692   54.503605707   54.503605707   54.503605707    8[6-(6,8),26-(8,8,8,8)]
   693  54.5100881195  54.5100881195  54.5100881195    8[6-(6,8),26-(8,8,8,8)]
   694  55.4736339135  55.4736339135  55.4736339135    8[6-(6,8),26-(8,8,8,8)]
   695  55.5337907015  55.5337907015  55.5337907015    8[6-(6,8),26-(8,8,8,8)]
   696   58.981656262   58.981656262   58.981656262    8[6-(6,8),26-(8,8,8,8)]
   697  56.5880902705  56.5880902705  56.5880902705    8[6-(6,8),26-(8,8,8,8)]
   698   50.564373279   50.564373279   50.564373279    8[6-(6,8),26-(8,8,8,8)]
   699  50.5656697615  50.5656697615  50.5656697615    8[6-(6,8),26-(8,8,8,8)]
   700   50.572152174   50.572152174   50.572152174    8[6-(6,8),26-(8,8,8,8)]
   701   50.746399422   50.746399422   50.746399422    8[6-(6,8),26-(8,8,8,8)]
   702  49.4657340085  49.4657340085  49.4657340085    8[6-(6,8),26-(8,8,8,8)]
   703   50.570596395   50.570596395   50.570596395    8[6-(6,8),26-(8,8,8,8)]
   704   50.576300918   50.576300918   50.576300918    8[6-(6,8),26-(8,8,8,8)]
   705  49.4449902885  49.4449902885  49.4449902885    8[6-(6,8),26-(8,8,8,8)]
   706  50.7440657535  50.7440657535  50.7440657535    8[6-(6,8),26-(8,8,8,8)]
   707  50.7476959045  50.7476959045  50.7476959045    8[6-(6,8),26-(8,8,8,8)]
   708  49.4968495885  49.4968495885  49.4968495885    8[6-(6,8),26-(8,8,8,8)]
   709     49.2144757     49.2144757     49.2144757    8[6-(6,8),26-(8,8,8,8)]
   710  49.2085118805  49.2085118805  49.2085118805    8[6-(6,8),26-(8,8,8,8)]
   711  48.2449660865  48.2449660865  48.2449660865    8[6-(6,8),26-(8,8,8,8)]
   712  48.1848092985  48.1848092985  48.1848092985    8[6-(6,8),26-(8,8,8,8)]
   713   44.736425145   44.736425145   44.736425145    8[6-(6,8),26-(8,8,8,8)]
   714  47.1299911365  47.1299911365  47.1299911365    8[6-(6,8),26-(8,8,8,8)]
   715   47.143215258   47.143215258   47.143215258    8[6-(6,8),26-(8,8,8,8)]
   716  49.3967611395  49.3967611395  49.3967611395    8[6-(6,8),26-(8,8,8,8)]
   717   50.465322016   50.465322016   50.465322016    8[6-(6,8),26-(8,8,8,8)]
   718   53.311878993   53.311878993   53.311878993    8[6-(6,8),26-(8,8,8,8)]
   719  50.4427632205  50.4427632205  50.4427632205    8[6-(6,8),26-(8,8,8,8)]
   720  45.5259829875  45.5259829875  45.5259829875    8[6-(6,8),26-(8,8,8,8)]
   721  46.4169257615  46.4169257615  46.4169257615    8[6-(6,8),26-(8,8,8,8)]
   722  43.7010542205  43.7010542205  43.7010542205    8[6-(6,8),26-(8,8,8,8)]
   723  41.5535606075  41.5535606075  41.5535606075    8[6-(6,8),26-(8,8,8,8)]
   724  42.4066460925  42.4066460925  42.4066460925    8[6-(6,8),26-(8,8,8,8)]
   725  44.5728090535  44.5728090535  44.5728090535    8[6-(6,8),26-(8,8,8,8)]
   726  61.5582855825  61.5582855825  61.5582855825    8[6-(6,8),26-(8,8,8,8)]
   727  59.4232382015  59.4232382015  59.4232382015    8[6-(6,8),26-(8,8,8,8)]
   728  61.4970916085  61.4970916085  61.4970916085    8[6-(6,8),26-(8,8,8,8)]
   729  57.5583777735  57.5583777735  57.5583777735    8[6-(6,8),26-(8,8,8,8)]
   730  60.1591216685  60.1591216685  60.1591216685    8[6-(6,8),26-(8,8,8,8)]
   731   59.300072364   59.300072364   59.300072364    8[6-(6,8),26-(8,8,8,8)]
   732   56.575384742   56.575384742   56.575384742    8[6-(6,8),26-(8,8,8,8)]
   733  54.3218388605  54.3218388605  54.3218388605    8[6-(6,8),26-(8,8,8,8)]
   734   53.253277984   53.253277984   53.253277984    8[6-(6,8),26-(8,8,8,8)]
   735   50.406721007   50.406721007   50.406721007    8[6-(6,8),26-(8,8,8,8)]
   736  53.2758367795  53.2758367795  53.2758367795    8[6-(6,8),26-(8,8,8,8)]
   737  58.1920984195  58.1920984195  58.1920984195    8[6-(6,8),26-(8,8,8,8)]
   738  57.3021928315  57.3021928315  57.3021928315    8[6-(6,8),26-(8,8,8,8)]
   739  60.0175457795  60.0175457795  60.0175457795    8[6-(6,8),26-(8,8,8,8)]
   740  62.1650393925  62.1650393925  62.1650393925    8[6-(6,8),26-(8,8,8,8)]
   741  61.3119539075  61.3119539075  61.3119539075    8[6-(6,8),26-(8,8,8,8)]
   742  59.1457909465  59.1457909465  59.1457909465    8[6-(6,8),26-(8,8,8,8)]
   743  42.1597958245  42.1597958245  42.1597958245    8[6-(6,8),26-(8,8,8,8)]
   744  44.2953617985  44.2953617985  44.2953617985    8[6-(6,8),26-(8,8,8,8)]
   745  42.2215083915  42.2215083915  42.2215083915    8[6-(6,8),26-(8,8,8,8)]
   746  46.1602222265  46.1602222265  46.1602222265    8[6-(6,8),26-(8,8,8,8)]
   747  43.5589597385  43.5589597385  43.5589597385    8[6-(6,8),26-(8,8,8,8)]
   748   44.418009043   44.418009043   44.418009043    8[6-(6,8),26-(8,8,8,8)]
   749  58.9855457095  58.9855457095  58.9855457095    8[6-(6,8),26-(8,8,8,8)]
   750   56.730444049   56.730444049   56.730444049    8[6-(6,8),26-(8,8,8,8)]
   751   64.503634526   64.503634526   64.503634526    8[6-(6,8),26-(8,8,8,8)]
   752  65.9543984435  65.9543984435  65.9543984435    8[6-(6,8),26-(8,8,8,8)]
   753   66.437467823   66.437467823   66.437467823    8[6-(6,8),26-(8,8,8,8)]
   754   63.040683673   63.040683673   63.040683673    8[6-(6,8),26-(8,8,8,8)]
   755   64.427401355   64.427401355   64.427401355    8[6-(6,8),26-(8,8,8,8)]
   756   64.945994355   64.945994355   64.945994355    8[6-(6,8),26-(8,8,8,8)]
   757   65.822416525   65.822416525   65.822416525    8[6-(6,8),26-(8,8,8,8)]
   758   67.309741249   67.309741249   67.309741249    8[6-(6,8),26-(8,8,8,8)]
   759  66.3490477165  66.3490477165  66.3490477165    8[6-(6,8),26-(8,8,8,8)]
   760   62.939039445   62.939039445   62.939039445    8[6-(6,8),26-(8,8,8,8)]
   761  65.0463421005  65.0463421005  65.0463421005    8[6-(6,8),26-(8,8,8,8)]
   762   62.042392148   62.042392148   62.042392148    8[6-(6,8),26-(8,8,8,8)]
   763  66.0135180455  66.0135180455  66.0135180455    8[6-(6,8),26-(8,8,8,8)]
   764  64.6164285035  64.6164285035  64.6164285035    8[6-(6,8),26-(8,8,8,8)]
   765  63.1348083025  63.1348083025  63.1348083025    8[6-(6,8),26-(8,8,8,8)]
   766  52.9745342465  52.9745342465  52.9745342465    8[6-(6,8),26-(8,8,8,8)]
   767    52.97427495    52.97427495    52.97427495    8[6-(6,8),26-(8,8,8,8)]
   768   61.822508716   61.822508716   61.822508716    8[6-(6,8),26-(8,8,8,8)]
   769  66.2940768585  66.2940768585  66.2940768585    8[6-(6,8),26-(8,8,8,8)]
   770   62.627365052   62.627365052   62.627365052    8[6-(6,8),26-(8,8,8,8)]
   771  55.4191816485  55.4191816485  55.4191816485    8[6-(6,8),26-(8,8,8,8)]
   772  57.7015094415  57.7015094415  57.7015094415    8[6-(6,8),26-(8,8,8,8)]
   773   54.373438864   54.373438864   54.373438864    8[6-(6,8),26-(8,8,8,8)]
   774   54.401442886   54.401442886   54.401442886    8[6-(6,8),26-(8,8,8,8)]
   775   56.745483246   56.745483246   56.745483246    8[6-(6,8),26-(8,8,8,8)]
   776  56.7001063585  56.7001063585  56.7001063585    8[6-(6,8),26-(8,8,8,8)]
   777  69.9937193205  69.9937193205  69.9937193205    8[6-(6,8),26-(8,8,8,8)]
   778  69.9594921825  69.9594921825  69.9594921825    8[6-(6,8),26-(8,8,8,8)]
   779   68.065849843   68.065849843   68.065849843    8[6-(6,8),26-(8,8,8,8)]
   780  68.0381051175  68.0381051175  68.0381051175    8[6-(6,8),26-(8,8,8,8)]
   781    65.79389391    65.79389391    65.79389391    8[6-(6,8),26-(8,8,8,8)]
   782   65.846790396   65.846790396   65.846790396    8[6-(6,8),26-(8,8,8,8)]
   783  44.7330542905  44.7330542905  44.7330542905    8[6-(6,8),26-(8,8,8,8)]
   784   46.988155951   46.988155951   46.988155951    8[6-(6,8),26-(8,8,8,8)]
   785   39.214965474   39.214965474   39.214965474    8[6-(6,8),26-(8,8,8,8)]
   786  37.7642015565  37.7642015565  37.7642015565    8[6-(6,8),26-(8,8,8,8)]
   787   37.281132177   37.281132177   37.281132177    8[6-(6,8),26-(8,8,8,8)]
   788   40.677397734   40.677397734   40.677397734    8[6-(6,8),26-(8,8,8,8)]
   789   39.291717238   39.291717238   39.291717238    8[6-(6,8),26-(8,8,8,8)]
   790   38.772605645   38.772605645   38.772605645    8[6-(6,8),26-(8,8,8,8)]
   791   37.896183475   37.896183475   37.896183475    8[6-(6,8),26-(8,8,8,8)]
   792   36.408858751   36.408858751   36.408858751    8[6-(6,8),26-(8,8,8,8)]
   793  37.3695522835  37.3695522835  37.3695522835    8[6-(6,8),26-(8,8,8,8)]
   794   40.779041962   40.779041962   40.779041962    8[6-(6,8),26-(8,8,8,8)]
   795  38.6722578995  38.6722578995  38.6722578995    8[6-(6,8),26-(8,8,8,8)]
   796   41.676207852   41.676207852   41.676207852    8[6-(6,8),26-(8,8,8,8)]
   797  37.7050819545  37.7050819545  37.7050819545    8[6-(6,8),26-(8,8,8,8)]
   798  39.1016529035  39.1016529035  39.1016529035    8[6-(6,8),26-(8,8,8,8)]
   799  40.5832731045  40.5832731045  40.5832731045    8[6-(6,8),26-(8,8,8,8)]
   800  50.7440657535  50.7440657535  50.7440657535    8[6-(6,8),26-(8,8,8,8)]
   801    50.74432505    50.74432505    50.74432505    8[6-(6,8),26-(8,8,8,8)]
   802   41.896091284   41.896091284   41.896091284    8[6-(6,8),26-(8,8,8,8)]
   803  37.4245231415  37.4245231415  37.4245231415    8[6-(6,8),26-(8,8,8,8)]
   804   41.091234948   41.091234948   41.091234948    8[6-(6,8),26-(8,8,8,8)]
   805  48.2988997585  48.2988997585  48.2988997585    8[6-(6,8),26-(8,8,8,8)]
   806  46.0176091515  46.0176091515  46.0176091515    8[6-(6,8),26-(8,8,8,8)]
   807   49.345161136   49.345161136   49.345161136    8[6-(6,8),26-(8,8,8,8)]
   808   49.317157114   49.317157114   49.317157114    8[6-(6,8),26-(8,8,8,8)]
   809   46.973116754   46.973116754   46.973116754    8[6-(6,8),26-(8,8,8,8)]
   810  47.0184936415  47.0184936415  47.0184936415    8[6-(6,8),26-(8,8,8,8)]
   811  33.7243620865  33.7243620865  33.7243620865    8[6-(6,8),26-(8,8,8,8)]
   812  33.7591078175  33.7591078175  33.7591078175    8[6-(6,8),26-(8,8,8,8)]
   813   35.652750157   35.652750157   35.652750157    8[6-(6,8),26-(8,8,8,8)]
   814  35.6804948825  35.6804948825  35.6804948825    8[6-(6,8),26-(8,8,8,8)]
   815   37.924187497   37.924187497   37.924187497    8[6-(6,8),26-(8,8,8,8)]
   816   37.871291011   37.871291011   37.871291011    8[6-(6,8),26-(8,8,8,8)]
   817  76.6737157535  76.6737157535  76.6737157535    8[6-(6,8),26-(8,8,8,8)]
   818    76.67397505    76.67397505    76.67397505    8[6-(6,8),26-(8,8,8,8)]
   819   67.825741284   67.825741284   67.825741284    8[6-(6,8),26-(8,8,8,8)]
   820  37.4245231415  37.4245231415  37.4245231415    8[6-(6,8),26-(8,8,8,8)]
   821   41.091234948   41.091234948   41.091234948    8[6-(6,8),26-(8,8,8,8)]
   822  74.2290683515  74.2290683515  74.2290683515    8[6-(6,8),26-(8,8,8,8)]
   823  71.9467405585  71.9467405585  71.9467405585    8[6-(6,8),26-(8,8,8,8)]
   824   75.274811136   75.274811136   75.274811136    8[6-(6,8),26-(8,8,8,8)]
   825   75.246807114   75.246807114   75.246807114    8[6-(6,8),26-(8,8,8,8)]
   826   72.902766754   72.902766754   72.902766754    8[6-(6,8),26-(8,8,8,8)]
   827  72.9481436415  72.9481436415  72.9481436415    8[6-(6,8),26-(8,8,8,8)]
   828  33.7248806795  33.7248806795  33.7248806795    8[6-(6,8),26-(8,8,8,8)]
   829  33.7591078175  33.7591078175  33.7591078175    8[6-(6,8),26-(8,8,8,8)]
   830   35.652750157   35.652750157   35.652750157    8[6-(6,8),26-(8,8,8,8)]
   831  35.6804948825  35.6804948825  35.6804948825    8[6-(6,8),26-(8,8,8,8)]
   832    37.92470609    37.92470609    37.92470609    8[6-(6,8),26-(8,8,8,8)]
   833   37.871809604   37.871809604   37.871809604    8[6-(6,8),26-(8,8,8,8)]
   834  70.6627042905  70.6627042905  70.6627042905    8[6-(6,8),26-(8,8,8,8)]
   835   72.917805951   72.917805951   72.917805951    8[6-(6,8),26-(8,8,8,8)]
   836   65.144615474   65.144615474   65.144615474    8[6-(6,8),26-(8,8,8,8)]
   837  37.7642015565  37.7642015565  37.7642015565    8[6-(6,8),26-(8,8,8,8)]
   838   63.210782177   63.210782177   63.210782177    8[6-(6,8),26-(8,8,8,8)]
   839   66.607566327   66.607566327   66.607566327    8[6-(6,8),26-(8,8,8,8)]
   840   65.220848645   65.220848645   65.220848645    8[6-(6,8),26-(8,8,8,8)]
   841   64.702255645   64.702255645   64.702255645    8[6-(6,8),26-(8,8,8,8)]
   842   63.825833475   63.825833475   63.825833475    8[6-(6,8),26-(8,8,8,8)]
   843   62.338508751   62.338508751   62.338508751    8[6-(6,8),26-(8,8,8,8)]
   844  63.2992022835  63.2992022835  63.2992022835    8[6-(6,8),26-(8,8,8,8)]
   845   66.709210555   66.709210555   66.709210555    8[6-(6,8),26-(8,8,8,8)]
   846  38.6722578995  38.6722578995  38.6722578995    8[6-(6,8),26-(8,8,8,8)]
   847   67.605857852   67.605857852   67.605857852    8[6-(6,8),26-(8,8,8,8)]
   848  63.6347319545  63.6347319545  63.6347319545    8[6-(6,8),26-(8,8,8,8)]
   849  65.0318214965  65.0318214965  65.0318214965    8[6-(6,8),26-(8,8,8,8)]
   850  66.5134416975  66.5134416975  66.5134416975    8[6-(6,8),26-(8,8,8,8)]
   851  78.9041842465  78.9041842465  78.9041842465    8[6-(6,8),26-(8,8,8,8)]
   852    78.90392495    78.90392495    78.90392495    8[6-(6,8),26-(8,8,8,8)]
   853   87.752158716   87.752158716   87.752158716    8[6-(6,8),26-(8,8,8,8)]
   854  14.4347768585  14.4347768585  14.4347768585    8[6-(6,8),26-(8,8,8,8)]
   855   62.627365052   62.627365052   62.627365052    8[6-(6,8),26-(8,8,8,8)]
   856  81.3493502415  81.3493502415  81.3493502415    8[6-(6,8),26-(8,8,8,8)]
   857  83.6306408485  83.6306408485  83.6306408485    8[6-(6,8),26-(8,8,8,8)]
   858   80.303088864   80.303088864   80.303088864    8[6-(6,8),26-(8,8,8,8)]
   859   80.331092886   80.331092886   80.331092886    8[6-(6,8),26-(8,8,8,8)]
   860   82.675133246   82.675133246   82.675133246    8[6-(6,8),26-(8,8,8,8)]
   861  82.6297563585  82.6297563585  82.6297563585    8[6-(6,8),26-(8,8,8,8)]
   862  69.9942379135  69.9942379135  69.9942379135    8[6-(6,8),26-(8,8,8,8)]
   863  18.1001921825  18.1001921825  18.1001921825    8[6-(6,8),26-(8,8,8,8)]
   864   68.065849843   68.065849843   68.065849843    8[6-(6,8),26-(8,8,8,8)]
   865  68.0381051175  68.0381051175  68.0381051175    8[6-(6,8),26-(8,8,8,8)]
   866   65.794412503   65.794412503   65.794412503    8[6-(6,8),26-(8,8,8,8)]
   867   65.847308989   65.847308989   65.847308989    8[6-(6,8),26-(8,8,8,8)]
   868  84.9151957095  84.9151957095  84.9151957095    8[6-(6,8),26-(8,8,8,8)]
   869   82.660094049   82.660094049   82.660094049    8[6-(6,8),26-(8,8,8,8)]
   870   90.433284526   90.433284526   90.433284526    8[6-(6,8),26-(8,8,8,8)]
   871  14.0950984435  14.0950984435  14.0950984435    8[6-(6,8),26-(8,8,8,8)]
   872   40.507817823   40.507817823   40.507817823    8[6-(6,8),26-(8,8,8,8)]
   873   88.970852266   88.970852266   88.970852266    8[6-(6,8),26-(8,8,8,8)]
   874   90.356532762   90.356532762   90.356532762    8[6-(6,8),26-(8,8,8,8)]
   875   90.875644355   90.875644355   90.875644355    8[6-(6,8),26-(8,8,8,8)]
   876   91.752066525   91.752066525   91.752066525    8[6-(6,8),26-(8,8,8,8)]
   877   93.239391249   93.239391249   93.239391249    8[6-(6,8),26-(8,8,8,8)]
   878  92.2786977165  92.2786977165  92.2786977165    8[6-(6,8),26-(8,8,8,8)]
   879   37.009908038   37.009908038   37.009908038    8[6-(6,8),26-(8,8,8,8)]
   880  13.1870421005  13.1870421005  13.1870421005    8[6-(6,8),26-(8,8,8,8)]
   881   36.112742148   36.112742148   36.112742148    8[6-(6,8),26-(8,8,8,8)]
   882  40.0838680455  40.0838680455  40.0838680455    8[6-(6,8),26-(8,8,8,8)]
   883  38.6872970965  38.6872970965  38.6872970965    8[6-(6,8),26-(8,8,8,8)]
   884  37.2056768955  37.2056768955  37.2056768955    8[6-(6,8),26-(8,8,8,8)]
   885  83.6202689885  83.6202689885  83.6202689885    8[6-(6,8),26-(8,8,8,8)]
   886  81.3664638105  81.3664638105  81.3664638105    8[6-(6,8),26-(8,8,8,8)]
   887     89.1461367     89.1461367     89.1461367    8[6-(6,8),26-(8,8,8,8)]
   888  12.9821978655  12.9821978655  12.9821978655    8[6-(6,8),26-(8,8,8,8)]
   889  64.0439018315  64.0439018315  64.0439018315    8[6-(6,8),26-(8,8,8,8)]
   890  87.6824079575  87.6824079575  87.6824079575    8[6-(6,8),26-(8,8,8,8)]
   891  89.0732743835  89.0732743835  89.0732743835    8[6-(6,8),26-(8,8,8,8)]
   892  88.4613346435  88.4613346435  88.4613346435    8[6-(6,8),26-(8,8,8,8)]
   893  90.6368322785  90.6368322785  90.6368322785    8[6-(6,8),26-(8,8,8,8)]
   894  92.1277871535  92.1277871535  92.1277871535    8[6-(6,8),26-(8,8,8,8)]
   895   89.916247305   89.916247305   89.916247305    8[6-(6,8),26-(8,8,8,8)]
   896  60.2949930345  60.2949930345  60.2949930345    8[6-(6,8),26-(8,8,8,8)]
   897   10.536253981   10.536253981   10.536253981    8[6-(6,8),26-(8,8,8,8)]
   898  58.4280582345  58.4280582345  58.4280582345    8[6-(6,8),26-(8,8,8,8)]
   899   62.339027344   62.339027344   62.339027344    8[6-(6,8),26-(8,8,8,8)]
   900   57.494331538   57.494331538   57.494331538    8[6-(6,8),26-(8,8,8,8)]
   901  58.4062773285  58.4062773285  58.4062773285    8[6-(6,8),26-(8,8,8,8)]
   902  80.1991109675  80.1991109675  80.1991109675    8[6-(6,8),26-(8,8,8,8)]
   903  80.1975551885  80.1975551885  80.1975551885    8[6-(6,8),26-(8,8,8,8)]
   904   89.039306542   89.039306542   89.039306542    8[6-(6,8),26-(8,8,8,8)]
   905  15.5476774365  15.5476774365  15.5476774365    8[6-(6,8),26-(8,8,8,8)]
   906  39.0912810435  39.0912810435  39.0912810435    8[6-(6,8),26-(8,8,8,8)]
   907    82.63779455    82.63779455    82.63779455    8[6-(6,8),26-(8,8,8,8)]
   908   84.913899227   84.913899227   84.913899227    8[6-(6,8),26-(8,8,8,8)]
   909  82.7173985755  82.7173985755  82.7173985755    8[6-(6,8),26-(8,8,8,8)]
   910  81.4463271325  81.4463271325  81.4463271325    8[6-(6,8),26-(8,8,8,8)]
   911  83.7867373415  83.7867373415  83.7867373415    8[6-(6,8),26-(8,8,8,8)]
   912    84.99220677    84.99220677    84.99220677    8[6-(6,8),26-(8,8,8,8)]
   913   46.709152917   46.709152917   46.709152917    8[6-(6,8),26-(8,8,8,8)]
   914   20.750980302   20.750980302   20.750980302    8[6-(6,8),26-(8,8,8,8)]
   915  45.7505337565  45.7505337565  45.7505337565    8[6-(6,8),26-(8,8,8,8)]
   916   45.782945819   45.782945819   45.782945819    8[6-(6,8),26-(8,8,8,8)]
   917  46.9873780615  46.9873780615  46.9873780615    8[6-(6,8),26-(8,8,8,8)]
   918   44.646708556   44.646708556   44.646708556    8[6-(6,8),26-(8,8,8,8)]
   919  75.3787890325  75.3787890325  75.3787890325    8[6-(6,8),26-(8,8,8,8)]
   920  75.3803448115  75.3803448115  75.3803448115    8[6-(6,8),26-(8,8,8,8)]
   921   66.538593458   66.538593458   66.538593458    8[6-(6,8),26-(8,8,8,8)]
   922  36.3116225635  36.3116225635  36.3116225635    8[6-(6,8),26-(8,8,8,8)]
   923  64.6273189565  64.6273189565  64.6273189565    8[6-(6,8),26-(8,8,8,8)]
   924   72.940624043   72.940624043   72.940624043    8[6-(6,8),26-(8,8,8,8)]
   925    70.66348218    70.66348218    70.66348218    8[6-(6,8),26-(8,8,8,8)]
   926  72.8605014245  72.8605014245  72.8605014245    8[6-(6,8),26-(8,8,8,8)]
   927  74.1315728675  74.1315728675  74.1315728675    8[6-(6,8),26-(8,8,8,8)]
   928  71.7911626585  71.7911626585  71.7911626585    8[6-(6,8),26-(8,8,8,8)]
   929    70.58569323    70.58569323    70.58569323    8[6-(6,8),26-(8,8,8,8)]
   930   57.009965676   57.009965676   57.009965676    8[6-(6,8),26-(8,8,8,8)]
   931   31.108319698   31.108319698   31.108319698    8[6-(6,8),26-(8,8,8,8)]
   932  57.9680662435  57.9680662435  57.9680662435    8[6-(6,8),26-(8,8,8,8)]
   933   57.935654181   57.935654181   57.935654181    8[6-(6,8),26-(8,8,8,8)]
   934  56.7317405315  56.7317405315  56.7317405315    8[6-(6,8),26-(8,8,8,8)]
   935   59.072410037   59.072410037   59.072410037    8[6-(6,8),26-(8,8,8,8)]
   936  71.9576310115  71.9576310115  71.9576310115    8[6-(6,8),26-(8,8,8,8)]
   937  74.2114361895  74.2114361895  74.2114361895    8[6-(6,8),26-(8,8,8,8)]
   938     66.4317633     66.4317633     66.4317633    8[6-(6,8),26-(8,8,8,8)]
   939  38.8771021345  38.8771021345  38.8771021345    8[6-(6,8),26-(8,8,8,8)]
   940  39.6746981685  39.6746981685  39.6746981685    8[6-(6,8),26-(8,8,8,8)]
   941  67.8960106355  67.8960106355  67.8960106355    8[6-(6,8),26-(8,8,8,8)]
   942  66.5041070235  66.5041070235  66.5041070235    8[6-(6,8),26-(8,8,8,8)]
   943  67.1165653565  67.1165653565  67.1165653565    8[6-(6,8),26-(8,8,8,8)]
   944  64.9410677215  64.9410677215  64.9410677215    8[6-(6,8),26-(8,8,8,8)]
   945  63.4501128465  63.4501128465  63.4501128465    8[6-(6,8),26-(8,8,8,8)]
   946   65.661652695   65.661652695   65.661652695    8[6-(6,8),26-(8,8,8,8)]
   947  43.4241255585  43.4241255585  43.4241255585    8[6-(6,8),26-(8,8,8,8)]
   948   41.323046019   41.323046019   41.323046019    8[6-(6,8),26-(8,8,8,8)]
   949  45.2905417655  45.2905417655  45.2905417655    8[6-(6,8),26-(8,8,8,8)]
   950   41.379572656   41.379572656   41.379572656    8[6-(6,8),26-(8,8,8,8)]
   951   46.224787055   46.224787055   46.224787055    8[6-(6,8),26-(8,8,8,8)]
   952  45.3128412645  45.3128412645  45.3128412645    8[6-(6,8),26-(8,8,8,8)]
   953   73.072865258   73.072865258   73.072865258    8[6-(6,8),26-(8,8,8,8)]
   954  75.3264111395  75.3264111395  75.3264111395    8[6-(6,8),26-(8,8,8,8)]
   955   76.394972016   76.394972016   76.394972016    8[6-(6,8),26-(8,8,8,8)]
   956   27.382228993   27.382228993   27.382228993    8[6-(6,8),26-(8,8,8,8)]
   957  50.4427632205  50.4427632205  50.4427632205    8[6-(6,8),26-(8,8,8,8)]
   958  71.4561515805  71.4561515805  71.4561515805    8[6-(6,8),26-(8,8,8,8)]
   959  72.3460571685  72.3460571685  72.3460571685    8[6-(6,8),26-(8,8,8,8)]
   960  69.6307042205  69.6307042205  69.6307042205    8[6-(6,8),26-(8,8,8,8)]
   961  67.4832106075  67.4832106075  67.4832106075    8[6-(6,8),26-(8,8,8,8)]
   962  68.3362960925  68.3362960925  68.3362960925    8[6-(6,8),26-(8,8,8,8)]
   963  70.5024590535  70.5024590535  70.5024590535    8[6-(6,8),26-(8,8,8,8)]
   964  61.5588041755  61.5588041755  61.5588041755    8[6-(6,8),26-(8,8,8,8)]
   965  33.4935882015  33.4935882015  33.4935882015    8[6-(6,8),26-(8,8,8,8)]
   966  61.4970916085  61.4970916085  61.4970916085    8[6-(6,8),26-(8,8,8,8)]
   967  57.5583777735  57.5583777735  57.5583777735    8[6-(6,8),26-(8,8,8,8)]
   968  60.1596402615  60.1596402615  60.1596402615    8[6-(6,8),26-(8,8,8,8)]
   969   59.300590957   59.300590957   59.300590957    8[6-(6,8),26-(8,8,8,8)]
   970   82.505034742   82.505034742   82.505034742    8[6-(6,8),26-(8,8,8,8)]
   971  80.2514888605  80.2514888605  80.2514888605    8[6-(6,8),26-(8,8,8,8)]
   972   79.182927984   79.182927984   79.182927984    8[6-(6,8),26-(8,8,8,8)]
   973   24.477071007   24.477071007   24.477071007    8[6-(6,8),26-(8,8,8,8)]
   974  53.2758367795  53.2758367795  53.2758367795    8[6-(6,8),26-(8,8,8,8)]
   975  84.1222670125  84.1222670125  84.1222670125    8[6-(6,8),26-(8,8,8,8)]
   976  83.2313242385  83.2313242385  83.2313242385    8[6-(6,8),26-(8,8,8,8)]
   977  85.9471957795  85.9471957795  85.9471957795    8[6-(6,8),26-(8,8,8,8)]
   978  88.0946893925  88.0946893925  88.0946893925    8[6-(6,8),26-(8,8,8,8)]
   979  87.2416039075  87.2416039075  87.2416039075    8[6-(6,8),26-(8,8,8,8)]
   980  85.0754409465  85.0754409465  85.0754409465    8[6-(6,8),26-(8,8,8,8)]
   981  42.1603144175  42.1603144175  42.1603144175    8[6-(6,8),26-(8,8,8,8)]
   982  18.3657117985  18.3657117985  18.3657117985    8[6-(6,8),26-(8,8,8,8)]
   983  42.2215083915  42.2215083915  42.2215083915    8[6-(6,8),26-(8,8,8,8)]
   984  46.1602222265  46.1602222265  46.1602222265    8[6-(6,8),26-(8,8,8,8)]
   985  43.5594783315  43.5594783315  43.5594783315    8[6-(6,8),26-(8,8,8,8)]
   986   44.418527636   44.418527636   44.418527636    8[6-(6,8),26-(8,8,8,8)]
   987   79.083876721   79.083876721   79.083876721    8[6-(6,8),26-(8,8,8,8)]
   988  79.0825802385  79.0825802385  79.0825802385    8[6-(6,8),26-(8,8,8,8)]
   989   79.076097826   79.076097826   79.076097826    8[6-(6,8),26-(8,8,8,8)]
   990   27.042550578   27.042550578   27.042550578    8[6-(6,8),26-(8,8,8,8)]
   991  28.3232159915  28.3232159915  28.3232159915    8[6-(6,8),26-(8,8,8,8)]
   992   79.077653605   79.077653605   79.077653605    8[6-(6,8),26-(8,8,8,8)]
   993   79.071949082   79.071949082   79.071949082    8[6-(6,8),26-(8,8,8,8)]
   994  80.2032597115  80.2032597115  80.2032597115    8[6-(6,8),26-(8,8,8,8)]
   995  78.9041842465  78.9041842465  78.9041842465    8[6-(6,8),26-(8,8,8,8)]
   996  78.9005540955  78.9005540955  78.9005540955    8[6-(6,8),26-(8,8,8,8)]
   997  80.1514004115  80.1514004115  80.1514004115    8[6-(6,8),26-(8,8,8,8)]
   998     28.5744743     28.5744743     28.5744743    8[6-(6,8),26-(8,8,8,8)]
   999  28.5804381195  28.5804381195  28.5804381195    8[6-(6,8),26-(8,8,8,8)]
  1000  29.5439839135  29.5439839135  29.5439839135    8[6-(6,8),26-(8,8,8,8)]
  1001  29.6041407015  29.6041407015  29.6041407015    8[6-(6,8),26-(8,8,8,8)]
  1002   33.052524855   33.052524855   33.052524855    8[6-(6,8),26-(8,8,8,8)]
  1003  30.6589588635  30.6589588635  30.6589588635    8[6-(6,8),26-(8,8,8,8)]
  1004   76.494023279   76.494023279   76.494023279    8[6-(6,8),26-(8,8,8,8)]
  1005  76.4953197615  76.4953197615  76.4953197615    8[6-(6,8),26-(8,8,8,8)]
  1006   76.501802174   76.501802174   76.501802174    8[6-(6,8),26-(8,8,8,8)]
  1007   24.816749422   24.816749422   24.816749422    8[6-(6,8),26-(8,8,8,8)]
  1008  75.3953840085  75.3953840085  75.3953840085    8[6-(6,8),26-(8,8,8,8)]
  1009   76.500764988   76.500764988   76.500764988    8[6-(6,8),26-(8,8,8,8)]
  1010   76.505432325   76.505432325   76.505432325    8[6-(6,8),26-(8,8,8,8)]
  1011  75.3746402885  75.3746402885  75.3746402885    8[6-(6,8),26-(8,8,8,8)]
  1012  76.6737157535  76.6737157535  76.6737157535    8[6-(6,8),26-(8,8,8,8)]
  1013  76.6773459045  76.6773459045  76.6773459045    8[6-(6,8),26-(8,8,8,8)]
  1014  75.4264995885  75.4264995885  75.4264995885    8[6-(6,8),26-(8,8,8,8)]
  1015   75.144644293   75.144644293   75.144644293    8[6-(6,8),26-(8,8,8,8)]
  1016  23.2788618805  23.2788618805  23.2788618805    8[6-(6,8),26-(8,8,8,8)]
  1017  74.1746160865  74.1746160865  74.1746160865    8[6-(6,8),26-(8,8,8,8)]
  1018  74.1144592985  74.1144592985  74.1144592985    8[6-(6,8),26-(8,8,8,8)]
  1019   70.666593738   70.666593738   70.666593738    8[6-(6,8),26-(8,8,8,8)]
  1020  73.0601597295  73.0601597295  73.0601597295    8[6-(6,8),26-(8,8,8,8)]
  1021  72.9611084665  72.9611084665  72.9611084665    8[26-(8,8,8,8),26-(8,8,8,8),26-(8,8,8,8)]
  1022  65.1256868295  65.1256868295  65.1256868295    8[26-(8,8,8,8),26-(8,8,8,8),26-(8,8,8,8)]
  1023  90.4522131705  90.4522131705  90.4522131705    8[26-(8,8,8,8),26-(8,8,8,8),26-(8,8,8,8)]
  1024  82.6167915335  82.6167915335  82.6167915335    8[26-(8,8,8,8),26-(8,8,8,8),26-(8,8,8,8)]
  1025       77.78895       77.78895       77.78895    8[26-(8,8,8,8),26-(8,8,8,8),26-(8,8,8,8)]
  1026       77.78895       77.78895       77.78895    8[26-(8,8,8,8),26-(8,8,8,8),26-(8,8,8,8)]
  1027   85.624371637   85.624371637   85.624371637    8[26-(8,8,8,8),26-(8,8,8,8),26-(8,8,8,8)]
  1028   69.953528363   69.953528363   69.953528363    8[26-(8,8,8,8),26-(8,8,8,8),26-(8,8,8,8)]
  1029  65.1256868295  65.1256868295  65.1256868295    8[26-(8,8,8,8),26-(8,8,8,8),26-(8,8,8,8)]
  1030  72.9611084665  72.9611084665  72.9611084665    8[26-(8,8,8,8),26-(8,8,8,8),26-(8,8,8,8)]
  1031  90.4522131705  90.4522131705  90.4522131705    8[26-(8,8,8,8),26-(8,8,8,8),26-(8,8,8,8)]
  1032  82.6167915335  82.6167915335  82.6167915335    8[26-(8,8,8,8),26-(8,8,8,8),26-(8,8,8,8)]
  1033  56.6871415335  56.6871415335  56.6871415335    8[26-(8,8,8,8),26-(8,8,8,8),26-(8,8,8,8)]
  1034  64.5225631705  64.5225631705  64.5225631705    8[26-(8,8,8,8),26-(8,8,8,8),26-(8,8,8,8)]
  1035  47.0314584665  47.0314584665  47.0314584665    8[26-(8,8,8,8),26-(8,8,8,8),26-(8,8,8,8)]
  1036  39.1960368295  39.1960368295  39.1960368295    8[26-(8,8,8,8),26-(8,8,8,8),26-(8,8,8,8)]
  1037  39.1960368295  39.1960368295  39.1960368295    8[26-(8,8,8,8),26-(8,8,8,8),26-(8,8,8,8)]
  1038  47.0314584665  47.0314584665  47.0314584665    8[26-(8,8,8,8),26-(8,8,8,8),26-(8,8,8,8)]
  1039  56.6871415335  56.6871415335  56.6871415335    8[26-(8,8,8,8),26-(8,8,8,8),26-(8,8,8,8)]
  1040  64.5225631705  64.5225631705  64.5225631705    8[26-(8,8,8,8),26-(8,8,8,8),26-(8,8,8,8)]
  1041   59.694721637   59.694721637   59.694721637    8[26-(8,8,8,8),26-(8,8,8,8),26-(8,8,8,8)]
  1042   44.023878363   44.023878363   44.023878363    8[26-(8,8,8,8),26-(8,8,8,8),26-(8,8,8,8)]
  1043        51.8593        51.8593        51.8593    8[26-(8,8,8,8),26-(8,8,8,8),26-(8,8,8,8)]
  1044        51.8593        51.8593        51.8593    8[26-(8,8,8,8),26-(8,8,8,8),26-(8,8,8,8)]
  1045   65.037266723   65.037266723   65.037266723    8[26-(8,8,8,8),26-(8,8,8,8),26-(8,8,8,8)]
  1046   90.540633277   90.540633277   90.540633277    8[26-(8,8,8,8),26-(8,8,8,8),26-(8,8,8,8)]
  1047       77.78895       77.78895       77.78895    8[26-(8,8,8,8),26-(8,8,8,8),26-(8,8,8,8)]
  1048       77.78895       77.78895       77.78895    8[26-(8,8,8,8),26-(8,8,8,8),26-(8,8,8,8)]
  1049   65.037266723   65.037266723   65.037266723    8[26-(8,8,8,8),26-(8,8,8,8),26-(8,8,8,8)]
  1050   90.540633277   90.540633277   90.540633277    8[26-(8,8,8,8),26-(8,8,8,8),26-(8,8,8,8)]
  1051   64.610983277   64.610983277   64.610983277    8[26-(8,8,8,8),26-(8,8,8,8),26-(8,8,8,8)]
  1052   39.107616723   39.107616723   39.107616723    8[26-(8,8,8,8),26-(8,8,8,8),26-(8,8,8,8)]
  1053   39.107616723   39.107616723   39.107616723    8[26-(8,8,8,8),26-(8,8,8,8),26-(8,8,8,8)]
  1054   64.610983277   64.610983277   64.610983277    8[26-(8,8,8,8),26-(8,8,8,8),26-(8,8,8,8)]
  1055        51.8593        51.8593        51.8593    8[26-(8,8,8,8),26-(8,8,8,8),26-(8,8,8,8)]
  1056        51.8593        51.8593        51.8593    8[26-(8,8,8,8),26-(8,8,8,8),26-(8,8,8,8)]
  1057   56.774005861   56.774005861   56.774005861    8[26-(8,8,8,8),26-(8,8,8,8),26-(8,8,8,8)]
  1058   43.809180861   43.809180861   43.809180861    8[26-(8,8,8,8),26-(8,8,8,8),26-(8,8,8,8)]
  1059   59.909419139   59.909419139   59.909419139    8[26-(8,8,8,8),26-(8,8,8,8),26-(8,8,8,8)]
  1060   46.944594139   46.944594139   46.944594139    8[26-(8,8,8,8),26-(8,8,8,8),26-(8,8,8,8)]
  1061   72.874244139   72.874244139   72.874244139    8[26-(8,8,8,8),26-(8,8,8,8),26-(8,8,8,8)]
  1062   30.844355861   30.844355861   30.844355861    8[26-(8,8,8,8),26-(8,8,8,8),26-(8,8,8,8)]
  1063   43.809180861   43.809180861   43.809180861    8[26-(8,8,8,8),26-(8,8,8,8),26-(8,8,8,8)]
  1064   59.909419139   59.909419139   59.909419139    8[26-(8,8,8,8),26-(8,8,8,8),26-(8,8,8,8)]
  1065      64.824125      64.824125      64.824125    8[26-(8,8,8,8),26-(8,8,8,8),26-(8,8,8,8)]
  1066   35.759061722   35.759061722   35.759061722    8[26-(8,8,8,8),26-(8,8,8,8),26-(8,8,8,8)]
  1067      38.894475      38.894475      38.894475    8[26-(8,8,8,8),26-(8,8,8,8),26-(8,8,8,8)]
  1068   67.959538278   67.959538278   67.959538278    8[26-(8,8,8,8),26-(8,8,8,8),26-(8,8,8,8)]
  1069   72.874244139   72.874244139   72.874244139    8[26-(8,8,8,8),26-(8,8,8,8),26-(8,8,8,8)]
  1070   59.909419139   59.909419139   59.909419139    8[26-(8,8,8,8),26-(8,8,8,8),26-(8,8,8,8)]
  1071   43.809180861   43.809180861   43.809180861    8[26-(8,8,8,8),26-(8,8,8,8),26-(8,8,8,8)]
  1072   30.844355861   30.844355861   30.844355861    8[26-(8,8,8,8),26-(8,8,8,8),26-(8,8,8,8)]
  1073   56.774005861   56.774005861   56.774005861    8[26-(8,8,8,8),26-(8,8,8,8),26-(8,8,8,8)]
  1074   46.944594139   46.944594139   46.944594139    8[26-(8,8,8,8),26-(8,8,8,8),26-(8,8,8,8)]
  1075   59.909419139   59.909419139   59.909419139    8[26-(8,8,8,8),26-(8,8,8,8),26-(8,8,8,8)]
  1076   43.809180861   43.809180861   43.809180861    8[26-(8,8,8,8),26-(8,8,8,8),26-(8,8,8,8)]
  1077      64.824125      64.824125      64.824125    8[26-(8,8,8,8),26-(8,8,8,8),26-(8,8,8,8)]
  1078   67.959538278   67.959538278   67.959538278    8[26-(8,8,8,8),26-(8,8,8,8),26-(8,8,8,8)]
  1079      38.894475      38.894475      38.894475    8[26-(8,8,8,8),26-(8,8,8,8),26-(8,8,8,8)]
  1080   35.759061722   35.759061722   35.759061722    8[26-(8,8,8,8),26-(8,8,8,8),26-(8,8,8,8)]
  1081       77.78895       77.78895       77.78895    8[26-(8,8,8,8),26-(8,8,8,8),26-(8,8,8,8)]
  1082   73.024117516   73.024117516   73.024117516    8[26-(8,8,8,8),26-(8,8,8,8),26-(8,8,8,8)]
  1083   82.553782484   82.553782484   82.553782484    8[26-(8,8,8,8),26-(8,8,8,8),26-(8,8,8,8)]
  1084       77.78895       77.78895       77.78895    8[26-(8,8,8,8),26-(8,8,8,8),26-(8,8,8,8)]
  1085        51.8593        51.8593        51.8593    8[26-(8,8,8,8),26-(8,8,8,8),26-(8,8,8,8)]
  1086   56.624132484   56.624132484   56.624132484    8[26-(8,8,8,8),26-(8,8,8,8),26-(8,8,8,8)]
  1087        51.8593        51.8593        51.8593    8[26-(8,8,8,8),26-(8,8,8,8),26-(8,8,8,8)]
  1088   47.094467516   47.094467516   47.094467516    8[26-(8,8,8,8),26-(8,8,8,8),26-(8,8,8,8)]
  1089  34.0842656285  34.0842656285  34.0842656285    6[1-(0),6-(6,6),6-(6,6)]
  1090   33.077417319   33.077417319   33.077417319    6[6-(1,6),6-(1,6),6-(8,8)]
  1091    57.91128031    57.91128031    57.91128031    6[6-(6,6),8-(26),8-(26)]
  1092  74.1564653315  74.1564653315  74.1564653315    6[1-(0),6-(6,6),6-(6,6)]
  1093   73.758963797   73.758963797   73.758963797    6[6-(1,6),6-(1,6),6-(8,8)]
  1094  73.1229094825  73.1229094825  73.1229094825    6[6-(6,6),8-(26),8-(26)]
  1095   67.803960378   67.803960378   67.803960378    6[1-(0),6-(6,6),6-(6,6)]
  1096   65.800635619   65.800635619   65.800635619    6[1-(0),6-(6,6),6-(6,6)]
  1097  68.5235081655  68.5235081655  68.5235081655    6[6-(1,6),6-(1,6),6-(8,8)]
  1098  66.4766215945  66.4766215945  66.4766215945    6[6-(1,6),6-(1,6),6-(8,8)]
  1099   67.847003597   67.847003597   67.847003597    6[1-(0),6-(6,6),6-(6,6)]
  1100  66.4631381765  66.4631381765  66.4631381765    6[6-(1,6),6-(1,6),6-(8,8)]
  1101   65.829158234   65.829158234   65.829158234    6[6-(6,6),8-(26),8-(26)]
  1102  65.8221572285  65.8221572285  65.8221572285    6[6-(6,6),8-(26),8-(26)]
  1103   70.015759523   70.015759523   70.015759523    6[6-(6,6),8-(26),8-(26)]
  1104   45.248276436   45.248276436   45.248276436    6[1-(0),6-(6,6),6-(6,6)]
  1105   44.279026119   44.279026119   44.279026119    6[6-(1,6),6-(1,6),6-(8,8)]
  1106   57.898834078   57.898834078   57.898834078    6[6-(6,6),8-(26),8-(26)]
  1107  39.4724468985  39.4724468985  39.4724468985    6[1-(0),6-(6,6),6-(6,6)]
  1108   39.878764514   39.878764514   39.878764514    6[6-(1,6),6-(1,6),6-(8,8)]
  1109   40.908171619   40.908171619   40.908171619    6[6-(6,6),8-(26),8-(26)]
  1110  70.2815384355  70.2815384355  70.2815384355    6[1-(0),6-(6,6),6-(6,6)]
  1111   69.306842892   69.306842892   69.306842892    6[6-(1,6),6-(1,6),6-(8,8)]
  1112  68.0360307455  68.0360307455  68.0360307455    6[6-(6,6),8-(26),8-(26)]
  1113    39.47529916    39.47529916    39.47529916    6[1-(0),6-(6,6),6-(6,6)]
  1114   39.377285083   39.377285083   39.377285083    6[1-(0),6-(6,6),6-(6,6)]
  1115  40.0506780935  40.0506780935  40.0506780935    6[6-(1,6),6-(1,6),6-(8,8)]
  1116  39.9858539685  39.9858539685  39.9858539685    6[6-(1,6),6-(1,6),6-(8,8)]
  1117  40.3193092675  40.3193092675  40.3193092675    6[1-(0),6-(6,6),6-(6,6)]
  1118  39.0995785315  39.0995785315  39.0995785315    6[6-(1,6),6-(1,6),6-(8,8)]
  1119   40.079978598   40.079978598   40.079978598    6[6-(6,6),8-(26),8-(26)]
  1120   38.262828726   38.262828726   38.262828726    6[6-(6,6),8-(26),8-(26)]
  1121   66.080675839   66.080675839   66.080675839    6[6-(6,6),8-(26),8-(26)]
  1122    60.02713975    60.02713975    60.02713975    6[1-(0),6-(6,6),6-(6,6)]
  1123  58.9782854075  58.9782854075  58.9782854075    6[6-(1,6),6-(1,6),6-(8,8)]
  1124   44.338145721   44.338145721   44.338145721    6[6-(6,6),8-(26),8-(26)]
  1125  12.3868531015  12.3868531015  12.3868531015    6[1-(0),6-(6,6),6-(6,6)]
  1126   11.980535486   11.980535486   11.980535486    6[6-(1,6),6-(1,6),6-(8,8)]
  1127   62.810428381   62.810428381   62.810428381    6[6-(6,6),8-(26),8-(26)]
  1128  85.2963615645  85.2963615645  85.2963615645    6[1-(0),6-(6,6),6-(6,6)]
  1129   86.271057108   86.271057108   86.271057108    6[6-(1,6),6-(1,6),6-(8,8)]
  1130  87.5418692545  87.5418692545  87.5418692545    6[6-(6,6),8-(26),8-(26)]
  1131    64.24330084    64.24330084    64.24330084    6[1-(0),6-(6,6),6-(6,6)]
  1132   64.341314917   64.341314917   64.341314917    6[1-(0),6-(6,6),6-(6,6)]
  1133  63.6679219065  63.6679219065  63.6679219065    6[6-(1,6),6-(1,6),6-(8,8)]
  1134  63.7327460315  63.7327460315  63.7327460315    6[6-(1,6),6-(1,6),6-(8,8)]
  1135  63.3998093255  63.3998093255  63.3998093255    6[1-(0),6-(6,6),6-(6,6)]
  1136  64.6190214685  64.6190214685  64.6190214685    6[6-(1,6),6-(1,6),6-(8,8)]
  1137   63.638621402   63.638621402   63.638621402    6[6-(6,6),8-(26),8-(26)]
  1138   65.456289867   65.456289867   65.456289867    6[6-(6,6),8-(26),8-(26)]
  1139   89.497224161   89.497224161   89.497224161    6[6-(6,6),8-(26),8-(26)]
  1140    43.69146025    43.69146025    43.69146025    6[1-(0),6-(6,6),6-(6,6)]
  1141  44.7408331855  44.7408331855  44.7408331855    6[6-(1,6),6-(1,6),6-(8,8)]
  1142   59.380454279   59.380454279   59.380454279    6[6-(6,6),8-(26),8-(26)]
  1143  17.7750343715  17.7750343715  17.7750343715    6[1-(0),6-(6,6),6-(6,6)]
  1144   18.781882681   18.781882681   18.781882681    6[6-(1,6),6-(1,6),6-(8,8)]
  1145    45.80731969    45.80731969    45.80731969    6[6-(6,6),8-(26),8-(26)]
  1146  81.4214346685  81.4214346685  81.4214346685    6[1-(0),6-(6,6),6-(6,6)]
  1147   81.818936203   81.818936203   81.818936203    6[6-(1,6),6-(1,6),6-(8,8)]
  1148  82.4549905175  82.4549905175  82.4549905175    6[6-(6,6),8-(26),8-(26)]
  1149   35.914639622   35.914639622   35.914639622    6[1-(0),6-(6,6),6-(6,6)]
  1150   37.917964381   37.917964381   37.917964381    6[1-(0),6-(6,6),6-(6,6)]
  1151  35.1950918345  35.1950918345  35.1950918345    6[6-(1,6),6-(1,6),6-(8,8)]
  1152  37.2419784055  37.2419784055  37.2419784055    6[6-(1,6),6-(1,6),6-(8,8)]
  1153   35.872114996   35.872114996   35.872114996    6[1-(0),6-(6,6),6-(6,6)]
  1154  37.2554618235  37.2554618235  37.2554618235    6[6-(1,6),6-(1,6),6-(8,8)]
  1155   37.889441766   37.889441766   37.889441766    6[6-(6,6),8-(26),8-(26)]
  1156  37.8969613645  37.8969613645  37.8969613645    6[6-(6,6),8-(26),8-(26)]
  1157   85.562140477   85.562140477   85.562140477    6[6-(6,6),8-(26),8-(26)]
  1158   58.470323564   58.470323564   58.470323564    6[1-(0),6-(6,6),6-(6,6)]
  1159   59.440092474   59.440092474   59.440092474    6[6-(1,6),6-(1,6),6-(8,8)]
  1160   45.819765922   45.819765922   45.819765922    6[6-(6,6),8-(26),8-(26)]
  1161  24.7106971535  24.7106971535  24.7106971535    6[1-(0),6-(6,6),6-(6,6)]
  1162  24.6707654925  24.6707654925  24.6707654925    6[6-(1,6),6-(1,6),6-(8,8)]
  1163  75.1791307275  75.1791307275  75.1791307275    6[6-(6,6),8-(26),8-(26)]
  1164  75.3663428005  75.3663428005  75.3663428005    6[1-(0),6-(6,6),6-(6,6)]
  1165  74.9882885035  74.9882885035  74.9882885035    6[6-(1,6),6-(1,6),6-(8,8)]
  1166   75.639900608   75.639900608   75.639900608    6[6-(6,6),8-(26),8-(26)]
  1167   74.253701519   74.253701519   74.253701519    6[1-(0),6-(6,6),6-(6,6)]
  1168   74.273926646   74.273926646   74.273926646    6[1-(0),6-(6,6),6-(6,6)]
  1169  75.0717819765  75.0717819765  75.0717819765    6[6-(1,6),6-(1,6),6-(8,8)]
  1170  75.0743749415  75.0743749415  75.0743749415    6[6-(1,6),6-(1,6),6-(8,8)]
  1171   75.463060395   75.463060395   75.463060395    6[1-(0),6-(6,6),6-(6,6)]
  1172   73.877203001   73.877203001   73.877203001    6[6-(1,6),6-(1,6),6-(8,8)]
  1173   75.674127746   75.674127746   75.674127746    6[6-(6,6),8-(26),8-(26)]
  1174   73.226887379   73.226887379   73.226887379    6[6-(6,6),8-(26),8-(26)]
  1175   75.685018199   75.685018199   75.685018199    6[6-(6,6),8-(26),8-(26)]
  1176   27.141083248   27.141083248   27.141083248    6[1-(0),6-(6,6),6-(6,6)]
  1177   27.175310386   27.175310386   27.175310386    6[6-(1,6),6-(1,6),6-(8,8)]
  1178  75.2076533425  75.2076533425  75.2076533425    6[6-(6,6),8-(26),8-(26)]
  1179  27.1486028465  27.1486028465  27.1486028465    6[1-(0),6-(6,6),6-(6,6)]
  1180  27.1885345075  27.1885345075  27.1885345075    6[6-(1,6),6-(1,6),6-(8,8)]
  1181  28.5394692725  28.5394692725  28.5394692725    6[6-(6,6),8-(26),8-(26)]
  1182  80.2115571995  80.2115571995  80.2115571995    6[1-(0),6-(6,6),6-(6,6)]
  1183  80.5896114965  80.5896114965  80.5896114965    6[6-(1,6),6-(1,6),6-(8,8)]
  1184   79.937999392   79.937999392   79.937999392    6[6-(6,6),8-(26),8-(26)]
  1185   29.464898481   29.464898481   29.464898481    6[1-(0),6-(6,6),6-(6,6)]
  1186   29.444673354   29.444673354   29.444673354    6[1-(0),6-(6,6),6-(6,6)]
  1187  28.6468180235  28.6468180235  28.6468180235    6[6-(1,6),6-(1,6),6-(8,8)]
  1188  28.6442250585  28.6442250585  28.6442250585    6[6-(1,6),6-(1,6),6-(8,8)]
  1189   28.256058198   28.256058198   28.256058198    6[1-(0),6-(6,6),6-(6,6)]
  1190   29.841396999   29.841396999   29.841396999    6[6-(1,6),6-(1,6),6-(8,8)]
  1191   28.044472254   28.044472254   28.044472254    6[6-(6,6),8-(26),8-(26)]
  1192   30.492231214   30.492231214   30.492231214    6[6-(6,6),8-(26),8-(26)]
  1193   79.892881801   79.892881801   79.892881801    6[6-(6,6),8-(26),8-(26)]
  1194   76.577516752   76.577516752   76.577516752    6[1-(0),6-(6,6),6-(6,6)]
  1195   76.543808207   76.543808207   76.543808207    6[6-(1,6),6-(1,6),6-(8,8)]
  1196  28.5109466575  28.5109466575  28.5109466575    6[6-(6,6),8-(26),8-(26)]
  1197  21.7604215765  21.7604215765  21.7604215765    6[1-(0),6-(6,6),6-(6,6)]
  1198  20.3871873125  20.3871873125  20.3871873125    6[6-(1,6),6-(1,6),6-(8,8)]
  1199  45.5425779635  45.5425779635  45.5425779635    6[6-(6,6),8-(26),8-(26)]
  1200  84.0864840955  84.0864840955  84.0864840955    6[1-(0),6-(6,6),6-(6,6)]
  1201  85.0417324015  85.0417324015  85.0417324015    6[6-(1,6),6-(1,6),6-(8,8)]
  1202   85.024878129   85.024878129   85.024878129    6[6-(6,6),8-(26),8-(26)]
  1203   57.793559699   57.793559699   57.793559699    6[1-(0),6-(6,6),6-(6,6)]
  1204    55.86802389    55.86802389    55.86802389    6[1-(0),6-(6,6),6-(6,6)]
  1205  57.1196480955  57.1196480955  57.1196480955    6[6-(1,6),6-(1,6),6-(8,8)]
  1206  55.1349926845  55.1349926845  55.1349926845    6[6-(1,6),6-(1,6),6-(8,8)]
  1207  55.7837525275  55.7837525275  55.7837525275    6[1-(0),6-(6,6),6-(6,6)]
  1208   57.204956644   57.204956644   57.204956644    6[6-(1,6),6-(1,6),6-(8,8)]
  1209    53.79365189    53.79365189    53.79365189    6[6-(6,6),8-(26),8-(26)]
  1210  58.0515597165  58.0515597165  58.0515597165    6[6-(6,6),8-(26),8-(26)]
  1211   83.827965485   83.827965485   83.827965485    6[6-(6,6),8-(26),8-(26)]
  1212   61.798653438   61.798653438   61.798653438    6[1-(0),6-(6,6),6-(6,6)]
  1213  61.8445489185  61.8445489185  61.8445489185    6[6-(1,6),6-(1,6),6-(8,8)]
  1214  42.0716350145  42.0716350145  42.0716350145    6[6-(6,6),8-(26),8-(26)]
  1215  30.0988784235  30.0988784235  30.0988784235    6[1-(0),6-(6,6),6-(6,6)]
  1216  31.4721126875  31.4721126875  31.4721126875    6[6-(1,6),6-(1,6),6-(8,8)]
  1217  58.1760220365  58.1760220365  58.1760220365    6[6-(6,6),8-(26),8-(26)]
  1218  71.4914159045  71.4914159045  71.4914159045    6[1-(0),6-(6,6),6-(6,6)]
  1219  70.5361675985  70.5361675985  70.5361675985    6[6-(1,6),6-(1,6),6-(8,8)]
  1220   70.553021871   70.553021871   70.553021871    6[6-(6,6),8-(26),8-(26)]
  1221   45.925040301   45.925040301   45.925040301    6[1-(0),6-(6,6),6-(6,6)]
  1222    47.85057611    47.85057611    47.85057611    6[1-(0),6-(6,6),6-(6,6)]
  1223  46.5989519045  46.5989519045  46.5989519045    6[6-(1,6),6-(1,6),6-(8,8)]
  1224  48.5836073155  48.5836073155  48.5836073155    6[6-(1,6),6-(1,6),6-(8,8)]
  1225  47.9353660655  47.9353660655  47.9353660655    6[1-(0),6-(6,6),6-(6,6)]
  1226   46.513643356   46.513643356   46.513643356    6[6-(1,6),6-(1,6),6-(8,8)]
  1227    49.92494811    49.92494811    49.92494811    6[6-(6,6),8-(26),8-(26)]
  1228  45.6675588765  45.6675588765  45.6675588765    6[6-(6,6),8-(26),8-(26)]
  1229   71.749934515   71.749934515   71.749934515    6[6-(6,6),8-(26),8-(26)]
  1230   41.919946562   41.919946562   41.919946562    6[1-(0),6-(6,6),6-(6,6)]
  1231  41.8745696745  41.8745696745  41.8745696745    6[6-(1,6),6-(1,6),6-(8,8)]
  1232  61.6469649855  61.6469649855  61.6469649855    6[6-(6,6),8-(26),8-(26)]
  1233   38.253494052   38.253494052   38.253494052    6[1-(0),6-(6,6),6-(6,6)]
  1234  38.6198800065  38.6198800065  38.6198800065    6[6-(1,6),6-(1,6),6-(8,8)]
  1235  64.2280023465  64.2280023465  64.2280023465    6[6-(6,6),8-(26),8-(26)]
  1236   67.858931236   67.858931236   67.858931236    6[1-(0),6-(6,6),6-(6,6)]
  1237  66.5061813955  66.5061813955  66.5061813955    6[6-(1,6),6-(1,6),6-(8,8)]
  1238  65.8869813535  65.8869813535  65.8869813535    6[6-(6,6),8-(26),8-(26)]
  1239   61.869700679   61.869700679   61.869700679    6[1-(0),6-(6,6),6-(6,6)]
  1240   61.791911729   61.791911729   61.791911729    6[1-(0),6-(6,6),6-(6,6)]
  1241    63.26316007    63.26316007    63.26316007    6[6-(1,6),6-(1,6),6-(8,8)]
  1242    63.20092891    63.20092891    63.20092891    6[6-(1,6),6-(1,6),6-(8,8)]
  1243   63.922810366   63.922810366   63.922810366    6[1-(0),6-(6,6),6-(6,6)]
  1244  61.1174815325  61.1174815325  61.1174815325    6[6-(1,6),6-(1,6),6-(8,8)]
  1245   63.894806344   63.894806344   63.894806344    6[6-(6,6),8-(26),8-(26)]
  1246  59.6301568085  59.6301568085  59.6301568085    6[6-(6,6),8-(26),8-(26)]
  1247   63.976744038   63.976744038   63.976744038    6[6-(6,6),8-(26),8-(26)]
  1248   35.308922998   35.308922998   35.308922998    6[1-(0),6-(6,6),6-(6,6)]
  1249   34.294036497   34.294036497   34.294036497    6[6-(1,6),6-(1,6),6-(8,8)]
  1250  67.6864990635  67.6864990635  67.6864990635    6[6-(6,6),8-(26),8-(26)]
  1251   35.303218475   35.303218475   35.303218475    6[1-(0),6-(6,6),6-(6,6)]
  1252  34.3363018265  34.3363018265  34.3363018265    6[6-(1,6),6-(1,6),6-(8,8)]
  1253  34.5914495825  34.5914495825  34.5914495825    6[6-(6,6),8-(26),8-(26)]
  1254   76.579072531   76.579072531   76.579072531    6[1-(0),6-(6,6),6-(6,6)]
  1255  76.5596252935  76.5596252935  76.5596252935    6[6-(1,6),6-(1,6),6-(8,8)]
  1256  75.2719588745  75.2719588745  75.2719588745    6[6-(6,6),8-(26),8-(26)]
  1257   45.409558859   45.409558859   45.409558859    6[1-(0),6-(6,6),6-(6,6)]
  1258   43.386008973   43.386008973   43.386008973    6[1-(0),6-(6,6),6-(6,6)]
  1259   45.311026189   45.311026189   45.311026189    6[6-(1,6),6-(1,6),6-(8,8)]
  1260   43.261546653   43.261546653   43.261546653    6[6-(1,6),6-(1,6),6-(8,8)]
  1261  44.2435024985  44.2435024985  44.2435024985    6[1-(0),6-(6,6),6-(6,6)]
  1262  44.4452351755  44.4452351755  44.4452351755    6[6-(1,6),6-(1,6),6-(8,8)]
  1263   42.014330488   42.014330488   42.014330488    6[6-(6,6),8-(26),8-(26)]
  1264   44.454829146   44.454829146   44.454829146    6[6-(6,6),8-(26),8-(26)]
  1265   72.119691324   72.119691324   72.119691324    6[6-(6,6),8-(26),8-(26)]
  1266   69.966493188   69.966493188   69.966493188    6[1-(0),6-(6,6),6-(6,6)]
  1267  68.9632750295  68.9632750295  68.9632750295    6[6-(1,6),6-(1,6),6-(8,8)]
  1268  34.5504807355  34.5504807355  34.5504807355    6[6-(6,6),8-(26),8-(26)]
  1269   13.605805948   13.605805948   13.605805948    6[1-(0),6-(6,6),6-(6,6)]
  1270  13.2394199935  13.2394199935  13.2394199935    6[6-(1,6),6-(1,6),6-(8,8)]
  1271  39.4905976535  39.4905976535  39.4905976535    6[6-(6,6),8-(26),8-(26)]
  1272   87.718968764   87.718968764   87.718968764    6[1-(0),6-(6,6),6-(6,6)]
  1273  89.0717186045  89.0717186045  89.0717186045    6[6-(1,6),6-(1,6),6-(8,8)]
  1274  89.6909186465  89.6909186465  89.6909186465    6[6-(6,6),8-(26),8-(26)]
  1275   41.848899321   41.848899321   41.848899321    6[1-(0),6-(6,6),6-(6,6)]
  1276   41.926688271   41.926688271   41.926688271    6[1-(0),6-(6,6),6-(6,6)]
  1277    40.45543993    40.45543993    40.45543993    6[6-(1,6),6-(1,6),6-(8,8)]
  1278    40.51767109    40.51767109    40.51767109    6[6-(1,6),6-(1,6),6-(8,8)]
  1279   39.796308227   39.796308227   39.796308227    6[1-(0),6-(6,6),6-(6,6)]
  1280  42.6011184675  42.6011184675  42.6011184675    6[6-(1,6),6-(1,6),6-(8,8)]
  1281   39.823793656   39.823793656   39.823793656    6[6-(6,6),8-(26),8-(26)]
  1282  44.0889617845  44.0889617845  44.0889617845    6[6-(6,6),8-(26),8-(26)]
  1283   91.601155962   91.601155962   91.601155962    6[6-(6,6),8-(26),8-(26)]
  1284   68.409677002   68.409677002   68.409677002    6[1-(0),6-(6,6),6-(6,6)]
  1285   69.425082096   69.425082096   69.425082096    6[6-(1,6),6-(1,6),6-(8,8)]
  1286  36.0321009365  36.0321009365  36.0321009365    6[6-(6,6),8-(26),8-(26)]
  1287   16.556081525   16.556081525   16.556081525    6[1-(0),6-(6,6),6-(6,6)]
  1288  17.5229981735  17.5229981735  17.5229981735    6[6-(1,6),6-(1,6),6-(8,8)]
  1289  69.1271504175  69.1271504175  69.1271504175    6[6-(6,6),8-(26),8-(26)]
  1290   78.998827469   78.998827469   78.998827469    6[1-(0),6-(6,6),6-(6,6)]
  1291  79.0182747065  79.0182747065  79.0182747065    6[6-(1,6),6-(1,6),6-(8,8)]
  1292  80.3059411255  80.3059411255  80.3059411255    6[6-(6,6),8-(26),8-(26)]
  1293   58.309041141   58.309041141   58.309041141    6[1-(0),6-(6,6),6-(6,6)]
  1294   60.332591027   60.332591027   60.332591027    6[1-(0),6-(6,6),6-(6,6)]
  1295   58.407573811   58.407573811   58.407573811    6[6-(1,6),6-(1,6),6-(8,8)]
  1296   60.457053347   60.457053347   60.457053347    6[6-(1,6),6-(1,6),6-(8,8)]
  1297  59.4756160945  59.4756160945  59.4756160945    6[1-(0),6-(6,6),6-(6,6)]
  1298  59.2733648245  59.2733648245  59.2733648245    6[6-(1,6),6-(1,6),6-(8,8)]
  1299   61.704269512   61.704269512   61.704269512    6[6-(6,6),8-(26),8-(26)]
  1300   59.264289447   59.264289447   59.264289447    6[6-(6,6),8-(26),8-(26)]
  1301   83.458208676   83.458208676   83.458208676    6[6-(6,6),8-(26),8-(26)]
  1302   33.752106812   33.752106812   33.752106812    6[1-(0),6-(6,6),6-(6,6)]
  1303  34.7558435635  34.7558435635  34.7558435635    6[6-(1,6),6-(1,6),6-(8,8)]
  1304  69.1681192645  69.1681192645  69.1681192645    6[6-(6,6),8-(26),8-(26)]
  1305   68.415381525   68.415381525   68.415381525    6[1-(0),6-(6,6),6-(6,6)]
  1306  69.3822981735  69.3822981735  69.3822981735    6[6-(1,6),6-(1,6),6-(8,8)]
  1307  69.1271504175  69.1271504175  69.1271504175    6[6-(6,6),8-(26),8-(26)]
  1308   53.069177469   53.069177469   53.069177469    6[1-(0),6-(6,6),6-(6,6)]
  1309  53.0886247065  53.0886247065  53.0886247065    6[6-(1,6),6-(1,6),6-(8,8)]
  1310  54.3762911255  54.3762911255  54.3762911255    6[6-(6,6),8-(26),8-(26)]
  1311   58.309041141   58.309041141   58.309041141    6[1-(0),6-(6,6),6-(6,6)]
  1312   60.332591027   60.332591027   60.332591027    6[1-(0),6-(6,6),6-(6,6)]
  1313   58.407573811   58.407573811   58.407573811    6[6-(1,6),6-(1,6),6-(8,8)]
  1314   60.457053347   60.457053347   60.457053347    6[6-(1,6),6-(1,6),6-(8,8)]
  1315  59.4750975015  59.4750975015  59.4750975015    6[1-(0),6-(6,6),6-(6,6)]
  1316  59.2733648245  59.2733648245  59.2733648245    6[6-(1,6),6-(1,6),6-(8,8)]
  1317   61.704269512   61.704269512   61.704269512    6[6-(6,6),8-(26),8-(26)]
  1318   59.263770854   59.263770854   59.263770854    6[6-(6,6),8-(26),8-(26)]
  1319   57.528558676   57.528558676   57.528558676    6[6-(6,6),8-(26),8-(26)]
  1320   59.681756812   59.681756812   59.681756812    6[1-(0),6-(6,6),6-(6,6)]
  1321  60.6849749705  60.6849749705  60.6849749705    6[6-(1,6),6-(1,6),6-(8,8)]
  1322  69.1681192645  69.1681192645  69.1681192645    6[6-(6,6),8-(26),8-(26)]
  1323   65.465105948   65.465105948   65.465105948    6[1-(0),6-(6,6),6-(6,6)]
  1324  65.0987199935  65.0987199935  65.0987199935    6[6-(1,6),6-(1,6),6-(8,8)]
  1325  65.4202476535  65.4202476535  65.4202476535    6[6-(6,6),8-(26),8-(26)]
  1326   61.789318764   61.789318764   61.789318764    6[1-(0),6-(6,6),6-(6,6)]
  1327  63.1420686045  63.1420686045  63.1420686045    6[6-(1,6),6-(1,6),6-(8,8)]
  1328  63.7612686465  63.7612686465  63.7612686465    6[6-(6,6),8-(26),8-(26)]
  1329   67.778549321   67.778549321   67.778549321    6[1-(0),6-(6,6),6-(6,6)]
  1330   67.856338271   67.856338271   67.856338271    6[1-(0),6-(6,6),6-(6,6)]
  1331    66.38508993    66.38508993    66.38508993    6[6-(1,6),6-(1,6),6-(8,8)]
  1332    66.44732109    66.44732109    66.44732109    6[6-(1,6),6-(1,6),6-(8,8)]
  1333   65.725439634   65.725439634   65.725439634    6[1-(0),6-(6,6),6-(6,6)]
  1334  68.5307684675  68.5307684675  68.5307684675    6[6-(1,6),6-(1,6),6-(8,8)]
  1335   65.753443656   65.753443656   65.753443656    6[6-(6,6),8-(26),8-(26)]
  1336  70.0180931915  70.0180931915  70.0180931915    6[6-(6,6),8-(26),8-(26)]
  1337   65.671505962   65.671505962   65.671505962    6[6-(6,6),8-(26),8-(26)]
  1338   68.409677002   68.409677002   68.409677002    6[1-(0),6-(6,6),6-(6,6)]
  1339   69.424563503   69.424563503   69.424563503    6[6-(1,6),6-(1,6),6-(8,8)]
  1340  61.9617509365  61.9617509365  61.9617509365    6[6-(6,6),8-(26),8-(26)]
  1341   35.303218475   35.303218475   35.303218475    6[1-(0),6-(6,6),6-(6,6)]
  1342  34.3363018265  34.3363018265  34.3363018265    6[6-(1,6),6-(1,6),6-(8,8)]
  1343  34.5914495825  34.5914495825  34.5914495825    6[6-(6,6),8-(26),8-(26)]
  1344   50.649422531   50.649422531   50.649422531    6[1-(0),6-(6,6),6-(6,6)]
  1345  50.6299752935  50.6299752935  50.6299752935    6[6-(1,6),6-(1,6),6-(8,8)]
  1346  49.3423088745  49.3423088745  49.3423088745    6[6-(6,6),8-(26),8-(26)]
  1347   45.409558859   45.409558859   45.409558859    6[1-(0),6-(6,6),6-(6,6)]
  1348   43.386008973   43.386008973   43.386008973    6[1-(0),6-(6,6),6-(6,6)]
  1349   45.311026189   45.311026189   45.311026189    6[6-(1,6),6-(1,6),6-(8,8)]
  1350   43.261546653   43.261546653   43.261546653    6[6-(1,6),6-(1,6),6-(8,8)]
  1351  44.2429839055  44.2429839055  44.2429839055    6[1-(0),6-(6,6),6-(6,6)]
  1352  44.4452351755  44.4452351755  44.4452351755    6[6-(1,6),6-(1,6),6-(8,8)]
  1353   42.014330488   42.014330488   42.014330488    6[6-(6,6),8-(26),8-(26)]
  1354   44.454310553   44.454310553   44.454310553    6[6-(6,6),8-(26),8-(26)]
  1355   46.190041324   46.190041324   46.190041324    6[6-(6,6),8-(26),8-(26)]
  1356   44.036843188   44.036843188   44.036843188    6[1-(0),6-(6,6),6-(6,6)]
  1357  43.0331064365  43.0331064365  43.0331064365    6[6-(1,6),6-(1,6),6-(8,8)]
  1358  34.5504807355  34.5504807355  34.5504807355    6[6-(6,6),8-(26),8-(26)]
  1359   38.253494052   38.253494052   38.253494052    6[1-(0),6-(6,6),6-(6,6)]
  1360  38.6198800065  38.6198800065  38.6198800065    6[6-(1,6),6-(1,6),6-(8,8)]
  1361  38.2983523465  38.2983523465  38.2983523465    6[6-(6,6),8-(26),8-(26)]
  1362   41.929281236   41.929281236   41.929281236    6[1-(0),6-(6,6),6-(6,6)]
  1363  40.5765313955  40.5765313955  40.5765313955    6[6-(1,6),6-(1,6),6-(8,8)]
  1364  39.9573313535  39.9573313535  39.9573313535    6[6-(6,6),8-(26),8-(26)]
  1365   35.940050679   35.940050679   35.940050679    6[1-(0),6-(6,6),6-(6,6)]
  1366   35.862261729   35.862261729   35.862261729    6[1-(0),6-(6,6),6-(6,6)]
  1367    37.33351007    37.33351007    37.33351007    6[6-(1,6),6-(1,6),6-(8,8)]
  1368    37.27127891    37.27127891    37.27127891    6[6-(1,6),6-(1,6),6-(8,8)]
  1369   37.992641773   37.992641773   37.992641773    6[1-(0),6-(6,6),6-(6,6)]
  1370  35.1878315325  35.1878315325  35.1878315325    6[6-(1,6),6-(1,6),6-(8,8)]
  1371   37.965156344   37.965156344   37.965156344    6[6-(6,6),8-(26),8-(26)]
  1372  33.6999882155  33.6999882155  33.6999882155    6[6-(6,6),8-(26),8-(26)]
  1373   38.047094038   38.047094038   38.047094038    6[6-(6,6),8-(26),8-(26)]
  1374   35.308922998   35.308922998   35.308922998    6[1-(0),6-(6,6),6-(6,6)]
  1375   34.293517904   34.293517904   34.293517904    6[6-(1,6),6-(1,6),6-(8,8)]
  1376  41.7568490635  41.7568490635  41.7568490635    6[6-(6,6),8-(26),8-(26)]
  1377  39.4724468985  39.4724468985  39.4724468985    6[1-(0),6-(6,6),6-(6,6)]
  1378   39.878764514   39.878764514   39.878764514    6[6-(1,6),6-(1,6),6-(8,8)]
  1379   40.908171619   40.908171619   40.908171619    6[6-(6,6),8-(26),8-(26)]
  1380  44.3518884355  44.3518884355  44.3518884355    6[1-(0),6-(6,6),6-(6,6)]
  1381   43.377192892   43.377192892   43.377192892    6[6-(1,6),6-(1,6),6-(8,8)]
  1382  42.1063807455  42.1063807455  42.1063807455    6[6-(6,6),8-(26),8-(26)]
  1383    39.47529916    39.47529916    39.47529916    6[1-(0),6-(6,6),6-(6,6)]
  1384   39.377285083   39.377285083   39.377285083    6[1-(0),6-(6,6),6-(6,6)]
  1385  40.0506780935  40.0506780935  40.0506780935    6[6-(1,6),6-(1,6),6-(8,8)]
  1386  39.9858539685  39.9858539685  39.9858539685    6[6-(1,6),6-(1,6),6-(8,8)]
  1387  40.3187906745  40.3187906745  40.3187906745    6[1-(0),6-(6,6),6-(6,6)]
  1388  39.0995785315  39.0995785315  39.0995785315    6[6-(1,6),6-(1,6),6-(8,8)]
  1389   40.079978598   40.079978598   40.079978598    6[6-(6,6),8-(26),8-(26)]
  1390   38.262310133   38.262310133   38.262310133    6[6-(6,6),8-(26),8-(26)]
  1391   40.151025839   40.151025839   40.151025839    6[6-(6,6),8-(26),8-(26)]
  1392    34.09748975    34.09748975    34.09748975    6[1-(0),6-(6,6),6-(6,6)]
  1393  33.0481168145  33.0481168145  33.0481168145    6[6-(1,6),6-(1,6),6-(8,8)]
  1394   44.338145721   44.338145721   44.338145721    6[6-(6,6),8-(26),8-(26)]
  1395  34.0842656285  34.0842656285  34.0842656285    6[1-(0),6-(6,6),6-(6,6)]
  1396   33.077417319   33.077417319   33.077417319    6[6-(1,6),6-(1,6),6-(8,8)]
  1397    31.98163031    31.98163031    31.98163031    6[6-(6,6),8-(26),8-(26)]
  1398  48.2268153315  48.2268153315  48.2268153315    6[1-(0),6-(6,6),6-(6,6)]
  1399   47.829313797   47.829313797   47.829313797    6[6-(1,6),6-(1,6),6-(8,8)]
  1400  47.1932594825  47.1932594825  47.1932594825    6[6-(6,6),8-(26),8-(26)]
  1401   41.874310378   41.874310378   41.874310378    6[1-(0),6-(6,6),6-(6,6)]
  1402   39.870985619   39.870985619   39.870985619    6[1-(0),6-(6,6),6-(6,6)]
  1403  42.5938581655  42.5938581655  42.5938581655    6[6-(1,6),6-(1,6),6-(8,8)]
  1404  40.5469715945  40.5469715945  40.5469715945    6[6-(1,6),6-(1,6),6-(8,8)]
  1405   41.916835004   41.916835004   41.916835004    6[1-(0),6-(6,6),6-(6,6)]
  1406  40.5334881765  40.5334881765  40.5334881765    6[6-(1,6),6-(1,6),6-(8,8)]
  1407   39.899508234   39.899508234   39.899508234    6[6-(6,6),8-(26),8-(26)]
  1408  39.8919886355  39.8919886355  39.8919886355    6[6-(6,6),8-(26),8-(26)]
  1409   44.086109523   44.086109523   44.086109523    6[6-(6,6),8-(26),8-(26)]
  1410   45.248276436   45.248276436   45.248276436    6[1-(0),6-(6,6),6-(6,6)]
  1411   44.278507526   44.278507526   44.278507526    6[6-(1,6),6-(1,6),6-(8,8)]
  1412   31.969184078   31.969184078   31.969184078    6[6-(6,6),8-(26),8-(26)]
  1413  69.6343343715  69.6343343715  69.6343343715    6[1-(0),6-(6,6),6-(6,6)]
  1414   70.641182681   70.641182681   70.641182681    6[6-(1,6),6-(1,6),6-(8,8)]
  1415    71.73696969    71.73696969    71.73696969    6[6-(6,6),8-(26),8-(26)]
  1416  55.4917846685  55.4917846685  55.4917846685    6[1-(0),6-(6,6),6-(6,6)]
  1417   55.889286203   55.889286203   55.889286203    6[6-(1,6),6-(1,6),6-(8,8)]
  1418  56.5253405175  56.5253405175  56.5253405175    6[6-(6,6),8-(26),8-(26)]
  1419   61.844289622   61.844289622   61.844289622    6[1-(0),6-(6,6),6-(6,6)]
  1420   63.847614381   63.847614381   63.847614381    6[1-(0),6-(6,6),6-(6,6)]
  1421  61.1247418345  61.1247418345  61.1247418345    6[6-(1,6),6-(1,6),6-(8,8)]
  1422  63.1716284055  63.1716284055  63.1716284055    6[6-(1,6),6-(1,6),6-(8,8)]
  1423   61.801246403   61.801246403   61.801246403    6[1-(0),6-(6,6),6-(6,6)]
  1424  63.1851118235  63.1851118235  63.1851118235    6[6-(1,6),6-(1,6),6-(8,8)]
  1425   63.819091766   63.819091766   63.819091766    6[6-(6,6),8-(26),8-(26)]
  1426  63.8260927715  63.8260927715  63.8260927715    6[6-(6,6),8-(26),8-(26)]
  1427   59.632490477   59.632490477   59.632490477    6[6-(6,6),8-(26),8-(26)]
  1428   58.470323564   58.470323564   58.470323564    6[1-(0),6-(6,6),6-(6,6)]
  1429   59.439573881   59.439573881   59.439573881    6[6-(1,6),6-(1,6),6-(8,8)]
  1430   71.749415922   71.749415922   71.749415922    6[6-(6,6),8-(26),8-(26)]
  1431  64.2461531015  64.2461531015  64.2461531015    6[1-(0),6-(6,6),6-(6,6)]
  1432   63.839835486   63.839835486   63.839835486    6[6-(1,6),6-(1,6),6-(8,8)]
  1433   62.810428381   62.810428381   62.810428381    6[6-(6,6),8-(26),8-(26)]
  1434  59.3667115645  59.3667115645  59.3667115645    6[1-(0),6-(6,6),6-(6,6)]
  1435   60.341407108   60.341407108   60.341407108    6[6-(1,6),6-(1,6),6-(8,8)]
  1436  61.6122192545  61.6122192545  61.6122192545    6[6-(6,6),8-(26),8-(26)]
  1437    64.24330084    64.24330084    64.24330084    6[1-(0),6-(6,6),6-(6,6)]
  1438   64.341314917   64.341314917   64.341314917    6[1-(0),6-(6,6),6-(6,6)]
  1439  63.6679219065  63.6679219065  63.6679219065    6[6-(1,6),6-(1,6),6-(8,8)]
  1440  63.7327460315  63.7327460315  63.7327460315    6[6-(1,6),6-(1,6),6-(8,8)]
  1441  63.3992907325  63.3992907325  63.3992907325    6[1-(0),6-(6,6),6-(6,6)]
  1442  64.6190214685  64.6190214685  64.6190214685    6[6-(1,6),6-(1,6),6-(8,8)]
  1443   63.638621402   63.638621402   63.638621402    6[6-(6,6),8-(26),8-(26)]
  1444   65.455771274   65.455771274   65.455771274    6[6-(6,6),8-(26),8-(26)]
  1445   63.567574161   63.567574161   63.567574161    6[6-(6,6),8-(26),8-(26)]
  1446    69.62111025    69.62111025    69.62111025    6[1-(0),6-(6,6),6-(6,6)]
  1447  70.6699645925  70.6699645925  70.6699645925    6[6-(1,6),6-(1,6),6-(8,8)]
  1448   59.380454279   59.380454279   59.380454279    6[6-(6,6),8-(26),8-(26)]
  1449  47.6900715765  47.6900715765  47.6900715765    6[1-(0),6-(6,6),6-(6,6)]
  1450  46.3168373125  46.3168373125  46.3168373125    6[6-(1,6),6-(1,6),6-(8,8)]
  1451  45.5425779635  45.5425779635  45.5425779635    6[6-(6,6),8-(26),8-(26)]
  1452  58.1568340955  58.1568340955  58.1568340955    6[1-(0),6-(6,6),6-(6,6)]
  1453  59.1120824015  59.1120824015  59.1120824015    6[6-(1,6),6-(1,6),6-(8,8)]
  1454   59.095228129   59.095228129   59.095228129    6[6-(6,6),8-(26),8-(26)]
  1455   57.793559699   57.793559699   57.793559699    6[1-(0),6-(6,6),6-(6,6)]
  1456    55.86802389    55.86802389    55.86802389    6[1-(0),6-(6,6),6-(6,6)]
  1457  57.1196480955  57.1196480955  57.1196480955    6[6-(1,6),6-(1,6),6-(8,8)]
  1458  55.1349926845  55.1349926845  55.1349926845    6[6-(1,6),6-(1,6),6-(8,8)]
  1459  55.7832339345  55.7832339345  55.7832339345    6[1-(0),6-(6,6),6-(6,6)]
  1460   57.204956644   57.204956644   57.204956644    6[6-(1,6),6-(1,6),6-(8,8)]
  1461    53.79365189    53.79365189    53.79365189    6[6-(6,6),8-(26),8-(26)]
  1462  58.0510411235  58.0510411235  58.0510411235    6[6-(6,6),8-(26),8-(26)]
  1463   57.898315485   57.898315485   57.898315485    6[6-(6,6),8-(26),8-(26)]
  1464   61.798653438   61.798653438   61.798653438    6[1-(0),6-(6,6),6-(6,6)]
  1465  61.8440303255  61.8440303255  61.8440303255    6[6-(1,6),6-(1,6),6-(8,8)]
  1466  42.0716350145  42.0716350145  42.0716350145    6[6-(6,6),8-(26),8-(26)]
  1467  56.0285284235  56.0285284235  56.0285284235    6[1-(0),6-(6,6),6-(6,6)]
  1468  57.4017626875  57.4017626875  57.4017626875    6[6-(1,6),6-(1,6),6-(8,8)]
  1469  58.1760220365  58.1760220365  58.1760220365    6[6-(6,6),8-(26),8-(26)]
  1470  45.5617659045  45.5617659045  45.5617659045    6[1-(0),6-(6,6),6-(6,6)]
  1471  44.6065175985  44.6065175985  44.6065175985    6[6-(1,6),6-(1,6),6-(8,8)]
  1472   44.623371871   44.623371871   44.623371871    6[6-(6,6),8-(26),8-(26)]
  1473   45.925040301   45.925040301   45.925040301    6[1-(0),6-(6,6),6-(6,6)]
  1474    47.85057611    47.85057611    47.85057611    6[1-(0),6-(6,6),6-(6,6)]
  1475  46.5989519045  46.5989519045  46.5989519045    6[6-(1,6),6-(1,6),6-(8,8)]
  1476  48.5836073155  48.5836073155  48.5836073155    6[6-(1,6),6-(1,6),6-(8,8)]
  1477  47.9348474725  47.9348474725  47.9348474725    6[1-(0),6-(6,6),6-(6,6)]
  1478   46.513643356   46.513643356   46.513643356    6[6-(1,6),6-(1,6),6-(8,8)]
  1479    49.92494811    49.92494811    49.92494811    6[6-(6,6),8-(26),8-(26)]
  1480  45.6670402835  45.6670402835  45.6670402835    6[6-(6,6),8-(26),8-(26)]
  1481   45.820284515   45.820284515   45.820284515    6[6-(6,6),8-(26),8-(26)]
  1482   41.919946562   41.919946562   41.919946562    6[1-(0),6-(6,6),6-(6,6)]
  1483  41.8740510815  41.8740510815  41.8740510815    6[6-(1,6),6-(1,6),6-(8,8)]
  1484  61.6469649855  61.6469649855  61.6469649855    6[6-(6,6),8-(26),8-(26)]
  1485  50.6403471535  50.6403471535  50.6403471535    6[1-(0),6-(6,6),6-(6,6)]
  1486  50.6004154925  50.6004154925  50.6004154925    6[6-(1,6),6-(1,6),6-(8,8)]
  1487  49.2494807275  49.2494807275  49.2494807275    6[6-(6,6),8-(26),8-(26)]
  1488  49.4366928005  49.4366928005  49.4366928005    6[1-(0),6-(6,6),6-(6,6)]
  1489  49.0586385035  49.0586385035  49.0586385035    6[6-(1,6),6-(1,6),6-(8,8)]
  1490   49.710250608   49.710250608   49.710250608    6[6-(6,6),8-(26),8-(26)]
  1491   48.324051519   48.324051519   48.324051519    6[1-(0),6-(6,6),6-(6,6)]
  1492   48.344276646   48.344276646   48.344276646    6[1-(0),6-(6,6),6-(6,6)]
  1493  49.1421319765  49.1421319765  49.1421319765    6[6-(1,6),6-(1,6),6-(8,8)]
  1494  49.1447249415  49.1447249415  49.1447249415    6[6-(1,6),6-(1,6),6-(8,8)]
  1495   49.532891802   49.532891802   49.532891802    6[1-(0),6-(6,6),6-(6,6)]
  1496   47.947553001   47.947553001   47.947553001    6[6-(1,6),6-(1,6),6-(8,8)]
  1497   49.744477746   49.744477746   49.744477746    6[6-(6,6),8-(26),8-(26)]
  1498   47.296718786   47.296718786   47.296718786    6[6-(6,6),8-(26),8-(26)]
  1499   49.755368199   49.755368199   49.755368199    6[6-(6,6),8-(26),8-(26)]
  1500   53.070733248   53.070733248   53.070733248    6[1-(0),6-(6,6),6-(6,6)]
  1501   53.104441793   53.104441793   53.104441793    6[6-(1,6),6-(1,6),6-(8,8)]
  1502  49.2780033425  49.2780033425  49.2780033425    6[6-(6,6),8-(26),8-(26)]
  1503  53.0782528465  53.0782528465  53.0782528465    6[1-(0),6-(6,6),6-(6,6)]
  1504  53.1181845075  53.1181845075  53.1181845075    6[6-(1,6),6-(1,6),6-(8,8)]
  1505  54.4691192725  54.4691192725  54.4691192725    6[6-(6,6),8-(26),8-(26)]
  1506  54.2819071995  54.2819071995  54.2819071995    6[1-(0),6-(6,6),6-(6,6)]
  1507  54.6599614965  54.6599614965  54.6599614965    6[6-(1,6),6-(6),6-(8,8)]
  1508   54.008349392   54.008349392   54.008349392    6[6-(6,6),8-(26),8-(26)]
  1509   55.394548481   55.394548481   55.394548481    6[1-(0),6-(6,6),6-(6,6)]
  1510   55.374323354   55.374323354   55.374323354    6[1-(0),6-(6,6),6-(6,6)]
  1511  54.5764680235  54.5764680235  54.5764680235    6[6-(1,6),6-(1,6),6-(8,8)]
  1512  54.5738750585  54.5738750585  54.5738750585    6[6-(1,6),6-(1,6),6-(8,8)]
  1513   54.185189605   54.185189605   54.185189605    6[1-(0),6-(6,6),6-(6,6)]
  1514   55.771046999   55.771046999   55.771046999    6[6-(1,6),6-(1,6),6-(8,8)]
  1515   53.974122254   53.974122254   53.974122254    6[6-(6,6),8-(26),8-(26)]
  1516   56.421362621   56.421362621   56.421362621    6[6-(6,6),8-(26),8-(26)]
  1517   53.963231801   53.963231801   53.963231801    6[6-(6,6),8-(26),8-(26)]
  1518   50.647866752   50.647866752   50.647866752    6[1-(0),6-(6,6),6-(6,6)]
  1519   50.613639614   50.613639614   50.613639614    6[6-(1,6),6-(1,6),6-(8,8)]
  1520  54.4405966575  54.4405966575  54.4405966575    6[6-(6,6),8-(26),8-(26)]
  1521  69.6343343715  69.6343343715  69.6343343715    6[1-(0),6-(6,6),6-(6,6)]
  1522   70.641182681   70.641182681   70.641182681    6[6-(1,6),6-(1,6),6-(8,8)]
  1523    71.73696969    71.73696969    71.73696969    6[6-(6,6),8-(26),8-(26)]
  1524  55.4917846685  55.4917846685  55.4917846685    6[1-(0),6-(6,6),6-(6,6)]
  1525   55.889286203   55.889286203   55.889286203    6[6-(1,6),6-(6),6-(8,8)]
  1526  56.5253405175  56.5253405175  56.5253405175    6[6-(6,6),8-(26),8-(26)]
  1527   61.844289622   61.844289622   61.844289622    6[1-(0),6-(6,6),6-(6,6)]
  1528   63.847614381   63.847614381   63.847614381    6[1-(0),6-(6,6),6-(6,6)]
  1529  61.1247418345  61.1247418345  61.1247418345    6[6-(1,6),6-(1,6),6-(8,8)]
  1530  63.1716284055  63.1716284055  63.1716284055    6[6-(1,6),6-(1,6),6-(8,8)]
  1531   61.801246403   61.801246403   61.801246403    6[1-(0),6-(6,6),6-(6,6)]
  1532  63.1851118235  63.1851118235  63.1851118235    6[6-(1,6),6-(1,6),6-(8,8)]
  1533   63.819091766   63.819091766   63.819091766    6[6-(6,6),8-(26),8-(26)]
  1534  63.8260927715  63.8260927715  63.8260927715    6[6-(6,6),8-(26),8-(26)]
  1535   59.632490477   59.632490477   59.632490477    6[6-(6,6),8-(26),8-(26)]
  1536   58.470323564   58.470323564   58.470323564    6[1-(0),6-(6,6),6-(6,6)]
  1537   59.439573881   59.439573881   59.439573881    6[6-(1,6),6-(1,6),6-(8,8)]
  1538   71.749415922   71.749415922   71.749415922    6[6-(6,6),8-(26),8-(26)]
  1539  64.2461531015  64.2461531015  64.2461531015    6[1-(0),6-(6,6),6-(6,6)]
  1540   63.839835486   63.839835486   63.839835486    6[6-(1,6),6-(1,6),6-(8,8)]
  1541   62.810428381   62.810428381   62.810428381    6[6-(6,6),8-(26),8-(26)]
  1542  59.3667115645  59.3667115645  59.3667115645    6[1-(0),6-(6,6),6-(6,6)]
  1543   60.341407108   60.341407108   60.341407108    6[6-(1,6),6-(1,6),6-(8,8)]
  1544  61.6122192545  61.6122192545  61.6122192545    6[6-(6,6),8-(26),8-(26)]
  1545    64.24330084    64.24330084    64.24330084    6[1-(0),6-(6,6),6-(6,6)]
  1546   64.341314917   64.341314917   64.341314917    6[1-(0),6-(6,6),6-(6,6)]
  1547  63.6679219065  63.6679219065  63.6679219065    6[6-(1,6),6-(1,6),6-(8,8)]
  1548  63.7327460315  63.7327460315  63.7327460315    6[6-(1,6),6-(1,6),6-(8,8)]
  1549  63.3992907325  63.3992907325  63.3992907325    6[1-(0),6-(6,6),6-(6,6)]
  1550  64.6190214685  64.6190214685  64.6190214685    6[6-(1,6),6-(1,6),6-(8,8)]
  1551   63.638621402   63.638621402   63.638621402    6[6-(6,6),8-(26),8-(26)]
  1552   65.455771274   65.455771274   65.455771274    6[6-(6,6),8-(26),8-(26)]
  1553   63.567574161   63.567574161   63.567574161    6[6-(6,6),8-(26),8-(26)]
  1554    69.62111025    69.62111025    69.62111025    6[1-(0),6-(6,6),6-(6,6)]
  1555  70.6699645925  70.6699645925  70.6699645925    6[6-(1,6),6-(1,6),6-(8,8)]
  1556   59.380454279   59.380454279   59.380454279    6[6-(6,6),8-(26),8-(26)]
  1557  39.4724468985  39.4724468985  39.4724468985    6[1-(0),6-(6,6),6-(6,6)]
  1558   39.878764514   39.878764514   39.878764514    6[6-(1,6),6-(1,6),6-(8,8)]
  1559   40.908171619   40.908171619   40.908171619    6[6-(6,6),8-(26),8-(26)]
  1560  44.3518884355  44.3518884355  44.3518884355    6[1-(0),6-(6,6),6-(6,6)]
  1561   43.377192892   43.377192892   43.377192892    6[6-(1,6),6-(1,6),6-(8,8)]
  1562  42.1063807455  42.1063807455  42.1063807455    6[6-(6,6),8-(26),8-(26)]
  1563    39.47529916    39.47529916    39.47529916    6[1-(0),6-(6,6),6-(6,6)]
  1564   39.377285083   39.377285083   39.377285083    6[1-(0),6-(6,6),6-(6,6)]
  1565  40.0506780935  40.0506780935  40.0506780935    6[6-(1,6),6-(1,6),6-(8,8)]
  1566  39.9858539685  39.9858539685  39.9858539685    6[6-(1,6),6-(1,6),6-(8,8)]
  1567  40.3187906745  40.3187906745  40.3187906745    6[1-(0),6-(6,6),6-(6,6)]
  1568  39.0995785315  39.0995785315  39.0995785315    6[6-(1,6),6-(1,6),6-(8,8)]
  1569   40.079978598   40.079978598   40.079978598    6[6-(6,6),8-(26),8-(26)]
  1570   38.262310133   38.262310133   38.262310133    6[6-(6,6),8-(26),8-(26)]
  1571   40.151025839   40.151025839   40.151025839    6[6-(6,6),8-(26),8-(26)]
  1572    34.09748975    34.09748975    34.09748975    6[1-(0),6-(6,6),6-(6,6)]
  1573  33.0481168145  33.0481168145  33.0481168145    6[6-(1,6),6-(1,6),6-(8,8)]
  1574   44.338145721   44.338145721   44.338145721    6[6-(6,6),8-(26),8-(26)]
  1575  34.0842656285  34.0842656285  34.0842656285    6[1-(0),6-(6,6),6-(6,6)]
  1576   33.077417319   33.077417319   33.077417319    6[6-(1,6),6-(1,6),6-(8,8)]
  1577    31.98163031    31.98163031    31.98163031    6[6-(6,6),8-(26),8-(26)]
  1578  48.2268153315  48.2268153315  48.2268153315    6[1-(0),6-(6,6),6-(6,6)]
  1579   47.829313797   47.829313797   47.829313797    6[6-(1,6),6-(1,6),6-(8,8)]
  1580  47.1932594825  47.1932594825  47.1932594825    6[6-(6,6),8-(26),8-(26)]
  1581   41.874310378   41.874310378   41.874310378    6[1-(0),6-(6,6),6-(6,6)]
  1582   39.870985619   39.870985619   39.870985619    6[1-(0),6-(6,6),6-(6,6)]
  1583  42.5938581655  42.5938581655  42.5938581655    6[6-(1,6),6-(1,6),6-(8,8)]
  1584  40.5469715945  40.5469715945  40.5469715945    6[6-(1,6),6-(1,6),6-(8,8)]
  1585   41.916835004   41.916835004   41.916835004    6[1-(0),6-(6,6),6-(6,6)]
  1586  40.5334881765  40.5334881765  40.5334881765    6[6-(1,6),6-(1,6),6-(8,8)]
  1587   39.899508234   39.899508234   39.899508234    6[6-(6,6),8-(26),8-(26)]
  1588  39.8919886355  39.8919886355  39.8919886355    6[6-(6,6),8-(26),8-(26)]
  1589   44.086109523   44.086109523   44.086109523    6[6-(6,6),8-(26),8-(26)]
  1590   45.248276436   45.248276436   45.248276436    6[1-(0),6-(6,6),6-(6,6)]
  1591   44.278507526   44.278507526   44.278507526    6[6-(1,6),6-(1,6),6-(8,8)]
  1592   31.969184078   31.969184078   31.969184078    6[6-(6,6),8-(26),8-(26)]
  1593  53.0782528465  53.0782528465  53.0782528465    6[1-(0),6-(6,6),6-(6,6)]
  1594  53.1181845075  53.1181845075  53.1181845075    6[6-(1,6),6-(1,6),6-(8,8)]
  1595  54.4691192725  54.4691192725  54.4691192725    6[6-(6,6),8-(26),8-(26)]
  1596  54.2819071995  54.2819071995  54.2819071995    6[1-(0),6-(6,6),6-(6,6)]
  1597  54.6599614965  54.6599614965  54.6599614965    6[6-(1,6),6-(1,6),6-(8,8)]
  1598   54.008349392   54.008349392   54.008349392    6[6-(6,6),8-(26),8-(26)]
  1599   55.394548481   55.394548481   55.394548481    6[1-(0),6-(6,6),6-(6,6)]
  1600   55.374323354   55.374323354   55.374323354    6[1-(0),6-(6,6),6-(6,6)]
  1601  54.5764680235  54.5764680235  54.5764680235    6[6-(1,6),6-(1,6),6-(8,8)]
  1602  54.5738750585  54.5738750585  54.5738750585    6[6-(1,6),6-(1,6),6-(8,8)]
  1603   54.185189605   54.185189605   54.185189605    6[1-(0),6-(6,6),6-(6,6)]
  1604   55.771046999   55.771046999   55.771046999    6[6-(1,6),6-(1,6),6-(8,8)]
  1605   53.974122254   53.974122254   53.974122254    6[6-(6,6),8-(26),8-(26)]
  1606   56.421362621   56.421362621   56.421362621    6[6-(6,6),8-(26),8-(26)]
  1607   53.963231801   53.963231801   53.963231801    6[6-(6,6),8-(26),8-(26)]
  1608   50.647866752   50.647866752   50.647866752    6[1-(0),6-(6,6),6-(6,6)]
  1609   50.613639614   50.613639614   50.613639614    6[6-(1,6),6-(1,6),6-(8,8)]
  1610  54.4405966575  54.4405966575  54.4405966575    6[6-(6,6),8-(26),8-(26)]
  1611  50.6403471535  50.6403471535  50.6403471535    6[1-(0),6-(6,6),6-(6,6)]
  1612  50.6004154925  50.6004154925  50.6004154925    6[6-(1,6),6-(1,6),6-(8,8)]
  1613  49.2494807275  49.2494807275  49.2494807275    6[6-(6,6),8-(26),8-(26)]
  1614  49.4366928005  49.4366928005  49.4366928005    6[1-(0),6-(6,6),6-(6,6)]
  1615  49.0586385035  49.0586385035  49.0586385035    6[6-(1,6),6-(1,6),6-(8,8)]
  1616   49.710250608   49.710250608   49.710250608    6[6-(6,6),8-(26),8-(26)]
  1617   48.324051519   48.324051519   48.324051519    6[1-(0),6-(6,6),6-(6,6)]
  1618   48.344276646   48.344276646   48.344276646    6[1-(0),6-(6,6),6-(6,6)]
  1619  49.1421319765  49.1421319765  49.1421319765    6[6-(1,6),6-(1,6),6-(8,8)]
  1620  49.1447249415  49.1447249415  49.1447249415    6[6-(1,6),6-(1,6),6-(8,8)]
  1621   49.532891802   49.532891802   49.532891802    6[1-(0),6-(6,6),6-(6,6)]
  1622   47.947553001   47.947553001   47.947553001    6[6-(1,6),6-(1,6),6-(8,8)]
  1623   49.744477746   49.744477746   49.744477746    6[6-(6,6),8-(26),8-(26)]
  1624   47.296718786   47.296718786   47.296718786    6[6-(6,6),8-(26),8-(26)]
  1625   49.755368199   49.755368199   49.755368199    6[6-(6,6),8-(26),8-(26)]
  1626   53.070733248   53.070733248   53.070733248    6[1-(0),6-(6,6),6-(6,6)]
  1627   53.104441793   53.104441793   53.104441793    6[6-(1,6),6-(1,6),6-(8,8)]
  1628  49.2780033425  49.2780033425  49.2780033425    6[6-(6,6),8-(26),8-(26)]
  1629  56.0285284235  56.0285284235  56.0285284235    6[1-(0),6-(6,6),6-(6,6)]
  1630  57.4017626875  57.4017626875  57.4017626875    6[6-(1,6),6-(1,6),6-(8,8)]
  1631  58.1760220365  58.1760220365  58.1760220365    6[6-(6,6),8-(26),8-(26)]
  1632  45.5617659045  45.5617659045  45.5617659045    6[1-(0),6-(6,6),6-(6,6)]
  1633  44.6065175985  44.6065175985  44.6065175985    6[6-(1,6),6-(1,6),6-(8,8)]
  1634   44.623371871   44.623371871   44.623371871    6[6-(6,6),8-(26),8-(26)]
  1635   45.925040301   45.925040301   45.925040301    6[1-(0),6-(6,6),6-(6,6)]
  1636    47.85057611    47.85057611    47.85057611    6[1-(0),6-(6,6),6-(6,6)]
  1637  46.5989519045  46.5989519045  46.5989519045    6[6-(1,6),6-(1,6),6-(8,8)]
  1638  48.5836073155  48.5836073155  48.5836073155    6[6-(1,6),6-(1,6),6-(8,8)]
  1639  47.9348474725  47.9348474725  47.9348474725    6[1-(0),6-(6,6),6-(6,6)]
  1640   46.513643356   46.513643356   46.513643356    6[6-(1,6),6-(1,6),6-(8,8)]
  1641    49.92494811    49.92494811    49.92494811    6[6-(6,6),8-(26),8-(26)]
  1642  45.6670402835  45.6670402835  45.6670402835    6[6-(6,6),8-(26),8-(26)]
  1643   45.820284515   45.820284515   45.820284515    6[6-(6,6),8-(26),8-(26)]
  1644   41.919946562   41.919946562   41.919946562    6[1-(0),6-(6,6),6-(6,6)]
  1645  41.8740510815  41.8740510815  41.8740510815    6[6-(1,6),6-(1,6),6-(8,8)]
  1646  61.6469649855  61.6469649855  61.6469649855    6[6-(6,6),8-(26),8-(26)]
  1647  47.6900715765  47.6900715765  47.6900715765    6[1-(0),6-(6,6),6-(6,6)]
  1648  46.3168373125  46.3168373125  46.3168373125    6[6-(1,6),6-(1,6),6-(8,8)]
  1649  45.5425779635  45.5425779635  45.5425779635    6[6-(6,6),8-(26),8-(26)]
  1650  58.1568340955  58.1568340955  58.1568340955    6[1-(0),6-(6,6),6-(6,6)]
  1651  59.1120824015  59.1120824015  59.1120824015    6[6-(1,6),6-(1,6),6-(8,8)]
  1652   59.095228129   59.095228129   59.095228129    6[6-(6,6),8-(26),8-(26)]
  1653   57.793559699   57.793559699   57.793559699    6[1-(0),6-(6,6),6-(6,6)]
  1654    55.86802389    55.86802389    55.86802389    6[1-(0),6-(6,6),6-(6,6)]
  1655  57.1196480955  57.1196480955  57.1196480955    6[6-(1,6),6-(1,6),6-(8,8)]
  1656  55.1349926845  55.1349926845  55.1349926845    6[6-(1,6),6-(1,6),6-(8,8)]
  1657  55.7832339345  55.7832339345  55.7832339345    6[1-(0),6-(6,6),6-(6,6)]
  1658   57.204956644   57.204956644   57.204956644    6[6-(1,6),6-(1,6),6-(8,8)]
  1659    53.79365189    53.79365189    53.79365189    6[6-(6,6),8-(26),8-(26)]
  1660  58.0510411235  58.0510411235  58.0510411235    6[6-(6,6),8-(26),8-(26)]
  1661   57.898315485   57.898315485   57.898315485    6[6-(6,6),8-(26),8-(26)]
  1662   61.798653438   61.798653438   61.798653438    6[1-(0),6-(6,6),6-(6,6)]
  1663  61.8440303255  61.8440303255  61.8440303255    6[6-(1,6),6-(1,6),6-(8,8)]
  1664  42.0716350145  42.0716350145  42.0716350145    6[6-(6,6),8-(26),8-(26)]
  1665   65.465105948   65.465105948   65.465105948    6[1-(0),6-(6,6),6-(6,6)]
  1666  65.0987199935  65.0987199935  65.0987199935    6[6-(1,6),6-(1,6),6-(8,8)]
  1667  65.4202476535  65.4202476535  65.4202476535    6[6-(6,6),8-(26),8-(26)]
  1668   61.789318764   61.789318764   61.789318764    6[1-(0),6-(6,6),6-(6,6)]
  1669  63.1420686045  63.1420686045  63.1420686045    6[6-(1,6),6-(1,6),6-(8,8)]
  1670  63.7612686465  63.7612686465  63.7612686465    6[6-(6,6),8-(26),8-(26)]
  1671   67.778549321   67.778549321   67.778549321    6[1-(0),6-(6,6),6-(6,6)]
  1672   67.856338271   67.856338271   67.856338271    6[1-(0),6-(6,6),6-(6,6)]
  1673    66.38508993    66.38508993    66.38508993    6[6-(1,6),6-(1,6),6-(8,8)]
  1674    66.44732109    66.44732109    66.44732109    6[6-(1,6),6-(1,6),6-(8,8)]
  1675   65.725439634   65.725439634   65.725439634    6[1-(0),6-(6,6),6-(6,6)]
  1676  68.5307684675  68.5307684675  68.5307684675    6[6-(1,6),6-(1,6),6-(8,8)]
  1677   65.753443656   65.753443656   65.753443656    6[6-(6,6),8-(26),8-(26)]
  1678  70.0180931915  70.0180931915  70.0180931915    6[6-(6,6),8-(26),8-(26)]
  1679   65.671505962   65.671505962   65.671505962    6[6-(6,6),8-(26),8-(26)]
  1680   68.409677002   68.409677002   68.409677002    6[1-(0),6-(6,6),6-(6,6)]
  1681   69.424563503   69.424563503   69.424563503    6[6-(1,6),6-(1,6),6-(8,8)]
  1682  61.9617509365  61.9617509365  61.9617509365    6[6-(6,6),8-(26),8-(26)]
  1683   68.415381525   68.415381525   68.415381525    6[1-(0),6-(6,6),6-(6,6)]
  1684  69.3822981735  69.3822981735  69.3822981735    6[6-(1,6),6-(1,6),6-(8,8)]
  1685  69.1271504175  69.1271504175  69.1271504175    6[6-(6,6),8-(26),8-(26)]
  1686   53.069177469   53.069177469   53.069177469    6[1-(0),6-(6,6),6-(6,6)]
  1687  53.0886247065  53.0886247065  53.0886247065    6[6-(1,6),6-(1,6),6-(8,8)]
  1688  54.3762911255  54.3762911255  54.3762911255    6[6-(6,6),8-(26),8-(26)]
  1689   58.309041141   58.309041141   58.309041141    6[1-(0),6-(6,6),6-(6,6)]
  1690   60.332591027   60.332591027   60.332591027    6[1-(0),6-(6,6),6-(6,6)]
  1691   58.407573811   58.407573811   58.407573811    6[6-(1,6),6-(1,6),6-(8,8)]
  1692   60.457053347   60.457053347   60.457053347    6[6-(1,6),6-(1,6),6-(8,8)]
  1693  59.4750975015  59.4750975015  59.4750975015    6[1-(0),6-(6,6),6-(6,6)]
  1694  59.2733648245  59.2733648245  59.2733648245    6[6-(1,6),6-(1,6),6-(8,8)]
  1695   61.704269512   61.704269512   61.704269512    6[6-(6,6),8-(26),8-(26)]
  1696   59.263770854   59.263770854   59.263770854    6[6-(6,6),8-(26),8-(26)]
  1697   57.528558676   57.528558676   57.528558676    6[6-(6,6),8-(26),8-(26)]
  1698   59.681756812   59.681756812   59.681756812    6[1-(0),6-(6,6),6-(6,6)]
  1699  60.6849749705  60.6849749705  60.6849749705    6[6-(1,6),6-(1,6),6-(8,8)]
  1700  69.1681192645  69.1681192645  69.1681192645    6[6-(6,6),8-(26),8-(26)]
  1701   38.253494052   38.253494052   38.253494052    6[1-(0),6-(6,6),6-(6,6)]
  1702  38.6198800065  38.6198800065  38.6198800065    6[6-(1,6),6-(1,6),6-(8,8)]
  1703  38.2983523465  38.2983523465  38.2983523465    6[6-(6,6),8-(26),8-(26)]
  1704   41.929281236   41.929281236   41.929281236    6[1-(0),6-(6,6),6-(6,6)]
  1705  40.5765313955  40.5765313955  40.5765313955    6[6-(1,6),6-(1,6),6-(8,8)]
  1706  39.9573313535  39.9573313535  39.9573313535    6[6-(6,6),8-(26),8-(26)]
  1707   35.940050679   35.940050679   35.940050679    6[1-(0),6-(6,6),6-(6,6)]
  1708   35.862261729   35.862261729   35.862261729    6[1-(0),6-(6,6),6-(6,6)]
  1709    37.33351007    37.33351007    37.33351007    6[6-(1,6),6-(1,6),6-(8,8)]
  1710    37.27127891    37.27127891    37.27127891    6[6-(1,6),6-(1,6),6-(8,8)]
  1711   37.992641773   37.992641773   37.992641773    6[1-(0),6-(6,6),6-(6,6)]
  1712  35.1878315325  35.1878315325  35.1878315325    6[6-(1,6),6-(1,6),6-(8,8)]
  1713   37.965156344   37.965156344   37.965156344    6[6-(6,6),8-(26),8-(26)]
  1714  33.6999882155  33.6999882155  33.6999882155    6[6-(6,6),8-(26),8-(26)]
  1715   38.047094038   38.047094038   38.047094038    6[6-(6,6),8-(26),8-(26)]
  1716   35.308922998   35.308922998   35.308922998    6[1-(0),6-(6,6),6-(6,6)]
  1717   34.293517904   34.293517904   34.293517904    6[6-(1,6),6-(1,6),6-(8,8)]
  1718  41.7568490635  41.7568490635  41.7568490635    6[6-(6,6),8-(26),8-(26)]
  1719   35.303218475   35.303218475   35.303218475    6[1-(0),6-(6,6),6-(6,6)]
  1720  34.3363018265  34.3363018265  34.3363018265    6[6-(1,6),6-(1,6),6-(8,8)]
  1721  34.5914495825  34.5914495825  34.5914495825    6[6-(6,6),8-(26),8-(26)]
  1722   50.649422531   50.649422531   50.649422531    6[1-(0),6-(6,6),6-(6,6)]
  1723  50.6299752935  50.6299752935  50.6299752935    6[6-(1,6),6-(1,6),6-(8,8)]
  1724  49.3423088745  49.3423088745  49.3423088745    6[6-(6,6),8-(26),8-(26)]
  1725   45.409558859   45.409558859   45.409558859    6[1-(0),6-(6,6),6-(6,6)]
  1726   43.386008973   43.386008973   43.386008973    6[1-(0),6-(6,6),6-(6,6)]
  1727   45.311026189   45.311026189   45.311026189    6[6-(1,6),6-(1,6),6-(8,8)]
  1728   43.261546653   43.261546653   43.261546653    6[6-(1,6),6-(1,6),6-(8,8)]
  1729  44.2429839055  44.2429839055  44.2429839055    6[1-(0),6-(6,6),6-(6,6)]
  1730  44.4452351755  44.4452351755  44.4452351755    6[6-(1,6),6-(1,6),6-(8,8)]
  1731   42.014330488   42.014330488   42.014330488    6[6-(6,6),8-(26),8-(26)]
  1732   44.454310553   44.454310553   44.454310553    6[6-(6,6),8-(26),8-(26)]
  1733   46.190041324   46.190041324   46.190041324    6[6-(6,6),8-(26),8-(26)]
  1734   44.036843188   44.036843188   44.036843188    6[1-(0),6-(6,6),6-(6,6)]
  1735  43.0331064365  43.0331064365  43.0331064365    6[6-(1,6),6-(1,6),6-(8,8)]
  1736  34.5504807355  34.5504807355  34.5504807355    6[6-(6,6),8-(26),8-(26)]
  1737   35.303218475   35.303218475   35.303218475    6[1-(0),6-(6,6),6-(6,6)]
  1738  34.3363018265  34.3363018265  34.3363018265    6[6-(1,6),6-(1,6),6-(8,8)]
  1739  34.5914495825  34.5914495825  34.5914495825    6[6-(6,6),8-(26),8-(26)]
  1740   76.579072531   76.579072531   76.579072531    6[1-(0),6-(6,6),6-(6,6)]
  1741  76.5596252935  76.5596252935  76.5596252935    6[6-(1,6),6-(1,6),6-(8,8)]
  1742  75.2719588745  75.2719588745  75.2719588745    6[6-(6,6),8-(26),8-(26)]
  1743   45.409558859   45.409558859   45.409558859    6[1-(0),6-(6,6),6-(6,6)]
  1744   43.386008973   43.386008973   43.386008973    6[1-(0),6-(6,6),6-(6,6)]
  1745   45.311026189   45.311026189   45.311026189    6[6-(1,6),6-(1,6),6-(8,8)]
  1746   43.261546653   43.261546653   43.261546653    6[6-(1,6),6-(1,6),6-(8,8)]
  1747  44.2435024985  44.2435024985  44.2435024985    6[1-(0),6-(6,6),6-(6,6)]
  1748  44.4452351755  44.4452351755  44.4452351755    6[6-(1,6),6-(1,6),6-(8,8)]
  1749   42.014330488   42.014330488   42.014330488    6[6-(6,6),8-(26),8-(26)]
  1750   44.454829146   44.454829146   44.454829146    6[6-(6,6),8-(26),8-(26)]
  1751   72.119691324   72.119691324   72.119691324    6[6-(6,6),8-(26),8-(26)]
  1752   69.966493188   69.966493188   69.966493188    6[1-(0),6-(6,6),6-(6,6)]
  1753  68.9632750295  68.9632750295  68.9632750295    6[6-(1,6),6-(1,6),6-(8,8)]
  1754  34.5504807355  34.5504807355  34.5504807355    6[6-(6,6),8-(26),8-(26)]
  1755   38.253494052   38.253494052   38.253494052    6[1-(0),6-(6,6),6-(6,6)]
  1756  38.6198800065  38.6198800065  38.6198800065    6[6-(1,6),6-(1,6),6-(8,8)]
  1757  64.2280023465  64.2280023465  64.2280023465    6[6-(6,6),8-(26),8-(26)]
  1758   67.858931236   67.858931236   67.858931236    6[1-(0),6-(6,6),6-(6,6)]
  1759  66.5061813955  66.5061813955  66.5061813955    6[6-(1,6),6-(1,6),6-(8,8)]
  1760  65.8869813535  65.8869813535  65.8869813535    6[6-(6,6),8-(26),8-(26)]
  1761   61.869700679   61.869700679   61.869700679    6[1-(0),6-(6,6),6-(6,6)]
  1762   61.791911729   61.791911729   61.791911729    6[1-(0),6-(6,6),6-(6,6)]
  1763    63.26316007    63.26316007    63.26316007    6[6-(1,6),6-(1,6),6-(8,8)]
  1764    63.20092891    63.20092891    63.20092891    6[6-(1,6),6-(1,6),6-(8,8)]
  1765   63.922810366   63.922810366   63.922810366    6[1-(0),6-(6,6),6-(6,6)]
  1766  61.1174815325  61.1174815325  61.1174815325    6[6-(1,6),6-(1,6),6-(8,8)]
  1767   63.894806344   63.894806344   63.894806344    6[6-(6,6),8-(26),8-(26)]
  1768  59.6301568085  59.6301568085  59.6301568085    6[6-(6,6),8-(26),8-(26)]
  1769   63.976744038   63.976744038   63.976744038    6[6-(6,6),8-(26),8-(26)]
  1770   35.308922998   35.308922998   35.308922998    6[1-(0),6-(6,6),6-(6,6)]
  1771   34.294036497   34.294036497   34.294036497    6[6-(1,6),6-(1,6),6-(8,8)]
  1772  67.6864990635  67.6864990635  67.6864990635    6[6-(6,6),8-(26),8-(26)]
  1773   16.556081525   16.556081525   16.556081525    6[1-(0),6-(6,6),6-(6,6)]
  1774  17.5229981735  17.5229981735  17.5229981735    6[6-(1,6),6-(1,6),6-(8,8)]
  1775  69.1271504175  69.1271504175  69.1271504175    6[6-(6,6),8-(26),8-(26)]
  1776   78.998827469   78.998827469   78.998827469    6[1-(0),6-(6,6),6-(6,6)]
  1777  79.0182747065  79.0182747065  79.0182747065    6[6-(1,6),6-(1,6),6-(8,8)]
  1778  80.3059411255  80.3059411255  80.3059411255    6[6-(6,6),8-(26),8-(26)]
  1779   58.309041141   58.309041141   58.309041141    6[1-(0),6-(6,6),6-(6,6)]
  1780   60.332591027   60.332591027   60.332591027    6[1-(0),6-(6,6),6-(6,6)]
  1781   58.407573811   58.407573811   58.407573811    6[6-(1,6),6-(1,6),6-(8,8)]
  1782   60.457053347   60.457053347   60.457053347    6[6-(1,6),6-(1,6),6-(8,8)]
  1783  59.4756160945  59.4756160945  59.4756160945    6[1-(0),6-(6,6),6-(6,6)]
  1784  59.2733648245  59.2733648245  59.2733648245    6[6-(1,6),6-(1,6),6-(8,8)]
  1785   61.704269512   61.704269512   61.704269512    6[6-(6,6),8-(26),8-(26)]
  1786   59.264289447   59.264289447   59.264289447    6[6-(6,6),8-(26),8-(26)]
  1787   83.458208676   83.458208676   83.458208676    6[6-(6,6),8-(26),8-(26)]
  1788   33.752106812   33.752106812   33.752106812    6[1-(0),6-(6,6),6-(6,6)]
  1789  34.7558435635  34.7558435635  34.7558435635    6[6-(1,6),6-(1,6),6-(8,8)]
  1790  69.1681192645  69.1681192645  69.1681192645    6[6-(6,6),8-(26),8-(26)]
  1791   13.605805948   13.605805948   13.605805948    6[1-(0),6-(6,6),6-(6,6)]
  1792  13.2394199935  13.2394199935  13.2394199935    6[6-(1,6),6-(1,6),6-(8,8)]
  1793  39.4905976535  39.4905976535  39.4905976535    6[6-(6,6),8-(26),8-(26)]
  1794   87.718968764   87.718968764   87.718968764    6[1-(0),6-(6,6),6-(6,6)]
  1795  89.0717186045  89.0717186045  89.0717186045    6[6-(1,6),6-(1,6),6-(8,8)]
  1796  89.6909186465  89.6909186465  89.6909186465    6[6-(6,6),8-(26),8-(26)]
  1797   41.848899321   41.848899321   41.848899321    6[1-(0),6-(6,6),6-(6,6)]
  1798   41.926688271   41.926688271   41.926688271    6[1-(0),6-(6,6),6-(6,6)]
  1799    40.45543993    40.45543993    40.45543993    6[6-(1,6),6-(1,6),6-(8,8)]
  1800    40.51767109    40.51767109    40.51767109    6[6-(1,6),6-(1,6),6-(8,8)]
  1801   39.796308227   39.796308227   39.796308227    6[1-(0),6-(6,6),6-(6,6)]
  1802  42.6011184675  42.6011184675  42.6011184675    6[6-(1,6),6-(1,6),6-(8,8)]
  1803   39.823793656   39.823793656   39.823793656    6[6-(6,6),8-(26),8-(26)]
  1804  44.0889617845  44.0889617845  44.0889617845    6[6-(6,6),8-(26),8-(26)]
  1805   91.601155962   91.601155962   91.601155962    6[6-(6,6),8-(26),8-(26)]
  1806   68.409677002   68.409677002   68.409677002    6[1-(0),6-(6,6),6-(6,6)]
  1807   69.425082096   69.425082096   69.425082096    6[6-(1,6),6-(1,6),6-(8,8)]
  1808  36.0321009365  36.0321009365  36.0321009365    6[6-(6,6),8-(26),8-(26)]
  1809  12.3868531015  12.3868531015  12.3868531015    6[1-(0),6-(6,6),6-(6,6)]
  1810   11.980535486   11.980535486   11.980535486    6[6-(1,6),6-(1,6),6-(8,8)]
  1811   62.810428381   62.810428381   62.810428381    6[6-(6,6),8-(26),8-(26)]
  1812  85.2963615645  85.2963615645  85.2963615645    6[1-(0),6-(6,6),6-(6,6)]
  1813   86.271057108   86.271057108   86.271057108    6[6-(1,6),6-(1,6),6-(8,8)]
  1814  87.5418692545  87.5418692545  87.5418692545    6[6-(6,6),8-(26),8-(26)]
  1815    64.24330084    64.24330084    64.24330084    6[1-(0),6-(6,6),6-(6,6)]
  1816   64.341314917   64.341314917   64.341314917    6[1-(0),6-(6,6),6-(6,6)]
  1817  63.6679219065  63.6679219065  63.6679219065    6[6-(1,6),6-(1,6),6-(8,8)]
  1818  63.7327460315  63.7327460315  63.7327460315    6[6-(1,6),6-(1,6),6-(8,8)]
  1819  63.3998093255  63.3998093255  63.3998093255    6[1-(0),6-(6,6),6-(6,6)]
  1820  64.6190214685  64.6190214685  64.6190214685    6[6-(1,6),6-(1,6),6-(8,8)]
  1821   63.638621402   63.638621402   63.638621402    6[6-(6,6),8-(26),8-(26)]
  1822   65.456289867   65.456289867   65.456289867    6[6-(6,6),8-(26),8-(26)]
  1823   89.497224161   89.497224161   89.497224161    6[6-(6,6),8-(26),8-(26)]
  1824    43.69146025    43.69146025    43.69146025    6[1-(0),6-(6,6),6-(6,6)]
  1825  44.7408331855  44.7408331855  44.7408331855    6[6-(1,6),6-(1,6),6-(8,8)]
  1826   59.380454279   59.380454279   59.380454279    6[6-(6,6),8-(26),8-(26)]
  1827  17.7750343715  17.7750343715  17.7750343715    6[1-(0),6-(6,6),6-(6,6)]
  1828   18.781882681   18.781882681   18.781882681    6[6-(1,6),6-(1,6),6-(8,8)]
  1829    45.80731969    45.80731969    45.80731969    6[6-(6,6),8-(26),8-(26)]
  1830  81.4214346685  81.4214346685  81.4214346685    6[1-(0),6-(6,6),6-(6,6)]
  1831   81.818936203   81.818936203   81.818936203    6[6-(1,6),6-(1,6),6-(8,8)]
  1832  82.4549905175  82.4549905175  82.4549905175    6[6-(6,6),8-(26),8-(26)]
  1833   35.914639622   35.914639622   35.914639622    6[1-(0),6-(6,6),6-(6,6)]
  1834   37.917964381   37.917964381   37.917964381    6[1-(0),6-(6,6),6-(6,6)]
  1835  35.1950918345  35.1950918345  35.1950918345    6[6-(1,6),6-(1,6),6-(8,8)]
  1836  37.2419784055  37.2419784055  37.2419784055    6[6-(1,6),6-(1,6),6-(8,8)]
  1837   35.872114996   35.872114996   35.872114996    6[1-(0),6-(6,6),6-(6,6)]
  1838  37.2554618235  37.2554618235  37.2554618235    6[6-(1,6),6-(1,6),6-(8,8)]
  1839   37.889441766   37.889441766   37.889441766    6[6-(6,6),8-(26),8-(26)]
  1840  37.8969613645  37.8969613645  37.8969613645    6[6-(6,6),8-(26),8-(26)]
  1841   85.562140477   85.562140477   85.562140477    6[6-(6,6),8-(26),8-(26)]
  1842   58.470323564   58.470323564   58.470323564    6[1-(0),6-(6,6),6-(6,6)]
  1843   59.440092474   59.440092474   59.440092474    6[6-(1,6),6-(1,6),6-(8,8)]
  1844   45.819765922   45.819765922   45.819765922    6[6-(6,6),8-(26),8-(26)]
  1845  34.0842656285  34.0842656285  34.0842656285    6[1-(0),6-(6,6),6-(6,6)]
  1846   33.077417319   33.077417319   33.077417319    6[6-(1,6),6-(1,6),6-(8,8)]
  1847    57.91128031    57.91128031    57.91128031    6[6-(6,6),8-(26),8-(26)]
  1848  74.1564653315  74.1564653315  74.1564653315    6[1-(0),6-(6,6),6-(6,6)]
  1849   73.758963797   73.758963797   73.758963797    6[6-(1,6),6-(1,6),6-(8,8)]
  1850  73.1229094825  73.1229094825  73.1229094825    6[6-(6,6),8-(26),8-(26)]
  1851   67.803960378   67.803960378   67.803960378    6[1-(0),6-(6,6),6-(6,6)]
  1852   65.800635619   65.800635619   65.800635619    6[1-(0),6-(6,6),6-(6,6)]
  1853  68.5235081655  68.5235081655  68.5235081655    6[6-(1,6),6-(1,6),6-(8,8)]
  1854  66.4766215945  66.4766215945  66.4766215945    6[6-(1,6),6-(1,6),6-(8,8)]
  1855   67.847003597   67.847003597   67.847003597    6[1-(0),6-(6,6),6-(6,6)]
  1856  66.4631381765  66.4631381765  66.4631381765    6[6-(1,6),6-(1,6),6-(8,8)]
  1857   65.829158234   65.829158234   65.829158234    6[6-(6,6),8-(26),8-(26)]
  1858  65.8221572285  65.8221572285  65.8221572285    6[6-(6,6),8-(26),8-(26)]
  1859   70.015759523   70.015759523   70.015759523    6[6-(6,6),8-(26),8-(26)]
  1860   45.248276436   45.248276436   45.248276436    6[1-(0),6-(6,6),6-(6,6)]
  1861   44.279026119   44.279026119   44.279026119    6[6-(1,6),6-(1,6),6-(8,8)]
  1862   57.898834078   57.898834078   57.898834078    6[6-(6,6),8-(26),8-(26)]
  1863  39.4724468985  39.4724468985  39.4724468985    6[1-(0),6-(6,6),6-(6,6)]
  1864   39.878764514   39.878764514   39.878764514    6[6-(1,6),6-(1,6),6-(8,8)]
  1865   40.908171619   40.908171619   40.908171619    6[6-(6,6),8-(26),8-(26)]
  1866  70.2815384355  70.2815384355  70.2815384355    6[1-(0),6-(6,6),6-(6,6)]
  1867   69.306842892   69.306842892   69.306842892    6[6-(1,6),6-(1,6),6-(8,8)]
  1868  68.0360307455  68.0360307455  68.0360307455    6[6-(6,6),8-(26),8-(26)]
  1869    39.47529916    39.47529916    39.47529916    6[1-(0),6-(6,6),6-(6,6)]
  1870   39.377285083   39.377285083   39.377285083    6[1-(0),6-(6,6),6-(6,6)]
  1871  40.0506780935  40.0506780935  40.0506780935    6[6-(1,6),6-(1,6),6-(8,8)]
  1872  39.9858539685  39.9858539685  39.9858539685    6[6-(1,6),6-(1,6),6-(8,8)]
  1873  40.3193092675  40.3193092675  40.3193092675    6[1-(0),6-(6,6),6-(6,6)]
  1874  39.0995785315  39.0995785315  39.0995785315    6[6-(1,6),6-(1,6),6-(8,8)]
  1875   40.079978598   40.079978598   40.079978598    6[6-(6,6),8-(26),8-(26)]
  1876   38.262828726   38.262828726   38.262828726    6[6-(6,6),8-(26),8-(26)]
  1877   66.080675839   66.080675839   66.080675839    6[6-(6,6),8-(26),8-(26)]
  1878    60.02713975    60.02713975    60.02713975    6[1-(0),6-(6,6),6-(6,6)]
  1879  58.9782854075  58.9782854075  58.9782854075    6[6-(1,6),6-(1,6),6-(8,8)]
  1880   44.338145721   44.338145721   44.338145721    6[6-(6,6),8-(26),8-(26)]
  1881  30.0988784235  30.0988784235  30.0988784235    6[1-(0),6-(6,6),6-(6,6)]
  1882  31.4721126875  31.4721126875  31.4721126875    6[6-(1,6),6-(1,6),6-(8,8)]
  1883  58.1760220365  58.1760220365  58.1760220365    6[6-(6,6),8-(26),8-(26)]
  1884  71.4914159045  71.4914159045  71.4914159045    6[1-(0),6-(6,6),6-(6,6)]
  1885  70.5361675985  70.5361675985  70.5361675985    6[6-(1,6),6-(1,6),6-(8,8)]
  1886   70.553021871   70.553021871   70.553021871    6[6-(6,6),8-(26),8-(26)]
  1887   45.925040301   45.925040301   45.925040301    6[1-(0),6-(6,6),6-(6,6)]
  1888    47.85057611    47.85057611    47.85057611    6[1-(0),6-(6,6),6-(6,6)]
  1889  46.5989519045  46.5989519045  46.5989519045    6[6-(1,6),6-(1,6),6-(8,8)]
  1890  48.5836073155  48.5836073155  48.5836073155    6[6-(1,6),6-(1,6),6-(8,8)]
  1891  47.9353660655  47.9353660655  47.9353660655    6[1-(0),6-(6,6),6-(6,6)]
  1892   46.513643356   46.513643356   46.513643356    6[6-(1,6),6-(1,6),6-(8,8)]
  1893    49.92494811    49.92494811    49.92494811    6[6-(6,6),8-(26),8-(26)]
  1894  45.6675588765  45.6675588765  45.6675588765    6[6-(6,6),8-(26),8-(26)]
  1895   71.749934515   71.749934515   71.749934515    6[6-(6,6),8-(26),8-(26)]
  1896   41.919946562   41.919946562   41.919946562    6[1-(0),6-(6,6),6-(6,6)]
  1897  41.8745696745  41.8745696745  41.8745696745    6[6-(1,6),6-(1,6),6-(8,8)]
  1898  61.6469649855  61.6469649855  61.6469649855    6[6-(6,6),8-(26),8-(26)]
  1899  21.7604215765  21.7604215765  21.7604215765    6[1-(0),6-(6,6),6-(6,6)]
  1900  20.3871873125  20.3871873125  20.3871873125    6[6-(1,6),6-(1,6),6-(8,8)]
  1901  45.5425779635  45.5425779635  45.5425779635    6[6-(6,6),8-(26),8-(26)]
  1902  84.0864840955  84.0864840955  84.0864840955    6[1-(0),6-(6,6),6-(6,6)]
  1903  85.0417324015  85.0417324015  85.0417324015    6[6-(1,6),6-(1,6),6-(8,8)]
  1904   85.024878129   85.024878129   85.024878129    6[6-(6,6),8-(26),8-(26)]
  1905   57.793559699   57.793559699   57.793559699    6[1-(0),6-(6,6),6-(6,6)]
  1906    55.86802389    55.86802389    55.86802389    6[1-(0),6-(6,6),6-(6,6)]
  1907  57.1196480955  57.1196480955  57.1196480955    6[6-(1,6),6-(1,6),6-(8,8)]
  1908  55.1349926845  55.1349926845  55.1349926845    6[6-(1,6),6-(1,6),6-(8,8)]
  1909  55.7837525275  55.7837525275  55.7837525275    6[1-(0),6-(6,6),6-(6,6)]
  1910   57.204956644   57.204956644   57.204956644    6[6-(1,6),6-(1,6),6-(8,8)]
  1911    53.79365189    53.79365189    53.79365189    6[6-(6,6),8-(26),8-(26)]
  1912  58.0515597165  58.0515597165  58.0515597165    6[6-(6,6),8-(26),8-(26)]
  1913   83.827965485   83.827965485   83.827965485    6[6-(6,6),8-(26),8-(26)]
  1914   61.798653438   61.798653438   61.798653438    6[1-(0),6-(6,6),6-(6,6)]
  1915  61.8445489185  61.8445489185  61.8445489185    6[6-(1,6),6-(1,6),6-(8,8)]
  1916  42.0716350145  42.0716350145  42.0716350145    6[6-(6,6),8-(26),8-(26)]
  1917  27.1486028465  27.1486028465  27.1486028465    6[1-(0),6-(6,6),6-(6,6)]
  1918  27.1885345075  27.1885345075  27.1885345075    6[6-(1,6),6-(1,6),6-(8,8)]
  1919  28.5394692725  28.5394692725  28.5394692725    6[6-(6,6),8-(26),8-(26)]
  1920  80.2115571995  80.2115571995  80.2115571995    6[1-(0),6-(6,6),6-(6,6)]
  1921  80.5896114965  80.5896114965  80.5896114965    6[6-(1,6),6-(1,6),6-(8,8)]
  1922   79.937999392   79.937999392   79.937999392    6[6-(6,6),8-(26),8-(26)]
  1923   29.464898481   29.464898481   29.464898481    6[1-(0),6-(6,6),6-(6,6)]
  1924   29.444673354   29.444673354   29.444673354    6[1-(0),6-(6,6),6-(6,6)]
  1925  28.6468180235  28.6468180235  28.6468180235    6[6-(1,6),6-(1,6),6-(8,8)]
  1926  28.6442250585  28.6442250585  28.6442250585    6[6-(1,6),6-(1,6),6-(8,8)]
  1927   28.256058198   28.256058198   28.256058198    6[1-(0),6-(6,6),6-(6,6)]
  1928   29.841396999   29.841396999   29.841396999    6[6-(1,6),6-(1,6),6-(8,8)]
  1929   28.044472254   28.044472254   28.044472254    6[6-(6,6),8-(26),8-(26)]
  1930   30.492231214   30.492231214   30.492231214    6[6-(6,6),8-(26),8-(26)]
  1931   79.892881801   79.892881801   79.892881801    6[6-(6,6),8-(26),8-(26)]
  1932   76.577516752   76.577516752   76.577516752    6[1-(0),6-(6,6),6-(6,6)]
  1933   76.543808207   76.543808207   76.543808207    6[6-(1,6),6-(1,6),6-(8,8)]
  1934  28.5109466575  28.5109466575  28.5109466575    6[6-(6,6),8-(26),8-(26)]
  1935  24.7106971535  24.7106971535  24.7106971535    6[1-(0),6-(6,6),6-(6,6)]
  1936  24.6707654925  24.6707654925  24.6707654925    6[6-(1,6),6-(1,6),6-(8,8)]
  1937  75.1791307275  75.1791307275  75.1791307275    6[6-(6,6),8-(26),8-(26)]
  1938  75.3663428005  75.3663428005  75.3663428005    6[1-(0),6-(6,6),6-(6,6)]
  1939  74.9882885035  74.9882885035  74.9882885035    6[6-(1,6),6-(1,6),6-(8,8)]
  1940   75.639900608   75.639900608   75.639900608    6[6-(6,6),8-(26),8-(26)]
  1941   74.253701519   74.253701519   74.253701519    6[1-(0),6-(6,6),6-(6,6)]
  1942   74.273926646   74.273926646   74.273926646    6[1-(0),6-(6,6),6-(6,6)]
  1943  75.0717819765  75.0717819765  75.0717819765    6[6-(1,6),6-(1,6),6-(8,8)]
  1944  75.0743749415  75.0743749415  75.0743749415    6[6-(1,6),6-(1,6),6-(8,8)]
  1945   75.463060395   75.463060395   75.463060395    6[1-(0),6-(6,6),6-(6,6)]
  1946   73.877203001   73.877203001   73.877203001    6[6-(1,6),6-(1,6),6-(8,8)]
  1947   75.674127746   75.674127746   75.674127746    6[6-(6,6),8-(26),8-(26)]
  1948   73.226887379   73.226887379   73.226887379    6[6-(6,6),8-(26),8-(26)]
  1949   75.685018199   75.685018199   75.685018199    6[6-(6,6),8-(26),8-(26)]
  1950   27.141083248   27.141083248   27.141083248    6[1-(0),6-(6,6),6-(6,6)]
  1951   27.175310386   27.175310386   27.175310386    6[6-(1,6),6-(1,6),6-(8,8)]
  1952  75.2076533425  75.2076533425  75.2076533425    6[6-(6,6),8-(26),8-(26)]
  1953  76.5388815735  76.5388815735  76.5388815735    6[6-(1,6),6-(1,6),6-(8,8)]
  1954  75.2216553535  75.2216553535  75.2216553535    6[6-(6,6),8-(26),8-(26)]
  1955   43.175978808   43.175978808   43.175978808    6[1-(0),6-(6,6),6-(6,6)]
  1956  71.0697997955  71.0697997955  71.0697997955    6[6-(1,6),6-(1,6),6-(8,8)]
  1957  71.9918581495  71.9918581495  71.9918581495    6[6-(6,6),8-(26),8-(26)]
  1958  64.7237772545  64.7237772545  64.7237772545    6[6-(1,6),6-(1,6),6-(8,8)]
  1959  64.4603320105  64.4603320105  64.4603320105    6[6-(6,6),8-(26),8-(26)]
  1960  33.1684303905  33.1684303905  33.1684303905    6[1-(0),6-(6,6),6-(6,6)]
  1961  61.1776383205  61.1776383205  61.1776383205    6[6-(1,6),6-(1,6),6-(8,8)]
  1962  62.3880343825  62.3880343825  62.3880343825    6[6-(6,6),8-(26),8-(26)]
  1963  90.8541227455  90.8541227455  90.8541227455    6[6-(1,6),6-(1,6),6-(8,8)]
  1964  91.1175679895  91.1175679895  91.1175679895    6[6-(6,6),8-(26),8-(26)]
  1965  18.6903510165  18.6903510165  18.6903510165    6[1-(0),6-(6,6),6-(6,6)]
  1966  94.4002616795  94.4002616795  94.4002616795    6[6-(1,6),6-(1,6),6-(8,8)]
  1967  93.1898656175  93.1898656175  93.1898656175    6[6-(6,6),8-(26),8-(26)]
  1968  79.0390184265  79.0390184265  79.0390184265    6[6-(1,6),6-(1,6),6-(8,8)]
  1969  80.3562446465  80.3562446465  80.3562446465    6[6-(6,6),8-(26),8-(26)]
  1970    8.682802599    8.682802599    8.682802599    6[1-(0),6-(6,6),6-(6,6)]
  1971  84.5081002045  84.5081002045  84.5081002045    6[6-(1,6),6-(1,6),6-(8,8)]
  1972  83.5860418505  83.5860418505  83.5860418505    6[6-(6,6),8-(26),8-(26)]
  1973       77.78895       77.78895       77.78895    6[6-(1,6),6-(1,6),6-(8,8)]
  1974       77.78895       77.78895       77.78895    6[6-(6,6),8-(26),8-(26)]
  1975  25.9293907035  25.9293907035  25.9293907035    6[1-(0),6-(6,6),6-(6,6)]
  1976       77.78895       77.78895       77.78895    6[6-(1,6),6-(1,6),6-(8,8)]
  1977       77.78895       77.78895       77.78895    6[6-(6,6),8-(26),8-(26)]
  1978       77.78895       77.78895       77.78895    6[6-(1,6),6-(1,6),6-(8,8)]
  1979       77.78895       77.78895       77.78895    6[6-(6,6),8-(26),8-(26)]
  1980  25.9293907035  25.9293907035  25.9293907035    6[1-(0),6-(6,6),6-(6,6)]
  1981       77.78895       77.78895       77.78895    6[6-(1,6),6-(1,6),6-(8,8)]
  1982       77.78895       77.78895       77.78895    6[6-(6,6),8-(26),8-(26)]
  1983   89.604054319   89.604054319   89.604054319    6[6-(1,6),6-(1,6),6-(8,8)]
  1984   88.550273343   88.550273343   88.550273343    6[6-(6,6),8-(26),8-(26)]
  1985   35.936939121   35.936939121   35.936939121    6[1-(0),6-(6,6),6-(6,6)]
  1986   87.681111475   87.681111475   87.681111475    6[6-(1,6),6-(1,6),6-(8,8)]
  1987   87.392773767   87.392773767   87.392773767    6[6-(6,6),8-(26),8-(26)]
  1988   65.973845681   65.973845681   65.973845681    6[6-(1,6),6-(1,6),6-(8,8)]
  1989   67.027626657   67.027626657   67.027626657    6[6-(6,6),8-(26),8-(26)]
  1990   15.921842286   15.921842286   15.921842286    6[1-(0),6-(6,6),6-(6,6)]
  1991   67.896788525   67.896788525   67.896788525    6[6-(1,6),6-(1,6),6-(8,8)]
  1992   68.185126233   68.185126233   68.185126233    6[6-(6,6),8-(26),8-(26)]
  1993  64.7237772545  64.7237772545  64.7237772545    6[6-(1,6),6-(1,6),6-(8,8)]
  1994  64.4603320105  64.4603320105  64.4603320105    6[6-(6,6),8-(26),8-(26)]
  1995  33.1684303905  33.1684303905  33.1684303905    6[1-(0),6-(6,6),6-(6,6)]
  1996  61.1776383205  61.1776383205  61.1776383205    6[6-(1,6),6-(1,6),6-(8,8)]
  1997  62.3880343825  62.3880343825  62.3880343825    6[6-(6,6),8-(26),8-(26)]
  1998  76.5388815735  76.5388815735  76.5388815735    6[6-(1,6),6-(1,6),6-(8,8)]
  1999  75.2216553535  75.2216553535  75.2216553535    6[6-(6,6),8-(26),8-(26)]
  2000   43.175978808   43.175978808   43.175978808    6[1-(0),6-(6,6),6-(6,6)]
  2001  71.0697997955  71.0697997955  71.0697997955    6[6-(1,6),6-(1,6),6-(8,8)]
  2002  71.9918581495  71.9918581495  71.9918581495    6[6-(6,6),8-(26),8-(26)]
  2003  90.8541227455  90.8541227455  90.8541227455    6[6-(1,6),6-(1,6),6-(8,8)]
  2004  91.1175679895  91.1175679895  91.1175679895    6[6-(6,6),8-(26),8-(26)]
  2005  18.6903510165  18.6903510165  18.6903510165    6[1-(0),6-(6,6),6-(6,6)]
  2006  94.4002616795  94.4002616795  94.4002616795    6[6-(1,6),6-(1,6),6-(8,8)]
  2007  93.1898656175  93.1898656175  93.1898656175    6[6-(6,6),8-(26),8-(26)]
  2008  79.0390184265  79.0390184265  79.0390184265    6[6-(1,6),6-(1,6),6-(8,8)]
  2009  80.3562446465  80.3562446465  80.3562446465    6[6-(6,6),8-(26),8-(26)]
  2010    8.682802599    8.682802599    8.682802599    6[1-(0),6-(6,6),6-(6,6)]
  2011  84.5081002045  84.5081002045  84.5081002045    6[6-(1,6),6-(1,6),6-(8,8)]
  2012  83.5860418505  83.5860418505  83.5860418505    6[6-(6,6),8-(26),8-(26)]
  2013  53.1093684265  53.1093684265  53.1093684265    6[6-(1,6),6-(1,6),6-(8,8)]
  2014  54.4265946465  54.4265946465  54.4265946465    6[6-(6,6),8-(26),8-(26)]
  2015   60.542621192   60.542621192   60.542621192    6[1-(0),6-(6,6),6-(6,6)]
  2016  58.5784502045  58.5784502045  58.5784502045    6[6-(1,6),6-(1,6),6-(8,8)]
  2017  57.6563918505  57.6563918505  57.6563918505    6[6-(6,6),8-(26),8-(26)]
  2018  64.9244727455  64.9244727455  64.9244727455    6[6-(1,6),6-(1,6),6-(8,8)]
  2019  65.1879179895  65.1879179895  65.1879179895    6[6-(6,6),8-(26),8-(26)]
  2020  70.5501696095  70.5501696095  70.5501696095    6[1-(0),6-(6,6),6-(6,6)]
  2021  68.4706116795  68.4706116795  68.4706116795    6[6-(1,6),6-(1,6),6-(8,8)]
  2022  67.2602156175  67.2602156175  67.2602156175    6[6-(6,6),8-(26),8-(26)]
  2023  50.6092315735  50.6092315735  50.6092315735    6[6-(1,6),6-(1,6),6-(8,8)]
  2024  49.2920053535  49.2920053535  49.2920053535    6[6-(6,6),8-(26),8-(26)]
  2025   43.176497401   43.176497401   43.176497401    6[1-(0),6-(6,6),6-(6,6)]
  2026  45.1401497955  45.1401497955  45.1401497955    6[6-(1,6),6-(1,6),6-(8,8)]
  2027  46.0622081495  46.0622081495  46.0622081495    6[6-(6,6),8-(26),8-(26)]
  2028  38.7941272545  38.7941272545  38.7941272545    6[6-(1,6),6-(1,6),6-(8,8)]
  2029  38.5306820105  38.5306820105  38.5306820105    6[6-(6,6),8-(26),8-(26)]
  2030  33.1689489835  33.1689489835  33.1689489835    6[1-(0),6-(6,6),6-(6,6)]
  2031  35.2479883205  35.2479883205  35.2479883205    6[6-(1,6),6-(1,6),6-(8,8)]
  2032  36.4583843825  36.4583843825  36.4583843825    6[6-(6,6),8-(26),8-(26)]
  2033  38.7941272545  38.7941272545  38.7941272545    6[6-(1,6),6-(1,6),6-(8,8)]
  2034  38.5306820105  38.5306820105  38.5306820105    6[6-(6,6),8-(26),8-(26)]
  2035  33.1689489835  33.1689489835  33.1689489835    6[1-(0),6-(6,6),6-(6,6)]
  2036  35.2479883205  35.2479883205  35.2479883205    6[6-(1,6),6-(1,6),6-(8,8)]
  2037  36.4583843825  36.4583843825  36.4583843825    6[6-(6,6),8-(26),8-(26)]
  2038  50.6092315735  50.6092315735  50.6092315735    6[6-(1,6),6-(1,6),6-(8,8)]
  2039  49.2920053535  49.2920053535  49.2920053535    6[6-(6,6),8-(26),8-(26)]
  2040   43.176497401   43.176497401   43.176497401    6[1-(0),6-(6,6),6-(6,6)]
  2041  45.1401497955  45.1401497955  45.1401497955    6[6-(1,6),6-(1,6),6-(8,8)]
  2042  46.0622081495  46.0622081495  46.0622081495    6[6-(6,6),8-(26),8-(26)]
  2043  53.1093684265  53.1093684265  53.1093684265    6[6-(1,6),6-(1,6),6-(8,8)]
  2044  54.4265946465  54.4265946465  54.4265946465    6[6-(6,6),8-(26),8-(26)]
  2045   60.542621192   60.542621192   60.542621192    6[1-(0),6-(6,6),6-(6,6)]
  2046  58.5784502045  58.5784502045  58.5784502045    6[6-(1,6),6-(1,6),6-(8,8)]
  2047  57.6563918505  57.6563918505  57.6563918505    6[6-(6,6),8-(26),8-(26)]
  2048  64.9244727455  64.9244727455  64.9244727455    6[6-(1,6),6-(1,6),6-(8,8)]
  2049  65.1879179895  65.1879179895  65.1879179895    6[6-(6,6),8-(26),8-(26)]
  2050  70.5501696095  70.5501696095  70.5501696095    6[1-(0),6-(6,6),6-(6,6)]
  2051  68.4706116795  68.4706116795  68.4706116795    6[6-(1,6),6-(1,6),6-(8,8)]
  2052  67.2602156175  67.2602156175  67.2602156175    6[6-(6,6),8-(26),8-(26)]
  2053   63.674404319   63.674404319   63.674404319    6[6-(1,6),6-(1,6),6-(8,8)]
  2054   62.620623343   62.620623343   62.620623343    6[6-(6,6),8-(26),8-(26)]
  2055   61.867107714   61.867107714   61.867107714    6[1-(0),6-(6,6),6-(6,6)]
  2056   61.751461475   61.751461475   61.751461475    6[6-(1,6),6-(1,6),6-(8,8)]
  2057   61.463123767   61.463123767   61.463123767    6[6-(6,6),8-(26),8-(26)]
  2058   40.044195681   40.044195681   40.044195681    6[6-(1,6),6-(1,6),6-(8,8)]
  2059   41.097976657   41.097976657   41.097976657    6[6-(6,6),8-(26),8-(26)]
  2060   41.852010879   41.852010879   41.852010879    6[1-(0),6-(6,6),6-(6,6)]
  2061   41.967138525   41.967138525   41.967138525    6[6-(1,6),6-(1,6),6-(8,8)]
  2062   42.255476233   42.255476233   42.255476233    6[6-(6,6),8-(26),8-(26)]
  2063        51.8593        51.8593        51.8593    6[6-(1,6),6-(1,6),6-(8,8)]
  2064        51.8593        51.8593        51.8593    6[6-(6,6),8-(26),8-(26)]
  2065  51.8595592965  51.8595592965  51.8595592965    6[1-(0),6-(6,6),6-(6,6)]
  2066        51.8593        51.8593        51.8593    6[6-(1,6),6-(1,6),6-(8,8)]
  2067        51.8593        51.8593        51.8593    6[6-(6,6),8-(26),8-(26)]
  2068        51.8593        51.8593        51.8593    6[6-(1,6),6-(1,6),6-(8,8)]
  2069        51.8593        51.8593        51.8593    6[6-(6,6),8-(26),8-(26)]
  2070  51.8595592965  51.8595592965  51.8595592965    6[1-(0),6-(6,6),6-(6,6)]
  2071        51.8593        51.8593        51.8593    6[6-(1,6),6-(1,6),6-(8,8)]
  2072        51.8593        51.8593        51.8593    6[6-(6,6),8-(26),8-(26)]
  2073   36.378780357   36.378780357   36.378780357    6[6-(6,6),8-(26),8-(26)]
  2074   35.214020479   35.214020479   35.214020479    6[6-(1,6),6-(1,6),6-(8,8)]
  2075  33.2327359225  33.2327359225  33.2327359225    6[1-(0),6-(6,6),6-(6,6)]
  2076   38.402330243   38.402330243   38.402330243    6[6-(6,6),8-(26),8-(26)]
  2077   38.664738301   38.664738301   38.664738301    6[6-(1,6),6-(1,6),6-(8,8)]
  2078  39.4314780515  39.4314780515  39.4314780515    6[1-(0),6-(6,6),6-(6,6)]
  2079   13.456969757   13.456969757   13.456969757    6[6-(6,6),8-(26),8-(26)]
  2080   13.194561699   13.194561699   13.194561699    6[6-(1,6),6-(1,6),6-(8,8)]
  2081  12.4278219485  12.4278219485  12.4278219485    6[1-(0),6-(6,6),6-(6,6)]
  2082   15.480519643   15.480519643   15.480519643    6[6-(6,6),8-(26),8-(26)]
  2083   16.645279521   16.645279521   16.645279521    6[6-(1,6),6-(1,6),6-(8,8)]
  2084  18.6265640775  18.6265640775  18.6265640775    6[1-(0),6-(6,6),6-(6,6)]
  2085       25.92965       25.92965       25.92965    6[6-(6,6),8-(26),8-(26)]
  2086       25.92965       25.92965       25.92965    6[6-(1,6),6-(1,6),6-(8,8)]
  2087       25.92965       25.92965       25.92965    6[1-(0),6-(6,6),6-(6,6)]
  2088       25.92965       25.92965       25.92965    6[6-(6,6),8-(26),8-(26)]
  2089       25.92965       25.92965       25.92965    6[6-(1,6),6-(1,6),6-(8,8)]
  2090       25.92965       25.92965       25.92965    6[1-(0),6-(6,6),6-(6,6)]
  2091   23.906100114   23.906100114   23.906100114    6[6-(6,6),8-(26),8-(26)]
  2092   22.478932178   22.478932178   22.478932178    6[6-(1,6),6-(1,6),6-(8,8)]
  2093   19.730907871   19.730907871   19.730907871    6[1-(0),6-(6,6),6-(6,6)]
  2094   27.953199886   27.953199886   27.953199886    6[6-(6,6),8-(26),8-(26)]
  2095   29.380367822   29.380367822   29.380367822    6[6-(1,6),6-(1,6),6-(8,8)]
  2096   32.128392129   32.128392129   32.128392129    6[1-(0),6-(6,6),6-(6,6)]
  2097   38.402330243   38.402330243   38.402330243    6[6-(6,6),8-(26),8-(26)]
  2098   38.664738301   38.664738301   38.664738301    6[6-(1,6),6-(1,6),6-(8,8)]
  2099  39.4314780515  39.4314780515  39.4314780515    6[1-(0),6-(6,6),6-(6,6)]
  2100   36.378780357   36.378780357   36.378780357    6[6-(6,6),8-(26),8-(26)]
  2101   35.214020479   35.214020479   35.214020479    6[6-(1,6),6-(1,6),6-(8,8)]
  2102  33.2327359225  33.2327359225  33.2327359225    6[1-(0),6-(6,6),6-(6,6)]
  2103   13.456969757   13.456969757   13.456969757    6[6-(6,6),8-(26),8-(26)]
  2104   13.194561699   13.194561699   13.194561699    6[6-(1,6),6-(1,6),6-(8,8)]
  2105  12.4278219485  12.4278219485  12.4278219485    6[1-(0),6-(6,6),6-(6,6)]
  2106   15.480519643   15.480519643   15.480519643    6[6-(6,6),8-(26),8-(26)]
  2107   16.645279521   16.645279521   16.645279521    6[6-(1,6),6-(1,6),6-(8,8)]
  2108  18.6265640775  18.6265640775  18.6265640775    6[1-(0),6-(6,6),6-(6,6)]
  2109   67.339819643   67.339819643   67.339819643    6[6-(6,6),8-(26),8-(26)]
  2110   68.504579521   68.504579521   68.504579521    6[6-(1,6),6-(1,6),6-(8,8)]
  2111  70.4858640775  70.4858640775  70.4858640775    6[1-(0),6-(6,6),6-(6,6)]
  2112   65.316269757   65.316269757   65.316269757    6[6-(6,6),8-(26),8-(26)]
  2113   65.053861699   65.053861699   65.053861699    6[6-(1,6),6-(1,6),6-(8,8)]
  2114  64.2871219485  64.2871219485  64.2871219485    6[1-(0),6-(6,6),6-(6,6)]
  2115   36.378780357   36.378780357   36.378780357    6[6-(6,6),8-(26),8-(26)]
  2116   35.214020479   35.214020479   35.214020479    6[6-(1,6),6-(1,6),6-(8,8)]
  2117  33.2327359225  33.2327359225  33.2327359225    6[1-(0),6-(6,6),6-(6,6)]
  2118   38.402330243   38.402330243   38.402330243    6[6-(6,6),8-(26),8-(26)]
  2119   38.664738301   38.664738301   38.664738301    6[6-(1,6),6-(1,6),6-(8,8)]
  2120  39.4314780515  39.4314780515  39.4314780515    6[1-(0),6-(6,6),6-(6,6)]
  2121   38.402330243   38.402330243   38.402330243    6[6-(6,6),8-(26),8-(26)]
  2122   38.664738301   38.664738301   38.664738301    6[6-(1,6),6-(1,6),6-(8,8)]
  2123  39.4314780515  39.4314780515  39.4314780515    6[1-(0),6-(6,6),6-(6,6)]
  2124   36.378780357   36.378780357   36.378780357    6[6-(6,6),8-(26),8-(26)]
  2125   35.214020479   35.214020479   35.214020479    6[6-(1,6),6-(1,6),6-(8,8)]
  2126  33.2327359225  33.2327359225  33.2327359225    6[1-(0),6-(6,6),6-(6,6)]
  2127   67.339819643   67.339819643   67.339819643    6[6-(6,6),8-(26),8-(26)]
  2128   68.504579521   68.504579521   68.504579521    6[6-(1,6),6-(1,6),6-(8,8)]
  2129  70.4858640775  70.4858640775  70.4858640775    6[1-(0),6-(6,6),6-(6,6)]
  2130   65.316269757   65.316269757   65.316269757    6[6-(6,6),8-(26),8-(26)]
  2131   65.053861699   65.053861699   65.053861699    6[6-(1,6),6-(1,6),6-(8,8)]
  2132  64.2871219485  64.2871219485  64.2871219485    6[1-(0),6-(6,6),6-(6,6)]
  2133   49.835750114   49.835750114   49.835750114    6[6-(6,6),8-(26),8-(26)]
  2134   48.408582178   48.408582178   48.408582178    6[6-(1,6),6-(1,6),6-(8,8)]
  2135   45.660557871   45.660557871   45.660557871    6[1-(0),6-(6,6),6-(6,6)]
  2136   53.882849886   53.882849886   53.882849886    6[6-(6,6),8-(26),8-(26)]
  2137   55.310017822   55.310017822   55.310017822    6[6-(1,6),6-(1,6),6-(8,8)]
  2138   58.058042129   58.058042129   58.058042129    6[1-(0),6-(6,6),6-(6,6)]
  2139        51.8593        51.8593        51.8593    6[6-(6,6),8-(26),8-(26)]
  2140        51.8593        51.8593        51.8593    6[6-(1,6),6-(1,6),6-(8,8)]
  2141        51.8593        51.8593        51.8593    6[1-(0),6-(6,6),6-(6,6)]
  2142        51.8593        51.8593        51.8593    6[6-(6,6),8-(26),8-(26)]
  2143        51.8593        51.8593        51.8593    6[6-(1,6),6-(1,6),6-(8,8)]
  2144        51.8593        51.8593        51.8593    6[1-(0),6-(6,6),6-(6,6)]
  2145   74.167096488   74.167096488   74.167096488    6[1-(0),6-(6,6),6-(6,6)]
  2146    76.57544238    76.57544238    76.57544238    6[1-(0),6-(6,6),6-(6,6)]
  2147    79.00245762    79.00245762    79.00245762    6[1-(0),6-(6,6),6-(6,6)]
  2148   81.410803512   81.410803512   81.410803512    6[1-(0),6-(6,6),6-(6,6)]
  2149   75.380604108   75.380604108   75.380604108    6[1-(0),6-(6,6),6-(6,6)]
  2150   80.197295892   80.197295892   80.197295892    6[1-(0),6-(6,6),6-(6,6)]
  2151       77.78895       77.78895       77.78895    6[1-(0),6-(6,6),6-(6,6)]
  2152       77.78895       77.78895       77.78895    6[1-(0),6-(6,6),6-(6,6)]
  2153   74.167096488   74.167096488   74.167096488    6[1-(0),6-(6,6),6-(6,6)]
  2154    76.57544238    76.57544238    76.57544238    6[1-(0),6-(6,6),6-(6,6)]
  2155   81.410803512   81.410803512   81.410803512    6[1-(0),6-(6,6),6-(6,6)]
  2156    79.00245762    79.00245762    79.00245762    6[1-(0),6-(6,6),6-(6,6)]
  2157    53.07280762    53.07280762    53.07280762    6[1-(0),6-(6,6),6-(6,6)]
  2158   55.481153512   55.481153512   55.481153512    6[1-(0),6-(6,6),6-(6,6)]
  2159    50.64579238    50.64579238    50.64579238    6[1-(0),6-(6,6),6-(6,6)]
  2160   48.237446488   48.237446488   48.237446488    6[1-(0),6-(6,6),6-(6,6)]
  2161    50.64579238    50.64579238    50.64579238    6[1-(0),6-(6,6),6-(6,6)]
  2162   48.237446488   48.237446488   48.237446488    6[1-(0),6-(6,6),6-(6,6)]
  2163   55.481153512   55.481153512   55.481153512    6[1-(0),6-(6,6),6-(6,6)]
  2164    53.07280762    53.07280762    53.07280762    6[1-(0),6-(6,6),6-(6,6)]
  2165        51.8593        51.8593        51.8593    6[1-(0),6-(6,6),6-(6,6)]
  2166        51.8593        51.8593        51.8593    6[1-(0),6-(6,6),6-(6,6)]
  2167   49.450954108   49.450954108   49.450954108    6[1-(0),6-(6,6),6-(6,6)]
  2168   54.267645892   54.267645892   54.267645892    6[1-(0),6-(6,6),6-(6,6)]
  2169   76.569219264   76.569219264   76.569219264    6[1-(0),6-(6,6),6-(6,6)]
  2170   75.639900608   75.639900608   75.639900608    6[6-(6,6),8-(26),8-(26)]
  2171   74.985954835   74.985954835   74.985954835    6[6-(1,6),6-(1,6),6-(8,8)]
  2172   74.168652267   74.168652267   74.168652267    6[1-(0),6-(6,6),6-(6,6)]
  2173  65.5415984155  65.5415984155  65.5415984155    6[1-(0),6-(6,6),6-(6,6)]
  2174  72.2018883145  72.2018883145  72.2018883145    6[6-(6,6),8-(26),8-(26)]
  2175  71.3607304685  71.3607304685  71.3607304685    6[6-(1,6),6-(1,6),6-(8,8)]
  2176   69.456716269   69.456716269   69.456716269    6[1-(0),6-(6,6),6-(6,6)]
  2177  90.0357829915  90.0357829915  90.0357829915    6[1-(0),6-(6,6),6-(6,6)]
  2178  83.3765302785  83.3765302785  83.3765302785    6[6-(6,6),8-(26),8-(26)]
  2179  84.2166509385  84.2166509385  84.2166509385    6[6-(1,6),6-(1,6),6-(8,8)]
  2180   86.121183731   86.121183731   86.121183731    6[1-(0),6-(6,6),6-(6,6)]
  2181   79.008162143   79.008162143   79.008162143    6[1-(0),6-(6,6),6-(6,6)]
  2182   79.938517985   79.938517985   79.938517985    6[6-(6,6),8-(26),8-(26)]
  2183   80.591426572   80.591426572   80.591426572    6[6-(1,6),6-(1,6),6-(8,8)]
  2184   81.409247733   81.409247733   81.409247733    6[1-(0),6-(6,6),6-(6,6)]
  2185   76.569219264   76.569219264   76.569219264    6[1-(0),6-(6,6),6-(6,6)]
  2186   75.639900608   75.639900608   75.639900608    6[6-(6,6),8-(26),8-(26)]
  2187   74.985954835   74.985954835   74.985954835    6[6-(1,6),6-(1,6),6-(8,8)]
  2188   74.168652267   74.168652267   74.168652267    6[1-(0),6-(6,6),6-(6,6)]
  2189   79.008162143   79.008162143   79.008162143    6[1-(0),6-(6,6),6-(6,6)]
  2190   79.938517985   79.938517985   79.938517985    6[6-(6,6),8-(26),8-(26)]
  2191   80.591426572   80.591426572   80.591426572    6[6-(1,6),6-(1,6),6-(8,8)]
  2192   81.409247733   81.409247733   81.409247733    6[1-(0),6-(6,6),6-(6,6)]
  2193  90.0357829915  90.0357829915  90.0357829915    6[1-(0),6-(6,6),6-(6,6)]
  2194  83.3765302785  83.3765302785  83.3765302785    6[6-(6,6),8-(26),8-(26)]
  2195  84.2166509385  84.2166509385  84.2166509385    6[6-(1,6),6-(1,6),6-(8,8)]
  2196   86.121183731   86.121183731   86.121183731    6[1-(0),6-(6,6),6-(6,6)]
  2197  65.5415984155  65.5415984155  65.5415984155    6[1-(0),6-(6,6),6-(6,6)]
  2198  72.2018883145  72.2018883145  72.2018883145    6[6-(6,6),8-(26),8-(26)]
  2199  71.3607304685  71.3607304685  71.3607304685    6[6-(1,6),6-(1,6),6-(8,8)]
  2200   69.456716269   69.456716269   69.456716269    6[1-(0),6-(6,6),6-(6,6)]
  2201   64.322126976   64.322126976   64.322126976    6[1-(0),6-(6,6),6-(6,6)]
  2202   70.052579626   70.052579626   70.052579626    6[6-(6,6),8-(26),8-(26)]
  2203     68.5579946     68.5579946     68.5579946    6[6-(1,6),6-(1,6),6-(8,8)]
  2204   65.836418536   65.836418536   65.836418536    6[1-(0),6-(6,6),6-(6,6)]
  2205  77.7886907035  77.7886907035  77.7886907035    6[1-(0),6-(6,6),6-(6,6)]
  2206  77.7892092965  77.7892092965  77.7892092965    6[6-(6,6),8-(26),8-(26)]
  2207  77.7886907035  77.7886907035  77.7886907035    6[6-(1,6),6-(1,6),6-(8,8)]
  2208       77.78895       77.78895       77.78895    6[1-(0),6-(6,6),6-(6,6)]
  2209   91.255254431   91.255254431   91.255254431    6[1-(0),6-(6,6),6-(6,6)]
  2210   85.525838967   85.525838967   85.525838967    6[6-(6,6),8-(26),8-(26)]
  2211   87.019386807   87.019386807   87.019386807    6[6-(1,6),6-(1,6),6-(8,8)]
  2212   89.741481464   89.741481464   89.741481464    6[1-(0),6-(6,6),6-(6,6)]
  2213  77.7886907035  77.7886907035  77.7886907035    6[1-(0),6-(6,6),6-(6,6)]
  2214  77.7892092965  77.7892092965  77.7892092965    6[6-(6,6),8-(26),8-(26)]
  2215  77.7886907035  77.7886907035  77.7886907035    6[6-(1,6),6-(1,6),6-(8,8)]
  2216       77.78895       77.78895       77.78895    6[1-(0),6-(6,6),6-(6,6)]
  2217  51.8595592965  51.8595592965  51.8595592965    6[1-(0),6-(6,6),6-(6,6)]
  2218  51.8590407035  51.8590407035  51.8590407035    6[6-(6,6),8-(26),8-(26)]
  2219  51.8595592965  51.8595592965  51.8595592965    6[6-(1,6),6-(1,6),6-(8,8)]
  2220        51.8593        51.8593        51.8593    6[1-(0),6-(6,6),6-(6,6)]
  2221   65.326123024   65.326123024   65.326123024    6[1-(0),6-(6,6),6-(6,6)]
  2222   59.595670374   59.595670374   59.595670374    6[6-(6,6),8-(26),8-(26)]
  2223     61.0902554     61.0902554     61.0902554    6[6-(1,6),6-(1,6),6-(8,8)]
  2224   63.811831464   63.811831464   63.811831464    6[1-(0),6-(6,6),6-(6,6)]
  2225  51.8595592965  51.8595592965  51.8595592965    6[1-(0),6-(6,6),6-(6,6)]
  2226  51.8590407035  51.8590407035  51.8590407035    6[6-(6,6),8-(26),8-(26)]
  2227  51.8595592965  51.8595592965  51.8595592965    6[6-(1,6),6-(1,6),6-(8,8)]
  2228        51.8593        51.8593        51.8593    6[1-(0),6-(6,6),6-(6,6)]
  2229   38.392995569   38.392995569   38.392995569    6[1-(0),6-(6,6),6-(6,6)]
  2230   44.122411033   44.122411033   44.122411033    6[6-(6,6),8-(26),8-(26)]
  2231   42.628863193   42.628863193   42.628863193    6[6-(1,6),6-(1,6),6-(8,8)]
  2232   39.906768536   39.906768536   39.906768536    6[1-(0),6-(6,6),6-(6,6)]
  2233  39.6124670085  39.6124670085  39.6124670085    6[1-(0),6-(6,6),6-(6,6)]
  2234  46.2717197215  46.2717197215  46.2717197215    6[6-(6,6),8-(26),8-(26)]
  2235  45.4315990615  45.4315990615  45.4315990615    6[6-(1,6),6-(1,6),6-(8,8)]
  2236   43.527066269   43.527066269   43.527066269    6[1-(0),6-(6,6),6-(6,6)]
  2237   50.640087857   50.640087857   50.640087857    6[1-(0),6-(6,6),6-(6,6)]
  2238   49.709732015   49.709732015   49.709732015    6[6-(6,6),8-(26),8-(26)]
  2239   49.056823428   49.056823428   49.056823428    6[6-(1,6),6-(1,6),6-(8,8)]
  2240   48.239002267   48.239002267   48.239002267    6[1-(0),6-(6,6),6-(6,6)]
  2241   53.079030736   53.079030736   53.079030736    6[1-(0),6-(6,6),6-(6,6)]
  2242   54.008349392   54.008349392   54.008349392    6[6-(6,6),8-(26),8-(26)]
  2243   54.662295165   54.662295165   54.662295165    6[6-(1,6),6-(1,6),6-(8,8)]
  2244   55.479597733   55.479597733   55.479597733    6[1-(0),6-(6,6),6-(6,6)]
  2245  64.1066515845  64.1066515845  64.1066515845    6[1-(0),6-(6,6),6-(6,6)]
  2246  57.4463616855  57.4463616855  57.4463616855    6[6-(6,6),8-(26),8-(26)]
  2247  58.2875195315  58.2875195315  58.2875195315    6[6-(1,6),6-(1,6),6-(8,8)]
  2248   60.191533731   60.191533731   60.191533731    6[1-(0),6-(6,6),6-(6,6)]
  2249  64.1066515845  64.1066515845  64.1066515845    6[1-(0),6-(6,6),6-(6,6)]
  2250  57.4463616855  57.4463616855  57.4463616855    6[6-(6,6),8-(26),8-(26)]
  2251  58.2875195315  58.2875195315  58.2875195315    6[6-(1,6),6-(1,6),6-(8,8)]
  2252   60.191533731   60.191533731   60.191533731    6[1-(0),6-(6,6),6-(6,6)]
  2253  39.6124670085  39.6124670085  39.6124670085    6[1-(0),6-(6,6),6-(6,6)]
  2254  46.2717197215  46.2717197215  46.2717197215    6[6-(6,6),8-(26),8-(26)]
  2255  45.4315990615  45.4315990615  45.4315990615    6[6-(1,6),6-(1,6),6-(8,8)]
  2256   43.527066269   43.527066269   43.527066269    6[1-(0),6-(6,6),6-(6,6)]
  2257   50.640087857   50.640087857   50.640087857    6[1-(0),6-(6,6),6-(6,6)]
  2258   49.709732015   49.709732015   49.709732015    6[6-(6,6),8-(26),8-(26)]
  2259   49.056823428   49.056823428   49.056823428    6[6-(1,6),6-(1,6),6-(8,8)]
  2260   48.239002267   48.239002267   48.239002267    6[1-(0),6-(6,6),6-(6,6)]
  2261   53.079030736   53.079030736   53.079030736    6[1-(0),6-(6,6),6-(6,6)]
  2262   54.008349392   54.008349392   54.008349392    6[6-(6,6),8-(26),8-(26)]
  2263   54.662295165   54.662295165   54.662295165    6[6-(1,6),6-(1,6),6-(8,8)]
  2264   55.479597733   55.479597733   55.479597733    6[6-(6,6),6-(6,6)]
  2265   74.995808102   74.995808102   74.995808102    6[6-(1,6),6-(1,6),6-(8,8)]
  2266  75.6432714625  75.6432714625  75.6432714625    6[6-(6,6),8-(26),8-(26)]
  2267   76.557810218   76.557810218   76.557810218    6[6-(1,6),6-(1,6),6-(8,8)]
  2268   75.281034252   75.281034252   75.281034252    6[6-(6,6),8-(26),8-(26)]
  2269   79.020089782   79.020089782   79.020089782    6[6-(1,6),6-(1,6),6-(8,8)]
  2270   80.296347155   80.296347155   80.296347155    6[6-(6,6),8-(26),8-(26)]
  2271   80.582091898   80.582091898   80.582091898    6[6-(1,6),6-(1,6),6-(8,8)]
  2272  79.9341099445  79.9341099445  79.9341099445    6[6-(6,6),8-(26),8-(26)]
  2273   74.995808102   74.995808102   74.995808102    6[6-(1,6),6-(1,6),6-(8,8)]
  2274  75.6432714625  75.6432714625  75.6432714625    6[6-(6,6),8-(26),8-(26)]
  2275   80.582091898   80.582091898   80.582091898    6[6-(1,6),6-(1,6),6-(8,8)]
  2276  79.9341099445  79.9341099445  79.9341099445    6[6-(6,6),8-(26),8-(26)]
  2277   79.020089782   79.020089782   79.020089782    6[6-(1,6),6-(1,6),6-(8,8)]
  2278   80.296347155   80.296347155   80.296347155    6[6-(6,6),8-(26),8-(26)]
  2279   76.557810218   76.557810218   76.557810218    6[6-(1,6),6-(1,6),6-(8,8)]
  2280   75.281034252   75.281034252   75.281034252    6[6-(6,6),8-(26),8-(26)]
  2281    73.76466832    73.76466832    73.76466832    6[6-(1,6),6-(1,6),6-(8,8)]
  2282   73.135615011   73.135615011   73.135615011    6[6-(6,6),8-(26),8-(26)]
  2283       77.78895       77.78895       77.78895    6[6-(1,6),6-(1,6),6-(8,8)]
  2284  77.7886907035  77.7886907035  77.7886907035    6[6-(6,6),8-(26),8-(26)]
  2285    81.81323168    81.81323168    81.81323168    6[6-(1,6),6-(1,6),6-(8,8)]
  2286   82.441766396   82.441766396   82.441766396    6[6-(6,6),8-(26),8-(26)]
  2287       77.78895       77.78895       77.78895    6[6-(1,6),6-(1,6),6-(8,8)]
  2288  77.7886907035  77.7886907035  77.7886907035    6[6-(6,6),8-(26),8-(26)]
  2289        51.8593        51.8593        51.8593    6[6-(1,6),6-(1,6),6-(8,8)]
  2290  51.8595592965  51.8595592965  51.8595592965    6[6-(6,6),8-(26),8-(26)]
  2291    55.88358168    55.88358168    55.88358168    6[6-(1,6),6-(1,6),6-(8,8)]
  2292   56.512634989   56.512634989   56.512634989    6[6-(6,6),8-(26),8-(26)]
  2293        51.8593        51.8593        51.8593    6[6-(1,6),6-(1,6),6-(8,8)]
  2294  51.8595592965  51.8595592965  51.8595592965    6[6-(6,6),8-(26),8-(26)]
  2295    47.83501832    47.83501832    47.83501832    6[6-(1,6),6-(1,6),6-(8,8)]
  2296   47.206483604   47.206483604   47.206483604    6[6-(6,6),8-(26),8-(26)]
  2297   50.628160218   50.628160218   50.628160218    6[6-(1,6),6-(1,6),6-(8,8)]
  2298   49.351902845   49.351902845   49.351902845    6[6-(6,6),8-(26),8-(26)]
  2299   49.066158102   49.066158102   49.066158102    6[6-(1,6),6-(1,6),6-(8,8)]
  2300  49.7141400555  49.7141400555  49.7141400555    6[6-(6,6),8-(26),8-(26)]
  2301   54.652441898   54.652441898   54.652441898    6[6-(1,6),6-(1,6),6-(8,8)]
  2302  54.0049785375  54.0049785375  54.0049785375    6[6-(6,6),8-(26),8-(26)]
  2303   53.090439782   53.090439782   53.090439782    6[6-(1,6),6-(1,6),6-(8,8)]
  2304   54.367215748   54.367215748   54.367215748    6[6-(6,6),8-(26),8-(26)]
  2305   53.090439782   53.090439782   53.090439782    6[6-(1,6),6-(1,6),6-(8,8)]
  2306   54.367215748   54.367215748   54.367215748    6[6-(6,6),8-(26),8-(26)]
  2307   50.628160218   50.628160218   50.628160218    6[6-(1,6),6-(1,6),6-(8,8)]
  2308   49.351902845   49.351902845   49.351902845    6[6-(6,6),8-(26),8-(26)]
  2309   49.066158102   49.066158102   49.066158102    6[6-(1,6),6-(1,6),6-(8,8)]
  2310  49.7141400555  49.7141400555  49.7141400555    6[6-(6,6),8-(26),8-(26)]
  2311   54.652441898   54.652441898   54.652441898    6[6-(1,6),6-(1,6),6-(8,8)]
  2312  54.0049785375  54.0049785375  54.0049785375    6[6-(6,6),8-(26),8-(26)]
  2313   59.947276428   59.947276428   59.947276428    1[6-(6,6)]
  2314   73.895353756   73.895353756   73.895353756    1[6-(6,6)]
  2315  68.3176267445  68.3176267445  68.3176267445    1[6-(6,6)]
  2316   64.776414444   64.776414444   64.776414444    1[6-(6,6)]
  2317  68.4088991125  68.4088991125  68.4088991125    1[6-(6,6)]
  2318  46.0627267425  46.0627267425  46.0627267425    1[6-(6,6)]
  2319  39.8375363705  39.8375363705  39.8375363705    1[6-(6,6)]
  2320   70.148519331   70.148519331   70.148519331    1[6-(6,6)]
  2321  39.2359684905  39.2359684905  39.2359684905    1[6-(6,6)]
  2322  39.0523865685  39.0523865685  39.0523865685    1[6-(6,6)]
  2323  66.6493130635  66.6493130635  66.6493130635    1[6-(6,6)]
  2324  59.9843558275  59.9843558275  59.9843558275    1[6-(6,6)]
  2325  63.8815822225  63.8815822225  63.8815822225    1[6-(6,6)]
  2326   85.429380669   85.429380669   85.429380669    1[6-(6,6)]
  2327  64.4826315095  64.4826315095  64.4826315095    1[6-(6,6)]
  2328  64.6656948385  64.6656948385  64.6656948385    1[6-(6,6)]
  2329  88.9285869365  88.9285869365  88.9285869365    1[6-(6,6)]
  2330  43.7342441725  43.7342441725  43.7342441725    1[6-(6,6)]
  2331   43.771842165   43.771842165   43.771842165    1[6-(6,6)]
  2332   81.682546244   81.682546244   81.682546244    1[6-(6,6)]
  2333  35.4009732555  35.4009732555  35.4009732555    1[6-(6,6)]
  2334   38.941666963   38.941666963   38.941666963    1[6-(6,6)]
  2335  87.1690008875  87.1690008875  87.1690008875    1[6-(6,6)]
  2336  57.6558732575  57.6558732575  57.6558732575    1[6-(6,6)]
  2337   75.635233271   75.635233271   75.635233271    1[6-(6,6)]
  2338  76.0394765145  76.0394765145  76.0394765145    1[6-(6,6)]
  2339  73.9775507465  73.9775507465  73.9775507465    1[6-(6,6)]
  2340  74.0200753725  74.0200753725  74.0200753725    1[6-(6,6)]
  2341   76.133601144   76.133601144   76.133601144    1[6-(6,6)]
  2342   28.072994869   28.072994869   28.072994869    1[6-(6,6)]
  2343   28.083885322   28.083885322   28.083885322    1[6-(6,6)]
  2344  79.5384234855  79.5384234855  79.5384234855    1[6-(6,6)]
  2345  29.7410492535  29.7410492535  29.7410492535    1[6-(6,6)]
  2346  29.6980060345  29.6980060345  29.6980060345    1[6-(6,6)]
  2347   79.444298856   79.444298856   79.444298856    1[6-(6,6)]
  2348   75.645605131   75.645605131   75.645605131    1[6-(6,6)]
  2349  48.1936253795  48.1936253795  48.1936253795    1[6-(6,6)]
  2350  83.2852579105  83.2852579105  83.2852579105    1[6-(6,6)]
  2351  58.8227075075  58.8227075075  58.8227075075    1[6-(6,6)]
  2352    55.42203391    55.42203391    55.42203391    1[6-(6,6)]
  2353   81.203884905   81.203884905   81.203884905    1[6-(6,6)]
  2354   61.723976046   61.723976046   61.723976046    1[6-(6,6)]
  2355  55.5254932135  55.5254932135  55.5254932135    1[6-(6,6)]
  2356  72.2926420895  72.2926420895  72.2926420895    1[6-(6,6)]
  2357  44.8958924925  44.8958924925  44.8958924925    1[6-(6,6)]
  2358   48.296047497   48.296047497   48.296047497    1[6-(6,6)]
  2359   74.374015095   74.374015095   74.374015095    1[6-(6,6)]
  2360   41.994623954   41.994623954   41.994623954    1[6-(6,6)]
  2361   63.613210345   63.613210345   63.613210345    1[6-(6,6)]
  2362  68.3990458455  68.3990458455  68.3990458455    1[6-(6,6)]
  2363   61.354219237   61.354219237   61.354219237    1[6-(6,6)]
  2364  61.2134212375  61.2134212375  61.2134212375    1[6-(6,6)]
  2365  64.9939642075  64.9939642075  64.9939642075    1[6-(6,6)]
  2366  36.1980506965  36.1980506965  36.1980506965    1[6-(6,6)]
  2367  36.1716024535  36.1716024535  36.1716024535    1[6-(6,6)]
  2368  75.6448272415  75.6448272415  75.6448272415    1[6-(6,6)]
  2369   46.199375998   46.199375998   46.199375998    1[6-(6,6)]
  2370   42.615379775   42.615379775   42.615379775    1[6-(6,6)]
  2371  70.0642479685  70.0642479685  70.0642479685    1[6-(6,6)]
  2372  69.8490318735  69.8490318735  69.8490318735    1[6-(6,6)]
  2373   40.105908248   40.105908248   40.105908248    1[6-(6,6)]
  2374  87.1788541545  87.1788541545  87.1788541545    1[6-(6,6)]
  2375   42.364380763   42.364380763   42.364380763    1[6-(6,6)]
  2376  42.5046601695  42.5046601695  42.5046601695    1[6-(6,6)]
  2377  90.5839357925  90.5839357925  90.5839357925    1[6-(6,6)]
  2378  67.5205493035  67.5205493035  67.5205493035    1[6-(6,6)]
  2379  67.5475161395  67.5475161395  67.5475161395    1[6-(6,6)]
  2380  79.9330727585  79.9330727585  79.9330727585    1[6-(6,6)]
  2381   57.519224002   57.519224002   57.519224002    1[6-(6,6)]
  2382   61.102701632   61.102701632   61.102701632    1[6-(6,6)]
  2383  85.5136520315  85.5136520315  85.5136520315    1[6-(6,6)]
  2384  33.8695681265  33.8695681265  33.8695681265    1[6-(6,6)]
  2385  67.5469975465  67.5469975465  67.5469975465    1[6-(6,6)]
  2386  54.0034227585  54.0034227585  54.0034227585    1[6-(6,6)]
  2387   57.519224002   57.519224002   57.519224002    1[6-(6,6)]
  2388   61.103220225   61.103220225   61.103220225    1[6-(6,6)]
  2389  59.5840020315  59.5840020315  59.5840020315    1[6-(6,6)]
  2390  59.7992181265  59.7992181265  59.7992181265    1[6-(6,6)]
  2391   66.035039655   66.035039655   66.035039655    1[6-(6,6)]
  2392  61.2492041545  61.2492041545  61.2492041545    1[6-(6,6)]
  2393   68.294030763   68.294030763   68.294030763    1[6-(6,6)]
  2394  68.4348287625  68.4348287625  68.4348287625    1[6-(6,6)]
  2395  64.6542857925  64.6542857925  64.6542857925    1[6-(6,6)]
  2396  67.5205493035  67.5205493035  67.5205493035    1[6-(6,6)]
  2397  36.1710838605  36.1710838605  36.1710838605    1[6-(6,6)]
  2398  49.7151772415  49.7151772415  49.7151772415    1[6-(6,6)]
  2399   46.199375998   46.199375998   46.199375998    1[6-(6,6)]
  2400   42.615898368   42.615898368   42.615898368    1[6-(6,6)]
  2401  44.1345979685  44.1345979685  44.1345979685    1[6-(6,6)]
  2402  43.9193818735  43.9193818735  43.9193818735    1[6-(6,6)]
  2403   37.683041752   37.683041752   37.683041752    1[6-(6,6)]
  2404  42.4693958455  42.4693958455  42.4693958455    1[6-(6,6)]
  2405   35.424569237   35.424569237   35.424569237    1[6-(6,6)]
  2406  35.2842898305  35.2842898305  35.2842898305    1[6-(6,6)]
  2407  39.0643142075  39.0643142075  39.0643142075    1[6-(6,6)]
  2408  36.1980506965  36.1980506965  36.1980506965    1[6-(6,6)]
  2409  39.8370177775  39.8370177775  39.8370177775    1[6-(6,6)]
  2410   44.218869331   44.218869331   44.218869331    1[6-(6,6)]
  2411  39.2359684905  39.2359684905  39.2359684905    1[6-(6,6)]
  2412  39.0529051615  39.0529051615  39.0529051615    1[6-(6,6)]
  2413  40.7196630635  40.7196630635  40.7196630635    1[6-(6,6)]
  2414  34.0547058275  34.0547058275  34.0547058275    1[6-(6,6)]
  2415   34.017107835   34.017107835   34.017107835    1[6-(6,6)]
  2416   47.965703756   47.965703756   47.965703756    1[6-(6,6)]
  2417  42.3879767445  42.3879767445  42.3879767445    1[6-(6,6)]
  2418   38.847283037   38.847283037   38.847283037    1[6-(6,6)]
  2419  42.4792491125  42.4792491125  42.4792491125    1[6-(6,6)]
  2420  46.0627267425  46.0627267425  46.0627267425    1[6-(6,6)]
  2421   69.700973572   69.700973572   69.700973572    1[6-(6,6)]
  2422   55.752896244   55.752896244   55.752896244    1[6-(6,6)]
  2423  61.3306232555  61.3306232555  61.3306232555    1[6-(6,6)]
  2424   64.871835556   64.871835556   64.871835556    1[6-(6,6)]
  2425  61.2393508875  61.2393508875  61.2393508875    1[6-(6,6)]
  2426  57.6558732575  57.6558732575  57.6558732575    1[6-(6,6)]
  2427  63.8810636295  63.8810636295  63.8810636295    1[6-(6,6)]
  2428   59.499730669   59.499730669   59.499730669    1[6-(6,6)]
  2429  64.4826315095  64.4826315095  64.4826315095    1[6-(6,6)]
  2430  64.6662134315  64.6662134315  64.6662134315    1[6-(6,6)]
  2431  62.9989369365  62.9989369365  62.9989369365    1[6-(6,6)]
  2432  69.6638941725  69.6638941725  69.6638941725    1[6-(6,6)]
  2433  48.1931067865  48.1931067865  48.1931067865    1[6-(6,6)]
  2434  57.3556079105  57.3556079105  57.3556079105    1[6-(6,6)]
  2435  58.8227075075  58.8227075075  58.8227075075    1[6-(6,6)]
  2436   55.422552503   55.422552503   55.422552503    1[6-(6,6)]
  2437   55.274234905   55.274234905   55.274234905    1[6-(6,6)]
  2438   61.723976046   61.723976046   61.723976046    1[6-(6,6)]
  2439  55.5249746205  55.5249746205  55.5249746205    1[6-(6,6)]
  2440  46.3629920895  46.3629920895  46.3629920895    1[6-(6,6)]
  2441  44.8958924925  44.8958924925  44.8958924925    1[6-(6,6)]
  2442    48.29656609    48.29656609    48.29656609    1[6-(6,6)]
  2443   48.444365095   48.444365095   48.444365095    1[6-(6,6)]
  2444   41.994623954   41.994623954   41.994623954    1[6-(6,6)]
  2445   49.705064678   49.705064678   49.705064678    1[6-(6,6)]
  2446  50.1098265145  50.1098265145  50.1098265145    1[6-(6,6)]
  2447  48.0479007465  48.0479007465  48.0479007465    1[6-(6,6)]
  2448  48.0909439655  48.0909439655  48.0909439655    1[6-(6,6)]
  2449   50.203951144   50.203951144   50.203951144    1[6-(6,6)]
  2450   54.002644869   54.002644869   54.002644869    1[6-(6,6)]
  2451   54.013016729   54.013016729   54.013016729    1[6-(6,6)]
  2452  53.6087734855  53.6087734855  53.6087734855    1[6-(6,6)]
  2453  55.6706992535  55.6706992535  55.6706992535    1[6-(6,6)]
  2454  55.6281746275  55.6281746275  55.6281746275    1[6-(6,6)]
  2455   53.514648856   53.514648856   53.514648856    1[6-(6,6)]
  2456   49.715955131   49.715955131   49.715955131    1[6-(6,6)]
  2457   69.700973572   69.700973572   69.700973572    1[6-(6,6)]
  2458   55.752896244   55.752896244   55.752896244    1[6-(6,6)]
  2459  61.3306232555  61.3306232555  61.3306232555    1[6-(6,6)]
  2460   64.871835556   64.871835556   64.871835556    1[6-(6,6)]
  2461  61.2393508875  61.2393508875  61.2393508875    1[6-(6,6)]
  2462  57.6558732575  57.6558732575  57.6558732575    1[6-(6,6)]
  2463  63.8810636295  63.8810636295  63.8810636295    1[6-(6,6)]
  2464   59.499730669   59.499730669   59.499730669    1[6-(6,6)]
  2465  64.4826315095  64.4826315095  64.4826315095    1[6-(6,6)]
  2466  64.6662134315  64.6662134315  64.6662134315    1[6-(6,6)]
  2467  62.9989369365  62.9989369365  62.9989369365    1[6-(6,6)]
  2468  69.6638941725  69.6638941725  69.6638941725    1[6-(6,6)]
  2469  39.8370177775  39.8370177775  39.8370177775    1[6-(6,6)]
  2470   44.218869331   44.218869331   44.218869331    1[6-(6,6)]
  2471  39.2359684905  39.2359684905  39.2359684905    1[6-(6,6)]
  2472  39.0529051615  39.0529051615  39.0529051615    1[6-(6,6)]
  2473  40.7196630635  40.7196630635  40.7196630635    1[6-(6,6)]
  2474  34.0547058275  34.0547058275  34.0547058275    1[6-(6,6)]
  2475   34.017107835   34.017107835   34.017107835    1[6-(6,6)]
  2476   47.965703756   47.965703756   47.965703756    1[6-(6,6)]
  2477  42.3879767445  42.3879767445  42.3879767445    1[6-(6,6)]
  2478   38.847283037   38.847283037   38.847283037    1[6-(6,6)]
  2479  42.4792491125  42.4792491125  42.4792491125    1[6-(6,6)]
  2480  46.0627267425  46.0627267425  46.0627267425    1[6-(6,6)]
  2481   54.013016729   54.013016729   54.013016729    1[6-(6,6)]
  2482  53.6087734855  53.6087734855  53.6087734855    1[6-(6,6)]
  2483  55.6706992535  55.6706992535  55.6706992535    1[6-(6,6)]
  2484  55.6281746275  55.6281746275  55.6281746275    1[6-(6,6)]
  2485   53.514648856   53.514648856   53.514648856    1[6-(6,6)]
  2486   49.715955131   49.715955131   49.715955131    1[6-(6,6)]
  2487   49.705064678   49.705064678   49.705064678    1[6-(6,6)]
  2488  50.1098265145  50.1098265145  50.1098265145    1[6-(6,6)]
  2489  48.0479007465  48.0479007465  48.0479007465    1[6-(6,6)]
  2490  48.0909439655  48.0909439655  48.0909439655    1[6-(6,6)]
  2491   50.203951144   50.203951144   50.203951144    1[6-(6,6)]
  2492   54.002644869   54.002644869   54.002644869    1[6-(6,6)]
  2493  55.5249746205  55.5249746205  55.5249746205    1[6-(6,6)]
  2494  46.3629920895  46.3629920895  46.3629920895    1[6-(6,6)]
  2495  44.8958924925  44.8958924925  44.8958924925    1[6-(6,6)]
  2496    48.29656609    48.29656609    48.29656609    1[6-(6,6)]
  2497   48.444365095   48.444365095   48.444365095    1[6-(6,6)]
  2498   41.994623954   41.994623954   41.994623954    1[6-(6,6)]
  2499  48.1931067865  48.1931067865  48.1931067865    1[6-(6,6)]
  2500  57.3556079105  57.3556079105  57.3556079105    1[6-(6,6)]
  2501  58.8227075075  58.8227075075  58.8227075075    1[6-(6,6)]
  2502   55.422552503   55.422552503   55.422552503    1[6-(6,6)]
  2503   55.274234905   55.274234905   55.274234905    1[6-(6,6)]
  2504   61.723976046   61.723976046   61.723976046    1[6-(6,6)]
  2505   66.035039655   66.035039655   66.035039655    1[6-(6,6)]
  2506  61.2492041545  61.2492041545  61.2492041545    1[6-(6,6)]
  2507   68.294030763   68.294030763   68.294030763    1[6-(6,6)]
  2508  68.4348287625  68.4348287625  68.4348287625    1[6-(6,6)]
  2509  64.6542857925  64.6542857925  64.6542857925    1[6-(6,6)]
  2510  67.5205493035  67.5205493035  67.5205493035    1[6-(6,6)]
  2511  67.5469975465  67.5469975465  67.5469975465    1[6-(6,6)]
  2512  54.0034227585  54.0034227585  54.0034227585    1[6-(6,6)]
  2513   57.519224002   57.519224002   57.519224002    1[6-(6,6)]
  2514   61.103220225   61.103220225   61.103220225    1[6-(6,6)]
  2515  59.5840020315  59.5840020315  59.5840020315    1[6-(6,6)]
  2516  59.7992181265  59.7992181265  59.7992181265    1[6-(6,6)]
  2517   37.683041752   37.683041752   37.683041752    1[6-(6,6)]
  2518  42.4693958455  42.4693958455  42.4693958455    1[6-(6,6)]
  2519   35.424569237   35.424569237   35.424569237    1[6-(6,6)]
  2520  35.2842898305  35.2842898305  35.2842898305    1[6-(6,6)]
  2521  39.0643142075  39.0643142075  39.0643142075    1[6-(6,6)]
  2522  36.1980506965  36.1980506965  36.1980506965    1[6-(6,6)]
  2523  36.1710838605  36.1710838605  36.1710838605    1[6-(6,6)]
  2524  49.7151772415  49.7151772415  49.7151772415    1[6-(6,6)]
  2525   46.199375998   46.199375998   46.199375998    1[6-(6,6)]
  2526   42.615898368   42.615898368   42.615898368    1[6-(6,6)]
  2527  44.1345979685  44.1345979685  44.1345979685    1[6-(6,6)]
  2528  43.9193818735  43.9193818735  43.9193818735    1[6-(6,6)]
  2529  36.1716024535  36.1716024535  36.1716024535    1[6-(6,6)]
  2530  75.6448272415  75.6448272415  75.6448272415    1[6-(6,6)]
  2531   46.199375998   46.199375998   46.199375998    1[6-(6,6)]
  2532   42.615379775   42.615379775   42.615379775    1[6-(6,6)]
  2533  70.0642479685  70.0642479685  70.0642479685    1[6-(6,6)]
  2534  69.8490318735  69.8490318735  69.8490318735    1[6-(6,6)]
  2535   63.613210345   63.613210345   63.613210345    1[6-(6,6)]
  2536  68.3990458455  68.3990458455  68.3990458455    1[6-(6,6)]
  2537   61.354219237   61.354219237   61.354219237    1[6-(6,6)]
  2538  61.2134212375  61.2134212375  61.2134212375    1[6-(6,6)]
  2539  64.9939642075  64.9939642075  64.9939642075    1[6-(6,6)]
  2540  36.1980506965  36.1980506965  36.1980506965    1[6-(6,6)]
  2541  67.5475161395  67.5475161395  67.5475161395    1[6-(6,6)]
  2542  79.9330727585  79.9330727585  79.9330727585    1[6-(6,6)]
  2543   57.519224002   57.519224002   57.519224002    1[6-(6,6)]
  2544   61.102701632   61.102701632   61.102701632    1[6-(6,6)]
  2545  85.5136520315  85.5136520315  85.5136520315    1[6-(6,6)]
  2546  33.8695681265  33.8695681265  33.8695681265    1[6-(6,6)]
  2547   40.105908248   40.105908248   40.105908248    1[6-(6,6)]
  2548  87.1788541545  87.1788541545  87.1788541545    1[6-(6,6)]
  2549   42.364380763   42.364380763   42.364380763    1[6-(6,6)]
  2550  42.5046601695  42.5046601695  42.5046601695    1[6-(6,6)]
  2551  90.5839357925  90.5839357925  90.5839357925    1[6-(6,6)]
  2552  67.5205493035  67.5205493035  67.5205493035    1[6-(6,6)]
  2553  63.8815822225  63.8815822225  63.8815822225    1[6-(6,6)]
  2554   85.429380669   85.429380669   85.429380669    1[6-(6,6)]
  2555  64.4826315095  64.4826315095  64.4826315095    1[6-(6,6)]
  2556  64.6656948385  64.6656948385  64.6656948385    1[6-(6,6)]
  2557  88.9285869365  88.9285869365  88.9285869365    1[6-(6,6)]
  2558  43.7342441725  43.7342441725  43.7342441725    1[6-(6,6)]
  2559   43.771842165   43.771842165   43.771842165    1[6-(6,6)]
  2560   81.682546244   81.682546244   81.682546244    1[6-(6,6)]
  2561  35.4009732555  35.4009732555  35.4009732555    1[6-(6,6)]
  2562   38.941666963   38.941666963   38.941666963    1[6-(6,6)]
  2563  87.1690008875  87.1690008875  87.1690008875    1[6-(6,6)]
  2564  57.6558732575  57.6558732575  57.6558732575    1[6-(6,6)]
  2565   59.947276428   59.947276428   59.947276428    1[6-(6,6)]
  2566   73.895353756   73.895353756   73.895353756    1[6-(6,6)]
  2567  68.3176267445  68.3176267445  68.3176267445    1[6-(6,6)]
  2568   64.776414444   64.776414444   64.776414444    1[6-(6,6)]
  2569  68.4088991125  68.4088991125  68.4088991125    1[6-(6,6)]
  2570  46.0627267425  46.0627267425  46.0627267425    1[6-(6,6)]
  2571  39.8375363705  39.8375363705  39.8375363705    1[6-(6,6)]
  2572   70.148519331   70.148519331   70.148519331    1[6-(6,6)]
  2573  39.2359684905  39.2359684905  39.2359684905    1[6-(6,6)]
  2574  39.0523865685  39.0523865685  39.0523865685    1[6-(6,6)]
  2575  66.6493130635  66.6493130635  66.6493130635    1[6-(6,6)]
  2576  59.9843558275  59.9843558275  59.9843558275    1[6-(6,6)]
  2577  55.5254932135  55.5254932135  55.5254932135    1[6-(6,6)]
  2578  72.2926420895  72.2926420895  72.2926420895    1[6-(6,6)]
  2579  44.8958924925  44.8958924925  44.8958924925    1[6-(6,6)]
  2580   48.296047497   48.296047497   48.296047497    1[6-(6,6)]
  2581   74.374015095   74.374015095   74.374015095    1[6-(6,6)]
  2582   41.994623954   41.994623954   41.994623954    1[6-(6,6)]
  2583  48.1936253795  48.1936253795  48.1936253795    1[6-(6,6)]
  2584  83.2852579105  83.2852579105  83.2852579105    1[6-(6,6)]
  2585  58.8227075075  58.8227075075  58.8227075075    1[6-(6,6)]
  2586    55.42203391    55.42203391    55.42203391    1[6-(6,6)]
  2587   81.203884905   81.203884905   81.203884905    1[6-(6,6)]
  2588   61.723976046   61.723976046   61.723976046    1[6-(6,6)]
  2589   28.083885322   28.083885322   28.083885322    1[6-(6,6)]
  2590  79.5384234855  79.5384234855  79.5384234855    1[6-(6,6)]
  2591  29.7410492535  29.7410492535  29.7410492535    1[6-(6,6)]
  2592  29.6980060345  29.6980060345  29.6980060345    1[6-(6,6)]
  2593   79.444298856   79.444298856   79.444298856    1[6-(6,6)]
  2594   75.645605131   75.645605131   75.645605131    1[6-(6,6)]
  2595   75.635233271   75.635233271   75.635233271    1[6-(6,6)]
  2596  76.0394765145  76.0394765145  76.0394765145    1[6-(6,6)]
  2597  73.9775507465  73.9775507465  73.9775507465    1[6-(6,6)]
  2598  74.0200753725  74.0200753725  74.0200753725    1[6-(6,6)]
  2599   76.133601144   76.133601144   76.133601144    1[6-(6,6)]
  2600   28.072994869   28.072994869   28.072994869    1[6-(6,6)]
  2601   42.393940564   42.393940564   42.393940564    1[6-(6,6)]
  2602   32.420359988   32.420359988   32.420359988    1[6-(6,6)]
  2603   19.438940012   19.438940012   19.438940012    1[6-(6,6)]
  2604    9.465359436    9.465359436    9.465359436    1[6-(6,6)]
  2605       25.92965       25.92965       25.92965    1[6-(6,6)]
  2606       25.92965       25.92965       25.92965    1[6-(6,6)]
  2607   35.903230576   35.903230576   35.903230576    1[6-(6,6)]
  2608   15.956069424   15.956069424   15.956069424    1[6-(6,6)]
  2609   32.420359988   32.420359988   32.420359988    1[6-(6,6)]
  2610   42.393940564   42.393940564   42.393940564    1[6-(6,6)]
  2611   19.438940012   19.438940012   19.438940012    1[6-(6,6)]
  2612    9.465359436    9.465359436    9.465359436    1[6-(6,6)]
  2613   61.324659436   61.324659436   61.324659436    1[6-(6,6)]
  2614   71.298240012   71.298240012   71.298240012    1[6-(6,6)]
  2615   42.393940564   42.393940564   42.393940564    1[6-(6,6)]
  2616   32.420359988   32.420359988   32.420359988    1[6-(6,6)]
  2617   32.420359988   32.420359988   32.420359988    1[6-(6,6)]
  2618   42.393940564   42.393940564   42.393940564    1[6-(6,6)]
  2619   61.324659436   61.324659436   61.324659436    1[6-(6,6)]
  2620   71.298240012   71.298240012   71.298240012    1[6-(6,6)]
  2621   61.832880576   61.832880576   61.832880576    1[6-(6,6)]
  2622   41.885719424   41.885719424   41.885719424    1[6-(6,6)]
  2623        51.8593        51.8593        51.8593    1[6-(6,6)]
  2624        51.8593        51.8593        51.8593    1[6-(6,6)]
  2625  32.5196705475  32.5196705475  32.5196705475    1[6-(6,6)]
  2626   39.767785612   39.767785612   39.767785612    1[6-(6,6)]
  2627   12.092032981   12.092032981   12.092032981    1[6-(6,6)]
  2628  19.3401480455  19.3401480455  19.3401480455    1[6-(6,6)]
  2629  25.9299092965  25.9299092965  25.9299092965    1[6-(6,6)]
  2630  25.9299092965  25.9299092965  25.9299092965    1[6-(6,6)]
  2631   18.681794232   18.681794232   18.681794232    1[6-(6,6)]
  2632   33.178024361   33.178024361   33.178024361    1[6-(6,6)]
  2633   39.767785612   39.767785612   39.767785612    1[6-(6,6)]
  2634  32.5196705475  32.5196705475  32.5196705475    1[6-(6,6)]
  2635   12.092032981   12.092032981   12.092032981    1[6-(6,6)]
  2636  19.3401480455  19.3401480455  19.3401480455    1[6-(6,6)]
  2637  71.1989294525  71.1989294525  71.1989294525    1[6-(6,6)]
  2638   63.950814388   63.950814388   63.950814388    1[6-(6,6)]
  2639  32.5191519545  32.5191519545  32.5191519545    1[6-(6,6)]
  2640   39.767267019   39.767267019   39.767267019    1[6-(6,6)]
  2641   39.767267019   39.767267019   39.767267019    1[6-(6,6)]
  2642  32.5191519545  32.5191519545  32.5191519545    1[6-(6,6)]
  2643  71.1989294525  71.1989294525  71.1989294525    1[6-(6,6)]
  2644   63.950814388   63.950814388   63.950814388    1[6-(6,6)]
  2645   44.610925639   44.610925639   44.610925639    1[6-(6,6)]
  2646   59.107155768   59.107155768   59.107155768    1[6-(6,6)]
  2647  51.8590407035  51.8590407035  51.8590407035    1[6-(6,6)]
  2648  51.8590407035  51.8590407035  51.8590407035    1[6-(6,6)]
  2649  73.9111708425  73.9111708425  73.9111708425    1[6-(6,6)]
  2650  75.6396413115  75.6396413115  75.6396413115    1[6-(6,6)]
  2651  79.9382586885  79.9382586885  79.9382586885    1[6-(6,6)]
  2652  81.6667291575  81.6667291575  81.6667291575    1[6-(6,6)]
  2653   76.060479531   76.060479531   76.060479531    1[6-(6,6)]
  2654   79.517420469   79.517420469   79.517420469    1[6-(6,6)]
  2655       77.78895       77.78895       77.78895    1[6-(6,6)]
  2656       77.78895       77.78895       77.78895    1[6-(6,6)]
  2657  73.9111708425  73.9111708425  73.9111708425    1[6-(6,6)]
  2658  75.6396413115  75.6396413115  75.6396413115    1[6-(6,6)]
  2659  81.6667291575  81.6667291575  81.6667291575    1[6-(6,6)]
  2660  79.9382586885  79.9382586885  79.9382586885    1[6-(6,6)]
  2661  54.0086086885  54.0086086885  54.0086086885    1[6-(6,6)]
  2662  55.7370791575  55.7370791575  55.7370791575    1[6-(6,6)]
  2663  49.7099913115  49.7099913115  49.7099913115    1[6-(6,6)]
  2664  47.9815208425  47.9815208425  47.9815208425    1[6-(6,6)]
  2665  49.7099913115  49.7099913115  49.7099913115    1[6-(6,6)]
  2666  47.9815208425  47.9815208425  47.9815208425    1[6-(6,6)]
  2667  55.7370791575  55.7370791575  55.7370791575    1[6-(6,6)]
  2668  54.0086086885  54.0086086885  54.0086086885    1[6-(6,6)]
  2669        51.8593        51.8593        51.8593    1[6-(6,6)]
  2670        51.8593        51.8593        51.8593    1[6-(6,6)]
  2671   50.130829531   50.130829531   50.130829531    1[6-(6,6)]
  2672   53.587770469   53.587770469   53.587770469    1[6-(6,6)]
  2673  75.6334181955  75.6334181955  75.6334181955    1[6-(6,6)]
  2674   73.922839185   73.922839185   73.922839185    1[6-(6,6)]
  2675  65.9025391435  65.9025391435  65.9025391435    1[6-(6,6)]
  2676  68.6847905885  68.6847905885  68.6847905885    1[6-(6,6)]
  2677  89.6753608565  89.6753608565  89.6753608565    1[6-(6,6)]
  2678  86.8925908185  86.8925908185  86.8925908185    1[6-(6,6)]
  2679  79.9444818045  79.9444818045  79.9444818045    1[6-(6,6)]
  2680   81.654542222   81.654542222   81.654542222    1[6-(6,6)]
  2681  75.6334181955  75.6334181955  75.6334181955    1[6-(6,6)]
  2682   73.922839185   73.922839185   73.922839185    1[6-(6,6)]
  2683  79.9444818045  79.9444818045  79.9444818045    1[6-(6,6)]
  2684   81.654542222   81.654542222   81.654542222    1[6-(6,6)]
  2685  89.6753608565  89.6753608565  89.6753608565    1[6-(6,6)]
  2686  86.8925908185  86.8925908185  86.8925908185    1[6-(6,6)]
  2687  65.9025391435  65.9025391435  65.9025391435    1[6-(6,6)]
  2688  68.6847905885  68.6847905885  68.6847905885    1[6-(6,6)]
  2689   63.747007339   63.747007339   63.747007339    1[6-(6,6)]
  2690    64.81893907    64.81893907    64.81893907    1[6-(6,6)]
  2691       77.78895       77.78895       77.78895    1[6-(6,6)]
  2692  77.7886907035  77.7886907035  77.7886907035    1[6-(6,6)]
  2693   91.830892661   91.830892661   91.830892661    1[6-(6,6)]
  2694   90.758442337   90.758442337   90.758442337    1[6-(6,6)]
  2695       77.78895       77.78895       77.78895    1[6-(6,6)]
  2696  77.7886907035  77.7886907035  77.7886907035    1[6-(6,6)]
  2697        51.8593        51.8593        51.8593    1[6-(6,6)]
  2698  51.8595592965  51.8595592965  51.8595592965    1[6-(6,6)]
  2699   65.901242661   65.901242661   65.901242661    1[6-(6,6)]
  2700    64.82931093    64.82931093    64.82931093    1[6-(6,6)]
  2701        51.8593        51.8593        51.8593    1[6-(6,6)]
  2702  51.8595592965  51.8595592965  51.8595592965    1[6-(6,6)]
  2703   37.817357339   37.817357339   37.817357339    1[6-(6,6)]
  2704   38.889807663   38.889807663   38.889807663    1[6-(6,6)]
  2705  39.9728891435  39.9728891435  39.9728891435    1[6-(6,6)]
  2706  42.7556591815  42.7556591815  42.7556591815    1[6-(6,6)]
  2707  49.7037681955  49.7037681955  49.7037681955    1[6-(6,6)]
  2708   47.993707778   47.993707778   47.993707778    1[6-(6,6)]
  2709  54.0148318045  54.0148318045  54.0148318045    1[6-(6,6)]
  2710   55.725410815   55.725410815   55.725410815    1[6-(6,6)]
  2711  63.7457108565  63.7457108565  63.7457108565    1[6-(6,6)]
  2712  60.9634594115  60.9634594115  60.9634594115    1[6-(6,6)]
  2713  63.7457108565  63.7457108565  63.7457108565    1[6-(6,6)]
  2714  60.9634594115  60.9634594115  60.9634594115    1[6-(6,6)]
  2715  39.9728891435  39.9728891435  39.9728891435    1[6-(6,6)]
  2716  42.7556591815  42.7556591815  42.7556591815    1[6-(6,6)]
  2717  49.7037681955  49.7037681955  49.7037681955    1[6-(6,6)]
  2718   47.993707778   47.993707778   47.993707778    1[6-(6,6)]
  2719  54.0148318045  54.0148318045  54.0148318045    1[6-(6,6)]
