# Supplementary material for: A collection of forcefield precursors for metal–organic frameworks
Source: RSC Adv. 2019 Nov 13;9(63):36492–507. doi: 10.1039/c9ra07327b (PMC9075174; doi:10.1039/c9ra07327b)
Supplement: RA-009-C9RA07327B-s3099 [file RA-009-C9RA07327B-s3099.txt]

CIJBEE_clean

15.0911    0.00000000    0.00000000
0.0    16.7006    0.00000000
0.0    0.0    24.236

     1   10.662013061   10.662013061   10.662013061    27[7-(6,6),7-(6,6),8-(1,27,27),8-(6),8-(6),8-(6,27)]
     2   12.595635704   12.595635704   12.595635704    27[8-(1,27,27),8-(6),8-(6),8-(6,27),8-(6,27),8-(6,27)]
     3    0.159060194    0.159060194    0.159060194    27[8-(1,27,27),8-(6),8-(6),8-(6),8-(6),8-(6,27)]
     4    4.524160869    4.524160869    4.524160869    27[7-(6,6),7-(6,6),8-(1,27,27),8-(6),8-(6),8-(6,27)]
     5    1.409056007    1.409056007    1.409056007    27[8-(1,27,27),8-(6),8-(6),8-(6,27),8-(6,27),8-(6,27)]
     6    1.885632945    1.885632945    1.885632945    27[8-(1,27,27),8-(6),8-(6),8-(6,27),8-(6,27),8-(6,27)]
     7   11.974636939   11.974636939   11.974636939    27[7-(6,6),7-(6,6),8-(1,27,27),8-(6),8-(6),8-(6,27)]
     8   10.041014296   10.041014296   10.041014296    27[8-(1,27,27),8-(6),8-(6),8-(6,27),8-(6,27),8-(6,27)]
     9    7.386489806    7.386489806    7.386489806    27[8-(1,27,27),8-(6),8-(6),8-(6),8-(6),8-(6,27)]
    10    3.021389131    3.021389131    3.021389131    27[7-(6,6),7-(6,6),8-(1,27,27),8-(6),8-(6),8-(6,27)]
    11    6.136493993    6.136493993    6.136493993    27[8-(1,27,27),8-(6),8-(6),8-(6,27),8-(6,27),8-(6,27)]
    12    5.659917055    5.659917055    5.659917055    27[8-(1,27,27),8-(6),8-(6),8-(6,27),8-(6,27),8-(6,27)]
    13    4.429086939    4.429086939    4.429086939    27[7-(6,6),7-(6,6),8-(1,27,27),8-(6),8-(6),8-(6,27)]
    14    2.495464296    2.495464296    2.495464296    27[8-(1,27,27),8-(6),8-(6),8-(6,27),8-(6,27),8-(6,27)]
    15   14.932039806   14.932039806   14.932039806    27[8-(1,27,27),8-(6),8-(6),8-(6),8-(6),8-(6,27)]
    16   10.566939131   10.566939131   10.566939131    27[7-(6,6),7-(6,6),8-(1,27,27),8-(6),8-(6),8-(6,27)]
    17   13.682043993   13.682043993   13.682043993    27[8-(1,27,27),8-(6),8-(6),8-(6,27),8-(6,27),8-(6,27)]
    18   13.205467055   13.205467055   13.205467055    27[8-(1,27,27),8-(6),8-(6),8-(6,27),8-(6,27),8-(6,27)]
    19    3.116463061    3.116463061    3.116463061    27[7-(6,6),7-(6,6),8-(1,27,27),8-(6),8-(6),8-(6,27)]
    20    5.050085704    5.050085704    5.050085704    27[8-(1,27,27),8-(6),8-(6),8-(6,27),8-(6,27),8-(6,27)]
    21    7.704610194    7.704610194    7.704610194    27[8-(1,27,27),8-(6),8-(6),8-(6),8-(6),8-(6,27)]
    22   12.069710869   12.069710869   12.069710869    27[7-(6,6),7-(6,6),8-(1,27,27),8-(6),8-(6),8-(6,27)]
    23    8.954606007    8.954606007    8.954606007    27[8-(1,27,27),8-(6),8-(6),8-(6,27),8-(6,27)]
    24    9.431182945    9.431182945    9.431182945    27[8-(1,27,27),8-(6),8-(6),8-(6,27),8-(6,27)]
    25     8.79509308     8.79509308     8.79509308    1[6-(6,7)]
    26     8.74076512     8.74076512     8.74076512    1[6-(6,6)]
    27    12.73990662    12.73990662    12.73990662    1[6-(6,6)]
    28    12.69916065    12.69916065    12.69916065    1[6-(6,7)]
    29      11.167414      11.167414      11.167414    1[6-(6,7)]
    30    12.65992379    12.65992379    12.65992379    1[6-(6,6)]
    31    14.74249559    14.74249559    14.74249559    1[6-(6,6)]
    32    13.28318622    13.28318622    13.28318622    1[6-(6,7)]
    33     3.28835069     3.28835069     3.28835069    1[6-(8,8)]
    34     4.88498907     4.88498907     4.88498907    1[6-(8,8)]
    35     7.09583522     7.09583522     7.09583522    1[6-(6,7)]
    36     8.34990563     8.34990563     8.34990563    1[6-(6,6)]
    37      5.6591625      5.6591625      5.6591625    1[6-(6,6)]
    38     4.51676623     4.51676623     4.51676623    1[6-(6,7)]
    39     6.70950306     6.70950306     6.70950306    1[6-(6,7)]
    40     8.79660219     8.79660219     8.79660219    1[6-(6,6)]
    41     8.20050374     8.20050374     8.20050374    1[6-(6,6)]
    42     6.22809697     6.22809697     6.22809697    1[6-(6,7)]
    43     3.98555951     3.98555951     3.98555951    1[6-(8,8)]
    44       0.754555       0.754555       0.754555    1[6-(8,8)]
    45    14.57498438    14.57498438    14.57498438    1[6-(8,8)]
    46     0.32898598     0.32898598     0.32898598    1[6-(8,8)]
    47     2.75714397     2.75714397     2.75714397    1[8-(27,27,27)]
    48    12.83498055    12.83498055    12.83498055    1[8-(27,27,27)]
    49    13.84155692    13.84155692    13.84155692    1[6-(6,7)]
    50    13.89588488    13.89588488    13.89588488    1[6-(6,6)]
    51     9.89674338     9.89674338     9.89674338    1[6-(6,6)]
    52     9.93748935     9.93748935     9.93748935    1[6-(6,7)]
    53      11.469236      11.469236      11.469236    1[6-(6,7)]
    54     9.97672621     9.97672621     9.97672621    1[6-(6,6)]
    55     7.89415441     7.89415441     7.89415441    1[6-(6,6)]
    56     9.35346378     9.35346378     9.35346378    1[6-(6,7)]
    57     4.25719931     4.25719931     4.25719931    1[6-(8,8)]
    58     2.66056093     2.66056093     2.66056093    1[6-(8,8)]
    59     0.44971478     0.44971478     0.44971478    1[6-(6,7)]
    60    14.28674437    14.28674437    14.28674437    1[6-(6,6)]
    61      1.8863875      1.8863875      1.8863875    1[6-(6,6)]
    62     3.02878377     3.02878377     3.02878377    1[6-(6,7)]
    63     0.83604694     0.83604694     0.83604694    1[6-(6,7)]
    64    13.84004781    13.84004781    13.84004781    1[6-(6,6)]
    65    14.43614626    14.43614626    14.43614626    1[6-(6,6)]
    66     1.31745303     1.31745303     1.31745303    1[6-(6,7)]
    67     3.55999049     3.55999049     3.55999049    1[6-(8,8)]
    68       6.790995       6.790995       6.790995    1[6-(8,8)]
    69     8.06166562     8.06166562     8.06166562    1[6-(8,8)]
    70     7.21656402     7.21656402     7.21656402    1[6-(8,8)]
    71     4.78840603     4.78840603     4.78840603    1[8-(27,27,27)]
    72     9.80166945     9.80166945     9.80166945    1[8-(27,27,27)]
    73     6.29600692     6.29600692     6.29600692    1[6-(6,7)]
    74     6.35033488     6.35033488     6.35033488    1[6-(6,6)]
    75     2.35119338     2.35119338     2.35119338    1[6-(6,6)]
    76     2.39193935     2.39193935     2.39193935    1[6-(6,7)]
    77       3.923686       3.923686       3.923686    1[6-(6,7)]
    78     2.43117621     2.43117621     2.43117621    1[6-(6,6)]
    79     0.34860441     0.34860441     0.34860441    1[6-(6,6)]
    80     1.80791378     1.80791378     1.80791378    1[6-(6,7)]
    81    11.80274931    11.80274931    11.80274931    1[6-(8,8)]
    82    10.20611093    10.20611093    10.20611093    1[6-(8,8)]
    83     7.99526478     7.99526478     7.99526478    1[6-(6,7)]
    84     6.74119437     6.74119437     6.74119437    1[6-(6,6)]
    85      9.4319375      9.4319375      9.4319375    1[6-(6,6)]
    86    10.57433377    10.57433377    10.57433377    1[6-(6,7)]
    87     8.38159694     8.38159694     8.38159694    1[6-(6,7)]
    88     6.29449781     6.29449781     6.29449781    1[6-(6,6)]
    89     6.89059626     6.89059626     6.89059626    1[6-(6,6)]
    90     8.86300303     8.86300303     8.86300303    1[6-(6,7)]
    91    11.10554049    11.10554049    11.10554049    1[6-(8,8)]
    92      14.336545      14.336545      14.336545    1[6-(8,8)]
    93     0.51611562     0.51611562     0.51611562    1[6-(8,8)]
    94    14.76211402    14.76211402    14.76211402    1[6-(8,8)]
    95    12.33395603    12.33395603    12.33395603    1[8-(27,27,27)]
    96     2.25611945     2.25611945     2.25611945    1[8-(27,27,27)]
    97     1.24954308     1.24954308     1.24954308    1[6-(6,7)]
    98     1.19521512     1.19521512     1.19521512    1[6-(6,6)]
    99     5.19435662     5.19435662     5.19435662    1[6-(6,6)]
   100     5.15361065     5.15361065     5.15361065    1[6-(6,7)]
   101       3.621864       3.621864       3.621864    1[6-(6,7)]
   102     5.11437379     5.11437379     5.11437379    1[6-(6,6)]
   103     7.19694559     7.19694559     7.19694559    1[6-(6,6)]
   104     5.73763622     5.73763622     5.73763622    1[6-(6,7)]
   105    10.83390069    10.83390069    10.83390069    1[6-(8,8)]
   106    12.43053907    12.43053907    12.43053907    1[6-(8,8)]
   107    14.64138522    14.64138522    14.64138522    1[6-(6,7)]
   108     0.80435563     0.80435563     0.80435563    1[6-(6,6)]
   109     13.2047125     13.2047125     13.2047125    1[6-(6,6)]
   110    12.06231623    12.06231623    12.06231623    1[6-(6,7)]
   111    14.25505306    14.25505306    14.25505306    1[6-(6,7)]
   112     1.25105219     1.25105219     1.25105219    1[6-(6,6)]
   113     0.65495374     0.65495374     0.65495374    1[6-(6,6)]
   114    13.77364697    13.77364697    13.77364697    1[6-(6,7)]
   115    11.53110951    11.53110951    11.53110951    1[6-(8,8)]
   116       8.300105       8.300105       8.300105    1[6-(8,8)]
   117     7.02943438     7.02943438     7.02943438    1[6-(8,8)]
   118     7.87453598     7.87453598     7.87453598    1[6-(8)]
   119    10.30269397    10.30269397    10.30269397    1[8-(27,27,27)]
   120     5.28943055     5.28943055     5.28943055    1[8-(27,27,27)]
   121     9.59492138     9.59492138     9.59492138    6[1-(0),6-(1,6),7-(6,27)]
   122     9.55719363     9.55719363     9.55719363    6[1-(0),6-(1,7),6-(6,6)]
   123    10.73580854    10.73580854    10.73580854    6[6-(1,6),6-(1,6),6-(8,8)]
   124    11.92498722    11.92498722    11.92498722    6[1-(0),6-(1,7),6-(6,6)]
   125     11.8917868     11.8917868     11.8917868    6[1-(0),6-(1,6),7-(6,27)]
   126    10.67091681    10.67091681    10.67091681    6[6-(6,6),8-(27),8-(27)]
   127    11.90989612    11.90989612    11.90989612    6[1-(0),6-(1,6),7-(6,27)]
   128    12.79574369    12.79574369    12.79574369    6[1-(0),6-(1,7),6-(6,6)]
   129    13.86721179    13.86721179    13.86721179    6[6-(1,6),6-(1,6),6-(8,8)]
   130    14.03019567    14.03019567    14.03019567    6[1-(0),6-(1,7),6-(6,6)]
   131    13.13227522    13.13227522    13.13227522    6[1-(0),6-(1,6),7-(6,27)]
   132    14.85416973    14.85416973    14.85416973    6[6-(6,6),8-(27),8-(27)]
   133     3.06952974     3.06952974     3.06952974    6[1-(0),8-(27),8-(27,27)]
   134       4.376419       4.376419       4.376419    6[1-(0),8-(27),8-(27,27)]
   135     6.79401322     6.79401322     6.79401322    6[1-(0),6-(1,6),7-(6,27)]
   136     7.55460466     7.55460466     7.55460466    6[1-(0),6-(1,7),6-(6,6)]
   137     7.15469051     7.15469051     7.15469051    6[6-(1,6),6-(1,6),6-(8,8)]
   138     5.98814848     5.98814848     5.98814848    6[1-(0),6-(1,7),6-(6,6)]
   139     5.30904898     5.30904898     5.30904898    6[1-(0),6-(1,6),7-(6,27)]
   140     7.90924551     7.90924551     7.90924551    6[6-(6,6),8-(27),8-(27)]
   141     7.03848904     7.03848904     7.03848904    6[1-(0),6-(1,6),7-(6,27)]
   142     8.27897746     8.27897746     8.27897746    6[1-(0),6-(1,7),6-(6,6)]
   143     8.73020135     8.73020135     8.73020135    6[6-(1,6),6-(1,6),6-(8,8)]
   144     7.94093682     7.94093682     7.94093682    6[1-(0),6-(1,7),6-(6,6)]
   145     6.73364882     6.73364882     6.73364882    6[1-(0),6-(1,6),7-(6,27)]
   146     3.14196702     3.14196702     3.14196702    6[1-(0),8-(27),8-(27,27)]
   147     0.24749404     0.24749404     0.24749404    6[1-(0),8-(27),8-(27,27)]
   148    10.05821815    10.05821815    10.05821815    6[6-(6,6),8-(27),8-(27)]
   149    14.39389118    14.39389118    14.39389118    6[1-(0),8-(27),8-(27,27)]
   150     0.39689593     0.39689593     0.39689593    6[1-(0),8-(27),8-(27,27)]
   151    13.04172862    13.04172862    13.04172862    6[1-(0),6-(1,6),7-(6,27)]
   152    13.07945637    13.07945637    13.07945637    6[1-(0),6-(1,7),6-(6,6)]
   153    11.90084146    11.90084146    11.90084146    6[6-(1,6),6-(1,6),6-(8,8)]
   154    10.71166278    10.71166278    10.71166278    6[1-(0),6-(1,7),6-(6,6)]
   155     10.7448632     10.7448632     10.7448632    6[1-(0),6-(1,6),7-(6,27)]
   156    11.96573319    11.96573319    11.96573319    6[6-(6,6),8-(27),8-(27)]
   157    10.72675388    10.72675388    10.72675388    6[1-(0),6-(1,6),7-(6,27)]
   158     9.84090631     9.84090631     9.84090631    6[1-(0),6-(1,7),6-(6,6)]
   159     8.76943821     8.76943821     8.76943821    6[6-(1,6),6-(1,6),6-(8,8)]
   160     8.60645433     8.60645433     8.60645433    6[1-(0),6-(1,7),6-(6,6)]
   161     9.50437478     9.50437478     9.50437478    6[1-(0),6-(1,6),7-(6,27)]
   162     7.78248027     7.78248027     7.78248027    6[6-(6,6),8-(27),8-(27)]
   163     4.47602026     4.47602026     4.47602026    6[1-(0),8-(27),8-(27,27)]
   164       3.169131       3.169131       3.169131    6[1-(0),8-(27),8-(27,27)]
   165     0.75153678     0.75153678     0.75153678    6[1-(0),6-(1,6),7-(6,27)]
   166    15.08204534    15.08204534    15.08204534    6[1-(0),6-(1,7),6-(6,6)]
   167     0.39085949     0.39085949     0.39085949    6[6-(1,6),6-(1,6),6-(8,8)]
   168     1.55740152     1.55740152     1.55740152    6[1-(0),6-(1,7),6-(6,6)]
   169     2.23650102     2.23650102     2.23650102    6[1-(0),6-(1,6),7-(6,27)]
   170    14.72740449    14.72740449    14.72740449    6[6-(6,6),8-(27),8-(27)]
   171     0.50706096     0.50706096     0.50706096    6[1-(0),6-(1,6),7-(6,27)]
   172    14.35767254    14.35767254    14.35767254    6[1-(0),6-(1,7),6-(6,6)]
   173    13.90644865    13.90644865    13.90644865    6[6-(1,6),6-(1,6),6-(8,8)]
   174    14.69571318    14.69571318    14.69571318    6[1-(0),6-(1,7),6-(6,6)]
   175     0.81190118     0.81190118     0.81190118    6[1-(0),6-(1,6),7-(6,27)]
   176     4.40358298     4.40358298     4.40358298    6[1-(0),8-(27),8-(27,27)]
   177     7.29805596     7.29805596     7.29805596    6[1-(0),8-(27),8-(27,27)]
   178    12.57843185    12.57843185    12.57843185    6[6-(6,6),8-(27),8-(27)]
   179     8.24275882     8.24275882     8.24275882    6[1-(0),8-(27),8-(27,27)]
   180     7.14865407     7.14865407     7.14865407    6[1-(0),8-(27),8-(27,27)]
   181     5.49617862     5.49617862     5.49617862    6[1-(0),6-(1,6),7-(6,27)]
   182     5.53390637     5.53390637     5.53390637    6[1-(0),6-(1,7),6-(6,6)]
   183     4.35529146     4.35529146     4.35529146    6[6-(1,6),6-(1,6),6-(8,8)]
   184     3.16611278     3.16611278     3.16611278    6[1-(0),6-(1,7),6-(6,6)]
   185      3.1993132      3.1993132      3.1993132    6[1-(0),6-(1,6),7-(6,27)]
   186     4.42018319     4.42018319     4.42018319    6[6-(6,6),8-(27),8-(27)]
   187     3.18120388     3.18120388     3.18120388    6[1-(0),6-(1,6),7-(6,27)]
   188     2.29535631     2.29535631     2.29535631    6[1-(0),6-(1,7),6-(6,6)]
   189     1.22388821     1.22388821     1.22388821    6[6-(1,6),6-(1,6),6-(8,8)]
   190     1.06090433     1.06090433     1.06090433    6[1-(0),6-(1,7),6-(6,6)]
   191     1.95882478     1.95882478     1.95882478    6[1-(0),6-(1,6),7-(6,27)]
   192     0.23693027     0.23693027     0.23693027    6[6-(6,6),8-(27),8-(27)]
   193    12.02157026    12.02157026    12.02157026    6[1-(0),8-(27),8-(27,27)]
   194      10.714681      10.714681      10.714681    6[1-(0),8-(27),8-(27,27)]
   195     8.29708678     8.29708678     8.29708678    6[1-(0),6-(1,6),7-(6,27)]
   196     7.53649534     7.53649534     7.53649534    6[1-(0),6-(1,7),6-(6,6)]
   197     7.93640949     7.93640949     7.93640949    6[6-(1,6),6-(1,6),6-(8,8)]
   198     9.10295152     9.10295152     9.10295152    6[1-(0),6-(1,7),6-(6,6)]
   199     9.78205102     9.78205102     9.78205102    6[1-(0),6-(1,6),7-(6,27)]
   200     7.18185449     7.18185449     7.18185449    6[6-(6,6),8-(27),8-(27)]
   201     8.05261096     8.05261096     8.05261096    6[1-(0),6-(1,6),7-(6,27)]
   202     6.81212254     6.81212254     6.81212254    6[1-(0),6-(1,7),6-(6,6)]
   203     6.36089865     6.36089865     6.36089865    6[6-(1,6),6-(1,6),6-(8,8)]
   204     7.15016318     7.15016318     7.15016318    6[1-(0),6-(1,7),6-(6,6)]
   205     8.35745118     8.35745118     8.35745118    6[1-(0),6-(1,6),7-(6,27)]
   206    11.94913298    11.94913298    11.94913298    6[1-(0),8-(27),8-(27,27)]
   207    14.84360596    14.84360596    14.84360596    6[1-(0),8-(27),8-(27,27)]
   208     5.03288185     5.03288185     5.03288185    6[6-(6,6),8-(27),8-(27)]
   209     0.69720882     0.69720882     0.69720882    6[1-(0),8-(27),8-(27,27)]
   210    14.69420407    14.69420407    14.69420407    6[1-(0),8-(27),8-(27,27)]
   211     2.04937138     2.04937138     2.04937138    6[1-(0),6-(1,6),7-(6,27)]
   212     2.01164363     2.01164363     2.01164363    6[1-(0),6-(1,7),6-(6,6)]
   213     3.19025854     3.19025854     3.19025854    6[6-(1,6),6-(1,6),6-(8,8)]
   214     4.37943722     4.37943722     4.37943722    6[1-(0),6-(1,7),6-(6,6)]
   215      4.3462368      4.3462368      4.3462368    6[1-(0),6-(1,6),7-(6,27)]
   216     3.12536681     3.12536681     3.12536681    6[6-(6,6),8-(27),8-(27)]
   217     4.36434612     4.36434612     4.36434612    6[1-(0),6-(1,6),7-(6,27)]
   218     5.25019369     5.25019369     5.25019369    6[1-(0),6-(1,7),6-(6,6)]
   219     6.32166179     6.32166179     6.32166179    6[6-(1,6),6-(1,6),6-(8,8)]
   220     6.48464567     6.48464567     6.48464567    6[1-(0),6-(1,7),6-(6,6)]
   221     5.58672522     5.58672522     5.58672522    6[1-(0),6-(1,6),7-(6,27)]
   222     7.30861973     7.30861973     7.30861973    6[6-(6,6),8-(27),8-(27)]
   223    10.61507974    10.61507974    10.61507974    6[1-(0),8-(27),8-(27,27)]
   224      11.921969      11.921969      11.921969    6[1-(0),8-(27),8-(27,27)]
   225    14.33956322    14.33956322    14.33956322    6[1-(0),6-(1,6),7-(6,27)]
   226     0.00905466     0.00905466     0.00905466    6[1-(0),6-(1,7),6-(6,6)]
   227    14.70024051    14.70024051    14.70024051    6[6-(1,6),6-(1,6),6-(8,8)]
   228    13.53369848    13.53369848    13.53369848    6[1-(0),6-(1,7),6-(6,6)]
   229    12.85459898    12.85459898    12.85459898    6[1-(0),6-(1,6),7-(6,27)]
   230     0.36369551     0.36369551     0.36369551    6[6-(6,6),8-(27),8-(27)]
   231    14.58403904    14.58403904    14.58403904    6[1-(0),6-(1,6),7-(6,27)]
   232     0.73342746     0.73342746     0.73342746    6[1-(0),6-(1,7),6-(6,6)]
   233     1.18465135     1.18465135     1.18465135    6[6-(1,6),6-(1,6),6-(8,8)]
   234     0.39538682     0.39538682     0.39538682    6[1-(0),6-(1,7),6-(6,6)]
   235    14.27919882    14.27919882    14.27919882    6[1-(0),6-(1,6),7-(6,27)]
   236    10.68751702    10.68751702    10.68751702    6[1-(0),8-(27),8-(27,27)]
   237     7.79304404     7.79304404     7.79304404    6[1-(0),8-(27),8-(27,27)]
   238     2.51266815     2.51266815     2.51266815    6[6-(6,6),8-(27),8-(27)]
   239     6.84834118     6.84834118     6.84834118    6[1-(0),8-(27),8-(27,27)]
   240     7.94244593     7.94244593     7.94244593    6[1-(0),8-(27)]
   241     10.7448632     10.7448632     10.7448632    7[6-(1,6),6-(1,6),27-(7,8,8,8,8)]
   242    12.04722513    12.04722513    12.04722513    7[6-(1,6),6-(1,6),27-(7,8,8,8,8)]
   243     5.71198135     5.71198135     5.71198135    7[6-(1,6),6-(1,6),27-(7,8,8,8,8)]
   244     6.28393404     6.28393404     6.28393404    7[6-(1,6),6-(1,6),27-(7,8,8,8,8)]
   245     11.8917868     11.8917868     11.8917868    7[6-(1,6),6-(1,6),27-(7,8,8,8,8)]
   246    10.58942487    10.58942487    10.58942487    7[6-(1,6),6-(1,6),27-(7,8,8,8,8)]
   247     1.83356865     1.83356865     1.83356865    7[6-(1,6),6-(1,6),27-(7,8,8,8,8)]
   248     1.26161596     1.26161596     1.26161596    7[6-(1,6),6-(1,6),27-(7,8,8,8,8)]
   249      4.3462368      4.3462368      4.3462368    7[6-(1,6),6-(1,6),27-(7,8,8,8,8)]
   250     3.04387487     3.04387487     3.04387487    7[6-(1,6),6-(1,6),27-(7,8,8,8,8)]
   251     9.37911865     9.37911865     9.37911865    7[6-(1,6),6-(1,6),27-(7,8,8,8,8)]
   252     8.80716596     8.80716596     8.80716596    7[6-(1,6),6-(1,6),27-(7,8,8,8,8)]
   253      3.1993132      3.1993132      3.1993132    7[6-(1,6),6-(1,6),27-(7,8,8,8,8)]
   254     4.50167513     4.50167513     4.50167513    7[6-(1,6),6-(1,6),27-(7,8,8,8,8)]
   255    13.25753135    13.25753135    13.25753135    7[6-(1,6),6-(1,6),27-(7,8,8,8,8)]
   256    13.82948404    13.82948404    13.82948404    7[6-(1,6),6-(1,6),27-(7,8,8,8,8)]
   257    2.798040851    2.798040851    2.798040851    8[1-(0),27-(7,7,8,8,8),27-(8,8,8,8,8),27-(8,8,8,8,8)]
   258   13.199128793   13.199128793   13.199128793    8[1-(0),27-(7,7,8,8,8),27-(8,8,8,8,8),27-(8,8,8,8,8)]
   259     9.54059342     9.54059342     9.54059342    8[6-(6,8),27-(8,8,8,8)]
   260    11.77558533    11.77558533    11.77558533    8[6-(6,8),27-(7,7,8,8,8)]
   261     15.0005534     15.0005534     15.0005534    8[6-(6,8),27-(8,8,8,8,8)]
   262     0.37425928     0.37425928     0.37425928    8[6-(6,8),27-(8,8,8,8,8)]
   263     2.72243444     2.72243444     2.72243444    8[6-(1,8),27-(8,8,8,8,8)]
   264     3.14800346     3.14800346     3.14800346    8[6-(1,8),27-(7,7,8,8,8),27-(8,8,8,8,8)]
   265     3.23100451     3.23100451     3.23100451    8[6-(1,8),27-(8,8,8,8,8),27-(8,8,8,8,8)]
   266     4.93026237     4.93026237     4.93026237    8[6-(1,8),27-(7,7,8,8,8)]
   267    7.262139142    7.262139142    7.262139142    8[6-(6,8),27-(8,8,8,8,8)]
   268     9.13313372     9.13313372     9.13313372    8[6-(6,8),27-(7,7,8,8,8)]
   269    3.093222767    3.093222767    3.093222767    8[6-(1,8),27-(7,7,8,8,8),27-(8,8,8,8,8)]
   270     2.22895547     2.22895547     2.22895547    8[6-(1,8),27-(8,8,8,8,8)]
   271     0.76059144     0.76059144     0.76059144    8[6-(1,8),27-(8,8,8,8,8)]
   272    14.19016133    14.19016133    14.19016133    8[6-(1,8),27-(8,8,8,8,8),27-(8,8,8,8,8)]
   273   10.311446808   10.311446808   10.311446808    8[6-(6,8),27-(7,7,8,8,8)]
   274    10.78410006    10.78410006    10.78410006    8[6-(6,8),27-(8,8,8,8,8)]
   275    13.45371565    13.45371565    13.45371565    8[6-(1,8),27-(8,8,8,8,8)]
   276     0.06941906     0.06941906     0.06941906    8[6-(1,8),27-(8,8,8,8,8),27-(8,8,8,8,8)]
   277    15.03526293    15.03526293    15.03526293    8[6-(1,8),27-(8,8,8,8,8)]
   278     0.92961176     0.92961176     0.92961176    8[6-(1,8),27-(8,8,8,8,8),27-(8,8,8,8,8)]
   279    4.747509149    4.747509149    4.747509149    8[1-(0),27-(7,7,8,8,8),27-(8,8,8,8,8),27-(8,8,8,8,8)]
   280    9.437521207    9.437521207    9.437521207    8[1-(0),27-(7,7,8,8,8),27-(8,8,8,8,8),27-(8,8,8,8,8)]
   281    13.09605658    13.09605658    13.09605658    8[6-(6,8),27-(8,8,8,8,8)]
   282    10.86106467    10.86106467    10.86106467    8[6-(6,8),27-(7,7,8,8,8)]
   283      7.6360966      7.6360966      7.6360966    8[6-(6,8),27-(8,8,8,8,8)]
   284     7.17129072     7.17129072     7.17129072    8[6-(6,8),27-(8,8,8,8,8)]
   285     4.82311556     4.82311556     4.82311556    8[6-(1,8),27-(8,8,8,8,8)]
   286     4.39754654     4.39754654     4.39754654    8[6-(1,8),27-(7,7,8,8,8),27-(8,8,8,8,8)]
   287     4.31454549     4.31454549     4.31454549    8[6-(1,8),27-(8,8,8,8,8),27-(8,8,8,8,8)]
   288     2.61528763     2.61528763     2.61528763    8[6-(1,8),27-(7,7,8,8,8)]
   289    0.283410858    0.283410858    0.283410858    8[6-(6,8),27-(8,8,8,8,8)]
   290    13.50351628    13.50351628    13.50351628    8[6-(6,8),27-(7,7,8,8,8)]
   291    4.452327233    4.452327233    4.452327233    8[6-(1,8),27-(7,7,8,8,8),27-(8,8,8,8,8)]
   292     5.31659453     5.31659453     5.31659453    8[6-(1,8),27-(8,8,8,8,8)]
   293     6.78495856     6.78495856     6.78495856    8[6-(1,8),27-(8,8,8,8,8)]
   294     8.44648867     8.44648867     8.44648867    8[6-(1,8),27-(8,8,8,8),27-(8,8,8,8,8)]
   295   12.325203192   12.325203192   12.325203192    8[6-(6,8),27-(7,7,8,8,8)]
   296    11.85254994    11.85254994    11.85254994    8[6-(6,8),27-(8,8,8,8,8)]
   297     9.18293435     9.18293435     9.18293435    8[6-(1,8),27-(8,8,8,8,8)]
   298     7.47613094     7.47613094     7.47613094    8[6-(1,8),27-(8,8,8,8,8),27-(8,8,8,8,8)]
   299     7.60138707     7.60138707     7.60138707    8[6-(1,8),27-(8,8,8,8,8)]
   300     6.61593824     6.61593824     6.61593824    8[6-(1,8),27-(8,8,8,8,8),27-(8,8,8,8,8)]
   301   12.293059149   12.293059149   12.293059149    8[1-(0),27-(7,7,8,8,8),27-(8,8,8,8,8),27-(8,8,8,8,8)]
   302    1.891971207    1.891971207    1.891971207    8[1-(0),27-(7,7,8,8,8),27-(8,8,8,8,8),27-(8,8,8,8,8)]
   303     5.55050658     5.55050658     5.55050658    8[6-(6,8),27-(8,8,8,8,8)]
   304     3.31551467     3.31551467     3.31551467    8[6-(6,8),27-(7,7,8,8,8)]
   305      0.0905466      0.0905466      0.0905466    8[6-(6,8),27-(8,8,8,8,8)]
   306    14.71684072    14.71684072    14.71684072    8[6-(6,8),27-(8,8,8,8,8)]
   307    12.36866556    12.36866556    12.36866556    8[6-(1,8),27-(8,8,8,8,8)]
   308    11.94309654    11.94309654    11.94309654    8[6-(1,8),27-(7,7,8,8,8),27-(8,8,8,8,8)]
   309    11.86009549    11.86009549    11.86009549    8[6-(1,8),27-(8,8,8,8,8),27-(8,8,8,8,8)]
   310    10.16083763    10.16083763    10.16083763    8[6-(1,8),27-(7,7,8,8,8)]
   311    7.828960858    7.828960858    7.828960858    8[6-(6,8),27-(8,8,8,8,8)]
   312     5.95796628     5.95796628     5.95796628    8[6-(6,8),27-(7,7,8,8,8)]
   313   11.997877233   11.997877233   11.997877233    8[6-(1,8),27-(7,7,8,8,8),27-(8,8,8,8,8)]
   314    12.86214453    12.86214453    12.86214453    8[6-(1,8),27-(8,8,8,8,8)]
   315    14.33050856    14.33050856    14.33050856    8[6-(1,8),27-(8,8,8,8,8)]
   316     0.90093867     0.90093867     0.90093867    8[6-(1,8),27-(8,8,8,8,8),27-(8,8,8,8,8)]
   317    4.779653192    4.779653192    4.779653192    8[6-(6,8),27-(7,7,8,8,8)]
   318     4.30699994     4.30699994     4.30699994    8[6-(6,8),27-(8,8,8,8,8)]
   319     1.63738435     1.63738435     1.63738435    8[6-(1,8),27-(8,8,8,8,8)]
   320    15.02168094    15.02168094    15.02168094    8[6-(1,8),27-(8,8,8,8,8),27-(8,8,8,8,8)]
   321     0.05583707     0.05583707     0.05583707    8[6-(1,8),27-(8,8,8,8,8)]
   322    14.16148824    14.16148824    14.16148824    8[6-(1,8),27-(8,8,8,8,8),27-(8,8,8,8,8)]
   323   10.343590851   10.343590851   10.343590851    8[1-(0),27-(7,7,8,8,8),27-(8,8,8,8),27-(8,8,8,8)]
   324    5.653578793    5.653578793    5.653578793    8[1-(0),27-(7,7,8,8,8),27-(8,8,8,8,8),27-(8,8,8,8,8)]
   325     1.99504342     1.99504342     1.99504342    8[6-(6,8),27-(8,8,8,8,8)]
   326     4.23003533     4.23003533     4.23003533    8[6-(6,8),27-(7,7,8,8,8)]
   327      7.4550034      7.4550034      7.4550034    8[6-(6,8),27-(8,8,8,8)]
   328     7.91980928     7.91980928     7.91980928    8[6-(6,8),27-(8,8,8,8)]
   329    10.26798444    10.26798444    10.26798444    8[6-(1,8),27-(8,8,8,8)]
   330    10.69355346    10.69355346    10.69355346    8[6-(1,8),27-(7,7,8,8,8),27-(8,8,8,8,8)]
   331    10.77655451    10.77655451    10.77655451    8[6-(1,8),27-(8,8,8,8),27-(8,8,8,8,8)]
   332    12.47581237    12.47581237    12.47581237    8[6-(1,8),27-(7,7,8,8,8)]
   333   14.807689142   14.807689142   14.807689142    8[6-(6,8),27-(8,8,8,8,8)]
   334     1.58758372     1.58758372     1.58758372    8[6-(6,8),27-(7,7,8,8,8)]
   335   10.638772767   10.638772767   10.638772767    8[6-(1,8),27-(7,7,8,8,8),27-(8,8,8,8)]
   336     9.77450547     9.77450547     9.77450547    8[6-(1,8),27-(8,8,8,8,8)]
   337     8.30614144     8.30614144     8.30614144    8[6-(1,8),27-(8,8,8,8,8)]
   338     6.64461133     6.64461133     6.64461133    8[6-(1,8),27-(8,8,8,8,8),27-(8,8,8,8,8)]
   339    2.765896808    2.765896808    2.765896808    8[6-(6,8),27-(7,7,8,8,8)]
   340     3.23855006     3.23855006     3.23855006    8[6-(6,8),27-(8,8,8,8,8)]
   341     5.90816565     5.90816565     5.90816565    8[6-(1,8),27-(8,8,8,8,8)]
   342     7.61496906     7.61496906     7.61496906    8[6-(1,8),27-(8,8,8,8),27-(8,8,8,8,8)]
   343     7.48971293     7.48971293     7.48971293    8[6-(1),27-(8,8,8,8,8)]
