# Supplementary material for: A collection of forcefield precursors for metal–organic frameworks
Source: RSC Adv. 2019 Nov 13;9(63):36492–507. doi: 10.1039/c9ra07327b (PMC9075174; doi:10.1039/c9ra07327b)
Supplement: RA-009-C9RA07327B-s3100 [file RA-009-C9RA07327B-s3100.txt]

COBWEV_clean

5.369    0.00000000    0.00000000
2.68450538    15.40453887    0.00000000
2.68450665    0.07055372    19.90436184

     1  2.06706807682  2.06706807682  2.06706807682    48[8-(15),8-(15),8-(15)]
     2   5.3690034266   5.3690034266   5.3690034266    48[7-(6,6),8-(15),8-(15,48),8-(15,48)]
     3  7.43607395318  7.43607395318  7.43607395318    48[8-(15),8-(15),8-(15)]
     4   5.3690086034   5.3690086034   5.3690086034    48[7-(6,6),8-(15),8-(15,48),8-(15,48)]
     5  5.59450780466  5.59450780466  5.59450780466    15[8-(0),8-(48),8-(48,48),8-(6)]
     6  7.73136771647  7.73136771647  7.73136771647    15[8-(48),8-(48),8-(48),8-(6)]
     7  5.59450022534  5.59450022534  5.59450022534    15[8-(0),8-(48),8-(48,48),8-(6)]
     8  2.36236431353  2.36236431353  2.36236431353    15[8-(48),8-(48),8-(48),8-(6)]
     9  9.12730886667  9.12730886667  9.12730886667    6[7-(6),7-(6,6),8-(0)]
    10  6.72736159806  6.72736159806  6.72736159806    6[7-(6,48),7-(6,6),8-(0)]
    11  7.88170189417  7.88170189417  7.88170189417    6[6-(6),7-(0),7-(6)]
    12  5.27236308371  5.27236308371  5.27236308371    6[6-(6),7-(0),7-(6,48)]
    13  8.77832505403  8.77832505403  8.77832505403    6[6-(7),6-(7,7)]
    14  5.82537073048  5.82537073048  5.82537073048    6[6-(7),6-(7,7)]
    15   4.4025896107   4.4025896107   4.4025896107    6[6-(6),7-(6,6)]
    16  6.92064685256  6.92064685256  6.92064685256    6[6-(6),7-(6,6)]
    17  5.40659151135  5.40659151135  5.40659151135    6[6-(6),7-(6,6),8-(6)]
    18  3.06570419601  3.06570419601  3.06570419601    6[6-(6),7-(6,6),8-(6)]
    19  4.86432194481  4.86432194481  4.86432194481    6[6-(6,8),6-(7,8)]
    20  2.44826925043  2.44826925043  2.44826925043    6[6-(6,8),6-(7,8)]
    21  5.09518920807  5.09518920807  5.09518920807    6[6-(6),6-(6,8),8-(0)]
    22  2.85631393375  2.85631393375  2.85631393375    6[6-(6),6-(6,8),8-(0)]
    23  6.57166446804  6.57166446804  6.57166446804    6[6-(6,8),6-(8),8-(6)]
    24  3.96769715964  3.96769715964  3.96769715964    6[6-(6,8),6-(8),8-(6)]
    25  6.95823300706  6.95823300706  6.95823300706    6[6-(6,8),8-(15)]
    26  3.85494886323  3.85494886323  3.85494886323    6[6-(6,8),8-(15)]
    27  3.75830316333  3.75830316333  3.75830316333    6[7-(6),7-(6,6),8-(0)]
    28  6.72736443194  6.72736443194  6.72736443194    6[7-(6,48),7-(6,6),8-(0)]
    29  2.51269413583  2.51269413583  2.51269413583    6[6-(6),7-(0),7-(6)]
    30  5.27236494629  5.27236494629  5.27236494629    6[6-(6),7-(0),7-(6,48)]
    31  3.40931697597  3.40931697597  3.40931697597    6[6-(7),6-(7,7)]
    32  5.82537129952  5.82537129952  5.82537129952    6[6-(7),6-(7,7)]
    33   4.4025824193   4.4025824193   4.4025824193    6[6-(6),7-(6,6)]
    34  6.92064717744  6.92064717744  6.92064717744    6[6-(6),7-(6,6)]
    35  5.40658651865  5.40658651865  5.40658651865    6[6-(6),7-(6,6),8-(6)]
    36  3.06570583399  3.06570583399  3.06570583399    6[6-(6),7-(6,6),8-(6)]
    37  4.86431808519  4.86431808519  4.86431808519    6[6-(6,8),6-(7,8)]
    38  7.81727077957  7.81727077957  7.81727077957    6[6-(6),6-(7,8)]
    39  5.09518482193  5.09518482193  5.09518482193    6[6-(6),6-(6,8),8-(0)]
    40  2.85631409625  2.85631409625  2.85631409625    6[6-(6),6-(6,8)]
    41  6.57165956196  6.57165956196  6.57165956196    6[6-(6,8),6-(8),8-(6)]
    42  3.96769687036  3.96769687036  3.96769687036    6[6-(6),6-(8),8-(6)]
    43  1.58922702294  1.58922702294  1.58922702294    6[6-(6,8),8-(15)]
    44  3.85494716677  3.85494716677  3.85494716677    6[6-(6,8),8-(15)]
    45  4.57976602362  4.57976602362  4.57976602362    7[6-(6),6-(6,8),6-(7,8)]
    46  7.23741721377  7.23741721377  7.23741721377    7[6-(6),6-(6,8),6-(7,8)]
    47   8.2897453249   8.2897453249   8.2897453249    7[6-(6,7),6-(7,8)]
    48  5.63208548859  5.63208548859  5.63208548859    7[6-(6,7),6-(7,8),48-(8,8,8)]
    49  6.90991328209  6.90991328209  6.90991328209    7[6-(6,7)]
    50  4.19319403299  4.19319403299  4.19319403299    7[6-(6,7)]
    51  4.57976000638  4.57976000638  4.57976000638    7[6-(6),6-(6,8),6-(7,8)]
    52  7.23741881623  7.23741881623  7.23741881623    7[6-(6),6-(6,8),6-(7,8)]
    53   2.9207387051   2.9207387051   2.9207387051    7[6-(6,7),6-(7,8)]
    54  5.63208854141  5.63208854141  5.63208854141    7[6-(6,7),6-(7,8),48-(8,8,8)]
    55  1.54090474791  1.54090474791  1.54090474791    7[6-(6,7)]
    56  4.19319599701  4.19319599701  4.19319599701    7[6-(6,7)]
    57  5.83074339684  5.83074339684  5.83074339684    8[6-(6),15-(8,8,8)]
    58  8.01055502259  8.01055502259  8.01055502259    8[6-(6),15-(8,8,8)]
    59  6.30321540754  6.30321540754  6.30321540754    8[15-(8,8,8),48-(7,8,8),48-(7,8,8)]
    60  8.48302817215  8.48302817215  8.48302817215    8[15-(8,8,8),48-(8,8)]
    61  6.24415745439  6.24415745439  6.24415745439    8[15-(8,8,8)]
    62  8.40249275844  8.40249275844  8.40249275844    8[15-(8,8,8),48-(8,8)]
    63  9.56756779904  9.56756779904  9.56756779904    8[15-(8,8,8),48-(7,8,8)]
    64  6.26563077517  6.26563077517  6.26563077517    8[15-(8,8,8),48-(8,8)]
    65  3.89790233735  3.89790233735  3.89790233735    8[6-(7,7)]
    66  7.07097711406  7.07097711406  7.07097711406    8[6-(7,7)]
    67   6.5287128538   6.5287128538   6.5287128538    8[6-(6,6),6-(6,7)]
    68  3.76904375268  3.76904375268  3.76904375268    8[6-(6,6),6-(6,7)]
    69  5.11666468539  5.11666468539  5.11666468539    8[6-(6,6)]
    70  2.91000397444  2.91000397444  2.91000397444    8[6-(6,6)]
    71  5.83073663316  5.83073663316  5.83073663316    8[6-(6),15-(8,8,8)]
    72  2.64155300741  2.64155300741  2.64155300741    8[6-(6),15-(8,8,8)]
    73  6.30320862246  6.30320862246  6.30320862246    8[15-(8,8,8),48-(7,8,8),48-(7,8,8)]
    74  3.11402385785  3.11402385785  3.11402385785    8[15-(8,8,8),48-(8,8)]
    75 0.875148575613 0.875148575613 0.875148575613    8[15-(8,8,8)]
    76  3.03348927157  3.03348927157  3.03348927157    8[15-(8,8,8),48-(8,8)]
    77  4.19856023096  4.19856023096  4.19856023096    8[15-(8,8,8),48-(7,8,8)]
    78  6.26562725483  6.26562725483  6.26562725483    8[15-(8,8,8),48-(8,8)]
    79  3.89789769265  3.89789769265  3.89789769265    8[6-(7,7)]
    80  7.07098091595  7.07098091595  7.07098091595    8[6-(7,7)]
    81   6.5287071762   6.5287071762   6.5287071762    8[6-(6,6),6-(6,7)]
    82  3.76904427732  3.76904427732  3.76904427732    8[6-(6,6),6-(6,7)]
    83  5.11666134461  5.11666134461  5.11666134461    8[6-(6,6)]
