# Supplementary material for: A collection of forcefield precursors for metal–organic frameworks
Source: RSC Adv. 2019 Nov 13;9(63):36492–507. doi: 10.1039/c9ra07327b (PMC9075174; doi:10.1039/c9ra07327b)
Supplement: RA-009-C9RA07327B-s3101 [file RA-009-C9RA07327B-s3101.txt]

COPXOV_clean

13.3997    0.00000000    0.00000000
-6.69979383    11.91549112    0.00000000
0.0    -7.08920638    45.79351563

     1 0.412478874323 0.412478874323 0.412478874323    27[7-(6,6),8-(6),8-(6)]
     2-0.0380190059752-0.0380190059752-0.0380190059752    27[7-(6,6),7-(6,6),8-(6),8-(6),8-(6)]
     3  -6.2837351615  -6.2837351615  -6.2837351615    27[7-(6,6),7-(6,6),8-(6),8-(6)]
     4  7.11231282768  7.11231282768  7.11231282768    27[7-(6,6),8-(6),8-(6)]
     5  6.66181487998  6.66181487998  6.66181487998    27[7-(6,6),7-(6,6),8-(6),8-(6),8-(6)]
     6 0.416062701503 0.416062701503 0.416062701503    27[7-(6,6),7-(6,6),8-(6),8-(6)]
     7  6.28742729568  6.28742729568  6.28742729568    27[7-(6,6),8-(6),8-(6)]
     8  6.73792517598  6.73792517598  6.73792517598    27[7-(6,6),7-(6,6),8-(6),8-(6),8-(6)]
     9  12.9836413315  12.9836413315  12.9836413315    27[7-(6,6),7-(6,6),8-(6),8-(6)]
    10-0.412406657677-0.412406657677-0.412406657677    27[7-(6,6),8-(6),8-(6)]
    110.03809129002480.03809129002480.0380912900248    27[7-(6,6),7-(6,6),8-(6),8-(6),8-(6)]
    12   6.2838434685   6.2838434685   6.2838434685    27[7-(6,6),7-(6,6),8-(6),8-(6)]
    13  3.46386572337  3.46386572337  3.46386572337    1[6-(6,6)]
    14  2.79254902159  2.79254902159  2.79254902159    1[6-(6,6)]
    15-0.121895490754-0.121895490754-0.121895490754    1[6-(6,6)]
    16  1.50751752198  1.50751752198  1.50751752198    1[6-(1,1,6)]
    17   7.8428449043   7.8428449043   7.8428449043    1[6-(1,1,6)]
    18 0.107252219708 0.107252219708 0.107252219708    1[6-(1,1,6)]
    19 -0.69138177463 -0.69138177463 -0.69138177463    1[6-(1,1,6)]
    20-0.377832625424-0.377832625424-0.377832625424    1[6-(1,1,6)]
    21 0.771863196102 0.771863196102 0.771863196102    1[6-(1,1,6)]
    22-0.954004278674-0.954004278674-0.954004278674    1[6-(1,1,6)]
    23 -1.55699767635 -1.55699767635 -1.55699767635    1[6-(1,1,6)]
    24 -1.64543115781 -1.64543115781 -1.64543115781    1[6-(1,1,6)]
    25  4.07487936018  4.07487936018  4.07487936018    1[6-(6,6)]
    26  7.13268357561  7.13268357561  7.13268357561    1[6-(6,6)]
    27  3.61526524645  3.61526524645  3.61526524645    1[6-(6,6)]
    28  6.22953829095  6.22953829095  6.22953829095    1[6-(1,1,6)]
    29  7.51992999636  7.51992999636  7.51992999636    1[6-(1,1,6)]
    30   7.5681707475   7.5681707475   7.5681707475    1[6-(1,1,6)]
    31  8.45926134622  8.45926134622  8.45926134622    1[6-(1,1,6)]
    32  8.38690073066  8.38690073066  8.38690073066    1[6-(1,1,6)]
    33  7.71022230651  7.71022230651  7.71022230651    1[6-(1,1,6)]
    34  5.71902608889  5.71902608889  5.71902608889    1[6-(1,1,6)]
    35  5.13345241356  5.13345241356  5.13345241356    1[6-(1,1,6)]
    36  6.50558374938  6.50558374938  6.50558374938    1[6-(1,1,6)]
    37 -3.17970160473 -3.17970160473 -3.17970160473    1[6-(6,6)]
    38  6.74813927079  6.74813927079  6.74813927079    1[6-(6,6)]
    39 -3.66745649271 -3.66745649271 -3.66745649271    1[6-(6,6)]
    40  6.25503149036  6.25503149036  6.25503149036    1[6-(1,1,6)]
    41  6.56456749243  6.56456749243  6.56456749243    1[6-(1,1,6)]
    42 -5.68275916135 -5.68275916135 -5.68275916135    1[6-(1,1,6)]
    43  5.29158310703  5.29158310703  5.29158310703    1[6-(1,1,6)]
    44  5.98970410683  5.98970410683  5.98970410683    1[6-(1,1,6)]
    45  5.38404451957  5.38404451957  5.38404451957    1[6-(1,1,6)]
    46 -4.85332829131 -4.85332829131 -4.85332829131    1[6-(1,1,6)]
    47   8.0773761648   8.0773761648   8.0773761648    1[6-(1,1,6)]
    48  7.13672028044  7.13672028044  7.13672028044    1[6-(1,1,6)]
    49  3.18783080244  3.18783080244  3.18783080244    1[6-(6,7)]
    50  4.33217445049  4.33217445049  4.33217445049    1[6-(6,6)]
    51  7.60835287292  7.60835287292  7.60835287292    1[6-(6,6)]
    52-0.151366641168-0.151366641168-0.151366641168    1[6-(6,7)]
    53  9.55801574988  9.55801574988  9.55801574988    1[6-(6,6)]
    54  11.9377977179  11.9377977179  11.9377977179    1[6-(6,6)]
    55  0.45828198506  0.45828198506  0.45828198506    1[6-(6,6)]
    56  1.29175337949  1.29175337949  1.29175337949    1[6-(6,7)]
    57 -2.28729952543 -2.28729952543 -2.28729952543    1[6-(6,7)]
    58  10.1864714085  10.1864714085  10.1864714085    1[6-(6,6)]
    59 -2.79246759756 -2.79246759756 -2.79246759756    1[6-(6,7)]
    60  9.47226847699  9.47226847699  9.47226847699    1[6-(6,6)]
    61-0.541334859794-0.541334859794-0.541334859794    1[6-(6,6)]
    62 0.506531116766 0.506531116766 0.506531116766    1[6-(6,7)]
    63  10.9596208424  10.9596208424  10.9596208424    1[6-(6,6)]
    64  8.57849885945  8.57849885945  8.57849885945    1[6-(6,6)]
    65  6.66501443105  6.66501443105  6.66501443105    1[6-(6,6)]
    66-0.862890879678-0.862890879678-0.862890879678    1[6-(6,7)]
    67  2.70410231771  2.70410231771  2.70410231771    1[6-(6,7)]
    68  3.62467154869  3.62467154869  3.62467154869    1[6-(6,6)]
    69  6.54177381389  6.54177381389  6.54177381389    1[6-(6,7)]
    70  7.59498084227  7.59498084227  7.59498084227    1[6-(6,6)]
    71 -2.37438806023 -2.37438806023 -2.37438806023    1[6-(6,6)]
    72 -3.50933340465 -3.50933340465 -3.50933340465    1[6-(6,7)]
    73   9.5298907931   9.5298907931   9.5298907931    1[6-(6,6)]
    74 -1.46723808764 -1.46723808764 -1.46723808764    1[6-(6,6)]
    75  10.1784266343  10.1784266343  10.1784266343    1[6-(6,6)]
    76  11.1056760558  11.1056760558  11.1056760558    1[6-(6,7)]
    77  1.27834329927  1.27834329927  1.27834329927    1[6-(6,7)]
    78 0.446231927534 0.446231927534 0.446231927534    1[6-(6,6)]
    79  10.1636853466  10.1636853466  10.1636853466    1[6-(6,6)]
    80  9.49235210841  9.49235210841  9.49235210841    1[6-(6,6)]
    81  6.57792712075  6.57792712075  6.57792712075    1[6-(6,6)]
    82  8.20732114802  8.20732114802  8.20732114802    1[6-(1,1,6)]
    83   1.1430500857   1.1430500857   1.1430500857    1[6-(1,1,6)]
    84  6.80704915029  6.80704915029  6.80704915029    1[6-(1,1,6)]
    85  6.00843890463  6.00843890463  6.00843890463    1[6-(1,1,6)]
    86  6.32199571542  6.32199571542  6.32199571542    1[6-(1,1,6)]
    87   7.4716884139   7.4716884139   7.4716884139    1[6-(1,1,6)]
    88  5.74579316867  5.74579316867  5.74579316867    1[6-(1,1,6)]
    89  5.14281356635  5.14281356635  5.14281356635    1[6-(1,1,6)]
    90  5.05437100781  5.05437100781  5.05437100781    1[6-(1,1,6)]
    91 -2.62497565018 -2.62497565018 -2.62497565018    1[6-(6,6)]
    92 0.432843214386 0.432843214386 0.432843214386    1[6-(6,6)]
    93 -3.08458095645 -3.08458095645 -3.08458095645    1[6-(6,6)]
    94-0.470291060954-0.470291060954-0.470291060954    1[6-(1,1,6)]
    95 0.820099453644 0.820099453644 0.820099453644    1[6-(1,1,6)]
    96 0.868336542502 0.868336542502 0.868336542502    1[6-(1,1,6)]
    97  1.75940604378  1.75940604378  1.75940604378    1[6-(1,1,6)]
    98  1.68704989934  1.68704989934  1.68704989934    1[6-(1,1,6)]
    99  1.01035862349  1.01035862349  1.01035862349    1[6-(1,1,6)]
   100-0.980835998892-0.980835998892-0.980835998892    1[6-(1,1,6)]
   101 -1.56639610356 -1.56639610356 -1.56639610356    1[6-(1,1,6)]
   102-0.194268879378-0.194268879378-0.194268879378    1[6-(1,1,6)]
   103  3.52011015473  3.52011015473  3.52011015473    1[6-(6,6)]
   104 0.048244739212 0.048244739212 0.048244739212    1[6-(6,6)]
   105  3.03236688271  3.03236688271  3.03236688271    1[6-(6,6)]
   106-0.444865400358-0.444865400358-0.444865400358    1[6-(1,1,6)]
   107-0.135335262432-0.135335262432-0.135335262432    1[6-(1,1,6)]
   108  1.01703979135  1.01703979135  1.01703979135    1[6-(1,1,6)]
   109 -1.40829387703 -1.40829387703 -1.40829387703    1[6-(1,1,6)]
   110-0.710166136834-0.710166136834-0.710166136834    1[6-(1,1,6)]
   111 -1.31583942957 -1.31583942957 -1.31583942957    1[6-(1,1,6)]
   112  1.84649178131  1.84649178131  1.84649178131    1[6-(1,1,6)]
   113   1.3775083252   1.3775083252   1.3775083252    1[6-(1,1,6)]
   114 0.436846329556 0.436846329556 0.436846329556    1[6-(1,1,6)]
   115  9.88765262756  9.88765262756  9.88765262756    1[6-(6,7)]
   116  11.0319777395  11.0319777395  11.0319777395    1[6-(6,6)]
   117 0.908552617076 0.908552617076 0.908552617076    1[6-(6,6)]
   118  6.54843959117  6.54843959117  6.54843959117    1[6-(6,7)]
   119  2.85820244012  2.85820244012  2.85820244012    1[6-(6,6)]
   120   5.2379939121   5.2379939121   5.2379939121    1[6-(6,6)]
   121  7.15816366494  7.15816366494  7.15816366494    1[6-(6,6)]
   122  7.99161495051  7.99161495051  7.99161495051    1[6-(6,7)]
   123  4.41254811543  4.41254811543  4.41254811543    1[6-(6,7)]
   124  3.48663864148  3.48663864148  3.48663864148    1[6-(6,6)]
   125  3.90737880756  3.90737880756  3.90737880756    1[6-(6,7)]
   126  2.77243355301  2.77243355301  2.77243355301    1[6-(6,6)]
   127  6.15854526979  6.15854526979  6.15854526979    1[6-(6,6)]
   128  7.20639237323  7.20639237323  7.20639237323    1[6-(6,7)]
   129   4.2598145876   4.2598145876   4.2598145876    1[6-(6,6)]
   130  1.87868319055  1.87868319055  1.87868319055    1[6-(6,6)]
   131 -0.03478670105 -0.03478670105 -0.03478670105    1[6-(6,6)]
   132  5.83691568968  5.83691568968  5.83691568968    1[6-(6,7)]
   133  9.40392277229  9.40392277229  9.40392277229    1[6-(6,7)]
   134  10.3244723213  10.3244723213  10.3244723213    1[6-(6,6)]
   135 -0.15810056389 -0.15810056389 -0.15810056389    1[6-(6,7)]
   136 0.895125247734 0.895125247734 0.895125247734    1[6-(6,6)]
   137  4.32544055023  4.32544055023  4.32544055023    1[6-(6,6)]
   138  3.19047671465  3.19047671465  3.19047671465    1[6-(6,7)]
   139   2.8300486569   2.8300486569   2.8300486569    1[6-(6,6)]
   140  5.23260995764  5.23260995764  5.23260995764    1[6-(6,6)]
   141  3.47860377567  3.47860377567  3.47860377567    1[6-(6,6)]
   142  4.40587283419  4.40587283419  4.40587283419    1[6-(6,7)]
   143  7.97822563073  7.97822563073  7.97822563073    1[6-(6,7)]
   144  7.14609426247  7.14609426247  7.14609426247    1[6-(6,6)]
   145  3.23604044663  3.23604044663  3.23604044663    1[6-(6,6)]
   146  3.90735714841  3.90735714841  3.90735714841    1[6-(6,6)]
   147  6.82180166075  6.82180166075  6.82180166075    1[6-(6,6)]
   148  5.19238864802  5.19238864802  5.19238864802    1[6-(1,1,6)]
   149  -1.1429387343  -1.1429387343  -1.1429387343    1[6-(1,1,6)]
   150  6.59265395029  6.59265395029  6.59265395029    1[6-(1,1,6)]
   151  7.39128794463  7.39128794463  7.39128794463    1[6-(1,1,6)]
   152  7.07773879542  7.07773879542  7.07773879542    1[6-(1,1,6)]
   153   5.9280429739   5.9280429739   5.9280429739    1[6-(1,1,6)]
   154  7.65391044867  7.65391044867  7.65391044867    1[6-(1,1,6)]
   155  8.25690384635  8.25690384635  8.25690384635    1[6-(1,1,6)]
   156  8.34533732781  8.34533732781  8.34533732781    1[6-(1,1,6)]
   157  2.62502680982  2.62502680982  2.62502680982    1[6-(6,6)]
   158-0.432777405614-0.432777405614-0.432777405614    1[6-(6,6)]
   159  3.08464092355  3.08464092355  3.08464092355    1[6-(6,6)]
   160 0.470367879046 0.470367879046 0.470367879046    1[6-(1,1,6)]
   161-0.820023826356-0.820023826356-0.820023826356    1[6-(1,1,6)]
   162-0.868264577498-0.868264577498-0.868264577498    1[6-(1,1,6)]
   163 -1.75935517622 -1.75935517622 -1.75935517622    1[6-(1,1,6)]
   164 -1.68699456066 -1.68699456066 -1.68699456066    1[6-(1,1,6)]
   165 -1.01031613651 -1.01031613651 -1.01031613651    1[6-(1,1,6)]
   166 0.980880081108 0.980880081108 0.980880081108    1[6-(1,1,6)]
   167  1.56645375644  1.56645375644  1.56645375644    1[6-(1,1,6)]
   168 0.194322420622 0.194322420622 0.194322420622    1[6-(1,1,6)]
   169  9.87960777473  9.87960777473  9.87960777473    1[6-(6,6)]
   170-0.048233100788-0.048233100788-0.048233100788    1[6-(6,6)]
   171  10.3673626627  10.3673626627  10.3673626627    1[6-(6,6)]
   172 0.444874679642 0.444874679642 0.444874679642    1[6-(1,1,6)]
   173 0.135338677568 0.135338677568 0.135338677568    1[6-(1,1,6)]
   174  12.3826653314  12.3826653314  12.3826653314    1[6-(1,1,6)]
   175  1.40832306297  1.40832306297  1.40832306297    1[6-(1,1,6)]
   176 0.710202063166 0.710202063166 0.710202063166    1[6-(1,1,6)]
   177  1.31586165043  1.31586165043  1.31586165043    1[6-(1,1,6)]
   178  11.5532344613  11.5532344613  11.5532344613    1[6-(1,1,6)]
   179  -1.3774699948  -1.3774699948  -1.3774699948    1[6-(1,1,6)]
   180-0.436814110444-0.436814110444-0.436814110444    1[6-(1,1,6)]
   181  3.51207536756  3.51207536756  3.51207536756    1[6-(6,7)]
   182  2.36773171951  2.36773171951  2.36773171951    1[6-(6,6)]
   183-0.908446702924-0.908446702924-0.908446702924    1[6-(6,6)]
   184  6.85127281117  6.85127281117  6.85127281117    1[6-(6,7)]
   185 -2.85810957988 -2.85810957988 -2.85810957988    1[6-(6,6)]
   186  -5.2378915479  -5.2378915479  -5.2378915479    1[6-(6,6)]
   187  6.24162418494  6.24162418494  6.24162418494    1[6-(6,6)]
   188  5.40815279051  5.40815279051  5.40815279051    1[6-(6,7)]
   189  8.98720569543  8.98720569543  8.98720569543    1[6-(6,7)]
   190 -3.48656523852 -3.48656523852 -3.48656523852    1[6-(6,6)]
   191  9.49237376756  9.49237376756  9.49237376756    1[6-(6,7)]
   192 -2.77236230699 -2.77236230699 -2.77236230699    1[6-(6,6)]
   193  7.24124102979  7.24124102979  7.24124102979    1[6-(6,6)]
   194  6.19337505323  6.19337505323  6.19337505323    1[6-(6,7)]
   195  -4.2597146724  -4.2597146724  -4.2597146724    1[6-(6,6)]
   196 -1.87859268945 -1.87859268945 -1.87859268945    1[6-(6,6)]
   197  0.03489173895  0.03489173895  0.03489173895    1[6-(6,6)]
   198  7.56279704968  7.56279704968  7.56279704968    1[6-(6,7)]
   199  3.99580385229  3.99580385229  3.99580385229    1[6-(6,7)]
   200  3.07523462131  3.07523462131  3.07523462131    1[6-(6,6)]
   201  0.15813235611  0.15813235611  0.15813235611    1[6-(6,7)]
   202-0.895074672266-0.895074672266-0.895074672266    1[6-(6,6)]
   203  9.07429423023  9.07429423023  9.07429423023    1[6-(6,6)]
   204  10.2092395746  10.2092395746  10.2092395746    1[6-(6,7)]
   205  -2.8299846231  -2.8299846231  -2.8299846231    1[6-(6,6)]
   206  8.16714425764  8.16714425764  8.16714425764    1[6-(6,6)]
   207 -3.47852046433 -3.47852046433 -3.47852046433    1[6-(6,6)]
   208 -4.40576988581 -4.40576988581 -4.40576988581    1[6-(6,7)]
   209  5.42156287073  5.42156287073  5.42156287073    1[6-(6,7)]
   210  6.25367424247  6.25367424247  6.25367424247    1[6-(6,6)]
   211 -3.46377917663 -3.46377917663 -3.46377917663    1[6-(6,6)]
   212 -2.79244593841 -2.79244593841 -2.79244593841    1[6-(6,6)]
   213 0.121979049246 0.121979049246 0.121979049246    1[6-(6,6)]
   214 -1.50741497802 -1.50741497802 -1.50741497802    1[6-(1,1,6)]
   215   5.5568560843   5.5568560843   5.5568560843    1[6-(1,1,6)]
   216-0.107142980292-0.107142980292-0.107142980292    1[6-(1,1,6)]
   217  0.69146726537  0.69146726537  0.69146726537    1[6-(1,1,6)]
   218 0.377910454576 0.377910454576 0.377910454576    1[6-(1,1,6)]
   219-0.771782243898-0.771782243898-0.771782243898    1[6-(1,1,6)]
   220 0.954113001326 0.954113001326 0.954113001326    1[6-(1,1,6)]
   221  1.55709260365  1.55709260365  1.55709260365    1[6-(1,1,6)]
   222  1.64553516219  1.64553516219  1.64553516219    1[6-(1,1,6)]
   223  9.32488182018  9.32488182018  9.32488182018    1[6-(6,6)]
   224  6.26706295561  6.26706295561  6.26706295561    1[6-(6,6)]
   225  9.78448712645  9.78448712645  9.78448712645    1[6-(6,6)]
   226  7.17019723095  7.17019723095  7.17019723095    1[6-(1,1,6)]
   227  5.87980671636  5.87980671636  5.87980671636    1[6-(1,1,6)]
   228   5.8315696275   5.8315696275   5.8315696275    1[6-(1,1,6)]
   229  4.94050012622  4.94050012622  4.94050012622    1[6-(1,1,6)]
   230  5.01285627066  5.01285627066  5.01285627066    1[6-(1,1,6)]
   231  5.68954754651  5.68954754651  5.68954754651    1[6-(1,1,6)]
   232  7.68074216889  7.68074216889  7.68074216889    1[6-(1,1,6)]
   233  8.26630227356  8.26630227356  8.26630227356    1[6-(1,1,6)]
   234  6.89417504938  6.89417504938  6.89417504938    1[6-(1,1,6)]
   235  3.17979601527  3.17979601527  3.17979601527    1[6-(6,6)]
   236  6.65166143079  6.65166143079  6.65166143079    1[6-(6,6)]
   237  3.66753928729  3.66753928729  3.66753928729    1[6-(6,6)]
   238  7.14477157036  7.14477157036  7.14477157036    1[6-(1,1,6)]
   239  6.83524143243  6.83524143243  6.83524143243    1[6-(1,1,6)]
   240  5.68286637865  5.68286637865  5.68286637865    1[6-(1,1,6)]
   241  8.10820004703  8.10820004703  8.10820004703    1[6-(1,1,6)]
   242  7.41007230683  7.41007230683  7.41007230683    1[6-(1,1,6)]
   243  8.01574559957  8.01574559957  8.01574559957    1[6-(1,1,6)]
   244  4.85341438869  4.85341438869  4.85341438869    1[6-(1,1,6)]
   245   5.3223978448   5.3223978448   5.3223978448    1[6-(1,1,6)]
   246  6.26305984044  6.26305984044  6.26305984044    1[6-(1,1,6)]
   247 -3.18774645756 -3.18774645756 -3.18774645756    1[6-(6,7)]
   248 -4.33207156951 -4.33207156951 -4.33207156951    1[6-(6,6)]
   249  5.79135355292  5.79135355292  5.79135355292    1[6-(6,6)]
   250 0.151466578832 0.151466578832 0.151466578832    1[6-(6,7)]
   251  3.84170372988  3.84170372988  3.84170372988    1[6-(6,6)]
   252   1.4619122579   1.4619122579   1.4619122579    1[6-(6,6)]
   253 -0.45825749494 -0.45825749494 -0.45825749494    1[6-(6,6)]
   254 -1.29170878051 -1.29170878051 -1.29170878051    1[6-(6,7)]
   255  2.28735805457  2.28735805457  2.28735805457    1[6-(6,7)]
   256  3.21326752852  3.21326752852  3.21326752852    1[6-(6,6)]
   257  2.79252736244  2.79252736244  2.79252736244    1[6-(6,7)]
   258  3.92747261699  3.92747261699  3.92747261699    1[6-(6,6)]
   259 0.541360900206 0.541360900206 0.541360900206    1[6-(6,6)]
   260-0.506486203234-0.506486203234-0.506486203234    1[6-(6,7)]
   261   2.4400915824   2.4400915824   2.4400915824    1[6-(6,6)]
   262  4.82122297945  4.82122297945  4.82122297945    1[6-(6,6)]
   263  6.73469287105  6.73469287105  6.73469287105    1[6-(6,6)]
   264 0.862990480322 0.862990480322 0.862990480322    1[6-(6,7)]
   265 -2.70401660229 -2.70401660229 -2.70401660229    1[6-(6,7)]
   266 -3.62456615131 -3.62456615131 -3.62456615131    1[6-(6,6)]
   267  6.85800673389  6.85800673389  6.85800673389    1[6-(6,7)]
   268  5.80478092227  5.80478092227  5.80478092227    1[6-(6,6)]
   269  2.37446561977  2.37446561977  2.37446561977    1[6-(6,6)]
   270  3.50942945535  3.50942945535  3.50942945535    1[6-(6,7)]
   271   3.8698575131   3.8698575131   3.8698575131    1[6-(6,6)]
   272  1.46729621236  1.46729621236  1.46729621236    1[6-(6,6)]
   273  3.22130239433  3.22130239433  3.22130239433    1[6-(6,6)]
   274  2.29403333581  2.29403333581  2.29403333581    1[6-(6,7)]
   275 -1.27831946073 -1.27831946073 -1.27831946073    1[6-(6,7)]
   276-0.446188092466-0.446188092466-0.446188092466    1[6-(6,6)]
   277  1.59460616462  1.59460616462  1.59460616462    6[6-(1,6),6-(1,6),6-(8,8)]
   278  2.88901954826  2.88901954826  2.88901954826    6[1-(0),6-(6,6),6-(6,6)]
   279   3.3245135931   3.3245135931   3.3245135931    6[6-(1,6),6-(1,6),6-(8,8)]
   280  2.47765369672  2.47765369672  2.47765369672    6[1-(0),6-(6,6),6-(6,6)]
   281  1.17788047466  1.17788047466  1.17788047466    6[6-(1,6),6-(1,6),6-(6,6,6)]
   282 0.754446388985 0.754446388985 0.754446388985    6[1-(0),6-(6,6),6-(6,6)]
   283  1.08139424511  1.08139424511  1.08139424511    6[6-(6,6),8-(0),8-(0)]
   284  4.67386653649  4.67386653649  4.67386653649    6[6-(6,6),8-(27),8-(27)]
   285 0.233202985094 0.233202985094 0.233202985094    6[6-(1,1,1),6-(1,1,1),6-(1,1,1),6-(6,6)]
   286  0.79867525682  0.79867525682  0.79867525682    6[1-(0),1-(0),1-(0),6-(6,6,6)]
   287-0.041497043606-0.041497043606-0.041497043606    6[1-(0),1-(0),1-(0),6-(6,6,6)]
   288 -1.10542450602 -1.10542450602 -1.10542450602    6[1-(0),1-(0),1-(0),6-(6,6,6)]
   289  3.64340734969  3.64340734969  3.64340734969    6[6-(1,6),6-(1,6),6-(8,8)]
   290  4.43532975786  4.43532975786  4.43532975786    6[1-(0),6-(6,6),6-(6,6)]
   291  5.75787801902  5.75787801902  5.75787801902    6[6-(1,6),6-(1,6),6-(6,6,6)]
   292  6.24562476123  6.24562476123  6.24562476123    6[1-(0),6-(6,6),6-(6,6)]
   293  5.45772197546  5.45772197546  5.45772197546    6[6-(1,6),6-(1,6),6-(8,8)]
   294  4.14991348653  4.14991348653  4.14991348653    6[1-(0),6-(6,6),6-(6,6)]
   295  2.24314128351  2.24314128351  2.24314128351    6[6-(6,6),8-(27),8-(27)]
   296  6.00308729398  6.00308729398  6.00308729398    6[6-(6,6),8-(0),8-(27)]
   297  6.64225844258  6.64225844258  6.64225844258    6[6-(1,1,1),6-(1,1,1),6-(1,1,1),6-(6,6)]
   298  7.02548291997  7.02548291997  7.02548291997    6[1-(0),1-(0),1-(0),6-(6,6,6)]
   299  7.91389345512  7.91389345512  7.91389345512    6[1-(0),1-(0),1-(0),6-(6,6,6)]
   300   5.9387767764   5.9387767764   5.9387767764    6[1-(0),1-(0),1-(0),6-(6,6,6)]
   301 -3.22928393571 -3.22928393571 -3.22928393571    6[6-(1,6),6-(1,6),6-(8,8)]
   302 -3.71033008197 -3.71033008197 -3.71033008197    6[1-(0),6-(6,6),6-(6,6)]
   303 -4.99267879714 -4.99267879714 -4.99267879714    6[6-(1,6),6-(1,6),6-(8,8)]
   304 -5.78460174455 -5.78460174455 -5.78460174455    6[1-(0),6-(6,6),6-(6,6)]
   305 -5.32097511616 -5.32097511616 -5.32097511616    6[6-(1,6),6-(1,6),6-(6,6,6)]
   306  -4.0171867226  -4.0171867226  -4.0171867226    6[1-(0),6-(6,6),6-(6,6)]
   307 -1.85447762644 -1.85447762644 -1.85447762644    6[6-(6,6),8-(27),8-(27)]
   308 -5.55278324531 -5.55278324531 -5.55278324531    6[6-(6,6),8-(0),8-(0)]
   309  7.18362435315  7.18362435315  7.18362435315    6[6-(1,1,1),6-(1,1,1),6-(1,1,1),6-(6,6)]
   310  6.90491720997  6.90491720997  6.90491720997    6[1-(0),1-(0),1-(0),6-(6,6,6)]
   311  5.83561157861  5.83561157861  5.83561157861    6[1-(0),1-(0),1-(0),6-(6,6,6)]
   312   7.7919664867   7.7919664867   7.7919664867    6[1-(0),1-(0),1-(0),6-(6,6,6)]
   313  2.72018480778  2.72018480778  2.72018480778    6[1-(0),6-(1,6),7-(6)]
   314  3.41831474422  3.41831474422  3.41831474422    6[1-(0),6-(1,7),6-(6,6)]
   315  9.45884868273  9.45884868273  9.45884868273    6[6-(1,6),6-(1,6),6-(1,6)]
   316  1.39630470105  1.39630470105  1.39630470105    6[1-(0),6-(1,7),6-(6,6)]
   317 0.762493186422 0.762493186422 0.762493186422    6[1-(0),6-(1,6),7-(6)]
   318  10.1033803494  10.1033803494  10.1033803494    6[1-(0),6-(1,6),6-(6,6)]
   319  11.3602738136  11.3602738136  11.3602738136    6[1-(0),6-(1,6),6-(6,6)]
   320  -1.4833322386  -1.4833322386  -1.4833322386    6[6-(1,6),6-(1,6),6-(1,6)]
   321-0.125941559123-0.125941559123-0.125941559123    6[1-(0),6-(1,7),6-(6,6)]
   322 0.369853438692 0.369853438692 0.369853438692    6[1-(0),6-(1,6),7-(6,27)]
   323 -1.72317562561 -1.72317562561 -1.72317562561    6[1-(0),6-(1,6),7-(6,27)]
   324 -2.28730888897 -2.28730888897 -2.28730888897    6[1-(0),6-(1,7),6-(6,6)]
   325 -2.33152140122 -2.33152140122 -2.33152140122    6[1-(0),6-(1,6),7-(6,27)]
   326  10.3754085232  10.3754085232  10.3754085232    6[1-(0),6-(1,7),6-(6,6)]
   327  11.0346685462  11.0346685462  11.0346685462    6[6-(1,6),6-(1,6),6-(1,6)]
   328 -1.01970079195 -1.01970079195 -1.01970079195    6[1-(0),6-(1,7),6-(6,6)]
   329-0.397949003956-0.397949003956-0.397949003956    6[1-(0),6-(1,6),7-(6,27)]
   330  10.4088963505  10.4088963505  10.4088963505    6[1-(0),6-(1,6),6-(6,6)]
   331  9.15602279741  9.15602279741  9.15602279741    6[1-(0),6-(1,6),6-(6,6)]
   332  8.61198855942  8.61198855942  8.61198855942    6[6-(1,6),6-(1,6),6-(1,6)]
   333  7.25057796208  7.25057796208  7.25057796208    6[1-(0),6-(1,7),6-(6,6)]
   334  0.05900906449  0.05900906449  0.05900906449    6[1-(0),6-(1,6),7-(6,27)]
   335  2.13863844789  2.13863844789  2.13863844789    6[1-(0),6-(1,6),7-(6,27)]
   336  2.70009181169  2.70009181169  2.70009181169    6[1-(0),6-(1,7),6-(6,6)]
   337  7.45697303181  7.45697303181  7.45697303181    6[1-(0),6-(1,6),7-(6,27)]
   338  8.08273333179  8.08273333179  8.08273333179    6[1-(0),6-(1,7),6-(6,6)]
   339 -3.95957773001 -3.95957773001 -3.95957773001    6[6-(1,6),6-(1,6),6-(1,6)]
   340 -3.28690744712 -3.28690744712 -3.28690744712    6[1-(0),6-(1,7),6-(6,6)]
   341 -3.98100639122 -3.98100639122 -3.98100639122    6[1-(0),6-(1,6),7-(6,27)]
   342  10.0846416152  10.0846416152  10.0846416152    6[1-(0),6-(1,6),6-(6,6)]
   343 -2.05012823372 -2.05012823372 -2.05012823372    6[1-(0),6-(1,6),6-(6,6)]
   344 -1.49940696372 -1.49940696372 -1.49940696372    6[6-(1,6),6-(1,6),6-(1,6)]
   345  11.1030055411  11.1030055411  11.1030055411    6[1-(0),6-(1,7),6-(6,6)]
   346  11.6698069443  11.6698069443  11.6698069443    6[1-(0),6-(1,6),7-(6,27)]
   347 0.356444452668 0.356444452668 0.356444452668    6[1-(0),6-(1,6),7-(6,27)]
   348-0.137998415466-0.137998415466-0.137998415466    6[1-(0),6-(1,7),6-(6,6)]
   349  8.29442860538  8.29442860538  8.29442860538    6[6-(1,6),6-(1,6),6-(8,8)]
   350  9.58883726174  9.58883726174  9.58883726174    6[1-(0),6-(6,6),6-(6,6)]
   351  10.0243237169  10.0243237169  10.0243237169    6[6-(1,6),6-(1,6),6-(8,8)]
   352  9.17746153328  9.17746153328  9.17746153328    6[1-(0),6-(6,6),6-(6,6)]
   353  7.87769295534  7.87769295534  7.87769295534    6[6-(1,6),6-(1,6),6-(6,6,6)]
   354  7.45426600102  7.45426600102  7.45426600102    6[1-(0),6-(6,6),6-(6,6)]
   355  7.78122350489  7.78122350489  7.78122350489    6[6-(6,6),8-(0),8-(0)]
   356  11.3736703535  11.3736703535  11.3736703535    6[6-(6,6),8-(27),8-(27)]
   357  6.93301274491  6.93301274491  6.93301274491    6[6-(1,1,1),6-(1,1,1),6-(1,1,1),6-(6,6)]
   358  7.49847515318  7.49847515318  7.49847515318    6[1-(0),1-(0),1-(0),6-(6,6,6)]
   359  6.65832507361  6.65832507361  6.65832507361    6[1-(0),1-(0),1-(0),6-(6,6,6)]
   360  5.59438017602  5.59438017602  5.59438017602    6[1-(0),1-(0),1-(0),6-(6,6,6)]
   361 -3.05644431969 -3.05644431969 -3.05644431969    6[6-(1,6),6-(1,6),6-(8,8)]
   362 -2.26452218786 -2.26452218786 -2.26452218786    6[1-(0),6-(6,6),6-(6,6)]
   363-0.941969669021-0.941969669021-0.941969669021    6[6-(1,6),6-(1,6),6-(6,6,6)]
   364-0.454218251226-0.454218251226-0.454218251226    6[1-(0),6-(6,6),6-(6,6)]
   365 -1.24212018546 -1.24212018546 -1.24212018546    6[6-(1,6),6-(1,6),6-(8,8)]
   366 -2.54993313653 -2.54993313653 -2.54993313653    6[1-(0),6-(6,6),6-(6,6)]
   367  8.94298444649  8.94298444649  8.94298444649    6[6-(6,6),8-(27),8-(27)]
   368-0.696749923977-0.696749923977-0.696749923977    6[6-(6,6),8-(0),8-(27)]
   369-0.057589692578-0.057589692578-0.057589692578    6[6-(1,1,1),6-(1,1,1),6-(1,1,1),6-(6,6)]
   370 0.325648670034 0.325648670034 0.325648670034    6[1-(0),1-(0),1-(0),6-(6,6,6)]
   371  1.21403835488  1.21403835488  1.21403835488    6[1-(0),1-(0),1-(0),6-(6,6,6)]
   372-0.761076526398-0.761076526398-0.761076526398    6[1-(0),1-(0),1-(0),6-(6,6,6)]
   373  3.47053470571  3.47053470571  3.47053470571    6[6-(1,6),6-(1,6),6-(8,8)]
   374  2.98948239197  2.98948239197  2.98948239197    6[1-(0),6-(6,6),6-(6,6)]
   375  1.70712852714  1.70712852714  1.70712852714    6[6-(1,6),6-(1,6),6-(8,8)]
   376 0.915206934551 0.915206934551 0.915206934551    6[1-(0),6-(6,6),6-(6,6)]
   377  1.37883954616  1.37883954616  1.37883954616    6[6-(1,6),6-(1,6),6-(6,6,6)]
   378   2.6826327726   2.6826327726   2.6826327726    6[1-(0),6-(6,6),6-(6,6)]
   379  4.84534683644  4.84534683644  4.84534683644    6[6-(6,6),8-(27),8-(27)]
   380   1.1470180553   1.1470180553   1.1470180553    6[6-(6,6),8-(0),8-(0)]
   381 0.483740156852 0.483740156852 0.483740156852    6[6-(1,1,1),6-(1,1,1),6-(1,1,1),6-(6,6)]
   382 0.205019780026 0.205019780026 0.205019780026    6[1-(0),1-(0),1-(0),6-(6,6,6)]
   383-0.864266708606-0.864266708606-0.864266708606    6[1-(0),1-(0),1-(0),6-(6,6,6)]
   384   1.0920907833   1.0920907833   1.0920907833    6[1-(0),1-(0),1-(0),6-(6,6,6)]
   385  9.41999956222  9.41999956222  9.41999956222    6[1-(0),6-(1,6),7-(6)]
   386  10.1181183658  10.1181183658  10.1181183658    6[1-(0),6-(1,7),6-(6,6)]
   387  2.75905394727  2.75905394727  2.75905394727    6[6-(1,6),6-(1,6),6-(1,6)]
   388  8.09609894895  8.09609894895  8.09609894895    6[1-(0),6-(1,7),6-(6,6)]
   389  7.46229884358  7.46229884358  7.46229884358    6[1-(0),6-(1,6),7-(6)]
   390  3.40357342058  3.40357342058  3.40357342058    6[1-(0),6-(1,6),6-(6,6)]
   391  4.66046367636  4.66046367636  4.66046367636    6[1-(0),6-(1,6),6-(6,6)]
   392   5.2165448286   5.2165448286   5.2165448286    6[6-(1,6),6-(1,6),6-(1,6)]
   393  6.57393336912  6.57393336912  6.57393336912    6[1-(0),6-(1,7),6-(6,6)]
   394  7.06971617131  7.06971617131  7.06971617131    6[1-(0),6-(1,6),7-(6,27)]
   395  4.97667895561  4.97667895561  4.97667895561    6[1-(0),6-(1,6),7-(6,27)]
   396  4.41255747897  4.41255747897  4.41255747897    6[1-(0),6-(1,7),6-(6,6)]
   397  4.36833197122  4.36833197122  4.36833197122    6[1-(0),6-(1,6),7-(6,27)]
   398  3.67557306677  3.67557306677  3.67557306677    6[1-(0),6-(1,7),6-(6,6)]
   399  4.33484352384  4.33484352384  4.33484352384    6[6-(1,6),6-(1,6),6-(1,6)]
   400  5.68017262195  5.68017262195  5.68017262195    6[1-(0),6-(1,7),6-(6,6)]
   401  6.30191299396  6.30191299396  6.30191299396    6[1-(0),6-(1,6),7-(6,27)]
   402   3.7090837395   3.7090837395   3.7090837395    6[1-(0),6-(1,6),6-(6,6)]
   403  2.45621339259  2.45621339259  2.45621339259    6[1-(0),6-(1,6),6-(6,6)]
   404  1.91219199058  1.91219199058  1.91219199058    6[6-(1,6),6-(1,6),6-(1,6)]
   405 0.550783547916 0.550783547916 0.550783547916    6[1-(0),6-(1,7),6-(6,6)]
   406  6.75881446551  6.75881446551  6.75881446551    6[1-(0),6-(1,6),7-(6,27)]
   407  8.83845196211  8.83845196211  8.83845196211    6[1-(0),6-(1,6),7-(6,27)]
   408  9.39989345831  9.39989345831  9.39989345831    6[1-(0),6-(1,7),6-(6,6)]
   409 0.757099238194 0.757099238194 0.757099238194    6[1-(0),6-(1,6),7-(6,27)]
   410  1.38287091821  1.38287091821  1.38287091821    6[1-(0),6-(1,7),6-(6,6)]
   411  2.74026120001  2.74026120001  2.74026120001    6[6-(1,6),6-(1,6),6-(1,6)]
   412  3.41292079712  3.41292079712  3.41292079712    6[1-(0),6-(1,7),6-(6,6)]
   413  2.71881082122  2.71881082122  2.71881082122    6[1-(0),6-(1,6),7-(6,27)]
   414  3.38479299477  3.38479299477  3.38479299477    6[1-(0),6-(1,6),6-(6,6)]
   415  4.64972620371  4.64972620371  4.64972620371    6[1-(0),6-(1,6),6-(6,6)]
   416  5.20046027372  5.20046027372  5.20046027372    6[6-(1,6),6-(1,6),6-(1,6)]
   417  4.40318346886  4.40318346886  4.40318346886    6[1-(0),6-(1,7),6-(6,6)]
   418   4.9699966857   4.9699966857   4.9699966857    6[1-(0),6-(1,6),7-(6,27)]
   419  7.05632575733  7.05632575733  7.05632575733    6[1-(0),6-(1,6),7-(6,27)]
   420  6.56187076547  6.56187076547  6.56187076547    6[1-(0),6-(1,7),6-(6,6)]
   421  5.10530000538  5.10530000538  5.10530000538    6[6-(1,6),6-(1,6),6-(8,8)]
   422  3.81088662174  3.81088662174  3.81088662174    6[1-(0),6-(6,6),6-(6,6)]
   423   3.3753925769   3.3753925769   3.3753925769    6[6-(1,6),6-(1,6),6-(8,8)]
   424  4.22225247328  4.22225247328  4.22225247328    6[1-(0),6-(6,6),6-(6,6)]
   425  5.52202569534  5.52202569534  5.52202569534    6[6-(1,6),6-(1,6),6-(6,6,6)]
   426  5.94545978101  5.94545978101  5.94545978101    6[1-(0),6-(6,6),6-(6,6)]
   427  5.61851192489  5.61851192489  5.61851192489    6[6-(6,6),8-(0),8-(0)]
   428  2.02603963351  2.02603963351  2.02603963351    6[6-(6,6),8-(27),8-(27)]
   429  6.46670318491  6.46670318491  6.46670318491    6[6-(1,1,1),6-(1,1,1),6-(1,1,1),6-(6,6)]
   430  5.90123091318  5.90123091318  5.90123091318    6[1-(0),1-(0),1-(0),6-(6,6,6)]
   431  6.74140321361  6.74140321361  6.74140321361    6[1-(0),1-(0),1-(0),6-(6,6,6)]
   432  7.80533067602  7.80533067602  7.80533067602    6[1-(0),1-(0),1-(0),6-(6,6,6)]
   433  3.05649882031  3.05649882031  3.05649882031    6[6-(1,6),6-(1,6),6-(8,8)]
   434  2.26457641214  2.26457641214  2.26457641214    6[1-(0),6-(6,6),6-(6,6)]
   435 0.942028150979 0.942028150979 0.942028150979    6[6-(1,6),6-(1,6),6-(6,6,6)]
   436 0.454281408774 0.454281408774 0.454281408774    6[1-(0),6-(6,6),6-(6,6)]
   437  1.24218419454  1.24218419454  1.24218419454    6[6-(1,6),6-(1,6),6-(8,8)]
   438  2.54999268347  2.54999268347  2.54999268347    6[1-(0),6-(6,6),6-(6,6)]
   439  4.45676488649  4.45676488649  4.45676488649    6[6-(6,6),8-(27),8-(27)]
   440 0.696818876023 0.696818876023 0.696818876023    6[6-(6,6),8-(0),8-(27)]
   441 0.057647727422 0.057647727422 0.057647727422    6[6-(1,1,1),6-(1,1,1),6-(1,1,1),6-(6,6)]
   442-0.325576749966-0.325576749966-0.325576749966    6[1-(0),1-(0),1-(0),6-(6,6,6)]
   443 -1.21398728512 -1.21398728512 -1.21398728512    6[1-(0),1-(0),1-(0),6-(6,6,6)]
   444 0.761129393602 0.761129393602 0.761129393602    6[1-(0),1-(0),1-(0),6-(6,6,6)]
   445  9.92919010571  9.92919010571  9.92919010571    6[6-(1,6),6-(1,6),6-(8,8)]
   446   10.410236252   10.410236252   10.410236252    6[1-(0),6-(6,6),6-(6,6)]
   447  11.6925849671  11.6925849671  11.6925849671    6[6-(1,6),6-(1,6),6-(8,8)]
   448  12.4845079146  12.4845079146  12.4845079146    6[1-(0),6-(6,6),6-(6,6)]
   449  12.0208812862  12.0208812862  12.0208812862    6[6-(1,6),6-(1,6),6-(6,6,6)]
   450  10.7170928926  10.7170928926  10.7170928926    6[1-(0),6-(6,6),6-(6,6)]
   451  8.55438379644  8.55438379644  8.55438379644    6[6-(6,6),8-(27),8-(27)]
   452  12.2526894153  12.2526894153  12.2526894153    6[6-(6,6),8-(0),8-(0)]
   453-0.483718183148-0.483718183148-0.483718183148    6[6-(1,1,1),6-(1,1,1),6-(1,1,1),6-(6,6)]
   454-0.205011039974-0.205011039974-0.205011039974    6[1-(0),1-(0),1-(0),6-(6,6,6)]
   455 0.864294591394 0.864294591394 0.864294591394    6[1-(0),1-(0),1-(0),6-(6,6,6)]
   456  -1.0920603167  -1.0920603167  -1.0920603167    6[1-(0),1-(0),1-(0),6-(6,6,6)]
   457  3.97972136222  3.97972136222  3.97972136222    6[1-(0),6-(1,6),7-(6)]
   458  3.28159142578  3.28159142578  3.28159142578    6[1-(0),6-(1,7),6-(6,6)]
   459 -2.75894251273 -2.75894251273 -2.75894251273    6[6-(1,6),6-(1,6),6-(1,6)]
   460  5.30360146895  5.30360146895  5.30360146895    6[1-(0),6-(1,7),6-(6,6)]
   461  5.93741298358  5.93741298358  5.93741298358    6[1-(0),6-(1,6),7-(6)]
   462 -3.40347417942 -3.40347417942 -3.40347417942    6[1-(0),6-(1,6),6-(6,6)]
   463 -4.66036764364 -4.66036764364 -4.66036764364    6[1-(0),6-(1,6),6-(6,6)]
   464   8.1832384086   8.1832384086   8.1832384086    6[6-(1,6),6-(1,6),6-(1,6)]
   465  6.82584772912  6.82584772912  6.82584772912    6[1-(0),6-(1,7),6-(6,6)]
   466  6.33005273131  6.33005273131  6.33005273131    6[1-(0),6-(1,6),7-(6,27)]
   467  8.42308179561  8.42308179561  8.42308179561    6[1-(0),6-(1,6),7-(6,27)]
   468  8.98721505897  8.98721505897  8.98721505897    6[1-(0),6-(1,7),6-(6,6)]
   469  9.03142757122  9.03142757122  9.03142757122    6[1-(0),6-(1,6),7-(6,27)]
   470 -3.67550235323 -3.67550235323 -3.67550235323    6[1-(0),6-(1,7),6-(6,6)]
   471 -4.33476237616 -4.33476237616 -4.33476237616    6[6-(1,6),6-(1,6),6-(1,6)]
   472  7.71960696195  7.71960696195  7.71960696195    6[1-(0),6-(1,7),6-(6,6)]
   473  7.09785517396  7.09785517396  7.09785517396    6[1-(0),6-(1,6),7-(6,27)]
   474  -3.7089901805  -3.7089901805  -3.7089901805    6[1-(0),6-(1,6),6-(6,6)]
   475 -2.45611662741 -2.45611662741 -2.45611662741    6[1-(0),6-(1,6),6-(6,6)]
   476 -1.91208238942 -1.91208238942 -1.91208238942    6[6-(1,6),6-(1,6),6-(1,6)]
   477-0.550671792084-0.550671792084-0.550671792084    6[1-(0),6-(1,7),6-(6,6)]
   478  6.64089710551  6.64089710551  6.64089710551    6[1-(0),6-(1,6),7-(6,27)]
   479  4.56126772211  4.56126772211  4.56126772211    6[1-(0),6-(1,6),7-(6,27)]
   480  3.99981435831  3.99981435831  3.99981435831    6[1-(0),6-(1,7),6-(6,6)]
   481-0.757066861806-0.757066861806-0.757066861806    6[1-(0),6-(1,6),7-(6,27)]
   482 -1.38282716178 -1.38282716178 -1.38282716178    6[1-(0),6-(1,7),6-(6,6)]
   483     10.6594839     10.6594839     10.6594839    6[6-(1,6),6-(1,6),6-(1,6)]
   484  9.98681361712  9.98681361712  9.98681361712    6[1-(0),6-(1,7),6-(6,6)]
   485  10.6809125612  10.6809125612  10.6809125612    6[1-(0),6-(1,6),7-(6,27)]
   486 -3.38473544523 -3.38473544523 -3.38473544523    6[1-(0),6-(1,6),6-(6,6)]
   487  8.75003440371  8.75003440371  8.75003440371    6[1-(0),6-(1,6),6-(6,6)]
   488  8.19931313372  8.19931313372  8.19931313372    6[6-(1,6),6-(1,6),6-(1,6)]
   489 -4.40309937114 -4.40309937114 -4.40309937114    6[1-(0),6-(1,7),6-(6,6)]
   490  -4.9699007743  -4.9699007743  -4.9699007743    6[1-(0),6-(1,6),7-(6,27)]
   491  6.34346171733  6.34346171733  6.34346171733    6[1-(0),6-(1,6),7-(6,27)]
   492  6.83790458547  6.83790458547  6.83790458547    6[1-(0),6-(1,7),6-(6,6)]
   493 -1.59452243538 -1.59452243538 -1.59452243538    6[6-(1,6),6-(1,6),6-(8,8)]
   494 -2.88893109174 -2.88893109174 -2.88893109174    6[1-(0),6-(6,6),6-(6,6)]
   495  -3.3244175469  -3.3244175469  -3.3244175469    6[6-(1,6),6-(1,6),6-(8,8)]
   496 -2.47755536328 -2.47755536328 -2.47755536328    6[1-(0),6-(6,6),6-(6,6)]
   497 -1.17778678534 -1.17778678534 -1.17778678534    6[6-(1,6),6-(1,6),6-(6,6,6)]
   498-0.754359831015-0.754359831015-0.754359831015    6[1-(0),6-(6,6),6-(6,6)]
   499 -1.08131733489 -1.08131733489 -1.08131733489    6[6-(6,6),8-(0),8-(0)]
   500 -4.67376418351 -4.67376418351 -4.67376418351    6[6-(6,6),8-(27),8-(27)]
   501-0.233106574906-0.233106574906-0.233106574906    6[6-(1,1,1),6-(1,1,1),6-(1,1,1),6-(6,6)]
   502 -0.79856898318 -0.79856898318 -0.79856898318    6[1-(0),1-(0),1-(0),6-(6,6,6)]
   503 0.041581096394 0.041581096394 0.041581096394    6[1-(0),1-(0),1-(0),6-(6,6,6)]
   504  1.10552599398  1.10552599398  1.10552599398    6[1-(0),1-(0),1-(0),6-(6,6,6)]
   505  9.75635048969  9.75635048969  9.75635048969    6[6-(1,6),6-(1,6),6-(8,8)]
   506  8.96442835786  8.96442835786  8.96442835786    6[1-(0),6-(6,6),6-(6,6)]
   507  7.64187583902  7.64187583902  7.64187583902    6[6-(1,6),6-(1,6),6-(6,6,6)]
   508  7.15412442123  7.15412442123  7.15412442123    6[1-(0),6-(6,6),6-(6,6)]
   509  7.94202635546  7.94202635546  7.94202635546    6[6-(1,6),6-(1,6),6-(8,8)]
   510  9.24983930653  9.24983930653  9.24983930653    6[1-(0),6-(6,6),6-(6,6)]
   511 -2.24307827649 -2.24307827649 -2.24307827649    6[6-(6,6),8-(27),8-(27)]
   512  7.39665609398  7.39665609398  7.39665609398    6[6-(6,6),8-(0),8-(27)]
   513  6.75749586258  6.75749586258  6.75749586258    6[6-(1,1,1),6-(1,1,1),6-(1,1,1),6-(6,6)]
   514  6.37425749997  6.37425749997  6.37425749997    6[1-(0),1-(0),1-(0),6-(6,6,6)]
   515  5.48586781512  5.48586781512  5.48586781512    6[1-(0),1-(0),1-(0),6-(6,6,6)]
   516   7.4609826964   7.4609826964   7.4609826964    6[1-(0),1-(0),1-(0),6-(6,6,6)]
   517  3.22937146429  3.22937146429  3.22937146429    6[6-(1,6),6-(1,6),6-(8,8)]
   518  3.71042377803  3.71042377803  3.71042377803    6[1-(0),6-(6,6),6-(6,6)]
   519  4.99277764286  4.99277764286  4.99277764286    6[6-(1,6),6-(1,6),6-(8)]
   520  5.78469923545  5.78469923545  5.78469923545    6[1-(0),6-(6,6),6-(6,6)]
   521  5.32106662384  5.32106662384  5.32106662384    6[6-(1,6),6-(1,6),6-(6,6,6)]
   522   4.0172733974   4.0172733974   4.0172733974    6[1-(0),6-(6,6),6-(6,6)]
   523  1.85455933356  1.85455933356  1.85455933356    6[6-(6,6),8-(27),8-(27)]
   524  5.55288811469  5.55288811469  5.55288811469    6[6-(6,6),8-(0)]
   525  6.21616601315  6.21616601315  6.21616601315    6[6-(1,1,1),6-(1,1,1),6-(1,1,1),6-(6,6)]
   526  6.49488638997  6.49488638997  6.49488638997    6[1-(0),1-(0),1-(0),6-(6,6,6)]
   527  7.56417287861  7.56417287861  7.56417287861    6[1-(0),1-(0),1-(0),6-(6,6,6)]
   528   5.6078153867   5.6078153867   5.6078153867    6[1-(0),1-(0),1-(0),6-(6,6,6)]
   529 -2.72009339222 -2.72009339222 -2.72009339222    6[1-(0),6-(1,6),7-(6)]
   530 -3.41821219578 -3.41821219578 -3.41821219578    6[1-(0),6-(1,7),6-(6,6)]
   531  3.94085222273  3.94085222273  3.94085222273    6[6-(1,6),6-(1,6),6-(1,6)]
   532 -1.39619277895 -1.39619277895 -1.39619277895    6[1-(0),6-(1,7),6-(6,6)]
   533-0.762392673578-0.762392673578-0.762392673578    6[1-(0),6-(1,6),7-(6)]
   534  3.29633274942  3.29633274942  3.29633274942    6[1-(0),6-(1,6),6-(6,6)]
   535  2.03944249364  2.03944249364  2.03944249364    6[1-(0),6-(1,6),6-(6,6)]
   536   1.4833613414   1.4833613414   1.4833613414    6[6-(1,6),6-(1,6),6-(1,6)]
   537 0.125972800877 0.125972800877 0.125972800877    6[1-(0),6-(1,7),6-(6,6)]
   538-0.369810001308-0.369810001308-0.369810001308    6[1-(0),6-(1,6),7-(6,27)]
   539  1.72322721439  1.72322721439  1.72322721439    6[1-(0),6-(1,6),7-(6,27)]
   540  2.28734869103  2.28734869103  2.28734869103    6[1-(0),6-(1,7),6-(6,6)]
   541  2.33157419878  2.33157419878  2.33157419878    6[1-(0),6-(1,6),7-(6,27)]
   542  3.02433310323  3.02433310323  3.02433310323    6[1-(0),6-(1,7),6-(6,6)]
   543  2.36506264616  2.36506264616  2.36506264616    6[6-(1,6),6-(1,6),6-(1,6)]
   544  1.01973354805  1.01973354805  1.01973354805    6[1-(0),6-(1,7),6-(6,6)]
   545 0.397993176044 0.397993176044 0.397993176044    6[1-(0),6-(1,6),7-(6,27)]
   546   2.9908224305   2.9908224305   2.9908224305    6[1-(0),6-(1,6),6-(6,6)]
   547  4.24369277741  4.24369277741  4.24369277741    6[1-(0),6-(1,6),6-(6,6)]
   548  4.78771417942  4.78771417942  4.78771417942    6[6-(1,6),6-(1,6),6-(1,6)]
   549  6.14912262208  6.14912262208  6.14912262208    6[1-(0),6-(1,7),6-(6,6)]
   550 -0.05890829551 -0.05890829551 -0.05890829551    6[1-(0),6-(1,6),7-(6,27)]
   551 -2.13854579211 -2.13854579211 -2.13854579211    6[1-(0),6-(1,6),7-(6,27)]
   552 -2.69998728831 -2.69998728831 -2.69998728831    6[1-(0),6-(1,7),6-(6,6)]
   553  5.94280693181  5.94280693181  5.94280693181    6[1-(0),6-(1,6),7-(6,27)]
   554  5.31703525178  5.31703525178  5.31703525178    6[1-(0),6-(1,7),6-(6,6)]
   555  3.95964496999  3.95964496999  3.95964496999    6[6-(1,6),6-(1,6),6-(1,6)]
   556  3.28698537288  3.28698537288  3.28698537288    6[1-(0),6-(1,7),6-(6,6)]
   557  3.98109534878  3.98109534878  3.98109534878    6[1-(0),6-(1,6),7-(6,27)]
   558  3.31511317523  3.31511317523  3.31511317523    6[1-(0),6-(1,6),6-(6,6)]
   559  2.05017996628  2.05017996628  2.05017996628    6[1-(0),6-(1,6),6-(6,6)]
   560  1.49944589628  1.49944589628  1.49944589628    6[6-(1,6),6-(1,6),6-(1,6)]
   561  2.29672270114  2.29672270114  2.29672270114    6[1-(0),6-(1,7),6-(6,6)]
   562   1.7299094843   1.7299094843   1.7299094843    6[1-(0),6-(1,6),7-(6,27)]
   563-0.356419587332-0.356419587332-0.356419587332    6[1-(0),6-(1,6),7-(6,27)]
   564 0.138035404534 0.138035404534 0.138035404534    6[1-(0),6-(1,7),6-(6,6)]
   565  1.40165374585  1.40165374585  1.40165374585    7[6-(1,6),6-(1,6)]
   566-0.408664041182-0.408664041182-0.408664041182    7[6-(1,6),6-(1,6),27-(8,8)]
   567 -1.01701012348 -1.01701012348 -1.01701012348    7[6-(1,6),6-(1,6),27-(7,8,8,8)]
   568 0.832166716041 0.832166716041 0.832166716041    7[6-(1,6),6-(1,6),27-(7,8,8,8)]
   569 -5.30355614201 -5.30355614201 -5.30355614201    7[6-(1,6),6-(1,6),27-(7,8,8)]
   570-0.415383446206-0.415383446206-0.415383446206    7[6-(1,6),6-(1,6),27-(7,8,8)]
   571  8.10146966415  8.10146966415  8.10146966415    7[6-(1,6),6-(1,6)]
   572  6.29118851118  6.29118851118  6.29118851118    7[6-(1,6),6-(1,6),27-(8,8)]
   573  5.68284183348  5.68284183348  5.68284183348    7[6-(1,6),6-(1,6),27-(7,8,8,8)]
   574  7.53198219396  7.53198219396  7.53198219396    7[6-(1,6),6-(1,6),27-(7,8,8,8)]
   575  1.39625979201  1.39625979201  1.39625979201    7[6-(1,6),6-(1,6),27-(7,8,8)]
   576  6.28450821621  6.28450821621  6.28450821621    7[6-(1,6),6-(1,6),27-(7,8,8)]
   577  5.29825242415  5.29825242415  5.29825242415    7[6-(1,6),6-(1,6)]
   578  7.10857021118  7.10857021118  7.10857021118    7[6-(1,6),6-(1,6),27-(8,8)]
   579  7.71691629348  7.71691629348  7.71691629348    7[6-(1,6),6-(1,6),27-(7,8,8,8)]
   580  5.86773945396  5.86773945396  5.86773945396    7[6-(1,6),6-(1,6),27-(7,8,8,8)]
   581   12.003462312   12.003462312   12.003462312    7[6-(1,6),6-(1,6),27-(7,8,8)]
   582  7.11528961621  7.11528961621  7.11528961621    7[6-(1,6),6-(1,6),27-(7,8,8)]
   583 -1.40156349415 -1.40156349415 -1.40156349415    7[6-(1,6),6-(1,6)]
   584 0.408717658818 0.408717658818 0.408717658818    7[6-(1,6),6-(1,6),27-(8,8)]
   585  1.01706433652  1.01706433652  1.01706433652    7[6-(1,6),6-(1,6),27-(7,8,8,8)]
   586-0.832076023959-0.832076023959-0.832076023959    7[6-(1,6),6-(1,6),27-(7,8,8,8)]
   587  5.30364637799  5.30364637799  5.30364637799    7[6-(1,6),6-(1,6),27-(7,8,8)]
   588 0.415397953794 0.415397953794 0.415397953794    7[6-(1,6),6-(1,6),27-(7,8,8)]
   589  1.87036540413  1.87036540413  1.87036540413    8[6-(6,8)]
   590-0.115734209204-0.115734209204-0.115734209204    8[6-(6,8)]
   591  5.36756813148  5.36756813148  5.36756813148    8[6-(6,8),27-(7,7,8)]
   592  4.99506078983  4.99506078983  4.99506078983    8[6-(6,8),27-(7,7,8)]
   593  1.70567978384  1.70567978384  1.70567978384    8[6-(6,8),27-(7,8)]
   594  1.72283236035  1.72283236035  1.72283236035    8[6-(6,8),27-(7,7,8,8)]
   595  5.23394173469  5.23394173469  5.23394173469    8[6-(6,8),27-(7,7,8,8)]
   596  7.20370141156  7.20370141156  7.20370141156    8[6-(6,8)]
   597 -1.29236077089 -1.29236077089 -1.29236077089    8[6-(6,8),27-(7,7,8,8)]
   598 -1.37128597338 -1.37128597338 -1.37128597338    8[6-(6,8),27-(7,8)]
   599 -4.78390544972 -4.78390544972 -4.78390544972    8[6-(6,8)]
   600  6.64898270631  6.64898270631  6.64898270631    8[6-(6,8)]
   601  8.57020101787  8.57020101787  8.57020101787    8[6-(6,8)]
   602   6.5840935632   6.5840935632   6.5840935632    8[6-(6,8)]
   603  12.0673736965  12.0673736965  12.0673736965    8[6-(6,8),27-(7,7,8)]
   604  11.6948577182  11.6948577182  11.6948577182    8[6-(6,8),27-(7,7,8)]
   605  8.40552201216  8.40552201216  8.40552201216    8[6-(6,8),27-(7,8)]
   606  8.42267266765  8.42267266765  8.42267266765    8[6-(6,8),27-(7,7,8,8)]
   607 -1.46588992469 -1.46588992469 -1.46588992469    8[6-(6,8),27-(7,7,8,8)]
   608 0.503862198443 0.503862198443 0.503862198443    8[6-(6,8)]
   609  5.40746481089  5.40746481089  5.40746481089    8[6-(6,8),27-(7,7,8,8)]
   610  5.32854154738  5.32854154738  5.32854154738    8[6-(6,8),27-(7,8)]
   611  1.91588983172  1.91588983172  1.91588983172    8[6-(6,8)]
   612-0.0509142563068-0.0509142563068-0.0509142563068    8[6-(6,8)]
   613  4.82954076587  4.82954076587  4.82954076587    8[6-(6,8)]
   614   6.8156403792   6.8156403792   6.8156403792    8[6-(6,8)]
   615  1.33233803852  1.33233803852  1.33233803852    8[6-(6,8),27-(7,7,8)]
   616  1.70484538017  1.70484538017  1.70484538017    8[6-(6,8),27-(7,7,8)]
   617  4.99422638616  4.99422638616  4.99422638616    8[6-(6,8),27-(7,8)]
   618  4.97707380965  4.97707380965  4.97707380965    8[6-(6,8),27-(7,7,8,8)]
   619  1.46596443531  1.46596443531  1.46596443531    8[6-(6,8),27-(7,7,8,8)]
   620-0.503795241557-0.503795241557-0.503795241557    8[6-(6,8)]
   621  7.99226694089  7.99226694089  7.99226694089    8[6-(6,8),27-(7,7,8,8)]
   622  8.07119214338  8.07119214338  8.07119214338    8[6-(6,8),27-(7,8)]
   623  11.4838116197  11.4838116197  11.4838116197    8[6-(6,8)]
   6240.05092346369320.05092346369320.0509234636932    8[6-(6,8)]
   625 -1.87029484787 -1.87029484787 -1.87029484787    8[6-(6,8)]
   626 0.115812606796 0.115812606796 0.115812606796    8[6-(6,8)]
   627 -5.36746752652 -5.36746752652 -5.36746752652    8[6-(6,8),27-(7,7,8)]
   628 -4.99495154817 -4.99495154817 -4.99495154817    8[6-(6,8),27-(7,7,8)]
   629 -1.70561584216 -1.70561584216 -1.70561584216    8[6-(6,8),27-(7,8)]
   630 -1.72276649765 -1.72276649765 -1.72276649765    8[6-(6,8),27-(7,7,8,8)]
   631  8.16579609469  8.16579609469  8.16579609469    8[6-(6,8),27-(7,7,8,8)]
   632  6.19604397156  6.19604397156  6.19604397156    8[6-(6,8)]
   633  1.29244135911  1.29244135911  1.29244135911    8[6-(6,8),27-(7,7,8,8)]
   634  1.37136462262  1.37136462262  1.37136462262    8[6-(6,8),27-(7,8)]
   635  4.78401633828  4.78401633828  4.78401633828    8[6-(6)]
