# Supplementary material for: A collection of forcefield precursors for metal–organic frameworks
Source: RSC Adv. 2019 Nov 13;9(63):36492–507. doi: 10.1039/c9ra07327b (PMC9075174; doi:10.1039/c9ra07327b)
Supplement: RA-009-C9RA07327B-s3102 [file RA-009-C9RA07327B-s3102.txt]

COYTIU_clean

12.134    0.00000000    0.00000000
-5.19291499    11.25035621    0.00000000
0.0    0.0    12.72

     1  2.17888471879  2.17888471879  2.17888471879    58[7-(6,6),7-(6,6),8-(6),8-(6),8-(6),8-(6),8-(6,58),8-(6,58)]
     2  2.16574279621  2.16574279621  2.16574279621    58[7-(6,6),7-(6,6),8-(6),8-(6),8-(6),8-(6),8-(6,58),8-(6,58)]
     3  4.76220029121  4.76220029121  4.76220029121    58[7-(6,6),7-(6,6),8-(6),8-(6),8-(6),8-(6),8-(6,58),8-(6,58)]
     4  4.77534221379  4.77534221379  4.77534221379    58[7-(6,6),7-(6,6),8-(6),8-(6),8-(6),8-(6),8-(6,58),8-(6,58)]
     5  4.04038221173  4.04038221173  4.04038221173    1[8-(6)]
     6 -3.08896284496 -3.08896284496 -3.08896284496    1[6-(6,6)]
     7-0.536595970256-0.536595970256-0.536595970256    1[6-(6,6)]
     8  7.49077252023  7.49077252023  7.49077252023    1[6-(6,6)]
     9 -2.09585411799 -2.09585411799 -2.09585411799    1[6-(6,6)]
    10  0.30424530327  0.30424530327  0.30424530327    1[8-(6)]
    11  7.43359035997  7.43359035997  7.43359035997    1[6-(6,6)]
    12  4.88122348526  4.88122348526  4.88122348526    1[6-(6,6)]
    13 -3.14614500523 -3.14614500523 -3.14614500523    1[6-(6,6)]
    14   11.633396623   11.633396623   11.633396623    1[6-(6,6)]
    15  2.90070279827  2.90070279827  2.90070279827    1[8-(6)]
    16   10.030047855   10.030047855   10.030047855    1[6-(6,6)]
    17  7.47768098026  7.47768098026  7.47768098026    1[6-(6,6)]
    18-0.549687510231-0.549687510231-0.549687510231    1[6-(6,6)]
    19  9.03693912799  9.03693912799  9.03693912799    1[6-(6,6)]
    20  6.63683970673  6.63683970673  6.63683970673    1[8-(6)]
    21-0.492505349965-0.492505349965-0.492505349965    1[6-(6,6)]
    22  2.05986152474  2.05986152474  2.05986152474    1[6-(6,6)]
    23  10.0872300152  10.0872300152  10.0872300152    1[6-(6,6)]
    24 -4.69231161299 -4.69231161299 -4.69231161299    1[6-(6,6)]
    25 -1.26470487556 -1.26470487556 -1.26470487556    6[6-(6,7),8-(0),8-(58,58)]
    26  1.76043456877  1.76043456877  1.76043456877    6[6-(6,7),8-(58),8-(58)]
    27  5.20455939106  5.20455939106  5.20455939106    6[6-(6,7),8-(1),8-(58)]
    28  8.15714583253  8.15714583253  8.15714583253    6[6-(6,7),8-(0),8-(58)]
    29 -1.11931023405 -1.11931023405 -1.11931023405    6[6-(1,6),6-(8,8),7-(6,58)]
    30 -2.21267771765 -2.21267771765 -2.21267771765    6[1-(0),6-(6,6),6-(6,7)]
    31 -2.01865936453 -2.01865936453 -2.01865936453    6[6-(1,6),6-(1,6),6-(6,6)]
    32-0.712655820209-0.712655820209-0.712655820209    6[1-(0),6-(6,6),6-(6,7)]
    33 0.320411935421 0.320411935421 0.320411935421    6[6-(1,6),6-(8,8),7-(6,58)]
    34  6.64260228282  6.64260228282  6.64260228282    6[6-(1,6),6-(8,8),7-(6,58)]
    35  7.66967527154  7.66967527154  7.66967527154    6[1-(0),6-(6,6),6-(6,7)]
    36  8.97940612124  8.97940612124  8.97940612124    6[6-(1,6),6-(1,6),6-(6,6)]
    37  9.16449332874  9.16449332874  9.16449332874    6[1-(0),6-(6,6),6-(6,7)]
    38  8.05825130108  8.05825130108  8.05825130108    6[6-(1,6),6-(8,8),7-(6,58)]
    39  5.60933239056  5.60933239056  5.60933239056    6[6-(6,7),8-(0),8-(58,58)]
    40  2.58419294623  2.58419294623  2.58419294623    6[6-(6,7),8-(58),8-(58)]
    41-0.859931876063-0.859931876063-0.859931876063    6[6-(6,7),8-(1),8-(58)]
    42  1.38039667247  1.38039667247  1.38039667247    6[6-(6,7),8-(0),8-(58)]
    43  5.46393774905  5.46393774905  5.46393774905    6[6-(1,6),6-(8,8),7-(6,58)]
    44  6.55730523265  6.55730523265  6.55730523265    6[1-(0),6-(6,6),6-(6,7)]
    45  6.36328687953  6.36328687953  6.36328687953    6[6-(1,6),6-(1,6),6-(6,6)]
    46  5.05728333521  5.05728333521  5.05728333521    6[1-(0),6-(6,6),6-(6,7)]
    47  4.02421557958  4.02421557958  4.02421557958    6[6-(1,6),6-(8,8),7-(6,58)]
    48 -2.29797476781 -2.29797476781 -2.29797476781    6[6-(1,6),6-(8,8),7-(6,58)]
    49 -3.32504775654 -3.32504775654 -3.32504775654    6[1-(0),6-(6,6),6-(6,7)]
    50 -4.63477860624 -4.63477860624 -4.63477860624    6[6-(1,6),6-(1,6),6-(6,6)]
    51 0.373049176256 0.373049176256 0.373049176256    6[1-(0),6-(6,6),6-(6,7)]
    52  1.47929120392  1.47929120392  1.47929120392    6[6-(1,6),6-(8,8),7-(6,58)]
    53  8.20578988556  8.20578988556  8.20578988556    6[6-(6,7),8-(0),8-(58,58)]
    54  5.18065044123  5.18065044123  5.18065044123    6[6-(6,7),8-(58),8-(58)]
    55  1.73652561894  1.73652561894  1.73652561894    6[6-(6,7),8-(1),8-(58)]
    56 -1.21606082253 -1.21606082253 -1.21606082253    6[6-(6,7),8-(0),8-(58)]
    57  8.06039524405  8.06039524405  8.06039524405    6[6-(1,6),6-(8,8),7-(6,58)]
    58  9.15376272765  9.15376272765  9.15376272765    6[1-(0),6-(6,6),6-(6,7)]
    59  8.95974437453  8.95974437453  8.95974437453    6[6-(1,6),6-(1,6),6-(6,6)]
    60  7.65374083021  7.65374083021  7.65374083021    6[1-(0),6-(6,6),6-(6,7)]
    61  6.62067307458  6.62067307458  6.62067307458    6[6-(1,6),6-(8,8),7-(6,58)]
    62 0.298482727185 0.298482727185 0.298482727185    6[6-(1,6),6-(8,8),7-(6,58)]
    63-0.728590261543-0.728590261543-0.728590261543    6[1-(0),6-(6,6),6-(6,7)]
    64 -2.03832111124 -2.03832111124 -2.03832111124    6[6-(1,6),6-(1,6),6-(6,6)]
    65 -2.22340831874 -2.22340831874 -2.22340831874    6[1-(0),6-(6,6),6-(6,7)]
    66 -1.11716629108 -1.11716629108 -1.11716629108    6[6-(1,6),6-(8,8),7-(6,58)]
    67  1.33175261944  1.33175261944  1.33175261944    6[6-(6,7),8-(0),8-(58,58)]
    68  4.35689206377  4.35689206377  4.35689206377    6[6-(6,7),8-(58),8-(58)]
    69  7.80101688606  7.80101688606  7.80101688606    6[6-(6,7),8-(1),8-(58)]
    70  5.56068833753  5.56068833753  5.56068833753    6[6-(6,7),8-(58)]
    71  1.47714726095  1.47714726095  1.47714726095    6[6-(1,6),6-(8,8),7-(6,58)]
    72  0.38377977735  0.38377977735  0.38377977735    6[1-(0),6-(6,6),6-(6,7)]
    73 0.577798130474 0.577798130474 0.577798130474    6[6-(1,6),6-(1,6),6-(6,6)]
    74  1.88380167479  1.88380167479  1.88380167479    6[1-(0),6-(6,6),6-(6,7)]
    75  2.91686943042  2.91686943042  2.91686943042    6[6-(1,6),6-(8,8),7-(6,58)]
    76  9.23905977782  9.23905977782  9.23905977782    6[6-(1,6),6-(8,8),7-(6,58)]
    77  10.2661327665  10.2661327665  10.2661327665    6[1-(0),6-(6,6),6-(6,7)]
    78  11.5758636162  11.5758636162  11.5758636162    6[6-(1,6),6-(1,6),6-(6,6)]
    79  6.56803583374  6.56803583374  6.56803583374    6[1-(0),6-(6,6),6-(6,7)]
    80  5.46179380608  5.46179380608  5.46179380608    6[6-(1,6),6-(8),7-(6,58)]
    81 0.138217828706 0.138217828706 0.138217828706    7[6-(6,6),6-(6,6),58-(7,8,8,8,8,8,8)]
    82  6.82079890785  6.82079890785  6.82079890785    7[6-(6,6),6-(6,6),58-(7,8,8,8,8,8,8)]
    83  4.20640968629  4.20640968629  4.20640968629    7[6-(6,6),6-(6,6),58-(7,8,8,8,8,8,8)]
    84  2.71674359715  2.71674359715  2.71674359715    7[6-(6,6),6-(6,6),58-(7,8,8,8,8,8,8)]
    85  6.80286718129  6.80286718129  6.80286718129    7[6-(6,6),6-(6,6),58-(7,8,8,8,8,8,8)]
    86 0.120286102149 0.120286102149 0.120286102149    7[6-(6,6),6-(6,6),58-(7,8,8,8,8,8,8)]
    87  2.73467532371  2.73467532371  2.73467532371    7[6-(6,6),6-(6,6),58-(7,8,8,8,8,8,8)]
    88  4.22434141285  4.22434141285  4.22434141285    7[6-(6,6),6-(6,6),58-(7,8,8,8,8,8,8)]
    89-0.183854653044-0.183854653044-0.183854653044    8[6-(6,8),58-(7,7,8,8,8,8,8),58-(7,7,8,8,8,8,8)]
    90 -2.34819935971 -2.34819935971 -2.34819935971    8[6-(6,8)]
    91  2.60948693748  2.60948693748  2.60948693748    8[6-(6,8),58-(7,7,8,8,8,8,8)]
    92  2.02685289894  2.02685289894  2.02685289894    8[6-(6,8),58-(7,7,8,8,8,8,8)]
    93  4.33851942366  4.33851942366  4.33851942366    8[6-(6,8),58-(7,7,8,8,8,8,8)]
    94  4.99676424311  4.99676424311  4.99676424311    8[1-(0),6-(6,8)]
    95  7.04278501074  7.04278501074  7.04278501074    8[6-(6,8),58-(7,7,8,8,8,8,8)]
    96  9.27993678215  9.27993678215  9.27993678215    8[6-(6,8)]
    97  4.52848216804  4.52848216804  4.52848216804    8[6-(6,8),58-(7,7,8,8,8,8,8),58-(7,7,8,8,8,8,8)]
    98  6.69282687471  6.69282687471  6.69282687471    8[6-(6,8)]
    99  1.73514057752  1.73514057752  1.73514057752    8[6-(6,8),58-(7,7,8,8,8,8,8)]
   100  2.31777461606  2.31777461606  2.31777461606    8[6-(6,8),58-(7,7,8,8,8,8,8)]
   101  5.19902308134  5.19902308134  5.19902308134    8[6-(6,8),58-(7,7,8,8,8,8,8)]
   102-0.652136728109-0.652136728109-0.652136728109    8[1-(0),6-(6,8)]
   103  2.49475749426  2.49475749426  2.49475749426    8[6-(6,8),58-(7,7,8,8,8,8,8)]
   104 0.257605722853 0.257605722853 0.257605722853    8[6-(6,8)]
   105  7.12493966304  7.12493966304  7.12493966304    8[6-(6,8),58-(7,7,8,8,8,8,8),58-(7,7,8,8,8,8,8)]
   106  9.28928436971  9.28928436971  9.28928436971    8[6-(6,8)]
   107  4.33159807252  4.33159807252  4.33159807252    8[6-(6,8),58-(7,7,8,8,8,8,8)]
   108  4.91423211106  4.91423211106  4.91423211106    8[6-(6,8),58-(7,7,8,8,8,8,8)]
   109  2.60256558634  2.60256558634  2.60256558634    8[6-(6,8),58-(7,7,8,8,8,8,8)]
   110  1.94432076689  1.94432076689  1.94432076689    8[1-(0),6-(6,8)]
   111-0.101700000739-0.101700000739-0.101700000739    8[6-(6,8),58-(7,7,8,8,8,8,8)]
   112 -2.33885177215 -2.33885177215 -2.33885177215    8[6-(6,8)]
   113  2.41260284196  2.41260284196  2.41260284196    8[6-(6,8),58-(7,7,8,8,8,8,8),58-(7,7,8,8,8,8,8)]
   114  0.24825813529  0.24825813529  0.24825813529    8[6-(6,8)]
   115  5.20594443248  5.20594443248  5.20594443248    8[6-(6,8),58-(7,7,8,8,8,8,8)]
   116  4.62331039394  4.62331039394  4.62331039394    8[6-(6,8),58-(7,7,8,8,8,8,8)]
   117  1.74206192866  1.74206192866  1.74206192866    8[6-(6,8),58-(7,7,8,8,8,8,8)]
   118  7.59322173811  7.59322173811  7.59322173811    8[1-(0),6-(6,8)]
   119  4.44632751574  4.44632751574  4.44632751574    8[6-(6),58-(7,7,8,8,8,8,8)]
