# Supplementary material for: A collection of forcefield precursors for metal–organic frameworks
Source: RSC Adv. 2019 Nov 13;9(63):36492–507. doi: 10.1039/c9ra07327b (PMC9075174; doi:10.1039/c9ra07327b)
Supplement: RA-009-C9RA07327B-s3103 [file RA-009-C9RA07327B-s3103.txt]

DAJHOM_clean5b

13.1717    0.00000000    0.00000000
-0.12039851    13.18955049    0.00000000
-1.25596316    -2.07243912    16.05282021

     1  12.4053072415  12.4053072415  12.4053072415    27[7-(6,6),8-(6),8-(6),8-(6),8-(6)]
     2-0.609968911494-0.609968911494-0.609968911494    27[7-(6,6),8-(6),8-(6),8-(6),8-(6)]
     3  7.68187276435  7.68187276435  7.68187276435    27[7-(6,6),8-(6),8-(6),8-(6),8-(6)]
     4  7.95572225987  7.95572225987  7.95572225987    27[7-(6,6),8-(6),8-(6),8-(6),8-(6)]
     5  4.11346556565  4.11346556565  4.11346556565    27[7-(6,6),8-(6),8-(6),8-(6),8-(6)]
     6  3.83961607013  3.83961607013  3.83961607013    27[7-(6,6),8-(6),8-(6),8-(6),8-(6)]
     7  1.38170877688  1.38170877688  1.38170877688    1[6-(6,7)]
     8   1.4304390058   1.4304390058   1.4304390058    1[6-(6,6)]
     9  10.2282293852  10.2282293852  10.2282293852    1[6-(6,6)]
    10  10.3144072409  10.3144072409  10.3144072409    1[6-(6,7)]
    11  1.47561446816  1.47561446816  1.47561446816    1[6-(6,6)]
    12  3.82712574763  3.82712574763  3.82712574763    1[6-(6,6)]
    13  6.13323875023  6.13323875023  6.13323875023    1[6-(6,6)]
    14  3.22157164866  3.22157164866  3.22157164866    1[6-(6,6)]
    15  11.6692732822  11.6692732822  11.6692732822    1[6-(6,6)]
    16   11.166507554   11.166507554   11.166507554    1[6-(6,6)]
    17 0.398598236312 0.398598236312 0.398598236312    1[6-(6,6)]
    18  10.4136295531  10.4136295531  10.4136295531    1[6-(6,7)]
    19  10.3648993242  10.3648993242  10.3648993242    1[6-(6,6)]
    20  1.56710894481  1.56710894481  1.56710894481    1[6-(6,6)]
    21  1.48093108914  1.48093108914  1.48093108914    1[6-(6,7)]
    22  10.3197238618  10.3197238618  10.3197238618    1[6-(6,6)]
    23  7.96821258237  7.96821258237  7.96821258237    1[6-(6,6)]
    24  5.66209957977  5.66209957977  5.66209957977    1[6-(6,6)]
    25  8.58411731755  8.58411731755  8.58411731755    1[6-(6,6)]
    26 0.126065047785 0.126065047785 0.126065047785    1[6-(6,6)]
    27  0.62883077602  0.62883077602  0.62883077602    1[6-(6,6)]
    28  11.3967400937  11.3967400937  11.3967400937    1[6-(6,6)]
    29  3.34933766866  3.34933766866  3.34933766866    1[6-(6,6)]
    30  1.05236339351  1.05236339351  1.05236339351    1[6-(6,6)]
    31   11.745935123   11.745935123   11.745935123    1[6-(6,6)]
    32 -0.89790679882 -0.89790679882 -0.89790679882    1[6-(6,6)]
    33  1.40779637203  1.40779637203  1.40779637203    1[6-(6,6)]
    34  3.86092957883  3.86092957883  3.86092957883    1[6-(6,6)]
    35  8.34556042026  8.34556042026  8.34556042026    1[6-(6,6)]
    36  8.66294792794  8.66294792794  8.66294792794    1[6-(6,6)]
    37  8.57238778884  8.57238778884  8.57238778884    1[6-(6,6)]
    38  7.29338978823  7.29338978823  7.29338978823    1[6-(6,6)]
    39  7.03876298066  7.03876298066  7.03876298066    1[6-(6,6)]
    40   7.1837120938   7.1837120938   7.1837120938    1[6-(6,6)]
    41  10.9447336087  10.9447336087  10.9447336087    1[6-(6,7)]
    42   10.995577102   10.995577102   10.995577102    1[6-(6,6)]
    43  9.95234118599  9.95234118599  9.95234118599    1[6-(6,6)]
    44  6.85985651974  6.85985651974  6.85985651974    1[6-(6,6)]
    45  10.0994097396  10.0994097396  10.0994097396    1[6-(6,6)]
    46  10.0154241332  10.0154241332  10.0154241332    1[6-(6,7)]
    47  5.79587873846  5.79587873846  5.79587873846    1[6-(6,7)]
    48  8.44600066134  8.44600066134  8.44600066134    1[6-(6,6)]
    49  10.7429749365  10.7429749365  10.7429749365    1[6-(6,6)]
    50 0.049403207049 0.049403207049 0.049403207049    1[6-(6,6)]
    51  12.6932451288  12.6932451288  12.6932451288    1[6-(6,6)]
    52   10.387541958   10.387541958   10.387541958    1[6-(6,6)]
    53  7.92070632202  7.92070632202  7.92070632202    1[6-(6,6)]
    54  3.44977790974  3.44977790974  3.44977790974    1[6-(6,6)]
    55  3.13239040206  3.13239040206  3.13239040206    1[6-(6,6)]
    56  3.22295054116  3.22295054116  3.22295054116    1[6-(6,6)]
    57  4.50194854177  4.50194854177  4.50194854177    1[6-(6,6)]
    58  4.75657534934  4.75657534934  4.75657534934    1[6-(6,6)]
    59  4.60863567569  4.60863567569  4.60863567569    1[6-(6,6)]
    60 0.850604721345 0.850604721345 0.850604721345    1[6-(6,7)]
    61  0.79976122802  0.79976122802  0.79976122802    1[6-(6,6)]
    62  1.84299714401  1.84299714401  1.84299714401    1[6-(6,6)]
    63  4.93548181026  4.93548181026  4.93548181026    1[6-(6,6)]
    64   1.6959285904   1.6959285904   1.6959285904    1[6-(6,6)]
    65   1.7799141968   1.7799141968   1.7799141968    1[6-(6,7)]
    66  5.99945959154  5.99945959154  5.99945959154    1[6-(6,7)]
    67  6.93223210796  6.93223210796  6.93223210796    1[6-(6,6)]
    68  7.01298365167  7.01298365167  7.01298365167    1[6-(6,7)]
    69  5.73939753078  5.73939753078  5.73939753078    1[6-(6,6)]
    70  4.86310622204  4.86310622204  4.86310622204    1[6-(6,6)]
    71  4.78235467833  4.78235467833  4.78235467833    1[6-(6,7)]
    72 0.406287645671 0.406287645671 0.406287645671    6[1-(0),6-(1,6),7-(6,27)]
    73 0.433642327636 0.433642327636 0.433642327636    6[1-(0),6-(1,7),6-(6,6)]
    74-0.760137798118-0.760137798118-0.760137798118    6[6-(1,6),6-(1,6),6-(1,6)]
    75  11.2383106664  11.2383106664  11.2383106664    6[1-(0),6-(1,7),6-(6,6)]
    76  11.2824368813  11.2824368813  11.2824368813    6[1-(0),6-(1,6),7-(6,27)]
    77-0.737000298776-0.737000298776-0.737000298776    6[1-(0),6-(1,6),6-(6,6)]
    78   1.8450621889   1.8450621889   1.8450621889    6[6-(6,6),8-(27),8-(27)]
    79  3.32825941353  3.32825941353  3.32825941353    6[6-(1,6),6-(1,6),6-(8,8)]
    80  4.27318778873  4.27318778873  4.27318778873    6[1-(0),6-(6,6),6-(6,6)]
    81   5.6743325463   5.6743325463   5.6743325463    6[6-(1,6),6-(1,6),6-(6,6)]
    82  6.55575610436  6.55575610436  6.55575610436    6[1-(0),6-(1,6),6-(6,6)]
    83  3.89715071618  3.89715071618  3.89715071618    6[1-(0),6-(1,6),6-(6,6)]
    84-0.668530006026-0.668530006026-0.668530006026    6[6-(6,6),8-(27),8-(27)]
    85-0.559954597757-0.559954597757-0.559954597757    6[6-(1,6),6-(1,6),6-(8,8)]
    86  12.1300543528  12.1300543528  12.1300543528    6[1-(0),6-(6,6),6-(6,6)]
    87  12.1919209841  12.1919209841  12.1919209841    6[6-(1,6),6-(1,6),6-(6,6)]
    88  11.6736580206  11.6736580206  11.6736580206    6[1-(0),6-(1,6),6-(6,6)]
    89 0.012764603312 0.012764603312 0.012764603312    6[1-(0),6-(1,6),6-(6,6)]
    90  11.3890506843  11.3890506843  11.3890506843    6[1-(0),6-(1,6),7-(6,27)]
    91  11.3616960024  11.3616960024  11.3616960024    6[1-(0),6-(1,7),6-(6,6)]
    92  12.5554761281  12.5554761281  12.5554761281    6[6-(1,6),6-(1,6),6-(1,6)]
    93 0.557027663553 0.557027663553 0.557027663553    6[1-(0),6-(1,7),6-(6,6)]
    94 0.512901448687 0.512901448687 0.512901448687    6[1-(0),6-(1,6),7-(6,27)]
    95  12.5323386288  12.5323386288  12.5323386288    6[1-(0),6-(1,6),6-(6,6)]
    96   9.9502761411   9.9502761411   9.9502761411    6[6-(6,6),8-(27),8-(27)]
    97  8.46707891647  8.46707891647  8.46707891647    6[6-(1,6),6-(1,6),6-(8,8)]
    98  7.52215054127  7.52215054127  7.52215054127    6[1-(0),6-(6,6),6-(6,6)]
    99   6.1210057837   6.1210057837   6.1210057837    6[6-(1,6),6-(1,6),6-(6,6)]
   100  5.23958222564  5.23958222564  5.23958222564    6[1-(0),6-(1,6),6-(6,6)]
   101  7.89818761381  7.89818761381  7.89818761381    6[1-(0),6-(1,6),6-(6,6)]
   102   12.463868336   12.463868336   12.463868336    6[6-(6,6),8-(27),8-(27)]
   103  12.3552929278  12.3552929278  12.3552929278    6[6-(1,6),6-(1,6),6-(8,8)]
   104-0.334716022834-0.334716022834-0.334716022834    6[1-(0),6-(6,6),6-(6,6)]
   105-0.396582654093-0.396582654093-0.396582654093    6[6-(1,6),6-(1,6),6-(6,6)]
   106 0.121680309411 0.121680309411 0.121680309411    6[1-(0),6-(1,6),6-(6,6)]
   107  11.7825737267  11.7825737267  11.7825737267    6[1-(0),6-(1,6),6-(6,6)]
   108  3.74740919388  3.74740919388  3.74740919388    6[6-(1,6),6-(1,6),6-(8,8)]
   109   2.9091105682   2.9091105682   2.9091105682    6[1-(0),6-(6,6),6-(6,6)]
   110  1.51390543381  1.51390543381  1.51390543381    6[6-(1,6),6-(1,6),6-(6,6)]
   111 0.634663262565 0.634663262565 0.634663262565    6[1-(0),6-(1,6),6-(6,6)]
   112-0.727174095226-0.727174095226-0.727174095226    6[1-(0),6-(1,6),6-(6,6)]
   113  11.9000839275  11.9000839275  11.9000839275    6[6-(1,6),6-(1,6),6-(8,8)]
   114-0.451112236672-0.451112236672-0.451112236672    6[1-(0),6-(6,6),6-(6,6)]
   115 0.961212554152 0.961212554152 0.961212554152    6[6-(1,6),6-(1,6),6-(6,6)]
   116  1.83372503384  1.83372503384  1.83372503384    6[1-(0),6-(1,6),6-(6,6)]
   117  3.18396488872  3.18396488872  3.18396488872    6[1-(0),6-(1,6),6-(6,6)]
   118  5.22879826644  5.22879826644  5.22879826644    6[6-(6,6),8-(27),8-(27)]
   119  10.3964991561  10.3964991561  10.3964991561    6[6-(6,6),8-(27),8-(27)]
   120  7.75492555791  7.75492555791  7.75492555791    6[6-(1,6),6-(1,6),6-(8,8)]
   121  8.06062622209  8.06062622209  8.06062622209    6[1-(0),6-(6,6),6-(6,6)]
   122  8.03184371466  8.03184371466  8.03184371466    6[6-(1,6),6-(1,6),6-(6,6)]
   123    8.357884297    8.357884297    8.357884297    6[1-(0),6-(1,6),6-(6,6)]
   124  8.30548231217  8.30548231217  8.30548231217    6[1-(0),6-(1,6),6-(6,6)]
   125   7.9235547658   7.9235547658   7.9235547658    6[6-(1,6),6-(1,6),6-(8,8)]
   126  7.60382629952  7.60382629952  7.60382629952    6[1-(0),6-(6,6),6-(6,6)]
   127  7.64983353357  7.64983353357  7.64983353357    6[6-(1,6),6-(1,6),6-(6,6)]
   128   7.3454715731   7.3454715731   7.3454715731    6[1-(0),6-(1,6),6-(6,6)]
   129  7.41026860792  7.41026860792  7.41026860792    6[1-(0),6-(1,6),6-(6,6)]
   130  7.73282313085  7.73282313085  7.73282313085    6[6-(6,6),8-(27),8-(27)]
   131  7.88299389196  7.88299389196  7.88299389196    6[6-(6,6),8-(27),8-(27)]
   132  10.0265669189  10.0265669189  10.0265669189    6[1-(0),6-(1,6),7-(6,27)]
   133   10.052025882   10.052025882   10.052025882    6[1-(0),6-(1,7),6-(6,6)]
   134   8.9430378973   8.9430378973   8.9430378973    6[6-(1,6),6-(1,6),6-(1,6)]
   135   7.8611400075   7.8611400075   7.8611400075    6[1-(0),6-(1,7),6-(6,6)]
   136  7.90541260991  7.90541260991  7.90541260991    6[1-(0),6-(1,6),7-(6,27)]
   137  8.95909400342  8.95909400342  8.95909400342    6[1-(0),6-(1,6),6-(6,6)]
   138  7.90416090707  7.90416090707  7.90416090707    6[1-(0),6-(1,6),6-(6,6)]
   139  7.92755744867  7.92755744867  7.92755744867    6[6-(1,6),6-(1,6),6-(1,6)]
   140  9.09982235298  9.09982235298  9.09982235298    6[1-(0),6-(1,7),6-(6,6)]
   141   9.0539367821   9.0539367821   9.0539367821    6[1-(0),6-(1,6),7-(6,27)]
   142  6.76375101719  6.76375101719  6.76375101719    6[1-(0),6-(1,6),7-(6,27)]
   143  6.73230135459  6.73230135459  6.73230135459    6[1-(0),6-(1,7),6-(6,6)]
   144  8.04792913612  8.04792913612  8.04792913612    6[6-(1,6),6-(1,6),6-(8,8)]
   145   8.8862277618   8.8862277618   8.8862277618    6[1-(0),6-(6,6),6-(6,6)]
   146  10.2814328962  10.2814328962  10.2814328962    6[6-(1,6),6-(1,6),6-(6,6)]
   147  11.1606750674  11.1606750674  11.1606750674    6[1-(0),6-(1,6),6-(6,6)]
   148  12.5225124252  12.5225124252  12.5225124252    6[1-(0),6-(1,6),6-(6,6)]
   149-0.104745597485-0.104745597485-0.104745597485    6[6-(1,6),6-(1,6),6-(8,8)]
   150  12.2464505667  12.2464505667  12.2464505667    6[1-(0),6-(6,6),6-(6,6)]
   151  10.8341257758  10.8341257758  10.8341257758    6[6-(1,6),6-(1,6),6-(6,6)]
   152  9.96161329616  9.96161329616  9.96161329616    6[1-(0),6-(1,6),6-(6,6)]
   153  8.61137344128  8.61137344128  8.61137344128    6[1-(0),6-(1,6),6-(6,6)]
   154  6.56654006356  6.56654006356  6.56654006356    6[6-(6,6),8-(27),8-(27)]
   155  1.39883917389  1.39883917389  1.39883917389    6[6-(6,6),8-(27),8-(27)]
   156  4.04041277209  4.04041277209  4.04041277209    6[6-(1,6),6-(1,6),6-(8,8)]
   157  3.73471210791  3.73471210791  3.73471210791    6[1-(0),6-(6,6),6-(6,6)]
   158  3.76349461534  3.76349461534  3.76349461534    6[6-(1,6),6-(1,6),6-(6,6)]
   159    3.437454033    3.437454033    3.437454033    6[1-(0),6-(1,6),6-(6,6)]
   160  3.48985601783  3.48985601783  3.48985601783    6[1-(0),6-(1,6),6-(6,6)]
   161   3.8717835642   3.8717835642   3.8717835642    6[6-(1,6),6-(1,6),6-(8,8)]
   162  4.19151203048  4.19151203048  4.19151203048    6[1-(0),6-(6,6),6-(6,6)]
   163  4.14550479643  4.14550479643  4.14550479643    6[6-(1,6),6-(1,6),6-(6,6)]
   164   4.4498667569   4.4498667569   4.4498667569    6[1-(0),6-(1,6),6-(6,6)]
   165  4.38506972208  4.38506972208  4.38506972208    6[1-(0),6-(1,6),6-(6,6)]
   166  4.06251519915  4.06251519915  4.06251519915    6[6-(6,6),8-(27),8-(27)]
   167  3.91234443804  3.91234443804  3.91234443804    6[6-(6,6),8-(27),8-(27)]
   168   1.7687714111   1.7687714111   1.7687714111    6[1-(0),6-(1,6),7-(6,27)]
   169    1.743312448    1.743312448    1.743312448    6[1-(0),6-(1,7),6-(6,6)]
   170   2.8523004327   2.8523004327   2.8523004327    6[6-(1,6),6-(1,6),6-(1,6)]
   171   3.9341983225   3.9341983225   3.9341983225    6[1-(0),6-(1,7),6-(6,6)]
   172  3.88992572009  3.88992572009  3.88992572009    6[1-(0),6-(1,6),7-(6,27)]
   173  2.83624432658  2.83624432658  2.83624432658    6[1-(0),6-(1,6),6-(6,6)]
   174  3.89117742293  3.89117742293  3.89117742293    6[1-(0),6-(1,6),6-(6,6)]
   175  3.86778088133  3.86778088133  3.86778088133    6[6-(1,6),6-(1,6),6-(6)]
   176  2.69551597702  2.69551597702  2.69551597702    6[1-(0),6-(1,7),6-(6,6)]
   177   2.7414015479   2.7414015479   2.7414015479    6[1-(0),6-(1,6),7-(6,27)]
   178  5.03158731281  5.03158731281  5.03158731281    6[1-(0),6-(6),7-(6,27)]
   179  5.06303697541  5.06303697541  5.06303697541    6[6-(1,7),6-(6,6)]
   180-0.730168947118-0.730168947118-0.730168947118    7[6-(1,6),6-(1,6),27-(8,8,8,8)]
   181  12.5255072771  12.5255072771  12.5255072771    7[6-(1,6),6-(1,6),27-(8,8,8,8)]
   182  8.97654243225  8.97654243225  8.97654243225    7[6-(1,6),6-(1,6),27-(8,8,8,8)]
   183  7.90308502725  7.90308502725  7.90308502725    7[6-(1,6),6-(1,6),27-(8,8,8,8)]
   184  2.81879589775  2.81879589775  2.81879589775    7[6-(1,6),6-(1,6),27-(8,8,8,8)]
   185  3.89225330275  3.89225330275  3.89225330275    7[6-(1,6),6-(1,6),27-(8,8,8,8)]
   186  1.26586239755  1.26586239755  1.26586239755    8[6-(6,8),27-(7,8,8,8)]
   187  10.4090406499  10.4090406499  10.4090406499    8[6-(6,8),27-(7,8,8,8)]
   188  12.3117887988  12.3117887988  12.3117887988    8[6-(6,8),27-(7,8,8,8)]
   189  12.3911436668  12.3911436668  12.3911436668    8[6-(6,8),27-(7,8,8,8)]
   190  10.5294759324  10.5294759324  10.5294759324    8[6-(6,8),27-(7,8,8,8)]
   191  1.38629768013  1.38629768013  1.38629768013    8[6-(6,8),27-(7,8,8,8)]
   192  -0.5164504688  -0.5164504688  -0.5164504688    8[6-(6,8),27-(7,8,8,8)]
   193-0.595805336823-0.595805336823-0.595805336823    8[6-(6,8),27-(7,8,8,8)]
   194  5.68451451911  5.68451451911  5.68451451911    8[6-(6,8),27-(7,8,8,8)]
   195  5.93517176692  5.93517176692  5.93517176692    8[6-(6,8),27-(7,8,8,8)]
   196  9.95207484891  9.95207484891  9.95207484891    8[6-(6,8),27-(7,8,8,8)]
   197  9.70105120777  9.70105120777  9.70105120777    8[6-(6,8),27-(7,8,8,8)]
   198  7.88552024084  7.88552024084  7.88552024084    8[6-(6,8),27-(7,8,8,8)]
   199  7.64408254638  7.64408254638  7.64408254638    8[6-(6,8),27-(7,8,8,8)]
   200  7.72519501566  7.72519501566  7.72519501566    8[6-(6,8),27-(7,8,8,8)]
   201  7.98843793589  7.98843793589  7.98843793589    8[6-(6,8),27-(7,8,8,8)]
   202  6.11082381089  6.11082381089  6.11082381089    8[6-(6,8),27-(7,8,8,8)]
   203  5.86016656308  5.86016656308  5.86016656308    8[6-(6,8),27-(7,8,8,8)]
   204  1.84326348109  1.84326348109  1.84326348109    8[6-(6,8),27-(7,8,8,8)]
   205  2.09428712223  2.09428712223  2.09428712223    8[6-(6,8),27-(7,8,8,8)]
   206  3.90981808916  3.90981808916  3.90981808916    8[6-(6,8),27-(7,8,8,8)]
   207  4.15125578362  4.15125578362  4.15125578362    8[6-(6,8),27-(7,8,8,8)]
   208  4.07014331434  4.07014331434  4.07014331434    8[6-(6,8),27-(7,8,8,8)]
   209  3.80690039411  3.80690039411  3.80690039411    8[6-(6,8),27-(7,8,8,8)]
