# Supplementary material for: A collection of forcefield precursors for metal–organic frameworks
Source: RSC Adv. 2019 Nov 13;9(63):36492–507. doi: 10.1039/c9ra07327b (PMC9075174; doi:10.1039/c9ra07327b)
Supplement: RA-009-C9RA07327B-s3104 [file RA-009-C9RA07327B-s3104.txt]

DAWWEF_clean

12.5879    0.00000000    0.00000000
0.0    12.5879    0.00000000
0.0    0.0    25.09

     1    8.524274122    8.524274122    8.524274122    27[7-(6,6),7-(6,6),7-(6,6),8-(6),8-(6)]
     2    4.063625878    4.063625878    4.063625878    27[7-(6,6),7-(6,6),7-(6,6),8-(6),8-(6)]
     3    3.140555171    3.140555171    3.140555171    27[7-(6,6),7-(6,6),7-(6,6),8-(6),8-(6)]
     4    9.447344829    9.447344829    9.447344829    27[7-(6,6),7-(6,6),7-(6,6),8-(6),8-(6)]
     5   10.357575878   10.357575878   10.357575878    27[7-(6,6),7-(6,6),7-(6,6),8-(6),8-(6)]
     6    2.230324122    2.230324122    2.230324122    27[7-(6,6),7-(6,6),7-(6,6),8-(6),8-(6)]
     7    3.153394829    3.153394829    3.153394829    27[7-(6,6),7-(6,6),7-(6,6),8-(6),8-(6)]
     8    9.434505171    9.434505171    9.434505171    27[7-(6,6),7-(6,6),7-(6,6),8-(6),8-(6)]
     9    5.422993199    5.422993199    5.422993199    27[8-(6),8-(6),8-(6)]
    10    7.164906801    7.164906801    7.164906801    27[8-(6),8-(6),8-(6),8-(6)]
    11   11.716943199   11.716943199   11.716943199    27[8-(6),8-(6),8-(6),8-(6)]
    12    0.870956801    0.870956801    0.870956801    27[8-(6),8-(6),8-(6),8-(6)]
    13     5.70483628     5.70483628     5.70483628    1[6-(7,7)]
    14     6.24108082     6.24108082     6.24108082    1[6-(1,6,7)]
    15      4.6952867      4.6952867      4.6952867    1[6-(1,6,7)]
    16     3.52964716     3.52964716     3.52964716    1[6-(7,7)]
    17     6.88306372     6.88306372     6.88306372    1[6-(7,7)]
    18     6.34681918     6.34681918     6.34681918    1[6-(1,6,7)]
    19      7.8926133      7.8926133      7.8926133    1[6-(1,6,7)]
    20     9.05825284     9.05825284     9.05825284    1[6-(7,7)]
    21     2.52890911     2.52890911     2.52890911    1[6-(7,7)]
    22     5.22020213     5.22020213     5.22020213    1[6-(1,6,7)]
    23      5.4002091      5.4002091      5.4002091    1[6-(1,6,7)]
    24     5.28440042     5.28440042     5.28440042    1[6-(7,7)]
    25    10.05899089    10.05899089    10.05899089    1[6-(7,7)]
    26     7.36769787     7.36769787     7.36769787    1[6-(1,6,7)]
    27      7.1876909      7.1876909      7.1876909    1[6-(1,6,7)]
    28     7.30349958     7.30349958     7.30349958    1[6-(7,7)]
    29     0.58911372     0.58911372     0.58911372    1[6-(7,7)]
    30     0.05286918     0.05286918     0.05286918    1[6-(1,6,7)]
    31      1.5986633      1.5986633      1.5986633    1[6-(1,6,7)]
    32     2.76430284     2.76430284     2.76430284    1[6-(7,7)]
    33    11.99878628    11.99878628    11.99878628    1[6-(7,7)]
    34    12.53503082    12.53503082    12.53503082    1[6-(1,6,7)]
    35     10.9892367     10.9892367     10.9892367    1[6-(1,6,7)]
    36     9.82359716     9.82359716     9.82359716    1[6-(7,7)]
    37     3.76504089     3.76504089     3.76504089    1[6-(7,7)]
    38     1.07374787     1.07374787     1.07374787    1[6-(1,6,7)]
    39      0.8937409      0.8937409      0.8937409    1[6-(1,6,7)]
    40     1.00954958     1.00954958     1.00954958    1[6-(7,7)]
    41     8.82285911     8.82285911     8.82285911    1[6-(7,7)]
    42    11.51415213    11.51415213    11.51415213    1[6-(1,6,7)]
    43     11.6941591     11.6941591     11.6941591    1[6-(1,6,7)]
    44    11.57835042    11.57835042    11.57835042    1[6-(7,7)]
    45     7.12223382     7.12223382     7.12223382    6[6-(6,7),8-(27),8-(27)]
    46     6.05352111     6.05352111     6.05352111    6[6-(6,7),6-(8,8),7-(6,27)]
    47     5.38510362     5.38510362     5.38510362    6[6-(1,1,7),7-(6,27),7-(6,27)]
    48      3.6253152      3.6253152      3.6253152    6[6-(6,7),8-(27),8-(27)]
    49     4.69151033     4.69151033     4.69151033    6[6-(6,7),6-(8,8),7-(6,27)]
    50     5.38006846     5.38006846     5.38006846    6[1-(0),7-(6,27),7-(7)]
    51     5.38510362     5.38510362     5.38510362    6[1-(0),1-(0),6-(7,7),7-(6,7)]
    52     4.18547675     4.18547675     4.18547675    6[1-(0),7-(6,27),7-(6,7)]
    53     5.46566618     5.46566618     5.46566618    6[6-(6,7),8-(27),8-(27)]
    54     6.53437889     6.53437889     6.53437889    6[6-(6,7),6-(8,8),7-(6,27)]
    55     7.20279638     7.20279638     7.20279638    6[6-(1,1,7),7-(6,27),7-(6,27)]
    56      8.9625848      8.9625848      8.9625848    6[6-(6,7),8-(27),8-(27)]
    57     7.89638967     7.89638967     7.89638967    6[6-(6,7),6-(8,8),7-(6,27)]
    58     7.20783154     7.20783154     7.20783154    6[1-(0),7-(6,27),7-(7)]
    59     7.20279638     7.20279638     7.20279638    6[1-(0),1-(0),6-(7,7),7-(6,7)]
    60     8.40242325     8.40242325     8.40242325    6[1-(0),7-(6,27),7-(6,7)]
    61     0.95164524     0.95164524     0.95164524    6[6-(6,7),8-(27),8-(27)]
    62     1.89699653     1.89699653     1.89699653    6[6-(6,7),6-(8,8),7-(6,27)]
    63     3.63160915     3.63160915     3.63160915    6[6-(1,1,7),7-(6,27),7-(6,27)]
    64     1.14801648     1.14801648     1.14801648    6[6-(6,7),8-(27),8-(27)]
    65     1.96622998     1.96622998     1.96622998    6[6-(6,7),6-(8,8),7-(6,27)]
    66       3.146975       3.146975       3.146975    6[1-(0),7-(6,27),7-(7)]
    67     4.76452015     4.76452015     4.76452015    6[1-(0),1-(0),6-(7,7),7-(6,7)]
    68     4.64367631     4.64367631     4.64367631    6[1-(0),7-(6,27),7-(6,7)]
    69    11.63625476    11.63625476    11.63625476    6[6-(6,7),8-(27),8-(27)]
    70    10.69090347    10.69090347    10.69090347    6[6-(6,7),6-(8,8),7-(6,27)]
    71     8.95629085     8.95629085     8.95629085    6[6-(1,1,7),7-(6,27),7-(6,27)]
    72    11.43988352    11.43988352    11.43988352    6[6-(6,7),8-(27),8-(27)]
    73    10.62167002    10.62167002    10.62167002    6[6-(6,7),6-(8,8),7-(6,27)]
    74       9.440925       9.440925       9.440925    6[1-(0),7-(6,27),7-(7)]
    75     7.82337985     7.82337985     7.82337985    6[1-(0),1-(0),6-(7,7),7-(6,7)]
    76     7.94422369     7.94422369     7.94422369    6[1-(0),7-(6,27),7-(6,7)]
    77    11.75961618    11.75961618    11.75961618    6[6-(6,7),8-(27),8-(27)]
    78     0.24042889     0.24042889     0.24042889    6[6-(6,7),6-(8,8),7-(6,27)]
    79     0.90884638     0.90884638     0.90884638    6[6-(1,1,7),7-(6,27),7-(6,27)]
    80      2.6686348      2.6686348      2.6686348    6[6-(6,7),8-(27),8-(27)]
    81     1.60243967     1.60243967     1.60243967    6[6-(6,7),6-(8,8),7-(6,27)]
    82     0.91388154     0.91388154     0.91388154    6[1-(0),7-(6,27),7-(7)]
    83     0.90884638     0.90884638     0.90884638    6[1-(0),1-(0),6-(7,7),7-(6,7)]
    84     2.10847325     2.10847325     2.10847325    6[1-(0),7-(6,27),7-(6,7)]
    85     0.82828382     0.82828382     0.82828382    6[6-(6,7),8-(27),8-(27)]
    86    12.34747111    12.34747111    12.34747111    6[6-(6,7),6-(8,8),7-(6,27)]
    87    11.67905362    11.67905362    11.67905362    6[6-(1,1,7),7-(6,27),7-(6,27)]
    88      9.9192652      9.9192652      9.9192652    6[6-(6,7),8-(27),8-(27)]
    89    10.98546033    10.98546033    10.98546033    6[6-(6,7),6-(8,8),7-(6,27)]
    90    11.67401846    11.67401846    11.67401846    6[1-(0),7-(6,27),7-(7)]
    91    11.67905362    11.67905362    11.67905362    6[1-(0),1-(0),6-(7,7),7-(6,7)]
    92    10.47942675    10.47942675    10.47942675    6[1-(0),7-(6,27),7-(6,7)]
    93     5.34230476     5.34230476     5.34230476    6[6-(6,7),8-(27),8-(27)]
    94     4.39695347     4.39695347     4.39695347    6[6-(6,7),6-(8,8),7-(6,27)]
    95     2.66234085     2.66234085     2.66234085    6[6-(1,1,7),7-(6,27),7-(6,27)]
    96     5.14593352     5.14593352     5.14593352    6[6-(6,7),8-(27),8-(27)]
    97     4.32772002     4.32772002     4.32772002    6[6-(6,7),6-(8,8),7-(6,27)]
    98       3.146975       3.146975       3.146975    6[1-(0),7-(6,27),7-(7)]
    99     1.52942985     1.52942985     1.52942985    6[1-(0),1-(0),6-(7,7),7-(6,7)]
   100     1.65027369     1.65027369     1.65027369    6[1-(0),7-(6,27),7-(6,7)]
   101     7.24559524     7.24559524     7.24559524    6[6-(6,7),8-(27),8-(27)]
   102     8.19094653     8.19094653     8.19094653    6[6-(6,7),6-(8,8),7-(6,27)]
   103     9.92555915     9.92555915     9.92555915    6[6-(1,1,7),7-(6,27),7-(6,27)]
   104     7.44196648     7.44196648     7.44196648    6[6-(6,7),8-(27)]
   105     8.26017998     8.26017998     8.26017998    6[6-(6,7),6-(8),7-(6,27)]
   106       9.440925       9.440925       9.440925    6[1-(0),7-(6,27),7-(7)]
   107    11.05847015    11.05847015    11.05847015    6[1-(0),1-(0),6-(7,7),7-(6,7)]
   108    10.93762631    10.93762631    10.93762631    6[1-(0),7-(6,27),7-(6,7)]
   109     4.26352173     4.26352173     4.26352173    7[6-(6,6),6-(6,7),27-(7,7,8,8)]
   110     6.47899213     6.47899213     6.47899213    7[6-(6,6),6-(6,7),27-(7,7,8,8)]
   111     4.31387333     4.31387333     4.31387333    7[6-(1,7),6-(1,7),27-(7,7,8,8)]
   112     5.14341594     5.14341594     5.14341594    7[6-(1,1,6),6-(1,7),7-(6)]
   113      5.9289009      5.9289009      5.9289009    7[6-(1,7),7-(6,6)]
   114     8.32437827     8.32437827     8.32437827    7[6-(6,6),6-(6,7),27-(7,7,8,8)]
   115     6.10890787     6.10890787     6.10890787    7[6-(6,6),6-(6,7),27-(7,7,8,8)]
   116     8.27402667     8.27402667     8.27402667    7[6-(1,7),6-(1,7),27-(7,7,8,8)]
   117     7.44448406     7.44448406     7.44448406    7[6-(1,1,6),6-(1,7),7-(6)]
   118      6.6589991      6.6589991      6.6589991    7[6-(1,7),7-(6,6)]
   119     3.05004817     3.05004817     3.05004817    7[6-(6,6),6-(6,7),27-(7,7,8,8)]
   120     2.98584988     2.98584988     2.98584988    7[6-(6,6),6-(6,7),27-(7,7,8,8)]
   121     3.92994238     3.92994238     3.92994238    7[6-(1,7),6-(1,7),27-(7,7,8,8)]
   122     4.29499148     4.29499148     4.29499148    7[6-(1,1,6),6-(1,7),7-(6)]
   123     3.32824076     3.32824076     3.32824076    7[6-(1,7),7-(6,6)]
   124     9.53785183     9.53785183     9.53785183    7[6-(6,6),6-(6,7),27-(7,7,8,8)]
   125     9.60205012     9.60205012     9.60205012    7[6-(6,6),6-(6,7),27-(7,7,8,8)]
   126     8.65795762     8.65795762     8.65795762    7[6-(1,7),6-(1,7),27-(7,7,8,8)]
   127     8.29290852     8.29290852     8.29290852    7[6-(1,1,6),6-(1,7),7-(6)]
   128     9.25965924     9.25965924     9.25965924    7[6-(1,7),7-(6,6)]
   129     2.03042827     2.03042827     2.03042827    7[6-(6,6),6-(6,7),27-(7,7,8,8)]
   130    12.40285787    12.40285787    12.40285787    7[6-(6,6),6-(6,7),27-(7,7,8,8)]
   131     1.98007667     1.98007667     1.98007667    7[6-(1,7),6-(1,7),27-(7,7,8,8)]
   132     1.15053406     1.15053406     1.15053406    7[6-(1,1,6),6-(1,7),7-(6)]
   133      0.3650491      0.3650491      0.3650491    7[6-(1,7),7-(6,6)]
   134    10.55747173    10.55747173    10.55747173    7[6-(6,6),6-(6,7),27-(7,7,8,8)]
   135     0.18504213     0.18504213     0.18504213    7[6-(6,6),6-(6,7),27-(7,7,8,8)]
   136    10.60782333    10.60782333    10.60782333    7[6-(1,7),6-(1,7),27-(7,7,8,8)]
   137    11.43736594    11.43736594    11.43736594    7[6-(1,1,6),6-(1,7),7-(6)]
   138     12.2228509     12.2228509     12.2228509    7[6-(1,7),7-(6,6)]
   139     3.24390183     3.24390183     3.24390183    7[6-(6,6),6-(6,7),27-(7,7,8,8)]
   140     3.30810012     3.30810012     3.30810012    7[6-(6,6),6-(6,7),27-(7,7,8,8)]
   141     2.36400762     2.36400762     2.36400762    7[6-(1,7),6-(1,7),27-(7,7,8,8)]
   142     1.99895852     1.99895852     1.99895852    7[6-(1,1,6),6-(1,7),7-(6)]
   143     2.96570924     2.96570924     2.96570924    7[6-(1,7),7-(6,6)]
   144     9.34399817     9.34399817     9.34399817    7[6-(6,6),6-(6,7),27-(7,7,8,8)]
   145     9.27979988     9.27979988     9.27979988    7[6-(6,6),6-(6,7),27-(7,7,8,8)]
   146    10.22389238    10.22389238    10.22389238    7[6-(1,7),6-(1,7),27-(7,7,8,8)]
   147    10.58894148    10.58894148    10.58894148    7[6-(1,1,6),6-(1,7),7-(6)]
   148     9.62219076     9.62219076     9.62219076    7[6-(1,7),7-(6,6)]
   149     8.31179037     8.31179037     8.31179037    8[6-(6,8),27-(7,7,7,8)]
   150     2.44079381     2.44079381     2.44079381    8[6-(6,8),27-(7,7,7,8)]
   151      6.8604055      6.8604055      6.8604055    8[6-(6,8),27-(8,8)]
   152      3.8770732      3.8770732      3.8770732    8[6-(6,8),27-(8,8)]
   153     4.27610963     4.27610963     4.27610963    8[6-(6,8),27-(7,7,7,8)]
   154    10.14710619    10.14710619    10.14710619    8[6-(6,8),27-(7,7,7,8)]
   155      5.7274945      5.7274945      5.7274945    8[6-(6,8),27-(8,8,8)]
   156      8.7108268      8.7108268      8.7108268    8[6-(6,8),27-(8,8,8)]
   157     1.31669434     1.31669434     1.31669434    8[6-(6,8),27-(7,7,7,8)]
   158     1.41739754     1.41739754     1.41739754    8[6-(6,8),27-(7,7,7,8)]
   159    12.42677488    12.42677488    12.42677488    8[6-(6,8),27-(8,8,8)]
   160     0.23035857     0.23035857     0.23035857    8[6-(6,8),27-(8,8,8)]
   161    11.27120566    11.27120566    11.27120566    8[6-(6,8),27-(7,7,7,8)]
   162    11.17050246    11.17050246    11.17050246    8[6-(6,8),27-(7,7,7,8)]
   163     0.16112512     0.16112512     0.16112512    8[6-(6,8),27-(8,8,8)]
   164    12.35754143    12.35754143    12.35754143    8[6-(6,8),27-(8,8,8)]
   165    10.57005963    10.57005963    10.57005963    8[6-(6,8),27-(7,7,7,8)]
   166     3.85315619     3.85315619     3.85315619    8[6-(6,8),27-(7,7,7,8)]
   167     12.0214445     12.0214445     12.0214445    8[6-(6,8),27-(8,8,8)]
   168      2.4168768      2.4168768      2.4168768    8[6-(6,8),27-(8,8,8)]
   169     2.01784037     2.01784037     2.01784037    8[6-(6,8),27-(7,7,7,8)]
   170     8.73474381     8.73474381     8.73474381    8[6-(6,8),27-(7,7,7,8)]
   171      0.5664555      0.5664555      0.5664555    8[6-(6,8),27-(8,8,8)]
   172     10.1710232     10.1710232     10.1710232    8[6-(6,8),27-(8,8,8)]
   173     4.97725566     4.97725566     4.97725566    8[6-(6,8),27-(7,7,7,8)]
   174     4.87655246     4.87655246     4.87655246    8[6-(6,8),27-(7,7,7,8)]
   175     6.45507512     6.45507512     6.45507512    8[6-(6,8),27-(8,8,8)]
   176     6.06359143     6.06359143     6.06359143    8[6-(6,8),27-(8,8,8)]
   177     7.61064434     7.61064434     7.61064434    8[6-(6,8),27-(7,7,7,8)]
   178     7.71134754     7.71134754     7.71134754    8[6-(6),27-(7,7,7,8)]
   179     6.13282488     6.13282488     6.13282488    8[6-(6,8),27-(8,8)]
