# Supplementary material for: A collection of forcefield precursors for metal–organic frameworks
Source: RSC Adv. 2019 Nov 13;9(63):36492–507. doi: 10.1039/c9ra07327b (PMC9075174; doi:10.1039/c9ra07327b)
Supplement: RA-009-C9RA07327B-s3105 [file RA-009-C9RA07327B-s3105.txt]

DIBQIQ_clean

17.446    0.00000000    0.00000000
0.0    18.762    0.00000000
0.0    0.0    27.758

     1     8.83744576     8.83744576     8.83744576    27[8-(27,27),8-(6),8-(6),8-(6)]
     2    17.33155424    17.33155424    17.33155424    27[8-(27,27),8-(6),8-(6),8-(6)]
     3     8.83744576     8.83744576     8.83744576    27[8-(27,27),8-(6),8-(6),8-(6)]
     4    17.33155424    17.33155424    17.33155424    27[8-(27,27),8-(6),8-(6),8-(6)]
     5    10.79314236    10.79314236    10.79314236    27[8-(27,27),8-(6),8-(6),8-(6),8-(6)]
     6    15.37585764    15.37585764    15.37585764    27[8-(27,27),8-(6),8-(6),8-(6),8-(6)]
     7     8.60855424     8.60855424     8.60855424    27[8-(27,27),8-(6),8-(6),8-(6)]
     8     0.11444576     0.11444576     0.11444576    27[8-(6),8-(6),8-(6)]
     9     8.60855424     8.60855424     8.60855424    27[8-(27,27),8-(6),8-(6),8-(6)]
    10     0.11444576     0.11444576     0.11444576    27[8-(6),8-(6),8-(6)]
    11     6.65285764     6.65285764     6.65285764    27[8-(27,27),8-(6),8-(6),8-(6),8-(6)]
    12     2.07014236     2.07014236     2.07014236    27[8-(6),8-(6),8-(6),8-(6)]
    13       4.239378       4.239378       4.239378    1[6-(6,6)]
    14      2.1929622      2.1929622      2.1929622    1[6-(6,6)]
    15      3.8189294      3.8189294      3.8189294    1[6-(6,6)]
    16       5.896748       5.896748       5.896748    1[6-(6,6)]
    17     12.0447184     12.0447184     12.0447184    1[6-(6,6)]
    18     13.9323756     13.9323756     13.9323756    1[6-(6,6)]
    19     16.0834674     16.0834674     16.0834674    1[6-(6,6)]
    20     14.2376806     14.2376806     14.2376806    1[6-(6,6)]
    21      1.2177308      1.2177308      1.2177308    1[6-(6,6)]
    22      1.4323166      1.4323166      1.4323166    1[6-(6,6)]
    23     15.9386656     15.9386656     15.9386656    1[6-(6,6)]
    24     15.8025868     15.8025868     15.8025868    1[6-(6,6)]
    25       0.357643       0.357643       0.357643    1[6-(6,6)]
    26     15.5565982     15.5565982     15.5565982    1[6-(6,6)]
    27      2.0987538      2.0987538      2.0987538    1[6-(6,6)]
    28       4.483622       4.483622       4.483622    1[6-(6,6)]
    29      6.5300378      6.5300378      6.5300378    1[6-(6,6)]
    30      4.9040706      4.9040706      4.9040706    1[6-(6,6)]
    31       2.826252       2.826252       2.826252    1[6-(6,6)]
    32     14.1242816     14.1242816     14.1242816    1[6-(6,6)]
    33     12.2366244     12.2366244     12.2366244    1[6-(6,6)]
    34     10.0855326     10.0855326     10.0855326    1[6-(6,6)]
    35     11.9313194     11.9313194     11.9313194    1[6-(6,6)]
    36      7.5052692      7.5052692      7.5052692    1[6-(6,6)]
    37      7.2906834      7.2906834      7.2906834    1[6-(6,6)]
    38     10.2303344     10.2303344     10.2303344    1[6-(6,6)]
    39     10.3664132     10.3664132     10.3664132    1[6-(6,6)]
    40       8.365357       8.365357       8.365357    1[6-(6,6)]
    41     10.6124018     10.6124018     10.6124018    1[6-(6,6)]
    42      6.6242462      6.6242462      6.6242462    1[6-(6,6)]
    43       4.239378       4.239378       4.239378    1[6-(6,6)]
    44      2.1929622      2.1929622      2.1929622    1[6-(6,6)]
    45      3.8189294      3.8189294      3.8189294    1[6-(6,6)]
    46       5.896748       5.896748       5.896748    1[6-(6,6)]
    47     12.0447184     12.0447184     12.0447184    1[6-(6,6)]
    48     13.9323756     13.9323756     13.9323756    1[6-(6,6)]
    49     16.0834674     16.0834674     16.0834674    1[6-(6,6)]
    50     14.2376806     14.2376806     14.2376806    1[6-(6,6)]
    51      1.2177308      1.2177308      1.2177308    1[6-(6,6)]
    52      1.4323166      1.4323166      1.4323166    1[6-(6,6)]
    53     15.9386656     15.9386656     15.9386656    1[6-(6,6)]
    54     15.8025868     15.8025868     15.8025868    1[6-(6,6)]
    55       0.357643       0.357643       0.357643    1[6-(6,6)]
    56     15.5565982     15.5565982     15.5565982    1[6-(6,6)]
    57      2.0987538      2.0987538      2.0987538    1[6-(6,6)]
    58       4.483622       4.483622       4.483622    1[6-(6,6)]
    59      6.5300378      6.5300378      6.5300378    1[6-(6,6)]
    60      4.9040706      4.9040706      4.9040706    1[6-(6,6)]
    61       2.826252       2.826252       2.826252    1[6-(6,6)]
    62     14.1242816     14.1242816     14.1242816    1[6-(6,6)]
    63     12.2366244     12.2366244     12.2366244    1[6-(6,6)]
    64     10.0855326     10.0855326     10.0855326    1[6-(6,6)]
    65     11.9313194     11.9313194     11.9313194    1[6-(6,6)]
    66      7.5052692      7.5052692      7.5052692    1[6-(6,6)]
    67      7.2906834      7.2906834      7.2906834    1[6-(6,6)]
    68     10.2303344     10.2303344     10.2303344    1[6-(6,6)]
    69     10.3664132     10.3664132     10.3664132    1[6-(6,6)]
    70       8.365357       8.365357       8.365357    1[6-(6,6)]
    71     10.6124018     10.6124018     10.6124018    1[6-(6,6)]
    72      6.6242462      6.6242462      6.6242462    1[6-(6,6)]
    73      13.206622      13.206622      13.206622    1[6-(6,6)]
    74     15.2530378     15.2530378     15.2530378    1[6-(6,6)]
    75     13.6270706     13.6270706     13.6270706    1[6-(6,6)]
    76      11.549252      11.549252      11.549252    1[6-(6,6)]
    77      5.4012816      5.4012816      5.4012816    1[6-(6,6)]
    78      3.5136244      3.5136244      3.5136244    1[6-(6,6)]
    79      1.3625326      1.3625326      1.3625326    1[6-(6,6)]
    80      3.2083194      3.2083194      3.2083194    1[6-(6,6)]
    81     16.2282692     16.2282692     16.2282692    1[6-(6,6)]
    82     16.0136834     16.0136834     16.0136834    1[6-(6,6)]
    83      1.5073344      1.5073344      1.5073344    1[6-(6,6)]
    84      1.6434132      1.6434132      1.6434132    1[6-(6,6)]
    85      17.088357      17.088357      17.088357    1[6-(6,6)]
    86      1.8894018      1.8894018      1.8894018    1[6-(6,6)]
    87     15.3472462     15.3472462     15.3472462    1[6-(6,6)]
    88      12.962378      12.962378      12.962378    1[6-(6,6)]
    89     10.9159622     10.9159622     10.9159622    1[6-(6,6)]
    90     12.5419294     12.5419294     12.5419294    1[6-(6,6)]
    91      14.619748      14.619748      14.619748    1[6-(6,6)]
    92      3.3217184      3.3217184      3.3217184    1[6-(6,6)]
    93      5.2093756      5.2093756      5.2093756    1[6-(6,6)]
    94      7.3604674      7.3604674      7.3604674    1[6-(6,6)]
    95      5.5146806      5.5146806      5.5146806    1[6-(6,6)]
    96      9.9407308      9.9407308      9.9407308    1[6-(6,6)]
    97     10.1553166     10.1553166     10.1553166    1[6-(6,6)]
    98      7.2156656      7.2156656      7.2156656    1[6-(6,6)]
    99      7.0795868      7.0795868      7.0795868    1[6-(6,6)]
   100       9.080643       9.080643       9.080643    1[6-(6,6)]
   101      6.8335982      6.8335982      6.8335982    1[6-(6,6)]
   102     10.8217538     10.8217538     10.8217538    1[6-(6,6)]
   103      13.206622      13.206622      13.206622    1[6-(6,6)]
   104     15.2530378     15.2530378     15.2530378    1[6-(6,6)]
   105     13.6270706     13.6270706     13.6270706    1[6-(6,6)]
   106      11.549252      11.549252      11.549252    1[6-(6,6)]
   107      5.4012816      5.4012816      5.4012816    1[6-(6,6)]
   108      3.5136244      3.5136244      3.5136244    1[6-(6,6)]
   109      1.3625326      1.3625326      1.3625326    1[6-(6,6)]
   110      3.2083194      3.2083194      3.2083194    1[6-(6,6)]
   111     16.2282692     16.2282692     16.2282692    1[6-(6,6)]
   112     16.0136834     16.0136834     16.0136834    1[6-(6,6)]
   113      1.5073344      1.5073344      1.5073344    1[6-(6,6)]
   114      1.6434132      1.6434132      1.6434132    1[6-(6,6)]
   115      17.088357      17.088357      17.088357    1[6-(6,6)]
   116      1.8894018      1.8894018      1.8894018    1[6-(6,6)]
   117     15.3472462     15.3472462     15.3472462    1[6-(6,6)]
   118      12.962378      12.962378      12.962378    1[6-(6,6)]
   119     10.9159622     10.9159622     10.9159622    1[6-(6,6)]
   120     12.5419294     12.5419294     12.5419294    1[6-(6,6)]
   121      14.619748      14.619748      14.619748    1[6-(6,6)]
   122      3.3217184      3.3217184      3.3217184    1[6-(6,6)]
   123      5.2093756      5.2093756      5.2093756    1[6-(6,6)]
   124      7.3604674      7.3604674      7.3604674    1[6-(6,6)]
   125      5.5146806      5.5146806      5.5146806    1[6-(6,6)]
   126      9.9407308      9.9407308      9.9407308    1[6-(6,6)]
   127     10.1553166     10.1553166     10.1553166    1[6-(6,6)]
   128      7.2156656      7.2156656      7.2156656    1[6-(6,6)]
   129      7.0795868      7.0795868      7.0795868    1[6-(6,6)]
   130       9.080643       9.080643       9.080643    1[6-(6,6)]
   131      6.8335982      6.8335982      6.8335982    1[6-(6,6)]
   132     10.8217538     10.8217538     10.8217538    1[6-(6,6)]
   133      6.6486706      6.6486706      6.6486706    6[6-(6,6),8-(0),8-(27)]
   134      5.3000948      5.3000948      5.3000948    6[6-(1,6),6-(1,6),6-(8,8)]
   135      4.1765724      4.1765724      4.1765724    6[1-(0),6-(1,6),6-(6,6)]
   136      2.9413956      2.9413956      2.9413956    6[1-(0),6-(1,6),6-(6,6)]
   137      2.7896154      2.7896154      2.7896154    6[6-(1,6),6-(1,6),6-(6,6)]
   138      3.8974364      3.8974364      3.8974364    6[1-(0),6-(1,6),6-(6,6)]
   139      5.1518038      5.1518038      5.1518038    6[1-(0),6-(1,6),6-(6,6)]
   140     11.7481364     11.7481364     11.7481364    6[6-(6,6),8-(27),8-(27)]
   141     12.9466766     12.9466766     12.9466766    6[6-(1,6),6-(1,6),6-(8,8)]
   142     12.8734034     12.8734034     12.8734034    6[1-(0),6-(1,6),6-(6,6)]
   143     14.0039042     14.0039042     14.0039042    6[1-(0),6-(1,6),6-(6,6)]
   144     15.2338472     15.2338472     15.2338472    6[6-(1,6),6-(1,6),6-(6,6)]
   145     15.2861852     15.2861852     15.2861852    6[1-(0),6-(1,6),6-(6,6)]
   146     14.1713858     14.1713858     14.1713858    6[1-(0),6-(1,6),6-(6,6)]
   147     17.0150838     17.0150838     17.0150838    6[6-(6,6),8-(27),8-(27)]
   148     17.1790762     17.1790762     17.1790762    6[6-(1,6),6-(1,6),6-(8,8)]
   149      0.6769048      0.6769048      0.6769048    6[1-(0),6-(1,6),6-(6,6)]
   150      0.7903038      0.7903038      0.7903038    6[1-(0),6-(1,6),6-(6,6)]
   151    17.43396226    17.43396226    17.43396226    6[6-(1,6),6-(1,6),6-(6,6)]
   152     16.4986822     16.4986822     16.4986822    6[1-(0),6-(1,6),6-(6,6)]
   153     16.4009846     16.4009846     16.4009846    6[1-(0),6-(1,6),6-(6,6)]
   154      1.4410396      1.4410396      1.4410396    6[6-(1,6),6-(1,6),6-(6,6)]
   155      0.2930928      0.2930928      0.2930928    6[1-(0),6-(6,6),6-(6,6)]
   156     16.4620456     16.4620456     16.4620456    6[6-(1,6),6-(1,6),6-(6,6)]
   157     16.3887724     16.3887724     16.3887724    6[1-(0),6-(6,6),6-(6,6)]
   158      0.0854854      0.0854854      0.0854854    6[6-(1,6),6-(1,6),6-(6,6)]
   159      1.3276406      1.3276406      1.3276406    6[1-(0),6-(6,6),6-(6,6)]
   160      2.0743294      2.0743294      2.0743294    6[6-(6,6),8-(0),8-(27)]
   161      3.4229052      3.4229052      3.4229052    6[6-(1,6),6-(1,6),6-(8,8)]
   162      4.5464276      4.5464276      4.5464276    6[1-(0),6-(1,6),6-(6,6)]
   163      5.7816044      5.7816044      5.7816044    6[1-(0),6-(1,6),6-(6,6)]
   164      5.9333846      5.9333846      5.9333846    6[6-(1,6),6-(1,6),6-(6,6)]
   165      4.8255636      4.8255636      4.8255636    6[1-(0),6-(1,6),6-(6,6)]
   166      3.5711962      3.5711962      3.5711962    6[1-(0),6-(1,6),6-(6,6)]
   167     14.4208636     14.4208636     14.4208636    6[6-(6,6),8-(27),8-(27)]
   168     13.2223234     13.2223234     13.2223234    6[6-(1,6),6-(1,6),6-(8,8)]
   169     13.2955966     13.2955966     13.2955966    6[1-(0),6-(1,6),6-(6,6)]
   170     12.1650958     12.1650958     12.1650958    6[1-(0),6-(1,6),6-(6,6)]
   171     10.9351528     10.9351528     10.9351528    6[6-(1,6),6-(1,6),6-(6,6)]
   172     10.8828148     10.8828148     10.8828148    6[1-(0),6-(1,6),6-(6,6)]
   173     11.9976142     11.9976142     11.9976142    6[1-(0),6-(1,6),6-(6,6)]
   174      9.1539162      9.1539162      9.1539162    6[6-(6,6),8-(27),8-(27)]
   175      8.9899238      8.9899238      8.9899238    6[6-(1,6),6-(1,6),6-(8,8)]
   176      8.0460952      8.0460952      8.0460952    6[1-(0),6-(1,6),6-(6,6)]
   177      7.9326962      7.9326962      7.9326962    6[1-(0),6-(1,6),6-(6,6)]
   178     8.73503774     8.73503774     8.73503774    6[6-(1,6),6-(1,6),6-(6,6)]
   179      9.6703178      9.6703178      9.6703178    6[1-(0),6-(1,6),6-(6,6)]
   180      9.7680154      9.7680154      9.7680154    6[1-(0),6-(1,6),6-(6,6)]
   181      7.2819604      7.2819604      7.2819604    6[6-(1,6),6-(1,6),6-(6,6)]
   182      8.4299072      8.4299072      8.4299072    6[1-(0),6-(6,6),6-(6,6)]
   183      9.7069544      9.7069544      9.7069544    6[6-(1,6),6-(1,6),6-(6,6)]
   184      9.7802276      9.7802276      9.7802276    6[1-(0),6-(6,6),6-(6,6)]
   185      8.6375146      8.6375146      8.6375146    6[6-(1,6),6-(1,6),6-(6,6)]
   186      7.3953594      7.3953594      7.3953594    6[1-(0),6-(6,6),6-(6,6)]
   187      6.6486706      6.6486706      6.6486706    6[6-(6,6),8-(0),8-(27)]
   188      5.3000948      5.3000948      5.3000948    6[6-(1,6),6-(1,6),6-(8,8)]
   189      4.1765724      4.1765724      4.1765724    6[1-(0),6-(1,6),6-(6,6)]
   190      2.9413956      2.9413956      2.9413956    6[1-(0),6-(1,6),6-(6,6)]
   191      2.7896154      2.7896154      2.7896154    6[6-(1,6),6-(1,6),6-(6,6)]
   192      3.8974364      3.8974364      3.8974364    6[1-(0),6-(1,6),6-(6,6)]
   193      5.1518038      5.1518038      5.1518038    6[1-(0),6-(1,6),6-(6,6)]
   194     11.7481364     11.7481364     11.7481364    6[6-(6,6),8-(27),8-(27)]
   195     12.9466766     12.9466766     12.9466766    6[6-(1,6),6-(1,6),6-(8,8)]
   196     12.8734034     12.8734034     12.8734034    6[1-(0),6-(1,6),6-(6,6)]
   197     14.0039042     14.0039042     14.0039042    6[1-(0),6-(1,6),6-(6,6)]
   198     15.2338472     15.2338472     15.2338472    6[6-(1,6),6-(1,6),6-(6,6)]
   199     15.2861852     15.2861852     15.2861852    6[1-(0),6-(1,6),6-(6,6)]
   200     14.1713858     14.1713858     14.1713858    6[1-(0),6-(1,6),6-(6,6)]
   201     17.0150838     17.0150838     17.0150838    6[6-(6,6),8-(27),8-(27)]
   202     17.1790762     17.1790762     17.1790762    6[6-(1,6),6-(1,6),6-(8,8)]
   203      0.6769048      0.6769048      0.6769048    6[1-(0),6-(1,6),6-(6,6)]
   204      0.7903038      0.7903038      0.7903038    6[1-(0),6-(1,6),6-(6,6)]
   205    17.43396226    17.43396226    17.43396226    6[6-(1,6),6-(1,6),6-(6,6)]
   206     16.4986822     16.4986822     16.4986822    6[1-(0),6-(1,6),6-(6,6)]
   207     16.4009846     16.4009846     16.4009846    6[1-(0),6-(1,6),6-(6,6)]
   208      1.4410396      1.4410396      1.4410396    6[6-(1,6),6-(1,6),6-(6,6)]
   209      0.2930928      0.2930928      0.2930928    6[1-(0),6-(6,6),6-(6,6)]
   210     16.4620456     16.4620456     16.4620456    6[6-(1,6),6-(1,6),6-(6,6)]
   211     16.3887724     16.3887724     16.3887724    6[1-(0),6-(6,6),6-(6,6)]
   212      0.0854854      0.0854854      0.0854854    6[6-(1,6),6-(1,6),6-(6,6)]
   213      1.3276406      1.3276406      1.3276406    6[1-(0),6-(6,6),6-(6,6)]
   214      2.0743294      2.0743294      2.0743294    6[6-(6,6),8-(0),8-(27)]
   215      3.4229052      3.4229052      3.4229052    6[6-(1,6),6-(1,6),6-(8,8)]
   216      4.5464276      4.5464276      4.5464276    6[1-(0),6-(1,6),6-(6,6)]
   217      5.7816044      5.7816044      5.7816044    6[1-(0),6-(1,6),6-(6,6)]
   218      5.9333846      5.9333846      5.9333846    6[6-(1,6),6-(1,6),6-(6,6)]
   219      4.8255636      4.8255636      4.8255636    6[1-(0),6-(1,6),6-(6,6)]
   220      3.5711962      3.5711962      3.5711962    6[1-(0),6-(1,6),6-(6,6)]
   221     14.4208636     14.4208636     14.4208636    6[6-(6,6),8-(27),8-(27)]
   222     13.2223234     13.2223234     13.2223234    6[6-(1,6),6-(1,6),6-(8,8)]
   223     13.2955966     13.2955966     13.2955966    6[1-(0),6-(1,6),6-(6,6)]
   224     12.1650958     12.1650958     12.1650958    6[1-(0),6-(1,6),6-(6,6)]
   225     10.9351528     10.9351528     10.9351528    6[6-(1,6),6-(1,6),6-(6,6)]
   226     10.8828148     10.8828148     10.8828148    6[1-(0),6-(1,6),6-(6,6)]
   227     11.9976142     11.9976142     11.9976142    6[1-(0),6-(1,6),6-(6,6)]
   228      9.1539162      9.1539162      9.1539162    6[6-(6,6),8-(27),8-(27)]
   229      8.9899238      8.9899238      8.9899238    6[6-(1,6),6-(1,6),6-(8,8)]
   230      8.0460952      8.0460952      8.0460952    6[1-(0),6-(1,6),6-(6,6)]
   231      7.9326962      7.9326962      7.9326962    6[1-(0),6-(1,6),6-(6,6)]
   232     8.73503774     8.73503774     8.73503774    6[6-(1,6),6-(1,6),6-(6,6)]
   233      9.6703178      9.6703178      9.6703178    6[1-(0),6-(1,6),6-(6,6)]
   234      9.7680154      9.7680154      9.7680154    6[1-(0),6-(1,6),6-(6,6)]
   235      7.2819604      7.2819604      7.2819604    6[6-(1,6),6-(1,6),6-(6,6)]
   236      8.4299072      8.4299072      8.4299072    6[1-(0),6-(6,6),6-(6,6)]
   237      9.7069544      9.7069544      9.7069544    6[6-(1,6),6-(1,6),6-(6,6)]
   238      9.7802276      9.7802276      9.7802276    6[1-(0),6-(6,6),6-(6,6)]
   239      8.6375146      8.6375146      8.6375146    6[6-(1,6),6-(1,6),6-(6,6)]
   240      7.3953594      7.3953594      7.3953594    6[1-(0),6-(6,6),6-(6,6)]
   241     10.7973294     10.7973294     10.7973294    6[6-(6,6),8-(0),8-(27)]
   242     12.1459052     12.1459052     12.1459052    6[6-(1,6),6-(1,6),6-(8,8)]
   243     13.2694276     13.2694276     13.2694276    6[1-(0),6-(1,6),6-(6,6)]
   244     14.5046044     14.5046044     14.5046044    6[1-(0),6-(1,6),6-(6,6)]
   245     14.6563846     14.6563846     14.6563846    6[6-(1,6),6-(1,6),6-(6,6)]
   246     13.5485636     13.5485636     13.5485636    6[1-(0),6-(1,6),6-(6,6)]
   247     12.2941962     12.2941962     12.2941962    6[1-(0),6-(1,6),6-(6,6)]
   248      5.6978636      5.6978636      5.6978636    6[6-(6,6),8-(27),8-(27)]
   249      4.4993234      4.4993234      4.4993234    6[6-(1,6),6-(1,6),6-(8,8)]
   250      4.5725966      4.5725966      4.5725966    6[1-(0),6-(1,6),6-(6,6)]
   251      3.4420958      3.4420958      3.4420958    6[1-(0),6-(1,6),6-(6,6)]
   252      2.2121528      2.2121528      2.2121528    6[6-(1,6),6-(1,6),6-(6,6)]
   253      2.1598148      2.1598148      2.1598148    6[1-(0),6-(1,6),6-(6,6)]
   254      3.2746142      3.2746142      3.2746142    6[1-(0),6-(1,6),6-(6,6)]
   255      0.4309162      0.4309162      0.4309162    6[6-(6,6),8-(27),8-(27)]
   256      0.2669238      0.2669238      0.2669238    6[6-(1,6),6-(1,6),6-(8,8)]
   257     16.7690952     16.7690952     16.7690952    6[1-(0),6-(1,6),6-(6,6)]
   258     16.6556962     16.6556962     16.6556962    6[1-(0),6-(1,6),6-(6,6)]
   259     0.01203774     0.01203774     0.01203774    6[6-(1,6),6-(1,6),6-(6,6)]
   260      0.9473178      0.9473178      0.9473178    6[1-(0),6-(1,6),6-(6,6)]
   261      1.0450154      1.0450154      1.0450154    6[1-(0),6-(1,6),6-(6,6)]
   262     16.0049604     16.0049604     16.0049604    6[6-(1,6),6-(1,6),6-(6,6)]
   263     17.1529072     17.1529072     17.1529072    6[1-(0),6-(6,6),6-(6,6)]
   264      0.9839544      0.9839544      0.9839544    6[6-(1,6),6-(1,6),6-(6,6)]
   265      1.0572276      1.0572276      1.0572276    6[1-(0),6-(6,6),6-(6,6)]
   266     17.3605146     17.3605146     17.3605146    6[6-(1,6),6-(1,6),6-(6,6)]
   267     16.1183594     16.1183594     16.1183594    6[1-(0),6-(6,6),6-(6,6)]
   268     15.3716706     15.3716706     15.3716706    6[6-(6,6),8-(0),8-(27)]
   269     14.0230948     14.0230948     14.0230948    6[6-(1,6),6-(1,6),6-(8,8)]
   270     12.8995724     12.8995724     12.8995724    6[1-(0),6-(1,6),6-(6,6)]
   271     11.6643956     11.6643956     11.6643956    6[1-(0),6-(1,6),6-(6,6)]
   272     11.5126154     11.5126154     11.5126154    6[6-(1,6),6-(1,6),6-(6,6)]
   273     12.6204364     12.6204364     12.6204364    6[1-(0),6-(1,6),6-(6,6)]
   274     13.8748038     13.8748038     13.8748038    6[1-(0),6-(1,6),6-(6,6)]
   275      3.0251364      3.0251364      3.0251364    6[6-(6,6),8-(27),8-(27)]
   276      4.2236766      4.2236766      4.2236766    6[6-(1,6),6-(1,6),6-(8,8)]
   277      4.1504034      4.1504034      4.1504034    6[1-(0),6-(1,6),6-(6,6)]
   278      5.2809042      5.2809042      5.2809042    6[1-(0),6-(1,6),6-(6,6)]
   279      6.5108472      6.5108472      6.5108472    6[6-(1,6),6-(1,6),6-(6,6)]
   280      6.5631852      6.5631852      6.5631852    6[1-(0),6-(1,6),6-(6,6)]
   281      5.4483858      5.4483858      5.4483858    6[1-(0),6-(1,6),6-(6,6)]
   282      8.2920838      8.2920838      8.2920838    6[6-(6,6),8-(27),8-(27)]
   283      8.4560762      8.4560762      8.4560762    6[6-(1,6),6-(1,6),6-(8,8)]
   284      9.3999048      9.3999048      9.3999048    6[1-(0),6-(1,6),6-(6,6)]
   285      9.5133038      9.5133038      9.5133038    6[1-(0),6-(1,6),6-(6,6)]
   286     8.71096226     8.71096226     8.71096226    6[6-(1,6),6-(1,6),6-(6,6)]
   287      7.7756822      7.7756822      7.7756822    6[1-(0),6-(1,6),6-(6,6)]
   288      7.6779846      7.6779846      7.6779846    6[1-(0),6-(1,6),6-(6,6)]
   289     10.1640396     10.1640396     10.1640396    6[6-(1,6),6-(1,6),6-(6,6)]
   290      9.0160928      9.0160928      9.0160928    6[1-(0),6-(6,6),6-(6,6)]
   291      7.7390456      7.7390456      7.7390456    6[6-(1,6),6-(1,6),6-(6,6)]
   292      7.6657724      7.6657724      7.6657724    6[1-(0),6-(6,6),6-(6,6)]
   293      8.8084854      8.8084854      8.8084854    6[6-(1,6),6-(1,6),6-(6,6)]
   294     10.0506406     10.0506406     10.0506406    6[1-(0),6-(6,6),6-(6,6)]
   295     10.7973294     10.7973294     10.7973294    6[6-(6,6),8-(0),8-(27)]
   296     12.1459052     12.1459052     12.1459052    6[6-(1,6),6-(1,6),6-(8,8)]
   297     13.2694276     13.2694276     13.2694276    6[1-(0),6-(1,6),6-(6,6)]
   298     14.5046044     14.5046044     14.5046044    6[1-(0),6-(1,6),6-(6,6)]
   299     14.6563846     14.6563846     14.6563846    6[6-(1,6),6-(1,6),6-(6,6)]
   300     13.5485636     13.5485636     13.5485636    6[1-(0),6-(1,6),6-(6,6)]
   301     12.2941962     12.2941962     12.2941962    6[1-(0),6-(1,6),6-(6,6)]
   302      5.6978636      5.6978636      5.6978636    6[6-(6,6),8-(27),8-(27)]
   303      4.4993234      4.4993234      4.4993234    6[6-(1,6),6-(1,6),6-(8,8)]
   304      4.5725966      4.5725966      4.5725966    6[1-(0),6-(1,6),6-(6,6)]
   305      3.4420958      3.4420958      3.4420958    6[1-(0),6-(1,6),6-(6,6)]
   306      2.2121528      2.2121528      2.2121528    6[6-(1,6),6-(1,6),6-(6,6)]
   307      2.1598148      2.1598148      2.1598148    6[1-(0),6-(1,6),6-(6,6)]
   308      3.2746142      3.2746142      3.2746142    6[1-(0),6-(1,6),6-(6,6)]
   309      0.4309162      0.4309162      0.4309162    6[6-(6,6),8-(27),8-(27)]
   310      0.2669238      0.2669238      0.2669238    6[6-(1,6),6-(1,6),6-(8,8)]
   311     16.7690952     16.7690952     16.7690952    6[1-(0),6-(1,6),6-(6,6)]
   312     16.6556962     16.6556962     16.6556962    6[1-(0),6-(1,6),6-(6,6)]
   313     0.01203774     0.01203774     0.01203774    6[6-(1,6),6-(1,6),6-(6,6)]
   314      0.9473178      0.9473178      0.9473178    6[1-(0),6-(1,6),6-(6,6)]
   315      1.0450154      1.0450154      1.0450154    6[1-(0),6-(1,6),6-(6,6)]
   316     16.0049604     16.0049604     16.0049604    6[6-(1,6),6-(1,6),6-(6,6)]
   317     17.1529072     17.1529072     17.1529072    6[1-(0),6-(6,6),6-(6,6)]
   318      0.9839544      0.9839544      0.9839544    6[6-(1,6),6-(1,6),6-(6,6)]
   319      1.0572276      1.0572276      1.0572276    6[1-(0),6-(6,6),6-(6,6)]
   320     17.3605146     17.3605146     17.3605146    6[6-(1,6),6-(1,6),6-(6,6)]
   321     16.1183594     16.1183594     16.1183594    6[1-(0),6-(6,6),6-(6,6)]
   322     15.3716706     15.3716706     15.3716706    6[6-(6,6),8-(0),8-(27)]
   323     14.0230948     14.0230948     14.0230948    6[6-(1,6),6-(1,6),6-(8,8)]
   324     12.8995724     12.8995724     12.8995724    6[1-(0),6-(1,6),6-(6,6)]
   325     11.6643956     11.6643956     11.6643956    6[1-(0),6-(1,6),6-(6,6)]
   326     11.5126154     11.5126154     11.5126154    6[6-(1,6),6-(1,6),6-(6,6)]
   327     12.6204364     12.6204364     12.6204364    6[1-(0),6-(1,6),6-(6,6)]
   328     13.8748038     13.8748038     13.8748038    6[1-(0),6-(1,6),6-(6,6)]
   329      3.0251364      3.0251364      3.0251364    6[6-(6,6),8-(27),8-(27)]
   330      4.2236766      4.2236766      4.2236766    6[6-(1,6),6-(1,6),6-(8,8)]
   331      4.1504034      4.1504034      4.1504034    6[1-(0),6-(1,6),6-(6,6)]
   332      5.2809042      5.2809042      5.2809042    6[1-(0),6-(1,6),6-(6,6)]
   333      6.5108472      6.5108472      6.5108472    6[6-(1,6),6-(1,6),6-(6,6)]
   334      6.5631852      6.5631852      6.5631852    6[1-(0),6-(1,6),6-(6,6)]
   335      5.4483858      5.4483858      5.4483858    6[1-(0),6-(1,6),6-(6,6)]
   336      8.2920838      8.2920838      8.2920838    6[6-(6,6),8-(27),8-(27)]
   337      8.4560762      8.4560762      8.4560762    6[6-(1,6),6-(1,6),6-(8,8)]
   338      9.3999048      9.3999048      9.3999048    6[1-(0),6-(1,6),6-(6,6)]
   339      9.5133038      9.5133038      9.5133038    6[1-(0),6-(1,6),6-(6,6)]
   340     8.71096226     8.71096226     8.71096226    6[6-(1,6),6-(1,6),6-(6,6)]
   341      7.7756822      7.7756822      7.7756822    6[1-(0),6-(1,6),6-(6,6)]
   342      7.6779846      7.6779846      7.6779846    6[1-(0),6-(1,6),6-(6,6)]
   343     10.1640396     10.1640396     10.1640396    6[6-(1,6),6-(1,6),6-(6,6)]
   344      9.0160928      9.0160928      9.0160928    6[1-(0),6-(6,6),6-(6,6)]
   345      7.7390456      7.7390456      7.7390456    6[6-(1,6),6-(1,6),6-(6,6)]
   346      7.6657724      7.6657724      7.6657724    6[1-(0),6-(6,6),6-(6,6)]
   347      8.8084854      8.8084854      8.8084854    6[6-(1,6),6-(1,6),6-(6,6)]
   348     10.0506406     10.0506406     10.0506406    6[1-(0),6-(6,6),6-(6,6)]
   349     7.66804038     7.66804038     7.66804038    8[6-(6,8)]
   350     6.71513986     6.71513986     6.71513986    8[6-(6,8),27-(8,8,8)]
   351    11.92329424    11.92329424    11.92329424    8[6-(6,8),27-(8,8,8,8)]
   352    10.63839634    10.63839634    10.63839634    8[6-(6,8),27-(8,8,8)]
   353    16.23943464    16.23943464    16.23943464    8[6-(6,8),27-(8,8,8,8)]
   354      0.2302872      0.2302872      0.2302872    8[6-(6,8),27-(8,8,8)]
   355     1.05495962     1.05495962     1.05495962    8[6-(6,8)]
   356     2.00786014     2.00786014     2.00786014    8[6-(6,8),27-(8,8,8)]
   357    14.24570576    14.24570576    14.24570576    8[6-(6,8),27-(8,8,8,8)]
   358    15.53060366    15.53060366    15.53060366    8[6-(6,8),27-(8,8,8)]
   359     9.92956536     9.92956536     9.92956536    8[6-(6,8),27-(8,8,8,8)]
   360      8.4927128      8.4927128      8.4927128    8[6-(6,8),27-(8,8,8)]
   361     7.66804038     7.66804038     7.66804038    8[6-(6,8)]
   362     6.71513986     6.71513986     6.71513986    8[6-(6,8),27-(8,8,8)]
   363    11.92329424    11.92329424    11.92329424    8[6-(6,8),27-(8,8,8,8)]
   364    10.63839634    10.63839634    10.63839634    8[6-(6,8),27-(8,8,8)]
   365    16.23943464    16.23943464    16.23943464    8[6-(6,8),27-(8,8,8,8)]
   366      0.2302872      0.2302872      0.2302872    8[6-(6,8),27-(8,8,8)]
   367     1.05495962     1.05495962     1.05495962    8[6-(6,8)]
   368     2.00786014     2.00786014     2.00786014    8[6-(6,8),27-(8,8,8)]
   369    14.24570576    14.24570576    14.24570576    8[6-(6,8),27-(8,8,8,8)]
   370    15.53060366    15.53060366    15.53060366    8[6-(6,8),27-(8,8,8)]
   371     9.92956536     9.92956536     9.92956536    8[6-(6,8),27-(8,8,8,8)]
   372      8.4927128      8.4927128      8.4927128    8[6-(6,8),27-(8,8,8)]
   373       9.167873       9.167873       9.167873    8[27-(8,8,8),27-(8,8,8),27-(8,8,8,8)]
   374      17.001127      17.001127      17.001127    8[27-(8,8,8),27-(8,8,8),27-(8,8,8,8)]
   375     9.77795962     9.77795962     9.77795962    8[6-(6,8)]
   376    10.73086014    10.73086014    10.73086014    8[6-(6,8),27-(8,8,8)]
   377     5.52270576     5.52270576     5.52270576    8[6-(6,8),27-(8,8,8,8)]
   378     6.80760366     6.80760366     6.80760366    8[6-(6,8),27-(8,8,8)]
   379     1.20656536     1.20656536     1.20656536    8[6-(6,8),27-(8,8,8)]
   380     17.2157128     17.2157128     17.2157128    8[6-(6,8),27-(8,8)]
   381    16.39104038    16.39104038    16.39104038    8[6-(6,8)]
   382    15.43813986    15.43813986    15.43813986    8[6-(6,8),27-(8,8)]
   383     3.20029424     3.20029424     3.20029424    8[6-(6,8),27-(8,8,8)]
   384     1.91539634     1.91539634     1.91539634    8[6-(6,8),27-(8,8)]
   385     7.51643464     7.51643464     7.51643464    8[6-(6,8),27-(8,8,8,8)]
   386      8.9532872      8.9532872      8.9532872    8[6-(6,8),27-(8,8,8)]
   387     9.77795962     9.77795962     9.77795962    8[6-(6,8)]
   388    10.73086014    10.73086014    10.73086014    8[6-(6,8),27-(8,8,8)]
   389     5.52270576     5.52270576     5.52270576    8[6-(6,8),27-(8,8,8,8)]
   390     6.80760366     6.80760366     6.80760366    8[6-(6,8),27-(8,8,8)]
   391     1.20656536     1.20656536     1.20656536    8[6-(6,8),27-(8,8,8)]
   392     17.2157128     17.2157128     17.2157128    8[6-(6,8),27-(8,8)]
   393    16.39104038    16.39104038    16.39104038    8[6-(6,8)]
   394    15.43813986    15.43813986    15.43813986    8[6-(6,8),27-(8,8)]
   395     3.20029424     3.20029424     3.20029424    8[6-(6,8),27-(8,8,8)]
   396     1.91539634     1.91539634     1.91539634    8[6-(6,8),27-(8,8)]
   397     7.51643464     7.51643464     7.51643464    8[6-(6,8),27-(8,8,8,8)]
   398      8.9532872      8.9532872      8.9532872    8[6-(6,8),27-(8,8,8)]
   399       8.278127       8.278127       8.278127    8[27-(8,8,8),27-(8,8,8),27-(8,8,8,8)]
