# Supplementary material for: A collection of forcefield precursors for metal–organic frameworks
Source: RSC Adv. 2019 Nov 13;9(63):36492–507. doi: 10.1039/c9ra07327b (PMC9075174; doi:10.1039/c9ra07327b)
Supplement: RA-009-C9RA07327B-s3106 [file RA-009-C9RA07327B-s3106.txt]

DIBQOW_clean

17.5608    0.00000000    0.00000000
0.0    20.8804    0.00000000
0.0    0.0    25.3474

     1    8.712615312    8.712615312    8.712615312    27[8-(27,27),8-(6),8-(6),8-(6),8-(6)]
     2    0.067784688    0.067784688    0.067784688    27[8-(27,27),8-(6),8-(6),8-(6),8-(6)]
     3    8.712615312    8.712615312    8.712615312    27[8-(27,27),8-(6),8-(6),8-(6),8-(6)]
     4    0.067784688    0.067784688    0.067784688    27[8-(27,27),8-(6),8-(6),8-(6),8-(6)]
     5     6.79339548     6.79339548     6.79339548    27[8-(27,27),8-(6),8-(6),8-(6),8-(6)]
     6     1.98700452     1.98700452     1.98700452    27[8-(27,27),8-(6),8-(6),8-(6),8-(6)]
     7    8.848184688    8.848184688    8.848184688    27[8-(27,27),8-(6),8-(6),8-(6),8-(6)]
     8   17.493015312   17.493015312   17.493015312    27[8-(6),8-(6),8-(6),8-(6)]
     9    8.848184688    8.848184688    8.848184688    27[8-(27,27),8-(6),8-(6),8-(6),8-(6)]
    10   17.493015312   17.493015312   17.493015312    27[8-(6),8-(6),8-(6),8-(6)]
    11    10.76740452    10.76740452    10.76740452    27[8-(27,27),8-(6),8-(6),8-(6),8-(6)]
    12    15.57379548    15.57379548    15.57379548    27[8-(6),8-(6),8-(6),8-(6)]
    13    13.28123304    13.28123304    13.28123304    1[6-(6,6)]
    14    15.37974864    15.37974864    15.37974864    1[6-(6,6)]
    15    13.79927664    13.79927664    13.79927664    1[6-(6,6)]
    16     11.7481752     11.7481752     11.7481752    1[6-(6,6)]
    17     5.39292168     5.39292168     5.39292168    1[6-(6,6)]
    18     3.44016072     3.44016072     3.44016072    1[6-(6,6)]
    19     1.48037544     1.48037544     1.48037544    1[6-(6,6)]
    20     3.37869792     3.37869792     3.37869792    1[6-(6,6)]
    21     16.3578852     16.3578852     16.3578852    1[6-(6,6)]
    22    16.16296032    16.16296032    16.16296032    1[6-(6,6)]
    23      1.5453504      1.5453504      1.5453504    1[6-(6,6)]
    24     1.65598344     1.65598344     1.65598344    1[6-(6,6)]
    25    17.26051032    17.26051032    17.26051032    1[6-(6,6)]
    26     1.91237112     1.91237112     1.91237112    1[6-(6,6)]
    27    15.46404048    15.46404048    15.46404048    1[6-(6,6)]
    28    13.05996696    13.05996696    13.05996696    1[6-(6,6)]
    29    10.96145136    10.96145136    10.96145136    1[6-(6,6)]
    30    12.54192336    12.54192336    12.54192336    1[6-(6,6)]
    31     14.5930248     14.5930248     14.5930248    1[6-(6,6)]
    32     3.38747832     3.38747832     3.38747832    1[6-(6,6)]
    33     5.34023928     5.34023928     5.34023928    1[6-(6,6)]
    34     7.30002456     7.30002456     7.30002456    1[6-(6,6)]
    35     5.40170208     5.40170208     5.40170208    1[6-(6,6)]
    36      9.9833148      9.9833148      9.9833148    1[6-(6,6)]
    37    10.17823968    10.17823968    10.17823968    1[6-(6,6)]
    38      7.2350496      7.2350496      7.2350496    1[6-(6,6)]
    39     7.12441656     7.12441656     7.12441656    1[6-(6,6)]
    40     9.08068968     9.08068968     9.08068968    1[6-(6,6)]
    41     6.86802888     6.86802888     6.86802888    1[6-(6,6)]
    42    10.87715952    10.87715952    10.87715952    1[6-(6,6)]
    43    13.28123304    13.28123304    13.28123304    1[6-(6,6)]
    44    15.37974864    15.37974864    15.37974864    1[6-(6,6)]
    45    13.79927664    13.79927664    13.79927664    1[6-(6,6)]
    46     11.7481752     11.7481752     11.7481752    1[6-(6,6)]
    47     5.39292168     5.39292168     5.39292168    1[6-(6,6)]
    48     3.44016072     3.44016072     3.44016072    1[6-(6,6)]
    49     1.48037544     1.48037544     1.48037544    1[6-(6,6)]
    50     3.37869792     3.37869792     3.37869792    1[6-(6,6)]
    51     16.3578852     16.3578852     16.3578852    1[6-(6,6)]
    52    16.16296032    16.16296032    16.16296032    1[6-(6,6)]
    53      1.5453504      1.5453504      1.5453504    1[6-(6,6)]
    54     1.65598344     1.65598344     1.65598344    1[6-(6,6)]
    55    17.26051032    17.26051032    17.26051032    1[6-(6,6)]
    56     1.91237112     1.91237112     1.91237112    1[6-(6,6)]
    57    15.46404048    15.46404048    15.46404048    1[6-(6,6)]
    58    13.05996696    13.05996696    13.05996696    1[6-(6,6)]
    59    10.96145136    10.96145136    10.96145136    1[6-(6,6)]
    60    12.54192336    12.54192336    12.54192336    1[6-(6,6)]
    61     14.5930248     14.5930248     14.5930248    1[6-(6,6)]
    62     3.38747832     3.38747832     3.38747832    1[6-(6,6)]
    63     5.34023928     5.34023928     5.34023928    1[6-(6,6)]
    64     7.30002456     7.30002456     7.30002456    1[6-(6,6)]
    65     5.40170208     5.40170208     5.40170208    1[6-(6,6)]
    66      9.9833148      9.9833148      9.9833148    1[6-(6,6)]
    67    10.17823968    10.17823968    10.17823968    1[6-(6,6)]
    68      7.2350496      7.2350496      7.2350496    1[6-(6,6)]
    69     7.12441656     7.12441656     7.12441656    1[6-(6,6)]
    70     9.08068968     9.08068968     9.08068968    1[6-(6,6)]
    71     6.86802888     6.86802888     6.86802888    1[6-(6,6)]
    72    10.87715952    10.87715952    10.87715952    1[6-(6,6)]
    73     4.27956696     4.27956696     4.27956696    1[6-(6,6)]
    74     2.18105136     2.18105136     2.18105136    1[6-(6,6)]
    75     3.76152336     3.76152336     3.76152336    1[6-(6,6)]
    76      5.8126248      5.8126248      5.8126248    1[6-(6,6)]
    77    12.16787832    12.16787832    12.16787832    1[6-(6,6)]
    78    14.12063928    14.12063928    14.12063928    1[6-(6,6)]
    79    16.08042456    16.08042456    16.08042456    1[6-(6,6)]
    80    14.18210208    14.18210208    14.18210208    1[6-(6,6)]
    81      1.2029148      1.2029148      1.2029148    1[6-(6,6)]
    82     1.39783968     1.39783968     1.39783968    1[6-(6,6)]
    83     16.0154496     16.0154496     16.0154496    1[6-(6,6)]
    84    15.90481656    15.90481656    15.90481656    1[6-(6,6)]
    85     0.30028968     0.30028968     0.30028968    1[6-(6,6)]
    86    15.64842888    15.64842888    15.64842888    1[6-(6,6)]
    87     2.09675952     2.09675952     2.09675952    1[6-(6,6)]
    88     4.50083304     4.50083304     4.50083304    1[6-(6,6)]
    89     6.59934864     6.59934864     6.59934864    1[6-(6,6)]
    90     5.01887664     5.01887664     5.01887664    1[6-(6,6)]
    91      2.9677752      2.9677752      2.9677752    1[6-(6,6)]
    92    14.17332168    14.17332168    14.17332168    1[6-(6,6)]
    93    12.22056072    12.22056072    12.22056072    1[6-(6,6)]
    94    10.26077544    10.26077544    10.26077544    1[6-(6,6)]
    95    12.15909792    12.15909792    12.15909792    1[6-(6,6)]
    96      7.5774852      7.5774852      7.5774852    1[6-(6,6)]
    97     7.38256032     7.38256032     7.38256032    1[6-(6,6)]
    98     10.3257504     10.3257504     10.3257504    1[6-(6,6)]
    99    10.43638344    10.43638344    10.43638344    1[6-(6,6)]
   100     8.48011032     8.48011032     8.48011032    1[6-(6,6)]
   101    10.69277112    10.69277112    10.69277112    1[6-(6,6)]
   102     6.68364048     6.68364048     6.68364048    1[6-(6,6)]
   103     4.27956696     4.27956696     4.27956696    1[6-(6,6)]
   104     2.18105136     2.18105136     2.18105136    1[6-(6,6)]
   105     3.76152336     3.76152336     3.76152336    1[6-(6,6)]
   106      5.8126248      5.8126248      5.8126248    1[6-(6,6)]
   107    12.16787832    12.16787832    12.16787832    1[6-(6,6)]
   108    14.12063928    14.12063928    14.12063928    1[6-(6,6)]
   109    16.08042456    16.08042456    16.08042456    1[6-(6,6)]
   110    14.18210208    14.18210208    14.18210208    1[6-(6,6)]
   111      1.2029148      1.2029148      1.2029148    1[6-(6,6)]
   112     1.39783968     1.39783968     1.39783968    1[6-(6,6)]
   113     16.0154496     16.0154496     16.0154496    1[6-(6,6)]
   114    15.90481656    15.90481656    15.90481656    1[6-(6,6)]
   115     0.30028968     0.30028968     0.30028968    1[6-(6,6)]
   116    15.64842888    15.64842888    15.64842888    1[6-(6,6)]
   117     2.09675952     2.09675952     2.09675952    1[6-(6,6)]
   118     4.50083304     4.50083304     4.50083304    1[6-(6,6)]
   119     6.59934864     6.59934864     6.59934864    1[6-(6,6)]
   120     5.01887664     5.01887664     5.01887664    1[6-(6,6)]
   121      2.9677752      2.9677752      2.9677752    1[6-(6,6)]
   122    14.17332168    14.17332168    14.17332168    1[6-(6,6)]
   123    12.22056072    12.22056072    12.22056072    1[6-(6,6)]
   124    10.26077544    10.26077544    10.26077544    1[6-(6,6)]
   125    12.15909792    12.15909792    12.15909792    1[6-(6,6)]
   126      7.5774852      7.5774852      7.5774852    1[6-(6,6)]
   127     7.38256032     7.38256032     7.38256032    1[6-(6,6)]
   128     10.3257504     10.3257504     10.3257504    1[6-(6,6)]
   129    10.43638344    10.43638344    10.43638344    1[6-(6,6)]
   130     8.48011032     8.48011032     8.48011032    1[6-(6,6)]
   131    10.69277112    10.69277112    10.69277112    1[6-(6,6)]
   132     6.68364048     6.68364048     6.68364048    1[6-(6,6)]
   133    10.78935552    10.78935552    10.78935552    6[6-(6,6),8-(27),8-(27)]
   134    12.31714512    12.31714512    12.31714512    6[6-(1,6),6-(1,6),6-(8,8)]
   135       13.39011       13.39011       13.39011    6[1-(0),6-(1,6),6-(6,6)]
   136    14.65273152    14.65273152    14.65273152    6[1-(0),6-(1,6),6-(6,6)]
   137    14.79673008    14.79673008    14.79673008    6[6-(1,6),6-(1,6),6-(6,6)]
   138      13.697424      13.697424      13.697424    6[1-(0),6-(1,6),6-(6,6)]
   139      12.468168      12.468168      12.468168    6[1-(0),6-(1,6),6-(6,6)]
   140     5.84423424     5.84423424     5.84423424    6[6-(6,6),8-(27),8-(27)]
   141     4.59039312     4.59039312     4.59039312    6[6-(1,6),6-(1,6),6-(8,8)]
   142     4.60444176     4.60444176     4.60444176    6[1-(0),6-(1,6),6-(6,6)]
   143     3.43664856     3.43664856     3.43664856    6[1-(0),6-(1,6),6-(6,6)]
   144      2.2565628      2.2565628      2.2565628    6[6-(1,6),6-(1,6),6-(6,6)]
   145     2.26183104     2.26183104     2.26183104    6[1-(0),6-(1,6),6-(6,6)]
   146     3.40503912     3.40503912     3.40503912    6[1-(0),6-(1,6),6-(6,6)]
   147      0.4565808      0.4565808      0.4565808    6[6-(6,6),8-(27),8-(27)]
   148      0.2721924      0.2721924      0.2721924    6[6-(1,6),6-(1,6),6-(8,8)]
   149    16.90578216    16.90578216    16.90578216    6[1-(0),6-(1,6),6-(6,6)]
   150    16.78285656    16.78285656    16.78285656    6[1-(0),6-(1,6),6-(6,6)]
   151     0.02107296     0.02107296     0.02107296    6[6-(1,6),6-(1,6),6-(6,6)]
   152       0.965844       0.965844       0.965844    6[1-(0),6-(1,6),6-(6,6)]
   153       1.053648       1.053648       1.053648    6[1-(0),6-(1,6),6-(6,6)]
   154    16.17876504    16.17876504    16.17876504    6[6-(1,6),6-(1,6),6-(6,6)]
   155     17.3149488     17.3149488     17.3149488    6[1-(0),6-(6,6),6-(6,6)]
   156     0.98691696     0.98691696     0.98691696    6[6-(1,6),6-(1,6),6-(6,6)]
   157     1.07823312     1.07823312     1.07823312    6[1-(0),6-(6,6),6-(6,6)]
   158     17.4905568     17.4905568     17.4905568    6[6-(1,6),6-(1,6),6-(6,6)]
   159    16.24549608    16.24549608    16.24549608    6[1-(0),6-(6,6),6-(6,6)]
   160    15.55184448    15.55184448    15.55184448    6[6-(6,6),8-(27),8-(27)]
   161    14.02405488    14.02405488    14.02405488    6[6-(1,6),6-(1,6),6-(8,8)]
   162       12.95109       12.95109       12.95109    6[1-(0),6-(1,6),6-(6,6)]
   163    11.68846848    11.68846848    11.68846848    6[1-(0),6-(1,6),6-(6,6)]
   164    11.54446992    11.54446992    11.54446992    6[6-(1,6),6-(1,6),6-(6,6)]
   165      12.643776      12.643776      12.643776    6[1-(0),6-(1,6),6-(6,6)]
   166      13.873032      13.873032      13.873032    6[1-(0),6-(1,6),6-(6,6)]
   167     2.93616576     2.93616576     2.93616576    6[6-(6,6),8-(27),8-(27)]
   168     4.19000688     4.19000688     4.19000688    6[6-(1,6),6-(1,6),6-(8,8)]
   169     4.17595824     4.17595824     4.17595824    6[1-(0),6-(1,6),6-(6,6)]
   170     5.34375144     5.34375144     5.34375144    6[1-(0),6-(1,6),6-(6,6)]
   171      6.5238372      6.5238372      6.5238372    6[6-(1,6),6-(1,6),6-(6,6)]
   172     6.51856896     6.51856896     6.51856896    6[1-(0),6-(1,6),6-(6,6)]
   173     5.37536088     5.37536088     5.37536088    6[1-(0),6-(1,6),6-(6,6)]
   174      8.3238192      8.3238192      8.3238192    6[6-(6,6),8-(27),8-(27)]
   175      8.5082076      8.5082076      8.5082076    6[6-(1,6),6-(1,6),6-(8,8)]
   176     9.43541784     9.43541784     9.43541784    6[1-(0),6-(1,6),6-(6,6)]
   177     9.55834344     9.55834344     9.55834344    6[1-(0),6-(1,6),6-(6,6)]
   178     8.75932704     8.75932704     8.75932704    6[6-(1,6),6-(1,6),6-(6,6)]
   179       7.814556       7.814556       7.814556    6[1-(0),6-(1,6),6-(6,6)]
   180       7.726752       7.726752       7.726752    6[1-(0),6-(1,6),6-(6,6)]
   181    10.16243496    10.16243496    10.16243496    6[6-(1,6),6-(1,6),6-(6,6)]
   182      9.0262512      9.0262512      9.0262512    6[1-(0),6-(6,6),6-(6,6)]
   183     7.79348304     7.79348304     7.79348304    6[6-(1,6),6-(1,6),6-(6,6)]
   184     7.70216688     7.70216688     7.70216688    6[1-(0),6-(6,6),6-(6,6)]
   185      8.8506432      8.8506432      8.8506432    6[6-(1,6),6-(1,6),6-(6,6)]
   186    10.09570392    10.09570392    10.09570392    6[1-(0),6-(6,6),6-(6,6)]
   187    10.78935552    10.78935552    10.78935552    6[6-(6,6),8-(27),8-(27)]
   188    12.31714512    12.31714512    12.31714512    6[6-(1,6),6-(1,6),6-(8,8)]
   189       13.39011       13.39011       13.39011    6[1-(0),6-(1,6),6-(6,6)]
   190    14.65273152    14.65273152    14.65273152    6[1-(0),6-(1,6),6-(6,6)]
   191    14.79673008    14.79673008    14.79673008    6[6-(1,6),6-(1,6),6-(6,6)]
   192      13.697424      13.697424      13.697424    6[1-(0),6-(1,6),6-(6,6)]
   193      12.468168      12.468168      12.468168    6[1-(0),6-(1,6),6-(6,6)]
   194     5.84423424     5.84423424     5.84423424    6[6-(6,6),8-(27),8-(27)]
   195     4.59039312     4.59039312     4.59039312    6[6-(1,6),6-(1,6),6-(8,8)]
   196     4.60444176     4.60444176     4.60444176    6[1-(0),6-(1,6),6-(6,6)]
   197     3.43664856     3.43664856     3.43664856    6[1-(0),6-(1,6),6-(6,6)]
   198      2.2565628      2.2565628      2.2565628    6[6-(1,6),6-(1,6),6-(6,6)]
   199     2.26183104     2.26183104     2.26183104    6[1-(0),6-(1,6),6-(6,6)]
   200     3.40503912     3.40503912     3.40503912    6[1-(0),6-(1,6),6-(6,6)]
   201      0.4565808      0.4565808      0.4565808    6[6-(6,6),8-(27),8-(27)]
   202      0.2721924      0.2721924      0.2721924    6[6-(1,6),6-(1,6),6-(8,8)]
   203    16.90578216    16.90578216    16.90578216    6[1-(0),6-(1,6),6-(6,6)]
   204    16.78285656    16.78285656    16.78285656    6[1-(0),6-(1,6),6-(6,6)]
   205     0.02107296     0.02107296     0.02107296    6[6-(1,6),6-(1,6),6-(6,6)]
   206       0.965844       0.965844       0.965844    6[1-(0),6-(1,6),6-(6,6)]
   207       1.053648       1.053648       1.053648    6[1-(0),6-(1,6),6-(6,6)]
   208    16.17876504    16.17876504    16.17876504    6[6-(1,6),6-(1,6),6-(6,6)]
   209     17.3149488     17.3149488     17.3149488    6[1-(0),6-(6,6),6-(6,6)]
   210     0.98691696     0.98691696     0.98691696    6[6-(1,6),6-(1,6),6-(6,6)]
   211     1.07823312     1.07823312     1.07823312    6[1-(0),6-(6,6),6-(6,6)]
   212     17.4905568     17.4905568     17.4905568    6[6-(1,6),6-(1,6),6-(6,6)]
   213    16.24549608    16.24549608    16.24549608    6[1-(0),6-(6,6),6-(6,6)]
   214    15.55184448    15.55184448    15.55184448    6[6-(6,6),8-(27),8-(27)]
   215    14.02405488    14.02405488    14.02405488    6[6-(1,6),6-(1,6),6-(8,8)]
   216       12.95109       12.95109       12.95109    6[1-(0),6-(1,6),6-(6,6)]
   217    11.68846848    11.68846848    11.68846848    6[1-(0),6-(1,6),6-(6,6)]
   218    11.54446992    11.54446992    11.54446992    6[6-(1,6),6-(1,6),6-(6,6)]
   219      12.643776      12.643776      12.643776    6[1-(0),6-(1,6),6-(6,6)]
   220      13.873032      13.873032      13.873032    6[1-(0),6-(1,6),6-(6,6)]
   221     2.93616576     2.93616576     2.93616576    6[6-(6,6),8-(27),8-(27)]
   222     4.19000688     4.19000688     4.19000688    6[6-(1,6),6-(1,6),6-(8,8)]
   223     4.17595824     4.17595824     4.17595824    6[1-(0),6-(1,6),6-(6,6)]
   224     5.34375144     5.34375144     5.34375144    6[1-(0),6-(1,6),6-(6,6)]
   225      6.5238372      6.5238372      6.5238372    6[6-(1,6),6-(1,6),6-(6,6)]
   226     6.51856896     6.51856896     6.51856896    6[1-(0),6-(1,6),6-(6,6)]
   227     5.37536088     5.37536088     5.37536088    6[1-(0),6-(1,6),6-(6,6)]
   228      8.3238192      8.3238192      8.3238192    6[6-(6,6),8-(27),8-(27)]
   229      8.5082076      8.5082076      8.5082076    6[6-(1,6),6-(1,6),6-(8,8)]
   230     9.43541784     9.43541784     9.43541784    6[1-(0),6-(1,6),6-(6,6)]
   231     9.55834344     9.55834344     9.55834344    6[1-(0),6-(1,6),6-(6,6)]
   232     8.75932704     8.75932704     8.75932704    6[6-(1,6),6-(1,6),6-(6,6)]
   233       7.814556       7.814556       7.814556    6[1-(0),6-(1,6),6-(6,6)]
   234       7.726752       7.726752       7.726752    6[1-(0),6-(1,6),6-(6,6)]
   235    10.16243496    10.16243496    10.16243496    6[6-(1,6),6-(1,6),6-(6,6)]
   236      9.0262512      9.0262512      9.0262512    6[1-(0),6-(6,6),6-(6,6)]
   237     7.79348304     7.79348304     7.79348304    6[6-(1,6),6-(1,6),6-(6,6)]
   238     7.70216688     7.70216688     7.70216688    6[1-(0),6-(6,6),6-(6,6)]
   239      8.8506432      8.8506432      8.8506432    6[6-(1,6),6-(1,6),6-(6,6)]
   240    10.09570392    10.09570392    10.09570392    6[1-(0),6-(6,6),6-(6,6)]
   241     6.77144448     6.77144448     6.77144448    6[6-(6,6),8-(27),8-(27)]
   242     5.24365488     5.24365488     5.24365488    6[6-(1,6),6-(1,6),6-(8,8)]
   243        4.17069        4.17069        4.17069    6[1-(0),6-(1,6),6-(6,6)]
   244     2.90806848     2.90806848     2.90806848    6[1-(0),6-(1,6),6-(6,6)]
   245     2.76406992     2.76406992     2.76406992    6[6-(1,6),6-(1,6),6-(6,6)]
   246       3.863376       3.863376       3.863376    6[1-(0),6-(1,6),6-(6,6)]
   247       5.092632       5.092632       5.092632    6[1-(0),6-(1,6),6-(6,6)]
   248    11.71656576    11.71656576    11.71656576    6[6-(6,6),8-(27),8-(27)]
   249    12.97040688    12.97040688    12.97040688    6[6-(1,6),6-(1,6),6-(8,8)]
   250    12.95635824    12.95635824    12.95635824    6[1-(0),6-(1,6),6-(6,6)]
   251    14.12415144    14.12415144    14.12415144    6[1-(0),6-(1,6),6-(6,6)]
   252     15.3042372     15.3042372     15.3042372    6[6-(1,6),6-(1,6),6-(6,6)]
   253    15.29896896    15.29896896    15.29896896    6[1-(0),6-(1,6),6-(6,6)]
   254    14.15576088    14.15576088    14.15576088    6[1-(0),6-(1,6),6-(6,6)]
   255     17.1042192     17.1042192     17.1042192    6[6-(6,6),8-(27),8-(27)]
   256     17.2886076     17.2886076     17.2886076    6[6-(1,6),6-(1,6),6-(8,8)]
   257     0.65501784     0.65501784     0.65501784    6[1-(0),6-(1,6),6-(6,6)]
   258     0.77794344     0.77794344     0.77794344    6[1-(0),6-(1,6),6-(6,6)]
   259    17.53972704    17.53972704    17.53972704    6[6-(1,6),6-(1,6),6-(6,6)]
   260      16.594956      16.594956      16.594956    6[1-(0),6-(1,6),6-(6,6)]
   261      16.507152      16.507152      16.507152    6[1-(0),6-(1,6),6-(6,6)]
   262     1.38203496     1.38203496     1.38203496    6[6-(1,6),6-(1,6),6-(6,6)]
   263      0.2458512      0.2458512      0.2458512    6[1-(0),6-(6,6),6-(6,6)]
   264    16.57388304    16.57388304    16.57388304    6[6-(1,6),6-(1,6),6-(6,6)]
   265    16.48256688    16.48256688    16.48256688    6[1-(0),6-(6,6),6-(6,6)]
   266      0.0702432      0.0702432      0.0702432    6[6-(1,6),6-(1,6),6-(6,6)]
   267     1.31530392     1.31530392     1.31530392    6[1-(0),6-(6,6),6-(6,6)]
   268     2.00895552     2.00895552     2.00895552    6[6-(6,6),8-(27),8-(27)]
   269     3.53674512     3.53674512     3.53674512    6[6-(1,6),6-(1,6),6-(8,8)]
   270        4.60971        4.60971        4.60971    6[1-(0),6-(1,6),6-(6,6)]
   271     5.87233152     5.87233152     5.87233152    6[1-(0),6-(1,6),6-(6,6)]
   272     6.01633008     6.01633008     6.01633008    6[6-(1,6),6-(1,6),6-(6,6)]
   273       4.917024       4.917024       4.917024    6[1-(0),6-(1,6),6-(6,6)]
   274       3.687768       3.687768       3.687768    6[1-(0),6-(1,6),6-(6,6)]
   275    14.62463424    14.62463424    14.62463424    6[6-(6,6),8-(27),8-(27)]
   276    13.37079312    13.37079312    13.37079312    6[6-(1,6),6-(1,6),6-(8,8)]
   277    13.38484176    13.38484176    13.38484176    6[1-(0),6-(1,6),6-(6,6)]
   278    12.21704856    12.21704856    12.21704856    6[1-(0),6-(1,6),6-(6,6)]
   279     11.0369628     11.0369628     11.0369628    6[6-(1,6),6-(1,6),6-(6,6)]
   280    11.04223104    11.04223104    11.04223104    6[1-(0),6-(1,6),6-(6,6)]
   281    12.18543912    12.18543912    12.18543912    6[1-(0),6-(1,6),6-(6,6)]
   282      9.2369808      9.2369808      9.2369808    6[6-(6,6),8-(27),8-(27)]
   283      9.0525924      9.0525924      9.0525924    6[6-(1,6),6-(1,6),6-(8,8)]
   284     8.12538216     8.12538216     8.12538216    6[1-(0),6-(1,6),6-(6,6)]
   285     8.00245656     8.00245656     8.00245656    6[1-(0),6-(1,6),6-(6,6)]
   286     8.80147296     8.80147296     8.80147296    6[6-(1,6),6-(1,6),6-(6,6)]
   287       9.746244       9.746244       9.746244    6[1-(0),6-(1,6),6-(6,6)]
   288       9.834048       9.834048       9.834048    6[1-(0),6-(1,6),6-(6,6)]
   289     7.39836504     7.39836504     7.39836504    6[6-(1,6),6-(1,6),6-(6,6)]
   290      8.5345488      8.5345488      8.5345488    6[1-(0),6-(6,6),6-(6,6)]
   291     9.76731696     9.76731696     9.76731696    6[6-(1,6),6-(1,6),6-(6,6)]
   292     9.85863312     9.85863312     9.85863312    6[1-(0),6-(6,6),6-(6,6)]
   293      8.7101568      8.7101568      8.7101568    6[6-(1,6),6-(1,6),6-(6,6)]
   294     7.46509608     7.46509608     7.46509608    6[1-(0),6-(6,6),6-(6,6)]
   295     6.77144448     6.77144448     6.77144448    6[6-(6,6),8-(27),8-(27)]
   296     5.24365488     5.24365488     5.24365488    6[6-(1,6),6-(1,6),6-(8,8)]
   297        4.17069        4.17069        4.17069    6[1-(0),6-(1,6),6-(6,6)]
   298     2.90806848     2.90806848     2.90806848    6[1-(0),6-(1,6),6-(6,6)]
   299     2.76406992     2.76406992     2.76406992    6[6-(1,6),6-(1,6),6-(6,6)]
   300       3.863376       3.863376       3.863376    6[1-(0),6-(1,6),6-(6,6)]
   301       5.092632       5.092632       5.092632    6[1-(0),6-(1,6),6-(6,6)]
   302    11.71656576    11.71656576    11.71656576    6[6-(6,6),8-(27),8-(27)]
   303    12.97040688    12.97040688    12.97040688    6[6-(1,6),6-(1,6),6-(8,8)]
   304    12.95635824    12.95635824    12.95635824    6[1-(0),6-(1,6),6-(6,6)]
   305    14.12415144    14.12415144    14.12415144    6[1-(0),6-(1,6),6-(6,6)]
   306     15.3042372     15.3042372     15.3042372    6[6-(1,6),6-(1,6),6-(6,6)]
   307    15.29896896    15.29896896    15.29896896    6[1-(0),6-(1,6),6-(6,6)]
   308    14.15576088    14.15576088    14.15576088    6[1-(0),6-(1,6),6-(6,6)]
   309     17.1042192     17.1042192     17.1042192    6[6-(6,6),8-(27),8-(27)]
   310     17.2886076     17.2886076     17.2886076    6[6-(1,6),6-(1,6),6-(8,8)]
   311     0.65501784     0.65501784     0.65501784    6[1-(0),6-(1,6),6-(6,6)]
   312     0.77794344     0.77794344     0.77794344    6[1-(0),6-(1,6),6-(6,6)]
   313    17.53972704    17.53972704    17.53972704    6[6-(1,6),6-(1,6),6-(6,6)]
   314      16.594956      16.594956      16.594956    6[1-(0),6-(1,6),6-(6,6)]
   315      16.507152      16.507152      16.507152    6[1-(0),6-(1,6),6-(6,6)]
   316     1.38203496     1.38203496     1.38203496    6[6-(1,6),6-(1,6),6-(6,6)]
   317      0.2458512      0.2458512      0.2458512    6[1-(0),6-(6,6),6-(6,6)]
   318    16.57388304    16.57388304    16.57388304    6[6-(1,6),6-(1,6),6-(6,6)]
   319    16.48256688    16.48256688    16.48256688    6[1-(0),6-(6,6),6-(6,6)]
   320      0.0702432      0.0702432      0.0702432    6[6-(1,6),6-(1,6),6-(6,6)]
   321     1.31530392     1.31530392     1.31530392    6[1-(0),6-(6,6),6-(6,6)]
   322     2.00895552     2.00895552     2.00895552    6[6-(6,6),8-(27),8-(27)]
   323     3.53674512     3.53674512     3.53674512    6[6-(1,6),6-(1,6),6-(8,8)]
   324        4.60971        4.60971        4.60971    6[1-(0),6-(1,6),6-(6,6)]
   325     5.87233152     5.87233152     5.87233152    6[1-(0),6-(1,6),6-(6,6)]
   326     6.01633008     6.01633008     6.01633008    6[6-(1,6),6-(1,6),6-(6,6)]
   327       4.917024       4.917024       4.917024    6[1-(0),6-(1,6),6-(6,6)]
   328       3.687768       3.687768       3.687768    6[1-(0),6-(1,6),6-(6,6)]
   329    14.62463424    14.62463424    14.62463424    6[6-(6,6),8-(27),8-(27)]
   330    13.37079312    13.37079312    13.37079312    6[6-(1,6),6-(1,6),6-(8,8)]
   331    13.38484176    13.38484176    13.38484176    6[1-(0),6-(1,6),6-(6,6)]
   332    12.21704856    12.21704856    12.21704856    6[1-(0),6-(1,6),6-(6,6)]
   333     11.0369628     11.0369628     11.0369628    6[6-(1,6),6-(1,6),6-(6,6)]
   334    11.04223104    11.04223104    11.04223104    6[1-(0),6-(1,6),6-(6,6)]
   335    12.18543912    12.18543912    12.18543912    6[1-(0),6-(1,6),6-(6,6)]
   336      9.2369808      9.2369808      9.2369808    6[6-(6,6),8-(27),8-(27)]
   337      9.0525924      9.0525924      9.0525924    6[6-(1,6),6-(1,6),6-(8,8)]
   338     8.12538216     8.12538216     8.12538216    6[1-(0),6-(1,6),6-(6,6)]
   339     8.00245656     8.00245656     8.00245656    6[1-(0),6-(1,6),6-(6,6)]
   340     8.80147296     8.80147296     8.80147296    6[6-(1,6),6-(1,6),6-(6,6)]
   341       9.746244       9.746244       9.746244    6[1-(0),6-(1,6),6-(6,6)]
   342       9.834048       9.834048       9.834048    6[1-(0),6-(1,6),6-(6,6)]
   343     7.39836504     7.39836504     7.39836504    6[6-(1,6),6-(1,6),6-(6,6)]
   344      8.5345488      8.5345488      8.5345488    6[1-(0),6-(6,6),6-(6,6)]
   345     9.76731696     9.76731696     9.76731696    6[6-(1,6),6-(1,6),6-(6,6)]
   346     9.85863312     9.85863312     9.85863312    6[1-(0),6-(6,6),6-(6,6)]
   347      8.7101568      8.7101568      8.7101568    6[6-(1,6),6-(1,6),6-(6,6)]
   348     7.46509608     7.46509608     7.46509608    6[1-(0),6-(6,6),6-(6,6)]
   349     9.93238848     9.93238848     9.93238848    8[6-(6,8),27-(8,8,8,8)]
   350    10.88418384    10.88418384    10.88418384    8[6-(6,8),27-(8,8,8,8)]
   351     5.73008904     5.73008904     5.73008904    8[6-(6,8),27-(8,8,8,8)]
   352     6.91719912     6.91719912     6.91719912    8[6-(6,8),27-(8,8,8,8)]
   353     1.11159864     1.11159864     1.11159864    8[6-(6,8),27-(8,8,8,8)]
   354     0.00175608     0.00175608     0.00175608    8[6-(6,8),27-(8,8,8,8)]
   355    16.40881152    16.40881152    16.40881152    8[6-(6,8),27-(8,8,8,8)]
   356    15.45701616    15.45701616    15.45701616    8[6-(6,8),27-(8,8,8,8)]
   357     3.05031096     3.05031096     3.05031096    8[6-(6,8),27-(8,8,8,8)]
   358     1.86320088     1.86320088     1.86320088    8[6-(6,8),27-(8,8,8,8)]
   359     7.66880136     7.66880136     7.66880136    8[6-(6,8),27-(8,8,8,8)]
   360     8.77864392     8.77864392     8.77864392    8[6-(6,8),27-(8,8,8,8)]
   361     9.93238848     9.93238848     9.93238848    8[6-(6,8),27-(8,8,8,8)]
   362    10.88418384    10.88418384    10.88418384    8[6-(6,8),27-(8,8,8,8)]
   363     5.73008904     5.73008904     5.73008904    8[6-(6,8),27-(8,8,8,8)]
   364     6.91719912     6.91719912     6.91719912    8[6-(6,8),27-(8,8,8,8)]
   365     1.11159864     1.11159864     1.11159864    8[6-(6,8),27-(8,8,8,8)]
   366     0.00175608     0.00175608     0.00175608    8[6-(6,8),27-(8,8,8,8)]
   367    16.40881152    16.40881152    16.40881152    8[6-(6,8),27-(8,8,8,8)]
   368    15.45701616    15.45701616    15.45701616    8[6-(6,8),27-(8,8,8,8)]
   369     3.05031096     3.05031096     3.05031096    8[6-(6,8),27-(8,8,8,8)]
   370     1.86320088     1.86320088     1.86320088    8[6-(6,8),27-(8,8,8,8)]
   371     7.66880136     7.66880136     7.66880136    8[6-(6,8),27-(8,8,8,8)]
   372     8.77864392     8.77864392     8.77864392    8[6-(6,8),27-(8,8,8,8)]
   373     8.46606168     8.46606168     8.46606168    8[27-(8,8,8,8),27-(8,8,8,8),27-(8,8,8,8)]
   374     0.31433832     0.31433832     0.31433832    8[27-(8,8,8,8),27-(8,8,8,8),27-(8,8,8,8)]
   375     7.62841152     7.62841152     7.62841152    8[6-(6,8),27-(8,8,8,8)]
   376     6.67661616     6.67661616     6.67661616    8[6-(6,8),27-(8,8,8,8)]
   377    11.83071096    11.83071096    11.83071096    8[6-(6,8),27-(8,8,8,8)]
   378    10.64360088    10.64360088    10.64360088    8[6-(6,8),27-(8,8,8,8)]
   379    16.44920136    16.44920136    16.44920136    8[6-(6,8),27-(8,8,8)]
   380    17.55904392    17.55904392    17.55904392    8[6-(6,8),27-(8,8,8)]
   381     1.15198848     1.15198848     1.15198848    8[6-(6,8),27-(8,8,8)]
   382     2.10378384     2.10378384     2.10378384    8[6-(6,8),27-(8,8,8)]
   383    14.51048904    14.51048904    14.51048904    8[6-(6,8),27-(8,8,8)]
   384    15.69759912    15.69759912    15.69759912    8[6-(6,8),27-(8,8,8)]
   385     9.89199864     9.89199864     9.89199864    8[6-(6,8),27-(8,8,8,8)]
   386     8.78215608     8.78215608     8.78215608    8[6-(6,8),27-(8,8,8,8)]
   387     7.62841152     7.62841152     7.62841152    8[6-(6,8),27-(8,8,8,8)]
   388     6.67661616     6.67661616     6.67661616    8[6-(6,8),27-(8,8,8,8)]
   389    11.83071096    11.83071096    11.83071096    8[6-(6,8),27-(8,8,8,8)]
   390    10.64360088    10.64360088    10.64360088    8[6-(6,8),27-(8,8,8,8)]
   391    16.44920136    16.44920136    16.44920136    8[6-(6,8),27-(8,8,8)]
   392    17.55904392    17.55904392    17.55904392    8[6-(6,8),27-(8,8,8)]
   393     1.15198848     1.15198848     1.15198848    8[6-(6,8),27-(8,8,8)]
   394     2.10378384     2.10378384     2.10378384    8[6-(6,8),27-(8,8,8)]
   395    14.51048904    14.51048904    14.51048904    8[6-(6,8),27-(8,8,8)]
   396    15.69759912    15.69759912    15.69759912    8[6-(6,8),27-(8,8,8)]
   397     9.89199864     9.89199864     9.89199864    8[6-(6,8),27-(8,8,8,8)]
   398     8.78215608     8.78215608     8.78215608    8[6-(6,8),27-(8,8,8,8)]
   399     9.09473832     9.09473832     9.09473832    8[27-(8,8,8,8),27-(8,8,8,8),27-(8,8,8,8)]
