# Supplementary material for: A collection of forcefield precursors for metal–organic frameworks
Source: RSC Adv. 2019 Nov 13;9(63):36492–507. doi: 10.1039/c9ra07327b (PMC9075174; doi:10.1039/c9ra07327b)
Supplement: RA-009-C9RA07327B-s3107 [file RA-009-C9RA07327B-s3107.txt]

DIDBAV_clean

12.695    0.00000000    0.00000000
0.0    22.6904    0.00000000
0.0    0.0    22.6904

     1     9.47872175     9.47872175     9.47872175    27[7-(6,6),7-(6,6),8-(6),8-(6)]
     2     9.47872175     9.47872175     9.47872175    27[7-(6,6),7-(6,6),8-(6),8-(6)]
     3     3.21627825     3.21627825     3.21627825    27[7-(6,6),7-(6,6),8-(6),8-(6)]
     4     3.21627825     3.21627825     3.21627825    27[7-(6,6),7-(6,6),8-(6),8-(6)]
     5     9.47872175     9.47872175     9.47872175    27[7-(6,6),7-(6,6),8-(6),8-(6)]
     6     9.47872175     9.47872175     9.47872175    27[7-(6,6),7-(6,6),8-(6),8-(6)]
     7     3.21627825     3.21627825     3.21627825    27[7-(6,6),7-(6,6),8-(6),8-(6)]
     8     3.21627825     3.21627825     3.21627825    27[7-(6,6),7-(6,6),8-(6)]
     9      5.8562035      5.8562035      5.8562035    1[6-(6,7)]
    10       7.116817       7.116817       7.116817    1[6-(6,6)]
    11       4.245208       4.245208       4.245208    1[6-(6,6)]
    12      3.0302965      3.0302965      3.0302965    1[6-(6,7)]
    13       8.424402       8.424402       8.424402    1[6-(6,6)]
    14       9.536484       9.536484       9.536484    1[6-(6,6)]
    15      6.1151815      6.1151815      6.1151815    1[6-(6,6)]
    16      4.9472415      4.9472415      4.9472415    1[6-(6,6)]
    17      3.9011735      3.9011735      3.9011735    1[6-(6,7)]
    18       2.830985       2.830985       2.830985    1[6-(6,6)]
    19      12.045016      12.045016      12.045016    1[6-(6,6)]
    20      0.5166865      0.5166865      0.5166865    1[6-(6,7)]
    21      1.4307265      1.4307265      1.4307265    1[6-(6,6)]
    22         0.2539         0.2539         0.2539    1[6-(6,6)]
    23     10.2131275     10.2131275     10.2131275    1[6-(6,6)]
    24      11.420422      11.420422      11.420422    1[6-(6,6)]
    25      5.8562035      5.8562035      5.8562035    1[6-(6,7)]
    26       7.116817       7.116817       7.116817    1[6-(6,6)]
    27       4.245208       4.245208       4.245208    1[6-(6,6)]
    28      3.0302965      3.0302965      3.0302965    1[6-(6,7)]
    29       8.424402       8.424402       8.424402    1[6-(6,6)]
    30       9.536484       9.536484       9.536484    1[6-(6,6)]
    31      6.1151815      6.1151815      6.1151815    1[6-(6,6)]
    32      4.9472415      4.9472415      4.9472415    1[6-(6,6)]
    33      3.9011735      3.9011735      3.9011735    1[6-(6,7)]
    34       2.830985       2.830985       2.830985    1[6-(6,6)]
    35      12.045016      12.045016      12.045016    1[6-(6,6)]
    36      0.5166865      0.5166865      0.5166865    1[6-(6,7)]
    37      1.4307265      1.4307265      1.4307265    1[6-(6,6)]
    38         0.2539         0.2539         0.2539    1[6-(6,6)]
    39     10.2131275     10.2131275     10.2131275    1[6-(6,6)]
    40      11.420422      11.420422      11.420422    1[6-(6,6)]
    41      6.8387965      6.8387965      6.8387965    1[6-(6,7)]
    42       5.578183       5.578183       5.578183    1[6-(6,6)]
    43       8.449792       8.449792       8.449792    1[6-(6,6)]
    44      9.6647035      9.6647035      9.6647035    1[6-(6,7)]
    45       4.270598       4.270598       4.270598    1[6-(6,6)]
    46       3.158516       3.158516       3.158516    1[6-(6,6)]
    47      6.5798185      6.5798185      6.5798185    1[6-(6,6)]
    48      7.7477585      7.7477585      7.7477585    1[6-(6,6)]
    49      8.7938265      8.7938265      8.7938265    1[6-(6,7)]
    50       9.864015       9.864015       9.864015    1[6-(6,6)]
    51       0.649984       0.649984       0.649984    1[6-(6,6)]
    52     12.1783135     12.1783135     12.1783135    1[6-(6,7)]
    53     11.2642735     11.2642735     11.2642735    1[6-(6,6)]
    54        12.4411        12.4411        12.4411    1[6-(6,6)]
    55      2.4818725      2.4818725      2.4818725    1[6-(6,6)]
    56       1.274578       1.274578       1.274578    1[6-(6,6)]
    57      6.8387965      6.8387965      6.8387965    1[6-(6,7)]
    58       5.578183       5.578183       5.578183    1[6-(6,6)]
    59       8.449792       8.449792       8.449792    1[6-(6,6)]
    60      9.6647035      9.6647035      9.6647035    1[6-(6,7)]
    61       4.270598       4.270598       4.270598    1[6-(6,6)]
    62       3.158516       3.158516       3.158516    1[6-(6,6)]
    63      6.5798185      6.5798185      6.5798185    1[6-(6,6)]
    64      7.7477585      7.7477585      7.7477585    1[6-(6,6)]
    65      8.7938265      8.7938265      8.7938265    1[6-(6,7)]
    66       9.864015       9.864015       9.864015    1[6-(6,6)]
    67       0.649984       0.649984       0.649984    1[6-(6,6)]
    68     12.1783135     12.1783135     12.1783135    1[6-(6,7)]
    69     11.2642735     11.2642735     11.2642735    1[6-(6,6)]
    70        12.4411        12.4411        12.4411    1[6-(6,6)]
    71      2.4818725      2.4818725      2.4818725    1[6-(6,6)]
    72       1.274578       1.274578       1.274578    1[6-(6,6)]
    73      5.8562035      5.8562035      5.8562035    1[6-(6,7)]
    74       7.116817       7.116817       7.116817    1[6-(6,6)]
    75       4.245208       4.245208       4.245208    1[6-(6,6)]
    76      3.0302965      3.0302965      3.0302965    1[6-(6,7)]
    77       8.424402       8.424402       8.424402    1[6-(6,6)]
    78       9.536484       9.536484       9.536484    1[6-(6,6)]
    79      6.1151815      6.1151815      6.1151815    1[6-(6,6)]
    80      4.9472415      4.9472415      4.9472415    1[6-(6,6)]
    81      3.9011735      3.9011735      3.9011735    1[6-(6,7)]
    82       2.830985       2.830985       2.830985    1[6-(6,6)]
    83      12.045016      12.045016      12.045016    1[6-(6,6)]
    84      0.5166865      0.5166865      0.5166865    1[6-(6,7)]
    85      1.4307265      1.4307265      1.4307265    1[6-(6,6)]
    86         0.2539         0.2539         0.2539    1[6-(6,6)]
    87     10.2131275     10.2131275     10.2131275    1[6-(6,6)]
    88      11.420422      11.420422      11.420422    1[6-(6,6)]
    89      5.8562035      5.8562035      5.8562035    1[6-(6,7)]
    90       7.116817       7.116817       7.116817    1[6-(6,6)]
    91       4.245208       4.245208       4.245208    1[6-(6,6)]
    92      3.0302965      3.0302965      3.0302965    1[6-(6,7)]
    93       8.424402       8.424402       8.424402    1[6-(6,6)]
    94       9.536484       9.536484       9.536484    1[6-(6,6)]
    95      6.1151815      6.1151815      6.1151815    1[6-(6,6)]
    96      4.9472415      4.9472415      4.9472415    1[6-(6,6)]
    97      3.9011735      3.9011735      3.9011735    1[6-(6,7)]
    98       2.830985       2.830985       2.830985    1[6-(6,6)]
    99      12.045016      12.045016      12.045016    1[6-(6,6)]
   100      0.5166865      0.5166865      0.5166865    1[6-(6,7)]
   101      1.4307265      1.4307265      1.4307265    1[6-(6,6)]
   102         0.2539         0.2539         0.2539    1[6-(6,6)]
   103     10.2131275     10.2131275     10.2131275    1[6-(6,6)]
   104      11.420422      11.420422      11.420422    1[6-(6,6)]
   105      6.8387965      6.8387965      6.8387965    1[6-(6,7)]
   106       5.578183       5.578183       5.578183    1[6-(6,6)]
   107       8.449792       8.449792       8.449792    1[6-(6,6)]
   108      9.6647035      9.6647035      9.6647035    1[6-(6,7)]
   109       4.270598       4.270598       4.270598    1[6-(6,6)]
   110       3.158516       3.158516       3.158516    1[6-(6,6)]
   111      6.5798185      6.5798185      6.5798185    1[6-(6,6)]
   112      7.7477585      7.7477585      7.7477585    1[6-(6,6)]
   113      8.7938265      8.7938265      8.7938265    1[6-(6,7)]
   114       9.864015       9.864015       9.864015    1[6-(6,6)]
   115       0.649984       0.649984       0.649984    1[6-(6,6)]
   116     12.1783135     12.1783135     12.1783135    1[6-(6,7)]
   117     11.2642735     11.2642735     11.2642735    1[6-(6,6)]
   118        12.4411        12.4411        12.4411    1[6-(6,6)]
   119      2.4818725      2.4818725      2.4818725    1[6-(6,6)]
   120       1.274578       1.274578       1.274578    1[6-(6,6)]
   121      6.8387965      6.8387965      6.8387965    1[6-(6,7)]
   122       5.578183       5.578183       5.578183    1[6-(6,6)]
   123       8.449792       8.449792       8.449792    1[6-(6,6)]
   124      9.6647035      9.6647035      9.6647035    1[6-(6,7)]
   125       4.270598       4.270598       4.270598    1[6-(6,6)]
   126       3.158516       3.158516       3.158516    1[6-(6,6)]
   127      6.5798185      6.5798185      6.5798185    1[6-(6,6)]
   128      7.7477585      7.7477585      7.7477585    1[6-(6,6)]
   129      8.7938265      8.7938265      8.7938265    1[6-(6,7)]
   130       9.864015       9.864015       9.864015    1[6-(6,6)]
   131       0.649984       0.649984       0.649984    1[6-(6,6)]
   132     12.1783135     12.1783135     12.1783135    1[6-(6,7)]
   133     11.2642735     11.2642735     11.2642735    1[6-(6,6)]
   134        12.4411        12.4411        12.4411    1[6-(6,6)]
   135      2.4818725      2.4818725      2.4818725    1[6-(6,6)]
   136       1.274578       1.274578       1.274578    1[6-(6,6)]
   137       5.499474       5.499474       5.499474    6[1-(0),6-(1,6),7-(6,27)]
   138       6.284025       6.284025       6.284025    6[1-(0),6-(1,7),6-(6,6)]
   139       5.801615       5.801615       5.801615    6[6-(1,6),6-(1,6),6-(6,6)]
   140      4.5892425      4.5892425      4.5892425    6[1-(0),6-(1,7),6-(6,6)]
   141      3.8732445      3.8732445      3.8732445    6[1-(0),6-(1,6),7-(6,27)]
   142       6.553159       6.553159       6.553159    6[6-(1,6),6-(1,6),6-(6,6)]
   143       7.934375       7.934375       7.934375    6[1-(0),6-(1,6),6-(6,6)]
   144      8.5983235      8.5983235      8.5983235    6[1-(0),6-(1,6),6-(6,6)]
   145      7.9204105      7.9204105      7.9204105    6[6-(1,6),6-(1,6),6-(8,8)]
   146       6.581088       6.581088       6.581088    6[1-(0),6-(1,6),6-(6,6)]
   147       5.877785       5.877785       5.877785    6[1-(0),6-(1,6),6-(6,6)]
   148       8.635139       8.635139       8.635139    6[6-(6,6),8-(0),8-(27)]
   149       2.957935       2.957935       2.957935    6[1-(0),6-(1,6),7-(6,27)]
   150      2.3244545      2.3244545      2.3244545    6[1-(0),6-(1,7),6-(6,6)]
   151       0.954664       0.954664       0.954664    6[6-(1,6),6-(1,6),6-(6,6)]
   152       0.289446       0.289446       0.289446    6[1-(0),6-(1,7),6-(6,6)]
   153       0.992749       0.992749       0.992749    6[1-(0),6-(1,6),7-(6,27)]
   154       0.198042       0.198042       0.198042    6[6-(1,6),6-(1,6),6-(6,6)]
   155      0.6334805      0.6334805      0.6334805    6[1-(0),6-(1,6),6-(6,6)]
   156      12.626447      12.626447      12.626447    6[1-(0),6-(1,6),6-(6,6)]
   157     11.4496205     11.4496205     11.4496205    6[6-(1,6),6-(1,6),6-(8,8)]
   158      11.006565      11.006565      11.006565    6[1-(0),6-(1,6),6-(6,6)]
   159     11.7365275     11.7365275     11.7365275    6[1-(0),6-(1,6),6-(6,6)]
   160      10.635871      10.635871      10.635871    6[6-(6,6),8-(0),8-(27)]
   161       5.499474       5.499474       5.499474    6[1-(0),6-(1,6),7-(6,27)]
   162       6.284025       6.284025       6.284025    6[1-(0),6-(1,7),6-(6,6)]
   163       5.801615       5.801615       5.801615    6[6-(1,6),6-(1,6),6-(6,6)]
   164      4.5892425      4.5892425      4.5892425    6[1-(0),6-(1,7),6-(6,6)]
   165      3.8732445      3.8732445      3.8732445    6[1-(0),6-(1,6),7-(6,27)]
   166       6.553159       6.553159       6.553159    6[6-(1,6),6-(1,6),6-(6,6)]
   167       7.934375       7.934375       7.934375    6[1-(0),6-(1,6),6-(6,6)]
   168      8.5983235      8.5983235      8.5983235    6[1-(0),6-(1,6),6-(6,6)]
   169      7.9204105      7.9204105      7.9204105    6[6-(1,6),6-(1,6),6-(8,8)]
   170       6.581088       6.581088       6.581088    6[1-(0),6-(1,6),6-(6,6)]
   171       5.877785       5.877785       5.877785    6[1-(0),6-(1,6),6-(6,6)]
   172       8.635139       8.635139       8.635139    6[6-(6,6),8-(0),8-(27)]
   173       2.957935       2.957935       2.957935    6[1-(0),6-(1,6),7-(6,27)]
   174      2.3244545      2.3244545      2.3244545    6[1-(0),6-(1,7),6-(6,6)]
   175       0.954664       0.954664       0.954664    6[6-(1,6),6-(1,6),6-(6,6)]
   176       0.289446       0.289446       0.289446    6[1-(0),6-(1,7),6-(6,6)]
   177       0.992749       0.992749       0.992749    6[1-(0),6-(1,6),7-(6,27)]
   178       0.198042       0.198042       0.198042    6[6-(1,6),6-(1,6),6-(6,6)]
   179      0.6334805      0.6334805      0.6334805    6[1-(0),6-(1,6),6-(6,6)]
   180      12.626447      12.626447      12.626447    6[1-(0),6-(1,6),6-(6,6)]
   181     11.4496205     11.4496205     11.4496205    6[6-(1,6),6-(1,6),6-(8,8)]
   182      11.006565      11.006565      11.006565    6[1-(0),6-(1,6),6-(6,6)]
   183     11.7365275     11.7365275     11.7365275    6[1-(0),6-(1,6),6-(6,6)]
   184      10.635871      10.635871      10.635871    6[6-(6,6),8-(0),8-(27)]
   185       7.195526       7.195526       7.195526    6[1-(0),6-(1,6),7-(6,27)]
   186       6.410975       6.410975       6.410975    6[1-(0),6-(1,7),6-(6,6)]
   187       6.893385       6.893385       6.893385    6[6-(1,6),6-(1,6),6-(6,6)]
   188      8.1057575      8.1057575      8.1057575    6[1-(0),6-(1,7),6-(6,6)]
   189      8.8217555      8.8217555      8.8217555    6[1-(0),6-(1,6),7-(6,27)]
   190       6.141841       6.141841       6.141841    6[6-(1,6),6-(1,6),6-(6,6)]
   191       4.760625       4.760625       4.760625    6[1-(0),6-(1,6),6-(6,6)]
   192      4.0966765      4.0966765      4.0966765    6[1-(0),6-(1,6),6-(6,6)]
   193      4.7745895      4.7745895      4.7745895    6[6-(1,6),6-(1,6),6-(8,8)]
   194       6.113912       6.113912       6.113912    6[1-(0),6-(1,6),6-(6,6)]
   195       6.817215       6.817215       6.817215    6[1-(0),6-(1,6),6-(6,6)]
   196       4.059861       4.059861       4.059861    6[6-(6,6),8-(0),8-(27)]
   197       9.737065       9.737065       9.737065    6[1-(0),6-(1,6),7-(6,27)]
   198     10.3705455     10.3705455     10.3705455    6[1-(0),6-(1,7),6-(6,6)]
   199      11.740336      11.740336      11.740336    6[6-(1,6),6-(1,6),6-(6,6)]
   200      12.405554      12.405554      12.405554    6[1-(0),6-(1,7),6-(6,6)]
   201      11.702251      11.702251      11.702251    6[1-(0),6-(1,6),7-(6,27)]
   202      12.496958      12.496958      12.496958    6[6-(1,6),6-(1,6),6-(6,6)]
   203     12.0615195     12.0615195     12.0615195    6[1-(0),6-(1,6),6-(6,6)]
   204       0.068553       0.068553       0.068553    6[1-(0),6-(1,6),6-(6,6)]
   205      1.2453795      1.2453795      1.2453795    6[6-(1,6),6-(1,6),6-(8,8)]
   206       1.688435       1.688435       1.688435    6[1-(0),6-(1,6),6-(6,6)]
   207      0.9584725      0.9584725      0.9584725    6[1-(0),6-(1,6),6-(6,6)]
   208       2.059129       2.059129       2.059129    6[6-(6,6),8-(0),8-(27)]
   209       7.195526       7.195526       7.195526    6[1-(0),6-(1,6),7-(6,27)]
   210       6.410975       6.410975       6.410975    6[1-(0),6-(1,7),6-(6,6)]
   211       6.893385       6.893385       6.893385    6[6-(1,6),6-(1,6),6-(6,6)]
   212      8.1057575      8.1057575      8.1057575    6[1-(0),6-(1,7),6-(6,6)]
   213      8.8217555      8.8217555      8.8217555    6[1-(0),6-(1,6),7-(6,27)]
   214       6.141841       6.141841       6.141841    6[6-(1,6),6-(1,6),6-(6,6)]
   215       4.760625       4.760625       4.760625    6[1-(0),6-(1,6),6-(6,6)]
   216      4.0966765      4.0966765      4.0966765    6[1-(0),6-(1,6),6-(6,6)]
   217      4.7745895      4.7745895      4.7745895    6[6-(1,6),6-(1,6),6-(8,8)]
   218       6.113912       6.113912       6.113912    6[1-(0),6-(1,6),6-(6,6)]
   219       6.817215       6.817215       6.817215    6[1-(0),6-(1,6),6-(6,6)]
   220       4.059861       4.059861       4.059861    6[6-(6,6),8-(0),8-(27)]
   221       9.737065       9.737065       9.737065    6[1-(0),6-(1,6),7-(6,27)]
   222     10.3705455     10.3705455     10.3705455    6[1-(0),6-(1,7),6-(6,6)]
   223      11.740336      11.740336      11.740336    6[6-(1,6),6-(1,6),6-(6,6)]
   224      12.405554      12.405554      12.405554    6[1-(0),6-(1,7),6-(6,6)]
   225      11.702251      11.702251      11.702251    6[1-(0),6-(1,6),7-(6,27)]
   226      12.496958      12.496958      12.496958    6[6-(1,6),6-(1,6),6-(6,6)]
   227     12.0615195     12.0615195     12.0615195    6[1-(0),6-(1,6),6-(6,6)]
   228       0.068553       0.068553       0.068553    6[1-(0),6-(1,6),6-(6,6)]
   229      1.2453795      1.2453795      1.2453795    6[6-(1,6),6-(1,6),6-(8,8)]
   230       1.688435       1.688435       1.688435    6[1-(0),6-(1,6),6-(6,6)]
   231      0.9584725      0.9584725      0.9584725    6[1-(0),6-(1,6),6-(6,6)]
   232       2.059129       2.059129       2.059129    6[6-(6,6),8-(0),8-(27)]
   233       5.499474       5.499474       5.499474    6[1-(0),6-(1,6),7-(6,27)]
   234       6.284025       6.284025       6.284025    6[1-(0),6-(1,7),6-(6,6)]
   235       5.801615       5.801615       5.801615    6[6-(1,6),6-(1,6),6-(6,6)]
   236      4.5892425      4.5892425      4.5892425    6[1-(0),6-(1,7),6-(6,6)]
   237      3.8732445      3.8732445      3.8732445    6[1-(0),6-(1,6),7-(6,27)]
   238       6.553159       6.553159       6.553159    6[6-(1,6),6-(1,6),6-(6,6)]
   239       7.934375       7.934375       7.934375    6[1-(0),6-(1,6),6-(6,6)]
   240      8.5983235      8.5983235      8.5983235    6[1-(0),6-(1,6),6-(6,6)]
   241      7.9204105      7.9204105      7.9204105    6[6-(1,6),6-(1,6),6-(8,8)]
   242       6.581088       6.581088       6.581088    6[1-(0),6-(1,6),6-(6,6)]
   243       5.877785       5.877785       5.877785    6[1-(0),6-(1,6),6-(6,6)]
   244       8.635139       8.635139       8.635139    6[6-(6,6),8-(0),8-(27)]
   245       2.957935       2.957935       2.957935    6[1-(0),6-(1,6),7-(6,27)]
   246      2.3244545      2.3244545      2.3244545    6[1-(0),6-(1,7),6-(6,6)]
   247       0.954664       0.954664       0.954664    6[6-(1,6),6-(1,6),6-(6,6)]
   248       0.289446       0.289446       0.289446    6[1-(0),6-(1,7),6-(6,6)]
   249       0.992749       0.992749       0.992749    6[1-(0),6-(1,6),7-(6,27)]
   250       0.198042       0.198042       0.198042    6[6-(1,6),6-(1,6),6-(6,6)]
   251      0.6334805      0.6334805      0.6334805    6[1-(0),6-(1,6),6-(6,6)]
   252      12.626447      12.626447      12.626447    6[1-(0),6-(1,6),6-(6,6)]
   253     11.4496205     11.4496205     11.4496205    6[6-(1,6),6-(1,6),6-(8,8)]
   254      11.006565      11.006565      11.006565    6[1-(0),6-(1,6),6-(6,6)]
   255     11.7365275     11.7365275     11.7365275    6[1-(0),6-(1,6),6-(6,6)]
   256      10.635871      10.635871      10.635871    6[6-(6,6),8-(0),8-(27)]
   257       5.499474       5.499474       5.499474    6[1-(0),6-(1,6),7-(6,27)]
   258       6.284025       6.284025       6.284025    6[1-(0),6-(1,7),6-(6,6)]
   259       5.801615       5.801615       5.801615    6[6-(1,6),6-(1,6),6-(6,6)]
   260      4.5892425      4.5892425      4.5892425    6[1-(0),6-(1,7),6-(6,6)]
   261      3.8732445      3.8732445      3.8732445    6[1-(0),6-(1,6),7-(6,27)]
   262       6.553159       6.553159       6.553159    6[6-(1,6),6-(1,6),6-(6,6)]
   263       7.934375       7.934375       7.934375    6[1-(0),6-(1,6),6-(6,6)]
   264      8.5983235      8.5983235      8.5983235    6[1-(0),6-(1,6),6-(6,6)]
   265      7.9204105      7.9204105      7.9204105    6[6-(1,6),6-(1,6),6-(8,8)]
   266       6.581088       6.581088       6.581088    6[1-(0),6-(1,6),6-(6,6)]
   267       5.877785       5.877785       5.877785    6[1-(0),6-(1,6),6-(6,6)]
   268       8.635139       8.635139       8.635139    6[6-(6,6),8-(0),8-(27)]
   269       2.957935       2.957935       2.957935    6[1-(0),6-(1,6),7-(6,27)]
   270      2.3244545      2.3244545      2.3244545    6[1-(0),6-(1,7),6-(6,6)]
   271       0.954664       0.954664       0.954664    6[6-(1,6),6-(1,6),6-(6,6)]
   272       0.289446       0.289446       0.289446    6[1-(0),6-(1,7),6-(6,6)]
   273       0.992749       0.992749       0.992749    6[1-(0),6-(1,6),7-(6,27)]
   274       0.198042       0.198042       0.198042    6[6-(1,6),6-(1,6),6-(6,6)]
   275      0.6334805      0.6334805      0.6334805    6[1-(0),6-(1,6),6-(6,6)]
   276      12.626447      12.626447      12.626447    6[1-(0),6-(1,6),6-(6,6)]
   277     11.4496205     11.4496205     11.4496205    6[6-(1,6),6-(1,6),6-(8,8)]
   278      11.006565      11.006565      11.006565    6[1-(0),6-(1,6),6-(6,6)]
   279     11.7365275     11.7365275     11.7365275    6[1-(0),6-(1,6),6-(6,6)]
   280      10.635871      10.635871      10.635871    6[6-(6,6),8-(0),8-(27)]
   281       7.195526       7.195526       7.195526    6[1-(0),6-(1,6),7-(6,27)]
   282       6.410975       6.410975       6.410975    6[1-(0),6-(1,7),6-(6,6)]
   283       6.893385       6.893385       6.893385    6[6-(1,6),6-(1,6),6-(6,6)]
   284      8.1057575      8.1057575      8.1057575    6[1-(0),6-(1,7),6-(6,6)]
   285      8.8217555      8.8217555      8.8217555    6[1-(0),6-(1,6),7-(6,27)]
   286       6.141841       6.141841       6.141841    6[6-(1,6),6-(1,6),6-(6,6)]
   287       4.760625       4.760625       4.760625    6[1-(0),6-(1,6),6-(6,6)]
   288      4.0966765      4.0966765      4.0966765    6[1-(0),6-(1,6),6-(6,6)]
   289      4.7745895      4.7745895      4.7745895    6[6-(1,6),6-(1,6),6-(8,8)]
   290       6.113912       6.113912       6.113912    6[1-(0),6-(1,6),6-(6,6)]
   291       6.817215       6.817215       6.817215    6[1-(0),6-(1,6),6-(6,6)]
   292       4.059861       4.059861       4.059861    6[6-(6,6),8-(0),8-(27)]
   293       9.737065       9.737065       9.737065    6[1-(0),6-(1,6),7-(6,27)]
   294     10.3705455     10.3705455     10.3705455    6[1-(0),6-(1,7),6-(6,6)]
   295      11.740336      11.740336      11.740336    6[6-(1,6),6-(1,6),6-(6,6)]
   296      12.405554      12.405554      12.405554    6[1-(0),6-(1,7),6-(6,6)]
   297      11.702251      11.702251      11.702251    6[1-(0),6-(1,6),7-(6,27)]
   298      12.496958      12.496958      12.496958    6[6-(1,6),6-(1,6),6-(6,6)]
   299     12.0615195     12.0615195     12.0615195    6[1-(0),6-(1,6),6-(6,6)]
   300       0.068553       0.068553       0.068553    6[1-(0),6-(1,6),6-(6,6)]
   301      1.2453795      1.2453795      1.2453795    6[6-(1,6),6-(1,6),6-(8,8)]
   302       1.688435       1.688435       1.688435    6[1-(0),6-(1,6),6-(6,6)]
   303      0.9584725      0.9584725      0.9584725    6[1-(0),6-(1,6),6-(6,6)]
   304       2.059129       2.059129       2.059129    6[6-(6,6),8-(0),8-(27)]
   305       7.195526       7.195526       7.195526    6[1-(0),6-(1,6),7-(6,27)]
   306       6.410975       6.410975       6.410975    6[1-(0),6-(1,7),6-(6,6)]
   307       6.893385       6.893385       6.893385    6[6-(1,6),6-(1,6),6-(6,6)]
   308      8.1057575      8.1057575      8.1057575    6[1-(0),6-(1,7),6-(6,6)]
   309      8.8217555      8.8217555      8.8217555    6[1-(0),6-(1,6),7-(6,27)]
   310       6.141841       6.141841       6.141841    6[6-(1,6),6-(1,6),6-(6,6)]
   311       4.760625       4.760625       4.760625    6[1-(0),6-(1,6),6-(6,6)]
   312      4.0966765      4.0966765      4.0966765    6[1-(0),6-(1,6),6-(6,6)]
   313      4.7745895      4.7745895      4.7745895    6[6-(1,6),6-(1,6),6-(8,8)]
   314       6.113912       6.113912       6.113912    6[1-(0),6-(1,6),6-(6,6)]
   315       6.817215       6.817215       6.817215    6[1-(0),6-(1,6),6-(6,6)]
   316       4.059861       4.059861       4.059861    6[6-(6,6),8-(0),8-(27)]
   317       9.737065       9.737065       9.737065    6[1-(0),6-(1,6),7-(6,27)]
   318     10.3705455     10.3705455     10.3705455    6[1-(0),6-(1,7),6-(6,6)]
   319      11.740336      11.740336      11.740336    6[6-(1,6),6-(1,6),6-(6,6)]
   320      12.405554      12.405554      12.405554    6[1-(0),6-(1,7),6-(6,6)]
   321      11.702251      11.702251      11.702251    6[1-(0),6-(1,6),7-(6,27)]
   322      12.496958      12.496958      12.496958    6[6-(1,6),6-(1,6),6-(6,6)]
   323     12.0615195     12.0615195     12.0615195    6[1-(0),6-(1,6),6-(6,6)]
   324       0.068553       0.068553       0.068553    6[1-(0),6-(1,6),6-(6,6)]
   325      1.2453795      1.2453795      1.2453795    6[6-(1,6),6-(1,6),6-(8)]
   326       1.688435       1.688435       1.688435    6[1-(0),6-(1,6),6-(6,6)]
   327      0.9584725      0.9584725      0.9584725    6[1-(0),6-(1,6),6-(6,6)]
   328       2.059129       2.059129       2.059129    6[6-(6,6),8-(0)]
   329      4.3150305      4.3150305      4.3150305    7[6-(1,6),6-(1,6),27-(7,8,8)]
   330      2.3016035      2.3016035      2.3016035    7[6-(1,6),6-(1,6),27-(7,8,8)]
   331      4.3150305      4.3150305      4.3150305    7[6-(1,6),6-(1,6),27-(7,8,8)]
   332      2.3016035      2.3016035      2.3016035    7[6-(1,6),6-(1,6),27-(7,8,8)]
   333      8.3799695      8.3799695      8.3799695    7[6-(1,6),6-(1,6),27-(7,8,8)]
   334     10.3933965     10.3933965     10.3933965    7[6-(1,6),6-(1,6),27-(7,8,8)]
   335      8.3799695      8.3799695      8.3799695    7[6-(1,6),6-(1,6),27-(7,8,8)]
   336     10.3933965     10.3933965     10.3933965    7[6-(1,6),6-(1,6),27-(7,8,8)]
   337      4.3150305      4.3150305      4.3150305    7[6-(1,6),6-(1,6),27-(7,8,8)]
   338      2.3016035      2.3016035      2.3016035    7[6-(1,6),6-(1,6),27-(7,8)]
   339      4.3150305      4.3150305      4.3150305    7[6-(1,6),6-(1,6),27-(7,8)]
   340      2.3016035      2.3016035      2.3016035    7[6-(1,6),6-(1,6),27-(7,8,8)]
   341      8.3799695      8.3799695      8.3799695    7[6-(1,6),6-(1,6),27-(7,8,8)]
   342     10.3933965     10.3933965     10.3933965    7[6-(1,6),6-(1,6),27-(7,8,8)]
   343      8.3799695      8.3799695      8.3799695    7[6-(1,6),6-(1,6),27-(7,8,8)]
   344     10.3933965     10.3933965     10.3933965    7[6-(1,6),6-(1,6),27-(7,8,8)]
   345      7.9356445      7.9356445      7.9356445    8[6-(6,8),27-(7,7,8)]
   346      9.8678235      9.8678235      9.8678235    8[6-(6,8)]
   347       9.480626       9.480626       9.480626    8[6-(6,8)]
   348      11.133515      11.133515      11.133515    8[6-(6,8),27-(7,7,8)]
   349      7.9356445      7.9356445      7.9356445    8[6-(6,8),27-(7,7,8)]
   350      9.8678235      9.8678235      9.8678235    8[6-(6,8)]
   351       9.480626       9.480626       9.480626    8[6-(6,8)]
   352      11.133515      11.133515      11.133515    8[6-(6,8),27-(7,7,8)]
   353      4.7593555      4.7593555      4.7593555    8[6-(6,8),27-(7,7,8)]
   354      2.8271765      2.8271765      2.8271765    8[6-(6,8)]
   355       3.214374       3.214374       3.214374    8[6-(6,8)]
   356       1.561485       1.561485       1.561485    8[6-(6,8),27-(7,7,8)]
   357      4.7593555      4.7593555      4.7593555    8[6-(6,8),27-(7,7,8)]
   358      2.8271765      2.8271765      2.8271765    8[6-(6,8)]
   359       3.214374       3.214374       3.214374    8[6-(6,8)]
   360       1.561485       1.561485       1.561485    8[6-(6,8),27-(7,7,8)]
   361      7.9356445      7.9356445      7.9356445    8[6-(6,8),27-(7,7,8)]
   362      9.8678235      9.8678235      9.8678235    8[6-(6,8)]
   363       9.480626       9.480626       9.480626    8[6-(6,8)]
   364      11.133515      11.133515      11.133515    8[6-(6,8),27-(7,7,8)]
   365      7.9356445      7.9356445      7.9356445    8[6-(6,8),27-(7,7,8)]
   366      9.8678235      9.8678235      9.8678235    8[6-(6,8)]
   367       9.480626       9.480626       9.480626    8[6-(6,8)]
   368      11.133515      11.133515      11.133515    8[6-(6,8),27-(7,7,8)]
   369      4.7593555      4.7593555      4.7593555    8[6-(6,8),27-(7,7,8)]
   370      2.8271765      2.8271765      2.8271765    8[6-(6,8)]
   371       3.214374       3.214374       3.214374    8[6-(6,8)]
   372       1.561485       1.561485       1.561485    8[6-(6,8),27-(7,7,8)]
   373      4.7593555      4.7593555      4.7593555    8[6-(6,8),27-(7,7)]
   374      2.8271765      2.8271765      2.8271765    8[6-(6,8)]
   375       3.214374       3.214374       3.214374    8[6-(6)]
