# Supplementary material for: A collection of forcefield precursors for metal–organic frameworks
Source: RSC Adv. 2019 Nov 13;9(63):36492–507. doi: 10.1039/c9ra07327b (PMC9075174; doi:10.1039/c9ra07327b)
Supplement: RA-009-C9RA07327B-s3108 [file RA-009-C9RA07327B-s3108.txt]

DIDBEZ_clean

12.7315    0.00000000    0.00000000
0.0    22.614    0.00000000
0.0    0.0    22.614

     1    3.214576435    3.214576435    3.214576435    27[7-(6,6),7-(6,6),8-(6),8-(6)]
     2    3.214576435    3.214576435    3.214576435    27[7-(6,6),7-(6,6),8-(6),8-(6)]
     3    9.516923565    9.516923565    9.516923565    27[7-(6,6),7-(6,6),8-(6),8-(6)]
     4    9.516923565    9.516923565    9.516923565    27[7-(6,6),7-(6,6),8-(6),8-(6)]
     5    3.214576435    3.214576435    3.214576435    27[7-(6,6),7-(6,6),8-(6),8-(6)]
     6    3.214576435    3.214576435    3.214576435    27[7-(6,6),7-(6,6),8-(6),8-(6)]
     7    9.516923565    9.516923565    9.516923565    27[7-(6,6),7-(6,6),8-(6),8-(6)]
     8    9.516923565    9.516923565    9.516923565    27[7-(6,6),7-(6,6),8-(6)]
     9      9.7064956      9.7064956      9.7064956    1[6-(6,7)]
    10      8.4715401      8.4715401      8.4715401    1[6-(6,6)]
    11      5.5865822      5.5865822      5.5865822    1[6-(6,6)]
    12     6.87373685     6.87373685     6.87373685    1[6-(6,7)]
    13      7.7636687      7.7636687      7.7636687    1[6-(6,6)]
    14      6.6152874      6.6152874      6.6152874    1[6-(6,6)]
    15     3.15613885     3.15613885     3.15613885    1[6-(6,6)]
    16     4.32998315     4.32998315     4.32998315    1[6-(6,6)]
    17      8.7923739      8.7923739      8.7923739    1[6-(6,7)]
    18      9.9000144      9.9000144      9.9000144    1[6-(6,6)]
    19      0.6645843      0.6645843      0.6645843    1[6-(6,6)]
    20     12.1942307     12.1942307     12.1942307    1[6-(6,7)]
    21    11.20499315    11.20499315    11.20499315    1[6-(6,6)]
    22    12.43740235    12.43740235    12.43740235    1[6-(6,6)]
    23     2.49410085     2.49410085     2.49410085    1[6-(6,6)]
    24      1.2960667      1.2960667      1.2960667    1[6-(6,6)]
    25      9.7064956      9.7064956      9.7064956    1[6-(6,7)]
    26      8.4715401      8.4715401      8.4715401    1[6-(6,6)]
    27      5.5865822      5.5865822      5.5865822    1[6-(6,6)]
    28     6.87373685     6.87373685     6.87373685    1[6-(6,7)]
    29      7.7636687      7.7636687      7.7636687    1[6-(6,6)]
    30      6.6152874      6.6152874      6.6152874    1[6-(6,6)]
    31     3.15613885     3.15613885     3.15613885    1[6-(6,6)]
    32     4.32998315     4.32998315     4.32998315    1[6-(6,6)]
    33      8.7923739      8.7923739      8.7923739    1[6-(6,7)]
    34      9.9000144      9.9000144      9.9000144    1[6-(6,6)]
    35      0.6645843      0.6645843      0.6645843    1[6-(6,6)]
    36     12.1942307     12.1942307     12.1942307    1[6-(6,7)]
    37    11.20499315    11.20499315    11.20499315    1[6-(6,6)]
    38    12.43740235    12.43740235    12.43740235    1[6-(6,6)]
    39     2.49410085     2.49410085     2.49410085    1[6-(6,6)]
    40      1.2960667      1.2960667      1.2960667    1[6-(6,6)]
    41      3.0250044      3.0250044      3.0250044    1[6-(6,7)]
    42      4.2599599      4.2599599      4.2599599    1[6-(6,6)]
    43      7.1449178      7.1449178      7.1449178    1[6-(6,6)]
    44     5.85776315     5.85776315     5.85776315    1[6-(6,7)]
    45      4.9678313      4.9678313      4.9678313    1[6-(6,6)]
    46      6.1162126      6.1162126      6.1162126    1[6-(6,6)]
    47     9.57536115     9.57536115     9.57536115    1[6-(6,6)]
    48     8.40151685     8.40151685     8.40151685    1[6-(6,6)]
    49      3.9391261      3.9391261      3.9391261    1[6-(6,7)]
    50      2.8314856      2.8314856      2.8314856    1[6-(6,6)]
    51     12.0669157     12.0669157     12.0669157    1[6-(6,6)]
    52      0.5372693      0.5372693      0.5372693    1[6-(6,7)]
    53     1.52650685     1.52650685     1.52650685    1[6-(6,6)]
    54     0.29409765     0.29409765     0.29409765    1[6-(6,6)]
    55    10.23739915    10.23739915    10.23739915    1[6-(6,6)]
    56     11.4354333     11.4354333     11.4354333    1[6-(6,6)]
    57      3.0250044      3.0250044      3.0250044    1[6-(6,7)]
    58      4.2599599      4.2599599      4.2599599    1[6-(6,6)]
    59      7.1449178      7.1449178      7.1449178    1[6-(6,6)]
    60     5.85776315     5.85776315     5.85776315    1[6-(6,7)]
    61      4.9678313      4.9678313      4.9678313    1[6-(6,6)]
    62      6.1162126      6.1162126      6.1162126    1[6-(6,6)]
    63     9.57536115     9.57536115     9.57536115    1[6-(6,6)]
    64     8.40151685     8.40151685     8.40151685    1[6-(6,6)]
    65      3.9391261      3.9391261      3.9391261    1[6-(6,7)]
    66      2.8314856      2.8314856      2.8314856    1[6-(6,6)]
    67     12.0669157     12.0669157     12.0669157    1[6-(6,6)]
    68      0.5372693      0.5372693      0.5372693    1[6-(6,7)]
    69     1.52650685     1.52650685     1.52650685    1[6-(6,6)]
    70     0.29409765     0.29409765     0.29409765    1[6-(6,6)]
    71    10.23739915    10.23739915    10.23739915    1[6-(6,6)]
    72     11.4354333     11.4354333     11.4354333    1[6-(6,6)]
    73      9.7064956      9.7064956      9.7064956    1[6-(6,7)]
    74      8.4715401      8.4715401      8.4715401    1[6-(6,6)]
    75      5.5865822      5.5865822      5.5865822    1[6-(6,6)]
    76     6.87373685     6.87373685     6.87373685    1[6-(6,7)]
    77      7.7636687      7.7636687      7.7636687    1[6-(6,6)]
    78      6.6152874      6.6152874      6.6152874    1[6-(6,6)]
    79     3.15613885     3.15613885     3.15613885    1[6-(6,6)]
    80     4.32998315     4.32998315     4.32998315    1[6-(6,6)]
    81      8.7923739      8.7923739      8.7923739    1[6-(6,7)]
    82      9.9000144      9.9000144      9.9000144    1[6-(6,6)]
    83      0.6645843      0.6645843      0.6645843    1[6-(6,6)]
    84     12.1942307     12.1942307     12.1942307    1[6-(6,7)]
    85    11.20499315    11.20499315    11.20499315    1[6-(6,6)]
    86    12.43740235    12.43740235    12.43740235    1[6-(6,6)]
    87     2.49410085     2.49410085     2.49410085    1[6-(6,6)]
    88      1.2960667      1.2960667      1.2960667    1[6-(6,6)]
    89      9.7064956      9.7064956      9.7064956    1[6-(6,7)]
    90      8.4715401      8.4715401      8.4715401    1[6-(6,6)]
    91      5.5865822      5.5865822      5.5865822    1[6-(6,6)]
    92     6.87373685     6.87373685     6.87373685    1[6-(6,7)]
    93      7.7636687      7.7636687      7.7636687    1[6-(6,6)]
    94      6.6152874      6.6152874      6.6152874    1[6-(6,6)]
    95     3.15613885     3.15613885     3.15613885    1[6-(6,6)]
    96     4.32998315     4.32998315     4.32998315    1[6-(6,6)]
    97      8.7923739      8.7923739      8.7923739    1[6-(6,7)]
    98      9.9000144      9.9000144      9.9000144    1[6-(6,6)]
    99      0.6645843      0.6645843      0.6645843    1[6-(6,6)]
   100     12.1942307     12.1942307     12.1942307    1[6-(6,7)]
   101    11.20499315    11.20499315    11.20499315    1[6-(6,6)]
   102    12.43740235    12.43740235    12.43740235    1[6-(6,6)]
   103     2.49410085     2.49410085     2.49410085    1[6-(6,6)]
   104      1.2960667      1.2960667      1.2960667    1[6-(6,6)]
   105      3.0250044      3.0250044      3.0250044    1[6-(6,7)]
   106      4.2599599      4.2599599      4.2599599    1[6-(6,6)]
   107      7.1449178      7.1449178      7.1449178    1[6-(6,6)]
   108     5.85776315     5.85776315     5.85776315    1[6-(6,7)]
   109      4.9678313      4.9678313      4.9678313    1[6-(6,6)]
   110      6.1162126      6.1162126      6.1162126    1[6-(6,6)]
   111     9.57536115     9.57536115     9.57536115    1[6-(6,6)]
   112     8.40151685     8.40151685     8.40151685    1[6-(6,6)]
   113      3.9391261      3.9391261      3.9391261    1[6-(6,7)]
   114      2.8314856      2.8314856      2.8314856    1[6-(6,6)]
   115     12.0669157     12.0669157     12.0669157    1[6-(6,6)]
   116      0.5372693      0.5372693      0.5372693    1[6-(6,7)]
   117     1.52650685     1.52650685     1.52650685    1[6-(6,6)]
   118     0.29409765     0.29409765     0.29409765    1[6-(6,6)]
   119    10.23739915    10.23739915    10.23739915    1[6-(6,6)]
   120     11.4354333     11.4354333     11.4354333    1[6-(6,6)]
   121      3.0250044      3.0250044      3.0250044    1[6-(6,7)]
   122      4.2599599      4.2599599      4.2599599    1[6-(6,6)]
   123      7.1449178      7.1449178      7.1449178    1[6-(6,6)]
   124     5.85776315     5.85776315     5.85776315    1[6-(6,7)]
   125      4.9678313      4.9678313      4.9678313    1[6-(6,6)]
   126      6.1162126      6.1162126      6.1162126    1[6-(6,6)]
   127     9.57536115     9.57536115     9.57536115    1[6-(6,6)]
   128     8.40151685     8.40151685     8.40151685    1[6-(6,6)]
   129      3.9391261      3.9391261      3.9391261    1[6-(6,7)]
   130      2.8314856      2.8314856      2.8314856    1[6-(6,6)]
   131     12.0669157     12.0669157     12.0669157    1[6-(6,6)]
   132      0.5372693      0.5372693      0.5372693    1[6-(6,7)]
   133     1.52650685     1.52650685     1.52650685    1[6-(6,6)]
   134     0.29409765     0.29409765     0.29409765    1[6-(6,6)]
   135    10.23739915    10.23739915    10.23739915    1[6-(6,6)]
   136     11.4354333     11.4354333     11.4354333    1[6-(6,6)]
   137     8.85985085     8.85985085     8.85985085    6[1-(0),6-(1,6),7-(6,27)]
   138     8.13670165     8.13670165     8.13670165    6[1-(0),6-(1,7),6-(6,6)]
   139     6.92211655     6.92211655     6.92211655    6[6-(1,6),6-(1,6),6-(6,6)]
   140       6.442139       6.442139       6.442139    6[1-(0),6-(1,7),6-(6,6)]
   141     7.21494105     7.21494105     7.21494105    6[1-(0),6-(1,6),7-(6,27)]
   142     6.15313395     6.15313395     6.15313395    6[6-(1,6),6-(1,6),6-(6,6)]
   143      6.8291766      6.8291766      6.8291766    6[1-(0),6-(1,6),6-(6,6)]
   144     6.14040245     6.14040245     6.14040245    6[1-(0),6-(1,6),6-(6,6)]
   145     4.80868755     4.80868755     4.80868755    6[6-(1,6),6-(1,6),6-(8,8)]
   146      4.0969967      4.0969967      4.0969967    6[1-(0),6-(1,6),6-(6,6)]
   147      4.8023218      4.8023218      4.8023218    6[1-(0),6-(1,6),6-(6,6)]
   148     4.07280685     4.07280685     4.07280685    6[6-(6,6),8-(0),8-(27)]
   149      9.7421438      9.7421438      9.7421438    6[1-(0),6-(1,6),7-(6,27)]
   150    10.40290865    10.40290865    10.40290865    6[1-(0),6-(1,7),6-(6,6)]
   151    11.74735505    11.74735505    11.74735505    6[6-(1,6),6-(1,6),6-(6,6)]
   152    12.45268015    12.45268015    12.45268015    6[1-(0),6-(1,7),6-(6,6)]
   153    11.72189205    11.72189205    11.72189205    6[1-(0),6-(1,6),7-(6,27)]
   154     12.5099719     12.5099719     12.5099719    6[6-(1,6),6-(1,6),6-(6,6)]
   155    12.03254065    12.03254065    12.03254065    6[1-(0),6-(1,6),6-(6,6)]
   156     0.02928245     0.02928245     0.02928245    6[1-(0),6-(1,6),6-(6,6)]
   157      1.2247703      1.2247703      1.2247703    6[6-(1,6),6-(1,6),6-(8,8)]
   158     1.68692375     1.68692375     1.68692375    6[1-(0),6-(1,6),6-(6,6)]
   159      0.9625014      0.9625014      0.9625014    6[1-(0),6-(1,6),6-(6,6)]
   160      2.0523178      2.0523178      2.0523178    6[6-(6,6),8-(0),8-(27)]
   161     8.85985085     8.85985085     8.85985085    6[1-(0),6-(1,6),7-(6,27)]
   162     8.13670165     8.13670165     8.13670165    6[1-(0),6-(1,7),6-(6,6)]
   163     6.92211655     6.92211655     6.92211655    6[6-(1,6),6-(1,6),6-(6,6)]
   164       6.442139       6.442139       6.442139    6[1-(0),6-(1,7),6-(6,6)]
   165     7.21494105     7.21494105     7.21494105    6[1-(0),6-(1,6),7-(6,27)]
   166     6.15313395     6.15313395     6.15313395    6[6-(1,6),6-(1,6),6-(6,6)]
   167      6.8291766      6.8291766      6.8291766    6[1-(0),6-(1,6),6-(6,6)]
   168     6.14040245     6.14040245     6.14040245    6[1-(0),6-(1,6),6-(6,6)]
   169     4.80868755     4.80868755     4.80868755    6[6-(1,6),6-(1,6),6-(8,8)]
   170      4.0969967      4.0969967      4.0969967    6[1-(0),6-(1,6),6-(6,6)]
   171      4.8023218      4.8023218      4.8023218    6[1-(0),6-(1,6),6-(6,6)]
   172     4.07280685     4.07280685     4.07280685    6[6-(6,6),8-(0),8-(27)]
   173      9.7421438      9.7421438      9.7421438    6[1-(0),6-(1,6),7-(6,27)]
   174    10.40290865    10.40290865    10.40290865    6[1-(0),6-(1,7),6-(6,6)]
   175    11.74735505    11.74735505    11.74735505    6[6-(1,6),6-(1,6),6-(6,6)]
   176    12.45268015    12.45268015    12.45268015    6[1-(0),6-(1,7),6-(6,6)]
   177    11.72189205    11.72189205    11.72189205    6[1-(0),6-(1,6),7-(6,27)]
   178     12.5099719     12.5099719     12.5099719    6[6-(1,6),6-(1,6),6-(6,6)]
   179    12.03254065    12.03254065    12.03254065    6[1-(0),6-(1,6),6-(6,6)]
   180     0.02928245     0.02928245     0.02928245    6[1-(0),6-(1,6),6-(6,6)]
   181      1.2247703      1.2247703      1.2247703    6[6-(1,6),6-(1,6),6-(8,8)]
   182     1.68692375     1.68692375     1.68692375    6[1-(0),6-(1,6),6-(6,6)]
   183      0.9625014      0.9625014      0.9625014    6[1-(0),6-(1,6),6-(6,6)]
   184      2.0523178      2.0523178      2.0523178    6[6-(6,6),8-(0),8-(27)]
   185     3.87164915     3.87164915     3.87164915    6[1-(0),6-(1,6),7-(6,27)]
   186     4.59479835     4.59479835     4.59479835    6[1-(0),6-(1,7),6-(6,6)]
   187     5.80938345     5.80938345     5.80938345    6[6-(1,6),6-(1,6),6-(6,6)]
   188       6.289361       6.289361       6.289361    6[1-(0),6-(1,7),6-(6,6)]
   189     5.51655895     5.51655895     5.51655895    6[1-(0),6-(1,6),7-(6,27)]
   190     6.57836605     6.57836605     6.57836605    6[6-(1,6),6-(1,6),6-(6,6)]
   191      5.9023234      5.9023234      5.9023234    6[1-(0),6-(1,6),6-(6,6)]
   192     6.59109755     6.59109755     6.59109755    6[1-(0),6-(1,6),6-(6,6)]
   193     7.92281245     7.92281245     7.92281245    6[6-(1,6),6-(1,6),6-(8,8)]
   194      8.6345033      8.6345033      8.6345033    6[1-(0),6-(1,6),6-(6,6)]
   195      7.9291782      7.9291782      7.9291782    6[1-(0),6-(1,6),6-(6,6)]
   196     8.65869315     8.65869315     8.65869315    6[6-(6,6),8-(0),8-(27)]
   197      2.9893562      2.9893562      2.9893562    6[1-(0),6-(1,6),7-(6,27)]
   198     2.32859135     2.32859135     2.32859135    6[1-(0),6-(1,7),6-(6,6)]
   199     0.98414495     0.98414495     0.98414495    6[6-(1,6),6-(1,6),6-(6,6)]
   200     0.27881985     0.27881985     0.27881985    6[1-(0),6-(1,7),6-(6,6)]
   201     1.00960795     1.00960795     1.00960795    6[1-(0),6-(1,6),7-(6,27)]
   202      0.2215281      0.2215281      0.2215281    6[6-(1,6),6-(1,6),6-(6,6)]
   203     0.69895935     0.69895935     0.69895935    6[1-(0),6-(1,6),6-(6,6)]
   204    12.70221755    12.70221755    12.70221755    6[1-(0),6-(1,6),6-(6,6)]
   205     11.5067297     11.5067297     11.5067297    6[6-(1,6),6-(1,6),6-(8,8)]
   206    11.04457625    11.04457625    11.04457625    6[1-(0),6-(1,6),6-(6,6)]
   207     11.7689986     11.7689986     11.7689986    6[1-(0),6-(1,6),6-(6,6)]
   208     10.6791822     10.6791822     10.6791822    6[6-(6,6),8-(0),8-(27)]
   209     3.87164915     3.87164915     3.87164915    6[1-(0),6-(1,6),7-(6,27)]
   210     4.59479835     4.59479835     4.59479835    6[1-(0),6-(1,7),6-(6,6)]
   211     5.80938345     5.80938345     5.80938345    6[6-(1,6),6-(1,6),6-(6,6)]
   212       6.289361       6.289361       6.289361    6[1-(0),6-(1,7),6-(6,6)]
   213     5.51655895     5.51655895     5.51655895    6[1-(0),6-(1,6),7-(6,27)]
   214     6.57836605     6.57836605     6.57836605    6[6-(1,6),6-(1,6),6-(6,6)]
   215      5.9023234      5.9023234      5.9023234    6[1-(0),6-(1,6),6-(6,6)]
   216     6.59109755     6.59109755     6.59109755    6[1-(0),6-(1,6),6-(6,6)]
   217     7.92281245     7.92281245     7.92281245    6[6-(1,6),6-(1,6),6-(8,8)]
   218      8.6345033      8.6345033      8.6345033    6[1-(0),6-(1,6),6-(6,6)]
   219      7.9291782      7.9291782      7.9291782    6[1-(0),6-(1,6),6-(6,6)]
   220     8.65869315     8.65869315     8.65869315    6[6-(6,6),8-(0),8-(27)]
   221      2.9893562      2.9893562      2.9893562    6[1-(0),6-(1,6),7-(6,27)]
   222     2.32859135     2.32859135     2.32859135    6[1-(0),6-(1,7),6-(6,6)]
   223     0.98414495     0.98414495     0.98414495    6[6-(1,6),6-(1,6),6-(6,6)]
   224     0.27881985     0.27881985     0.27881985    6[1-(0),6-(1,7),6-(6,6)]
   225     1.00960795     1.00960795     1.00960795    6[1-(0),6-(1,6),7-(6,27)]
   226      0.2215281      0.2215281      0.2215281    6[6-(1,6),6-(1,6),6-(6,6)]
   227     0.69895935     0.69895935     0.69895935    6[1-(0),6-(1,6),6-(6,6)]
   228    12.70221755    12.70221755    12.70221755    6[1-(0),6-(1,6),6-(6,6)]
   229     11.5067297     11.5067297     11.5067297    6[6-(1,6),6-(1,6),6-(8,8)]
   230    11.04457625    11.04457625    11.04457625    6[1-(0),6-(1,6),6-(6,6)]
   231     11.7689986     11.7689986     11.7689986    6[1-(0),6-(1,6),6-(6,6)]
   232     10.6791822     10.6791822     10.6791822    6[6-(6,6),8-(0),8-(27)]
   233     8.85985085     8.85985085     8.85985085    6[1-(0),6-(1,6),7-(6,27)]
   234     8.13670165     8.13670165     8.13670165    6[1-(0),6-(1,7),6-(6,6)]
   235     6.92211655     6.92211655     6.92211655    6[6-(1,6),6-(1,6),6-(6,6)]
   236       6.442139       6.442139       6.442139    6[1-(0),6-(1,7),6-(6,6)]
   237     7.21494105     7.21494105     7.21494105    6[1-(0),6-(1,6),7-(6,27)]
   238     6.15313395     6.15313395     6.15313395    6[6-(1,6),6-(1,6),6-(6,6)]
   239      6.8291766      6.8291766      6.8291766    6[1-(0),6-(1,6),6-(6,6)]
   240     6.14040245     6.14040245     6.14040245    6[1-(0),6-(1,6),6-(6,6)]
   241     4.80868755     4.80868755     4.80868755    6[6-(1,6),6-(1,6),6-(8,8)]
   242      4.0969967      4.0969967      4.0969967    6[1-(0),6-(1,6),6-(6,6)]
   243      4.8023218      4.8023218      4.8023218    6[1-(0),6-(1,6),6-(6,6)]
   244     4.07280685     4.07280685     4.07280685    6[6-(6,6),8-(0),8-(27)]
   245      9.7421438      9.7421438      9.7421438    6[1-(0),6-(1,6),7-(6,27)]
   246    10.40290865    10.40290865    10.40290865    6[1-(0),6-(1,7),6-(6,6)]
   247    11.74735505    11.74735505    11.74735505    6[6-(1,6),6-(1,6),6-(6,6)]
   248    12.45268015    12.45268015    12.45268015    6[1-(0),6-(1,7),6-(6,6)]
   249    11.72189205    11.72189205    11.72189205    6[1-(0),6-(1,6),7-(6,27)]
   250     12.5099719     12.5099719     12.5099719    6[6-(1,6),6-(1,6),6-(6,6)]
   251    12.03254065    12.03254065    12.03254065    6[1-(0),6-(1,6),6-(6,6)]
   252     0.02928245     0.02928245     0.02928245    6[1-(0),6-(1,6),6-(6,6)]
   253      1.2247703      1.2247703      1.2247703    6[6-(1,6),6-(1,6),6-(8,8)]
   254     1.68692375     1.68692375     1.68692375    6[1-(0),6-(1,6),6-(6,6)]
   255      0.9625014      0.9625014      0.9625014    6[1-(0),6-(1,6),6-(6,6)]
   256      2.0523178      2.0523178      2.0523178    6[6-(6,6),8-(0),8-(27)]
   257     8.85985085     8.85985085     8.85985085    6[1-(0),6-(1,6),7-(6,27)]
   258     8.13670165     8.13670165     8.13670165    6[1-(0),6-(1,7),6-(6,6)]
   259     6.92211655     6.92211655     6.92211655    6[6-(1,6),6-(1,6),6-(6,6)]
   260       6.442139       6.442139       6.442139    6[1-(0),6-(1,7),6-(6,6)]
   261     7.21494105     7.21494105     7.21494105    6[1-(0),6-(1,6),7-(6,27)]
   262     6.15313395     6.15313395     6.15313395    6[6-(1,6),6-(1,6),6-(6,6)]
   263      6.8291766      6.8291766      6.8291766    6[1-(0),6-(1,6),6-(6,6)]
   264     6.14040245     6.14040245     6.14040245    6[1-(0),6-(1,6),6-(6,6)]
   265     4.80868755     4.80868755     4.80868755    6[6-(1,6),6-(1,6),6-(8,8)]
   266      4.0969967      4.0969967      4.0969967    6[1-(0),6-(1,6),6-(6,6)]
   267      4.8023218      4.8023218      4.8023218    6[1-(0),6-(1,6),6-(6,6)]
   268     4.07280685     4.07280685     4.07280685    6[6-(6,6),8-(0),8-(27)]
   269      9.7421438      9.7421438      9.7421438    6[1-(0),6-(1,6),7-(6,27)]
   270    10.40290865    10.40290865    10.40290865    6[1-(0),6-(1,7),6-(6,6)]
   271    11.74735505    11.74735505    11.74735505    6[6-(1,6),6-(1,6),6-(6,6)]
   272    12.45268015    12.45268015    12.45268015    6[1-(0),6-(1,7),6-(6,6)]
   273    11.72189205    11.72189205    11.72189205    6[1-(0),6-(1,6),7-(6,27)]
   274     12.5099719     12.5099719     12.5099719    6[6-(1,6),6-(1,6),6-(6,6)]
   275    12.03254065    12.03254065    12.03254065    6[1-(0),6-(1,6),6-(6,6)]
   276     0.02928245     0.02928245     0.02928245    6[1-(0),6-(1,6),6-(6,6)]
   277      1.2247703      1.2247703      1.2247703    6[6-(1,6),6-(1,6),6-(8,8)]
   278     1.68692375     1.68692375     1.68692375    6[1-(0),6-(1,6),6-(6,6)]
   279      0.9625014      0.9625014      0.9625014    6[1-(0),6-(1,6),6-(6,6)]
   280      2.0523178      2.0523178      2.0523178    6[6-(6,6),8-(0),8-(27)]
   281     3.87164915     3.87164915     3.87164915    6[1-(0),6-(1,6),7-(6,27)]
   282     4.59479835     4.59479835     4.59479835    6[1-(0),6-(1,7),6-(6,6)]
   283     5.80938345     5.80938345     5.80938345    6[6-(1,6),6-(1,6),6-(6,6)]
   284       6.289361       6.289361       6.289361    6[1-(0),6-(1,7),6-(6,6)]
   285     5.51655895     5.51655895     5.51655895    6[1-(0),6-(1,6),7-(6,27)]
   286     6.57836605     6.57836605     6.57836605    6[6-(1,6),6-(1,6),6-(6,6)]
   287      5.9023234      5.9023234      5.9023234    6[1-(0),6-(1,6),6-(6,6)]
   288     6.59109755     6.59109755     6.59109755    6[1-(0),6-(1,6),6-(6,6)]
   289     7.92281245     7.92281245     7.92281245    6[6-(1,6),6-(1,6),6-(8,8)]
   290      8.6345033      8.6345033      8.6345033    6[1-(0),6-(1,6),6-(6,6)]
   291      7.9291782      7.9291782      7.9291782    6[1-(0),6-(1,6),6-(6,6)]
   292     8.65869315     8.65869315     8.65869315    6[6-(6,6),8-(0),8-(27)]
   293      2.9893562      2.9893562      2.9893562    6[1-(0),6-(1,6),7-(6,27)]
   294     2.32859135     2.32859135     2.32859135    6[1-(0),6-(1,7),6-(6,6)]
   295     0.98414495     0.98414495     0.98414495    6[6-(1,6),6-(1,6),6-(6,6)]
   296     0.27881985     0.27881985     0.27881985    6[1-(0),6-(1,7),6-(6,6)]
   297     1.00960795     1.00960795     1.00960795    6[1-(0),6-(1,6),7-(6,27)]
   298      0.2215281      0.2215281      0.2215281    6[6-(1,6),6-(1,6),6-(6,6)]
   299     0.69895935     0.69895935     0.69895935    6[1-(0),6-(1,6),6-(6,6)]
   300    12.70221755    12.70221755    12.70221755    6[1-(0),6-(1,6),6-(6,6)]
   301     11.5067297     11.5067297     11.5067297    6[6-(1,6),6-(1,6),6-(8,8)]
   302    11.04457625    11.04457625    11.04457625    6[1-(0),6-(1,6),6-(6,6)]
   303     11.7689986     11.7689986     11.7689986    6[1-(0),6-(1,6),6-(6,6)]
   304     10.6791822     10.6791822     10.6791822    6[6-(6,6),8-(0),8-(27)]
   305     3.87164915     3.87164915     3.87164915    6[1-(0),6-(1,6),7-(6,27)]
   306     4.59479835     4.59479835     4.59479835    6[1-(0),6-(1,7),6-(6,6)]
   307     5.80938345     5.80938345     5.80938345    6[6-(1,6),6-(1,6),6-(6,6)]
   308       6.289361       6.289361       6.289361    6[1-(0),6-(1,7),6-(6,6)]
   309     5.51655895     5.51655895     5.51655895    6[1-(0),6-(1,6),7-(6,27)]
   310     6.57836605     6.57836605     6.57836605    6[6-(1,6),6-(1,6),6-(6,6)]
   311      5.9023234      5.9023234      5.9023234    6[1-(0),6-(1,6),6-(6,6)]
   312     6.59109755     6.59109755     6.59109755    6[1-(0),6-(1,6),6-(6,6)]
   313     7.92281245     7.92281245     7.92281245    6[6-(1,6),6-(1,6),6-(8,8)]
   314      8.6345033      8.6345033      8.6345033    6[1-(0),6-(1,6),6-(6,6)]
   315      7.9291782      7.9291782      7.9291782    6[1-(0),6-(1,6),6-(6,6)]
   316     8.65869315     8.65869315     8.65869315    6[6-(6,6),8-(0),8-(27)]
   317      2.9893562      2.9893562      2.9893562    6[1-(0),6-(1,6),7-(6,27)]
   318     2.32859135     2.32859135     2.32859135    6[1-(0),6-(1,7),6-(6,6)]
   319     0.98414495     0.98414495     0.98414495    6[6-(1,6),6-(1,6),6-(6,6)]
   320     0.27881985     0.27881985     0.27881985    6[1-(0),6-(1,7),6-(6,6)]
   321     1.00960795     1.00960795     1.00960795    6[1-(0),6-(1,6),7-(6,27)]
   322      0.2215281      0.2215281      0.2215281    6[6-(1,6),6-(1,6),6-(6,6)]
   323     0.69895935     0.69895935     0.69895935    6[1-(0),6-(1,6),6-(6,6)]
   324    12.70221755    12.70221755    12.70221755    6[1-(0),6-(1,6),6-(6,6)]
   325     11.5067297     11.5067297     11.5067297    6[6-(1,6),6-(1,6),6-(8)]
   326    11.04457625    11.04457625    11.04457625    6[1-(0),6-(1,6),6-(6,6)]
   327     11.7689986     11.7689986     11.7689986    6[1-(0),6-(1,6),6-(6,6)]
   328     10.6791822     10.6791822     10.6791822    6[6-(6,6),8-(0)]
   329     8.39897055     8.39897055     8.39897055    7[6-(1,6),6-(1,6),27-(7,8,8)]
   330     10.4169133     10.4169133     10.4169133    7[6-(1,6),6-(1,6),27-(7,8,8)]
   331     8.39897055     8.39897055     8.39897055    7[6-(1,6),6-(1,6),27-(7,8,8)]
   332     10.4169133     10.4169133     10.4169133    7[6-(1,6),6-(1,6),27-(7,8,8)]
   333     4.33252945     4.33252945     4.33252945    7[6-(1,6),6-(1,6),27-(7,8,8)]
   334      2.3145867      2.3145867      2.3145867    7[6-(1,6),6-(1,6),27-(7,8,8)]
   335     4.33252945     4.33252945     4.33252945    7[6-(1,6),6-(1,6),27-(7,8,8)]
   336      2.3145867      2.3145867      2.3145867    7[6-(1,6),6-(1,6),27-(7,8,8)]
   337     8.39897055     8.39897055     8.39897055    7[6-(1,6),6-(1,6),27-(7,8,8)]
   338     10.4169133     10.4169133     10.4169133    7[6-(1,6),6-(1,6),27-(7,8)]
   339     8.39897055     8.39897055     8.39897055    7[6-(1,6),6-(1,6),27-(7,8)]
   340     10.4169133     10.4169133     10.4169133    7[6-(1,6),6-(1,6),27-(7,8,8)]
   341     4.33252945     4.33252945     4.33252945    7[6-(1,6),6-(1,6),27-(7,8,8)]
   342      2.3145867      2.3145867      2.3145867    7[6-(1,6),6-(1,6),27-(7,8,8)]
   343     4.33252945     4.33252945     4.33252945    7[6-(1,6),6-(1,6),27-(7,8,8)]
   344      2.3145867      2.3145867      2.3145867    7[6-(1,6),6-(1,6),27-(7,8,8)]
   345     4.76285415     4.76285415     4.76285415    8[6-(6,8),27-(7,7,8)]
   346      2.8238467      2.8238467      2.8238467    8[6-(6,8)]
   347      3.2261621      3.2261621      3.2261621    8[6-(6,8)]
   348      1.5481504      1.5481504      1.5481504    8[6-(6,8),27-(7,7,8)]
   349     4.76285415     4.76285415     4.76285415    8[6-(6,8),27-(7,7,8)]
   350      2.8238467      2.8238467      2.8238467    8[6-(6,8)]
   351      3.2261621      3.2261621      3.2261621    8[6-(6,8)]
   352      1.5481504      1.5481504      1.5481504    8[6-(6,8),27-(7,7,8)]
   353     7.96864585     7.96864585     7.96864585    8[6-(6,8),27-(7,7,8)]
   354      9.9076533      9.9076533      9.9076533    8[6-(6,8)]
   355      9.5053379      9.5053379      9.5053379    8[6-(6,8)]
   356     11.1833496     11.1833496     11.1833496    8[6-(6,8),27-(7,7,8)]
   357     7.96864585     7.96864585     7.96864585    8[6-(6,8),27-(7,7,8)]
   358      9.9076533      9.9076533      9.9076533    8[6-(6,8)]
   359      9.5053379      9.5053379      9.5053379    8[6-(6,8)]
   360     11.1833496     11.1833496     11.1833496    8[6-(6,8),27-(7,7,8)]
   361     4.76285415     4.76285415     4.76285415    8[6-(6,8),27-(7,7,8)]
   362      2.8238467      2.8238467      2.8238467    8[6-(6,8)]
   363      3.2261621      3.2261621      3.2261621    8[6-(6,8)]
   364      1.5481504      1.5481504      1.5481504    8[6-(6,8),27-(7,7,8)]
   365     4.76285415     4.76285415     4.76285415    8[6-(6,8),27-(7,7,8)]
   366      2.8238467      2.8238467      2.8238467    8[6-(6,8)]
   367      3.2261621      3.2261621      3.2261621    8[6-(6,8)]
   368      1.5481504      1.5481504      1.5481504    8[6-(6,8),27-(7,7,8)]
   369     7.96864585     7.96864585     7.96864585    8[6-(6,8),27-(7,7,8)]
   370      9.9076533      9.9076533      9.9076533    8[6-(6,8)]
   371      9.5053379      9.5053379      9.5053379    8[6-(6,8)]
   372     11.1833496     11.1833496     11.1833496    8[6-(6,8),27-(7,7,8)]
   373     7.96864585     7.96864585     7.96864585    8[6-(6,8),27-(7,7)]
   374      9.9076533      9.9076533      9.9076533    8[6-(6,8)]
   375      9.5053379      9.5053379      9.5053379    8[6-(6)]
