# Supplementary material for: A collection of forcefield precursors for metal–organic frameworks
Source: RSC Adv. 2019 Nov 13;9(63):36492–507. doi: 10.1039/c9ra07327b (PMC9075174; doi:10.1039/c9ra07327b)
Supplement: RA-009-C9RA07327B-s3109 [file RA-009-C9RA07327B-s3109.txt]

DIMQOH_clean

10.5841    0.00000000    0.00000000
-4.11069774    9.75322187    0.00000000
0.0    0.0    12.2246

     1     3.23670113     3.23670113     3.23670113    25[7-(6),7-(6),7-(6),7-(6),7-(6,6),7-(6,6)]
     2            0.0            0.0            0.0    25[7-(6),7-(6),7-(6),7-(6),7-(6,6)]
     3   6.9734412473   6.9734412473   6.9734412473    47[6-(7),6-(7)]
     4   6.8473598827   6.8473598827   6.8473598827    47[6-(7),6-(7)]
     5-0.373957622695-0.373957622695-0.373957622695    47[6-(7),6-(7)]
     6-0.500038987305-0.500038987305-0.500038987305    47[6-(7),6-(7)]
     7  4.88606226019  4.88606226019  4.88606226019    1[6-(6,7)]
     8   5.8791823888   5.8791823888   5.8791823888    1[6-(6,6)]
     9  4.82404112981  4.82404112981  4.82404112981    1[6-(6,7)]
    10   3.8309210012   3.8309210012   3.8309210012    1[6-(6,6)]
    11  5.32366425297  5.32366425297  5.32366425297    1[6-(6,7)]
    12  3.76626389114  3.76626389114  3.76626389114    1[6-(6,6)]
    13  4.38643913703  4.38643913703  4.38643913703    1[6-(6,7)]
    14  5.94383949886  5.94383949886  5.94383949886    1[6-(6,6)]
    15  1.58733999981  1.58733999981  1.58733999981    1[6-(6,7)]
    16 0.594219871196 0.594219871196 0.594219871196    1[6-(6,6)]
    17  1.64936113019  1.64936113019  1.64936113019    1[6-(6)]
    18   2.6424812588   2.6424812588   2.6424812588    1[6-(6,6)]
    19  1.14973800703  1.14973800703  1.14973800703    1[6-(6)]
    20  2.70713836886  2.70713836886  2.70713836886    1[6-(6,6)]
    21  2.08696312297  2.08696312297  2.08696312297    1[6-(6,7)]
    22  0.52956276114  0.52956276114  0.52956276114    1[6-(6,6)]
    23  4.99693049206  4.99693049206  4.99693049206    6[1-(0),6-(1,6),7-(6,25)]
    24  5.68556997682  5.68556997682  5.68556997682    6[1-(0),6-(1,7),6-(6,6)]
    25  4.71317289794  4.71317289794  4.71317289794    6[1-(0),6-(1,6),7-(6,25)]
    26  4.02453341318  4.02453341318  4.02453341318    6[1-(0),6-(1,7),6-(6,6)]
    27  4.92183902585  4.92183902585  4.92183902585    6[1-(0),6-(1,6),7-(6,25)]
    28  4.05686196821  4.05686196821  4.05686196821    6[1-(0),6-(1,7),6-(6,6)]
    29  4.78826436415  4.78826436415  4.78826436415    6[1-(0),6-(1,6),7-(6,25)]
    30  5.65324142179  5.65324142179  5.65324142179    6[1-(0),6-(1,7),6-(6,6)]
    31  1.47647176794  1.47647176794  1.47647176794    6[1-(0),6-(1,6),7-(6,25)]
    32 0.787832283178 0.787832283178 0.787832283178    6[1-(0),6-(1,7),6-(6,6)]
    33  1.76022936206  1.76022936206  1.76022936206    6[1-(0),6-(1,6)]
    34  2.44886884682  2.44886884682  2.44886884682    6[1-(0),6-(1),6-(6,6)]
    35  1.55156323415  1.55156323415  1.55156323415    6[1-(0),6-(1,6)]
    36  2.41654029179  2.41654029179  2.41654029179    6[1-(0),6-(1),6-(6,6)]
    37  1.68513789585  1.68513789585  1.68513789585    6[1-(0),6-(1,6),7-(6,25)]
    38 0.820160838206 0.820160838206 0.820160838206    6[1-(0),6-(1,7),6-(6,6)]
    39  5.42622599326  5.42622599326  5.42622599326    6[7-(25),47-(6)]
    40  8.50625559956  8.50625559956  8.50625559956    6[7-(25),47-(6)]
    41  8.39457513674  8.39457513674  8.39457513674    6[7-(25),47-(6)]
    42  5.31454553044  5.31454553044  5.31454553044    6[7-(25),47-(6)]
    43 -1.92117287674 -1.92117287674 -1.92117287674    6[7-(25),47-(6)]
    44  1.15885672956  1.15885672956  1.15885672956    6[7-(25),47-(6)]
    45  1.04717626674  1.04717626674  1.04717626674    6[7-(25),47-(6)]
    46 -2.03285333956 -2.03285333956 -2.03285333956    6[7-(25),47-(6)]
    47  6.07334600033  6.07334600033  6.07334600033    6[6-(1,6),6-(1,6),6-(6,6)]
    48  3.63675738967  3.63675738967  3.63675738967    6[6-(1,6),6-(1,6),6-(6,6)]
    49 0.400056259668 0.400056259668 0.400056259668    6[6-(1,6),6-(1,6),6-(6,6)]
    50  2.83664487033  2.83664487033  2.83664487033    6[6-(1,6),6-(1,6),6-(6,6)]
    51  4.60037836027  4.60037836027  4.60037836027    7[6-(47),25-(7,7,7,7,7)]
    52  9.32328635391  9.32328635391  9.32328635391    7[6-(47),25-(7,7,7,7)]
    53  9.22042276973  9.22042276973  9.22042276973    7[6-(47),25-(7,7,7,7)]
    54  4.49751477609  4.49751477609  4.49751477609    7[6-(47),25-(7,7,7,7,7)]
    55 -2.74702050973 -2.74702050973 -2.74702050973    7[6-(47),25-(7,7,7,7)]
    56  1.97588748391  1.97588748391  1.97588748391    7[6-(47),25-(7,7,7,7,7)]
    57  1.87302389973  1.87302389973  1.87302389973    7[6-(47),25-(7,7,7,7,7)]
    58 -2.84988409391 -2.84988409391 -2.84988409391    7[6-(47),25-(7,7,7,7)]
    59  4.50289861206  4.50289861206  4.50289861206    7[6-(1,6),6-(1,6),25-(7,7,7,7,7)]
    60  5.20720477794  5.20720477794  5.20720477794    7[6-(1,6),6-(1,6),25-(7,7,7,7)]
    61  1.97050364794  1.97050364794  1.97050364794    7[6-(1,6),6-(1,6),25-(7,7,7,7,7)]
