# Supplementary material for: A collection of forcefield precursors for metal–organic frameworks
Source: RSC Adv. 2019 Nov 13;9(63):36492–507. doi: 10.1039/c9ra07327b (PMC9075174; doi:10.1039/c9ra07327b)
Supplement: RA-009-C9RA07327B-s3110 [file RA-009-C9RA07327B-s3110.txt]

DIPMAS_clean

11.0969    0.00000000    0.00000000
0.0    13.4016    0.00000000
5.54845385    6.70079551    13.34641119

     1   2.7697879494   2.7697879494   2.7697879494    58[8-(15),8-(15),8-(6),8-(6),8-(6),8-(6),8-(6)]
     2   8.3182383806   8.3182383806   8.3182383806    58[8-(15),8-(15),8-(6),8-(6),8-(6),8-(6),8-(6)]
     3  13.8666883806  13.8666883806  13.8666883806    58[8-(15),8-(15),8-(6),8-(6),8-(6),8-(6),8-(6)]
     4   8.3182379494   8.3182379494   8.3182379494    58[8-(15),8-(15),8-(6),8-(6),8-(6),8-(6),8-(6)]
     5     5.52847558     5.52847558     5.52847558    58[8-(15),8-(15),8-(6),8-(6)]
     6  10.3400921014  10.3400921014  10.3400921014    15[6-(6,8),8-(0),8-(0),8-(0)]
     7  6.43065507383  6.43065507383  6.43065507383    15[6-(6,8),8-(0),8-(58),8-(58)]
     8  4.79164458855  4.79164458855  4.79164458855    15[6-(6,8),8-(0),8-(0),8-(0)]
     9  11.9791058762  11.9791058762  11.9791058762    15[6-(6,8),8-(0),8-(58),8-(58)]
    10  10.3400945885  10.3400945885  10.3400945885    15[6-(6,8),8-(0),8-(0),8-(58)]
    11  6.43065587617  6.43065587617  6.43065587617    15[6-(6,8),8-(0),8-(58),8-(58)]
    12  4.79164210145  4.79164210145  4.79164210145    15[6-(6,8),8-(0),8-(0),8-(58)]
    13  11.9791050738  11.9791050738  11.9791050738    15[6-(6,8),8-(58),8-(58)]
    14  12.2654044108  12.2654044108  12.2654044108    6[6-(8,15),8-(0),8-(58)]
    15  11.0047967464  11.0047967464  11.0047967464    6[6-(8,8),8-(58),15-(8,8,8)]
    16  7.31507817708  7.31507817708  7.31507817708    6[6-(8,8),8-(58),15-(8,8,8)]
    17  8.70108114878  8.70108114878  8.70108114878    6[6-(8,15),8-(58),8-(58)]
    18  6.71695657916  6.71695657916  6.71695657916    6[6-(8,15),8-(0),8-(58)]
    19   5.4563485636   5.4563485636   5.4563485636    6[6-(8,8),8-(58),15-(8,8,8)]
    20  12.8635286329  12.8635286329  12.8635286329    6[6-(8,8),8-(58),15-(8,8,8)]
    21  3.15263128122  3.15263128122  3.15263128122    6[6-(8,15),8-(58),8-(58)]
    22  12.2654065792  12.2654065792  12.2654065792    6[6-(8,15),8-(58),8-(58)]
    23  11.0047985636  11.0047985636  11.0047985636    6[6-(8,8),8-(58),15-(8,8,8)]
    24  7.31507863292  7.31507863292  7.31507863292    6[6-(8,8),8-(58),15-(8,8,8)]
    25  8.70108128122  8.70108128122  8.70108128122    6[6-(8,15),8-(58),8-(58)]
    26  6.71695441084  6.71695441084  6.71695441084    6[6-(8,15),8-(58),8-(58)]
    27   5.4563467464   5.4563467464   5.4563467464    6[6-(8,8),8-(58),15-(8,8,8)]
    28  12.8635281771  12.8635281771  12.8635281771    6[6-(8,8),8-(58),15-(8,8)]
    29  3.15263114878  3.15263114878  3.15263114878    6[6-(8,15),8-(58),8-(58)]
    30  9.91729984647  9.91729984647  9.91729984647    8[15-(6,8,8)]
    31  1.46146222665  1.46146222665  1.46146222665    8[6-(6,8)]
    32  9.13274956548  9.13274956548  9.13274956548    8[15-(6,8,8)]
    33   11.450891699   11.450891699   11.450891699    8[15-(6,8,8)]
    34  2.15168998492  2.15168998492  2.15168998492    8[6-(6,8),58-(8,8,8,8,8,8)]
    35  11.3066327837  11.3066327837  11.3066327837    8[6-(6,15),58-(8,8,8,8,8,8)]
    36  4.97918045219  4.97918045219  4.97918045219    8[15-(6,8,8),58-(8,8,8,8,8,8)]
    37   6.3851580926   6.3851580926   6.3851580926    8[15-(6,8,8),58-(8,8,8,8,8,8)]
    38  6.47393320251  6.47393320251  6.47393320251    8[6-(6,15),58-(8,8,8,8,8,8)]
    39  9.28921692501  9.28921692501  9.28921692501    8[6-(6,8),58-(8,8,8,8,8,8)]
    40  9.49672875173  9.49672875173  9.49672875173    8[6-(6,8),58-(8,8,8,8,8,8)]
    41   7.1941214481   7.1941214481   7.1941214481    8[15-(6,8,8)]
    42  15.4657530635  15.4657530635  15.4657530635    8[15-(6,8,8)]
    43  7.00991508335  7.00991508335  7.00991508335    8[6-(6,8)]
    44  14.6812016845  14.6812016845  14.6812016845    8[15-(6,8,8)]
    45  5.90244437095  5.90244437095  5.90244437095    8[15-(6,8,8)]
    46  7.70014168508  7.70014168508  7.70014168508    8[6-(6,8),58-(8,8,8,8,8,8)]
    47  5.75818388632  5.75818388632  5.75818388632    8[6-(6,15),58-(8,8,8,8,8,8)]
    48  10.5276314578  10.5276314578  10.5276314578    8[15-(6,8,8),58-(8,8,8,8,8,8)]
    49  11.9336082774  11.9336082774  11.9336082774    8[15-(6,8,8),58-(8,8,8,8,8,8)]
    50  12.0223835675  12.0223835675  12.0223835675    8[6-(6,15),58-(8,8,8,8,8,8)]
    51  3.74076690499  3.74076690499  3.74076690499    8[6-(6,8),58-(8,8,8,8,8,8)]
    52  3.94827913827  3.94827913827  3.94827913827    8[6-(6,8),58-(8,8,8,8,8,8)]
    53  12.7425729419  12.7425729419  12.7425729419    8[15-(6,8,8)]
    54  9.91730306353  9.91730306353  9.91730306353    8[15-(6,8,8),58-(8,8,8)]
    55  12.5583650834  12.5583650834  12.5583650834    8[6-(6,8),58-(8,8,8)]
    56  9.13275168452  9.13275168452  9.13275168452    8[15-(6,8,8)]
    57  11.4508943709  11.4508943709  11.4508943709    8[15-(6,8,8)]
    58  13.2485916851  13.2485916851  13.2485916851    8[6-(6,8),58-(8,8,8,8,8,8)]
    59  11.3066338863  11.3066338863  11.3066338863    8[6-(6,15),58-(8,8,8,8,8,8)]
    60  4.97918145781  4.97918145781  4.97918145781    8[15-(6,8,8),58-(8,8,8,8,8,8)]
    61   6.3851582774   6.3851582774   6.3851582774    8[15-(6,8,8),58-(8,8,8,8,8,8)]
    62  6.47393356749  6.47393356749  6.47393356749    8[6-(6,15),58-(8,8,8,8,8,8)]
    63  9.28921690499  9.28921690499  9.28921690499    8[6-(6,8),58-(8,8,8,8,8,8)]
    64  9.49672913827  9.49672913827  9.49672913827    8[6-(6,8),58-(8,8,8,8,8,8)]
    65   7.1941229419   7.1941229419   7.1941229419    8[15-(6,8,8)]
    66  4.36884984647  4.36884984647  4.36884984647    8[15-(6,8,8),58-(8,8,8)]
    67  7.00991222665  7.00991222665  7.00991222665    8[6-(6,8),58-(8,8,8)]
    68  3.58429956548  3.58429956548  3.58429956548    8[15-(6,8,8)]
    69  5.90244169905  5.90244169905  5.90244169905    8[15-(6,8,8)]
    70  7.70013998492  7.70013998492  7.70013998492    8[6-(6,8),58-(8,8,8,8,8,8)]
    71  5.75818278368  5.75818278368  5.75818278368    8[6-(6,15),58-(8,8,8,8,8,8)]
    72  10.5276304522  10.5276304522  10.5276304522    8[15-(6,8),58-(8,8,8,8,8,8)]
    73  11.9336080926  11.9336080926  11.9336080926    8[15-(6,8),58-(8,8,8,8,8,8)]
    74  12.0223832025  12.0223832025  12.0223832025    8[6-(6,15),58-(8,8,8,8,8,8)]
    75  3.74076692501  3.74076692501  3.74076692501    8[6-(6,8),58-(8,8,8,8,8,8)]
    76  3.94827875173  3.94827875173  3.94827875173    8[6-(6,8),58-(8,8,8,8,8,8)]
