# Supplementary material for: A collection of forcefield precursors for metal–organic frameworks
Source: RSC Adv. 2019 Nov 13;9(63):36492–507. doi: 10.1039/c9ra07327b (PMC9075174; doi:10.1039/c9ra07327b)
Supplement: RA-009-C9RA07327B-s3111 [file RA-009-C9RA07327B-s3111.txt]

DOQHAT_clean

7.226    0.00000000    0.00000000
-1.69454356    10.13379852    0.00000000
0.0    0.0    13.2918

     1 0.689093901099 0.689093901099 0.689093901099    58[8-(1,6),8-(15),8-(15),8-(6),8-(6),8-(6),8-(6)]
     2   5.6896343189   5.6896343189   5.6896343189    58[8-(1,6),8-(15),8-(15),8-(6),8-(6),8-(6)]
     3   4.8423625389   4.8423625389   4.8423625389    58[8-(1,6),8-(15),8-(15),8-(6),8-(6),8-(6),8-(6)]
     4-0.158177878901-0.158177878901-0.158177878901    58[8-(1,6),8-(15),8-(15),8-(6),8-(6),8-(6),8-(6)]
     5  5.55888959908  5.55888959908  5.55888959908    15[6-(1,6,8),8-(1),8-(58),8-(58)]
     6 0.819838620922 0.819838620922 0.819838620922    15[6-(1,6,8),8-(1),8-(58),8-(58)]
     7-0.027433159078-0.027433159078-0.027433159078    15[6-(1,6,8),8-(1),8-(58),8-(58)]
     8  4.71161781908  4.71161781908  4.71161781908    15[6-(1,6,8),8-(1),8-(58),8-(58)]
     9  3.95787185182  3.95787185182  3.95787185182    1[8-(15)]
    10  6.28803009337  6.28803009337  6.28803009337    1[8-(6,58)]
    11 0.280433799484 0.280433799484 0.280433799484    1[6-(6,8,15)]
    12  2.42085636818  2.42085636818  2.42085636818    1[8-(15)]
    13 0.090698126628 0.090698126628 0.090698126628    1[8-(6,58)]
    14  6.09829442052  6.09829442052  6.09829442052    1[6-(6,8,15)]
    15  1.57358458818  1.57358458818  1.57358458818    1[8-(15)]
    16-0.756573653372-0.756573653372-0.756573653372    1[8-(6,58)]
    17  5.25102264052  5.25102264052  5.25102264052    1[6-(6,8,15)]
    18  3.11060007182  3.11060007182  3.11060007182    1[8-(15)]
    19  5.44075831337  5.44075831337  5.44075831337    1[8-(6,58)]
    20-0.566837980516-0.566837980516-0.566837980516    1[6-(6,8,15)]
    21  6.61662738322  6.61662738322  6.61662738322    6[1-(0),6-(8,8),8-(1,58),15-(8,8,8)]
    22  6.75289919278  6.75289919278  6.75289919278    6[6-(1,8,15),8-(58),8-(58)]
    23  2.34030177856  2.34030177856  2.34030177856    6[6-(8,8),8-(58),8-(58)]
    24 -0.23789916322 -0.23789916322 -0.23789916322    6[1-(0),6-(8,8),8-(1,58),15-(8,8,8)]
    25 -0.37417097278 -0.37417097278 -0.37417097278    6[6-(1,8,15),8-(58),8-(58)]
    26  2.34388288144  2.34388288144  2.34388288144    6[6-(8),8-(58),8-(58)]
    27 -1.08517094322 -1.08517094322 -1.08517094322    6[1-(0),6-(8,8),8-(1,58),15-(8,8,8)]
    28 -1.22144275278 -1.22144275278 -1.22144275278    6[6-(1,8,15),8-(58),8-(58)]
    29  3.19115466144  3.19115466144  3.19115466144    6[6-(8,8),8-(58),8-(58)]
    30  5.76935560322  5.76935560322  5.76935560322    6[1-(0),6-(8,8),8-(1,58),15-(8,8,8)]
    31  5.90562741278  5.90562741278  5.90562741278    6[6-(1,8,15),8-(58),8-(58)]
    32  3.18757355856  3.18757355856  3.18757355856    6[6-(8,8),8-(58)]
    33  4.14729862224  4.14729862224  4.14729862224    8[1-(0),15-(6,8,8)]
    34  6.04648990444  6.04648990444  6.04648990444    8[15-(6,8,8),58-(8,8,8,8,8,8)]
    35  3.80775437007  3.80775437007  3.80775437007    8[15-(6,8,8),58-(8,8,8,8,8,8)]
    36  6.00187776122  6.00187776122  6.00187776122    8[1-(0),6-(1,6,15),58-(8,8,8,8,8)]
    37 0.007552614028 0.007552614028 0.007552614028    8[6-(6,8),58-(8,8,8,8,8,8)]
    38  6.37946484471  6.37946484471  6.37946484471    8[6-(6,8),58-(8,8,8,8,8)]
    39  1.35052027494  1.35052027494  1.35052027494    8[6-(6,8),58-(8,8,8,8,8,8)]
    40  2.70872803639  2.70872803639  2.70872803639    8[6-(6,8),58-(8,8,8,8,8,8)]
    41  2.23142959776  2.23142959776  2.23142959776    8[1-(0),15-(6,8,8)]
    42 0.332238315564 0.332238315564 0.332238315564    8[15-(6,8,8),58-(8,8,8,8,8)]
    43 0.876430289932 0.876430289932 0.876430289932    8[15-(6,8,8),58-(8,8,8,8,8,8)]
    44  0.37685045878  0.37685045878  0.37685045878    8[1-(0),6-(1,6,15),58-(8,8,8,8,8,8)]
    45  6.37117560597  6.37117560597  6.37117560597    8[6-(6,8),58-(8,8,8,8,8)]
    46-0.000736624708-0.000736624708-0.000736624708    8[6-(6,8),58-(8,8,8,8,8,8)]
    47  3.33366438506  3.33366438506  3.33366438506    8[6-(6,8),58-(8,8,8,8,8)]
    48  1.97545662361  1.97545662361  1.97545662361    8[6-(6,8),58-(8,8,8,8,8,8)]
    49  1.38415781776  1.38415781776  1.38415781776    8[1-(0),15-(6,8,8)]
    50-0.515033464436-0.515033464436-0.515033464436    8[15-(6,8,8),58-(8,8,8,8,8,8)]
    51  1.72370206993  1.72370206993  1.72370206993    8[15-(6,8,8),58-(8,8,8,8,8,8)]
    52 -0.47042132122 -0.47042132122 -0.47042132122    8[1-(0),6-(1,6,15),58-(8,8,8,8,8,8)]
    53  5.52390382597  5.52390382597  5.52390382597    8[6-(6,8),58-(8,8,8,8,8,8)]
    54-0.848008404708-0.848008404708-0.848008404708    8[6-(6,8),58-(8,8,8,8,8,8)]
    55  4.18093616506  4.18093616506  4.18093616506    8[6-(6,8),58-(8,8,8,8,8,8)]
    56  2.82272840361  2.82272840361  2.82272840361    8[6-(6,8),58-(8,8,8,8,8,8)]
    57  3.30002684224  3.30002684224  3.30002684224    8[1-(0),15-(6,8,8)]
    58  5.19921812444  5.19921812444  5.19921812444    8[15-(6,8,8),58-(8,8,8,8,8,8)]
    59  4.65502615007  4.65502615007  4.65502615007    8[15-(6,8,8),58-(8,8,8,8,8)]
    60  5.15460598122  5.15460598122  5.15460598122    8[1-(0),6-(1,6,15),58-(8,8,8,8,8,8)]
    61-0.839719165972-0.839719165972-0.839719165972    8[6-(6,8),58-(8,8,8,8,8,8)]
    62  5.53219306471  5.53219306471  5.53219306471    8[6-(6,8),58-(8,8,8,8,8,8)]
    63  2.19779205494  2.19779205494  2.19779205494    8[6-(6),58-(8,8,8,8,8,8)]
