# Supplementary material for: A collection of forcefield precursors for metal–organic frameworks
Source: RSC Adv. 2019 Nov 13;9(63):36492–507. doi: 10.1039/c9ra07327b (PMC9075174; doi:10.1039/c9ra07327b)
Supplement: RA-009-C9RA07327B-s3112 [file RA-009-C9RA07327B-s3112.txt]

DUVNIS_charged

17.78    0.00000000    0.00000000
-8.88993183    22.91605359    0.00000000
0.0    0.0    39.386

     1  10.8046009126  10.8046009126  10.8046009126    27[8-(6),8-(6),8-(6),8-(6,27)]
     2  7.93419225219  7.93419225219  7.93419225219    27[8-(6),8-(6),8-(6),8-(6),8-(6),8-(6,27)]
     3  1.87229529983  1.87229529983  1.87229529983    27[8-(6),8-(6),8-(6),8-(6),8-(6),8-(6,27)]
     4  -1.2543161718  -1.2543161718  -1.2543161718    27[8-(0),8-(6),8-(6),8-(6),8-(6,27)]
     5  6.97546725739  6.97546725739  6.97546725739    27[8-(6),8-(6),8-(6),8-(6,27)]
     6  9.84587591781  9.84587591781  9.84587591781    27[8-(6),8-(6),8-(6),8-(6),8-(6),8-(6,27)]
     7  15.9077728702  15.9077728702  15.9077728702    27[8-(6),8-(6),8-(6),8-(6),8-(6),8-(6,27)]
     8   1.2543843418   1.2543843418   1.2543843418    27[8-(0),8-(6),8-(6),8-(6),8-(6,27)]
     9  1.91456805739  1.91456805739  1.91456805739    27[8-(6),8-(6),8-(6),8-(6,27)]
    10 -0.95582968219 -0.95582968219 -0.95582968219    27[8-(6),8-(6),8-(6),8-(6),8-(6),8-(6,27)]
    11  10.7622408702  10.7622408702  10.7622408702    27[8-(6),8-(6),8-(6),8-(6),8-(6),8-(6,27)]
    12   7.6356263418   7.6356263418   7.6356263418    27[8-(0),8-(6),8-(6),8-(6),8-(6,27)]
    13 -1.91449988739 -1.91449988739 -1.91449988739    27[8-(6),8-(6),8-(6),8-(6,27)]
    14  0.95589785219  0.95589785219  0.95589785219    27[8-(6),8-(6),8-(6),8-(6),8-(6),8-(6,27)]
    15  7.01782729983  7.01782729983  7.01782729983    27[8-(6),8-(6),8-(6),8-(6),8-(6),8-(6,27)]
    16  -7.6355581718  -7.6355581718  -7.6355581718    27[8-(0),8-(6),8-(6),8-(6),8-(6,27)]
    17 -1.91453274261 -1.91453274261 -1.91453274261    27[8-(6),8-(6),8-(6),8-(6,27)]
    18  0.95587591781  0.95587591781  0.95587591781    27[8-(6),8-(6),8-(6),8-(6),8-(6),8-(6,27)]
    19  7.01777287017  7.01777287017  7.01777287017    27[8-(6),8-(6),8-(6),8-(6),8-(6),8-(6,27)]
    20  10.1443843418  10.1443843418  10.1443843418    27[8-(0),8-(6),8-(6),8-(6),8-(6,27)]
    21  1.91460091261  1.91460091261  1.91460091261    27[8-(6),8-(6),8-(6),8-(6,27)]
    22 -0.95580774781 -0.95580774781 -0.95580774781    27[8-(6),8-(6),8-(6),8-(6),8-(6),8-(6,27)]
    23 -7.01770470017 -7.01770470017 -7.01770470017    27[8-(6),8-(6),8-(6),8-(6),8-(6),8-(6,27)]
    24   7.6356838282   7.6356838282   7.6356838282    27[8-(0),8-(6),8-(6),8-(6),8-(6,27)]
    25  6.97550011261  6.97550011261  6.97550011261    27[8-(6),8-(6),8-(6),8-(6,27)]
    26  9.84589785219  9.84589785219  9.84589785219    27[8-(6),8-(6),8-(6),8-(6),8-(6),8-(6,27)]
    27 -1.87217270017 -1.87217270017 -1.87217270017    27[8-(6),8-(6),8-(6),8-(6),8-(6),8-(6,27)]
    28   1.2544418282   1.2544418282   1.2544418282    27[8-(0),8-(6),8-(6),8-(6),8-(6,27)]
    29  10.8045680574  10.8045680574  10.8045680574    27[8-(6),8-(6),8-(6),8-(6,27)]
    30  7.93417031781  7.93417031781  7.93417031781    27[8-(6),8-(6),8-(6),8-(6),8-(6),8-(6,27)]
    31  1.87224087017  1.87224087017  1.87224087017    27[8-(6),8-(6),8-(6),8-(6),8-(6),8-(6,27)]
    32  16.5256263418  16.5256263418  16.5256263418    27[8-(0),8-(6),8-(6),8-(6),8-(6,27)]
    33 -4.44495776732 -4.44495776732 -4.44495776732    27[8-(6),8-(6),8-(6),8-(6)]
    34  13.3350301993  13.3350301993  13.3350301993    27[8-(6),8-(6),8-(6),8-(6)]
    35  4.44502593732  4.44502593732  4.44502593732    27[8-(6),8-(6),8-(6),8-(6)]
    36  4.44503797069  4.44503797069  4.44503797069    27[8-(6),8-(6),8-(6),8-(6)]
    37  13.3350259373  13.3350259373  13.3350259373    27[8-(6),8-(6),8-(6),8-(6)]
    38 -4.44496202931 -4.44496202931 -4.44496202931    27[8-(6),8-(6),8-(6),8-(6)]
    39  4.44504223268  4.44504223268  4.44504223268    27[8-(6),8-(6),8-(6),8-(6)]
    40  4.44503019931  4.44503019931  4.44503019931    27[8-(6),8-(6),8-(6),8-(6)]
    41  12.0975544972  12.0975544972  12.0975544972    1[6-(6,6)]
    42  10.2075351527  10.2075351527  10.2075351527    1[6-(6,6)]
    43  5.93501883595  5.93501883595  5.93501883595    1[6-(6,6)]
    44 -2.75407294487 -2.75407294487 -2.75407294487    1[6-(6,6)]
    45  11.4948007038  11.4948007038  11.4948007038    1[6-(6,6)]
    46  0.45700094502  0.45700094502  0.45700094502    1[6-(6,6)]
    47  5.44606024653  5.44606024653  5.44606024653    1[6-(7,8)]
    48   6.1395001249   6.1395001249   6.1395001249    1[6-(6,6)]
    49  2.34878881392  2.34878881392  2.34878881392    1[6-(6,6)]
    50 -3.14522503715 -3.14522503715 -3.14522503715    1[6-(6,6)]
    51 0.391202306302 0.391202306302 0.391202306302    1[6-(6,6)]
    52  9.47324438499  9.47324438499  9.47324438499    1[6-(6,6)]
    53 -1.61970620443 -1.61970620443 -1.61970620443    1[6-(6,6)]
    54  2.66349511387  2.66349511387  2.66349511387    1[6-(1,1,7)]
    55  2.35945256011  2.35945256011  2.35945256011    1[6-(1,1,7)]
    56  3.63605838707  3.63605838707  3.63605838707    1[6-(1,1,7)]
    57  2.59059161936  2.59059161936  2.59059161936    1[6-(1,1,7)]
    58  2.65993828219  2.65993828219  2.65993828219    1[6-(1,1,7)]
    59  3.83519384171  3.83519384171  3.83519384171    1[6-(1,1,7)]
    60  5.68251367282  5.68251367282  5.68251367282    1[6-(6,6)]
    61  7.57253301735  7.57253301735  7.57253301735    1[6-(6,6)]
    62  11.8450493341  11.8450493341  11.8450493341    1[6-(6,6)]
    63  2.75414111487  2.75414111487  2.75414111487    1[6-(6,6)]
    64  6.28526746623  6.28526746623  6.28526746623    1[6-(6,6)]
    65 -0.45693277502 -0.45693277502 -0.45693277502    1[6-(6,6)]
    66  12.3340079235  12.3340079235  12.3340079235    1[6-(7,8)]
    67  11.6405680451  11.6405680451  11.6405680451    1[6-(6,6)]
    68  15.4312793561  15.4312793561  15.4312793561    1[6-(6,6)]
    69  3.14529320715  3.14529320715  3.14529320715    1[6-(6,6)]
    70-0.391134136302-0.391134136302-0.391134136302    1[6-(6,6)]
    71  8.30682378501  8.30682378501  8.30682378501    1[6-(6,6)]
    72  1.61977437443  1.61977437443  1.61977437443    1[6-(6,6)]
    73  15.1165730561  15.1165730561  15.1165730561    1[6-(1,1,7)]
    74 -2.35938439011 -2.35938439011 -2.35938439011    1[6-(1,1,7)]
    75  14.1440097829  14.1440097829  14.1440097829    1[6-(1,1,7)]
    76 -2.59052344936 -2.59052344936 -2.59052344936    1[6-(1,1,7)]
    77  15.1201298878  15.1201298878  15.1201298878    1[6-(1,1,7)]
    78  13.9448743283  13.9448743283  13.9448743283    1[6-(1,1,7)]
    79  3.20753767282  3.20753767282  3.20753767282    1[6-(6,6)]
    80  1.31752901735  1.31752901735  1.31752901735    1[6-(6,6)]
    81  14.8249773341  14.8249773341  14.8249773341    1[6-(6,6)]
    82  6.13589711487  6.13589711487  6.13589711487    1[6-(6,6)]
    83  2.60480746623  2.60480746623  2.60480746623    1[6-(6,6)]
    84  9.34695922498  9.34695922498  9.34695922498    1[6-(6,6)]
    85  14.3360359235  14.3360359235  14.3360359235    1[6-(7,8)]
    86  15.0294360451  15.0294360451  15.0294360451    1[6-(6,6)]
    87  11.2387553561  11.2387553561  11.2387553561    1[6-(6,6)]
    88  5.74472920715  5.74472920715  5.74472920715    1[6-(6,6)]
    89   9.2811858637   9.2811858637   9.2811858637    1[6-(6,6)]
    90 0.583191785014 0.583191785014 0.583191785014    1[6-(6,6)]
    91  7.27025837443  7.27025837443  7.27025837443    1[6-(6,6)]
    92  11.5534610561  11.5534610561  11.5534610561    1[6-(1,1,7)]
    93  11.2494276099  11.2494276099  11.2494276099    1[6-(1,1,7)]
    94  12.5260297829  12.5260297829  12.5260297829    1[6-(1,1,7)]
    95  11.4805685506  11.4805685506  11.4805685506    1[6-(1,1,7)]
    96  11.5499058878  11.5499058878  11.5499058878    1[6-(1,1,7)]
    97  12.7251663283  12.7251663283  12.7251663283    1[6-(1,1,7)]
    98 -3.20746950282 -3.20746950282 -3.20746950282    1[6-(6,6)]
    99 -1.31746084735 -1.31746084735 -1.31746084735    1[6-(6,6)]
   100  2.95509083595  2.95509083595  2.95509083595    1[6-(6,6)]
   101 -6.13582894487 -6.13582894487 -6.13582894487    1[6-(6,6)]
   102 -2.60473929623 -2.60473929623 -2.60473929623    1[6-(6,6)]
   103  8.43310894502  8.43310894502  8.43310894502    1[6-(6,6)]
   104  3.44403224653  3.44403224653  3.44403224653    1[6-(7,8)]
   105   2.7506321249   2.7506321249   2.7506321249    1[6-(6,6)]
   106  6.54131281392  6.54131281392  6.54131281392    1[6-(6,6)]
   107 -5.74466103715 -5.74466103715 -5.74466103715    1[6-(6,6)]
   108   8.4988823063   8.4988823063   8.4988823063    1[6-(6,6)]
   109-0.583123615014-0.583123615014-0.583123615014    1[6-(6,6)]
   110  10.5098097956  10.5098097956  10.5098097956    1[6-(6,6)]
   111  6.22660711387  6.22660711387  6.22660711387    1[6-(1,1,7)]
   112  6.53064056011  6.53064056011  6.53064056011    1[6-(1,1,7)]
   113  5.25403838707  5.25403838707  5.25403838707    1[6-(1,1,7)]
   114  6.29949961936  6.29949961936  6.29949961936    1[6-(1,1,7)]
   115  6.23016228219  6.23016228219  6.23016228219    1[6-(1,1,7)]
   116  5.05490184171  5.05490184171  5.05490184171    1[6-(1,1,7)]
   117 -3.20748632718 -3.20748632718 -3.20748632718    1[6-(6,6)]
   118 -1.31746698265 -1.31746698265 -1.31746698265    1[6-(6,6)]
   119  2.95504933405  2.95504933405  2.95504933405    1[6-(6,6)]
   120  11.6441411149  11.6441411149  11.6441411149    1[6-(6,6)]
   121 -2.60473253377 -2.60473253377 -2.60473253377    1[6-(6,6)]
   122  8.43306722498  8.43306722498  8.43306722498    1[6-(6,6)]
   123  3.44400792347  3.44400792347  3.44400792347    1[6-(7,8)]
   124   2.7505680451   2.7505680451   2.7505680451    1[6-(6,6)]
   125  6.54127935608  6.54127935608  6.54127935608    1[6-(6,6)]
   126  12.0352932071  12.0352932071  12.0352932071    1[6-(6,6)]
   127   8.4988658637   8.4988658637   8.4988658637    1[6-(6,6)]
   128-0.583176214986-0.583176214986-0.583176214986    1[6-(6,6)]
   129  10.5097743744  10.5097743744  10.5097743744    1[6-(6,6)]
   130  6.22657305613  6.22657305613  6.22657305613    1[6-(1,1,7)]
   131  6.53061560989  6.53061560989  6.53061560989    1[6-(1,1,7)]
   132  5.25400978293  5.25400978293  5.25400978293    1[6-(1,1,7)]
   133  6.29947655064  6.29947655064  6.29947655064    1[6-(1,1,7)]
   134  6.23012988781  6.23012988781  6.23012988781    1[6-(1,1,7)]
   135  5.05487432829  5.05487432829  5.05487432829    1[6-(1,1,7)]
   136  3.20755449718  3.20755449718  3.20755449718    1[6-(6,6)]
   137  1.31753515265  1.31753515265  1.31753515265    1[6-(6,6)]
   138 -2.95498116405 -2.95498116405 -2.95498116405    1[6-(6,6)]
   139  6.13592705513  6.13592705513  6.13592705513    1[6-(6,6)]
   140  2.60480070377  2.60480070377  2.60480070377    1[6-(6,6)]
   141  9.34700094502  9.34700094502  9.34700094502    1[6-(6,6)]
   142 -3.44393975347 -3.44393975347 -3.44393975347    1[6-(7,8)]
   143  -2.7504998751  -2.7504998751  -2.7504998751    1[6-(6,6)]
   144 -6.54121118608 -6.54121118608 -6.54121118608    1[6-(6,6)]
   145  5.74477496285  5.74477496285  5.74477496285    1[6-(6,6)]
   146   9.2812023063   9.2812023063   9.2812023063    1[6-(6,6)]
   147 0.583244384986 0.583244384986 0.583244384986    1[6-(6,6)]
   148  7.27029379557  7.27029379557  7.27029379557    1[6-(6,6)]
   149 -6.22650488613 -6.22650488613 -6.22650488613    1[6-(1,1,7)]
   150  11.2494525601  11.2494525601  11.2494525601    1[6-(1,1,7)]
   151 -5.25394161293 -5.25394161293 -5.25394161293    1[6-(1,1,7)]
   152  11.4805916194  11.4805916194  11.4805916194    1[6-(1,1,7)]
   153 -6.23006171781 -6.23006171781 -6.23006171781    1[6-(1,1,7)]
   154 -5.05480615829 -5.05480615829 -5.05480615829    1[6-(1,1,7)]
   155  5.68253049718  5.68253049718  5.68253049718    1[6-(6,6)]
   156  7.57253915265  7.57253915265  7.57253915265    1[6-(6,6)]
   157 -5.93490916405 -5.93490916405 -5.93490916405    1[6-(6,6)]
   158  2.75417105513  2.75417105513  2.75417105513    1[6-(6,6)]
   159  6.28526070377  6.28526070377  6.28526070377    1[6-(6,6)]
   160 -0.45689105498 -0.45689105498 -0.45689105498    1[6-(6,6)]
   161 -5.44596775347 -5.44596775347 -5.44596775347    1[6-(7,8)]
   162  -6.1393678751  -6.1393678751  -6.1393678751    1[6-(6,6)]
   163 -2.34868718608 -2.34868718608 -2.34868718608    1[6-(6,6)]
   164  3.14533896285  3.14533896285  3.14533896285    1[6-(6,6)]
   165-0.391117693698-0.391117693698-0.391117693698    1[6-(6,6)]
   166  8.30687638499  8.30687638499  8.30687638499    1[6-(6,6)]
   167  1.61980979557  1.61980979557  1.61980979557    1[6-(6,6)]
   168 -2.66339288613 -2.66339288613 -2.66339288613    1[6-(1,1,7)]
   169 -2.35935943989 -2.35935943989 -2.35935943989    1[6-(1,1,7)]
   170 -3.63596161293 -3.63596161293 -3.63596161293    1[6-(1,1,7)]
   171 -2.59050038064 -2.59050038064 -2.59050038064    1[6-(1,1,7)]
   172 -2.65983771781 -2.65983771781 -2.65983771781    1[6-(1,1,7)]
   173 -3.83509815829 -3.83509815829 -3.83509815829    1[6-(1,1,7)]
   174  12.0975376728  12.0975376728  12.0975376728    1[6-(6,6)]
   175  10.2075290174  10.2075290174  10.2075290174    1[6-(6,6)]
   176  5.93497733405  5.93497733405  5.93497733405    1[6-(6,6)]
   177  15.0258971149  15.0258971149  15.0258971149    1[6-(6,6)]
   178  11.4948074662  11.4948074662  11.4948074662    1[6-(6,6)]
   179  0.45695922498  0.45695922498  0.45695922498    1[6-(6,6)]
   180  5.44603592347  5.44603592347  5.44603592347    1[6-(7,8)]
   181   6.1394360451   6.1394360451   6.1394360451    1[6-(6,6)]
   182  2.34875535608  2.34875535608  2.34875535608    1[6-(6,6)]
   183  14.6347292071  14.6347292071  14.6347292071    1[6-(6,6)]
   184 0.391185863698 0.391185863698 0.391185863698    1[6-(6,6)]
   185  9.47319178501  9.47319178501  9.47319178501    1[6-(6,6)]
   186 -1.61974162557 -1.61974162557 -1.61974162557    1[6-(6,6)]
   187  2.66346105613  2.66346105613  2.66346105613    1[6-(1,1,7)]
   188  2.35942760989  2.35942760989  2.35942760989    1[6-(1,1,7)]
   189  3.63602978293  3.63602978293  3.63602978293    1[6-(1,1,7)]
   190  2.59056855064  2.59056855064  2.59056855064    1[6-(1,1,7)]
   191  2.65990588781  2.65990588781  2.65990588781    1[6-(1,1,7)]
   192  3.83516632829  3.83516632829  3.83516632829    1[6-(1,1,7)]
   193 -4.64941802992 -4.64941802992 -4.64941802992    6[6-(6,6),8-(0),8-(27)]
   194  10.9436344059  10.9436344059  10.9436344059    6[6-(6,6),8-(0),8-(27,27)]
   195  11.7490642135  11.7490642135  11.7490642135    6[1-(0),6-(6,6),6-(6,6)]
   196   10.623587004   10.623587004   10.623587004    6[1-(0),6-(6,6),6-(6,6)]
   197 -1.00985227669 -1.00985227669 -1.00985227669    6[6-(1,6),6-(1,6),6-(8,8)]
   198  10.3390995926  10.3390995926  10.3390995926    6[6-(6,6),8-(27),8-(27)]
   199  7.94772380712  7.94772380712  7.94772380712    6[6-(1,6),6-(1,6),6-(8,8)]
   200  6.43641708419  6.43641708419  6.43641708419    6[1-(0),6-(6,6),6-(6,6)]
   201  7.81792304329  7.81792304329  7.81792304329    6[6-(1,6),6-(1,6),6-(8,8)]
   202  4.32593460586  4.32593460586  4.32593460586    6[6-(6,6),8-(27),8-(27)]
   203 -2.38069109882 -2.38069109882 -2.38069109882    6[1-(0),6-(6,6),6-(6,6)]
   204 -2.12466513323 -2.12466513323 -2.12466513323    6[6-(6,6),8-(0),8-(27)]
   205  8.78338737377  8.78338737377  8.78338737377    6[6-(6,6),8-(0),8-(27,27)]
   206  11.4076811415  11.4076811415  11.4076811415    6[1-(0),6-(6,6),6-(6,6)]
   207-0.453335605794-0.453335605794-0.453335605794    6[1-(0),6-(6,6),6-(6,6)]
   208  11.0894264671  11.0894264671  11.0894264671    6[6-(1,6),6-(1,6),6-(8,8)]
   209  5.08512648103  5.08512648103  5.08512648103    6[1-(0),7-(6,6),8-(27)]
   210  12.6096122664  12.6096122664  12.6096122664    6[6-(6,6),8-(27),8-(27)]
   211 -3.19145715325 -3.19145715325 -3.19145715325    6[6-(1,6),6-(1,6),6-(8,8)]
   212  11.8930785705  11.8930785705  11.8930785705    6[6-(1,6),6-(1,6),6-(8,8)]
   213   10.787159361   10.787159361   10.787159361    6[6-(1,6),6-(1,6),6-(8,8)]
   214  6.55554986029  6.55554986029  6.55554986029    6[1-(0),6-(6,6),6-(6,6)]
   215    1.555799805    1.555799805    1.555799805    6[1-(0),6-(6,6),6-(6,6)]
   216 -1.25343378565 -1.25343378565 -1.25343378565    6[6-(1,6),6-(1,6),6-(8,8)]
   217   -2.608270421   -2.608270421   -2.608270421    6[1-(0),6-(6,6),6-(6,6)]
   218 -0.65424509703 -0.65424509703 -0.65424509703    6[6-(6,6),8-(27),8-(27)]
   219-0.200864128191-0.200864128191-0.200864128191    6[6-(6,6),8-(27),8-(27)]
   220 0.382314684072 0.382314684072 0.382314684072    6[1-(0),6-(6,6),6-(6,6)]
   221  5.79989646952  5.79989646952  5.79989646952    6[6-(1,6),6-(1,6),6-(8,8)]
   222  8.55224040816  8.55224040816  8.55224040816    6[1-(0),6-(6,6),6-(6,6)]
   223  8.46511149164  8.46511149164  8.46511149164    6[6-(6,6),8-(27),8-(27)]
   224-0.826719633277-0.826719633277-0.826719633277    6[1-(0),6-(6,6),6-(6,6)]
   225 0.341431848954 0.341431848954 0.341431848954    6[6-(6,6),8-(27),8-(27)]
   226 0.375209926452 0.375209926452 0.375209926452    6[6-(1,6),6-(1,6),6-(8,8)]
   227    1.570020147    1.570020147    1.570020147    6[6-(1,6),6-(1,6),6-(8,8)]
   228  2.85551185376  2.85551185376  2.85551185376    6[6-(6,6),8-(0),8-(27)]
   229-0.821389304913-0.821389304913-0.821389304913    6[6-(1,6),6-(1,6),6-(8,8)]
   230  3.05465250705  3.05465250705  3.05465250705    6[1-(0),1-(0),1-(0),7-(6,6)]
   231  3.17377786897  3.17377786897  3.17377786897    6[1-(0),1-(0),1-(0),7-(6,6)]
   232 -5.75532883264 -5.75532883264 -5.75532883264    6[7-(6,6)]
   233 -3.72840662393 -3.72840662393 -3.72840662393    6[7-(6,6),8-(27)]
   234 -5.18281640475 -5.18281640475 -5.18281640475    6[7-(6,6)]
   235  3.63963268389  3.63963268389  3.63963268389    6[8-(27)]
   236  4.64948619992  4.64948619992  4.64948619992    6[6-(6,6),8-(0),8-(27)]
   237  6.83643376406  6.83643376406  6.83643376406    6[6-(6,6),8-(0),8-(27,27)]
   238  6.03100395652  6.03100395652  6.03100395652    6[1-(0),6-(6,6),6-(6,6)]
   239  7.15648116596  7.15648116596  7.15648116596    6[1-(0),6-(6,6),6-(6,6)]
   240  1.00992044669  1.00992044669  1.00992044669    6[6-(1,6),6-(1,6),6-(8,8)]
   241   7.4409685774   7.4409685774   7.4409685774    6[6-(6,6),8-(27),8-(27)]
   242  9.83234436288  9.83234436288  9.83234436288    6[6-(1,6),6-(1,6),6-(8,8)]
   243  11.3436510858  11.3436510858  11.3436510858    6[1-(0),6-(6,6),6-(6,6)]
   244  9.96214512671  9.96214512671  9.96214512671    6[6-(1,6),6-(1,6),6-(8,8)]
   245  13.4541335641  13.4541335641  13.4541335641    6[6-(6,6),8-(27),8-(27)]
   246  2.38075926882  2.38075926882  2.38075926882    6[1-(0),6-(6,6),6-(6,6)]
   247  2.12473330323  2.12473330323  2.12473330323    6[6-(6,6),8-(0),8-(27)]
   248  8.99668079623  8.99668079623  8.99668079623    6[6-(6,6),8-(0),8-(27,27)]
   249  6.37238702847  6.37238702847  6.37238702847    6[1-(0),6-(6,6),6-(6,6)]
   250 0.453403775794 0.453403775794 0.453403775794    6[1-(0),6-(6,6),6-(6,6)]
   251  6.69064170292  6.69064170292  6.69064170292    6[6-(1,6),6-(1,6),6-(8,8)]
   252   12.694941689   12.694941689   12.694941689    6[1-(0),7-(6,6),8-(27)]
   253  5.17045590356  5.17045590356  5.17045590356    6[6-(6,6),8-(27),8-(27)]
   254  3.19152532325  3.19152532325  3.19152532325    6[6-(1,6),6-(1,6),6-(8,8)]
   255  5.88698959952  5.88698959952  5.88698959952    6[6-(1,6),6-(1,6),6-(8,8)]
   256  6.99290880897  6.99290880897  6.99290880897    6[6-(1,6),6-(1,6),6-(8,8)]
   257  11.2245183097  11.2245183097  11.2245183097    6[1-(0),6-(6,6),6-(6,6)]
   258   -1.555731635   -1.555731635   -1.555731635    6[1-(0),6-(6,6),6-(6,6)]
   259  1.25350195565  1.25350195565  1.25350195565    6[6-(1,6),6-(1,6),6-(8,8)]
   260    2.608338591    2.608338591    2.608338591    6[1-(0),6-(6,6),6-(6,6)]
   261  0.65431326703  0.65431326703  0.65431326703    6[6-(6,6),8-(27),8-(27)]
   262 0.200932298191 0.200932298191 0.200932298191    6[6-(6,6),8-(27),8-(27)]
   263-0.382246514072-0.382246514072-0.382246514072    6[1-(0),6-(6,6),6-(6,6)]
   264  11.9801717005  11.9801717005  11.9801717005    6[6-(1,6),6-(1,6),6-(8,8)]
   265  9.22782776184  9.22782776184  9.22782776184    6[1-(0),6-(6,6),6-(6,6)]
   266  9.31495667836  9.31495667836  9.31495667836    6[6-(6,6),8-(27),8-(27)]
   267 0.826787803277 0.826787803277 0.826787803277    6[1-(0),6-(6,6),6-(6,6)]
   268-0.341363678954-0.341363678954-0.341363678954    6[6-(6,6),8-(27),8-(27)]
   269-0.375141756452-0.375141756452-0.375141756452    6[6-(1,6),6-(1,6),6-(8,8)]
   270   -1.569951977   -1.569951977   -1.569951977    6[6-(1,6),6-(1,6),6-(8,8)]
   271 -2.85544368376 -2.85544368376 -2.85544368376    6[6-(6,6),8-(0),8-(27)]
   272 0.821457474913 0.821457474913 0.821457474913    6[6-(1,6),6-(1,6),6-(8,8)]
   273   14.725415663   14.725415663   14.725415663    6[1-(0),1-(0),1-(0),7-(6,6)]
   274   14.606290301   14.606290301   14.606290301    6[1-(0),1-(0),1-(0),7-(6,6)]
   275  5.75539700264  5.75539700264  5.75539700264    6[7-(6,6)]
   276  3.72847479393  3.72847479393  3.72847479393    6[7-(6,6),8-(27)]
   277  5.18288457475  5.18288457475  5.18288457475    6[7-(6,6)]
   278  14.1404354861  14.1404354861  14.1404354861    6[8-(27)]
   279  4.24054619992  4.24054619992  4.24054619992    6[6-(6,6),8-(0),8-(27)]
   280  2.05361376406  2.05361376406  2.05361376406    6[6-(6,6),8-(0),8-(27,27)]
   281  2.85905195652  2.85905195652  2.85905195652    6[1-(0),6-(6,6),6-(6,6)]
   282  1.73358116596  1.73358116596  1.73358116596    6[1-(0),6-(6,6),6-(6,6)]
   283  7.88011244669  7.88011244669  7.88011244669    6[6-(1,6),6-(1,6),6-(8,8)]
   284   1.4491085774   1.4491085774   1.4491085774    6[6-(6,6),8-(27),8-(27)]
   285  16.8376643629  16.8376643629  16.8376643629    6[6-(1,6),6-(1,6),6-(8,8)]
   286  15.3263710858  15.3263710858  15.3263710858    6[1-(0),6-(6,6),6-(6,6)]
   287 -1.07212287329 -1.07212287329 -1.07212287329    6[6-(1,6),6-(1,6),6-(8,8)]
   288  13.2158815641  13.2158815641  13.2158815641    6[6-(6,6),8-(27),8-(27)]
   289  6.50927526882  6.50927526882  6.50927526882    6[1-(0),6-(6,6),6-(6,6)]
   290  6.76531330323  6.76531330323  6.76531330323    6[6-(6,6),8-(0),8-(27)]
   291  17.6733207962  17.6733207962  17.6733207962    6[6-(6,6),8-(0),8-(27,27)]
   292  2.51768302847  2.51768302847  2.51768302847    6[1-(0),6-(6,6),6-(6,6)]
   293  8.43662377579  8.43662377579  8.43662377579    6[1-(0),6-(6,6),6-(6,6)]
   294  2.19941370292  2.19941370292  2.19941370292    6[6-(1,6),6-(1,6),6-(8,8)]
   295   13.975101689   13.975101689   13.975101689    6[1-(0),7-(6,6),8-(27)]
   296  3.71960790356  3.71960790356  3.71960790356    6[6-(6,6),8-(27),8-(27)]
   297  5.69850532325  5.69850532325  5.69850532325    6[6-(1,6),6-(1,6),6-(8,8)]
   298  3.00307359952  3.00307359952  3.00307359952    6[6-(1,6),6-(1,6),6-(8,8)]
   299  1.89716080897  1.89716080897  1.89716080897    6[6-(1,6),6-(1,6),6-(8,8)]
   300  15.4454903097  15.4454903097  15.4454903097    6[1-(0),6-(6,6),6-(6,6)]
   301   10.445768365   10.445768365   10.445768365    6[1-(0),6-(6,6),6-(6,6)]
   302  7.63652195565  7.63652195565  7.63652195565    6[6-(1,6),6-(1,6),6-(8,8)]
   303    6.281686591    6.281686591    6.281686591    6[1-(0),6-(6,6),6-(6,6)]
   304  8.23570526703  8.23570526703  8.23570526703    6[6-(6,6),8-(27),8-(27)]
   305  8.68910429819  8.68910429819  8.68910429819    6[6-(6,6),8-(27),8-(27)]
   306  9.27229348593  9.27229348593  9.27229348593    6[1-(0),6-(6,6),6-(6,6)]
   307  14.6898437005  14.6898437005  14.6898437005    6[6-(1,6),6-(1,6),6-(8,8)]
   308-0.337812238164-0.337812238164-0.337812238164    6[1-(0),6-(6,6),6-(6,6)]
   309-0.424927321636-0.424927321636-0.424927321636    6[6-(6,6),8-(27),8-(27)]
   310  8.06324780328  8.06324780328  8.06324780328    6[1-(0),6-(6,6),6-(6,6)]
   311  9.23138832105  9.23138832105  9.23138832105    6[6-(6,6),8-(27),8-(27)]
   312  9.26517424355  9.26517424355  9.26517424355    6[6-(1,6),6-(1,6),6-(8,8)]
   313   10.459996023   10.459996023   10.459996023    6[6-(1,6),6-(1,6),6-(8,8)]
   314  11.7454923162  11.7454923162  11.7454923162    6[6-(6,6),8-(0),8-(27)]
   315  8.06858547491  8.06858547491  8.06858547491    6[6-(1,6),6-(1,6),6-(8,8)]
   316   11.944623663   11.944623663   11.944623663    6[1-(0),1-(0),1-(0),7-(6,6)]
   317   12.063750301   12.063750301   12.063750301    6[1-(0),1-(0),1-(0),7-(6,6)]
   318  3.13462500264  3.13462500264  3.13462500264    6[7-(6,6)]
   319  5.16154279393  5.16154279393  5.16154279393    6[7-(6,6),8-(27)]
   320  3.70714457475  3.70714457475  3.70714457475    6[7-(6,6)]
   321  12.5295674861  12.5295674861  12.5295674861    6[8-(27)]
   322 -4.24047802992 -4.24047802992 -4.24047802992    6[6-(6,6),8-(0),8-(27)]
   323 -2.05354559406 -2.05354559406 -2.05354559406    6[6-(6,6),8-(0),8-(27,27)]
   324 -2.85898378652 -2.85898378652 -2.85898378652    6[1-(0),6-(6,6),6-(6,6)]
   325 -1.73351299596 -1.73351299596 -1.73351299596    6[1-(0),6-(6,6),6-(6,6)]
   326  9.89995572331  9.89995572331  9.89995572331    6[6-(1,6),6-(1,6),6-(8,8)]
   327  -1.4490404074  -1.4490404074  -1.4490404074    6[6-(6,6),8-(27),8-(27)]
   328  0.94240380712  0.94240380712  0.94240380712    6[6-(1,6),6-(1,6),6-(8,8)]
   329  2.45369708419  2.45369708419  2.45369708419    6[1-(0),6-(6,6),6-(6,6)]
   330  1.07219104329  1.07219104329  1.07219104329    6[6-(1,6),6-(1,6),6-(8,8)]
   331  4.56418660586  4.56418660586  4.56418660586    6[6-(6,6),8-(27),8-(27)]
   332 -6.50920709882 -6.50920709882 -6.50920709882    6[1-(0),6-(6,6),6-(6,6)]
   333  11.0147548668  11.0147548668  11.0147548668    6[6-(6,6),8-(0),8-(27)]
   334 0.106747373774 0.106747373774 0.106747373774    6[6-(6,6),8-(0),8-(27,27)]
   335 -2.51761485847 -2.51761485847 -2.51761485847    6[1-(0),6-(6,6),6-(6,6)]
   336  9.34344439421  9.34344439421  9.34344439421    6[1-(0),6-(6,6),6-(6,6)]
   337 -2.19934553292 -2.19934553292 -2.19934553292    6[6-(1,6),6-(1,6),6-(8,8)]
   338  3.80496648103  3.80496648103  3.80496648103    6[1-(0),7-(6,6),8-(27)]
   339 -3.71953973356 -3.71953973356 -3.71953973356    6[6-(6,6),8-(27),8-(27)]
   340 -5.69843715325 -5.69843715325 -5.69843715325    6[6-(1,6),6-(1,6),6-(8,8)]
   341 -3.00300542952 -3.00300542952 -3.00300542952    6[6-(1,6),6-(1,6),6-(8,8)]
   342 -1.89709263897 -1.89709263897 -1.89709263897    6[6-(1,6),6-(1,6),6-(8,8)]
   343  2.33457786029  2.33457786029  2.33457786029    6[1-(0),6-(6,6),6-(6,6)]
   344    7.334299805    7.334299805    7.334299805    6[1-(0),6-(6,6),6-(6,6)]
   345  10.1435462143  10.1435462143  10.1435462143    6[6-(1,6),6-(1,6),6-(8,8)]
   346   -6.281618421   -6.281618421   -6.281618421    6[1-(0),6-(6,6),6-(6,6)]
   347  9.54436290297  9.54436290297  9.54436290297    6[6-(6,6),8-(27),8-(27)]
   348  9.09096387181  9.09096387181  9.09096387181    6[6-(6,6),8-(27),8-(27)]
   349  8.50777468407  8.50777468407  8.50777468407    6[1-(0),6-(6,6),6-(6,6)]
   350  3.09022446952  3.09022446952  3.09022446952    6[6-(1,6),6-(1,6),6-(8,8)]
   351 0.337880408164 0.337880408164 0.337880408164    6[1-(0),6-(6,6),6-(6,6)]
   352 0.424995491636 0.424995491636 0.424995491636    6[6-(6,6),8-(27),8-(27)]
   353  9.71682036672  9.71682036672  9.71682036672    6[1-(0),6-(6,6),6-(6,6)]
   354  8.54867984895  8.54867984895  8.54867984895    6[6-(6,6),8-(27),8-(27)]
   355  8.51489392645  8.51489392645  8.51489392645    6[6-(1,6),6-(1,6),6-(8,8)]
   356    7.320072147    7.320072147    7.320072147    6[6-(1,6),6-(1,6),6-(8,8)]
   357  6.03457585376  6.03457585376  6.03457585376    6[6-(6,6),8-(0),8-(27)]
   358  9.71148269509  9.71148269509  9.71148269509    6[6-(1,6),6-(1,6),6-(8,8)]
   359  5.83544450705  5.83544450705  5.83544450705    6[1-(0),1-(0),1-(0),7-(6,6)]
   360  5.71631786897  5.71631786897  5.71631786897    6[1-(0),1-(0),1-(0),7-(6,6)]
   361 -3.13455683264 -3.13455683264 -3.13455683264    6[7-(6,6)]
   362 -5.16147462393 -5.16147462393 -5.16147462393    6[7-(6,6),8-(27)]
   363 -3.70707640475 -3.70707640475 -3.70707640475    6[7-(6,6)]
   364  5.25050068389  5.25050068389  5.25050068389    6[8-(27)]
   365  13.5394861999  13.5394861999  13.5394861999    6[6-(6,6),8-(0),8-(27)]
   366 -2.05356623594 -2.05356623594 -2.05356623594    6[6-(6,6),8-(0),8-(27,27)]
   367 -2.85899604348 -2.85899604348 -2.85899604348    6[1-(0),6-(6,6),6-(6,6)]
   368 -1.73351883404 -1.73351883404 -1.73351883404    6[1-(0),6-(6,6),6-(6,6)]
   369  9.89992044669  9.89992044669  9.89992044669    6[6-(1,6),6-(1,6),6-(8,8)]
   370  -1.4490314226  -1.4490314226  -1.4490314226    6[6-(6,6),8-(27),8-(27)]
   371  0.94234436288  0.94234436288  0.94234436288    6[6-(1,6),6-(1,6),6-(8,8)]
   372  2.45365108581  2.45365108581  2.45365108581    6[1-(0),6-(6,6),6-(6,6)]
   373  1.07214512671  1.07214512671  1.07214512671    6[6-(1,6),6-(1,6),6-(8,8)]
   374  4.56413356414  4.56413356414  4.56413356414    6[6-(6,6),8-(27),8-(27)]
   375  11.2707592688  11.2707592688  11.2707592688    6[1-(0),6-(6,6),6-(6,6)]
   376  11.0147333032  11.0147333032  11.0147333032    6[6-(6,6),8-(0),8-(27)]
   377 0.106680796226 0.106680796226 0.106680796226    6[6-(6,6),8-(0),8-(27,27)]
   378 -2.51761297153 -2.51761297153 -2.51761297153    6[1-(0),6-(6,6),6-(6,6)]
   379  9.34340377579  9.34340377579  9.34340377579    6[1-(0),6-(6,6),6-(6,6)]
   380 -2.19935829708 -2.19935829708 -2.19935829708    6[6-(1,6),6-(1,6),6-(8,8)]
   381  3.80494168897  3.80494168897  3.80494168897    6[1-(0),7-(6,6),8-(27)]
   382 -3.71954409644 -3.71954409644 -3.71954409644    6[6-(6,6),8-(27),8-(27)]
   383  12.0815253233  12.0815253233  12.0815253233    6[6-(1,6),6-(1,6),6-(8,8)]
   384 -3.00301040048 -3.00301040048 -3.00301040048    6[6-(1,6),6-(1,6),6-(8,8)]
   385 -1.89709119103 -1.89709119103 -1.89709119103    6[6-(1,6),6-(1,6),6-(8,8)]
   386  2.33451830971  2.33451830971  2.33451830971    6[1-(0),6-(6,6),6-(6,6)]
   387    7.334268365    7.334268365    7.334268365    6[1-(0),6-(6,6),6-(6,6)]
   388  10.1435019557  10.1435019557  10.1435019557    6[6-(1,6),6-(1,6),6-(8,8)]
   389   11.498338591   11.498338591   11.498338591    6[1-(0),6-(6,6),6-(6,6)]
   390  9.54431326703  9.54431326703  9.54431326703    6[6-(6,6),8-(27),8-(27)]
   391  9.09093229819  9.09093229819  9.09093229819    6[6-(6,6),8-(27),8-(27)]
   392  8.50775348593  8.50775348593  8.50775348593    6[1-(0),6-(6,6),6-(6,6)]
   393  3.09017170048  3.09017170048  3.09017170048    6[6-(1,6),6-(1,6),6-(8,8)]
   394 0.337827761836 0.337827761836 0.337827761836    6[1-(0),6-(6,6),6-(6,6)]
   395 0.424956678364 0.424956678364 0.424956678364    6[6-(6,6),8-(27),8-(27)]
   396  9.71678780328  9.71678780328  9.71678780328    6[1-(0),6-(6,6),6-(6,6)]
   397  8.54863632105  8.54863632105  8.54863632105    6[6-(6,6),8-(27),8-(27)]
   398  8.51485824355  8.51485824355  8.51485824355    6[6-(1,6),6-(1,6),6-(8,8)]
   399    7.320048023    7.320048023    7.320048023    6[6-(1,6),6-(1,6),6-(8,8)]
   400  6.03455631624  6.03455631624  6.03455631624    6[6-(6,6),8-(0),8-(27)]
   401  9.71145747491  9.71145747491  9.71145747491    6[6-(1,6),6-(1,6),6-(8,8)]
   402  5.83541566295  5.83541566295  5.83541566295    6[1-(0),1-(0),1-(0),7-(6,6)]
   403  5.71629030103  5.71629030103  5.71629030103    6[1-(0),1-(0),1-(0),7-(6,6)]
   404  14.6453970026  14.6453970026  14.6453970026    6[7-(6,6)]
   405  12.6184747939  12.6184747939  12.6184747939    6[7-(6,6),8-(27)]
   406  14.0728845747  14.0728845747  14.0728845747    6[7-(6,6)]
   407  5.25043548611  5.25043548611  5.25043548611    6[8-(27)]
   408  4.24058197008  4.24058197008  4.24058197008    6[6-(6,6),8-(0),8-(27)]
   409  2.05363440594  2.05363440594  2.05363440594    6[6-(6,6),8-(0),8-(27,27)]
   410  2.85906421348  2.85906421348  2.85906421348    6[1-(0),6-(6,6),6-(6,6)]
   411  1.73358700404  1.73358700404  1.73358700404    6[1-(0),6-(6,6),6-(6,6)]
   412  7.88014772331  7.88014772331  7.88014772331    6[6-(1,6),6-(1,6),6-(8,8)]
   413   1.4490995926   1.4490995926   1.4490995926    6[6-(6,6),8-(27),8-(27)]
   414 -0.94227619288 -0.94227619288 -0.94227619288    6[6-(1,6),6-(1,6),6-(8,8)]
   415 -2.45358291581 -2.45358291581 -2.45358291581    6[1-(0),6-(6,6),6-(6,6)]
   416 -1.07207695671 -1.07207695671 -1.07207695671    6[6-(1,6),6-(1,6),6-(8,8)]
   417 -4.56406539414 -4.56406539414 -4.56406539414    6[6-(6,6),8-(27),8-(27)]
   418  6.50930890118  6.50930890118  6.50930890118    6[1-(0),6-(6,6),6-(6,6)]
   419  6.76533486677  6.76533486677  6.76533486677    6[6-(6,6),8-(0),8-(27)]
   420-0.106612626226-0.106612626226-0.106612626226    6[6-(6,6),8-(0),8-(27,27)]
   421  2.51768114153  2.51768114153  2.51768114153    6[1-(0),6-(6,6),6-(6,6)]
   422  8.43666439421  8.43666439421  8.43666439421    6[1-(0),6-(6,6),6-(6,6)]
   423  2.19942646708  2.19942646708  2.19942646708    6[6-(1,6),6-(1,6),6-(8,8)]
   424 -3.80487351897 -3.80487351897 -3.80487351897    6[1-(0),7-(6,6),8-(27)]
   425  3.71961226644  3.71961226644  3.71961226644    6[6-(6,6),8-(27),8-(27)]
   426  5.69854284675  5.69854284675  5.69854284675    6[6-(1,6),6-(1,6),6-(8,8)]
   427  3.00307857048  3.00307857048  3.00307857048    6[6-(1,6),6-(1,6),6-(8,8)]
   428  1.89715936103  1.89715936103  1.89715936103    6[6-(1,6),6-(1,6),6-(8,8)]
   429 -2.33445013971 -2.33445013971 -2.33445013971    6[1-(0),6-(6,6),6-(6,6)]
   430   10.445799805   10.445799805   10.445799805    6[1-(0),6-(6,6),6-(6,6)]
   431  7.63656621435  7.63656621435  7.63656621435    6[6-(1,6),6-(1,6),6-(8,8)]
   432    6.281729579    6.281729579    6.281729579    6[1-(0),6-(6,6),6-(6,6)]
   433  8.23575490297  8.23575490297  8.23575490297    6[6-(6,6),8-(27),8-(27)]
   434  8.68913587181  8.68913587181  8.68913587181    6[6-(6,6),8-(27),8-(27)]
   435  9.27231468407  9.27231468407  9.27231468407    6[1-(0),6-(6,6),6-(6,6)]
   436 -3.09010353048 -3.09010353048 -3.09010353048    6[6-(1,6),6-(1,6),6-(8,8)]
   437-0.337759591836-0.337759591836-0.337759591836    6[1-(0),6-(6,6),6-(6,6)]
   438-0.424888508364-0.424888508364-0.424888508364    6[6-(6,6),8-(27),8-(27)]
   439  8.06328036672  8.06328036672  8.06328036672    6[1-(0),6-(6,6),6-(6,6)]
   440  9.23143184895  9.23143184895  9.23143184895    6[6-(6,6),8-(27),8-(27)]
   441  9.26520992645  9.26520992645  9.26520992645    6[6-(1,6),6-(1,6),6-(8,8)]
   442   10.460020147   10.460020147   10.460020147    6[6-(1,6),6-(1,6),6-(8,8)]
   443  11.7455118538  11.7455118538  11.7455118538    6[6-(6,6),8-(0),8-(27)]
   444  8.06861069509  8.06861069509  8.06861069509    6[6-(1,6),6-(1,6),6-(8,8)]
   445 -5.83534749295 -5.83534749295 -5.83534749295    6[1-(0),1-(0),1-(0),7-(6,6)]
   446 -5.71622213103 -5.71622213103 -5.71622213103    6[1-(0),1-(0),1-(0),7-(6,6)]
   447  3.13467116736  3.13467116736  3.13467116736    6[7-(6,6)]
   448  5.16159337607  5.16159337607  5.16159337607    6[7-(6,6),8-(27)]
   449  3.70718359525  3.70718359525  3.70718359525    6[7-(6,6)]
   450 -5.25036731611 -5.25036731611 -5.25036731611    6[8-(27)]
   451  4.64952197008  4.64952197008  4.64952197008    6[6-(6,6),8-(0),8-(27)]
   452  6.83645440594  6.83645440594  6.83645440594    6[6-(6,6),8-(0),8-(27,27)]
   453  6.03101621348  6.03101621348  6.03101621348    6[1-(0),6-(6,6),6-(6,6)]
   454  7.15648700404  7.15648700404  7.15648700404    6[1-(0),6-(6,6),6-(6,6)]
   455  1.00995572331  1.00995572331  1.00995572331    6[6-(1,6),6-(1,6),6-(8,8)]
   456   7.4409595926   7.4409595926   7.4409595926    6[6-(6,6),8-(27),8-(27)]
   457 -7.94759619288 -7.94759619288 -7.94759619288    6[6-(1,6),6-(1,6),6-(8,8)]
   458 -6.43630291581 -6.43630291581 -6.43630291581    6[1-(0),6-(6,6),6-(6,6)]
   459  9.96219104329  9.96219104329  9.96219104329    6[6-(1,6),6-(1,6),6-(8,8)]
   460 -4.32581339414 -4.32581339414 -4.32581339414    6[6-(6,6),8-(27),8-(27)]
   461  2.38079290118  2.38079290118  2.38079290118    6[1-(0),6-(6,6),6-(6,6)]
   462  2.12475486677  2.12475486677  2.12475486677    6[6-(6,6),8-(0),8-(27)]
   463 -8.78325262623 -8.78325262623 -8.78325262623    6[6-(6,6),8-(0),8-(27,27)]
   464  6.37238514153  6.37238514153  6.37238514153    6[1-(0),6-(6,6),6-(6,6)]
   465 0.453444394206 0.453444394206 0.453444394206    6[1-(0),6-(6,6),6-(6,6)]
   466  6.69065446708  6.69065446708  6.69065446708    6[6-(1,6),6-(1,6),6-(8,8)]
   467 -5.08503351897 -5.08503351897 -5.08503351897    6[1-(0),7-(6,6),8-(27)]
   468  5.17046026644  5.17046026644  5.17046026644    6[6-(6,6),8-(27),8-(27)]
   469  3.19156284675  3.19156284675  3.19156284675    6[6-(1,6),6-(1,6),6-(8,8)]
   470  5.88699457048  5.88699457048  5.88699457048    6[6-(1,6),6-(1,6),6-(8,8)]
   471  6.99290736103  6.99290736103  6.99290736103    6[6-(1,6),6-(1,6),6-(8,8)]
   472 -6.55542213971 -6.55542213971 -6.55542213971    6[1-(0),6-(6,6),6-(6,6)]
   473   -1.555700195   -1.555700195   -1.555700195    6[1-(0),6-(6,6),6-(6,6)]
   474  1.25354621435  1.25354621435  1.25354621435    6[6-(1,6),6-(1,6),6-(8,8)]
   475    2.608381579    2.608381579    2.608381579    6[1-(0),6-(6,6),6-(6,6)]
   476  0.65436290297  0.65436290297  0.65436290297    6[6-(6,6),8-(27),8-(27)]
   477 0.200963871809 0.200963871809 0.200963871809    6[6-(6,6),8-(27),8-(27)]
   478-0.382225315928-0.382225315928-0.382225315928    6[1-(0),6-(6,6),6-(6,6)]
   479 -5.79977553048 -5.79977553048 -5.79977553048    6[6-(1,6),6-(1,6),6-(8,8)]
   480  9.22788040816  9.22788040816  9.22788040816    6[1-(0),6-(6,6),6-(6,6)]
   481  9.31499549164  9.31499549164  9.31499549164    6[6-(6,6),8-(27),8-(27)]
   482 0.826820366723 0.826820366723 0.826820366723    6[1-(0),6-(6,6),6-(6,6)]
   483-0.341320151046-0.341320151046-0.341320151046    6[6-(6,6),8-(27),8-(27)]
   484-0.375106073548-0.375106073548-0.375106073548    6[6-(1,6),6-(1,6),6-(8,8)]
   485   -1.569927853   -1.569927853   -1.569927853    6[6-(1,6),6-(1,6),6-(8,8)]
   486 -2.85542414624 -2.85542414624 -2.85542414624    6[6-(6,6),8-(0),8-(27)]
   487 0.821482695087 0.821482695087 0.821482695087    6[6-(1,6),6-(1,6),6-(8,8)]
   488 -3.05455549295 -3.05455549295 -3.05455549295    6[1-(0),1-(0),1-(0),7-(6,6)]
   489 -3.17368213103 -3.17368213103 -3.17368213103    6[1-(0),1-(0),1-(0),7-(6,6)]
   490  5.75544316736  5.75544316736  5.75544316736    6[7-(6,6)]
   491  3.72852537607  3.72852537607  3.72852537607    6[7-(6,6),8-(27)]
   492  5.18292359525  5.18292359525  5.18292359525    6[7-(6,6)]
   493 -3.63949931611 -3.63949931611 -3.63949931611    6[8-(27)]
   494  13.1305461999  13.1305461999  13.1305461999    6[6-(6,6),8-(0),8-(27)]
   495  10.9436137641  10.9436137641  10.9436137641    6[6-(6,6),8-(0),8-(27,27)]
   496  11.7490519565  11.7490519565  11.7490519565    6[1-(0),6-(6,6),6-(6,6)]
   497   10.623581166   10.623581166   10.623581166    6[1-(0),6-(6,6),6-(6,6)]
   498 -1.00988755331 -1.00988755331 -1.00988755331    6[6-(1,6),6-(1,6),6-(8,8)]
   499  10.3391085774  10.3391085774  10.3391085774    6[6-(6,6),8-(27),8-(27)]
   500  7.94766436288  7.94766436288  7.94766436288    6[6-(1,6),6-(1,6),6-(8,8)]
   501  6.43637108581  6.43637108581  6.43637108581    6[1-(0),6-(6,6),6-(6,6)]
   502  7.81787712671  7.81787712671  7.81787712671    6[6-(1,6),6-(1,6),6-(8,8)]
   503  4.32588156414  4.32588156414  4.32588156414    6[6-(6,6),8-(27),8-(27)]
   504  15.3992752688  15.3992752688  15.3992752688    6[1-(0),6-(6,6),6-(6,6)]
   505 -2.12468669677 -2.12468669677 -2.12468669677    6[6-(6,6),8-(27)]
   506  8.78332079623  8.78332079623  8.78332079623    6[6-(6,6),8-(0),8-(27,27)]
   507  11.4076830285  11.4076830285  11.4076830285    6[1-(0),6-(6,6),6-(6,6)]
   508-0.453376224206-0.453376224206-0.453376224206    6[1-(0),6-(6,6),6-(6,6)]
   509  11.0894137029  11.0894137029  11.0894137029    6[6-(1,6),6-(1,6),6-(8,8)]
   510  5.08510168897  5.08510168897  5.08510168897    6[1-(0),7-(6,6),8-(27)]
   511  12.6096079036  12.6096079036  12.6096079036    6[6-(6,6),8-(27),8-(27)]
   512  14.5885053233  14.5885053233  14.5885053233    6[6-(1,6),6-(1,6),6-(8,8)]
   513  11.8930735995  11.8930735995  11.8930735995    6[6-(1,6),6-(1,6),6-(8,8)]
   514   10.787160809   10.787160809   10.787160809    6[6-(1,6),6-(1,6),6-(8,8)]
   515  6.55549030971  6.55549030971  6.55549030971    6[1-(0),6-(6,6),6-(6,6)]
   516    1.555768365    1.555768365    1.555768365    6[1-(0),6-(6,6),6-(6,6)]
   517 -1.25347804435 -1.25347804435 -1.25347804435    6[6-(1,6),6-(1,6),6-(8,8)]
   518   15.171686591   15.171686591   15.171686591    6[1-(0),6-(6,6),6-(6,6)]
   519 -0.65429473297 -0.65429473297 -0.65429473297    6[6-(6,6),8-(27),8-(27)]
   520-0.200895701809-0.200895701809-0.200895701809    6[6-(6,6),8-(27),8-(27)]
   521 0.382293485928 0.382293485928 0.382293485928    6[1-(0),6-(6,6),6-(6,6)]
   522  5.79984370048  5.79984370048  5.79984370048    6[6-(1,6),6-(1,6),6-(8,8)]
   523  8.55218776184  8.55218776184  8.55218776184    6[1-(0),6-(6,6),6-(6,6)]
   524  8.46507267836  8.46507267836  8.46507267836    6[6-(6,6),8-(27),8-(27)]
   525-0.826752196723-0.826752196723-0.826752196723    6[1-(0),6-(6,6),6-(6,6)]
   526 0.341388321046 0.341388321046 0.341388321046    6[6-(6,6),8-(27),8-(27)]
   527 0.375174243548 0.375174243548 0.375174243548    6[6-(1,6),6-(1,6),6-(8,8)]
   528    1.569996023    1.569996023    1.569996023    6[6-(1,6),6-(1,6),6-(8,8)]
   529  2.85549231624  2.85549231624  2.85549231624    6[6-(6,6),8-(0),8-(27)]
   530-0.821414525087-0.821414525087-0.821414525087    6[6-(1,6),6-(1,6),6-(8)]
   531  3.05462366295  3.05462366295  3.05462366295    6[1-(0),1-(0),1-(0),7-(6,6)]
   532  3.17375030103  3.17375030103  3.17375030103    6[1-(0),1-(0),1-(0),7-(6,6)]
   533  12.0246250026  12.0246250026  12.0246250026    6[7-(6,6)]
   534  14.0515427939  14.0515427939  14.0515427939    6[7-(6,6),8-(27)]
   535  12.5971445747  12.5971445747  12.5971445747    6[7-(6,6)]
   536  3.63956748611  3.63956748611  3.63956748611    6[8-(27)]
   537   3.8298596781   3.8298596781   3.8298596781    7[6-(1,1,1),6-(1,1,1),6-(1,8)]
   538 -5.00501258723 -5.00501258723 -5.00501258723    7[6-(0),6-(0),6-(8)]
   539  13.9502084919  13.9502084919  13.9502084919    7[6-(1,1,1),6-(1,1,1),6-(1,8)]
   540  5.00508075723  5.00508075723  5.00508075723    7[6-(0),6-(0),6-(8)]
   541  12.7198324919  12.7198324919  12.7198324919    7[6-(1,1,1),6-(1,1,1),6-(1,8)]
   542  3.88494075723  3.88494075723  3.88494075723    7[6-(0),6-(0),6-(8)]
   543   5.0602356781   5.0602356781   5.0602356781    7[6-(1,1,1),6-(1,1,1),6-(1,8)]
   544 -3.88487258723 -3.88487258723 -3.88487258723    7[6-(0),6-(0),6-(8)]
   545   5.0602084919   5.0602084919   5.0602084919    7[6-(1,1,1),6-(1,1,1),6-(1,8)]
   546  13.8950807572  13.8950807572  13.8950807572    7[6-(0),6-(0),6-(8)]
   547  -5.0601403219  -5.0601403219  -5.0601403219    7[6-(1,1,1),6-(1,1,1),6-(1,8)]
   548  3.88498741277  3.88498741277  3.88498741277    7[6-(0),6-(0),6-(8)]
   549  -3.8297643219  -3.8297643219  -3.8297643219    7[6-(1,1,1),6-(1,1,1),6-(1,8)]
   550  5.00512741277  5.00512741277  5.00512741277    7[6-(0),6-(0),6-(8)]
   551   3.8298324919   3.8298324919   3.8298324919    7[6-(1,1,1),6-(1,1,1),6-(1,8)]
   552  12.7749407572  12.7749407572  12.7749407572    7[6-(0),6-(0),6-(8)]
   553  7.76866582808  7.76866582808  7.76866582808    8[6-(6,8),27-(8,8,8,8,8)]
   554 -3.30168339267 -3.30168339267 -3.30168339267    8[6-(7),27-(8,8,8,8)]
   555  9.67006246248  9.67006246248  9.67006246248    8[6-(6,8),27-(8,8,8)]
   556 -7.75201279938 -7.75201279938 -7.75201279938    8[6-(6,8)]
   557  17.1256985387  17.1256985387  17.1256985387    8[6-(6,8),27-(8,8,8,8),27-(8,8,8,8,8)]
   558  3.65295914219  3.65295914219  3.65295914219    8[6-(6,8),27-(8,8,8,8,8)]
   559   3.7338632454   3.7338632454   3.7338632454    8[6-(6,8),27-(8,8,8,8,8)]
   560 -6.09315878955 -6.09315878955 -6.09315878955    8[6-(6,8)]
   561  10.0836161427  10.0836161427  10.0836161427    8[6-(6,8),27-(8,8,8),27-(8,8,8,8,8)]
   562  10.0807561803  10.0807561803  10.0807561803    8[6-(6,8),27-(8,8,8,8,8)]
   563  10.2619312254  10.2619312254  10.2619312254    8[6-(6,8),27-(8,8,8,8,8)]
   564  12.4424771224  12.4424771224  12.4424771224    8[6-(6,8),27-(8,8,8)]
   565  -4.4769648077  -4.4769648077  -4.4769648077    8[6-(6,8),27-(8,8,8)]
   566 -3.17901736899 -3.17901736899 -3.17901736899    8[6-(6,8),27-(8,8,8)]
   567  2.77727652979  2.77727652979  2.77727652979    8[6-(6,8),27-(8,8,8)]
   568  3.89030918717  3.89030918717  3.89030918717    8[6-(6,8)]
   569  1.45019412688  1.45019412688  1.45019412688    8[6-(6,8),27-(8,8,8,8,8)]
   570-0.791152726293-0.791152726293-0.791152726293    8[6-(6,8),27-(8,8,8,8)]
   571 -5.39333081806 -5.39333081806 -5.39333081806    8[6-(6,8),27-(8,8,8)]
   572 -5.10530042709 -5.10530042709 -5.10530042709    8[6-(6,8)]
   573-0.690884014929-0.690884014929-0.690884014929    8[6-(6,8),27-(8,8,8,8,8)]
   574 0.872160513342 0.872160513342 0.872160513342    8[6-(6,8),27-(8,8,8)]
   575 0.570796492587 0.570796492587 0.570796492587    8[6-(6,8),27-(8,8,8,8,8)]
   576 -1.44403033289 -1.44403033289 -1.44403033289    8[6-(6,8),27-(8,8,8,8)]
   577  5.82761843027  5.82761843027  5.82761843027    8[6-(1,7),27-(8,8,8,8,8)]
   578  2.25634704236  2.25634704236  2.25634704236    8[6-(0),27-(8,8,8,8,8)]
   579 -1.46322945664 -1.46322945664 -1.46322945664    8[27-(8,8,8,8)]
   580  -2.0926644572  -2.0926644572  -2.0926644572    8[6-(6,8)]
   581  10.0114023419  10.0114023419  10.0114023419    8[6-(6,8),27-(8,8,8,8,8)]
   582  3.30175156267  3.30175156267  3.30175156267    8[6-(7),27-(8,8,8,8)]
   583  8.11000570752  8.11000570752  8.11000570752    8[6-(6,8),27-(8,8,8)]
   584  7.75208096938  7.75208096938  7.75208096938    8[6-(6,8)]
   585 0.654369631349 0.654369631349 0.654369631349    8[6-(6,8),27-(8,8,8,8),27-(8,8,8,8,8)]
   586  14.1271090278  14.1271090278  14.1271090278    8[6-(6,8),27-(8,8,8,8,8)]
   587  14.0462049246  14.0462049246  14.0462049246    8[6-(6,8),27-(8,8,8,8,8)]
   588  6.09322695955  6.09322695955  6.09322695955    8[6-(6,8)]
   589   7.6964520273   7.6964520273   7.6964520273    8[6-(6,8),27-(8,8,8),27-(8,8,8,8,8)]
   590  7.69931198967  7.69931198967  7.69931198967    8[6-(6,8),27-(8,8,8,8,8)]
   591  7.51813694458  7.51813694458  7.51813694458    8[6-(6,8),27-(8,8,8,8,8)]
   592  5.33759104756  5.33759104756  5.33759104756    8[6-(6,8),27-(8,8,8)]
   593   4.4770329777   4.4770329777   4.4770329777    8[6-(6,8),27-(8,8,8)]
   594  3.17908553899  3.17908553899  3.17908553899    8[6-(6,8),27-(8,8,8)]
   595 -2.77720835979 -2.77720835979 -2.77720835979    8[6-(6,8),27-(8,8,8)]
   596  13.8897589828  13.8897589828  13.8897589828    8[6-(6,8)]
   597  16.3298740431  16.3298740431  16.3298740431    8[6-(6,8),27-(8,8,8,8,8)]
   598 0.791220896293 0.791220896293 0.791220896293    8[6-(6,8),27-(8,8,8,8)]
   599  5.39339898806  5.39339898806  5.39339898806    8[6-(6,8),27-(8,8,8)]
   600  5.10536859709  5.10536859709  5.10536859709    8[6-(6,8)]
   601 0.690952184929 0.690952184929 0.690952184929    8[6-(6,8),27-(8,8,8,8,8)]
   602-0.872092343342-0.872092343342-0.872092343342    8[6-(6,8),27-(8,8,8)]
   603-0.570728322587-0.570728322587-0.570728322587    8[6-(6,8),27-(8,8,8,8,8)]
   604  1.44409850289  1.44409850289  1.44409850289    8[6-(6,8),27-(8,8,8,8)]
   605  11.9524497397  11.9524497397  11.9524497397    8[6-(1,7),27-(8,8,8,8,8)]
   606  15.5237211276  15.5237211276  15.5237211276    8[6-(0),27-(8,8,8,8,8)]
   607  1.46329762664  1.46329762664  1.46329762664    8[27-(8,8,8,8)]
   608   2.0927326272   2.0927326272   2.0927326272    8[6-(6,8)]
   609 -1.12136685808 -1.12136685808 -1.12136685808    8[6-(6,8),27-(8,8,8,8,8)]
   610  5.58825956267  5.58825956267  5.58825956267    8[6-(7),27-(8,8,8,8)]
   611  0.78002290752  0.78002290752  0.78002290752    8[6-(6,8),27-(8,8,8)]
   612  1.13792096938  1.13792096938  1.13792096938    8[6-(6,8)]
   613  8.23576163135  8.23576163135  8.23576163135    8[6-(6,8),27-(8,8,8,8),27-(8,8,8,8,8)]
   614  12.5429110278  12.5429110278  12.5429110278    8[6-(6,8),27-(8,8,8,8,8)]
   615  12.6238049246  12.6238049246  12.6238049246    8[6-(6,8),27-(8,8,8,8,8)]
   616  2.79681495955  2.79681495955  2.79681495955    8[6-(6,8)]
   617   1.1935948273   1.1935948273   1.1935948273    8[6-(6,8),27-(8,8,8),27-(8,8,8,8,8)]
   618  1.19076518967  1.19076518967  1.19076518967    8[6-(6,8),27-(8,8,8,8,8)]
   619  1.37194654458  1.37194654458  1.37194654458    8[6-(6,8),27-(8,8,8,8,8)]
   620  3.55247904756  3.55247904756  3.55247904756    8[6-(6,8),27-(8,8,8)]
   621   4.4130249777   4.4130249777   4.4130249777    8[6-(6,8),27-(8,8,8)]
   622  5.71095753899  5.71095753899  5.71095753899    8[6-(6,8),27-(8,8,8)]
   623  11.6672636402  11.6672636402  11.6672636402    8[6-(6,8),27-(8,8,8)]
   624  12.7802869828  12.7802869828  12.7802869828    8[6-(6,8)]
   625  10.3401476431  10.3401476431  10.3401476431    8[6-(6,8),27-(8,8,8,8,8)]
   626  8.09880089629  8.09880089629  8.09880089629    8[6-(6,8),27-(8,8,8,8)]
   627  3.49662858806  3.49662858806  3.49662858806    8[6-(6,8),27-(8,8,8)]
   628  3.78467019709  3.78467019709  3.78467019709    8[6-(6,8)]
   629  8.19909058493  8.19909058493  8.19909058493    8[6-(6,8),27-(8,8,8,8,8)]
   630  9.76212565666  9.76212565666  9.76212565666    8[6-(6,8),27-(8,8,8)]
   631  9.46074767741  9.46074767741  9.46074767741    8[6-(6,8),27-(8,8,8,8,8)]
   632  7.44591530289  7.44591530289  7.44591530289    8[6-(6,8),27-(8,8,8,8)]
   633  14.7175953397  14.7175953397  14.7175953397    8[6-(1,7),27-(8,8,8,8,8)]
   634  11.1462851276  11.1462851276  11.1462851276    8[6-(0),27-(8,8,8,8,8)]
   635  7.42670962664  7.42670962664  7.42670962664    8[27-(8,8,8,8)]
   636   6.7973206272   6.7973206272   6.7973206272    8[6-(6,8)]
   637  1.12143502808  1.12143502808  1.12143502808    8[6-(6,8),27-(8,8,8,8,8)]
   638 -5.58819139267 -5.58819139267 -5.58819139267    8[6-(7),27-(8,8,8,8)]
   639 -0.77995473752 -0.77995473752 -0.77995473752    8[6-(6,8),27-(8,8,8)]
   640 -1.13785279938 -1.13785279938 -1.13785279938    8[6-(6,8)]
   641  9.54430653865  9.54430653865  9.54430653865    8[6-(6,8),27-(8,8,8,8),27-(8,8,8,8,8)]
   642  5.23715714219  5.23715714219  5.23715714219    8[6-(6,8),27-(8,8,8,8,8)]
   643   5.1562632454   5.1562632454   5.1562632454    8[6-(6,8),27-(8,8,8,8,8)]
   644 -2.79674678955 -2.79674678955 -2.79674678955    8[6-(6,8)]
   645  -1.1935266573  -1.1935266573  -1.1935266573    8[6-(6,8),27-(8,8,8),27-(8,8,8,8,8)]
   646 -1.19069701967 -1.19069701967 -1.19069701967    8[6-(6,8),27-(8,8,8,8,8)]
   647 -1.37187837458 -1.37187837458 -1.37187837458    8[6-(6,8),27-(8,8,8,8,8)]
   648 -3.55241087756 -3.55241087756 -3.55241087756    8[6-(6,8),27-(8,8,8)]
   649  -4.4129568077  -4.4129568077  -4.4129568077    8[6-(6,8),27-(8,8,8)]
   650 -5.71088936899 -5.71088936899 -5.71088936899    8[6-(6,8),27-(8,8,8)]
   651  6.11280452979  6.11280452979  6.11280452979    8[6-(6,8),27-(8,8,8)]
   652  4.99978118717  4.99978118717  4.99978118717    8[6-(6,8)]
   653  7.43992052688  7.43992052688  7.43992052688    8[6-(6,8),27-(8,8,8,8,8)]
   654  9.68126727371  9.68126727371  9.68126727371    8[6-(6,8),27-(8,8,8,8)]
   655 -3.49656041806 -3.49656041806 -3.49656041806    8[6-(6,8),27-(8,8,8)]
   656 -3.78460202709 -3.78460202709 -3.78460202709    8[6-(6,8)]
   657  9.58097758507  9.58097758507  9.58097758507    8[6-(6,8),27-(8,8,8,8,8)]
   658  8.01794251334  8.01794251334  8.01794251334    8[6-(6,8),27-(8,8,8)]
   659  8.31932049259  8.31932049259  8.31932049259    8[6-(6,8),27-(8,8,8,8,8)]
   660 -7.44584713289 -7.44584713289 -7.44584713289    8[6-(6,8),27-(8,8,8,8)]
   661  3.06247283027  3.06247283027  3.06247283027    8[6-(1,7),27-(8,8,8,8,8)]
   662  6.63378304236  6.63378304236  6.63378304236    8[6-(0),27-(8,8,8,8,8)]
   663 -7.42664145664 -7.42664145664 -7.42664145664    8[27-(8,8,8,8)]
   664  10.9827475428  10.9827475428  10.9827475428    8[6-(6,8)]
   665  1.12140234192  1.12140234192  1.12140234192    8[6-(6,8),27-(8,8,8,8,8)]
   666  12.1917515627  12.1917515627  12.1917515627    8[6-(7),27-(8,8,8,8)]
   667 -0.77999429248 -0.77999429248 -0.77999429248    8[6-(6,8),27-(8,8,8)]
   668  16.6420809694  16.6420809694  16.6420809694    8[6-(6,8)]
   669 -8.23563036865 -8.23563036865 -8.23563036865    8[6-(6,8),27-(8,8,8,8),27-(8,8,8,8,8)]
   670  5.23710902781  5.23710902781  5.23710902781    8[6-(6,8),27-(8,8,8,8,8)]
   671   5.1562049246   5.1562049246   5.1562049246    8[6-(6,8),27-(8,8,8,8,8)]
   672  14.9832269595  14.9832269595  14.9832269595    8[6-(6,8)]
   673  -1.1935479727  -1.1935479727  -1.1935479727    8[6-(6,8),27-(8,8,8),27-(8,8,8,8,8)]
   674 -1.19068801033 -1.19068801033 -1.19068801033    8[6-(6,8),27-(8,8,8,8,8)]
   675 -1.37186305542 -1.37186305542 -1.37186305542    8[6-(6,8),27-(8,8,8,8,8)]
   676 -3.55240895244 -3.55240895244 -3.55240895244    8[6-(6,8),27-(8,8,8)]
   677  13.3670329777  13.3670329777  13.3670329777    8[6-(6,8),27-(8,8,8)]
   678   12.069085539   12.069085539   12.069085539    8[6-(6,8),27-(8,8,8)]
   679  6.11279164021  6.11279164021  6.11279164021    8[6-(6,8),27-(8,8,8)]
   680  4.99975898283  4.99975898283  4.99975898283    8[6-(6,8)]
   681  7.43987404312  7.43987404312  7.43987404312    8[6-(6,8),27-(8,8,8,8,8)]
   682  9.68122089629  9.68122089629  9.68122089629    8[6-(6,8),27-(8,8,8,8)]
   683  14.2833989881  14.2833989881  14.2833989881    8[6-(6,8),27-(8,8,8)]
   684  13.9953685971  13.9953685971  13.9953685971    8[6-(6,8)]
   685  9.58095218493  9.58095218493  9.58095218493    8[6-(6,8),27-(8,8,8,8,8)]
   686  8.01790765666  8.01790765666  8.01790765666    8[6-(6,8),27-(8,8,8)]
   687  8.31927167741  8.31927167741  8.31927167741    8[6-(6,8),27-(8,8,8,8,8)]
   688  10.3340985029  10.3340985029  10.3340985029    8[6-(6,8),27-(8,8,8,8)]
   689  3.06244973973  3.06244973973  3.06244973973    8[6-(1,7),27-(8,8,8,8,8)]
   690  6.63372112764  6.63372112764  6.63372112764    8[6-(0),27-(8,8,8,8,8)]
   691  10.3532976266  10.3532976266  10.3532976266    8[27-(8,8,8,8)]
   692  10.9827326272  10.9827326272  10.9827326272    8[6-(6,8)]
   693 -1.12133417192 -1.12133417192 -1.12133417192    8[6-(6,8),27-(8,8,8,8,8)]
   694  5.58831660733  5.58831660733  5.58831660733    8[6-(7),27-(8,8,8,8)]
   695  0.78006246248  0.78006246248  0.78006246248    8[6-(6,8),27-(8,8,8)]
   696  1.13798720062  1.13798720062  1.13798720062    8[6-(6,8)]
   697  8.23569853865  8.23569853865  8.23569853865    8[6-(6,8),27-(8,8,8,8),27-(8,8,8,8,8)]
   698 -5.23704085781 -5.23704085781 -5.23704085781    8[6-(6,8),27-(8,8,8,8,8)]
   699  -5.1561367546  -5.1561367546  -5.1561367546    8[6-(6,8),27-(8,8,8,8,8)]
   700  2.79684121045  2.79684121045  2.79684121045    8[6-(6,8)]
   701   1.1936161427   1.1936161427   1.1936161427    8[6-(6,8),27-(8,8,8),27-(8,8,8,8,8)]
   702  1.19075618033  1.19075618033  1.19075618033    8[6-(6,8),27-(8,8,8,8,8)]
   703  1.37193122542  1.37193122542  1.37193122542    8[6-(6,8),27-(8,8,8,8,8)]
   704  3.55247712244  3.55247712244  3.55247712244    8[6-(6,8),27-(8,8,8)]
   705   4.4130351923   4.4130351923   4.4130351923    8[6-(6,8),27-(8,8,8)]
   706  5.71098263101  5.71098263101  5.71098263101    8[6-(6,8),27-(8,8,8)]
   707  11.6672765298  11.6672765298  11.6672765298    8[6-(6,8),27-(8,8,8)]
   708 -4.99969081283 -4.99969081283 -4.99969081283    8[6-(6,8)]
   709 -7.43980587312 -7.43980587312 -7.43980587312    8[6-(6,8),27-(8,8,8,8,8)]
   710  8.09884727371  8.09884727371  8.09884727371    8[6-(6,8),27-(8,8,8,8)]
   711  3.49666918194  3.49666918194  3.49666918194    8[6-(6,8),27-(8,8,8)]
   712  3.78469957291  3.78469957291  3.78469957291    8[6-(6,8)]
   713  8.19911598507  8.19911598507  8.19911598507    8[6-(6,8),27-(8,8,8,8,8)]
   714  9.76216051334  9.76216051334  9.76216051334    8[6-(6,8),27-(8,8,8)]
   715  9.46079649259  9.46079649259  9.46079649259    8[6-(6,8),27-(8,8,8,8,8)]
   716  7.44596966711  7.44596966711  7.44596966711    8[6-(6,8),27-(8,8,8,8)]
   717 -3.06238156973 -3.06238156973 -3.06238156973    8[6-(1,7),27-(8,8,8,8,8)]
   718 -6.63365295764 -6.63365295764 -6.63365295764    8[6-(0),27-(8,8,8,8,8)]
   719  7.42677054336  7.42677054336  7.42677054336    8[27-(8,8,8,8)]
   720   6.7973355428   6.7973355428   6.7973355428    8[6-(6,8)]
   721  10.0114350281  10.0114350281  10.0114350281    8[6-(6,8),27-(8,8,8,8,8)]
   722  3.30180860733  3.30180860733  3.30180860733    8[6-(7),27-(8,8,8,8)]
   723  8.11004526248  8.11004526248  8.11004526248    8[6-(6,8),27-(8,8,8)]
   724  7.75214720062  7.75214720062  7.75214720062    8[6-(6,8)]
   725 0.654306538651 0.654306538651 0.654306538651    8[6-(6,8),27-(8,8,8,8),27-(8,8,8,8,8)]
   726 -3.65284285781 -3.65284285781 -3.65284285781    8[6-(6,8),27-(8,8,8,8,8)]
   727  -3.7337367546  -3.7337367546  -3.7337367546    8[6-(6,8),27-(8,8,8,8,8)]
   728  6.09325321045  6.09325321045  6.09325321045    8[6-(6,8)]
   729   7.6964733427   7.6964733427   7.6964733427    8[6-(6,8),27-(8,8,8),27-(8,8,8,8,8)]
   730  7.69930298033  7.69930298033  7.69930298033    8[6-(6,8),27-(8,8,8,8,8)]
   731  7.51812162542  7.51812162542  7.51812162542    8[6-(6,8),27-(8,8,8,8,8)]
   732  5.33758912244  5.33758912244  5.33758912244    8[6-(6,8),27-(8,8,8)]
   733   4.4770431923   4.4770431923   4.4770431923    8[6-(6,8),27-(8,8,8)]
   734  3.17911063101  3.17911063101  3.17911063101    8[6-(6,8),27-(8,8,8)]
   735 -2.77719547021 -2.77719547021 -2.77719547021    8[6-(6,8),27-(8,8,8)]
   736 -3.89021881283 -3.89021881283 -3.89021881283    8[6-(6,8)]
   737 -1.45007947312 -1.45007947312 -1.45007947312    8[6-(6,8),27-(8,8,8,8,8)]
   738 0.791267273707 0.791267273707 0.791267273707    8[6-(6,8),27-(8,8,8,8)]
   739  5.39343958194  5.39343958194  5.39343958194    8[6-(6,8),27-(8,8,8)]
   740  5.10539797291  5.10539797291  5.10539797291    8[6-(6,8)]
   741 0.690977585071 0.690977585071 0.690977585071    8[6-(6,8),27-(8,8,8,8,8)]
   742-0.872057486658-0.872057486658-0.872057486658    8[6-(6,8),27-(8,8,8)]
   743-0.570679507413-0.570679507413-0.570679507413    8[6-(6,8),27-(8,8,8,8,8)]
   744  1.44415286711  1.44415286711  1.44415286711    8[6-(6,8),27-(8,8,8,8)]
   745 -5.82752716973 -5.82752716973 -5.82752716973    8[6-(1,7),27-(8,8,8,8,8)]
   746 -2.25621695764 -2.25621695764 -2.25621695764    8[6-(0),27-(8,8,8,8,8)]
   747  1.46335854336  1.46335854336  1.46335854336    8[27-(8,8,8,8)]
   748   2.0927475428   2.0927475428   2.0927475428    8[6-(6,8)]
   749  7.76863314192  7.76863314192  7.76863314192    8[6-(6,8),27-(8,8,8,8,8)]
   750  14.4782595627  14.4782595627  14.4782595627    8[6-(7),27-(8,8,8,8)]
   751  9.67002290752  9.67002290752  9.67002290752    8[6-(6,8),27-(8,8,8)]
   752  10.0279209694  10.0279209694  10.0279209694    8[6-(6,8)]
   753-0.654238368651-0.654238368651-0.654238368651    8[6-(6,8),27-(8,8,8,8),27-(8,8,8,8,8)]
   754  3.65291102781  3.65291102781  3.65291102781    8[6-(6,8),27-(8,8,8,8,8)]
   755   3.7338049246   3.7338049246   3.7338049246    8[6-(6,8),27-(8,8,8,8,8)]
   756  11.6868149595  11.6868149595  11.6868149595    8[6-(6,8)]
   757  10.0835948273  10.0835948273  10.0835948273    8[6-(6,8),27-(8,8,8),27-(8,8,8,8,8)]
   758  10.0807651897  10.0807651897  10.0807651897    8[6-(6,8),27-(8,8,8,8,8)]
   759  10.2619465446  10.2619465446  10.2619465446    8[6-(6,8),27-(8,8,8,8,8)]
   760  12.4424790476  12.4424790476  12.4424790476    8[6-(6,8),27-(8,8,8)]
   761  13.3030249777  13.3030249777  13.3030249777    8[6-(6,8),27-(8,8,8)]
   762   14.600957539   14.600957539   14.600957539    8[6-(6),27-(8,8,8)]
   763  2.77726364021  2.77726364021  2.77726364021    8[6-(6,8),27-(8,8,8)]
   764  3.89028698283  3.89028698283  3.89028698283    8[6-(6,8)]
   765  1.45014764312  1.45014764312  1.45014764312    8[6-(6,8),27-(8,8,8,8,8)]
   766-0.791199103707-0.791199103707-0.791199103707    8[6-(6,8),27-(8,8,8,8)]
   767  12.3866285881  12.3866285881  12.3866285881    8[6-(6,8),27-(8,8,8)]
   768  12.6746701971  12.6746701971  12.6746701971    8[6-(6,8)]
   769-0.690909415071-0.690909415071-0.690909415071    8[6-(6,8),27-(8,8,8,8,8)]
   770 0.872125656658 0.872125656658 0.872125656658    8[6-(6,8),27-(8,8,8)]
   771 0.570747677413 0.570747677413 0.570747677413    8[6-(6,8),27-(8,8,8,8,8)]
   772  16.3359153029  16.3359153029  16.3359153029    8[6-(6,8),27-(8,8,8,8)]
   773  5.82759533973  5.82759533973  5.82759533973    8[6-(1,7),27-(8,8,8,8,8)]
   774  2.25628512764  2.25628512764  2.25628512764    8[6-(0),27-(8,8,8,8,8)]
   775  16.3167096266  16.3167096266  16.3167096266    8[27-(8,8,8,8)]
