# Supplementary material for: A collection of forcefield precursors for metal–organic frameworks
Source: RSC Adv. 2019 Nov 13;9(63):36492–507. doi: 10.1039/c9ra07327b (PMC9075174; doi:10.1039/c9ra07327b)
Supplement: RA-009-C9RA07327B-s3113 [file RA-009-C9RA07327B-s3113.txt]

DUYRAR_clean

20.471    0.00000000    0.00000000
0.0    23.426    0.00000000
0.0    0.0    29.406

     1     8.38164624     8.38164624     8.38164624    60[7-(6,6),7-(6,6),8-(6),8-(6),8-(6),8-(6),8-(74),8-(74,74)]
     2    17.98602531    17.98602531    17.98602531    60[7-(6,6),8-(6),8-(6),8-(6),8-(74),8-(74)]
     3    10.37593106    10.37593106    10.37593106    60[8-(6),8-(6),8-(74)]
     4    12.08935376    12.08935376    12.08935376    60[7-(6,6),7-(6,6),8-(6),8-(6),8-(6),8-(6),8-(74),8-(74,74)]
     5     2.48497469     2.48497469     2.48497469    60[7-(6,6),8-(6),8-(6),8-(6),8-(74),8-(74)]
     6    10.09506894    10.09506894    10.09506894    60[8-(6),8-(6),8-(74)]
     7    18.61714624    18.61714624    18.61714624    60[7-(6,6),7-(6,6),8-(6),8-(6),8-(6),8-(6),8-(74),8-(74,74)]
     8     7.75052531     7.75052531     7.75052531    60[7-(6,6),8-(6),8-(6),8-(6),8-(74),8-(74)]
     9     0.14043106     0.14043106     0.14043106    60[8-(6),8-(6),8-(74)]
    10     1.85385376     1.85385376     1.85385376    60[7-(6,6),7-(6,6),8-(6),8-(6),8-(6),8-(6),8-(74),8-(74,74)]
    11    12.72047469    12.72047469    12.72047469    60[7-(6,6),8-(6),8-(6),8-(6),8-(74),8-(74)]
    12    20.33056894    20.33056894    20.33056894    60[8-(6),8-(6),8-(74)]
    13    12.08935376    12.08935376    12.08935376    60[7-(6,6),7-(6,6),8-(6),8-(6),8-(6),8-(6),8-(74),8-(74,74)]
    14     2.48497469     2.48497469     2.48497469    60[7-(6,6),8-(6),8-(6),8-(6),8-(74),8-(74)]
    15    10.09506894    10.09506894    10.09506894    60[8-(6),8-(6),8-(74)]
    16     8.38164624     8.38164624     8.38164624    60[7-(6,6),7-(6,6),8-(6),8-(6),8-(6),8-(6),8-(74),8-(74,74)]
    17    17.98602531    17.98602531    17.98602531    60[7-(6,6),8-(6),8-(6),8-(6),8-(74),8-(74)]
    18    10.37593106    10.37593106    10.37593106    60[8-(6),8-(6),8-(74)]
    19     1.85385376     1.85385376     1.85385376    60[7-(6,6),7-(6,6),8-(6),8-(6),8-(6),8-(6),8-(74),8-(74,74)]
    20    12.72047469    12.72047469    12.72047469    60[7-(6,6),8-(6),8-(6),8-(6),8-(74),8-(74)]
    21    20.33056894    20.33056894    20.33056894    60[8-(6),8-(6),8-(74)]
    22    18.61714624    18.61714624    18.61714624    60[7-(6,6),7-(6,6),8-(6),8-(6),8-(6),8-(6),8-(74),8-(74,74)]
    23     7.75052531     7.75052531     7.75052531    60[7-(6,6),8-(6),8-(6),8-(6),8-(74),8-(74)]
    24     0.14043106     0.14043106     0.14043106    60[8-(6),8-(6),8-(74)]
    25     13.0584509     13.0584509     13.0584509    1[6-(6,6)]
    26     13.8015482     13.8015482     13.8015482    1[6-(6,6)]
    27     16.0103691     16.0103691     16.0103691    1[6-(6,6)]
    28      4.5322794      4.5322794      4.5322794    1[6-(6,6)]
    29      2.7390198      2.7390198      2.7390198    1[6-(6,6)]
    30      3.1545811      3.1545811      3.1545811    1[6-(6,6)]
    31     12.4340854     12.4340854     12.4340854    1[6-(6,6)]
    32     13.2058421     13.2058421     13.2058421    1[6-(6,6)]
    33     12.1986689     12.1986689     12.1986689    1[6-(6,6)]
    34      7.4125491      7.4125491      7.4125491    1[6-(6,6)]
    35      6.6694518      6.6694518      6.6694518    1[6-(6,6)]
    36      4.4606309      4.4606309      4.4606309    1[6-(6,6)]
    37     15.9387206     15.9387206     15.9387206    1[6-(6,6)]
    38     17.7319802     17.7319802     17.7319802    1[6-(6,6)]
    39     17.3164189     17.3164189     17.3164189    1[6-(6,6)]
    40      8.0369146      8.0369146      8.0369146    1[6-(6,6)]
    41      7.2651579      7.2651579      7.2651579    1[6-(6,6)]
    42      8.2723311      8.2723311      8.2723311    1[6-(6,6)]
    43      2.8229509      2.8229509      2.8229509    1[6-(6,6)]
    44      3.5660482      3.5660482      3.5660482    1[6-(6,6)]
    45      5.7748691      5.7748691      5.7748691    1[6-(6,6)]
    46     14.7677794     14.7677794     14.7677794    1[6-(6,6)]
    47     12.9745198     12.9745198     12.9745198    1[6-(6,6)]
    48     13.3900811     13.3900811     13.3900811    1[6-(6,6)]
    49      2.1985854      2.1985854      2.1985854    1[6-(6,6)]
    50      2.9703421      2.9703421      2.9703421    1[6-(6,6)]
    51      1.9631689      1.9631689      1.9631689    1[6-(6,6)]
    52     17.6480491     17.6480491     17.6480491    1[6-(6,6)]
    53     16.9049518     16.9049518     16.9049518    1[6-(6,6)]
    54     14.6961309     14.6961309     14.6961309    1[6-(6,6)]
    55      5.7032206      5.7032206      5.7032206    1[6-(6,6)]
    56      7.4964802      7.4964802      7.4964802    1[6-(6,6)]
    57      7.0809189      7.0809189      7.0809189    1[6-(6,6)]
    58     18.2724146     18.2724146     18.2724146    1[6-(6,6)]
    59     17.5006579     17.5006579     17.5006579    1[6-(6,6)]
    60     18.5078311     18.5078311     18.5078311    1[6-(6,6)]
    61      7.4125491      7.4125491      7.4125491    1[6-(6,6)]
    62      6.6694518      6.6694518      6.6694518    1[6-(6,6)]
    63      4.4606309      4.4606309      4.4606309    1[6-(6,6)]
    64     15.9387206     15.9387206     15.9387206    1[6-(6,6)]
    65     17.7319802     17.7319802     17.7319802    1[6-(6,6)]
    66     17.3164189     17.3164189     17.3164189    1[6-(6,6)]
    67      8.0369146      8.0369146      8.0369146    1[6-(6,6)]
    68      7.2651579      7.2651579      7.2651579    1[6-(6,6)]
    69      8.2723311      8.2723311      8.2723311    1[6-(6,6)]
    70     13.0584509     13.0584509     13.0584509    1[6-(6,6)]
    71     13.8015482     13.8015482     13.8015482    1[6-(6,6)]
    72     16.0103691     16.0103691     16.0103691    1[6-(6,6)]
    73      4.5322794      4.5322794      4.5322794    1[6-(6,6)]
    74      2.7390198      2.7390198      2.7390198    1[6-(6,6)]
    75      3.1545811      3.1545811      3.1545811    1[6-(6,6)]
    76     12.4340854     12.4340854     12.4340854    1[6-(6,6)]
    77     13.2058421     13.2058421     13.2058421    1[6-(6,6)]
    78     12.1986689     12.1986689     12.1986689    1[6-(6,6)]
    79     17.6480491     17.6480491     17.6480491    1[6-(6,6)]
    80     16.9049518     16.9049518     16.9049518    1[6-(6,6)]
    81     14.6961309     14.6961309     14.6961309    1[6-(6,6)]
    82      5.7032206      5.7032206      5.7032206    1[6-(6,6)]
    83      7.4964802      7.4964802      7.4964802    1[6-(6,6)]
    84      7.0809189      7.0809189      7.0809189    1[6-(6,6)]
    85     18.2724146     18.2724146     18.2724146    1[6-(6,6)]
    86     17.5006579     17.5006579     17.5006579    1[6-(6,6)]
    87     18.5078311     18.5078311     18.5078311    1[6-(6,6)]
    88      2.8229509      2.8229509      2.8229509    1[6-(6,6)]
    89      3.5660482      3.5660482      3.5660482    1[6-(6,6)]
    90      5.7748691      5.7748691      5.7748691    1[6-(6,6)]
    91     14.7677794     14.7677794     14.7677794    1[6-(6,6)]
    92     12.9745198     12.9745198     12.9745198    1[6-(6,6)]
    93     13.3900811     13.3900811     13.3900811    1[6-(6,6)]
    94      2.1985854      2.1985854      2.1985854    1[6-(6,6)]
    95      2.9703421      2.9703421      2.9703421    1[6-(6,6)]
    96      1.9631689      1.9631689      1.9631689    1[6-(6,6)]
    97    17.81632072    17.81632072    17.81632072    74[8-(0),8-(60),8-(74),8-(74),8-(74),8-(74)]
    98    19.12564588    19.12564588    19.12564588    74[8-(74),8-(74),8-(74),8-(74)]
    99    16.77762218    16.77762218    16.77762218    74[8-(0),8-(60),8-(74),8-(74),8-(74),8-(74)]
   100    13.53194513    13.53194513    13.53194513    74[8-(74),8-(74),8-(74),8-(74)]
   101    12.22077758    12.22077758    12.22077758    74[8-(60),8-(74),8-(74),8-(74),8-(74),8-(74)]
   102    17.36595872    17.36595872    17.36595872    74[8-(60,74),8-(74),8-(74),8-(74),8-(74)]
   103    13.80625653    13.80625653    13.80625653    74[8-(60),8-(74),8-(74),8-(74),8-(74),8-(74)]
   104    14.12580884    14.12580884    14.12580884    74[8-(74),8-(74),8-(74),8-(74)]
   105    17.41283731    17.41283731    17.41283731    74[8-(74),8-(74),8-(74),8-(74)]
   106    16.22142511    16.22142511    16.22142511    74[8-(60,74),8-(74),8-(74),8-(74),8-(74)]
   107    14.96880462    14.96880462    14.96880462    74[8-(74),8-(74),8-(74),8-(74)]
   108    14.19704792    14.19704792    14.19704792    74[8-(74),8-(74),8-(74),8-(74)]
   109     2.65467928     2.65467928     2.65467928    74[8-(0),8-(60),8-(74),8-(74),8-(74),8-(74)]
   110     1.34535412     1.34535412     1.34535412    74[8-(74),8-(74),8-(74),8-(74)]
   111     3.69337782     3.69337782     3.69337782    74[8-(0),8-(60),8-(74),8-(74),8-(74),8-(74)]
   112     6.93905487     6.93905487     6.93905487    74[8-(74),8-(74),8-(74),8-(74)]
   113     8.25022242     8.25022242     8.25022242    74[8-(60),8-(74),8-(74),8-(74),8-(74),8-(74)]
   114     3.10504128     3.10504128     3.10504128    74[8-(60,74),8-(74),8-(74),8-(74),8-(74)]
   115     6.66474347     6.66474347     6.66474347    74[8-(60),8-(74),8-(74),8-(74),8-(74),8-(74)]
   116     6.34519116     6.34519116     6.34519116    74[8-(74),8-(74),8-(74),8-(74)]
   117     3.05816269     3.05816269     3.05816269    74[8-(74),8-(74),8-(74),8-(74)]
   118     4.24957489     4.24957489     4.24957489    74[8-(60,74),8-(74),8-(74),8-(74),8-(74)]
   119     5.50219538     5.50219538     5.50219538    74[8-(74),8-(74),8-(74),8-(74)]
   120     6.27395208     6.27395208     6.27395208    74[8-(74),8-(74),8-(74),8-(74)]
   121     7.58082072     7.58082072     7.58082072    74[8-(0),8-(60),8-(74),8-(74),8-(74),8-(74)]
   122     8.89014588     8.89014588     8.89014588    74[8-(74),8-(74),8-(74),8-(74)]
   123     6.54212218     6.54212218     6.54212218    74[8-(0),8-(60),8-(74),8-(74),8-(74),8-(74)]
   124     3.29644513     3.29644513     3.29644513    74[8-(74),8-(74),8-(74),8-(74)]
   125     1.98527758     1.98527758     1.98527758    74[8-(60),8-(74),8-(74),8-(74),8-(74),8-(74)]
   126     7.13045872     7.13045872     7.13045872    74[8-(60,74),8-(74),8-(74),8-(74),8-(74)]
   127     3.57075653     3.57075653     3.57075653    74[8-(60),8-(74),8-(74),8-(74),8-(74),8-(74)]
   128     3.89030884     3.89030884     3.89030884    74[8-(74),8-(74),8-(74),8-(74)]
   129     7.17733731     7.17733731     7.17733731    74[8-(74),8-(74),8-(74),8-(74)]
   130     5.98592511     5.98592511     5.98592511    74[8-(60,74),8-(74),8-(74),8-(74),8-(74)]
   131     4.73330462     4.73330462     4.73330462    74[8-(74),8-(74),8-(74),8-(74)]
   132     3.96154792     3.96154792     3.96154792    74[8-(74),8-(74),8-(74),8-(74)]
   133    12.89017928    12.89017928    12.89017928    74[8-(0),8-(60),8-(74),8-(74),8-(74),8-(74)]
   134    11.58085412    11.58085412    11.58085412    74[8-(74),8-(74),8-(74),8-(74)]
   135    13.92887782    13.92887782    13.92887782    74[8-(0),8-(60),8-(74),8-(74),8-(74),8-(74)]
   136    17.17455487    17.17455487    17.17455487    74[8-(74),8-(74),8-(74),8-(74)]
   137    18.48572242    18.48572242    18.48572242    74[8-(60),8-(74),8-(74),8-(74),8-(74),8-(74)]
   138    13.34054128    13.34054128    13.34054128    74[8-(60,74),8-(74),8-(74),8-(74),8-(74)]
   139    16.90024347    16.90024347    16.90024347    74[8-(60),8-(74),8-(74),8-(74),8-(74),8-(74)]
   140    16.58069116    16.58069116    16.58069116    74[8-(74),8-(74),8-(74),8-(74)]
   141    13.29366269    13.29366269    13.29366269    74[8-(74),8-(74),8-(74),8-(74)]
   142    14.48507489    14.48507489    14.48507489    74[8-(60,74),8-(74),8-(74),8-(74),8-(74)]
   143    15.73769538    15.73769538    15.73769538    74[8-(74),8-(74),8-(74),8-(74)]
   144    16.50945208    16.50945208    16.50945208    74[8-(74),8-(74),8-(74),8-(74)]
   145     2.65467928     2.65467928     2.65467928    74[8-(0),8-(60),8-(74),8-(74),8-(74),8-(74)]
   146     1.34535412     1.34535412     1.34535412    74[8-(74),8-(74),8-(74),8-(74)]
   147     3.69337782     3.69337782     3.69337782    74[8-(0),8-(60),8-(74),8-(74),8-(74),8-(74)]
   148     6.93905487     6.93905487     6.93905487    74[8-(74),8-(74),8-(74),8-(74)]
   149     8.25022242     8.25022242     8.25022242    74[8-(60),8-(74),8-(74),8-(74),8-(74),8-(74)]
   150     3.10504128     3.10504128     3.10504128    74[8-(60,74),8-(74),8-(74),8-(74),8-(74)]
   151     6.66474347     6.66474347     6.66474347    74[8-(60),8-(74),8-(74),8-(74),8-(74),8-(74)]
   152     6.34519116     6.34519116     6.34519116    74[8-(74),8-(74),8-(74),8-(74)]
   153     3.05816269     3.05816269     3.05816269    74[8-(74),8-(74),8-(74),8-(74)]
   154     4.24957489     4.24957489     4.24957489    74[8-(60,74),8-(74),8-(74),8-(74),8-(74)]
   155     5.50219538     5.50219538     5.50219538    74[8-(74),8-(74),8-(74),8-(74)]
   156     6.27395208     6.27395208     6.27395208    74[8-(74),8-(74),8-(74),8-(74)]
   157    17.81632072    17.81632072    17.81632072    74[8-(0),8-(60),8-(74),8-(74),8-(74),8-(74)]
   158    19.12564588    19.12564588    19.12564588    74[8-(74),8-(74),8-(74),8-(74)]
   159    16.77762218    16.77762218    16.77762218    74[8-(0),8-(60),8-(74),8-(74),8-(74),8-(74)]
   160    13.53194513    13.53194513    13.53194513    74[8-(74),8-(74),8-(74),8-(74)]
   161    12.22077758    12.22077758    12.22077758    74[8-(60),8-(74),8-(74),8-(74),8-(74),8-(74)]
   162    17.36595872    17.36595872    17.36595872    74[8-(60,74),8-(74),8-(74),8-(74),8-(74)]
   163    13.80625653    13.80625653    13.80625653    74[8-(60),8-(74),8-(74),8-(74),8-(74),8-(74)]
   164    14.12580884    14.12580884    14.12580884    74[8-(74),8-(74),8-(74),8-(74)]
   165    17.41283731    17.41283731    17.41283731    74[8-(74),8-(74),8-(74),8-(74)]
   166    16.22142511    16.22142511    16.22142511    74[8-(60,74),8-(74),8-(74),8-(74),8-(74)]
   167    14.96880462    14.96880462    14.96880462    74[8-(74),8-(74),8-(74),8-(74)]
   168    14.19704792    14.19704792    14.19704792    74[8-(74),8-(74),8-(74),8-(74)]
   169    12.89017928    12.89017928    12.89017928    74[8-(0),8-(60),8-(74),8-(74),8-(74),8-(74)]
   170    11.58085412    11.58085412    11.58085412    74[8-(74),8-(74),8-(74),8-(74)]
   171    13.92887782    13.92887782    13.92887782    74[8-(0),8-(60),8-(74),8-(74),8-(74),8-(74)]
   172    17.17455487    17.17455487    17.17455487    74[8-(74),8-(74),8-(74),8-(74)]
   173    18.48572242    18.48572242    18.48572242    74[8-(60),8-(74),8-(74),8-(74),8-(74),8-(74)]
   174    13.34054128    13.34054128    13.34054128    74[8-(60,74),8-(74),8-(74),8-(74),8-(74)]
   175    16.90024347    16.90024347    16.90024347    74[8-(60),8-(74),8-(74),8-(74),8-(74),8-(74)]
   176    16.58069116    16.58069116    16.58069116    74[8-(74),8-(74),8-(74),8-(74)]
   177    13.29366269    13.29366269    13.29366269    74[8-(74),8-(74),8-(74),8-(74)]
   178    14.48507489    14.48507489    14.48507489    74[8-(60,74),8-(74),8-(74),8-(74),8-(74)]
   179    15.73769538    15.73769538    15.73769538    74[8-(74),8-(74),8-(74),8-(74)]
   180    16.50945208    16.50945208    16.50945208    74[8-(74),8-(74),8-(74),8-(74)]
   181     7.58082072     7.58082072     7.58082072    74[8-(0),8-(60),8-(74),8-(74),8-(74),8-(74)]
   182     8.89014588     8.89014588     8.89014588    74[8-(74),8-(74),8-(74),8-(74)]
   183     6.54212218     6.54212218     6.54212218    74[8-(0),8-(60),8-(74),8-(74),8-(74),8-(74)]
   184     3.29644513     3.29644513     3.29644513    74[8-(74),8-(74),8-(74),8-(74)]
   185     1.98527758     1.98527758     1.98527758    74[8-(60),8-(74),8-(74),8-(74),8-(74),8-(74)]
   186     7.13045872     7.13045872     7.13045872    74[8-(60,74),8-(74),8-(74),8-(74),8-(74)]
   187     3.57075653     3.57075653     3.57075653    74[8-(60),8-(74),8-(74),8-(74),8-(74),8-(74)]
   188     3.89030884     3.89030884     3.89030884    74[8-(74),8-(74),8-(74),8-(74)]
   189     7.17733731     7.17733731     7.17733731    74[8-(74),8-(74),8-(74),8-(74)]
   190     5.98592511     5.98592511     5.98592511    74[8-(60,74),8-(74),8-(74),8-(74),8-(74)]
   191     4.73330462     4.73330462     4.73330462    74[8-(74),8-(74),8-(74),8-(74)]
   192     3.96154792     3.96154792     3.96154792    74[8-(74),8-(74),8-(74),8-(74)]
   193     14.8987938     14.8987938     14.8987938    6[6-(1,6),6-(8,8),7-(6,60)]
   194      13.961222      13.961222      13.961222    6[1-(0),6-(1,6),6-(6,7)]
   195     14.4095369     14.4095369     14.4095369    6[1-(0),6-(1,6),6-(1,6)]
   196     15.7176338     15.7176338     15.7176338    6[1-(0),6-(1,6),6-(6,7)]
   197     16.6449701     16.6449701     16.6449701    6[6-(1,6),6-(8,8),7-(6,60)]
   198      14.575352      14.575352      14.575352    6[6-(6,7),8-(0),8-(60)]
   199     18.1147879     18.1147879     18.1147879    6[6-(6,7),8-(60),8-(60)]
   200      5.8424234      5.8424234      5.8424234    6[6-(1,6),6-(8,8),7-(6,60)]
   201      4.6428228      4.6428228      4.6428228    6[1-(0),6-(1,6),6-(6,7)]
   202      3.5742366      3.5742366      3.5742366    6[1-(0),6-(1,6),6-(1,6)]
   203      3.8137473      3.8137473      3.8137473    6[1-(0),6-(1,6),6-(6,7)]
   204      5.1054674      5.1054674      5.1054674    6[6-(1,6),6-(8,8),7-(6,60)]
   205      7.0461182      7.0461182      7.0461182    6[6-(6,7),8-(60),8-(60)]
   206      5.5844888      5.5844888      5.5844888    6[6-(6,7),8-(0),8-(60)]
   207     10.9233256     10.9233256     10.9233256    6[6-(1,6),6-(8,8),7-(6,60)]
   208     12.0226183     12.0226183     12.0226183    6[1-(0),6-(1,6),6-(6,7)]
   209     12.4893571     12.4893571     12.4893571    6[1-(0),6-(1,6),6-(1,6)]
   210      11.893651      11.893651      11.893651    6[1-(0),6-(1,6),6-(6,7)]
   211     10.8189235     10.8189235     10.8189235    6[6-(1,6),6-(8,8),7-(6,60)]
   212     10.1556631     10.1556631     10.1556631    6[6-(6,7),8-(0),8-(60)]
   213     10.3665144     10.3665144     10.3665144    6[6-(6,7),8-(60),8-(60)]
   214      5.5722062      5.5722062      5.5722062    6[6-(1,6),6-(8,8),7-(6,60)]
   215       6.509778       6.509778       6.509778    6[1-(0),6-(1,6),6-(6,7)]
   216      6.0614631      6.0614631      6.0614631    6[1-(0),6-(1,6),6-(1,6)]
   217      4.7533662      4.7533662      4.7533662    6[1-(0),6-(1,6),6-(6,7)]
   218      3.8260299      3.8260299      3.8260299    6[6-(1,6),6-(8,8),7-(6,60)]
   219       5.895648       5.895648       5.895648    6[6-(6,7),8-(0),8-(60)]
   220      2.3562121      2.3562121      2.3562121    6[6-(6,7),8-(60),8-(60)]
   221     14.6285766     14.6285766     14.6285766    6[6-(1,6),6-(8,8),7-(6,60)]
   222     15.8281772     15.8281772     15.8281772    6[1-(0),6-(1,6),6-(6,7)]
   223     16.8967634     16.8967634     16.8967634    6[1-(0),6-(1,6),6-(1,6)]
   224     16.6572527     16.6572527     16.6572527    6[1-(0),6-(1,6),6-(6,7)]
   225     15.3655326     15.3655326     15.3655326    6[6-(1,6),6-(8,8),7-(6,60)]
   226     13.4248818     13.4248818     13.4248818    6[6-(6,7),8-(60),8-(60)]
   227     14.8865112     14.8865112     14.8865112    6[6-(6,7),8-(0),8-(60)]
   228      9.5476744      9.5476744      9.5476744    6[6-(1,6),6-(8,8),7-(6,60)]
   229      8.4483817      8.4483817      8.4483817    6[1-(0),6-(1,6),6-(6,7)]
   230      7.9816429      7.9816429      7.9816429    6[1-(0),6-(1,6),6-(1,6)]
   231       8.577349       8.577349       8.577349    6[1-(0),6-(1,6),6-(6,7)]
   232      9.6520765      9.6520765      9.6520765    6[6-(1,6),6-(8,8),7-(6,60)]
   233     10.3153369     10.3153369     10.3153369    6[6-(6,7),8-(0),8-(60)]
   234     10.1044856     10.1044856     10.1044856    6[6-(6,7),8-(60),8-(60)]
   235      4.6632938      4.6632938      4.6632938    6[6-(1,6),6-(8,8),7-(6,60)]
   236       3.725722       3.725722       3.725722    6[1-(0),6-(1,6),6-(6,7)]
   237      4.1740369      4.1740369      4.1740369    6[1-(0),6-(1,6),6-(1,6)]
   238      5.4821338      5.4821338      5.4821338    6[1-(0),6-(1,6),6-(6,7)]
   239      6.4094701      6.4094701      6.4094701    6[6-(1,6),6-(8,8),7-(6,60)]
   240       4.339852       4.339852       4.339852    6[6-(6,7),8-(0),8-(60)]
   241      7.8792879      7.8792879      7.8792879    6[6-(6,7),8-(60),8-(60)]
   242     16.0779234     16.0779234     16.0779234    6[6-(1,6),6-(8,8),7-(6,60)]
   243     14.8783228     14.8783228     14.8783228    6[1-(0),6-(1,6),6-(6,7)]
   244     13.8097366     13.8097366     13.8097366    6[1-(0),6-(1,6),6-(1,6)]
   245     14.0492473     14.0492473     14.0492473    6[1-(0),6-(1,6),6-(6,7)]
   246     15.3409674     15.3409674     15.3409674    6[6-(1,6),6-(8,8),7-(6,60)]
   247     17.2816182     17.2816182     17.2816182    6[6-(6,7),8-(60),8-(60)]
   248     15.8199888     15.8199888     15.8199888    6[6-(6,7),8-(0),8-(60)]
   249      0.6878256      0.6878256      0.6878256    6[6-(1,6),6-(8,8),7-(6,60)]
   250      1.7871183      1.7871183      1.7871183    6[1-(0),6-(1,6),6-(6,7)]
   251      2.2538571      2.2538571      2.2538571    6[1-(0),6-(1,6),6-(1,6)]
   252       1.658151       1.658151       1.658151    6[1-(0),6-(1,6),6-(6,7)]
   253      0.5834235      0.5834235      0.5834235    6[6-(1,6),6-(8,8),7-(6,60)]
   254     20.3911631     20.3911631     20.3911631    6[6-(6,7),8-(0),8-(60)]
   255      0.1310144      0.1310144      0.1310144    6[6-(6,7),8-(60),8-(60)]
   256     15.8077062     15.8077062     15.8077062    6[6-(1,6),6-(8,8),7-(6,60)]
   257      16.745278      16.745278      16.745278    6[1-(0),6-(1,6),6-(6,7)]
   258     16.2969631     16.2969631     16.2969631    6[1-(0),6-(1,6),6-(1,6)]
   259     14.9888662     14.9888662     14.9888662    6[1-(0),6-(1,6),6-(6,7)]
   260     14.0615299     14.0615299     14.0615299    6[6-(1,6),6-(8,8),7-(6,60)]
   261      16.131148      16.131148      16.131148    6[6-(6,7),8-(0),8-(60)]
   262     12.5917121     12.5917121     12.5917121    6[6-(6,7),8-(60),8-(60)]
   263      4.3930766      4.3930766      4.3930766    6[6-(1,6),6-(8,8),7-(6,60)]
   264      5.5926772      5.5926772      5.5926772    6[1-(0),6-(1,6),6-(6,7)]
   265      6.6612634      6.6612634      6.6612634    6[1-(0),6-(1,6),6-(1,6)]
   266      6.4217527      6.4217527      6.4217527    6[1-(0),6-(1,6),6-(6,7)]
   267      5.1300326      5.1300326      5.1300326    6[6-(1,6),6-(8,8),7-(6,60)]
   268      3.1893818      3.1893818      3.1893818    6[6-(6,7),8-(60),8-(60)]
   269      4.6510112      4.6510112      4.6510112    6[6-(6,7),8-(0),8-(60)]
   270     19.7831744     19.7831744     19.7831744    6[6-(1,6),6-(8,8),7-(6,60)]
   271     18.6838817     18.6838817     18.6838817    6[1-(0),6-(1,6),6-(6,7)]
   272     18.2171429     18.2171429     18.2171429    6[1-(0),6-(1,6),6-(1,6)]
   273      18.812849      18.812849      18.812849    6[1-(0),6-(1,6),6-(6,7)]
   274     19.8875765     19.8875765     19.8875765    6[6-(1,6),6-(8,8),7-(6,60)]
   275      0.0798369      0.0798369      0.0798369    6[6-(6,7),8-(0),8-(60)]
   276     20.3399856     20.3399856     20.3399856    6[6-(6,7),8-(60),8-(60)]
   277      5.5722062      5.5722062      5.5722062    6[6-(1,6),6-(8,8),7-(6,60)]
   278       6.509778       6.509778       6.509778    6[1-(0),6-(1,6),6-(6,7)]
   279      6.0614631      6.0614631      6.0614631    6[1-(0),6-(1,6),6-(1,6)]
   280      4.7533662      4.7533662      4.7533662    6[1-(0),6-(1,6),6-(6,7)]
   281      3.8260299      3.8260299      3.8260299    6[6-(1,6),6-(8,8),7-(6,60)]
   282       5.895648       5.895648       5.895648    6[6-(6,7),8-(0),8-(60)]
   283      2.3562121      2.3562121      2.3562121    6[6-(6,7),8-(60),8-(60)]
   284     14.6285766     14.6285766     14.6285766    6[6-(1,6),6-(8,8),7-(6,60)]
   285     15.8281772     15.8281772     15.8281772    6[1-(0),6-(1,6),6-(6,7)]
   286     16.8967634     16.8967634     16.8967634    6[1-(0),6-(1,6),6-(1,6)]
   287     16.6572527     16.6572527     16.6572527    6[1-(0),6-(1,6),6-(6,7)]
   288     15.3655326     15.3655326     15.3655326    6[6-(1,6),6-(8,8),7-(6,60)]
   289     13.4248818     13.4248818     13.4248818    6[6-(6,7),8-(60),8-(60)]
   290     14.8865112     14.8865112     14.8865112    6[6-(6,7),8-(0),8-(60)]
   291      9.5476744      9.5476744      9.5476744    6[6-(1,6),6-(8,8),7-(6,60)]
   292      8.4483817      8.4483817      8.4483817    6[1-(0),6-(1,6),6-(6,7)]
   293      7.9816429      7.9816429      7.9816429    6[1-(0),6-(1,6),6-(1,6)]
   294       8.577349       8.577349       8.577349    6[1-(0),6-(1,6),6-(6,7)]
   295      9.6520765      9.6520765      9.6520765    6[6-(1,6),6-(8,8),7-(6,60)]
   296     10.3153369     10.3153369     10.3153369    6[6-(6,7),8-(0),8-(60)]
   297     10.1044856     10.1044856     10.1044856    6[6-(6,7),8-(60),8-(60)]
   298     14.8987938     14.8987938     14.8987938    6[6-(1,6),6-(8,8),7-(6,60)]
   299      13.961222      13.961222      13.961222    6[1-(0),6-(1,6),6-(6,7)]
   300     14.4095369     14.4095369     14.4095369    6[1-(0),6-(1,6),6-(1,6)]
   301     15.7176338     15.7176338     15.7176338    6[1-(0),6-(1,6),6-(6,7)]
   302     16.6449701     16.6449701     16.6449701    6[6-(1,6),6-(8,8),7-(6,60)]
   303      14.575352      14.575352      14.575352    6[6-(6,7),8-(0),8-(60)]
   304     18.1147879     18.1147879     18.1147879    6[6-(6,7),8-(60),8-(60)]
   305      5.8424234      5.8424234      5.8424234    6[6-(1,6),6-(8,8),7-(6,60)]
   306      4.6428228      4.6428228      4.6428228    6[1-(0),6-(1,6),6-(6,7)]
   307      3.5742366      3.5742366      3.5742366    6[1-(0),6-(1,6),6-(1,6)]
   308      3.8137473      3.8137473      3.8137473    6[1-(0),6-(1,6),6-(6,7)]
   309      5.1054674      5.1054674      5.1054674    6[6-(1,6),6-(8,8),7-(6,60)]
   310      7.0461182      7.0461182      7.0461182    6[6-(6,7),8-(60),8-(60)]
   311      5.5844888      5.5844888      5.5844888    6[6-(6,7),8-(0),8-(60)]
   312     10.9233256     10.9233256     10.9233256    6[6-(1,6),6-(8,8),7-(6,60)]
   313     12.0226183     12.0226183     12.0226183    6[1-(0),6-(1,6),6-(6,7)]
   314     12.4893571     12.4893571     12.4893571    6[1-(0),6-(1,6),6-(1,6)]
   315      11.893651      11.893651      11.893651    6[1-(0),6-(1,6),6-(6,7)]
   316     10.8189235     10.8189235     10.8189235    6[6-(1,6),6-(8,8),7-(6,60)]
   317     10.1556631     10.1556631     10.1556631    6[6-(6,7),8-(0),8-(60)]
   318     10.3665144     10.3665144     10.3665144    6[6-(6,7),8-(60),8-(60)]
   319     15.8077062     15.8077062     15.8077062    6[6-(1,6),6-(8,8),7-(6,60)]
   320      16.745278      16.745278      16.745278    6[1-(0),6-(1,6),6-(6,7)]
   321     16.2969631     16.2969631     16.2969631    6[1-(0),6-(1,6),6-(1,6)]
   322     14.9888662     14.9888662     14.9888662    6[1-(0),6-(1,6),6-(6,7)]
   323     14.0615299     14.0615299     14.0615299    6[6-(1,6),6-(8,8),7-(6,60)]
   324      16.131148      16.131148      16.131148    6[6-(6,7),8-(0),8-(60)]
   325     12.5917121     12.5917121     12.5917121    6[6-(6,7),8-(60),8-(60)]
   326      4.3930766      4.3930766      4.3930766    6[6-(1,6),6-(8,8),7-(6,60)]
   327      5.5926772      5.5926772      5.5926772    6[1-(0),6-(1,6),6-(6,7)]
   328      6.6612634      6.6612634      6.6612634    6[1-(0),6-(1,6),6-(1,6)]
   329      6.4217527      6.4217527      6.4217527    6[1-(0),6-(1,6),6-(6,7)]
   330      5.1300326      5.1300326      5.1300326    6[6-(1,6),6-(8,8),7-(6,60)]
   331      3.1893818      3.1893818      3.1893818    6[6-(6,7),8-(60),8-(60)]
   332      4.6510112      4.6510112      4.6510112    6[6-(6,7),8-(0),8-(60)]
   333     19.7831744     19.7831744     19.7831744    6[6-(1,6),6-(8,8),7-(6,60)]
   334     18.6838817     18.6838817     18.6838817    6[1-(0),6-(1,6),6-(6,7)]
   335     18.2171429     18.2171429     18.2171429    6[1-(0),6-(1,6),6-(1,6)]
   336      18.812849      18.812849      18.812849    6[1-(0),6-(1,6),6-(6,7)]
   337     19.8875765     19.8875765     19.8875765    6[6-(1,6),6-(8,8),7-(6,60)]
   338      0.0798369      0.0798369      0.0798369    6[6-(6,7),8-(0),8-(60)]
   339     20.3399856     20.3399856     20.3399856    6[6-(6,7),8-(60),8-(60)]
   340      4.6632938      4.6632938      4.6632938    6[6-(1,6),6-(8),7-(6,60)]
   341       3.725722       3.725722       3.725722    6[1-(0),6-(1,6),6-(6,7)]
   342      4.1740369      4.1740369      4.1740369    6[1-(0),6-(1,6),6-(1,6)]
   343      5.4821338      5.4821338      5.4821338    6[1-(0),6-(1,6),6-(6,7)]
   344      6.4094701      6.4094701      6.4094701    6[6-(1,6),6-(8,8),7-(6,60)]
   345       4.339852       4.339852       4.339852    6[6-(6,7),8-(60)]
   346      7.8792879      7.8792879      7.8792879    6[6-(6,7),8-(60),8-(60)]
   347     16.0779234     16.0779234     16.0779234    6[6-(1,6),6-(8,8),7-(6,60)]
   348     14.8783228     14.8783228     14.8783228    6[1-(0),6-(1,6),6-(6,7)]
   349     13.8097366     13.8097366     13.8097366    6[1-(0),6-(1,6),6-(1,6)]
   350     14.0492473     14.0492473     14.0492473    6[1-(0),6-(1,6),6-(6,7)]
   351     15.3409674     15.3409674     15.3409674    6[6-(1,6),6-(8,8),7-(6,60)]
   352     17.2816182     17.2816182     17.2816182    6[6-(6,7),8-(60),8-(60)]
   353     15.8199888     15.8199888     15.8199888    6[6-(6,7),8-(0),8-(60)]
   354      0.6878256      0.6878256      0.6878256    6[6-(1,6),6-(8,8),7-(6,60)]
   355      1.7871183      1.7871183      1.7871183    6[1-(0),6-(1,6),6-(6,7)]
   356      2.2538571      2.2538571      2.2538571    6[1-(0),6-(1,6),6-(1,6)]
   357       1.658151       1.658151       1.658151    6[1-(0),6-(1,6),6-(6,7)]
   358      0.5834235      0.5834235      0.5834235    6[6-(1,6),6-(8,8),7-(6,60)]
   359     20.3911631     20.3911631     20.3911631    6[6-(6,7),8-(0),8-(60)]
   360      0.1310144      0.1310144      0.1310144    6[6-(6,7),8-(60),8-(60)]
   361     10.3296666     10.3296666     10.3296666    7[6-(6,6),6-(6,6),60-(7,8,8,8,8,8,8)]
   362      6.0778399      6.0778399      6.0778399    7[6-(6,6),6-(6,6),60-(7,8,8,8,8,8,8)]
   363      16.213032      16.213032      16.213032    7[6-(6,6),6-(6,6),60-(8,8,8,8,8)]
   364     10.1413334     10.1413334     10.1413334    7[6-(6,6),6-(6,6),60-(7,8,8,8,8,8,8)]
   365     14.3931601     14.3931601     14.3931601    7[6-(6,6),6-(6,6),60-(7,8,8,8,8,8,8)]
   366       4.257968       4.257968       4.257968    7[6-(6,6),6-(6,6),60-(8,8,8,8,8)]
   367      0.0941666      0.0941666      0.0941666    7[6-(6,6),6-(6,6),60-(7,8,8,8,8,8,8)]
   368     16.3133399     16.3133399     16.3133399    7[6-(6,6),6-(6,6),60-(7,8,8,8,8,8,8)]
   369       5.977532       5.977532       5.977532    7[6-(6,6),6-(6,6),60-(8,8,8,8,8)]
   370     20.3768334     20.3768334     20.3768334    7[6-(6,6),6-(6,6),60-(7,8,8,8,8,8,8)]
   371      4.1576601      4.1576601      4.1576601    7[6-(6,6),6-(6,6),60-(7,8,8,8,8,8,8)]
   372      14.493468      14.493468      14.493468    7[6-(6,6),6-(6,6),60-(8,8,8,8,8)]
   373     10.1413334     10.1413334     10.1413334    7[6-(6,6),6-(6,6),60-(7,8,8,8,8,8,8)]
   374     14.3931601     14.3931601     14.3931601    7[6-(6,6),6-(6,6),60-(7,8,8,8,8,8,8)]
   375       4.257968       4.257968       4.257968    7[6-(6,6),6-(6,6),60-(8,8,8,8,8)]
   376     10.3296666     10.3296666     10.3296666    7[6-(6,6),6-(6,6),60-(7,8,8,8,8,8,8)]
   377      6.0778399      6.0778399      6.0778399    7[6-(6,6),6-(6,6),60-(7,8,8,8,8,8,8)]
   378      16.213032      16.213032      16.213032    7[6-(6,6),6-(6,6),60-(8,8,8,8,8)]
   379     20.3768334     20.3768334     20.3768334    7[6-(6,6),6-(6,6),60-(7,8,8,8,8,8,8)]
   380      4.1576601      4.1576601      4.1576601    7[6-(6,6),6-(6,6),60-(7,8,8,8,8,8,8)]
   381      14.493468      14.493468      14.493468    7[6-(6,6),6-(6,6),60-(8,8,8,8,8)]
   382      0.0941666      0.0941666      0.0941666    7[6-(6,6),6-(6,6),60-(7,8,8,8,8,8,8)]
   383     16.3133399     16.3133399     16.3133399    7[6-(6,6),6-(6,6),60-(7,8,8,8,8,8,8)]
   384       5.977532       5.977532       5.977532    7[6-(6,6),6-(6,6),60-(8,8,8,8,8)]
   385     14.2785225     14.2785225     14.2785225    8[74-(8,8,8,8,8),74-(8,8,8,8,8)]
   386     15.2959312     15.2959312     15.2959312    8[74-(8,8,8,8,8)]
   387     15.8977786     15.8977786     15.8977786    8[74-(8,8,8,8),74-(8,8,8,8)]
   388     17.1792632     17.1792632     17.1792632    8[74-(8,8,8,8,8)]
   389     18.9888996     18.9888996     18.9888996    8[74-(8,8,8),74-(8,8,8)]
   390      6.7288177      6.7288177      6.7288177    8[6-(6,8),60-(7,7,8,8,8,8,8)]
   391     10.8537242     10.8537242     10.8537242    8[6-(6,8),60-(8,8)]
   392      8.0901392      8.0901392      8.0901392    8[6-(6,8),60-(7,7,8,8,8,8,8)]
   393     18.7739541     18.7739541     18.7739541    8[60-(8,8),74-(8,8,8,8,8)]
   394     17.6071071     17.6071071     17.6071071    8[60-(7,8,8,8,8),74-(8,8,8,8,8)]
   395     15.6173259     15.6173259     15.6173259    8[74-(8,8,8),74-(8,8,8,8,8)]
   396     15.7258222     15.7258222     15.7258222    8[74-(8,8,8),74-(8,8,8,8)]
   397     12.4995926     12.4995926     12.4995926    8[74-(8,8,8),74-(8,8,8,8,8)]
   398     10.5446121     10.5446121     10.5446121    8[6-(6,8)]
   399      9.4309897      9.4309897      9.4309897    8[6-(6,8),60-(7,7,8,8,8,8,8)]
   400     13.8895735     13.8895735     13.8895735    8[74-(8,8,8),74-(8,8,8)]
   401     14.8291924     14.8291924     14.8291924    8[74-(8,8,8),74-(8,8,8,8)]
   402     16.4607311     16.4607311     16.4607311    8[74-(8,8,8),74-(8,8,8)]
   403     13.7790301     13.7790301     13.7790301    8[74-(8,8,8),74-(8,8,8,8,8)]
   404      4.7021887      4.7021887      4.7021887    8[6-(6,8)]
   405     13.1321465     13.1321465     13.1321465    8[60-(7,8,8,8,8),74-(8,8,8,8,8)]
   406     14.9704423     14.9704423     14.9704423    8[74-(8,8,8),74-(8,8,8,8)]
   407      6.9069154      6.9069154      6.9069154    8[6-(6,8),60-(7,8,8,8,8)]
   408     17.5088463     17.5088463     17.5088463    8[74-(8,8,8,8),74-(8,8,8,8,8)]
   409     18.1291176     18.1291176     18.1291176    8[74-(8,8,8),74-(8,8,8,8,8)]
   410     16.9069989     16.9069989     16.9069989    8[74-(8,8,8,8),74-(8,8,8,8,8)]
   411      10.542565      10.542565      10.542565    8[60-(7,7,8,8,8,8,8),74-(8,8,8,8,8)]
   412     13.9100445     13.9100445     13.9100445    8[74-(8,8,8),74-(8,8,8,8,8)]
   413      9.3613883      9.3613883      9.3613883    8[6-(6,8),60-(7,7,8,8,8,8,8)]
   414     17.5006579     17.5006579     17.5006579    8[60-(7,7,8,8,8,8,8),74-(8,8,8,8),74-(8,8,8,8)]
   415     18.4975956     18.4975956     18.4975956    8[6-(6,8),60-(8,8)]
   416     19.4761094     19.4761094     19.4761094    8[74-(8,8,8),74-(8,8,8,8,8)]
   417     16.2150791     16.2150791     16.2150791    8[74-(8,8,8),74-(8,8,8,8,8)]
   418     18.5651499     18.5651499     18.5651499    8[74-(8,8,8),74-(8,8,8,8)]
   419     16.0963473     16.0963473     16.0963473    8[74-(8,8,8),74-(8,8,8,8,8)]
   420     15.0195727     15.0195727     15.0195727    8[74-(8,8,8),74-(8,8,8,8,8)]
   421     13.5395194     13.5395194     13.5395194    8[74-(8,8,8),74-(8,8,8)]
   422     12.0451364     12.0451364     12.0451364    8[74-(8,8,8,8,8),74-(8,8,8,8,8)]
   423      12.999085      12.999085      12.999085    8[74-(8,8,8),74-(8,8,8,8,8)]
   424     12.5241578     12.5241578     12.5241578    8[74-(8,8,8),74-(8,8,8,8,8)]
   425     18.0226684     18.0226684     18.0226684    8[74-(8,8,8),74-(8,8,8,8,8)]
   426     15.4310398     15.4310398     15.4310398    8[6-(6,8),60-(7,8,8,8,8)]
   427     18.8210374     18.8210374     18.8210374    8[6-(6,8),60-(7,8,8,8,8)]
   428     13.2959145     13.2959145     13.2959145    8[6-(6,8)]
   429      6.1924775      6.1924775      6.1924775    8[74-(8,8,8,8,8),74-(8,8,8,8,8)]
   430      5.1750688      5.1750688      5.1750688    8[74-(8,8,8,8,8)]
   431      4.5732214      4.5732214      4.5732214    8[74-(8,8,8,8),74-(8,8,8,8)]
   432      3.2917368      3.2917368      3.2917368    8[74-(8,8,8,8,8)]
   433      1.4821004      1.4821004      1.4821004    8[74-(8,8,8),74-(8,8,8)]
   434     13.7421823     13.7421823     13.7421823    8[6-(6,8),60-(7,7,8,8,8,8,8)]
   435      9.6172758      9.6172758      9.6172758    8[6-(6,8),60-(8,8)]
   436     12.3808608     12.3808608     12.3808608    8[6-(6,8),60-(7,7,8,8,8,8,8)]
   437      1.6970459      1.6970459      1.6970459    8[60-(8,8),74-(8,8,8,8,8)]
   438      2.8638929      2.8638929      2.8638929    8[60-(7,8,8,8,8),74-(8,8,8,8,8)]
   439      4.8536741      4.8536741      4.8536741    8[74-(8,8,8),74-(8,8,8,8,8)]
   440      4.7451778      4.7451778      4.7451778    8[74-(8,8,8),74-(8,8,8,8)]
   441      7.9714074      7.9714074      7.9714074    8[74-(8,8,8),74-(8,8,8,8,8)]
   442      9.9263879      9.9263879      9.9263879    8[6-(6,8)]
   443     11.0400103     11.0400103     11.0400103    8[6-(6,8),60-(7,7,8,8,8,8,8)]
   444      6.5814265      6.5814265      6.5814265    8[74-(8,8,8),74-(8,8,8)]
   445      5.6418076      5.6418076      5.6418076    8[74-(8,8,8),74-(8,8,8,8)]
   446      4.0102689      4.0102689      4.0102689    8[74-(8,8,8),74-(8,8,8)]
   447      6.6919699      6.6919699      6.6919699    8[74-(8,8,8),74-(8,8,8,8,8)]
   448     15.7688113     15.7688113     15.7688113    8[6-(6,8)]
   449      7.3388535      7.3388535      7.3388535    8[60-(7,8,8,8,8),74-(8,8,8,8,8)]
   450      5.5005577      5.5005577      5.5005577    8[74-(8,8,8),74-(8,8,8,8)]
   451     13.5640846     13.5640846     13.5640846    8[6-(6,8),60-(7,8,8,8,8)]
   452      2.9621537      2.9621537      2.9621537    8[74-(8,8,8,8),74-(8,8,8,8,8)]
   453      2.3418824      2.3418824      2.3418824    8[74-(8,8,8),74-(8,8,8,8,8)]
   454      3.5640011      3.5640011      3.5640011    8[74-(8,8,8,8),74-(8,8,8,8,8)]
   455       9.928435       9.928435       9.928435    8[60-(7,7,8,8,8,8,8),74-(8,8,8,8,8)]
   456      6.5609555      6.5609555      6.5609555    8[74-(8,8,8),74-(8,8,8,8,8)]
   457     11.1096117     11.1096117     11.1096117    8[6-(6,8),60-(7,7,8,8,8,8,8)]
   458      2.9703421      2.9703421      2.9703421    8[60-(7,7,8,8,8,8,8),74-(8,8,8,8),74-(8,8,8,8)]
   459      1.9734044      1.9734044      1.9734044    8[6-(6,8),60-(8,8)]
   460      0.9948906      0.9948906      0.9948906    8[74-(8,8,8),74-(8,8,8,8,8)]
   461      4.2559209      4.2559209      4.2559209    8[74-(8,8,8),74-(8,8,8,8,8)]
   462      1.9058501      1.9058501      1.9058501    8[74-(8,8,8),74-(8,8,8,8)]
   463      4.3746527      4.3746527      4.3746527    8[74-(8,8,8),74-(8,8,8,8,8)]
   464      5.4514273      5.4514273      5.4514273    8[74-(8,8,8),74-(8,8,8,8,8)]
   465      6.9314806      6.9314806      6.9314806    8[74-(8,8,8),74-(8,8,8)]
   466      8.4258636      8.4258636      8.4258636    8[74-(8,8,8,8,8),74-(8,8,8,8,8)]
   467       7.471915       7.471915       7.471915    8[74-(8,8,8),74-(8,8,8,8,8)]
   468      7.9468422      7.9468422      7.9468422    8[74-(8,8,8),74-(8,8,8,8,8)]
   469      2.4483316      2.4483316      2.4483316    8[74-(8,8,8),74-(8,8,8,8,8)]
   470      5.0399602      5.0399602      5.0399602    8[6-(6,8),60-(7,8,8,8,8)]
   471      1.6499626      1.6499626      1.6499626    8[6-(6,8),60-(7,8,8,8,8)]
   472      7.1750855      7.1750855      7.1750855    8[6-(6,8)]
   473      4.0430225      4.0430225      4.0430225    8[74-(8,8,8,8,8),74-(8,8,8,8,8)]
   474      5.0604312      5.0604312      5.0604312    8[74-(8,8,8,8,8)]
   475      5.6622786      5.6622786      5.6622786    8[74-(8,8,8,8),74-(8,8,8,8)]
   476      6.9437632      6.9437632      6.9437632    8[74-(8,8,8,8,8)]
   477      8.7533996      8.7533996      8.7533996    8[74-(8,8,8),74-(8,8,8)]
   478     16.9643177     16.9643177     16.9643177    8[6-(6,8),60-(7,7,8,8,8,8,8)]
   479      0.6182242      0.6182242      0.6182242    8[6-(6,8),60-(8,8)]
   480     18.3256392     18.3256392     18.3256392    8[6-(6,8),60-(7,7,8,8,8,8,8)]
   481      8.5384541      8.5384541      8.5384541    8[60-(8,8),74-(8,8,8,8,8)]
   482      7.3716071      7.3716071      7.3716071    8[60-(7,8,8,8,8),74-(8,8,8,8,8)]
   483      5.3818259      5.3818259      5.3818259    8[74-(8,8,8),74-(8,8,8,8,8)]
   484      5.4903222      5.4903222      5.4903222    8[74-(8,8,8),74-(8,8,8,8)]
   485      2.2640926      2.2640926      2.2640926    8[74-(8,8,8),74-(8,8,8,8,8)]
   486      0.3091121      0.3091121      0.3091121    8[6-(6,8)]
   487     19.6664897     19.6664897     19.6664897    8[6-(6,8),60-(7,7,8,8,8,8,8)]
   488      3.6540735      3.6540735      3.6540735    8[74-(8,8,8),74-(8,8,8)]
   489      4.5936924      4.5936924      4.5936924    8[74-(8,8,8),74-(8,8,8,8)]
   490      6.2252311      6.2252311      6.2252311    8[74-(8,8,8),74-(8,8,8)]
   491      3.5435301      3.5435301      3.5435301    8[74-(8,8,8),74-(8,8,8,8,8)]
   492     14.9376887     14.9376887     14.9376887    8[6-(6,8)]
   493      2.8966465      2.8966465      2.8966465    8[60-(7,8,8,8,8),74-(8,8,8,8,8)]
   494      4.7349423      4.7349423      4.7349423    8[74-(8,8,8),74-(8,8,8,8)]
   495     17.1424154     17.1424154     17.1424154    8[6-(6,8),60-(7,8,8,8,8)]
   496      7.2733463      7.2733463      7.2733463    8[74-(8,8,8,8),74-(8,8,8,8,8)]
   497      7.8936176      7.8936176      7.8936176    8[74-(8,8,8),74-(8,8,8,8,8)]
   498      6.6714989      6.6714989      6.6714989    8[74-(8,8,8,8),74-(8,8,8,8,8)]
   499       0.307065       0.307065       0.307065    8[60-(7,7,8,8,8,8,8),74-(8,8,8,8,8)]
   500      3.6745445      3.6745445      3.6745445    8[74-(8,8,8),74-(8,8,8,8,8)]
   501     19.5968883     19.5968883     19.5968883    8[6-(6,8),60-(7,7,8,8,8,8,8)]
   502      7.2651579      7.2651579      7.2651579    8[60-(7,7,8,8,8,8,8),74-(8,8,8,8),74-(8,8,8,8)]
   503      8.2620956      8.2620956      8.2620956    8[6-(6,8),60-(8,8)]
   504      9.2406094      9.2406094      9.2406094    8[74-(8,8,8),74-(8,8,8,8,8)]
   505      5.9795791      5.9795791      5.9795791    8[74-(8,8,8),74-(8,8,8,8,8)]
   506      8.3296499      8.3296499      8.3296499    8[74-(8,8,8),74-(8,8,8,8)]
   507      5.8608473      5.8608473      5.8608473    8[74-(8,8,8),74-(8,8,8,8,8)]
   508      4.7840727      4.7840727      4.7840727    8[74-(8,8,8),74-(8,8,8,8,8)]
   509      3.3040194      3.3040194      3.3040194    8[74-(8,8,8),74-(8,8,8)]
   510      1.8096364      1.8096364      1.8096364    8[74-(8,8,8,8,8),74-(8,8,8,8,8)]
   511       2.763585       2.763585       2.763585    8[74-(8,8,8),74-(8,8,8,8,8)]
   512      2.2886578      2.2886578      2.2886578    8[74-(8,8,8),74-(8,8,8,8,8)]
   513      7.7871684      7.7871684      7.7871684    8[74-(8,8,8),74-(8,8,8,8,8)]
   514      5.1955398      5.1955398      5.1955398    8[6-(6,8),60-(7,8,8,8,8)]
   515      8.5855374      8.5855374      8.5855374    8[6-(6,8),60-(7,8,8,8,8)]
   516      3.0604145      3.0604145      3.0604145    8[6-(6,8)]
   517     16.4279775     16.4279775     16.4279775    8[74-(8,8,8,8,8),74-(8,8,8,8,8)]
   518     15.4105688     15.4105688     15.4105688    8[74-(8,8,8,8,8)]
   519     14.8087214     14.8087214     14.8087214    8[74-(8,8,8,8),74-(8,8,8,8)]
   520     13.5272368     13.5272368     13.5272368    8[74-(8,8,8,8,8)]
   521     11.7176004     11.7176004     11.7176004    8[74-(8,8,8),74-(8,8,8)]
   522      3.5066823      3.5066823      3.5066823    8[6-(6,8),60-(7,7,8,8,8,8,8)]
   523     19.8527758     19.8527758     19.8527758    8[6-(6,8),60-(8,8)]
   524      2.1453608      2.1453608      2.1453608    8[6-(6,8),60-(7,7,8,8,8,8,8)]
   525     11.9325459     11.9325459     11.9325459    8[60-(8,8),74-(8,8,8,8,8)]
   526     13.0993929     13.0993929     13.0993929    8[60-(7,8,8,8,8),74-(8,8,8,8,8)]
   527     15.0891741     15.0891741     15.0891741    8[74-(8,8,8),74-(8,8,8,8,8)]
   528     14.9806778     14.9806778     14.9806778    8[74-(8,8,8),74-(8,8,8,8)]
   529     18.2069074     18.2069074     18.2069074    8[74-(8,8,8),74-(8,8,8,8,8)]
   530     20.1618879     20.1618879     20.1618879    8[6-(6,8)]
   531      0.8045103      0.8045103      0.8045103    8[6-(6,8),60-(7,7,8,8,8,8,8)]
   532     16.8169265     16.8169265     16.8169265    8[74-(8,8,8),74-(8,8,8)]
   533     15.8773076     15.8773076     15.8773076    8[74-(8,8,8),74-(8,8,8,8)]
   534     14.2457689     14.2457689     14.2457689    8[74-(8,8,8),74-(8,8,8)]
   535     16.9274699     16.9274699     16.9274699    8[74-(8,8,8),74-(8,8,8,8,8)]
   536      5.5333113      5.5333113      5.5333113    8[6-(6,8)]
   537     17.5743535     17.5743535     17.5743535    8[60-(7,8,8,8,8),74-(8,8,8,8,8)]
   538     15.7360577     15.7360577     15.7360577    8[74-(8,8,8),74-(8,8,8,8)]
   539      3.3285846      3.3285846      3.3285846    8[6-(6,8),60-(7,8,8,8,8)]
   540     13.1976537     13.1976537     13.1976537    8[74-(8,8,8,8),74-(8,8,8,8,8)]
   541     12.5773824     12.5773824     12.5773824    8[74-(8,8,8),74-(8,8,8,8,8)]
   542     13.7995011     13.7995011     13.7995011    8[74-(8,8,8,8),74-(8,8,8,8,8)]
   543      20.163935      20.163935      20.163935    8[60-(7,7,8,8,8,8,8),74-(8,8,8,8,8)]
   544     16.7964555     16.7964555     16.7964555    8[74-(8,8,8),74-(8,8,8,8,8)]
   545      0.8741117      0.8741117      0.8741117    8[6-(6,8),60-(7,7,8,8,8,8,8)]
   546     13.2058421     13.2058421     13.2058421    8[60-(7,7,8,8,8,8,8),74-(8,8,8,8),74-(8,8,8,8)]
   547     12.2089044     12.2089044     12.2089044    8[6-(6,8),60-(8,8)]
   548     11.2303906     11.2303906     11.2303906    8[74-(8,8,8),74-(8,8,8,8,8)]
   549     14.4914209     14.4914209     14.4914209    8[74-(8,8,8),74-(8,8,8,8,8)]
   550     12.1413501     12.1413501     12.1413501    8[74-(8,8,8),74-(8,8,8,8)]
   551     14.6101527     14.6101527     14.6101527    8[74-(8,8,8),74-(8,8,8,8,8)]
   552     15.6869273     15.6869273     15.6869273    8[74-(8,8,8),74-(8,8,8,8,8)]
   553     17.1669806     17.1669806     17.1669806    8[74-(8,8,8),74-(8,8,8)]
   554     18.6613636     18.6613636     18.6613636    8[74-(8,8,8,8,8),74-(8,8,8,8,8)]
   555      17.707415      17.707415      17.707415    8[74-(8,8,8),74-(8,8,8,8,8)]
   556     18.1823422     18.1823422     18.1823422    8[74-(8,8,8),74-(8,8,8,8,8)]
   557     12.6838316     12.6838316     12.6838316    8[74-(8,8,8),74-(8,8,8,8,8)]
   558     15.2754602     15.2754602     15.2754602    8[6-(6,8),60-(7,8,8,8,8)]
   559     11.8854626     11.8854626     11.8854626    8[6-(6,8),60-(7,8,8,8,8)]
   560     17.4105855     17.4105855     17.4105855    8[6-(6,8)]
   561      6.1924775      6.1924775      6.1924775    8[74-(8,8,8,8,8),74-(8,8,8,8,8)]
   562      5.1750688      5.1750688      5.1750688    8[74-(8,8,8,8,8)]
   563      4.5732214      4.5732214      4.5732214    8[74-(8,8,8,8),74-(8,8,8,8)]
   564      3.2917368      3.2917368      3.2917368    8[74-(8,8,8,8,8)]
   565      1.4821004      1.4821004      1.4821004    8[74-(8,8,8),74-(8,8,8)]
   566     13.7421823     13.7421823     13.7421823    8[6-(6,8),60-(7,7,8,8,8,8,8)]
   567      9.6172758      9.6172758      9.6172758    8[6-(6,8),60-(8,8)]
   568     12.3808608     12.3808608     12.3808608    8[6-(6,8),60-(7,7,8,8,8,8,8)]
   569      1.6970459      1.6970459      1.6970459    8[60-(8,8),74-(8,8,8,8,8)]
   570      2.8638929      2.8638929      2.8638929    8[60-(7,8,8,8,8),74-(8,8,8,8,8)]
   571      4.8536741      4.8536741      4.8536741    8[74-(8,8,8),74-(8,8,8,8,8)]
   572      4.7451778      4.7451778      4.7451778    8[74-(8,8,8),74-(8,8,8,8)]
   573      7.9714074      7.9714074      7.9714074    8[74-(8,8,8),74-(8,8,8,8,8)]
   574      9.9263879      9.9263879      9.9263879    8[6-(6,8)]
   575     11.0400103     11.0400103     11.0400103    8[6-(6,8),60-(7,7,8,8,8,8,8)]
   576      6.5814265      6.5814265      6.5814265    8[74-(8,8,8),74-(8,8,8)]
   577      5.6418076      5.6418076      5.6418076    8[74-(8,8,8),74-(8,8,8,8)]
   578      4.0102689      4.0102689      4.0102689    8[74-(8,8,8),74-(8,8,8)]
   579      6.6919699      6.6919699      6.6919699    8[74-(8,8,8),74-(8,8,8,8,8)]
   580     15.7688113     15.7688113     15.7688113    8[6-(6,8)]
   581      7.3388535      7.3388535      7.3388535    8[60-(7,8,8,8,8),74-(8,8,8,8,8)]
   582      5.5005577      5.5005577      5.5005577    8[74-(8,8,8),74-(8,8,8,8)]
   583     13.5640846     13.5640846     13.5640846    8[6-(6,8),60-(7,8,8,8,8)]
   584      2.9621537      2.9621537      2.9621537    8[74-(8,8,8,8),74-(8,8,8,8,8)]
   585      2.3418824      2.3418824      2.3418824    8[74-(8,8,8),74-(8,8,8,8,8)]
   586      3.5640011      3.5640011      3.5640011    8[74-(8,8,8,8),74-(8,8,8,8,8)]
   587       9.928435       9.928435       9.928435    8[60-(7,7,8,8,8,8,8),74-(8,8,8,8,8)]
   588      6.5609555      6.5609555      6.5609555    8[74-(8,8,8),74-(8,8,8,8,8)]
   589     11.1096117     11.1096117     11.1096117    8[6-(6,8),60-(7,7,8,8,8,8,8)]
   590      2.9703421      2.9703421      2.9703421    8[60-(7,7,8,8,8,8,8),74-(8,8,8,8),74-(8,8,8,8)]
   591      1.9734044      1.9734044      1.9734044    8[6-(6,8),60-(8,8)]
   592      0.9948906      0.9948906      0.9948906    8[74-(8,8,8),74-(8,8,8,8,8)]
   593      4.2559209      4.2559209      4.2559209    8[74-(8,8,8),74-(8,8,8,8,8)]
   594      1.9058501      1.9058501      1.9058501    8[74-(8,8,8),74-(8,8,8,8)]
   595      4.3746527      4.3746527      4.3746527    8[74-(8,8,8),74-(8,8,8,8,8)]
   596      5.4514273      5.4514273      5.4514273    8[74-(8,8,8),74-(8,8,8,8,8)]
   597      6.9314806      6.9314806      6.9314806    8[74-(8,8,8),74-(8,8,8)]
   598      8.4258636      8.4258636      8.4258636    8[74-(8,8,8,8,8),74-(8,8,8,8,8)]
   599       7.471915       7.471915       7.471915    8[74-(8,8,8),74-(8,8,8,8,8)]
   600      7.9468422      7.9468422      7.9468422    8[74-(8,8,8),74-(8,8,8,8,8)]
   601      2.4483316      2.4483316      2.4483316    8[74-(8,8,8),74-(8,8,8,8,8)]
   602      5.0399602      5.0399602      5.0399602    8[6-(6,8),60-(7,8,8,8,8)]
   603      1.6499626      1.6499626      1.6499626    8[6-(6,8),60-(7,8,8,8,8)]
   604      7.1750855      7.1750855      7.1750855    8[6-(6,8)]
   605     14.2785225     14.2785225     14.2785225    8[74-(8,8,8,8,8),74-(8,8,8,8,8)]
   606     15.2959312     15.2959312     15.2959312    8[74-(8,8,8,8,8)]
   607     15.8977786     15.8977786     15.8977786    8[74-(8,8,8,8),74-(8,8,8,8)]
   608     17.1792632     17.1792632     17.1792632    8[74-(8,8,8,8,8)]
   609     18.9888996     18.9888996     18.9888996    8[74-(8,8,8),74-(8,8,8)]
   610      6.7288177      6.7288177      6.7288177    8[6-(6,8),60-(7,7,8,8,8,8,8)]
   611     10.8537242     10.8537242     10.8537242    8[6-(6,8),60-(8,8)]
   612      8.0901392      8.0901392      8.0901392    8[6-(6,8),60-(7,7,8,8,8,8,8)]
   613     18.7739541     18.7739541     18.7739541    8[60-(8,8),74-(8,8,8,8,8)]
   614     17.6071071     17.6071071     17.6071071    8[60-(7,8,8,8,8),74-(8,8,8,8,8)]
   615     15.6173259     15.6173259     15.6173259    8[74-(8,8,8),74-(8,8,8,8,8)]
   616     15.7258222     15.7258222     15.7258222    8[74-(8,8,8),74-(8,8,8,8)]
   617     12.4995926     12.4995926     12.4995926    8[74-(8,8,8),74-(8,8,8,8,8)]
   618     10.5446121     10.5446121     10.5446121    8[6-(6,8)]
   619      9.4309897      9.4309897      9.4309897    8[6-(6,8),60-(7,7,8,8,8,8,8)]
   620     13.8895735     13.8895735     13.8895735    8[74-(8,8,8),74-(8,8,8)]
   621     14.8291924     14.8291924     14.8291924    8[74-(8,8,8),74-(8,8,8,8)]
   622     16.4607311     16.4607311     16.4607311    8[74-(8,8,8),74-(8,8,8)]
   623     13.7790301     13.7790301     13.7790301    8[74-(8,8,8),74-(8,8,8,8,8)]
   624      4.7021887      4.7021887      4.7021887    8[6-(6,8)]
   625     13.1321465     13.1321465     13.1321465    8[60-(7,8,8,8,8),74-(8,8,8,8,8)]
   626     14.9704423     14.9704423     14.9704423    8[74-(8,8,8),74-(8,8,8,8)]
   627      6.9069154      6.9069154      6.9069154    8[6-(6,8),60-(7,8,8,8,8)]
   628     17.5088463     17.5088463     17.5088463    8[74-(8,8,8,8),74-(8,8,8,8,8)]
   629     18.1291176     18.1291176     18.1291176    8[74-(8,8,8),74-(8,8,8,8,8)]
   630     16.9069989     16.9069989     16.9069989    8[74-(8,8,8,8),74-(8,8,8,8,8)]
   631      10.542565      10.542565      10.542565    8[60-(7,7,8,8,8,8,8),74-(8,8,8,8,8)]
   632     13.9100445     13.9100445     13.9100445    8[74-(8,8,8),74-(8,8,8,8,8)]
   633      9.3613883      9.3613883      9.3613883    8[6-(6,8),60-(7,7,8,8,8,8,8)]
   634     17.5006579     17.5006579     17.5006579    8[60-(7,7,8,8,8,8,8),74-(8,8,8,8),74-(8,8,8,8)]
   635     18.4975956     18.4975956     18.4975956    8[6-(6,8),60-(8,8)]
   636     19.4761094     19.4761094     19.4761094    8[74-(8,8,8),74-(8,8,8,8,8)]
   637     16.2150791     16.2150791     16.2150791    8[74-(8,8,8),74-(8,8,8,8,8)]
   638     18.5651499     18.5651499     18.5651499    8[74-(8,8,8),74-(8,8,8,8)]
   639     16.0963473     16.0963473     16.0963473    8[74-(8,8,8),74-(8,8,8,8,8)]
   640     15.0195727     15.0195727     15.0195727    8[74-(8,8,8),74-(8,8,8,8,8)]
   641     13.5395194     13.5395194     13.5395194    8[74-(8,8,8),74-(8,8,8)]
   642     12.0451364     12.0451364     12.0451364    8[74-(8,8,8,8,8),74-(8,8,8,8,8)]
   643      12.999085      12.999085      12.999085    8[74-(8,8,8),74-(8,8,8,8,8)]
   644     12.5241578     12.5241578     12.5241578    8[74-(8,8,8),74-(8,8,8,8,8)]
   645     18.0226684     18.0226684     18.0226684    8[74-(8,8,8),74-(8,8,8,8,8)]
   646     15.4310398     15.4310398     15.4310398    8[6-(6,8),60-(7,8,8,8,8)]
   647     18.8210374     18.8210374     18.8210374    8[6-(6,8),60-(7,8,8,8,8)]
   648     13.2959145     13.2959145     13.2959145    8[6-(6,8)]
   649     16.4279775     16.4279775     16.4279775    8[74-(8,8,8,8,8),74-(8,8,8,8,8)]
   650     15.4105688     15.4105688     15.4105688    8[74-(8,8,8,8,8)]
   651     14.8087214     14.8087214     14.8087214    8[74-(8,8,8,8),74-(8,8,8,8)]
   652     13.5272368     13.5272368     13.5272368    8[74-(8,8,8,8,8)]
   653     11.7176004     11.7176004     11.7176004    8[74-(8,8,8),74-(8,8,8)]
   654      3.5066823      3.5066823      3.5066823    8[6-(6,8),60-(7,7,8,8,8,8,8)]
   655     19.8527758     19.8527758     19.8527758    8[6-(6,8),60-(8,8)]
   656      2.1453608      2.1453608      2.1453608    8[6-(6,8),60-(7,7,8,8,8,8,8)]
   657     11.9325459     11.9325459     11.9325459    8[60-(8,8),74-(8,8,8,8,8)]
   658     13.0993929     13.0993929     13.0993929    8[60-(7,8,8,8,8),74-(8,8,8,8,8)]
   659     15.0891741     15.0891741     15.0891741    8[74-(8,8,8),74-(8,8,8,8,8)]
   660     14.9806778     14.9806778     14.9806778    8[74-(8,8,8),74-(8,8,8,8)]
   661     18.2069074     18.2069074     18.2069074    8[74-(8,8,8),74-(8,8,8,8,8)]
   662     20.1618879     20.1618879     20.1618879    8[6-(6,8)]
   663      0.8045103      0.8045103      0.8045103    8[6-(6,8),60-(7,7,8,8,8,8,8)]
   664     16.8169265     16.8169265     16.8169265    8[74-(8,8,8),74-(8,8,8)]
   665     15.8773076     15.8773076     15.8773076    8[74-(8,8,8),74-(8,8,8,8)]
   666     14.2457689     14.2457689     14.2457689    8[74-(8,8,8),74-(8,8,8)]
   667     16.9274699     16.9274699     16.9274699    8[74-(8,8,8),74-(8,8,8,8,8)]
   668      5.5333113      5.5333113      5.5333113    8[6-(6,8)]
   669     17.5743535     17.5743535     17.5743535    8[60-(7,8,8,8,8),74-(8,8,8,8,8)]
   670     15.7360577     15.7360577     15.7360577    8[74-(8,8,8),74-(8,8,8,8)]
   671      3.3285846      3.3285846      3.3285846    8[6-(6,8),60-(7,8,8,8,8)]
   672     13.1976537     13.1976537     13.1976537    8[74-(8,8,8,8),74-(8,8,8,8,8)]
   673     12.5773824     12.5773824     12.5773824    8[74-(8,8,8),74-(8,8,8,8,8)]
   674     13.7995011     13.7995011     13.7995011    8[74-(8,8,8,8),74-(8,8,8,8,8)]
   675      20.163935      20.163935      20.163935    8[60-(7,7,8,8,8,8,8),74-(8,8,8,8,8)]
   676     16.7964555     16.7964555     16.7964555    8[74-(8,8,8),74-(8,8,8,8,8)]
   677      0.8741117      0.8741117      0.8741117    8[6-(6,8),60-(7,7,8,8,8,8,8)]
   678     13.2058421     13.2058421     13.2058421    8[60-(7,7,8,8,8,8,8),74-(8,8,8,8),74-(8,8,8,8)]
   679     12.2089044     12.2089044     12.2089044    8[6-(6,8),60-(8,8)]
   680     11.2303906     11.2303906     11.2303906    8[74-(8,8,8),74-(8,8,8,8,8)]
   681     14.4914209     14.4914209     14.4914209    8[74-(8,8,8),74-(8,8,8,8,8)]
   682     12.1413501     12.1413501     12.1413501    8[74-(8,8,8),74-(8,8,8,8)]
   683     14.6101527     14.6101527     14.6101527    8[74-(8,8,8),74-(8,8,8,8,8)]
   684     15.6869273     15.6869273     15.6869273    8[74-(8,8,8),74-(8,8,8,8,8)]
   685     17.1669806     17.1669806     17.1669806    8[74-(8,8,8),74-(8,8,8)]
   686     18.6613636     18.6613636     18.6613636    8[74-(8,8,8,8,8),74-(8,8,8,8,8)]
   687      17.707415      17.707415      17.707415    8[74-(8,8,8),74-(8,8,8,8,8)]
   688     18.1823422     18.1823422     18.1823422    8[74-(8,8,8),74-(8,8,8,8,8)]
   689     12.6838316     12.6838316     12.6838316    8[74-(8,8,8),74-(8,8,8,8,8)]
   690     15.2754602     15.2754602     15.2754602    8[6-(6,8),60-(7,8,8,8,8)]
   691     11.8854626     11.8854626     11.8854626    8[6-(6,8),60-(7,8,8,8,8)]
   692     17.4105855     17.4105855     17.4105855    8[6-(6,8)]
   693      4.0430225      4.0430225      4.0430225    8[74-(8,8,8,8,8),74-(8,8,8,8,8)]
   694      5.0604312      5.0604312      5.0604312    8[74-(8,8,8,8,8)]
   695      5.6622786      5.6622786      5.6622786    8[74-(8,8,8,8),74-(8,8,8,8)]
   696      6.9437632      6.9437632      6.9437632    8[74-(8,8,8,8,8)]
   697      8.7533996      8.7533996      8.7533996    8[74-(8,8,8),74-(8,8,8)]
   698     16.9643177     16.9643177     16.9643177    8[6-(6,8),60-(7,7,8,8,8,8,8)]
   699      0.6182242      0.6182242      0.6182242    8[6-(6,8),60-(8,8)]
   700     18.3256392     18.3256392     18.3256392    8[6-(6,8),60-(7,7,8,8,8,8,8)]
   701      8.5384541      8.5384541      8.5384541    8[60-(8,8),74-(8,8,8,8,8)]
   702      7.3716071      7.3716071      7.3716071    8[60-(7,8,8,8,8),74-(8,8,8,8,8)]
   703      5.3818259      5.3818259      5.3818259    8[74-(8,8,8),74-(8,8,8,8,8)]
   704      5.4903222      5.4903222      5.4903222    8[74-(8,8,8),74-(8,8,8,8)]
   705      2.2640926      2.2640926      2.2640926    8[74-(8,8,8),74-(8,8,8,8,8)]
   706      0.3091121      0.3091121      0.3091121    8[6-(6,8)]
   707     19.6664897     19.6664897     19.6664897    8[6-(6,8),60-(7,7,8,8,8,8,8)]
   708      3.6540735      3.6540735      3.6540735    8[74-(8,8,8),74-(8,8,8)]
   709      4.5936924      4.5936924      4.5936924    8[74-(8,8,8),74-(8,8,8,8)]
   710      6.2252311      6.2252311      6.2252311    8[74-(8,8,8),74-(8,8,8)]
   711      3.5435301      3.5435301      3.5435301    8[74-(8,8,8),74-(8,8,8,8,8)]
   712     14.9376887     14.9376887     14.9376887    8[6-(6,8)]
   713      2.8966465      2.8966465      2.8966465    8[60-(7,8,8,8,8),74-(8,8,8,8,8)]
   714      4.7349423      4.7349423      4.7349423    8[74-(8,8,8),74-(8,8,8,8)]
   715     17.1424154     17.1424154     17.1424154    8[6-(6,8),60-(7,8,8,8,8)]
   716      7.2733463      7.2733463      7.2733463    8[74-(8,8,8,8),74-(8,8,8,8,8)]
   717      7.8936176      7.8936176      7.8936176    8[74-(8,8,8),74-(8,8,8,8,8)]
   718      6.6714989      6.6714989      6.6714989    8[74-(8,8,8,8),74-(8,8,8,8,8)]
   719       0.307065       0.307065       0.307065    8[60-(7,7,8,8,8,8,8),74-(8,8,8,8,8)]
   720      3.6745445      3.6745445      3.6745445    8[74-(8,8,8),74-(8,8,8,8,8)]
   721     19.5968883     19.5968883     19.5968883    8[6-(6,8),60-(7,7,8,8,8,8,8)]
   722      7.2651579      7.2651579      7.2651579    8[60-(7,7,8,8,8,8,8),74-(8,8,8,8),74-(8,8,8,8)]
   723      8.2620956      8.2620956      8.2620956    8[6-(6,8),60-(8,8)]
   724      9.2406094      9.2406094      9.2406094    8[74-(8,8,8),74-(8,8,8,8,8)]
   725      5.9795791      5.9795791      5.9795791    8[74-(8,8,8),74-(8,8,8,8,8)]
   726      8.3296499      8.3296499      8.3296499    8[74-(8,8,8),74-(8,8,8,8)]
   727      5.8608473      5.8608473      5.8608473    8[74-(8,8,8),74-(8,8,8,8,8)]
   728      4.7840727      4.7840727      4.7840727    8[74-(8,8,8),74-(8,8,8,8,8)]
   729      3.3040194      3.3040194      3.3040194    8[74-(8,8,8),74-(8,8,8)]
   730      1.8096364      1.8096364      1.8096364    8[74-(8,8,8,8,8),74-(8,8,8,8,8)]
   731       2.763585       2.763585       2.763585    8[74-(8,8,8),74-(8,8,8,8,8)]
   732      2.2886578      2.2886578      2.2886578    8[74-(8,8,8),74-(8,8,8,8,8)]
   733      7.7871684      7.7871684      7.7871684    8[74-(8,8,8),74-(8,8,8,8,8)]
   734      5.1955398      5.1955398      5.1955398    8[6-(6),60-(7,8,8,8,8)]
   735      8.5855374      8.5855374      8.5855374    8[6-(6,8),60-(7,8,8,8,8)]
