# Supplementary material for: A collection of forcefield precursors for metal–organic frameworks
Source: RSC Adv. 2019 Nov 13;9(63):36492–507. doi: 10.1039/c9ra07327b (PMC9075174; doi:10.1039/c9ra07327b)
Supplement: RA-009-C9RA07327B-s3114 [file RA-009-C9RA07327B-s3114.txt]

DUYREV_clean

20.489    0.00000000    0.00000000
0.0    23.44    0.00000000
0.0    0.0    29.486

     1    12.11432614    12.11432614    12.11432614    59[7-(6,6),8-(6),8-(6),8-(6),8-(6),8-(74),8-(74,74)]
     2     7.75037403     7.75037403     7.75037403    59[8-(6),8-(6),8-(6),8-(74),8-(74)]
     3    10.11111661    10.11111661    10.11111661    59[8-(6),8-(6),8-(74)]
     4     8.37467386     8.37467386     8.37467386    59[7-(6,6),8-(6),8-(6),8-(6),8-(6),8-(74),8-(74,74)]
     5    12.73862597    12.73862597    12.73862597    59[8-(6),8-(6),8-(6),8-(74),8-(74)]
     6    10.37788339    10.37788339    10.37788339    59[8-(6),8-(6),8-(74)]
     7     1.86982614     1.86982614     1.86982614    59[7-(6,6),8-(6),8-(6),8-(6),8-(6),8-(74),8-(74,74)]
     8    17.99487403    17.99487403    17.99487403    59[8-(6),8-(6),8-(6),8-(74),8-(74)]
     9    20.35561661    20.35561661    20.35561661    59[8-(6),8-(6),8-(74)]
    10    18.61917386    18.61917386    18.61917386    59[7-(6,6),8-(6),8-(6),8-(6),8-(6),8-(74),8-(74,74)]
    11     2.49412597     2.49412597     2.49412597    59[8-(6),8-(6),8-(6),8-(74),8-(74)]
    12     0.13338339     0.13338339     0.13338339    59[8-(6),8-(6),8-(74)]
    13     8.37467386     8.37467386     8.37467386    59[7-(6,6),8-(6),8-(6),8-(6),8-(6),8-(74),8-(74,74)]
    14    12.73862597    12.73862597    12.73862597    59[8-(6),8-(6),8-(6),8-(74),8-(74)]
    15    10.37788339    10.37788339    10.37788339    59[8-(6),8-(6),8-(74)]
    16    12.11432614    12.11432614    12.11432614    59[7-(6,6),8-(6),8-(6),8-(6),8-(6),8-(74),8-(74,74)]
    17     7.75037403     7.75037403     7.75037403    59[8-(6),8-(6),8-(6),8-(74),8-(74)]
    18    10.11111661    10.11111661    10.11111661    59[8-(6),8-(6),8-(74)]
    19    18.61917386    18.61917386    18.61917386    59[7-(6,6),8-(6),8-(6),8-(6),8-(6),8-(74),8-(74,74)]
    20     2.49412597     2.49412597     2.49412597    59[8-(6),8-(6),8-(6),8-(74),8-(74)]
    21     0.13338339     0.13338339     0.13338339    59[8-(6),8-(6),8-(74)]
    22     1.86982614     1.86982614     1.86982614    59[7-(6,6),8-(6),8-(6),8-(6),8-(6),8-(74),8-(74,74)]
    23    17.99487403    17.99487403    17.99487403    59[8-(6),8-(6),8-(74),8-(74)]
    24    20.35561661    20.35561661    20.35561661    59[8-(6),8-(6),8-(74)]
    25        2.86846        2.86846        2.86846    1[6-(6,6)]
    26      3.5548415      3.5548415      3.5548415    1[6-(6,6)]
    27      5.7819958      5.7819958      5.7819958    1[6-(6,6)]
    28     16.0264958     16.0264958     16.0264958    1[6-(6,6)]
    29     17.7516696     17.7516696     17.7516696    1[6-(6,6)]
    30     17.2578847     17.2578847     17.2578847    1[6-(6,6)]
    31      8.2632137      8.2632137      8.2632137    1[6-(6,6)]
    32      7.2285192      7.2285192      7.2285192    1[6-(6,6)]
    33      8.0767638      8.0767638      8.0767638    1[6-(6,6)]
    34       17.62054       17.62054       17.62054    1[6-(6,6)]
    35     16.9341585     16.9341585     16.9341585    1[6-(6,6)]
    36     14.7070042     14.7070042     14.7070042    1[6-(6,6)]
    37      4.4625042      4.4625042      4.4625042    1[6-(6,6)]
    38      2.7373304      2.7373304      2.7373304    1[6-(6,6)]
    39      3.2311153      3.2311153      3.2311153    1[6-(6,6)]
    40     12.2257863     12.2257863     12.2257863    1[6-(6,6)]
    41     13.2604808     13.2604808     13.2604808    1[6-(6,6)]
    42     12.4122362     12.4122362     12.4122362    1[6-(6,6)]
    43       13.11296       13.11296       13.11296    1[6-(6,6)]
    44     13.7993415     13.7993415     13.7993415    1[6-(6,6)]
    45     16.0264958     16.0264958     16.0264958    1[6-(6,6)]
    46      5.7819958      5.7819958      5.7819958    1[6-(6,6)]
    47      7.5071696      7.5071696      7.5071696    1[6-(6,6)]
    48      7.0133847      7.0133847      7.0133847    1[6-(6,6)]
    49     18.5077137     18.5077137     18.5077137    1[6-(6,6)]
    50     17.4730192     17.4730192     17.4730192    1[6-(6,6)]
    51     18.3212638     18.3212638     18.3212638    1[6-(6,6)]
    52        7.37604        7.37604        7.37604    1[6-(6,6)]
    53      6.6896585      6.6896585      6.6896585    1[6-(6,6)]
    54      4.4625042      4.4625042      4.4625042    1[6-(6,6)]
    55     14.7070042     14.7070042     14.7070042    1[6-(6,6)]
    56     12.9818304     12.9818304     12.9818304    1[6-(6,6)]
    57     13.4756153     13.4756153     13.4756153    1[6-(6,6)]
    58      1.9812863      1.9812863      1.9812863    1[6-(6,6)]
    59      3.0159808      3.0159808      3.0159808    1[6-(6,6)]
    60      2.1677362      2.1677362      2.1677362    1[6-(6,6)]
    61       17.62054       17.62054       17.62054    1[6-(6,6)]
    62     16.9341585     16.9341585     16.9341585    1[6-(6,6)]
    63     14.7070042     14.7070042     14.7070042    1[6-(6,6)]
    64      4.4625042      4.4625042      4.4625042    1[6-(6,6)]
    65      2.7373304      2.7373304      2.7373304    1[6-(6,6)]
    66      3.2311153      3.2311153      3.2311153    1[6-(6,6)]
    67     12.2257863     12.2257863     12.2257863    1[6-(6,6)]
    68     13.2604808     13.2604808     13.2604808    1[6-(6,6)]
    69     12.4122362     12.4122362     12.4122362    1[6-(6,6)]
    70        2.86846        2.86846        2.86846    1[6-(6,6)]
    71      3.5548415      3.5548415      3.5548415    1[6-(6,6)]
    72      5.7819958      5.7819958      5.7819958    1[6-(6,6)]
    73     16.0264958     16.0264958     16.0264958    1[6-(6,6)]
    74     17.7516696     17.7516696     17.7516696    1[6-(6,6)]
    75     17.2578847     17.2578847     17.2578847    1[6-(6,6)]
    76      8.2632137      8.2632137      8.2632137    1[6-(6,6)]
    77      7.2285192      7.2285192      7.2285192    1[6-(6,6)]
    78      8.0767638      8.0767638      8.0767638    1[6-(6,6)]
    79        7.37604        7.37604        7.37604    1[6-(6,6)]
    80      6.6896585      6.6896585      6.6896585    1[6-(6,6)]
    81      4.4625042      4.4625042      4.4625042    1[6-(6,6)]
    82     14.7070042     14.7070042     14.7070042    1[6-(6,6)]
    83     12.9818304     12.9818304     12.9818304    1[6-(6,6)]
    84     13.4756153     13.4756153     13.4756153    1[6-(6,6)]
    85      1.9812863      1.9812863      1.9812863    1[6-(6,6)]
    86      3.0159808      3.0159808      3.0159808    1[6-(6,6)]
    87      2.1677362      2.1677362      2.1677362    1[6-(6,6)]
    88       13.11296       13.11296       13.11296    1[6-(6,6)]
    89     13.7993415     13.7993415     13.7993415    1[6-(6,6)]
    90     16.0264958     16.0264958     16.0264958    1[6-(6,6)]
    91      5.7819958      5.7819958      5.7819958    1[6-(6,6)]
    92      7.5071696      7.5071696      7.5071696    1[6-(6,6)]
    93      7.0133847      7.0133847      7.0133847    1[6-(6,6)]
    94     18.5077137     18.5077137     18.5077137    1[6-(6,6)]
    95     17.4730192     17.4730192     17.4730192    1[6-(6,6)]
    96     18.3212638     18.3212638     18.3212638    1[6-(6,6)]
    97     1.34899576     1.34899576     1.34899576    74[8-(74),8-(74),8-(74),8-(74)]
    98     2.65988198     2.65988198     2.65988198    74[8-(0),8-(59),8-(74),8-(74),8-(74),8-(74)]
    99     3.70195252     3.70195252     3.70195252    74[8-(0),8-(59),8-(74),8-(74),8-(74),8-(74)]
   100     6.94044386     6.94044386     6.94044386    74[8-(74),8-(74),8-(74),8-(74)]
   101     8.25624744     8.25624744     8.25624744    74[8-(59),8-(74),8-(74),8-(74),8-(74),8-(74)]
   102     6.67265263     6.67265263     6.67265263    74[8-(59),8-(74),8-(74),8-(74),8-(74),8-(74)]
   103     6.34585308     6.34585308     6.34585308    74[8-(74),8-(74),8-(74),8-(74)]
   104     3.10900086     3.10900086     3.10900086    74[8-(59,74),8-(74),8-(74),8-(74),8-(74)]
   105      5.5094921      5.5094921      5.5094921    74[8-(74),8-(74),8-(74),8-(74)]
   106     4.25413107     4.25413107     4.25413107    74[8-(59,74),8-(74),8-(74),8-(74),8-(74)]
   107     3.06638374     3.06638374     3.06638374    74[8-(74),8-(74),8-(74),8-(74)]
   108     6.27762471     6.27762471     6.27762471    74[8-(74),8-(74),8-(74),8-(74)]
   109    19.14000424    19.14000424    19.14000424    74[8-(74),8-(74),8-(74),8-(74)]
   110    17.82911802    17.82911802    17.82911802    74[8-(0),8-(59),8-(74),8-(74),8-(74),8-(74)]
   111    16.78704748    16.78704748    16.78704748    74[8-(0),8-(59),8-(74),8-(74),8-(74),8-(74)]
   112    13.54855614    13.54855614    13.54855614    74[8-(74),8-(74),8-(74),8-(74)]
   113    12.23275256    12.23275256    12.23275256    74[8-(59),8-(74),8-(74),8-(74),8-(74),8-(74)]
   114    13.81634737    13.81634737    13.81634737    74[8-(59),8-(74),8-(74),8-(74),8-(74),8-(74)]
   115    14.14314692    14.14314692    14.14314692    74[8-(74),8-(74),8-(74),8-(74)]
   116    17.37999914    17.37999914    17.37999914    74[8-(59,74),8-(74),8-(74),8-(74),8-(74)]
   117     14.9795079     14.9795079     14.9795079    74[8-(74),8-(74),8-(74),8-(74)]
   118    16.23486893    16.23486893    16.23486893    74[8-(59,74),8-(74),8-(74),8-(74),8-(74)]
   119    17.42261626    17.42261626    17.42261626    74[8-(74),8-(74),8-(74),8-(74)]
   120    14.21137529    14.21137529    14.21137529    74[8-(74),8-(74),8-(74),8-(74)]
   121    11.59349576    11.59349576    11.59349576    74[8-(74),8-(74),8-(74),8-(74)]
   122    12.90438198    12.90438198    12.90438198    74[8-(0),8-(59),8-(74),8-(74),8-(74),8-(74)]
   123    13.94645252    13.94645252    13.94645252    74[8-(0),8-(59),8-(74),8-(74),8-(74),8-(74)]
   124    17.18494386    17.18494386    17.18494386    74[8-(74),8-(74),8-(74),8-(74)]
   125    18.50074744    18.50074744    18.50074744    74[8-(59),8-(74),8-(74),8-(74),8-(74),8-(74)]
   126    16.91715263    16.91715263    16.91715263    74[8-(59),8-(74),8-(74),8-(74),8-(74),8-(74)]
   127    16.59035308    16.59035308    16.59035308    74[8-(74),8-(74),8-(74),8-(74)]
   128    13.35350086    13.35350086    13.35350086    74[8-(59,74),8-(74),8-(74),8-(74),8-(74)]
   129     15.7539921     15.7539921     15.7539921    74[8-(74),8-(74),8-(74),8-(74)]
   130    14.49863107    14.49863107    14.49863107    74[8-(59,74),8-(74),8-(74),8-(74),8-(74)]
   131    13.31088374    13.31088374    13.31088374    74[8-(74),8-(74),8-(74),8-(74)]
   132    16.52212471    16.52212471    16.52212471    74[8-(74),8-(74),8-(74),8-(74)]
   133     8.89550424     8.89550424     8.89550424    74[8-(74),8-(74),8-(74),8-(74)]
   134     7.58461802     7.58461802     7.58461802    74[8-(0),8-(59),8-(74),8-(74),8-(74),8-(74)]
   135     6.54254748     6.54254748     6.54254748    74[8-(0),8-(59),8-(74),8-(74),8-(74),8-(74)]
   136     3.30405614     3.30405614     3.30405614    74[8-(74),8-(74),8-(74),8-(74)]
   137     1.98825256     1.98825256     1.98825256    74[8-(59),8-(74),8-(74),8-(74),8-(74),8-(74)]
   138     3.57184737     3.57184737     3.57184737    74[8-(59),8-(74),8-(74),8-(74),8-(74),8-(74)]
   139     3.89864692     3.89864692     3.89864692    74[8-(74),8-(74),8-(74),8-(74)]
   140     7.13549914     7.13549914     7.13549914    74[8-(59,74),8-(74),8-(74),8-(74),8-(74)]
   141      4.7350079      4.7350079      4.7350079    74[8-(74),8-(74),8-(74),8-(74)]
   142     5.99036893     5.99036893     5.99036893    74[8-(59,74),8-(74),8-(74),8-(74),8-(74)]
   143     7.17811626     7.17811626     7.17811626    74[8-(74),8-(74),8-(74),8-(74)]
   144     3.96687529     3.96687529     3.96687529    74[8-(74),8-(74),8-(74),8-(74)]
   145    19.14000424    19.14000424    19.14000424    74[8-(74),8-(74),8-(74),8-(74)]
   146    17.82911802    17.82911802    17.82911802    74[8-(0),8-(59),8-(74),8-(74),8-(74),8-(74)]
   147    16.78704748    16.78704748    16.78704748    74[8-(0),8-(59),8-(74),8-(74),8-(74),8-(74)]
   148    13.54855614    13.54855614    13.54855614    74[8-(74),8-(74),8-(74),8-(74)]
   149    12.23275256    12.23275256    12.23275256    74[8-(59),8-(74),8-(74),8-(74),8-(74),8-(74)]
   150    13.81634737    13.81634737    13.81634737    74[8-(59),8-(74),8-(74),8-(74),8-(74),8-(74)]
   151    14.14314692    14.14314692    14.14314692    74[8-(74),8-(74),8-(74),8-(74)]
   152    17.37999914    17.37999914    17.37999914    74[8-(59,74),8-(74),8-(74),8-(74),8-(74)]
   153     14.9795079     14.9795079     14.9795079    74[8-(74),8-(74),8-(74),8-(74)]
   154    16.23486893    16.23486893    16.23486893    74[8-(59,74),8-(74),8-(74),8-(74),8-(74)]
   155    17.42261626    17.42261626    17.42261626    74[8-(74),8-(74),8-(74),8-(74)]
   156    14.21137529    14.21137529    14.21137529    74[8-(74),8-(74),8-(74),8-(74)]
   157     1.34899576     1.34899576     1.34899576    74[8-(74),8-(74),8-(74),8-(74)]
   158     2.65988198     2.65988198     2.65988198    74[8-(0),8-(59),8-(74),8-(74),8-(74),8-(74)]
   159     3.70195252     3.70195252     3.70195252    74[8-(0),8-(59),8-(74),8-(74),8-(74),8-(74)]
   160     6.94044386     6.94044386     6.94044386    74[8-(74),8-(74),8-(74),8-(74)]
   161     8.25624744     8.25624744     8.25624744    74[8-(59),8-(74),8-(74),8-(74),8-(74),8-(74)]
   162     6.67265263     6.67265263     6.67265263    74[8-(59),8-(74),8-(74),8-(74),8-(74),8-(74)]
   163     6.34585308     6.34585308     6.34585308    74[8-(74),8-(74),8-(74),8-(74)]
   164     3.10900086     3.10900086     3.10900086    74[8-(59,74),8-(74),8-(74),8-(74),8-(74)]
   165      5.5094921      5.5094921      5.5094921    74[8-(74),8-(74),8-(74),8-(74)]
   166     4.25413107     4.25413107     4.25413107    74[8-(59,74),8-(74),8-(74),8-(74),8-(74)]
   167     3.06638374     3.06638374     3.06638374    74[8-(74),8-(74),8-(74),8-(74)]
   168     6.27762471     6.27762471     6.27762471    74[8-(74),8-(74),8-(74),8-(74)]
   169     8.89550424     8.89550424     8.89550424    74[8-(74),8-(74),8-(74),8-(74)]
   170     7.58461802     7.58461802     7.58461802    74[8-(0),8-(59),8-(74),8-(74),8-(74),8-(74)]
   171     6.54254748     6.54254748     6.54254748    74[8-(0),8-(59),8-(74),8-(74),8-(74),8-(74)]
   172     3.30405614     3.30405614     3.30405614    74[8-(74),8-(74),8-(74),8-(74)]
   173     1.98825256     1.98825256     1.98825256    74[8-(59),8-(74),8-(74),8-(74),8-(74),8-(74)]
   174     3.57184737     3.57184737     3.57184737    74[8-(59),8-(74),8-(74),8-(74),8-(74),8-(74)]
   175     3.89864692     3.89864692     3.89864692    74[8-(74),8-(74),8-(74),8-(74)]
   176     7.13549914     7.13549914     7.13549914    74[8-(59,74),8-(74),8-(74),8-(74),8-(74)]
   177      4.7350079      4.7350079      4.7350079    74[8-(74),8-(74),8-(74),8-(74)]
   178     5.99036893     5.99036893     5.99036893    74[8-(59,74),8-(74),8-(74),8-(74),8-(74)]
   179     7.17811626     7.17811626     7.17811626    74[8-(74),8-(74),8-(74),8-(74)]
   180     3.96687529     3.96687529     3.96687529    74[8-(74),8-(74),8-(74),8-(74)]
   181    11.59349576    11.59349576    11.59349576    74[8-(74),8-(74),8-(74),8-(74)]
   182    12.90438198    12.90438198    12.90438198    74[8-(0),8-(59),8-(74),8-(74),8-(74),8-(74)]
   183    13.94645252    13.94645252    13.94645252    74[8-(0),8-(59),8-(74),8-(74),8-(74),8-(74)]
   184    17.18494386    17.18494386    17.18494386    74[8-(74),8-(74),8-(74),8-(74)]
   185    18.50074744    18.50074744    18.50074744    74[8-(59),8-(74),8-(74),8-(74),8-(74),8-(74)]
   186    16.91715263    16.91715263    16.91715263    74[8-(59),8-(74),8-(74),8-(74),8-(74),8-(74)]
   187    16.59035308    16.59035308    16.59035308    74[8-(74),8-(74),8-(74),8-(74)]
   188    13.35350086    13.35350086    13.35350086    74[8-(59,74),8-(74),8-(74),8-(74),8-(74)]
   189     15.7539921     15.7539921     15.7539921    74[8-(74),8-(74),8-(74),8-(74)]
   190    14.49863107    14.49863107    14.49863107    74[8-(59,74),8-(74),8-(74),8-(74),8-(74)]
   191    13.31088374    13.31088374    13.31088374    74[8-(74),8-(74),8-(74),8-(74)]
   192    16.52212471    16.52212471    16.52212471    74[8-(74),8-(74),8-(74),8-(74)]
   193      4.6448563      4.6448563      4.6448563    6[6-(1,6),6-(8,8),7-(6)]
   194      3.7740738      3.7740738      3.7740738    6[1-(0),6-(1,6),6-(6,7)]
   195      4.1695115      4.1695115      4.1695115    6[1-(0),6-(1,6),6-(1,6)]
   196      5.4828564      5.4828564      5.4828564    6[1-(0),6-(1,6),6-(6,7)]
   197      6.3823235      6.3823235      6.3823235    6[6-(1,6),6-(8,8),7-(6)]
   198      4.3539125      4.3539125      4.3539125    6[6-(6,7),8-(0),8-(59)]
   199      7.8964606      7.8964606      7.8964606    6[6-(6,7),8-(59),8-(59)]
   200     14.6189015     14.6189015     14.6189015    6[6-(1,6),6-(8,8),7-(6,59)]
   201     15.8953662     15.8953662     15.8953662    6[1-(0),6-(1,6),6-(6,7)]
   202     16.9136695     16.9136695     16.9136695    6[1-(0),6-(1,6),6-(1,6)]
   203     16.6124812     16.6124812     16.6124812    6[1-(0),6-(1,6),6-(6,7)]
   204       15.36675       15.36675       15.36675    6[6-(1,6),6-(8,8),7-(6,59)]
   205     13.4592241     13.4592241     13.4592241    6[6-(6,7),8-(59),8-(59)]
   206     14.9446766     14.9446766     14.9446766    6[6-(6,7),8-(0),8-(59)]
   207      9.6605635      9.6605635      9.6605635    6[6-(1,6),6-(8,8),7-(6)]
   208      8.5684998      8.5684998      8.5684998    6[1-(0),6-(1,6),6-(6,7)]
   209       7.970221       7.970221       7.970221    6[1-(0),6-(1,6),6-(1,6)]
   210      8.4722015      8.4722015      8.4722015    6[1-(0),6-(1,6),6-(6,7)]
   211      9.5335317      9.5335317      9.5335317    6[6-(1,6),6-(8,8),7-(6)]
   212     10.3039181     10.3039181     10.3039181    6[6-(6,7),8-(0),8-(59)]
   213     10.0990281     10.0990281     10.0990281    6[6-(6,7),8-(59),8-(59)]
   214     15.8441437     15.8441437     15.8441437    6[6-(1,6),6-(8,8),7-(6)]
   215     16.7149262     16.7149262     16.7149262    6[1-(0),6-(1,6),6-(6,7)]
   216     16.3194885     16.3194885     16.3194885    6[1-(0),6-(1,6),6-(1,6)]
   217     15.0061436     15.0061436     15.0061436    6[1-(0),6-(1,6),6-(6,7)]
   218     14.1066765     14.1066765     14.1066765    6[6-(1,6),6-(8,8),7-(6)]
   219     16.1350875     16.1350875     16.1350875    6[6-(6,7),8-(0),8-(59)]
   220     12.5925394     12.5925394     12.5925394    6[6-(6,7),8-(59),8-(59)]
   221      5.8700985      5.8700985      5.8700985    6[6-(1,6),6-(8,8),7-(6,59)]
   222      4.5936338      4.5936338      4.5936338    6[1-(0),6-(1,6),6-(6,7)]
   223      3.5753305      3.5753305      3.5753305    6[1-(0),6-(1,6),6-(1,6)]
   224      3.8765188      3.8765188      3.8765188    6[1-(0),6-(1,6),6-(6,7)]
   225        5.12225        5.12225        5.12225    6[6-(1,6),6-(8,8),7-(6,59)]
   226      7.0297759      7.0297759      7.0297759    6[6-(6,7),8-(59),8-(59)]
   227      5.5443234      5.5443234      5.5443234    6[6-(6,7),8-(0),8-(59)]
   228     10.8284365     10.8284365     10.8284365    6[6-(1,6),6-(8,8),7-(6)]
   229     11.9205002     11.9205002     11.9205002    6[1-(0),6-(1,6),6-(6,7)]
   230      12.518779      12.518779      12.518779    6[1-(0),6-(1,6),6-(1,6)]
   231     12.0167985     12.0167985     12.0167985    6[1-(0),6-(1,6),6-(6,7)]
   232     10.9554683     10.9554683     10.9554683    6[6-(1,6),6-(8,8),7-(6)]
   233     10.1850819     10.1850819     10.1850819    6[6-(6,7),8-(0),8-(59)]
   234     10.3899719     10.3899719     10.3899719    6[6-(6,7),8-(59),8-(59)]
   235     14.8893563     14.8893563     14.8893563    6[6-(1,6),6-(8,8),7-(6)]
   236     14.0185738     14.0185738     14.0185738    6[1-(0),6-(1,6),6-(6,7)]
   237     14.4140115     14.4140115     14.4140115    6[1-(0),6-(1,6),6-(1,6)]
   238     15.7273564     15.7273564     15.7273564    6[1-(0),6-(1,6),6-(6,7)]
   239     16.6268235     16.6268235     16.6268235    6[6-(1,6),6-(8,8),7-(6)]
   240     14.5984125     14.5984125     14.5984125    6[6-(6,7),8-(0),8-(59)]
   241     18.1409606     18.1409606     18.1409606    6[6-(6,7),8-(59),8-(59)]
   242      4.3744015      4.3744015      4.3744015    6[6-(1,6),6-(8,8),7-(6,59)]
   243      5.6508662      5.6508662      5.6508662    6[1-(0),6-(1,6),6-(6,7)]
   244      6.6691695      6.6691695      6.6691695    6[1-(0),6-(1,6),6-(1,6)]
   245      6.3679812      6.3679812      6.3679812    6[1-(0),6-(1,6),6-(6,7)]
   246        5.12225        5.12225        5.12225    6[6-(1,6),6-(8,8),7-(6,59)]
   247      3.2147241      3.2147241      3.2147241    6[6-(6,7),8-(59),8-(59)]
   248      4.7001766      4.7001766      4.7001766    6[6-(6,7),8-(0),8-(59)]
   249     19.9050635     19.9050635     19.9050635    6[6-(1,6),6-(8,8),7-(6)]
   250     18.8129998     18.8129998     18.8129998    6[1-(0),6-(1,6),6-(6,7)]
   251      18.214721      18.214721      18.214721    6[1-(0),6-(1,6),6-(1,6)]
   252     18.7167015     18.7167015     18.7167015    6[1-(0),6-(1,6),6-(6,7)]
   253     19.7780317     19.7780317     19.7780317    6[6-(1,6),6-(8,8),7-(6)]
   254      0.0594181      0.0594181      0.0594181    6[6-(6,7),8-(0),8-(59)]
   255     20.3435281     20.3435281     20.3435281    6[6-(6,7),8-(59),8-(59)]
   256      5.5996437      5.5996437      5.5996437    6[6-(1,6),6-(8,8),7-(6)]
   257      6.4704262      6.4704262      6.4704262    6[1-(0),6-(1,6),6-(6,7)]
   258      6.0749885      6.0749885      6.0749885    6[1-(0),6-(1,6),6-(1,6)]
   259      4.7616436      4.7616436      4.7616436    6[1-(0),6-(1,6),6-(6,7)]
   260      3.8621765      3.8621765      3.8621765    6[6-(1,6),6-(8,8),7-(6)]
   261      5.8905875      5.8905875      5.8905875    6[6-(6,7),8-(0),8-(59)]
   262      2.3480394      2.3480394      2.3480394    6[6-(6,7),8-(59),8-(59)]
   263     16.1145985     16.1145985     16.1145985    6[6-(1,6),6-(8,8),7-(6,59)]
   264     14.8381338     14.8381338     14.8381338    6[1-(0),6-(1,6),6-(6,7)]
   265     13.8198305     13.8198305     13.8198305    6[1-(0),6-(1,6),6-(1,6)]
   266     14.1210188     14.1210188     14.1210188    6[1-(0),6-(1,6),6-(6,7)]
   267       15.36675       15.36675       15.36675    6[6-(1,6),6-(8,8),7-(6,59)]
   268     17.2742759     17.2742759     17.2742759    6[6-(6,7),8-(59),8-(59)]
   269     15.7888234     15.7888234     15.7888234    6[6-(6,7),8-(0),8-(59)]
   270      0.5839365      0.5839365      0.5839365    6[6-(1,6),6-(8,8),7-(6)]
   271      1.6760002      1.6760002      1.6760002    6[1-(0),6-(1,6),6-(6,7)]
   272       2.274279       2.274279       2.274279    6[1-(0),6-(1,6),6-(1,6)]
   273      1.7722985      1.7722985      1.7722985    6[1-(0),6-(1,6),6-(6,7)]
   274      0.7109683      0.7109683      0.7109683    6[6-(1,6),6-(8,8),7-(6)]
   275     20.4295819     20.4295819     20.4295819    6[6-(6,7),8-(0),8-(59)]
   276      0.1454719      0.1454719      0.1454719    6[6-(6,7),8-(59),8-(59)]
   277     15.8441437     15.8441437     15.8441437    6[6-(1,6),6-(8,8),7-(6)]
   278     16.7149262     16.7149262     16.7149262    6[1-(0),6-(1,6),6-(6,7)]
   279     16.3194885     16.3194885     16.3194885    6[1-(0),6-(1,6),6-(1,6)]
   280     15.0061436     15.0061436     15.0061436    6[1-(0),6-(1,6),6-(6,7)]
   281     14.1066765     14.1066765     14.1066765    6[6-(1,6),6-(8,8),7-(6)]
   282     16.1350875     16.1350875     16.1350875    6[6-(6,7),8-(0),8-(59)]
   283     12.5925394     12.5925394     12.5925394    6[6-(6,7),8-(59),8-(59)]
   284      5.8700985      5.8700985      5.8700985    6[6-(1,6),6-(8,8),7-(6,59)]
   285      4.5936338      4.5936338      4.5936338    6[1-(0),6-(1,6),6-(6,7)]
   286      3.5753305      3.5753305      3.5753305    6[1-(0),6-(1,6),6-(1,6)]
   287      3.8765188      3.8765188      3.8765188    6[1-(0),6-(1,6),6-(6,7)]
   288        5.12225        5.12225        5.12225    6[6-(1,6),6-(8,8),7-(6,59)]
   289      7.0297759      7.0297759      7.0297759    6[6-(6,7),8-(59),8-(59)]
   290      5.5443234      5.5443234      5.5443234    6[6-(6,7),8-(0),8-(59)]
   291     10.8284365     10.8284365     10.8284365    6[6-(1,6),6-(8,8),7-(6)]
   292     11.9205002     11.9205002     11.9205002    6[1-(0),6-(1,6),6-(6,7)]
   293      12.518779      12.518779      12.518779    6[1-(0),6-(1,6),6-(1,6)]
   294     12.0167985     12.0167985     12.0167985    6[1-(0),6-(1,6),6-(6,7)]
   295     10.9554683     10.9554683     10.9554683    6[6-(1,6),6-(8,8),7-(6)]
   296     10.1850819     10.1850819     10.1850819    6[6-(6,7),8-(0),8-(59)]
   297     10.3899719     10.3899719     10.3899719    6[6-(6,7),8-(59),8-(59)]
   298      4.6448563      4.6448563      4.6448563    6[6-(1,6),6-(8,8),7-(6)]
   299      3.7740738      3.7740738      3.7740738    6[1-(0),6-(1,6),6-(6,7)]
   300      4.1695115      4.1695115      4.1695115    6[1-(0),6-(1,6),6-(1,6)]
   301      5.4828564      5.4828564      5.4828564    6[1-(0),6-(1,6),6-(6,7)]
   302      6.3823235      6.3823235      6.3823235    6[6-(1,6),6-(8,8),7-(6)]
   303      4.3539125      4.3539125      4.3539125    6[6-(6,7),8-(0),8-(59)]
   304      7.8964606      7.8964606      7.8964606    6[6-(6,7),8-(59),8-(59)]
   305     14.6189015     14.6189015     14.6189015    6[6-(1,6),6-(8,8),7-(6,59)]
   306     15.8953662     15.8953662     15.8953662    6[1-(0),6-(1,6),6-(6,7)]
   307     16.9136695     16.9136695     16.9136695    6[1-(0),6-(1,6),6-(1,6)]
   308     16.6124812     16.6124812     16.6124812    6[1-(0),6-(1,6),6-(6,7)]
   309       15.36675       15.36675       15.36675    6[6-(1,6),6-(8,8),7-(6,59)]
   310     13.4592241     13.4592241     13.4592241    6[6-(6,7),8-(59),8-(59)]
   311     14.9446766     14.9446766     14.9446766    6[6-(6,7),8-(0),8-(59)]
   312      9.6605635      9.6605635      9.6605635    6[6-(1,6),6-(8,8),7-(6)]
   313      8.5684998      8.5684998      8.5684998    6[1-(0),6-(1,6),6-(6,7)]
   314       7.970221       7.970221       7.970221    6[1-(0),6-(1,6),6-(1,6)]
   315      8.4722015      8.4722015      8.4722015    6[1-(0),6-(1,6),6-(6,7)]
   316      9.5335317      9.5335317      9.5335317    6[6-(1,6),6-(8,8),7-(6)]
   317     10.3039181     10.3039181     10.3039181    6[6-(6,7),8-(0),8-(59)]
   318     10.0990281     10.0990281     10.0990281    6[6-(6,7),8-(59),8-(59)]
   319      5.5996437      5.5996437      5.5996437    6[6-(1,6),6-(8,8),7-(6)]
   320      6.4704262      6.4704262      6.4704262    6[1-(0),6-(1,6),6-(6,7)]
   321      6.0749885      6.0749885      6.0749885    6[1-(0),6-(1,6),6-(1,6)]
   322      4.7616436      4.7616436      4.7616436    6[1-(0),6-(1,6),6-(6,7)]
   323      3.8621765      3.8621765      3.8621765    6[6-(1,6),6-(8,8),7-(6)]
   324      5.8905875      5.8905875      5.8905875    6[6-(6,7),8-(0),8-(59)]
   325      2.3480394      2.3480394      2.3480394    6[6-(6,7),8-(59),8-(59)]
   326     16.1145985     16.1145985     16.1145985    6[6-(1,6),6-(8,8),7-(6,59)]
   327     14.8381338     14.8381338     14.8381338    6[1-(0),6-(1,6),6-(6,7)]
   328     13.8198305     13.8198305     13.8198305    6[1-(0),6-(1,6),6-(1,6)]
   329     14.1210188     14.1210188     14.1210188    6[1-(0),6-(1,6),6-(6,7)]
   330       15.36675       15.36675       15.36675    6[6-(1,6),6-(8,8),7-(6,59)]
   331     17.2742759     17.2742759     17.2742759    6[6-(6,7),8-(59),8-(59)]
   332     15.7888234     15.7888234     15.7888234    6[6-(6,7),8-(0),8-(59)]
   333      0.5839365      0.5839365      0.5839365    6[6-(1,6),6-(8,8),7-(6)]
   334      1.6760002      1.6760002      1.6760002    6[1-(0),6-(1,6),6-(6,7)]
   335       2.274279       2.274279       2.274279    6[1-(0),6-(1,6),6-(1,6)]
   336      1.7722985      1.7722985      1.7722985    6[1-(0),6-(1,6),6-(6,7)]
   337      0.7109683      0.7109683      0.7109683    6[6-(1,6),6-(8,8),7-(6)]
   338     20.4295819     20.4295819     20.4295819    6[6-(6,7),8-(0),8-(59)]
   339      0.1454719      0.1454719      0.1454719    6[6-(6,7),8-(59),8-(59)]
   340     14.8893563     14.8893563     14.8893563    6[6-(1,6),6-(8,8),7-(6)]
   341     14.0185738     14.0185738     14.0185738    6[1-(0),6-(1,6),6-(6,7)]
   342     14.4140115     14.4140115     14.4140115    6[1-(0),6-(1,6),6-(1,6)]
   343     15.7273564     15.7273564     15.7273564    6[1-(0),6-(1,6),6-(6,7)]
   344     16.6268235     16.6268235     16.6268235    6[6-(1,6),6-(8),7-(6)]
   345     14.5984125     14.5984125     14.5984125    6[6-(6,7),8-(0),8-(59)]
   346     18.1409606     18.1409606     18.1409606    6[6-(6,7),8-(59)]
   347      4.3744015      4.3744015      4.3744015    6[6-(1,6),6-(8,8),7-(6,59)]
   348      5.6508662      5.6508662      5.6508662    6[1-(0),6-(1,6),6-(6,7)]
   349      6.6691695      6.6691695      6.6691695    6[1-(0),6-(1,6),6-(1,6)]
   350      6.3679812      6.3679812      6.3679812    6[1-(0),6-(1,6),6-(6,7)]
   351        5.12225        5.12225        5.12225    6[6-(1,6),6-(8,8),7-(6,59)]
   352      3.2147241      3.2147241      3.2147241    6[6-(6,7),8-(59),8-(59)]
   353      4.7001766      4.7001766      4.7001766    6[6-(6,7),8-(0),8-(59)]
   354     19.9050635     19.9050635     19.9050635    6[6-(1,6),6-(8,8),7-(6)]
   355     18.8129998     18.8129998     18.8129998    6[1-(0),6-(1,6),6-(6,7)]
   356      18.214721      18.214721      18.214721    6[1-(0),6-(1,6),6-(1,6)]
   357     18.7167015     18.7167015     18.7167015    6[1-(0),6-(1,6),6-(6,7)]
   358     19.7780317     19.7780317     19.7780317    6[6-(1,6),6-(8,8),7-(6)]
   359      0.0594181      0.0594181      0.0594181    6[6-(6,7),8-(0),8-(59)]
   360     20.3435281     20.3435281     20.3435281    6[6-(6,7),8-(59),8-(59)]
   361      5.9766413      5.9766413      5.9766413    7[6-(6,6),6-(6,6)]
   362     14.4099137     14.4099137     14.4099137    7[6-(6,6),6-(6,6),59-(8,8,8,8,8,8)]
   363     10.1256638     10.1256638     10.1256638    7[6-(6,6),6-(6,6)]
   364     14.5123587     14.5123587     14.5123587    7[6-(6,6),6-(6,6)]
   365      6.0790863      6.0790863      6.0790863    7[6-(6,6),6-(6,6),59-(8,8,8,8,8,8)]
   366     10.3633362     10.3633362     10.3633362    7[6-(6,6),6-(6,6)]
   367     16.2211413     16.2211413     16.2211413    7[6-(6,6),6-(6,6)]
   368      4.1654137      4.1654137      4.1654137    7[6-(6,6),6-(6,6),59-(8,8,8,8,8,8)]
   369     20.3701638     20.3701638     20.3701638    7[6-(6,6),6-(6,6)]
   370      4.2678587      4.2678587      4.2678587    7[6-(6,6),6-(6,6)]
   371     16.3235863     16.3235863     16.3235863    7[6-(6,6),6-(6,6),59-(8,8,8,8,8,8)]
   372      0.1188362      0.1188362      0.1188362    7[6-(6,6),6-(6,6)]
   373     14.5123587     14.5123587     14.5123587    7[6-(6,6),6-(6,6)]
   374      6.0790863      6.0790863      6.0790863    7[6-(6,6),6-(6,6),59-(8,8,8,8,8,8)]
   375     10.3633362     10.3633362     10.3633362    7[6-(6,6),6-(6,6)]
   376      5.9766413      5.9766413      5.9766413    7[6-(6,6),6-(6,6)]
   377     14.4099137     14.4099137     14.4099137    7[6-(6,6),6-(6,6),59-(8,8,8,8,8,8)]
   378     10.1256638     10.1256638     10.1256638    7[6-(6,6),6-(6,6)]
   379      4.2678587      4.2678587      4.2678587    7[6-(6,6),6-(6,6)]
   380     16.3235863     16.3235863     16.3235863    7[6-(6,6),6-(6,6),59-(8,8,8,8,8,8)]
   381      0.1188362      0.1188362      0.1188362    7[6-(6,6),6-(6,6)]
   382     16.2211413     16.2211413     16.2211413    7[6-(6,6),6-(6,6)]
   383      4.1654137      4.1654137      4.1654137    7[6-(6,6),6-(6,6),59-(8,8,8,8,8,8)]
   384     20.3701638     20.3701638     20.3701638    7[6-(6,6),6-(6,6)]
   385      3.3110224      3.3110224      3.3110224    8[74-(8,8,8,8,8)]
   386      5.1816681      5.1816681      5.1816681    8[74-(8,8,8,8,8)]
   387      4.5772426      4.5772426      4.5772426    8[74-(8,8,8,8),74-(8,8,8,8)]
   388      4.8640886      4.8640886      4.8640886    8[74-(8,8,8),74-(8,8,8,8,8)]
   389      2.3521372      2.3521372      2.3521372    8[74-(8,8,8),74-(8,8,8,8,8)]
   390      3.0426165      3.0426165      3.0426165    8[6-(6,8)]
   391      6.9375754      6.9375754      6.9375754    8[74-(8,8,8),74-(8,8,8)]
   392      6.5872135      6.5872135      6.5872135    8[74-(8,8,8),74-(8,8,8)]
   393      7.9456342      7.9456342      7.9456342    8[74-(8,8,8),74-(8,8,8,8,8)]
   394      9.6585146      9.6585146      9.6585146    8[6-(6,8),59-(8,8)]
   395     11.0681578     11.0681578     11.0681578    8[6-(6,8),59-(7,8,8,8,8,8)]
   396      1.7149293      1.7149293      1.7149293    8[59-(8,8),74-(8,8,8,8,8)]
   397       0.983472       0.983472       0.983472    8[74-(8,8,8),74-(8,8,8,8,8)]
   398      3.5712327      3.5712327      3.5712327    8[74-(8,8,8,8),74-(8,8,8,8,8)]
   399      2.9872962      2.9872962      2.9872962    8[74-(8,8,8,8),74-(8,8,8,8,8)]
   400      2.8623133      2.8623133      2.8623133    8[59-(8,8,8,8),74-(8,8,8,8,8)]
   401      6.5544311      6.5544311      6.5544311    8[74-(8,8,8),74-(8,8,8,8,8)]
   402      5.5176877      5.5176877      5.5176877    8[74-(8,8,8),74-(8,8,8,8)]
   403      4.7268123      4.7268123      4.7268123    8[74-(8,8,8),74-(8,8,8,8)]
   404      7.9681721      7.9681721      7.9681721    8[74-(8,8,8),74-(8,8,8,8,8)]
   405      8.4250768      8.4250768      8.4250768    8[74-(8,8,8,8,8),74-(8,8,8,8,8)]
   406      1.4854525      1.4854525      1.4854525    8[74-(8,8,8),74-(8,8,8)]
   407      7.3453065      7.3453065      7.3453065    8[59-(8,8,8,8),74-(8,8,8,8,8)]
   408       5.654964       5.654964       5.654964    8[74-(8,8,8),74-(8,8,8,8)]
   409       6.679414       6.679414       6.679414    8[74-(8,8,8),74-(8,8,8,8,8)]
   410      4.0260885      4.0260885      4.0260885    8[74-(8,8,8),74-(8,8,8)]
   411     11.1152825     11.1152825     11.1152825    8[6-(6,8),59-(7,8,8,8,8,8)]
   412      9.9084804      9.9084804      9.9084804    8[59-(7,8,8,8,8,8),74-(8,8,8,8,8)]
   413     13.7542657     13.7542657     13.7542657    8[6-(6,8),59-(7,8,8,8,8,8)]
   414      7.4907784      7.4907784      7.4907784    8[74-(8,8,8),74-(8,8,8,8,8)]
   415      2.9750028      2.9750028      2.9750028    8[59-(7,8,8,8,8,8),74-(8,8,8,8),74-(8,8,8,8)]
   416      5.1796192      5.1796192      5.1796192    8[6-(6,8),59-(8,8,8,8)]
   417      4.2576142      4.2576142      4.2576142    8[74-(8,8,8),74-(8,8,8,8,8)]
   418      8.2509203      8.2509203      8.2509203    8[6-(6,8),59-(8,8)]
   419      13.604696      13.604696      13.604696    8[6-(6,8),59-(8,8,8,8)]
   420      2.4463866      2.4463866      2.4463866    8[74-(8,8,8),74-(8,8,8,8,8)]
   421      5.4562207      5.4562207      5.4562207    8[74-(8,8,8),74-(8,8,8,8,8)]
   422      9.9187249      9.9187249      9.9187249    8[6-(6,8)]
   423      1.9013792      1.9013792      1.9013792    8[74-(8,8,8),74-(8,8,8,8)]
   424     15.7929212     15.7929212     15.7929212    8[6-(6,8)]
   425      4.3682548      4.3682548      4.3682548    8[74-(8,8,8),74-(8,8,8,8,8)]
   426     12.4122362     12.4122362     12.4122362    8[6-(6,8),59-(7,8,8,8,8,8)]
   427      6.2307049      6.2307049      6.2307049    8[74-(8,8,8,8,8),74-(8,8,8,8,8)]
   428      8.5746465      8.5746465      8.5746465    8[6-(6,8),59-(8,8,8,8)]
   429     17.1779776     17.1779776     17.1779776    8[74-(8,8,8,8,8)]
   430     15.3073319     15.3073319     15.3073319    8[74-(8,8,8,8,8)]
   431     15.9117574     15.9117574     15.9117574    8[74-(8,8,8,8),74-(8,8,8,8)]
   432     15.6249114     15.6249114     15.6249114    8[74-(8,8,8),74-(8,8,8,8,8)]
   433     18.1368628     18.1368628     18.1368628    8[74-(8,8,8),74-(8,8,8,8,8)]
   434     17.4463835     17.4463835     17.4463835    8[6-(6,8)]
   435     13.5514246     13.5514246     13.5514246    8[74-(8,8,8),74-(8,8,8)]
   436     13.9017865     13.9017865     13.9017865    8[74-(8,8,8),74-(8,8,8)]
   437     12.5433658     12.5433658     12.5433658    8[74-(8,8,8),74-(8,8,8,8,8)]
   438     10.8304854     10.8304854     10.8304854    8[6-(6,8),59-(8,8)]
   439      9.4208422      9.4208422      9.4208422    8[6-(6,8),59-(7,8,8,8,8,8)]
   440     18.7740707     18.7740707     18.7740707    8[59-(8,8),74-(8,8,8,8,8)]
   441      19.505528      19.505528      19.505528    8[74-(8,8,8),74-(8,8,8,8,8)]
   442     16.9177673     16.9177673     16.9177673    8[74-(8,8,8,8),74-(8,8,8,8,8)]
   443     17.5017038     17.5017038     17.5017038    8[74-(8,8,8,8),74-(8,8,8,8,8)]
   444     17.6266867     17.6266867     17.6266867    8[59-(8,8,8,8),74-(8,8,8,8,8)]
   445     13.9345689     13.9345689     13.9345689    8[74-(8,8,8),74-(8,8,8,8,8)]
   446     14.9713123     14.9713123     14.9713123    8[74-(8,8,8),74-(8,8,8,8)]
   447     15.7621877     15.7621877     15.7621877    8[74-(8,8,8),74-(8,8,8,8)]
   448     12.5208279     12.5208279     12.5208279    8[74-(8,8,8),74-(8,8,8,8,8)]
   449     12.0639232     12.0639232     12.0639232    8[74-(8,8,8,8,8),74-(8,8,8,8,8)]
   450     19.0035475     19.0035475     19.0035475    8[74-(8,8,8),74-(8,8,8)]
   451     13.1436935     13.1436935     13.1436935    8[59-(8,8,8,8),74-(8,8,8,8,8)]
   452      14.834036      14.834036      14.834036    8[74-(8,8,8),74-(8,8,8,8)]
   453      13.809586      13.809586      13.809586    8[74-(8,8,8),74-(8,8,8,8,8)]
   454     16.4629115     16.4629115     16.4629115    8[74-(8,8,8),74-(8,8,8)]
   455      9.3737175      9.3737175      9.3737175    8[6-(6,8),59-(7,8,8,8,8,8)]
   456     10.5805196     10.5805196     10.5805196    8[59-(7,8,8,8,8,8),74-(8,8,8,8,8)]
   457      6.7347343      6.7347343      6.7347343    8[6-(6,8),59-(7,8,8,8,8,8)]
   458     12.9982216     12.9982216     12.9982216    8[74-(8,8,8),74-(8,8,8,8,8)]
   459     17.5139972     17.5139972     17.5139972    8[59-(7,8,8,8,8,8),74-(8,8,8,8),74-(8,8,8,8)]
   460     15.3093808     15.3093808     15.3093808    8[6-(6,8),59-(8,8,8,8)]
   461     16.2313858     16.2313858     16.2313858    8[74-(8,8,8),74-(8,8,8,8,8)]
   462     12.2380797     12.2380797     12.2380797    8[6-(6,8),59-(8,8)]
   463       6.884304       6.884304       6.884304    8[6-(6,8),59-(8,8,8,8)]
   464     18.0426134     18.0426134     18.0426134    8[74-(8,8,8),74-(8,8,8,8,8)]
   465     15.0327793     15.0327793     15.0327793    8[74-(8,8,8),74-(8,8,8,8,8)]
   466     10.5702751     10.5702751     10.5702751    8[6-(6,8)]
   467     18.5876208     18.5876208     18.5876208    8[74-(8,8,8),74-(8,8,8,8)]
   468      4.6960788      4.6960788      4.6960788    8[6-(6,8)]
   469     16.1207452     16.1207452     16.1207452    8[74-(8,8,8),74-(8,8,8,8,8)]
   470      8.0767638      8.0767638      8.0767638    8[6-(6,8),59-(7,8,8,8,8,8)]
   471     14.2582951     14.2582951     14.2582951    8[74-(8,8,8,8,8),74-(8,8,8,8,8)]
   472     11.9143535     11.9143535     11.9143535    8[6-(6,8),59-(8,8,8,8)]
   473     13.5555224     13.5555224     13.5555224    8[74-(8,8,8,8,8)]
   474     15.4261681     15.4261681     15.4261681    8[74-(8,8,8,8,8)]
   475     14.8217426     14.8217426     14.8217426    8[74-(8,8,8,8),74-(8,8,8,8)]
   476     15.1085886     15.1085886     15.1085886    8[74-(8,8,8),74-(8,8,8,8,8)]
   477     12.5966372     12.5966372     12.5966372    8[74-(8,8,8),74-(8,8,8,8,8)]
   478     13.2871165     13.2871165     13.2871165    8[6-(6,8)]
   479     17.1820754     17.1820754     17.1820754    8[74-(8,8,8),74-(8,8,8)]
   480     16.8317135     16.8317135     16.8317135    8[74-(8,8,8),74-(8,8,8)]
   481     18.1901342     18.1901342     18.1901342    8[74-(8,8,8),74-(8,8,8,8,8)]
   482     19.9030146     19.9030146     19.9030146    8[6-(6,8),59-(8,8)]
   483      0.8236578      0.8236578      0.8236578    8[6-(6,8),59-(7,8,8,8,8,8)]
   484     11.9594293     11.9594293     11.9594293    8[59-(8,8),74-(8,8,8,8,8)]
   485      11.227972      11.227972      11.227972    8[74-(8,8,8),74-(8,8,8,8,8)]
   486     13.8157327     13.8157327     13.8157327    8[74-(8,8,8,8),74-(8,8,8,8,8)]
   487     13.2317962     13.2317962     13.2317962    8[74-(8,8,8,8),74-(8,8,8,8,8)]
   488     13.1068133     13.1068133     13.1068133    8[59-(8,8,8,8),74-(8,8,8,8,8)]
   489     16.7989311     16.7989311     16.7989311    8[74-(8,8,8),74-(8,8,8,8,8)]
   490     15.7621877     15.7621877     15.7621877    8[74-(8,8,8),74-(8,8,8,8)]
   491     14.9713123     14.9713123     14.9713123    8[74-(8,8,8),74-(8,8,8,8)]
   492     18.2126721     18.2126721     18.2126721    8[74-(8,8,8),74-(8,8,8,8,8)]
   493     18.6695768     18.6695768     18.6695768    8[74-(8,8,8,8,8),74-(8,8,8,8,8)]
   494     11.7299525     11.7299525     11.7299525    8[74-(8,8,8),74-(8,8,8)]
   495     17.5898065     17.5898065     17.5898065    8[59-(8,8,8,8),74-(8,8,8,8,8)]
   496      15.899464      15.899464      15.899464    8[74-(8,8,8),74-(8,8,8,8)]
   497      16.923914      16.923914      16.923914    8[74-(8,8,8),74-(8,8,8,8,8)]
   498     14.2705885     14.2705885     14.2705885    8[74-(8,8,8),74-(8,8,8)]
   499      0.8707825      0.8707825      0.8707825    8[6-(6,8),59-(7,8,8,8,8,8)]
   500     20.1529804     20.1529804     20.1529804    8[59-(7,8,8,8,8,8),74-(8,8,8,8,8)]
   501      3.5097657      3.5097657      3.5097657    8[6-(6,8),59-(7,8,8,8,8,8)]
   502     17.7352784     17.7352784     17.7352784    8[74-(8,8,8),74-(8,8,8,8,8)]
   503     13.2195028     13.2195028     13.2195028    8[59-(7,8,8,8,8,8),74-(8,8,8,8),74-(8,8,8,8)]
   504     15.4241192     15.4241192     15.4241192    8[6-(6,8),59-(8,8,8,8)]
   505     14.5021142     14.5021142     14.5021142    8[74-(8,8,8),74-(8,8,8,8,8)]
   506     18.4954203     18.4954203     18.4954203    8[6-(6,8),59-(8,8)]
   507       3.360196       3.360196       3.360196    8[6-(6,8),59-(8,8,8,8)]
   508     12.6908866     12.6908866     12.6908866    8[74-(8,8,8),74-(8,8,8,8,8)]
   509     15.7007207     15.7007207     15.7007207    8[74-(8,8,8),74-(8,8,8,8,8)]
   510     20.1632249     20.1632249     20.1632249    8[6-(6,8)]
   511     12.1458792     12.1458792     12.1458792    8[74-(8,8,8),74-(8,8,8,8)]
   512      5.5484212      5.5484212      5.5484212    8[6-(6,8)]
   513     14.6127548     14.6127548     14.6127548    8[74-(8,8,8),74-(8,8,8,8,8)]
   514      2.1677362      2.1677362      2.1677362    8[6-(6,8),59-(7,8,8,8,8,8)]
   515     16.4752049     16.4752049     16.4752049    8[74-(8,8,8,8,8),74-(8,8,8,8,8)]
   516     18.8191465     18.8191465     18.8191465    8[6-(6,8),59-(8,8,8,8)]
   517      6.9334776      6.9334776      6.9334776    8[74-(8,8,8,8,8)]
   518      5.0628319      5.0628319      5.0628319    8[74-(8,8,8,8,8)]
   519      5.6672574      5.6672574      5.6672574    8[74-(8,8,8,8),74-(8,8,8,8)]
   520      5.3804114      5.3804114      5.3804114    8[74-(8,8,8),74-(8,8,8,8,8)]
   521      7.8923628      7.8923628      7.8923628    8[74-(8,8,8),74-(8,8,8,8,8)]
   522      7.2018835      7.2018835      7.2018835    8[6-(6,8)]
   523      3.3069246      3.3069246      3.3069246    8[74-(8,8,8),74-(8,8,8)]
   524      3.6572865      3.6572865      3.6572865    8[74-(8,8,8),74-(8,8,8)]
   525      2.2988658      2.2988658      2.2988658    8[74-(8,8,8),74-(8,8,8,8,8)]
   526      0.5859854      0.5859854      0.5859854    8[6-(6,8),59-(8,8)]
   527     19.6653422     19.6653422     19.6653422    8[6-(6,8),59-(7,8,8,8,8,8)]
   528      8.5295707      8.5295707      8.5295707    8[59-(8,8),74-(8,8,8,8,8)]
   529       9.261028       9.261028       9.261028    8[74-(8,8,8),74-(8,8,8,8,8)]
   530      6.6732673      6.6732673      6.6732673    8[74-(8,8,8,8),74-(8,8,8,8,8)]
   531      7.2572038      7.2572038      7.2572038    8[74-(8,8,8,8),74-(8,8,8,8,8)]
   532      7.3821867      7.3821867      7.3821867    8[59-(8,8,8,8),74-(8,8,8,8,8)]
   533      3.6900689      3.6900689      3.6900689    8[74-(8,8,8),74-(8,8,8,8,8)]
   534      4.7268123      4.7268123      4.7268123    8[74-(8,8,8),74-(8,8,8,8)]
   535      5.5176877      5.5176877      5.5176877    8[74-(8,8,8),74-(8,8,8,8)]
   536      2.2763279      2.2763279      2.2763279    8[74-(8,8,8),74-(8,8,8,8,8)]
   537      1.8194232      1.8194232      1.8194232    8[74-(8,8,8,8,8),74-(8,8,8,8,8)]
   538      8.7590475      8.7590475      8.7590475    8[74-(8,8,8),74-(8,8,8)]
   539      2.8991935      2.8991935      2.8991935    8[59-(8,8,8,8),74-(8,8,8,8,8)]
   540       4.589536       4.589536       4.589536    8[74-(8,8,8),74-(8,8,8,8)]
   541       3.565086       3.565086       3.565086    8[74-(8,8,8),74-(8,8,8,8,8)]
   542      6.2184115      6.2184115      6.2184115    8[74-(8,8,8),74-(8,8,8)]
   543     19.6182175     19.6182175     19.6182175    8[6-(6,8),59-(7,8,8,8,8,8)]
   544      0.3360196      0.3360196      0.3360196    8[59-(7,8,8,8,8,8),74-(8,8,8,8,8)]
   545     16.9792343     16.9792343     16.9792343    8[6-(6,8),59-(7,8,8,8,8,8)]
   546      2.7537216      2.7537216      2.7537216    8[74-(8,8,8),74-(8,8,8,8,8)]
   547      7.2694972      7.2694972      7.2694972    8[59-(7,8,8,8,8,8),74-(8,8,8,8),74-(8,8,8,8)]
   548      5.0648808      5.0648808      5.0648808    8[6-(6,8),59-(8,8,8,8)]
   549      5.9868858      5.9868858      5.9868858    8[74-(8,8,8),74-(8,8,8,8,8)]
   550      1.9935797      1.9935797      1.9935797    8[6-(6,8),59-(8,8)]
   551      17.128804      17.128804      17.128804    8[6-(6,8),59-(8,8,8)]
   552      7.7981134      7.7981134      7.7981134    8[74-(8,8,8),74-(8,8,8,8,8)]
   553      4.7882793      4.7882793      4.7882793    8[74-(8,8,8),74-(8,8,8,8,8)]
   554      0.3257751      0.3257751      0.3257751    8[6-(6,8)]
   555      8.3431208      8.3431208      8.3431208    8[74-(8,8,8),74-(8,8,8,8)]
   556     14.9405788     14.9405788     14.9405788    8[6-(6,8)]
   557      5.8762452      5.8762452      5.8762452    8[74-(8,8,8),74-(8,8,8,8,8)]
   558     18.3212638     18.3212638     18.3212638    8[6-(6,8),59-(7,8,8,8,8,8)]
   559      4.0137951      4.0137951      4.0137951    8[74-(8,8,8,8,8),74-(8,8,8,8,8)]
   560      1.6698535      1.6698535      1.6698535    8[6-(6,8),59-(8,8,8,8)]
   561     17.1779776     17.1779776     17.1779776    8[74-(8,8,8,8,8)]
   562     15.3073319     15.3073319     15.3073319    8[74-(8,8,8,8,8)]
   563     15.9117574     15.9117574     15.9117574    8[74-(8,8,8,8),74-(8,8,8,8)]
   564     15.6249114     15.6249114     15.6249114    8[74-(8,8,8),74-(8,8,8,8,8)]
   565     18.1368628     18.1368628     18.1368628    8[74-(8,8,8),74-(8,8,8,8,8)]
   566     17.4463835     17.4463835     17.4463835    8[6-(6,8)]
   567     13.5514246     13.5514246     13.5514246    8[74-(8,8,8),74-(8,8,8)]
   568     13.9017865     13.9017865     13.9017865    8[74-(8,8,8),74-(8,8,8)]
   569     12.5433658     12.5433658     12.5433658    8[74-(8,8,8),74-(8,8,8,8,8)]
   570     10.8304854     10.8304854     10.8304854    8[6-(6,8),59-(8,8)]
   571      9.4208422      9.4208422      9.4208422    8[6-(6,8),59-(7,8,8,8,8,8)]
   572     18.7740707     18.7740707     18.7740707    8[59-(8,8),74-(8,8,8,8,8)]
   573      19.505528      19.505528      19.505528    8[74-(8,8,8),74-(8,8,8,8,8)]
   574     16.9177673     16.9177673     16.9177673    8[74-(8,8,8,8),74-(8,8,8,8,8)]
   575     17.5017038     17.5017038     17.5017038    8[74-(8,8,8,8),74-(8,8,8,8,8)]
   576     17.6266867     17.6266867     17.6266867    8[59-(8,8,8),74-(8,8,8,8,8)]
   577     13.9345689     13.9345689     13.9345689    8[74-(8,8,8),74-(8,8,8,8,8)]
   578     14.9713123     14.9713123     14.9713123    8[74-(8,8,8),74-(8,8,8,8)]
   579     15.7621877     15.7621877     15.7621877    8[74-(8,8,8),74-(8,8,8,8)]
   580     12.5208279     12.5208279     12.5208279    8[74-(8,8,8),74-(8,8,8,8,8)]
   581     12.0639232     12.0639232     12.0639232    8[74-(8,8,8,8,8),74-(8,8,8,8,8)]
   582     19.0035475     19.0035475     19.0035475    8[74-(8,8,8),74-(8,8,8)]
   583     13.1436935     13.1436935     13.1436935    8[59-(8,8,8,8),74-(8,8,8,8,8)]
   584      14.834036      14.834036      14.834036    8[74-(8,8,8),74-(8,8,8,8)]
   585      13.809586      13.809586      13.809586    8[74-(8,8,8),74-(8,8,8,8,8)]
   586     16.4629115     16.4629115     16.4629115    8[74-(8,8,8),74-(8,8,8)]
   587      9.3737175      9.3737175      9.3737175    8[6-(6,8),59-(7,8,8,8,8,8)]
   588     10.5805196     10.5805196     10.5805196    8[59-(7,8,8,8,8,8),74-(8,8,8,8,8)]
   589      6.7347343      6.7347343      6.7347343    8[6-(6,8),59-(7,8,8,8,8,8)]
   590     12.9982216     12.9982216     12.9982216    8[74-(8,8,8),74-(8,8,8,8,8)]
   591     17.5139972     17.5139972     17.5139972    8[59-(7,8,8,8,8,8),74-(8,8,8,8),74-(8,8,8,8)]
   592     15.3093808     15.3093808     15.3093808    8[6-(6,8),59-(8,8,8,8)]
   593     16.2313858     16.2313858     16.2313858    8[74-(8,8,8),74-(8,8,8,8,8)]
   594     12.2380797     12.2380797     12.2380797    8[6-(6,8),59-(8,8)]
   595       6.884304       6.884304       6.884304    8[6-(6,8),59-(8,8,8,8)]
   596     18.0426134     18.0426134     18.0426134    8[74-(8,8,8),74-(8,8,8,8,8)]
   597     15.0327793     15.0327793     15.0327793    8[74-(8,8,8),74-(8,8,8,8,8)]
   598     10.5702751     10.5702751     10.5702751    8[6-(6,8)]
   599     18.5876208     18.5876208     18.5876208    8[74-(8,8,8),74-(8,8,8,8)]
   600      4.6960788      4.6960788      4.6960788    8[6-(6,8)]
   601     16.1207452     16.1207452     16.1207452    8[74-(8,8,8),74-(8,8,8,8,8)]
   602      8.0767638      8.0767638      8.0767638    8[6-(6,8),59-(7,8,8,8,8,8)]
   603     14.2582951     14.2582951     14.2582951    8[74-(8,8,8,8,8),74-(8,8,8,8,8)]
   604     11.9143535     11.9143535     11.9143535    8[6-(6,8),59-(8,8,8,8)]
   605      3.3110224      3.3110224      3.3110224    8[74-(8,8,8,8,8)]
   606      5.1816681      5.1816681      5.1816681    8[74-(8,8,8,8,8)]
   607      4.5772426      4.5772426      4.5772426    8[74-(8,8,8,8),74-(8,8,8,8)]
   608      4.8640886      4.8640886      4.8640886    8[74-(8,8,8),74-(8,8,8,8,8)]
   609      2.3521372      2.3521372      2.3521372    8[74-(8,8,8),74-(8,8,8,8,8)]
   610      3.0426165      3.0426165      3.0426165    8[6-(6,8)]
   611      6.9375754      6.9375754      6.9375754    8[74-(8,8,8),74-(8,8,8)]
   612      6.5872135      6.5872135      6.5872135    8[74-(8,8,8),74-(8,8,8)]
   613      7.9456342      7.9456342      7.9456342    8[74-(8,8,8),74-(8,8,8,8,8)]
   614      9.6585146      9.6585146      9.6585146    8[6-(6,8),59-(8,8)]
   615     11.0681578     11.0681578     11.0681578    8[6-(6,8),59-(7,8,8,8,8,8)]
   616      1.7149293      1.7149293      1.7149293    8[59-(8,8),74-(8,8,8,8,8)]
   617       0.983472       0.983472       0.983472    8[74-(8,8,8),74-(8,8,8,8,8)]
   618      3.5712327      3.5712327      3.5712327    8[74-(8,8,8,8),74-(8,8,8,8,8)]
   619      2.9872962      2.9872962      2.9872962    8[74-(8,8,8,8),74-(8,8,8,8,8)]
   620      2.8623133      2.8623133      2.8623133    8[59-(8,8,8,8),74-(8,8,8,8,8)]
   621      6.5544311      6.5544311      6.5544311    8[74-(8,8,8),74-(8,8,8,8,8)]
   622      5.5176877      5.5176877      5.5176877    8[74-(8,8,8),74-(8,8,8,8)]
   623      4.7268123      4.7268123      4.7268123    8[74-(8,8,8),74-(8,8,8,8)]
   624      7.9681721      7.9681721      7.9681721    8[74-(8,8,8),74-(8,8,8,8,8)]
   625      8.4250768      8.4250768      8.4250768    8[74-(8,8,8,8,8),74-(8,8,8,8,8)]
   626      1.4854525      1.4854525      1.4854525    8[74-(8,8,8),74-(8,8,8)]
   627      7.3453065      7.3453065      7.3453065    8[59-(8,8,8,8),74-(8,8,8,8,8)]
   628       5.654964       5.654964       5.654964    8[74-(8,8,8),74-(8,8,8,8)]
   629       6.679414       6.679414       6.679414    8[74-(8,8,8),74-(8,8,8,8,8)]
   630      4.0260885      4.0260885      4.0260885    8[74-(8,8,8),74-(8,8,8)]
   631     11.1152825     11.1152825     11.1152825    8[6-(6,8),59-(7,8,8,8,8,8)]
   632      9.9084804      9.9084804      9.9084804    8[59-(7,8,8,8,8,8),74-(8,8,8,8,8)]
   633     13.7542657     13.7542657     13.7542657    8[6-(6,8),59-(7,8,8,8,8,8)]
   634      7.4907784      7.4907784      7.4907784    8[74-(8,8,8),74-(8,8,8,8,8)]
   635      2.9750028      2.9750028      2.9750028    8[59-(7,8,8,8,8,8),74-(8,8,8,8),74-(8,8,8,8)]
   636      5.1796192      5.1796192      5.1796192    8[6-(6,8),59-(8,8,8,8)]
   637      4.2576142      4.2576142      4.2576142    8[74-(8,8,8),74-(8,8,8,8,8)]
   638      8.2509203      8.2509203      8.2509203    8[6-(6,8),59-(8,8)]
   639      13.604696      13.604696      13.604696    8[6-(6,8),59-(8,8,8,8)]
   640      2.4463866      2.4463866      2.4463866    8[74-(8,8,8),74-(8,8,8,8,8)]
   641      5.4562207      5.4562207      5.4562207    8[74-(8,8,8),74-(8,8,8,8,8)]
   642      9.9187249      9.9187249      9.9187249    8[6-(6,8)]
   643      1.9013792      1.9013792      1.9013792    8[74-(8,8,8),74-(8,8,8,8)]
   644     15.7929212     15.7929212     15.7929212    8[6-(6,8)]
   645      4.3682548      4.3682548      4.3682548    8[74-(8,8,8),74-(8,8,8,8,8)]
   646     12.4122362     12.4122362     12.4122362    8[6-(6,8),59-(7,8,8,8,8,8)]
   647      6.2307049      6.2307049      6.2307049    8[74-(8,8,8,8,8),74-(8,8,8,8,8)]
   648      8.5746465      8.5746465      8.5746465    8[6-(6,8),59-(8,8,8,8)]
   649      6.9334776      6.9334776      6.9334776    8[74-(8,8,8,8,8)]
   650      5.0628319      5.0628319      5.0628319    8[74-(8,8,8,8,8)]
   651      5.6672574      5.6672574      5.6672574    8[74-(8,8,8,8),74-(8,8,8,8)]
   652      5.3804114      5.3804114      5.3804114    8[74-(8,8,8),74-(8,8,8,8,8)]
   653      7.8923628      7.8923628      7.8923628    8[74-(8,8,8),74-(8,8,8,8,8)]
   654      7.2018835      7.2018835      7.2018835    8[6-(6,8)]
   655      3.3069246      3.3069246      3.3069246    8[74-(8,8,8),74-(8,8,8)]
   656      3.6572865      3.6572865      3.6572865    8[74-(8,8,8),74-(8,8,8)]
   657      2.2988658      2.2988658      2.2988658    8[74-(8,8,8),74-(8,8,8,8,8)]
   658      0.5859854      0.5859854      0.5859854    8[6-(6,8),59-(8,8)]
   659     19.6653422     19.6653422     19.6653422    8[6-(6,8),59-(7,8,8,8,8,8)]
   660      8.5295707      8.5295707      8.5295707    8[59-(8,8),74-(8,8,8,8,8)]
   661       9.261028       9.261028       9.261028    8[74-(8,8,8),74-(8,8,8,8,8)]
   662      6.6732673      6.6732673      6.6732673    8[74-(8,8,8,8),74-(8,8,8,8,8)]
   663      7.2572038      7.2572038      7.2572038    8[74-(8,8,8,8),74-(8,8,8,8,8)]
   664      7.3821867      7.3821867      7.3821867    8[59-(8,8,8,8),74-(8,8,8,8,8)]
   665      3.6900689      3.6900689      3.6900689    8[74-(8,8,8),74-(8,8,8,8,8)]
   666      4.7268123      4.7268123      4.7268123    8[74-(8,8,8),74-(8,8,8,8)]
   667      5.5176877      5.5176877      5.5176877    8[74-(8,8,8),74-(8,8,8,8)]
   668      2.2763279      2.2763279      2.2763279    8[74-(8,8,8),74-(8,8,8,8,8)]
   669      1.8194232      1.8194232      1.8194232    8[74-(8,8,8,8,8),74-(8,8,8,8,8)]
   670      8.7590475      8.7590475      8.7590475    8[74-(8,8,8),74-(8,8,8)]
   671      2.8991935      2.8991935      2.8991935    8[59-(8,8,8,8),74-(8,8,8,8,8)]
   672       4.589536       4.589536       4.589536    8[74-(8,8,8),74-(8,8,8,8)]
   673       3.565086       3.565086       3.565086    8[74-(8,8,8),74-(8,8,8,8,8)]
   674      6.2184115      6.2184115      6.2184115    8[74-(8,8,8),74-(8,8,8)]
   675     19.6182175     19.6182175     19.6182175    8[6-(6,8),59-(7,8,8,8,8,8)]
   676      0.3360196      0.3360196      0.3360196    8[59-(7,8,8,8,8,8),74-(8,8,8,8,8)]
   677     16.9792343     16.9792343     16.9792343    8[6-(6,8),59-(7,8,8,8,8,8)]
   678      2.7537216      2.7537216      2.7537216    8[74-(8,8,8),74-(8,8,8,8,8)]
   679      7.2694972      7.2694972      7.2694972    8[59-(7,8,8,8,8,8),74-(8,8,8,8),74-(8,8,8,8)]
   680      5.0648808      5.0648808      5.0648808    8[6-(6,8),59-(8,8,8,8)]
   681      5.9868858      5.9868858      5.9868858    8[74-(8,8,8),74-(8,8,8,8,8)]
   682      1.9935797      1.9935797      1.9935797    8[6-(6,8),59-(8,8)]
   683      17.128804      17.128804      17.128804    8[6-(6,8),59-(8,8,8,8)]
   684      7.7981134      7.7981134      7.7981134    8[74-(8,8,8),74-(8,8,8,8,8)]
   685      4.7882793      4.7882793      4.7882793    8[74-(8,8,8),74-(8,8,8,8,8)]
   686      0.3257751      0.3257751      0.3257751    8[6-(6,8)]
   687      8.3431208      8.3431208      8.3431208    8[74-(8,8,8),74-(8,8,8,8)]
   688     14.9405788     14.9405788     14.9405788    8[6-(6,8)]
   689      5.8762452      5.8762452      5.8762452    8[74-(8,8,8),74-(8,8,8,8,8)]
   690     18.3212638     18.3212638     18.3212638    8[6-(6,8),59-(7,8,8,8,8,8)]
   691      4.0137951      4.0137951      4.0137951    8[74-(8,8,8,8,8),74-(8,8,8,8,8)]
   692      1.6698535      1.6698535      1.6698535    8[6-(6,8),59-(8,8,8,8)]
   693     13.5555224     13.5555224     13.5555224    8[74-(8,8,8,8,8)]
   694     15.4261681     15.4261681     15.4261681    8[74-(8,8,8,8,8)]
   695     14.8217426     14.8217426     14.8217426    8[74-(8,8,8,8),74-(8,8,8,8)]
   696     15.1085886     15.1085886     15.1085886    8[74-(8,8,8),74-(8,8,8,8,8)]
   697     12.5966372     12.5966372     12.5966372    8[74-(8,8,8),74-(8,8,8,8,8)]
   698     13.2871165     13.2871165     13.2871165    8[6-(6,8)]
   699     17.1820754     17.1820754     17.1820754    8[74-(8,8,8),74-(8,8,8)]
   700     16.8317135     16.8317135     16.8317135    8[74-(8,8,8),74-(8,8,8)]
   701     18.1901342     18.1901342     18.1901342    8[74-(8,8,8),74-(8,8,8,8,8)]
   702     19.9030146     19.9030146     19.9030146    8[6-(6,8),59-(8,8)]
   703      0.8236578      0.8236578      0.8236578    8[6-(6,8),59-(7,8,8,8,8,8)]
   704     11.9594293     11.9594293     11.9594293    8[59-(8,8),74-(8,8,8,8,8)]
   705      11.227972      11.227972      11.227972    8[74-(8,8,8),74-(8,8,8,8,8)]
   706     13.8157327     13.8157327     13.8157327    8[74-(8,8,8,8),74-(8,8,8,8,8)]
   707     13.2317962     13.2317962     13.2317962    8[74-(8,8,8,8),74-(8,8,8,8,8)]
   708     13.1068133     13.1068133     13.1068133    8[59-(8,8,8,8),74-(8,8,8,8,8)]
   709     16.7989311     16.7989311     16.7989311    8[74-(8,8,8),74-(8,8,8,8,8)]
   710     15.7621877     15.7621877     15.7621877    8[74-(8,8,8),74-(8,8,8,8)]
   711     14.9713123     14.9713123     14.9713123    8[74-(8,8,8),74-(8,8,8,8)]
   712     18.2126721     18.2126721     18.2126721    8[74-(8,8,8),74-(8,8,8,8,8)]
   713     18.6695768     18.6695768     18.6695768    8[74-(8,8,8,8,8),74-(8,8,8,8,8)]
   714     11.7299525     11.7299525     11.7299525    8[74-(8,8,8),74-(8,8,8)]
   715     17.5898065     17.5898065     17.5898065    8[59-(8,8,8),74-(8,8,8,8,8)]
   716      15.899464      15.899464      15.899464    8[74-(8,8,8),74-(8,8,8,8)]
   717      16.923914      16.923914      16.923914    8[74-(8,8,8),74-(8,8,8,8,8)]
   718     14.2705885     14.2705885     14.2705885    8[74-(8,8,8),74-(8,8,8)]
   719      0.8707825      0.8707825      0.8707825    8[6-(6,8),59-(7,8,8,8,8,8)]
   720     20.1529804     20.1529804     20.1529804    8[59-(7,8,8,8,8,8),74-(8,8,8,8,8)]
   721      3.5097657      3.5097657      3.5097657    8[6-(6,8),59-(7,8,8,8,8,8)]
   722     17.7352784     17.7352784     17.7352784    8[74-(8,8,8),74-(8,8,8,8,8)]
   723     13.2195028     13.2195028     13.2195028    8[59-(7,8,8,8,8,8),74-(8,8,8,8),74-(8,8,8,8)]
   724     15.4241192     15.4241192     15.4241192    8[6-(6,8),59-(8,8,8)]
   725     14.5021142     14.5021142     14.5021142    8[74-(8,8,8),74-(8,8,8,8,8)]
   726     18.4954203     18.4954203     18.4954203    8[6-(6),59-(8,8)]
   727       3.360196       3.360196       3.360196    8[6-(6,8),59-(8,8,8,8)]
   728     12.6908866     12.6908866     12.6908866    8[74-(8,8,8),74-(8,8,8,8,8)]
   729     15.7007207     15.7007207     15.7007207    8[74-(8,8,8),74-(8,8,8,8,8)]
   730     20.1632249     20.1632249     20.1632249    8[6-(6,8)]
   731     12.1458792     12.1458792     12.1458792    8[74-(8,8,8),74-(8,8,8,8)]
   732      5.5484212      5.5484212      5.5484212    8[6-(6,8)]
   733     14.6127548     14.6127548     14.6127548    8[74-(8,8,8),74-(8,8,8,8,8)]
   734      2.1677362      2.1677362      2.1677362    8[6-(6,8),59-(7,8,8,8,8,8)]
   735     16.4752049     16.4752049     16.4752049    8[74-(8,8,8,8,8),74-(8,8,8,8,8)]
