# Supplementary material for: A collection of forcefield precursors for metal–organic frameworks
Source: RSC Adv. 2019 Nov 13;9(63):36492–507. doi: 10.1039/c9ra07327b (PMC9075174; doi:10.1039/c9ra07327b)
Supplement: RA-009-C9RA07327B-s3115 [file RA-009-C9RA07327B-s3115.txt]

DUYRIZ_clean

20.489    0.00000000    0.00000000
0.0    23.472    0.00000000
0.0    0.0    29.669

     1    12.14505964    12.14505964    12.14505964    58[7-(6,6),7-(6,6),8-(6),8-(6),8-(6),8-(6),8-(74),8-(74,74)]
     2     7.76000386     7.76000386     7.76000386    58[7-(6,6),8-(6),8-(6),8-(6),8-(74),8-(74)]
     3    10.13918654    10.13918654    10.13918654    58[8-(6),8-(6),8-(74)]
     4     8.34394036     8.34394036     8.34394036    58[7-(6,6),7-(6,6),8-(6),8-(6),8-(6),8-(6),8-(74),8-(74,74)]
     5    12.72899614    12.72899614    12.72899614    58[7-(6,6),8-(6),8-(6),8-(6),8-(74),8-(74)]
     6    10.34981346    10.34981346    10.34981346    58[8-(6),8-(6),8-(74)]
     7     1.90055964     1.90055964     1.90055964    58[7-(6,6),7-(6,6),8-(6),8-(6),8-(6),8-(6),8-(74),8-(74,74)]
     8    18.00450386    18.00450386    18.00450386    58[7-(6,6),8-(6),8-(6),8-(6),8-(74),8-(74)]
     9    20.38368654    20.38368654    20.38368654    58[8-(6),8-(6),8-(74)]
    10    18.58844036    18.58844036    18.58844036    58[7-(6,6),7-(6,6),8-(6),8-(6),8-(6),8-(6),8-(74),8-(74,74)]
    11     2.48449614     2.48449614     2.48449614    58[7-(6,6),8-(6),8-(6),8-(6),8-(74),8-(74)]
    12     0.10531346     0.10531346     0.10531346    58[8-(6),8-(6),8-(74)]
    13     8.34394036     8.34394036     8.34394036    58[7-(6,6),7-(6,6),8-(6),8-(6),8-(6),8-(6),8-(74),8-(74,74)]
    14    12.72899614    12.72899614    12.72899614    58[7-(6,6),8-(6),8-(6),8-(6),8-(74),8-(74)]
    15    10.34981346    10.34981346    10.34981346    58[8-(6),8-(6),8-(74)]
    16    12.14505964    12.14505964    12.14505964    58[7-(6,6),7-(6,6),8-(6),8-(6),8-(6),8-(6),8-(74),8-(74,74)]
    17     7.76000386     7.76000386     7.76000386    58[7-(6,6),8-(6),8-(6),8-(6),8-(74),8-(74)]
    18    10.13918654    10.13918654    10.13918654    58[8-(6),8-(6),8-(74)]
    19    18.58844036    18.58844036    18.58844036    58[7-(6,6),7-(6,6),8-(6),8-(6),8-(6),8-(6),8-(74),8-(74,74)]
    20     2.48449614     2.48449614     2.48449614    58[7-(6,6),8-(6),8-(6),8-(6),8-(74),8-(74)]
    21     0.10531346     0.10531346     0.10531346    58[8-(6),8-(6),8-(74)]
    22     1.90055964     1.90055964     1.90055964    58[7-(6,6),7-(6,6),8-(6),8-(6),8-(6),8-(6),8-(74),8-(74,74)]
    23    18.00450386    18.00450386    18.00450386    58[7-(6,6),8-(6),8-(6),8-(74),8-(74)]
    24    20.38368654    20.38368654    20.38368654    58[8-(6),8-(6),8-(74)]
    25      2.8008463      2.8008463      2.8008463    1[6-(6,6)]
    26      3.6429442      3.6429442      3.6429442    1[6-(6,6)]
    27     17.3685253     17.3685253     17.3685253    1[6-(6,6)]
    28     15.9773222     15.9773222     15.9773222    1[6-(6,6)]
    29      8.0665193      8.0665193      8.0665193    1[6-(6,6)]
    30      8.2140401      8.2140401      8.2140401    1[6-(6,6)]
    31     17.7783053     17.7783053     17.7783053    1[6-(6,6)]
    32      7.2469593      7.2469593      7.2469593    1[6-(6,6)]
    33      5.8864897      5.8864897      5.8864897    1[6-(6,6)]
    34     17.6881537     17.6881537     17.6881537    1[6-(6,6)]
    35     16.8460558     16.8460558     16.8460558    1[6-(6,6)]
    36      3.1204747      3.1204747      3.1204747    1[6-(6,6)]
    37      4.5116778      4.5116778      4.5116778    1[6-(6,6)]
    38     12.4224807     12.4224807     12.4224807    1[6-(6,6)]
    39     12.2749599     12.2749599     12.2749599    1[6-(6,6)]
    40      2.7106947      2.7106947      2.7106947    1[6-(6,6)]
    41     13.2420407     13.2420407     13.2420407    1[6-(6,6)]
    42     14.6025103     14.6025103     14.6025103    1[6-(6,6)]
    43     13.0453463     13.0453463     13.0453463    1[6-(6,6)]
    44     13.8874442     13.8874442     13.8874442    1[6-(6,6)]
    45      7.1240253      7.1240253      7.1240253    1[6-(6,6)]
    46      5.7328222      5.7328222      5.7328222    1[6-(6,6)]
    47     18.3110193     18.3110193     18.3110193    1[6-(6,6)]
    48     18.4585401     18.4585401     18.4585401    1[6-(6,6)]
    49      7.5338053      7.5338053      7.5338053    1[6-(6,6)]
    50     17.4914593     17.4914593     17.4914593    1[6-(6,6)]
    51     16.1309897     16.1309897     16.1309897    1[6-(6,6)]
    52      7.4436537      7.4436537      7.4436537    1[6-(6,6)]
    53      6.6015558      6.6015558      6.6015558    1[6-(6,6)]
    54     13.3649747     13.3649747     13.3649747    1[6-(6,6)]
    55     14.7561778     14.7561778     14.7561778    1[6-(6,6)]
    56      2.1779807      2.1779807      2.1779807    1[6-(6,6)]
    57      2.0304599      2.0304599      2.0304599    1[6-(6,6)]
    58     12.9551947     12.9551947     12.9551947    1[6-(6,6)]
    59      2.9975407      2.9975407      2.9975407    1[6-(6,6)]
    60      4.3580103      4.3580103      4.3580103    1[6-(6,6)]
    61     17.6881537     17.6881537     17.6881537    1[6-(6,6)]
    62     16.8460558     16.8460558     16.8460558    1[6-(6,6)]
    63      3.1204747      3.1204747      3.1204747    1[6-(6,6)]
    64      4.5116778      4.5116778      4.5116778    1[6-(6,6)]
    65     12.4224807     12.4224807     12.4224807    1[6-(6,6)]
    66     12.2749599     12.2749599     12.2749599    1[6-(6,6)]
    67      2.7106947      2.7106947      2.7106947    1[6-(6,6)]
    68     13.2420407     13.2420407     13.2420407    1[6-(6,6)]
    69     14.6025103     14.6025103     14.6025103    1[6-(6,6)]
    70      2.8008463      2.8008463      2.8008463    1[6-(6,6)]
    71      3.6429442      3.6429442      3.6429442    1[6-(6,6)]
    72     17.3685253     17.3685253     17.3685253    1[6-(6,6)]
    73     15.9773222     15.9773222     15.9773222    1[6-(6,6)]
    74      8.0665193      8.0665193      8.0665193    1[6-(6,6)]
    75      8.2140401      8.2140401      8.2140401    1[6-(6,6)]
    76     17.7783053     17.7783053     17.7783053    1[6-(6,6)]
    77      7.2469593      7.2469593      7.2469593    1[6-(6,6)]
    78      5.8864897      5.8864897      5.8864897    1[6-(6,6)]
    79      7.4436537      7.4436537      7.4436537    1[6-(6,6)]
    80      6.6015558      6.6015558      6.6015558    1[6-(6,6)]
    81     13.3649747     13.3649747     13.3649747    1[6-(6,6)]
    82     14.7561778     14.7561778     14.7561778    1[6-(6,6)]
    83      2.1779807      2.1779807      2.1779807    1[6-(6,6)]
    84      2.0304599      2.0304599      2.0304599    1[6-(6,6)]
    85     12.9551947     12.9551947     12.9551947    1[6-(6,6)]
    86      2.9975407      2.9975407      2.9975407    1[6-(6,6)]
    87      4.3580103      4.3580103      4.3580103    1[6-(6,6)]
    88     13.0453463     13.0453463     13.0453463    1[6-(6,6)]
    89     13.8874442     13.8874442     13.8874442    1[6-(6,6)]
    90      7.1240253      7.1240253      7.1240253    1[6-(6,6)]
    91      5.7328222      5.7328222      5.7328222    1[6-(6,6)]
    92     18.3110193     18.3110193     18.3110193    1[6-(6,6)]
    93     18.4585401     18.4585401     18.4585401    1[6-(6,6)]
    94      7.5338053      7.5338053      7.5338053    1[6-(6,6)]
    95     17.4914593     17.4914593     17.4914593    1[6-(6,6)]
    96     16.1309897     16.1309897     16.1309897    1[6-(6,6)]
    97    12.90130863    12.90130863    12.90130863    74[8-(0),8-(58),8-(74),8-(74),8-(74),8-(74)]
    98    11.58939796    11.58939796    11.58939796    74[8-(74),8-(74),8-(74),8-(74)]
    99     8.25583766     8.25583766     8.25583766    74[8-(58),8-(74),8-(74),8-(74),8-(74),8-(74)]
   100     6.54336704     6.54336704     6.54336704    74[8-(0),8-(58),8-(74),8-(74),8-(74),8-(74)]
   101     3.30979306     3.30979306     3.30979306    74[8-(74),8-(74),8-(74),8-(74)]
   102    13.33710966    13.33710966    13.33710966    74[8-(74),8-(74),8-(74),8-(74)]
   103    13.32850428    13.32850428    13.32850428    74[8-(58,74),8-(74),8-(74),8-(74),8-(74)]
   104    16.55654623    16.55654623    16.55654623    74[8-(74),8-(74),8-(74),8-(74)]
   105     6.70031278     6.70031278     6.70031278    74[8-(58),8-(74),8-(74),8-(74),8-(74),8-(74)]
   106    14.49350882    14.49350882    14.49350882    74[8-(0),8-(58,74),8-(74),8-(74),8-(74),8-(74)]
   107     4.71923137     4.71923137     4.71923137    74[8-(74),8-(74),8-(74),8-(74)]
   108    16.52499317    16.52499317    16.52499317    74[8-(74),8-(74),8-(74),8-(74)]
   109     7.58769137     7.58769137     7.58769137    74[8-(0),8-(58),8-(74),8-(74),8-(74),8-(74)]
   110     8.89960204     8.89960204     8.89960204    74[8-(74),8-(74),8-(74),8-(74)]
   111    12.23316234    12.23316234    12.23316234    74[8-(58),8-(74),8-(74),8-(74),8-(74),8-(74)]
   112    13.94563296    13.94563296    13.94563296    74[8-(0),8-(58),8-(74),8-(74),8-(74),8-(74)]
   113    17.17920694    17.17920694    17.17920694    74[8-(74),8-(74),8-(74),8-(74)]
   114     7.15189034     7.15189034     7.15189034    74[8-(74),8-(74),8-(74),8-(74)]
   115     7.16049572     7.16049572     7.16049572    74[8-(58,74),8-(74),8-(74),8-(74),8-(74)]
   116     3.93245377     3.93245377     3.93245377    74[8-(74),8-(74),8-(74),8-(74)]
   117    13.78868722    13.78868722    13.78868722    74[8-(58),8-(74),8-(74),8-(74),8-(74),8-(74)]
   118     5.99549118     5.99549118     5.99549118    74[8-(0),8-(58,74),8-(74),8-(74),8-(74),8-(74)]
   119    15.76976863    15.76976863    15.76976863    74[8-(74),8-(74),8-(74),8-(74)]
   120     3.96400683     3.96400683     3.96400683    74[8-(74),8-(74),8-(74),8-(74)]
   121     2.65680863     2.65680863     2.65680863    74[8-(0),8-(58),8-(74),8-(74),8-(74),8-(74)]
   122     1.34489796     1.34489796     1.34489796    74[8-(74),8-(74),8-(74),8-(74)]
   123    18.50033766    18.50033766    18.50033766    74[8-(58),8-(74),8-(74),8-(74),8-(74),8-(74)]
   124    16.78786704    16.78786704    16.78786704    74[8-(0),8-(58),8-(74),8-(74),8-(74),8-(74)]
   125    13.55429306    13.55429306    13.55429306    74[8-(74),8-(74),8-(74),8-(74)]
   126     3.09260966     3.09260966     3.09260966    74[8-(74),8-(74),8-(74),8-(74)]
   127     3.08400428     3.08400428     3.08400428    74[8-(58,74),8-(74),8-(74),8-(74),8-(74)]
   128     6.31204623     6.31204623     6.31204623    74[8-(74),8-(74),8-(74),8-(74)]
   129    16.94481278    16.94481278    16.94481278    74[8-(58),8-(74),8-(74),8-(74),8-(74),8-(74)]
   130     4.24900882     4.24900882     4.24900882    74[8-(0),8-(58,74),8-(74),8-(74),8-(74),8-(74)]
   131    14.96373137    14.96373137    14.96373137    74[8-(74),8-(74),8-(74),8-(74)]
   132     6.28049317     6.28049317     6.28049317    74[8-(74),8-(74),8-(74),8-(74)]
   133    17.83219137    17.83219137    17.83219137    74[8-(0),8-(58),8-(74),8-(74),8-(74),8-(74)]
   134    19.14410204    19.14410204    19.14410204    74[8-(74),8-(74),8-(74),8-(74)]
   135     1.98866234     1.98866234     1.98866234    74[8-(58),8-(74),8-(74),8-(74),8-(74),8-(74)]
   136     3.70113296     3.70113296     3.70113296    74[8-(0),8-(58),8-(74),8-(74),8-(74),8-(74)]
   137     6.93470694     6.93470694     6.93470694    74[8-(74),8-(74),8-(74),8-(74)]
   138    17.39639034    17.39639034    17.39639034    74[8-(74),8-(74),8-(74),8-(74)]
   139    17.40499572    17.40499572    17.40499572    74[8-(58,74),8-(74),8-(74),8-(74),8-(74)]
   140    14.17695377    14.17695377    14.17695377    74[8-(74),8-(74),8-(74),8-(74)]
   141     3.54418722     3.54418722     3.54418722    74[8-(58),8-(74),8-(74),8-(74),8-(74),8-(74)]
   142    16.23999118    16.23999118    16.23999118    74[8-(0),8-(58,74),8-(74),8-(74),8-(74),8-(74)]
   143     5.52526863     5.52526863     5.52526863    74[8-(74),8-(74),8-(74),8-(74)]
   144    14.20850683    14.20850683    14.20850683    74[8-(74),8-(74),8-(74),8-(74)]
   145     7.58769137     7.58769137     7.58769137    74[8-(0),8-(58),8-(74),8-(74),8-(74),8-(74)]
   146     8.89960204     8.89960204     8.89960204    74[8-(74),8-(74),8-(74),8-(74)]
   147    12.23316234    12.23316234    12.23316234    74[8-(58),8-(74),8-(74),8-(74),8-(74),8-(74)]
   148    13.94563296    13.94563296    13.94563296    74[8-(0),8-(58),8-(74),8-(74),8-(74),8-(74)]
   149    17.17920694    17.17920694    17.17920694    74[8-(74),8-(74),8-(74),8-(74)]
   150     7.15189034     7.15189034     7.15189034    74[8-(74),8-(74),8-(74),8-(74)]
   151     7.16049572     7.16049572     7.16049572    74[8-(58,74),8-(74),8-(74),8-(74),8-(74)]
   152     3.93245377     3.93245377     3.93245377    74[8-(74),8-(74),8-(74),8-(74)]
   153    13.78868722    13.78868722    13.78868722    74[8-(58),8-(74),8-(74),8-(74),8-(74),8-(74)]
   154     5.99549118     5.99549118     5.99549118    74[8-(0),8-(58,74),8-(74),8-(74),8-(74),8-(74)]
   155    15.76976863    15.76976863    15.76976863    74[8-(74),8-(74),8-(74),8-(74)]
   156     3.96400683     3.96400683     3.96400683    74[8-(74),8-(74),8-(74),8-(74)]
   157    12.90130863    12.90130863    12.90130863    74[8-(0),8-(58),8-(74),8-(74),8-(74),8-(74)]
   158    11.58939796    11.58939796    11.58939796    74[8-(74),8-(74),8-(74),8-(74)]
   159     8.25583766     8.25583766     8.25583766    74[8-(58),8-(74),8-(74),8-(74),8-(74),8-(74)]
   160     6.54336704     6.54336704     6.54336704    74[8-(0),8-(58),8-(74),8-(74),8-(74),8-(74)]
   161     3.30979306     3.30979306     3.30979306    74[8-(74),8-(74),8-(74),8-(74)]
   162    13.33710966    13.33710966    13.33710966    74[8-(74),8-(74),8-(74),8-(74)]
   163    13.32850428    13.32850428    13.32850428    74[8-(58,74),8-(74),8-(74),8-(74),8-(74)]
   164    16.55654623    16.55654623    16.55654623    74[8-(74),8-(74),8-(74),8-(74)]
   165     6.70031278     6.70031278     6.70031278    74[8-(58),8-(74),8-(74),8-(74),8-(74),8-(74)]
   166    14.49350882    14.49350882    14.49350882    74[8-(0),8-(58,74),8-(74),8-(74),8-(74),8-(74)]
   167     4.71923137     4.71923137     4.71923137    74[8-(74),8-(74),8-(74),8-(74)]
   168    16.52499317    16.52499317    16.52499317    74[8-(74),8-(74),8-(74),8-(74)]
   169    17.83219137    17.83219137    17.83219137    74[8-(0),8-(58),8-(74),8-(74),8-(74),8-(74)]
   170    19.14410204    19.14410204    19.14410204    74[8-(74),8-(74),8-(74),8-(74)]
   171     1.98866234     1.98866234     1.98866234    74[8-(58),8-(74),8-(74),8-(74),8-(74),8-(74)]
   172     3.70113296     3.70113296     3.70113296    74[8-(0),8-(58),8-(74),8-(74),8-(74),8-(74)]
   173     6.93470694     6.93470694     6.93470694    74[8-(74),8-(74),8-(74),8-(74)]
   174    17.39639034    17.39639034    17.39639034    74[8-(74),8-(74),8-(74),8-(74)]
   175    17.40499572    17.40499572    17.40499572    74[8-(58,74),8-(74),8-(74),8-(74),8-(74)]
   176    14.17695377    14.17695377    14.17695377    74[8-(74),8-(74),8-(74),8-(74)]
   177     3.54418722     3.54418722     3.54418722    74[8-(58),8-(74),8-(74),8-(74),8-(74),8-(74)]
   178    16.23999118    16.23999118    16.23999118    74[8-(0),8-(58,74),8-(74),8-(74),8-(74),8-(74)]
   179     5.52526863     5.52526863     5.52526863    74[8-(74),8-(74),8-(74),8-(74)]
   180    14.20850683    14.20850683    14.20850683    74[8-(74),8-(74),8-(74),8-(74)]
   181     2.65680863     2.65680863     2.65680863    74[8-(0),8-(58),8-(74),8-(74),8-(74),8-(74)]
   182     1.34489796     1.34489796     1.34489796    74[8-(74),8-(74),8-(74),8-(74)]
   183    18.50033766    18.50033766    18.50033766    74[8-(58),8-(74),8-(74),8-(74),8-(74),8-(74)]
   184    16.78786704    16.78786704    16.78786704    74[8-(0),8-(58),8-(74),8-(74),8-(74),8-(74)]
   185    13.55429306    13.55429306    13.55429306    74[8-(74),8-(74),8-(74),8-(74)]
   186     3.09260966     3.09260966     3.09260966    74[8-(74),8-(74),8-(74),8-(74)]
   187     3.08400428     3.08400428     3.08400428    74[8-(58,74),8-(74),8-(74),8-(74),8-(74)]
   188     6.31204623     6.31204623     6.31204623    74[8-(74),8-(74),8-(74),8-(74)]
   189    16.94481278    16.94481278    16.94481278    74[8-(58),8-(74),8-(74),8-(74),8-(74),8-(74)]
   190     4.24900882     4.24900882     4.24900882    74[8-(0),8-(58,74),8-(74),8-(74),8-(74),8-(74)]
   191    14.96373137    14.96373137    14.96373137    74[8-(74),8-(74),8-(74),8-(74)]
   192     6.28049317     6.28049317     6.28049317    74[8-(74),8-(74),8-(74),8-(74)]
   193     13.4756153     13.4756153     13.4756153    6[6-(6,7),8-(58),8-(58)]
   194      9.5191894      9.5191894      9.5191894    6[6-(1,6),6-(8,8),7-(6,58)]
   195     14.6639773     14.6639773     14.6639773    6[6-(1,6),6-(8,8),7-(6,58)]
   196      3.7044112      3.7044112      3.7044112    6[1-(0),6-(1,6),6-(6,7)]
   197       4.220734       4.220734       4.220734    6[1-(0),6-(1,6),6-(1,6)]
   198     15.4261681     15.4261681     15.4261681    6[6-(1,6),6-(8,8),7-(6,58)]
   199     16.7026328     16.7026328     16.7026328    6[1-(0),6-(1,6),6-(6,7)]
   200      4.6899321      4.6899321      4.6899321    6[6-(1,6),6-(8,8),7-(6,58)]
   201     15.8748772     15.8748772     15.8748772    6[1-(0),6-(1,6),6-(6,7)]
   202     10.1195171     10.1195171     10.1195171    6[6-(6,7),8-(58),8-(58)]
   203     14.9528722     14.9528722     14.9528722    6[6-(6,7),8-(0),8-(58)]
   204      9.6011454      9.6011454      9.6011454    6[6-(1,6),6-(8,8),7-(6,58)]
   205      8.4517125      8.4517125      8.4517125    6[1-(0),6-(1,6),6-(6,7)]
   206      8.5459619      8.5459619      8.5459619    6[1-(0),6-(1,6),6-(6,7)]
   207      7.9169496      7.9169496      7.9169496    6[6-(6,7),8-(58),8-(58)]
   208      6.4499372      6.4499372      6.4499372    6[6-(1,6),6-(8,8),7-(6,58)]
   209      10.285478      10.285478      10.285478    6[6-(6,7),8-(0),8-(58)]
   210      4.3457169      4.3457169      4.3457169    6[6-(6,7),8-(0),8-(58)]
   211     16.9362074     16.9362074     16.9362074    6[1-(0),6-(1,6),6-(1,6)]
   212      7.9784166      7.9784166      7.9784166    6[1-(0),6-(1,6),6-(1,6)]
   213      5.5607146      5.5607146      5.5607146    6[1-(0),6-(1,6),6-(6,7)]
   214      7.0133847      7.0133847      7.0133847    6[6-(6,7),8-(58),8-(58)]
   215     10.9698106     10.9698106     10.9698106    6[6-(1,6),6-(8,8),7-(6,58)]
   216      5.8250227      5.8250227      5.8250227    6[6-(1,6),6-(8,8),7-(6,58)]
   217     16.7845888     16.7845888     16.7845888    6[1-(0),6-(1,6),6-(6,7)]
   218      16.268266      16.268266      16.268266    6[1-(0),6-(1,6),6-(1,6)]
   219      5.0628319      5.0628319      5.0628319    6[6-(1,6),6-(8,8),7-(6,58)]
   220      3.7863672      3.7863672      3.7863672    6[1-(0),6-(1,6),6-(6,7)]
   221     15.7990679     15.7990679     15.7990679    6[6-(1,6),6-(8,8),7-(6,58)]
   222      4.6141228      4.6141228      4.6141228    6[1-(0),6-(1,6),6-(6,7)]
   223     10.3694829     10.3694829     10.3694829    6[6-(6,7),8-(58),8-(58)]
   224      5.5361278      5.5361278      5.5361278    6[6-(6,7),8-(0),8-(58)]
   225     10.8878546     10.8878546     10.8878546    6[6-(1,6),6-(8,8),7-(6,58)]
   226     12.0372875     12.0372875     12.0372875    6[1-(0),6-(1,6),6-(6,7)]
   227     11.9430381     11.9430381     11.9430381    6[1-(0),6-(1,6),6-(6,7)]
   228     12.5720504     12.5720504     12.5720504    6[6-(6,7),8-(58),8-(58)]
   229     14.0390628     14.0390628     14.0390628    6[6-(1,6),6-(8,8),7-(6,58)]
   230      10.203522      10.203522      10.203522    6[6-(6,7),8-(0),8-(58)]
   231     16.1432831     16.1432831     16.1432831    6[6-(6,7),8-(0),8-(58)]
   232      3.5527926      3.5527926      3.5527926    6[1-(0),6-(1,6),6-(1,6)]
   233     12.5105834     12.5105834     12.5105834    6[1-(0),6-(1,6),6-(1,6)]
   234     14.9282854     14.9282854     14.9282854    6[1-(0),6-(1,6),6-(6,7)]
   235      3.2311153      3.2311153      3.2311153    6[6-(6,7),8-(58),8-(58)]
   236     19.7636894     19.7636894     19.7636894    6[6-(1,6),6-(8,8),7-(6,58)]
   237      4.4194773      4.4194773      4.4194773    6[6-(1,6),6-(8,8),7-(6,58)]
   238     13.9489112     13.9489112     13.9489112    6[1-(0),6-(1,6),6-(6,7)]
   239      14.465234      14.465234      14.465234    6[1-(0),6-(1,6),6-(1,6)]
   240      5.1816681      5.1816681      5.1816681    6[6-(1,6),6-(8,8),7-(6,58)]
   241      6.4581328      6.4581328      6.4581328    6[1-(0),6-(1,6),6-(6,7)]
   242     14.9344321     14.9344321     14.9344321    6[6-(1,6),6-(8,8),7-(6,58)]
   243      5.6303772      5.6303772      5.6303772    6[1-(0),6-(1,6),6-(6,7)]
   244     20.3640171     20.3640171     20.3640171    6[6-(6,7),8-(58),8-(58)]
   245      4.7083722      4.7083722      4.7083722    6[6-(6,7),8-(0),8-(58)]
   246     19.8456454     19.8456454     19.8456454    6[6-(1,6),6-(8,8),7-(6,58)]
   247     18.6962125     18.6962125     18.6962125    6[1-(0),6-(1,6),6-(6,7)]
   248     18.7904619     18.7904619     18.7904619    6[1-(0),6-(1,6),6-(6,7)]
   249     18.1614496     18.1614496     18.1614496    6[6-(6,7),8-(58),8-(58)]
   250     16.6944372     16.6944372     16.6944372    6[6-(1,6),6-(8,8),7-(6,58)]
   251       0.040978       0.040978       0.040978    6[6-(6,7),8-(0),8-(58)]
   252     14.5902169     14.5902169     14.5902169    6[6-(6,7),8-(0),8-(58)]
   253      6.6917074      6.6917074      6.6917074    6[1-(0),6-(1,6),6-(1,6)]
   254     18.2229166     18.2229166     18.2229166    6[1-(0),6-(1,6),6-(1,6)]
   255     15.8052146     15.8052146     15.8052146    6[1-(0),6-(1,6),6-(6,7)]
   256     17.2578847     17.2578847     17.2578847    6[6-(6,7),8-(58),8-(58)]
   257      0.7253106      0.7253106      0.7253106    6[6-(1,6),6-(8,8),7-(6,58)]
   258     16.0695227     16.0695227     16.0695227    6[6-(1,6),6-(8,8),7-(6,58)]
   259      6.5400888      6.5400888      6.5400888    6[1-(0),6-(1,6),6-(6,7)]
   260       6.023766       6.023766       6.023766    6[1-(0),6-(1,6),6-(1,6)]
   261     15.3073319     15.3073319     15.3073319    6[6-(1,6),6-(8,8),7-(6,58)]
   262     14.0308672     14.0308672     14.0308672    6[1-(0),6-(1,6),6-(6,7)]
   263      5.5545679      5.5545679      5.5545679    6[6-(1,6),6-(8,8),7-(6,58)]
   264     14.8586228     14.8586228     14.8586228    6[1-(0),6-(1,6),6-(6,7)]
   265      0.1249829      0.1249829      0.1249829    6[6-(6,7),8-(58),8-(58)]
   266     15.7806278     15.7806278     15.7806278    6[6-(6,7),8-(0),8-(58)]
   267      0.6433546      0.6433546      0.6433546    6[6-(1,6),6-(8,8),7-(6,58)]
   268      1.7927875      1.7927875      1.7927875    6[1-(0),6-(1,6),6-(6,7)]
   269      1.6985381      1.6985381      1.6985381    6[1-(0),6-(1,6),6-(6,7)]
   270      2.3275504      2.3275504      2.3275504    6[6-(6,7),8-(58),8-(58)]
   271      3.7945628      3.7945628      3.7945628    6[6-(1,6),6-(8,8),7-(6,58)]
   272      20.448022      20.448022      20.448022    6[6-(6,7),8-(0),8-(58)]
   273      5.8987831      5.8987831      5.8987831    6[6-(6,7),8-(0),8-(58)]
   274     13.7972926     13.7972926     13.7972926    6[1-(0),6-(1,6),6-(1,6)]
   275      2.2660834      2.2660834      2.2660834    6[1-(0),6-(1,6),6-(1,6)]
   276      4.6837854      4.6837854      4.6837854    6[1-(0),6-(1,6),6-(6,7)]
   277      7.0133847      7.0133847      7.0133847    6[6-(6,7),8-(58),8-(58)]
   278     10.9698106     10.9698106     10.9698106    6[6-(1,6),6-(8,8),7-(6,58)]
   279      5.8250227      5.8250227      5.8250227    6[6-(1,6),6-(8,8),7-(6,58)]
   280     16.7845888     16.7845888     16.7845888    6[1-(0),6-(1,6),6-(6,7)]
   281      16.268266      16.268266      16.268266    6[1-(0),6-(1,6),6-(1,6)]
   282      5.0628319      5.0628319      5.0628319    6[6-(1,6),6-(8,8),7-(6,58)]
   283      3.7863672      3.7863672      3.7863672    6[1-(0),6-(1,6),6-(6,7)]
   284     15.7990679     15.7990679     15.7990679    6[6-(1,6),6-(8,8),7-(6,58)]
   285      4.6141228      4.6141228      4.6141228    6[1-(0),6-(1,6),6-(6,7)]
   286     10.3694829     10.3694829     10.3694829    6[6-(6,7),8-(58),8-(58)]
   287      5.5361278      5.5361278      5.5361278    6[6-(6,7),8-(0),8-(58)]
   288     10.8878546     10.8878546     10.8878546    6[6-(1,6),6-(8,8),7-(6,58)]
   289     12.0372875     12.0372875     12.0372875    6[1-(0),6-(1,6),6-(6,7)]
   290     11.9430381     11.9430381     11.9430381    6[1-(0),6-(1,6),6-(6,7)]
   291     12.5720504     12.5720504     12.5720504    6[6-(6,7),8-(58),8-(58)]
   292     14.0390628     14.0390628     14.0390628    6[6-(1,6),6-(8,8),7-(6,58)]
   293      10.203522      10.203522      10.203522    6[6-(6,7),8-(0),8-(58)]
   294     16.1432831     16.1432831     16.1432831    6[6-(6,7),8-(0),8-(58)]
   295      3.5527926      3.5527926      3.5527926    6[1-(0),6-(1,6),6-(1,6)]
   296     12.5105834     12.5105834     12.5105834    6[1-(0),6-(1,6),6-(1,6)]
   297     14.9282854     14.9282854     14.9282854    6[1-(0),6-(1,6),6-(6,7)]
   298     13.4756153     13.4756153     13.4756153    6[6-(6,7),8-(58),8-(58)]
   299      9.5191894      9.5191894      9.5191894    6[6-(1,6),6-(8,8),7-(6,58)]
   300     14.6639773     14.6639773     14.6639773    6[6-(1,6),6-(8,8),7-(6,58)]
   301      3.7044112      3.7044112      3.7044112    6[1-(0),6-(1,6),6-(6,7)]
   302       4.220734       4.220734       4.220734    6[1-(0),6-(1,6),6-(1,6)]
   303     15.4261681     15.4261681     15.4261681    6[6-(1,6),6-(8,8),7-(6,58)]
   304     16.7026328     16.7026328     16.7026328    6[1-(0),6-(1,6),6-(6,7)]
   305      4.6899321      4.6899321      4.6899321    6[6-(1,6),6-(8,8),7-(6,58)]
   306     15.8748772     15.8748772     15.8748772    6[1-(0),6-(1,6),6-(6,7)]
   307     10.1195171     10.1195171     10.1195171    6[6-(6,7),8-(58),8-(58)]
   308     14.9528722     14.9528722     14.9528722    6[6-(6,7),8-(0),8-(58)]
   309      9.6011454      9.6011454      9.6011454    6[6-(1,6),6-(8,8),7-(6,58)]
   310      8.4517125      8.4517125      8.4517125    6[1-(0),6-(1,6),6-(6,7)]
   311      8.5459619      8.5459619      8.5459619    6[1-(0),6-(1,6),6-(6,7)]
   312      7.9169496      7.9169496      7.9169496    6[6-(6,7),8-(58),8-(58)]
   313      6.4499372      6.4499372      6.4499372    6[6-(1,6),6-(8,8),7-(6,58)]
   314      10.285478      10.285478      10.285478    6[6-(6,7),8-(0),8-(58)]
   315      4.3457169      4.3457169      4.3457169    6[6-(6,7),8-(0),8-(58)]
   316     16.9362074     16.9362074     16.9362074    6[1-(0),6-(1,6),6-(1,6)]
   317      7.9784166      7.9784166      7.9784166    6[1-(0),6-(1,6),6-(1,6)]
   318      5.5607146      5.5607146      5.5607146    6[1-(0),6-(1,6),6-(6,7)]
   319     17.2578847     17.2578847     17.2578847    6[6-(6,7),8-(58),8-(58)]
   320      0.7253106      0.7253106      0.7253106    6[6-(1,6),6-(8,8),7-(6,58)]
   321     16.0695227     16.0695227     16.0695227    6[6-(1,6),6-(8,8),7-(6,58)]
   322      6.5400888      6.5400888      6.5400888    6[1-(0),6-(1,6),6-(6,7)]
   323       6.023766       6.023766       6.023766    6[1-(0),6-(1,6),6-(1,6)]
   324     15.3073319     15.3073319     15.3073319    6[6-(1,6),6-(8,8),7-(6,58)]
   325     14.0308672     14.0308672     14.0308672    6[1-(0),6-(1,6),6-(6,7)]
   326      5.5545679      5.5545679      5.5545679    6[6-(1,6),6-(8,8),7-(6,58)]
   327     14.8586228     14.8586228     14.8586228    6[1-(0),6-(1,6),6-(6,7)]
   328      0.1249829      0.1249829      0.1249829    6[6-(6,7),8-(58),8-(58)]
   329     15.7806278     15.7806278     15.7806278    6[6-(6,7),8-(0),8-(58)]
   330      0.6433546      0.6433546      0.6433546    6[6-(1,6),6-(8,8),7-(6,58)]
   331      1.7927875      1.7927875      1.7927875    6[1-(0),6-(1,6),6-(6,7)]
   332      1.6985381      1.6985381      1.6985381    6[1-(0),6-(1,6),6-(6,7)]
   333      2.3275504      2.3275504      2.3275504    6[6-(6,7),8-(58),8-(58)]
   334      3.7945628      3.7945628      3.7945628    6[6-(1,6),6-(8,8),7-(6,58)]
   335      20.448022      20.448022      20.448022    6[6-(6,7),8-(0),8-(58)]
   336      5.8987831      5.8987831      5.8987831    6[6-(6,7),8-(0),8-(58)]
   337     13.7972926     13.7972926     13.7972926    6[1-(0),6-(1,6),6-(1,6)]
   338      2.2660834      2.2660834      2.2660834    6[1-(0),6-(1,6),6-(1,6)]
   339      4.6837854      4.6837854      4.6837854    6[1-(0),6-(1,6),6-(6,7)]
   340      3.2311153      3.2311153      3.2311153    6[6-(6,7),8-(58),8-(58)]
   341     19.7636894     19.7636894     19.7636894    6[6-(1,6),6-(8,8),7-(6,58)]
   342      4.4194773      4.4194773      4.4194773    6[6-(1,6),6-(8,8),7-(6,58)]
   343     13.9489112     13.9489112     13.9489112    6[1-(0),6-(1,6),6-(6,7)]
   344      14.465234      14.465234      14.465234    6[1-(0),6-(1,6),6-(1,6)]
   345      5.1816681      5.1816681      5.1816681    6[6-(1,6),6-(8,8),7-(6,58)]
   346      6.4581328      6.4581328      6.4581328    6[1-(0),6-(1,6),6-(6,7)]
   347     14.9344321     14.9344321     14.9344321    6[6-(1,6),6-(8,8),7-(6,58)]
   348      5.6303772      5.6303772      5.6303772    6[1-(0),6-(1,6),6-(6,7)]
   349     20.3640171     20.3640171     20.3640171    6[6-(6,7),8-(58),8-(58)]
   350      4.7083722      4.7083722      4.7083722    6[6-(6,7),8-(0),8-(58)]
   351     19.8456454     19.8456454     19.8456454    6[6-(1,6),6-(8,8),7-(6,58)]
   352     18.6962125     18.6962125     18.6962125    6[1-(0),6-(1,6),6-(6,7)]
   353     18.7904619     18.7904619     18.7904619    6[1-(0),6-(1,6),6-(6,7)]
   354     18.1614496     18.1614496     18.1614496    6[6-(6,7),8-(58)]
   355     16.6944372     16.6944372     16.6944372    6[6-(1,6),6-(8),7-(6,58)]
   356       0.040978       0.040978       0.040978    6[6-(6,7),8-(0),8-(58)]
   357     14.5902169     14.5902169     14.5902169    6[6-(6,7),8-(0),8-(58)]
   358      6.6917074      6.6917074      6.6917074    6[1-(0),6-(1,6),6-(1,6)]
   359     18.2229166     18.2229166     18.2229166    6[1-(0),6-(1,6),6-(1,6)]
   360     15.8052146     15.8052146     15.8052146    6[1-(0),6-(1,6),6-(6,7)]
   361      14.444745      14.444745      14.444745    7[6-(6,6),6-(6,6),58-(7,8,8,8,8,8,8)]
   362     10.1400061     10.1400061     10.1400061    7[6-(6,6),6-(6,6),58-(7,8,8,8,8,8,8)]
   363      6.0155704      6.0155704      6.0155704    7[6-(6,6),6-(6,6),58-(8,8,8,8,8)]
   364       6.044255       6.044255       6.044255    7[6-(6,6),6-(6,6),58-(7,8,8,8,8,8,8)]
   365     10.3489939     10.3489939     10.3489939    7[6-(6,6),6-(6,6),58-(7,8,8,8,8,8,8)]
   366     14.4734296     14.4734296     14.4734296    7[6-(6,6),6-(6,6),58-(8,8,8,8,8)]
   367       4.200245       4.200245       4.200245    7[6-(6,6),6-(6,6),58-(7,8,8,8,8,8,8)]
   368     20.3845061     20.3845061     20.3845061    7[6-(6,6),6-(6,6),58-(7,8,8,8,8,8,8)]
   369     16.2600704     16.2600704     16.2600704    7[6-(6,6),6-(6,6),58-(8,8,8,8,8)]
   370      16.288755      16.288755      16.288755    7[6-(6,6),6-(6,6),58-(7,8,8,8,8,8,8)]
   371      0.1044939      0.1044939      0.1044939    7[6-(6,6),6-(6,6),58-(7,8,8,8,8,8,8)]
   372      4.2289296      4.2289296      4.2289296    7[6-(6,6),6-(6,6),58-(8,8,8,8,8)]
   373       6.044255       6.044255       6.044255    7[6-(6,6),6-(6,6),58-(7,8,8,8,8,8,8)]
   374     10.3489939     10.3489939     10.3489939    7[6-(6,6),6-(6,6),58-(7,8,8,8,8,8,8)]
   375     14.4734296     14.4734296     14.4734296    7[6-(6,6),6-(6,6),58-(8,8,8,8,8)]
   376      14.444745      14.444745      14.444745    7[6-(6,6),6-(6,6),58-(7,8,8,8,8,8,8)]
   377     10.1400061     10.1400061     10.1400061    7[6-(6,6),6-(6,6),58-(7,8,8,8,8,8,8)]
   378      6.0155704      6.0155704      6.0155704    7[6-(6,6),6-(6,6),58-(8,8,8,8,8)]
   379      16.288755      16.288755      16.288755    7[6-(6,6),6-(6,6),58-(7,8,8,8,8,8,8)]
   380      0.1044939      0.1044939      0.1044939    7[6-(6,6),6-(6,6),58-(7,8,8,8,8,8,8)]
   381      4.2289296      4.2289296      4.2289296    7[6-(6,6),6-(6,6),58-(8,8,8,8,8)]
   382       4.200245       4.200245       4.200245    7[6-(6,6),6-(6,6),58-(7,8,8,8,8,8,8)]
   383     20.3845061     20.3845061     20.3845061    7[6-(6,6),6-(6,6),58-(7,8,8,8,8,8,8)]
   384     16.2600704     16.2600704     16.2600704    7[6-(6,6),6-(6,6),58-(8,8,8,8)]
   385      3.3089735      3.3089735      3.3089735    8[74-(8,8,8),74-(8,8,8)]
   386      5.0710275      5.0710275      5.0710275    8[74-(8,8,8,8,8)]
   387      7.9743188      7.9743188      7.9743188    8[74-(8,8,8),74-(8,8,8,8,8)]
   388     11.0743045     11.0743045     11.0743045    8[6-(6,8),58-(7,7,8,8,8,8,8)]
   389     13.1969649     13.1969649     13.1969649    8[74-(8,8,8,8,8),74-(8,8,8,8,8)]
   390      6.7142453      6.7142453      6.7142453    8[74-(8,8,8),74-(8,8,8,8,8)]
   391     13.1662314     13.1662314     13.1662314    8[58-(7,7,8,8,8,8,8),74-(8,8,8,8),74-(8,8,8,8,8)]
   392     13.5616691     13.5616691     13.5616691    8[74-(8,8,8,8,8)]
   393     14.0452095     14.0452095     14.0452095    8[74-(8,8,8,8,8)]
   394      6.7142453      6.7142453      6.7142453    8[74-(8,8,8,8),74-(8,8,8,8,8)]
   395      8.2898494      8.2898494      8.2898494    8[6-(6,8),58-(8,8)]
   396      9.6749058      9.6749058      9.6749058    8[6-(6,8),58-(8,8)]
   397      4.7882793      4.7882793      4.7882793    8[74-(8,8,8),74-(8,8,8,8,8)]
   398     15.7601388     15.7601388     15.7601388    8[74-(8,8,8),74-(8,8,8,8,8)]
   399      8.4394191      8.4394191      8.4394191    8[74-(8,8,8,8,8),74-(8,8,8,8,8)]
   400     15.8933173     15.8933173     15.8933173    8[74-(8,8,8),74-(8,8,8,8,8)]
   401     12.6027839     12.6027839     12.6027839    8[74-(8,8,8),74-(8,8,8,8,8)]
   402      3.6941667      3.6941667      3.6941667    8[74-(8,8,8),74-(8,8,8)]
   403     14.9549211     14.9549211     14.9549211    8[74-(8,8,8),74-(8,8,8,8)]
   404     11.2587055     11.2587055     11.2587055    8[74-(8,8,8),74-(8,8,8,8,8)]
   405     13.8218794     13.8218794     13.8218794    8[6-(6,8),58-(7,7,8,8,8,8,8)]
   406      5.9704946      5.9704946      5.9704946    8[74-(8,8,8),74-(8,8,8,8,8)]
   407      7.3616977      7.3616977      7.3616977    8[58-(7,8,8,8,8),74-(8,8,8,8,8)]
   408     14.2849308     14.2849308     14.2849308    8[74-(8,8,8),74-(8,8,8)]
   409      9.9125782      9.9125782      9.9125782    8[58-(7,7,8,8,8,8,8),74-(8,8,8,8,8)]
   410     15.1434199     15.1434199     15.1434199    8[74-(8,8,8),74-(8,8,8,8,8)]
   411     14.6270971     14.6270971     14.6270971    8[74-(8,8,8),74-(8,8,8,8,8)]
   412      6.5872135      6.5872135      6.5872135    8[74-(8,8,8),74-(8,8,8,8,8)]
   413      7.4723383      7.4723383      7.4723383    8[74-(8,8,8),74-(8,8,8,8,8)]
   414      7.3801378      7.3801378      7.3801378    8[58-(7,8,8,8,8),74-(8,8,8,8,8)]
   415     11.9696738     11.9696738     11.9696738    8[58-(8,8),74-(8,8,8,8,8)]
   416     13.6313317     13.6313317     13.6313317    8[6-(6,8),58-(7,8,8,8,8)]
   417      5.2124016      5.2124016      5.2124016    8[6-(6,8),58-(7,8,8,8,8)]
   418     12.4511653     12.4511653     12.4511653    8[6-(6,8),58-(7,7,8,8,8,8,8)]
   419      7.9230963      7.9230963      7.9230963    8[74-(8,8,8),74-(8,8,8,8,8)]
   420     12.1274391     12.1274391     12.1274391    8[74-(8,8,8),74-(8,8,8,8)]
   421      6.2204604      6.2204604      6.2204604    8[74-(8,8,8,8,8),74-(8,8,8,8,8)]
   422     11.7647838     11.7647838     11.7647838    8[74-(8,8,8),74-(8,8,8)]
   423     11.1070869     11.1070869     11.1070869    8[6-(6,8),58-(7,7,8,8,8,8,8)]
   424     14.8381338     14.8381338     14.8381338    8[74-(8,8,8,8),74-(8,8,8,8,8)]
   425     12.7257179     12.7257179     12.7257179    8[74-(8,8,8),74-(8,8,8,8,8)]
   426     15.8236547     15.8236547     15.8236547    8[6-(6,8)]
   427      9.8716002      9.8716002      9.8716002    8[6-(6,8)]
   428      3.0180297      3.0180297      3.0180297    8[6-(6,8)]
   429      8.6012822      8.6012822      8.6012822    8[6-(6,8),58-(7,8,8,8,8)]
   430     17.1800265     17.1800265     17.1800265    8[74-(8,8,8),74-(8,8,8)]
   431     15.4179725     15.4179725     15.4179725    8[74-(8,8,8,8,8)]
   432     12.5146812     12.5146812     12.5146812    8[74-(8,8,8),74-(8,8,8,8,8)]
   433      9.4146955      9.4146955      9.4146955    8[6-(6,8),58-(7,7,8,8,8,8,8)]
   434      7.2920351      7.2920351      7.2920351    8[74-(8,8,8,8,8),74-(8,8,8,8,8)]
   435     13.7747547     13.7747547     13.7747547    8[74-(8,8,8),74-(8,8,8,8,8)]
   436      7.3227686      7.3227686      7.3227686    8[58-(7,7,8,8,8,8,8),74-(8,8,8,8),74-(8,8,8,8,8)]
   437      6.9273309      6.9273309      6.9273309    8[74-(8,8,8,8,8)]
   438      6.4437905      6.4437905      6.4437905    8[74-(8,8,8,8,8)]
   439     13.7747547     13.7747547     13.7747547    8[74-(8,8,8,8),74-(8,8,8,8,8)]
   440     12.1991506     12.1991506     12.1991506    8[6-(6,8),58-(8,8)]
   441     10.8140942     10.8140942     10.8140942    8[6-(6,8),58-(8,8)]
   442     15.7007207     15.7007207     15.7007207    8[74-(8,8,8),74-(8,8,8,8,8)]
   443      4.7288612      4.7288612      4.7288612    8[74-(8,8,8),74-(8,8,8,8,8)]
   444     12.0495809     12.0495809     12.0495809    8[74-(8,8,8,8,8),74-(8,8,8,8,8)]
   445      4.5956827      4.5956827      4.5956827    8[74-(8,8,8),74-(8,8,8,8,8)]
   446      7.8862161      7.8862161      7.8862161    8[74-(8,8,8),74-(8,8,8,8,8)]
   447     16.7948333     16.7948333     16.7948333    8[74-(8,8,8),74-(8,8,8)]
   448      5.5340789      5.5340789      5.5340789    8[74-(8,8,8),74-(8,8,8,8)]
   449      9.2302945      9.2302945      9.2302945    8[74-(8,8,8),74-(8,8,8,8,8)]
   450      6.6671206      6.6671206      6.6671206    8[6-(6,8),58-(7,7,8,8,8,8,8)]
   451     14.5185054     14.5185054     14.5185054    8[74-(8,8,8),74-(8,8,8,8,8)]
   452     13.1273023     13.1273023     13.1273023    8[58-(7,8,8,8,8),74-(8,8,8,8,8)]
   453      6.2040692      6.2040692      6.2040692    8[74-(8,8,8),74-(8,8,8)]
   454     10.5764218     10.5764218     10.5764218    8[58-(7,7,8,8,8,8,8),74-(8,8,8,8,8)]
   455      5.3455801      5.3455801      5.3455801    8[74-(8,8,8),74-(8,8,8,8,8)]
   456      5.8619029      5.8619029      5.8619029    8[74-(8,8,8),74-(8,8,8,8,8)]
   457     13.9017865     13.9017865     13.9017865    8[74-(8,8,8),74-(8,8,8,8,8)]
   458     13.0166617     13.0166617     13.0166617    8[74-(8,8,8),74-(8,8,8,8,8)]
   459     13.1088622     13.1088622     13.1088622    8[58-(7,8,8,8,8),74-(8,8,8,8,8)]
   460      8.5193262      8.5193262      8.5193262    8[58-(8,8),74-(8,8,8,8,8)]
   461      6.8576683      6.8576683      6.8576683    8[6-(6,8),58-(7,8,8,8,8)]
   462     15.2765984     15.2765984     15.2765984    8[6-(6,8),58-(7,8,8,8,8)]
   463      8.0378347      8.0378347      8.0378347    8[6-(6,8),58-(7,7,8,8,8,8,8)]
   464     12.5659037     12.5659037     12.5659037    8[74-(8,8,8),74-(8,8,8,8,8)]
   465      8.3615609      8.3615609      8.3615609    8[74-(8,8,8),74-(8,8,8,8)]
   466     14.2685396     14.2685396     14.2685396    8[74-(8,8,8,8,8),74-(8,8,8,8,8)]
   467      8.7242162      8.7242162      8.7242162    8[74-(8,8,8),74-(8,8,8)]
   468      9.3819131      9.3819131      9.3819131    8[6-(6,8),58-(7,7,8,8,8,8,8)]
   469      5.6508662      5.6508662      5.6508662    8[74-(8,8,8,8),74-(8,8,8,8,8)]
   470      7.7632821      7.7632821      7.7632821    8[74-(8,8,8),74-(8,8,8,8,8)]
   471      4.6653453      4.6653453      4.6653453    8[6-(6,8)]
   472     10.6173998     10.6173998     10.6173998    8[6-(6,8)]
   473     17.4709703     17.4709703     17.4709703    8[6-(6,8)]
   474     11.8877178     11.8877178     11.8877178    8[6-(6,8),58-(7,8,8,8,8)]
   475     13.5534735     13.5534735     13.5534735    8[74-(8,8,8),74-(8,8,8)]
   476     15.3155275     15.3155275     15.3155275    8[74-(8,8,8,8,8)]
   477     18.2188188     18.2188188     18.2188188    8[74-(8,8,8),74-(8,8,8,8,8)]
   478      0.8298045      0.8298045      0.8298045    8[6-(6,8),58-(7,7,8,8,8,8,8)]
   479      2.9524649      2.9524649      2.9524649    8[74-(8,8,8,8,8),74-(8,8,8,8,8)]
   480     16.9587453     16.9587453     16.9587453    8[74-(8,8,8),74-(8,8,8,8,8)]
   481      2.9217314      2.9217314      2.9217314    8[58-(7,7,8,8,8,8,8),74-(8,8,8,8),74-(8,8,8,8,8)]
   482      3.3171691      3.3171691      3.3171691    8[74-(8,8,8,8,8)]
   483      3.8007095      3.8007095      3.8007095    8[74-(8,8,8,8,8)]
   484     16.9587453     16.9587453     16.9587453    8[74-(8,8,8,8),74-(8,8,8,8,8)]
   485     18.5343494     18.5343494     18.5343494    8[6-(6,8),58-(8,8)]
   486     19.9194058     19.9194058     19.9194058    8[6-(6,8),58-(8,8)]
   487     15.0327793     15.0327793     15.0327793    8[74-(8,8,8),74-(8,8,8,8,8)]
   488      5.5156388      5.5156388      5.5156388    8[74-(8,8,8),74-(8,8,8,8,8)]
   489     18.6839191     18.6839191     18.6839191    8[74-(8,8,8,8,8),74-(8,8,8,8,8)]
   490      5.6488173      5.6488173      5.6488173    8[74-(8,8,8),74-(8,8,8,8,8)]
   491      2.3582839      2.3582839      2.3582839    8[74-(8,8,8),74-(8,8,8,8,8)]
   492     13.9386667     13.9386667     13.9386667    8[74-(8,8,8),74-(8,8,8)]
   493      4.7104211      4.7104211      4.7104211    8[74-(8,8,8),74-(8,8,8,8)]
   494      1.0142055      1.0142055      1.0142055    8[74-(8,8,8),74-(8,8,8,8,8)]
   495      3.5773794      3.5773794      3.5773794    8[6-(6,8),58-(7,7,8,8,8,8,8)]
   496     16.2149946     16.2149946     16.2149946    8[74-(8,8,8),74-(8,8,8,8,8)]
   497     17.6061977     17.6061977     17.6061977    8[58-(7,8,8,8,8),74-(8,8,8,8,8)]
   498      4.0404308      4.0404308      4.0404308    8[74-(8,8,8),74-(8,8,8)]
   499     20.1570782     20.1570782     20.1570782    8[58-(7,7,8,8,8,8,8),74-(8,8,8,8,8)]
   500      4.8989199      4.8989199      4.8989199    8[74-(8,8,8),74-(8,8,8,8,8)]
   501      4.3825971      4.3825971      4.3825971    8[74-(8,8,8),74-(8,8,8,8,8)]
   502     16.8317135     16.8317135     16.8317135    8[74-(8,8,8),74-(8,8,8,8,8)]
   503     17.7168383     17.7168383     17.7168383    8[74-(8,8,8),74-(8,8,8,8,8)]
   504     17.6246378     17.6246378     17.6246378    8[58-(7,8,8,8,8),74-(8,8,8,8,8)]
   505      1.7251738      1.7251738      1.7251738    8[58-(8,8),74-(8,8,8,8,8)]
   506      3.3868317      3.3868317      3.3868317    8[6-(6,8),58-(7,8,8,8,8)]
   507     15.4569016     15.4569016     15.4569016    8[6-(6,8),58-(7,8,8,8,8)]
   508      2.2066653      2.2066653      2.2066653    8[6-(6,8),58-(7,7,8,8,8,8,8)]
   509     18.1675963     18.1675963     18.1675963    8[74-(8,8,8),74-(8,8,8,8,8)]
   510      1.8829391      1.8829391      1.8829391    8[74-(8,8,8),74-(8,8,8,8)]
   511     16.4649604     16.4649604     16.4649604    8[74-(8,8,8,8,8),74-(8,8,8,8,8)]
   512      1.5202838      1.5202838      1.5202838    8[74-(8,8,8),74-(8,8,8)]
   513      0.8625869      0.8625869      0.8625869    8[6-(6,8),58-(7,7,8,8,8,8,8)]
   514      4.5936338      4.5936338      4.5936338    8[74-(8,8,8,8),74-(8,8,8,8,8)]
   515      2.4812179      2.4812179      2.4812179    8[74-(8,8,8),74-(8,8,8,8,8)]
   516      5.5791547      5.5791547      5.5791547    8[6-(6,8)]
   517     20.1161002     20.1161002     20.1161002    8[6-(6,8)]
   518     13.2625297     13.2625297     13.2625297    8[6-(6,8)]
   519     18.8457822     18.8457822     18.8457822    8[6-(6,8),58-(7,8,8,8,8)]
   520      6.9355265      6.9355265      6.9355265    8[74-(8,8,8),74-(8,8,8)]
   521      5.1734725      5.1734725      5.1734725    8[74-(8,8,8,8,8)]
   522      2.2701812      2.2701812      2.2701812    8[74-(8,8,8),74-(8,8,8,8,8)]
   523     19.6591955     19.6591955     19.6591955    8[6-(6,8),58-(7,7,8,8,8,8,8)]
   524     17.5365351     17.5365351     17.5365351    8[74-(8,8,8,8,8),74-(8,8,8,8,8)]
   525      3.5302547      3.5302547      3.5302547    8[74-(8,8,8),74-(8,8,8,8,8)]
   526     17.5672686     17.5672686     17.5672686    8[58-(7,7,8,8,8,8,8),74-(8,8,8,8),74-(8,8,8,8,8)]
   527     17.1718309     17.1718309     17.1718309    8[74-(8,8,8,8,8)]
   528     16.6882905     16.6882905     16.6882905    8[74-(8,8,8,8,8)]
   529      3.5302547      3.5302547      3.5302547    8[74-(8,8,8,8),74-(8,8,8,8,8)]
   530      1.9546506      1.9546506      1.9546506    8[6-(6,8),58-(8,8)]
   531      0.5695942      0.5695942      0.5695942    8[6-(6,8),58-(8,8)]
   532      5.4562207      5.4562207      5.4562207    8[74-(8,8,8),74-(8,8,8,8,8)]
   533     14.9733612     14.9733612     14.9733612    8[74-(8,8,8),74-(8,8,8,8,8)]
   534      1.8050809      1.8050809      1.8050809    8[74-(8,8,8,8,8),74-(8,8,8,8,8)]
   535     14.8401827     14.8401827     14.8401827    8[74-(8,8,8),74-(8,8,8,8,8)]
   536     18.1307161     18.1307161     18.1307161    8[74-(8,8,8),74-(8,8,8,8,8)]
   537      6.5503333      6.5503333      6.5503333    8[74-(8,8,8),74-(8,8,8)]
   538     15.7785789     15.7785789     15.7785789    8[74-(8,8,8),74-(8,8,8,8)]
   539     19.4747945     19.4747945     19.4747945    8[74-(8,8,8),74-(8,8,8,8,8)]
   540     16.9116206     16.9116206     16.9116206    8[6-(6,8),58-(7,7,8,8,8,8,8)]
   541      4.2740054      4.2740054      4.2740054    8[74-(8,8,8),74-(8,8,8,8,8)]
   542      2.8828023      2.8828023      2.8828023    8[58-(7,8,8,8,8),74-(8,8,8,8,8)]
   543     16.4485692     16.4485692     16.4485692    8[74-(8,8,8),74-(8,8,8)]
   544      0.3319218      0.3319218      0.3319218    8[58-(7,7,8,8,8,8,8),74-(8,8,8,8,8)]
   545     15.5900801     15.5900801     15.5900801    8[74-(8,8,8),74-(8,8,8,8,8)]
   546     16.1064029     16.1064029     16.1064029    8[74-(8,8,8),74-(8,8,8,8,8)]
   547      3.6572865      3.6572865      3.6572865    8[74-(8,8,8),74-(8,8,8,8,8)]
   548      2.7721617      2.7721617      2.7721617    8[74-(8,8,8),74-(8,8,8,8,8)]
   549      2.8643622      2.8643622      2.8643622    8[58-(7,8,8,8,8),74-(8,8,8,8,8)]
   550     18.7638262     18.7638262     18.7638262    8[58-(8,8),74-(8,8,8,8,8)]
   551     17.1021683     17.1021683     17.1021683    8[6-(6,8),58-(7,8,8,8)]
   552      5.0320984      5.0320984      5.0320984    8[6-(6,8),58-(7,8,8,8,8)]
   553     18.2823347     18.2823347     18.2823347    8[6-(6,8),58-(7,7,8,8,8,8,8)]
   554      2.3214037      2.3214037      2.3214037    8[74-(8,8,8),74-(8,8,8,8,8)]
   555     18.6060609     18.6060609     18.6060609    8[74-(8,8,8),74-(8,8,8,8)]
   556      4.0240396      4.0240396      4.0240396    8[74-(8,8,8,8,8),74-(8,8,8,8,8)]
   557     18.9687162     18.9687162     18.9687162    8[74-(8,8,8),74-(8,8,8)]
   558     19.6264131     19.6264131     19.6264131    8[6-(6,8),58-(7,7,8,8,8,8,8)]
   559     15.8953662     15.8953662     15.8953662    8[74-(8,8,8,8),74-(8,8,8,8,8)]
   560     18.0077821     18.0077821     18.0077821    8[74-(8,8,8),74-(8,8,8,8,8)]
   561     14.9098453     14.9098453     14.9098453    8[6-(6,8)]
   562      0.3728998      0.3728998      0.3728998    8[6-(6,8)]
   563      7.2264703      7.2264703      7.2264703    8[6-(6,8)]
   564      1.6432178      1.6432178      1.6432178    8[6-(6,8),58-(7,8,8,8,8)]
   565     17.1800265     17.1800265     17.1800265    8[74-(8,8,8),74-(8,8,8)]
   566     15.4179725     15.4179725     15.4179725    8[74-(8,8,8,8,8)]
   567     12.5146812     12.5146812     12.5146812    8[74-(8,8,8),74-(8,8,8,8,8)]
   568      9.4146955      9.4146955      9.4146955    8[6-(6,8),58-(7,7,8,8,8,8,8)]
   569      7.2920351      7.2920351      7.2920351    8[74-(8,8,8,8,8),74-(8,8,8,8,8)]
   570     13.7747547     13.7747547     13.7747547    8[74-(8,8,8),74-(8,8,8,8,8)]
   571      7.3227686      7.3227686      7.3227686    8[58-(7,7,8,8,8,8,8),74-(8,8,8,8),74-(8,8,8,8,8)]
   572      6.9273309      6.9273309      6.9273309    8[74-(8,8,8,8,8)]
   573      6.4437905      6.4437905      6.4437905    8[74-(8,8,8,8,8)]
   574     13.7747547     13.7747547     13.7747547    8[74-(8,8,8,8),74-(8,8,8,8,8)]
   575     12.1991506     12.1991506     12.1991506    8[6-(6,8),58-(8,8)]
   576     10.8140942     10.8140942     10.8140942    8[6-(6,8),58-(8,8)]
   577     15.7007207     15.7007207     15.7007207    8[74-(8,8,8),74-(8,8,8,8,8)]
   578      4.7288612      4.7288612      4.7288612    8[74-(8,8,8),74-(8,8,8,8,8)]
   579     12.0495809     12.0495809     12.0495809    8[74-(8,8,8,8,8),74-(8,8,8,8,8)]
   580      4.5956827      4.5956827      4.5956827    8[74-(8,8,8),74-(8,8,8,8,8)]
   581      7.8862161      7.8862161      7.8862161    8[74-(8,8,8),74-(8,8,8,8,8)]
   582     16.7948333     16.7948333     16.7948333    8[74-(8,8,8),74-(8,8,8)]
   583      5.5340789      5.5340789      5.5340789    8[74-(8,8,8),74-(8,8,8,8)]
   584      9.2302945      9.2302945      9.2302945    8[74-(8,8,8),74-(8,8,8,8,8)]
   585      6.6671206      6.6671206      6.6671206    8[6-(6,8),58-(7,7,8,8,8,8,8)]
   586     14.5185054     14.5185054     14.5185054    8[74-(8,8,8),74-(8,8,8,8,8)]
   587     13.1273023     13.1273023     13.1273023    8[58-(7,8,8,8,8),74-(8,8,8,8,8)]
   588      6.2040692      6.2040692      6.2040692    8[74-(8,8,8),74-(8,8,8)]
   589     10.5764218     10.5764218     10.5764218    8[58-(7,7,8,8,8,8,8),74-(8,8,8,8,8)]
   590      5.3455801      5.3455801      5.3455801    8[74-(8,8,8),74-(8,8,8,8,8)]
   591      5.8619029      5.8619029      5.8619029    8[74-(8,8,8),74-(8,8,8,8,8)]
   592     13.9017865     13.9017865     13.9017865    8[74-(8,8,8),74-(8,8,8,8,8)]
   593     13.0166617     13.0166617     13.0166617    8[74-(8,8,8),74-(8,8,8,8,8)]
   594     13.1088622     13.1088622     13.1088622    8[58-(7,8,8,8,8),74-(8,8,8,8,8)]
   595      8.5193262      8.5193262      8.5193262    8[58-(8,8),74-(8,8,8,8,8)]
   596      6.8576683      6.8576683      6.8576683    8[6-(6,8),58-(7,8,8,8,8)]
   597     15.2765984     15.2765984     15.2765984    8[6-(6,8),58-(7,8,8,8,8)]
   598      8.0378347      8.0378347      8.0378347    8[6-(6,8),58-(7,7,8,8,8,8,8)]
   599     12.5659037     12.5659037     12.5659037    8[74-(8,8,8),74-(8,8,8,8,8)]
   600      8.3615609      8.3615609      8.3615609    8[74-(8,8,8),74-(8,8,8,8)]
   601     14.2685396     14.2685396     14.2685396    8[74-(8,8,8,8,8),74-(8,8,8,8,8)]
   602      8.7242162      8.7242162      8.7242162    8[74-(8,8,8),74-(8,8,8)]
   603      9.3819131      9.3819131      9.3819131    8[6-(6,8),58-(7,7,8,8,8,8,8)]
   604      5.6508662      5.6508662      5.6508662    8[74-(8,8,8,8),74-(8,8,8,8,8)]
   605      7.7632821      7.7632821      7.7632821    8[74-(8,8,8),74-(8,8,8,8,8)]
   606      4.6653453      4.6653453      4.6653453    8[6-(6,8)]
   607     10.6173998     10.6173998     10.6173998    8[6-(6,8)]
   608     17.4709703     17.4709703     17.4709703    8[6-(6,8)]
   609     11.8877178     11.8877178     11.8877178    8[6-(6,8),58-(7,8,8,8,8)]
   610      3.3089735      3.3089735      3.3089735    8[74-(8,8,8),74-(8,8,8)]
   611      5.0710275      5.0710275      5.0710275    8[74-(8,8,8,8,8)]
   612      7.9743188      7.9743188      7.9743188    8[74-(8,8,8),74-(8,8,8,8,8)]
   613     11.0743045     11.0743045     11.0743045    8[6-(6,8),58-(7,7,8,8,8,8,8)]
   614     13.1969649     13.1969649     13.1969649    8[74-(8,8,8,8,8),74-(8,8,8,8,8)]
   615      6.7142453      6.7142453      6.7142453    8[74-(8,8,8),74-(8,8,8,8,8)]
   616     13.1662314     13.1662314     13.1662314    8[58-(7,7,8,8,8,8,8),74-(8,8,8,8),74-(8,8,8,8,8)]
   617     13.5616691     13.5616691     13.5616691    8[74-(8,8,8,8,8)]
   618     14.0452095     14.0452095     14.0452095    8[74-(8,8,8,8,8)]
   619      6.7142453      6.7142453      6.7142453    8[74-(8,8,8,8),74-(8,8,8,8,8)]
   620      8.2898494      8.2898494      8.2898494    8[6-(6,8),58-(8,8)]
   621      9.6749058      9.6749058      9.6749058    8[6-(6,8),58-(8,8)]
   622      4.7882793      4.7882793      4.7882793    8[74-(8,8,8),74-(8,8,8,8,8)]
   623     15.7601388     15.7601388     15.7601388    8[74-(8,8,8),74-(8,8,8,8,8)]
   624      8.4394191      8.4394191      8.4394191    8[74-(8,8,8,8,8),74-(8,8,8,8,8)]
   625     15.8933173     15.8933173     15.8933173    8[74-(8,8,8),74-(8,8,8,8,8)]
   626     12.6027839     12.6027839     12.6027839    8[74-(8,8,8),74-(8,8,8,8,8)]
   627      3.6941667      3.6941667      3.6941667    8[74-(8,8,8),74-(8,8,8)]
   628     14.9549211     14.9549211     14.9549211    8[74-(8,8,8),74-(8,8,8,8)]
   629     11.2587055     11.2587055     11.2587055    8[74-(8,8,8),74-(8,8,8,8,8)]
   630     13.8218794     13.8218794     13.8218794    8[6-(6,8),58-(7,7,8,8,8,8,8)]
   631      5.9704946      5.9704946      5.9704946    8[74-(8,8,8),74-(8,8,8,8,8)]
   632      7.3616977      7.3616977      7.3616977    8[58-(7,8,8,8,8),74-(8,8,8,8,8)]
   633     14.2849308     14.2849308     14.2849308    8[74-(8,8,8),74-(8,8,8)]
   634      9.9125782      9.9125782      9.9125782    8[58-(7,7,8,8,8,8,8),74-(8,8,8,8,8)]
   635     15.1434199     15.1434199     15.1434199    8[74-(8,8,8),74-(8,8,8,8,8)]
   636     14.6270971     14.6270971     14.6270971    8[74-(8,8,8),74-(8,8,8,8,8)]
   637      6.5872135      6.5872135      6.5872135    8[74-(8,8,8),74-(8,8,8,8,8)]
   638      7.4723383      7.4723383      7.4723383    8[74-(8,8,8),74-(8,8,8,8,8)]
   639      7.3801378      7.3801378      7.3801378    8[58-(7,8,8,8,8),74-(8,8,8,8,8)]
   640     11.9696738     11.9696738     11.9696738    8[58-(8,8),74-(8,8,8,8,8)]
   641     13.6313317     13.6313317     13.6313317    8[6-(6,8),58-(7,8,8,8,8)]
   642      5.2124016      5.2124016      5.2124016    8[6-(6,8),58-(7,8,8,8,8)]
   643     12.4511653     12.4511653     12.4511653    8[6-(6,8),58-(7,7,8,8,8,8,8)]
   644      7.9230963      7.9230963      7.9230963    8[74-(8,8,8),74-(8,8,8,8,8)]
   645     12.1274391     12.1274391     12.1274391    8[74-(8,8,8),74-(8,8,8,8)]
   646      6.2204604      6.2204604      6.2204604    8[74-(8,8,8,8,8),74-(8,8,8,8,8)]
   647     11.7647838     11.7647838     11.7647838    8[74-(8,8,8),74-(8,8,8)]
   648     11.1070869     11.1070869     11.1070869    8[6-(6,8),58-(7,7,8,8,8,8,8)]
   649     14.8381338     14.8381338     14.8381338    8[74-(8,8,8,8),74-(8,8,8,8,8)]
   650     12.7257179     12.7257179     12.7257179    8[74-(8,8,8),74-(8,8,8,8,8)]
   651     15.8236547     15.8236547     15.8236547    8[6-(6,8)]
   652      9.8716002      9.8716002      9.8716002    8[6-(6,8)]
   653      3.0180297      3.0180297      3.0180297    8[6-(6,8)]
   654      8.6012822      8.6012822      8.6012822    8[6-(6,8),58-(7,8,8,8,8)]
   655      6.9355265      6.9355265      6.9355265    8[74-(8,8,8),74-(8,8,8)]
   656      5.1734725      5.1734725      5.1734725    8[74-(8,8,8,8,8)]
   657      2.2701812      2.2701812      2.2701812    8[74-(8,8,8),74-(8,8,8,8,8)]
   658     19.6591955     19.6591955     19.6591955    8[6-(6,8),58-(7,7,8,8,8,8,8)]
   659     17.5365351     17.5365351     17.5365351    8[74-(8,8,8,8,8),74-(8,8,8,8,8)]
   660      3.5302547      3.5302547      3.5302547    8[74-(8,8,8),74-(8,8,8,8,8)]
   661     17.5672686     17.5672686     17.5672686    8[58-(7,7,8,8,8,8,8),74-(8,8,8,8),74-(8,8,8,8,8)]
   662     17.1718309     17.1718309     17.1718309    8[74-(8,8,8,8,8)]
   663     16.6882905     16.6882905     16.6882905    8[74-(8,8,8,8,8)]
   664      3.5302547      3.5302547      3.5302547    8[74-(8,8,8,8),74-(8,8,8,8,8)]
   665      1.9546506      1.9546506      1.9546506    8[6-(6,8),58-(8,8)]
   666      0.5695942      0.5695942      0.5695942    8[6-(6,8),58-(8,8)]
   667      5.4562207      5.4562207      5.4562207    8[74-(8,8,8),74-(8,8,8,8,8)]
   668     14.9733612     14.9733612     14.9733612    8[74-(8,8,8),74-(8,8,8,8,8)]
   669      1.8050809      1.8050809      1.8050809    8[74-(8,8,8,8,8),74-(8,8,8,8,8)]
   670     14.8401827     14.8401827     14.8401827    8[74-(8,8,8),74-(8,8,8,8,8)]
   671     18.1307161     18.1307161     18.1307161    8[74-(8,8,8),74-(8,8,8,8,8)]
   672      6.5503333      6.5503333      6.5503333    8[74-(8,8,8),74-(8,8,8)]
   673     15.7785789     15.7785789     15.7785789    8[74-(8,8,8),74-(8,8,8,8)]
   674     19.4747945     19.4747945     19.4747945    8[74-(8,8,8),74-(8,8,8,8,8)]
   675     16.9116206     16.9116206     16.9116206    8[6-(6,8),58-(7,7,8,8,8,8,8)]
   676      4.2740054      4.2740054      4.2740054    8[74-(8,8,8),74-(8,8,8,8,8)]
   677      2.8828023      2.8828023      2.8828023    8[58-(7,8,8,8,8),74-(8,8,8,8,8)]
   678     16.4485692     16.4485692     16.4485692    8[74-(8,8,8),74-(8,8,8)]
   679      0.3319218      0.3319218      0.3319218    8[58-(7,7,8,8,8,8,8),74-(8,8,8,8,8)]
   680     15.5900801     15.5900801     15.5900801    8[74-(8,8,8),74-(8,8,8,8,8)]
   681     16.1064029     16.1064029     16.1064029    8[74-(8,8,8),74-(8,8,8,8,8)]
   682      3.6572865      3.6572865      3.6572865    8[74-(8,8,8),74-(8,8,8,8,8)]
   683      2.7721617      2.7721617      2.7721617    8[74-(8,8,8),74-(8,8,8,8,8)]
   684      2.8643622      2.8643622      2.8643622    8[58-(7,8,8,8,8),74-(8,8,8,8,8)]
   685     18.7638262     18.7638262     18.7638262    8[58-(8,8),74-(8,8,8,8,8)]
   686     17.1021683     17.1021683     17.1021683    8[6-(6,8),58-(7,8,8,8,8)]
   687      5.0320984      5.0320984      5.0320984    8[6-(6,8),58-(7,8,8,8,8)]
   688     18.2823347     18.2823347     18.2823347    8[6-(6,8),58-(7,7,8,8,8,8,8)]
   689      2.3214037      2.3214037      2.3214037    8[74-(8,8,8),74-(8,8,8,8,8)]
   690     18.6060609     18.6060609     18.6060609    8[74-(8,8,8),74-(8,8,8,8)]
   691      4.0240396      4.0240396      4.0240396    8[74-(8,8,8,8,8),74-(8,8,8,8,8)]
   692     18.9687162     18.9687162     18.9687162    8[74-(8,8,8),74-(8,8,8)]
   693     19.6264131     19.6264131     19.6264131    8[6-(6,8),58-(7,7,8,8,8,8,8)]
   694     15.8953662     15.8953662     15.8953662    8[74-(8,8,8,8),74-(8,8,8,8,8)]
   695     18.0077821     18.0077821     18.0077821    8[74-(8,8,8),74-(8,8,8,8,8)]
   696     14.9098453     14.9098453     14.9098453    8[6-(6,8)]
   697      0.3728998      0.3728998      0.3728998    8[6-(6,8)]
   698      7.2264703      7.2264703      7.2264703    8[6-(6,8)]
   699      1.6432178      1.6432178      1.6432178    8[6-(6,8),58-(7,8,8,8,8)]
   700     13.5534735     13.5534735     13.5534735    8[74-(8,8,8),74-(8,8,8)]
   701     15.3155275     15.3155275     15.3155275    8[74-(8,8,8,8,8)]
   702     18.2188188     18.2188188     18.2188188    8[74-(8,8,8),74-(8,8,8,8,8)]
   703      0.8298045      0.8298045      0.8298045    8[6-(6,8),58-(7,7,8,8,8,8,8)]
   704      2.9524649      2.9524649      2.9524649    8[74-(8,8,8,8,8),74-(8,8,8,8,8)]
   705     16.9587453     16.9587453     16.9587453    8[74-(8,8,8),74-(8,8,8,8,8)]
   706      2.9217314      2.9217314      2.9217314    8[58-(7,7,8,8,8,8,8),74-(8,8,8,8),74-(8,8,8,8,8)]
   707      3.3171691      3.3171691      3.3171691    8[74-(8,8,8,8,8)]
   708      3.8007095      3.8007095      3.8007095    8[74-(8,8,8,8,8)]
   709     16.9587453     16.9587453     16.9587453    8[74-(8,8,8,8),74-(8,8,8,8,8)]
   710     18.5343494     18.5343494     18.5343494    8[6-(6),58-(8,8)]
   711     19.9194058     19.9194058     19.9194058    8[6-(6,8),58-(8,8)]
   712     15.0327793     15.0327793     15.0327793    8[74-(8,8,8),74-(8,8,8,8,8)]
   713      5.5156388      5.5156388      5.5156388    8[74-(8,8,8),74-(8,8,8,8,8)]
   714     18.6839191     18.6839191     18.6839191    8[74-(8,8,8,8,8),74-(8,8,8,8,8)]
   715      5.6488173      5.6488173      5.6488173    8[74-(8,8,8),74-(8,8,8,8,8)]
   716      2.3582839      2.3582839      2.3582839    8[74-(8,8,8),74-(8,8,8,8,8)]
   717     13.9386667     13.9386667     13.9386667    8[74-(8,8,8),74-(8,8,8)]
   718      4.7104211      4.7104211      4.7104211    8[74-(8,8,8),74-(8,8,8,8)]
   719      1.0142055      1.0142055      1.0142055    8[74-(8,8,8),74-(8,8,8,8,8)]
   720      3.5773794      3.5773794      3.5773794    8[6-(6,8),58-(7,7,8,8,8,8,8)]
   721     16.2149946     16.2149946     16.2149946    8[74-(8,8,8),74-(8,8,8,8,8)]
   722     17.6061977     17.6061977     17.6061977    8[58-(7,8,8,8),74-(8,8,8,8,8)]
   723      4.0404308      4.0404308      4.0404308    8[74-(8,8,8),74-(8,8,8)]
   724     20.1570782     20.1570782     20.1570782    8[58-(7,7,8,8,8,8,8),74-(8,8,8,8,8)]
   725      4.8989199      4.8989199      4.8989199    8[74-(8,8,8),74-(8,8,8,8,8)]
   726      4.3825971      4.3825971      4.3825971    8[74-(8,8,8),74-(8,8,8,8,8)]
   727     16.8317135     16.8317135     16.8317135    8[74-(8,8,8),74-(8,8,8,8,8)]
   728     17.7168383     17.7168383     17.7168383    8[74-(8,8,8),74-(8,8,8,8,8)]
   729     17.6246378     17.6246378     17.6246378    8[58-(7,8,8,8),74-(8,8,8,8,8)]
   730      1.7251738      1.7251738      1.7251738    8[58-(8,8),74-(8,8,8,8,8)]
   731      3.3868317      3.3868317      3.3868317    8[6-(6,8),58-(7,8,8,8,8)]
   732     15.4569016     15.4569016     15.4569016    8[6-(6,8),58-(7,8,8,8)]
   733      2.2066653      2.2066653      2.2066653    8[6-(6,8),58-(7,7,8,8,8,8,8)]
   734     18.1675963     18.1675963     18.1675963    8[74-(8,8,8),74-(8,8,8,8,8)]
   735      1.8829391      1.8829391      1.8829391    8[74-(8,8,8),74-(8,8,8,8)]
   736     16.4649604     16.4649604     16.4649604    8[74-(8,8,8,8,8),74-(8,8,8,8,8)]
   737      1.5202838      1.5202838      1.5202838    8[74-(8,8,8),74-(8,8,8)]
   738      0.8625869      0.8625869      0.8625869    8[6-(6,8),58-(7,7,8,8,8,8,8)]
   739      4.5936338      4.5936338      4.5936338    8[74-(8,8,8,8),74-(8,8,8,8,8)]
   740      2.4812179      2.4812179      2.4812179    8[74-(8,8,8),74-(8,8,8,8,8)]
   741      5.5791547      5.5791547      5.5791547    8[6-(6,8)]
   742     20.1161002     20.1161002     20.1161002    8[6-(6,8)]
   743     13.2625297     13.2625297     13.2625297    8[6-(6,8)]
