# Supplementary material for: A collection of forcefield precursors for metal–organic frameworks
Source: RSC Adv. 2019 Nov 13;9(63):36492–507. doi: 10.1039/c9ra07327b (PMC9075174; doi:10.1039/c9ra07327b)
Supplement: RA-009-C9RA07327B-s3116 [file RA-009-C9RA07327B-s3116.txt]

DUYROF_clean

20.499    0.00000000    0.00000000
0.0    23.556    0.00000000
0.0    0.0    29.823

     1    18.58295847    18.58295847    18.58295847    57[7-(6,6),7-(6,6),8-(6),8-(6),8-(6),8-(6),8-(74),8-(74,74)]
     2    12.72024447    12.72024447    12.72024447    57[7-(6,6),8-(6),8-(6),8-(6),8-(74),8-(74)]
     3     0.08548083     0.08548083     0.08548083    57[8-(6),8-(6),8-(74)]
     4     1.91604153     1.91604153     1.91604153    57[7-(6,6),7-(6,6),8-(6),8-(6),8-(6),8-(6),8-(74),8-(74,74)]
     5     7.77875553     7.77875553     7.77875553    57[7-(6,6),8-(6),8-(6),8-(6),8-(74),8-(74)]
     6    20.41351917    20.41351917    20.41351917    57[8-(6),8-(6),8-(74)]
     7     8.33345847     8.33345847     8.33345847    57[7-(6,6),7-(6,6),8-(6),8-(6),8-(6),8-(6),8-(74),8-(74,74)]
     8     2.47074447     2.47074447     2.47074447    57[7-(6,6),8-(6),8-(6),8-(6),8-(74),8-(74)]
     9    10.33498083    10.33498083    10.33498083    57[8-(6),8-(6),8-(74)]
    10    12.16554153    12.16554153    12.16554153    57[7-(6,6),7-(6,6),8-(6),8-(6),8-(6),8-(6),8-(74),8-(74,74)]
    11    18.02825553    18.02825553    18.02825553    57[7-(6,6),8-(6),8-(6),8-(6),8-(74),8-(74)]
    12    10.16401917    10.16401917    10.16401917    57[8-(6),8-(6),8-(74)]
    13     1.91604153     1.91604153     1.91604153    57[7-(6,6),7-(6,6),8-(6),8-(6),8-(6),8-(6),8-(74),8-(74,74)]
    14     7.77875553     7.77875553     7.77875553    57[7-(6,6),8-(6),8-(6),8-(6),8-(74),8-(74)]
    15    20.41351917    20.41351917    20.41351917    57[8-(6),8-(6),8-(74)]
    16    18.58295847    18.58295847    18.58295847    57[7-(6,6),7-(6,6),8-(6),8-(6),8-(6),8-(6),8-(74),8-(74,74)]
    17    12.72024447    12.72024447    12.72024447    57[7-(6,6),8-(6),8-(6),8-(6),8-(74),8-(74)]
    18     0.08548083     0.08548083     0.08548083    57[8-(6),8-(6),8-(74)]
    19    12.16554153    12.16554153    12.16554153    57[7-(6,6),7-(6,6),8-(6),8-(6),8-(6),8-(6),8-(74),8-(74,74)]
    20    18.02825553    18.02825553    18.02825553    57[7-(6,6),8-(6),8-(6),8-(6),8-(74),8-(74)]
    21    10.16401917    10.16401917    10.16401917    57[8-(6),8-(6),8-(74)]
    22     8.33345847     8.33345847     8.33345847    57[7-(6,6),7-(6,6),8-(6),8-(6),8-(6),8-(6),8-(74),8-(74,74)]
    23     2.47074447     2.47074447     2.47074447    57[7-(6,6),8-(6),8-(6),8-(6),8-(74),8-(74)]
    24    10.33498083    10.33498083    10.33498083    57[8-(6),8-(6),8-(74)]
    25     17.6455392     17.6455392     17.6455392    1[6-(6,6)]
    26     16.8214794     16.8214794     16.8214794    1[6-(6,6)]
    27      3.0359019      3.0359019      3.0359019    1[6-(6,6)]
    28      2.0621994      2.0621994      2.0621994    1[6-(6,6)]
    29     14.6321862     14.6321862     14.6321862    1[6-(6,6)]
    30     12.9717672     12.9717672     12.9717672    1[6-(6,6)]
    31     14.6690844     14.6690844     14.6690844    1[6-(6,6)]
    32     13.3632981     13.3632981     13.3632981    1[6-(6,6)]
    33      2.1400956      2.1400956      2.1400956    1[6-(6,6)]
    34      2.8534608      2.8534608      2.8534608    1[6-(6,6)]
    35      3.6775206      3.6775206      3.6775206    1[6-(6,6)]
    36     17.4630981     17.4630981     17.4630981    1[6-(6,6)]
    37     18.4368006     18.4368006     18.4368006    1[6-(6,6)]
    38      5.8668138      5.8668138      5.8668138    1[6-(6,6)]
    39      7.5272328      7.5272328      7.5272328    1[6-(6,6)]
    40      5.8299156      5.8299156      5.8299156    1[6-(6,6)]
    41      7.1357019      7.1357019      7.1357019    1[6-(6,6)]
    42     18.3589044     18.3589044     18.3589044    1[6-(6,6)]
    43      7.3960392      7.3960392      7.3960392    1[6-(6,6)]
    44      6.5719794      6.5719794      6.5719794    1[6-(6,6)]
    45     13.2854019     13.2854019     13.2854019    1[6-(6,6)]
    46     12.3116994     12.3116994     12.3116994    1[6-(6,6)]
    47      4.3826862      4.3826862      4.3826862    1[6-(6,6)]
    48      2.7222672      2.7222672      2.7222672    1[6-(6,6)]
    49      4.4195844      4.4195844      4.4195844    1[6-(6,6)]
    50      3.1137981      3.1137981      3.1137981    1[6-(6,6)]
    51     12.3895956     12.3895956     12.3895956    1[6-(6,6)]
    52     13.1029608     13.1029608     13.1029608    1[6-(6,6)]
    53     13.9270206     13.9270206     13.9270206    1[6-(6,6)]
    54      7.2135981      7.2135981      7.2135981    1[6-(6,6)]
    55      8.1873006      8.1873006      8.1873006    1[6-(6,6)]
    56     16.1163138     16.1163138     16.1163138    1[6-(6,6)]
    57     17.7767328     17.7767328     17.7767328    1[6-(6,6)]
    58     16.0794156     16.0794156     16.0794156    1[6-(6,6)]
    59     17.3852019     17.3852019     17.3852019    1[6-(6,6)]
    60      8.1094044      8.1094044      8.1094044    1[6-(6,6)]
    61      2.8534608      2.8534608      2.8534608    1[6-(6,6)]
    62      3.6775206      3.6775206      3.6775206    1[6-(6,6)]
    63     17.4630981     17.4630981     17.4630981    1[6-(6,6)]
    64     18.4368006     18.4368006     18.4368006    1[6-(6,6)]
    65      5.8668138      5.8668138      5.8668138    1[6-(6,6)]
    66      7.5272328      7.5272328      7.5272328    1[6-(6,6)]
    67      5.8299156      5.8299156      5.8299156    1[6-(6,6)]
    68      7.1357019      7.1357019      7.1357019    1[6-(6,6)]
    69     18.3589044     18.3589044     18.3589044    1[6-(6,6)]
    70     17.6455392     17.6455392     17.6455392    1[6-(6,6)]
    71     16.8214794     16.8214794     16.8214794    1[6-(6,6)]
    72      3.0359019      3.0359019      3.0359019    1[6-(6,6)]
    73      2.0621994      2.0621994      2.0621994    1[6-(6,6)]
    74     14.6321862     14.6321862     14.6321862    1[6-(6,6)]
    75     12.9717672     12.9717672     12.9717672    1[6-(6,6)]
    76     14.6690844     14.6690844     14.6690844    1[6-(6,6)]
    77     13.3632981     13.3632981     13.3632981    1[6-(6,6)]
    78      2.1400956      2.1400956      2.1400956    1[6-(6,6)]
    79     13.1029608     13.1029608     13.1029608    1[6-(6,6)]
    80     13.9270206     13.9270206     13.9270206    1[6-(6,6)]
    81      7.2135981      7.2135981      7.2135981    1[6-(6,6)]
    82      8.1873006      8.1873006      8.1873006    1[6-(6,6)]
    83     16.1163138     16.1163138     16.1163138    1[6-(6,6)]
    84     17.7767328     17.7767328     17.7767328    1[6-(6,6)]
    85     16.0794156     16.0794156     16.0794156    1[6-(6,6)]
    86     17.3852019     17.3852019     17.3852019    1[6-(6,6)]
    87      8.1094044      8.1094044      8.1094044    1[6-(6,6)]
    88      7.3960392      7.3960392      7.3960392    1[6-(6,6)]
    89      6.5719794      6.5719794      6.5719794    1[6-(6,6)]
    90     13.2854019     13.2854019     13.2854019    1[6-(6,6)]
    91     12.3116994     12.3116994     12.3116994    1[6-(6,6)]
    92      4.3826862      4.3826862      4.3826862    1[6-(6,6)]
    93      2.7222672      2.7222672      2.7222672    1[6-(6,6)]
    94      4.4195844      4.4195844      4.4195844    1[6-(6,6)]
    95      3.1137981      3.1137981      3.1137981    1[6-(6,6)]
    96     12.3895956     12.3895956     12.3895956    1[6-(6,6)]
    97    17.83843479    17.83843479    17.83843479    74[8-(0),8-(57),8-(74),8-(74),8-(74),8-(74)]
    98    19.15283067    19.15283067    19.15283067    74[8-(74),8-(74),8-(74),8-(74)]
    99    13.56705816    13.56705816    13.56705816    74[8-(74),8-(74),8-(74),8-(74)]
   100    17.42107515    17.42107515    17.42107515    74[8-(57,74),8-(74),8-(74),8-(74),8-(74)]
   101    17.38602186    17.38602186    17.38602186    74[8-(74),8-(74),8-(74),8-(74)]
   102    12.24097785    12.24097785    12.24097785    74[8-(57),8-(74),8-(74),8-(74),8-(74),8-(74)]
   103    16.79934048    16.79934048    16.79934048    74[8-(0),8-(57),8-(74),8-(74),8-(74),8-(74)]
   104    14.20703694    14.20703694    14.20703694    74[8-(74),8-(74),8-(74),8-(74)]
   105    14.21298165    14.21298165    14.21298165    74[8-(74),8-(74),8-(74),8-(74)]
   106    16.24996728    16.24996728    16.24996728    74[8-(0),8-(57,74),8-(74),8-(74),8-(74),8-(74)]
   107    13.78393758    13.78393758    13.78393758    74[8-(57),8-(74),8-(74),8-(74),8-(74),8-(74)]
   108    14.95894026    14.95894026    14.95894026    74[8-(74),8-(74),8-(74),8-(74)]
   109     2.66056521     2.66056521     2.66056521    74[8-(0),8-(57),8-(74),8-(74),8-(74),8-(74)]
   110     1.34616933     1.34616933     1.34616933    74[8-(74),8-(74),8-(74),8-(74)]
   111     6.93194184     6.93194184     6.93194184    74[8-(74),8-(74),8-(74),8-(74)]
   112     3.07792485     3.07792485     3.07792485    74[8-(57,74),8-(74),8-(74),8-(74),8-(74)]
   113     3.11297814     3.11297814     3.11297814    74[8-(74),8-(74),8-(74),8-(74)]
   114     8.25802215     8.25802215     8.25802215    74[8-(57),8-(74),8-(74),8-(74),8-(74),8-(74)]
   115     3.69965952     3.69965952     3.69965952    74[8-(0),8-(57),8-(74),8-(74),8-(74),8-(74)]
   116     6.29196306     6.29196306     6.29196306    74[8-(74),8-(74),8-(74),8-(74)]
   117     6.28601835     6.28601835     6.28601835    74[8-(74),8-(74),8-(74),8-(74)]
   118     4.24903272     4.24903272     4.24903272    74[8-(0),8-(57,74),8-(74),8-(74),8-(74),8-(74)]
   119     6.71506242     6.71506242     6.71506242    74[8-(57),8-(74),8-(74),8-(74),8-(74),8-(74)]
   120     5.54005974     5.54005974     5.54005974    74[8-(74),8-(74),8-(74),8-(74)]
   121     7.58893479     7.58893479     7.58893479    74[8-(0),8-(57),8-(74),8-(74),8-(74),8-(74)]
   122     8.90333067     8.90333067     8.90333067    74[8-(74),8-(74),8-(74),8-(74)]
   123     3.31755816     3.31755816     3.31755816    74[8-(74),8-(74),8-(74),8-(74)]
   124     7.17157515     7.17157515     7.17157515    74[8-(57,74),8-(74),8-(74),8-(74),8-(74)]
   125     7.13652186     7.13652186     7.13652186    74[8-(74),8-(74),8-(74),8-(74)]
   126     1.99147785     1.99147785     1.99147785    74[8-(57),8-(74),8-(74),8-(74),8-(74),8-(74)]
   127     6.54984048     6.54984048     6.54984048    74[8-(0),8-(57),8-(74),8-(74),8-(74),8-(74)]
   128     3.95753694     3.95753694     3.95753694    74[8-(74),8-(74),8-(74),8-(74)]
   129     3.96348165     3.96348165     3.96348165    74[8-(74),8-(74),8-(74),8-(74)]
   130     6.00046728     6.00046728     6.00046728    74[8-(0),8-(57,74),8-(74),8-(74),8-(74),8-(74)]
   131     3.53443758     3.53443758     3.53443758    74[8-(57),8-(74),8-(74),8-(74),8-(74),8-(74)]
   132     4.70944026     4.70944026     4.70944026    74[8-(74),8-(74),8-(74),8-(74)]
   133    12.91006521    12.91006521    12.91006521    74[8-(0),8-(57),8-(74),8-(74),8-(74),8-(74)]
   134    11.59566933    11.59566933    11.59566933    74[8-(74),8-(74),8-(74),8-(74)]
   135    17.18144184    17.18144184    17.18144184    74[8-(74),8-(74),8-(74),8-(74)]
   136    13.32742485    13.32742485    13.32742485    74[8-(57,74),8-(74),8-(74),8-(74),8-(74)]
   137    13.36247814    13.36247814    13.36247814    74[8-(74),8-(74),8-(74),8-(74)]
   138    18.50752215    18.50752215    18.50752215    74[8-(57),8-(74),8-(74),8-(74),8-(74),8-(74)]
   139    13.94915952    13.94915952    13.94915952    74[8-(0),8-(57),8-(74),8-(74),8-(74),8-(74)]
   140    16.54146306    16.54146306    16.54146306    74[8-(74),8-(74),8-(74),8-(74)]
   141    16.53551835    16.53551835    16.53551835    74[8-(74),8-(74),8-(74),8-(74)]
   142    14.49853272    14.49853272    14.49853272    74[8-(0),8-(57,74),8-(74),8-(74),8-(74),8-(74)]
   143    16.96456242    16.96456242    16.96456242    74[8-(57),8-(74),8-(74),8-(74),8-(74),8-(74)]
   144    15.78955974    15.78955974    15.78955974    74[8-(74),8-(74),8-(74),8-(74)]
   145     2.66056521     2.66056521     2.66056521    74[8-(0),8-(57),8-(74),8-(74),8-(74),8-(74)]
   146     1.34616933     1.34616933     1.34616933    74[8-(74),8-(74),8-(74),8-(74)]
   147     6.93194184     6.93194184     6.93194184    74[8-(74),8-(74),8-(74),8-(74)]
   148     3.07792485     3.07792485     3.07792485    74[8-(57,74),8-(74),8-(74),8-(74),8-(74)]
   149     3.11297814     3.11297814     3.11297814    74[8-(74),8-(74),8-(74),8-(74)]
   150     8.25802215     8.25802215     8.25802215    74[8-(57),8-(74),8-(74),8-(74),8-(74),8-(74)]
   151     3.69965952     3.69965952     3.69965952    74[8-(0),8-(57),8-(74),8-(74),8-(74),8-(74)]
   152     6.29196306     6.29196306     6.29196306    74[8-(74),8-(74),8-(74),8-(74)]
   153     6.28601835     6.28601835     6.28601835    74[8-(74),8-(74),8-(74),8-(74)]
   154     4.24903272     4.24903272     4.24903272    74[8-(0),8-(57,74),8-(74),8-(74),8-(74),8-(74)]
   155     6.71506242     6.71506242     6.71506242    74[8-(57),8-(74),8-(74),8-(74),8-(74),8-(74)]
   156     5.54005974     5.54005974     5.54005974    74[8-(74),8-(74),8-(74),8-(74)]
   157    17.83843479    17.83843479    17.83843479    74[8-(0),8-(57),8-(74),8-(74),8-(74),8-(74)]
   158    19.15283067    19.15283067    19.15283067    74[8-(74),8-(74),8-(74),8-(74)]
   159    13.56705816    13.56705816    13.56705816    74[8-(74),8-(74),8-(74),8-(74)]
   160    17.42107515    17.42107515    17.42107515    74[8-(57,74),8-(74),8-(74),8-(74),8-(74)]
   161    17.38602186    17.38602186    17.38602186    74[8-(74),8-(74),8-(74),8-(74)]
   162    12.24097785    12.24097785    12.24097785    74[8-(57),8-(74),8-(74),8-(74),8-(74),8-(74)]
   163    16.79934048    16.79934048    16.79934048    74[8-(0),8-(57),8-(74),8-(74),8-(74),8-(74)]
   164    14.20703694    14.20703694    14.20703694    74[8-(74),8-(74),8-(74),8-(74)]
   165    14.21298165    14.21298165    14.21298165    74[8-(74),8-(74),8-(74),8-(74)]
   166    16.24996728    16.24996728    16.24996728    74[8-(0),8-(57,74),8-(74),8-(74),8-(74),8-(74)]
   167    13.78393758    13.78393758    13.78393758    74[8-(57),8-(74),8-(74),8-(74),8-(74),8-(74)]
   168    14.95894026    14.95894026    14.95894026    74[8-(74),8-(74),8-(74),8-(74)]
   169    12.91006521    12.91006521    12.91006521    74[8-(0),8-(57),8-(74),8-(74),8-(74),8-(74)]
   170    11.59566933    11.59566933    11.59566933    74[8-(74),8-(74),8-(74),8-(74)]
   171    17.18144184    17.18144184    17.18144184    74[8-(74),8-(74),8-(74),8-(74)]
   172    13.32742485    13.32742485    13.32742485    74[8-(57,74),8-(74),8-(74),8-(74),8-(74)]
   173    13.36247814    13.36247814    13.36247814    74[8-(74),8-(74),8-(74),8-(74)]
   174    18.50752215    18.50752215    18.50752215    74[8-(57),8-(74),8-(74),8-(74),8-(74),8-(74)]
   175    13.94915952    13.94915952    13.94915952    74[8-(0),8-(57),8-(74),8-(74),8-(74),8-(74)]
   176    16.54146306    16.54146306    16.54146306    74[8-(74),8-(74),8-(74),8-(74)]
   177    16.53551835    16.53551835    16.53551835    74[8-(74),8-(74),8-(74),8-(74)]
   178    14.49853272    14.49853272    14.49853272    74[8-(0),8-(57,74),8-(74),8-(74),8-(74),8-(74)]
   179    16.96456242    16.96456242    16.96456242    74[8-(57),8-(74),8-(74),8-(74),8-(74),8-(74)]
   180    15.78955974    15.78955974    15.78955974    74[8-(74),8-(74),8-(74),8-(74)]
   181     7.58893479     7.58893479     7.58893479    74[8-(0),8-(57),8-(74),8-(74),8-(74),8-(74)]
   182     8.90333067     8.90333067     8.90333067    74[8-(74),8-(74),8-(74),8-(74)]
   183     3.31755816     3.31755816     3.31755816    74[8-(74),8-(74),8-(74),8-(74)]
   184     7.17157515     7.17157515     7.17157515    74[8-(57,74),8-(74),8-(74),8-(74)]
   185     7.13652186     7.13652186     7.13652186    74[8-(74),8-(74),8-(74),8-(74)]
   186     1.99147785     1.99147785     1.99147785    74[8-(57),8-(74),8-(74),8-(74),8-(74),8-(74)]
   187     6.54984048     6.54984048     6.54984048    74[8-(0),8-(57),8-(74),8-(74),8-(74)]
   188     3.95753694     3.95753694     3.95753694    74[8-(74),8-(74),8-(74),8-(74)]
   189     3.96348165     3.96348165     3.96348165    74[8-(74),8-(74),8-(74),8-(74)]
   190     6.00046728     6.00046728     6.00046728    74[8-(0),8-(57,74),8-(74),8-(74),8-(74),8-(74)]
   191     3.53443758     3.53443758     3.53443758    74[8-(57),8-(74),8-(74),8-(74),8-(74),8-(74)]
   192     4.70944026     4.70944026     4.70944026    74[8-(74),8-(74),8-(74),8-(74)]
   193     16.7353836     16.7353836     16.7353836    6[1-(0),6-(1,6),6-(6,7)]
   194     16.2393078     16.2393078     16.2393078    6[1-(0),6-(1,6),6-(1,6)]
   195      2.2979379      2.2979379      2.2979379    6[1-(0),6-(1,6),6-(1,6)]
   196       1.721916       1.721916       1.721916    6[1-(0),6-(1,6),6-(6,7)]
   197     14.9396712     14.9396712     14.9396712    6[1-(0),6-(1,6),6-(6,7)]
   198     16.1921601     16.1921601     16.1921601    6[6-(6,7),8-(0),8-(57)]
   199     13.8040266     13.8040266     13.8040266    6[1-(0),6-(1,6),6-(1,6)]
   200     14.0725635     14.0725635     14.0725635    6[6-(1,6),6-(8,8),7-(6,57)]
   201     15.7903797     15.7903797     15.7903797    6[6-(1,6),6-(8,8),7-(6,57)]
   202     14.8043778     14.8043778     14.8043778    6[1-(0),6-(1,6),6-(6,7)]
   203      0.6416187      0.6416187      0.6416187    6[6-(1,6),6-(8,8),7-(6,57)]
   204     15.2881542     15.2881542     15.2881542    6[6-(1,6),6-(8,8),7-(6,57)]
   205     17.2437588     17.2437588     17.2437588    6[6-(6,7),8-(57),8-(57)]
   206     14.0336154     14.0336154     14.0336154    6[1-(0),6-(1,6),6-(6,7)]
   207      1.7813631      1.7813631      1.7813631    6[1-(0),6-(1,6),6-(6,7)]
   208     15.7411821     15.7411821     15.7411821    6[6-(6,7),8-(0),8-(57)]
   209     16.0261182     16.0261182     16.0261182    6[6-(1,6),6-(8,8),7-(6,57)]
   210      0.0122994      0.0122994      0.0122994    6[6-(6,7),8-(0),8-(57)]
   211      0.1004451      0.1004451      0.1004451    6[6-(6,7),8-(57),8-(57)]
   212     12.5740866     12.5740866     12.5740866    6[6-(6,7),8-(57),8-(57)]
   213      0.7215648      0.7215648      0.7215648    6[6-(1,6),6-(8,8),7-(6,57)]
   214      3.7636164      3.7636164      3.7636164    6[1-(0),6-(1,6),6-(6,7)]
   215      4.2596922      4.2596922      4.2596922    6[1-(0),6-(1,6),6-(1,6)]
   216     18.2010621     18.2010621     18.2010621    6[1-(0),6-(1,6),6-(1,6)]
   217      18.777084      18.777084      18.777084    6[1-(0),6-(1,6),6-(6,7)]
   218      5.5593288      5.5593288      5.5593288    6[1-(0),6-(1,6),6-(6,7)]
   219      4.3068399      4.3068399      4.3068399    6[6-(6,7),8-(0),8-(57)]
   220      6.6949734      6.6949734      6.6949734    6[1-(0),6-(1,6),6-(1,6)]
   221      6.4264365      6.4264365      6.4264365    6[6-(1,6),6-(8,8),7-(6,57)]
   222      4.7086203      4.7086203      4.7086203    6[6-(1,6),6-(8,8),7-(6,57)]
   223      5.6946222      5.6946222      5.6946222    6[1-(0),6-(1,6),6-(6,7)]
   224     19.8573813     19.8573813     19.8573813    6[6-(1,6),6-(8,8),7-(6,57)]
   225      5.2108458      5.2108458      5.2108458    6[6-(1,6),6-(8,8),7-(6,57)]
   226      3.2552412      3.2552412      3.2552412    6[6-(6,7),8-(57),8-(57)]
   227      6.4653846      6.4653846      6.4653846    6[1-(0),6-(1,6),6-(6,7)]
   228     18.7176369     18.7176369     18.7176369    6[1-(0),6-(1,6),6-(6,7)]
   229      4.7578179      4.7578179      4.7578179    6[6-(6,7),8-(0),8-(57)]
   230      4.4728818      4.4728818      4.4728818    6[6-(1,6),6-(8,8),7-(6,57)]
   231     20.4867006     20.4867006     20.4867006    6[6-(6,7),8-(0),8-(57)]
   232     20.3985549     20.3985549     20.3985549    6[6-(6,7),8-(57),8-(57)]
   233      7.9249134      7.9249134      7.9249134    6[6-(6,7),8-(57),8-(57)]
   234     19.7774352     19.7774352     19.7774352    6[6-(1,6),6-(8,8),7-(6,57)]
   235      6.4858836      6.4858836      6.4858836    6[1-(0),6-(1,6),6-(6,7)]
   236      5.9898078      5.9898078      5.9898078    6[1-(0),6-(1,6),6-(1,6)]
   237     12.5474379     12.5474379     12.5474379    6[1-(0),6-(1,6),6-(1,6)]
   238      11.971416      11.971416      11.971416    6[1-(0),6-(1,6),6-(6,7)]
   239      4.6901712      4.6901712      4.6901712    6[1-(0),6-(1,6),6-(6,7)]
   240      5.9426601      5.9426601      5.9426601    6[6-(6,7),8-(0),8-(57)]
   241      3.5545266      3.5545266      3.5545266    6[1-(0),6-(1,6),6-(1,6)]
   242      3.8230635      3.8230635      3.8230635    6[6-(1,6),6-(8,8),7-(6,57)]
   243      5.5408797      5.5408797      5.5408797    6[6-(1,6),6-(8,8),7-(6,57)]
   244      4.5548778      4.5548778      4.5548778    6[1-(0),6-(1,6),6-(6,7)]
   245     10.8911187     10.8911187     10.8911187    6[6-(1,6),6-(8,8),7-(6,57)]
   246      5.0386542      5.0386542      5.0386542    6[6-(1,6),6-(8,8),7-(6,57)]
   247      6.9942588      6.9942588      6.9942588    6[6-(6,7),8-(57),8-(57)]
   248      3.7841154      3.7841154      3.7841154    6[1-(0),6-(1,6),6-(6,7)]
   249     12.0308631     12.0308631     12.0308631    6[1-(0),6-(1,6),6-(6,7)]
   250      5.4916821      5.4916821      5.4916821    6[6-(6,7),8-(0),8-(57)]
   251      5.7766182      5.7766182      5.7766182    6[6-(1,6),6-(8,8),7-(6,57)]
   252     10.2617994     10.2617994     10.2617994    6[6-(6,7),8-(0),8-(57)]
   253     10.3499451     10.3499451     10.3499451    6[6-(6,7),8-(57),8-(57)]
   254      2.3245866      2.3245866      2.3245866    6[6-(6,7),8-(57),8-(57)]
   255     10.9710648     10.9710648     10.9710648    6[6-(1,6),6-(8,8),7-(6,57)]
   256     14.0131164     14.0131164     14.0131164    6[1-(0),6-(1,6),6-(6,7)]
   257     14.5091922     14.5091922     14.5091922    6[1-(0),6-(1,6),6-(1,6)]
   258      7.9515621      7.9515621      7.9515621    6[1-(0),6-(1,6),6-(1,6)]
   259       8.527584       8.527584       8.527584    6[1-(0),6-(1,6),6-(6,7)]
   260     15.8088288     15.8088288     15.8088288    6[1-(0),6-(1,6),6-(6,7)]
   261     14.5563399     14.5563399     14.5563399    6[6-(6,7),8-(0),8-(57)]
   262     16.9444734     16.9444734     16.9444734    6[1-(0),6-(1,6),6-(1,6)]
   263     16.6759365     16.6759365     16.6759365    6[6-(1,6),6-(8,8),7-(6,57)]
   264     14.9581203     14.9581203     14.9581203    6[6-(1,6),6-(8,8),7-(6,57)]
   265     15.9441222     15.9441222     15.9441222    6[1-(0),6-(1,6),6-(6,7)]
   266      9.6078813      9.6078813      9.6078813    6[6-(1,6),6-(8,8),7-(6,57)]
   267     15.4603458     15.4603458     15.4603458    6[6-(1,6),6-(8,8),7-(6,57)]
   268     13.5047412     13.5047412     13.5047412    6[6-(6,7),8-(57),8-(57)]
   269     16.7148846     16.7148846     16.7148846    6[1-(0),6-(1,6),6-(6,7)]
   270      8.4681369      8.4681369      8.4681369    6[1-(0),6-(1,6),6-(6,7)]
   271     15.0073179     15.0073179     15.0073179    6[6-(6,7),8-(0),8-(57)]
   272     14.7223818     14.7223818     14.7223818    6[6-(1,6),6-(8,8),7-(6,57)]
   273     10.2372006     10.2372006     10.2372006    6[6-(6,7),8-(0),8-(57)]
   274     10.1490549     10.1490549     10.1490549    6[6-(6,7),8-(57),8-(57)]
   275     18.1744134     18.1744134     18.1744134    6[6-(6,7),8-(57),8-(57)]
   276      9.5279352      9.5279352      9.5279352    6[6-(1,6),6-(8,8),7-(6,57)]
   277      3.7636164      3.7636164      3.7636164    6[1-(0),6-(1,6),6-(6,7)]
   278      4.2596922      4.2596922      4.2596922    6[1-(0),6-(1,6),6-(1,6)]
   279     18.2010621     18.2010621     18.2010621    6[1-(0),6-(1,6),6-(1,6)]
   280      18.777084      18.777084      18.777084    6[1-(0),6-(1,6),6-(6,7)]
   281      5.5593288      5.5593288      5.5593288    6[1-(0),6-(1,6),6-(6,7)]
   282      4.3068399      4.3068399      4.3068399    6[6-(6,7),8-(0),8-(57)]
   283      6.6949734      6.6949734      6.6949734    6[1-(0),6-(1,6),6-(1,6)]
   284      6.4264365      6.4264365      6.4264365    6[6-(1,6),6-(8,8),7-(6,57)]
   285      4.7086203      4.7086203      4.7086203    6[6-(1,6),6-(8,8),7-(6,57)]
   286      5.6946222      5.6946222      5.6946222    6[1-(0),6-(1,6),6-(6,7)]
   287     19.8573813     19.8573813     19.8573813    6[6-(1,6),6-(8,8),7-(6,57)]
   288      5.2108458      5.2108458      5.2108458    6[6-(1,6),6-(8,8),7-(6,57)]
   289      3.2552412      3.2552412      3.2552412    6[6-(6,7),8-(57),8-(57)]
   290      6.4653846      6.4653846      6.4653846    6[1-(0),6-(1,6),6-(6,7)]
   291     18.7176369     18.7176369     18.7176369    6[1-(0),6-(1,6),6-(6,7)]
   292      4.7578179      4.7578179      4.7578179    6[6-(6,7),8-(0),8-(57)]
   293      4.4728818      4.4728818      4.4728818    6[6-(1,6),6-(8,8),7-(6,57)]
   294     20.4867006     20.4867006     20.4867006    6[6-(6,7),8-(0),8-(57)]
   295     20.3985549     20.3985549     20.3985549    6[6-(6,7),8-(57),8-(57)]
   296      7.9249134      7.9249134      7.9249134    6[6-(6,7),8-(57),8-(57)]
   297     19.7774352     19.7774352     19.7774352    6[6-(1,6),6-(8,8),7-(6,57)]
   298     16.7353836     16.7353836     16.7353836    6[1-(0),6-(1,6),6-(6,7)]
   299     16.2393078     16.2393078     16.2393078    6[1-(0),6-(1,6),6-(1,6)]
   300      2.2979379      2.2979379      2.2979379    6[1-(0),6-(1,6),6-(1,6)]
   301       1.721916       1.721916       1.721916    6[1-(0),6-(1,6),6-(6,7)]
   302     14.9396712     14.9396712     14.9396712    6[1-(0),6-(1,6),6-(6,7)]
   303     16.1921601     16.1921601     16.1921601    6[6-(6,7),8-(0),8-(57)]
   304     13.8040266     13.8040266     13.8040266    6[1-(0),6-(1,6),6-(1,6)]
   305     14.0725635     14.0725635     14.0725635    6[6-(1,6),6-(8,8),7-(6,57)]
   306     15.7903797     15.7903797     15.7903797    6[6-(1,6),6-(8,8),7-(6,57)]
   307     14.8043778     14.8043778     14.8043778    6[1-(0),6-(1,6),6-(6,7)]
   308      0.6416187      0.6416187      0.6416187    6[6-(1,6),6-(8,8),7-(6,57)]
   309     15.2881542     15.2881542     15.2881542    6[6-(1,6),6-(8,8),7-(6,57)]
   310     17.2437588     17.2437588     17.2437588    6[6-(6,7),8-(57),8-(57)]
   311     14.0336154     14.0336154     14.0336154    6[1-(0),6-(1,6),6-(6,7)]
   312      1.7813631      1.7813631      1.7813631    6[1-(0),6-(1,6),6-(6,7)]
   313     15.7411821     15.7411821     15.7411821    6[6-(6,7),8-(0),8-(57)]
   314     16.0261182     16.0261182     16.0261182    6[6-(1,6),6-(8,8),7-(6,57)]
   315      0.0122994      0.0122994      0.0122994    6[6-(6,7),8-(0),8-(57)]
   316      0.1004451      0.1004451      0.1004451    6[6-(6,7),8-(57),8-(57)]
   317     12.5740866     12.5740866     12.5740866    6[6-(6,7),8-(57),8-(57)]
   318      0.7215648      0.7215648      0.7215648    6[6-(1,6),6-(8,8),7-(6,57)]
   319     14.0131164     14.0131164     14.0131164    6[1-(0),6-(1,6),6-(6,7)]
   320     14.5091922     14.5091922     14.5091922    6[1-(0),6-(1,6),6-(1,6)]
   321      7.9515621      7.9515621      7.9515621    6[1-(0),6-(1,6),6-(1,6)]
   322       8.527584       8.527584       8.527584    6[1-(0),6-(1,6),6-(6,7)]
   323     15.8088288     15.8088288     15.8088288    6[1-(0),6-(1,6),6-(6,7)]
   324     14.5563399     14.5563399     14.5563399    6[6-(6,7),8-(0),8-(57)]
   325     16.9444734     16.9444734     16.9444734    6[1-(0),6-(1,6),6-(1,6)]
   326     16.6759365     16.6759365     16.6759365    6[6-(1,6),6-(8,8),7-(6,57)]
   327     14.9581203     14.9581203     14.9581203    6[6-(1,6),6-(8,8),7-(6,57)]
   328     15.9441222     15.9441222     15.9441222    6[1-(0),6-(1,6),6-(6,7)]
   329      9.6078813      9.6078813      9.6078813    6[6-(1,6),6-(8,8),7-(6,57)]
   330     15.4603458     15.4603458     15.4603458    6[6-(1,6),6-(8,8),7-(6,57)]
   331     13.5047412     13.5047412     13.5047412    6[6-(6,7),8-(57),8-(57)]
   332     16.7148846     16.7148846     16.7148846    6[1-(0),6-(1,6),6-(6,7)]
   333      8.4681369      8.4681369      8.4681369    6[1-(0),6-(1,6),6-(6,7)]
   334     15.0073179     15.0073179     15.0073179    6[6-(6,7),8-(0),8-(57)]
   335     14.7223818     14.7223818     14.7223818    6[6-(1,6),6-(8,8),7-(6,57)]
   336     10.2372006     10.2372006     10.2372006    6[6-(6,7),8-(0),8-(57)]
   337     10.1490549     10.1490549     10.1490549    6[6-(6,7),8-(57),8-(57)]
   338     18.1744134     18.1744134     18.1744134    6[6-(6,7),8-(57),8-(57)]
   339      9.5279352      9.5279352      9.5279352    6[6-(1,6),6-(8,8),7-(6,57)]
   340      6.4858836      6.4858836      6.4858836    6[1-(0),6-(1,6),6-(6,7)]
   341      5.9898078      5.9898078      5.9898078    6[1-(0),6-(1,6),6-(1,6)]
   342     12.5474379     12.5474379     12.5474379    6[1-(0),6-(1,6),6-(1,6)]
   343      11.971416      11.971416      11.971416    6[1-(0),6-(1,6),6-(6,7)]
   344      4.6901712      4.6901712      4.6901712    6[1-(0),6-(1,6),6-(6,7)]
   345      5.9426601      5.9426601      5.9426601    6[6-(6,7),8-(0),8-(57)]
   346      3.5545266      3.5545266      3.5545266    6[1-(0),6-(1,6),6-(1,6)]
   347      3.8230635      3.8230635      3.8230635    6[6-(1,6),6-(8,8),7-(6,57)]
   348      5.5408797      5.5408797      5.5408797    6[6-(1,6),6-(8,8),7-(6,57)]
   349      4.5548778      4.5548778      4.5548778    6[1-(0),6-(1,6),6-(6,7)]
   350     10.8911187     10.8911187     10.8911187    6[6-(1,6),6-(8,8),7-(6,57)]
   351      5.0386542      5.0386542      5.0386542    6[6-(1,6),6-(8,8),7-(6,57)]
   352      6.9942588      6.9942588      6.9942588    6[6-(6,7),8-(57),8-(57)]
   353      3.7841154      3.7841154      3.7841154    6[1-(0),6-(1,6),6-(6,7)]
   354     12.0308631     12.0308631     12.0308631    6[1-(0),6-(1,6),6-(6,7)]
   355      5.4916821      5.4916821      5.4916821    6[6-(6,7),8-(0),8-(57)]
   356      5.7766182      5.7766182      5.7766182    6[6-(1,6),6-(8,8),7-(6,57)]
   357     10.2617994     10.2617994     10.2617994    6[6-(6,7),8-(0),8-(57)]
   358     10.3499451     10.3499451     10.3499451    6[6-(6,7),8-(57),8-(57)]
   359      2.3245866      2.3245866      2.3245866    6[6-(6,7),8-(57),8-(57)]
   360     10.9710648     10.9710648     10.9710648    6[6-(1,6),6-(8,8),7-(6,57)]
   361     0.14308302     0.14308302     0.14308302    7[6-(6,6),6-(6,6),57-(7,8,8,8,8,8,8)]
   362     16.2721062     16.2721062     16.2721062    7[6-(6,6),6-(6,6),57-(7,8,8,8,8,8,8)]
   363     14.5214916     14.5214916     14.5214916    7[6-(6,6),6-(6,6),57-(8,8,8,8,8)]
   364    20.35591698    20.35591698    20.35591698    7[6-(6,6),6-(6,6),57-(7,8,8,8,8,8,8)]
   365      4.2268938      4.2268938      4.2268938    7[6-(6,6),6-(6,6),57-(7,8,8,8,8,8,8)]
   366      5.9775084      5.9775084      5.9775084    7[6-(6,6),6-(6,6),57-(8,8,8,8,8)]
   367    10.39258302    10.39258302    10.39258302    7[6-(6,6),6-(6,6),57-(7,8,8,8,8,8,8)]
   368      6.0226062      6.0226062      6.0226062    7[6-(6,6),6-(6,6),57-(7,8,8,8,8,8,8)]
   369      4.2719916      4.2719916      4.2719916    7[6-(6,6),6-(6,6),57-(8,8,8,8,8)]
   370    10.10641698    10.10641698    10.10641698    7[6-(6,6),6-(6,6),57-(7,8,8,8,8,8,8)]
   371     14.4763938     14.4763938     14.4763938    7[6-(6,6),6-(6,6),57-(7,8,8,8,8,8,8)]
   372     16.2270084     16.2270084     16.2270084    7[6-(6,6),6-(6,6),57-(8,8,8,8,8)]
   373    20.35591698    20.35591698    20.35591698    7[6-(6,6),6-(6,6),57-(7,8,8,8,8,8,8)]
   374      4.2268938      4.2268938      4.2268938    7[6-(6,6),6-(6,6),57-(7,8,8,8,8,8,8)]
   375      5.9775084      5.9775084      5.9775084    7[6-(6,6),6-(6,6),57-(8,8,8,8,8)]
   376     0.14308302     0.14308302     0.14308302    7[6-(6,6),6-(6,6),57-(7,8,8,8,8,8,8)]
   377     16.2721062     16.2721062     16.2721062    7[6-(6,6),6-(6,6),57-(7,8,8,8,8,8,8)]
   378     14.5214916     14.5214916     14.5214916    7[6-(6,6),6-(6,6),57-(8,8,8,8,8)]
   379    10.10641698    10.10641698    10.10641698    7[6-(6,6),6-(6,6),57-(7,8,8,8,8,8,8)]
   380     14.4763938     14.4763938     14.4763938    7[6-(6,6),6-(6,6),57-(7,8,8,8,8,8,8)]
   381     16.2270084     16.2270084     16.2270084    7[6-(6,6),6-(6,6),57-(8,8,8,8,8)]
   382    10.39258302    10.39258302    10.39258302    7[6-(6,6),6-(6,6),57-(7,8,8,8,8,8,8)]
   383      6.0226062      6.0226062      6.0226062    7[6-(6,6),6-(6,6),57-(7,8,8,8,8,8,8)]
   384      4.2719916      4.2719916      4.2719916    7[6-(6,6),6-(6,6),57-(8,8,8,8,8)]
   385    15.31828773    15.31828773    15.31828773    8[74-(8,8,8,8,8)]
   386    17.16975741    17.16975741    17.16975741    8[74-(8,8,8,8,8)]
   387    12.53821335    12.53821335    12.53821335    8[74-(8,8,8),74-(8,8,8,8,8)]
   388    14.30235729    14.30235729    14.30235729    8[74-(8,8,8,8,8),74-(8,8,8,8,8)]
   389    18.14448486    18.14448486    18.14448486    8[74-(8,8,8),74-(8,8,8,8,8)]
   390    18.97100454    18.97100454    18.97100454    8[74-(8,8,8),74-(8,8,8)]
   391      14.861775      14.861775      14.861775    8[74-(8,8,8),74-(8,8,8,8,8)]
   392    17.58158232    17.58158232    17.58158232    8[57-(7,7,8,8,8,8,8),74-(8,8,8,8),74-(8,8,8,8,8)]
   393    17.54591406    17.54591406    17.54591406    8[74-(8,8,8,8,8),74-(8,8,8,8,8)]
   394    18.27711339    18.27711339    18.27711339    8[6-(6,8),57-(7,7,8,8,8,8,8)]
   395    15.02023227    15.02023227    15.02023227    8[74-(8,8,8),74-(8,8,8,8,8)]
   396    10.55534508    10.55534508    10.55534508    8[57-(7,7,8,8,8,8,8),74-(8,8,8,8,8)]
   397    16.21142916    16.21142916    16.21142916    8[74-(8,8,8),74-(8,8,8,8,8)]
   398    16.09950462    16.09950462    16.09950462    8[74-(8,8,8),74-(8,8,8,8,8)]
   399    13.78045275    13.78045275    13.78045275    8[74-(8,8,8),74-(8,8,8,8,8)]
   400    16.74891294    16.74891294    16.74891294    8[74-(8,8,8,8,8)]
   401    13.03633905    13.03633905    13.03633905    8[74-(8,8,8),74-(8,8,8,8,8)]
   402    19.49475399    19.49475399    19.49475399    8[74-(8,8,8),74-(8,8,8,8,8)]
   403    13.89811701    13.89811701    13.89811701    8[74-(8,8,8),74-(8,8,8,8,8)]
   404    15.00793287    15.00793287    15.00793287    8[74-(8,8,8),74-(8,8,8,8,8)]
   405    15.79058469    15.79058469    15.79058469    8[74-(8,8,8),74-(8,8,8,8)]
   406    16.44327285    16.44327285    16.44327285    8[74-(8,8,8),74-(8,8,8)]
   407    13.10173086    13.10173086    13.10173086    8[57-(7,8,8,8,8),74-(8,8,8,8,8)]
   408    15.59850906    15.59850906    15.59850906    8[74-(8,8,8),74-(8,8,8,8,8)]
   409     17.6537388     17.6537388     17.6537388    8[57-(7,8,8,8,8),74-(8,8,8,8,8)]
   410    18.77277921    18.77277921    18.77277921    8[57-(8,8),74-(8,8,8,8,8)]
   411     12.1702563     12.1702563     12.1702563    8[6-(6,8),57-(8,8)]
   412     17.4794973     17.4794973     17.4794973    8[6-(6,8)]
   413     17.1351141     17.1351141     17.1351141    8[6-(6,8),57-(7,8,8,8,8)]
   414     15.3271023     15.3271023     15.3271023    8[6-(6,8),57-(7,8,8,8,8)]
   415     12.5617872     12.5617872     12.5617872    8[74-(8,8,8),74-(8,8,8,8,8)]
   416      19.658541      19.658541      19.658541    8[6-(6,8),57-(7,7,8,8,8,8,8)]
   417    18.62580138    18.62580138    18.62580138    8[74-(8,8,8),74-(8,8,8,8)]
   418    12.08129064    12.08129064    12.08129064    8[74-(8,8,8,8,8),74-(8,8,8,8,8)]
   419     11.8832703     11.8832703     11.8832703    8[6-(6,8),57-(7,8,8,8,8)]
   420    16.87908159    16.87908159    16.87908159    8[6-(6,8),57-(7,7,8,8,8,8,8)]
   421     18.0022218     18.0022218     18.0022218    8[74-(8,8,8),74-(8,8,8,8,8)]
   422    13.54635417    13.54635417    13.54635417    8[74-(8,8,8),74-(8,8,8)]
   423     15.9113238     15.9113238     15.9113238    8[74-(8,8,8,8),74-(8,8,8,8,8)]
   424    13.92374076    13.92374076    13.92374076    8[74-(8,8,8),74-(8,8,8)]
   425    14.85234546    14.85234546    14.85234546    8[6-(6,8)]
   426      0.5821716      0.5821716      0.5821716    8[6-(6,8),57-(8,8)]
   427     19.6298424     19.6298424     19.6298424    8[6-(6,8),57-(7,7,8,8,8,8,8)]
   428     0.42063948     0.42063948     0.42063948    8[6-(6,8)]
   429    16.93811871    16.93811871    16.93811871    8[74-(8,8,8,8),74-(8,8,8,8,8)]
   430     5.18071227     5.18071227     5.18071227    8[74-(8,8,8,8,8)]
   431     3.32924259     3.32924259     3.32924259    8[74-(8,8,8,8,8)]
   432     7.96078665     7.96078665     7.96078665    8[74-(8,8,8),74-(8,8,8,8,8)]
   433     6.19664271     6.19664271     6.19664271    8[74-(8,8,8,8,8),74-(8,8,8,8,8)]
   434     2.35451514     2.35451514     2.35451514    8[74-(8,8,8),74-(8,8,8,8,8)]
   435     1.52799546     1.52799546     1.52799546    8[74-(8,8,8),74-(8,8,8)]
   436       5.637225       5.637225       5.637225    8[74-(8,8,8),74-(8,8,8,8,8)]
   437     2.91741768     2.91741768     2.91741768    8[57-(7,7,8,8,8,8,8),74-(8,8,8,8),74-(8,8,8,8,8)]
   438     2.95308594     2.95308594     2.95308594    8[74-(8,8,8,8,8),74-(8,8,8,8,8)]
   439     2.22188661     2.22188661     2.22188661    8[6-(6,8),57-(7,7,8,8,8,8,8)]
   440     5.47876773     5.47876773     5.47876773    8[74-(8,8,8),74-(8,8,8,8,8)]
   441     9.94365492     9.94365492     9.94365492    8[57-(7,7,8,8,8,8,8),74-(8,8,8,8,8)]
   442     4.28757084     4.28757084     4.28757084    8[74-(8,8,8),74-(8,8,8,8,8)]
   443     4.39949538     4.39949538     4.39949538    8[74-(8,8,8),74-(8,8,8,8,8)]
   444     6.71854725     6.71854725     6.71854725    8[74-(8,8,8),74-(8,8,8,8,8)]
   445     3.75008706     3.75008706     3.75008706    8[74-(8,8,8,8,8)]
   446     7.46266095     7.46266095     7.46266095    8[74-(8,8,8),74-(8,8,8,8,8)]
   447     1.00424601     1.00424601     1.00424601    8[74-(8,8,8),74-(8,8,8,8,8)]
   448     6.60088299     6.60088299     6.60088299    8[74-(8,8,8),74-(8,8,8,8,8)]
   449     5.49106713     5.49106713     5.49106713    8[74-(8,8,8),74-(8,8,8,8,8)]
   450     4.70841531     4.70841531     4.70841531    8[74-(8,8,8),74-(8,8,8,8)]
   451     4.05572715     4.05572715     4.05572715    8[74-(8,8,8),74-(8,8,8)]
   452     7.39726914     7.39726914     7.39726914    8[57-(7,8,8,8,8),74-(8,8,8,8,8)]
   453     4.90049094     4.90049094     4.90049094    8[74-(8,8,8),74-(8,8,8,8,8)]
   454      2.8452612      2.8452612      2.8452612    8[57-(7,8,8,8,8),74-(8,8,8,8,8)]
   455     1.72622079     1.72622079     1.72622079    8[57-(8,8),74-(8,8,8,8,8)]
   456      8.3287437      8.3287437      8.3287437    8[6-(6,8),57-(8,8)]
   457      3.0195027      3.0195027      3.0195027    8[6-(6,8)]
   458      3.3638859      3.3638859      3.3638859    8[6-(6,8),57-(7,8,8,8,8)]
   459      5.1718977      5.1718977      5.1718977    8[6-(6,8),57-(7,8,8,8,8)]
   460      7.9372128      7.9372128      7.9372128    8[74-(8,8,8),74-(8,8,8,8,8)]
   461       0.840459       0.840459       0.840459    8[6-(6,8),57-(7,7,8,8,8,8,8)]
   462     1.87319862     1.87319862     1.87319862    8[74-(8,8,8),74-(8,8,8,8)]
   463     8.41770936     8.41770936     8.41770936    8[74-(8,8,8,8,8),74-(8,8,8,8,8)]
   464      8.6157297      8.6157297      8.6157297    8[6-(6,8),57-(7,8,8,8,8)]
   465     3.61991841     3.61991841     3.61991841    8[6-(6,8),57-(7,7,8,8,8,8,8)]
   466      2.4967782      2.4967782      2.4967782    8[74-(8,8,8),74-(8,8,8,8,8)]
   467     6.95264583     6.95264583     6.95264583    8[74-(8,8,8),74-(8,8,8)]
   468      4.5876762      4.5876762      4.5876762    8[74-(8,8,8,8),74-(8,8,8,8,8)]
   469     6.57525924     6.57525924     6.57525924    8[74-(8,8,8),74-(8,8,8)]
   470     5.64665454     5.64665454     5.64665454    8[6-(6,8)]
   471     19.9168284     19.9168284     19.9168284    8[6-(6,8),57-(8,8)]
   472      0.8691576      0.8691576      0.8691576    8[6-(6,8),57-(7,7,8,8,8,8,8)]
   473    20.07836052    20.07836052    20.07836052    8[6-(6,8)]
   474     3.56088129     3.56088129     3.56088129    8[74-(8,8,8,8),74-(8,8,8,8,8)]
   475     5.06878773     5.06878773     5.06878773    8[74-(8,8,8,8,8)]
   476     6.92025741     6.92025741     6.92025741    8[74-(8,8,8,8,8)]
   477     2.28871335     2.28871335     2.28871335    8[74-(8,8,8),74-(8,8,8,8,8)]
   478     4.05285729     4.05285729     4.05285729    8[74-(8,8,8,8,8),74-(8,8,8,8,8)]
   479     7.89498486     7.89498486     7.89498486    8[74-(8,8,8),74-(8,8,8,8,8)]
   480     8.72150454     8.72150454     8.72150454    8[74-(8,8,8),74-(8,8,8)]
   481       4.612275       4.612275       4.612275    8[74-(8,8,8),74-(8,8,8,8,8)]
   482     7.33208232     7.33208232     7.33208232    8[57-(7,7,8,8,8,8,8),74-(8,8,8,8),74-(8,8,8,8,8)]
   483     7.29641406     7.29641406     7.29641406    8[74-(8,8,8,8,8),74-(8,8,8,8,8)]
   484     8.02761339     8.02761339     8.02761339    8[6-(6,8),57-(7,7,8,8,8,8,8)]
   485     4.77073227     4.77073227     4.77073227    8[74-(8,8,8),74-(8,8,8,8,8)]
   486     0.30584508     0.30584508     0.30584508    8[57-(7,7,8,8,8,8,8),74-(8,8,8,8,8)]
   487     5.96192916     5.96192916     5.96192916    8[74-(8,8,8),74-(8,8,8,8,8)]
   488     5.85000462     5.85000462     5.85000462    8[74-(8,8,8),74-(8,8,8,8,8)]
   489     3.53095275     3.53095275     3.53095275    8[74-(8,8,8),74-(8,8,8,8,8)]
   490     6.49941294     6.49941294     6.49941294    8[74-(8,8,8,8,8)]
   491     2.78683905     2.78683905     2.78683905    8[74-(8,8,8),74-(8,8,8,8,8)]
   492     9.24525399     9.24525399     9.24525399    8[74-(8,8,8),74-(8,8,8,8,8)]
   493     3.64861701     3.64861701     3.64861701    8[74-(8,8,8),74-(8,8,8,8,8)]
   494     4.75843287     4.75843287     4.75843287    8[74-(8,8,8),74-(8,8,8,8,8)]
   495     5.54108469     5.54108469     5.54108469    8[74-(8,8,8),74-(8,8,8,8)]
   496     6.19377285     6.19377285     6.19377285    8[74-(8,8,8),74-(8,8,8)]
   497     2.85223086     2.85223086     2.85223086    8[57-(7,8,8,8,8),74-(8,8,8,8,8)]
   498     5.34900906     5.34900906     5.34900906    8[74-(8,8,8),74-(8,8,8,8,8)]
   499      7.4042388      7.4042388      7.4042388    8[57-(7,8,8,8,8),74-(8,8,8,8,8)]
   500     8.52327921     8.52327921     8.52327921    8[57-(8,8),74-(8,8,8,8,8)]
   501      1.9207563      1.9207563      1.9207563    8[6-(6,8),57-(8,8)]
   502      7.2299973      7.2299973      7.2299973    8[6-(6,8)]
   503      6.8856141      6.8856141      6.8856141    8[6-(6,8),57-(7,8,8,8,8)]
   504      5.0776023      5.0776023      5.0776023    8[6-(6,8),57-(7,8,8,8,8)]
   505      2.3122872      2.3122872      2.3122872    8[74-(8,8,8),74-(8,8,8,8,8)]
   506       9.409041       9.409041       9.409041    8[6-(6,8),57-(7,7,8,8,8,8,8)]
   507     8.37630138     8.37630138     8.37630138    8[74-(8,8,8),74-(8,8,8,8)]
   508     1.83179064     1.83179064     1.83179064    8[74-(8,8,8,8,8),74-(8,8,8,8,8)]
   509      1.6337703      1.6337703      1.6337703    8[6-(6,8),57-(7,8,8,8,8)]
   510     6.62958159     6.62958159     6.62958159    8[6-(6,8),57-(7,7,8,8,8,8,8)]
   511      7.7527218      7.7527218      7.7527218    8[74-(8,8,8),74-(8,8,8,8,8)]
   512     3.29685417     3.29685417     3.29685417    8[74-(8,8,8),74-(8,8,8)]
   513      5.6618238      5.6618238      5.6618238    8[74-(8,8,8,8),74-(8,8,8,8,8)]
   514     3.67424076     3.67424076     3.67424076    8[74-(8,8,8),74-(8,8,8)]
   515     4.60284546     4.60284546     4.60284546    8[6-(6,8)]
   516     10.8316716     10.8316716     10.8316716    8[6-(6,8),57-(8,8)]
   517      9.3803424      9.3803424      9.3803424    8[6-(6,8),57-(7,7,8,8,8,8,8)]
   518    10.67013948    10.67013948    10.67013948    8[6-(6,8)]
   519     6.68861871     6.68861871     6.68861871    8[74-(8,8,8,8),74-(8,8,8,8,8)]
   520    15.43021227    15.43021227    15.43021227    8[74-(8,8,8,8,8)]
   521    13.57874259    13.57874259    13.57874259    8[74-(8,8,8,8,8)]
   522    18.21028665    18.21028665    18.21028665    8[74-(8,8,8),74-(8,8,8,8,8)]
   523    16.44614271    16.44614271    16.44614271    8[74-(8,8,8,8,8),74-(8,8,8,8,8)]
   524    12.60401514    12.60401514    12.60401514    8[74-(8,8,8),74-(8,8,8,8,8)]
   525    11.77749546    11.77749546    11.77749546    8[74-(8,8,8),74-(8,8,8)]
   526      15.886725      15.886725      15.886725    8[74-(8,8,8),74-(8,8,8,8,8)]
   527    13.16691768    13.16691768    13.16691768    8[57-(7,7,8,8,8,8,8),74-(8,8,8,8),74-(8,8,8,8,8)]
   528    13.20258594    13.20258594    13.20258594    8[74-(8,8,8,8,8),74-(8,8,8,8,8)]
   529    12.47138661    12.47138661    12.47138661    8[6-(6,8),57-(7,7,8,8,8,8,8)]
   530    15.72826773    15.72826773    15.72826773    8[74-(8,8,8),74-(8,8,8,8,8)]
   531    20.19315492    20.19315492    20.19315492    8[57-(7,7,8,8,8,8,8),74-(8,8,8,8,8)]
   532    14.53707084    14.53707084    14.53707084    8[74-(8,8,8),74-(8,8,8,8,8)]
   533    14.64899538    14.64899538    14.64899538    8[74-(8,8,8),74-(8,8,8,8,8)]
   534    16.96804725    16.96804725    16.96804725    8[74-(8,8,8),74-(8,8,8,8,8)]
   535    13.99958706    13.99958706    13.99958706    8[74-(8,8,8,8,8)]
   536    17.71216095    17.71216095    17.71216095    8[74-(8,8,8),74-(8,8,8,8,8)]
   537    11.25374601    11.25374601    11.25374601    8[74-(8,8,8),74-(8,8,8,8,8)]
   538    16.85038299    16.85038299    16.85038299    8[74-(8,8,8),74-(8,8,8,8,8)]
   539    15.74056713    15.74056713    15.74056713    8[74-(8,8,8),74-(8,8,8,8,8)]
   540    14.95791531    14.95791531    14.95791531    8[74-(8,8,8),74-(8,8,8,8)]
   541    14.30522715    14.30522715    14.30522715    8[74-(8,8,8),74-(8,8,8)]
   542    17.64676914    17.64676914    17.64676914    8[57-(7,8,8,8,8),74-(8,8,8,8,8)]
   543    15.14999094    15.14999094    15.14999094    8[74-(8,8,8),74-(8,8,8,8,8)]
   544     13.0947612     13.0947612     13.0947612    8[57-(7,8,8,8,8),74-(8,8,8,8,8)]
   545    11.97572079    11.97572079    11.97572079    8[57-(8,8),74-(8,8,8,8,8)]
   546     18.5782437     18.5782437     18.5782437    8[6-(6,8),57-(8,8)]
   547     13.2690027     13.2690027     13.2690027    8[6-(6,8)]
   548     13.6133859     13.6133859     13.6133859    8[6-(6,8),57-(7,8,8,8,8)]
   549     15.4213977     15.4213977     15.4213977    8[6-(6,8),57-(7,8,8,8,8)]
   550     18.1867128     18.1867128     18.1867128    8[74-(8,8,8),74-(8,8,8,8,8)]
   551      11.089959      11.089959      11.089959    8[6-(6,8),57-(7,7,8,8,8,8,8)]
   552    12.12269862    12.12269862    12.12269862    8[74-(8,8,8),74-(8,8,8,8)]
   553    18.66720936    18.66720936    18.66720936    8[74-(8,8,8,8,8),74-(8,8,8,8,8)]
   554     18.8652297     18.8652297     18.8652297    8[6-(6,8),57-(7,8,8,8,8)]
   555    13.86941841    13.86941841    13.86941841    8[6-(6,8),57-(7,7,8,8,8,8,8)]
   556     12.7462782     12.7462782     12.7462782    8[74-(8,8,8),74-(8,8,8,8,8)]
   557    17.20214583    17.20214583    17.20214583    8[74-(8,8,8),74-(8,8,8)]
   558     14.8371762     14.8371762     14.8371762    8[74-(8,8,8,8),74-(8,8,8,8,8)]
   559    16.82475924    16.82475924    16.82475924    8[74-(8,8,8),74-(8,8,8)]
   560    15.89615454    15.89615454    15.89615454    8[6-(6,8)]
   561      9.6673284      9.6673284      9.6673284    8[6-(6,8),57-(8,8)]
   562     11.1186576     11.1186576     11.1186576    8[6-(6,8),57-(7,7,8,8,8,8,8)]
   563     9.82886052     9.82886052     9.82886052    8[6-(6,8)]
   564    13.81038129    13.81038129    13.81038129    8[74-(8,8,8,8),74-(8,8,8,8,8)]
   565     5.18071227     5.18071227     5.18071227    8[74-(8,8,8,8,8)]
   566     3.32924259     3.32924259     3.32924259    8[74-(8,8,8,8,8)]
   567     7.96078665     7.96078665     7.96078665    8[74-(8,8,8),74-(8,8,8,8,8)]
   568     6.19664271     6.19664271     6.19664271    8[74-(8,8,8,8,8),74-(8,8,8,8,8)]
   569     2.35451514     2.35451514     2.35451514    8[74-(8,8,8),74-(8,8,8,8,8)]
   570     1.52799546     1.52799546     1.52799546    8[74-(8,8,8),74-(8,8,8)]
   571       5.637225       5.637225       5.637225    8[74-(8,8,8),74-(8,8,8,8,8)]
   572     2.91741768     2.91741768     2.91741768    8[57-(7,7,8,8,8,8,8),74-(8,8,8,8),74-(8,8,8,8,8)]
   573     2.95308594     2.95308594     2.95308594    8[74-(8,8,8,8,8),74-(8,8,8,8,8)]
   574     2.22188661     2.22188661     2.22188661    8[6-(6,8),57-(7,7,8,8,8,8,8)]
   575     5.47876773     5.47876773     5.47876773    8[74-(8,8,8),74-(8,8,8,8,8)]
   576     9.94365492     9.94365492     9.94365492    8[57-(7,7,8,8,8,8,8),74-(8,8,8,8,8)]
   577     4.28757084     4.28757084     4.28757084    8[74-(8,8,8),74-(8,8,8,8,8)]
   578     4.39949538     4.39949538     4.39949538    8[74-(8,8,8),74-(8,8,8,8,8)]
   579     6.71854725     6.71854725     6.71854725    8[74-(8,8,8),74-(8,8,8,8,8)]
   580     3.75008706     3.75008706     3.75008706    8[74-(8,8,8,8,8)]
   581     7.46266095     7.46266095     7.46266095    8[74-(8,8,8),74-(8,8,8,8,8)]
   582     1.00424601     1.00424601     1.00424601    8[74-(8,8,8),74-(8,8,8,8,8)]
   583     6.60088299     6.60088299     6.60088299    8[74-(8,8,8),74-(8,8,8,8,8)]
   584     5.49106713     5.49106713     5.49106713    8[74-(8,8,8),74-(8,8,8,8,8)]
   585     4.70841531     4.70841531     4.70841531    8[74-(8,8,8),74-(8,8,8,8)]
   586     4.05572715     4.05572715     4.05572715    8[74-(8,8,8),74-(8,8,8)]
   587     7.39726914     7.39726914     7.39726914    8[57-(7,8,8,8,8),74-(8,8,8,8,8)]
   588     4.90049094     4.90049094     4.90049094    8[74-(8,8,8),74-(8,8,8,8,8)]
   589      2.8452612      2.8452612      2.8452612    8[57-(7,8,8,8,8),74-(8,8,8,8,8)]
   590     1.72622079     1.72622079     1.72622079    8[57-(8,8),74-(8,8,8,8,8)]
   591      8.3287437      8.3287437      8.3287437    8[6-(6,8),57-(8,8)]
   592      3.0195027      3.0195027      3.0195027    8[6-(6,8)]
   593      3.3638859      3.3638859      3.3638859    8[6-(6,8),57-(7,8,8,8,8)]
   594      5.1718977      5.1718977      5.1718977    8[6-(6,8),57-(7,8,8,8,8)]
   595      7.9372128      7.9372128      7.9372128    8[74-(8,8,8),74-(8,8,8,8,8)]
   596       0.840459       0.840459       0.840459    8[6-(6,8),57-(7,7,8,8,8,8,8)]
   597     1.87319862     1.87319862     1.87319862    8[74-(8,8,8),74-(8,8,8,8)]
   598     8.41770936     8.41770936     8.41770936    8[74-(8,8,8,8,8),74-(8,8,8,8,8)]
   599      8.6157297      8.6157297      8.6157297    8[6-(6,8),57-(7,8,8,8,8)]
   600     3.61991841     3.61991841     3.61991841    8[6-(6,8),57-(7,7,8,8,8,8,8)]
   601      2.4967782      2.4967782      2.4967782    8[74-(8,8,8),74-(8,8,8,8,8)]
   602     6.95264583     6.95264583     6.95264583    8[74-(8,8,8),74-(8,8,8)]
   603      4.5876762      4.5876762      4.5876762    8[74-(8,8,8,8),74-(8,8,8,8,8)]
   604     6.57525924     6.57525924     6.57525924    8[74-(8,8,8),74-(8,8,8)]
   605     5.64665454     5.64665454     5.64665454    8[6-(6,8)]
   606     19.9168284     19.9168284     19.9168284    8[6-(6,8),57-(8,8)]
   607      0.8691576      0.8691576      0.8691576    8[6-(6,8),57-(7,7,8,8,8,8,8)]
   608    20.07836052    20.07836052    20.07836052    8[6-(6,8)]
   609     3.56088129     3.56088129     3.56088129    8[74-(8,8,8,8),74-(8,8,8,8,8)]
   610    15.31828773    15.31828773    15.31828773    8[74-(8,8,8,8,8)]
   611    17.16975741    17.16975741    17.16975741    8[74-(8,8,8,8,8)]
   612    12.53821335    12.53821335    12.53821335    8[74-(8,8,8),74-(8,8,8,8,8)]
   613    14.30235729    14.30235729    14.30235729    8[74-(8,8,8,8,8),74-(8,8,8,8,8)]
   614    18.14448486    18.14448486    18.14448486    8[74-(8,8,8),74-(8,8,8,8,8)]
   615    18.97100454    18.97100454    18.97100454    8[74-(8,8,8),74-(8,8,8)]
   616      14.861775      14.861775      14.861775    8[74-(8,8,8),74-(8,8,8,8,8)]
   617    17.58158232    17.58158232    17.58158232    8[57-(7,7,8,8,8,8,8),74-(8,8,8,8),74-(8,8,8,8,8)]
   618    17.54591406    17.54591406    17.54591406    8[74-(8,8,8,8,8),74-(8,8,8,8,8)]
   619    18.27711339    18.27711339    18.27711339    8[6-(6,8),57-(7,7,8,8,8,8,8)]
   620    15.02023227    15.02023227    15.02023227    8[74-(8,8,8),74-(8,8,8,8,8)]
   621    10.55534508    10.55534508    10.55534508    8[57-(7,7,8,8,8,8,8),74-(8,8,8,8,8)]
   622    16.21142916    16.21142916    16.21142916    8[74-(8,8,8),74-(8,8,8,8,8)]
   623    16.09950462    16.09950462    16.09950462    8[74-(8,8,8),74-(8,8,8,8,8)]
   624    13.78045275    13.78045275    13.78045275    8[74-(8,8,8),74-(8,8,8,8,8)]
   625    16.74891294    16.74891294    16.74891294    8[74-(8,8,8,8,8)]
   626    13.03633905    13.03633905    13.03633905    8[74-(8,8,8),74-(8,8,8,8,8)]
   627    19.49475399    19.49475399    19.49475399    8[74-(8,8,8),74-(8,8,8,8,8)]
   628    13.89811701    13.89811701    13.89811701    8[74-(8,8,8),74-(8,8,8,8,8)]
   629    15.00793287    15.00793287    15.00793287    8[74-(8,8,8),74-(8,8,8,8,8)]
   630    15.79058469    15.79058469    15.79058469    8[74-(8,8,8),74-(8,8,8,8)]
   631    16.44327285    16.44327285    16.44327285    8[74-(8,8,8),74-(8,8,8)]
   632    13.10173086    13.10173086    13.10173086    8[57-(7,8,8,8,8),74-(8,8,8,8,8)]
   633    15.59850906    15.59850906    15.59850906    8[74-(8,8,8),74-(8,8,8,8,8)]
   634     17.6537388     17.6537388     17.6537388    8[57-(7,8,8,8,8),74-(8,8,8,8,8)]
   635    18.77277921    18.77277921    18.77277921    8[57-(8,8),74-(8,8,8,8,8)]
   636     12.1702563     12.1702563     12.1702563    8[6-(6,8),57-(8,8)]
   637     17.4794973     17.4794973     17.4794973    8[6-(6,8)]
   638     17.1351141     17.1351141     17.1351141    8[6-(6,8),57-(7,8,8,8,8)]
   639     15.3271023     15.3271023     15.3271023    8[6-(6,8),57-(7,8,8,8,8)]
   640     12.5617872     12.5617872     12.5617872    8[74-(8,8,8),74-(8,8,8,8,8)]
   641      19.658541      19.658541      19.658541    8[6-(6,8),57-(7,7,8,8,8,8,8)]
   642    18.62580138    18.62580138    18.62580138    8[74-(8,8,8),74-(8,8,8,8)]
   643    12.08129064    12.08129064    12.08129064    8[74-(8,8,8,8,8),74-(8,8,8,8,8)]
   644     11.8832703     11.8832703     11.8832703    8[6-(6,8),57-(7,8,8,8,8)]
   645    16.87908159    16.87908159    16.87908159    8[6-(6,8),57-(7,7,8,8,8,8,8)]
   646     18.0022218     18.0022218     18.0022218    8[74-(8,8,8),74-(8,8,8,8,8)]
   647    13.54635417    13.54635417    13.54635417    8[74-(8,8,8),74-(8,8,8)]
   648     15.9113238     15.9113238     15.9113238    8[74-(8,8,8,8),74-(8,8,8,8,8)]
   649    13.92374076    13.92374076    13.92374076    8[74-(8,8,8),74-(8,8,8)]
   650    14.85234546    14.85234546    14.85234546    8[6-(6,8)]
   651      0.5821716      0.5821716      0.5821716    8[6-(6,8),57-(8,8)]
   652     19.6298424     19.6298424     19.6298424    8[6-(6,8),57-(7,7,8,8,8,8,8)]
   653     0.42063948     0.42063948     0.42063948    8[6-(6,8)]
   654    16.93811871    16.93811871    16.93811871    8[74-(8,8,8,8),74-(8,8,8,8,8)]
   655    15.43021227    15.43021227    15.43021227    8[74-(8,8,8,8,8)]
   656    13.57874259    13.57874259    13.57874259    8[74-(8,8,8,8,8)]
   657    18.21028665    18.21028665    18.21028665    8[74-(8,8,8),74-(8,8,8,8,8)]
   658    16.44614271    16.44614271    16.44614271    8[74-(8,8,8,8,8),74-(8,8,8,8,8)]
   659    12.60401514    12.60401514    12.60401514    8[74-(8,8,8),74-(8,8,8,8,8)]
   660    11.77749546    11.77749546    11.77749546    8[74-(8,8,8),74-(8,8,8)]
   661      15.886725      15.886725      15.886725    8[74-(8,8,8),74-(8,8,8,8,8)]
   662    13.16691768    13.16691768    13.16691768    8[57-(7,7,8,8,8,8,8),74-(8,8,8,8),74-(8,8,8,8,8)]
   663    13.20258594    13.20258594    13.20258594    8[74-(8,8,8,8,8),74-(8,8,8,8,8)]
   664    12.47138661    12.47138661    12.47138661    8[6-(6,8),57-(7,7,8,8,8,8,8)]
   665    15.72826773    15.72826773    15.72826773    8[74-(8,8,8),74-(8,8,8,8,8)]
   666    20.19315492    20.19315492    20.19315492    8[57-(7,7,8,8,8,8,8),74-(8,8,8,8,8)]
   667    14.53707084    14.53707084    14.53707084    8[74-(8,8,8),74-(8,8,8,8,8)]
   668    14.64899538    14.64899538    14.64899538    8[74-(8,8,8),74-(8,8,8,8,8)]
   669    16.96804725    16.96804725    16.96804725    8[74-(8,8,8),74-(8,8,8,8,8)]
   670    13.99958706    13.99958706    13.99958706    8[74-(8,8,8,8,8)]
   671    17.71216095    17.71216095    17.71216095    8[74-(8,8,8),74-(8,8,8,8,8)]
   672    11.25374601    11.25374601    11.25374601    8[74-(8,8,8),74-(8,8,8,8,8)]
   673    16.85038299    16.85038299    16.85038299    8[74-(8,8,8),74-(8,8,8,8,8)]
   674    15.74056713    15.74056713    15.74056713    8[74-(8,8,8),74-(8,8,8,8,8)]
   675    14.95791531    14.95791531    14.95791531    8[74-(8,8,8),74-(8,8,8,8)]
   676    14.30522715    14.30522715    14.30522715    8[74-(8,8,8),74-(8,8,8)]
   677    17.64676914    17.64676914    17.64676914    8[57-(7,8,8,8,8),74-(8,8,8,8,8)]
   678    15.14999094    15.14999094    15.14999094    8[74-(8,8,8),74-(8,8,8,8,8)]
   679     13.0947612     13.0947612     13.0947612    8[57-(7,8,8,8,8),74-(8,8,8,8,8)]
   680    11.97572079    11.97572079    11.97572079    8[57-(8,8),74-(8,8,8,8,8)]
   681     18.5782437     18.5782437     18.5782437    8[6-(6,8),57-(8,8)]
   682     13.2690027     13.2690027     13.2690027    8[6-(6,8)]
   683     13.6133859     13.6133859     13.6133859    8[6-(6,8),57-(7,8,8,8,8)]
   684     15.4213977     15.4213977     15.4213977    8[6-(6,8),57-(7,8,8,8,8)]
   685     18.1867128     18.1867128     18.1867128    8[74-(8,8,8),74-(8,8,8,8,8)]
   686      11.089959      11.089959      11.089959    8[6-(6,8),57-(7,7,8,8,8,8,8)]
   687    12.12269862    12.12269862    12.12269862    8[74-(8,8,8),74-(8,8,8,8)]
   688    18.66720936    18.66720936    18.66720936    8[74-(8,8,8,8,8),74-(8,8,8,8,8)]
   689     18.8652297     18.8652297     18.8652297    8[6-(6,8),57-(7,8,8,8,8)]
   690    13.86941841    13.86941841    13.86941841    8[6-(6,8),57-(7,7,8,8,8,8,8)]
   691     12.7462782     12.7462782     12.7462782    8[74-(8,8,8),74-(8,8,8,8,8)]
   692    17.20214583    17.20214583    17.20214583    8[74-(8,8,8),74-(8,8,8)]
   693     14.8371762     14.8371762     14.8371762    8[74-(8,8,8,8),74-(8,8,8,8,8)]
   694    16.82475924    16.82475924    16.82475924    8[74-(8,8,8),74-(8,8,8)]
   695    15.89615454    15.89615454    15.89615454    8[6-(6,8)]
   696      9.6673284      9.6673284      9.6673284    8[6-(6,8),57-(8,8)]
   697     11.1186576     11.1186576     11.1186576    8[6-(6,8),57-(7,7,8,8,8,8,8)]
   698     9.82886052     9.82886052     9.82886052    8[6-(6,8)]
   699    13.81038129    13.81038129    13.81038129    8[74-(8,8,8,8),74-(8,8,8,8,8)]
   700     5.06878773     5.06878773     5.06878773    8[74-(8,8,8,8)]
   701     6.92025741     6.92025741     6.92025741    8[74-(8,8,8,8,8)]
   702     2.28871335     2.28871335     2.28871335    8[74-(8,8,8),74-(8,8,8,8,8)]
   703     4.05285729     4.05285729     4.05285729    8[74-(8,8,8,8,8),74-(8,8,8,8,8)]
   704     7.89498486     7.89498486     7.89498486    8[74-(8,8,8),74-(8,8,8,8)]
   705     8.72150454     8.72150454     8.72150454    8[74-(8,8,8),74-(8,8,8)]
   706       4.612275       4.612275       4.612275    8[74-(8,8,8),74-(8,8,8,8,8)]
   707     7.33208232     7.33208232     7.33208232    8[57-(7,7,8,8,8,8,8),74-(8,8,8),74-(8,8,8,8,8)]
   708     7.29641406     7.29641406     7.29641406    8[74-(8,8,8,8,8),74-(8,8,8,8,8)]
   709     8.02761339     8.02761339     8.02761339    8[6-(6,8),57-(7,7,8,8,8,8,8)]
   710     4.77073227     4.77073227     4.77073227    8[74-(8,8,8),74-(8,8,8,8)]
   711     0.30584508     0.30584508     0.30584508    8[57-(7,7,8,8,8,8,8),74-(8,8,8,8,8)]
   712     5.96192916     5.96192916     5.96192916    8[74-(8,8,8),74-(8,8,8,8)]
   713     5.85000462     5.85000462     5.85000462    8[74-(8,8,8),74-(8,8,8,8,8)]
   714     3.53095275     3.53095275     3.53095275    8[74-(8,8,8),74-(8,8,8,8,8)]
   715     6.49941294     6.49941294     6.49941294    8[74-(8,8,8,8,8)]
   716     2.78683905     2.78683905     2.78683905    8[74-(8,8,8),74-(8,8,8,8,8)]
   717     9.24525399     9.24525399     9.24525399    8[74-(8,8,8),74-(8,8,8,8,8)]
   718     3.64861701     3.64861701     3.64861701    8[74-(8,8,8),74-(8,8,8,8,8)]
   719     4.75843287     4.75843287     4.75843287    8[74-(8,8,8),74-(8,8,8,8,8)]
   720     5.54108469     5.54108469     5.54108469    8[74-(8,8,8),74-(8,8,8)]
   721     6.19377285     6.19377285     6.19377285    8[74-(8,8,8),74-(8,8,8)]
   722     2.85223086     2.85223086     2.85223086    8[57-(7,8,8,8,8),74-(8,8,8,8,8)]
   723     5.34900906     5.34900906     5.34900906    8[74-(8,8,8),74-(8,8,8,8,8)]
   724      7.4042388      7.4042388      7.4042388    8[57-(7,8,8,8,8),74-(8,8,8,8)]
   725     8.52327921     8.52327921     8.52327921    8[57-(8,8),74-(8,8,8,8,8)]
   726      1.9207563      1.9207563      1.9207563    8[6-(6,8),57-(8,8)]
   727      7.2299973      7.2299973      7.2299973    8[6-(6,8)]
   728      6.8856141      6.8856141      6.8856141    8[6-(6,8),57-(7,8,8,8,8)]
   729      5.0776023      5.0776023      5.0776023    8[6-(6,8),57-(7,8,8,8,8)]
   730      2.3122872      2.3122872      2.3122872    8[74-(8,8,8),74-(8,8,8,8,8)]
   731       9.409041       9.409041       9.409041    8[6-(6,8),57-(7,7,8,8,8,8,8)]
   732     8.37630138     8.37630138     8.37630138    8[74-(8,8,8),74-(8,8,8)]
   733     1.83179064     1.83179064     1.83179064    8[74-(8,8,8,8,8),74-(8,8,8,8,8)]
   734      1.6337703      1.6337703      1.6337703    8[6-(6,8),57-(7,8,8,8,8)]
   735     6.62958159     6.62958159     6.62958159    8[6-(6,8),57-(7,7,8,8,8,8,8)]
   736      7.7527218      7.7527218      7.7527218    8[74-(8,8,8),74-(8,8,8,8,8)]
   737     3.29685417     3.29685417     3.29685417    8[74-(8,8,8),74-(8,8,8)]
   738      5.6618238      5.6618238      5.6618238    8[74-(8,8,8),74-(8,8,8,8,8)]
   739     3.67424076     3.67424076     3.67424076    8[74-(8,8,8),74-(8,8,8)]
   740     4.60284546     4.60284546     4.60284546    8[6-(6,8)]
   741     10.8316716     10.8316716     10.8316716    8[6-(6,8),57-(8,8)]
   742      9.3803424      9.3803424      9.3803424    8[6-(6,8),57-(7,7,8,8,8,8,8)]
   743    10.67013948    10.67013948    10.67013948    8[6-(6,8)]
