# Supplementary material for: A collection of forcefield precursors for metal–organic frameworks
Source: RSC Adv. 2019 Nov 13;9(63):36492–507. doi: 10.1039/c9ra07327b (PMC9075174; doi:10.1039/c9ra07327b)
Supplement: RA-009-C9RA07327B-s3117 [file RA-009-C9RA07327B-s3117.txt]

EBUFUE_clean

16.8396    0.00000000    0.00000000
8.41983417    19.76783954    0.00000000
8.41979967    1.17e-05    19.76785424

     1  12.6014175766  12.6014175766  12.6014175766    27[7-(6,6),7-(6,6),8-(6),8-(6),8-(6)]
     2  21.0212179574  21.0212179574  21.0212179574    27[7-(6,6),7-(6,6),8-(6),8-(6),8-(6)]
     3  25.2311250142  25.2311250142  25.2311250142    27[7-(6,6),7-(6,6),8-(6),8-(6),8-(6)]
     4  16.8112263221  16.8112263221  16.8112263221    27[7-(6,6),7-(6,6),8-(6),8-(6),8-(6)]
     5  21.0778162634  21.0778162634  21.0778162634    27[7-(6,6),7-(6,6),8-(6),8-(6),8-(6)]
     6  12.6580158826  12.6580158826  12.6580158826    27[7-(6,6),7-(6,6),8-(6),8-(6),8-(6)]
     7   8.4480246281   8.4480246281   8.4480246281    27[7-(6,6),7-(6,6),8-(6),8-(6),8-(6)]
     8  16.8680075179  16.8680075179  16.8680075179    27[7-(6,6),7-(6,6),8-(6),8-(6),8-(6)]
     9  12.8839825863  12.8839825863  12.8839825863    1[6-(6,7)]
    10  12.5724495082  12.5724495082  12.5724495082    1[6-(6,6)]
    11   11.312853928   11.312853928   11.312853928    1[6-(6,6)]
    12  11.6732216447  11.6732216447  11.6732216447    1[6-(6,7)]
    13  12.8890340484  12.8890340484  12.8890340484    1[6-(6,7)]
    14  13.2561378613  13.2561378613  13.2561378613    1[6-(6,6)]
    15  10.1879671565  10.1879671565  10.1879671565    1[6-(6,6)]
    16  26.8271752398  26.8271752398  26.8271752398    1[6-(6,7)]
    17  13.1315250688  13.1315250688  13.1315250688    1[6-(6,7)]
    18  13.0675346371  13.0675346371  13.0675346371    1[6-(6,6)]
    19  12.1009482409  12.1009482409  12.1009482409    1[6-(6,6)]
    20   12.207037478   12.207037478   12.207037478    1[6-(6,7)]
    21  19.8303312385  19.8303312385  19.8303312385    1[6-(6,6)]
    22  21.9420160069  21.9420160069  21.9420160069    1[6-(6,6)]
    23  20.5813759769  20.5813759769  20.5813759769    1[6-(6,6)]
    24  18.4680072518  18.4680072518  18.4680072518    1[6-(6,6)]
    25  15.1388193628  15.1388193628  15.1388193628    1[6-(6,6)]
    26  13.6906110022  13.6906110022  13.6906110022    1[6-(6,6)]
    27  16.6358523211  16.6358523211  16.6358523211    1[6-(6,6)]
    28  18.0840606782  18.0840606782  18.0840606782    1[6-(6,6)]
    29  21.3037899237  21.3037899237  21.3037899237    1[6-(6,7)]
    30  20.9922578018  20.9922578018  20.9922578018    1[6-(6,6)]
    31   19.732649222   19.732649222   19.732649222    1[6-(6,6)]
    32  20.0930163853  20.0930163853  20.0930163853    1[6-(6,7)]
    33  21.3088422216  21.3088422216  21.3088422216    1[6-(6,7)]
    34  21.6759449687  21.6759449687  21.6759449687    1[6-(6,6)]
    35  18.6077654335  18.6077654335  18.6077654335    1[6-(6,6)]
    36  18.4073748702  18.4073748702  18.4073748702    1[6-(6,7)]
    37  13.1315320112  13.1315320112  13.1315320112    1[6-(6,7)]
    38  13.0675414829  13.0675414829  13.0675414829    1[6-(6,6)]
    39  12.1009417991  12.1009417991  12.1009417991    1[6-(6,6)]
    40   12.207031522   12.207031522   12.207031522    1[6-(6,7)]
    41  19.8303454415  19.8303454415  19.8303454415    1[6-(6,6)]
    42  21.9420323531  21.9420323531  21.9420323531    1[6-(6,6)]
    43  20.5813930231  20.5813930231  20.5813930231    1[6-(6,6)]
    44  18.4680221482  18.4680221482  18.4680221482    1[6-(6,6)]
    45  31.9784321972  31.9784321972  31.9784321972    1[6-(6,6)]
    46  22.1103951878  22.1103951878  22.1103951878    1[6-(6,6)]
    47  25.0556459489  25.0556459489  25.0556459489    1[6-(6,6)]
    48  9.66424879177  9.66424879177  9.66424879177    1[6-(6,6)]
    49  8.67408959498  8.67408959498  8.67408959498    1[6-(6,7)]
    50  8.36255314144  8.36255314144  8.36255314144    1[6-(6,6)]
    51  23.9425507082  23.9425507082  23.9425507082    1[6-(6,6)]
    52  24.3029220344  24.3029220344  24.3029220344    1[6-(6,7)]
    53   8.6791300515   8.6791300515   8.6791300515    1[6-(6,7)]
    54  9.04623720501  9.04623720501  9.04623720501    1[6-(6,6)]
    55  22.8176620834  22.8176620834  22.8176620834    1[6-(6,6)]
    56  22.6172669439  22.6172669439  22.6172669439    1[6-(6,7)]
    57  25.7612398823  25.7612398823  25.7612398823    1[6-(6,7)]
    58   25.697253342   25.697253342   25.697253342    1[6-(6,6)]
    59   24.730660002   24.730660002   24.730660002    1[6-(6,6)]
    60  24.8367455613  24.8367455613  24.8367455613    1[6-(6,7)]
    61  7.20062810793  7.20062810793  7.20062810793    1[6-(6,6)]
    62  9.31231268704  9.31231268704  9.31231268704    1[6-(6,6)]
    63  7.95166648334  7.95166648334  7.95166648334    1[6-(6,6)]
    64  5.83829794078  5.83829794078  5.83829794078    1[6-(6,6)]
    65  19.3487135114  19.3487135114  19.3487135114    1[6-(6,6)]
    66  26.3203090639  26.3203090639  26.3203090639    1[6-(6,6)]
    67  12.4259549137  12.4259549137  12.4259549137    1[6-(6,6)]
    68  13.8741590347  13.8741590347  13.8741590347    1[6-(6,6)]
    69   17.093882915   17.093882915   17.093882915    1[6-(6,7)]
    70  16.7823541686  16.7823541686  16.7823541686    1[6-(6,6)]
    71  15.5227524418  15.5227524418  15.5227524418    1[6-(6,6)]
    72  15.8831159956  15.8831159956  15.8831159956    1[6-(6,7)]
    73  17.0989462185  17.0989462185  17.0989462185    1[6-(6,7)]
    74   17.466045625   17.466045625   17.466045625    1[6-(6,6)]
    75  14.3978705066  14.3978705066  14.3978705066    1[6-(6,6)]
    76  14.1974831661  14.1974831661  14.1974831661    1[6-(6,7)]
    77  25.7612510377  25.7612510377  25.7612510377    1[6-(6,7)]
    78   25.697256618   25.697256618   25.697256618    1[6-(6,6)]
    79   24.730663878   24.730663878   24.730663878    1[6-(6,6)]
    80  24.8367572787  24.8367572787  24.8367572787    1[6-(6,7)]
    81  7.20061473207  7.20061473207  7.20061473207    1[6-(6,6)]
    82  9.31230183296  9.31230183296  9.31230183296    1[6-(6,6)]
    83  7.95166867666  7.95166867666  7.95166867666    1[6-(6,6)]
    84  22.6778976192  22.6778976192  22.6778976192    1[6-(6,6)]
    85  19.3487042086  19.3487042086  19.3487042086    1[6-(6,6)]
    86  17.9004971261  17.9004971261  17.9004971261    1[6-(6,6)]
    87  20.8457433563  20.8457433563  20.8457433563    1[6-(6,6)]
    88  22.2939504353  22.2939504353  22.2939504353    1[6-(6,6)]
    89  20.7952512537  20.7952512537  20.7952512537    1[6-(6,7)]
    90  21.1067843317  21.1067843317  21.1067843317    1[6-(6,6)]
    91   22.366379912   22.366379912   22.366379912    1[6-(6,6)]
    92  22.0060121953  22.0060121953  22.0060121953    1[6-(6,7)]
    93  20.7901997916  20.7901997916  20.7901997916    1[6-(6,7)]
    94  20.4230959787  20.4230959787  20.4230959787    1[6-(6,6)]
    95  23.4912666835  23.4912666835  23.4912666835    1[6-(6,6)]
    96   6.8520586002   6.8520586002   6.8520586002    1[6-(6,7)]
    97  20.5477087712  20.5477087712  20.5477087712    1[6-(6,7)]
    98  20.6116992029  20.6116992029  20.6116992029    1[6-(6,6)]
    99  21.5782855991  21.5782855991  21.5782855991    1[6-(6,6)]
   100   21.472196362   21.472196362   21.472196362    1[6-(6,7)]
   101  13.8489026015  13.8489026015  13.8489026015    1[6-(6,6)]
   102  11.7372178331  11.7372178331  11.7372178331    1[6-(6,6)]
   103  13.0978578631  13.0978578631  13.0978578631    1[6-(6,6)]
   104  15.2112265882  15.2112265882  15.2112265882    1[6-(6,6)]
   105  18.5404144772  18.5404144772  18.5404144772    1[6-(6,6)]
   106  19.9886228378  19.9886228378  19.9886228378    1[6-(6,6)]
   107  17.0433815189  17.0433815189  17.0433815189    1[6-(6,6)]
   108  15.5951731618  15.5951731618  15.5951731618    1[6-(6,6)]
   109  12.3754439163  12.3754439163  12.3754439163    1[6-(6,7)]
   110  12.6869760382  12.6869760382  12.6869760382    1[6-(6,6)]
   111   13.946584618   13.946584618   13.946584618    1[6-(6,6)]
   112  13.5862174547  13.5862174547  13.5862174547    1[6-(6,7)]
   113  12.3703916184  12.3703916184  12.3703916184    1[6-(6,7)]
   114  12.0032888713  12.0032888713  12.0032888713    1[6-(6,6)]
   115  15.0714684065  15.0714684065  15.0714684065    1[6-(6,6)]
   116  15.2718589698  15.2718589698  15.2718589698    1[6-(6,7)]
   117  20.5477018288  20.5477018288  20.5477018288    1[6-(6,7)]
   118  20.6116923571  20.6116923571  20.6116923571    1[6-(6,6)]
   119  21.5782920409  21.5782920409  21.5782920409    1[6-(6,6)]
   120   21.472202318   21.472202318   21.472202318    1[6-(6,7)]
   121  13.8488883985  13.8488883985  13.8488883985    1[6-(6,6)]
   122  11.7372014869  11.7372014869  11.7372014869    1[6-(6,6)]
   123  13.0978408169  13.0978408169  13.0978408169    1[6-(6,6)]
   124  15.2112116918  15.2112116918  15.2112116918    1[6-(6,6)]
   125  1.70080164277  1.70080164277  1.70080164277    1[6-(6,6)]
   126  11.5688386522  11.5688386522  11.5688386522    1[6-(6,6)]
   127  8.62358789107  8.62358789107  8.62358789107    1[6-(6,6)]
   128  24.0149850482  24.0149850482  24.0149850482    1[6-(6,6)]
   129   25.005144245   25.005144245   25.005144245    1[6-(6,7)]
   130  25.3166806986  25.3166806986  25.3166806986    1[6-(6,6)]
   131   9.7366831318   9.7366831318   9.7366831318    1[6-(6,6)]
   132  9.37631180557  9.37631180557  9.37631180557    1[6-(6,7)]
   133  25.0001037885  25.0001037885  25.0001037885    1[6-(6,7)]
   134   24.632996635   24.632996635   24.632996635    1[6-(6,6)]
   135  10.8615717566  10.8615717566  10.8615717566    1[6-(6,6)]
   136  11.0619668961  11.0619668961  11.0619668961    1[6-(6,7)]
   137  7.91799395771  7.91799395771  7.91799395771    1[6-(6,7)]
   138  7.98198049801  7.98198049801  7.98198049801    1[6-(6,6)]
   139  8.94857383797  8.94857383797  8.94857383797    1[6-(6,6)]
   140  8.84248827871  8.84248827871  8.84248827871    1[6-(6,7)]
   141  26.4786057321  26.4786057321  26.4786057321    1[6-(6,6)]
   142   24.366921153   24.366921153   24.366921153    1[6-(6,6)]
   143  25.7275673567  25.7275673567  25.7275673567    1[6-(6,6)]
   144  27.8409358992  27.8409358992  27.8409358992    1[6-(6,6)]
   145  14.3305203286  14.3305203286  14.3305203286    1[6-(6,6)]
   146  7.35892477613  7.35892477613  7.35892477613    1[6-(6,6)]
   147  21.2532789263  21.2532789263  21.2532789263    1[6-(6,6)]
   148  19.8050748053  19.8050748053  19.8050748053    1[6-(6,6)]
   149   16.585350925   16.585350925   16.585350925    1[6-(6,7)]
   150  16.8968796714  16.8968796714  16.8968796714    1[6-(6,6)]
   151  18.1564813982  18.1564813982  18.1564813982    1[6-(6,6)]
   152  17.7961178444  17.7961178444  17.7961178444    1[6-(6,7)]
   153  16.5802876215  16.5802876215  16.5802876215    1[6-(6,7)]
   154   16.213188215   16.213188215   16.213188215    1[6-(6,6)]
   155  19.2813633334  19.2813633334  19.2813633334    1[6-(6,6)]
   156  19.4817506739  19.4817506739  19.4817506739    1[6-(6,7)]
   157  7.91798280229  7.91798280229  7.91798280229    1[6-(6,7)]
   158  7.98197722199  7.98197722199  7.98197722199    1[6-(6,6)]
   159  8.94856996203  8.94856996203  8.94856996203    1[6-(6,6)]
   160  8.84247656129  8.84247656129  8.84247656129    1[6-(6,7)]
   161  26.4786191079  26.4786191079  26.4786191079    1[6-(6,6)]
   162   24.366932007   24.366932007   24.366932007    1[6-(6,6)]
   163  25.7275651633  25.7275651633  25.7275651633    1[6-(6,6)]
   164  11.0013362208  11.0013362208  11.0013362208    1[6-(6,6)]
   165  14.3305296314  14.3305296314  14.3305296314    1[6-(6,6)]
   166  15.7787367139  15.7787367139  15.7787367139    1[6-(6,6)]
   167  12.8334904837  12.8334904837  12.8334904837    1[6-(6,6)]
   168  11.3852834047  11.3852834047  11.3852834047    1[6-(6,6)]
   169  12.5657153902  12.5657153902  12.5657153902    6[1-(0),6-(1,6),7-(6,27)]
   170  12.3855313722  12.3855313722  12.3855313722    6[1-(0),6-(1,7),6-(6,6)]
   171  11.9291799961  11.9291799961  11.9291799961    6[6-(1,6),6-(1,6),6-(6,6)]
   172  11.6462767429  11.6462767429  11.6462767429    6[1-(0),6-(1,7),6-(6,6)]
   173  11.8618237656  11.8618237656  11.8618237656    6[1-(0),6-(1,6),7-(6,27)]
   174  12.3333282642  12.3333282642  12.3333282642    6[1-(0),6-(1,6),7-(6)]
   175  12.5640310863  12.5640310863  12.5640310863    6[1-(0),6-(1,7),6-(6,6)]
   176  11.7422601072  11.7422601072  11.7422601072    6[6-(1,6),6-(1,6),6-(6,6)]
   177  10.7655644104  10.7655644104  10.7655644104    6[1-(0),6-(1,7),6-(6,6)]
   178  10.6510546879  10.6510546879  10.6510546879    6[1-(0),6-(1,6),7-(6)]
   179  12.9311352098  12.9311352098  12.9311352098    6[1-(0),6-(1,6),7-(6,27)]
   180  12.8991399883  12.8991399883  12.8991399883    6[1-(0),6-(1,7),6-(6,6)]
   181  12.6179206872  12.6179206872  12.6179206872    6[6-(1,6),6-(1,6),6-(6,6)]
   182  12.3350172871  12.3350172871  12.3350172871    6[1-(0),6-(1,7),6-(6,6)]
   183  12.3922717594  12.3922717594  12.3922717594    6[1-(0),6-(1,6),7-(6,27)]
   184  14.0240306801  14.0240306801  14.0240306801    6[6-(6,6),8-(0),8-(27)]
   185  22.8429337218  22.8429337218  22.8429337218    6[6-(6,6),8-(27),8-(27)]
   186   18.939516334   18.939516334   18.939516334    6[6-(1,6),6-(1,6),8-(6)]
   187  19.9802033934  19.9802033934  19.9802033934    6[1-(0),6-(1,6),6-(6,8)]
   188  21.2465406705  21.2465406705  21.2465406705    6[1-(0),6-(1,6),6-(6,6)]
   189  21.4705069213  21.4705069213  21.4705069213    6[6-(1,6),6-(1,6),6-(8,8)]
   190  20.4298198619  20.4298198619  20.4298198619    6[1-(0),6-(1,6),6-(6,6)]
   191  19.1651665482  19.1651665482  19.1651665482    6[1-(0),6-(1,6),6-(6,8)]
   192  16.7554188759  16.7554188759  16.7554188759    6[6-(1,6),6-(1,6),8-(6)]
   193  15.4385627417  15.4385627417  15.4385627417    6[1-(0),6-(1,6),6-(6,8)]
   194  14.5713216894  14.5713216894  14.5713216894    6[1-(0),6-(1,6),6-(6,6)]
   195   15.019252808   15.019252808   15.019252808    6[6-(1,6),6-(1,6),6-(8,8)]
   196  16.3361089388  16.3361089388  16.3361089388    6[1-(0),6-(1,6),6-(6,6)]
   197  17.2033499945  17.2033499945  17.2033499945    6[1-(0),6-(1,6),6-(6,8)]
   198  20.9855202398  20.9855202398  20.9855202398    6[1-(0),6-(1,6),7-(6,27)]
   199  20.8053368178  20.8053368178  20.8053368178    6[1-(0),6-(1,7),6-(6,6)]
   200  20.3489818739  20.3489818739  20.3489818739    6[6-(1,6),6-(1,6),6-(6,6)]
   201  20.0660745671  20.0660745671  20.0660745671    6[1-(0),6-(1,7),6-(6,6)]
   202  20.2816213044  20.2816213044  20.2816213044    6[1-(0),6-(1,6),7-(6,27)]
   203  20.7531344058  20.7531344058  20.7531344058    6[1-(0),6-(1,6),7-(6)]
   204  20.9838366237  20.9838366237  20.9838366237    6[1-(0),6-(1,7),6-(6,6)]
   205  20.1620626428  20.1620626428  20.1620626428    6[6-(1,6),6-(1,6),6-(6,6)]
   206  19.1853647396  19.1853647396  19.1853647396    6[1-(0),6-(1,7),6-(6,6)]
   207  19.0708559021  19.0708559021  19.0708559021    6[1-(0),6-(1,6),7-(6)]
   208  12.9311393902  12.9311393902  12.9311393902    6[1-(0),6-(1,6),7-(6,27)]
   209  12.8991441317  12.8991441317  12.8991441317    6[1-(0),6-(1,7),6-(6,6)]
   210  12.6179207928  12.6179207928  12.6179207928    6[6-(1,6),6-(1,6),6-(6,6)]
   211  12.3350136329  12.3350136329  12.3350136329    6[1-(0),6-(1,7),6-(6,6)]
   212  12.3922684406  12.3922684406  12.3922684406    6[1-(0),6-(1,6),7-(6,27)]
   213  22.4438236699  22.4438236699  22.4438236699    6[6-(6,6),8-(0),8-(27)]
   214  14.4231176682  14.4231176682  14.4231176682    6[6-(6,6),8-(27),8-(27)]
   215   18.939530666   18.939530666   18.939530666    6[6-(1,6),6-(1,6),8-(6)]
   216  19.9802181666  19.9802181666  19.9802181666    6[1-(0),6-(1,6),6-(6,8)]
   217  21.2465567295  21.2465567295  21.2465567295    6[1-(0),6-(1,6),6-(6,6)]
   218  21.4705238387  21.4705238387  21.4705238387    6[6-(1,6),6-(1,6),6-(8,8)]
   219  20.4298363381  20.4298363381  20.4298363381    6[1-(0),6-(1,6),6-(6,6)]
   220  19.1651817318  19.1651817318  19.1651817318    6[1-(0),6-(1,6),6-(6,8)]
   221  8.33560171411  8.33560171411  8.33560171411    6[6-(1,6),6-(1,6),8-(6)]
   222  32.2781785783  32.2781785783  32.2781785783    6[1-(0),6-(1,6),6-(6,8)]
   223  22.9911066606  22.9911066606  22.9911066606    6[1-(0),6-(1,6),6-(6,6)]
   224   23.439042262   23.439042262   23.439042262    6[6-(1,6),6-(1,6),6-(8,8)]
   225  24.7558995712  24.7558995712  24.7558995712    6[1-(0),6-(1,6),6-(6,6)]
   226  8.78353731554  8.78353731554  8.78353731554    6[1-(0),6-(1,6),6-(6,8)]
   227  25.1954203003  25.1954203003  25.1954203003    6[1-(0),6-(1,6),7-(6,27)]
   228  8.17563425389  8.17563425389  8.17563425389    6[1-(0),6-(1,7),6-(6,6)]
   229  24.5588797473  24.5588797473  24.5588797473    6[6-(1,6),6-(1,6),6-(6,6)]
   230   24.275975599   24.275975599   24.275975599    6[1-(0),6-(1,7),6-(6,6)]
   231  24.4915248325  24.4915248325  24.4915248325    6[1-(0),6-(1,6),7-(6,27)]
   232  8.12342404476  8.12342404476  8.12342404476    6[1-(0),6-(1,6),7-(6)]
   233  8.35412890749  8.35412890749  8.35412890749    6[1-(0),6-(1,7),6-(6,6)]
   234  7.53235765997  7.53235765997  7.53235765997    6[6-(1,6),6-(1,6),6-(6,6)]
   235  23.3952596372  23.3952596372  23.3952596372    6[1-(0),6-(1,7),6-(6,6)]
   236  23.2807479912  23.2807479912  23.2807479912    6[1-(0),6-(1,6),7-(6)]
   237  25.5608493883  25.5608493883  25.5608493883    6[1-(0),6-(1,6),7-(6,27)]
   238  25.5288565235  25.5288565235  25.5288565235    6[1-(0),6-(1,7),6-(6,6)]
   239  25.2476363681  25.2476363681  25.2476363681    6[6-(1,6),6-(1,6),6-(6,6)]
   240  24.9647297512  24.9647297512  24.9647297512    6[1-(0),6-(1,7),6-(6,6)]
   241  25.0219820232  25.0219820232  25.0219820232    6[1-(0),6-(1,6),7-(6,27)]
   242  26.6537337878  26.6537337878  26.6537337878    6[6-(6,6),8-(0),8-(27)]
   243   18.633027063   18.633027063   18.633027063    6[6-(6,6),8-(27),8-(27)]
   244  6.30981013145  6.30981013145  6.30981013145    6[6-(1,6),6-(1,6),8-(6)]
   245  7.35049898897  7.35049898897  7.35049898897    6[1-(0),6-(1,6),6-(6,8)]
   246   8.6168361497   8.6168361497   8.6168361497    6[1-(0),6-(1,6),6-(6,6)]
   247  8.84080049981  8.84080049981  8.84080049981    6[6-(1,6),6-(1,6),6-(8,8)]
   248   7.8001116423   7.8001116423   7.8001116423    6[1-(0),6-(1,6),6-(6,6)]
   249  6.53545843812  6.53545843812  6.53545843812    6[1-(0),6-(1,6),6-(6,8)]
   250  12.5455145419  12.5455145419  12.5455145419    6[6-(1,6),6-(1,6),8-(6)]
   251   19.648458652   19.648458652   19.648458652    6[1-(0),6-(1,6),6-(6,8)]
   252  27.2010198059  27.2010198059  27.2010198059    6[1-(0),6-(1,6),6-(6,6)]
   253  27.6489535532  27.6489535532  27.6489535532    6[6-(1,6),6-(1,6),6-(8,8)]
   254  12.1262097766  12.1262097766  12.1262097766    6[1-(0),6-(1,6),6-(6,6)]
   255  12.9934482892  12.9934482892  12.9934482892    6[1-(0),6-(1,6),6-(6,8)]
   256  16.7756153297  16.7756153297  16.7756153297    6[1-(0),6-(1,6),7-(6,27)]
   257  16.5954339361  16.5954339361  16.5954339361    6[1-(0),6-(1,7),6-(6,6)]
   258  16.1390821227  16.1390821227  16.1390821227    6[6-(1,6),6-(1,6),6-(6,6)]
   259   15.856175711   15.856175711   15.856175711    6[1-(0),6-(1,7),6-(6,6)]
   260  16.0717202375  16.0717202375  16.0717202375    6[1-(0),6-(1,6),7-(6,27)]
   261  16.5432386252  16.5432386252  16.5432386252    6[1-(0),6-(1,6),7-(6)]
   262  16.7739388025  16.7739388025  16.7739388025    6[1-(0),6-(1,7),6-(6,6)]
   263    15.95216509    15.95216509    15.95216509    6[6-(1,6),6-(1,6),6-(6,6)]
   264  14.9754695128  14.9754695128  14.9754695128    6[1-(0),6-(1,7),6-(6,6)]
   265  14.8609625988  14.8609625988  14.8609625988    6[1-(0),6-(1,6),7-(6)]
   266  25.5608590517  25.5608590517  25.5608590517    6[1-(0),6-(1,6),7-(6,27)]
   267  25.5288614365  25.5288614365  25.5288614365    6[1-(0),6-(1,7),6-(6,6)]
   268  25.2476389519  25.2476389519  25.2476389519    6[6-(1,6),6-(1,6),6-(6,6)]
   269  24.9647350088  24.9647350088  24.9647350088    6[1-(0),6-(1,7),6-(6,6)]
   270  25.0219920168  25.0219920168  25.0219920168    6[1-(0),6-(1,6),7-(6,27)]
   271  18.2339205622  18.2339205622  18.2339205622    6[6-(6,6),8-(0),8-(27)]
   272   10.213224327   10.213224327   10.213224327    6[6-(6,6),8-(27),8-(27)]
   273  6.30980302855  6.30980302855  6.30980302855    6[6-(1,6),6-(1,6),8-(6)]
   274  7.35048873103  7.35048873103  7.35048873103    6[1-(0),6-(1,6),6-(6,8)]
   275   8.6168274103   8.6168274103   8.6168274103    6[1-(0),6-(1,6),6-(6,6)]
   276  8.84079642019  8.84079642019  8.84079642019    6[6-(1,6),6-(1,6),6-(8,8)]
   277   7.8001107177   7.8001107177   7.8001107177    6[1-(0),6-(1,6),6-(6,6)]
   278  6.53545600188  6.53545600188  6.53545600188    6[1-(0),6-(1,6),6-(6,8)]
   279  20.9653060481  20.9653060481  20.9653060481    6[6-(1,6),6-(1,6),8-(6)]
   280   19.648448828   19.648448828   19.648448828    6[1-(0),6-(1,6),6-(6,8)]
   281  18.7812085441  18.7812085441  18.7812085441    6[1-(0),6-(1,6),6-(6,6)]
   282  19.2291415168  19.2291415168  19.2291415168    6[6-(1,6),6-(1,6),6-(8,8)]
   283  20.5459987334  20.5459987334  20.5459987334    6[1-(0),6-(1,6),6-(6,6)]
   284  21.4132390208  21.4132390208  21.4132390208    6[1-(0),6-(1,6),6-(6,8)]
   285  21.1135184498  21.1135184498  21.1135184498    6[1-(0),6-(1,6),7-(6,27)]
   286  21.2937024678  21.2937024678  21.2937024678    6[1-(0),6-(1,7),6-(6,6)]
   287  21.7500538439  21.7500538439  21.7500538439    6[6-(1,6),6-(1,6),6-(6,6)]
   288  22.0329570971  22.0329570971  22.0329570971    6[1-(0),6-(1,7),6-(6,6)]
   289  21.8174100744  21.8174100744  21.8174100744    6[1-(0),6-(1,6),7-(6,27)]
   290  21.3459055758  21.3459055758  21.3459055758    6[1-(0),6-(1,6),7-(6)]
   291  21.1152027537  21.1152027537  21.1152027537    6[1-(0),6-(1,7),6-(6,6)]
   292  21.9369737328  21.9369737328  21.9369737328    6[6-(1,6),6-(1,6),6-(6,6)]
   293  22.9136694296  22.9136694296  22.9136694296    6[1-(0),6-(1,7),6-(6,6)]
   294  23.0281791521  23.0281791521  23.0281791521    6[1-(0),6-(1,6),7-(6)]
   295  20.7480986302  20.7480986302  20.7480986302    6[1-(0),6-(1,6),7-(6,27)]
   296  20.7800938517  20.7800938517  20.7800938517    6[1-(0),6-(1,7),6-(6,6)]
   297  21.0613131528  21.0613131528  21.0613131528    6[6-(1,6),6-(1,6),6-(6,6)]
   298  21.3442165529  21.3442165529  21.3442165529    6[1-(0),6-(1,7),6-(6,6)]
   299  21.2869620806  21.2869620806  21.2869620806    6[1-(0),6-(1,6),7-(6,27)]
   300  19.6552031599  19.6552031599  19.6552031599    6[6-(6,6),8-(0),8-(27)]
   301  10.8363001182  10.8363001182  10.8363001182    6[6-(6,6),8-(27),8-(27)]
   302   14.739717506   14.739717506   14.739717506    6[6-(1,6),6-(1,6),8-(6)]
   303  13.6990304466  13.6990304466  13.6990304466    6[1-(0),6-(1,6),6-(6,8)]
   304  12.4326931695  12.4326931695  12.4326931695    6[1-(0),6-(1,6),6-(6,6)]
   305  12.2087269187  12.2087269187  12.2087269187    6[6-(1,6),6-(1,6),6-(8,8)]
   306  13.2494139781  13.2494139781  13.2494139781    6[1-(0),6-(1,6),6-(6,6)]
   307  14.5140672918  14.5140672918  14.5140672918    6[1-(0),6-(1,6),6-(6,8)]
   308  16.9238149641  16.9238149641  16.9238149641    6[6-(1,6),6-(1,6),8-(6)]
   309  18.2406710983  18.2406710983  18.2406710983    6[1-(0),6-(1,6),6-(6,8)]
   310  19.1079121506  19.1079121506  19.1079121506    6[1-(0),6-(1,6),6-(6,6)]
   311  18.6599810321  18.6599810321  18.6599810321    6[6-(1,6),6-(1,6),6-(8,8)]
   312  17.3431249012  17.3431249012  17.3431249012    6[1-(0),6-(1,6),6-(6,6)]
   313  16.4758838455  16.4758838455  16.4758838455    6[1-(0),6-(1,6),6-(6,8)]
   314  12.6937136002  12.6937136002  12.6937136002    6[1-(0),6-(1,6),7-(6,27)]
   315  12.8738970222  12.8738970222  12.8738970222    6[1-(0),6-(1,7),6-(6,6)]
   316  13.3302519661  13.3302519661  13.3302519661    6[6-(1,6),6-(1,6),6-(6,6)]
   317  13.6131592729  13.6131592729  13.6131592729    6[1-(0),6-(1,7),6-(6,6)]
   318  13.3976125356  13.3976125356  13.3976125356    6[1-(0),6-(1,6),7-(6,27)]
   319  12.9260994342  12.9260994342  12.9260994342    6[1-(0),6-(1,6),7-(6)]
   320  12.6953972163  12.6953972163  12.6953972163    6[1-(0),6-(1,7),6-(6,6)]
   321  13.5171711972  13.5171711972  13.5171711972    6[6-(1,6),6-(1,6),6-(6,6)]
   322  14.4938691004  14.4938691004  14.4938691004    6[1-(0),6-(1,7),6-(6,6)]
   323  14.6083779379  14.6083779379  14.6083779379    6[1-(0),6-(1,6),7-(6)]
   324  20.7480944498  20.7480944498  20.7480944498    6[1-(0),6-(1,6),7-(6,27)]
   325  20.7800897083  20.7800897083  20.7800897083    6[1-(0),6-(1,7),6-(6,6)]
   326  21.0613130472  21.0613130472  21.0613130472    6[6-(1,6),6-(1,6),6-(6,6)]
   327  21.3442202071  21.3442202071  21.3442202071    6[1-(0),6-(1,7),6-(6,6)]
   328  21.2869653994  21.2869653994  21.2869653994    6[1-(0),6-(1,6),7-(6,27)]
   329  11.2354101701  11.2354101701  11.2354101701    6[6-(6,6),8-(0),8-(27)]
   330  19.2561161718  19.2561161718  19.2561161718    6[6-(6,6),8-(27),8-(27)]
   331   14.739703174   14.739703174   14.739703174    6[6-(1,6),6-(1,6),8-(6)]
   332  13.6990156734  13.6990156734  13.6990156734    6[1-(0),6-(1,6),6-(6,8)]
   333  12.4326771105  12.4326771105  12.4326771105    6[1-(0),6-(1,6),6-(6,6)]
   334  12.2087100013  12.2087100013  12.2087100013    6[6-(1,6),6-(1,6),6-(8,8)]
   335  13.2493975019  13.2493975019  13.2493975019    6[1-(0),6-(1,6),6-(6,6)]
   336  14.5140521082  14.5140521082  14.5140521082    6[1-(0),6-(1,6),6-(6,8)]
   337  25.3436321259  25.3436321259  25.3436321259    6[6-(1,6),6-(1,6),8-(6)]
   338  1.40105526167  1.40105526167  1.40105526167    6[1-(0),6-(1,6),6-(6,8)]
   339  10.6881271794  10.6881271794  10.6881271794    6[1-(0),6-(1,6),6-(6,6)]
   340  10.2401915779  10.2401915779  10.2401915779    6[6-(1,6),6-(1,6),6-(8,8)]
   341  8.92333426879  8.92333426879  8.92333426879    6[1-(0),6-(1,6),6-(6,6)]
   342  24.8956965245  24.8956965245  24.8956965245    6[1-(0),6-(1,6),6-(6,8)]
   343  8.48381353975  8.48381353975  8.48381353975    6[1-(0),6-(1,6),7-(6,27)]
   344  25.5035995861  25.5035995861  25.5035995861    6[1-(0),6-(1,7),6-(6,6)]
   345  9.12035409268  9.12035409268  9.12035409268    6[6-(1,6),6-(1,6),6-(6,6)]
   346  9.40325824096  9.40325824096  9.40325824096    6[1-(0),6-(1,7),6-(6,6)]
   347  9.18770900746  9.18770900746  9.18770900746    6[1-(0),6-(1,6),7-(6,27)]
   348  25.5558097952  25.5558097952  25.5558097952    6[1-(0),6-(1,6),7-(6)]
   349  25.3251049325  25.3251049325  25.3251049325    6[1-(0),6-(1,7),6-(6,6)]
   350    26.14687618    26.14687618    26.14687618    6[6-(1,6),6-(1,6),6-(6,6)]
   351  10.2839742028  10.2839742028  10.2839742028    6[1-(0),6-(1,7),6-(6,6)]
   352  10.3984858488  10.3984858488  10.3984858488    6[1-(0),6-(1,6),7-(6)]
   353  8.11838445172  8.11838445172  8.11838445172    6[1-(0),6-(1,6),7-(6,27)]
   354  8.15037731652  8.15037731652  8.15037731652    6[1-(0),6-(1,7),6-(6,6)]
   355  8.43159747192  8.43159747192  8.43159747192    6[6-(1,6),6-(1,6),6-(6,6)]
   356  8.71450408882  8.71450408882  8.71450408882    6[1-(0),6-(1,7),6-(6,6)]
   357  8.65725181677  8.65725181677  8.65725181677    6[1-(0),6-(1,6),7-(6,27)]
   358  7.02550005217  7.02550005217  7.02550005217    6[6-(6,6),8-(0),8-(27)]
   359   15.046206777   15.046206777   15.046206777    6[6-(6,6),8-(27),8-(27)]
   360  27.3694237085  27.3694237085  27.3694237085    6[6-(1,6),6-(1,6),8-(6)]
   361   26.328734851   26.328734851   26.328734851    6[1-(0),6-(1,6),6-(6,8)]
   362  25.0623976903  25.0623976903  25.0623976903    6[1-(0),6-(1,6),6-(6,6)]
   363  24.8384333402  24.8384333402  24.8384333402    6[6-(1,6),6-(1,6),6-(8,8)]
   364  25.8791221977  25.8791221977  25.8791221977    6[1-(0),6-(1,6),6-(6,6)]
   365  27.1437754019  27.1437754019  27.1437754019    6[1-(0),6-(1,6),6-(6,8)]
   366  21.1337192981  21.1337192981  21.1337192981    6[6-(1,6),6-(1,6),8-(6)]
   367   14.030775188   14.030775188   14.030775188    6[1-(0),6-(1,6),6-(6,8)]
   368  6.47821403407  6.47821403407  6.47821403407    6[1-(0),6-(1,6),6-(6,6)]
   369  6.03028028677  6.03028028677  6.03028028677    6[6-(1,6),6-(1,6),6-(8,8)]
   370  21.5530240634  21.5530240634  21.5530240634    6[1-(0),6-(1,6),6-(6,6)]
   371  20.6857855508  20.6857855508  20.6857855508    6[1-(0),6-(1,6),6-(6,8)]
   372  16.9036185103  16.9036185103  16.9036185103    6[1-(0),6-(1,6),7-(6,27)]
   373  17.0837999039  17.0837999039  17.0837999039    6[1-(0),6-(1,7),6-(6,6)]
   374  17.5401517173  17.5401517173  17.5401517173    6[6-(1,6),6-(1,6),6-(6,6)]
   375   17.823058129   17.823058129   17.823058129    6[1-(0),6-(1,7),6-(6,6)]
   376  17.6075136025  17.6075136025  17.6075136025    6[1-(0),6-(1,6),7-(6,27)]
   377  17.1359952148  17.1359952148  17.1359952148    6[1-(0),6-(1,6),7-(6)]
   378  16.9052950375  16.9052950375  16.9052950375    6[1-(0),6-(1,7),6-(6,6)]
   379    17.72706875    17.72706875    17.72706875    6[6-(1,6),6-(1,6),6-(6,6)]
   380  18.7037643272  18.7037643272  18.7037643272    6[1-(0),6-(1,7),6-(6,6)]
   381  18.8182712412  18.8182712412  18.8182712412    6[1-(0),6-(1,6),7-(6)]
   382  8.11837478828  8.11837478828  8.11837478828    6[1-(0),6-(1,6),7-(6,27)]
   383  8.15037240348  8.15037240348  8.15037240348    6[1-(0),6-(1,7),6-(6,6)]
   384  8.43159488808  8.43159488808  8.43159488808    6[6-(1,6),6-(1,6),6-(6,6)]
   385  8.71449883118  8.71449883118  8.71449883118    6[1-(0),6-(1,7),6-(6,6)]
   386  8.65724182323  8.65724182323  8.65724182323    6[1-(0),6-(1,6),7-(6,27)]
   387  15.4453132778  15.4453132778  15.4453132778    6[6-(6,6),8-(0),8-(27)]
   388   23.466009513   23.466009513   23.466009513    6[6-(6,6),8-(27),8-(27)]
   389  27.3694308115  27.3694308115  27.3694308115    6[6-(1,6),6-(1,6)]
   390   26.328745109   26.328745109   26.328745109    6[1-(0),6-(1,6),6-(6)]
   391  25.0624064297  25.0624064297  25.0624064297    6[1-(0),6-(1,6),6-(6,6)]
   392  24.8384374198  24.8384374198  24.8384374198    6[6-(1,6),6-(1,6),6-(8,8)]
   393  25.8791231223  25.8791231223  25.8791231223    6[1-(0),6-(1,6),6-(6,6)]
   394  27.1437778381  27.1437778381  27.1437778381    6[1-(0),6-(1,6),6-(6)]
   395  12.7139277919  12.7139277919  12.7139277919    6[6-(1,6),6-(1,6)]
   396   14.030785012   14.030785012   14.030785012    6[1-(0),6-(1,6),6-(6)]
   397  14.8980252959  14.8980252959  14.8980252959    6[1-(0),6-(1,6),6-(6,6)]
   398  14.4500923232  14.4500923232  14.4500923232    6[6-(1,6),6-(1,6),6-(8,8)]
   399  13.1332351066  13.1332351066  13.1332351066    6[1-(0),6-(1,6),6-(6,6)]
   400  12.2659948192  12.2659948192  12.2659948192    6[1-(0),6-(1,6),6-(6)]
   401  12.3148073073  12.3148073073  12.3148073073    7[6-(1,6),6-(1,6),27-(7,8,8,8)]
   402  11.3919956584  11.3919956584  11.3919956584    7[6-(1,6),6-(1,6)]
   403  12.6903307918  12.6903307918  12.6903307918    7[6-(1,6),6-(1,6),27-(7,8,8,8)]
   404  20.7346082427  20.7346082427  20.7346082427    7[6-(1,6),6-(1,6),27-(7,8,8,8)]
   405  19.8117997316  19.8117997316  19.8117997316    7[6-(1,6),6-(1,6)]
   406  12.6903312482  12.6903312482  12.6903312482    7[6-(1,6),6-(1,6),27-(7,8,8,8)]
   407  24.9445113629  24.9445113629  24.9445113629    7[6-(1,6),6-(1,6),27-(7,8,8,8)]
   408  7.18208921921  7.18208921921  7.18208921921    7[6-(1,6),6-(1,6)]
   409  25.3200418255  25.3200418255  25.3200418255    7[6-(1,6),6-(1,6),27-(7,8,8,8)]
   410  16.5247041871  16.5247041871  16.5247041871    7[6-(1,6),6-(1,6),27-(7,8,8,8)]
   411  15.6019061708  15.6019061708  15.6019061708    7[6-(1,6),6-(1,6)]
   412  25.3200540545  25.3200540545  25.3200540545    7[6-(1,6),6-(1,6),27-(7,8,8,8)]
   413  21.3644265327  21.3644265327  21.3644265327    7[6-(1,6),6-(1,6),27-(7,8,8,8)]
   414  22.2872381816  22.2872381816  22.2872381816    7[6-(1,6),6-(1,6)]
   415  20.9889030482  20.9889030482  20.9889030482    7[6-(1,6),6-(1,6),27-(7,8,8,8)]
   416  12.9446255973  12.9446255973  12.9446255973    7[6-(1,6),6-(1,6),27-(7,8,8,8)]
   417  13.8674341084  13.8674341084  13.8674341084    7[6-(1,6),6-(1,6)]
   418  20.9889025918  20.9889025918  20.9889025918    7[6-(1,6),6-(1,6),27-(7,8,8,8)]
   419  8.73472247708  8.73472247708  8.73472247708    7[6-(1,6),6-(1,6),27-(7,8,8,8)]
   420  26.4971446208  26.4971446208  26.4971446208    7[6-(1,6),6-(1,6)]
   421  8.35919201445  8.35919201445  8.35919201445    7[6-(1,6),6-(1,6),27-(7,8,8,8)]
   422  17.1545296529  17.1545296529  17.1545296529    7[6-(1,6),6-(1,6),27-(7,8,8,8)]
   423  18.0773276692  18.0773276692  18.0773276692    7[6-(1,6),6-(1,6)]
   424  8.35917978555  8.35917978555  8.35917978555    7[6-(1,6),6-(1,6),27-(7,8,8,8)]
   425  14.3776601257  14.3776601257  14.3776601257    8[6-(6,8),27-(7,7,8,8)]
   426   12.818315641   12.818315641   12.818315641    8[6-(6,8)]
   427  23.2285601597  23.2285601597  23.2285601597    8[6-(6,8),27-(7,7,8,8)]
   428  23.7910028439  23.7910028439  23.7910028439    8[6-(6,8),27-(7,7,8,8)]
   429  17.5334100547  17.5334100547  17.5334100547    8[6-(6,6),6-(6,6)]
   430  22.7974574243  22.7974574243  22.7974574243    8[6-(6,8),27-(7,7,8,8)]
   431   21.238107989   21.238107989   21.238107989    8[6-(6,8)]
   432  14.8087449103  14.8087449103  14.8087449103    8[6-(6,8),27-(7,7,8,8)]
   433  15.3711875061  15.3711875061  15.3711875061    8[6-(6,8),27-(7,7,8,8)]
   434  17.5334237453  17.5334237453  17.5334237453    8[6-(6,6),6-(6,6)]
   435  27.0073655829  27.0073655829  27.0073655829    8[6-(6,8),27-(7,7,8,8)]
   436  25.4480187425  25.4480187425  25.4480187425    8[6-(6,8)]
   437  19.0186518975  19.0186518975  19.0186518975    8[6-(6,8),27-(7,7,8,8)]
   438   19.581098155   19.581098155   19.581098155    8[6-(6,8),27-(7,7,8,8)]
   439  4.90370347368  4.90370347368  4.90370347368    8[6-(6,6),6-(6,6)]
   440  18.5875519671  18.5875519671  18.5875519671    8[6-(6,8),27-(7,7,8,8)]
   441  17.0282048875  17.0282048875  17.0282048875    8[6-(6,8)]
   442  10.5988531725  10.5988531725  10.5988531725    8[6-(6,8),27-(7,7,8,8)]
   443   11.161292195   11.161292195   11.161292195    8[6-(6,8),27-(7,7,8,8)]
   444  21.7432964863  21.7432964863  21.7432964863    8[6-(6,6),6-(6,6)]
   445  19.3015737143  19.3015737143  19.3015737143    8[6-(6,8),27-(7,7,8,8)]
   446   20.860918199   20.860918199   20.860918199    8[6-(6,8)]
   447  10.4506736803  10.4506736803  10.4506736803    8[6-(6,8),27-(7,7,8,8)]
   448  9.88823099612  9.88823099612  9.88823099612    8[6-(6,8),27-(7,7,8,8)]
   449  16.1458237853  16.1458237853  16.1458237853    8[6-(6,6),6-(6,6)]
   450  10.8817764157  10.8817764157  10.8817764157    8[6-(6,8),27-(7,7,8,8)]
   451   12.441125851   12.441125851   12.441125851    8[6-(6,8)]
   452  18.8704889297  18.8704889297  18.8704889297    8[6-(6,8),27-(7,7,8,8)]
   453  18.3080463339  18.3080463339  18.3080463339    8[6-(6,8),27-(7,7,8,8)]
   454  16.1458100947  16.1458100947  16.1458100947    8[6-(6,6),6-(6,6)]
   455  6.67186825708  6.67186825708  6.67186825708    8[6-(6,8),27-(7,7,8,8)]
   456  8.23121509745  8.23121509745  8.23121509745    8[6-(6,8)]
   457  14.6605819425  14.6605819425  14.6605819425    8[6-(6,8),27-(7,7,8,8)]
   458   14.098135685   14.098135685   14.098135685    8[6-(6,8),27-(7,7,8,8)]
   459  28.7755303663  28.7755303663  28.7755303663    8[6-(6,6),6-(6,6)]
   460  15.0916818729  15.0916818729  15.0916818729    8[6-(6,8),27-(7,7,8,8)]
   461  16.6510289525  16.6510289525  16.6510289525    8[6-(6,8)]
   462  23.0803806675  23.0803806675  23.0803806675    8[6-(6,8),27-(7,7,8,8)]
   463   22.517941645   22.517941645   22.517941645    8[6-(6,8),27-(7,7,8,8)]
