# Supplementary material for: A collection of forcefield precursors for metal–organic frameworks
Source: RSC Adv. 2019 Nov 13;9(63):36492–507. doi: 10.1039/c9ra07327b (PMC9075174; doi:10.1039/c9ra07327b)
Supplement: RA-009-C9RA07327B-s3118 [file RA-009-C9RA07327B-s3118.txt]

EDAGAT_clean

9.826    0.00000000    0.00000000
0.0    11.255    0.00000000
0.0    -0.34170861    14.54298608

     1     9.03618612     9.03618612     9.03618612    27[8-(6,27),8-(6,27),8-(6,27),8-(6,27),8-(6,27),8-(6,27)]
     2     1.06916706     1.06916706     1.06916706    27[8-(6),8-(6),8-(6,27),8-(6,27),8-(6,27),8-(6,27)]
     3     4.12318612     4.12318612     4.12318612    27[8-(6,27),8-(6,27),8-(6,27),8-(6,27),8-(6,27),8-(6,27)]
     4     5.98216706     5.98216706     5.98216706    27[8-(6),8-(6),8-(6,27),8-(6,27),8-(6,27),8-(6,27)]
     5     0.78981388     0.78981388     0.78981388    27[8-(6,27),8-(6,27),8-(6,27),8-(6,27),8-(6,27),8-(6,27)]
     6     8.75683294     8.75683294     8.75683294    27[8-(6),8-(6),8-(6,27),8-(6,27),8-(6,27),8-(6,27)]
     7     5.70281388     5.70281388     5.70281388    27[8-(6,27),8-(6,27),8-(6,27),8-(6,27),8-(6,27),8-(6,27)]
     8     3.84383294     3.84383294     3.84383294    27[8-(6),8-(6),8-(6,27),8-(6,27),8-(6,27),8-(6,27)]
     9            0.0            0.0            0.0    27[8-(6),8-(6),8-(6),8-(6),8-(6,27),8-(6,27)]
    10          4.913          4.913          4.913    27[8-(6),8-(6),8-(6),8-(6,27),8-(6,27)]
    11            0.0            0.0            0.0    27[8-(6),8-(6),8-(6),8-(6),8-(6,27),8-(6,27)]
    12          4.913          4.913          4.913    27[8-(6),8-(6),8-(6),8-(6),8-(6,27),8-(6,27)]
    13      7.4353342      7.4353342      7.4353342    1[6-(8,8)]
    14      1.8512184      1.8512184      1.8512184    1[6-(8,8)]
    15      1.9877998      1.9877998      1.9877998    1[6-(8,8)]
    16      6.0763984      6.0763984      6.0763984    1[6-(8,8)]
    17       1.694985       1.694985       1.694985    1[6-(8,8)]
    18      9.5616806      9.5616806      9.5616806    1[6-(8,8)]
    19      2.5223342      2.5223342      2.5223342    1[6-(8,8)]
    20      6.7642184      6.7642184      6.7642184    1[6-(8,8)]
    21      6.9007998      6.9007998      6.9007998    1[6-(8,8)]
    22      1.1633984      1.1633984      1.1633984    1[6-(8,8)]
    23       6.607985       6.607985       6.607985    1[6-(8,8)]
    24      4.6486806      4.6486806      4.6486806    1[6-(8,8)]
    25      2.3906658      2.3906658      2.3906658    1[6-(8,8)]
    26      7.9747816      7.9747816      7.9747816    1[6-(8,8)]
    27      7.8382002      7.8382002      7.8382002    1[6-(8,8)]
    28      3.7496016      3.7496016      3.7496016    1[6-(8,8)]
    29       8.131015       8.131015       8.131015    1[6-(8,8)]
    30      0.2643194      0.2643194      0.2643194    1[6-(8,8)]
    31      7.3036658      7.3036658      7.3036658    1[6-(8,8)]
    32      3.0617816      3.0617816      3.0617816    1[6-(8,8)]
    33      2.9252002      2.9252002      2.9252002    1[6-(8,8)]
    34      8.6626016      8.6626016      8.6626016    1[6-(8,8)]
    35       3.218015       3.218015       3.218015    1[6-(8,8)]
    36      5.1773194      5.1773194      5.1773194    1[6-(8)]
    37      8.1270846      8.1270846      8.1270846    6[1-(0),8-(27),8-(27,27)]
    38      1.2763974      1.2763974      1.2763974    6[1-(0),8-(27),8-(27,27)]
    39      2.1587722      2.1587722      2.1587722    6[1-(0),8-(27),8-(27,27)]
    40       6.981373       6.981373       6.981373    6[1-(0),8-(27),8-(27,27)]
    41      1.0877382      1.0877382      1.0877382    6[1-(0),8-(27),8-(27,27)]
    42       9.742479       9.742479       9.742479    6[1-(0),8-(27),8-(27,27)]
    43      3.2140846      3.2140846      3.2140846    6[1-(0),8-(27),8-(27,27)]
    44      6.1893974      6.1893974      6.1893974    6[1-(0),8-(27),8-(27,27)]
    45      7.0717722      7.0717722      7.0717722    6[1-(0),8-(27),8-(27,27)]
    46       2.068373       2.068373       2.068373    6[1-(0),8-(27),8-(27,27)]
    47      6.0007382      6.0007382      6.0007382    6[1-(0),8-(27),8-(27,27)]
    48       4.829479       4.829479       4.829479    6[1-(0),8-(27),8-(27,27)]
    49      1.6989154      1.6989154      1.6989154    6[1-(0),8-(27),8-(27,27)]
    50      8.5496026      8.5496026      8.5496026    6[1-(0),8-(27),8-(27,27)]
    51      7.6672278      7.6672278      7.6672278    6[1-(0),8-(27),8-(27,27)]
    52       2.844627       2.844627       2.844627    6[1-(0),8-(27),8-(27,27)]
    53      8.7382618      8.7382618      8.7382618    6[1-(0),8-(27),8-(27,27)]
    54       0.083521       0.083521       0.083521    6[1-(0),8-(27),8-(27,27)]
    55      6.6119154      6.6119154      6.6119154    6[1-(0),8-(27),8-(27,27)]
    56      3.6366026      3.6366026      3.6366026    6[1-(0),8-(27),8-(27,27)]
    57      2.7542278      2.7542278      2.7542278    6[1-(0),8-(27),8-(27,27)]
    58       7.757627       7.757627       7.757627    6[1-(0),8-(27),8-(27,27)]
    59      3.8252618      3.8252618      3.8252618    6[1-(0),8-(27),8-(27,27)]
    60       4.996521       4.996521       4.996521    6[1-(0),8-(27,27)]
    61      7.8519566      7.8519566      7.8519566    8[6-(1,8),27-(8,8,8,8,8),27-(8,8,8,8,8)]
    62       9.221701       9.221701       9.221701    8[6-(1,8),27-(8,8,8,8,8)]
    63      0.8126102      0.8126102      0.8126102    8[6-(1,8),27-(8,8,8,8,8),27-(8,8,8,8,8)]
    64      1.0572776      1.0572776      1.0572776    8[6-(1,8),27-(8,8,8,8,8)]
    65      1.1830504      1.1830504      1.1830504    8[6-(1,8),27-(8,8,8,8,8)]
    66      3.3821092      3.3821092      3.3821092    8[6-(1,8),27-(8,8,8,8,8),27-(8,8,8,8,8)]
    67      7.2879442      7.2879442      7.2879442    8[6-(1,8),27-(8,8,8,8,8),27-(8,8,8,8,8)]
    68      7.7782616      7.7782616      7.7782616    8[6-(1,8),27-(8,8,8,8,8)]
    69      0.2928148      0.2928148      0.2928148    8[6-(1,8),27-(8,8,8,8,8),27-(8,8,8,8,8)]
    70      1.1260596      1.1260596      1.1260596    8[6-(1,8),27-(8,8,8,8,8)]
    71      9.8004524      9.8004524      9.8004524    8[6-(1,8),27-(8,8,8,8,8),27-(8,8,8,8,8)]
    72      0.0795906      0.0795906      0.0795906    8[6-(1,8),27-(8,8,8,8,8)]
    73      2.9389566      2.9389566      2.9389566    8[6-(1,8),27-(8,8,8,8,8),27-(8,8,8,8,8)]
    74       4.308701       4.308701       4.308701    8[6-(1,8),27-(8,8,8,8,8)]
    75      5.7256102      5.7256102      5.7256102    8[6-(1,8),27-(8,8,8,8,8),27-(8,8,8,8,8)]
    76      5.9702776      5.9702776      5.9702776    8[6-(1,8),27-(8,8,8,8,8)]
    77      6.0960504      6.0960504      6.0960504    8[6-(1,8),27-(8,8,8,8,8)]
    78      8.2951092      8.2951092      8.2951092    8[6-(1,8),27-(8,8,8,8,8),27-(8,8,8,8,8)]
    79      2.3749442      2.3749442      2.3749442    8[6-(1,8),27-(8,8,8,8,8),27-(8,8,8,8,8)]
    80      2.8652616      2.8652616      2.8652616    8[6-(1,8),27-(8,8,8,8)]
    81      5.2058148      5.2058148      5.2058148    8[6-(1,8),27-(8,8,8,8),27-(8,8,8,8,8)]
    82      6.0390596      6.0390596      6.0390596    8[6-(1,8),27-(8,8,8,8,8)]
    83      4.8874524      4.8874524      4.8874524    8[6-(1,8),27-(8,8,8,8,8),27-(8,8,8,8,8)]
    84      4.9925906      4.9925906      4.9925906    8[6-(1,8),27-(8,8,8,8)]
    85      1.9740434      1.9740434      1.9740434    8[6-(1,8),27-(8,8,8,8,8),27-(8,8,8,8,8)]
    86       0.604299       0.604299       0.604299    8[6-(1,8),27-(8,8,8,8,8)]
    87      9.0133898      9.0133898      9.0133898    8[6-(1,8),27-(8,8,8,8,8),27-(8,8,8,8,8)]
    88      8.7687224      8.7687224      8.7687224    8[6-(1,8),27-(8,8,8,8,8)]
    89      8.6429496      8.6429496      8.6429496    8[6-(1,8),27-(8,8,8,8,8)]
    90      6.4438908      6.4438908      6.4438908    8[6-(1,8),27-(8,8,8,8,8),27-(8,8,8,8,8)]
    91      2.5380558      2.5380558      2.5380558    8[6-(1,8),27-(8,8,8,8,8),27-(8,8,8,8,8)]
    92      2.0477384      2.0477384      2.0477384    8[6-(1,8),27-(8,8,8,8,8)]
    93      9.5331852      9.5331852      9.5331852    8[6-(1,8),27-(8,8,8,8,8),27-(8,8,8,8,8)]
    94      8.6999404      8.6999404      8.6999404    8[6-(1,8),27-(8,8,8,8,8)]
    95      0.0255476      0.0255476      0.0255476    8[6-(1,8),27-(8,8,8,8,8),27-(8,8,8,8,8)]
    96      9.7464094      9.7464094      9.7464094    8[6-(1,8),27-(8,8,8,8,8)]
    97      6.8870434      6.8870434      6.8870434    8[6-(1,8),27-(8,8,8,8,8),27-(8,8,8,8,8)]
    98       5.517299       5.517299       5.517299    8[6-(1,8),27-(8,8,8,8,8)]
    99      4.1003898      4.1003898      4.1003898    8[6-(1,8),27-(8,8,8,8,8),27-(8,8,8,8,8)]
   100      3.8557224      3.8557224      3.8557224    8[6-(1,8),27-(8,8,8,8,8)]
   101      3.7299496      3.7299496      3.7299496    8[6-(1,8),27-(8,8,8,8,8)]
   102      1.5308908      1.5308908      1.5308908    8[6-(1,8),27-(8,8,8,8,8),27-(8,8,8,8,8)]
   103      7.4510558      7.4510558      7.4510558    8[6-(1,8),27-(8,8,8,8,8),27-(8,8,8,8,8)]
   104      6.9607384      6.9607384      6.9607384    8[6-(1,8),27-(8,8,8,8)]
   105      4.6201852      4.6201852      4.6201852    8[6-(1,8),27-(8,8,8,8),27-(8,8,8,8,8)]
   106      3.7869404      3.7869404      3.7869404    8[6-(1,8),27-(8,8,8,8,8)]
   107      4.9385476      4.9385476      4.9385476    8[6-(1),27-(8,8,8,8,8),27-(8,8,8,8,8)]
