# Supplementary material for: A collection of forcefield precursors for metal–organic frameworks
Source: RSC Adv. 2019 Nov 13;9(63):36492–507. doi: 10.1039/c9ra07327b (PMC9075174; doi:10.1039/c9ra07327b)
Supplement: RA-009-C9RA07327B-s3119 [file RA-009-C9RA07327B-s3119.txt]

EFOTEZ_clean

16.596    0.00000000    0.00000000
0.0    16.793    0.00000000
0.0    0.0    17.94

     1     1.74805668     1.74805668     1.74805668    25[7-(6),7-(6),7-(6)]
     2    14.84794332    14.84794332    14.84794332    25[7-(6),7-(6),7-(6)]
     3    10.04605668    10.04605668    10.04605668    25[7-(6),7-(6),7-(6)]
     4     6.54994332     6.54994332     6.54994332    25[7-(6),7-(6),7-(6)]
     5    14.84794332    14.84794332    14.84794332    25[7-(6),7-(6),7-(6)]
     6     1.74805668     1.74805668     1.74805668    25[7-(6),7-(6),7-(6)]
     7     6.54994332     6.54994332     6.54994332    25[7-(6),7-(6),7-(6)]
     8    10.04605668    10.04605668    10.04605668    25[7-(6),7-(6)]
     9     6.62794452     6.62794452     6.62794452    75[6-(7),34-(75,75),34-(75,75),34-(75,75),34-(75,75)]
    10     8.97644448     8.97644448     8.97644448    75[6-(7),34-(75,75),34-(75,75),34-(75,75),34-(75,75)]
    11     7.82717148     7.82717148     7.82717148    75[6-(7),34-(75,75),34-(75,75),34-(75,75),34-(75,75)]
    12     9.96805548     9.96805548     9.96805548    75[6-(7),34-(75,75),34-(75,75),34-(75,75),34-(75,75)]
    13     7.61955552     7.61955552     7.61955552    75[6-(7),34-(75,75),34-(75,75),34-(75,75),34-(75,75)]
    14     8.76882852     8.76882852     8.76882852    75[6-(0),34-(75,75),34-(75,75),34-(75,75),34-(75,75)]
    15    14.92594452    14.92594452    14.92594452    75[6-(7),34-(75,75),34-(75,75),34-(75,75),34-(75,75)]
    16     0.67844448     0.67844448     0.67844448    75[6-(7),34-(75,75),34-(75,75),34-(75,75),34-(75,75)]
    17    16.12517148    16.12517148    16.12517148    75[6-(7),34-(75,75),34-(75,75),34-(75,75),34-(75,75)]
    18     1.67005548     1.67005548     1.67005548    75[6-(7),34-(75,75),34-(75,75),34-(75,75),34-(75,75)]
    19    15.91755552    15.91755552    15.91755552    75[6-(7),34-(75,75),34-(75,75),34-(75,75),34-(75,75)]
    20     0.47082852     0.47082852     0.47082852    75[6-(7),34-(75,75),34-(75,75),34-(75,75),34-(75,75)]
    21     9.96805548     9.96805548     9.96805548    75[6-(7),34-(75,75),34-(75,75),34-(75,75),34-(75,75)]
    22     7.61955552     7.61955552     7.61955552    75[6-(7),34-(75,75),34-(75,75),34-(75,75),34-(75,75)]
    23     8.76882852     8.76882852     8.76882852    75[6-(7),34-(75,75),34-(75,75),34-(75,75),34-(75,75)]
    24     6.62794452     6.62794452     6.62794452    75[6-(7),34-(75,75),34-(75,75),34-(75,75),34-(75,75)]
    25     8.97644448     8.97644448     8.97644448    75[6-(7),34-(75,75),34-(75,75),34-(75,75),34-(75,75)]
    26     7.82717148     7.82717148     7.82717148    75[6-(7),34-(75,75),34-(75,75),34-(75,75),34-(75,75)]
    27     1.67005548     1.67005548     1.67005548    75[6-(7),34-(75,75),34-(75,75),34-(75,75),34-(75,75)]
    28    15.91755552    15.91755552    15.91755552    75[6-(7),34-(75,75),34-(75,75),34-(75,75),34-(75,75)]
    29     0.47082852     0.47082852     0.47082852    75[6-(7),34-(75,75),34-(75,75),34-(75,75),34-(75,75)]
    30    14.92594452    14.92594452    14.92594452    75[6-(7),34-(75,75),34-(75,75),34-(75,75),34-(75,75)]
    31     0.67844448     0.67844448     0.67844448    75[6-(7),34-(75,75),34-(75,75),34-(75,75),34-(75,75)]
    32    16.12517148    16.12517148    16.12517148    75[6-(7),34-(75,75),34-(75,75),34-(75,75),34-(75,75)]
    33      4.7265408      4.7265408      4.7265408    6[7-(25),75-(34,34,34,34)]
    34      1.4206176      1.4206176      1.4206176    6[7-(25),75-(34,34,34,34)]
    35      1.0438884      1.0438884      1.0438884    6[7-(25),75-(34,34,34,34)]
    36     11.8694592     11.8694592     11.8694592    6[7-(25),75-(34,34,34,34)]
    37     15.1753824     15.1753824     15.1753824    6[7-(25),75-(34,34,34,34)]
    38     15.5521116     15.5521116     15.5521116    6[7-(25),75-(34,34,34,34)]
    39     13.0245408     13.0245408     13.0245408    6[7-(25),75-(34,34,34,34)]
    40      9.7186176      9.7186176      9.7186176    6[7-(25),75-(34,34,34,34)]
    41      9.3418884      9.3418884      9.3418884    6[7-(25),75-(34,34,34,34)]
    42      3.5714592      3.5714592      3.5714592    6[7-(25),75-(34,34,34,34)]
    43      6.8773824      6.8773824      6.8773824    6[7-(25),75-(34,34,34,34)]
    44      7.2541116      7.2541116      7.2541116    6[7-(25),75-(34,34,34,34)]
    45     11.8694592     11.8694592     11.8694592    6[7-(25),75-(34,34,34,34)]
    46     15.1753824     15.1753824     15.1753824    6[7-(25),75-(34,34,34,34)]
    47     15.5521116     15.5521116     15.5521116    6[7-(25),75-(34,34,34,34)]
    48      4.7265408      4.7265408      4.7265408    6[7-(25),75-(34,34,34,34)]
    49      1.4206176      1.4206176      1.4206176    6[7-(25),75-(34,34,34,34)]
    50      1.0438884      1.0438884      1.0438884    6[7-(25),75-(34,34,34,34)]
    51      3.5714592      3.5714592      3.5714592    6[7-(25),75-(34,34,34,34)]
    52      6.8773824      6.8773824      6.8773824    6[7-(25),75-(34,34,34,34)]
    53      7.2541116      7.2541116      7.2541116    6[7-(25),75-(34,34,34,34)]
    54     13.0245408     13.0245408     13.0245408    6[7-(25),75-(34,34,34,34)]
    55      9.7186176      9.7186176      9.7186176    6[7-(25),75-(34,34,34,34)]
    56      9.3418884      9.3418884      9.3418884    6[75-(34,34,34,34)]
    57     6.89995296     6.89995296     6.89995296    34[75-(6,34,34,34),75-(6,34,34,34),75-(6,34,34,34)]
    58     5.60480112     5.60480112     5.60480112    34[75-(6,34,34,34),75-(6,34,34,34),75-(6,34,34,34)]
    59       6.505632       6.505632       6.505632    34[75-(6,34,34,34),75-(6,34,34,34),75-(6,34,34,34)]
    60      7.8092478      7.8092478      7.8092478    34[75-(6,34,34,34),75-(6,34,34,34),75-(6,34,34,34)]
    61     9.69604704     9.69604704     9.69604704    34[75-(6,34,34,34),75-(6,34,34,34),75-(6,34,34,34)]
    62    10.99119888    10.99119888    10.99119888    34[75-(6,34,34,34),75-(6,34,34,34),75-(6,34,34,34)]
    63      10.090368      10.090368      10.090368    34[75-(6,34,34,34),75-(6,34,34,34),75-(6,34,34,34)]
    64      8.7867522      8.7867522      8.7867522    34[75-(6,34,34,34),75-(6,34,34,34),75-(6,34,34,34)]
    65    15.19795296    15.19795296    15.19795296    34[75-(6,34,34,34),75-(6,34,34,34),75-(6,34,34,34)]
    66    13.90280112    13.90280112    13.90280112    34[75-(6,34,34,34),75-(6,34,34,34),75-(6,34,34,34)]
    67      14.803632      14.803632      14.803632    34[75-(6,34,34,34),75-(6,34,34,34),75-(6,34,34,34)]
    68     16.1072478     16.1072478     16.1072478    34[75-(6,34,34,34),75-(6,34,34,34),75-(6,34,34,34)]
    69     1.39804704     1.39804704     1.39804704    34[75-(6,34,34,34),75-(6,34,34,34),75-(6,34,34,34)]
    70     2.69319888     2.69319888     2.69319888    34[75-(6,34,34,34),75-(6,34,34,34),75-(6,34,34,34)]
    71       1.792368       1.792368       1.792368    34[75-(6,34,34,34),75-(6,34,34,34),75-(6,34,34,34)]
    72      0.4887522      0.4887522      0.4887522    34[75-(6,34,34,34),75-(6,34,34,34),75-(6,34,34,34)]
    73     9.69604704     9.69604704     9.69604704    34[75-(6,34,34,34),75-(6,34,34,34),75-(6,34,34,34)]
    74    10.99119888    10.99119888    10.99119888    34[75-(6,34,34,34),75-(6,34,34,34),75-(6,34,34,34)]
    75      10.090368      10.090368      10.090368    34[75-(6,34,34,34),75-(6,34,34,34),75-(6,34,34,34)]
    76      8.7867522      8.7867522      8.7867522    34[75-(6,34,34,34),75-(6,34,34,34),75-(6,34,34,34)]
    77     6.89995296     6.89995296     6.89995296    34[75-(6,34,34,34),75-(6,34,34,34),75-(6,34,34,34)]
    78     5.60480112     5.60480112     5.60480112    34[75-(6,34,34,34),75-(6,34,34,34),75-(6,34,34,34)]
    79       6.505632       6.505632       6.505632    34[75-(6,34,34,34),75-(6,34,34,34),75-(6,34,34,34)]
    80      7.8092478      7.8092478      7.8092478    34[75-(6,34,34,34),75-(6,34,34,34),75-(6,34,34,34)]
    81     1.39804704     1.39804704     1.39804704    34[75-(6,34,34,34),75-(6,34,34,34),75-(6,34,34,34)]
    82     2.69319888     2.69319888     2.69319888    34[75-(6,34,34,34),75-(6,34,34,34),75-(6,34,34,34)]
    83       1.792368       1.792368       1.792368    34[75-(6,34,34,34),75-(6,34,34,34),75-(6,34,34,34)]
    84      0.4887522      0.4887522      0.4887522    34[75-(6,34,34,34),75-(6,34,34,34),75-(6,34,34,34)]
    85    15.19795296    15.19795296    15.19795296    34[75-(6,34,34,34),75-(6,34,34,34),75-(6,34,34,34)]
    86    13.90280112    13.90280112    13.90280112    34[75-(6,34,34,34),75-(6,34,34,34),75-(6,34,34,34)]
    87      14.803632      14.803632      14.803632    34[75-(6,34,34,34),75-(6,34,34,34),75-(6,34,34,34)]
    88     16.1072478     16.1072478     16.1072478    34[75-(6,34,34,34),75-(6,34,34,34),75-(6,34,34,34)]
    89       3.783888       3.783888       3.783888    7[6-(75),25-(7,7)]
    90      1.7409204      1.7409204      1.7409204    7[6-(75),25-(7,7)]
    91      1.3592124      1.3592124      1.3592124    7[6-(75),25-(7,7)]
    92      12.812112      12.812112      12.812112    7[6-(75),25-(7,7)]
    93     14.8550796     14.8550796     14.8550796    7[6-(75),25-(7,7)]
    94     15.2367876     15.2367876     15.2367876    7[6-(75),25-(7,7)]
    95      12.081888      12.081888      12.081888    7[6-(75),25-(7,7)]
    96     10.0389204     10.0389204     10.0389204    7[6-(75),25-(7,7)]
    97      9.6572124      9.6572124      9.6572124    7[6-(75),25-(7,7)]
    98       4.514112       4.514112       4.514112    7[6-(75),25-(7,7)]
    99      6.5570796      6.5570796      6.5570796    7[6-(75),25-(7,7)]
   100      6.9387876      6.9387876      6.9387876    7[6-(75),25-(7,7)]
   101      12.812112      12.812112      12.812112    7[6-(75),25-(7,7)]
   102     14.8550796     14.8550796     14.8550796    7[6-(75),25-(7,7)]
   103     15.2367876     15.2367876     15.2367876    7[6-(75),25-(7,7)]
   104       3.783888       3.783888       3.783888    7[6-(75),25-(7,7)]
   105      1.7409204      1.7409204      1.7409204    7[6-(75),25-(7,7)]
   106      1.3592124      1.3592124      1.3592124    7[6-(75),25-(7,7)]
   107       4.514112       4.514112       4.514112    7[6-(75),25-(7,7)]
   108      6.5570796      6.5570796      6.5570796    7[6-(75),25-(7,7)]
   109      6.9387876      6.9387876      6.9387876    7[6-(75),25-(7,7)]
   110      12.081888      12.081888      12.081888    7[6-(75),25-(7)]
   111     10.0389204     10.0389204     10.0389204    7[6-(75),25-(7)]
