# Supplementary material for: A collection of forcefield precursors for metal–organic frameworks
Source: RSC Adv. 2019 Nov 13;9(63):36492–507. doi: 10.1039/c9ra07327b (PMC9075174; doi:10.1039/c9ra07327b)
Supplement: RA-009-C9RA07327B-s3120 [file RA-009-C9RA07327B-s3120.txt]

EJEGOQ_clean

22.851    0.00000000    0.00000000
-7.61691704    21.54415874    0.00000000
-7.61691704    -10.77190338    18.65789038

     1 0.566310223992 0.566310223992 0.566310223992    92[8-(15),8-(15,92),8-(6),8-(92),8-(92,92)]
     2  2.39653867007  2.39653867007  2.39653867007    92[8-(15),8-(15,92),8-(6),8-(92),8-(92,92)]
     3  4.87055374277  4.87055374277  4.87055374277    92[8-(15),8-(15,92),8-(6),8-(92),8-(92,92)]
     4  7.40092920317  7.40092920317  7.40092920317    92[8-(15),8-(15,92),8-(6),8-(92),8-(92,92)]
     5 -7.05062815747 -7.05062815747 -7.05062815747    92[8-(15),8-(15,92),8-(6),8-(92),8-(92,92)]
     6  10.0135530893  10.0135530893  10.0135530893    92[8-(15),8-(15,92),8-(6),8-(92),8-(92,92)]
     7  12.4874921242  12.4874921242  12.4874921242    92[8-(15),8-(15,92),8-(6),8-(92),8-(92,92)]
     8-0.216085216111-0.216085216111-0.216085216111    92[8-(15),8-(15,92),8-(6),8-(92),8-(92,92)]
     9  8.18331015348  8.18331015348  8.18331015348    92[8-(15),8-(15,92),8-(6),8-(92),8-(92,92)]
    10 -5.22046125942 -5.22046125942 -5.22046125942    92[8-(15),8-(15,92),8-(6),8-(92),8-(92,92)]
    11 -2.74641056701 -2.74641056701 -2.74641056701    92[8-(15),8-(15,92),8-(6),8-(92),8-(92,92)]
    12  15.0178935129  15.0178935129  15.0178935129    92[8-(15),8-(15,92),8-(6),8-(92,92)]
    13  7.05085569601  7.05085569601  7.05085569601    92[8-(15),8-(15,92),8-(6),8-(92),8-(92,92)]
    14  5.22062724993  5.22062724993  5.22062724993    92[8-(15),8-(15,92),8-(6),8-(92),8-(92,92)]
    15  2.74661217723  2.74661217723  2.74661217723    92[8-(15),8-(15,92),8-(6),8-(92),8-(92,92)]
    16 0.216236716834 0.216236716834 0.216236716834    92[8-(15),8-(15,92),8-(6),8-(92),8-(92,92)]
    17  14.6677940775  14.6677940775  14.6677940775    92[8-(15),8-(15,92),8-(6),8-(92),8-(92,92)]
    18 -2.39638716935 -2.39638716935 -2.39638716935    92[8-(15),8-(15,92),8-(6),8-(92),8-(92,92)]
    19 -4.87032620423 -4.87032620423 -4.87032620423    92[8-(15),8-(15,92),8-(6),8-(92),8-(92,92)]
    20  7.83325113611  7.83325113611  7.83325113611    92[8-(15),8-(15,92),8-(6),8-(92),8-(92,92)]
    21-0.566144233476-0.566144233476-0.566144233476    92[8-(15),8-(15,92),8-(6),8-(92),8-(92,92)]
    22  12.8376271794  12.8376271794  12.8376271794    92[8-(15),8-(15,92),8-(6),8-(92,92)]
    23   10.363576487   10.363576487   10.363576487    92[8-(15),8-(15,92),8-(6),8-(92),8-(92,92)]
    24 -7.40072759294 -7.40072759294 -7.40072759294    92[8-(15),8-(15,92),8-(6),8-(92),8-(92,92)]
    25  4.49589988023  4.49589988023  4.49589988023    92[8-(15,92),8-(15,92),8-(92,92),8-(92,92)]
    26  3.12126603977  3.12126603977  3.12126603977    92[8-(15,92),8-(15,92),8-(92,92),8-(92,92)]
    27 -1.00115297837 -1.00115297837 -1.00115297837    92[8-(15,92),8-(15,92),8-(92,92),8-(92,92)]
    28  8.61831889837  8.61831889837  8.61831889837    92[8-(15,92),8-(15,92),8-(92,92),8-(92,92)]
    29 -3.12103447684 -3.12103447684 -3.12103447684    92[8-(15,92),8-(15,92),8-(92,92),8-(92,92)]
    30  10.7382003968  10.7382003968  10.7382003968    92[8-(15,92),8-(15,92),8-(92,92),8-(92,92)]
    31  6.61578137621  6.61578137621  6.61578137621    92[8-(15,92),8-(15,92),8-(92,92),8-(92,92)]
    32  1.00138454379  1.00138454379  1.00138454379    92[8-(15,92),8-(15,92),8-(92,92),8-(92,92)]
    33  12.1129577166  12.1129577166  12.1129577166    92[8-(15,92),8-(15,92),8-(92,92),8-(92,92)]
    34 -4.49579179662 -4.49579179662 -4.49579179662    92[8-(15,92),8-(15,92),8-(92,92),8-(92,92)]
    35 -8.61814346784 -8.61814346784 -8.61814346784    92[8-(15,92),8-(15,92),8-(92,92),8-(92,92)]
    36  16.2353093878  16.2353093878  16.2353093878    92[8-(15,92),8-(15,92),8-(92,92),8-(92,92)]
    37 -4.28354734752 -4.28354734752 -4.28354734752    92[8-(15,92),8-(15,92),8-(15,92),8-(15,92),8-(27),8-(92,92),8-(92,92)]
    38 0.273271547473 0.273271547473 0.273271547473    92[8-(15,92),8-(15,92),8-(15,92),8-(15,92),8-(27),8-(92,92),8-(92,92)]
    39  7.34389437253  7.34389437253  7.34389437253    92[8-(15,92),8-(15,92),8-(15,92),8-(15,92),8-(27),8-(92,92),8-(92,92)]
    40  11.9007132675  11.9007132675  11.9007132675    92[8-(15,92),8-(15,92),8-(15,92),8-(15,92),8-(27),8-(92,92),8-(92,92)]
    41  3.33340245255  3.33340245255  3.33340245255    92[8-(15,92),8-(15,92),8-(15,92),8-(15,92),8-(27),8-(92,92),8-(92,92)]
    42  7.89022134755  7.89022134755  7.89022134755    92[8-(15,92),8-(15,92),8-(15,92),8-(15,92),8-(27),8-(92,92),8-(92,92)]
    43-0.273055427547-0.273055427547-0.273055427547    92[8-(15,92),8-(15,92),8-(15,92),8-(15,92),8-(27),8-(92,92),8-(92,92)]
    44  4.28376346745  4.28376346745  4.28376346745    92[8-(15,92),8-(15,92),8-(15,92),8-(15,92),8-(27),8-(92,92),8-(92,92)]
    45   10.950448395   10.950448395   10.950448395    92[8-(15,92),8-(15,92),8-(15,92),8-(15,92),8-(27),8-(92,92),8-(92,92)]
    46   15.507192845   15.507192845   15.507192845    92[8-(15,92),8-(15,92),8-(15,92),8-(15,92),8-(27),8-(92,92),8-(92,92)]
    47 -7.89002692498 -7.89002692498 -7.89002692498    92[8-(15,92),8-(15,92),8-(15,92),8-(15,92),8-(27),8-(92,92),8-(92,92)]
    48 -3.33328247497 -3.33328247497 -3.33328247497    92[8-(15,92),8-(15,92),8-(15,92),8-(15,92),8-(27),8-(92,92),8-(92,92)]
    49 -2.13752208095 -2.13752208095 -2.13752208095    27[8-(92),8-(92)]
    50  9.75468800095  9.75468800095  9.75468800095    27[8-(92),8-(92)]
    51  5.47942988189  5.47942988189  5.47942988189    27[8-(92),8-(92)]
    52  2.13773603811  2.13773603811  2.13773603811    27[8-(92),8-(92)]
    53  13.0964364391  13.0964364391  13.0964364391    27[8-(92),8-(92)]
    54 -5.47927051905 -5.47927051905 -5.47927051905    27[8-(92),8-(92)]
    55 -2.85192607812 -2.85192607812 -2.85192607812    27[8-(6,27),8-(6,27),8-(6,27)]
    56  4.76514665623  4.76514665623  4.76514665623    27[8-(6,27),8-(6,27),8-(6,27)]
    57     8.55587142     8.55587142     8.55587142    27[8-(6,27),8-(6,27),8-(6,27)]
    58 -2.85192607812 -2.85192607812 -2.85192607812    27[8-(6,27),8-(6,27),8-(6,27)]
    59 -4.76499096188 -4.76499096188 -4.76499096188    27[8-(6,27),8-(6,27),8-(6,27)]
    60  2.85201926377  2.85201926377  2.85201926377    27[8-(6,27),8-(6,27),8-(6,27)]
    61 -4.76499096188 -4.76499096188 -4.76499096188    27[8-(6,27),8-(6,27),8-(6,27)]
    62    -3.80845852    -3.80845852    -3.80845852    27[8-(6,27),8-(6,27),8-(6,27),8-(6,27),8-(6,27),8-(6,27)]
    63     3.80858296     3.80858296     3.80858296    27[8-(6,27),8-(6,27),8-(6,27),8-(6,27),8-(6,27),8-(6,27)]
    64        11.4255        11.4255        11.4255    27[8-(6),8-(6),8-(6),8-(6,27),8-(6,27),8-(6,27)]
    65    -3.80845852    -3.80845852    -3.80845852    27[8-(6,27),8-(6,27),8-(6,27),8-(6,27),8-(6,27),8-(6,27)]
    66 -6.09728629411 -6.09728629411 -6.09728629411    15[6-(1,1,6),8-(92),8-(92,92),8-(92,92)]
    67  2.06415936962  2.06415936962  2.06415936962    15[6-(1,1,6),8-(92),8-(92,92),8-(92,92)]
    68  9.34440317621  9.34440317621  9.34440317621    15[6-(1,1,6),8-(92),8-(92,92),8-(92,92)]
    69  9.92305558828  9.92305558828  9.92305558828    15[6-(1,1,6),8-(92),8-(92,92),8-(92,92)]
    70  1.51963272199  1.51963272199  1.51963272199    15[6-(1,1,6),8-(92),8-(92,92),8-(92,92)]
    71  9.68114032698  9.68114032698  9.68114032698    15[6-(1,1,6),8-(92),8-(92,92),8-(92,92)]
    72   1.7274841601   1.7274841601   1.7274841601    15[6-(1,1,6),8-(92),8-(92,92),8-(92,92)]
    73  2.30607463092  2.30607463092  2.30607463092    15[6-(1,1,6),8-(92),8-(92,92),8-(92,92)]
    74  9.13667695212  9.13667695212  9.13667695212    15[6-(1,1,6),8-(92),8-(92,92),8-(92,92)]
    75  17.2981131634  17.2981131634  17.2981131634    15[6-(1,1,6),8-(92),8-(92,92),8-(92,92)]
    76 -5.88948867631 -5.88948867631 -5.88948867631    15[6-(1,1,6),8-(92),8-(92,92),8-(92,92)]
    77  -5.3109695992  -5.3109695992  -5.3109695992    15[6-(1,1,6),8-(92),8-(92,92),8-(92,92)]
    78  13.7144522141  13.7144522141  13.7144522141    15[6-(1,1,6),8-(92),8-(92,92),8-(92,92)]
    79  5.55300655038  5.55300655038  5.55300655038    15[6-(1,1,6),8-(92),8-(92,92),8-(92,92)]
    80 -1.72723725621 -1.72723725621 -1.72723725621    15[6-(1,1,6),8-(92),8-(92,92),8-(92,92)]
    81 -2.30588966828 -2.30588966828 -2.30588966828    15[6-(1,1,6),8-(92),8-(92,92),8-(92,92)]
    82  6.09753319801  6.09753319801  6.09753319801    15[6-(1,1,6),8-(92),8-(92,92),8-(92,92)]
    83 -2.06397440698 -2.06397440698 -2.06397440698    15[6-(1,1,6),8-(92),8-(92,92),8-(92,92)]
    84   5.8896817599   5.8896817599   5.8896817599    15[6-(1,1,6),8-(92),8-(92,92),8-(92,92)]
    85  5.31109128908  5.31109128908  5.31109128908    15[6-(1,1,6),8-(92),8-(92,92),8-(92,92)]
    86 -1.51951103212 -1.51951103212 -1.51951103212    15[6-(1,1,6),8-(92),8-(92,92),8-(92,92)]
    87 -9.68094724339 -9.68094724339 -9.68094724339    15[6-(1,1,6),8-(92),8-(92,92),8-(92,92)]
    88  13.5066545963  13.5066545963  13.5066545963    15[6-(1,1,6),8-(92),8-(92,92),8-(92,92)]
    89  12.9281355192  12.9281355192  12.9281355192    15[6-(1,1,6),8-(92),8-(92,92),8-(92,92)]
    90 0.190463792096 0.190463792096 0.190463792096    1[6-(1,6,15)]
    91 0.731281999992 0.731281999992 0.731281999992    1[6-(1,6,15)]
    92  4.02950162782  4.02950162782  4.02950162782    1[6-(1,6,15)]
    93  4.35093251546  4.35093251546  4.35093251546    1[6-(1,6,15)]
    94 0.592692512048 0.592692512048 0.592692512048    1[6-(1,6,15)]
    95  1.28278820732  1.28278820732  1.28278820732    1[6-(1,6,15)]
    96   10.421673908   10.421673908   10.421673908    1[6-(1,6,15)]
    97  8.86932911722  8.86932911722  8.86932911722    1[6-(1,6,15)]
    98 -7.42646325288 -7.42646325288 -7.42646325288    1[6-(1,6,15)]
    99  -6.8856603511  -6.8856603511  -6.8856603511    1[6-(1,6,15)]
   100   11.646484173   11.646484173   11.646484173    1[6-(1,6,15)]
   101  11.9679162802  11.9679162802  11.9679162802    1[6-(1,6,15)]
   102  8.20961955702  8.20961955702  8.20961955702    1[6-(1,6,15)]
   103  8.89973055842  8.89973055842  8.89973055842    1[6-(1,6,15)]
   104  2.80469136282  2.80469136282  2.80469136282    1[6-(1,6,15)]
   105   1.2523453525   1.2523453525   1.2523453525    1[6-(1,6,15)]
   106  7.80752334078  7.80752334078  7.80752334078    1[6-(1,6,15)]
   107  8.34832323111  8.34832323111  8.34832323111    1[6-(1,6,15)]
   108 -3.58755792086 -3.58755792086 -3.58755792086    1[6-(1,6,15)]
   109 -3.26610871566 -3.26610871566 -3.26610871566    1[6-(1,6,15)]
   110 -7.02425538907 -7.02425538907 -7.02425538907    1[6-(1,6,15)]
   111 -6.33416148574 -6.33416148574 -6.33416148574    1[6-(1,6,15)]
   112  18.0386218092  18.0386218092  18.0386218092    1[6-(1,6,15)]
   113  16.4862788103  16.4862788103  16.4862788103    1[6-(1,6,15)]
   114   7.4267021279   7.4267021279   7.4267021279    1[6-(1,6,15)]
   115  6.88588392001  6.88588392001  6.88588392001    1[6-(1,6,15)]
   116  3.58766429218  3.58766429218  3.58766429218    1[6-(1,6,15)]
   117  3.26623340454  3.26623340454  3.26623340454    1[6-(1,6,15)]
   118  7.02447340795  7.02447340795  7.02447340795    1[6-(1,6,15)]
   119  6.33437771268  6.33437771268  6.33437771268    1[6-(1,6,15)]
   120 -2.80450798803 -2.80450798803 -2.80450798803    1[6-(1,6,15)]
   121 -1.25216319722 -1.25216319722 -1.25216319722    1[6-(1,6,15)]
   122  15.0436291729  15.0436291729  15.0436291729    1[6-(1,6,15)]
   123  14.5028262711  14.5028262711  14.5028262711    1[6-(1,6,15)]
   124 -4.02931825304 -4.02931825304 -4.02931825304    1[6-(1,6,15)]
   125 -4.35075036019 -4.35075036019 -4.35075036019    1[6-(1,6,15)]
   126-0.592453637024-0.592453637024-0.592453637024    1[6-(1,6,15)]
   127 -1.28256463842 -1.28256463842 -1.28256463842    1[6-(1,6,15)]
   128  4.81247455718  4.81247455718  4.81247455718    1[6-(1,6,15)]
   129   6.3648205675   6.3648205675   6.3648205675    1[6-(1,6,15)]
   130-0.190357420784-0.190357420784-0.190357420784    1[6-(1,6,15)]
   131-0.731157311112-0.731157311112-0.731157311112    1[6-(1,6,15)]
   132  11.2047238409  11.2047238409  11.2047238409    1[6-(1,6,15)]
   133  10.8832746357  10.8832746357  10.8832746357    1[6-(1,6,15)]
   134  14.6414213091  14.6414213091  14.6414213091    1[6-(1,6,15)]
   135  13.9513274057  13.9513274057  13.9513274057    1[6-(1,6,15)]
   136 -10.4214558892 -10.4214558892 -10.4214558892    1[6-(1,6,15)]
   137 -8.86911289028 -8.86911289028 -8.86911289028    1[6-(1,6,15)]
   138  0.34996903093  0.34996903093  0.34996903093    6[1-(0),1-(0),6-(8,8),15-(8,8,8)]
   139-0.964874527487-0.964874527487-0.964874527487    6[6-(1,1,15),8-(27,27),8-(92)]
   140  3.75147522356  3.75147522356  3.75147522356    6[1-(0),1-(0),6-(8,8),15-(8,8,8)]
   141  3.84119383034  3.84119383034  3.84119383034    6[6-(1,1,15),8-(27,27),8-(92)]
   142  1.40816858265  1.40816858265  1.40816858265    6[1-(0),1-(0),6-(8,8),15-(8,8,8)]
   143   2.5600074534   2.5600074534   2.5600074534    6[6-(1,1,15),8-(27,27),8-(92)]
   144  9.72471900286  9.72471900286  9.72471900286    6[1-(0),1-(0),6-(8,8),15-(8,8,8)]
   145  9.79800508375  9.79800508375  9.79800508375    6[6-(1,1,15),8-(27,27),8-(92)]
   146 -7.26696143615 -7.26696143615 -7.26696143615    6[1-(0),1-(0),6-(8,8),15-(8,8,8)]
   147 -8.58180512896 -8.58180512896 -8.58180512896    6[6-(1,1,15),8-(27,27),8-(92)]
   148  11.3684631272  11.3684631272  11.3684631272    6[1-(0),1-(0),6-(8,8),15-(8,8,8)]
   149  11.4582018833  11.4582018833  11.4582018833    6[6-(1,1,15),8-(27,27),8-(92)]
   150  9.02509904973  9.02509904973  9.02509904973    6[1-(0),1-(0),6-(8,8),15-(8,8,8)]
   151  10.1769380549  10.1769380549  10.1769380549    6[6-(1,1,15),8-(27,27),8-(92)]
   152  2.10773109925  2.10773109925  2.10773109925    6[1-(0),1-(0),6-(8,8),15-(8,8,8)]
   153  2.18099703083  2.18099703083  2.18099703083    6[6-(1,1,15),8-(27,27),8-(92)]
   154  7.96701622522  7.96701622522  7.96701622522    6[1-(0),1-(0),6-(8,8),15-(8,8,8)]
   155  6.65216385645  6.65216385645  6.65216385645    6[6-(1,1,15),8-(27,27),8-(92)]
   156 -3.86557197072 -3.86557197072 -3.86557197072    6[1-(0),1-(0),6-(8,8),15-(8,8,8)]
   157  -3.7758445536  -3.7758445536  -3.7758445536    6[6-(1,1,15),8-(27,27),8-(92)]
   158 -6.20878289238 -6.20878289238 -6.20878289238    6[1-(0),1-(0),6-(8,8),15-(8,8,8)]
   159 -5.05693254827 -5.05693254827 -5.05693254827    6[6-(1,1,15),8-(27,27),8-(92)]
   160  17.3416704779  17.3416704779  17.3416704779    6[1-(0),1-(0),6-(8,8),15-(8,8,8)]
   161  17.4149450854  17.4149450854  17.4149450854    6[6-(1,1,15),8-(27,27),8-(92)]
   162  7.26719688907  7.26719688907  7.26719688907    6[1-(0),1-(0),6-(8,8),15-(8,8,8)]
   163  8.58204044749  8.58204044749  8.58204044749    6[6-(1,1,15),8-(27,27),8-(92)]
   164  3.86569069644  3.86569069644  3.86569069644    6[1-(0),1-(0),6-(8,8),15-(8,8,8)]
   165  3.77597208966  3.77597208966  3.77597208966    6[6-(1,1,15),8-(27,27),8-(92)]
   166  6.20899733735  6.20899733735  6.20899733735    6[1-(0),1-(0),6-(8,8),15-(8,8,8)]
   167   5.0571584666   5.0571584666   5.0571584666    6[6-(1,1,15),8-(27),8-(92)]
   168 -2.10755308286 -2.10755308286 -2.10755308286    6[1-(0),1-(0),6-(8,8),15-(8,8,8)]
   169 -2.18083916375 -2.18083916375 -2.18083916375    6[6-(1,1,15),8-(27,27),8-(92)]
   170  14.8841273561  14.8841273561  14.8841273561    6[1-(0),1-(0),6-(8,8),15-(8,8,8)]
   171   16.198971049   16.198971049   16.198971049    6[6-(1,1,15),8-(27,27),8-(92)]
   172 -3.75129720716 -3.75129720716 -3.75129720716    6[1-(0),1-(0),6-(8,8),15-(8,8,8)]
   173 -3.84103596326 -3.84103596326 -3.84103596326    6[6-(1,1,15),8-(27,27),8-(92)]
   174 -1.40793312973 -1.40793312973 -1.40793312973    6[1-(0),1-(0),6-(8,8),15-(8,8,8)]
   175 -2.55977213487 -2.55977213487 -2.55977213487    6[6-(1,1,15),8-(27),8-(92)]
   176  5.50943482075  5.50943482075  5.50943482075    6[1-(0),1-(0),6-(8,8),15-(8,8,8)]
   177  5.43616888917  5.43616888917  5.43616888917    6[6-(1,1,15),8-(27,27),8-(92)]
   178-0.349850305215-0.349850305215-0.349850305215    6[1-(0),1-(0),6-(8,8),15-(8,8,8)]
   179 0.965002063554 0.965002063554 0.965002063554    6[6-(1,1,15),8-(27,27),8-(92)]
   180  11.4827378907  11.4827378907  11.4827378907    6[1-(0),1-(0),6-(8,8),15-(8,8,8)]
   181  11.3930104736  11.3930104736  11.3930104736    6[6-(1,1,15),8-(27,27),8-(92)]
   182  13.8259488124  13.8259488124  13.8259488124    6[1-(0),1-(0),6-(8,8),15-(8,8,8)]
   183  12.6740984683  12.6740984683  12.6740984683    6[6-(1,1,15),8-(27),8-(92)]
   184 -9.72450455789 -9.72450455789 -9.72450455789    6[1-(0),1-(0),6-(8,8),15-(8,8,8)]
   185 -9.79777916542 -9.79777916542 -9.79777916542    6[6-(1,1,15),8-(27,27),8-(92)]
   186  1.51735299531  1.51735299531  1.51735299531    8[15-(6,8,8),92-(8,8,8,8)]
   187 -6.49734214539 -6.49734214539 -6.49734214539    8[15-(6,8,8),92-(8,8,8,8),92-(8,8,8,8,8,8)]
   188  2.88627136357  2.88627136357  2.88627136357    8[15-(6,8,8),92-(8,8,8),92-(8,8,8,8,8,8)]
   189 -0.97812076055 -0.97812076055 -0.97812076055    8[6-(6,8),92-(8,8,8,8)]
   190  -2.0000298922  -2.0000298922  -2.0000298922    8[6-(6,8),27-(8,8),27-(8,8,8,8,8)]
   191  1.57102474234  1.57102474234  1.57102474234    8[15-(6,8,8),92-(8,8,8,8)]
   192   1.2104501933   1.2104501933   1.2104501933    8[15-(6,8,8),92-(8,8,8,8),92-(8,8,8,8,8,8)]
   193   2.0457350939   2.0457350939   2.0457350939    8[15-(6,8,8),92-(8,8,8),92-(8,8,8,8,8,8)]
   194  3.63445990546  3.63445990546  3.63445990546    8[6-(6,8),92-(8,8,8,8)]
   195  4.11434036538  4.11434036538  4.11434036538    8[6-(6,8),27-(8,8),27-(8,8,8,8,8)]
   196  3.12185438767  3.12185438767  3.12185438767    8[15-(6,8,8),92-(8,8,8,8)]
   197  9.11681480954  9.11681480954  9.11681480954    8[15-(6,8,8),92-(8,8,8,8),92-(8,8,8,8,8,8)]
   198 0.648465004808 0.648465004808 0.648465004808    8[15-(6,8,8),92-(8,8,8),92-(8,8,8,8,8,8)]
   199  3.67498256613  3.67498256613  3.67498256613    8[6-(6,8),92-(8,8,8,8)]
   200  2.35693655512  2.35693655512  2.35693655512    8[6-(6,8),27-(8,8),27-(8,8,8,8,8)]
   201  9.02409971468  9.02409971468  9.02409971468    8[15-(6,8,8),92-(8,8,8,8)]
   202  11.4044089826  11.4044089826  11.4044089826    8[15-(6,8,8),92-(8,8,8),92-(8,8,8,8,8,8)]
   203  9.65386037772  9.65386037772  9.65386037772    8[15-(6,8,8),92-(8,8,8),92-(8,8,8,8,8,8)]
   204  8.90301012897  8.90301012897  8.90301012897    8[6-(6,8),92-(8,8,8,8)]
   205  10.7630848117  10.7630848117  10.7630848117    8[6-(6,8),27-(8,8),27-(8,8,8,8,8)]
   206 -6.09956538366 -6.09956538366 -6.09956538366    8[15-(6,8,8),92-(8,8,8,8)]
   207  1.11959594488  1.11959594488  1.11959594488    8[15-(6,8,8),92-(8,8,8,8),92-(8,8,8,8,8,8)]
   208  -4.7306457486  -4.7306457486  -4.7306457486    8[15-(6,8,8),92-(8,8,8),92-(8,8,8,8,8,8)]
   209 -8.59505698422 -8.59505698422 -8.59505698422    8[6-(6,8),92-(8,8,8,8)]
   210  -9.6169548416  -9.6169548416  -9.6169548416    8[6-(6,8),27-(8,8),27-(8,8,8,8,8)]
   211  9.18801710836  9.18801710836  9.18801710836    8[15-(6,8,8),92-(8,8,8,8)]
   212  8.82743255932  8.82743255932  8.82743255932    8[15-(6,8,8),92-(8,8,8,8),92-(8,8,8,8,8,8)]
   213  9.66269607366  9.66269607366  9.66269607366    8[15-(6,8,8),92-(8,8,8),92-(8,8,8,8,8,8)]
   214  11.2514771744  11.2514771744  11.2514771744    8[6-(6,8),92-(8,8,8,8)]
   215  11.7313552152  11.7313552152  11.7313552152    8[6-(6,8),27-(8,8),27-(8,8,8,8,8)]
   216  10.7387727666  10.7387727666  10.7387727666    8[15-(6,8,8),92-(8,8,8,8)]
   217  1.49987671927  1.49987671927  1.49987671927    8[15-(6,8,8),92-(8,8,8,8),92-(8,8,8,8,8,8)]
   218  8.26538211698  8.26538211698  8.26538211698    8[15-(6,8,8),92-(8,8,8),92-(8,8,8,8,8,8)]
   219  11.2919187898  11.2919187898  11.2919187898    8[6-(6,8),92-(8,8,8,8)]
   220  9.97386150452  9.97386150452  9.97386150452    8[6-(6,8),27-(8,8),27-(8,8,8,8,8)]
   221  1.40710734866  1.40710734866  1.40710734866    8[15-(6,8,8),92-(8,8,8,8)]
   222  3.78742661654  3.78742661654  3.78742661654    8[15-(6,8,8),92-(8,8,8,8),92-(8,8,8,8,8,8)]
   223  2.03689939796  2.03689939796  2.03689939796    8[15-(6,8,8),92-(8,8,8),92-(8,8,8,8,8,8)]
   224  1.28599286001  1.28599286001  1.28599286001    8[6-(6,8),92-(8,8,8,8)]
   225  3.14606996185  3.14606996185  3.14606996185    8[6-(6,8),27-(8,8),27-(8,8,8,8,8)]
   226  9.13438046835  9.13438046835  9.13438046835    8[15-(6,8,8),92-(8,8,8,8)]
   227  8.73663506052  8.73663506052  8.73663506052    8[15-(6,8,8),92-(8,8,8,8),92-(8,8,8,8,8,8)]
   228   10.503324185   10.503324185   10.503324185    8[15-(6,8,8),92-(8,8,8),92-(8,8,8,8,8,8)]
   229  6.63890120477  6.63890120477  6.63890120477    8[6-(6,8),92-(8,8,8,8)]
   230   5.6170180338   5.6170180338   5.6170180338    8[6-(6,8),27-(8,8),27-(8,8,8,8,8)]
   231  -6.0460027307  -6.0460027307  -6.0460027307    8[15-(6,8,8),92-(8,8,8,8)]
   232  16.4443900274  16.4443900274  16.4443900274    8[15-(6,8,8),92-(8,8,8,8),92-(8,8,8,8,8,8)]
   233 -5.57131772756 -5.57131772756 -5.57131772756    8[15-(6,8,8),92-(8,8,8),92-(8,8,8,8,8,8)]
   234 -3.98256205986 -3.98256205986 -3.98256205986    8[6-(6,8),92-(8,8,8,8)]
   235 -3.50270756061 -3.50270756061 -3.50270756061    8[6-(6,8),27-(8,8),27-(8,8,8,8,8)]
   236 -4.49512443431 -4.49512443431 -4.49512443431    8[15-(6,8,8),92-(8,8,8,8)]
   237  -6.1170807488  -6.1170807488  -6.1170807488    8[15-(6,8,8),92-(8,8,8,8),92-(8,8,8,8,8,8)]
   238 -6.96852112179 -6.96852112179 -6.96852112179    8[15-(6,8,8),92-(8,8,8),92-(8,8,8,8,8,8)]
   239 -3.94195901593 -3.94195901593 -3.94195901593    8[6-(6,8),92-(8,8,8,8)]
   240 -5.25999275964 -5.25999275964 -5.25999275964    8[6-(6,8),27-(8,8),27-(8,8,8,8,8)]
   241  16.6410785367  16.6410785367  16.6410785367    8[15-(6,8,8),92-(8,8,8)]
   242  -3.8296124991  -3.8296124991  -3.8296124991    8[15-(6,8,8),92-(8,8,8,8),92-(8,8,8,8,8,8)]
   243  17.2708465043  17.2708465043  17.2708465043    8[15-(6,8,8),92-(8,8,8),92-(8,8,8,8,8,8)]
   244   16.519951711   16.519951711   16.519951711    8[6-(6,8),92-(8,8,8)]
   245  18.3800141265  18.3800141265  18.3800141265    8[6-(6,8),27-(8,8),27-(8,8,8,8,8)]
   246  6.09981292469  6.09981292469  6.09981292469    8[15-(6,8,8),92-(8,8,8,8)]
   247  14.1145080654  14.1145080654  14.1145080654    8[15-(6,8,8),92-(8,8,8),92-(8,8,8,8,8,8)]
   248  4.73089455643  4.73089455643  4.73089455643    8[15-(6,8,8),92-(8,8,8),92-(8,8,8,8,8,8)]
   249  8.59528668055  8.59528668055  8.59528668055    8[6-(6,8),92-(8,8,8,8)]
   250   9.6171958122   9.6171958122   9.6171958122    8[6-(6,8),27-(8,8),27-(8,8,8,8,8)]
   251  6.04614117766  6.04614117766  6.04614117766    8[15-(6,8,8),92-(8,8,8,8)]
   252   6.4067157267   6.4067157267   6.4067157267    8[15-(6,8,8),92-(8,8,8,8),92-(8,8,8,8,8,8)]
   253   5.5714308261   5.5714308261   5.5714308261    8[15-(6,8,8),92-(8,8,8),92-(8,8,8,8,8,8)]
   254  3.98270601454  3.98270601454  3.98270601454    8[6-(6,8),92-(8,8,8,8)]
   255  3.50282555462  3.50282555462  3.50282555462    8[6-(6,8),27-(8,8),27-(8,8,8,8,8)]
   256  4.49531153233  4.49531153233  4.49531153233    8[15-(6,8,8),92-(8,8,8,8)]
   257 -1.49964888954 -1.49964888954 -1.49964888954    8[15-(6,8,8),92-(8,8,8,8),92-(8,8,8,8,8,8)]
   258  6.96870091519  6.96870091519  6.96870091519    8[15-(6,8,8),92-(8,8,8),92-(8,8,8,8,8,8)]
   259  3.94218335387  3.94218335387  3.94218335387    8[6-(6,8),92-(8,8,8,8)]
   260  5.26022936488  5.26022936488  5.26022936488    8[6-(6,8),27-(8,8,8,8,8)]
   261 -1.40693379468 -1.40693379468 -1.40693379468    8[15-(6,8,8),92-(8,8,8,8)]
   262 -3.78724306256 -3.78724306256 -3.78724306256    8[15-(6,8,8),92-(8,8,8,8),92-(8,8,8,8,8,8)]
   263 -2.03669445772 -2.03669445772 -2.03669445772    8[15-(6,8,8),92-(8,8,8),92-(8,8,8,8,8,8)]
   264 -1.28584420897 -1.28584420897 -1.28584420897    8[6-(6,8),92-(8,8,8,8)]
   265 -3.14591889169 -3.14591889169 -3.14591889169    8[6-(6,8),27-(8,8),27-(8,8,8,8,8)]
   266  13.7167313037  13.7167313037  13.7167313037    8[15-(6,8,8),92-(8,8,8,8)]
   267  6.49756997512  6.49756997512  6.49756997512    8[15-(6,8,8),92-(8,8,8,8),92-(8,8,8,8,8,8)]
   268  12.3478116686  12.3478116686  12.3478116686    8[15-(6,8,8),92-(8,8,8),92-(8,8,8,8,8,8)]
   269  16.2122229042  16.2122229042  16.2122229042    8[6-(6,8),92-(8,8,8,8)]
   270  17.2341207616  17.2341207616  17.2341207616    8[6-(6,8),27-(8,8),27-(8,8,8,8,8)]
   271 -1.57085118836 -1.57085118836 -1.57085118836    8[15-(6,8,8),92-(8,8,8,8)]
   272 -1.21026663932 -1.21026663932 -1.21026663932    8[15-(6,8,8),92-(8,8,8,8),92-(8,8,8,8,8,8)]
   273 -2.04553015366 -2.04553015366 -2.04553015366    8[15-(6,8,8),92-(8,8,8),92-(8,8,8,8,8,8)]
   274 -3.63431125441 -3.63431125441 -3.63431125441    8[6-(6,8),92-(8,8,8,8)]
   275 -4.11418929522 -4.11418929522 -4.11418929522    8[6-(6,8),27-(8,8),27-(8,8,8,8,8)]
   276 -3.12160684664 -3.12160684664 -3.12160684664    8[15-(6,8,8),92-(8,8,8,8)]
   277  6.11728920073  6.11728920073  6.11728920073    8[15-(6,8,8),92-(8,8,8,8),92-(8,8,8,8,8,8)]
   278-0.648216196983-0.648216196983-0.648216196983    8[15-(6,8,8),92-(8,8,8),92-(8,8,8,8,8,8)]
   279  -3.6747528698  -3.6747528698  -3.6747528698    8[6-(6,8),92-(8,8,8,8)]
   280 -2.35669558452 -2.35669558452 -2.35669558452    8[6-(6,8),27-(8,8,8,8,8)]
   281  6.21005857134  6.21005857134  6.21005857134    8[15-(6,8,8),92-(8,8,8,8)]
   282  3.82973930346  3.82973930346  3.82973930346    8[15-(6,8,8),92-(8,8,8,8),92-(8,8,8,8,8,8)]
   283  5.58026652204  5.58026652204  5.58026652204    8[15-(6,8,8),92-(8,8,8),92-(8,8,8,8,8,8)]
   284  6.33117305999  6.33117305999  6.33117305999    8[6-(6,8),92-(8,8,8,8)]
   285  4.47109595815  4.47109595815  4.47109595815    8[6-(6,8),27-(8,8),27-(8,8,8,8,8)]
   286 -1.51721454835 -1.51721454835 -1.51721454835    8[15-(6,8,8),92-(8,8,8,8)]
   287 -1.11946914052 -1.11946914052 -1.11946914052    8[15-(6,8,8),92-(8,8,8,8),92-(8,8,8,8,8,8)]
   288 -2.88615826503 -2.88615826503 -2.88615826503    8[15-(6,8,8),92-(8,8,8),92-(8,8,8,8,8,8)]
   289  0.97826471523  0.97826471523  0.97826471523    8[6-(6,8),92-(8,8,8,8)]
   290   2.0001478862   2.0001478862   2.0001478862    8[6-(6,8),27-(8,8),27-(8,8,8,8,8)]
   291  13.6631686507  13.6631686507  13.6631686507    8[15-(6,8,8),92-(8,8,8)]
   292 -8.82722410739 -8.82722410739 -8.82722410739    8[15-(6,8,8),92-(8,8,8,8),92-(8,8,8,8,8,8)]
   293  13.1884836476  13.1884836476  13.1884836476    8[15-(6,8,8),92-(8,8,8),92-(8,8,8,8,8,8)]
   294  11.5997279799  11.5997279799  11.5997279799    8[6-(6,8),92-(8,8,8)]
   295  11.1198734806  11.1198734806  11.1198734806    8[6-(6,8),27-(8,8),27-(8,8,8,8,8)]
   296  12.1122903543  12.1122903543  12.1122903543    8[15-(6,8,8),92-(8,8,8,8)]
   297  13.7342466688  13.7342466688  13.7342466688    8[15-(6,8,8),92-(8,8,8,8),92-(8,8,8,8,8,8)]
   298  14.5856870418  14.5856870418  14.5856870418    8[15-(6,8,8),92-(8,8,8),92-(8,8,8,8,8,8)]
   299  11.5591249359  11.5591249359  11.5591249359    8[6-(6,8),92-(8,8,8,8)]
   300  12.8771586796  12.8771586796  12.8771586796    8[6-(6,8),27-(8,8,8,8,8)]
   301 -9.02391261665 -9.02391261665 -9.02391261665    8[15-(6,8,8),92-(8,8,8,8)]
   302  11.4467784191  11.4467784191  11.4467784191    8[15-(6,8,8),92-(8,8,8,8),92-(8,8,8,8,8,8)]
   303 -9.65368058432 -9.65368058432 -9.65368058432    8[15-(6,8,8),92-(8,8,8),92-(8,8,8,8,8,8)]
   304 -8.90278579102 -8.90278579102 -8.90278579102    8[6-(6,8),92-(8,8,8,8)]
   305 -10.7628482065 -10.7628482065 -10.7628482065    8[6-(6,8),27-(8,8),27-(8,8,8,8,8)]
   306 -3.31496435293 -3.31496435293 -3.31496435293    8[27-(8),92-(8,8,8,8,8,8)]
   307  6.11221876521  6.11221876521  6.11221876521    8[92-(8,8,8),92-(8,8,8),92-(8,8,8,8,8,8)]
   308 -5.59352614125 -5.59352614125 -5.59352614125    8[92-(8,8,8,8),92-(8,8,8,8),92-(8,8,8,8,8,8)]
   309-0.859839543092-0.859839543092-0.859839543092    8[27-(8),92-(8,8,8,8,8,8)]
   310   10.609320055   10.609320055   10.609320055    8[92-(8,8,8),92-(8,8,8),92-(8,8,8,8,8,8)]
   311-0.948654246749-0.948654246749-0.948654246749    8[92-(8,8,8,8),92-(8,8,8,8),92-(8,8,8,8,8,8)]
   312  8.47700546309  8.47700546309  8.47700546309    8[27-(8),92-(8,8,8,8,8,8)]
   313   -2.992154135   -2.992154135   -2.992154135    8[92-(8,8,8),92-(8,8,8),92-(8,8,8,8,8,8)]
   314  8.56582016675  8.56582016675  8.56582016675    8[92-(8,8,8,8),92-(8,8,8,8),92-(8,8,8,8,8,8)]
   315  10.9321302729  10.9321302729  10.9321302729    8[27-(8),92-(8,8,8,8,8,8)]
   316  1.50494715479  1.50494715479  1.50494715479    8[92-(8,8,8),92-(8,8,8),92-(8,8,8,8,8,8)]
   317  13.2106920613  13.2106920613  13.2106920613    8[92-(8,8,8),92-(8,8,8),92-(8,8,8,8,8,8)]
   318   4.3019867911   4.3019867911   4.3019867911    8[27-(8),92-(8,8,8,8,8,8)]
   319 -1.50471042511 -1.50471042511 -1.50471042511    8[92-(8,8,8),92-(8,8,8),92-(8,8,8,8,8,8)]
   320  2.02344434075  2.02344434075  2.02344434075    8[92-(8,8,8,8),92-(8,8,8,8),92-(8,8,8,8,8,8)]
   321  6.75711160093  6.75711160093  6.75711160093    8[27-(8),92-(8,8,8,8,8,8)]
   322  2.99239086468  2.99239086468  2.99239086468    8[92-(8,8,8),92-(8,8,8),92-(8,8,8,8,8,8)]
   323  6.66831623525  6.66831623525  6.66831623525    8[92-(8,8,8,8),92-(8,8,8,8),92-(8,8,8,8,8,8)]
   324 0.860054319066 0.860054319066 0.860054319066    8[27-(8),92-(8,8,8,8,8,8)]
   325  4.62477505532  4.62477505532  4.62477505532    8[92-(8,8,8),92-(8,8,8),92-(8,8,8,8,8,8)]
   326 0.948849684746 0.948849684746 0.948849684746    8[92-(8,8,8,8),92-(8,8,8,8),92-(8,8,8,8,8,8)]
   327   3.3151791289   3.3151791289   3.3151791289    8[27-(8),92-(8,8,8,8,8,8)]
   328  9.12187634511  9.12187634511  9.12187634511    8[92-(8,8,8),92-(8,8,8),92-(8,8,8,8,8,8)]
   329  5.59372157925  5.59372157925  5.59372157925    8[92-(8,8,8,8),92-(8,8,8,8),92-(8,8,8,8,8,8)]
   330  11.9190142218  11.9190142218  11.9190142218    8[27-(8),92-(8,8,8,8,8,8)]
   331  -9.1217030201  -9.1217030201  -9.1217030201    8[92-(8,8,8),92-(8,8,8),92-(8,8,8,8,8,8)]
   332   9.6404703205   9.6404703205   9.6404703205    8[92-(8,8,8,8),92-(8,8,8,8),92-(8,8,8,8,8,8)]
   333  14.3740989222  14.3740989222  14.3740989222    8[27-(8),92-(8,8,8,8,8,8)]
   334 -4.62467519968 -4.62467519968 -4.62467519968    8[92-(8,8,8),92-(8,8,8),92-(8,8,8,8,8,8)]
   335  14.2852663315  14.2852663315  14.2852663315    8[92-(8,8,8,8),92-(8,8,8,8),92-(8,8,8,8,8,8)]
   336 -6.75693300216 -6.75693300216 -6.75693300216    8[27-(8),92-(8,8,8,8,8,8)]
   337  12.2418411197  12.2418411197  12.2418411197    8[92-(8,8,8),92-(8,8,8),92-(8,8,8,8,8,8)]
   338  -6.6681004115  -6.6681004115  -6.6681004115    8[92-(8,8,8,8),92-(8,8,8,8),92-(8,8,8,8,8,8)]
   339 -4.30184830182 -4.30184830182 -4.30184830182    8[27-(8),92-(8,8,8,8,8,8)]
   340  16.7388689401  16.7388689401  16.7388689401    8[92-(8,8,8),92-(8,8,8),92-(8,8,8,8,8,8)]
   341  -2.0233044005  -2.0233044005  -2.0233044005    8[92-(8,8,8,8),92-(8,8,8,8),92-(8,8,8,8,8,8)]
   342  2.62487930834  2.62487930834  2.62487930834    8[92-(8,8,8,8),92-(8,8,8,8)]
   343 0.738930649232 0.738930649232 0.738930649232    8[92-(8,8,8,8),92-(8,8,8,8)]
   344  4.99228661166  4.99228661166  4.99228661166    8[92-(8,8,8,8),92-(8,8,8,8)]
   345  6.87823527077  6.87823527077  6.87823527077    8[92-(8,8,8,8),92-(8,8,8,8)]
   346 -4.99204980234 -4.99204980234 -4.99204980234    8[92-(8,8,8,8),92-(8,8,8,8)]
   347  8.35592924721  8.35592924721  8.35592924721    8[92-(8,8,8,8),92-(8,8,8,8)]
   348  12.6092157223  12.6092157223  12.6092157223    8[92-(8,8,8,8),92-(8,8,8,8)]
   349-0.738763327208-0.738763327208-0.738763327208    8[92-(8,8,8,8),92-(8,8,8,8)]
   350   10.241873974   10.241873974   10.241873974    8[92-(8,8,8,8),92-(8,8,8,8)]
   351 -6.87806401644 -6.87806401644 -6.87806401644    8[92-(8,8,8,8),92-(8,8,8,8)]
   352 -2.62470805401 -2.62470805401 -2.62470805401    8[92-(8,8,8,8),92-(8,8,8,8)]
