# Supplementary material for: A collection of forcefield precursors for metal–organic frameworks
Source: RSC Adv. 2019 Nov 13;9(63):36492–507. doi: 10.1039/c9ra07327b (PMC9075174; doi:10.1039/c9ra07327b)
Supplement: RA-009-C9RA07327B-s3121 [file RA-009-C9RA07327B-s3121.txt]

EJEHAD_clean

22.8642    0.00000000    0.00000000
-7.62131699    21.55660384    0.00000000
-7.62131699    -10.77812583    18.66866821

     1 -4.88518117146 -4.88518117146 -4.88518117146    92[8-(15),8-(15,92),8-(6),8-(92),8-(92,92)]
     2 -2.38153806039 -2.38153806039 -2.38153806039    92[8-(15),8-(15,92),8-(6),8-(92),8-(92,92)]
     3  14.6938722614  14.6938722614  14.6938722614    92[8-(15),8-(15,92),8-(6),8-(92),8-(92,92)]
     4  7.81597901045  7.81597901045  7.81597901045    92[8-(15),8-(15,92),8-(6),8-(92),8-(92,92)]
     5  2.73615686158  2.73615686158  2.73615686158    92[8-(15),8-(15,92),8-(6),8-(92),8-(92,92)]
     6  5.23987661163  5.23987661163  5.23987661163    92[8-(15),8-(15,92),8-(6),8-(92),8-(92,92)]
     7  7.07253422587  7.07253422587  7.07253422587    92[8-(15),8-(15,92),8-(6),8-(92),8-(92,92)]
     8 0.194564340927 0.194564340927 0.194564340927    92[8-(15),8-(15,92),8-(6),8-(92),8-(92,92)]
     9  10.3575211399  10.3575211399  10.3575211399    92[8-(15),8-(15,92),8-(6),8-(92),8-(92,92)]
    10  12.8612766208  12.8612766208  12.8612766208    92[8-(15),8-(15,92),8-(6),8-(92),8-(92,92)]
    11-0.548865783263-0.548865783263-0.548865783263    92[8-(15),8-(15,92),8-(6),8-(92),8-(92,92)]
    12 -7.42679993738 -7.42679993738 -7.42679993738    92[8-(15),8-(15,92),8-(6),8-(92),8-(92,92)]
    13  12.5067471915  12.5067471915  12.5067471915    92[8-(15),8-(15,92),8-(6),8-(92),8-(92,92)]
    14  10.0031040804  10.0031040804  10.0031040804    92[8-(15),8-(15,92),8-(6),8-(92),8-(92,92)]
    15 -7.07230624139 -7.07230624139 -7.07230624139    92[8-(15),8-(15,92),8-(6),8-(92),8-(92,92)]
    16-0.194412990454-0.194412990454-0.194412990454    92[8-(15),8-(15,92),8-(6),8-(92),8-(92,92)]
    17  4.88540915842  4.88540915842  4.88540915842    92[8-(15),8-(15,92),8-(6),8-(92),8-(92,92)]
    18  2.38168940837  2.38168940837  2.38168940837    92[8-(15),8-(15,92),8-(6),8-(92),8-(92,92)]
    19 0.549031794131 0.549031794131 0.549031794131    92[8-(15),8-(15,92),8-(6),8-(92),8-(92,92)]
    20  7.42700167907  7.42700167907  7.42700167907    92[8-(15),8-(15,92),8-(6),8-(92),8-(92,92)]
    21 -2.73595511988 -2.73595511988 -2.73595511988    92[8-(15),8-(15,92),8-(6),8-(92),8-(92,92)]
    22 -5.23971060076 -5.23971060076 -5.23971060076    92[8-(15),8-(15,92),8-(6),8-(92),8-(92,92)]
    23  8.17043180326  8.17043180326  8.17043180326    92[8-(15),8-(15,92),8-(6),8-(92),8-(92,92)]
    24  15.0483659574  15.0483659574  15.0483659574    92[8-(15),8-(15,92),8-(6),8-(92),8-(92,92)]
    25   7.9158143931   7.9158143931   7.9158143931    92[8-(15,92),8-(15,92),8-(15,92),8-(15,92),8-(25),8-(92,92),8-(92,92)]
    26-0.294248373097-0.294248373097-0.294248373097    92[8-(15,92),8-(15,92),8-(15,92),8-(15,92),8-(25),8-(92,92),8-(92,92)]
    27   4.3117698017   4.3117698017   4.3117698017    92[8-(15,92),8-(15,92),8-(15,92),8-(15,92),8-(25),8-(92,92),8-(92,92)]
    28   3.3097962183   3.3097962183   3.3097962183    92[8-(15,92),8-(15,92),8-(15,92),8-(15,92),8-(25),8-(92,92),8-(92,92)]
    29 0.294464585923 0.294464585923 0.294464585923    92[8-(15,92),8-(15,92),8-(15,92),8-(15,92),8-(25),8-(92,92),8-(92,92)]
    30  7.32710143408  7.32710143408  7.32710143408    92[8-(15,92),8-(15,92),8-(15,92),8-(15,92),8-(25),8-(92,92),8-(92,92)]
    31  11.9331196064  11.9331196064  11.9331196064    92[8-(15,92),8-(15,92),8-(15,92),8-(15,92),8-(25),8-(92,92),8-(92,92)]
    32 -4.31155358638 -4.31155358638 -4.31155358638    92[8-(15,92),8-(15,92),8-(15,92),8-(15,92),8-(25),8-(92,92),8-(92,92)]
    33   15.537185455   15.537185455   15.537185455    92[8-(15,92),8-(15,92),8-(15,92),8-(15,92),8-(25),8-(92,92),8-(92,92)]
    34 -7.91561943498 -7.91561943498 -7.91561943498    92[8-(15,92),8-(15,92),8-(15,92),8-(15,92),8-(25),8-(92,92),8-(92,92)]
    35 -3.30967651207 -3.30967651207 -3.30967651207    92[8-(15,92),8-(15,92),8-(15,92),8-(15,92),8-(25),8-(92,92),8-(92,92)]
    36  10.9312425321  10.9312425321  10.9312425321    92[8-(15,92),8-(15,92),8-(15,92),8-(15,92),8-(25),8-(92,92),8-(92,92)]
    37  1.02231224965  1.02231224965  1.02231224965    92[8-(15,92),8-(15,92),8-(92,92),8-(92,92)]
    38 -3.13747052378 -3.13747052378 -3.13747052378    92[8-(15,92),8-(15,92),8-(92,92),8-(92,92)]
    39  10.7590365438  10.7590365438  10.7590365438    92[8-(15,92),8-(15,92),8-(92,92),8-(92,92)]
    40  6.59925377035  6.59925377035  6.59925377035    92[8-(15,92),8-(15,92),8-(92,92),8-(92,92)]
    41  8.64364651984  8.64364651984  8.64364651984    92[8-(15,92),8-(15,92),8-(92,92),8-(92,92)]
    42  4.48386374641  4.48386374641  4.48386374641    92[8-(15,92),8-(15,92),8-(92,92),8-(92,92)]
    43  3.13770227359  3.13770227359  3.13770227359    92[8-(15,92),8-(15,92),8-(92,92),8-(92,92)]
    44 -1.02208049984 -1.02208049984 -1.02208049984    92[8-(15,92),8-(15,92),8-(92,92),8-(92,92)]
    45  16.2650367645  16.2650367645  16.2650367645    92[8-(15,92),8-(15,92),8-(92,92),8-(92,92)]
    46  12.1053219514  12.1053219514  12.1053219514    92[8-(15,92),8-(15,92),8-(92,92),8-(92,92)]
    47 -4.48375593137 -4.48375593137 -4.48375593137    92[8-(15,92),8-(15,92),8-(92,92),8-(92,92)]
    48 -8.64347074451 -8.64347074451 -8.64347074451    92[8-(15,92),8-(15,92),8-(92,92),8-(92,92)]
    49   14.501390208   14.501390208   14.501390208    25[8-(6,25),8-(6,25),8-(6,25)]
    50 -4.83374408774 -4.83374408774 -4.83374408774    25[8-(6,25),8-(6,25),8-(6,25)]
    51  2.78766398748  2.78766398748  2.78766398748    25[8-(6,25),8-(6,25),8-(6,25)]
    52    8.362809792    8.362809792    8.362809792    25[8-(6,25),8-(6,25),8-(6,25)]
    53 -2.78757290226 -2.78757290226 -2.78757290226    25[8-(6,25),8-(6,25),8-(6,25)]
    54  4.83390203252  4.83390203252  4.83390203252    25[8-(6,25),8-(6,25),8-(6,25)]
    55        11.4321        11.4321        11.4321    25[8-(6,25),8-(6,25),8-(6,25),8-(6,25),8-(6,25),8-(6,25)]
    56   -3.810658495   -3.810658495   -3.810658495    25[8-(6,25),8-(6,25),8-(6,25),8-(6,25),8-(6,25),8-(6,25)]
    57     3.81078301     3.81078301     3.81078301    25[8-(6,25),8-(6,25),8-(6,25),8-(6,25),8-(6,25),8-(6,25)]
    58  5.46003600664  5.46003600664  5.46003600664    25[8-(8),8-(8),8-(8),8-(8),8-(92),8-(92)]
    59  2.16153001336  2.16153001336  2.16153001336    25[8-(8),8-(8),8-(8),8-(8),8-(92),8-(92)]
    60 -2.16131629582 -2.16131629582 -2.16131629582    25[8-(8),8-(8),8-(8),8-(8),8-(92),8-(92)]
    61  9.78288231582  9.78288231582  9.78288231582    25[8-(8),8-(8),8-(8),8-(8),8-(92),8-(92)]
    62  13.0814421992  13.0814421992  13.0814421992    25[8-(0),8-(8),8-(8),8-(92),8-(92)]
    63 -5.45987617918 -5.45987617918 -5.45987617918    25[8-(8),8-(8),8-(8),8-(8),8-(92),8-(92)]
    64  5.89537039456  5.89537039456  5.89537039456    15[6-(1,1,6),8-(92),8-(92,92),8-(92,92)]
    65 -2.06135594488 -2.06135594488 -2.06135594488    15[6-(1,1,6),8-(92),8-(92,92),8-(92,92)]
    66  6.09663504207  6.09663504207  6.09663504207    15[6-(1,1,6),8-(92),8-(92,92),8-(92,92)]
    67  5.31248254826  5.31248254826  5.31248254826    15[6-(1,1,6),8-(92),8-(92,92),8-(92,92)]
    68 -1.72594861757 -1.72594861757 -1.72594861757    15[6-(1,1,6),8-(92),8-(92,92),8-(92,92)]
    69  5.56002494621  5.56002494621  5.56002494621    15[6-(1,1,6),8-(92),8-(92,92),8-(92,92)]
    70  13.7179540542  13.7179540542  13.7179540542    15[6-(1,1,6),8-(92),8-(92,92),8-(92,92)]
    71 -2.30889834284 -2.30889834284 -2.30889834284    15[6-(1,1,6),8-(92),8-(92,92),8-(92,92)]
    72   13.516743237   13.516743237   13.516743237    15[6-(1,1,6),8-(92),8-(92,92),8-(92,92)]
    73 -9.68272878733 -9.68272878733 -9.68272878733    15[6-(1,1,6),8-(92),8-(92,92),8-(92,92)]
    74 -1.52480920226 -1.52480920226 -1.52480920226    15[6-(1,1,6),8-(92),8-(92,92),8-(92,92)]
    75  12.9339267926  12.9339267926  12.9339267926    15[6-(1,1,6),8-(92),8-(92,92),8-(92,92)]
    76  1.72619562544  1.72619562544  1.72619562544    15[6-(1,1,6),8-(92),8-(92,92),8-(92,92)]
    77  9.68292196488  9.68292196488  9.68292196488    15[6-(1,1,6),8-(92),8-(92,92),8-(92,92)]
    78  1.52493097793  1.52493097793  1.52493097793    15[6-(1,1,6),8-(92),8-(92,92),8-(92,92)]
    79  2.30908347174  2.30908347174  2.30908347174    15[6-(1,1,6),8-(92),8-(92,92),8-(92,92)]
    80  9.34751463757  9.34751463757  9.34751463757    15[6-(1,1,6),8-(92),8-(92,92),8-(92,92)]
    81  2.06154107379  2.06154107379  2.06154107379    15[6-(1,1,6),8-(92),8-(92,92),8-(92,92)]
    82 -6.09638803419 -6.09638803419 -6.09638803419    15[6-(1,1,6),8-(92),8-(92,92),8-(92,92)]
    83  9.93046436284  9.93046436284  9.93046436284    15[6-(1,1,6),8-(92),8-(92,92),8-(92,92)]
    84 -5.89517721701 -5.89517721701 -5.89517721701    15[6-(1,1,6),8-(92),8-(92,92),8-(92,92)]
    85  17.3042948073  17.3042948073  17.3042948073    15[6-(1,1,6),8-(92),8-(92,92),8-(92,92)]
    86  9.14637522226  9.14637522226  9.14637522226    15[6-(1,1,6),8-(92),8-(92,92),8-(92,92)]
    87 -5.31236077259 -5.31236077259 -5.31236077259    15[6-(1,1,6),8-(92),8-(92,92),8-(92,92)]
    88  -1.2939759068  -1.2939759068  -1.2939759068    1[6-(1,6,15)]
    89-0.563835161518-0.563835161518-0.563835161518    1[6-(1,6,15)]
    90  -4.3364960471  -4.3364960471  -4.3364960471    1[6-(1,6,15)]
    91 -4.06060651372 -4.06060651372 -4.06060651372    1[6-(1,6,15)]
    92  14.4487084594  14.4487084594  14.4487084594    1[6-(1,6,15)]
    93  14.9867755806  14.9867755806  14.9867755806    1[6-(1,6,15)]
    94  6.42489553447  6.42489553447  6.42489553447    1[6-(1,6,15)]
    95  4.88079813465  4.88079813465  4.88079813465    1[6-(1,6,15)]
    96  6.32736673329  6.32736673329  6.32736673329    1[6-(1,6,15)]
    97  7.05749261148  7.05749261148  7.05749261148    1[6-(1,6,15)]
    98   3.2848872845   3.2848872845   3.2848872845    1[6-(1,6,15)]
    99  3.56077524899  3.56077524899  3.56077524899    1[6-(1,6,15)]
   100  6.82736581934  6.82736581934  6.82736581934    1[6-(1,6,15)]
   101  7.36544780758  7.36544780758  7.36544780758    1[6-(1,6,15)]
   102 -1.19648779713 -1.19648779713 -1.19648779713    1[6-(1,6,15)]
   103 -2.74058362805 -2.74058362805 -2.74058362805    1[6-(1,6,15)]
   104  13.9487170435  13.9487170435  13.9487170435    1[6-(1,6,15)]
   105    14.67884078    14.67884078    14.67884078    1[6-(1,6,15)]
   106  10.9063279926  10.9063279926  10.9063279926    1[6-(1,6,15)]
   107  11.1822345347  11.1822345347  11.1822345347    1[6-(1,6,15)]
   108-0.794074888766-0.794074888766-0.794074888766    1[6-(1,6,15)]
   109-0.256011478161-0.256011478161-0.256011478161    1[6-(1,6,15)]
   110 -8.81783810734 -8.81783810734 -8.81783810734    1[6-(1,6,15)]
   111 -10.3619317966 -10.3619317966 -10.3619317966    1[6-(1,6,15)]
   112   8.9155419268   8.9155419268   8.9155419268    1[6-(1,6,15)]
   113  8.18540118152  8.18540118152  8.18540118152    1[6-(1,6,15)]
   114  11.9580620671  11.9580620671  11.9580620671    1[6-(1,6,15)]
   115  11.6821725337  11.6821725337  11.6821725337    1[6-(1,6,15)]
   116 -6.82714243943 -6.82714243943 -6.82714243943    1[6-(1,6,15)]
   117 -7.36520956058 -7.36520956058 -7.36520956058    1[6-(1,6,15)]
   118  1.19667048553  1.19667048553  1.19667048553    1[6-(1,6,15)]
   119  2.74076788535  2.74076788535  2.74076788535    1[6-(1,6,15)]
   120  1.29419928671  1.29419928671  1.29419928671    1[6-(1,6,15)]
   121 0.564073408519 0.564073408519 0.564073408519    1[6-(1,6,15)]
   122   4.3366787355   4.3366787355   4.3366787355    1[6-(1,6,15)]
   123  4.06079077101  4.06079077101  4.06079077101    1[6-(1,6,15)]
   124 0.794200200662 0.794200200662 0.794200200662    1[6-(1,6,15)]
   125 0.256118212419 0.256118212419 0.256118212419    1[6-(1,6,15)]
   126  8.81805381713  8.81805381713  8.81805381713    1[6-(1,6,15)]
   127   10.362149648   10.362149648   10.362149648    1[6-(1,6,15)]
   128 -6.32715102351 -6.32715102351 -6.32715102351    1[6-(1,6,15)]
   129 -7.05727476004 -7.05727476004 -7.05727476004    1[6-(1,6,15)]
   130  -3.2847619726  -3.2847619726  -3.2847619726    1[6-(1,6,15)]
   131 -3.56066851473 -3.56066851473 -3.56066851473    1[6-(1,6,15)]
   132  8.41564090877  8.41564090877  8.41564090877    1[6-(1,6,15)]
   133  7.87757749816  7.87757749816  7.87757749816    1[6-(1,6,15)]
   134  16.4394041273  16.4394041273  16.4394041273    1[6-(1,6,15)]
   135  17.9834978166  17.9834978166  17.9834978166    1[6-(1,6,15)]
   136 -1.39472344185 -1.39472344185 -1.39472344185    6[1-(0),1-(0),6-(8,8),15-(8,8,8)]
   137 -2.52253440701 -2.52253440701 -2.52253440701    6[6-(1,1,15),8-(25,25),8-(92)]
   138 -3.76260942341 -3.76260942341 -3.76260942341    6[1-(0),1-(0),6-(8,8),15-(8,8,8)]
   139 -3.88197114613 -3.88197114613 -3.88197114613    6[6-(1,1,15),8-(25,25),8-(92)]
   140  14.8445582096  14.8445582096  14.8445582096    6[1-(0),1-(0),6-(8,8),15-(8,8,8)]
   141  16.1818063873  16.1818063873  16.1818063873    6[6-(1,1,15),8-(0),8-(92)]
   142  5.55590669571  5.55590669571  5.55590669571    6[1-(0),1-(0),6-(8,8),15-(8,8,8)]
   143  5.46583120587  5.46583120587  5.46583120587    6[6-(1,1,15),8-(25,25),8-(92)]
   144  6.22660741165  6.22660741165  6.22660741165    6[1-(0),1-(0),6-(8,8),15-(8,8,8)]
   145  5.09879668556  5.09879668556  5.09879668556    6[6-(1,1,15),8-(25,25),8-(92)]
   146  3.85877796488  3.85877796488  3.85877796488    6[1-(0),1-(0),6-(8,8),15-(8,8,8)]
   147  3.73943637873  3.73943637873  3.73943637873    6[6-(1,1,15),8-(25,25),8-(92)]
   148  7.22322735605  7.22322735605  7.22322735605    6[1-(0),1-(0),6-(8,8),15-(8,8,8)]
   149   8.5604752947   8.5604752947   8.5604752947    6[6-(1,1,15),8-(25,25),8-(92)]
   150 -2.06548069258 -2.06548069258 -2.06548069258    6[1-(0),1-(0),6-(8,8),15-(8,8,8)]
   151 -2.15557631899 -2.15557631899 -2.15557631899    6[6-(1,1,15),8-(0),8-(92)]
   152  13.8479591762  13.8479591762  13.8479591762    6[1-(0),1-(0),6-(8,8),15-(8,8,8)]
   153  12.7201365515  12.7201365515  12.7201365515    6[6-(1,1,15),8-(25,25),8-(92)]
   154  11.4802249485  11.4802249485  11.4802249485    6[1-(0),1-(0),6-(8,8),15-(8,8,8)]
   155  11.3608748854  11.3608748854  11.3608748854    6[6-(1,1,15),8-(0),8-(92)]
   156-0.398219627607-0.398219627607-0.398219627607    6[1-(0),1-(0),6-(8,8),15-(8,8,8)]
   157 0.939036788024 0.939036788024 0.939036788024    6[6-(1,1,15),8-(25,25),8-(92)]
   158 -9.68683245713 -9.68683245713 -9.68683245713    6[1-(0),1-(0),6-(8,8),15-(8,8,8)]
   159 -9.77691618488 -9.77691618488 -9.77691618488    6[6-(1,1,15),8-(25,25),8-(92)]
   160  9.01628946185  9.01628946185  9.01628946185    6[1-(0),1-(0),6-(8,8),15-(8,8,8)]
   161   10.144100427   10.144100427   10.144100427    6[6-(1,1,15),8-(25,25),8-(92)]
   162  11.3841754434  11.3841754434  11.3841754434    6[1-(0),1-(0),6-(8,8),15-(8,8,8)]
   163  11.5035371661  11.5035371661  11.5035371661    6[6-(1,1,15),8-(25,25),8-(92)]
   164 -7.22299218955 -7.22299218955 -7.22299218955    6[1-(0),1-(0),6-(8,8),15-(8,8,8)]
   165 -8.56024036727 -8.56024036727 -8.56024036727    6[6-(1,1,15),8-(0),8-(92)]
   166  2.06565932429  2.06565932429  2.06565932429    6[1-(0),1-(0),6-(8,8),15-(8,8,8)]
   167  2.15573481413  2.15573481413  2.15573481413    6[6-(1,1,15),8-(25,25),8-(92)]
   168  1.39495860835  1.39495860835  1.39495860835    6[1-(0),1-(0),6-(8,8),15-(8,8,8)]
   169  2.52276933444  2.52276933444  2.52276933444    6[6-(1,1,15),8-(25,25),8-(92)]
   170  3.76278805512  3.76278805512  3.76278805512    6[1-(0),1-(0),6-(8,8),15-(8,8,8)]
   171  3.88212964127  3.88212964127  3.88212964127    6[6-(1,1,15),8-(25,25),8-(92)]
   172 0.398338663947 0.398338663947 0.398338663947    6[1-(0),1-(0),6-(8,8),15-(8,8,8)]
   173-0.938909274703-0.938909274703-0.938909274703    6[6-(1,1,15),8-(25,25),8-(92)]
   174  9.68704671258  9.68704671258  9.68704671258    6[1-(0),1-(0),6-(8,8),15-(8,8,8)]
   175  9.77714233899  9.77714233899  9.77714233899    6[6-(1,1,15),8-(0),8-(92)]
   176  -6.2263931562  -6.2263931562  -6.2263931562    6[1-(0),1-(0),6-(8,8),15-(8,8,8)]
   177 -5.09857053145 -5.09857053145 -5.09857053145    6[6-(1,1,15),8-(25,25),8-(92)]
   178 -3.85865892854 -3.85865892854 -3.85865892854    6[1-(0),1-(0),6-(8,8),15-(8,8,8)]
   179  -3.7393088654  -3.7393088654  -3.7393088654    6[6-(1,1,15),8-(0),8-(92)]
   180  8.01978564761  8.01978564761  8.01978564761    6[1-(0),1-(0),6-(8,8),15-(8,8,8)]
   181  6.68252923198  6.68252923198  6.68252923198    6[6-(1,1,15),8-(25,25),8-(92)]
   182  17.3083984771  17.3083984771  17.3083984771    6[1-(0),1-(0),6-(8,8),15-(8,8,8)]
   183  17.3984822049  17.3984822049  17.3984822049    6[6-(1,1,15),8-(25,25),8-(92)]
   184  6.97013510582  6.97013510582  6.97013510582    8[15-(6,8,8),92-(8,8,8),92-(8,8,8,8,8,8)]
   185 -3.12401961402 -3.12401961402 -3.12401961402    8[15-(6,8,8),92-(8,8,8,8)]
   186 -3.66407153988 -3.66407153988 -3.66407153988    8[6-(6,8),92-(8,8,8,8)]
   187  6.13103564585  6.13103564585  6.13103564585    8[15-(6,8,8),92-(8,8,8,8),92-(8,8,8,8,8,8)]
   188 -2.27437452898 -2.27437452898 -2.27437452898    8[6-(6,8),25-(8,8),25-(8,8,8,8,8)]
   189 -2.02765820366 -2.02765820366 -2.02765820366    8[15-(6,8,8),92-(8,8,8),92-(8,8,8,8,8,8)]
   190 -1.55438186707 -1.55438186707 -1.55438186707    8[15-(6,8,8),92-(8,8,8,8)]
   191 -3.63153295402 -3.63153295402 -3.63153295402    8[6-(6,8),92-(8,8,8,8)]
   192 -1.23276310442 -1.23276310442 -1.23276310442    8[15-(6,8,8),92-(8,8,8,8),92-(8,8,8,8,8,8)]
   193 -4.19933371303 -4.19933371303 -4.19933371303    8[6-(6,8),25-(8,8),25-(8,8,8,8,8)]
   194  4.72006124721  4.72006124721  4.72006124721    8[15-(6,8,8),92-(8,8,8),92-(8,8,8,8,8,8)]
   195  13.7264838355  13.7264838355  13.7264838355    8[15-(6,8,8),92-(8,8,8,8)]
   196  16.2221976515  16.2221976515  16.2221976515    8[6-(6,8),92-(8,8,8,8)]
   197  6.52647406299  6.52647406299  6.52647406299    8[15-(6,8,8),92-(8,8,8,8),92-(8,8,8,8,8,8)]
   198  17.2021592333  17.2021592333  17.2021592333    8[6-(6,8)]
   199  5.58059389063  5.58059389063  5.58059389063    8[15-(6,8,8),92-(8,8,8),92-(8,8,8,8,8,8)]
   200  6.19504968563  6.19504968563  6.19504968563    8[15-(6,8,8),92-(8,8,8,8)]
   201   6.3165388824   6.3165388824   6.3165388824    8[6-(6,8),92-(8,8,8,8)]
   202  3.81838543557  3.81838543557  3.81838543557    8[15-(6,8,8),92-(8,8,8,8),92-(8,8,8,8,8,8)]
   203  4.51468104868  4.51468104868  4.51468104868    8[6-(6,8),25-(8,8),25-(8,8,8,8,8)]
   204-0.651181991261-0.651181991261-0.651181991261    8[15-(6,8,8),92-(8,8,8),92-(8,8,8,8,8,8)]
   205   4.4972984219   4.4972984219   4.4972984219    8[15-(6,8,8),92-(8,8,8,8)]
   206  3.95726445609  3.95726445609  3.95726445609    8[6-(6,8),92-(8,8,8,8)]
   207 -1.49030233987 -1.49030233987 -1.49030233987    8[15-(6,8,8),92-(8,8,8,8),92-(8,8,8,8,8,8)]
   208  5.34695138626  5.34695138626  5.34695138626    8[6-(6,8),25-(8,8),25-(8,8,8,8,8)]
   209  5.59370266294  5.59370266294  5.59370266294    8[15-(6,8,8),92-(8,8,8),92-(8,8,8,8,8,8)]
   210  6.06701051427  6.06701051427  6.06701051427    8[15-(6,8,8),92-(8,8,8,8)]
   211  3.98988422573  3.98988422573  3.98988422573    8[6-(6,8),92-(8,8,8,8)]
   212    6.388619373    6.388619373    6.388619373    8[15-(6,8,8),92-(8,8,8,8),92-(8,8,8,8,8,8)]
   213  3.42208011976  3.42208011976  3.42208011976    8[6-(6,8),25-(8,8),25-(8,8,8,8,8)]
   214  12.3413783443  12.3413783443  12.3413783443    8[15-(6,8,8),92-(8,8,8),92-(8,8,8,8,8,8)]
   215  6.10516579953  6.10516579953  6.10516579953    8[15-(6,8,8),92-(8,8,8,8)]
   216  8.60086165553  8.60086165553  8.60086165553    8[6-(6,8),92-(8,8,8,8)]
   217  14.1478120487  14.1478120487  14.1478120487    8[15-(6,8,8),92-(8,8,8,8),92-(8,8,8,8,8,8)]
   218  9.58083331809  9.58083331809  9.58083331809    8[6-(6,8),25-(8,8),25-(8,8,8,8,8)]
   219 -2.04076697597 -2.04076697597 -2.04076697597    8[15-(6,8,8),92-(8,8,8),92-(8,8,8,8,8,8)]
   220 -1.42634269571 -1.42634269571 -1.42634269571    8[15-(6,8,8),92-(8,8,8,8)]
   221 -1.30487829735 -1.30487829735 -1.30487829735    8[6-(6,8),92-(8,8,8,8)]
   222 -3.80299704184 -3.80299704184 -3.80299704184    8[15-(6,8,8),92-(8,8,8,8),92-(8,8,8,8,8,8)]
   223 -3.10673278411 -3.10673278411 -3.10673278411    8[6-(6,8)]
   224  14.5915213834  14.5915213834  14.5915213834    8[15-(6,8,8),92-(8,8,8),92-(8,8,8,8,8,8)]
   225  12.1186773581  12.1186773581  12.1186773581    8[15-(6,8,8),92-(8,8,8,8)]
   226  11.5786060378  11.5786060378  11.5786060378    8[6-(6,8),92-(8,8,8,8)]
   227   13.752392772   13.752392772   13.752392772    8[15-(6,8,8),92-(8,8,8,8),92-(8,8,8,8,8,8)]
   228  12.9682803247  12.9682803247  12.9682803247    8[6-(6,8),25-(8,8),25-(8,8,8,8,8)]
   229 -9.64904448128 -9.64904448128 -9.64904448128    8[15-(6,8,8),92-(8,8,8),92-(8,8,8,8,8,8)]
   230  13.6884381508  13.6884381508  13.6884381508    8[15-(6,8,8),92-(8,8,8,8)]
   231  11.6113064583  11.6113064583  11.6113064583    8[6-(6,8),92-(8,8,8,8)]
   232 -8.85412023058 -8.85412023058 -8.85412023058    8[15-(6,8,8),92-(8,8,8,8),92-(8,8,8,8,8,8)]
   233  11.0435284233  11.0435284233  11.0435284233    8[6-(6,8)]
   234  -2.9013915015  -2.9013915015  -2.9013915015    8[15-(6,8,8),92-(8,8,8),92-(8,8,8,8,8,8)]
   235 -1.51626183699 -1.51626183699 -1.51626183699    8[15-(6,8,8),92-(8,8,8,8)]
   236 0.979439422965 0.979439422965 0.979439422965    8[6-(6,8),92-(8,8,8,8)]
   237  -1.0949653377  -1.0949653377  -1.0949653377    8[15-(6,8,8),92-(8,8,8,8),92-(8,8,8,8,8,8)]
   238  1.95938501458  1.95938501458  1.95938501458    8[6-(6,8),25-(8,8),25-(8,8,8,8,8)]
   239  13.2020466393  13.2020466393  13.2020466393    8[15-(6,8,8),92-(8,8,8),92-(8,8,8,8,8,8)]
   240 -9.04772163192 -9.04772163192 -9.04772163192    8[15-(6,8,8),92-(8,8,8,8)]
   241 -8.92621987906 -8.92621987906 -8.92621987906    8[6-(6,8),92-(8,8,8,8)]
   242  11.4398248363  11.4398248363  11.4398248363    8[15-(6,8,8),92-(8,8,8,8),92-(8,8,8,8,8,8)]
   243 -10.7280617226 -10.7280617226 -10.7280617226    8[6-(6,8),25-(8,8),25-(8,8,8,8,8)]
   244 0.651430914178 0.651430914178 0.651430914178    8[15-(6,8,8),92-(8,8,8),92-(8,8,8,8,8,8)]
   245   10.745585634   10.745585634   10.745585634    8[15-(6,8,8),92-(8,8,8,8)]
   246  11.2856375599  11.2856375599  11.2856375599    8[6-(6,8),92-(8,8,8,8)]
   247  1.49053037415  1.49053037415  1.49053037415    8[15-(6,8,8),92-(8,8,8,8),92-(8,8,8,8,8,8)]
   248  9.89594054898  9.89594054898  9.89594054898    8[6-(6,8),25-(8,8),25-(8,8,8,8,8)]
   249  9.64922422366  9.64922422366  9.64922422366    8[15-(6,8,8),92-(8,8,8),92-(8,8,8,8,8,8)]
   250  9.17594788707  9.17594788707  9.17594788707    8[15-(6,8,8),92-(8,8,8,8)]
   251   11.253098974   11.253098974   11.253098974    8[6-(6,8),92-(8,8,8,8)]
   252  8.85432912442  8.85432912442  8.85432912442    8[15-(6,8,8),92-(8,8,8,8),92-(8,8,8,8,8,8)]
   253   11.820899733   11.820899733   11.820899733    8[6-(6,8),25-(8,8),25-(8,8,8,8,8)]
   254  2.90150477279  2.90150477279  2.90150477279    8[15-(6,8,8),92-(8,8,8),92-(8,8,8,8,8,8)]
   255 -6.10491781546 -6.10491781546 -6.10491781546    8[15-(6,8,8),92-(8,8,8,8)]
   256  -8.6006316315  -8.6006316315  -8.6006316315    8[6-(6,8),92-(8,8,8,8)]
   257  1.09509195701  1.09509195701  1.09509195701    8[15-(6,8,8),92-(8,8,8,8),92-(8,8,8,8,8,8)]
   258 -9.58059321333 -9.58059321333 -9.58059321333    8[6-(6,8)]
   259  2.04097212937  2.04097212937  2.04097212937    8[15-(6,8,8),92-(8,8,8),92-(8,8,8,8,8,8)]
   260  1.42651633437  1.42651633437  1.42651633437    8[15-(6,8,8),92-(8,8,8,8)]
   261   1.3050271376   1.3050271376   1.3050271376    8[6-(6,8),92-(8,8,8,8)]
   262  3.80318058443  3.80318058443  3.80318058443    8[15-(6,8,8),92-(8,8,8,8),92-(8,8,8,8,8,8)]
   263  3.10688497132  3.10688497132  3.10688497132    8[6-(6,8),25-(8,8),25-(8,8,8,8,8)]
   264  8.27274801126  8.27274801126  8.27274801126    8[15-(6,8,8),92-(8,8,8),92-(8,8,8,8,8,8)]
   265   3.1242675981   3.1242675981   3.1242675981    8[15-(6,8,8),92-(8,8,8,8)]
   266  3.66430156391  3.66430156391  3.66430156391    8[6-(6,8),92-(8,8,8,8)]
   267  9.11186835987  9.11186835987  9.11186835987    8[15-(6,8,8),92-(8,8,8,8),92-(8,8,8,8,8,8)]
   268  2.27461463374  2.27461463374  2.27461463374    8[6-(6,8),25-(8,8),25-(8,8,8,8,8)]
   269  2.02786335706  2.02786335706  2.02786335706    8[15-(6,8,8),92-(8,8,8),92-(8,8,8,8,8,8)]
   270  1.55455550573  1.55455550573  1.55455550573    8[15-(6,8,8),92-(8,8,8,8)]
   271  3.63168179427  3.63168179427  3.63168179427    8[6-(6,8),92-(8,8,8,8)]
   272    1.232946647    1.232946647    1.232946647    8[15-(6,8,8),92-(8,8,8,8),92-(8,8,8,8,8,8)]
   273  4.19948590024  4.19948590024  4.19948590024    8[6-(6,8),25-(8,8),25-(8,8,8,8,8)]
   274 -4.71981232429 -4.71981232429 -4.71981232429    8[15-(6,8,8),92-(8,8,8),92-(8,8,8,8,8,8)]
   275  1.51640022047  1.51640022047  1.51640022047    8[15-(6,8,8),92-(8,8,8,8)]
   276-0.979295635533-0.979295635533-0.979295635533    8[6-(6,8),92-(8,8,8,8)]
   277 -6.52624602871 -6.52624602871 -6.52624602871    8[15-(6,8,8),92-(8,8,8,8),92-(8,8,8,8,8,8)]
   278 -1.95926729809 -1.95926729809 -1.95926729809    8[6-(6,8),25-(8,8),25-(8,8,8,8,8)]
   279  9.66233299597  9.66233299597  9.66233299597    8[15-(6,8,8),92-(8,8,8),92-(8,8,8,8,8,8)]
   280  9.04790871571  9.04790871571  9.04790871571    8[15-(6,8,8),92-(8,8,8,8)]
   281  8.92644431735  8.92644431735  8.92644431735    8[6-(6,8),92-(8,8,8,8)]
   282  11.4245630618  11.4245630618  11.4245630618    8[15-(6,8,8),92-(8,8,8,8),92-(8,8,8,8,8,8)]
   283  10.7282988041  10.7282988041  10.7282988041    8[6-(6,8)]
   284 -6.96995536344 -6.96995536344 -6.96995536344    8[15-(6,8,8),92-(8,8,8),92-(8,8,8,8,8,8)]
   285 -4.49711133812 -4.49711133812 -4.49711133812    8[15-(6,8,8),92-(8,8,8,8)]
   286  -3.9570400178  -3.9570400178  -3.9570400178    8[6-(6,8),92-(8,8,8,8)]
   287 -6.13082675202 -6.13082675202 -6.13082675202    8[15-(6,8,8),92-(8,8,8,8),92-(8,8,8,8,8,8)]
   288 -5.34671430472 -5.34671430472 -5.34671430472    8[6-(6,8),25-(8,8),25-(8,8,8,8,8)]
   289  17.2706105013  17.2706105013  17.2706105013    8[15-(6,8,8),92-(8,8,8),92-(8,8,8,8,8,8)]
   290 -6.06687213079 -6.06687213079 -6.06687213079    8[15-(6,8,8),92-(8,8,8,8)]
   291  -3.9897404383  -3.9897404383  -3.9897404383    8[6-(6,8),92-(8,8,8,8)]
   292  16.4756862506  16.4756862506  16.4756862506    8[15-(6,8,8),92-(8,8,8,8),92-(8,8,8,8,8,8)]
   293 -3.42196240327 -3.42196240327 -3.42196240327    8[6-(6,8)]
   294  10.5229575215  10.5229575215  10.5229575215    8[15-(6,8,8),92-(8,8,8),92-(8,8,8,8,8,8)]
   295  9.13782785699  9.13782785699  9.13782785699    8[15-(6,8,8),92-(8,8,8,8)]
   296  6.64212659704  6.64212659704  6.64212659704    8[6-(6,8),92-(8,8,8,8)]
   297   8.7165313577   8.7165313577   8.7165313577    8[15-(6,8,8),92-(8,8,8,8),92-(8,8,8,8,8,8)]
   298  5.66218100542  5.66218100542  5.66218100542    8[6-(6,8),25-(8,8),25-(8,8,8,8,8)]
   299 -5.58048061933 -5.58048061933 -5.58048061933    8[15-(6,8,8),92-(8,8,8),92-(8,8,8,8,8,8)]
   300  16.6692876519  16.6692876519  16.6692876519    8[15-(6,8,8),92-(8,8,8,8)]
   301  16.5477858991  16.5477858991  16.5477858991    8[6-(6,8),92-(8,8,8,8)]
   302 -3.81825881627 -3.81825881627 -3.81825881627    8[15-(6,8,8),92-(8,8,8,8),92-(8,8,8,8,8,8)]
   303  18.3496277426  18.3496277426  18.3496277426    8[6-(6,8),25-(8,8),25-(8,8,8,8,8)]
   304  9.16936841986  9.16936841986  9.16936841986    8[92-(8,8,8),92-(8,8,8),92-(8,8,8,8,8,8)]
   305  6.78677529868  6.78677529868  6.78677529868    8[25-(8,8,8,8,8),92-(8,8,8,8,8,8)]
   306  6.68131391282  6.68131391282  6.68131391282    8[92-(8,8,8,8),92-(8,8,8,8),92-(8,8,8,8,8,8)]
   307 -1.54780239986 -1.54780239986 -1.54780239986    8[92-(8,8,8),92-(8,8,8),92-(8,8,8,8,8,8)]
   308 0.834790721324 0.834790721324 0.834790721324    8[25-(8,8,8,8,8),92-(8,8,8,8,8,8)]
   309  0.94025210718  0.94025210718  0.94025210718    8[92-(8,8,8,8),92-(8,8,8,8),92-(8,8,8,8,8,8)]
   310  3.03481794827  3.03481794827  3.03481794827    8[92-(8,8,8),92-(8,8,8),92-(8,8,8,8,8,8)]
   311   3.3358429656   3.3358429656   3.3358429656    8[25-(8,8,8,8,8),92-(8,8,8,8,8,8)]
   312  5.60091601632  5.60091601632  5.60091601632    8[92-(8,8,8,8),92-(8,8,8,8),92-(8,8,8,8,8,8)]
   313  4.58674807173  4.58674807173  4.58674807173    8[92-(8,8,8),92-(8,8,8),92-(8,8,8,8,8,8)]
   314   4.2857230544   4.2857230544   4.2857230544    8[25-(8,8,8,8,8),92-(8,8,8,8,8,8)]
   315  2.02065000368  2.02065000368  2.02065000368    8[92-(8,8,8,8),92-(8,8,8,8),92-(8,8,8,8,8,8)]
   316  1.54803928467  1.54803928467  1.54803928467    8[92-(8,8,8),92-(8,8,8),92-(8,8,8,8,8,8)]
   317-0.834575758628-0.834575758628-0.834575758628    8[25-(8,8,8,8,8),92-(8,8,8,8,8,8)]
   318-0.940056509057-0.940056509057-0.940056509057    8[92-(8,8,8,8),92-(8,8,8,8),92-(8,8,8,8,8,8)]
   319  6.07352673533  6.07352673533  6.07352673533    8[92-(8,8,8),92-(8,8,8),92-(8,8,8,8,8,8)]
   320  8.45614177863  8.45614177863  8.45614177863    8[25-(8,8,8,8,8),92-(8,8,8,8,8,8)]
   321  8.56162252906  8.56162252906  8.56162252906    8[92-(8,8,8,8),92-(8,8,8,8),92-(8,8,8,8,8,8)]
   322  10.6561470835  10.6561470835  10.6561470835    8[92-(8,8,8),92-(8,8,8),92-(8,8,8,8,8,8)]
   323  10.9571940229  10.9571940229  10.9571940229    8[25-(8,8,8,8,8),92-(8,8,8,8,8,8)]
   324  13.2222864382  13.2222864382  13.2222864382    8[92-(8,8,8,8),92-(8,8,8,8),92-(8,8,8,8,8,8)]
   325 -3.03458106346 -3.03458106346 -3.03458106346    8[92-(8,8,8),92-(8,8,8),92-(8,8,8,8,8,8)]
   326 -3.33562800291 -3.33562800291 -3.33562800291    8[25-(8,8,8,8,8),92-(8,8,8,8,8,8)]
   327 -5.60072041819 -5.60072041819 -5.60072041819    8[92-(8,8,8,8),92-(8,8,8,8),92-(8,8,8,8,8,8)]
   328  16.7907603455  16.7907603455  16.7907603455    8[92-(8,8,8),92-(8,8,8),92-(8,8,8,8,8,8)]
   329   14.408162306   14.408162306   14.408162306    8[25-(8,8,8,8),92-(8,8,8,8,8,8)]
   330  14.3026639142  14.3026639142  14.3026639142    8[92-(8,8,8,8),92-(8,8,8,8),92-(8,8,8,8,8,8)]
   331 -9.16919432548 -9.16919432548 -9.16919432548    8[92-(8,8,8),92-(8,8,8),92-(8,8,8,8,8,8)]
   332 -6.78659628595 -6.78659628595 -6.78659628595    8[25-(8,8,8,8,8),92-(8,8,8,8,8,8)]
   333 -6.68109789424 -6.68109789424 -6.68109789424    8[92-(8,8,8,8),92-(8,8,8,8),92-(8,8,8,8,8,8)]
   334 -4.58664884573 -4.58664884573 -4.58664884573    8[92-(8,8,8),92-(8,8,8),92-(8,8,8,8,8,8)]
   335 -4.28558490251 -4.28558490251 -4.28558490251    8[25-(8,8,8,8,8),92-(8,8,8,8,8,8)]
   336 -2.02051012851 -2.02051012851 -2.02051012851    8[92-(8,8,8,8),92-(8,8,8,8),92-(8,8,8,8,8,8)]
   337  12.2082148657  12.2082148657  12.2082148657    8[92-(8,8,8),92-(8,8,8),92-(8,8,8,8,8,8)]
   338  11.9071509225  11.9071509225  11.9071509225    8[25-(8,8,8,8),92-(8,8,8,8,8,8)]
   339  9.64207614851  9.64207614851  9.64207614851    8[92-(8,8,8,8),92-(8,8,8,8),92-(8,8,8,8,8,8)]
   340 -5.02237017415 -5.02237017415 -5.02237017415    8[92-(8,8,8,8),92-(8,8,8,8)]
   341  5.00886395222  5.00886395222  5.00886395222    8[8-(25),25-(8,8,8,8,8)]
   342  5.86855677649  5.86855677649  5.86855677649    8[8-(25),25-(8,8,8,8,8)]
   343-0.705656231011-0.705656231011-0.705656231011    8[92-(8,8,8,8),92-(8,8,8,8)]
   344  3.82603555537  3.82603555537  3.82603555537    8[8-(25),25-(8,8,8,8,8)]
   345  3.97847016297  3.97847016297  3.97847016297    8[8-(25),25-(8,8,8,8,8)]
   346  12.6439361941  12.6439361941  12.6439361941    8[92-(8,8,8,8),92-(8,8,8,8)]
   347  2.61270206778  2.61270206778  2.61270206778    8[8-(25),25-(8,8,8,8,8)]
   348  1.75300924351  1.75300924351  1.75300924351    8[8-(25),25-(8,8,8,8,8)]
   349  8.32722225101  8.32722225101  8.32722225101    8[92-(8,8,8,8),92-(8,8,8,8)]
   350  3.79553046463  3.79553046463  3.79553046463    8[8-(25),25-(8,8,8,8,8)]
   351  3.64309585703  3.64309585703  3.64309585703    8[8-(25),25-(8,8,8,8,8)]
   352  2.59895834594  2.59895834594  2.59895834594    8[92-(8,8,8,8),92-(8,8,8,8)]
   353 -2.61251554431 -2.61251554431 -2.61251554431    8[8-(25),25-(8,8,8,8,8)]
   354 -1.75282521034 -1.75282521034 -1.75282521034    8[8-(25),25-(8,8,8,8,8)]
   355  6.91574281437  6.91574281437  6.91574281437    8[92-(8,8,8,8),92-(8,8,8,8)]
   356  11.4473952291  11.4473952291  11.4473952291    8[8-(25),25-(8,8,8,8,8)]
   357  11.5998157914  11.5998157914  11.5998157914    8[8-(25),25-(8,8,8,8,8)]
   358  5.02260767406  5.02260767406  5.02260767406    8[92-(8,8,8,8),92-(8,8,8,8)]
   359  10.2340815643  10.2340815643  10.2340815643    8[8-(25),25-(8,8,8,8,8)]
   360  9.37439123034  9.37439123034  9.37439123034    8[8-(25),25-(8,8,8,8,8)]
   361 0.705823205626 0.705823205626 0.705823205626    8[92-(8,8,8,8),92-(8,8,8,8)]
   362 -3.82582920912 -3.82582920912 -3.82582920912    8[8-(25),25-(8,8,8,8,8)]
   363 -3.97824977142 -3.97824977142 -3.97824977142    8[8-(25),25-(8,8,8,8,8)]
   364  10.2203530582  10.2203530582  10.2203530582    8[92-(8,8,8,8),92-(8,8,8,8)]
   365  12.6302528621  12.6302528621  12.6302528621    8[8-(25),25-(8,8,8,8)]
   366  13.4899514639  13.4899514639  13.4899514639    8[8-(25),25-(8,8,8,8)]
   367  14.5371375266  14.5371375266  14.5371375266    8[92-(8,8,8,8),92-(8,8,8,8)]
   368 -3.79535335449 -3.79535335449 -3.79535335449    8[8-(25),25-(8,8,8,8,8)]
   369 -3.64292452439 -3.64292452439 -3.64292452439    8[8-(25),25-(8,8,8,8,8)]
   370  -2.5987870382  -2.5987870382  -2.5987870382    8[92-(8,8,8,8),92-(8,8,8,8)]
   371 -5.00868684209 -5.00868684209 -5.00868684209    8[8-(25),25-(8,8,8,8,8)]
   372 -5.86838544385 -5.86838544385 -5.86838544385    8[8-(25),25-(8,8,8,8,8)]
   373 -6.91557150664 -6.91557150664 -6.91557150664    8[92-(8,8,8,8),92-(8,8,8,8)]
   374  11.4169193745  11.4169193745  11.4169193745    8[25-(8,8,8,8)]
