# Supplementary material for: A collection of forcefield precursors for metal–organic frameworks
Source: RSC Adv. 2019 Nov 13;9(63):36492–507. doi: 10.1039/c9ra07327b (PMC9075174; doi:10.1039/c9ra07327b)
Supplement: RA-009-C9RA07327B-s3122 [file RA-009-C9RA07327B-s3122.txt]

EMUYAM_clean

7.204    0.00000000    0.00000000
0.0    15.707    0.00000000
0.0    -7.8535    13.60266102

     1          3.602          3.602          3.602    26[7-(6),7-(6),7-(6),7-(6),7-(6,6),7-(6,6)]
     2          3.602          3.602          3.602    26[7-(6),7-(6),7-(6),7-(6),7-(6,6),7-(6,6)]
     3          3.602          3.602          3.602    26[7-(6),7-(6),7-(6),7-(6),7-(6,6),7-(6,6)]
     4      7.204e-05      7.204e-05      7.204e-05    47[6-(7),6-(7)]
     5      7.204e-05      7.204e-05      7.204e-05    47[6-(7),6-(7)]
     6      7.204e-05      7.204e-05      7.204e-05    47[6-(7),6-(7)]
     7     7.20392796     7.20392796     7.20392796    47[6-(7),6-(7)]
     8     7.20392796     7.20392796     7.20392796    47[6-(7),6-(7)]
     9     7.20392796     7.20392796     7.20392796    47[6-(7),6-(7)]
    10      5.7120516      5.7120516      5.7120516    6[7-(26),47-(6)]
    11      5.7322228      5.7322228      5.7322228    6[7-(26),47-(6)]
    12      2.4284684      2.4284684      2.4284684    6[6-(6),7-(6,26)]
    13       1.923468       1.923468       1.923468    6[6-(6,6),6-(7)]
    14       1.678532       1.678532       1.678532    6[6-(6),6-(6,6),6-(6,7)]
    15        1.94508        1.94508        1.94508    6[6-(6,6),6-(6,7),6-(7)]
    16      2.4551232      2.4551232      2.4551232    6[6-(6,6),7-(6,26)]
    17        1.76498        1.76498        1.76498    6[6-(6,6),6-(6,6),7-(0)]
    18      5.7120516      5.7120516      5.7120516    6[7-(26),47-(6)]
    19      5.7322228      5.7322228      5.7322228    6[7-(26),47-(6)]
    20      2.4284684      2.4284684      2.4284684    6[6-(6),7-(6,26)]
    21       1.923468       1.923468       1.923468    6[6-(6,6),6-(7)]
    22       1.678532       1.678532       1.678532    6[6-(6),6-(6,6),6-(6,7)]
    23        1.94508        1.94508        1.94508    6[6-(6,6),6-(6,7),6-(7)]
    24      2.4551232      2.4551232      2.4551232    6[6-(6,6),7-(6,26)]
    25        1.76498        1.76498        1.76498    6[6-(6,6),6-(6,6),7-(0)]
    26      5.7120516      5.7120516      5.7120516    6[7-(26),47-(6)]
    27      5.7322228      5.7322228      5.7322228    6[7-(26),47-(6)]
    28      2.4284684      2.4284684      2.4284684    6[6-(6),7-(6,26)]
    29       1.923468       1.923468       1.923468    6[6-(6,6),6-(7)]
    30       1.678532       1.678532       1.678532    6[6-(6),6-(6,6),6-(6,7)]
    31        1.94508        1.94508        1.94508    6[6-(6,6),6-(6,7),6-(7)]
    32      2.4551232      2.4551232      2.4551232    6[6-(6,6),7-(6,26)]
    33        1.76498        1.76498        1.76498    6[6-(6,6),6-(6,6),7-(0)]
    34      1.4919484      1.4919484      1.4919484    6[7-(26),47-(6)]
    35      1.4717772      1.4717772      1.4717772    6[7-(26),47-(6)]
    36      4.7755316      4.7755316      4.7755316    6[6-(6),7-(6,26)]
    37       5.280532       5.280532       5.280532    6[6-(6,6),6-(7)]
    38       5.525468       5.525468       5.525468    6[6-(6),6-(6,6),6-(6,7)]
    39        5.25892        5.25892        5.25892    6[6-(6,6),6-(6,7),6-(7)]
    40      4.7488768      4.7488768      4.7488768    6[6-(6,6),7-(6,26)]
    41        5.43902        5.43902        5.43902    6[6-(6,6),6-(6,6),7-(0)]
    42      1.4919484      1.4919484      1.4919484    6[7-(26),47-(6)]
    43      1.4717772      1.4717772      1.4717772    6[7-(26),47-(6)]
    44      4.7755316      4.7755316      4.7755316    6[6-(6),7-(6,26)]
    45       5.280532       5.280532       5.280532    6[6-(6,6),6-(7)]
    46       5.525468       5.525468       5.525468    6[6-(6),6-(6,6),6-(6,7)]
    47        5.25892        5.25892        5.25892    6[6-(6,6),6-(6,7),6-(7)]
    48      4.7488768      4.7488768      4.7488768    6[6-(6,6),7-(6,26)]
    49        5.43902        5.43902        5.43902    6[6-(6,6),6-(6,6),7-(0)]
    50      1.4919484      1.4919484      1.4919484    6[7-(26),47-(6)]
    51      1.4717772      1.4717772      1.4717772    6[7-(26),47-(6)]
    52      4.7755316      4.7755316      4.7755316    6[6-(6),7-(6,26)]
    53       5.280532       5.280532       5.280532    6[6-(6,6),6-(7)]
    54       5.525468       5.525468       5.525468    6[6-(6),6-(6),6-(6,6)]
    55        5.25892        5.25892        5.25892    6[6-(6),6-(6,6),6-(7)]
    56      4.7488768      4.7488768      4.7488768    6[6-(6,6),7-(6,26)]
    57        5.43902        5.43902        5.43902    6[6-(6,6),6-(6,6)]
    58      4.9657172      4.9657172      4.9657172    7[6-(47),26-(7,7,7,7,7)]
    59      4.9570724      4.9570724      4.9570724    7[6-(47),26-(7,7,7,7,7)]
    60      2.6957368      2.6957368      2.6957368    7[6-(6),6-(6),26-(7,7,7,7,7)]
    61       1.599288       1.599288       1.599288    7[6-(6,6)]
    62      4.9657172      4.9657172      4.9657172    7[6-(47),26-(7,7,7,7,7)]
    63      4.9570724      4.9570724      4.9570724    7[6-(47),26-(7,7,7,7,7)]
    64      2.6957368      2.6957368      2.6957368    7[6-(6),6-(6),26-(7,7,7,7,7)]
    65       1.599288       1.599288       1.599288    7[6-(6,6)]
    66      4.9657172      4.9657172      4.9657172    7[6-(47),26-(7,7,7,7,7)]
    67      4.9570724      4.9570724      4.9570724    7[6-(47),26-(7,7,7,7,7)]
    68      2.6957368      2.6957368      2.6957368    7[6-(6),6-(6),26-(7,7,7,7,7)]
    69       1.599288       1.599288       1.599288    7[6-(6,6)]
    70      2.2382828      2.2382828      2.2382828    7[6-(47),26-(7,7,7,7,7)]
    71      2.2469276      2.2469276      2.2469276    7[6-(47),26-(7,7,7,7,7)]
    72      4.5082632      4.5082632      4.5082632    7[6-(6),6-(6),26-(7,7,7,7,7)]
    73       5.604712       5.604712       5.604712    7[6-(6,6)]
    74      2.2382828      2.2382828      2.2382828    7[6-(47),26-(7,7,7,7,7)]
    75      2.2469276      2.2469276      2.2469276    7[6-(47),26-(7,7,7,7,7)]
    76      4.5082632      4.5082632      4.5082632    7[6-(6),6-(6),26-(7,7,7,7,7)]
    77       5.604712       5.604712       5.604712    7[6-(6,6)]
    78      2.2382828      2.2382828      2.2382828    7[6-(47),26-(7,7,7,7,7)]
    79      2.2469276      2.2469276      2.2469276    7[6-(47),26-(7,7,7,7,7)]
    80      4.5082632      4.5082632      4.5082632    7[6-(6),6-(6),26-(7,7,7,7,7)]
