# Supplementary material for: A collection of forcefield precursors for metal–organic frameworks
Source: RSC Adv. 2019 Nov 13;9(63):36492–507. doi: 10.1039/c9ra07327b (PMC9075174; doi:10.1039/c9ra07327b)
Supplement: RA-009-C9RA07327B-s3123 [file RA-009-C9RA07327B-s3123.txt]

EWEWUZ_charged

8.0506    0.00000000    0.00000000
0.0    18.6868    0.00000000
-4.02525491    -9.17808645    15.9365794

     1  4.49790569681  4.49790569681  4.49790569681    26[7-(6,6),7-(6,6),8-(6),8-(6),8-(6),8-(6)]
     2  4.50753146304  4.50753146304  4.50753146304    26[7-(6,6),7-(6,6),8-(1,6),8-(6),8-(6),8-(6)]
     3  3.55276525681  3.55276525681  3.55276525681    26[7-(6,6),7-(6,6),8-(6),8-(6),8-(6),8-(6)]
     4  3.54306958304  3.54306958304  3.54306958304    26[7-(6,6),7-(6,6),8-(1,6),8-(6),8-(6),8-(6)]
     5 0.965274542174 0.965274542174 0.965274542174    47[7-(6,6),7-(6,6),7-(6,6),8-(6)]
     6 0.982201624736 0.982201624736 0.982201624736    47[7-(6,6),7-(6,6),7-(6,6),8-(6)]
     7  7.08534066217  7.08534066217  7.08534066217    47[7-(6,6),7-(6,6),7-(6,6),8-(6)]
     8-0.982144775264-0.982144775264-0.982144775264    47[7-(6,6),7-(6,6),7-(6,6),8-(6)]
     9-0.512801639926-0.512801639926-0.512801639926    1[6-(6,7)]
    10  2.73239476917  2.73239476917  2.73239476917    1[6-(6,7)]
    11  2.70018593032  2.70018593032  2.70018593032    1[6-(6,7)]
    12 -0.32762736101 -0.32762736101 -0.32762736101    1[6-(6,7)]
    13   2.6237264136   2.6237264136   2.6237264136    1[6-(6,7)]
    14  2.42810259611  2.42810259611  2.42810259611    1[6-(6,7)]
    15  2.29605883231  2.29605883231  2.29605883231    1[6-(6,7)]
    16-0.460462008506-0.460462008506-0.460462008506    1[6-(6,7)]
    17  1.12953440431  1.12953440431  1.12953440431    1[6-(6,7)]
    18  7.65853950443  7.65853950443  7.65853950443    1[6-(6,7)]
    19 -1.38063319777 -1.38063319777 -1.38063319777    1[6-(6,7)]
    20 -1.56982794304 -1.56982794304 -1.56982794304    1[6-(6,7)]
    21  2.22197413103  2.22197413103  2.22197413103    1[6-(6,7)]
    22  7.62633648219  7.62633648219  7.62633648219    1[6-(6,7)]
    23   1.2663596325   1.2663596325   1.2663596325    1[6-(6,7)]
    24  4.86900542308  4.86900542308  4.86900542308    1[6-(1,1,8)]
    25  3.81035485072  3.81035485072  3.81035485072    1[6-(1,1,8)]
    26  5.21438040154  5.21438040154  5.21438040154    1[6-(1,1,8)]
    27  4.87708718027  4.87708718027  4.87708718027    1[6-(1,1,8)]
    28  3.82809074477  3.82809074477  3.82809074477    1[6-(1,1,8)]
    29  5.27156222457  5.27156222457  5.27156222457    1[6-(1,1,8)]
    30  3.56642207653  3.56642207653  3.56642207653    1[8-(6,26)]
    31 0.512844800074 0.512844800074 0.512844800074    1[6-(6,7)]
    32  5.31824748917  5.31824748917  5.31824748917    1[6-(6,7)]
    33  5.35044345032  5.35044345032  5.35044345032    1[6-(6,7)]
    34  0.32769147899  0.32769147899  0.32769147899    1[6-(6,7)]
    35  -2.6236546664  -2.6236546664  -2.6236546664    1[6-(6,7)]
    36 -2.42801932389 -2.42801932389 -2.42801932389    1[6-(6,7)]
    37 -2.29600340769 -2.29600340769 -2.29600340769    1[6-(6,7)]
    38 0.460526631494 0.460526631494 0.460526631494    1[6-(6,7)]
    39 -1.12946395569 -1.12946395569 -1.12946395569    1[6-(6,7)]
    40 0.392067944434 0.392067944434 0.392067944434    1[6-(6,7)]
    41  1.38072260223  1.38072260223  1.38072260223    1[6-(6,7)]
    42  1.56990605696  1.56990605696  1.56990605696    1[6-(6,7)]
    43  5.82864293103  5.82864293103  5.82864293103    1[6-(6,7)]
    44 0.424269722192 0.424269722192 0.424269722192    1[6-(6,7)]
    45   6.7842408725   6.7842408725   6.7842408725    1[6-(6,7)]
    46  3.18159966308  3.18159966308  3.18159966308    1[6-(1,1,8)]
    47  4.24025689072  4.24025689072  4.24025689072    1[6-(1,1,8)]
    48  2.83623316154  2.83623316154  2.83623316154    1[6-(1,1,8)]
    49  3.17358022027  3.17358022027  3.17358022027    1[6-(1,1,8)]
    50  4.22257014477  4.22257014477  4.22257014477    1[6-(1,1,8)]
    51  2.77909646457  2.77909646457  2.77909646457    1[6-(1,1,8)]
    52  4.48419047653  4.48419047653  4.48419047653    1[8-(6,26)]
    53 0.210941979454 0.210941979454 0.210941979454    6[6-(1,7),6-(8,8),7-(6,47)]
    54 0.180353631302 0.180353631302 0.180353631302    6[1-(0),6-(6,7),7-(6,47)]
    55   2.0207205388   2.0207205388   2.0207205388    6[1-(0),6-(1,7),7-(6,47)]
    56  2.02876728811  2.02876728811  2.02876728811    6[1-(0),6-(1,7),7-(6,47)]
    57-0.821147059776-0.821147059776-0.821147059776    6[6-(6,7),8-(0),8-(0)]
    58 0.128847187024 0.128847187024 0.128847187024    6[6-(1,7),6-(8,8),7-(6,26)]
    59 0.257653215896 0.257653215896 0.257653215896    6[1-(0),6-(6,7),7-(6,47)]
    60  1.95633202531  1.95633202531  1.95633202531    6[1-(0),6-(1,7),7-(6,47)]
    61  1.83557648822  1.83557648822  1.83557648822    6[1-(0),6-(1,7),7-(6,26)]
    62 -0.91773002841 -0.91773002841 -0.91773002841    6[6-(6,7),8-(26),8-(26)]
    63  3.01095543094  3.01095543094  3.01095543094    6[6-(1,7),6-(8,8),7-(6,26)]
    64  2.02878047243  2.02878047243  2.02878047243    6[1-(0),6-(6,7),7-(6,47)]
    65  0.45086552372  0.45086552372  0.45086552372    6[1-(0),6-(1,7),7-(6,47)]
    66  1.40083807321  1.40083807321  1.40083807321    6[1-(0),6-(1,7),7-(6,26)]
    67  4.48421439226  4.48421439226  4.48421439226    6[6-(6,7),8-(26),8-(47)]
    68  4.10584940363  4.10584940363  4.10584940363    6[6-(1,7),6-(8,8),7-(6,26)]
    69 0.209317331456 0.209317331456 0.209317331456    6[1-(0),6-(6,7),7-(6,47)]
    70 -2.06090917733 -2.06090917733 -2.06090917733    6[1-(0),6-(1,7),7-(6,47)]
    71 -2.17362094105 -2.17362094105 -2.17362094105    6[1-(0),6-(1,7),7-(6,26)]
    72  3.14782737237  3.14782737237  3.14782737237    6[6-(6,7),8-(26),8-(26)]
    73   3.0511824591   3.0511824591   3.0511824591    6[6-(1,7),6-(8,8),7-(6,26)]
    74  2.01265680859  2.01265680859  2.01265680859    6[1-(0),6-(6,7),7-(6,47)]
    75 0.474989061308 0.474989061308 0.474989061308    6[1-(0),6-(1,7),7-(6,47)]
    76  1.48131236592  1.48131236592  1.48131236592    6[1-(0),6-(1,7),7-(6,26)]
    77  4.50834153705  4.50834153705  4.50834153705    6[6-(6,7),8-(26),8-(47)]
    78  4.50029030579  4.50029030579  4.50029030579    6[1-(0),1-(0),1-(0),8-(1,26)]
    79  4.54056959326  4.54056959326  4.54056959326    6[1-(0),1-(0),1-(0),8-(26)]
    80-0.210909460546-0.210909460546-0.210909460546    6[6-(1,7),6-(8,8),7-(6,47)]
    81-0.180313248698-0.180313248698-0.180313248698    6[1-(0),6-(6,7),7-(6,47)]
    82   6.0299193388   6.0299193388   6.0299193388    6[1-(0),6-(1,7),7-(6,47)]
    83  6.02186488811  6.02186488811  6.02186488811    6[1-(0),6-(1,7),7-(6,47)]
    84 0.821175340224 0.821175340224 0.821175340224    6[6-(6,7),8-(0),8-(0)]
    85-0.128772012976-0.128772012976-0.128772012976    6[6-(1,7),6-(8,8),7-(6,26)]
    86-0.257585184104-0.257585184104-0.257585184104    6[1-(0),6-(6,7),7-(6,47)]
    87 -1.95625957469 -1.95625957469 -1.95625957469    6[1-(0),6-(1,7),7-(6,47)]
    88 -1.83549711178 -1.83549711178 -1.83549711178    6[1-(0),6-(1,7),7-(6,26)]
    89  0.91780677159  0.91780677159  0.91780677159    6[6-(6,7),8-(26),8-(26)]
    90  5.03970663094  5.03970663094  5.03970663094    6[6-(1,7),6-(8,8),7-(6,26)]
    91 -2.02872192757 -2.02872192757 -2.02872192757    6[1-(0),6-(6,7),7-(6,47)]
    92 -0.45080167628 -0.45080167628 -0.45080167628    6[1-(0),6-(1,7),7-(6,47)]
    93 -1.40077072679 -1.40077072679 -1.40077072679    6[1-(0),6-(1,7),7-(6,26)]
    94  3.56644599226  3.56644599226  3.56644599226    6[6-(6,7),8-(26),8-(47)]
    95  3.94483740363  3.94483740363  3.94483740363    6[6-(1,7),6-(8,8),7-(6,26)]
    96  7.84128613146  7.84128613146  7.84128613146    6[1-(0),6-(6,7),7-(6,47)]
    97  2.06099802267  2.06099802267  2.06099802267    6[1-(0),6-(1,7),7-(6,47)]
    98  2.17370305895  2.17370305895  2.17370305895    6[1-(0),6-(1,7),7-(6,26)]
    99 -3.14774182763 -3.14774182763 -3.14774182763    6[6-(6,7),8-(26),8-(26)]
   100   4.9994276591   4.9994276591   4.9994276591    6[6-(1,7),6-(8,8),7-(6,26)]
   101  6.03795680859  6.03795680859  6.03795680859    6[1-(0),6-(6,7),7-(6,47)]
   102  7.57561826131  7.57561826131  7.57561826131    6[1-(0),6-(1,7),7-(6,47)]
   103  6.56929156592  6.56929156592  6.56929156592    6[1-(0),6-(1,7),7-(6,26)]
   104  3.54226953705  3.54226953705  3.54226953705    6[6-(6,7),8-(26),8-(47)]
   105  3.55031950579  3.55031950579  3.55031950579    6[1-(0),1-(0),1-(0),8-(1,26)]
   106  3.51009279326  3.51009279326  3.51009279326    6[1-(0),1-(0),1-(0),8-(26)]
   107  1.12468296022  1.12468296022  1.12468296022    7[6-(1,6),6-(6,6),47-(7,7,8)]
   108  1.04660007606  1.04660007606  1.04660007606    7[6-(1,6),6-(1,6),47-(7,7,8)]
   109 0.917808899838 0.917808899838 0.917808899838    7[6-(1,6),6-(6,6),26-(7,8,8,8,8)]
   110  1.17542084035  1.17542084035  1.17542084035    7[6-(1,6),6-(1,6),47-(7,7,8)]
   111  2.72113607552  2.72113607552  2.72113607552    7[6-(1,6),6-(6,6),26-(7,8,8,8,8)]
   112 0.740684878238 0.740684878238 0.740684878238    7[6-(1,6),6-(1,6),47-(7,7,8)]
   113 -3.13164288213 -3.13164288213 -3.13164288213    7[6-(1,6),6-(6,6),26-(7,8,8,8,8)]
   114  1.14318749057  1.14318749057  1.14318749057    7[6-(1,6),6-(1,6),47-(7,7,8)]
   115  2.80161142153  2.80161142153  2.80161142153    7[6-(1,6),6-(6,6),26-(7,8,8,8,8)]
   116 0.724560114204 0.724560114204 0.724560114204    7[6-(1,6),6-(1,6),47-(7,7,8)]
   117 -1.12465467978 -1.12465467978 -1.12465467978    7[6-(1,6),6-(6,6),47-(7,7,8)]
   118 -1.04655592394 -1.04655592394 -1.04655592394    7[6-(1,6),6-(1,6),47-(7,7,8)]
   119-0.917727900162-0.917727900162-0.917727900162    7[6-(1,6),6-(6,6),26-(7,8,8,8,8)]
   120 -1.17535435965 -1.17535435965 -1.17535435965    7[6-(1,6),6-(1,6),47-(7,7,8)]
   121 -2.72106952448 -2.72106952448 -2.72106952448    7[6-(1,6),6-(6,6),26-(7,8,8,8,8)]
   122-0.740625521762-0.740625521762-0.740625521762    7[6-(1,6),6-(1,6),47-(7,7,8)]
   123  3.13172391787  3.13172391787  3.13172391787    7[6-(1,6),6-(6,6),26-(7,8,8,8,8)]
   124  6.90741709057  6.90741709057  6.90741709057    7[6-(1,6),6-(1,6),47-(7,7,8)]
   125  5.24899382153  5.24899382153  5.24899382153    7[6-(1,6),6-(6,6),26-(7,8,8,8,8)]
   126   7.3260521142   7.3260521142   7.3260521142    7[6-(1,6),6-(1,6),47-(7,7,8)]
   127 -1.34443332732 -1.34443332732 -1.34443332732    8[6-(6,8)]
   128-0.837251632508-0.837251632508-0.837251632508    8[6-(6,8)]
   129-0.837220754876-0.837220754876-0.837220754876    8[6-(6,8),26-(7,7,8,8,8)]
   130 -1.62618575024 -1.62618575024 -1.62618575024    8[6-(6,8),26-(7,7,8,8,8)]
   131  4.77403457644  4.77403457644  4.77403457644    8[6-(6,8),47-(7,7,7)]
   132 -2.82572847788 -2.82572847788 -2.82572847788    8[6-(6,8),26-(7,7,8,8,8)]
   133  3.22833025215  3.22833025215  3.22833025215    8[6-(6,8),26-(7,7,8,8,8)]
   134  6.30361982705  6.30361982705  6.30361982705    8[6-(6,8),26-(7,7,8,8,8)]
   135   5.3214505589   5.3214505589   5.3214505589    8[6-(6,8),26-(7,7,8,8,8)]
   136   4.8223172637   4.8223172637   4.8223172637    8[6-(6,8),47-(7,7,7)]
   137  3.90454518435  3.90454518435  3.90454518435    8[1-(0),6-(1,1,1),26-(7,7,8,8,8)]
   138  4.00923011951  4.00923011951  4.00923011951    8[6-(1,1,1),26-(7,7,8,8,8)]
   139  1.34446707268  1.34446707268  1.34446707268    8[6-(6,8)]
   140 0.837273167492 0.837273167492 0.837273167492    8[6-(6,8)]
   141 0.837304045124 0.837304045124 0.837304045124    8[6-(6,8),26-(7,7,8,8,8)]
   142  1.62625664976  1.62625664976  1.62625664976    8[6-(6,8),26-(7,7,8,8,8)]
   143  3.27662297644  3.27662297644  3.27662297644    8[6-(6,8),47-(7,7,7)]
   144  2.82579272212  2.82579272212  2.82579272212    8[6-(6,8),26-(7,7,8,8,8)]
   145 -3.22825094785 -3.22825094785 -3.22825094785    8[6-(6,8),26-(7,7,8,8,8)]
   146  1.74698022705  1.74698022705  1.74698022705    8[6-(6,8),26-(7,7,8,8,8)]
   147   2.7291573589   2.7291573589   2.7291573589    8[6-(6,8),26-(7,7,8,8,8)]
   148   3.2282984637   3.2282984637   3.2282984637    8[6-(6,8),47-(7,7,7)]
   149  4.14606318435  4.14606318435  4.14606318435    8[1-(0),6-(1,1,1),26-(7,7,8,8,8)]
   150  4.04143251951  4.04143251951  4.04143251951    8[6-(1,1,1),26-(7,7,8,8,8)]
   151 -1.67126369042 -1.67126369042 -1.67126369042    8[17-(8,8,8)]
   152 -3.13969172362 -3.13969172362 -3.13969172362    8[17-(8,8,8)]
   153-0.889548671914-0.889548671914-0.889548671914    8[17-(8,8,8)]
   154 -1.87575293442 -1.87575293442 -1.87575293442    8[17-(8,8,8)]
   155  2.55205618891  2.55205618891  2.55205618891    8[17-(8,8,8)]
   156  2.60036542516  2.60036542516  2.60036542516    8[17-(8,8,8)]
   157  3.32491457348  3.32491457348  3.32491457348    8[17-(8,8,8)]
   158 0.990240564462 0.990240564462 0.990240564462    8[17-(8,8,8)]
   159  1.67134542958  1.67134542958  1.67134542958    8[17-(8,8,8)]
   160  3.13977627638  3.13977627638  3.13977627638    8[17-(8,8,8)]
   161 0.889633928086 0.889633928086 0.889633928086    8[17-(8,8,8)]
   162  1.87582666558  1.87582666558  1.87582666558    8[17-(8,8,8)]
   163  5.49857578891  5.49857578891  5.49857578891    8[17-(8,8)]
   164  5.45027782516  5.45027782516  5.45027782516    8[17-(8,8)]
   165  4.72571897348  4.72571897348  4.72571897348    8[17-(8,8)]
   166 -2.02066022641 -2.02066022641 -2.02066022641    17[8-(0),8-(0),8-(0),8-(0)]
   167    2.369309616    2.369309616    2.369309616    17[8-(0),8-(0),8-(0),8-(0)]
   168  2.02074097359  2.02074097359  2.02074097359    17[8-(0),8-(0),8-(0),8-(0)]
   169    5.681326456    5.681326456    5.681326456    17[8-(0),8-(0),8-(0)]
