# Supplementary material for: A collection of forcefield precursors for metal–organic frameworks
Source: RSC Adv. 2019 Nov 13;9(63):36492–507. doi: 10.1039/c9ra07327b (PMC9075174; doi:10.1039/c9ra07327b)
Supplement: RA-009-C9RA07327B-s3124 [file RA-009-C9RA07327B-s3124.txt]

EYULOA_clean

15.092    0.00000000    0.00000000
0.0    16.744    0.00000000
0.0    0.0    22.518

     1     4.01628304     4.01628304     4.01628304    27[7-(6,6),7-(6,6),8-(6),8-(6),8-(6,27)]
     2    11.07571696    11.07571696    11.07571696    27[7-(6,6),7-(6,6),8-(6),8-(6),8-(6,27)]
     3     4.01628304     4.01628304     4.01628304    27[7-(6,6),7-(6,6),8-(6),8-(6),8-(6,27)]
     4    11.07571696    11.07571696    11.07571696    27[7-(6,6),7-(6,6),8-(6),8-(6),8-(6,27)]
     5    11.07571696    11.07571696    11.07571696    27[7-(6,6),7-(6,6),8-(6),8-(6),8-(6,27)]
     6     4.01628304     4.01628304     4.01628304    27[7-(6,6),7-(6,6),8-(6),8-(6),8-(6,27)]
     7    11.07571696    11.07571696    11.07571696    27[7-(6,6),7-(6,6),8-(6),8-(6),8-(6,27)]
     8     4.01628304     4.01628304     4.01628304    27[7-(6,6),7-(6,6),8-(6),8-(6),8-(6,27)]
     9          7.546          7.546          7.546    27[8-(6),8-(6),8-(6),8-(6),8-(6,27),8-(6,27)]
    10          7.546          7.546          7.546    27[8-(6),8-(6),8-(6),8-(6),8-(6,27),8-(6,27)]
    11          7.546          7.546          7.546    27[8-(6),8-(6),8-(6),8-(6),8-(6,27),8-(6,27)]
    12          7.546          7.546          7.546    27[8-(6),8-(6),8-(6),8-(6),8-(6,27),8-(6,27)]
    13      8.4243544      8.4243544      8.4243544    1[6-(6,6)]
    14      7.4660124      7.4660124      7.4660124    1[6-(6,6)]
    15        7.09324        7.09324        7.09324    1[6-(6,6)]
    16      1.3929916      1.3929916      1.3929916    1[6-(6,7)]
    17     14.6256572     14.6256572     14.6256572    1[6-(6,6)]
    18       0.618772       0.618772       0.618772    1[6-(6,6)]
    19      2.4811248      2.4811248      2.4811248    1[6-(6,7)]
    20     13.1315492     13.1315492     13.1315492    1[6-(1,6,6)]
    21     14.0929096     14.0929096     14.0929096    1[6-(1,6,6)]
    22     14.2951424     14.2951424     14.2951424    1[6-(1,6,6)]
    23     13.3956592     13.3956592     13.3956592    1[6-(1,6,6)]
    24      12.594274      12.594274      12.594274    1[6-(1,6,6)]
    25     11.6344228     11.6344228     11.6344228    1[6-(1,6,6)]
    26     10.2006828     10.2006828     10.2006828    1[6-(6,6)]
    27      9.8279104      9.8279104      9.8279104    1[6-(6,7)]
    28     13.5858184     13.5858184     13.5858184    1[6-(6,7)]
    29     14.0747992     14.0747992     14.0747992    1[6-(6,6)]
    30      6.6676456      6.6676456      6.6676456    1[6-(6,6)]
    31      7.6259876      7.6259876      7.6259876    1[6-(6,6)]
    32        7.99876        7.99876        7.99876    1[6-(6,6)]
    33     13.6990084     13.6990084     13.6990084    1[6-(6,7)]
    34      0.4663428      0.4663428      0.4663428    1[6-(6,6)]
    35      14.473228      14.473228      14.473228    1[6-(6,6)]
    36     12.6108752     12.6108752     12.6108752    1[6-(6,7)]
    37      1.9604508      1.9604508      1.9604508    1[6-(1,6,6)]
    38      0.9990904      0.9990904      0.9990904    1[6-(1,6,6)]
    39      0.7968576      0.7968576      0.7968576    1[6-(1,6,6)]
    40      1.6963408      1.6963408      1.6963408    1[6-(1,6,6)]
    41       2.497726       2.497726       2.497726    1[6-(1,6,6)]
    42      3.4575772      3.4575772      3.4575772    1[6-(1,6,6)]
    43      4.8913172      4.8913172      4.8913172    1[6-(6,6)]
    44      5.2640896      5.2640896      5.2640896    1[6-(6,7)]
    45      1.5061816      1.5061816      1.5061816    1[6-(6,7)]
    46      1.0172008      1.0172008      1.0172008    1[6-(6,6)]
    47      8.4243544      8.4243544      8.4243544    1[6-(6,6)]
    48      7.4660124      7.4660124      7.4660124    1[6-(6,6)]
    49        7.09324        7.09324        7.09324    1[6-(6,6)]
    50      1.3929916      1.3929916      1.3929916    1[6-(6,7)]
    51     14.6256572     14.6256572     14.6256572    1[6-(6,6)]
    52       0.618772       0.618772       0.618772    1[6-(6,6)]
    53      2.4811248      2.4811248      2.4811248    1[6-(6,7)]
    54     13.1315492     13.1315492     13.1315492    1[6-(1,6,6)]
    55     14.0929096     14.0929096     14.0929096    1[6-(1,6,6)]
    56     14.2951424     14.2951424     14.2951424    1[6-(1,6,6)]
    57     13.3956592     13.3956592     13.3956592    1[6-(1,6,6)]
    58      12.594274      12.594274      12.594274    1[6-(1,6,6)]
    59     11.6344228     11.6344228     11.6344228    1[6-(1,6,6)]
    60     10.2006828     10.2006828     10.2006828    1[6-(6,6)]
    61      9.8279104      9.8279104      9.8279104    1[6-(6,7)]
    62     13.5858184     13.5858184     13.5858184    1[6-(6,7)]
    63     14.0747992     14.0747992     14.0747992    1[6-(6,6)]
    64      6.6676456      6.6676456      6.6676456    1[6-(6,6)]
    65      7.6259876      7.6259876      7.6259876    1[6-(6,6)]
    66        7.99876        7.99876        7.99876    1[6-(6,6)]
    67     13.6990084     13.6990084     13.6990084    1[6-(6,7)]
    68      0.4663428      0.4663428      0.4663428    1[6-(6,6)]
    69      14.473228      14.473228      14.473228    1[6-(6,6)]
    70     12.6108752     12.6108752     12.6108752    1[6-(6,7)]
    71      1.9604508      1.9604508      1.9604508    1[6-(1,6,6)]
    72      0.9990904      0.9990904      0.9990904    1[6-(1,6,6)]
    73      0.7968576      0.7968576      0.7968576    1[6-(1,6,6)]
    74      1.6963408      1.6963408      1.6963408    1[6-(1,6,6)]
    75       2.497726       2.497726       2.497726    1[6-(1,6,6)]
    76      3.4575772      3.4575772      3.4575772    1[6-(1,6,6)]
    77      4.8913172      4.8913172      4.8913172    1[6-(6,6)]
    78      5.2640896      5.2640896      5.2640896    1[6-(6,7)]
    79      1.5061816      1.5061816      1.5061816    1[6-(6,7)]
    80      1.0172008      1.0172008      1.0172008    1[6-(6,6)]
    81      6.6676456      6.6676456      6.6676456    1[6-(6,6)]
    82      7.6259876      7.6259876      7.6259876    1[6-(6,6)]
    83        7.99876        7.99876        7.99876    1[6-(6,6)]
    84     13.6990084     13.6990084     13.6990084    1[6-(6,7)]
    85      0.4663428      0.4663428      0.4663428    1[6-(6,6)]
    86      14.473228      14.473228      14.473228    1[6-(6,6)]
    87     12.6108752     12.6108752     12.6108752    1[6-(6,7)]
    88      1.9604508      1.9604508      1.9604508    1[6-(1,6,6)]
    89      0.9990904      0.9990904      0.9990904    1[6-(1,6,6)]
    90      0.7968576      0.7968576      0.7968576    1[6-(1,6,6)]
    91      1.6963408      1.6963408      1.6963408    1[6-(1,6,6)]
    92       2.497726       2.497726       2.497726    1[6-(1,6,6)]
    93      3.4575772      3.4575772      3.4575772    1[6-(1,6,6)]
    94      4.8913172      4.8913172      4.8913172    1[6-(6,6)]
    95      5.2640896      5.2640896      5.2640896    1[6-(6,7)]
    96      1.5061816      1.5061816      1.5061816    1[6-(6,7)]
    97      1.0172008      1.0172008      1.0172008    1[6-(6,6)]
    98      8.4243544      8.4243544      8.4243544    1[6-(6,6)]
    99      7.4660124      7.4660124      7.4660124    1[6-(6,6)]
   100        7.09324        7.09324        7.09324    1[6-(6,6)]
   101      1.3929916      1.3929916      1.3929916    1[6-(6,7)]
   102     14.6256572     14.6256572     14.6256572    1[6-(6,6)]
   103       0.618772       0.618772       0.618772    1[6-(6,6)]
   104      2.4811248      2.4811248      2.4811248    1[6-(6,7)]
   105     13.1315492     13.1315492     13.1315492    1[6-(1,6,6)]
   106     14.0929096     14.0929096     14.0929096    1[6-(1,6,6)]
   107     14.2951424     14.2951424     14.2951424    1[6-(1,6,6)]
   108     13.3956592     13.3956592     13.3956592    1[6-(1,6,6)]
   109      12.594274      12.594274      12.594274    1[6-(1,6,6)]
   110     11.6344228     11.6344228     11.6344228    1[6-(1,6,6)]
   111     10.2006828     10.2006828     10.2006828    1[6-(6,6)]
   112      9.8279104      9.8279104      9.8279104    1[6-(6,7)]
   113     13.5858184     13.5858184     13.5858184    1[6-(6,7)]
   114     14.0747992     14.0747992     14.0747992    1[6-(6,6)]
   115      6.6676456      6.6676456      6.6676456    1[6-(6,6)]
   116      7.6259876      7.6259876      7.6259876    1[6-(6,6)]
   117        7.99876        7.99876        7.99876    1[6-(6,6)]
   118     13.6990084     13.6990084     13.6990084    1[6-(6,7)]
   119      0.4663428      0.4663428      0.4663428    1[6-(6,6)]
   120      14.473228      14.473228      14.473228    1[6-(6,6)]
   121     12.6108752     12.6108752     12.6108752    1[6-(6,7)]
   122      1.9604508      1.9604508      1.9604508    1[6-(1,6,6)]
   123      0.9990904      0.9990904      0.9990904    1[6-(1,6,6)]
   124      0.7968576      0.7968576      0.7968576    1[6-(1,6,6)]
   125      1.6963408      1.6963408      1.6963408    1[6-(1,6,6)]
   126       2.497726       2.497726       2.497726    1[6-(1,6,6)]
   127      3.4575772      3.4575772      3.4575772    1[6-(1,6,6)]
   128      4.8913172      4.8913172      4.8913172    1[6-(6,6)]
   129      5.2640896      5.2640896      5.2640896    1[6-(6,7)]
   130      1.5061816      1.5061816      1.5061816    1[6-(6,7)]
   131      1.0172008      1.0172008      1.0172008    1[6-(6,6)]
   132      8.4243544      8.4243544      8.4243544    1[6-(6,6)]
   133      7.4660124      7.4660124      7.4660124    1[6-(6,6)]
   134        7.09324        7.09324        7.09324    1[6-(6,6)]
   135      1.3929916      1.3929916      1.3929916    1[6-(6,7)]
   136     14.6256572     14.6256572     14.6256572    1[6-(6,6)]
   137       0.618772       0.618772       0.618772    1[6-(6,6)]
   138      2.4811248      2.4811248      2.4811248    1[6-(6,7)]
   139     13.1315492     13.1315492     13.1315492    1[6-(1,6,6)]
   140     14.0929096     14.0929096     14.0929096    1[6-(1,6,6)]
   141     14.2951424     14.2951424     14.2951424    1[6-(1,6,6)]
   142     13.3956592     13.3956592     13.3956592    1[6-(1,6,6)]
   143      12.594274      12.594274      12.594274    1[6-(1,6,6)]
   144     11.6344228     11.6344228     11.6344228    1[6-(1,6,6)]
   145     10.2006828     10.2006828     10.2006828    1[6-(6,6)]
   146      9.8279104      9.8279104      9.8279104    1[6-(6,7)]
   147     13.5858184     13.5858184     13.5858184    1[6-(6,7)]
   148     14.0747992     14.0747992     14.0747992    1[6-(6,6)]
   149         6.0368         6.0368         6.0368    6[6-(6,16),8-(27),8-(27)]
   150      6.4020264      6.4020264      6.4020264    6[6-(1,6),6-(8,8),16-(6)]
   151      7.6501348      7.6501348      7.6501348    6[1-(0),6-(1,6),6-(6,16)]
   152      5.7168496      5.7168496      5.7168496    6[6-(6,16),8-(27),8-(27)]
   153       5.765144       5.765144       5.765144    6[6-(1,6),6-(8,8),16-(6)]
   154       6.731032       6.731032       6.731032    6[1-(0),6-(1,6),6-(6,16)]
   155      6.5182348      6.5182348      6.5182348    6[1-(0),6-(1,6),6-(6,16)]
   156      5.3697336      5.3697336      5.3697336    6[6-(1,6),6-(8,8),16-(6)]
   157      4.8550964      4.8550964      4.8550964    6[6-(6,16),8-(0),8-(27,27)]
   158      1.2843292      1.2843292      1.2843292    6[1-(0),6-(1,6),7-(6,27)]
   159      0.1720488      0.1720488      0.1720488    6[1-(0),6-(1,7),6-(6,6)]
   160      15.069362      15.069362      15.069362    6[6-(1,1,6),6-(1,6),6-(1,6)]
   161      0.8089312      0.8089312      0.8089312    6[1-(0),6-(1,7),6-(6,6)]
   162       1.916684       1.916684       1.916684    6[1-(0),6-(1,6),7-(6,27)]
   163     13.8952044     13.8952044     13.8952044    6[1-(0),1-(0),6-(1,1,6),6-(6,6)]
   164       13.50734       13.50734       13.50734    6[1-(0),1-(0),6-(1,1,6),6-(1,1,6)]
   165     12.4342988     12.4342988     12.4342988    6[1-(0),1-(0),6-(1,1,6),6-(6,6)]
   166     12.1611336     12.1611336     12.1611336    6[6-(1,1,6),6-(1,6),6-(1,6)]
   167     10.9145344     10.9145344     10.9145344    6[1-(0),6-(1,7),6-(6,6)]
   168      10.707774      10.707774      10.707774    6[1-(0),6-(1,6),7-(6,27)]
   169     12.8840404     12.8840404     12.8840404    6[1-(0),6-(1,6),7-(6,27)]
   170     13.1873896     13.1873896     13.1873896    6[1-(0),6-(1,7),6-(6,6)]
   171         9.0552         9.0552         9.0552    6[6-(6,16),8-(27),8-(27)]
   172      8.6899736      8.6899736      8.6899736    6[6-(1,6),6-(8,8),16-(6)]
   173      7.4418652      7.4418652      7.4418652    6[1-(0),6-(1,6),6-(6,16)]
   174      9.3751504      9.3751504      9.3751504    6[6-(6,16),8-(27),8-(27)]
   175       9.326856       9.326856       9.326856    6[6-(1,6),6-(8,8),16-(6)]
   176       8.360968       8.360968       8.360968    6[1-(0),6-(1,6),6-(6,16)]
   177      8.5737652      8.5737652      8.5737652    6[1-(0),6-(1,6),6-(6,16)]
   178      9.7222664      9.7222664      9.7222664    6[6-(1,6),6-(8,8),16-(6)]
   179     10.2369036     10.2369036     10.2369036    6[6-(6,16),8-(0),8-(27,27)]
   180     13.8076708     13.8076708     13.8076708    6[1-(0),6-(1,6),7-(6,27)]
   181     14.9199512     14.9199512     14.9199512    6[1-(0),6-(1,7),6-(6,6)]
   182       0.022638       0.022638       0.022638    6[6-(1,1,6),6-(1,6),6-(1,6)]
   183     14.2830688     14.2830688     14.2830688    6[1-(0),6-(1,7),6-(6,6)]
   184      13.175316      13.175316      13.175316    6[1-(0),6-(1,6),7-(6,27)]
   185      1.1967956      1.1967956      1.1967956    6[1-(0),1-(0),6-(1,1,6),6-(6,6)]
   186        1.58466        1.58466        1.58466    6[1-(0),1-(0),6-(1,1,6),6-(1,1,6)]
   187      2.6577012      2.6577012      2.6577012    6[1-(0),1-(0),6-(1,1,6),6-(6,6)]
   188      2.9308664      2.9308664      2.9308664    6[6-(1,1,6),6-(1,6),6-(1,6)]
   189      4.1774656      4.1774656      4.1774656    6[1-(0),6-(1,7),6-(6,6)]
   190       4.384226       4.384226       4.384226    6[1-(0),6-(1,6),7-(6,27)]
   191      2.2079596      2.2079596      2.2079596    6[1-(0),6-(1,6),7-(6,27)]
   192      1.9046104      1.9046104      1.9046104    6[1-(0),6-(1,7),6-(6,6)]
   193         6.0368         6.0368         6.0368    6[6-(6,16),8-(27),8-(27)]
   194      6.4020264      6.4020264      6.4020264    6[6-(1,6),6-(8,8),16-(6)]
   195      7.6501348      7.6501348      7.6501348    6[1-(0),6-(1,6),6-(6,16)]
   196      5.7168496      5.7168496      5.7168496    6[6-(6,16),8-(27),8-(27)]
   197       5.765144       5.765144       5.765144    6[6-(1,6),6-(8,8),16-(6)]
   198       6.731032       6.731032       6.731032    6[1-(0),6-(1,6),6-(6,16)]
   199      6.5182348      6.5182348      6.5182348    6[1-(0),6-(1,6),6-(6,16)]
   200      5.3697336      5.3697336      5.3697336    6[6-(1,6),6-(8,8),16-(6)]
   201      4.8550964      4.8550964      4.8550964    6[6-(6,16),8-(0),8-(27,27)]
   202      1.2843292      1.2843292      1.2843292    6[1-(0),6-(1,6),7-(6,27)]
   203      0.1720488      0.1720488      0.1720488    6[1-(0),6-(1,7),6-(6,6)]
   204      15.069362      15.069362      15.069362    6[6-(1,1,6),6-(1,6),6-(1,6)]
   205      0.8089312      0.8089312      0.8089312    6[1-(0),6-(1,7),6-(6,6)]
   206       1.916684       1.916684       1.916684    6[1-(0),6-(1,6),7-(6,27)]
   207     13.8952044     13.8952044     13.8952044    6[1-(0),1-(0),6-(1,1,6),6-(6,6)]
   208       13.50734       13.50734       13.50734    6[1-(0),1-(0),6-(1,1,6),6-(1,1,6)]
   209     12.4342988     12.4342988     12.4342988    6[1-(0),1-(0),6-(1,1,6),6-(6,6)]
   210     12.1611336     12.1611336     12.1611336    6[6-(1,1,6),6-(1,6),6-(1,6)]
   211     10.9145344     10.9145344     10.9145344    6[1-(0),6-(1,7),6-(6,6)]
   212      10.707774      10.707774      10.707774    6[1-(0),6-(1,6),7-(6,27)]
   213     12.8840404     12.8840404     12.8840404    6[1-(0),6-(1,6),7-(6,27)]
   214     13.1873896     13.1873896     13.1873896    6[1-(0),6-(1,7),6-(6,6)]
   215         9.0552         9.0552         9.0552    6[6-(6,16),8-(27),8-(27)]
   216      8.6899736      8.6899736      8.6899736    6[6-(1,6),6-(8,8),16-(6)]
   217      7.4418652      7.4418652      7.4418652    6[1-(0),6-(1,6),6-(6,16)]
   218      9.3751504      9.3751504      9.3751504    6[6-(6,16),8-(27),8-(27)]
   219       9.326856       9.326856       9.326856    6[6-(1,6),6-(8,8),16-(6)]
   220       8.360968       8.360968       8.360968    6[1-(0),6-(1,6),6-(6,16)]
   221      8.5737652      8.5737652      8.5737652    6[1-(0),6-(1,6),6-(6,16)]
   222      9.7222664      9.7222664      9.7222664    6[6-(1,6),6-(8,8),16-(6)]
   223     10.2369036     10.2369036     10.2369036    6[6-(6,16),8-(0),8-(27,27)]
   224     13.8076708     13.8076708     13.8076708    6[1-(0),6-(1,6),7-(6,27)]
   225     14.9199512     14.9199512     14.9199512    6[1-(0),6-(1,7),6-(6,6)]
   226       0.022638       0.022638       0.022638    6[6-(1,1,6),6-(1,6),6-(1,6)]
   227     14.2830688     14.2830688     14.2830688    6[1-(0),6-(1,7),6-(6,6)]
   228      13.175316      13.175316      13.175316    6[1-(0),6-(1,6),7-(6,27)]
   229      1.1967956      1.1967956      1.1967956    6[1-(0),1-(0),6-(1,1,6),6-(6,6)]
   230        1.58466        1.58466        1.58466    6[1-(0),1-(0),6-(1,1,6),6-(1,1,6)]
   231      2.6577012      2.6577012      2.6577012    6[1-(0),1-(0),6-(1,1,6),6-(6,6)]
   232      2.9308664      2.9308664      2.9308664    6[6-(1,1,6),6-(1,6),6-(1,6)]
   233      4.1774656      4.1774656      4.1774656    6[1-(0),6-(1,7),6-(6,6)]
   234       4.384226       4.384226       4.384226    6[1-(0),6-(1,6),7-(6,27)]
   235      2.2079596      2.2079596      2.2079596    6[1-(0),6-(1,6),7-(6,27)]
   236      1.9046104      1.9046104      1.9046104    6[1-(0),6-(1,7),6-(6,6)]
   237         9.0552         9.0552         9.0552    6[6-(6,16),8-(27),8-(27)]
   238      8.6899736      8.6899736      8.6899736    6[6-(1,6),6-(8,8),16-(6)]
   239      7.4418652      7.4418652      7.4418652    6[1-(0),6-(1,6),6-(6,16)]
   240      9.3751504      9.3751504      9.3751504    6[6-(6,16),8-(27),8-(27)]
   241       9.326856       9.326856       9.326856    6[6-(1,6),6-(8,8),16-(6)]
   242       8.360968       8.360968       8.360968    6[1-(0),6-(1,6),6-(6,16)]
   243      8.5737652      8.5737652      8.5737652    6[1-(0),6-(1,6),6-(6,16)]
   244      9.7222664      9.7222664      9.7222664    6[6-(1,6),6-(8,8),16-(6)]
   245     10.2369036     10.2369036     10.2369036    6[6-(6,16),8-(0),8-(27,27)]
   246     13.8076708     13.8076708     13.8076708    6[1-(0),6-(1,6),7-(6,27)]
   247     14.9199512     14.9199512     14.9199512    6[1-(0),6-(1,7),6-(6,6)]
   248       0.022638       0.022638       0.022638    6[6-(1,1,6),6-(1,6),6-(1,6)]
   249     14.2830688     14.2830688     14.2830688    6[1-(0),6-(1,7),6-(6,6)]
   250      13.175316      13.175316      13.175316    6[1-(0),6-(1,6),7-(6,27)]
   251      1.1967956      1.1967956      1.1967956    6[1-(0),1-(0),6-(1,1,6),6-(6,6)]
   252        1.58466        1.58466        1.58466    6[1-(0),1-(0),6-(1,1,6),6-(1,1,6)]
   253      2.6577012      2.6577012      2.6577012    6[1-(0),1-(0),6-(1,1,6),6-(6,6)]
   254      2.9308664      2.9308664      2.9308664    6[6-(1,1,6),6-(1,6),6-(1,6)]
   255      4.1774656      4.1774656      4.1774656    6[1-(0),6-(1,7),6-(6,6)]
   256       4.384226       4.384226       4.384226    6[1-(0),6-(1,6),7-(6,27)]
   257      2.2079596      2.2079596      2.2079596    6[1-(0),6-(1,6),7-(6,27)]
   258      1.9046104      1.9046104      1.9046104    6[1-(0),6-(1,7),6-(6,6)]
   259         6.0368         6.0368         6.0368    6[6-(6,16),8-(27),8-(27)]
   260      6.4020264      6.4020264      6.4020264    6[6-(1,6),6-(8,8),16-(6)]
   261      7.6501348      7.6501348      7.6501348    6[1-(0),6-(1,6),6-(6,16)]
   262      5.7168496      5.7168496      5.7168496    6[6-(6,16),8-(27),8-(27)]
   263       5.765144       5.765144       5.765144    6[6-(1,6),6-(8,8),16-(6)]
   264       6.731032       6.731032       6.731032    6[1-(0),6-(1,6),6-(6,16)]
   265      6.5182348      6.5182348      6.5182348    6[1-(0),6-(1,6),6-(6,16)]
   266      5.3697336      5.3697336      5.3697336    6[6-(1,6),6-(8,8),16-(6)]
   267      4.8550964      4.8550964      4.8550964    6[6-(6,16),8-(0),8-(27,27)]
   268      1.2843292      1.2843292      1.2843292    6[1-(0),6-(1,6),7-(6,27)]
   269      0.1720488      0.1720488      0.1720488    6[1-(0),6-(1,7),6-(6,6)]
   270      15.069362      15.069362      15.069362    6[6-(1,1,6),6-(1,6),6-(1,6)]
   271      0.8089312      0.8089312      0.8089312    6[1-(0),6-(1,7),6-(6,6)]
   272       1.916684       1.916684       1.916684    6[1-(0),6-(1,6),7-(6,27)]
   273     13.8952044     13.8952044     13.8952044    6[1-(0),1-(0),6-(1,1,6),6-(6,6)]
   274       13.50734       13.50734       13.50734    6[1-(0),1-(0),6-(1,1,6),6-(1,1,6)]
   275     12.4342988     12.4342988     12.4342988    6[1-(0),1-(0),6-(1,1,6),6-(6,6)]
   276     12.1611336     12.1611336     12.1611336    6[6-(1,1,6),6-(1,6),6-(1,6)]
   277     10.9145344     10.9145344     10.9145344    6[1-(0),6-(1,7),6-(6,6)]
   278      10.707774      10.707774      10.707774    6[1-(0),6-(1,6),7-(6,27)]
   279     12.8840404     12.8840404     12.8840404    6[1-(0),6-(1,6),7-(6,27)]
   280     13.1873896     13.1873896     13.1873896    6[1-(0),6-(1,7),6-(6,6)]
   281         9.0552         9.0552         9.0552    6[6-(6,16),8-(27),8-(27)]
   282      8.6899736      8.6899736      8.6899736    6[6-(1,6),6-(8,8),16-(6)]
   283      7.4418652      7.4418652      7.4418652    6[1-(0),6-(1,6),6-(6,16)]
   284      9.3751504      9.3751504      9.3751504    6[6-(6,16),8-(27),8-(27)]
   285       9.326856       9.326856       9.326856    6[6-(1,6),6-(8,8),16-(6)]
   286       8.360968       8.360968       8.360968    6[1-(0),6-(1,6),6-(6,16)]
   287      8.5737652      8.5737652      8.5737652    6[1-(0),6-(1,6),6-(6,16)]
   288      9.7222664      9.7222664      9.7222664    6[6-(1,6),6-(8,8),16-(6)]
   289     10.2369036     10.2369036     10.2369036    6[6-(6,16),8-(0),8-(27,27)]
   290     13.8076708     13.8076708     13.8076708    6[1-(0),6-(1,6),7-(6,27)]
   291     14.9199512     14.9199512     14.9199512    6[1-(0),6-(1,7),6-(6,6)]
   292       0.022638       0.022638       0.022638    6[6-(1,1,6),6-(1,6),6-(1,6)]
   293     14.2830688     14.2830688     14.2830688    6[1-(0),6-(1,7),6-(6,6)]
   294      13.175316      13.175316      13.175316    6[1-(0),6-(1,6),7-(6,27)]
   295      1.1967956      1.1967956      1.1967956    6[1-(0),1-(0),6-(1,1,6),6-(6,6)]
   296        1.58466        1.58466        1.58466    6[1-(0),1-(0),6-(1,1,6),6-(1,1,6)]
   297      2.6577012      2.6577012      2.6577012    6[1-(0),1-(0),6-(1,1,6),6-(6,6)]
   298      2.9308664      2.9308664      2.9308664    6[6-(1,1,6),6-(1,6),6-(1,6)]
   299      4.1774656      4.1774656      4.1774656    6[1-(0),6-(1,7),6-(6,6)]
   300       4.384226       4.384226       4.384226    6[1-(0),6-(1,6),7-(6,27)]
   301      2.2079596      2.2079596      2.2079596    6[1-(0),6-(1,6),7-(6,27)]
   302      1.9046104      1.9046104      1.9046104    6[1-(0),6-(1,7),6-(6,6)]
   303         6.0368         6.0368         6.0368    6[6-(6,16),8-(27),8-(27)]
   304      6.4020264      6.4020264      6.4020264    6[6-(1,6),6-(8,8),16-(6)]
   305      7.6501348      7.6501348      7.6501348    6[1-(0),6-(1,6),6-(6,16)]
   306      5.7168496      5.7168496      5.7168496    6[6-(6,16),8-(27),8-(27)]
   307       5.765144       5.765144       5.765144    6[6-(1,6),6-(8,8),16-(6)]
   308       6.731032       6.731032       6.731032    6[1-(0),6-(1,6),6-(6,16)]
   309      6.5182348      6.5182348      6.5182348    6[1-(0),6-(1,6),6-(6,16)]
   310      5.3697336      5.3697336      5.3697336    6[6-(1,6),6-(8),16-(6)]
   311      4.8550964      4.8550964      4.8550964    6[6-(6,16),8-(27,27)]
   312      1.2843292      1.2843292      1.2843292    6[1-(0),6-(1,6),7-(6,27)]
   313      0.1720488      0.1720488      0.1720488    6[1-(0),6-(1,7),6-(6,6)]
   314      15.069362      15.069362      15.069362    6[6-(1,1,6),6-(1,6),6-(1,6)]
   315      0.8089312      0.8089312      0.8089312    6[1-(0),6-(1,7),6-(6,6)]
   316       1.916684       1.916684       1.916684    6[1-(0),6-(1,6),7-(6,27)]
   317     13.8952044     13.8952044     13.8952044    6[1-(0),1-(0),6-(1,1,6),6-(6,6)]
   318       13.50734       13.50734       13.50734    6[1-(0),1-(0),6-(1,1,6),6-(1,1,6)]
   319     12.4342988     12.4342988     12.4342988    6[1-(0),1-(0),6-(1,1,6),6-(6,6)]
   320     12.1611336     12.1611336     12.1611336    6[6-(1,1,6),6-(1,6),6-(1,6)]
   321     10.9145344     10.9145344     10.9145344    6[1-(0),6-(1,7),6-(6,6)]
   322      10.707774      10.707774      10.707774    6[1-(0),6-(1,6),7-(6,27)]
   323     12.8840404     12.8840404     12.8840404    6[1-(0),6-(1,6),7-(6,27)]
   324     13.1873896     13.1873896     13.1873896    6[1-(0),6-(1,7),6-(6,6)]
   325     4.54993616     4.54993616     4.54993616    16[6-(6,6),6-(6,6)]
   326    10.54206384    10.54206384    10.54206384    16[6-(6,6),6-(6,6)]
   327     4.54993616     4.54993616     4.54993616    16[6-(6,6),6-(6,6)]
   328    10.54206384    10.54206384    10.54206384    16[6-(6,6),6-(6,6)]
   329    10.54206384    10.54206384    10.54206384    16[6-(6,6),6-(6,6)]
   330     4.54993616     4.54993616     4.54993616    16[6-(6,6),6-(6,6)]
   331    10.54206384    10.54206384    10.54206384    16[6-(6,6),6-(6,6)]
   332     4.54993616     4.54993616     4.54993616    16[6-(6,6),6-(6,6)]
   333     5.20115596     5.20115596     5.20115596    16[6-(6,6),6-(6,6)]
   334     9.89084404     9.89084404     9.89084404    16[6-(6,6),6-(6,6)]
   335     9.89084404     9.89084404     9.89084404    16[6-(6,6),6-(6,6)]
   336     5.20115596     5.20115596     5.20115596    16[6-(6,6),6-(6,6)]
   337      2.1973952      2.1973952      2.1973952    7[6-(1,6),6-(1,6),27-(7,8,8,8)]
   338     11.6464964     11.6464964     11.6464964    7[6-(1,6),6-(1,6),27-(7,8,8,8)]
   339     12.8946048     12.8946048     12.8946048    7[6-(1,6),6-(1,6),27-(7,8,8,8)]
   340      3.4455036      3.4455036      3.4455036    7[6-(1,6),6-(1,6),27-(7,8,8,8)]
   341      2.1973952      2.1973952      2.1973952    7[6-(1,6),6-(1,6),27-(7,8,8,8)]
   342     11.6464964     11.6464964     11.6464964    7[6-(1,6),6-(1,6),27-(7,8,8,8)]
   343     12.8946048     12.8946048     12.8946048    7[6-(1,6),6-(1,6),27-(7,8,8,8)]
   344      3.4455036      3.4455036      3.4455036    7[6-(1,6),6-(1,6),27-(7,8,8,8)]
   345     12.8946048     12.8946048     12.8946048    7[6-(1,6),6-(1,6),27-(7,8,8,8)]
   346      3.4455036      3.4455036      3.4455036    7[6-(1,6),6-(1,6),27-(7,8,8,8)]
   347      2.1973952      2.1973952      2.1973952    7[6-(1,6),6-(1,6),27-(7,8,8,8)]
   348     11.6464964     11.6464964     11.6464964    7[6-(1,6),6-(1,6),27-(7,8,8,8)]
   349     12.8946048     12.8946048     12.8946048    7[6-(1,6),6-(1,6),27-(7,8,8,8)]
   350      3.4455036      3.4455036      3.4455036    7[6-(1,6),6-(1,6),27-(7,8,8,8)]
   351      2.1973952      2.1973952      2.1973952    7[6-(1,6),6-(1,6),27-(7,8,8,8)]
   352     11.6464964     11.6464964     11.6464964    7[6-(1,6),6-(1,6),27-(7,8,8,8)]
   353      6.9770316      6.9770316      6.9770316    8[6-(6,8),27-(8,8,8,8,8)]
   354      4.8083112      4.8083112      4.8083112    8[6-(6,8),27-(7,7,8,8)]
   355      6.8034736      6.8034736      6.8034736    8[6-(6,8),27-(8,8,8,8,8)]
   356      4.6060784      4.6060784      4.6060784    8[6-(6,8),27-(7,7,8,8)]
   357      5.6338436      5.6338436      5.6338436    8[6-(6,8),27-(7,7,8,8),27-(8,8,8,8,8)]
   358      3.6703744      3.6703744      3.6703744    8[6-(6,8)]
   359      8.1149684      8.1149684      8.1149684    8[6-(6,8),27-(8,8,8,8,8)]
   360     10.2836888     10.2836888     10.2836888    8[6-(6,8),27-(7,7,8,8)]
   361      8.2885264      8.2885264      8.2885264    8[6-(6,8),27-(8,8,8,8,8)]
   362     10.4859216     10.4859216     10.4859216    8[6-(6,8),27-(7,7,8,8)]
   363      9.4581564      9.4581564      9.4581564    8[6-(6,8),27-(7,7,8,8),27-(8,8,8,8,8)]
   364     11.4216256     11.4216256     11.4216256    8[6-(6,8)]
   365      6.9770316      6.9770316      6.9770316    8[6-(6,8),27-(8,8,8,8,8)]
   366      4.8083112      4.8083112      4.8083112    8[6-(6,8),27-(7,7,8,8)]
   367      6.8034736      6.8034736      6.8034736    8[6-(6,8),27-(8,8,8,8,8)]
   368      4.6060784      4.6060784      4.6060784    8[6-(6,8),27-(7,7,8,8)]
   369      5.6338436      5.6338436      5.6338436    8[6-(6,8),27-(7,7,8,8),27-(8,8,8,8,8)]
   370      3.6703744      3.6703744      3.6703744    8[6-(6,8)]
   371      8.1149684      8.1149684      8.1149684    8[6-(6,8),27-(8,8,8,8,8)]
   372     10.2836888     10.2836888     10.2836888    8[6-(6,8),27-(7,7,8,8)]
   373      8.2885264      8.2885264      8.2885264    8[6-(6,8),27-(8,8,8,8,8)]
   374     10.4859216     10.4859216     10.4859216    8[6-(6,8),27-(7,7,8,8)]
   375      9.4581564      9.4581564      9.4581564    8[6-(6,8),27-(7,7,8,8),27-(8,8,8,8,8)]
   376     11.4216256     11.4216256     11.4216256    8[6-(6,8)]
   377      8.1149684      8.1149684      8.1149684    8[6-(6,8),27-(8,8,8,8,8)]
   378     10.2836888     10.2836888     10.2836888    8[6-(6,8),27-(7,7,8,8)]
   379      8.2885264      8.2885264      8.2885264    8[6-(6,8),27-(8,8,8,8,8)]
   380     10.4859216     10.4859216     10.4859216    8[6-(6,8),27-(7,7,8,8)]
   381      9.4581564      9.4581564      9.4581564    8[6-(6,8),27-(7,7,8,8),27-(8,8,8,8,8)]
   382     11.4216256     11.4216256     11.4216256    8[6-(6,8)]
   383      6.9770316      6.9770316      6.9770316    8[6-(6,8),27-(8,8,8,8,8)]
   384      4.8083112      4.8083112      4.8083112    8[6-(6,8),27-(7,7,8,8)]
   385      6.8034736      6.8034736      6.8034736    8[6-(6,8),27-(8,8,8,8,8)]
   386      4.6060784      4.6060784      4.6060784    8[6-(6,8),27-(7,7,8,8)]
   387      5.6338436      5.6338436      5.6338436    8[6-(6,8),27-(7,7,8,8),27-(8,8,8,8,8)]
   388      3.6703744      3.6703744      3.6703744    8[6-(6,8)]
   389      8.1149684      8.1149684      8.1149684    8[6-(6,8),27-(8,8,8,8,8)]
   390     10.2836888     10.2836888     10.2836888    8[6-(6,8),27-(7,7,8,8)]
   391      8.2885264      8.2885264      8.2885264    8[6-(6,8),27-(8,8,8,8,8)]
   392     10.4859216     10.4859216     10.4859216    8[6-(6,8),27-(7,7,8,8)]
   393      9.4581564      9.4581564      9.4581564    8[6-(6,8),27-(7,7,8,8),27-(8,8,8,8,8)]
   394     11.4216256     11.4216256     11.4216256    8[6-(6,8)]
   395      6.9770316      6.9770316      6.9770316    8[6-(6,8),27-(8,8,8,8,8)]
   396      4.8083112      4.8083112      4.8083112    8[6-(6,8),27-(7,7,8,8)]
   397      6.8034736      6.8034736      6.8034736    8[6-(6,8),27-(8,8,8,8,8)]
   398      4.6060784      4.6060784      4.6060784    8[6-(6,8),27-(7,7,8,8)]
   399      5.6338436      5.6338436      5.6338436    8[6-(6),27-(7,7,8,8),27-(8,8,8,8,8)]
