# Supplementary material for: A collection of forcefield precursors for metal–organic frameworks
Source: RSC Adv. 2019 Nov 13;9(63):36492–507. doi: 10.1039/c9ra07327b (PMC9075174; doi:10.1039/c9ra07327b)
Supplement: RA-009-C9RA07327B-s3125 [file RA-009-C9RA07327B-s3125.txt]

FACMIH_charged

34.6678    0.00000000    0.00000000
17.3339    30.02319549    0.00000000
17.33392579    10.00774672    32.9929879

     1  22.7155761856  22.7155761856  22.7155761856    29[6-(6,6),6-(6,6),8-(6),8-(6)]
     2  37.4977527666  37.4977527666  37.4977527666    29[6-(6,6),6-(6,6),8-(6),8-(6)]
     3  43.7901318056  43.7901318056  43.7901318056    29[6-(6,6),6-(6,6),8-(6),8-(6)]
     4  46.6200496044  46.6200496044  46.6200496044    29[6-(6,6),6-(6,6),8-(6),8-(6)]
     5  31.8378730234  31.8378730234  31.8378730234    29[6-(6,6),6-(6,6),8-(6),8-(6)]
     6  25.5454939844  25.5454939844  25.5454939844    29[6-(6,6),6-(6,6),8-(6),8-(6)]
     7  37.4977509464  37.4977509464  37.4977509464    29[6-(6,6),6-(6,6),8-(6),8-(6)]
     8  26.4562299854  26.4562299854  26.4562299854    29[6-(6,6),6-(6,6),8-(6),8-(6)]
     9  40.0494743654  40.0494743654  40.0494743654    29[6-(6,6),6-(6,6),8-(6),8-(6)]
    10  31.8378748436  31.8378748436  31.8378748436    29[6-(6,6),6-(6,6),8-(6),8-(6)]
    11  42.8793958046  42.8793958046  42.8793958046    29[6-(6,6),6-(6,6),8-(6),8-(6)]
    12  29.2861514246  29.2861514246  29.2861514246    29[6-(6,6),6-(6,6),8-(6),8-(6)]
    13  22.8859664087  22.8859664087  22.8859664087    1[6-(6,6)]
    14  55.0680853731  55.0680853731  55.0680853731    1[6-(6,6)]
    15  22.8807644592  22.8807644592  22.8807644592    1[6-(1,6,8)]
    16  24.3021445454  24.3021445454  24.3021445454    1[6-(1,6,8)]
    17  24.3784120033  24.3784120033  24.3784120033    1[6-(1,6,8)]
    18  24.4148131469  24.4148131469  24.4148131469    1[6-(1,6,8)]
    19  22.5236826839  22.5236826839  22.5236826839    1[6-(1,6,8)]
    20  24.0091982466  24.0091982466  24.0091982466    1[6-(1,6,8)]
    21  23.6226523617  23.6226523617  23.6226523617    1[6-(1,6,8)]
    22  23.4441120621  23.4441120621  23.4441120621    1[6-(1,6,8)]
    23  21.8597932462  21.8597932462  21.8597932462    1[6-(1,6,8)]
    24  22.3035422081  22.3035422081  22.3035422081    1[6-(1,6,8)]
    25  20.3153434216  20.3153434216  20.3153434216    1[6-(1,6,8)]
    26  19.6687888201  19.6687888201  19.6687888201    1[6-(1,6,8)]
    27  19.2354428598  19.2354428598  19.2354428598    1[6-(1,6,8)]
    28  18.1919418244  18.1919418244  18.1919418244    1[6-(1,6,8)]
    29  18.0203379939  18.0203379939  18.0203379939    1[6-(1,6,8)]
    30  19.4573185128  19.4573185128  19.4573185128    1[6-(1,6,8)]
    31  18.2664809523  18.2664809523  18.2664809523    1[6-(6,6)]
    32  17.2559162303  17.2559162303  17.2559162303    1[6-(6,6)]
    33  50.5266043158  50.5266043158  50.5266043158    1[6-(6,6)]
    34  16.9456360237  16.9456360237  16.9456360237    1[6-(6,6)]
    35   50.195523437   50.195523437   50.195523437    1[6-(6,6)]
    36  49.1294901499  49.1294901499  49.1294901499    1[6-(6,6)]
    37  47.6474428604  47.6474428604  47.6474428604    1[6-(1,6,8)]
    38  48.8434824556  48.8434824556  48.8434824556    1[6-(1,6,8)]
    39  46.9384880216  46.9384880216  46.9384880216    1[6-(1,6,8)]
    40  47.4117035535  47.4117035535  47.4117035535    1[6-(1,6,8)]
    41  48.0374592159  48.0374592159  48.0374592159    1[6-(1,6,8)]
    42  47.5434427409  47.5434427409  47.5434427409    1[6-(1,6,8)]
    43  49.5905767719  49.5905767719  49.5905767719    1[6-(1,6,8)]
    44  49.0878946391  49.0878946391  49.0878946391    1[6-(1,6,8)]
    45  52.3276005104  52.3276005104  52.3276005104    1[6-(1,6,8)]
    46  51.2927673767  51.2927673767  51.2927673767    1[6-(1,6,8)]
    47  51.3707686191  51.3707686191  51.3707686191    1[6-(1,6,8)]
    48  52.7782818253  52.7782818253  52.7782818253    1[6-(1,6,8)]
    49  54.3452651241  54.3452651241  54.3452651241    1[6-(1,6,8)]
    50  53.1717597382  53.1717597382  53.1717597382    1[6-(1,6,8)]
    51  53.3641643416  53.3641643416  53.3641643416    1[6-(1,6,8)]
    52  54.5844712343  54.5844712343  54.5844712343    1[6-(1,6,8)]
    53  22.7646250932  22.7646250932  22.7646250932    1[6-(6,6)]
    54  23.6278519437  23.6278519437  23.6278519437    1[6-(6,6)]
    55  22.1354041441  22.1354041441  22.1354041441    1[6-(6,6)]
    56  21.3987149337  21.3987149337  21.3987149337    1[6-(6,6)]
    57  23.0575645061  23.0575645061  23.0575645061    1[6-(6,6)]
    58   23.227435109   23.227435109   23.227435109    1[6-(6,6)]
    59  25.3560371315  25.3560371315  25.3560371315    1[6-(6,6)]
    60  25.1462986669  25.1462986669  25.1462986669    1[6-(6,6)]
    61  55.6037065891  55.6037065891  55.6037065891    1[6-(6,6)]
    62   54.721412758   54.721412758   54.721412758    1[6-(6,6)]
    63   20.261619558   20.261619558   20.261619558    1[6-(6,6)]
    64  21.1439133968  21.1439133968  21.1439133968    1[6-(6,6)]
    65  34.1997856052  34.1997856052  34.1997856052    1[6-(6,6)]
    66  33.3556263696  33.3556263696  33.3556263696    1[6-(6,6)]
    67  37.0928163392  37.0928163392  37.0928163392    1[6-(6,6)]
    68  37.9369755826  37.9369755826  37.9369755826    1[6-(6,6)]
    69  38.7326177887  38.7326177887  38.7326177887    1[6-(6,6)]
    70  43.4231713531  43.4231713531  43.4231713531    1[6-(6,6)]
    71  38.2229993492  38.2229993492  38.2229993492    1[6-(1,6,8)]
    72  38.0167262254  38.0167262254  38.0167262254    1[6-(1,6,8)]
    73  38.8470183333  38.8470183333  38.8470183333    1[6-(1,6,8)]
    74  37.4689732369  37.4689732369  37.4689732369    1[6-(1,6,8)]
    75  39.4155682339  39.4155682339  39.4155682339    1[6-(1,6,8)]
    76  38.4934050866  38.4934050866  38.4934050866    1[6-(1,6,8)]
    77  36.7860160217  36.7860160217  36.7860160217    1[6-(1,6,8)]
    78  37.4135020721  37.4135020721  37.4135020721    1[6-(1,6,8)]
    79  36.5676073962  36.5676073962  36.5676073962    1[6-(1,6,8)]
    80  35.9557218481  35.9557218481  35.9557218481    1[6-(1,6,8)]
    81  18.7812932716  18.7812932716  18.7812932716    1[6-(1,6,8)]
    82  20.3344105801  20.3344105801  20.3344105801    1[6-(1,6,8)]
    83  18.5698210998  18.5698210998  18.5698210998    1[6-(1,6,8)]
    84  20.0744033644  20.0744033644  20.0744033644    1[6-(1,6,8)]
    85  19.4607850839  19.4607850839  19.4607850839    1[6-(1,6,8)]
    86  19.2389113728  19.2389113728  19.2389113728    1[6-(1,6,8)]
    87  19.7121282123  19.7121282123  19.7121282123    1[6-(6,6)]
    88  20.2408138103  20.2408138103  20.2408138103    1[6-(6,6)]
    89  22.5462229358  22.5462229358  22.5462229358    1[6-(6,6)]
    90  23.5186509037  23.5186509037  23.5186509037    1[6-(6,6)]
    91   25.886462077   25.886462077   25.886462077    1[6-(6,6)]
    92  26.5832864199  26.5832864199  26.5832864199    1[6-(6,6)]
    93  26.8276955704  26.8276955704  26.8276955704    1[6-(1,6,8)]
    94  26.9316994656  26.9316994656  26.9316994656    1[6-(1,6,8)]
    95  27.5747883316  27.5747883316  27.5747883316    1[6-(1,6,8)]
    96  26.0355380735  26.0355380735  26.0355380735    1[6-(1,6,8)]
    97  26.2920816659  26.2920816659  26.2920816659    1[6-(1,6,8)]
    98  27.7793299609  27.7793299609  27.7793299609    1[6-(1,6,8)]
    99  44.9086903819  44.9086903819  44.9086903819    1[6-(1,6,8)]
   100  44.4580099491  44.4580099491  44.4580099491    1[6-(1,6,8)]
   101  42.1179334104  42.1179334104  42.1179334104    1[6-(1,6,8)]
   102  43.3139732067  43.3139732067  43.3139732067    1[6-(1,6,8)]
   103  44.9312247691  44.9312247691  44.9312247691    1[6-(1,6,8)]
   104  44.0558633453  44.0558633453  44.0558633453    1[6-(1,6,8)]
   105  43.4283749041  43.4283749041  43.4283749041    1[6-(1,6,8)]
   106  44.8185533282  44.8185533282  44.8185533282    1[6-(1,6,8)]
   107  43.8669205316  43.8669205316  43.8669205316    1[6-(1,6,8)]
   108  44.0367930843  44.0367930843  44.0367930843    1[6-(1,6,8)]
   109  41.7313784732  41.7313784732  41.7313784732    1[6-(6,6)]
   110  42.2721947837  42.2721947837  42.2721947837    1[6-(6,6)]
   111  46.0007176641  46.0007176641  46.0007176641    1[6-(6,6)]
   112  45.4980361037  45.4980361037  45.4980361037    1[6-(6,6)]
   113  47.2816897561  47.2816897561  47.2816897561    1[6-(6,6)]
   114   48.002778379   48.002778379   48.002778379    1[6-(6,6)]
   115  44.1199838815  44.1199838815  44.1199838815    1[6-(6,6)]
   116  43.4994319869  43.4994319869  43.4994319869    1[6-(6,6)]
   117  41.1663012791  41.1663012791  41.1663012791    1[6-(6,6)]
   118   41.573649608   41.573649608   41.573649608    1[6-(6,6)]
   119   37.995932648   37.995932648   37.995932648    1[6-(6,6)]
   120  37.5885843268  37.5885843268  37.5885843268    1[6-(6,6)]
   121  24.2813280252  24.2813280252  24.2813280252    1[6-(6,6)]
   122  24.7372112896  24.7372112896  24.7372112896    1[6-(6,6)]
   123  23.1026256492  23.1026256492  23.1026256492    1[6-(6,6)]
   124  22.6467423926  22.6467423926  22.6467423926    1[6-(6,6)]
   125  42.3848705187  42.3848705187  42.3848705187    1[6-(6,6)]
   126  57.5138986631  57.5138986631  57.5138986631    1[6-(6,6)]
   127  42.8996855692  42.8996855692  42.8996855692    1[6-(1,6,8)]
   128  41.6845794654  41.6845794654  41.6845794654    1[6-(1,6,8)]
   129  40.7780147933  40.7780147933  40.7780147933    1[6-(1,6,8)]
   130  42.1196586069  42.1196586069  42.1196586069    1[6-(1,6,8)]
   131  42.0641881539  42.0641881539  42.0641881539    1[6-(1,6,8)]
   132  41.5008367366  41.5008367366  41.5008367366    1[6-(1,6,8)]
   133  43.5947719417  43.5947719417  43.5947719417    1[6-(1,6,8)]
   134  43.1458228021  43.1458228021  43.1458228021    1[6-(1,6,8)]
   135  45.5760352262  45.5760352262  45.5760352262    1[6-(1,6,8)]
   136  45.7441751781  45.7441751781  45.7441751781    1[6-(1,6,8)]
   137  12.9051011716  12.9051011716  12.9051011716    1[6-(1,6,8)]
   138  11.9985380701  11.9985380701  11.9985380701    1[6-(1,6,8)]
   139  14.1964781298  14.1964781298  14.1964781298    1[6-(1,6,8)]
   140  13.7353961344  13.7353961344  13.7353961344    1[6-(1,6,8)]
   141  14.5206235839  14.5206235839  14.5206235839    1[6-(1,6,8)]
   142  13.3055174028  13.3055174028  13.3055174028    1[6-(1,6,8)]
   143  14.0231422323  14.0231422323  14.0231422323    1[6-(6,6)]
   144  14.5050263003  14.5050263003  14.5050263003    1[6-(6,6)]
   145  30.9306303658  30.9306303658  30.9306303658    1[6-(6,6)]
   146  11.5374592237  11.5374592237  11.5374592237    1[6-(6,6)]
   147   27.921461937   27.921461937   27.921461937    1[6-(6,6)]
   148  28.2906755699  28.2906755699  28.2906755699    1[6-(6,6)]
   149  29.5283171904  29.5283171904  29.5283171904    1[6-(1,6,8)]
   150  28.2282751856  28.2282751856  28.2282751856    1[6-(1,6,8)]
   151  29.4901842816  29.4901842816  29.4901842816    1[6-(1,6,8)]
   152  30.5562191935  30.5562191935  30.5562191935    1[6-(1,6,8)]
   153  29.6739255559  29.6739255559  29.6739255559    1[6-(1,6,8)]
   154  28.6806927609  28.6806927609  28.6806927609    1[6-(1,6,8)]
   155  61.5058996319  61.5058996319  61.5058996319    1[6-(1,6,8)]
   156  62.4592650991  62.4592650991  62.4592650991    1[6-(1,6,8)]
   157  61.5596356504  61.5596356504  61.5596356504    1[6-(1,6,8)]
   158  61.3984310767  61.3984310767  61.3984310767    1[6-(1,6,8)]
   159  59.7031743491  59.7031743491  59.7031743491    1[6-(1,6,8)]
   160  59.1710241453  59.1710241453  59.1710241453    1[6-(1,6,8)]
   161  58.2315255041  58.2315255041  58.2315255041    1[6-(1,6,8)]
   162  58.0148513982  58.0148513982  58.0148513982    1[6-(1,6,8)]
   163  58.7740745316  58.7740745316  58.7740745316    1[6-(1,6,8)]
   164  57.3838960843  57.3838960843  57.3838960843    1[6-(1,6,8)]
   165  39.5074391032  39.5074391032  39.5074391032    1[6-(6,6)]
   166  38.1033918337  38.1033918337  38.1033918337    1[6-(6,6)]
   167  35.8673197241  35.8673197241  35.8673197241    1[6-(6,6)]
   168  37.1066951137  37.1066951137  37.1066951137    1[6-(6,6)]
   169  33.6641779161  33.6641779161  33.6641779161    1[6-(6,6)]
   170   32.773213839   32.773213839   32.773213839    1[6-(6,6)]
   171  34.5274036215  34.5274036215  34.5274036215    1[6-(6,6)]
   172  35.3576991569  35.3576991569  35.3576991569    1[6-(6,6)]
   173  59.2351586391  59.2351586391  59.2351586391    1[6-(6,6)]
   174   59.710109178   59.710109178   59.710109178    1[6-(6,6)]
   175   45.745919338   45.745919338   45.745919338    1[6-(6,6)]
   176  45.2709688068  45.2709688068  45.2709688068    1[6-(6,6)]
   177  45.5222890852  45.5222890852  45.5222890852    1[6-(6,6)]
   178  45.9105701396  45.9105701396  45.9105701396    1[6-(6,6)]
   179  43.8079691992  43.8079691992  43.8079691992    1[6-(6,6)]
   180  43.4196881526  43.4196881526  43.4196881526    1[6-(6,6)]
   181  46.4496593813  46.4496593813  46.4496593813    1[6-(6,6)]
   182  14.2675404169  14.2675404169  14.2675404169    1[6-(6,6)]
   183  46.4548613308  46.4548613308  46.4548613308    1[6-(1,6,8)]
   184  45.0334812446  45.0334812446  45.0334812446    1[6-(1,6,8)]
   185  44.9572137867  44.9572137867  44.9572137867    1[6-(1,6,8)]
   186  44.9208126431  44.9208126431  44.9208126431    1[6-(1,6,8)]
   187  46.8119431061  46.8119431061  46.8119431061    1[6-(1,6,8)]
   188  45.3264275434  45.3264275434  45.3264275434    1[6-(1,6,8)]
   189  45.7129734283  45.7129734283  45.7129734283    1[6-(1,6,8)]
   190  45.8915137279  45.8915137279  45.8915137279    1[6-(1,6,8)]
   191  47.4758325438  47.4758325438  47.4758325438    1[6-(1,6,8)]
   192  47.0320835819  47.0320835819  47.0320835819    1[6-(1,6,8)]
   193  49.0202823684  49.0202823684  49.0202823684    1[6-(1,6,8)]
   194  49.6668369699  49.6668369699  49.6668369699    1[6-(1,6,8)]
   195  50.1001829302  50.1001829302  50.1001829302    1[6-(1,6,8)]
   196  51.1436839656  51.1436839656  51.1436839656    1[6-(1,6,8)]
   197  51.3152877961  51.3152877961  51.3152877961    1[6-(1,6,8)]
   198  49.8783072772  49.8783072772  49.8783072772    1[6-(1,6,8)]
   199  51.0691448377  51.0691448377  51.0691448377    1[6-(6,6)]
   200  52.0797095597  52.0797095597  52.0797095597    1[6-(6,6)]
   201  18.8090214742  18.8090214742  18.8090214742    1[6-(6,6)]
   202  52.3899897663  52.3899897663  52.3899897663    1[6-(6,6)]
   203   19.140102353   19.140102353   19.140102353    1[6-(6,6)]
   204  20.2061356401  20.2061356401  20.2061356401    1[6-(6,6)]
   205  21.6881829296  21.6881829296  21.6881829296    1[6-(1,6,8)]
   206  20.4921433344  20.4921433344  20.4921433344    1[6-(1,6,8)]
   207  22.3971377684  22.3971377684  22.3971377684    1[6-(1,6,8)]
   208  21.9239222365  21.9239222365  21.9239222365    1[6-(1,6,8)]
   209  21.2981665741  21.2981665741  21.2981665741    1[6-(1,6,8)]
   210  21.7921830491  21.7921830491  21.7921830491    1[6-(1,6,8)]
   211  19.7450490181  19.7450490181  19.7450490181    1[6-(1,6,8)]
   212  20.2477311509  20.2477311509  20.2477311509    1[6-(1,6,8)]
   213  17.0080252796  17.0080252796  17.0080252796    1[6-(1,6,8)]
   214  18.0428584133  18.0428584133  18.0428584133    1[6-(1,6,8)]
   215  17.9648571709  17.9648571709  17.9648571709    1[6-(1,6,8)]
   216  16.5573439647  16.5573439647  16.5573439647    1[6-(1,6,8)]
   217  14.9903606659  14.9903606659  14.9903606659    1[6-(1,6,8)]
   218  16.1638660518  16.1638660518  16.1638660518    1[6-(1,6,8)]
   219  15.9714614484  15.9714614484  15.9714614484    1[6-(1,6,8)]
   220  14.7511545557  14.7511545557  14.7511545557    1[6-(1,6,8)]
   221  46.5710006968  46.5710006968  46.5710006968    1[6-(6,6)]
   222  45.7077738463  45.7077738463  45.7077738463    1[6-(6,6)]
   223  47.2002216459  47.2002216459  47.2002216459    1[6-(6,6)]
   224  47.9369108563  47.9369108563  47.9369108563    1[6-(6,6)]
   225  46.2780612839  46.2780612839  46.2780612839    1[6-(6,6)]
   226   46.108190681   46.108190681   46.108190681    1[6-(6,6)]
   227  43.9795886585  43.9795886585  43.9795886585    1[6-(6,6)]
   228  44.1893271231  44.1893271231  44.1893271231    1[6-(6,6)]
   229  13.7319192009  13.7319192009  13.7319192009    1[6-(6,6)]
   230   14.614213032   14.614213032   14.614213032    1[6-(6,6)]
   231   49.074006232   49.074006232   49.074006232    1[6-(6,6)]
   232  48.1917123932  48.1917123932  48.1917123932    1[6-(6,6)]
   233  35.1358401848  35.1358401848  35.1358401848    1[6-(6,6)]
   234  35.9799994204  35.9799994204  35.9799994204    1[6-(6,6)]
   235  32.2428094508  32.2428094508  32.2428094508    1[6-(6,6)]
   236  31.3986502074  31.3986502074  31.3986502074    1[6-(6,6)]
   237  30.6030080013  30.6030080013  30.6030080013    1[6-(6,6)]
   238  25.9124544369  25.9124544369  25.9124544369    1[6-(6,6)]
   239  31.1126264408  31.1126264408  31.1126264408    1[6-(1,6,8)]
   240  31.3188995646  31.3188995646  31.3188995646    1[6-(1,6,8)]
   241  30.4886074567  30.4886074567  30.4886074567    1[6-(1,6,8)]
   242  31.8666525531  31.8666525531  31.8666525531    1[6-(1,6,8)]
   243   29.920057556   29.920057556   29.920057556    1[6-(1,6,8)]
   244  30.8422207034  30.8422207034  30.8422207034    1[6-(1,6,8)]
   245  32.5496097683  32.5496097683  32.5496097683    1[6-(1,6,8)]
   246  31.9221237179  31.9221237179  31.9221237179    1[6-(1,6,8)]
   247  32.7680183938  32.7680183938  32.7680183938    1[6-(1,6,8)]
   248  33.3799039419  33.3799039419  33.3799039419    1[6-(1,6,8)]
   249  50.5543325184  50.5543325184  50.5543325184    1[6-(1,6,8)]
   250  49.0012152099  49.0012152099  49.0012152099    1[6-(1,6,8)]
   251  50.7658046902  50.7658046902  50.7658046902    1[6-(1,6,8)]
   252  49.2612224256  49.2612224256  49.2612224256    1[6-(1,6,8)]
   253  49.8748407061  49.8748407061  49.8748407061    1[6-(1,6,8)]
   254  50.0967144172  50.0967144172  50.0967144172    1[6-(1,6,8)]
   255  49.6234975777  49.6234975777  49.6234975777    1[6-(6,6)]
   256  49.0948119797  49.0948119797  49.0948119797    1[6-(6,6)]
   257  46.7894028542  46.7894028542  46.7894028542    1[6-(6,6)]
   258  45.8169748863  45.8169748863  45.8169748863    1[6-(6,6)]
   259   43.449163713   43.449163713   43.449163713    1[6-(6,6)]
   260  42.7523393701  42.7523393701  42.7523393701    1[6-(6,6)]
   261  42.5079302196  42.5079302196  42.5079302196    1[6-(1,6,8)]
   262  42.4039263244  42.4039263244  42.4039263244    1[6-(1,6,8)]
   263  41.7608374584  41.7608374584  41.7608374584    1[6-(1,6,8)]
   264  43.3000877165  43.3000877165  43.3000877165    1[6-(1,6,8)]
   265  43.0435441241  43.0435441241  43.0435441241    1[6-(1,6,8)]
   266  41.5562958291  41.5562958291  41.5562958291    1[6-(1,6,8)]
   267  24.4269354081  24.4269354081  24.4269354081    1[6-(1,6,8)]
   268  24.8776158409  24.8776158409  24.8776158409    1[6-(1,6,8)]
   269  27.2176923796  27.2176923796  27.2176923796    1[6-(1,6,8)]
   270  26.0216525833  26.0216525833  26.0216525833    1[6-(1,6,8)]
   271  24.4044010209  24.4044010209  24.4044010209    1[6-(1,6,8)]
   272  25.2797624447  25.2797624447  25.2797624447    1[6-(1,6,8)]
   273  25.9072508859  25.9072508859  25.9072508859    1[6-(1,6,8)]
   274  24.5170724618  24.5170724618  24.5170724618    1[6-(1,6,8)]
   275  25.4687052584  25.4687052584  25.4687052584    1[6-(1,6,8)]
   276  25.2988327057  25.2988327057  25.2988327057    1[6-(1,6,8)]
   277  27.6042473168  27.6042473168  27.6042473168    1[6-(6,6)]
   278  27.0634310063  27.0634310063  27.0634310063    1[6-(6,6)]
   279  23.3349081259  23.3349081259  23.3349081259    1[6-(6,6)]
   280  23.8375896863  23.8375896863  23.8375896863    1[6-(6,6)]
   281  22.0539360339  22.0539360339  22.0539360339    1[6-(6,6)]
   282   21.332847411   21.332847411   21.332847411    1[6-(6,6)]
   283  25.2156419085  25.2156419085  25.2156419085    1[6-(6,6)]
   284  25.8361938031  25.8361938031  25.8361938031    1[6-(6,6)]
   285  28.1693245109  28.1693245109  28.1693245109    1[6-(6,6)]
   286   27.761976182   27.761976182   27.761976182    1[6-(6,6)]
   287   31.339693142   31.339693142   31.339693142    1[6-(6,6)]
   288  31.7470414632  31.7470414632  31.7470414632    1[6-(6,6)]
   289  45.0542977648  45.0542977648  45.0542977648    1[6-(6,6)]
   290  44.5984145004  44.5984145004  44.5984145004    1[6-(6,6)]
   291  46.2330001408  46.2330001408  46.2330001408    1[6-(6,6)]
   292  46.6888833974  46.6888833974  46.6888833974    1[6-(6,6)]
   293  26.9507552713  26.9507552713  26.9507552713    1[6-(6,6)]
   294  11.8217271269  11.8217271269  11.8217271269    1[6-(6,6)]
   295  26.4359402208  26.4359402208  26.4359402208    1[6-(1,6,8)]
   296  27.6510463246  27.6510463246  27.6510463246    1[6-(1,6,8)]
   297  28.5576109967  28.5576109967  28.5576109967    1[6-(1,6,8)]
   298  27.2159671831  27.2159671831  27.2159671831    1[6-(1,6,8)]
   299   27.271437636   27.271437636   27.271437636    1[6-(1,6,8)]
   300  27.8347890534  27.8347890534  27.8347890534    1[6-(1,6,8)]
   301  25.7408538483  25.7408538483  25.7408538483    1[6-(1,6,8)]
   302  26.1898029879  26.1898029879  26.1898029879    1[6-(1,6,8)]
   303  23.7595905638  23.7595905638  23.7595905638    1[6-(1,6,8)]
   304  23.5914506119  23.5914506119  23.5914506119    1[6-(1,6,8)]
   305  56.4305246184  56.4305246184  56.4305246184    1[6-(1,6,8)]
   306  57.3370877199  57.3370877199  57.3370877199    1[6-(1,6,8)]
   307  55.1391476602  55.1391476602  55.1391476602    1[6-(1,6,8)]
   308  55.6002296556  55.6002296556  55.6002296556    1[6-(1,6,8)]
   309  54.8150022061  54.8150022061  54.8150022061    1[6-(1,6,8)]
   310  56.0301083872  56.0301083872  56.0301083872    1[6-(1,6,8)]
   311  55.3124835577  55.3124835577  55.3124835577    1[6-(6,6)]
   312  54.8305994897  54.8305994897  54.8305994897    1[6-(6,6)]
   313  38.4049954242  38.4049954242  38.4049954242    1[6-(6,6)]
   314  57.7981665663  57.7981665663  57.7981665663    1[6-(6,6)]
   315   41.414163853   41.414163853   41.414163853    1[6-(6,6)]
   316  41.0449502201  41.0449502201  41.0449502201    1[6-(6,6)]
   317  39.8073085996  39.8073085996  39.8073085996    1[6-(1,6,8)]
   318  41.1073506044  41.1073506044  41.1073506044    1[6-(1,6,8)]
   319  39.8454415084  39.8454415084  39.8454415084    1[6-(1,6,8)]
   320  38.7794065965  38.7794065965  38.7794065965    1[6-(1,6,8)]
   321  39.6617002341  39.6617002341  39.6617002341    1[6-(1,6,8)]
   322  40.6549330291  40.6549330291  40.6549330291    1[6-(1,6,8)]
   323  7.82972615807  7.82972615807  7.82972615807    1[6-(1,6,8)]
   324  6.87636069095  6.87636069095  6.87636069095    1[6-(1,6,8)]
   325  7.77599013963  7.77599013963  7.77599013963    1[6-(1,6,8)]
   326   7.9371947133   7.9371947133   7.9371947133    1[6-(1,6,8)]
   327  9.63245144086  9.63245144086  9.63245144086    1[6-(1,6,8)]
   328  10.1646016447  10.1646016447  10.1646016447    1[6-(1,6,8)]
   329  11.1041002859  11.1041002859  11.1041002859    1[6-(1,6,8)]
   330  11.3207743918  11.3207743918  11.3207743918    1[6-(1,6,8)]
   331  10.5615512584  10.5615512584  10.5615512584    1[6-(1,6,8)]
   332  11.9517297057  11.9517297057  11.9517297057    1[6-(1,6,8)]
   333  29.8281866868  29.8281866868  29.8281866868    1[6-(6,6)]
   334  31.2322339563  31.2322339563  31.2322339563    1[6-(6,6)]
   335  33.4683060659  33.4683060659  33.4683060659    1[6-(6,6)]
   336  32.2289306763  32.2289306763  32.2289306763    1[6-(6,6)]
   337  35.6714478739  35.6714478739  35.6714478739    1[6-(6,6)]
   338   36.562411951   36.562411951   36.562411951    1[6-(6,6)]
   339  34.8082221685  34.8082221685  34.8082221685    1[6-(6,6)]
   340  33.9779266331  33.9779266331  33.9779266331    1[6-(6,6)]
   341  10.1004671509  10.1004671509  10.1004671509    1[6-(6,6)]
   342  9.62551661199  9.62551661199  9.62551661199    1[6-(6,6)]
   343   23.589706452   23.589706452   23.589706452    1[6-(6,6)]
   344  24.0646569832  24.0646569832  24.0646569832    1[6-(6,6)]
   345  23.8133367048  23.8133367048  23.8133367048    1[6-(6,6)]
   346  23.4250556504  23.4250556504  23.4250556504    1[6-(6,6)]
   347  25.5276565908  25.5276565908  25.5276565908    1[6-(6,6)]
   348  25.9159376374  25.9159376374  25.9159376374    1[6-(6,6)]
   349  38.7326199963  38.7326199963  38.7326199963    1[6-(6,6)]
   350  43.4231731119  43.4231731119  43.4231731119    1[6-(6,6)]
   351  38.2230051158  38.2230051158  38.2230051158    1[6-(1,6,8)]
   352  38.0167314196  38.0167314196  38.0167314196    1[6-(1,6,8)]
   353  38.8470269317  38.8470269317  38.8470269317    1[6-(1,6,8)]
   354  37.4689819281  37.4689819281  37.4689819281    1[6-(1,6,8)]
   355   39.415580871   39.415580871   39.415580871    1[6-(1,6,8)]
   356  38.4934170584  38.4934170584  38.4934170584    1[6-(1,6,8)]
   357  36.7860278233  36.7860278233  36.7860278233    1[6-(1,6,8)]
   358  20.0795903429  20.0795903429  20.0795903429    1[6-(1,6,8)]
   359  19.2336963788  19.2336963788  19.2336963788    1[6-(1,6,8)]
   360  35.9557343769  35.9557343769  35.9557343769    1[6-(1,6,8)]
   361  18.7812809234  18.7812809234  18.7812809234    1[6-(1,6,8)]
   362  20.3343984949  20.3343984949  20.3343984949    1[6-(1,6,8)]
   363  35.9037317252  35.9037317252  35.9037317252    1[6-(1,6,8)]
   364  37.4083145006  37.4083145006  37.4083145006    1[6-(1,6,8)]
   365  36.7946926611  36.7946926611  36.7946926611    1[6-(1,6,8)]
   366  36.5728185322  36.5728185322  36.5728185322    1[6-(1,6,8)]
   367  37.0460326327  37.0460326327  37.0460326327    1[6-(6,6)]
   368  37.5747149347  37.5747149347  37.5747149347    1[6-(6,6)]
   369  39.8801232092  39.8801232092  39.8801232092    1[6-(6,6)]
   370  40.8525588213  40.8525588213  40.8525588213    1[6-(6,6)]
   371   43.220369128   43.220369128   43.220369128    1[6-(6,6)]
   372  43.9171903451  43.9171903451  43.9171903451    1[6-(6,6)]
   373  44.1615971746  44.1615971746  44.1615971746    1[6-(1,6,8)]
   374  44.2656000794  44.2656000794  44.2656000794    1[6-(1,6,8)]
   375  44.9086865934  44.9086865934  44.9086865934    1[6-(1,6,8)]
   376  43.3694362115  43.3694362115  43.3694362115    1[6-(1,6,8)]
   377  43.6259760591  43.6259760591  43.6259760591    1[6-(1,6,8)]
   378  45.1132250041  45.1132250041  45.1132250041    1[6-(1,6,8)]
   379  44.9086845431  44.9086845431  44.9086845431    1[6-(1,6,8)]
   380  44.4580021759  44.4580021759  44.4580021759    1[6-(1,6,8)]
   381  42.1179257146  42.1179257146  42.1179257146    1[6-(1,6,8)]
   382  43.3139641183  43.3139641183  43.3139641183    1[6-(1,6,8)]
   383  44.9312182959  44.9312182959  44.9312182959    1[6-(1,6,8)]
   384  44.0558558197  44.0558558197  44.0558558197    1[6-(1,6,8)]
   385  43.4283699009  43.4283699009  43.4283699009    1[6-(1,6,8)]
   386  44.8185490368  44.8185490368  44.8185490368    1[6-(1,6,8)]
   387  43.8669196134  43.8669196134  43.8669196134    1[6-(1,6,8)]
   388  44.0367915007  44.0367915007  44.0367915007    1[6-(1,6,8)]
   389  41.7313887118  41.7313887118  41.7313887118    1[6-(6,6)]
   390  24.9382819713  24.9382819713  24.9382819713    1[6-(6,6)]
   391  46.0007286609  46.0007286609  46.0007286609    1[6-(6,6)]
   392  45.4980440213  45.4980440213  45.4980440213    1[6-(6,6)]
   393  29.9477811989  29.9477811989  29.9477811989    1[6-(6,6)]
   394   30.668873056   30.668873056   30.668873056    1[6-(6,6)]
   395  26.7860803535  26.7860803535  26.7860803535    1[6-(6,6)]
   396  26.1655250081  26.1655250081  26.1655250081    1[6-(6,6)]
   397  41.1662956259  41.1662956259  41.1662956259    1[6-(6,6)]
   398   41.573640597   41.573640597   41.573640597    1[6-(6,6)]
   399   37.995923637   37.995923637   37.995923637    1[6-(6,6)]
   400  37.5885786582  37.5885786582  37.5885786582    1[6-(6,6)]
   401  41.6152391098  41.6152391098  41.6152391098    1[6-(6,6)]
   402  42.0711189854  42.0711189854  42.0711189854    1[6-(6,6)]
   403  40.4365310858  40.4365310858  40.4365310858    1[6-(6,6)]
   404  39.9806512024  39.9806512024  39.9806512024    1[6-(6,6)]
   405  25.0509727263  25.0509727263  25.0509727263    1[6-(6,6)]
   406  22.8461004219  22.8461004219  22.8461004219    1[6-(6,6)]
   407  25.5657913358  25.5657913358  25.5657913358    1[6-(1,6,8)]
   408  24.3506846596  24.3506846596  24.3506846596    1[6-(1,6,8)]
   409  23.4441233917  23.4441233917  23.4441233917    1[6-(1,6,8)]
   410  24.7857672981  24.7857672981  24.7857672981    1[6-(1,6,8)]
   411   24.730300791   24.730300791   24.730300791    1[6-(1,6,8)]
   412  24.1669487084  24.1669487084  24.1669487084    1[6-(1,6,8)]
   413  26.2608837433  26.2608837433  26.2608837433    1[6-(1,6,8)]
   414  8.47801107285  8.47801107285  8.47801107285    1[6-(1,6,8)]
   415  10.9082242088  10.9082242088  10.9082242088    1[6-(1,6,8)]
   416  28.4102877069  28.4102877069  28.4102877069    1[6-(1,6,8)]
   417  12.9050888234  12.9050888234  12.9050888234    1[6-(1,6,8)]
   418  11.9985259849  11.9985259849  11.9985259849    1[6-(1,6,8)]
   419  31.5303887552  31.5303887552  31.5303887552    1[6-(1,6,8)]
   420  31.0693072706  31.0693072706  31.0693072706    1[6-(1,6,8)]
   421  31.8545311611  31.8545311611  31.8545311611    1[6-(1,6,8)]
   422  30.6394245622  30.6394245622  30.6394245622    1[6-(1,6,8)]
   423  31.3570466527  31.3570466527  31.3570466527    1[6-(6,6)]
   424  31.8389274247  31.8389274247  31.8389274247    1[6-(6,6)]
   425  30.9306306392  30.9306306392  30.9306306392    1[6-(6,6)]
   426  28.8713671413  28.8713671413  28.8713671413    1[6-(6,6)]
   427   27.921468988   27.921468988   27.921468988    1[6-(6,6)]
   428  28.2906794951  28.2906794951  28.2906794951    1[6-(6,6)]
   429  29.5283187946  29.5283187946  29.5283187946    1[6-(1,6,8)]
   430  28.2282757994  28.2282757994  28.2282757994    1[6-(1,6,8)]
   431  29.4901825434  29.4901825434  29.4901825434    1[6-(1,6,8)]
   432  30.5562173315  30.5562173315  30.5562173315    1[6-(1,6,8)]
   433  29.6739199491  29.6739199491  29.6739199491    1[6-(1,6,8)]
   434  28.6806878041  28.6806878041  28.6806878041    1[6-(1,6,8)]
   435  26.8380937931  26.8380937931  26.8380937931    1[6-(1,6,8)]
   436  27.7914573259  27.7914573259  27.7914573259    1[6-(1,6,8)]
   437  26.8918279546  26.8918279546  26.8918279546    1[6-(1,6,8)]
   438  26.7306219883  26.7306219883  26.7306219883    1[6-(1,6,8)]
   439  25.0353678759  25.0353678759  25.0353678759    1[6-(1,6,8)]
   440  24.5032166197  24.5032166197  24.5032166197    1[6-(1,6,8)]
   441  23.5637205009  23.5637205009  23.5637205009    1[6-(1,6,8)]
   442  23.3470471068  23.3470471068  23.3470471068    1[6-(1,6,8)]
   443  24.1062736134  24.1062736134  24.1062736134    1[6-(1,6,8)]
   444  22.7160945007  22.7160945007  22.7160945007    1[6-(1,6,8)]
   445  56.8413493418  56.8413493418  56.8413493418    1[6-(6,6)]
   446  38.1033790213  38.1033790213  38.1033790213    1[6-(6,6)]
   447  53.2012307209  53.2012307209  53.2012307209    1[6-(6,6)]
   448  54.4406030313  54.4406030313  54.4406030313    1[6-(6,6)]
   449  33.6641693589  33.6641693589  33.6641693589    1[6-(6,6)]
   450   32.773208516   32.773208516   32.773208516    1[6-(6,6)]
   451  34.5274000935  34.5274000935  34.5274000935    1[6-(6,6)]
   452  35.3576921781  35.3576921781  35.3576921781    1[6-(6,6)]
   453  24.5673529859  24.5673529859  24.5673529859    1[6-(6,6)]
   454   25.042300167   25.042300167   25.042300167    1[6-(6,6)]
   455   28.412010327   28.412010327   28.412010327    1[6-(6,6)]
   456  27.9370631382  27.9370631382  27.9370631382    1[6-(6,6)]
   457  28.1884001698  28.1884001698  28.1884001698    1[6-(6,6)]
   458  28.5766778354  28.5766778354  28.5766778354    1[6-(6,6)]
   459  26.4740746358  26.4740746358  26.4740746358    1[6-(6,6)]
   460  26.0857969624  26.0857969624  26.0857969624    1[6-(6,6)]
   461  40.2198686163  40.2198686163  40.2198686163    1[6-(6,6)]
   462  37.7341871319  37.7341871319  37.7341871319    1[6-(6,6)]
   463  40.2146702258  40.2146702258  40.2146702258    1[6-(1,6,8)]
   464  41.6360497396  41.6360497396  41.6360497396    1[6-(1,6,8)]
   465  41.7123206017  41.7123206017  41.7123206017    1[6-(1,6,8)]
   466  41.7487218381  41.7487218381  41.7487218381    1[6-(1,6,8)]
   467   39.857595321   39.857595321   39.857595321    1[6-(1,6,8)]
   468  41.3431102184  41.3431102184  41.3431102184    1[6-(1,6,8)]
   469  40.9565641633  40.9565641633  40.9565641633    1[6-(1,6,8)]
   470  23.4441003329  23.4441003329  23.4441003329    1[6-(1,6,8)]
   471  21.8597822288  21.8597822288  21.8597822288    1[6-(1,6,8)]
   472  39.6374547369  39.6374547369  39.6374547369    1[6-(1,6,8)]
   473  20.3153310734  20.3153310734  20.3153310734    1[6-(1,6,8)]
   474  19.6687767349  19.6687767349  19.6687767349    1[6-(1,6,8)]
   475  36.5693534852  36.5693534852  36.5693534852    1[6-(1,6,8)]
   476  35.5258529606  35.5258529606  35.5258529606    1[6-(1,6,8)]
   477  35.3542455711  35.3542455711  35.3542455711    1[6-(1,6,8)]
   478  36.7912256722  36.7912256722  36.7912256722    1[6-(1,6,8)]
   479  35.6003853727  35.6003853727  35.6003853727    1[6-(6,6)]
   480  34.5898173547  34.5898173547  34.5898173547    1[6-(6,6)]
   481  33.1927045892  33.1927045892  33.1927045892    1[6-(6,6)]
   482  34.2795439413  34.2795439413  34.2795439413    1[6-(6,6)]
   483   32.861630488   32.861630488   32.861630488    1[6-(6,6)]
   484  31.7955940751  31.7955940751  31.7955940751    1[6-(6,6)]
   485  30.3135444646  30.3135444646  30.3135444646    1[6-(1,6,8)]
   486  31.5095830694  31.5095830694  31.5095830694    1[6-(1,6,8)]
   487  29.6045862834  29.6045862834  29.6045862834    1[6-(1,6,8)]
   488  30.0778016915  30.0778016915  30.0778016915    1[6-(1,6,8)]
   489  30.7035536091  30.7035536091  30.7035536091    1[6-(1,6,8)]
   490  30.2095377841  30.2095377841  30.2095377841    1[6-(1,6,8)]
   491  32.2566709331  32.2566709331  32.2566709331    1[6-(1,6,8)]
   492  31.7539868659  31.7539868659  31.7539868659    1[6-(1,6,8)]
   493  34.9936928146  34.9936928146  34.9936928146    1[6-(1,6,8)]
   494  33.9588582883  33.9588582883  33.9588582883    1[6-(1,6,8)]
   495  34.0368621459  34.0368621459  34.0368621459    1[6-(1,6,8)]
   496  35.4443742997  35.4443742997  35.4443742997    1[6-(1,6,8)]
   497  37.0113601209  37.0113601209  37.0113601209    1[6-(1,6,8)]
   498  35.8378554468  35.8378554468  35.8378554468    1[6-(1,6,8)]
   499  36.0302634234  36.0302634234  36.0302634234    1[6-(1,6,8)]
   500  37.2505696507  37.2505696507  37.2505696507    1[6-(1,6,8)]
   501  57.4324353318  57.4324353318  57.4324353318    1[6-(6,6)]
   502  40.9617391313  40.9617391313  40.9617391313    1[6-(6,6)]
   503  56.8032151409  56.8032151409  56.8032151409    1[6-(6,6)]
   504  56.0665228513  56.0665228513  56.0665228513    1[6-(6,6)]
   505  40.3914559489  40.3914559489  40.3914559489    1[6-(6,6)]
   506   40.561329786   40.561329786   40.561329786    1[6-(6,6)]
   507  42.6899336035  42.6899336035  42.6899336035    1[6-(6,6)]
   508  42.4801916881  42.4801916881  42.4801916881    1[6-(6,6)]
   509  38.2698009359  38.2698009359  38.2698009359    1[6-(6,6)]
   510   37.387503747   37.387503747   37.387503747    1[6-(6,6)]
   511   37.595510547   37.595510547   37.595510547    1[6-(6,6)]
   512  38.4778077282  38.4778077282  38.4778077282    1[6-(6,6)]
   513  34.1997966898  34.1997966898  34.1997966898    1[6-(6,6)]
   514  33.3556340654  33.3556340654  33.3556340654    1[6-(6,6)]
   515  37.0928217758  37.0928217758  37.0928217758    1[6-(6,6)]
   516  37.9369843924  37.9369843924  37.9369843924    1[6-(6,6)]
   517  30.6030057937  30.6030057937  30.6030057937    1[6-(6,6)]
   518  25.9124526781  25.9124526781  25.9124526781    1[6-(6,6)]
   519  31.1126206742  31.1126206742  31.1126206742    1[6-(1,6,8)]
   520  31.3188943704  31.3188943704  31.3188943704    1[6-(1,6,8)]
   521  30.4885988583  30.4885988583  30.4885988583    1[6-(1,6,8)]
   522  31.8666438619  31.8666438619  31.8666438619    1[6-(1,6,8)]
   523  29.9200449189  29.9200449189  29.9200449189    1[6-(1,6,8)]
   524  30.8422087316  30.8422087316  30.8422087316    1[6-(1,6,8)]
   525  32.5495979667  32.5495979667  32.5495979667    1[6-(1,6,8)]
   526  49.2560354471  49.2560354471  49.2560354471    1[6-(1,6,8)]
   527  50.1019294112  50.1019294112  50.1019294112    1[6-(1,6,8)]
   528  33.3798914131  33.3798914131  33.3798914131    1[6-(1,6,8)]
   529  50.5543448666  50.5543448666  50.5543448666    1[6-(1,6,8)]
   530  49.0012272951  49.0012272951  49.0012272951    1[6-(1,6,8)]
   531  33.4318940648  33.4318940648  33.4318940648    1[6-(1,6,8)]
   532  31.9273112894  31.9273112894  31.9273112894    1[6-(1,6,8)]
   533  32.5409331289  32.5409331289  32.5409331289    1[6-(1,6,8)]
   534  32.7628072578  32.7628072578  32.7628072578    1[6-(1,6,8)]
   535  32.2895931573  32.2895931573  32.2895931573    1[6-(6,6)]
   536  31.7609108553  31.7609108553  31.7609108553    1[6-(6,6)]
   537  29.4555025808  29.4555025808  29.4555025808    1[6-(6,6)]
   538  28.4830669687  28.4830669687  28.4830669687    1[6-(6,6)]
   539   26.115256662   26.115256662   26.115256662    1[6-(6,6)]
   540  25.4184354449  25.4184354449  25.4184354449    1[6-(6,6)]
   541  25.1740286154  25.1740286154  25.1740286154    1[6-(1,6,8)]
   542  25.0700257106  25.0700257106  25.0700257106    1[6-(1,6,8)]
   543  24.4269391966  24.4269391966  24.4269391966    1[6-(1,6,8)]
   544  25.9661895785  25.9661895785  25.9661895785    1[6-(1,6,8)]
   545  25.7096497309  25.7096497309  25.7096497309    1[6-(1,6,8)]
   546  24.2224007859  24.2224007859  24.2224007859    1[6-(1,6,8)]
   547  24.4269412469  24.4269412469  24.4269412469    1[6-(1,6,8)]
   548  24.8776236141  24.8776236141  24.8776236141    1[6-(1,6,8)]
   549  27.2177000754  27.2177000754  27.2177000754    1[6-(1,6,8)]
   550  26.0216616717  26.0216616717  26.0216616717    1[6-(1,6,8)]
   551  24.4044074941  24.4044074941  24.4044074941    1[6-(1,6,8)]
   552  25.2797699703  25.2797699703  25.2797699703    1[6-(1,6,8)]
   553  25.9072558891  25.9072558891  25.9072558891    1[6-(1,6,8)]
   554  24.5170767532  24.5170767532  24.5170767532    1[6-(1,6,8)]
   555  25.4687061766  25.4687061766  25.4687061766    1[6-(1,6,8)]
   556  25.2988342893  25.2988342893  25.2988342893    1[6-(1,6,8)]
   557  27.6042370782  27.6042370782  27.6042370782    1[6-(6,6)]
   558  44.3973438187  44.3973438187  44.3973438187    1[6-(6,6)]
   559  23.3348971291  23.3348971291  23.3348971291    1[6-(6,6)]
   560  23.8375817687  23.8375817687  23.8375817687    1[6-(6,6)]
   561  39.3878445911  39.3878445911  39.3878445911    1[6-(6,6)]
   562   38.666752734   38.666752734   38.666752734    1[6-(6,6)]
   563  42.5495454365  42.5495454365  42.5495454365    1[6-(6,6)]
   564  43.1701007819  43.1701007819  43.1701007819    1[6-(6,6)]
   565  28.1693301641  28.1693301641  28.1693301641    1[6-(6,6)]
   566   27.761985193   27.761985193   27.761985193    1[6-(6,6)]
   567   31.339702153   31.339702153   31.339702153    1[6-(6,6)]
   568  31.7470471318  31.7470471318  31.7470471318    1[6-(6,6)]
   569  27.7203866802  27.7203866802  27.7203866802    1[6-(6,6)]
   570  27.2645068046  27.2645068046  27.2645068046    1[6-(6,6)]
   571  28.8990947042  28.8990947042  28.8990947042    1[6-(6,6)]
   572  29.3549745876  29.3549745876  29.3549745876    1[6-(6,6)]
   573  44.2846530637  44.2846530637  44.2846530637    1[6-(6,6)]
   574  46.4895253681  46.4895253681  46.4895253681    1[6-(6,6)]
   575  43.7698344542  43.7698344542  43.7698344542    1[6-(1,6,8)]
   576  44.9849411304  44.9849411304  44.9849411304    1[6-(1,6,8)]
   577  45.8915023983  45.8915023983  45.8915023983    1[6-(1,6,8)]
   578  44.5498584919  44.5498584919  44.5498584919    1[6-(1,6,8)]
   579   44.605324999   44.605324999   44.605324999    1[6-(1,6,8)]
   580  45.1686770816  45.1686770816  45.1686770816    1[6-(1,6,8)]
   581  43.0747420467  43.0747420467  43.0747420467    1[6-(1,6,8)]
   582  60.8576147171  60.8576147171  60.8576147171    1[6-(1,6,8)]
   583  58.4274015812  58.4274015812  58.4274015812    1[6-(1,6,8)]
   584  40.9253380831  40.9253380831  40.9253380831    1[6-(1,6,8)]
   585  56.4305369666  56.4305369666  56.4305369666    1[6-(1,6,8)]
   586  57.3370998051  57.3370998051  57.3370998051    1[6-(1,6,8)]
   587  37.8052370348  37.8052370348  37.8052370348    1[6-(1,6,8)]
   588  38.2663185194  38.2663185194  38.2663185194    1[6-(1,6,8)]
   589  37.4810946289  37.4810946289  37.4810946289    1[6-(1,6,8)]
   590  38.6962012278  38.6962012278  38.6962012278    1[6-(1,6,8)]
   591  37.9785791373  37.9785791373  37.9785791373    1[6-(6,6)]
   592  37.4966983653  37.4966983653  37.4966983653    1[6-(6,6)]
   593  38.4049951508  38.4049951508  38.4049951508    1[6-(6,6)]
   594  40.4642586487  40.4642586487  40.4642586487    1[6-(6,6)]
   595   41.414156802   41.414156802   41.414156802    1[6-(6,6)]
   596  41.0449462949  41.0449462949  41.0449462949    1[6-(6,6)]
   597  39.8073069954  39.8073069954  39.8073069954    1[6-(1,6,8)]
   598  41.1073499906  41.1073499906  41.1073499906    1[6-(1,6,8)]
   599  39.8454432466  39.8454432466  39.8454432466    1[6-(1,6,8)]
   600  38.7794084585  38.7794084585  38.7794084585    1[6-(1,6,8)]
   601  39.6617058409  39.6617058409  39.6617058409    1[6-(1,6,8)]
   602  40.6549379859  40.6549379859  40.6549379859    1[6-(1,6,8)]
   603  42.4975319969  42.4975319969  42.4975319969    1[6-(1,6,8)]
   604  41.5441684641  41.5441684641  41.5441684641    1[6-(1,6,8)]
   605  42.4437978354  42.4437978354  42.4437978354    1[6-(1,6,8)]
   606  42.6050038017  42.6050038017  42.6050038017    1[6-(1,6,8)]
   607  44.3002579141  44.3002579141  44.3002579141    1[6-(1,6,8)]
   608  44.8324091703  44.8324091703  44.8324091703    1[6-(1,6,8)]
   609  45.7719052891  45.7719052891  45.7719052891    1[6-(1,6,8)]
   610  45.9885786832  45.9885786832  45.9885786832    1[6-(1,6,8)]
   611  45.2293521766  45.2293521766  45.2293521766    1[6-(1,6,8)]
   612  46.6195312893  46.6195312893  46.6195312893    1[6-(1,6,8)]
   613  12.4942764482  12.4942764482  12.4942764482    1[6-(6,6)]
   614  31.2322467687  31.2322467687  31.2322467687    1[6-(6,6)]
   615  16.1343950691  16.1343950691  16.1343950691    1[6-(6,6)]
   616  14.8950227587  14.8950227587  14.8950227587    1[6-(6,6)]
   617  35.6714564311  35.6714564311  35.6714564311    1[6-(6,6)]
   618   36.562417274   36.562417274   36.562417274    1[6-(6,6)]
   619  34.8082256965  34.8082256965  34.8082256965    1[6-(6,6)]
   620  33.9779336119  33.9779336119  33.9779336119    1[6-(6,6)]
   621  44.7682728041  44.7682728041  44.7682728041    1[6-(6,6)]
   622   44.293325623   44.293325623   44.293325623    1[6-(6,6)]
   623   40.923615463   40.923615463   40.923615463    1[6-(6,6)]
   624  41.3985626518  41.3985626518  41.3985626518    1[6-(6,6)]
   625  41.1472256202  41.1472256202  41.1472256202    1[6-(6,6)]
   626  40.7589479546  40.7589479546  40.7589479546    1[6-(6,6)]
   627  42.8615511542  42.8615511542  42.8615511542    1[6-(6,6)]
   628  43.2498288276  43.2498288276  43.2498288276    1[6-(6,6)]
   629  29.1157571737  29.1157571737  29.1157571737    1[6-(6,6)]
   630  31.6014386581  31.6014386581  31.6014386581    1[6-(6,6)]
   631  29.1209555642  29.1209555642  29.1209555642    1[6-(1,6,8)]
   632  27.6995760504  27.6995760504  27.6995760504    1[6-(1,6,8)]
   633  27.6233051883  27.6233051883  27.6233051883    1[6-(1,6,8)]
   634  27.5869039519  27.5869039519  27.5869039519    1[6-(1,6,8)]
   635  29.4780304689  29.4780304689  29.4780304689    1[6-(1,6,8)]
   636  27.9925155716  27.9925155716  27.9925155716    1[6-(1,6,8)]
   637  28.3790616267  28.3790616267  28.3790616267    1[6-(1,6,8)]
   638  45.8915254571  45.8915254571  45.8915254571    1[6-(1,6,8)]
   639  47.4758435612  47.4758435612  47.4758435612    1[6-(1,6,8)]
   640  29.6981710531  29.6981710531  29.6981710531    1[6-(1,6,8)]
   641  49.0202947166  49.0202947166  49.0202947166    1[6-(1,6,8)]
   642  49.6668490551  49.6668490551  49.6668490551    1[6-(1,6,8)]
   643  32.7662723048  32.7662723048  32.7662723048    1[6-(1,6,8)]
   644  33.8097728294  33.8097728294  33.8097728294    1[6-(1,6,8)]
   645  33.9813802189  33.9813802189  33.9813802189    1[6-(1,6,8)]
   646  32.5444001178  32.5444001178  32.5444001178    1[6-(1,6,8)]
   647  33.7352404173  33.7352404173  33.7352404173    1[6-(6,6)]
   648  34.7458084353  34.7458084353  34.7458084353    1[6-(6,6)]
   649  36.1429212008  36.1429212008  36.1429212008    1[6-(6,6)]
   650  35.0560818487  35.0560818487  35.0560818487    1[6-(6,6)]
   651   36.473995302   36.473995302   36.473995302    1[6-(6,6)]
   652  37.5400317149  37.5400317149  37.5400317149    1[6-(6,6)]
   653  39.0220813254  39.0220813254  39.0220813254    1[6-(1,6,8)]
   654  37.8260427206  37.8260427206  37.8260427206    1[6-(1,6,8)]
   655  39.7310395066  39.7310395066  39.7310395066    1[6-(1,6,8)]
   656  39.2578240985  39.2578240985  39.2578240985    1[6-(1,6,8)]
   657  38.6320721809  38.6320721809  38.6320721809    1[6-(1,6,8)]
   658  39.1260880059  39.1260880059  39.1260880059    1[6-(1,6,8)]
   659  37.0789548569  37.0789548569  37.0789548569    1[6-(1,6,8)]
   660  37.5816389241  37.5816389241  37.5816389241    1[6-(1,6,8)]
   661  34.3419329754  34.3419329754  34.3419329754    1[6-(1,6,8)]
   662  35.3767675017  35.3767675017  35.3767675017    1[6-(1,6,8)]
   663  35.2987636441  35.2987636441  35.2987636441    1[6-(1,6,8)]
   664  33.8912514903  33.8912514903  33.8912514903    1[6-(1,6,8)]
   665  32.3242656691  32.3242656691  32.3242656691    1[6-(1,6,8)]
   666  33.4977703432  33.4977703432  33.4977703432    1[6-(1,6,8)]
   667  33.3053623666  33.3053623666  33.3053623666    1[6-(1,6,8)]
   668  32.0850561393  32.0850561393  32.0850561393    1[6-(1,6,8)]
   669  11.9031904582  11.9031904582  11.9031904582    1[6-(6,6)]
   670  28.3738866587  28.3738866587  28.3738866587    1[6-(6,6)]
   671  12.5324106491  12.5324106491  12.5324106491    1[6-(6,6)]
   672  13.2691029387  13.2691029387  13.2691029387    1[6-(6,6)]
   673  28.9441698411  28.9441698411  28.9441698411    1[6-(6,6)]
   674   28.774296004   28.774296004   28.774296004    1[6-(6,6)]
   675  26.6456921865  26.6456921865  26.6456921865    1[6-(6,6)]
   676  26.8554341019  26.8554341019  26.8554341019    1[6-(6,6)]
   677  31.0658248541  31.0658248541  31.0658248541    1[6-(6,6)]
   678   31.948122043   31.948122043   31.948122043    1[6-(6,6)]
   679   31.740115243   31.740115243   31.740115243    1[6-(6,6)]
   680  30.8578180618  30.8578180618  30.8578180618    1[6-(6,6)]
   681  35.1358291002  35.1358291002  35.1358291002    1[6-(6,6)]
   682  35.9799917246  35.9799917246  35.9799917246    1[6-(6,6)]
   683  32.2428040142  32.2428040142  32.2428040142    1[6-(6,6)]
   684  31.3986413976  31.3986413976  31.3986413976    1[6-(6,6)]
   685  39.6946465849  39.6946465849  39.6946465849    1[6-(6,7)]
   686  38.9926253989  38.9926253989  38.9926253989    1[6-(6,6)]
   687  42.9742228711  42.9742228711  42.9742228711    1[6-(6,6)]
   688  43.5063719763  43.5063719763  43.5063719763    1[6-(6,7)]
   689  38.7187512799  38.7187512799  38.7187512799    1[6-(6,6)]
   690  38.2992726407  38.2992726407  38.2992726407    1[6-(6,7)]
   691  42.0139276661  42.0139276661  42.0139276661    1[6-(6,7)]
   692  42.6448800013  42.6448800013  42.6448800013    1[6-(6,6)]
   693  39.0376983281  39.0376983281  39.0376983281    1[6-(1,6,7)]
   694  40.5457477519  40.5457477519  40.5457477519    1[6-(1,6,7)]
   695  24.0196067492  24.0196067492  24.0196067492    1[6-(6,6)]
   696  23.6209263528  23.6209263528  23.6209263528    1[6-(6,6)]
   697  19.7953342669  19.7953342669  19.7953342669    1[6-(6,6)]
   698  20.0848110933  20.0848110933  20.0848110933    1[6-(6,6)]
   699  21.9464709475  21.9464709475  21.9464709475    1[6-(1,6,7)]
   700  20.4453550218  20.4453550218  20.4453550218    1[6-(1,6,7)]
   701  19.8057324174  19.8057324174  19.8057324174    1[6-(6,7)]
   702  20.5788226475  20.5788226475  20.5788226475    1[6-(6,6)]
   703  24.4893512689  24.4893512689  24.4893512689    1[6-(6,6)]
   704  23.5255880847  23.5255880847  23.5255880847    1[6-(6,7)]
   705  24.8412281778  24.8412281778  24.8412281778    1[6-(6,6)]
   706  25.8483262823  25.8483262823  25.8483262823    1[6-(6,7)]
   707  22.3087426876  22.3087426876  22.3087426876    1[6-(6,7)]
   708   21.169907005   21.169907005   21.169907005    1[6-(6,6)]
   709  23.5117143263  23.5117143263  23.5117143263    1[6-(1,6,7)]
   710  25.0908327401  25.0908327401  25.0908327401    1[6-(1,6,7)]
   711  26.2400713623  26.2400713623  26.2400713623    1[6-(6,6)]
   712  43.6814423625  43.6814423625  43.6814423625    1[6-(6,6)]
   713  39.8489163529  39.8489163529  39.8489163529    1[6-(6,6)]
   714  22.3815446034  22.3815446034  22.3815446034    1[6-(6,6)]
   715  42.7090107504  42.7090107504  42.7090107504    1[6-(1,6,7)]
   716  41.1437594721  41.1437594721  41.1437594721    1[6-(1,6,7)]
   717  43.8617161449  43.8617161449  43.8617161449    1[6-(6,7)]
   718  44.9277527589  44.9277527589  44.9277527589    1[6-(6,6)]
   719  60.4086594911  60.4086594911  60.4086594911    1[6-(6,6)]
   720  59.6615667763  59.6615667763  59.6615667763    1[6-(6,7)]
   721  45.4755054999  45.4755054999  45.4755054999    1[6-(6,6)]
   722  46.4444722507  46.4444722507  46.4444722507    1[6-(6,7)]
   723  62.7296715561  62.7296715561  62.7296715561    1[6-(6,7)]
   724  61.3897594613  61.3897594613  61.3897594613    1[6-(6,6)]
   725  64.2411889281  64.2411889281  64.2411889281    1[6-(1,6,7)]
   726  63.8719769819  63.8719769819  63.8719769819    1[6-(1,6,7)]
   727  30.6307562092  30.6307562092  30.6307562092    1[6-(6,6)]
   728  32.6761557128  32.6761557128  32.6761557128    1[6-(6,6)]
   729  33.8011254669  33.8011254669  33.8011254669    1[6-(6,6)]
   730  14.4686274933  14.4686274933  14.4686274933    1[6-(6,6)]
   731  34.9122281475  34.9122281475  34.9122281475    1[6-(1,6,7)]
   732  35.2883735918  35.2883735918  35.2883735918    1[6-(1,6,7)]
   733  17.3304514974  17.3304514974  17.3304514974    1[6-(6,7)]
   734  16.5278902175  16.5278902175  16.5278902175    1[6-(6,6)]
   735  32.3901428889  32.3901428889  32.3901428889    1[6-(6,6)]
   736  33.5532492347  33.5532492347  33.5532492347    1[6-(6,7)]
   737  31.4211766178  31.4211766178  31.4211766178    1[6-(6,6)]
   738  30.3066053623  30.3066053623  30.3066053623    1[6-(6,7)]
   739  14.2640796976  14.2640796976  14.2640796976    1[6-(6,7)]
   740   15.491321365   15.491321365   15.491321365    1[6-(6,6)]
   741  13.2465787463  13.2465787463  13.2465787463    1[6-(1,6,7)]
   742  29.8195206601  29.8195206601  29.8195206601    1[6-(1,6,7)]
   743  27.8330567723  27.8330567723  27.8330567723    1[6-(6,6)]
   744  60.5126592625  60.5126592625  60.5126592625    1[6-(6,6)]
   745  44.5620037629  44.5620037629  44.5620037629    1[6-(6,6)]
   746  11.8876015434  11.8876015434  11.8876015434    1[6-(6,6)]
   747  41.7747135404  41.7747135404  41.7747135404    1[6-(1,6,7)]
   748  42.3675328121  42.3675328121  42.3675328121    1[6-(1,6,7)]
   749  20.4470840249  20.4470840249  20.4470840249    1[6-(6,7)]
   750  20.0830738889  20.0830738889  20.0830738889    1[6-(6,6)]
   751  52.6222716111  52.6222716111  52.6222716111    1[6-(6,6)]
   752  52.8372103463  52.8372103463  52.8372103463    1[6-(6,7)]
   753  19.8091997699  19.8091997699  19.8091997699    1[6-(6,6)]
   754  19.2597168807  19.2597168807  19.2597168807    1[6-(6,7)]
   755  51.2615633161  51.2615633161  51.2615633161    1[6-(6,7)]
   756  51.9705182013  51.9705182013  51.9705182013    1[6-(6,6)]
   757  52.7262791581  52.7262791581  52.7262791581    1[6-(1,6,7)]
   758  51.5874420519  51.5874420519  51.5874420519    1[6-(1,6,7)]
   759  49.3531015992  49.3531015992  49.3531015992    1[6-(6,6)]
   760  47.7063804028  47.7063804028  47.7063804028    1[6-(6,6)]
   761  50.4070016669  50.4070016669  50.4070016669    1[6-(6,6)]
   762  17.4483249033  17.4483249033  17.4483249033    1[6-(6,6)]
   763  47.1447613775  47.1447613775  47.1447613775    1[6-(1,6,7)]
   764  48.2697313018  48.2697313018  48.2697313018    1[6-(1,6,7)]
   765  14.8655709174  14.8655709174  14.8655709174    1[6-(6,7)]
   766  14.8950368375  14.8950368375  14.8950368375    1[6-(6,6)]
   767  47.1239578889  47.1239578889  47.1239578889    1[6-(6,6)]
   768  46.9246196947  46.9246196947  46.9246196947    1[6-(6,7)]
   769  47.7410434678  47.7410434678  47.7410434678    1[6-(6,6)]
   770  47.8485121623  47.8485121623  47.8485121623    1[6-(6,7)]
   771  15.4289177776  15.4289177776  15.4289177776    1[6-(6,7)]
   772   15.340516435   15.340516435   15.340516435    1[6-(6,6)]
   773  15.2434440263  15.2434440263  15.2434440263    1[6-(1,6,7)]
   774  49.0930840701  49.0930840701  49.0930840701    1[6-(1,6,7)]
   775  49.9303124923  49.9303124923  49.9303124923    1[6-(6,6)]
   776  51.8110414625  51.8110414625  51.8110414625    1[6-(6,6)]
   777  19.5925208129  19.5925208129  19.5925208129    1[6-(6,6)]
   778  17.7325926234  17.7325926234  17.7325926234    1[6-(6,6)]
   779  19.5197193304  19.5197193304  19.5197193304    1[6-(1,6,7)]
   780  20.4921510121  20.4921510121  20.4921510121    1[6-(1,6,7)]
   781  26.5278236601  26.5278236601  26.5278236601    1[6-(6,7)]
   782  27.5938567461  27.5938567461  27.5938567461    1[6-(6,6)]
   783  25.7408621939  25.7408621939  25.7408621939    1[6-(6,6)]
   784  24.9937727287  24.9937727287  24.9937727287    1[6-(6,7)]
   785  28.1416064851  28.1416064851  28.1416064851    1[6-(6,6)]
   786  29.1105697543  29.1105697543  29.1105697543    1[6-(6,7)]
   787  28.0618685489  28.0618685489  28.0618685489    1[6-(6,7)]
   788  26.7219597037  26.7219597037  26.7219597037    1[6-(6,6)]
   789  29.5733833369  29.5733833369  29.5733833369    1[6-(1,6,7)]
   790  29.2041711431  29.2041711431  29.2041711431    1[6-(1,6,7)]
   791  30.6307518558  30.6307518558  30.6307518558    1[6-(6,6)]
   792  32.6761527522  32.6761527522  32.6761527522    1[6-(6,6)]
   793  33.8011232181  33.8011232181  33.8011232181    1[6-(6,6)]
   794  31.8025238517  31.8025238517  31.8025238517    1[6-(6,6)]
   795  34.9122265175  34.9122265175  34.9122265175    1[6-(1,6,7)]
   796  35.2883723332  35.2883723332  35.2883723332    1[6-(1,6,7)]
   797  34.6643536276  34.6643536276  34.6643536276    1[6-(6,7)]
   798  33.8617957675  33.8617957675  33.8617957675    1[6-(6,6)]
   799  32.3901468761  32.3901468761  32.3901468761    1[6-(6,6)]
   800  33.5532499103  33.5532499103  33.5532499103    1[6-(6,7)]
   801  31.4211831272  31.4211831272  31.4211831272    1[6-(6,6)]
   802  30.3066148427  30.3066148427  30.3066148427    1[6-(6,7)]
   803  31.5979916074  31.5979916074  31.5979916074    1[6-(6,7)]
   804    32.82523018    32.82523018    32.82523018    1[6-(6,6)]
   805  13.2465669087  13.2465669087  13.2465669087    1[6-(1,6,7)]
   806  12.4856085749  12.4856085749  12.4856085749    1[6-(1,6,7)]
   807  27.8330683727  27.8330683727  27.8330683727    1[6-(6,6)]
   808  25.8448692225  25.8448692225  25.8448692225    1[6-(6,6)]
   809  27.2281151621  27.2281151621  27.2281151621    1[6-(6,6)]
   810  29.2215143816  29.2215143816  29.2215143816    1[6-(6,6)]
   811  24.4408231446  24.4408231446  24.4408231446    1[6-(1,6,7)]
   812  25.0336426329  25.0336426329  25.0336426329    1[6-(1,6,7)]
   813  37.7809915401  37.7809915401  37.7809915401    1[6-(6,7)]
   814  37.4169778761  37.4169778761  37.4169778761    1[6-(6,6)]
   815  35.2883743139  35.2883743139  35.2883743139    1[6-(6,6)]
   816  35.5033162987  35.5033162987  35.5033162987    1[6-(6,7)]
   817  37.1431007551  37.1431007551  37.1431007551    1[6-(6,6)]
   818  36.5936143843  36.5936143843  36.5936143843    1[6-(6,7)]
   819  33.9276603089  33.9276603089  33.9276603089    1[6-(6,7)]
   820  34.6366184437  34.6366184437  34.6366184437    1[6-(6,6)]
   821  35.3923735669  35.3923735669  35.3923735669    1[6-(1,6,7)]
   822  34.2535362131  34.2535362131  34.2535362131    1[6-(1,6,7)]
   823  32.0191972458  32.0191972458  32.0191972458    1[6-(6,6)]
   824  30.3724774422  30.3724774422  30.3724774422    1[6-(6,6)]
   825  33.0730994181  33.0730994181  33.0730994181    1[6-(6,6)]
   826  34.7822212617  34.7822212617  34.7822212617    1[6-(6,6)]
   827  29.8108597475  29.8108597475  29.8108597475    1[6-(1,6,7)]
   828  30.9358300432  30.9358300432  30.9358300432    1[6-(1,6,7)]
   829  32.1994730476  32.1994730476  32.1994730476    1[6-(6,7)]
   830  32.2289423875  32.2289423875  32.2289423875    1[6-(6,6)]
   831  29.7900618761  29.7900618761  29.7900618761    1[6-(6,6)]
   832  29.5907203703  29.5907203703  29.5907203703    1[6-(6,7)]
   833  30.4071499772  30.4071499772  30.4071499772    1[6-(6,6)]
   834  30.5146216427  30.5146216427  30.5146216427    1[6-(6,7)]
   835  32.7628296874  32.7628296874  32.7628296874    1[6-(6,7)]
   836    32.67442525    32.67442525    32.67442525    1[6-(6,6)]
   837  15.2434321887  15.2434321887  15.2434321887    1[6-(1,6,7)]
   838  14.4252719849  14.4252719849  14.4252719849    1[6-(1,6,7)]
   839  32.5964240927  32.5964240927  32.5964240927    1[6-(6,6)]
   840  34.4771514225  34.4771514225  34.4771514225    1[6-(6,6)]
   841  36.9264322121  36.9264322121  36.9264322121    1[6-(6,6)]
   842  35.0665054616  35.0665054616  35.0665054616    1[6-(6,6)]
   843  36.8536289346  36.8536289346  36.8536289346    1[6-(1,6,7)]
   844  37.8260608329  37.8260608329  37.8260608329    1[6-(1,6,7)]
   845  39.6946541001  39.6946541001  39.6946541001    1[6-(6,7)]
   846  38.9926293861  38.9926293861  38.9926293861    1[6-(6,6)]
   847  42.9742255739  42.9742255739  42.9742255739    1[6-(6,6)]
   848  43.5063779287  43.5063779287  43.5063779287    1[6-(6,7)]
   849  38.7187522651  38.7187522651  38.7187522651    1[6-(6,6)]
   850  38.2992701443  38.2992701443  38.2992701443    1[6-(6,7)]
   851  42.0139246589  42.0139246589  42.0139246589    1[6-(6,7)]
   852  42.6448802437  42.6448802437  42.6448802437    1[6-(6,6)]
   853  39.0376927369  39.0376927369  39.0376927369    1[6-(1,6,7)]
   854  40.5457419131  40.5457419131  40.5457419131    1[6-(1,6,7)]
   855  41.3535023958  41.3535023958  41.3535023958    1[6-(6,6)]
   856  40.9548233922  40.9548233922  40.9548233922    1[6-(6,6)]
   857  37.1292320181  37.1292320181  37.1292320181    1[6-(6,6)]
   858  37.4187074517  37.4187074517  37.4187074517    1[6-(6,6)]
   859  39.2803693175  39.2803693175  39.2803693175    1[6-(1,6,7)]
   860  37.7792537632  37.7792537632  37.7792537632    1[6-(1,6,7)]
   861  37.1396345476  37.1396345476  37.1396345476    1[6-(6,7)]
   862  37.9127281975  37.9127281975  37.9127281975    1[6-(6,6)]
   863  41.8232552561  41.8232552561  41.8232552561    1[6-(6,6)]
   864  40.8594887603  40.8594887603  40.8594887603    1[6-(6,7)]
   865  42.1751346872  42.1751346872  42.1751346872    1[6-(6,6)]
   866  43.1822357627  43.1822357627  43.1822357627    1[6-(6,7)]
   867  39.6426545974  39.6426545974  39.6426545974    1[6-(6,7)]
   868    38.50381582    38.50381582    38.50381582    1[6-(6,6)]
   869  23.5117024887  23.5117024887  23.5117024887    1[6-(1,6,7)]
   870  25.0908206549  25.0908206549  25.0908206549    1[6-(1,6,7)]
   871  43.5739829627  43.5739829627  43.5739829627    1[6-(6,6)]
   872  43.6814523225  43.6814523225  43.6814523225    1[6-(6,6)]
   873  39.8489277521  39.8489277521  39.8489277521    1[6-(6,6)]
   874  39.7154574416  39.7154574416  39.7154574416    1[6-(6,6)]
   875  42.7090203546  42.7090203546  42.7090203546    1[6-(1,6,7)]
   876  41.1437692929  41.1437692929  41.1437692929    1[6-(1,6,7)]
   877  29.6409792051  29.6409792051  29.6409792051    1[6-(6,7)]
   878  30.3430003911  30.3430003911  30.3430003911    1[6-(6,6)]
   879  26.3614029189  26.3614029189  26.3614029189    1[6-(6,6)]
   880  25.8292538137  25.8292538137  25.8292538137    1[6-(6,7)]
   881  30.6168745101  30.6168745101  30.6168745101    1[6-(6,6)]
   882  31.0363531493  31.0363531493  31.0363531493    1[6-(6,7)]
   883  27.3216981239  27.3216981239  27.3216981239    1[6-(6,7)]
   884  26.6907457887  26.6907457887  26.6907457887    1[6-(6,6)]
   885  30.2979274619  30.2979274619  30.2979274619    1[6-(1,6,7)]
   886  28.7898780381  28.7898780381  28.7898780381    1[6-(1,6,7)]
   887  45.3160190408  45.3160190408  45.3160190408    1[6-(6,6)]
   888  45.7146994372  45.7146994372  45.7146994372    1[6-(6,6)]
   889  49.5402915231  49.5402915231  49.5402915231    1[6-(6,6)]
   890  49.2508146967  49.2508146967  49.2508146967    1[6-(6,6)]
   891  47.3891548425  47.3891548425  47.3891548425    1[6-(1,6,7)]
   892  48.8902707682  48.8902707682  48.8902707682    1[6-(1,6,7)]
   893  49.5298933726  49.5298933726  49.5298933726    1[6-(6,7)]
   894  48.7568031425  48.7568031425  48.7568031425    1[6-(6,6)]
   895  44.8462745211  44.8462745211  44.8462745211    1[6-(6,6)]
   896  45.8100377053  45.8100377053  45.8100377053    1[6-(6,7)]
   897  44.4943976122  44.4943976122  44.4943976122    1[6-(6,6)]
   898  43.4872995077  43.4872995077  43.4872995077    1[6-(6,7)]
   899  47.0268831024  47.0268831024  47.0268831024    1[6-(6,7)]
   900   48.165718785   48.165718785   48.165718785    1[6-(6,6)]
   901  45.8239114637  45.8239114637  45.8239114637    1[6-(1,6,7)]
   902  44.2447930499  44.2447930499  44.2447930499    1[6-(1,6,7)]
   903  43.0955544277  43.0955544277  43.0955544277    1[6-(6,6)]
   904  25.6541834275  25.6541834275  25.6541834275    1[6-(6,6)]
   905  29.4867094371  29.4867094371  29.4867094371    1[6-(6,6)]
   906  46.9540811866  46.9540811866  46.9540811866    1[6-(6,6)]
   907  26.6266150396  26.6266150396  26.6266150396    1[6-(1,6,7)]
   908  28.1918663179  28.1918663179  28.1918663179    1[6-(1,6,7)]
   909  25.4739096451  25.4739096451  25.4739096451    1[6-(6,7)]
   910  24.4078730311  24.4078730311  24.4078730311    1[6-(6,6)]
   911   8.9269662989   8.9269662989   8.9269662989    1[6-(6,6)]
   912  9.67405901367  9.67405901367  9.67405901367    1[6-(6,7)]
   913  23.8601202901  23.8601202901  23.8601202901    1[6-(6,6)]
   914  22.8911535393  22.8911535393  22.8911535393    1[6-(6,7)]
   915  6.60595423394  6.60595423394  6.60595423394    1[6-(6,7)]
   916  7.94586632871  7.94586632871  7.94586632871    1[6-(6,6)]
   917  5.09443686186  5.09443686186  5.09443686186    1[6-(1,6,7)]
   918  5.46364880807  5.46364880807  5.46364880807    1[6-(1,6,7)]
   919  38.7048695808  38.7048695808  38.7048695808    1[6-(6,6)]
   920  36.6594700772  36.6594700772  36.6594700772    1[6-(6,6)]
   921  35.5345003231  35.5345003231  35.5345003231    1[6-(6,6)]
   922  54.8669982967  54.8669982967  54.8669982967    1[6-(6,6)]
   923  34.4233976425  34.4233976425  34.4233976425    1[6-(1,6,7)]
   924  34.0472521982  34.0472521982  34.0472521982    1[6-(1,6,7)]
   925  52.0051742926  52.0051742926  52.0051742926    1[6-(6,7)]
   926  52.8077355725  52.8077355725  52.8077355725    1[6-(6,6)]
   927  36.9454829011  36.9454829011  36.9454829011    1[6-(6,6)]
   928  35.7823765553  35.7823765553  35.7823765553    1[6-(6,7)]
   929  37.9144491722  37.9144491722  37.9144491722    1[6-(6,6)]
   930  39.0290204277  39.0290204277  39.0290204277    1[6-(6,7)]
   931  55.0715460924  55.0715460924  55.0715460924    1[6-(6,7)]
   932   53.844304425   53.844304425   53.844304425    1[6-(6,6)]
   933  56.0890470437  56.0890470437  56.0890470437    1[6-(1,6,7)]
   934  39.5161051299  39.5161051299  39.5161051299    1[6-(1,6,7)]
   935  41.5025690177  41.5025690177  41.5025690177    1[6-(6,6)]
   936  8.82296652755  8.82296652755  8.82296652755    1[6-(6,6)]
   937  24.7736220271  24.7736220271  24.7736220271    1[6-(6,6)]
   938  57.4480242466  57.4480242466  57.4480242466    1[6-(6,6)]
   939  27.5609122496  27.5609122496  27.5609122496    1[6-(1,6,7)]
   940  26.9680929779  26.9680929779  26.9680929779    1[6-(1,6,7)]
   941  48.8885417651  48.8885417651  48.8885417651    1[6-(6,7)]
   942  49.2525519011  49.2525519011  49.2525519011    1[6-(6,6)]
   943  16.7133541789  16.7133541789  16.7133541789    1[6-(6,6)]
   944  16.4984154437  16.4984154437  16.4984154437    1[6-(6,7)]
   945  49.5264260201  49.5264260201  49.5264260201    1[6-(6,6)]
   946  50.0759089093  50.0759089093  50.0759089093    1[6-(6,7)]
   947  18.0740624739  18.0740624739  18.0740624739    1[6-(6,7)]
   948  17.3651075887  17.3651075887  17.3651075887    1[6-(6,6)]
   949  16.6093466319  16.6093466319  16.6093466319    1[6-(1,6,7)]
   950  17.7481837381  17.7481837381  17.7481837381    1[6-(1,6,7)]
   951  19.9825241908  19.9825241908  19.9825241908    1[6-(6,6)]
   952  21.6292453872  21.6292453872  21.6292453872    1[6-(6,6)]
   953  18.9286241231  18.9286241231  18.9286241231    1[6-(6,6)]
   954  51.8873008867  51.8873008867  51.8873008867    1[6-(6,6)]
   955  22.1908644125  22.1908644125  22.1908644125    1[6-(1,6,7)]
   956  21.0658944882  21.0658944882  21.0658944882    1[6-(1,6,7)]
   957  54.4700548726  54.4700548726  54.4700548726    1[6-(6,7)]
   958  54.4405889525  54.4405889525  54.4405889525    1[6-(6,6)]
   959  22.2116679011  22.2116679011  22.2116679011    1[6-(6,6)]
   960  22.4110060953  22.4110060953  22.4110060953    1[6-(6,7)]
   961  21.5945823222  21.5945823222  21.5945823222    1[6-(6,6)]
   962  21.4871136277  21.4871136277  21.4871136277    1[6-(6,7)]
   963  53.9067080124  53.9067080124  53.9067080124    1[6-(6,7)]
   964   53.995109355   53.995109355   53.995109355    1[6-(6,6)]
   965  54.0921817637  54.0921817637  54.0921817637    1[6-(1,6,7)]
   966  20.2425417199  20.2425417199  20.2425417199    1[6-(1,6,7)]
   967  19.4053132977  19.4053132977  19.4053132977    1[6-(6,6)]
   968  17.5245843275  17.5245843275  17.5245843275    1[6-(6,6)]
   969  49.7431049771  49.7431049771  49.7431049771    1[6-(6,6)]
   970  51.6030331666  51.6030331666  51.6030331666    1[6-(6,6)]
   971  49.8159064596  49.8159064596  49.8159064596    1[6-(1,6,7)]
   972  48.8434747779  48.8434747779  48.8434747779    1[6-(1,6,7)]
   973  42.8078021299  42.8078021299  42.8078021299    1[6-(6,7)]
   974  41.7417690439  41.7417690439  41.7417690439    1[6-(6,6)]
   975  43.5947635961  43.5947635961  43.5947635961    1[6-(6,6)]
   976  44.3418530613  44.3418530613  44.3418530613    1[6-(6,7)]
   977  41.1940193049  41.1940193049  41.1940193049    1[6-(6,6)]
   978  40.2250560357  40.2250560357  40.2250560357    1[6-(6,7)]
   979  41.2737572411  41.2737572411  41.2737572411    1[6-(6,7)]
   980  42.6136660863  42.6136660863  42.6136660863    1[6-(6,6)]
   981  39.7622424531  39.7622424531  39.7622424531    1[6-(1,6,7)]
   982  40.1314546469  40.1314546469  40.1314546469    1[6-(1,6,7)]
   983  38.7048739342  38.7048739342  38.7048739342    1[6-(6,6)]
   984  36.6594730378  36.6594730378  36.6594730378    1[6-(6,6)]
   985  35.5345025719  35.5345025719  35.5345025719    1[6-(6,6)]
   986  37.5331019383  37.5331019383  37.5331019383    1[6-(6,6)]
   987  34.4233992725  34.4233992725  34.4233992725    1[6-(1,6,7)]
   988  34.0472534568  34.0472534568  34.0472534568    1[6-(1,6,7)]
   989  34.6712721624  34.6712721624  34.6712721624    1[6-(6,7)]
   990  35.4738300225  35.4738300225  35.4738300225    1[6-(6,6)]
   991  36.9454789139  36.9454789139  36.9454789139    1[6-(6,6)]
   992  35.7823758797  35.7823758797  35.7823758797    1[6-(6,7)]
   993  37.9144426628  37.9144426628  37.9144426628    1[6-(6,6)]
   994  39.0290109473  39.0290109473  39.0290109473    1[6-(6,7)]
   995  37.7376341826  37.7376341826  37.7376341826    1[6-(6,7)]
   996    36.51039561    36.51039561    36.51039561    1[6-(6,6)]
   997  56.0890588813  56.0890588813  56.0890588813    1[6-(1,6,7)]
   998  56.8500172151  56.8500172151  56.8500172151    1[6-(1,6,7)]
   999  41.5025574173  41.5025574173  41.5025574173    1[6-(6,6)]
  1000  43.4907565675  43.4907565675  43.4907565675    1[6-(6,6)]
  1001  42.1075106279  42.1075106279  42.1075106279    1[6-(6,6)]
  1002  40.1141114084  40.1141114084  40.1141114084    1[6-(6,6)]
  1003  44.8948026454  44.8948026454  44.8948026454    1[6-(1,6,7)]
  1004  44.3019831571  44.3019831571  44.3019831571    1[6-(1,6,7)]
  1005  31.5546342499  31.5546342499  31.5546342499    1[6-(6,7)]
  1006  31.9186479139  31.9186479139  31.9186479139    1[6-(6,6)]
  1007  34.0472514761  34.0472514761  34.0472514761    1[6-(6,6)]
  1008  33.8323094913  33.8323094913  33.8323094913    1[6-(6,7)]
  1009  32.1925250349  32.1925250349  32.1925250349    1[6-(6,6)]
  1010  32.7420114057  32.7420114057  32.7420114057    1[6-(6,7)]
  1011  35.4079654811  35.4079654811  35.4079654811    1[6-(6,7)]
  1012  34.6990073463  34.6990073463  34.6990073463    1[6-(6,6)]
  1013  33.9432522231  33.9432522231  33.9432522231    1[6-(1,6,7)]
  1014  35.0820895769  35.0820895769  35.0820895769    1[6-(1,6,7)]
  1015  37.3164285442  37.3164285442  37.3164285442    1[6-(6,6)]
  1016  38.9631483478  38.9631483478  38.9631483478    1[6-(6,6)]
  1017  36.2625263719  36.2625263719  36.2625263719    1[6-(6,6)]
  1018  34.5534045283  34.5534045283  34.5534045283    1[6-(6,6)]
  1019  39.5247660425  39.5247660425  39.5247660425    1[6-(1,6,7)]
  1020  38.3997957468  38.3997957468  38.3997957468    1[6-(1,6,7)]
  1021  37.1361527424  37.1361527424  37.1361527424    1[6-(6,7)]
  1022  37.1066834025  37.1066834025  37.1066834025    1[6-(6,6)]
  1023  39.5455639139  39.5455639139  39.5455639139    1[6-(6,6)]
  1024  39.7449054197  39.7449054197  39.7449054197    1[6-(6,7)]
  1025  38.9284758128  38.9284758128  38.9284758128    1[6-(6,6)]
  1026  38.8210041473  38.8210041473  38.8210041473    1[6-(6,7)]
  1027  36.5727961026  36.5727961026  36.5727961026    1[6-(6,7)]
  1028    36.66120054    36.66120054    36.66120054    1[6-(6,6)]
  1029  54.0921936013  54.0921936013  54.0921936013    1[6-(1,6,7)]
  1030  54.9103538051  54.9103538051  54.9103538051    1[6-(1,6,7)]
  1031  36.7392016973  36.7392016973  36.7392016973    1[6-(6,6)]
  1032  34.8584743675  34.8584743675  34.8584743675    1[6-(6,6)]
  1033  32.4091935779  32.4091935779  32.4091935779    1[6-(6,6)]
  1034  34.2691203284  34.2691203284  34.2691203284    1[6-(6,6)]
  1035  32.4819968554  32.4819968554  32.4819968554    1[6-(1,6,7)]
  1036  31.5095649571  31.5095649571  31.5095649571    1[6-(1,6,7)]
  1037  29.6409716899  29.6409716899  29.6409716899    1[6-(6,7)]
  1038  30.3429964039  30.3429964039  30.3429964039    1[6-(6,6)]
  1039  26.3614002161  26.3614002161  26.3614002161    1[6-(6,6)]
  1040  25.8292478613  25.8292478613  25.8292478613    1[6-(6,7)]
  1041  30.6168735249  30.6168735249  30.6168735249    1[6-(6,6)]
  1042  31.0363556457  31.0363556457  31.0363556457    1[6-(6,7)]
  1043  27.3217011311  27.3217011311  27.3217011311    1[6-(6,7)]
  1044  26.6907455463  26.6907455463  26.6907455463    1[6-(6,6)]
  1045  30.2979330531  30.2979330531  30.2979330531    1[6-(1,6,7)]
  1046  28.7898838769  28.7898838769  28.7898838769    1[6-(1,6,7)]
  1047  27.9821233942  27.9821233942  27.9821233942    1[6-(6,6)]
  1048  28.3808023978  28.3808023978  28.3808023978    1[6-(6,6)]
  1049  32.2063937719  32.2063937719  32.2063937719    1[6-(6,6)]
  1050  31.9169183383  31.9169183383  31.9169183383    1[6-(6,6)]
  1051  30.0552564725  30.0552564725  30.0552564725    1[6-(1,6,7)]
  1052  31.5563720268  31.5563720268  31.5563720268    1[6-(1,6,7)]
  1053  32.1959912424  32.1959912424  32.1959912424    1[6-(6,7)]
  1054  31.4228975925  31.4228975925  31.4228975925    1[6-(6,6)]
  1055  27.5123705339  27.5123705339  27.5123705339    1[6-(6,6)]
  1056  28.4761370297  28.4761370297  28.4761370297    1[6-(6,7)]
  1057  27.1604911028  27.1604911028  27.1604911028    1[6-(6,6)]
  1058  26.1533900273  26.1533900273  26.1533900273    1[6-(6)]
  1059  29.6929711926  29.6929711926  29.6929711926    1[6-(6)]
  1060    30.83180997    30.83180997    30.83180997    1[6-(6,6)]
  1061  45.8239233013  45.8239233013  45.8239233013    1[6-(1,6)]
  1062  44.2448051351  44.2448051351  44.2448051351    1[6-(1,6)]
  1063  25.7616428273  25.7616428273  25.7616428273    1[6-(6,6)]
  1064  25.6541734675  25.6541734675  25.6541734675    1[6-(6,6)]
  1065  29.4866980379  29.4866980379  29.4866980379    1[6-(6,6)]
  1066  29.6201683484  29.6201683484  29.6201683484    1[6-(6,6)]
  1067  26.6266054354  26.6266054354  26.6266054354    1[6-(1,6,7)]
  1068  28.1918564971  28.1918564971  28.1918564971    1[6-(1,6,7)]
  1069  21.0139062632  21.0139062632  21.0139062632    6[6-(1,6),6-(6,6),8-(6)]
  1070  21.7124623017  21.7124623017  21.7124623017    6[6-(1,6),6-(6,29),6-(6,8)]
  1071  22.3884835321  22.3884835321  22.3884835321    6[1-(0),6-(6,6),6-(6,8)]
  1072  22.3503480732  22.3503480732  22.3503480732    6[6-(1,6),6-(6,6),8-(6)]
  1073  21.5547221792  21.5547221792  21.5547221792    6[6-(1,6),6-(6),6-(6,8)]
  1074  20.8856345259  20.8856345259  20.8856345259    6[1-(0),6-(6,6),6-(6,8)]
  1075  23.5117182791  23.5117182791  23.5117182791    6[1-(0),1-(0),6-(1,1,8),8-(6)]
  1076  23.8635953056  23.8635953056  23.8635953056    6[1-(0),1-(0),6-(1,1,8),8-(6)]
  1077  23.1130356979  23.1130356979  23.1130356979    6[1-(0),1-(0),6-(1,1,8),8-(6)]
  1078  23.0905012109  23.0905012109  23.0905012109    6[1-(0),1-(0),6-(1,1,8),8-(6)]
  1079  21.6465870174  21.6465870174  21.6465870174    6[1-(0),1-(0),6-(1,1,8),8-(6)]
  1080  20.3344109654  20.3344109654  20.3344109654    6[1-(0),1-(0),6-(1,1,8),8-(6)]
  1081  18.9685009653  18.9685009653  18.9685009653    6[1-(0),1-(0),6-(1,1,8),8-(6)]
  1082  18.6408914198  18.6408914198  18.6408914198    6[1-(0),1-(0),6-(1,1,8),8-(6)]
  1083  17.4604541095  17.4604541095  17.4604541095    6[6-(1,6),6-(6,6),8-(6)]
  1084   17.699662608   17.699662608   17.699662608    6[1-(0),6-(1,6),6-(6,8)]
  1085  17.1120443806  17.1120443806  17.1120443806    6[1-(0),6-(1,6),6-(1,6)]
  1086  50.9339503144  50.9339503144  50.9339503144    6[1-(0),6-(1,6),6-(6,6)]
  1087  50.7259427809  50.7259427809  50.7259427809    6[6-(1,6),6-(6,6),6-(6,8)]
  1088  51.3118275641  51.3118275641  51.3118275641    6[6-(1,6),6-(6,6),6-(6,8)]
  1089  51.1922229005  51.1922229005  51.1922229005    6[1-(0),6-(1,6),6-(6,6)]
  1090  50.3081942822  50.3081942822  50.3081942822    6[1-(0),6-(1,6),6-(1,6)]
  1091  49.6685742975  49.6685742975  49.6685742975    6[1-(0),6-(1,6),6-(6,8)]
  1092  49.8436473869  49.8436473869  49.8436473869    6[6-(1,6),6-(6,6),8-(6)]
  1093  48.3338658366  48.3338658366  48.3338658366    6[1-(0),1-(0),6-(1,1,8),8-(6)]
  1094   47.701179552   47.701179552   47.701179552    6[1-(0),1-(0),6-(1,1,8),8-(6)]
  1095  48.3165347003  48.3165347003  48.3165347003    6[1-(0),1-(0),6-(1,1,8),8-(6)]
  1096  49.4328385403  49.4328385403  49.4328385403    6[1-(0),1-(0),6-(1,1,8),8-(6)]
  1097  51.5978433049  51.5978433049  51.5978433049    6[1-(0),1-(0),6-(1,1,8),8-(6)]
  1098  52.1161263988  52.1161263988  52.1161263988    6[1-(0),1-(0),6-(1,1,8),8-(6)]
  1099  53.5877732237  53.5877732237  53.5877732237    6[1-(0),1-(0),6-(1,1,8),8-(6)]
  1100   54.095655416   54.095655416   54.095655416    6[1-(0),1-(0),6-(1,1,8),8-(6)]
  1101  21.5547213722  21.5547213722  21.5547213722    6[6-(6),6-(6,6)]
  1102  21.6881916401  21.6881916401  21.6881916401    6[6-(6),6-(6,6)]
  1103  22.0556692911  22.0556692911  22.0556692911    6[6-(1,6),6-(1,6),6-(6)]
  1104  22.6779555444  22.6779555444  22.6779555444    6[1-(0),6-(1,6),6-(6,6)]
  1105  23.1598371381  23.1598371381  23.1598371381    6[1-(0),6-(1,6),6-(6,6)]
  1106   23.035032867   23.035032867   23.035032867    6[6-(1,6),6-(1,6),6-(6)]
  1107  22.3104766347  22.3104766347  22.3104766347    6[1-(0),6-(1,6),6-(6,6)]
  1108  21.8268617423  21.8268617423  21.8268617423    6[1-(0),6-(1,6),6-(6,6)]
  1109  23.4025106681  23.4025106681  23.4025106681    6[6-(6),6-(6,6)]
  1110  23.8375907697  23.8375907697  23.8375907697    6[6-(6),6-(6,6)]
  1111  23.9727942156  23.9727942156  23.9727942156    6[6-(1,6),6-(1,6),6-(6)]
  1112   23.525579297   23.525579297   23.525579297    6[1-(0),6-(1,6),6-(6,6)]
  1113  23.6573159814  23.6573159814  23.6573159814    6[1-(0),6-(1,6),6-(6,6)]
  1114  24.5014761602  24.5014761602  24.5014761602    6[6-(1,6),6-(1,6),6-(8,8)]
  1115  24.9417574337  24.9417574337  24.9417574337    6[1-(0),6-(1,6),6-(6,6)]
  1116  24.7510855658  24.7510855658  24.7510855658    6[1-(0),6-(1,6),6-(6,6)]
  1117  24.4806743877  24.4806743877  24.4806743877    6[6-(6,6),8-(0),8-(29)]
  1118  21.7748653065  21.7748653065  21.7748653065    6[6-(6,29),6-(6,6),29-(6,8,8)]
  1119  21.6795296875  21.6795296875  21.6795296875    6[6-(6,29),6-(6,6),29-(6,8,8)]
  1120  21.1283127151  21.1283127151  21.1283127151    6[6-(1,6),6-(1,6),6-(6,29)]
  1121  55.4685025056  55.4685025056  55.4685025056    6[1-(0),6-(1,6),6-(6,6)]
  1122  54.9380861699  54.9380861699  54.9380861699    6[1-(0),6-(1,6),6-(6,6)]
  1123  54.7370134344  54.7370134344  54.7370134344    6[6-(1,6),6-(1,6),6-(6)]
  1124  20.3968236438  20.3968236438  20.3968236438    6[1-(0),6-(1,6),6-(6,6)]
  1125  20.9272399795  20.9272399795  20.9272399795    6[1-(0),6-(1,6),6-(6,6)]
  1126  54.1476620452  54.1476620452  54.1476620452    6[6-(6),6-(6,6)]
  1127  36.5987966225  36.5987966225  36.5987966225    6[6-(6),6-(6,6)]
  1128  36.1515831483  36.1515831483  36.1515831483    6[6-(1,6),6-(1,6),6-(6)]
  1129  34.7804718239  34.7804718239  34.7804718239    6[1-(0),6-(1,6),6-(6,6)]
  1130  34.2743229559  34.2743229559  34.2743229559    6[1-(0),6-(1,6),6-(6,6)]
  1131  35.1392854123  35.1392854123  35.1392854123    6[6-(1,6),6-(1,6),6-(8,8)]
  1132  36.5138635168  36.5138635168  36.5138635168    6[1-(0),6-(1,6),6-(6,6)]
  1133  37.0165456048  37.0165456048  37.0165456048    6[1-(0),6-(1,6),6-(6,6)]
  1134  34.3263267039  34.3263267039  34.3263267039    6[6-(6,6),8-(0),8-(29)]
  1135  41.5771118332  41.5771118332  41.5771118332    6[6-(1,6),6-(6,6),8-(6)]
  1136  40.2320010617  40.2320010617  40.2320010617    6[6-(1,6),6-(6,29),6-(6,8)]
  1137  39.6599814921  39.6599814921  39.6599814921    6[1-(0),6-(6,6),6-(6,8)]
  1138  40.4954745932  40.4954745932  40.4954745932    6[6-(1,6),6-(6,6),8-(6)]
  1139  41.8215180592  41.8215180592  41.8215180592    6[6-(1,6),6-(6),6-(6,8)]
  1140  42.4940742659  42.4940742659  42.4940742659    6[1-(0),6-(6,6),6-(6,8)]
  1141  38.5263424591  38.5263424591  38.5263424591    6[1-(0),1-(0),6-(1,1,8),8-(6)]
  1142  38.4050040156  38.4050040156  38.4050040156    6[1-(0),1-(0),6-(1,1,8),8-(6)]
  1143  38.6372765379  38.6372765379  38.6372765379    6[1-(0),1-(0),6-(1,1,8),8-(6)]
  1144  37.5799082209  37.5799082209  37.5799082209    6[1-(0),1-(0),6-(1,1,8),8-(6)]
  1145  36.7340135774  36.7340135774  36.7340135774    6[1-(0),1-(0),6-(1,1,8),8-(6)]
  1146  19.5595856354  19.5595856354  19.5595856354    6[1-(0),1-(0),6-(1,1,8),8-(6)]
  1147  19.4885179653  19.4885179653  19.4885179653    6[1-(0),1-(0),6-(1,1,8),8-(6)]
  1148  19.7589279698  19.7589279698  19.7589279698    6[1-(0),1-(0),6-(1,1,8),8-(6)]
  1149  21.5633882395  21.5633882395  21.5633882395    6[6-(1,6),6-(6,6),8-(6)]
  1150   20.601357468   20.601357468   20.601357468    6[1-(0),6-(1,6),6-(6,8)]
  1151  20.9081684806  20.9081684806  20.9081684806    6[1-(0),6-(1,6),6-(1,6)]
  1152  22.2983475144  22.2983475144  22.2983475144    6[1-(0),6-(1,6),6-(6,6)]
  1153  23.2707785709  23.2707785709  23.2707785709    6[6-(1,6),6-(6,6),6-(6,8)]
  1154  22.9570339441  22.9570339441  22.9570339441    6[6-(1,6),6-(6,6),6-(6,8)]
  1155  23.7994607305  23.7994607305  23.7994607305    6[1-(0),6-(1,6),6-(6,6)]
  1156  25.2451082722  25.2451082722  25.2451082722    6[1-(0),6-(1,6),6-(1,6)]
  1157  25.6767233075  25.6767233075  25.6767233075    6[1-(0),6-(1,6),6-(6,8)]
  1158  24.7337598469  24.7337598469  24.7337598469    6[6-(1,6),6-(6,6),8-(6)]
  1159  26.4740845466  26.4740845466  26.4740845466    6[1-(0),1-(0),6-(1,1,8),8-(6)]
  1160   26.678625632   26.678625632   26.678625632    6[1-(0),1-(0),6-(1,1,8),8-(6)]
  1161  26.8831673503  26.8831673503  26.8831673503    6[1-(0),1-(0),6-(1,1,8),8-(6)]
  1162  44.2101344703  44.2101344703  44.2101344703    6[1-(0),1-(0),6-(1,1,8),8-(6)]
  1163  43.0366300949  43.0366300949  43.0366300949    6[1-(0),1-(0),6-(1,1,8),8-(6)]
  1164  44.0281286588  44.0281286588  44.0281286588    6[1-(0),1-(0),6-(1,1,8),8-(6)]
  1165  43.8617219337  43.8617219337  43.8617219337    6[1-(0),1-(0),6-(1,1,8),8-(6)]
  1166   43.579178286   43.579178286   43.579178286    6[1-(0),1-(0),6-(1,1,8),8-(6)]
  1167  42.5391407122  42.5391407122  42.5391407122    6[6-(6),6-(6,6)]
  1168  43.0782242401  43.0782242401  43.0782242401    6[6-(6),6-(6,6)]
  1169  43.5289046111  43.5289046111  43.5289046111    6[6-(1,6),6-(1,6),6-(6)]
  1170  42.5755393544  42.5755393544  42.5755393544    6[1-(0),6-(1,6),6-(6,6)]
  1171  42.9326168681  42.9326168681  42.9326168681    6[1-(0),6-(1,6),6-(6,6)]
  1172   44.191057817   44.191057817   44.191057817    6[6-(1,6),6-(1,6),6-(6)]
  1173  45.1305559847  45.1305559847  45.1305559847    6[1-(0),6-(1,6),6-(6,6)]
  1174  44.8653482323  44.8653482323  44.8653482323    6[1-(0),6-(1,6),6-(6,6)]
  1175  44.6053371481  44.6053371481  44.6053371481    6[6-(6),6-(6,6)]
  1176  44.8064095997  44.8064095997  44.8064095997    6[6-(6),6-(6,6)]
  1177  45.3888276656  45.3888276656  45.3888276656    6[6-(1,6),6-(1,6),6-(6)]
  1178   46.631667997   46.631667997   46.631667997    6[1-(0),6-(1,6),6-(6,6)]
  1179  47.0962155614  47.0962155614  47.0962155614    6[1-(0),6-(1,6),6-(6,6)]
  1180  46.0891152202  46.0891152202  46.0891152202    6[6-(1,6),6-(1,6),6-(8,8)]
  1181  44.7665388637  44.7665388637  44.7665388637    6[1-(0),6-(1,6),6-(6,6)]
  1182  44.3990612158  44.3990612158  44.3990612158    6[1-(0),6-(1,6),6-(6,6)]
  1183  46.6819335077  46.6819335077  46.6819335077    6[6-(6,6),8-(0),8-(29)]
  1184  39.4571766965  39.4571766965  39.4571766965    6[6-(6,29),6-(6,6),29-(6,8,8)]
  1185  39.1070327475  39.1070327475  39.1070327475    6[6-(6,29),6-(6,6),29-(6,8,8)]
  1186  39.3358412751  39.3358412751  39.3358412751    6[6-(1,6),6-(1,6),6-(6,29)]
  1187  40.5318808756  40.5318808756  40.5318808756    6[1-(0),6-(1,6),6-(6,6)]
  1188  40.7762898699  40.7762898699  40.7762898699    6[1-(0),6-(1,6),6-(6,6)]
  1189  39.8263926544  39.8263926544  39.8263926544    6[6-(1,6),6-(1,6),6-(6)]
  1190  38.6303530538  38.6303530538  38.6303530538    6[1-(0),6-(1,6),6-(6,6)]
  1191  38.3859440595  38.3859440595  38.3859440595    6[1-(0),6-(1,6),6-(6,6)]
  1192  40.0950693152  40.0950693152  40.0950693152    6[6-(6),6-(6,6)]
  1193  23.2170258225  23.2170258225  23.2170258225    6[6-(6),6-(6,6)]
  1194  23.4198335983  23.4198335983  23.4198335983    6[6-(1,6),6-(1,6),6-(6)]
  1195  24.0455875539  24.0455875539  24.0455875539    6[1-(0),6-(1,6),6-(6,6)]
  1196  24.3194641859  24.3194641859  24.3194641859    6[1-(0),6-(1,6),6-(6,6)]
  1197  23.9675868623  23.9675868623  23.9675868623    6[6-(1,6),6-(1,6),6-(8,8)]
  1198  23.3400995168  23.3400995168  23.3400995168    6[1-(0),6-(1,6),6-(6,6)]
  1199  23.0679562748  23.0679562748  23.0679562748    6[1-(0),6-(1,6),6-(6,6)]
  1200  24.2986655539  24.2986655539  24.2986655539    6[6-(6,6),8-(0),8-(29)]
  1201  41.4124397832  41.4124397832  41.4124397832    6[6-(1,6),6-(6,6),8-(6)]
  1202  42.0589941217  42.0589941217  42.0589941217    6[6-(1,6),6-(6,29),6-(6,8)]
  1203  41.9549898521  41.9549898521  41.9549898521    6[1-(0),6-(6,6),6-(6,8)]
  1204  41.1576295732  41.1576295732  41.1576295732    6[6-(1,6),6-(6,6),8-(6)]
  1205  40.6272123492  40.6272123492  40.6272123492    6[6-(1,6),6-(6),6-(6,8)]
  1206  40.6237464559  40.6237464559  40.6237464559    6[1-(0),6-(6,6),6-(6,8)]
  1207  41.9653882191  41.9653882191  41.9653882191    6[1-(0),1-(0),6-(1,1,8),8-(6)]
  1208  41.7348462056  41.7348462056  41.7348462056    6[1-(0),1-(0),6-(1,1,8),8-(6)]
  1209  42.2531280779  42.2531280779  42.2531280779    6[1-(0),1-(0),6-(1,1,8),8-(6)]
  1210  43.3330296309  43.3330296309  43.3330296309    6[1-(0),1-(0),6-(1,1,8),8-(6)]
  1211  45.6228374974  45.6228374974  45.6228374974    6[1-(0),1-(0),6-(1,1,8),8-(6)]
  1212  12.1077420254  12.1077420254  12.1077420254    6[1-(0),1-(0),6-(1,1,8),8-(6)]
  1213  13.5447236553  13.5447236553  13.5447236553    6[1-(0),1-(0),6-(1,1,8),8-(6)]
  1214  13.6019266898  13.6019266898  13.6019266898    6[1-(0),1-(0),6-(1,1,8),8-(6)]
  1215  12.9779075695  12.9779075695  12.9779075695    6[6-(1,6),6-(6,6),8-(6)]
  1216   13.700731878   13.700731878   13.700731878    6[1-(0),6-(1,6),6-(6,8)]
  1217  13.9815420406  13.9815420406  13.9815420406    6[1-(0),6-(1,6),6-(1,6)]
  1218  30.7711578344  30.7711578344  30.7711578344    6[1-(0),6-(1,6),6-(6,6)]
  1219  30.0067321109  30.0067321109  30.0067321109    6[6-(1,6),6-(6,6),6-(6,8)]
  1220  29.7345888441  29.7345888441  29.7345888441    6[6-(1,6),6-(6,6),6-(6,8)]
  1221  29.0117644605  29.0117644605  29.0117644605    6[1-(0),6-(1,6),6-(6,6)]
  1222  28.4501463822  28.4501463822  28.4501463822    6[1-(0),6-(1,6),6-(1,6)]
  1223  28.6581541075  28.6581541075  28.6581541075    6[1-(0),6-(1,6),6-(6,8)]
  1224  29.4260465769  29.4260465769  29.4260465769    6[6-(1,6),6-(6,6),8-(6)]
  1225  29.1955068466  29.1955068466  29.1955068466    6[1-(0),1-(0),6-(1,1,8),8-(6)]
  1226   29.623655242   29.623655242   29.623655242    6[1-(0),1-(0),6-(1,1,8),8-(6)]
  1227  28.8037634703  28.8037634703  28.8037634703    6[1-(0),1-(0),6-(1,1,8),8-(6)]
  1228  62.3621945503  62.3621945503  62.3621945503    6[1-(0),1-(0),6-(1,1,8),8-(6)]
  1229  61.3706961249  61.3706961249  61.3706961249    6[1-(0),1-(0),6-(1,1,8),8-(6)]
  1230  59.8609129188  59.8609129188  59.8609129188    6[1-(0),1-(0),6-(1,1,8),8-(6)]
  1231  58.5556689637  58.5556689637  58.5556689637    6[1-(0),1-(0),6-(1,1,8),8-(6)]
  1232   58.330327186   58.330327186   58.330327186    6[1-(0),1-(0),6-(1,1,8),8-(6)]
  1233  39.9095880822  39.9095880822  39.9095880822    6[6-(6),6-(6,6)]
  1234  39.2370320001  39.2370320001  39.2370320001    6[6-(6),6-(6,6)]
  1235  38.4188708911  38.4188708911  38.4188708911    6[6-(1,6),6-(1,6),6-(6)]
  1236  38.7499476244  38.7499476244  38.7499476244    6[1-(0),6-(1,6),6-(6,6)]
  1237  37.9109860381  37.9109860381  37.9109860381    6[1-(0),6-(1,6),6-(6,6)]
  1238   36.777348787   36.777348787   36.777348787    6[6-(1,6),6-(1,6),6-(6)]
  1239  36.5624092147  36.5624092147  36.5624092147    6[1-(0),6-(1,6),6-(6,6)]
  1240  37.3112346123  37.3112346123  37.3112346123    6[1-(0),6-(1,6),6-(6,6)]
  1241  35.9955890181  35.9955890181  35.9955890181    6[6-(6),6-(6,6)]
  1242  35.3594340997  35.3594340997  35.3594340997    6[6-(6),6-(6,6)]
  1243  34.6418096656  34.6418096656  34.6418096656    6[6-(1,6),6-(1,6),6-(6)]
  1244   33.846183357   33.846183357   33.846183357    6[1-(0),6-(1,6),6-(6,6)]
  1245  33.2498962414  33.2498962414  33.2498962414    6[1-(0),6-(1,6),6-(6,6)]
  1246  33.4128341502  33.4128341502  33.4128341502    6[6-(1,6),6-(1,6),6-(8,8)]
  1247  34.2951298737  34.2951298737  34.2951298737    6[1-(0),6-(1,6),6-(6,6)]
  1248  34.8532824858  34.8532824858  34.8532824858    6[1-(0),6-(1,6),6-(6,6)]
  1249  32.8408143577  32.8408143577  32.8408143577    6[6-(6,6),8-(0),8-(29)]
  1250  42.7714183765  42.7714183765  42.7714183765    6[6-(6,29),6-(6,6),29-(6,8,8)]
  1251  43.2169004375  43.2169004375  43.2169004375    6[6-(6,29),6-(6,6),29-(6,8,8)]
  1252  43.5393120251  43.5393120251  43.5393120251    6[6-(1,6),6-(1,6),6-(6,29)]
  1253  60.0047841356  60.0047841356  60.0047841356    6[1-(0),6-(1,6),6-(6,6)]
  1254  60.2907944899  60.2907944899  60.2907944899    6[1-(0),6-(1,6),6-(6,6)]
  1255  61.4417659544  61.4417659544  61.4417659544    6[6-(1,6),6-(1,6),6-(6)]
  1256  44.9762938438  44.9762938438  44.9762938438    6[1-(0),6-(1,6),6-(6,6)]
  1257  44.6902834895  44.6902834895  44.6902834895    6[1-(0),6-(1,6),6-(6,6)]
  1258  61.7624443152  61.7624443152  61.7624443152    6[6-(6),6-(6,6)]
  1259  44.1875780425  44.1875780425  44.1875780425    6[6-(6),6-(6,6)]
  1260  44.4319871783  44.4319871783  44.4319871783    6[6-(1,6),6-(1,6),6-(6)]
  1261  45.1773450439  45.1773450439  45.1773450439    6[1-(0),6-(1,6),6-(6,6)]
  1262  45.4096203159  45.4096203159  45.4096203159    6[1-(0),6-(1,6),6-(6,6)]
  1263  44.8965377223  44.8965377223  44.8965377223    6[6-(1,6),6-(1,6),6-(8,8)]
  1264  44.1494464668  44.1494464668  44.1494464668    6[1-(0),6-(1,6),6-(6,6)]
  1265  43.9189045848  43.9189045848  43.9189045848    6[1-(0),6-(1,6),6-(6,6)]
  1266  45.3784213439  45.3784213439  45.3784213439    6[6-(6,6),8-(0),8-(29)]
  1267  48.3217195268  48.3217195268  48.3217195268    6[6-(1,6),6-(6,6),8-(6)]
  1268  47.6231634883  47.6231634883  47.6231634883    6[6-(1,6),6-(6,29),6-(6,8)]
  1269  46.9471422579  46.9471422579  46.9471422579    6[1-(0),6-(6,6),6-(6,8)]
  1270  46.9852777168  46.9852777168  46.9852777168    6[6-(1,6),6-(6,6),8-(6)]
  1271  47.7809036108  47.7809036108  47.7809036108    6[6-(1,6),6-(6),6-(6,8)]
  1272  48.4499912641  48.4499912641  48.4499912641    6[1-(0),6-(6,6),6-(6,8)]
  1273  45.8239075109  45.8239075109  45.8239075109    6[1-(0),1-(0),6-(1,1,8),8-(6)]
  1274  45.4720304844  45.4720304844  45.4720304844    6[1-(0),1-(0),6-(1,1,8),8-(6)]
  1275  46.2225900921  46.2225900921  46.2225900921    6[1-(0),1-(0),6-(1,1,8),8-(6)]
  1276  46.2451245791  46.2451245791  46.2451245791    6[1-(0),1-(0),6-(1,1,8),8-(6)]
  1277  47.6890387726  47.6890387726  47.6890387726    6[1-(0),1-(0),6-(1,1,8),8-(6)]
  1278  49.0012148246  49.0012148246  49.0012148246    6[1-(0),1-(0),6-(1,1,8),8-(6)]
  1279  50.3671248247  50.3671248247  50.3671248247    6[1-(0),1-(0),6-(1,1,8),8-(6)]
  1280  50.6947343702  50.6947343702  50.6947343702    6[1-(0),1-(0),6-(1,1,8),8-(6)]
  1281  51.8751716805  51.8751716805  51.8751716805    6[6-(1,6),6-(6,6),8-(6)]
  1282   51.635963182   51.635963182   51.635963182    6[1-(0),6-(1,6),6-(6,8)]
  1283  52.2235814094  52.2235814094  52.2235814094    6[1-(0),6-(1,6),6-(1,6)]
  1284  18.4016754756  18.4016754756  18.4016754756    6[1-(0),6-(1,6),6-(6,6)]
  1285  18.6096830091  18.6096830091  18.6096830091    6[6-(1,6),6-(6,6),6-(6,8)]
  1286  18.0237982259  18.0237982259  18.0237982259    6[6-(1,6),6-(6,6),6-(6,8)]
  1287  18.1434028895  18.1434028895  18.1434028895    6[1-(0),6-(1,6),6-(6,6)]
  1288  19.0274315078  19.0274315078  19.0274315078    6[1-(0),6-(1,6),6-(1,6)]
  1289  19.6670514925  19.6670514925  19.6670514925    6[1-(0),6-(1,6),6-(6,8)]
  1290  19.4919784031  19.4919784031  19.4919784031    6[6-(1,6),6-(6,6),8-(6)]
  1291  21.0017599534  21.0017599534  21.0017599534    6[1-(0),1-(0),6-(1,1,8),8-(6)]
  1292   21.634446238   21.634446238   21.634446238    6[1-(0),1-(0),6-(1,1,8),8-(6)]
  1293  21.0190910897  21.0190910897  21.0190910897    6[1-(0),1-(0),6-(1,1,8),8-(6)]
  1294  19.9027872497  19.9027872497  19.9027872497    6[1-(0),1-(0),6-(1,1,8),8-(6)]
  1295  17.7377824851  17.7377824851  17.7377824851    6[1-(0),1-(0),6-(1,1,8),8-(6)]
  1296  17.2194993912  17.2194993912  17.2194993912    6[1-(0),1-(0),6-(1,1,8),8-(6)]
  1297  15.7478525663  15.7478525663  15.7478525663    6[1-(0),1-(0),6-(1,1,8),8-(6)]
  1298   15.239970374   15.239970374   15.239970374    6[1-(0),1-(0),6-(1,1,8),8-(6)]
  1299  47.7809044178  47.7809044178  47.7809044178    6[6-(6),6-(6,6)]
  1300  47.6474341499  47.6474341499  47.6474341499    6[6-(6),6-(6,6)]
  1301  47.2799564989  47.2799564989  47.2799564989    6[6-(1,6),6-(1,6),6-(6)]
  1302  46.6576702456  46.6576702456  46.6576702456    6[1-(0),6-(1,6),6-(6,6)]
  1303  46.1757886519  46.1757886519  46.1757886519    6[1-(0),6-(1,6),6-(6,6)]
  1304   46.300592923   46.300592923   46.300592923    6[6-(1,6),6-(1,6),6-(6)]
  1305  47.0251491553  47.0251491553  47.0251491553    6[1-(0),6-(1,6),6-(6,6)]
  1306  47.5087640477  47.5087640477  47.5087640477    6[1-(0),6-(1,6),6-(6,6)]
  1307  45.9331151219  45.9331151219  45.9331151219    6[6-(6),6-(6,6)]
  1308  45.4980350203  45.4980350203  45.4980350203    6[6-(6),6-(6,6)]
  1309  45.3628315744  45.3628315744  45.3628315744    6[6-(1,6),6-(1,6),6-(6)]
  1310   45.810046493   45.810046493   45.810046493    6[1-(0),6-(1,6),6-(6,6)]
  1311  45.6783098086  45.6783098086  45.6783098086    6[1-(0),6-(1,6),6-(6,6)]
  1312  44.8341496298  44.8341496298  44.8341496298    6[6-(1,6),6-(1,6),6-(8,8)]
  1313  44.3938683563  44.3938683563  44.3938683563    6[1-(0),6-(1,6),6-(6,6)]
  1314  44.5845402242  44.5845402242  44.5845402242    6[1-(0),6-(1,6),6-(6,6)]
  1315  44.8549514023  44.8549514023  44.8549514023    6[6-(6,6),8-(0),8-(29)]
  1316  47.5607604835  47.5607604835  47.5607604835    6[6-(6,29),6-(6,6),29-(6,8,8)]
  1317  47.6560961025  47.6560961025  47.6560961025    6[6-(6,29),6-(6,6),29-(6,8,8)]
  1318  48.2073130749  48.2073130749  48.2073130749    6[6-(1,6),6-(1,6),6-(6,29)]
  1319  13.8671232844  13.8671232844  13.8671232844    6[1-(0),6-(1,6),6-(6,6)]
  1320  14.3975396201  14.3975396201  14.3975396201    6[1-(0),6-(1,6),6-(6,6)]
  1321  14.5986123556  14.5986123556  14.5986123556    6[6-(1,6),6-(1,6),6-(6)]
  1322  48.9388021462  48.9388021462  48.9388021462    6[1-(0),6-(1,6),6-(6,6)]
  1323  48.4083858105  48.4083858105  48.4083858105    6[1-(0),6-(1,6),6-(6,6)]
  1324  15.1879637448  15.1879637448  15.1879637448    6[6-(6),6-(6,6)]
  1325  32.7368291675  32.7368291675  32.7368291675    6[6-(6),6-(6,6)]
  1326  33.1840426417  33.1840426417  33.1840426417    6[6-(1,6),6-(1,6),6-(6)]
  1327  34.5551539661  34.5551539661  34.5551539661    6[1-(0),6-(1,6),6-(6,6)]
  1328  35.0613028341  35.0613028341  35.0613028341    6[1-(0),6-(1,6),6-(6,6)]
  1329  34.1963403777  34.1963403777  34.1963403777    6[6-(1,6),6-(1,6),6-(8,8)]
  1330  32.8217622732  32.8217622732  32.8217622732    6[1-(0),6-(1,6),6-(6,6)]
  1331  32.3190801852  32.3190801852  32.3190801852    6[1-(0),6-(1,6),6-(6,6)]
  1332  35.0092990861  35.0092990861  35.0092990861    6[6-(6,6),8-(0),8-(29)]
  1333  27.7585139568  27.7585139568  27.7585139568    6[6-(1,6),6-(6,6),8-(6)]
  1334  29.1036247283  29.1036247283  29.1036247283    6[6-(1,6),6-(6,29),6-(6,8)]
  1335  29.6756442979  29.6756442979  29.6756442979    6[1-(0),6-(6,6),6-(6,8)]
  1336  28.8401511968  28.8401511968  28.8401511968    6[6-(1,6),6-(6,6),8-(6)]
  1337  27.5141077308  27.5141077308  27.5141077308    6[6-(1,6),6-(6),6-(6,8)]
  1338  26.8415515241  26.8415515241  26.8415515241    6[1-(0),6-(6,6),6-(6,8)]
  1339  30.8092833309  30.8092833309  30.8092833309    6[1-(0),1-(0),6-(1,1,8),8-(6)]
  1340  30.9306217744  30.9306217744  30.9306217744    6[1-(0),1-(0),6-(1,1,8),8-(6)]
  1341  30.6983492521  30.6983492521  30.6983492521    6[1-(0),1-(0),6-(1,1,8),8-(6)]
  1342  31.7557175691  31.7557175691  31.7557175691    6[1-(0),1-(0),6-(1,1,8),8-(6)]
  1343  32.6016122126  32.6016122126  32.6016122126    6[1-(0),1-(0),6-(1,1,8),8-(6)]
  1344  49.7760401546  49.7760401546  49.7760401546    6[1-(0),1-(0),6-(1,1,8),8-(6)]
  1345  49.8471078247  49.8471078247  49.8471078247    6[1-(0),1-(0),6-(1,1,8),8-(6)]
  1346  49.5766978202  49.5766978202  49.5766978202    6[1-(0),1-(0),6-(1,1,8),8-(6)]
  1347  47.7722375505  47.7722375505  47.7722375505    6[6-(1,6),6-(6,6),8-(6)]
  1348   48.734268322   48.734268322   48.734268322    6[1-(0),6-(1,6),6-(6,8)]
  1349  48.4274573094  48.4274573094  48.4274573094    6[1-(0),6-(1,6),6-(1,6)]
  1350  47.0372782756  47.0372782756  47.0372782756    6[1-(0),6-(1,6),6-(6,6)]
  1351  46.0648472191  46.0648472191  46.0648472191    6[6-(1,6),6-(6,6),6-(6,8)]
  1352  46.3785918459  46.3785918459  46.3785918459    6[6-(1,6),6-(6,6),6-(6,8)]
  1353  45.5361650595  45.5361650595  45.5361650595    6[1-(0),6-(1,6),6-(6,6)]
  1354  44.0905175178  44.0905175178  44.0905175178    6[1-(0),6-(1,6),6-(1,6)]
  1355  43.6589024825  43.6589024825  43.6589024825    6[1-(0),6-(1,6),6-(6,8)]
  1356  44.6018659431  44.6018659431  44.6018659431    6[6-(1,6),6-(6,6),8-(6)]
  1357  42.8615412434  42.8615412434  42.8615412434    6[1-(0),1-(0),6-(1,1,8),8-(6)]
  1358   42.657000158   42.657000158   42.657000158    6[1-(0),1-(0),6-(1,1,8),8-(6)]
  1359  42.4524584397  42.4524584397  42.4524584397    6[1-(0),1-(0),6-(1,1,8),8-(6)]
  1360  25.1254913197  25.1254913197  25.1254913197    6[1-(0),1-(0),6-(1,1,8),8-(6)]
  1361  26.2989956951  26.2989956951  26.2989956951    6[1-(0),1-(0),6-(1,1,8),8-(6)]
  1362  25.3074971312  25.3074971312  25.3074971312    6[1-(0),1-(0),6-(1,1,8),8-(6)]
  1363  25.4739038563  25.4739038563  25.4739038563    6[1-(0),1-(0),6-(1,1,8),8-(6)]
  1364   25.756447504   25.756447504   25.756447504    6[1-(0),1-(0),6-(1,1,8),8-(6)]
  1365  26.7964850778  26.7964850778  26.7964850778    6[6-(6),6-(6,6)]
  1366  26.2574015499  26.2574015499  26.2574015499    6[6-(6),6-(6,6)]
  1367  25.8067211789  25.8067211789  25.8067211789    6[6-(1,6),6-(1,6),6-(6)]
  1368  26.7600864356  26.7600864356  26.7600864356    6[1-(0),6-(1,6),6-(6,6)]
  1369  26.4030089219  26.4030089219  26.4030089219    6[1-(0),6-(1,6),6-(6,6)]
  1370   25.144567973   25.144567973   25.144567973    6[6-(1,6),6-(1,6),6-(6)]
  1371  24.2050698053  24.2050698053  24.2050698053    6[1-(0),6-(1,6),6-(6,6)]
  1372  24.4702775577  24.4702775577  24.4702775577    6[1-(0),6-(1,6),6-(6,6)]
  1373  24.7302886419  24.7302886419  24.7302886419    6[6-(6),6-(6,6)]
  1374  24.5292161903  24.5292161903  24.5292161903    6[6-(6),6-(6,6)]
  1375  23.9467981244  23.9467981244  23.9467981244    6[6-(1,6),6-(1,6),6-(6)]
  1376   22.703957793   22.703957793   22.703957793    6[1-(0),6-(1,6),6-(6,6)]
  1377  22.2394102286  22.2394102286  22.2394102286    6[1-(0),6-(1,6),6-(6,6)]
  1378  23.2465105698  23.2465105698  23.2465105698    6[6-(1,6),6-(1,6),6-(8,8)]
  1379  24.5690869263  24.5690869263  24.5690869263    6[1-(0),6-(1,6),6-(6,6)]
  1380  24.9365645742  24.9365645742  24.9365645742    6[1-(0),6-(1,6),6-(6,6)]
  1381  22.6536922823  22.6536922823  22.6536922823    6[6-(6,6),8-(0),8-(29)]
  1382  29.8784490935  29.8784490935  29.8784490935    6[6-(6,29),6-(6,6),29-(6,8,8)]
  1383  30.2285930425  30.2285930425  30.2285930425    6[6-(6,29),6-(6,6),29-(6,8,8)]
  1384  29.9997845149  29.9997845149  29.9997845149    6[6-(1,6),6-(1,6),6-(6,29)]
  1385  28.8037449144  28.8037449144  28.8037449144    6[1-(0),6-(1,6),6-(6,6)]
  1386  28.5593359201  28.5593359201  28.5593359201    6[1-(0),6-(1,6),6-(6,6)]
  1387  29.5092331356  29.5092331356  29.5092331356    6[6-(1,6),6-(1,6),6-(6)]
  1388  30.7052727362  30.7052727362  30.7052727362    6[1-(0),6-(1,6),6-(6,6)]
  1389  30.9496817305  30.9496817305  30.9496817305    6[1-(0),6-(1,6),6-(6,6)]
  1390  29.2405564748  29.2405564748  29.2405564748    6[6-(6),6-(6,6)]
  1391  46.1185999675  46.1185999675  46.1185999675    6[6-(6),6-(6,6)]
  1392  45.9157921917  45.9157921917  45.9157921917    6[6-(1,6),6-(1,6),6-(6)]
  1393  45.2900382361  45.2900382361  45.2900382361    6[1-(0),6-(1,6),6-(6,6)]
  1394  45.0161616041  45.0161616041  45.0161616041    6[1-(0),6-(1,6),6-(6,6)]
  1395  45.3680389277  45.3680389277  45.3680389277    6[6-(1,6),6-(1,6),6-(8,8)]
  1396  45.9955262732  45.9955262732  45.9955262732    6[1-(0),6-(1,6),6-(6,6)]
  1397  46.2676695152  46.2676695152  46.2676695152    6[1-(0),6-(1,6),6-(6,6)]
  1398  45.0369602361  45.0369602361  45.0369602361    6[6-(6,6),8-(0),8-(29)]
  1399  27.9231860068  27.9231860068  27.9231860068    6[6-(1,6),6-(6,6),8-(6)]
  1400  27.2766316683  27.2766316683  27.2766316683    6[6-(1,6),6-(6,29),6-(6,8)]
  1401  27.3806359379  27.3806359379  27.3806359379    6[1-(0),6-(6,6),6-(6,8)]
  1402  28.1779962168  28.1779962168  28.1779962168    6[6-(1,6),6-(6,6),8-(6)]
  1403  28.7084134408  28.7084134408  28.7084134408    6[6-(1,6),6-(6),6-(6,8)]
  1404  28.7118793341  28.7118793341  28.7118793341    6[1-(0),6-(6,6),6-(6,8)]
  1405  27.3702375709  27.3702375709  27.3702375709    6[1-(0),1-(0),6-(1,1,8),8-(6)]
  1406  27.6007795844  27.6007795844  27.6007795844    6[1-(0),1-(0),6-(1,1,8),8-(6)]
  1407  27.0824977121  27.0824977121  27.0824977121    6[1-(0),1-(0),6-(1,1,8),8-(6)]
  1408  26.0025961591  26.0025961591  26.0025961591    6[1-(0),1-(0),6-(1,1,8),8-(6)]
  1409  23.7127882926  23.7127882926  23.7127882926    6[1-(0),1-(0),6-(1,1,8),8-(6)]
  1410  57.2278837646  57.2278837646  57.2278837646    6[1-(0),1-(0),6-(1,1,8),8-(6)]
  1411  55.7909021347  55.7909021347  55.7909021347    6[1-(0),1-(0),6-(1,1,8),8-(6)]
  1412  55.7336991002  55.7336991002  55.7336991002    6[1-(0),1-(0),6-(1,1,8),8-(6)]
  1413  56.3577182205  56.3577182205  56.3577182205    6[6-(1,6),6-(6,6),8-(6)]
  1414   55.634893912   55.634893912   55.634893912    6[1-(0),6-(1,6),6-(6,8)]
  1415  55.3540837494  55.3540837494  55.3540837494    6[1-(0),6-(1,6),6-(1,6)]
  1416  38.5644679556  38.5644679556  38.5644679556    6[1-(0),6-(1,6),6-(6,6)]
  1417  39.3288936791  39.3288936791  39.3288936791    6[6-(1,6),6-(6,6),6-(6,8)]
  1418  39.6010369459  39.6010369459  39.6010369459    6[6-(1,6),6-(6,6),6-(6,8)]
  1419  40.3238613295  40.3238613295  40.3238613295    6[1-(0),6-(1,6),6-(6,6)]
  1420  40.8854794078  40.8854794078  40.8854794078    6[1-(0),6-(1,6),6-(1,6)]
  1421  40.6774716825  40.6774716825  40.6774716825    6[1-(0),6-(1,6),6-(6,8)]
  1422  39.9095792131  39.9095792131  39.9095792131    6[6-(1,6),6-(6,6),8-(6)]
  1423  40.1401189434  40.1401189434  40.1401189434    6[1-(0),1-(0),6-(1,1,8),8-(6)]
  1424   39.711970548   39.711970548   39.711970548    6[1-(0),1-(0),6-(1,1,8),8-(6)]
  1425  40.5318623197  40.5318623197  40.5318623197    6[1-(0),1-(0),6-(1,1,8),8-(6)]
  1426  6.97343123966  6.97343123966  6.97343123966    6[1-(0),1-(0),6-(1,1,8),8-(6)]
  1427  7.96492966511  7.96492966511  7.96492966511    6[1-(0),1-(0),6-(1,1,8),8-(6)]
  1428  9.47471287116  9.47471287116  9.47471287116    6[1-(0),1-(0),6-(1,1,8),8-(6)]
  1429  10.7799568263  10.7799568263  10.7799568263    6[1-(0),1-(0),6-(1,1,8),8-(6)]
  1430   11.005298604   11.005298604   11.005298604    6[1-(0),1-(0),6-(1,1,8),8-(6)]
  1431  29.4260377078  29.4260377078  29.4260377078    6[6-(6),6-(6,6)]
  1432  30.0985937899  30.0985937899  30.0985937899    6[6-(6),6-(6,6)]
  1433  30.9167548989  30.9167548989  30.9167548989    6[6-(1,6),6-(1,6),6-(6)]
  1434  30.5856781656  30.5856781656  30.5856781656    6[1-(0),6-(1,6),6-(6,6)]
  1435  31.4246397519  31.4246397519  31.4246397519    6[1-(0),6-(1,6),6-(6,6)]
  1436   32.558277003   32.558277003   32.558277003    6[6-(1,6),6-(1,6),6-(6)]
  1437  32.7732165753  32.7732165753  32.7732165753    6[1-(0),6-(1,6),6-(6,6)]
  1438  32.0243911777  32.0243911777  32.0243911777    6[1-(0),6-(1,6),6-(6,6)]
  1439  33.3400367719  33.3400367719  33.3400367719    6[6-(6),6-(6,6)]
  1440  33.9761916903  33.9761916903  33.9761916903    6[6-(6),6-(6,6)]
  1441  34.6938161244  34.6938161244  34.6938161244    6[6-(1,6),6-(1,6),6-(6)]
  1442   35.489442433   35.489442433   35.489442433    6[1-(0),6-(1,6),6-(6,6)]
  1443  36.0857295486  36.0857295486  36.0857295486    6[1-(0),6-(1,6),6-(6,6)]
  1444  35.9227916398  35.9227916398  35.9227916398    6[6-(1,6),6-(1,6),6-(8,8)]
  1445  35.0404959163  35.0404959163  35.0404959163    6[1-(0),6-(1,6),6-(6,6)]
  1446  34.4823433042  34.4823433042  34.4823433042    6[1-(0),6-(1,6),6-(6,6)]
  1447  36.4948114323  36.4948114323  36.4948114323    6[6-(6,6),8-(0),8-(29)]
  1448  26.5642074135  26.5642074135  26.5642074135    6[6-(6,29),6-(6,6),29-(6,8,8)]
  1449  26.1187253525  26.1187253525  26.1187253525    6[6-(6,29),6-(6,6),29-(6,8,8)]
  1450  25.7963137649  25.7963137649  25.7963137649    6[6-(1,6),6-(1,6),6-(6,29)]
  1451  9.33084165436  9.33084165436  9.33084165436    6[1-(0),6-(1,6),6-(6,6)]
  1452  9.04483130009  9.04483130009  9.04483130009    6[1-(0),6-(1,6),6-(6,6)]
  1453  7.89385983564  7.89385983564  7.89385983564    6[6-(1,6),6-(1,6),6-(6)]
  1454  24.3593319462  24.3593319462  24.3593319462    6[1-(0),6-(1,6),6-(6,6)]
  1455  24.6453423005  24.6453423005  24.6453423005    6[1-(0),6-(1,6),6-(6,6)]
  1456   7.5731814748   7.5731814748   7.5731814748    6[6-(6),6-(6,6)]
  1457  25.1480477475  25.1480477475  25.1480477475    6[6-(6),6-(6,6)]
  1458  24.9036386117  24.9036386117  24.9036386117    6[6-(1,6),6-(1,6),6-(6)]
  1459  24.1582807461  24.1582807461  24.1582807461    6[1-(0),6-(1,6),6-(6,6)]
  1460  23.9260054741  23.9260054741  23.9260054741    6[1-(0),6-(1,6),6-(6,6)]
  1461  24.4390880677  24.4390880677  24.4390880677    6[6-(1,6),6-(1,6),6-(8,8)]
  1462  25.1861793232  25.1861793232  25.1861793232    6[1-(0),6-(1,6),6-(6,6)]
  1463  25.4167212052  25.4167212052  25.4167212052    6[1-(0),6-(1,6),6-(6,6)]
  1464  23.9572044461  23.9572044461  23.9572044461    6[6-(6,6),8-(0),8-(29)]
  1465  41.5771119318  41.5771119318  41.5771119318    6[6-(1,6),6-(6,6),8-(6)]
  1466  40.2320014233  40.2320014233  40.2320014233    6[6-(1,6),6-(6,29),6-(6,8)]
  1467  39.6599835929  39.6599835929  39.6599835929    6[1-(0),6-(6,6),6-(6,8)]
  1468  40.4954784518  40.4954784518  40.4954784518    6[6-(1,6),6-(6,6),8-(6)]
  1469  41.8215216858  41.8215216858  41.8215216858    6[6-(1,6),6-(6),6-(6,8)]
  1470  42.4940761191  42.4940761191  42.4940761191    6[1-(0),6-(6,6),6-(6,8)]
  1471  38.5263485059  38.5263485059  38.5263485059    6[1-(0),1-(0),6-(1,1,8),8-(6)]
  1472  38.4050123494  38.4050123494  38.4050123494    6[1-(0),1-(0),6-(1,1,8),8-(6)]
  1473  38.6372883471  38.6372883471  38.6372883471    6[1-(0),1-(0),6-(1,1,8),8-(6)]
  1474  37.5799208641  37.5799208641  37.5799208641    6[1-(0),1-(0),6-(1,1,8),8-(6)]
  1475  19.4001010776  19.4001010776  19.4001010776    6[1-(0),1-(0),6-(1,1,8),8-(6)]
  1476  19.5595727796  19.5595727796  19.5595727796    6[1-(0),1-(0),6-(1,1,8),8-(6)]
  1477  36.8224282597  36.8224282597  36.8224282597    6[1-(0),1-(0),6-(1,1,8),8-(6)]
  1478  37.0928359352  37.0928359352  37.0928359352    6[1-(0),1-(0),6-(1,1,8),8-(6)]
  1479  38.8972936455  38.8972936455  38.8972936455    6[6-(1,6),6-(6,6),8-(6)]
  1480   37.935261517   37.935261517   37.935261517    6[1-(0),6-(1,6),6-(6,8)]
  1481  38.2420705644  38.2420705644  38.2420705644    6[1-(0),6-(1,6),6-(1,6)]
  1482  39.6322490906  39.6322490906  39.6322490906    6[1-(0),6-(1,6),6-(6,6)]
  1483  40.6046816141  40.6046816141  40.6046816141    6[6-(1,6),6-(6,6),6-(6,8)]
  1484  40.2909390609  40.2909390609  40.2909390609    6[6-(1,6),6-(6,6),6-(6,8)]
  1485  41.1333673545  41.1333673545  41.1333673545    6[1-(0),6-(1,6),6-(6,6)]
  1486  42.5790143328  42.5790143328  42.5790143328    6[1-(0),6-(1,6),6-(1,6)]
  1487  43.0106275175  43.0106275175  43.0106275175    6[1-(0),6-(1,6),6-(6,8)]
  1488  42.0676626581  42.0676626581  42.0676626581    6[6-(1,6),6-(6,6),8-(6)]
  1489  43.8079850784  43.8079850784  43.8079850784    6[1-(0),1-(0),6-(1,1,8),8-(6)]
  1490   44.012524033   44.012524033   44.012524033    6[1-(0),1-(0),6-(1,1,8),8-(6)]
  1491  44.2170623547  44.2170623547  44.2170623547    6[1-(0),1-(0),6-(1,1,8),8-(6)]
  1492  44.2101281147  44.2101281147  44.2101281147    6[1-(0),1-(0),6-(1,1,8),8-(6)]
  1493  43.0366224301  43.0366224301  43.0366224301    6[1-(0),1-(0),6-(1,1,8),8-(6)]
  1494  44.0281220262  44.0281220262  44.0281220262    6[1-(0),1-(0),6-(1,1,8),8-(6)]
  1495  43.8617178713  43.8617178713  43.8617178713    6[1-(0),1-(0),6-(1,1,8),8-(6)]
  1496   43.579176379   43.579176379   43.579176379    6[1-(0),1-(0),6-(1,1,8),8-(6)]
  1497  42.5391459528  42.5391459528  42.5391459528    6[6-(6),6-(6,6)]
  1498  43.0782310049  43.0782310049  43.0782310049    6[6-(6),6-(6,6)]
  1499  43.5289134339  43.5289134339  43.5289134339    6[6-(1,6),6-(1,6),6-(6)]
  1500  42.5755496906  42.5755496906  42.5755496906    6[1-(0),6-(1,6),6-(6,6)]
  1501  42.9326288569  42.9326288569  42.9326288569    6[1-(0),6-(1,6),6-(6,6)]
  1502   44.191070188   44.191070188   44.191070188    6[6-(1,6),6-(1,6),6-(6)]
  1503  45.1305667803  45.1305667803  45.1305667803    6[1-(0),6-(1,6),6-(6,6)]
  1504  44.8653571927  44.8653571927  44.8653571927    6[1-(0),6-(1,6),6-(6,6)]
  1505  27.2714254869  27.2714254869  27.2714254869    6[6-(6),6-(6,6)]
  1506  27.4724995153  27.4724995153  27.4724995153    6[6-(6),6-(6,6)]
  1507  28.0549195294  28.0549195294  28.0549195294    6[6-(1,6),6-(1,6),6-(6)]
  1508   29.297760458   29.297760458   29.297760458    6[1-(0),6-(1,6),6-(6,6)]
  1509  29.7623099336  29.7623099336  29.7623099336    6[1-(0),6-(1,6),6-(6,6)]
  1510  28.7552110948  28.7552110948  28.7552110948    6[6-(1,6),6-(1,6),6-(8,8)]
  1511  27.4326343113  27.4326343113  27.4326343113    6[1-(0),6-(1,6),6-(6,6)]
  1512  27.0651545992  27.0651545992  27.0651545992    6[1-(0),6-(1,6),6-(6,6)]
  1513  29.3480315673  29.3480315673  29.3480315673    6[6-(6,6),8-(0),8-(29)]
  1514  39.4571751285  39.4571751285  39.4571751285    6[6-(6,29),6-(6,6),29-(6,8,8)]
  1515  39.1070295175  39.1070295175  39.1070295175    6[6-(6,29),6-(6,6),29-(6,8,8)]
  1516  39.3358359499  39.3358359499  39.3358359499    6[6-(1,6),6-(1,6),6-(6,29)]
  1517  40.5318745494  40.5318745494  40.5318745494    6[1-(0),6-(1,6),6-(6,6)]
  1518  40.7762815351  40.7762815351  40.7762815351    6[1-(0),6-(1,6),6-(6,6)]
  1519  39.8263833106  39.8263833106  39.8263833106    6[6-(1,6),6-(1,6),6-(6)]
  1520  38.6303447112  38.6303447112  38.6303447112    6[1-(0),6-(1,6),6-(6,6)]
  1521  38.3859377255  38.3859377255  38.3859377255    6[1-(0),6-(1,6),6-(6,6)]
  1522  40.0950575498  40.0950575498  40.0950575498    6[6-(6),6-(6,6)]
  1523  40.5509383925  40.5509383925  40.5509383925    6[6-(6),6-(6,6)]
  1524  40.7537438767  40.7537438767  40.7537438767    6[6-(1,6),6-(1,6),6-(6)]
  1525  41.3794975011  41.3794975011  41.3794975011    6[1-(0),6-(1,6),6-(6,6)]
  1526  41.6533721091  41.6533721091  41.6533721091    6[1-(0),6-(1,6),6-(6,6)]
  1527  41.3014930927  41.3014930927  41.3014930927    6[6-(1,6),6-(1,6),6-(8,8)]
  1528  40.6740060782  40.6740060782  40.6740060782    6[1-(0),6-(1,6),6-(6,6)]
  1529  40.4018648602  40.4018648602  40.4018648602    6[1-(0),6-(1,6),6-(6,6)]
  1530  41.6325693811  41.6325693811  41.6325693811    6[6-(6,6),8-(0),8-(29)]
  1531  24.0785398818  24.0785398818  24.0785398818    6[6-(1,6),6-(6,6),8-(6)]
  1532  24.7250944833  24.7250944833  24.7250944833    6[6-(1,6),6-(6,29),6-(6,8)]
  1533  24.6210919529  24.6210919529  24.6210919529    6[1-(0),6-(6,6),6-(6,8)]
  1534  23.8237334318  23.8237334318  23.8237334318    6[6-(1,6),6-(6,6),8-(6)]
  1535  23.2933159758  23.2933159758  23.2933159758    6[6-(1,6),6-(6),6-(6,8)]
  1536  23.2898483091  23.2898483091  23.2898483091    6[1-(0),6-(6,6),6-(6,8)]
  1537  24.6314942659  24.6314942659  24.6314942659    6[1-(0),1-(0),6-(1,1,8),8-(6)]
  1538  24.4009545394  24.4009545394  24.4009545394    6[1-(0),1-(0),6-(1,1,8),8-(6)]
  1539  24.9192398871  24.9192398871  24.9192398871    6[1-(0),1-(0),6-(1,1,8),8-(6)]
  1540  25.9991422741  25.9991422741  25.9991422741    6[1-(0),1-(0),6-(1,1,8),8-(6)]
  1541  10.9550249976  10.9550249976  10.9550249976    6[1-(0),1-(0),6-(1,1,8),8-(6)]
  1542  12.1077291696  12.1077291696  12.1077291696    6[1-(0),1-(0),6-(1,1,8),8-(6)]
  1543  30.8786339497  30.8786339497  30.8786339497    6[1-(0),1-(0),6-(1,1,8),8-(6)]
  1544  30.9358346552  30.9358346552  30.9358346552    6[1-(0),1-(0),6-(1,1,8),8-(6)]
  1545  30.3118129755  30.3118129755  30.3118129755    6[6-(1,6),6-(6,6),8-(6)]
  1546   31.034635927   31.034635927   31.034635927    6[1-(0),6-(1,6),6-(6,8)]
  1547  31.3154441244  31.3154441244  31.3154441244    6[1-(0),6-(1,6),6-(1,6)]
  1548  30.7711594106  30.7711594106  30.7711594106    6[1-(0),6-(1,6),6-(6,6)]
  1549  30.0067351541  30.0067351541  30.0067351541    6[6-(1,6),6-(6,6),6-(6,8)]
  1550  29.7345939609  29.7345939609  29.7345939609    6[6-(1,6),6-(6,6),6-(6,8)]
  1551  29.0117710845  29.0117710845  29.0117710845    6[1-(0),6-(1,6),6-(6,6)]
  1552  28.4501524428  28.4501524428  28.4501524428    6[1-(0),6-(1,6),6-(1,6)]
  1553  28.6581583175  28.6581583175  28.6581583175    6[1-(0),6-(1,6),6-(6,8)]
  1554  29.4260493881  29.4260493881  29.4260493881    6[6-(1,6),6-(6,6),8-(6)]
  1555  29.1955073784  29.1955073784  29.1955073784    6[1-(0),1-(0),6-(1,1,8),8-(6)]
  1556   29.623653643   29.623653643   29.623653643    6[1-(0),1-(0),6-(1,1,8),8-(6)]
  1557  28.8037584747  28.8037584747  28.8037584747    6[1-(0),1-(0),6-(1,1,8),8-(6)]
  1558  27.6943881947  27.6943881947  27.6943881947    6[1-(0),1-(0),6-(1,1,8),8-(6)]
  1559  26.7028884601  26.7028884601  26.7028884601    6[1-(0),1-(0),6-(1,1,8),8-(6)]
  1560  25.1931062862  25.1931062862  25.1931062862    6[1-(0),1-(0),6-(1,1,8),8-(6)]
  1561  23.8878649013  23.8878649013  23.8878649013    6[1-(0),1-(0),6-(1,1,8),8-(6)]
  1562   23.662525279   23.662525279   23.662525279    6[1-(0),1-(0),6-(1,1,8),8-(6)]
  1563  57.2434933228  57.2434933228  57.2434933228    6[6-(6),6-(6,6)]
  1564  56.5709387649  56.5709387649  56.5709387649    6[6-(6),6-(6,6)]
  1565  55.7527797139  55.7527797139  55.7527797139    6[6-(1,6),6-(1,6),6-(6)]
  1566  56.0838579606  56.0838579606  56.0838579606    6[1-(0),6-(1,6),6-(6,6)]
  1567  55.2448980269  55.2448980269  55.2448980269    6[1-(0),6-(1,6),6-(6,6)]
  1568   54.111261158   54.111261158   54.111261158    6[6-(1,6),6-(1,6),6-(6)]
  1569  53.8963200103  53.8963200103  53.8963200103    6[1-(0),6-(1,6),6-(6,6)]
  1570  54.6451435727  54.6451435727  54.6451435727    6[1-(0),6-(1,6),6-(6,6)]
  1571  35.9955773569  35.9955773569  35.9955773569    6[6-(6),6-(6,6)]
  1572  35.3594240153  35.3594240153  35.3594240153    6[6-(6),6-(6,6)]
  1573  34.6418015294  34.6418015294  34.6418015294    6[6-(1,6),6-(1,6),6-(6)]
  1574   33.846175818   33.846175818   33.846175818    6[1-(0),6-(1,6),6-(6,6)]
  1575  33.2498906136  33.2498906136  33.2498906136    6[1-(0),6-(1,6),6-(6,6)]
  1576  33.4128300248  33.4128300248  33.4128300248    6[6-(1,6),6-(1,6),6-(8,8)]
  1577  34.2951253213  34.2951253213  34.2951253213    6[1-(0),6-(1,6),6-(6,6)]
  1578  34.8532758692  34.8532758692  34.8532758692    6[1-(0),6-(1,6),6-(6,6)]
  1579  32.8408124173  32.8408124173  32.8408124173    6[6-(6,6),8-(0),8-(29)]
  1580  25.4375168085  25.4375168085  25.4375168085    6[6-(6,29),6-(6,6),29-(6,8,8)]
  1581  25.8829972075  25.8829972075  25.8829972075    6[6-(6,29),6-(6,6),29-(6,8,8)]
  1582  26.2054066999  26.2054066999  26.2054066999    6[6-(1,6),6-(1,6),6-(6,29)]
  1583  25.3369778094  25.3369778094  25.3369778094    6[1-(0),6-(1,6),6-(6,6)]
  1584  25.6229861551  25.6229861551  25.6229861551    6[1-(0),6-(1,6),6-(6,6)]
  1585  26.7739566106  26.7739566106  26.7739566106    6[6-(1,6),6-(1,6),6-(6)]
  1586  27.6423855012  27.6423855012  27.6423855012    6[1-(0),6-(1,6),6-(6,6)]
  1587  27.3563771555  27.3563771555  27.3563771555    6[1-(0),6-(1,6),6-(6,6)]
  1588  27.0946325498  27.0946325498  27.0946325498    6[6-(6),6-(6,6)]
  1589  26.8536906125  26.8536906125  26.8536906125    6[6-(6),6-(6,6)]
  1590  27.0980974567  27.0980974567  27.0980974567    6[6-(1,6),6-(1,6),6-(6)]
  1591  27.8434549911  27.8434549911  27.8434549911    6[1-(0),6-(1,6),6-(6,6)]
  1592  28.0757282391  28.0757282391  28.0757282391    6[1-(0),6-(1,6),6-(6,6)]
  1593  27.5626439527  27.5626439527  27.5626439527    6[6-(1,6),6-(1,6),6-(8,8)]
  1594  26.8155530282  26.8155530282  26.8155530282    6[1-(0),6-(1,6),6-(6,6)]
  1595  26.5850131702  26.5850131702  26.5850131702    6[1-(0),6-(1,6),6-(6,6)]
  1596  28.0445251711  28.0445251711  28.0445251711    6[6-(6,6),8-(0),8-(29)]
  1597  38.3478063618  38.3478063618  38.3478063618    6[6-(1,6),6-(6,6),8-(6)]
  1598  39.0463626633  39.0463626633  39.0463626633    6[6-(1,6),6-(6,29),6-(6,8)]
  1599  39.7223856329  39.7223856329  39.7223856329    6[1-(0),6-(6,6),6-(6,8)]
  1600  39.6842519318  39.6842519318  39.6842519318    6[6-(1,6),6-(6,6),8-(6)]
  1601  38.8886258058  38.8886258058  38.8886258058    6[6-(1,6),6-(6),6-(6,8)]
  1602  38.2195363791  38.2195363791  38.2195363791    6[1-(0),6-(6,6),6-(6,8)]
  1603  40.8456243259  40.8456243259  40.8456243259    6[1-(0),1-(0),6-(1,1,8),8-(6)]
  1604  41.1975036394  41.1975036394  41.1975036394    6[1-(0),1-(0),6-(1,1,8),8-(6)]
  1605  40.4469475071  40.4469475071  40.4469475071    6[1-(0),1-(0),6-(1,1,8),8-(6)]
  1606  40.4244138541  40.4244138541  40.4244138541    6[1-(0),1-(0),6-(1,1,8),8-(6)]
  1607  21.6465745176  21.6465745176  21.6465745176    6[1-(0),1-(0),6-(1,1,8),8-(6)]
  1608  20.3343981096  20.3343981096  20.3343981096    6[1-(0),1-(0),6-(1,1,8),8-(6)]
  1609  36.3024112597  36.3024112597  36.3024112597    6[1-(0),1-(0),6-(1,1,8),8-(6)]
  1610  35.9747993852  35.9747993852  35.9747993852    6[1-(0),1-(0),6-(1,1,8),8-(6)]
  1611  34.7943595155  34.7943595155  34.7943595155    6[6-(1,6),6-(6,6),8-(6)]
  1612   35.033566657   35.033566657   35.033566657    6[1-(0),6-(1,6),6-(6,8)]
  1613  34.4459464644  34.4459464644  34.4459464644    6[1-(0),6-(1,6),6-(1,6)]
  1614  33.6000518906  33.6000518906  33.6000518906    6[1-(0),6-(1,6),6-(6,6)]
  1615  33.3920458241  33.3920458241  33.3920458241    6[6-(1,6),6-(6,6),6-(6,8)]
  1616  33.9779326809  33.9779326809  33.9779326809    6[6-(1,6),6-(6,6),6-(6,8)]
  1617  33.8583295245  33.8583295245  33.8583295245    6[1-(0),6-(1,6),6-(6,6)]
  1618  32.9743003428  32.9743003428  32.9743003428    6[1-(0),6-(1,6),6-(1,6)]
  1619  32.3346785075  32.3346785075  32.3346785075    6[1-(0),6-(1,6),6-(6,8)]
  1620  32.5097501981  32.5097501981  32.5097501981    6[6-(1,6),6-(6,6),8-(6)]
  1621  30.9999663684  30.9999663684  30.9999663684    6[1-(0),1-(0),6-(1,1,8),8-(6)]
  1622   30.367277953   30.367277953   30.367277953    6[1-(0),1-(0),6-(1,1,8),8-(6)]
  1623  30.9826297047  30.9826297047  30.9826297047    6[1-(0),1-(0),6-(1,1,8),8-(6)]
  1624  32.0989321847  32.0989321847  32.0989321847    6[1-(0),1-(0),6-(1,1,8),8-(6)]
  1625  34.2639356401  34.2639356401  34.2639356401    6[1-(0),1-(0),6-(1,1,8),8-(6)]
  1626  34.7822197662  34.7822197662  34.7822197662    6[1-(0),1-(0),6-(1,1,8),8-(6)]
  1627  36.2538691613  36.2538691613  36.2538691613    6[1-(0),1-(0),6-(1,1,8),8-(6)]
  1628   36.761753509   36.761753509   36.761753509    6[1-(0),1-(0),6-(1,1,8),8-(6)]
  1629  56.2225266128  56.2225266128  56.2225266128    6[6-(6),6-(6,6)]
  1630  56.3559984049  56.3559984049  56.3559984049    6[6-(6),6-(6,6)]
  1631  56.7234781139  56.7234781139  56.7234781139    6[6-(1,6),6-(1,6),6-(6)]
  1632  57.3457658806  57.3457658806  57.3457658806    6[1-(0),6-(1,6),6-(6,6)]
  1633  57.8276491269  57.8276491269  57.8276491269    6[1-(0),6-(1,6),6-(6,6)]
  1634   57.702845238   57.702845238   57.702845238    6[6-(1,6),6-(1,6),6-(6)]
  1635  56.9782874303  56.9782874303  56.9782874303    6[1-(0),6-(1,6),6-(6,6)]
  1636  56.4946707027  56.4946707027  56.4946707027    6[1-(0),6-(1,6),6-(6,6)]
  1637  40.7363990069  40.7363990069  40.7363990069    6[6-(6),6-(6,6)]
  1638  41.1714806853  41.1714806853  41.1714806853    6[6-(6),6-(6,6)]
  1639  41.3066860794  41.3066860794  41.3066860794    6[6-(1,6),6-(1,6),6-(6)]
  1640   40.859471758   40.859471758   40.859471758    6[1-(0),6-(1,6),6-(6,6)]
  1641  40.9912103536  40.9912103536  40.9912103536    6[1-(0),6-(1,6),6-(6,6)]
  1642  41.8353720348  41.8353720348  41.8353720348    6[6-(1,6),6-(1,6),6-(8,8)]
  1643  42.2756528813  42.2756528813  42.2756528813    6[1-(0),6-(1,6),6-(6,6)]
  1644  42.0849789492  42.0849789492  42.0849789492    6[1-(0),6-(1,6),6-(6,6)]
  1645  41.8145724473  41.8145724473  41.8145724473    6[6-(6,6),8-(0),8-(29)]
  1646  39.1087637385  39.1087637385  39.1087637385    6[6-(6,29),6-(6,6),29-(6,8,8)]
  1647  39.0134264575  39.0134264575  39.0134264575    6[6-(6,29),6-(6,6),29-(6,8,8)]
  1648  38.4622073899  38.4622073899  38.4622073899    6[6-(1,6),6-(1,6),6-(6,29)]
  1649  38.1345961794  38.1345961794  38.1345961794    6[1-(0),6-(1,6),6-(6,6)]
  1650  37.6041778351  37.6041778351  37.6041778351    6[1-(0),6-(1,6),6-(6,6)]
  1651  37.4031040906  37.4031040906  37.4031040906    6[6-(1,6),6-(1,6),6-(6)]
  1652  37.7307153012  37.7307153012  37.7307153012    6[1-(0),6-(1,6),6-(6,6)]
  1653  38.2611336455  38.2611336455  38.2611336455    6[1-(0),6-(1,6),6-(6,6)]
  1654  36.8137502798  36.8137502798  36.8137502798    6[6-(6),6-(6,6)]
  1655  36.5988091925  36.5988091925  36.5988091925    6[6-(6),6-(6,6)]
  1656  36.1515934267  36.1515934267  36.1515934267    6[6-(1,6),6-(1,6),6-(6)]
  1657  34.7804817711  34.7804817711  34.7804817711    6[1-(0),6-(1,6),6-(6,6)]
  1658  34.2743308791  34.2743308791  34.2743308791    6[1-(0),6-(1,6),6-(6,6)]
  1659  35.1392916427  35.1392916427  35.1392916427    6[6-(1,6),6-(1,6),6-(8,8)]
  1660  36.5138700782  36.5138700782  36.5138700782    6[1-(0),6-(1,6),6-(6,6)]
  1661  37.0165541902  37.0165541902  37.0165541902    6[1-(0),6-(1,6),6-(6,6)]
  1662  34.3263305311  34.3263305311  34.3263305311    6[6-(6,6),8-(0),8-(29)]
  1663  27.7585138582  27.7585138582  27.7585138582    6[6-(1,6),6-(6,6),8-(6)]
  1664  29.1036243667  29.1036243667  29.1036243667    6[6-(1,6),6-(6,29),6-(6,8)]
  1665  29.6756421971  29.6756421971  29.6756421971    6[1-(0),6-(6,6),6-(6,8)]
  1666  28.8401473382  28.8401473382  28.8401473382    6[6-(1,6),6-(6,6),8-(6)]
  1667  27.5141041042  27.5141041042  27.5141041042    6[6-(1,6),6-(6),6-(6,8)]
  1668  26.8415496709  26.8415496709  26.8415496709    6[1-(0),6-(6,6),6-(6,8)]
  1669  30.8092772841  30.8092772841  30.8092772841    6[1-(0),1-(0),6-(1,1,8),8-(6)]
  1670  30.9306134406  30.9306134406  30.9306134406    6[1-(0),1-(0),6-(1,1,8),8-(6)]
  1671  30.6983374429  30.6983374429  30.6983374429    6[1-(0),1-(0),6-(1,1,8),8-(6)]
  1672  31.7557049259  31.7557049259  31.7557049259    6[1-(0),1-(0),6-(1,1,8),8-(6)]
  1673  49.9355247124  49.9355247124  49.9355247124    6[1-(0),1-(0),6-(1,1,8),8-(6)]
  1674  49.7760530104  49.7760530104  49.7760530104    6[1-(0),1-(0),6-(1,1,8),8-(6)]
  1675  32.5131975303  32.5131975303  32.5131975303    6[1-(0),1-(0),6-(1,1,8),8-(6)]
  1676  32.2427898548  32.2427898548  32.2427898548    6[1-(0),1-(0),6-(1,1,8),8-(6)]
  1677  30.4383321445  30.4383321445  30.4383321445    6[6-(1,6),6-(6,6),8-(6)]
  1678   31.400364273   31.400364273   31.400364273    6[1-(0),6-(1,6),6-(6,8)]
  1679  31.0935552256  31.0935552256  31.0935552256    6[1-(0),6-(1,6),6-(1,6)]
  1680  29.7033766994  29.7033766994  29.7033766994    6[1-(0),6-(1,6),6-(6,6)]
  1681  28.7309441759  28.7309441759  28.7309441759    6[6-(1,6),6-(6,6),6-(6,8)]
  1682  29.0446867291  29.0446867291  29.0446867291    6[6-(1,6),6-(6,6),6-(6,8)]
  1683  28.2022584355  28.2022584355  28.2022584355    6[1-(0),6-(1,6),6-(6,6)]
  1684  26.7566114572  26.7566114572  26.7566114572    6[1-(0),6-(1,6),6-(1,6)]
  1685  26.3249982725  26.3249982725  26.3249982725    6[1-(0),6-(1,6),6-(6,8)]
  1686  27.2679631319  27.2679631319  27.2679631319    6[6-(1,6),6-(6,6),8-(6)]
  1687  25.5276407116  25.5276407116  25.5276407116    6[1-(0),1-(0),6-(1,1,8),8-(6)]
  1688   25.323101757   25.323101757   25.323101757    6[1-(0),1-(0),6-(1,1,8),8-(6)]
  1689  25.1185634353  25.1185634353  25.1185634353    6[1-(0),1-(0),6-(1,1,8),8-(6)]
  1690  25.1254976753  25.1254976753  25.1254976753    6[1-(0),1-(0),6-(1,1,8),8-(6)]
  1691  26.2990033599  26.2990033599  26.2990033599    6[1-(0),1-(0),6-(1,1,8),8-(6)]
  1692  25.3075037638  25.3075037638  25.3075037638    6[1-(0),1-(0),6-(1,1,8),8-(6)]
  1693  25.4739079187  25.4739079187  25.4739079187    6[1-(0),1-(0),6-(1,1,8),8-(6)]
  1694   25.756449411   25.756449411   25.756449411    6[1-(0),1-(0),6-(1,1,8),8-(6)]
  1695  26.7964798372  26.7964798372  26.7964798372    6[6-(6),6-(6,6)]
  1696  26.2573947851  26.2573947851  26.2573947851    6[6-(6),6-(6,6)]
  1697  25.8067123561  25.8067123561  25.8067123561    6[6-(1,6),6-(1,6),6-(6)]
  1698  26.7600760994  26.7600760994  26.7600760994    6[1-(0),6-(1,6),6-(6,6)]
  1699  26.4029969331  26.4029969331  26.4029969331    6[1-(0),6-(1,6),6-(6,6)]
  1700   25.144555602   25.144555602   25.144555602    6[6-(1,6),6-(1,6),6-(6)]
  1701  24.2050590097  24.2050590097  24.2050590097    6[1-(0),6-(1,6),6-(6,6)]
  1702  24.4702685973  24.4702685973  24.4702685973    6[1-(0),6-(1,6),6-(6,6)]
  1703  42.0642003031  42.0642003031  42.0642003031    6[6-(6),6-(6,6)]
  1704  41.8631262747  41.8631262747  41.8631262747    6[6-(6),6-(6,6)]
  1705  41.2807062606  41.2807062606  41.2807062606    6[6-(1,6),6-(1,6),6-(6)]
  1706   40.037865332   40.037865332   40.037865332    6[1-(0),6-(1,6),6-(6,6)]
  1707  39.5733158564  39.5733158564  39.5733158564    6[1-(0),6-(1,6),6-(6,6)]
  1708  40.5804146952  40.5804146952  40.5804146952    6[6-(1,6),6-(1,6),6-(8,8)]
  1709  41.9029914787  41.9029914787  41.9029914787    6[1-(0),6-(1,6),6-(6,6)]
  1710  42.2704711908  42.2704711908  42.2704711908    6[1-(0),6-(1,6),6-(6,6)]
  1711  39.9875942227  39.9875942227  39.9875942227    6[6-(6,6),8-(0),8-(29)]
  1712  29.8784506615  29.8784506615  29.8784506615    6[6-(6,29),6-(6,6),29-(6,8,8)]
  1713  30.2285962725  30.2285962725  30.2285962725    6[6-(6,29),6-(6,6),29-(6,8,8)]
  1714  29.9997898401  29.9997898401  29.9997898401    6[6-(1,6),6-(1,6),6-(6,29)]
  1715  28.8037512406  28.8037512406  28.8037512406    6[1-(0),6-(1,6),6-(6,6)]
  1716  28.5593442549  28.5593442549  28.5593442549    6[1-(0),6-(1,6),6-(6,6)]
  1717  29.5092424794  29.5092424794  29.5092424794    6[6-(1,6),6-(1,6),6-(6)]
  1718  30.7052810788  30.7052810788  30.7052810788    6[1-(0),6-(1,6),6-(6,6)]
  1719  30.9496880645  30.9496880645  30.9496880645    6[1-(0),6-(1,6),6-(6,6)]
  1720  29.2405682402  29.2405682402  29.2405682402    6[6-(6),6-(6,6)]
  1721  28.7846873975  28.7846873975  28.7846873975    6[6-(6),6-(6,6)]
  1722  28.5818819133  28.5818819133  28.5818819133    6[6-(1,6),6-(1,6),6-(6)]
  1723  27.9561282889  27.9561282889  27.9561282889    6[1-(0),6-(1,6),6-(6,6)]
  1724  27.6822536809  27.6822536809  27.6822536809    6[1-(0),6-(1,6),6-(6,6)]
  1725  28.0341326973  28.0341326973  28.0341326973    6[6-(1,6),6-(1,6),6-(8,8)]
  1726  28.6616197118  28.6616197118  28.6616197118    6[1-(0),6-(1,6),6-(6,6)]
  1727  28.9337609298  28.9337609298  28.9337609298    6[1-(0),6-(1,6),6-(6,6)]
  1728  27.7030564089  27.7030564089  27.7030564089    6[6-(6,6),8-(0),8-(29)]
  1729  45.2570859082  45.2570859082  45.2570859082    6[6-(1,6),6-(6,6),8-(6)]
  1730  44.6105313067  44.6105313067  44.6105313067    6[6-(1,6),6-(6,29),6-(6,8)]
  1731  44.7145338371  44.7145338371  44.7145338371    6[1-(0),6-(6,6),6-(6,8)]
  1732  45.5118923582  45.5118923582  45.5118923582    6[6-(1,6),6-(6,6),8-(6)]
  1733  46.0423098142  46.0423098142  46.0423098142    6[6-(1,6),6-(6),6-(6,8)]
  1734  46.0457774809  46.0457774809  46.0457774809    6[1-(0),6-(6,6),6-(6,8)]
  1735  44.7041315241  44.7041315241  44.7041315241    6[1-(0),1-(0),6-(1,1,8),8-(6)]
  1736  44.9346712506  44.9346712506  44.9346712506    6[1-(0),1-(0),6-(1,1,8),8-(6)]
  1737  44.4163859029  44.4163859029  44.4163859029    6[1-(0),1-(0),6-(1,1,8),8-(6)]
  1738  43.3364835159  43.3364835159  43.3364835159    6[1-(0),1-(0),6-(1,1,8),8-(6)]
  1739  58.3806007924  58.3806007924  58.3806007924    6[1-(0),1-(0),6-(1,1,8),8-(6)]
  1740  57.2278966204  57.2278966204  57.2278966204    6[1-(0),1-(0),6-(1,1,8),8-(6)]
  1741  38.4569918403  38.4569918403  38.4569918403    6[1-(0),1-(0),6-(1,1,8),8-(6)]
  1742  38.3997911348  38.3997911348  38.3997911348    6[1-(0),1-(0),6-(1,1,8),8-(6)]
  1743  39.0238128145  39.0238128145  39.0238128145    6[6-(1,6),6-(6,6),8-(6)]
  1744   38.300989863   38.300989863   38.300989863    6[1-(0),6-(1,6),6-(6,8)]
  1745  38.0201816656  38.0201816656  38.0201816656    6[1-(0),6-(1,6),6-(1,6)]
  1746  38.5644663794  38.5644663794  38.5644663794    6[1-(0),6-(1,6),6-(6,6)]
  1747  39.3288906359  39.3288906359  39.3288906359    6[6-(1,6),6-(6,6),6-(6,8)]
  1748  39.6010318291  39.6010318291  39.6010318291    6[6-(1,6),6-(6,6),6-(6,8)]
  1749  40.3238547055  40.3238547055  40.3238547055    6[1-(0),6-(1,6),6-(6,6)]
  1750  40.8854733472  40.8854733472  40.8854733472    6[1-(0),6-(1,6),6-(1,6)]
  1751  40.6774674725  40.6774674725  40.6774674725    6[1-(0),6-(1,6),6-(6,8)]
  1752  39.9095764019  39.9095764019  39.9095764019    6[6-(1,6),6-(6,6),8-(6)]
  1753  40.1401184116  40.1401184116  40.1401184116    6[1-(0),1-(0),6-(1,1,8),8-(6)]
  1754   39.711972147   39.711972147   39.711972147    6[1-(0),1-(0),6-(1,1,8),8-(6)]
  1755  40.5318673153  40.5318673153  40.5318673153    6[1-(0),1-(0),6-(1,1,8),8-(6)]
  1756  41.6412375953  41.6412375953  41.6412375953    6[1-(0),1-(0),6-(1,1,8),8-(6)]
  1757  42.6327373299  42.6327373299  42.6327373299    6[1-(0),1-(0),6-(1,1,8),8-(6)]
  1758  44.1425195038  44.1425195038  44.1425195038    6[1-(0),1-(0),6-(1,1,8),8-(6)]
  1759  45.4477608887  45.4477608887  45.4477608887    6[1-(0),1-(0),6-(1,1,8),8-(6)]
  1760   45.673100511   45.673100511   45.673100511    6[1-(0),1-(0),6-(1,1,8),8-(6)]
  1761  12.0921324672  12.0921324672  12.0921324672    6[6-(6),6-(6,6)]
  1762  12.7646870251  12.7646870251  12.7646870251    6[6-(6),6-(6,6)]
  1763  13.5828460761  13.5828460761  13.5828460761    6[6-(1,6),6-(1,6),6-(6)]
  1764  13.2517678294  13.2517678294  13.2517678294    6[1-(0),6-(1,6),6-(6,6)]
  1765  14.0907277631  14.0907277631  14.0907277631    6[1-(0),6-(1,6),6-(6,6)]
  1766   15.224364632   15.224364632   15.224364632    6[6-(1,6),6-(1,6),6-(6)]
  1767  15.4393057797  15.4393057797  15.4393057797    6[1-(0),6-(1,6),6-(6,6)]
  1768  14.6904822173  14.6904822173  14.6904822173    6[1-(0),6-(1,6),6-(6,6)]
  1769  33.3400484331  33.3400484331  33.3400484331    6[6-(6),6-(6,6)]
  1770  33.9762017747  33.9762017747  33.9762017747    6[6-(6),6-(6,6)]
  1771  34.6938242606  34.6938242606  34.6938242606    6[6-(1,6),6-(1,6),6-(6)]
  1772   35.489449972   35.489449972   35.489449972    6[1-(0),6-(1,6),6-(6,6)]
  1773  36.0857351764  36.0857351764  36.0857351764    6[1-(0),6-(1,6),6-(6,6)]
  1774  35.9227957652  35.9227957652  35.9227957652    6[6-(1,6),6-(1,6),6-(8,8)]
  1775  35.0405004687  35.0405004687  35.0405004687    6[1-(0),6-(1,6),6-(6,6)]
  1776  34.4823499208  34.4823499208  34.4823499208    6[1-(0),6-(1,6),6-(6,6)]
  1777  36.4948133727  36.4948133727  36.4948133727    6[6-(6,6),8-(0),8-(29)]
  1778  43.8981089815  43.8981089815  43.8981089815    6[6-(6,29),6-(6,6),29-(6,8,8)]
  1779  43.4526285825  43.4526285825  43.4526285825    6[6-(6,29),6-(6,6),29-(6,8,8)]
  1780  43.1302190901  43.1302190901  43.1302190901    6[6-(1,6),6-(1,6),6-(6,29)]
  1781  43.9986479806  43.9986479806  43.9986479806    6[1-(0),6-(1,6),6-(6,6)]
  1782  43.7126396349  43.7126396349  43.7126396349    6[1-(0),6-(1,6),6-(6,6)]
  1783  42.5616691794  42.5616691794  42.5616691794    6[6-(1,6),6-(1,6),6-(6)]
  1784  41.6932402888  41.6932402888  41.6932402888    6[1-(0),6-(1,6),6-(6,6)]
  1785  41.9792486345  41.9792486345  41.9792486345    6[1-(0),6-(1,6),6-(6,6)]
  1786  42.2409932402  42.2409932402  42.2409932402    6[6-(6),6-(6,6)]
  1787  42.4819351775  42.4819351775  42.4819351775    6[6-(6),6-(6,6)]
  1788  42.2375283333  42.2375283333  42.2375283333    6[6-(1,6),6-(1,6),6-(6)]
  1789  41.4921707989  41.4921707989  41.4921707989    6[1-(0),6-(1,6),6-(6,6)]
  1790  41.2598975509  41.2598975509  41.2598975509    6[1-(0),6-(1,6),6-(6,6)]
  1791  41.7729818373  41.7729818373  41.7729818373    6[6-(1,6),6-(1,6),6-(8,8)]
  1792  42.5200727618  42.5200727618  42.5200727618    6[1-(0),6-(1,6),6-(6,6)]
  1793  42.7506126198  42.7506126198  42.7506126198    6[1-(0),6-(1,6),6-(6,6)]
  1794  41.2911006189  41.2911006189  41.2911006189    6[6-(6,6),8-(0),8-(29)]
  1795  30.9878194282  30.9878194282  30.9878194282    6[6-(1,6),6-(6,6),8-(6)]
  1796  30.2892631267  30.2892631267  30.2892631267    6[6-(1,6),6-(6,29),6-(6,8)]
  1797  29.6132401571  29.6132401571  29.6132401571    6[1-(0),6-(6,6),6-(6,8)]
  1798  29.6513738582  29.6513738582  29.6513738582    6[6-(1,6),6-(6,6),8-(6)]
  1799  30.4469999842  30.4469999842  30.4469999842    6[6-(1,6),6-(6),6-(6,8)]
  1800  31.1160894109  31.1160894109  31.1160894109    6[1-(0),6-(6,6),6-(6,8)]
  1801  28.4900014641  28.4900014641  28.4900014641    6[1-(0),1-(0),6-(1,1,8),8-(6)]
  1802  28.1381221506  28.1381221506  28.1381221506    6[1-(0),1-(0),6-(1,1,8),8-(6)]
  1803  28.8886782829  28.8886782829  28.8886782829    6[1-(0),1-(0),6-(1,1,8),8-(6)]
  1804  28.9112119359  28.9112119359  28.9112119359    6[1-(0),1-(0),6-(1,1,8),8-(6)]
  1805  47.6890512724  47.6890512724  47.6890512724    6[1-(0),1-(0),6-(1,1,8),8-(6)]
  1806  49.0012276804  49.0012276804  49.0012276804    6[1-(0),1-(0),6-(1,1,8),8-(6)]
  1807  33.0332145303  33.0332145303  33.0332145303    6[1-(0),1-(0),6-(1,1,8),8-(6)]
  1808  33.3608264048  33.3608264048  33.3608264048    6[1-(0),1-(0),6-(1,1,8),8-(6)]
  1809  34.5412662745  34.5412662745  34.5412662745    6[6-(1,6),6-(6,6),8-(6)]
  1810   34.302059133   34.302059133   34.302059133    6[1-(0),6-(1,6),6-(6,8)]
  1811  34.8896793256  34.8896793256  34.8896793256    6[1-(0),6-(1,6),6-(1,6)]
  1812  35.7355738994  35.7355738994  35.7355738994    6[1-(0),6-(1,6),6-(6,6)]
  1813  35.9435799659  35.9435799659  35.9435799659    6[6-(1,6),6-(6,6),6-(6,8)]
  1814  35.3576931091  35.3576931091  35.3576931091    6[6-(1,6),6-(6,6),6-(6,8)]
  1815  35.4772962655  35.4772962655  35.4772962655    6[1-(0),6-(1,6),6-(6,6)]
  1816  36.3613254472  36.3613254472  36.3613254472    6[1-(0),6-(1,6),6-(1,6)]
  1817  37.0009472825  37.0009472825  37.0009472825    6[1-(0),6-(1,6),6-(6,8)]
  1818  36.8258755919  36.8258755919  36.8258755919    6[6-(1,6),6-(6,6),8-(6)]
  1819  38.3356594216  38.3356594216  38.3356594216    6[1-(0),1-(0),6-(1,1,8),8-(6)]
  1820   38.968347837   38.968347837   38.968347837    6[1-(0),1-(0),6-(1,1,8),8-(6)]
  1821  38.3529960853  38.3529960853  38.3529960853    6[1-(0),1-(0),6-(1,1,8),8-(6)]
  1822  37.2366936053  37.2366936053  37.2366936053    6[1-(0),1-(0),6-(1,1,8),8-(6)]
  1823  35.0716901499  35.0716901499  35.0716901499    6[1-(0),1-(0),6-(1,1,8),8-(6)]
  1824  34.5534060238  34.5534060238  34.5534060238    6[1-(0),1-(0),6-(1,1,8),8-(6)]
  1825  33.0817566287  33.0817566287  33.0817566287    6[1-(0),1-(0),6-(1,1,8),8-(6)]
  1826   32.573872281   32.573872281   32.573872281    6[1-(0),1-(0),6-(1,1,8),8-(6)]
  1827  13.1130991772  13.1130991772  13.1130991772    6[6-(6),6-(6,6)]
  1828  12.9796273851  12.9796273851  12.9796273851    6[6-(6),6-(6,6)]
  1829  12.6121476761  12.6121476761  12.6121476761    6[6-(1,6),6-(1,6),6-(6)]
  1830  11.9898599094  11.9898599094  11.9898599094    6[1-(0),6-(1,6),6-(6,6)]
  1831  11.5079766631  11.5079766631  11.5079766631    6[1-(0),6-(1,6),6-(6,6)]
  1832   11.632780552   11.632780552   11.632780552    6[6-(1,6),6-(1,6),6-(6)]
  1833  12.3573383597  12.3573383597  12.3573383597    6[1-(0),6-(1,6),6-(6,6)]
  1834  12.8409550873  12.8409550873  12.8409550873    6[1-(0),6-(1,6),6-(6,6)]
  1835  28.5992267831  28.5992267831  28.5992267831    6[6-(6),6-(6,6)]
  1836  28.1641451047  28.1641451047  28.1641451047    6[6-(6),6-(6,6)]
  1837  28.0289397106  28.0289397106  28.0289397106    6[6-(1,6),6-(1,6),6-(6)]
  1838   28.476154032   28.476154032   28.476154032    6[1-(0),6-(1,6),6-(6,6)]
  1839  28.3444154364  28.3444154364  28.3444154364    6[1-(0),6-(1,6),6-(6,6)]
  1840  27.5002537552  27.5002537552  27.5002537552    6[6-(1,6),6-(1,6),6-(8,8)]
  1841  27.0599729087  27.0599729087  27.0599729087    6[1-(0),6-(1,6),6-(6,6)]
  1842  27.2506468408  27.2506468408  27.2506468408    6[1-(0),6-(1,6),6-(6,6)]
  1843  27.5210533427  27.5210533427  27.5210533427    6[6-(6,6),8-(0),8-(29)]
  1844  30.2268620515  30.2268620515  30.2268620515    6[6-(6,29),6-(6,6),29-(6,8,8)]
  1845  30.3221993325  30.3221993325  30.3221993325    6[6-(6,29),6-(6,6),29-(6,8,8)]
  1846  30.8734184001  30.8734184001  30.8734184001    6[6-(1,6),6-(1,6),6-(6,29)]
  1847  31.2010296106  31.2010296106  31.2010296106    6[1-(0),6-(1,6),6-(6,6)]
  1848  31.7314479549  31.7314479549  31.7314479549    6[1-(0),6-(1,6),6-(6,6)]
  1849  31.9325216994  31.9325216994  31.9325216994    6[6-(1,6),6-(1,6),6-(6)]
  1850  31.6049104888  31.6049104888  31.6049104888    6[1-(0),6-(1,6),6-(6,6)]
  1851  31.0744921445  31.0744921445  31.0744921445    6[1-(0),6-(1,6),6-(6,6)]
  1852  32.5218755102  32.5218755102  32.5218755102    6[6-(6),6-(6,6)]
  1853  32.7368165975  32.7368165975  32.7368165975    6[6-(6),6-(6,6)]
  1854  33.1840323633  33.1840323633  33.1840323633    6[6-(1,6),6-(1,6),6-(6)]
  1855  34.5551440189  34.5551440189  34.5551440189    6[1-(0),6-(1,6),6-(6,6)]
  1856  35.0612949109  35.0612949109  35.0612949109    6[1-(0),6-(1,6),6-(6,6)]
  1857  34.1963341473  34.1963341473  34.1963341473    6[6-(1,6),6-(1,6),6-(8,8)]
  1858  32.8217557118  32.8217557118  32.8217557118    6[1-(0),6-(1,6),6-(6,6)]
  1859  32.3190715998  32.3190715998  32.3190715998    6[1-(0),6-(1,6),6-(6,6)]
  1860  35.0092952589  35.0092952589  35.0092952589    6[6-(6,6),8-(0),8-(29)]
  1861  40.3169340978  40.3169340978  40.3169340978    6[1-(0),6-(1,6),7-(6,6)]
  1862  39.8783874878  39.8783874878  39.8783874878    6[1-(0),6-(1,7),6-(6,6)]
  1863  41.0432262355  41.0432262355  41.0432262355    6[6-(1,6),6-(1,6),6-(6,6)]
  1864  42.2912667252  42.2912667252  42.2912667252    6[1-(0),6-(1,7),6-(6,6)]
  1865  42.6136763275  42.6136763275  42.6136763275    6[1-(0),6-(1,6),7-(6,6)]
  1866  40.7034828717  40.7034828717  40.7034828717    6[6-(1,6),6-(1,6),6-(6,6)]
  1867  39.4207746384  39.4207746384  39.4207746384    6[1-(0),6-(1,7),6-(6,6)]
  1868  39.1486334398  39.1486334398  39.1486334398    6[1-(0),6-(1,6),7-(6,6)]
  1869  41.3483055014  41.3483055014  41.3483055014    6[1-(0),6-(1,6),7-(6,6)]
  1870  41.7608513187  41.7608513187  41.7608513187    6[1-(0),6-(1,7),6-(6,6)]
  1871  39.7882558453  39.7882558453  39.7882558453    6[1-(0),1-(0),6-(6,6),7-(6,6)]
  1872   22.090343577   22.090343577   22.090343577    6[6-(1,1,7),6-(1,6),6-(1,6)]
  1873  23.1633118702  23.1633118702  23.1633118702    6[1-(0),6-(1,6),6-(6,6)]
  1874  22.9466376831  22.9466376831  22.9466376831    6[1-(0),6-(1,6),6-(6,6)]
  1875  21.6292609055  21.6292609055  21.6292609055    6[6-(1,1,7),6-(1,6),6-(1,6)]
  1876  20.6498957188  20.6498957188  20.6498957188    6[1-(0),6-(1,6),6-(6,6)]
  1877  20.8111014313  20.8111014313  20.8111014313    6[1-(0),6-(1,6),6-(6,6)]
  1878  21.3709852129  21.3709852129  21.3709852129    6[1-(0),1-(0),6-(6,6),7-(6,6)]
  1879  20.7036282509  20.7036282509  20.7036282509    6[1-(0),6-(1,6),7-(6,6)]
  1880  21.2080437328  21.2080437328  21.2080437328    6[1-(0),6-(1,7),6-(6,6)]
  1881  22.5618210226  22.5618210226  22.5618210226    6[6-(1,6),6-(1,6),6-(6,6)]
  1882  23.5775882713  23.5775882713  23.5775882713    6[1-(0),6-(1,7),6-(6,6)]
  1883  22.9483687195  22.9483687195  22.9483687195    6[1-(0),6-(1,6),7-(6,6)]
  1884  22.9414323517  22.9414323517  22.9414323517    6[6-(1,6),6-(1,6),6-(6,6)]
  1885  24.2882762069  24.2882762069  24.2882762069    6[1-(0),6-(1,7),6-(6,6)]
  1886  24.9261628874  24.9261628874  24.9261628874    6[1-(0),6-(1,6),7-(6,6)]
  1887  22.7819587541  22.7819587541  22.7819587541    6[1-(0),6-(1,6),7-(6,6)]
  1888  22.0972706086  22.0972706086  22.0972706086    6[1-(0),6-(1,7),6-(6,6)]
  1889  24.2501389328  24.2501389328  24.2501389328    6[1-(0),1-(0),6-(6,6),7-(6,6)]
  1890  24.2258719038  24.2258719038  24.2258719038    6[6-(1,1,7),6-(1,6),6-(1,6)]
  1891  25.4739130535  25.4739130535  25.4739130535    6[1-(0),6-(1,6),6-(6,6)]
  1892  42.8927496494  42.8927496494  42.8927496494    6[1-(0),6-(1,6),6-(6,6)]
  1893  41.6967105625  41.6967105625  41.6967105625    6[6-(1,1,7),6-(1,6),6-(1,6)]
  1894  40.5648064554  40.5648064554  40.5648064554    6[1-(0),6-(1,6),6-(6,6)]
  1895  23.1737041459  23.1737041459  23.1737041459    6[1-(0),6-(1,6),6-(6,6)]
  1896  41.8371157026  41.8371157026  41.8371157026    6[1-(0),1-(0),6-(6,6),7-(6,6)]
  1897  43.7611800278  43.7611800278  43.7611800278    6[1-(0),6-(1,6),7-(6,6)]
  1898  44.4042687778  44.4042687778  44.4042687778    6[1-(0),6-(1,7),6-(6,6)]
  1899  44.0974594155  44.0974594155  44.0974594155    6[6-(1,6),6-(1,6),6-(6,6)]
  1900  60.6357330952  60.6357330952  60.6357330952    6[1-(0),6-(1,7),6-(6,6)]
  1901  60.1521163475  60.1521163475  60.1521163475    6[1-(0),6-(1,6),7-(6,6)]
  1902  62.0328468217  62.0328468217  62.0328468217    6[6-(1,6),6-(1,6),6-(6,6)]
  1903  45.4027035284  45.4027035284  45.4027035284    6[1-(0),6-(1,7),6-(6,6)]
  1904  46.0457922498  46.0457922498  46.0457922498    6[1-(0),6-(1,6),7-(6,6)]
  1905  62.7140706414  62.7140706414  62.7140706414    6[1-(0),6-(1,6),7-(6,6)]
  1906  61.9097766787  61.9097766787  61.9097766787    6[1-(0),6-(1,7),6-(6,6)]
  1907  64.2273214553  64.2273214553  64.2273214553    6[1-(0),1-(0),6-(6,6),7-(6,6)]
  1908   30.958366817   30.958366817   30.958366817    6[6-(1,1,7),6-(1,6),6-(1,6)]
  1909  31.2565097802  31.2565097802  31.2565097802    6[1-(0),6-(1,6),6-(6,6)]
  1910  32.4594820031  32.4594820031  32.4594820031    6[1-(0),6-(1,6),6-(6,6)]
  1911  33.3261766255  33.3261766255  33.3261766255    6[6-(1,1,7),6-(1,6),6-(1,6)]
  1912  33.1320371088  33.1320371088  33.1320371088    6[1-(0),6-(1,6),6-(6,6)]
  1913  31.9359984513  31.9359984513  31.9359984513    6[1-(0),6-(1,6),6-(6,6)]
  1914  34.5863505729  34.5863505729  34.5863505729    6[1-(0),1-(0),6-(6,6),7-(6,6)]
  1915  34.2570046609  34.2570046609  34.2570046609    6[1-(0),6-(1,6),7-(6,6)]
  1916  33.7161859728  33.7161859728  33.7161859728    6[1-(0),6-(1,7),6-(6,6)]
  1917  32.9846950926  32.9846950926  32.9846950926    6[6-(1,6),6-(1,6),6-(6,6)]
  1918  32.8408244313  32.8408244313  32.8408244313    6[1-(0),6-(1,7),6-(6,6)]
  1919  33.5376482295  33.5376482295  33.5376482295    6[1-(0),6-(1,6),7-(6,6)]
  1920  32.3710739517  32.3710739517  32.3710739517    6[6-(1,6),6-(1,6),6-(6,6)]
  1921  31.5078455569  31.5078455569  31.5078455569    6[1-(0),6-(1,7),6-(6,6)]
  1922  30.7832876974  30.7832876974  30.7832876974    6[1-(0),6-(1,6),7-(6,6)]
  1923  14.2432796141  14.2432796141  14.2432796141    6[1-(0),6-(1,6),7-(6,6)]
  1924  15.0250394086  15.0250394086  15.0250394086    6[1-(0),6-(1,7),6-(6,6)]
  1925  30.0552620428  30.0552620428  30.0552620428    6[1-(0),1-(0),6-(6,6),7-(6,6)]
  1926  11.4906555738  11.4906555738  11.4906555738    6[6-(1,1,7),6-(1,6),6-(1,6)]
  1927  27.7689214135  27.7689214135  27.7689214135    6[1-(0),6-(1,6),6-(6,6)]
  1928  61.2112151694  61.2112151694  61.2112151694    6[1-(0),6-(1,6),6-(6,6)]
  1929  43.8877155225  43.8877155225  43.8877155225    6[6-(1,1,7),6-(1,6),6-(1,6)]
  1930  44.7162755054  44.7162755054  44.7162755054    6[1-(0),6-(1,6),6-(6,6)]
  1931  11.2497143359  11.2497143359  11.2497143359    6[1-(0),6-(1,6),6-(6,6)]
  1932  42.5512723826  42.5512723826  42.5512723826    6[1-(0),1-(0),6-(6,6),7-(6,6)]
  1933  19.9253341378  19.9253341378  19.9253341378    6[1-(0),6-(1,6),7-(6,6)]
  1934  19.7207951778  19.7207951778  19.7207951778    6[1-(0),6-(1,7),6-(6,6)]
  1935  18.8627677955  18.8627677955  18.8627677955    6[6-(1,6),6-(1,6),6-(6,6)]
  1936  53.0781526952  53.0781526952  53.0781526952    6[1-(0),6-(1,7),6-(6,6)]
  1937  53.2393570275  53.2393570275  53.2393570275    6[1-(0),6-(1,6),7-(6,6)]
  1938  53.2688269817  53.2688269817  53.2688269817    6[6-(1,6),6-(1,6),6-(6,6)]
  1939  19.1799796084  19.1799796084  19.1799796084    6[1-(0),6-(1,7),6-(6,6)]
  1940  18.8090351798  18.8090351798  18.8090351798    6[1-(0),6-(1,6),7-(6,6)]
  1941  51.9427851814  51.9427851814  51.9427851814    6[1-(0),6-(1,6),7-(6,6)]
  1942  52.3345303187  52.3345303187  52.3345303187    6[1-(0),6-(1,7),6-(6,6)]
  1943  51.9895880553  51.9895880553  51.9895880553    6[1-(0),1-(0),6-(6,6),7-(6,6)]
  1944   50.954753857   50.954753857   50.954753857    6[6-(1,1,7),6-(1,6),6-(1,6)]
  1945  49.5836422502  49.5836422502  49.5836422502    6[1-(0),6-(1,6),6-(6,6)]
  1946  48.5973429031  48.5973429031  48.5973429031    6[1-(0),6-(1,6),6-(6,6)]
  1947  49.0480239255  49.0480239255  49.0480239255    6[6-(1,1,7),6-(1,6),6-(1,6)]
  1948  50.2215291188  50.2215291188  50.2215291188    6[1-(0),6-(1,6),6-(6,6)]
  1949  51.2563633913  51.2563633913  51.2563633913    6[1-(0),6-(1,6),6-(6,6)]
  1950  48.0461239229  48.0461239229  48.0461239229    6[1-(0),1-(0),6-(6,6),7-(6,6)]
  1951  49.0428213609  49.0428213609  49.0428213609    6[1-(0),6-(1,6),7-(6,6)]
  1952  49.0792215428  49.0792215428  49.0792215428    6[1-(0),6-(1,7),6-(6,6)]
  1953  48.4569342326  48.4569342326  48.4569342326    6[6-(1,6),6-(1,6),6-(6,6)]
  1954  47.5850397713  47.5850397713  47.5850397713    6[1-(0),6-(1,7),6-(6,6)]
  1955  47.5174385795  47.5174385795  47.5174385795    6[1-(0),6-(1,6),7-(6,6)]
  1956  48.6909408017  48.6909408017  48.6909408017    6[6-(1,6),6-(1,6),6-(6,6)]
  1957  48.2073248169  48.2073248169  48.2073248169    6[1-(0),6-(1,7),6-(6,6)]
  1958  48.2939934774  48.2939934774  48.2939934774    6[1-(0),6-(1,6),7-(6,6)]
  1959  14.9765035841  14.9765035841  14.9765035841    6[1-(0),6-(1,6),7-(6,6)]
  1960  14.8794346486  14.8794346486  14.8794346486    6[1-(0),6-(1,7),6-(6,6)]
  1961  49.6980375228  49.6980375228  49.6980375228    6[1-(0),1-(0),6-(6,6),7-(6,6)]
  1962  16.2852123138  16.2852123138  16.2852123138    6[6-(1,1,7),6-(1,6),6-(1,6)]
  1963  50.7606063735  50.7606063735  50.7606063735    6[1-(0),6-(1,6),6-(6,6)]
  1964  51.9011774794  51.9011774794  51.9011774794    6[1-(0),6-(1,6),6-(6,6)]
  1965  18.4190162525  18.4190162525  18.4190162525    6[6-(1,1,7),6-(1,6),6-(1,6)]
  1966  18.7223590654  18.7223590654  18.7223590654    6[1-(0),6-(1,6),6-(6,6)]
  1967  17.5783212259  17.5783212259  17.5783212259    6[1-(0),6-(1,6),6-(6,6)]
  1968  19.6150559026  19.6150559026  19.6150559026    6[1-(0),1-(0),6-(6,6),7-(6,6)]
  1969  26.4272865372  26.4272865372  26.4272865372    6[1-(0),6-(1,6),7-(6,6)]
  1970  27.0703731672  27.0703731672  27.0703731672    6[1-(0),6-(1,7),6-(6,6)]
  1971  26.7635624695  26.7635624695  26.7635624695    6[6-(1,6),6-(1,6),6-(6,6)]
  1972  25.9679367698  25.9679367698  25.9679367698    6[1-(0),6-(1,7),6-(6,6)]
  1973  25.4843218975  25.4843218975  25.4843218975    6[1-(0),6-(1,6),7-(6,6)]
  1974  27.3650477233  27.3650477233  27.3650477233    6[6-(1,6),6-(1,6),6-(6,6)]
  1975  28.0688036966  28.0688036966  28.0688036966    6[1-(0),6-(1,7),6-(6,6)]
  1976  28.7118903552  28.7118903552  28.7118903552    6[1-(0),6-(1,6),7-(6,6)]
  1977  28.0462684436  28.0462684436  28.0462684436    6[1-(0),6-(1,6),7-(6,6)]
  1978  27.2419764863  27.2419764863  27.2419764863    6[1-(0),6-(1,7),6-(6,6)]
  1979  29.5595165697  29.5595165697  29.5595165697    6[1-(0),1-(0),6-(6,6),7-(6,6)]
  1980   30.958362668   30.958362668   30.958362668    6[6-(1,1,7),6-(1,6),6-(1,6)]
  1981  31.2565058648  31.2565058648  31.2565058648    6[1-(0),6-(1,6),6-(6,6)]
  1982  32.4594789619  32.4594789619  32.4594789619    6[1-(0),6-(1,6),6-(6,6)]
  1983  33.3261743395  33.3261743395  33.3261743395    6[6-(1,1,7),6-(1,6),6-(1,6)]
  1984  33.1320344962  33.1320344962  33.1320344962    6[1-(0),6-(1,6),6-(6,6)]
  1985  31.9359949537  31.9359949537  31.9359949537    6[1-(0),6-(1,6),6-(6,6)]
  1986  34.5863494521  34.5863494521  34.5863494521    6[1-(0),1-(0),6-(6,6),7-(6,6)]
  1987  34.2570071641  34.2570071641  34.2570071641    6[1-(0),6-(1,6),7-(6,6)]
  1988  33.7161904922  33.7161904922  33.7161904922    6[1-(0),6-(1,7),6-(6,6)]
  1989  32.9847002124  32.9847002124  32.9847002124    6[6-(1,6),6-(1,6),6-(6,6)]
  1990  32.8408281337  32.8408281337  32.8408281337    6[1-(0),6-(1,7),6-(6,6)]
  1991  33.5376498955  33.5376498955  33.5376498955    6[1-(0),6-(1,6),7-(6,6)]
  1992  32.3710812333  32.3710812333  32.3710812333    6[6-(1,6),6-(1,6),6-(6,6)]
  1993  31.5078531881  31.5078531881  31.5078531881    6[1-(0),6-(1,7),6-(6,6)]
  1994  30.7832970076  30.7832970076  30.7832970076    6[1-(0),6-(1,6),7-(6,6)]
  1995  31.5771903309  31.5771903309  31.5771903309    6[1-(0),6-(1,6),7-(6,6)]
  1996  32.3589483164  32.3589483164  32.3589483164    6[1-(0),6-(1,7),6-(6,6)]
  1997  12.7213492722  12.7213492722  12.7213492722    6[1-(0),1-(0),6-(6,6),7-(6,6)]
  1998  28.8245677312  28.8245677312  28.8245677312    6[6-(1,1,7),6-(1,6),6-(1,6)]
  1999  27.7689328715  27.7689328715  27.7689328715    6[1-(0),6-(1,6),6-(6,6)]
  2000  26.5434256556  26.5434256556  26.5434256556    6[1-(0),6-(1,6),6-(6,6)]
  2001  26.5538259825  26.5538259825  26.5538259825    6[6-(1,1,7),6-(1,6),6-(1,6)]
  2002  27.3823868396  27.3823868396  27.3823868396    6[1-(0),6-(1,6),6-(6,6)]
  2003  28.5836265491  28.5836265491  28.5836265491    6[1-(0),6-(1,6),6-(6,6)]
  2004  25.2173817424  25.2173817424  25.2173817424    6[1-(0),1-(0),6-(6,6),7-(6,6)]
  2005  37.2592406472  37.2592406472  37.2592406472    6[1-(0),6-(1,6),7-(6,6)]
  2006  37.0546995672  37.0546995672  37.0546995672    6[1-(0),6-(1,7),6-(6,6)]
  2007  36.1966708495  36.1966708495  36.1966708495    6[6-(1,6),6-(1,6),6-(6,6)]
  2008  35.7442563698  35.7442563698  35.7442563698    6[1-(0),6-(1,7),6-(6,6)]
  2009  35.9054625775  35.9054625775  35.9054625775    6[1-(0),6-(1,6),7-(6,6)]
  2010  35.9349278833  35.9349278833  35.9349278833    6[6-(1,6),6-(1,6),6-(6,6)]
  2011  36.5138797766  36.5138797766  36.5138797766    6[1-(0),6-(1,7),6-(6,6)]
  2012  36.1429332852  36.1429332852  36.1429332852    6[1-(0),6-(1,6),7-(6,6)]
  2013  34.6088829836  34.6088829836  34.6088829836    6[1-(0),6-(1,6),7-(6,6)]
  2014  35.0006301263  35.0006301263  35.0006301263    6[1-(0),6-(1,7),6-(6,6)]
  2015  34.6556831697  34.6556831697  34.6556831697    6[1-(0),1-(0),6-(6,6),7-(6,6)]
  2016   33.620849708   33.620849708   33.620849708    6[6-(1,1,7),6-(1,6),6-(1,6)]
  2017  32.2497383348  32.2497383348  32.2497383348    6[1-(0),6-(1,6),6-(6,6)]
  2018  31.2634398619  31.2634398619  31.2634398619    6[1-(0),6-(1,6),6-(6,6)]
  2019  31.7141216395  31.7141216395  31.7141216395    6[6-(1,1,7),6-(1,6),6-(1,6)]
  2020  32.8876265062  32.8876265062  32.8876265062    6[1-(0),6-(1,6),6-(6,6)]
  2021  33.9224598937  33.9224598937  33.9224598937    6[1-(0),6-(1,6),6-(6,6)]
  2022  30.7122228021  30.7122228021  30.7122228021    6[1-(0),1-(0),6-(6,6),7-(6,6)]
  2023  31.7089238641  31.7089238641  31.7089238641    6[1-(0),6-(1,6),7-(6,6)]
  2024  31.7453260622  31.7453260622  31.7453260622    6[1-(0),6-(1,7),6-(6,6)]
  2025  31.1230393524  31.1230393524  31.1230393524    6[6-(1,6),6-(1,6),6-(6,6)]
  2026  30.2511434737  30.2511434737  30.2511434737    6[1-(0),6-(1,7),6-(6,6)]
  2027  30.1835402455  30.1835402455  30.1835402455    6[1-(0),6-(1,6),7-(6,6)]
  2028  31.3570480833  31.3570480833  31.3570480833    6[6-(1,6),6-(1,6),6-(6,6)]
  2029  30.8734324481  30.8734324481  30.8734324481    6[1-(0),6-(1,7),6-(6,6)]
  2030  30.9601027876  30.9601027876  30.9601027876    6[1-(0),6-(1,6),7-(6,6)]
  2031  32.3104143009  32.3104143009  32.3104143009    6[1-(0),6-(1,6),7-(6,6)]
  2032  32.2133435564  32.2133435564  32.2133435564    6[1-(0),6-(1,7),6-(6,6)]
  2033  15.0302247522  15.0302247522  15.0302247522    6[1-(0),1-(0),6-(6,6),7-(6,6)]
  2034  33.6191244712  33.6191244712  33.6191244712    6[6-(1,1,7),6-(1,6),6-(1,6)]
  2035  33.4267178315  33.4267178315  33.4267178315    6[1-(0),6-(1,6),6-(6,6)]
  2036  34.5672879656  34.5672879656  34.5672879656    6[1-(0),6-(1,6),6-(6,6)]
  2037  35.7529267125  35.7529267125  35.7529267125    6[6-(1,1,7),6-(1,6),6-(1,6)]
  2038  36.0562703996  36.0562703996  36.0562703996    6[1-(0),6-(1,6),6-(6,6)]
  2039  34.9122334391  34.9122334391  34.9122334391    6[1-(0),6-(1,6),6-(6,6)]
  2040  36.9489652624  36.9489652624  36.9489652624    6[1-(0),1-(0),6-(6,6),7-(6,6)]
  2041  40.3169406072  40.3169406072  40.3169406072    6[1-(0),6-(1,6),7-(6,6)]
  2042  39.8783918772  39.8783918772  39.8783918772    6[1-(0),6-(1,7),6-(6,6)]
  2043  41.0432292895  41.0432292895  41.0432292895    6[6-(1,6),6-(1,6),6-(6,6)]
  2044  42.2912703998  42.2912703998  42.2912703998    6[1-(0),6-(1,7),6-(6,6)]
  2045  42.6136818775  42.6136818775  42.6136818775    6[1-(0),6-(1,6),7-(6,6)]
  2046  40.7034837733  40.7034837733  40.7034837733    6[6-(1,6),6-(1,6),6-(6,6)]
  2047  39.4207748066  39.4207748066  39.4207748066    6[1-(0),6-(1,7),6-(6,6)]
  2048  39.1486315452  39.1486315452  39.1486315452    6[1-(0),6-(1,6),7-(6,6)]
  2049  41.3483033036  41.3483033036  41.3483033036    6[1-(0),6-(1,6),7-(6,6)]
  2050  41.7608511263  41.7608511263  41.7608511263    6[1-(0),6-(1,7),6-(6,6)]
  2051  39.7882509597  39.7882509597  39.7882509597    6[1-(0),1-(0),6-(6,6),7-(6,6)]
  2052   39.424239428   39.424239428   39.424239428    6[6-(1,1,7),6-(1,6),6-(1,6)]
  2053  40.4972079548  40.4972079548  40.4972079548    6[1-(0),6-(1,6),6-(6,6)]
  2054  40.2805346419  40.2805346419  40.2805346419    6[1-(0),6-(1,6),6-(6,6)]
  2055  38.9631586195  38.9631586195  38.9631586195    6[6-(1,1,7),6-(1,6),6-(1,6)]
  2056  37.9837931062  37.9837931062  37.9837931062    6[1-(0),6-(1,6),6-(6,6)]
  2057  38.1449979337  38.1449979337  38.1449979337    6[1-(0),6-(1,6),6-(6,6)]
  2058  38.7048840921  38.7048840921  38.7048840921    6[1-(0),1-(0),6-(6,6),7-(6,6)]
  2059  38.0375307541  38.0375307541  38.0375307541    6[1-(0),6-(1,6),7-(6,6)]
  2060  38.5419482522  38.5419482522  38.5419482522    6[1-(0),6-(1,7),6-(6,6)]
  2061  39.8957261424  39.8957261424  39.8957261424    6[6-(1,6),6-(1,6),6-(6,6)]
  2062  40.9114919737  40.9114919737  40.9114919737    6[1-(0),6-(1,7),6-(6,6)]
  2063  40.2822703855  40.2822703855  40.2822703855    6[1-(0),6-(1,6),7-(6,6)]
  2064  40.2753396333  40.2753396333  40.2753396333    6[6-(1,6),6-(1,6),6-(6,6)]
  2065  41.6221838381  41.6221838381  41.6221838381    6[1-(0),6-(1,7),6-(6,6)]
  2066  42.2600721976  42.2600721976  42.2600721976    6[1-(0),6-(1,6),7-(6,6)]
  2067  40.1158694709  40.1158694709  40.1158694709    6[1-(0),6-(1,6),7-(6,6)]
  2068  39.4311795164  39.4311795164  39.4311795164    6[1-(0),6-(1,7),6-(6,6)]
  2069  24.2501261622  24.2501261622  24.2501261622    6[1-(0),1-(0),6-(6,6),7-(6,6)]
  2070  41.5597840612  41.5597840612  41.5597840612    6[6-(1,1,7),6-(1,6),6-(1,6)]
  2071  42.8078245115  42.8078245115  42.8078245115    6[1-(0),6-(1,6),6-(6,6)]
  2072  42.8927601356  42.8927601356  42.8927601356    6[1-(0),6-(1,6),6-(6,6)]
  2073  41.6967210225  41.6967210225  41.6967210225    6[6-(1,1,7),6-(1,6),6-(1,6)]
  2074  40.5648177896  40.5648177896  40.5648177896    6[1-(0),6-(1,6),6-(6,6)]
  2075  40.5076163591  40.5076163591  40.5076163591    6[1-(0),6-(1,6),6-(6,6)]
  2076  41.8371250624  41.8371250624  41.8371250624    6[1-(0),1-(0),6-(6,6),7-(6,6)]
  2077  29.0186916922  29.0186916922  29.0186916922    6[1-(0),6-(1,6),7-(6,6)]
  2078  29.4572383022  29.4572383022  29.4572383022    6[1-(0),6-(1,7),6-(6,6)]
  2079  28.2923995545  28.2923995545  28.2923995545    6[6-(1,6),6-(1,6),6-(6,6)]
  2080  27.0443590648  27.0443590648  27.0443590648    6[1-(0),6-(1,7),6-(6,6)]
  2081  26.7219494625  26.7219494625  26.7219494625    6[1-(0),6-(1,6),7-(6,6)]
  2082  28.6321429183  28.6321429183  28.6321429183    6[6-(1,6),6-(1,6),6-(6,6)]
  2083  29.9148511516  29.9148511516  29.9148511516    6[1-(0),6-(1,7),6-(6,6)]
  2084  30.1869923502  30.1869923502  30.1869923502    6[1-(0),6-(1,6),7-(6,6)]
  2085  27.9873202886  27.9873202886  27.9873202886    6[1-(0),6-(1,6),7-(6,6)]
  2086  27.5747744713  27.5747744713  27.5747744713    6[1-(0),6-(1,7),6-(6,6)]
  2087  29.5473699447  29.5473699447  29.5473699447    6[1-(0),1-(0),6-(6,6),7-(6,6)]
  2088   47.245282213   47.245282213   47.245282213    6[6-(1,1,7),6-(1,6),6-(1,6)]
  2089  46.1723139198  46.1723139198  46.1723139198    6[1-(0),6-(1,6),6-(6,6)]
  2090  46.3889881069  46.3889881069  46.3889881069    6[1-(0),6-(1,6),6-(6,6)]
  2091  47.7063648845  47.7063648845  47.7063648845    6[6-(1,1,7),6-(1,6),6-(1,6)]
  2092  48.6857300712  48.6857300712  48.6857300712    6[1-(0),6-(1,6),6-(6,6)]
  2093  48.5245243587  48.5245243587  48.5245243587    6[1-(0),6-(1,6),6-(6,6)]
  2094  47.9646405771  47.9646405771  47.9646405771    6[1-(0),1-(0),6-(6,6),7-(6,6)]
  2095  48.6319975391  48.6319975391  48.6319975391    6[1-(0),6-(1,6),7-(6,6)]
  2096  48.1275820572  48.1275820572  48.1275820572    6[1-(0),6-(1,7),6-(6,6)]
  2097  46.7738047674  46.7738047674  46.7738047674    6[6-(1,6),6-(1,6),6-(6,6)]
  2098  45.7580375187  45.7580375187  45.7580375187    6[1-(0),6-(1,7),6-(6,6)]
  2099  46.3872570705  46.3872570705  46.3872570705    6[1-(0),6-(1,6),7-(6,6)]
  2100  46.3941934383  46.3941934383  46.3941934383    6[6-(1,6),6-(1,6),6-(6,6)]
  2101  45.0473495831  45.0473495831  45.0473495831    6[1-(0),6-(1,7),6-(6,6)]
  2102  44.4094629026  44.4094629026  44.4094629026    6[1-(0),6-(1,6),7-(6,6)]
  2103  46.5536670359  46.5536670359  46.5536670359    6[1-(0),6-(1,6),7-(6,6)]
  2104  47.2383551814  47.2383551814  47.2383551814    6[1-(0),6-(1,7),6-(6,6)]
  2105  45.0854868572  45.0854868572  45.0854868572    6[1-(0),1-(0),6-(6,6),7-(6,6)]
  2106  45.1097538862  45.1097538862  45.1097538862    6[6-(1,1,7),6-(1,6),6-(1,6)]
  2107  43.8617127365  43.8617127365  43.8617127365    6[1-(0),6-(1,6),6-(6,6)]
  2108  26.4428761406  26.4428761406  26.4428761406    6[1-(0),6-(1,6),6-(6,6)]
  2109  27.6389152275  27.6389152275  27.6389152275    6[6-(1,1,7),6-(1,6),6-(1,6)]
  2110  28.7708193346  28.7708193346  28.7708193346    6[1-(0),6-(1,6),6-(6,6)]
  2111  46.1619216441  46.1619216441  46.1619216441    6[1-(0),6-(1,6),6-(6,6)]
  2112  27.4985100874  27.4985100874  27.4985100874    6[1-(0),1-(0),6-(6,6),7-(6,6)]
  2113  25.5744457622  25.5744457622  25.5744457622    6[1-(0),6-(1,6),7-(6,6)]
  2114  24.9313570122  24.9313570122  24.9313570122    6[1-(0),6-(1,7),6-(6,6)]
  2115  25.2381663745  25.2381663745  25.2381663745    6[6-(1,6),6-(1,6),6-(6,6)]
  2116  8.69989269478  8.69989269478  8.69989269478    6[1-(0),6-(1,7),6-(6,6)]
  2117   9.1835094425   9.1835094425   9.1835094425    6[1-(0),6-(1,6),7-(6,6)]
  2118  7.30277896831  7.30277896831  7.30277896831    6[6-(1,6),6-(1,6),6-(6,6)]
  2119  23.9329222616  23.9329222616  23.9329222616    6[1-(0),6-(1,7),6-(6,6)]
  2120  23.2898335402  23.2898335402  23.2898335402    6[1-(0),6-(1,6),7-(6,6)]
  2121  6.62155514859  6.62155514859  6.62155514859    6[1-(0),6-(1,6),7-(6,6)]
  2122   7.4258491113   7.4258491113   7.4258491113    6[1-(0),6-(1,7),6-(6,6)]
  2123  5.10830433467  5.10830433467  5.10830433467    6[1-(0),1-(0),6-(6,6),7-(6,6)]
  2124   38.377258973   38.377258973   38.377258973    6[6-(1,1,7),6-(1,6),6-(1,6)]
  2125  38.0791160098  38.0791160098  38.0791160098    6[1-(0),6-(1,6),6-(6,6)]
  2126  36.8761437869  36.8761437869  36.8761437869    6[1-(0),6-(1,6),6-(6,6)]
  2127  36.0094491645  36.0094491645  36.0094491645    6[6-(1,1,7),6-(1,6),6-(1,6)]
  2128  36.2035886812  36.2035886812  36.2035886812    6[1-(0),6-(1,6),6-(6,6)]
  2129  37.3996273387  37.3996273387  37.3996273387    6[1-(0),6-(1,6),6-(6,6)]
  2130  34.7492752171  34.7492752171  34.7492752171    6[1-(0),1-(0),6-(6,6),7-(6,6)]
  2131  35.0786211291  35.0786211291  35.0786211291    6[1-(0),6-(1,6),7-(6,6)]
  2132  35.6194398172  35.6194398172  35.6194398172    6[1-(0),6-(1,7),6-(6,6)]
  2133  36.3509306974  36.3509306974  36.3509306974    6[6-(1,6),6-(1,6),6-(6,6)]
  2134  36.4948013587  36.4948013587  36.4948013587    6[1-(0),6-(1,7),6-(6,6)]
  2135  35.7979775605  35.7979775605  35.7979775605    6[1-(0),6-(1,6),7-(6,6)]
  2136  36.9645518383  36.9645518383  36.9645518383    6[6-(1,6),6-(1,6),6-(6,6)]
  2137  37.8277802331  37.8277802331  37.8277802331    6[1-(0),6-(1,7),6-(6,6)]
  2138  38.5523380926  38.5523380926  38.5523380926    6[1-(0),6-(1,6),7-(6,6)]
  2139  55.0923461759  55.0923461759  55.0923461759    6[1-(0),6-(1,6),7-(6,6)]
  2140  54.3105863814  54.3105863814  54.3105863814    6[1-(0),6-(1,7),6-(6,6)]
  2141  39.2803637472  39.2803637472  39.2803637472    6[1-(0),1-(0),6-(6,6),7-(6,6)]
  2142  57.8449702162  57.8449702162  57.8449702162    6[6-(1,1,7),6-(1,6),6-(1,6)]
  2143  41.5667043765  41.5667043765  41.5667043765    6[1-(0),6-(1,6),6-(6,6)]
  2144  8.12441062061  8.12441062061  8.12441062061    6[1-(0),6-(1,6),6-(6,6)]
  2145  25.4479102675  25.4479102675  25.4479102675    6[6-(1,1,7),6-(1,6),6-(1,6)]
  2146  24.6193502846  24.6193502846  24.6193502846    6[1-(0),6-(1,6),6-(6,6)]
  2147  58.0859114541  58.0859114541  58.0859114541    6[1-(0),6-(1,6),6-(6,6)]
  2148  26.7843534074  26.7843534074  26.7843534074    6[1-(0),1-(0),6-(6,6),7-(6,6)]
  2149  49.4102916522  49.4102916522  49.4102916522    6[1-(0),6-(1,6),7-(6,6)]
  2150  49.6148306122  49.6148306122  49.6148306122    6[1-(0),6-(1,7),6-(6,6)]
  2151  50.4728579945  50.4728579945  50.4728579945    6[6-(1,6),6-(1,6),6-(6,6)]
  2152  16.2574730948  16.2574730948  16.2574730948    6[1-(0),6-(1,7),6-(6,6)]
  2153  16.0962687625  16.0962687625  16.0962687625    6[1-(0),6-(1,6),7-(6,6)]
  2154  16.0667988083  16.0667988083  16.0667988083    6[6-(1,6),6-(1,6),6-(6,6)]
  2155  50.1556461816  50.1556461816  50.1556461816    6[1-(0),6-(1,7),6-(6,6)]
  2156  50.5265906102  50.5265906102  50.5265906102    6[1-(0),6-(1,6),7-(6,6)]
  2157  17.3928406086  17.3928406086  17.3928406086    6[1-(0),6-(1,6),7-(6,6)]
  2158  17.0010954713  17.0010954713  17.0010954713    6[1-(0),6-(1,7),6-(6,6)]
  2159  17.3460377347  17.3460377347  17.3460377347    6[1-(0),1-(0),6-(6,6),7-(6,6)]
  2160   18.380871933   18.380871933   18.380871933    6[6-(1,1,7),6-(1,6),6-(1,6)]
  2161  19.7519835398  19.7519835398  19.7519835398    6[1-(0),6-(1,6),6-(6,6)]
  2162  20.7382828869  20.7382828869  20.7382828869    6[1-(0),6-(1,6),6-(6,6)]
  2163  20.2876018645  20.2876018645  20.2876018645    6[6-(1,1,7),6-(1,6),6-(1,6)]
  2164  19.1140966712  19.1140966712  19.1140966712    6[1-(0),6-(1,6),6-(6,6)]
  2165  18.0792623987  18.0792623987  18.0792623987    6[1-(0),6-(1,6),6-(6,6)]
  2166  21.2895018671  21.2895018671  21.2895018671    6[1-(0),1-(0),6-(6,6),7-(6,6)]
  2167  20.2928044291  20.2928044291  20.2928044291    6[1-(0),6-(1,6),7-(6,6)]
  2168  20.2564042472  20.2564042472  20.2564042472    6[1-(0),6-(1,7),6-(6,6)]
  2169  20.8786915574  20.8786915574  20.8786915574    6[6-(1,6),6-(1,6),6-(6,6)]
  2170  21.7505860187  21.7505860187  21.7505860187    6[1-(0),6-(1,7),6-(6,6)]
  2171  21.8181872105  21.8181872105  21.8181872105    6[1-(0),6-(1,6),7-(6,6)]
  2172  20.6446849883  20.6446849883  20.6446849883    6[6-(1,6),6-(1,6),6-(6,6)]
  2173  21.1283009731  21.1283009731  21.1283009731    6[1-(0),6-(1,7),6-(6,6)]
  2174  21.0416323126  21.0416323126  21.0416323126    6[1-(0),6-(1,6),7-(6,6)]
  2175  54.3591222059  54.3591222059  54.3591222059    6[1-(0),6-(1,6),7-(6,6)]
  2176  54.4561911414  54.4561911414  54.4561911414    6[1-(0),6-(1,7),6-(6,6)]
  2177  19.6375882672  19.6375882672  19.6375882672    6[1-(0),1-(0),6-(6,6),7-(6,6)]
  2178  53.0504134762  53.0504134762  53.0504134762    6[6-(1,1,7),6-(1,6),6-(1,6)]
  2179  18.5750194165  18.5750194165  18.5750194165    6[1-(0),6-(1,6),6-(6,6)]
  2180  17.4344483106  17.4344483106  17.4344483106    6[1-(0),6-(1,6),6-(6,6)]
  2181  50.9166095375  50.9166095375  50.9166095375    6[6-(1,1,7),6-(1,6),6-(1,6)]
  2182  50.6132667246  50.6132667246  50.6132667246    6[1-(0),6-(1,6),6-(6,6)]
  2183  51.7573045641  51.7573045641  51.7573045641    6[1-(0),6-(1,6),6-(6,6)]
  2184  49.7205698874  49.7205698874  49.7205698874    6[1-(0),1-(0),6-(6,6),7-(6,6)]
  2185  42.9083392528  42.9083392528  42.9083392528    6[1-(0),6-(1,6),7-(6,6)]
  2186  42.2652526228  42.2652526228  42.2652526228    6[1-(0),6-(1,7),6-(6,6)]
  2187  42.5720633205  42.5720633205  42.5720633205    6[6-(1,6),6-(1,6),6-(6,6)]
  2188  43.3676890202  43.3676890202  43.3676890202    6[1-(0),6-(1,7),6-(6,6)]
  2189  43.8513038925  43.8513038925  43.8513038925    6[1-(0),6-(1,6),7-(6,6)]
  2190  41.9705780667  41.9705780667  41.9705780667    6[6-(1,6),6-(1,6),6-(6,6)]
  2191  41.2668220934  41.2668220934  41.2668220934    6[1-(0),6-(1,7),6-(6,6)]
  2192  40.6237354348  40.6237354348  40.6237354348    6[1-(0),6-(1,6),7-(6,6)]
  2193  41.2893573464  41.2893573464  41.2893573464    6[1-(0),6-(1,6),7-(6,6)]
  2194  42.0936493037  42.0936493037  42.0936493037    6[1-(0),6-(1,7),6-(6,6)]
  2195  39.7761092203  39.7761092203  39.7761092203    6[1-(0),1-(0),6-(6,6),7-(6,6)]
  2196   38.377263122   38.377263122   38.377263122    6[6-(1,1,7),6-(1,6),6-(1,6)]
  2197  38.0791199252  38.0791199252  38.0791199252    6[1-(0),6-(1,6),6-(6,6)]
  2198  36.8761468281  36.8761468281  36.8761468281    6[1-(0),6-(1,6),6-(6,6)]
  2199  36.0094514505  36.0094514505  36.0094514505    6[6-(1,1,7),6-(1,6),6-(1,6)]
  2200  36.2035912938  36.2035912938  36.2035912938    6[1-(0),6-(1,6),6-(6,6)]
  2201  37.3996308363  37.3996308363  37.3996308363    6[1-(0),6-(1,6),6-(6,6)]
  2202  34.7492763379  34.7492763379  34.7492763379    6[1-(0),1-(0),6-(6,6),7-(6,6)]
  2203  35.0786186259  35.0786186259  35.0786186259    6[1-(0),6-(1,6),7-(6,6)]
  2204  35.6194352978  35.6194352978  35.6194352978    6[1-(0),6-(1,7),6-(6,6)]
  2205  36.3509255776  36.3509255776  36.3509255776    6[6-(1,6),6-(1,6),6-(6,6)]
  2206  36.4947976563  36.4947976563  36.4947976563    6[1-(0),6-(1,7),6-(6,6)]
  2207  35.7979758945  35.7979758945  35.7979758945    6[1-(0),6-(1,6),7-(6,6)]
  2208  36.9645445567  36.9645445567  36.9645445567    6[6-(1,6),6-(1,6),6-(6,6)]
  2209  37.8277726019  37.8277726019  37.8277726019    6[1-(0),6-(1,7),6-(6,6)]
  2210  38.5523287824  38.5523287824  38.5523287824    6[1-(0),6-(1,6),7-(6,6)]
  2211  37.7584354591  37.7584354591  37.7584354591    6[1-(0),6-(1,6),7-(6,6)]
  2212  36.9766774736  36.9766774736  36.9766774736    6[1-(0),6-(1,7),6-(6,6)]
  2213  56.6142765178  56.6142765178  56.6142765178    6[1-(0),1-(0),6-(6,6),7-(6,6)]
  2214  40.5110580588  40.5110580588  40.5110580588    6[6-(1,1,7),6-(1,6),6-(1,6)]
  2215  41.5666929185  41.5666929185  41.5666929185    6[1-(0),6-(1,6),6-(6,6)]
  2216  42.7922001344  42.7922001344  42.7922001344    6[1-(0),6-(1,6),6-(6,6)]
  2217  42.7817998075  42.7817998075  42.7817998075    6[6-(1,1,7),6-(1,6),6-(1,6)]
  2218  41.9532389504  41.9532389504  41.9532389504    6[1-(0),6-(1,6),6-(6,6)]
  2219  40.7519992409  40.7519992409  40.7519992409    6[1-(0),6-(1,6),6-(6,6)]
  2220  44.1182440476  44.1182440476  44.1182440476    6[1-(0),1-(0),6-(6,6),7-(6,6)]
  2221  32.0763851428  32.0763851428  32.0763851428    6[1-(0),6-(1,6),7-(6,6)]
  2222  32.2809262228  32.2809262228  32.2809262228    6[1-(0),6-(1,7),6-(6,6)]
  2223  33.1389549405  33.1389549405  33.1389549405    6[6-(1,6),6-(1,6),6-(6,6)]
  2224  33.5913694202  33.5913694202  33.5913694202    6[1-(0),6-(1,7),6-(6,6)]
  2225  33.4301632125  33.4301632125  33.4301632125    6[1-(0),6-(1,6),7-(6,6)]
  2226  33.4006979067  33.4006979067  33.4006979067    6[6-(1,6),6-(1,6),6-(6,6)]
  2227  32.8217460134  32.8217460134  32.8217460134    6[1-(0),6-(1,7),6-(6,6)]
  2228  33.1926925048  33.1926925048  33.1926925048    6[1-(0),6-(1,6),7-(6,6)]
  2229  34.7267428064  34.7267428064  34.7267428064    6[1-(0),6-(1,6),7-(6,6)]
  2230  34.3349956637  34.3349956637  34.3349956637    6[1-(0),6-(1,7),6-(6,6)]
  2231  34.6799426203  34.6799426203  34.6799426203    6[1-(0),1-(0),6-(6,6),7-(6,6)]
  2232   35.714776082   35.714776082   35.714776082    6[6-(1,1,7),6-(1,6),6-(1,6)]
  2233  37.0858874552  37.0858874552  37.0858874552    6[1-(0),6-(1,6),6-(6,6)]
  2234  38.0721859281  38.0721859281  38.0721859281    6[1-(0),6-(1,6),6-(6,6)]
  2235  37.6215041505  37.6215041505  37.6215041505    6[6-(1,1,7),6-(1,6),6-(1,6)]
  2236  36.4479992838  36.4479992838  36.4479992838    6[1-(0),6-(1,6),6-(6,6)]
  2237  35.4131658963  35.4131658963  35.4131658963    6[1-(0),6-(1,6),6-(6,6)]
  2238  38.6234029879  38.6234029879  38.6234029879    6[1-(0),1-(0),6-(6,6),7-(6,6)]
  2239  37.6267019259  37.6267019259  37.6267019259    6[1-(0),6-(1,6),7-(6,6)]
  2240  37.5902997278  37.5902997278  37.5902997278    6[1-(0),6-(1,7),6-(6,6)]
  2241  38.2125864376  38.2125864376  38.2125864376    6[6-(1,6),6-(1,6),6-(6,6)]
  2242  39.0844823163  39.0844823163  39.0844823163    6[1-(0),6-(1,7),6-(6,6)]
  2243  39.1520855445  39.1520855445  39.1520855445    6[1-(0),6-(1,6),7-(6,6)]
  2244  37.9785777067  37.9785777067  37.9785777067    6[6-(1,6),6-(1,6),6-(6,6)]
  2245  38.4621933419  38.4621933419  38.4621933419    6[1-(0),6-(1,7),6-(6,6)]
  2246  38.3755230024  38.3755230024  38.3755230024    6[1-(0),6-(1,6),7-(6,6)]
  2247  37.0252114891  37.0252114891  37.0252114891    6[1-(0),6-(1,6),7-(6,6)]
  2248  37.1222822336  37.1222822336  37.1222822336    6[1-(0),6-(1,7),6-(6,6)]
  2249  54.3054010378  54.3054010378  54.3054010378    6[1-(0),1-(0),6-(6,6),7-(6,6)]
  2250  35.7165013188  35.7165013188  35.7165013188    6[6-(1,1,7),6-(1,6),6-(1,6)]
  2251  35.9089079585  35.9089079585  35.9089079585    6[1-(0),6-(1,6),6-(6,6)]
  2252  34.7683378244  34.7683378244  34.7683378244    6[1-(0),6-(1,6),6-(6,6)]
  2253  33.5826990775  33.5826990775  33.5826990775    6[6-(1,1,7),6-(1,6),6-(1,6)]
  2254  33.2793553904  33.2793553904  33.2793553904    6[1-(0),6-(1,6),6-(6,6)]
  2255  34.4233923509  34.4233923509  34.4233923509    6[1-(0),6-(1,6),6-(6,6)]
  2256  32.3866605276  32.3866605276  32.3866605276    6[1-(0),1-(0),6-(6,6),7-(6,6)]
  2257  29.0186851828  29.0186851828  29.0186851828    6[1-(0),6-(1,6),7-(6,6)]
  2258  29.4572339128  29.4572339128  29.4572339128    6[1-(0),6-(1,7),6-(6,6)]
  2259  28.2923965005  28.2923965005  28.2923965005    6[6-(1,6),6-(1,6),6-(6,6)]
  2260  27.0443553902  27.0443553902  27.0443553902    6[1-(0),6-(1,7),6-(6,6)]
  2261  26.7219439125  26.7219439125  26.7219439125    6[1-(0),6-(1,6),7-(6,6)]
  2262  28.6321420167  28.6321420167  28.6321420167    6[6-(1,6),6-(1,6),6-(6,6)]
  2263  29.9148509834  29.9148509834  29.9148509834    6[1-(0),6-(1,7),6-(6,6)]
  2264  30.1869942448  30.1869942448  30.1869942448    6[1-(0),6-(1,6),7-(6,6)]
  2265  27.9873224864  27.9873224864  27.9873224864    6[1-(0),6-(1,6),7-(6,6)]
  2266  27.5747746637  27.5747746637  27.5747746637    6[1-(0),6-(1,7),6-(6,6)]
  2267  29.5473748303  29.5473748303  29.5473748303    6[1-(0),1-(0),6-(6,6),7-(6,6)]
  2268   29.911386362   29.911386362   29.911386362    6[6-(1,1,7),6-(1,6),6-(1,6)]
  2269  28.8384178352  28.8384178352  28.8384178352    6[1-(0),6-(1,6),6-(6,6)]
  2270  29.0550911481  29.0550911481  29.0550911481    6[1-(0),6-(1,6),6-(6,6)]
  2271  30.3724671705  30.3724671705  30.3724671705    6[6-(1,1,7),6-(1,6),6-(1,6)]
  2272  31.3518326838  31.3518326838  31.3518326838    6[1-(0),6-(1,6),6-(6,6)]
  2273  31.1906278563  31.1906278563  31.1906278563    6[1-(0),6-(1,6),6-(6,6)]
  2274  30.6307416979  30.6307416979  30.6307416979    6[1-(0),1-(0),6-(6,6),7-(6,6)]
  2275  31.2980950359  31.2980950359  31.2980950359    6[1-(0),6-(1,6),7-(6,6)]
  2276  30.7936775378  30.7936775378  30.7936775378    6[1-(0),6-(1,7),6-(6,6)]
  2277  29.4398996476  29.4398996476  29.4398996476    6[6-(1,6),6-(1,6),6-(6,6)]
  2278  28.4241338163  28.4241338163  28.4241338163    6[1-(0),6-(1,7),6-(6,6)]
  2279  29.0533554045  29.0533554045  29.0533554045    6[1-(0),6-(1,6),7-(6,6)]
  2280  29.0602861567  29.0602861567  29.0602861567    6[6-(1,6),6-(1,6),6-(6,6)]
  2281  27.7134419519  27.7134419519  27.7134419519    6[1-(0),6-(1),6-(6,6)]
  2282  27.0755535924  27.0755535924  27.0755535924    6[1-(0),6-(1,6)]
  2283  29.2197563191  29.2197563191  29.2197563191    6[1-(0),6-(1,6)]
  2284  29.9044462736  29.9044462736  29.9044462736    6[1-(0),6-(1),6-(6,6)]
  2285  45.0854996278  45.0854996278  45.0854996278    6[1-(0),1-(0),6-(6,6)]
  2286  27.7758417288  27.7758417288  27.7758417288    6[6-(1,1),6-(1,6),6-(1,6)]
  2287  26.5278012785  26.5278012785  26.5278012785    6[1-(0),6-(1,6),6-(6,6)]
  2288  26.4428656544  26.4428656544  26.4428656544    6[1-(0),6-(1,6),6-(6,6)]
  2289  27.6389047675  27.6389047675  27.6389047675    6[6-(1,1,7),6-(1,6),6-(1,6)]
  2290  28.7708080004  28.7708080004  28.7708080004    6[1-(0),6-(1,6),6-(6,6)]
  2291  28.8280094309  28.8280094309  28.8280094309    6[1-(0),6-(1,6),6-(6,6)]
  2292  27.4985007276  27.4985007276  27.4985007276    6[1-(0),1-(0),6-(6,6),7-(6,6)]
  2293  22.9102321348  22.9102321348  22.9102321348    8[6-(1,1,6),6-(6,6)]
  2294  22.7264908474  22.7264908474  22.7264908474    8[6-(1,1,6),6-(1,1,6)]
  2295  21.7557909124  21.7557909124  21.7557909124    8[6-(1,1,6),6-(1,1,6)]
  2296  20.0137349295  20.0137349295  20.0137349295    8[6-(1,1,6),6-(1,1,6)]
  2297  18.0654062144  18.0654062144  18.0654062144    8[6-(1,1,6),6-(6,6)]
  2298  49.2074942488  49.2074942488  49.2074942488    8[6-(1,1,6),6-(6,6)]
  2299  48.7758820731  48.7758820731  48.7758820731    8[6-(1,1,6),6-(1,1,6)]
  2300  50.5664756561  50.5664756561  50.5664756561    8[6-(1,1,6),6-(1,1,6)]
  2301  52.6968110345  52.6968110345  52.6968110345    8[6-(1,1,6),6-(1,1,6)]
  2302  54.9519500249  54.9519500249  54.9519500249    8[6-(1,1,6),6-(6,6)]
  2303  35.3871621011  35.3871621011  35.3871621011    8[6-(6,8)]
  2304  33.2030899785  33.2030899785  33.2030899785    8[6-(6,8),29-(6,6,8)]
  2305  25.4635059398  25.4635059398  25.4635059398    8[6-(6,8),29-(6,6,8)]
  2306  23.7509169772  23.7509169772  23.7509169772    8[6-(6,8)]
  2307  39.9633229548  39.9633229548  39.9633229548    8[6-(1,1,6),6-(6,6)]
  2308  38.9787554874  38.9787554874  38.9787554874    8[6-(1,1,6),6-(1,1,6)]
  2309  37.9144524924  37.9144524924  37.9144524924    8[6-(1,1,6),6-(1,1,6)]
  2310  19.7381259195  19.7381259195  19.7381259195    8[6-(1,1,6),6-(1,1,6)]
  2311  21.1543071944  21.1543071944  21.1543071944    8[6-(1,1,6),6-(6,6)]
  2312  25.0440376488  25.0440376488  25.0440376488    8[6-(1,1,6),6-(6,6)]
  2313  26.4740863331  26.4740863331  26.4740863331    8[6-(1,1,6),6-(1,1,6)]
  2314  43.1284991661  43.1284991661  43.1284991661    8[6-(1,1,6),6-(1,1,6)]
  2315  43.4751762345  43.4751762345  43.4751762345    8[6-(1,1,6),6-(1,1,6)]
  2316  42.1733989449  42.1733989449  42.1733989449    8[6-(1,1,6),6-(6,6)]
  2317  23.9554550511  23.9554550511  23.9554550511    8[6-(6,8)]
  2318  24.6210760885  24.6210760885  24.6210760885    8[6-(6,8),29-(6,6,8)]
  2319  45.7303018198  45.7303018198  45.7303018198    8[6-(6,8),29-(6,6,8)]
  2320  47.7878361072  47.7878361072  47.7878361072    8[6-(6,8)]
  2321  41.1298944248  41.1298944248  41.1298944248    8[6-(1,1,6),6-(6,6)]
  2322  42.2981973374  42.2981973374  42.2981973374    8[6-(1,1,6),6-(1,1,6)]
  2323  44.3331956624  44.3331956624  44.3331956624    8[6-(1,1,6),6-(1,1,6)]
  2324  12.2498811195  12.2498811195  12.2498811195    8[6-(1,1,6),6-(1,1,6)]
  2325  12.7820334944  12.7820334944  12.7820334944    8[6-(1,1,6),6-(6,6)]
  2326  29.7519248888  29.7519248888  29.7519248888    8[6-(1,1,6),6-(6,6)]
  2327  28.7534941831  28.7534941831  28.7534941831    8[6-(1,1,6),6-(1,1,6)]
  2328  62.3101929061  62.3101929061  62.3101929061    8[6-(1,1,6),6-(1,1,6)]
  2329  59.8331776645  59.8331776645  59.8331776645    8[6-(1,1,6),6-(1,1,6)]
  2330  58.8798117649  58.8798117649  58.8798117649    8[6-(1,1,6),6-(6,6)]
  2331  44.6607986011  44.6607986011  44.6607986011    8[6-(6,8)]
  2332  46.1792475185  46.1792475185  46.1792475185    8[6-(6,8),29-(6,6,8)]
  2333  32.8096127598  32.8096127598  32.8096127598    8[6-(6,8),29-(6,6,8)]
  2334  32.4646685072  32.4646685072  32.4646685072    8[6-(6,8)]
  2335  46.4253936552  46.4253936552  46.4253936552    8[6-(1,1,6),6-(6,6)]
  2336  46.6091349426  46.6091349426  46.6091349426    8[6-(1,1,6),6-(1,1,6)]
  2337  47.5798348776  47.5798348776  47.5798348776    8[6-(1,1,6),6-(1,1,6)]
  2338  49.3218908605  49.3218908605  49.3218908605    8[6-(1,1,6),6-(1,1,6)]
  2339  51.2702195756  51.2702195756  51.2702195756    8[6-(1,1,6),6-(6,6)]
  2340  20.1281315412  20.1281315412  20.1281315412    8[6-(1,1,6),6-(6,6)]
  2341  20.5597437169  20.5597437169  20.5597437169    8[6-(1,1,6),6-(1,1,6)]
  2342  18.7691501339  18.7691501339  18.7691501339    8[6-(1,1,6),6-(1,1,6)]
  2343  16.6388147555  16.6388147555  16.6388147555    8[6-(1,1,6),6-(1,1,6)]
  2344  14.3836757651  14.3836757651  14.3836757651    8[6-(1,1,6),6-(6,6)]
  2345  33.9484636889  33.9484636889  33.9484636889    8[6-(6,8)]
  2346  36.1325358115  36.1325358115  36.1325358115    8[6-(6,8),29-(6,6,8)]
  2347  43.8721198502  43.8721198502  43.8721198502    8[6-(6,8),29-(6,6,8)]
  2348  45.5847088128  45.5847088128  45.5847088128    8[6-(6,8)]
  2349  29.3723028352  29.3723028352  29.3723028352    8[6-(1,1,6),6-(6,6)]
  2350  30.3568703026  30.3568703026  30.3568703026    8[6-(1,1,6),6-(1,1,6)]
  2351  31.4211732976  31.4211732976  31.4211732976    8[6-(1,1,6),6-(1,1,6)]
  2352  49.5974998705  49.5974998705  49.5974998705    8[6-(1,1,6),6-(1,1,6)]
  2353  48.1813185956  48.1813185956  48.1813185956    8[6-(1,1,6),6-(6,6)]
  2354  44.2915881412  44.2915881412  44.2915881412    8[6-(1,1,6),6-(6,6)]
  2355  42.8615394569  42.8615394569  42.8615394569    8[6-(1,1,6),6-(1,1,6)]
  2356  26.2071266239  26.2071266239  26.2071266239    8[6-(1,1,6),6-(1,1,6)]
  2357  25.8604495555  25.8604495555  25.8604495555    8[6-(1,1,6),6-(1,1,6)]
  2358  27.1622268451  27.1622268451  27.1622268451    8[6-(1,1,6),6-(6,6)]
  2359  45.3801707389  45.3801707389  45.3801707389    8[6-(6,8)]
  2360  44.7145497015  44.7145497015  44.7145497015    8[6-(6,8),29-(6,6,8)]
  2361  23.6053239702  23.6053239702  23.6053239702    8[6-(6,8),29-(6,6,8)]
  2362  21.5477896828  21.5477896828  21.5477896828    8[6-(6,8)]
  2363  28.2057313652  28.2057313652  28.2057313652    8[6-(1,1,6),6-(6,6)]
  2364  27.0374284526  27.0374284526  27.0374284526    8[6-(1,1,6),6-(1,1,6)]
  2365  25.0024301276  25.0024301276  25.0024301276    8[6-(1,1,6),6-(1,1,6)]
  2366  57.0857446705  57.0857446705  57.0857446705    8[6-(1,1,6),6-(1,1,6)]
  2367  56.5535922956  56.5535922956  56.5535922956    8[6-(1,1,6),6-(6,6)]
  2368  39.5837009012  39.5837009012  39.5837009012    8[6-(1,1,6),6-(6,6)]
  2369  40.5821316069  40.5821316069  40.5821316069    8[6-(1,1,6),6-(1,1,6)]
  2370  7.02543288395  7.02543288395  7.02543288395    8[6-(1,1,6),6-(1,1,6)]
  2371  9.50244812548  9.50244812548  9.50244812548    8[6-(1,1,6),6-(1,1,6)]
  2372  10.4558140251  10.4558140251  10.4558140251    8[6-(1,1,6),6-(6,6)]
  2373  24.6748271889  24.6748271889  24.6748271889    8[6-(6,8)]
  2374  23.1563782715  23.1563782715  23.1563782715    8[6-(6,8),29-(6,6,8)]
  2375  36.5260130302  36.5260130302  36.5260130302    8[6-(6,8),29-(6,6,8)]
  2376  36.8709572828  36.8709572828  36.8709572828    8[6-(6,8)]
  2377  39.9633286302  39.9633286302  39.9633286302    8[6-(1,1,6),6-(6,6)]
  2378  38.9787650576  38.9787650576  38.9787650576    8[6-(1,1,6),6-(1,1,6)]
  2379  37.9144651326  37.9144651326  37.9144651326    8[6-(1,1,6),6-(1,1,6)]
  2380  37.0720366255  37.0720366255  37.0720366255    8[6-(1,1,6),6-(1,1,6)]
  2381  38.4882146106  38.4882146106  38.4882146106    8[6-(1,1,6),6-(6,6)]
  2382  42.3779384762  42.3779384762  42.3779384762    8[6-(1,1,6),6-(6,6)]
  2383  43.8079832919  43.8079832919  43.8079832919    8[6-(1,1,6),6-(1,1,6)]
  2384  43.1284926989  43.1284926989  43.1284926989    8[6-(1,1,6),6-(1,1,6)]
  2385  43.4751716305  43.4751716305  43.4751716305    8[6-(1,1,6),6-(1,1,6)]
  2386  42.1733971401  42.1733971401  42.1733971401    8[6-(1,1,6),6-(6,6)]
  2387  41.2893574439  41.2893574439  41.2893574439    8[6-(6,8)]
  2388  41.9549799265  41.9549799265  41.9549799265    8[6-(6,8),29-(6,6,8)]
  2389  28.3964010352  28.3964010352  28.3964010352    8[6-(6,8),29-(6,6,8)]
  2390  30.4539346078  30.4539346078  30.4539346078    8[6-(6,8)]
  2391  23.7960001002  23.7960001002  23.7960001002    8[6-(1,1,6),6-(6,6)]
  2392  24.9643069076  24.9643069076  24.9643069076    8[6-(1,1,6),6-(1,1,6)]
  2393  26.9993083026  26.9993083026  26.9993083026    8[6-(1,1,6),6-(1,1,6)]
  2394  29.5837918255  29.5837918255  29.5837918255    8[6-(1,1,6),6-(1,1,6)]
  2395  30.1159409106  30.1159409106  30.1159409106    8[6-(1,1,6),6-(6,6)]
  2396  29.7519257162  29.7519257162  29.7519257162    8[6-(1,1,6),6-(6,6)]
  2397  28.7534911419  28.7534911419  28.7534911419    8[6-(1,1,6),6-(1,1,6)]
  2398  27.6423864389  27.6423864389  27.6423864389    8[6-(1,1,6),6-(1,1,6)]
  2399  25.1653730605  25.1653730605  25.1653730605    8[6-(1,1,6),6-(1,1,6)]
  2400  24.2120099601  24.2120099601  24.2120099601    8[6-(1,1,6),6-(6,6)]
  2401  27.3269009939  27.3269009939  27.3269009939    8[6-(6,8)]
  2402  28.8453513565  28.8453513565  28.8453513565    8[6-(6,8),29-(6,6,8)]
  2403  32.8096119752  32.8096119752  32.8096119752    8[6-(6,8),29-(6,6,8)]
  2404  32.4646670078  32.4646670078  32.4646670078    8[6-(6,8)]
  2405  40.2441378102  40.2441378102  40.2441378102    8[6-(1,1,6),6-(6,6)]
  2406  40.0604004176  40.0604004176  40.0604004176    8[6-(1,1,6),6-(1,1,6)]
  2407  39.0897035526  39.0897035526  39.0897035526    8[6-(1,1,6),6-(1,1,6)]
  2408  37.3476456355  37.3476456355  37.3476456355    8[6-(1,1,6),6-(1,1,6)]
  2409  35.3993136306  35.3993136306  35.3993136306    8[6-(1,1,6),6-(6,6)]
  2410  31.8735950762  31.8735950762  31.8735950762    8[6-(1,1,6),6-(6,6)]
  2411  31.4419790319  31.4419790319  31.4419790319    8[6-(1,1,6),6-(1,1,6)]
  2412  33.2325691889  33.2325691889  33.2325691889    8[6-(1,1,6),6-(1,1,6)]
  2413  35.3629064305  35.3629064305  35.3629064305    8[6-(1,1,6),6-(1,1,6)]
  2414  37.6180482201  37.6180482201  37.6180482201    8[6-(1,1,6),6-(6,6)]
  2415  35.3871644939  35.3871644939  35.3871644939    8[6-(6,8)]
  2416  33.2030938165  33.2030938165  33.2030938165    8[6-(6,8),29-(6,6,8)]
  2417  42.7974051552  42.7974051552  42.7974051552    8[6-(6,8),29-(6,6,8)]
  2418  41.0848154778  41.0848154778  41.0848154778    8[6-(6,8)]
  2419  29.3722971598  29.3722971598  29.3722971598    8[6-(1,1,6),6-(6,6)]
  2420  30.3568607324  30.3568607324  30.3568607324    8[6-(1,1,6),6-(1,1,6)]
  2421  31.4211606574  31.4211606574  31.4211606574    8[6-(1,1,6),6-(1,1,6)]
  2422  32.2635891645  32.2635891645  32.2635891645    8[6-(1,1,6),6-(1,1,6)]
  2423  30.8474111794  30.8474111794  30.8474111794    8[6-(1,1,6),6-(6,6)]
  2424  26.9576873138  26.9576873138  26.9576873138    8[6-(1,1,6),6-(6,6)]
  2425  25.5276424981  25.5276424981  25.5276424981    8[6-(1,1,6),6-(1,1,6)]
  2426  26.2071330911  26.2071330911  26.2071330911    8[6-(1,1,6),6-(1,1,6)]
  2427  25.8604541595  25.8604541595  25.8604541595    8[6-(1,1,6),6-(1,1,6)]
  2428  27.1622286499  27.1622286499  27.1622286499    8[6-(1,1,6),6-(6,6)]
  2429  28.0462683461  28.0462683461  28.0462683461    8[6-(6,8)]
  2430  27.3806458635  27.3806458635  27.3806458635    8[6-(6,8),29-(6,6,8)]
  2431  40.9392247548  40.9392247548  40.9392247548    8[6-(6,8),29-(6,6,8)]
  2432  38.8816911822  38.8816911822  38.8816911822    8[6-(6,8)]
  2433  45.5396256898  45.5396256898  45.5396256898    8[6-(1,1,6),6-(6,6)]
  2434  44.3713188824  44.3713188824  44.3713188824    8[6-(1,1,6),6-(1,1,6)]
  2435  42.3363174874  42.3363174874  42.3363174874    8[6-(1,1,6),6-(1,1,6)]
  2436  39.7518339645  39.7518339645  39.7518339645    8[6-(1,1,6),6-(1,1,6)]
  2437  39.2196848794  39.2196848794  39.2196848794    8[6-(1,1,6),6-(6,6)]
  2438  39.5837000738  39.5837000738  39.5837000738    8[6-(1,1,6),6-(6,6)]
  2439  40.5821346481  40.5821346481  40.5821346481    8[6-(1,1,6),6-(1,1,6)]
  2440  41.6932393511  41.6932393511  41.6932393511    8[6-(1,1,6),6-(1,1,6)]
  2441  44.1702527295  44.1702527295  44.1702527295    8[6-(1,1,6),6-(1,1,6)]
  2442  45.1236158299  45.1236158299  45.1236158299    8[6-(1,1,6),6-(6,6)]
  2443  42.0087247961  42.0087247961  42.0087247961    8[6-(6,8)]
  2444  40.4902744335  40.4902744335  40.4902744335    8[6-(6,8),29-(6,6,8)]
  2445  36.5260138148  36.5260138148  36.5260138148    8[6-(6,8),29-(6,6,8)]
  2446  36.8709587822  36.8709587822  36.8709587822    8[6-(6,8)]
  2447  29.0914879798  29.0914879798  29.0914879798    8[6-(1,1,6),6-(6,6)]
  2448  29.2752253724  29.2752253724  29.2752253724    8[6-(1,1,6),6-(1,1,6)]
  2449  30.2459222374  30.2459222374  30.2459222374    8[6-(1,1,6),6-(1,1,6)]
  2450  31.9879801545  31.9879801545  31.9879801545    8[6-(1,1,6),6-(1,1,6)]
  2451  33.9363121594  33.9363121594  33.9363121594    8[6-(1,1,6),6-(6,6)]
  2452  37.4620307138  37.4620307138  37.4620307138    8[6-(1,1,6),6-(6,6)]
  2453  37.8936467581  37.8936467581  37.8936467581    8[6-(1,1,6),6-(1,1,6)]
  2454  36.1030566011  36.1030566011  36.1030566011    8[6-(1,1,6),6-(1,1,6)]
  2455  33.9727193595  33.9727193595  33.9727193595    8[6-(1,1,6),6-(1,1,6)]
  2456  31.7175775699  31.7175775699  31.7175775699    8[6-(1,1,6),6-(6,6)]
  2457  33.9484612961  33.9484612961  33.9484612961    8[6-(6,8)]
  2458  36.1325319735  36.1325319735  36.1325319735    8[6-(6,8),29-(6,6,8)]
  2459  26.5382206348  26.5382206348  26.5382206348    8[6-(6,8),29-(6,6,8)]
  2460  28.2508103122  28.2508103122  28.2508103122    8[6-(6,8)]
  2461  41.6412438682  41.6412438682  41.6412438682    7[6-(1,1,6),6-(1,6),6-(1,6)]
  2462  40.1487999471  40.1487999471  40.1487999471    7[6-(1,1,6),6-(1,6),6-(1,6)]
  2463  21.7089951287  21.7089951287  21.7089951287    7[6-(1,1,6),6-(1,6),6-(1,6)]
  2464  24.0750677243  24.0750677243  24.0750677243    7[6-(1,1,6),6-(1,6),6-(1,6)]
  2465  43.0366228182  43.0366228182  43.0366228182    7[6-(1,1,6),6-(1,6),6-(1,6)]
  2466  63.3710257771  63.3710257771  63.3710257771    7[6-(1,1,6),6-(1,6),6-(1,6)]
  2467  34.1027336287  34.1027336287  34.1027336287    7[6-(1,1,6),6-(1,6),6-(1,6)]
  2468  30.8370221143  30.8370221143  30.8370221143    7[6-(1,1,6),6-(1,6),6-(1,6)]
  2469  19.3255810082  19.3255810082  19.3255810082    7[6-(1,1,6),6-(1,6),6-(1,6)]
  2470  52.4853365771  52.4853365771  52.4853365771    7[6-(1,1,6),6-(1,6),6-(1,6)]
  2471  48.1917275487  48.1917275487  48.1917275487    7[6-(1,1,6),6-(1,6),6-(1,6)]
  2472  49.0913522043  49.0913522043  49.0913522043    7[6-(1,1,6),6-(1,6),6-(1,6)]
  2473  25.7027297068  25.7027297068  25.7027297068    7[6-(1,1,6),6-(1,6),6-(1,6)]
  2474  28.7032229279  28.7032229279  28.7032229279    7[6-(1,1,6),6-(1,6),6-(1,6)]
  2475  34.1027347763  34.1027347763  34.1027347763    7[6-(1,1,6),6-(1,6),6-(1,6)]
  2476  30.8370327707  30.8370327707  30.8370327707    7[6-(1,1,6),6-(1,6),6-(1,6)]
  2477  36.6594878968  36.6594878968  36.6594878968    7[6-(1,1,6),6-(1,6),6-(1,6)]
  2478  35.1514337279  35.1514337279  35.1514337279    7[6-(1,1,6),6-(1,6),6-(1,6)]
  2479  30.8578286963  30.8578286963  30.8578286963    7[6-(1,1,6),6-(1,6),6-(1,6)]
  2480  31.7574628607  31.7574628607  31.7574628607    7[6-(1,1,6),6-(1,6),6-(1,6)]
  2481  41.6412507568  41.6412507568  41.6412507568    7[6-(1,1,6),6-(1,6),6-(1,6)]
  2482  40.1487970979  40.1487970979  40.1487970979    7[6-(1,1,6),6-(1,6),6-(1,6)]
  2483  39.0428962763  39.0428962763  39.0428962763    7[6-(1,1,6),6-(1,6),6-(1,6)]
  2484  41.4089783807  41.4089783807  41.4089783807    7[6-(1,1,6),6-(1,6),6-(1,6)]
  2485  27.6943819218  27.6943819218  27.6943819218    7[6-(1,1,6),6-(1,6),6-(1,6)]
  2486  29.1868258429  29.1868258429  29.1868258429    7[6-(1,1,6),6-(1,6),6-(1,6)]
  2487  47.6266306613  47.6266306613  47.6266306613    7[6-(1,1,6),6-(1,6),6-(1,6)]
  2488  45.2605580657  45.2605580657  45.2605580657    7[6-(1,1,6),6-(1,6),6-(1,6)]
  2489  26.2990029718  26.2990029718  26.2990029718    7[6-(1,1,6),6-(1,6),6-(1,6)]
  2490  5.96460001286  5.96460001286  5.96460001286    7[6-(1,1,6),6-(1,6),6-(1,6)]
  2491  35.2328921613  35.2328921613  35.2328921613    7[6-(1,1,6),6-(1,6),6-(1,6)]
  2492  38.4986036757  38.4986036757  38.4986036757    7[6-(1,1,6),6-(1,6),6-(1,6)]
  2493  50.0100447818  50.0100447818  50.0100447818    7[6-(1,1,6),6-(1,6),6-(1,6)]
  2494  16.8502892129  16.8502892129  16.8502892129    7[6-(1,1,6),6-(1,6),6-(1,6)]
  2495  21.1438982413  21.1438982413  21.1438982413    7[6-(1,1,6),6-(1,6),6-(1,6)]
  2496  20.2442735857  20.2442735857  20.2442735857    7[6-(1,1,6),6-(1,6),6-(1,6)]
  2497  43.6328960832  43.6328960832  43.6328960832    7[6-(1,1,6),6-(1,6),6-(1,6)]
  2498  40.6324028621  40.6324028621  40.6324028621    7[6-(1,1,6),6-(1,6),6-(1,6)]
  2499  35.2328910137  35.2328910137  35.2328910137    7[6-(1,1,6),6-(1,6),6-(1,6)]
  2500  38.4985930193  38.4985930193  38.4985930193    7[6-(1,1,6),6-(1,6),6-(1,6)]
  2501  32.6761378932  32.6761378932  32.6761378932    7[6-(1,1,6),6-(1,6),6-(1,6)]
  2502  34.1841920621  34.1841920621  34.1841920621    7[6-(1,1,6),6-(1,6),6-(1,6)]
  2503  38.4777970937  38.4777970937  38.4777970937    7[6-(1,1,6),6-(1,6),6-(1,6)]
  2504  37.5781629293  37.5781629293  37.5781629293    7[6-(1,1,6),6-(1,6),6-(1,6)]
  2505  27.6943750332  27.6943750332  27.6943750332    7[6-(1,1,6),6-(1,6),6-(1,6)]
  2506  29.1868286921  29.1868286921  29.1868286921    7[6-(1,1,6),6-(1,6),6-(1,6)]
  2507  30.2927295137  30.2927295137  30.2927295137    7[6-(1,1,6),6-(1,6),6-(1,6)]
