# Supplementary material for: A collection of forcefield precursors for metal–organic frameworks
Source: RSC Adv. 2019 Nov 13;9(63):36492–507. doi: 10.1039/c9ra07327b (PMC9075174; doi:10.1039/c9ra07327b)
Supplement: RA-009-C9RA07327B-s3126 [file RA-009-C9RA07327B-s3126.txt]

FACMIH01_charged

34.6678    0.00000000    0.00000000
17.3339    30.02319549    0.00000000
17.33392579    10.00774672    32.9929879

     1  22.7171362413  22.7171362413  22.7171362413    29[6-(6,6),6-(6,6),8-(6),8-(6)]
     2  37.5029529413  37.5029529413  37.5029529413    29[6-(6,6),6-(6,6),8-(6),8-(6)]
     3  43.7833715893  43.7833715893  43.7833715893    29[6-(6,6),6-(6,6),8-(6),8-(6)]
     4  46.6184895487  46.6184895487  46.6184895487    29[6-(6,6),6-(6,6),8-(6),8-(6)]
     5  31.8326728487  31.8326728487  31.8326728487    29[6-(6,6),6-(6,6),8-(6),8-(6)]
     6  25.5522542007  25.5522542007  25.5522542007    29[6-(6,6),6-(6,6),8-(6),8-(6)]
     7  37.5029511117  37.5029511117  37.5029511117    29[6-(6,6),6-(6,6),8-(6),8-(6)]
     8  26.4494697597  26.4494697597  26.4494697597    29[6-(6,6),6-(6,6),8-(6),8-(6)]
     9  40.0510344117  40.0510344117  40.0510344117    29[6-(6,6),6-(6,6),8-(6),8-(6)]
    10  31.8326746783  31.8326746783  31.8326746783    29[6-(6,6),6-(6,6),8-(6),8-(6)]
    11  42.8861560303  42.8861560303  42.8861560303    29[6-(6,6),6-(6,6),8-(6),8-(6)]
    12  29.2845913783  29.2845913783  29.2845913783    29[6-(6,6),6-(6,6),8-(6),8-(6)]
    13   22.865165721   22.865165721   22.865165721    1[6-(6,6)]
    14  55.1824890744  55.1824890744  55.1824890744    1[6-(6,6)]
    15  22.9015651314  22.9015651314  22.9015651314    1[6-(1,6,8)]
    16  24.3212118277  24.3212118277  24.3212118277    1[6-(1,6,8)]
    17  24.3818788143  24.3818788143  24.3818788143    1[6-(1,6,8)]
    18  24.4182799501  24.4182799501  24.4182799501    1[6-(1,6,8)]
    19  22.5236826453  22.5236826453  22.5236826453    1[6-(1,6,8)]
    20  24.0230653202  24.0230653202  24.0230653202    1[6-(1,6,8)]
    21  23.6347850086  23.6347850086  23.6347850086    1[6-(1,6,8)]
    22  23.7006549891  23.7006549891  23.7006549891    1[6-(1,6,8)]
    23  21.8476595008  21.8476595008  21.8476595008    1[6-(1,6,8)]
    24  22.2879416749  22.2879416749  22.2879416749    1[6-(1,6,8)]
    25  20.3118766029  20.3118766029  20.3118766029    1[6-(1,6,8)]
    26  19.6479881169  19.6479881169  19.6479881169    1[6-(1,6,8)]
    27  19.2926447607  19.2926447607  19.2926447607    1[6-(1,6,8)]
    28  18.1954085812  18.1954085812  18.1954085812    1[6-(1,6,8)]
    29  17.9908703794  17.9908703794  17.9908703794    1[6-(1,6,8)]
    30  19.4226507206  19.4226507206  19.4226507206    1[6-(1,6,8)]
    31    18.34448351    18.34448351    18.34448351    1[6-(6,6)]
    32   17.151912838   17.151912838   17.151912838    1[6-(6,6)]
    33  50.4763359517  50.4763359517  50.4763359517    1[6-(6,6)]
    34  17.0115048747  17.0115048747  17.0115048747    1[6-(6,6)]
    35  50.3133939183  50.3133939183  50.3133939183    1[6-(6,6)]
    36  49.1641579035  49.1641579035  49.1641579035    1[6-(6,6)]
    37  47.6526430382  47.6526430382  47.6526430382    1[6-(1,6,8)]
    38  48.8677499311  48.8677499311  48.8677499311    1[6-(1,6,8)]
    39  47.3631686722  47.3631686722  47.3631686722    1[6-(1,6,8)]
    40   46.931554508   46.931554508   46.931554508    1[6-(1,6,8)]
    41  48.0686602823  48.0686602823  48.0686602823    1[6-(1,6,8)]
    42  47.5313090728  47.5313090728  47.5313090728    1[6-(1,6,8)]
    43  49.5385751802  49.5385751802  49.5385751802    1[6-(1,6,8)]
    44  49.0757609942  49.0757609942  49.0757609942    1[6-(1,6,8)]
    45  52.2773322545  52.2773322545  52.2773322545    1[6-(1,6,8)]
    46  51.2511660399  51.2511660399  51.2511660399    1[6-(1,6,8)]
    47  51.4903726375  51.4903726375  51.4903726375    1[6-(1,6,8)]
    48  52.9065527239  52.9065527239  52.9065527239    1[6-(1,6,8)]
    49  54.4024669168  54.4024669168  54.4024669168    1[6-(1,6,8)]
    50  53.2410952763  53.2410952763  53.2410952763    1[6-(1,6,8)]
    51  53.3988321184  53.3988321184  53.3988321184    1[6-(1,6,8)]
    52   54.652073452   54.652073452   54.652073452    1[6-(1,6,8)]
    53  22.7646251009  22.7646251009  22.7646251009    1[6-(6,6)]
    54  23.6365188628  23.6365188628  23.6365188628    1[6-(6,6)]
    55  22.0556681809  22.0556681809  22.0556681809    1[6-(6,6)]
    56  21.4125820537  21.4125820537  21.4125820537    1[6-(6,6)]
    57  23.0540977183  23.0540977183  23.0540977183    1[6-(6,6)]
    58  23.1667664513  23.1667664513  23.1667664513    1[6-(6,6)]
    59  25.3439033861  25.3439033861  25.3439033861    1[6-(6,6)]
    60  25.1306981569  25.1306981569  25.1306981569    1[6-(6,6)]
    61  55.6782423127  55.6782423127  55.6782423127    1[6-(6,6)]
    62  54.8115489916  54.8115489916  54.8115489916    1[6-(6,6)]
    63   20.209617889   20.209617889   20.209617889    1[6-(6,6)]
    64    21.07977799    21.07977799    21.07977799    1[6-(6,6)]
    65  34.2205862852  34.2205862852  34.2205862852    1[6-(6,6)]
    66  33.3729602696  33.3729602696  33.3729602696    1[6-(6,6)]
    67   37.113617027   37.113617027   37.113617027    1[6-(6,6)]
    68  37.9595096603  37.9595096603  37.9595096603    1[6-(6,6)]
    69   38.727417611   38.727417611   38.727417611    1[6-(6,6)]
    70  43.3815699544  43.3815699544  43.3815699544    1[6-(6,6)]
    71  38.1813979814  38.1813979814  38.1813979814    1[6-(1,6,8)]
    72  37.9889919777  37.9889919777  37.9889919777    1[6-(1,6,8)]
    73  38.8296844643  38.8296844643  38.8296844643    1[6-(1,6,8)]
    74  37.4568395301  37.4568395301  37.4568395301    1[6-(1,6,8)]
    75  39.2803637753  39.2803637753  39.2803637753    1[6-(1,6,8)]
    76  38.4656708002  38.4656708002  38.4656708002    1[6-(1,6,8)]
    77  37.2453632886  37.2453632886  37.2453632886    1[6-(1,6,8)]
    78  36.7184138891  36.7184138891  36.7184138891    1[6-(1,6,8)]
    79  36.6230758608  36.6230758608  36.6230758608    1[6-(1,6,8)]
    80  35.9921230149  35.9921230149  35.9921230149    1[6-(1,6,8)]
    81  18.8090274729  18.8090274729  18.8090274729    1[6-(1,6,8)]
    82  20.3656115769  20.3656115769  20.3656115769    1[6-(1,6,8)]
    83  18.5022189207  18.5022189207  18.5022189207    1[6-(1,6,8)]
    84  19.9686665512  19.9686665512  19.9686665512    1[6-(1,6,8)]
    85  19.4989196794  19.4989196794  19.4989196794    1[6-(1,6,8)]
    86  19.2718457906  19.2718457906  19.2718457906    1[6-(1,6,8)]
    87    19.71732839    19.71732839    19.71732839    1[6-(6,6)]
    88   20.308416028   20.308416028   20.308416028    1[6-(6,6)]
    89  22.6831606917  22.6831606917  22.6831606917    1[6-(6,6)]
    90  23.3349115947  23.3349115947  23.3349115947    1[6-(6,6)]
    91  25.7391238883  25.7391238883  25.7391238883    1[6-(6,6)]
    92  26.6023536635  26.6023536635  26.6023536635    1[6-(6,6)]
    93  26.8744971082  26.8744971082  26.8744971082    1[6-(1,6,8)]
    94  26.9299660911  26.9299660911  26.9299660911    1[6-(1,6,8)]
    95  26.0910065922  26.0910065922  26.0910065922    1[6-(1,6,8)]
    96   27.625056688   27.625056688   27.625056688    1[6-(1,6,8)]
    97  26.2452801823  26.2452801823  26.2452801823    1[6-(1,6,8)]
    98  27.7463956128  27.7463956128  27.7463956128    1[6-(1,6,8)]
    99  44.9502918502  44.9502918502  44.9502918502    1[6-(1,6,8)]
   100  44.4146752842  44.4146752842  44.4146752842    1[6-(1,6,8)]
   101  42.0728653245  42.0728653245  42.0728653245    1[6-(1,6,8)]
   102  43.3035728899  43.3035728899  43.3035728899    1[6-(1,6,8)]
   103  44.8688228375  44.8688228375  44.8688228375    1[6-(1,6,8)]
   104  43.8617237039  43.8617237039  43.8617237039    1[6-(1,6,8)]
   105  43.4231746568  43.4231746568  43.4231746568    1[6-(1,6,8)]
   106  44.8202866563  44.8202866563  44.8202866563    1[6-(1,6,8)]
   107  43.9431896684  43.9431896684  43.9431896684    1[6-(1,6,8)]
   108   44.041993262   44.041993262   44.041993262    1[6-(1,6,8)]
   109  41.7469789909  41.7469789909  41.7469789909    1[6-(6,6)]
   110  42.3224630628  42.3224630628  42.3224630628    1[6-(6,6)]
   111  46.0353854409  46.0353854409  46.0353854409    1[6-(6,6)]
   112  45.5483044137  45.5483044137  45.5483044137    1[6-(6,6)]
   113  47.2834231383  47.2834231383  47.2834231383    1[6-(6,6)]
   114  47.9837110813  47.9837110813  47.9837110813    1[6-(6,6)]
   115  44.1026499661  44.1026499661  44.1026499661    1[6-(6,6)]
   116  43.4734311369  43.4734311369  43.4734311369    1[6-(6,6)]
   117  41.0796317327  41.0796317327  41.0796317327    1[6-(6,6)]
   118  41.5441819316  41.5441819316  41.5441819316    1[6-(6,6)]
   119   38.032333869   38.032333869   38.032333869    1[6-(6,6)]
   120    37.56605028    37.56605028    37.56605028    1[6-(6,6)]
   121  24.3021287052  24.3021287052  24.3021287052    1[6-(6,6)]
   122  24.7701456996  24.7701456996  24.7701456996    1[6-(6,6)]
   123   23.055824127   23.055824127   23.055824127    1[6-(6,6)]
   124  22.5912739203  22.5912739203  22.5912739203    1[6-(6,6)]
   125   42.410871361   42.410871361   42.410871361    1[6-(6,6)]
   126  57.4410962444  57.4410962444  57.4410962444    1[6-(6,6)]
   127  42.9204862414  42.9204862414  42.9204862414    1[6-(1,6,8)]
   128  41.6932464077  41.6932464077  41.6932464077    1[6-(1,6,8)]
   129  40.7918819443  40.7918819443  40.7918819443    1[6-(1,6,8)]
   130  42.1283255801  42.1283255801  42.1283255801    1[6-(1,6,8)]
   131  42.1993925353  42.1993925353  42.1993925353    1[6-(1,6,8)]
   132  41.5147038102  41.5147038102  41.5147038102    1[6-(1,6,8)]
   133  43.1232887786  43.1232887786  43.1232887786    1[6-(1,6,8)]
   134  43.5843716791  43.5843716791  43.5843716791    1[6-(1,6,8)]
   135  45.5327004608  45.5327004608  45.5327004608    1[6-(1,6,8)]
   136  45.7233744749  45.7233744749  45.7233744749    1[6-(1,6,8)]
   137  12.8808336729  12.8808336729  12.8808336729    1[6-(1,6,8)]
   138  11.9881377069  11.9881377069  11.9881377069    1[6-(1,6,8)]
   139  14.2068785007  14.2068785007  14.2068785007    1[6-(1,6,8)]
   140  13.8376661212  13.8376661212  13.8376661212    1[6-(1,6,8)]
   141  14.5119566494  14.5119566494  14.5119566494    1[6-(1,6,8)]
   142  13.3072508006  13.3072508006  13.3072508006    1[6-(1,6,8)]
   143    13.93993952    13.93993952    13.93993952    1[6-(6,6)]
   144   14.541427498   14.541427498   14.541427498    1[6-(6,6)]
   145  30.8439608117  30.8439608117  30.8439608117    1[6-(6,6)]
   146  11.6553297747  11.6553297747  11.6553297747    1[6-(6,6)]
   147  27.9509295283  27.9509295283  27.9509295283    1[6-(6,6)]
   148  28.2369404335  28.2369404335  28.2369404335    1[6-(6,6)]
   149  29.4763154982  29.4763154982  29.4763154982    1[6-(1,6,8)]
   150  28.2057411311  28.2057411311  28.2057411311    1[6-(1,6,8)]
   151  30.5492856722  30.5492856722  30.5492856722    1[6-(1,6,8)]
   152   29.446849578   29.446849578   29.446849578    1[6-(1,6,8)]
   153  29.6895261123  29.6895261123  29.6895261123    1[6-(1,6,8)]
   154  28.7257609628  28.7257609628  28.7257609628    1[6-(1,6,8)]
   155  61.5163000802  61.5163000802  61.5163000802    1[6-(1,6,8)]
   156  62.5147336642  62.5147336642  62.5147336642    1[6-(1,6,8)]
   157  61.6549721545  61.6549721545  61.6549721545    1[6-(1,6,8)]
   158  61.4504327999  61.4504327999  61.4504327999    1[6-(1,6,8)]
   159  59.6459725875  59.6459725875  59.6459725875    1[6-(1,6,8)]
   160  59.2368930039  59.2368930039  59.2368930039    1[6-(1,6,8)]
   161  58.1795237268  58.1795237268  58.1795237268    1[6-(1,6,8)]
   162  57.9437823463  57.9437823463  57.9437823463    1[6-(1,6,8)]
   163  58.6631375484  58.6631375484  58.6631375484    1[6-(1,6,8)]
   164   57.311093712   57.311093712   57.311093712    1[6-(1,6,8)]
   165  39.4918386009  39.4918386009  39.4918386009    1[6-(6,6)]
   166  38.0444565428  38.0444565428  38.0444565428    1[6-(6,6)]
   167  35.9123878409  35.9123878409  35.9123878409    1[6-(6,6)]
   168  37.0425596837  37.0425596837  37.0425596837    1[6-(6,6)]
   169  33.6659112983  33.6659112983  33.6659112983    1[6-(6,6)]
   170  32.8529497713  32.8529497713  32.8529497713    1[6-(6,6)]
   171  34.5568712361  34.5568712361  34.5568712361    1[6-(6,6)]
   172  35.3993005169  35.3993005169  35.3993005169    1[6-(6,6)]
   173  59.2472923227  59.2472923227  59.2472923227    1[6-(6,6)]
   174  59.6494404816  59.6494404816  59.6494404816    1[6-(6,6)]
   175   45.761519879   45.761519879   45.761519879    1[6-(6,6)]
   176    45.35763833    45.35763833    45.35763833    1[6-(6,6)]
   177  45.4806877252  45.4806877252  45.4806877252    1[6-(6,6)]
   178  45.8603018296  45.8603018296  45.8603018296    1[6-(6,6)]
   179   43.833970057   43.833970057   43.833970057    1[6-(6,6)]
   180  43.4526225703  43.4526225703  43.4526225703    1[6-(6,6)]
   181   46.470460069   46.470460069   46.470460069    1[6-(6,6)]
   182  14.1531367156  14.1531367156  14.1531367156    1[6-(6,6)]
   183  46.4340606586  46.4340606586  46.4340606586    1[6-(1,6,8)]
   184  45.0144139623  45.0144139623  45.0144139623    1[6-(1,6,8)]
   185  44.9537469757  44.9537469757  44.9537469757    1[6-(1,6,8)]
   186  44.9173458399  44.9173458399  44.9173458399    1[6-(1,6,8)]
   187  46.8119431447  46.8119431447  46.8119431447    1[6-(1,6,8)]
   188  45.3125604698  45.3125604698  45.3125604698    1[6-(1,6,8)]
   189  45.7008407814  45.7008407814  45.7008407814    1[6-(1,6,8)]
   190  45.6349708009  45.6349708009  45.6349708009    1[6-(1,6,8)]
   191  47.4879662892  47.4879662892  47.4879662892    1[6-(1,6,8)]
   192  47.0476841151  47.0476841151  47.0476841151    1[6-(1,6,8)]
   193  49.0237491871  49.0237491871  49.0237491871    1[6-(1,6,8)]
   194  49.6876376731  49.6876376731  49.6876376731    1[6-(1,6,8)]
   195  50.0429810293  50.0429810293  50.0429810293    1[6-(1,6,8)]
   196  51.1402172088  51.1402172088  51.1402172088    1[6-(1,6,8)]
   197  51.3447554106  51.3447554106  51.3447554106    1[6-(1,6,8)]
   198  49.9129750694  49.9129750694  49.9129750694    1[6-(1,6,8)]
   199    50.99114228    50.99114228    50.99114228    1[6-(6,6)]
   200   52.183712952   52.183712952   52.183712952    1[6-(6,6)]
   201  18.8592898383  18.8592898383  18.8592898383    1[6-(6,6)]
   202  52.3241209153  52.3241209153  52.3241209153    1[6-(6,6)]
   203  19.0222318717  19.0222318717  19.0222318717    1[6-(6,6)]
   204  20.1714678865  20.1714678865  20.1714678865    1[6-(6,6)]
   205  21.6829827518  21.6829827518  21.6829827518    1[6-(1,6,8)]
   206  20.4678758589  20.4678758589  20.4678758589    1[6-(1,6,8)]
   207  21.9724571178  21.9724571178  21.9724571178    1[6-(1,6,8)]
   208   22.404071282   22.404071282   22.404071282    1[6-(1,6,8)]
   209  21.2669655077  21.2669655077  21.2669655077    1[6-(1,6,8)]
   210  21.8043167172  21.8043167172  21.8043167172    1[6-(1,6,8)]
   211  19.7970506098  19.7970506098  19.7970506098    1[6-(1,6,8)]
   212  20.2598647958  20.2598647958  20.2598647958    1[6-(1,6,8)]
   213  17.0582935355  17.0582935355  17.0582935355    1[6-(1,6,8)]
   214  18.0844597501  18.0844597501  18.0844597501    1[6-(1,6,8)]
   215  17.8452531525  17.8452531525  17.8452531525    1[6-(1,6,8)]
   216  16.4290730661  16.4290730661  16.4290730661    1[6-(1,6,8)]
   217  14.9331588732  14.9331588732  14.9331588732    1[6-(1,6,8)]
   218  16.0945305137  16.0945305137  16.0945305137    1[6-(1,6,8)]
   219  15.9367936716  15.9367936716  15.9367936716    1[6-(1,6,8)]
   220   14.683552338   14.683552338   14.683552338    1[6-(1,6,8)]
   221  46.5710006891  46.5710006891  46.5710006891    1[6-(6,6)]
   222  45.6991069272  45.6991069272  45.6991069272    1[6-(6,6)]
   223  47.2799576091  47.2799576091  47.2799576091    1[6-(6,6)]
   224  47.9230437363  47.9230437363  47.9230437363    1[6-(6,6)]
   225  46.2815280717  46.2815280717  46.2815280717    1[6-(6,6)]
   226  46.1688593387  46.1688593387  46.1688593387    1[6-(6,6)]
   227  43.9917224039  43.9917224039  43.9917224039    1[6-(6,6)]
   228  44.2049276331  44.2049276331  44.2049276331    1[6-(6,6)]
   229  13.6573834773  13.6573834773  13.6573834773    1[6-(6,6)]
   230  14.5240767984  14.5240767984  14.5240767984    1[6-(6,6)]
   231   49.126007901   49.126007901   49.126007901    1[6-(6,6)]
   232     48.2558478     48.2558478     48.2558478    1[6-(6,6)]
   233  35.1150395048  35.1150395048  35.1150395048    1[6-(6,6)]
   234  35.9626655204  35.9626655204  35.9626655204    1[6-(6,6)]
   235   32.222008763   32.222008763   32.222008763    1[6-(6,6)]
   236  31.3761161297  31.3761161297  31.3761161297    1[6-(6,6)]
   237   30.608208179   30.608208179   30.608208179    1[6-(6,6)]
   238  25.9540558356  25.9540558356  25.9540558356    1[6-(6,6)]
   239  31.1542278086  31.1542278086  31.1542278086    1[6-(1,6,8)]
   240  31.3466338123  31.3466338123  31.3466338123    1[6-(1,6,8)]
   241  30.5059413257  30.5059413257  30.5059413257    1[6-(1,6,8)]
   242  31.8787862599  31.8787862599  31.8787862599    1[6-(1,6,8)]
   243  30.0552620147  30.0552620147  30.0552620147    1[6-(1,6,8)]
   244  30.8699549898  30.8699549898  30.8699549898    1[6-(1,6,8)]
   245  32.0902625014  32.0902625014  32.0902625014    1[6-(1,6,8)]
   246  32.6172119009  32.6172119009  32.6172119009    1[6-(1,6,8)]
   247  32.7125499292  32.7125499292  32.7125499292    1[6-(1,6,8)]
   248  33.3435027751  33.3435027751  33.3435027751    1[6-(1,6,8)]
   249  50.5265983171  50.5265983171  50.5265983171    1[6-(1,6,8)]
   250  48.9700142131  48.9700142131  48.9700142131    1[6-(1,6,8)]
   251  50.8334068693  50.8334068693  50.8334068693    1[6-(1,6,8)]
   252  49.3669592388  49.3669592388  49.3669592388    1[6-(1,6,8)]
   253  49.8367061106  49.8367061106  49.8367061106    1[6-(1,6,8)]
   254  50.0637799994  50.0637799994  50.0637799994    1[6-(1,6,8)]
   255     49.6182974     49.6182974     49.6182974    1[6-(6,6)]
   256   49.027209762   49.027209762   49.027209762    1[6-(6,6)]
   257  46.6524650983  46.6524650983  46.6524650983    1[6-(6,6)]
   258  46.0007141953  46.0007141953  46.0007141953    1[6-(6,6)]
   259  43.5965019017  43.5965019017  43.5965019017    1[6-(6,6)]
   260  42.7332721265  42.7332721265  42.7332721265    1[6-(6,6)]
   261  42.4611286818  42.4611286818  42.4611286818    1[6-(1,6,8)]
   262  42.4056596989  42.4056596989  42.4056596989    1[6-(1,6,8)]
   263  43.2446191978  43.2446191978  43.2446191978    1[6-(1,6,8)]
   264   41.710569102   41.710569102   41.710569102    1[6-(1,6,8)]
   265  43.0903456077  43.0903456077  43.0903456077    1[6-(1,6,8)]
   266  41.5892301772  41.5892301772  41.5892301772    1[6-(1,6,8)]
   267  24.3853339398  24.3853339398  24.3853339398    1[6-(1,6,8)]
   268  24.9209505058  24.9209505058  24.9209505058    1[6-(1,6,8)]
   269  27.2627604655  27.2627604655  27.2627604655    1[6-(1,6,8)]
   270  26.0320529001  26.0320529001  26.0320529001    1[6-(1,6,8)]
   271  24.4668029525  24.4668029525  24.4668029525    1[6-(1,6,8)]
   272  25.4739020861  25.4739020861  25.4739020861    1[6-(1,6,8)]
   273  25.9124511332  25.9124511332  25.9124511332    1[6-(1,6,8)]
   274  24.5153391337  24.5153391337  24.5153391337    1[6-(1,6,8)]
   275  25.3924361216  25.3924361216  25.3924361216    1[6-(1,6,8)]
   276   25.293632528   25.293632528   25.293632528    1[6-(1,6,8)]
   277  27.5886467991  27.5886467991  27.5886467991    1[6-(6,6)]
   278  27.0131627272  27.0131627272  27.0131627272    1[6-(6,6)]
   279  23.3002403491  23.3002403491  23.3002403491    1[6-(6,6)]
   280  23.7873213763  23.7873213763  23.7873213763    1[6-(6,6)]
   281  22.0522026517  22.0522026517  22.0522026517    1[6-(6,6)]
   282  21.3519147087  21.3519147087  21.3519147087    1[6-(6,6)]
   283  25.2329758239  25.2329758239  25.2329758239    1[6-(6,6)]
   284  25.8621946531  25.8621946531  25.8621946531    1[6-(6,6)]
   285  28.2559940573  28.2559940573  28.2559940573    1[6-(6,6)]
   286  27.7914438584  27.7914438584  27.7914438584    1[6-(6,6)]
   287   31.303291921   31.303291921   31.303291921    1[6-(6,6)]
   288    31.76957551    31.76957551    31.76957551    1[6-(6,6)]
   289  45.0334970848  45.0334970848  45.0334970848    1[6-(6,6)]
   290  44.5654800904  44.5654800904  44.5654800904    1[6-(6,6)]
   291   46.279801663   46.279801663   46.279801663    1[6-(6,6)]
   292  46.7443518697  46.7443518697  46.7443518697    1[6-(6,6)]
   293   26.924754429   26.924754429   26.924754429    1[6-(6,6)]
   294  11.8945295456  11.8945295456  11.8945295456    1[6-(6,6)]
   295  26.4151395486  26.4151395486  26.4151395486    1[6-(1,6,8)]
   296  27.6423793823  27.6423793823  27.6423793823    1[6-(1,6,8)]
   297  28.5437438457  28.5437438457  28.5437438457    1[6-(1,6,8)]
   298  27.2073002099  27.2073002099  27.2073002099    1[6-(1,6,8)]
   299  27.1362332547  27.1362332547  27.1362332547    1[6-(1,6,8)]
   300  27.8209219798  27.8209219798  27.8209219798    1[6-(1,6,8)]
   301  26.2123370114  26.2123370114  26.2123370114    1[6-(1,6,8)]
   302  25.7512541109  25.7512541109  25.7512541109    1[6-(1,6,8)]
   303  23.8029253292  23.8029253292  23.8029253292    1[6-(1,6,8)]
   304  23.6122513151  23.6122513151  23.6122513151    1[6-(1,6,8)]
   305  56.4547921171  56.4547921171  56.4547921171    1[6-(1,6,8)]
   306  57.3474880831  57.3474880831  57.3474880831    1[6-(1,6,8)]
   307  55.1287472893  55.1287472893  55.1287472893    1[6-(1,6,8)]
   308  55.4979596688  55.4979596688  55.4979596688    1[6-(1,6,8)]
   309  54.8236691406  54.8236691406  54.8236691406    1[6-(1,6,8)]
   310  56.0283749894  56.0283749894  56.0283749894    1[6-(1,6,8)]
   311    55.39568627    55.39568627    55.39568627    1[6-(6,6)]
   312   54.794198292   54.794198292   54.794198292    1[6-(6,6)]
   313  38.4916649783  38.4916649783  38.4916649783    1[6-(6,6)]
   314  57.6802960153  57.6802960153  57.6802960153    1[6-(6,6)]
   315  41.3846962617  41.3846962617  41.3846962617    1[6-(6,6)]
   316  41.0986853565  41.0986853565  41.0986853565    1[6-(6,6)]
   317  39.8593102918  39.8593102918  39.8593102918    1[6-(1,6,8)]
   318  41.1298846589  41.1298846589  41.1298846589    1[6-(1,6,8)]
   319  38.7863401178  38.7863401178  38.7863401178    1[6-(1,6,8)]
   320   39.888776212   39.888776212   39.888776212    1[6-(1,6,8)]
   321  39.6460996777  39.6460996777  39.6460996777    1[6-(1,6,8)]
   322  40.6098648272  40.6098648272  40.6098648272    1[6-(1,6,8)]
   323  7.81932570975  7.81932570975  7.81932570975    1[6-(1,6,8)]
   324  6.82089212584  6.82089212584  6.82089212584    1[6-(1,6,8)]
   325  7.68065363547  7.68065363547  7.68065363547    1[6-(1,6,8)]
   326  7.88519299009  7.88519299009  7.88519299009    1[6-(1,6,8)]
   327  9.68965320254  9.68965320254  9.68965320254    1[6-(1,6,8)]
   328  10.0987327861  10.0987327861  10.0987327861    1[6-(1,6,8)]
   329  11.1561020632  11.1561020632  11.1561020632    1[6-(1,6,8)]
   330  11.3918434437  11.3918434437  11.3918434437    1[6-(1,6,8)]
   331  10.6724882416  10.6724882416  10.6724882416    1[6-(1,6,8)]
   332   12.024532078   12.024532078   12.024532078    1[6-(1,6,8)]
   333  29.8437871891  29.8437871891  29.8437871891    1[6-(6,6)]
   334  31.2911692472  31.2911692472  31.2911692472    1[6-(6,6)]
   335  33.4232379491  33.4232379491  33.4232379491    1[6-(6,6)]
   336  32.2930661063  32.2930661063  32.2930661063    1[6-(6,6)]
   337  35.6697144917  35.6697144917  35.6697144917    1[6-(6,6)]
   338  36.4826760187  36.4826760187  36.4826760187    1[6-(6,6)]
   339  34.7787545539  34.7787545539  34.7787545539    1[6-(6,6)]
   340  33.9363252731  33.9363252731  33.9363252731    1[6-(6,6)]
   341  10.0883334673  10.0883334673  10.0883334673    1[6-(6,6)]
   342  9.68618530841  9.68618530841  9.68618530841    1[6-(6,6)]
   343   23.574105911   23.574105911   23.574105911    1[6-(6,6)]
   344    23.97798746    23.97798746    23.97798746    1[6-(6,6)]
   345  23.8549380648  23.8549380648  23.8549380648    1[6-(6,6)]
   346  23.4753239604  23.4753239604  23.4753239604    1[6-(6,6)]
   347   25.501655733   25.501655733   25.501655733    1[6-(6,6)]
   348  25.8830032197  25.8830032197  25.8830032197    1[6-(6,6)]
   349   38.727419834   38.727419834   38.727419834    1[6-(6,6)]
   350  43.3815717906  43.3815717906  43.3815717906    1[6-(6,6)]
   351  38.1814037636  38.1814037636  38.1814037636    1[6-(1,6,8)]
   352  37.9889971873  37.9889971873  37.9889971873    1[6-(1,6,8)]
   353  38.8296930007  38.8296930007  38.8296930007    1[6-(1,6,8)]
   354  37.4568481749  37.4568481749  37.4568481749    1[6-(1,6,8)]
   355  39.2803764897  39.2803764897  39.2803764897    1[6-(1,6,8)]
   356  38.4656828648  38.4656828648  38.4656828648    1[6-(1,6,8)]
   357  19.9114514664  19.9114514664  19.9114514664    1[6-(1,6,8)]
   358  36.7184255359  36.7184255359  36.7184255359    1[6-(1,6,8)]
   359  19.2891648742  19.2891648742  19.2891648742    1[6-(1,6,8)]
   360  35.9921355901  35.9921355901  35.9921355901    1[6-(1,6,8)]
   361  18.8090152021  18.8090152021  18.8090152021    1[6-(1,6,8)]
   362  20.3655995381  20.3655995381  20.3655995381    1[6-(1,6,8)]
   363  35.8361294843  35.8361294843  35.8361294843    1[6-(1,6,8)]
   364  37.3025777338  37.3025777338  37.3025777338    1[6-(1,6,8)]
   365  36.8328272256  36.8328272256  36.8328272256    1[6-(1,6,8)]
   366  36.6057529344  36.6057529344  36.6057529344    1[6-(1,6,8)]
   367   37.051232795   37.051232795   37.051232795    1[6-(6,6)]
   368   37.642317137   37.642317137   37.642317137    1[6-(6,6)]
   369  40.0170610733  40.0170610733  40.0170610733    1[6-(6,6)]
   370  40.6688194503  40.6688194503  40.6688194503    1[6-(6,6)]
   371  43.0730310167  43.0730310167  43.0730310167    1[6-(6,6)]
   372  43.9362576815  43.9362576815  43.9362576815    1[6-(6,6)]
   373  44.2083986968  44.2083986968  44.2083986968    1[6-(1,6,8)]
   374  44.2638666739  44.2638666739  44.2638666739    1[6-(1,6,8)]
   375  43.4249046528  43.4249046528  43.4249046528    1[6-(1,6,8)]
   376   44.958954857   44.958954857   44.958954857    1[6-(1,6,8)]
   377  43.5791744827  43.5791744827  43.5791744827    1[6-(1,6,8)]
   378  45.0802905322  45.0802905322  45.0802905322    1[6-(1,6,8)]
   379  44.9502857948  44.9502857948  44.9502857948    1[6-(1,6,8)]
   380  44.4146673408  44.4146673408  44.4146673408    1[6-(1,6,8)]
   381  42.0728575205  42.0728575205  42.0728575205    1[6-(1,6,8)]
   382  43.3035637551  43.3035637551  43.3035637551    1[6-(1,6,8)]
   383  44.8688161475  44.8688161475  44.8688161475    1[6-(1,6,8)]
   384  43.8617161011  43.8617161011  43.8617161011    1[6-(1,6,8)]
   385  43.4231698082  43.4231698082  43.4231698082    1[6-(1,6,8)]
   386  44.8202824887  44.8202824887  44.8202824887    1[6-(1,6,8)]
   387  43.9431887966  43.9431887966  43.9431887966    1[6-(1,6,8)]
   388   44.041991663   44.041991663   44.041991663    1[6-(1,6,8)]
   389  41.7469892141  41.7469892141  41.7469892141    1[6-(6,6)]
   390  24.9885503122  24.9885503122  24.9885503122    1[6-(6,6)]
   391  46.0353964841  46.0353964841  46.0353964841    1[6-(6,6)]
   392  45.5483123313  45.5483123313  45.5483123313    1[6-(6,6)]
   393  29.9495145967  29.9495145967  29.9495145967    1[6-(6,6)]
   394  30.6498057737  30.6498057737  30.6498057737    1[6-(6,6)]
   395  26.7687464689  26.7687464689  26.7687464689    1[6-(6,6)]
   396  26.1395241581  26.1395241581  26.1395241581    1[6-(6,6)]
   397  41.0796261723  41.0796261723  41.0796261723    1[6-(6,6)]
   398  41.5441730134  41.5441730134  41.5441730134    1[6-(6,6)]
   399   38.032324796   38.032324796   38.032324796    1[6-(6,6)]
   400   37.566044565   37.566044565   37.566044565    1[6-(6,6)]
   401  41.6360397898  41.6360397898  41.6360397898    1[6-(6,6)]
   402  42.1040533954  42.1040533954  42.1040533954    1[6-(6,6)]
   403   40.389729548   40.389729548   40.389729548    1[6-(6,6)]
   404  39.9251827147  39.9251827147  39.9251827147    1[6-(6,6)]
   405   25.076973584   25.076973584   25.076973584    1[6-(6,6)]
   406  22.7732980806  22.7732980806  22.7732980806    1[6-(6,6)]
   407  25.5865920236  25.5865920236  25.5865920236    1[6-(1,6,8)]
   408  24.3593516173  24.3593516173  24.3593516173    1[6-(1,6,8)]
   409  23.4579904807  23.4579904807  23.4579904807    1[6-(1,6,8)]
   410  24.7944342249  24.7944342249  24.7944342249    1[6-(1,6,8)]
   411  24.8655052497  24.8655052497  24.8655052497    1[6-(1,6,8)]
   412  24.1808158748  24.1808158748  24.1808158748    1[6-(1,6,8)]
   413  8.45547695643  8.45547695643  8.45547695643    1[6-(1,6,8)]
   414  26.2504833259  26.2504833259  26.2504833259    1[6-(1,6,8)]
   415  10.8648894742  10.8648894742  10.8648894742    1[6-(1,6,8)]
   416  28.3894870501  28.3894870501  28.3894870501    1[6-(1,6,8)]
   417  12.8808214021  12.8808214021  12.8808214021    1[6-(1,6,8)]
   418  11.9881256681  11.9881256681  11.9881256681    1[6-(1,6,8)]
   419  31.5407890643  31.5407890643  31.5407890643    1[6-(1,6,8)]
   420  31.1715773038  31.1715773038  31.1715773038    1[6-(1,6,8)]
   421  31.8458641956  31.8458641956  31.8458641956    1[6-(1,6,8)]
   422  30.6411579444  30.6411579444  30.6411579444    1[6-(1,6,8)]
   423   31.273843925   31.273843925   31.273843925    1[6-(6,6)]
   424   31.875328607   31.875328607   31.875328607    1[6-(6,6)]
   425  30.8439611933  30.8439611933  30.8439611933    1[6-(6,6)]
   426  28.9892376303  28.9892376303  28.9892376303    1[6-(6,6)]
   427  27.9509366567  27.9509366567  27.9509366567    1[6-(6,6)]
   428  28.2369444515  28.2369444515  28.2369444515    1[6-(6,6)]
   429  29.4763170868  29.4763170868  29.4763170868    1[6-(1,6,8)]
   430  28.2057417139  28.2057417139  28.2057417139    1[6-(1,6,8)]
   431  30.5492837328  30.5492837328  30.5492837328    1[6-(1,6,8)]
   432   29.446847747   29.446847747   29.446847747    1[6-(1,6,8)]
   433  29.6895204127  29.6895204127  29.6895204127    1[6-(1,6,8)]
   434  28.7257558822  28.7257558822  28.7257558822    1[6-(1,6,8)]
   435  26.8484940248  26.8484940248  26.8484940248    1[6-(1,6,8)]
   436  27.8469257208  27.8469257208  27.8469257208    1[6-(1,6,8)]
   437  26.9871643505  26.9871643505  26.9871643505    1[6-(1,6,8)]
   438  26.7826236651  26.7826236651  26.7826236651    1[6-(1,6,8)]
   439  24.9781658975  24.9781658975  24.9781658975    1[6-(1,6,8)]
   440  24.5690854011  24.5690854011  24.5690854011    1[6-(1,6,8)]
   441  23.5117188782  23.5117188782  23.5117188782    1[6-(1,6,8)]
   442  23.2759781787  23.2759781787  23.2759781787    1[6-(1,6,8)]
   443  23.9953366766  23.9953366766  23.9953366766    1[6-(1,6,8)]
   444   22.643292113   22.643292113   22.643292113    1[6-(1,6,8)]
   445  56.8257488241  56.8257488241  56.8257488241    1[6-(6,6)]
   446  38.0444437922  38.0444437922  38.0444437922    1[6-(6,6)]
   447  53.2462988841  53.2462988841  53.2462988841    1[6-(6,6)]
   448  54.3764676013  54.3764676013  54.3764676013    1[6-(6,6)]
   449  33.6659027567  33.6659027567  33.6659027567    1[6-(6,6)]
   450  32.8529444637  32.8529444637  32.8529444637    1[6-(6,6)]
   451  34.5568677389  34.5568677389  34.5568677389    1[6-(6,6)]
   452  35.3992935381  35.3992935381  35.3992935381    1[6-(6,6)]
   453  24.5794867623  24.5794867623  24.5794867623    1[6-(6,6)]
   454  24.9816315634  24.9816315634  24.9816315634    1[6-(6,6)]
   455   28.427610806   28.427610806   28.427610806    1[6-(6,6)]
   456   28.023732615   28.023732615   28.023732615    1[6-(6,6)]
   457  28.1467988098  28.1467988098  28.1467988098    1[6-(6,6)]
   458  28.5264095254  28.5264095254  28.5264095254    1[6-(6,6)]
   459   26.500075478   26.500075478   26.500075478    1[6-(6,6)]
   460  26.1187313647  26.1187313647  26.1187313647    1[6-(6,6)]
   461   40.199067944   40.199067944   40.199067944    1[6-(6,6)]
   462  37.8485909106  37.8485909106  37.8485909106    1[6-(6,6)]
   463  40.2354709136  40.2354709136  40.2354709136    1[6-(1,6,8)]
   464  41.6551170373  41.6551170373  41.6551170373    1[6-(1,6,8)]
   465  41.7157873507  41.7157873507  41.7157873507    1[6-(1,6,8)]
   466  41.7521885949  41.7521885949  41.7521885949    1[6-(1,6,8)]
   467  39.8575953597  39.8575953597  39.8575953597    1[6-(1,6,8)]
   468  41.3569773848  41.3569773848  41.3569773848    1[6-(1,6,8)]
   469  23.6347731864  23.6347731864  23.6347731864    1[6-(1,6,8)]
   470  41.0345666359  41.0345666359  41.0345666359    1[6-(1,6,8)]
   471  21.8476485142  21.8476485142  21.8476485142    1[6-(1,6,8)]
   472  39.6218542501  39.6218542501  39.6218542501    1[6-(1,6,8)]
   473  20.3118643321  20.3118643321  20.3118643321    1[6-(1,6,8)]
   474  19.6479760781  19.6479760781  19.6479760781    1[6-(1,6,8)]
   475  36.6265553243  36.6265553243  36.6265553243    1[6-(1,6,8)]
   476  35.5293197638  35.5293197638  35.5293197638    1[6-(1,6,8)]
   477  35.3247779256  35.3247779256  35.3247779256    1[6-(1,6,8)]
   478  36.7565578644  36.7565578644  36.7565578644    1[6-(1,6,8)]
   479   35.678387915   35.678387915   35.678387915    1[6-(6,6)]
   480   34.485813947   34.485813947   34.485813947    1[6-(6,6)]
   481  33.1424363333  33.1424363333  33.1424363333    1[6-(6,6)]
   482  34.3454127303  34.3454127303  34.3454127303    1[6-(6,6)]
   483  32.9795010467  32.9795010467  32.9795010467    1[6-(6,6)]
   484  31.8302619215  31.8302619215  31.8302619215    1[6-(6,6)]
   485  30.3187446268  30.3187446268  30.3187446268    1[6-(1,6,8)]
   486  31.5338505139  31.5338505139  31.5338505139    1[6-(1,6,8)]
   487  30.0292667328  30.0292667328  30.0292667328    1[6-(1,6,8)]
   488   29.597652677   29.597652677   29.597652677    1[6-(1,6,8)]
   489  30.7347545827  30.7347545827  30.7347545827    1[6-(1,6,8)]
   490  30.1974039922  30.1974039922  30.1974039922    1[6-(1,6,8)]
   491  32.2046691248  32.2046691248  32.2046691248    1[6-(1,6,8)]
   492  31.7418530508  31.7418530508  31.7418530508    1[6-(1,6,8)]
   493  34.9434244505  34.9434244505  34.9434244505    1[6-(1,6,8)]
   494  33.9172569051  33.9172569051  33.9172569051    1[6-(1,6,8)]
   495  34.1564659475  34.1564659475  34.1564659475    1[6-(1,6,8)]
   496  35.5726451211  35.5726451211  35.5726451211    1[6-(1,6,8)]
   497  37.0685620682  37.0685620682  37.0685620682    1[6-(1,6,8)]
   498  35.9071911087  35.9071911087  35.9071911087    1[6-(1,6,8)]
   499  36.0649312466  36.0649312466  36.0649312466    1[6-(1,6,8)]
   500   37.318171853   37.318171853   37.318171853    1[6-(1,6,8)]
   501  57.4324353241  57.4324353241  57.4324353241    1[6-(6,6)]
   502  40.9704061122  40.9704061122  40.9704061122    1[6-(6,6)]
   503  56.7234792241  56.7234792241  56.7234792241    1[6-(6,6)]
   504  56.0803899713  56.0803899713  56.0803899713    1[6-(6,6)]
   505  40.3879891767  40.3879891767  40.3879891767    1[6-(6,6)]
   506  40.5006611437  40.5006611437  40.5006611437    1[6-(6,6)]
   507  42.6777998889  42.6777998889  42.6777998889    1[6-(6,6)]
   508  42.4645911781  42.4645911781  42.4645911781    1[6-(6,6)]
   509  38.3443367523  38.3443367523  38.3443367523    1[6-(6,6)]
   510  37.4776400734  37.4776400734  37.4776400734    1[6-(6,6)]
   511   37.543508816   37.543508816   37.543508816    1[6-(6,6)]
   512   38.413672275   38.413672275   38.413672275    1[6-(6,6)]
   513  34.2205973698  34.2205973698  34.2205973698    1[6-(6,6)]
   514  33.3729679654  33.3729679654  33.3729679654    1[6-(6,6)]
   515   37.113622448   37.113622448   37.113622448    1[6-(6,6)]
   516  37.9595184547  37.9595184547  37.9595184547    1[6-(6,6)]
   517   30.608205956   30.608205956   30.608205956    1[6-(6,6)]
   518  25.9540539994  25.9540539994  25.9540539994    1[6-(6,6)]
   519  31.1542220264  31.1542220264  31.1542220264    1[6-(1,6,8)]
   520  31.3466286027  31.3466286027  31.3466286027    1[6-(1,6,8)]
   521  30.5059327893  30.5059327893  30.5059327893    1[6-(1,6,8)]
   522  31.8787776151  31.8787776151  31.8787776151    1[6-(1,6,8)]
   523  30.0552493003  30.0552493003  30.0552493003    1[6-(1,6,8)]
   524  30.8699429252  30.8699429252  30.8699429252    1[6-(1,6,8)]
   525  49.4241743236  49.4241743236  49.4241743236    1[6-(1,6,8)]
   526  32.6172002541  32.6172002541  32.6172002541    1[6-(1,6,8)]
   527  50.0464609158  50.0464609158  50.0464609158    1[6-(1,6,8)]
   528  33.3434901999  33.3434901999  33.3434901999    1[6-(1,6,8)]
   529  50.5266105879  50.5266105879  50.5266105879    1[6-(1,6,8)]
   530  48.9700262519  48.9700262519  48.9700262519    1[6-(1,6,8)]
   531  33.4994963057  33.4994963057  33.4994963057    1[6-(1,6,8)]
   532  32.0330480562  32.0330480562  32.0330480562    1[6-(1,6,8)]
   533  32.5027985644  32.5027985644  32.5027985644    1[6-(1,6,8)]
   534  32.7298728556  32.7298728556  32.7298728556    1[6-(1,6,8)]
   535   32.284392995   32.284392995   32.284392995    1[6-(6,6)]
   536   31.693308653   31.693308653   31.693308653    1[6-(6,6)]
   537  29.3185647167  29.3185647167  29.3185647167    1[6-(6,6)]
   538  28.6668063397  28.6668063397  28.6668063397    1[6-(6,6)]
   539  26.2625947733  26.2625947733  26.2625947733    1[6-(6,6)]
   540  25.3993681085  25.3993681085  25.3993681085    1[6-(6,6)]
   541  25.1272270932  25.1272270932  25.1272270932    1[6-(1,6,8)]
   542  25.0717591161  25.0717591161  25.0717591161    1[6-(1,6,8)]
   543  25.9107211372  25.9107211372  25.9107211372    1[6-(1,6,8)]
   544   24.376670933   24.376670933   24.376670933    1[6-(1,6,8)]
   545  25.7564513073  25.7564513073  25.7564513073    1[6-(1,6,8)]
   546  24.2553352578  24.2553352578  24.2553352578    1[6-(1,6,8)]
   547  24.3853399952  24.3853399952  24.3853399952    1[6-(1,6,8)]
   548  24.9209584492  24.9209584492  24.9209584492    1[6-(1,6,8)]
   549  27.2627682695  27.2627682695  27.2627682695    1[6-(1,6,8)]
   550  26.0320620349  26.0320620349  26.0320620349    1[6-(1,6,8)]
   551  24.4668096425  24.4668096425  24.4668096425    1[6-(1,6,8)]
   552  25.4739096889  25.4739096889  25.4739096889    1[6-(1,6,8)]
   553  25.9124559818  25.9124559818  25.9124559818    1[6-(1,6,8)]
   554  24.5153433013  24.5153433013  24.5153433013    1[6-(1,6,8)]
   555  25.3924369934  25.3924369934  25.3924369934    1[6-(1,6,8)]
   556   25.293634127   25.293634127   25.293634127    1[6-(1,6,8)]
   557  27.5886365759  27.5886365759  27.5886365759    1[6-(6,6)]
   558  44.3470754778  44.3470754778  44.3470754778    1[6-(6,6)]
   559  23.3002293059  23.3002293059  23.3002293059    1[6-(6,6)]
   560  23.7873134587  23.7873134587  23.7873134587    1[6-(6,6)]
   561  39.3861111933  39.3861111933  39.3861111933    1[6-(6,6)]
   562  38.6858200163  38.6858200163  38.6858200163    1[6-(6,6)]
   563  42.5668793211  42.5668793211  42.5668793211    1[6-(6,6)]
   564  43.1961016319  43.1961016319  43.1961016319    1[6-(6,6)]
   565  28.2559996177  28.2559996177  28.2559996177    1[6-(6,6)]
   566  27.7914527766  27.7914527766  27.7914527766    1[6-(6,6)]
   567   31.303300994   31.303300994   31.303300994    1[6-(6,6)]
   568   31.769581225   31.769581225   31.769581225    1[6-(6,6)]
   569  27.6995860002  27.6995860002  27.6995860002    1[6-(6,6)]
   570  27.2315723946  27.2315723946  27.2315723946    1[6-(6,6)]
   571   28.945896242   28.945896242   28.945896242    1[6-(6,6)]
   572  29.4104430753  29.4104430753  29.4104430753    1[6-(6,6)]
   573   44.258652206   44.258652206   44.258652206    1[6-(6,6)]
   574  46.5623277094  46.5623277094  46.5623277094    1[6-(6,6)]
   575  43.7490337664  43.7490337664  43.7490337664    1[6-(1,6,8)]
   576  44.9762741727  44.9762741727  44.9762741727    1[6-(1,6,8)]
   577  45.8776353093  45.8776353093  45.8776353093    1[6-(1,6,8)]
   578  44.5411915651  44.5411915651  44.5411915651    1[6-(1,6,8)]
   579  44.4701205403  44.4701205403  44.4701205403    1[6-(1,6,8)]
   580  45.1548099152  45.1548099152  45.1548099152    1[6-(1,6,8)]
   581  60.8801488336  60.8801488336  60.8801488336    1[6-(1,6,8)]
   582  43.0851424641  43.0851424641  43.0851424641    1[6-(1,6,8)]
   583  58.4707363158  58.4707363158  58.4707363158    1[6-(1,6,8)]
   584  40.9461387399  40.9461387399  40.9461387399    1[6-(1,6,8)]
   585  56.4548043879  56.4548043879  56.4548043879    1[6-(1,6,8)]
   586  57.3475001219  57.3475001219  57.3475001219    1[6-(1,6,8)]
   587  37.7948367257  37.7948367257  37.7948367257    1[6-(1,6,8)]
   588  38.1640484862  38.1640484862  38.1640484862    1[6-(1,6,8)]
   589  37.4897615944  37.4897615944  37.4897615944    1[6-(1,6,8)]
   590  38.6944678456  38.6944678456  38.6944678456    1[6-(1,6,8)]
   591   38.061781865   38.061781865   38.061781865    1[6-(6,6)]
   592   37.460297183   37.460297183   37.460297183    1[6-(6,6)]
   593  38.4916645967  38.4916645967  38.4916645967    1[6-(6,6)]
   594  40.3463881597  40.3463881597  40.3463881597    1[6-(6,6)]
   595  41.3846891333  41.3846891333  41.3846891333    1[6-(6,6)]
   596  41.0986813385  41.0986813385  41.0986813385    1[6-(6,6)]
   597  39.8593087032  39.8593087032  39.8593087032    1[6-(1,6,8)]
   598  41.1298840761  41.1298840761  41.1298840761    1[6-(1,6,8)]
   599  38.7863420572  38.7863420572  38.7863420572    1[6-(1,6,8)]
   600   39.888778043   39.888778043   39.888778043    1[6-(1,6,8)]
   601  39.6461053773  39.6461053773  39.6461053773    1[6-(1,6,8)]
   602  40.6098699078  40.6098699078  40.6098699078    1[6-(1,6,8)]
   603  42.4871317652  42.4871317652  42.4871317652    1[6-(1,6,8)]
   604  41.4887000692  41.4887000692  41.4887000692    1[6-(1,6,8)]
   605  42.3484614395  42.3484614395  42.3484614395    1[6-(1,6,8)]
   606  42.5530021249  42.5530021249  42.5530021249    1[6-(1,6,8)]
   607  44.3574598925  44.3574598925  44.3574598925    1[6-(1,6,8)]
   608  44.7665403889  44.7665403889  44.7665403889    1[6-(1,6,8)]
   609  45.8239069118  45.8239069118  45.8239069118    1[6-(1,6,8)]
   610  46.0596476113  46.0596476113  46.0596476113    1[6-(1,6,8)]
   611  45.3402891134  45.3402891134  45.3402891134    1[6-(1,6,8)]
   612   46.692333677   46.692333677   46.692333677    1[6-(1,6,8)]
   613  12.5098769659  12.5098769659  12.5098769659    1[6-(6,6)]
   614  31.2911819978  31.2911819978  31.2911819978    1[6-(6,6)]
   615  16.0893269059  16.0893269059  16.0893269059    1[6-(6,6)]
   616  14.9591581887  14.9591581887  14.9591581887    1[6-(6,6)]
   617  35.6697230333  35.6697230333  35.6697230333    1[6-(6,6)]
   618  36.4826813263  36.4826813263  36.4826813263    1[6-(6,6)]
   619  34.7787580511  34.7787580511  34.7787580511    1[6-(6,6)]
   620  33.9363322519  33.9363322519  33.9363322519    1[6-(6,6)]
   621  44.7561390277  44.7561390277  44.7561390277    1[6-(6,6)]
   622  44.3539942266  44.3539942266  44.3539942266    1[6-(6,6)]
   623   40.908014984   40.908014984   40.908014984    1[6-(6,6)]
   624   41.311893175   41.311893175   41.311893175    1[6-(6,6)]
   625  41.1888269802  41.1888269802  41.1888269802    1[6-(6,6)]
   626  40.8092162646  40.8092162646  40.8092162646    1[6-(6,6)]
   627   42.835550312   42.835550312   42.835550312    1[6-(6,6)]
   628  43.2168944253  43.2168944253  43.2168944253    1[6-(6,6)]
   629   29.136557846   29.136557846   29.136557846    1[6-(6,6)]
   630  31.4870348794  31.4870348794  31.4870348794    1[6-(6,6)]
   631  29.1001548764  29.1001548764  29.1001548764    1[6-(1,6,8)]
   632  27.6805087527  27.6805087527  27.6805087527    1[6-(1,6,8)]
   633  27.6198384393  27.6198384393  27.6198384393    1[6-(1,6,8)]
   634  27.5834371951  27.5834371951  27.5834371951    1[6-(1,6,8)]
   635  29.4780304303  29.4780304303  29.4780304303    1[6-(1,6,8)]
   636  27.9786484052  27.9786484052  27.9786484052    1[6-(1,6,8)]
   637  45.7008526036  45.7008526036  45.7008526036    1[6-(1,6,8)]
   638  28.3010591541  28.3010591541  28.3010591541    1[6-(1,6,8)]
   639  47.4879772758  47.4879772758  47.4879772758    1[6-(1,6,8)]
   640  29.7137715399  29.7137715399  29.7137715399    1[6-(1,6,8)]
   641  49.0237614579  49.0237614579  49.0237614579    1[6-(1,6,8)]
   642  49.6876497119  49.6876497119  49.6876497119    1[6-(1,6,8)]
   643  32.7090704657  32.7090704657  32.7090704657    1[6-(1,6,8)]
   644  33.8063060262  33.8063060262  33.8063060262    1[6-(1,6,8)]
   645  34.0108478644  34.0108478644  34.0108478644    1[6-(1,6,8)]
   646  32.5790679256  32.5790679256  32.5790679256    1[6-(1,6,8)]
   647   33.657237875   33.657237875   33.657237875    1[6-(6,6)]
   648   34.849811843   34.849811843   34.849811843    1[6-(6,6)]
   649  36.1931894567  36.1931894567  36.1931894567    1[6-(6,6)]
   650  34.9902130597  34.9902130597  34.9902130597    1[6-(6,6)]
   651  36.3561247433  36.3561247433  36.3561247433    1[6-(6,6)]
   652  37.5053638685  37.5053638685  37.5053638685    1[6-(6,6)]
   653  39.0168811632  39.0168811632  39.0168811632    1[6-(1,6,8)]
   654  37.8017752761  37.8017752761  37.8017752761    1[6-(1,6,8)]
   655  39.3063590572  39.3063590572  39.3063590572    1[6-(1,6,8)]
   656   39.737973113   39.737973113   39.737973113    1[6-(1,6,8)]
   657  38.6008712073  38.6008712073  38.6008712073    1[6-(1,6,8)]
   658  39.1382217978  39.1382217978  39.1382217978    1[6-(1,6,8)]
   659  37.1309566652  37.1309566652  37.1309566652    1[6-(1,6,8)]
   660  37.5937727392  37.5937727392  37.5937727392    1[6-(1,6,8)]
   661  34.3922013395  34.3922013395  34.3922013395    1[6-(1,6,8)]
   662  35.4183688849  35.4183688849  35.4183688849    1[6-(1,6,8)]
   663  35.1791598425  35.1791598425  35.1791598425    1[6-(1,6,8)]
   664  33.7629806689  33.7629806689  33.7629806689    1[6-(1,6,8)]
   665  32.2670637218  32.2670637218  32.2670637218    1[6-(1,6,8)]
   666  33.4284346813  33.4284346813  33.4284346813    1[6-(1,6,8)]
   667  33.2706945434  33.2706945434  33.2706945434    1[6-(1,6,8)]
   668   32.017453937   32.017453937   32.017453937    1[6-(1,6,8)]
   669  11.9031904659  11.9031904659  11.9031904659    1[6-(6,6)]
   670  28.3652196778  28.3652196778  28.3652196778    1[6-(6,6)]
   671  12.6121465659  12.6121465659  12.6121465659    1[6-(6,6)]
   672  13.2552358187  13.2552358187  13.2552358187    1[6-(6,6)]
   673  28.9476366133  28.9476366133  28.9476366133    1[6-(6,6)]
   674  28.8349646463  28.8349646463  28.8349646463    1[6-(6,6)]
   675  26.6578259011  26.6578259011  26.6578259011    1[6-(6,6)]
   676  26.8710346119  26.8710346119  26.8710346119    1[6-(6,6)]
   677  30.9912890377  30.9912890377  30.9912890377    1[6-(6,6)]
   678  31.8579857166  31.8579857166  31.8579857166    1[6-(6,6)]
   679   31.792116974   31.792116974   31.792116974    1[6-(6,6)]
   680   30.921953515   30.921953515   30.921953515    1[6-(6,6)]
   681  35.1150284202  35.1150284202  35.1150284202    1[6-(6,6)]
   682  35.9626578246  35.9626578246  35.9626578246    1[6-(6,6)]
   683   32.222003342   32.222003342   32.222003342    1[6-(6,6)]
   684  31.3761073353  31.3761073353  31.3761073353    1[6-(6,6)]
   685  39.6547786458  39.6547786458  39.6547786458    1[6-(6,7)]
   686  39.0064925421  39.0064925421  39.0064925421    1[6-(6,6)]
   687  42.9915567943  42.9915567943  42.9915567943    1[6-(6,6)]
   688  43.4422365695  43.4422365695  43.4422365695    1[6-(6,7)]
   689  38.7759530958  38.7759530958  38.7759530958    1[6-(6,6)]
   690  38.2732717598  38.2732717598  38.2732717598    1[6-(6,7)]
   691  41.9220580502  41.9220580502  41.9220580502    1[6-(6,7)]
   692   42.641413229   42.641413229   42.641413229    1[6-(6,6)]
   693  40.5873490887  40.5873490887  40.5873490887    1[6-(1,6,7)]
   694  39.0740995878  39.0740995878  39.0740995878    1[6-(1,6,7)]
   695  24.0421407728  24.0421407728  24.0421407728    1[6-(6,6)]
   696   23.508255941   23.508255941   23.508255941    1[6-(6,6)]
   697  19.7571996869  19.7571996869  19.7571996869    1[6-(6,6)]
   698  19.9964081336  19.9964081336  19.9964081336    1[6-(6,6)]
   699  21.9464709784  21.9464709784  21.9464709784    1[6-(1,6,7)]
   700  20.4245544114  20.4245544114  20.4245544114    1[6-(1,6,7)]
   701  19.7693312428  19.7693312428  19.7693312428    1[6-(6,7)]
   702  20.5961565243  20.5961565243  20.5961565243    1[6-(6,6)]
   703  24.5014850608  24.5014850608  24.5014850608    1[6-(6,6)]
   704  23.4111843679  23.4111843679  23.4111843679    1[6-(6,7)]
   705  24.9209640791  24.9209640791  24.9209640791    1[6-(6,6)]
   706  25.8552597804  25.8552597804  25.8552597804    1[6-(6,7)]
   707  22.3295433908  22.3295433908  22.3295433908    1[6-(6,7)]
   708  21.1855074686  21.1855074686  21.1855074686    1[6-(6,6)]
   709  23.4822466499  23.4822466499  23.4822466499    1[6-(1,6,7)]
   710  25.0682986237  25.0682986237  25.0682986237    1[6-(1,6,7)]
   711  26.1776693223  26.1776693223  26.1776693223    1[6-(6,6)]
   712  43.6571749257  43.6571749257  43.6571749257    1[6-(6,6)]
   713   39.776113942   39.776113942   39.776113942    1[6-(6,6)]
   714  22.3416765869  22.3416765869  22.3416765869    1[6-(6,6)]
   715  42.7800797636  42.7800797636  42.7800797636    1[6-(1,6,7)]
   716  41.2494962776  41.2494962776  41.2494962776    1[6-(1,6,7)]
   717  43.8218482058  43.8218482058  43.8218482058    1[6-(6,7)]
   718  44.9728209221  44.9728209221  44.9728209221    1[6-(6,6)]
   719  60.4103929043  60.4103929043  60.4103929043    1[6-(6,6)]
   720  59.7170352795  59.7170352795  59.7170352795    1[6-(6,7)]
   721  45.4287039158  45.4287039158  45.4287039158    1[6-(6,6)]
   722  46.3768700098  46.3768700098  46.3768700098    1[6-(6,7)]
   723  62.7418053402  62.7418053402  62.7418053402    1[6-(6,7)]
   724   61.344691329   61.344691329   61.344691329    1[6-(6,6)]
   725  63.8355757687  63.8355757687  63.8355757687    1[6-(1,6,7)]
   726  64.1891872978  64.1891872978  64.1891872978    1[6-(1,6,7)]
   727  30.6324895528  30.6324895528  30.6324895528    1[6-(6,6)]
   728  32.7298907409  32.7298907409  32.7298907409    1[6-(6,6)]
   729  33.8773946269  33.8773946269  33.8773946269    1[6-(6,6)]
   730  14.6246325236  14.6246325236  14.6246325236    1[6-(6,6)]
   731  34.8654266484  34.8654266484  34.8654266484    1[6-(1,6,7)]
   732  35.2987740014  35.2987740014  35.2987740014    1[6-(1,6,7)]
   733  17.2836499828  17.2836499828  17.2836499828    1[6-(6,7)]
   734  16.4776218843  16.4776218843  16.4776218843    1[6-(6,6)]
   735  32.4178771908  32.4178771908  32.4178771908    1[6-(6,6)]
   736  33.6624528279  33.6624528279  33.6624528279    1[6-(6,7)]
   737  31.3553077591  31.3553077591  31.3553077591    1[6-(6,6)]
   738  30.2719375004  30.2719375004  30.2719375004    1[6-(6,7)]
   739  14.2536793808  14.2536793808  14.2536793808    1[6-(6,7)]
   740  15.5173221686  15.5173221686  15.5173221686    1[6-(6,6)]
   741  13.3523154899  13.3523154899  13.3523154899    1[6-(1,6,7)]
   742  29.8853894337  29.8853894337  29.8853894337    1[6-(1,6,7)]
   743  27.8954588123  27.8954588123  27.8954588123    1[6-(6,6)]
   744  60.4415902957  60.4415902957  60.4415902957    1[6-(6,6)]
   745   44.624405772   44.624405772   44.624405772    1[6-(6,6)]
   746  11.8841347169  11.8841347169  11.8841347169    1[6-(6,6)]
   747  41.8145815336  41.8145815336  41.8145815336    1[6-(1,6,7)]
   748  42.2496623076  42.2496623076  42.2496623076    1[6-(1,6,7)]
   749  20.5268199958  20.5268199958  20.5268199958    1[6-(6,7)]
   750  20.0241386521  20.0241386521  20.0241386521    1[6-(6,6)]
   751  52.6032043443  52.6032043443  52.6032043443    1[6-(6,6)]
   752  52.8458773195  52.8458773195  52.8458773195    1[6-(6,7)]
   753  19.7987993758  19.7987993758  19.7987993758    1[6-(6,6)]
   754  19.3533199098  19.3533199098  19.3533199098    1[6-(6,7)]
   755  51.3412993102  51.3412993102  51.3412993102    1[6-(6,7)]
   756   52.019053129   52.019053129   52.019053129    1[6-(6,6)]
   757  51.5822418587  51.5822418587  51.5822418587    1[6-(1,6,7)]
   758  52.7418797378  52.7418797378  52.7418797378    1[6-(1,6,7)]
   759  49.3288340928  49.3288340928  49.3288340928    1[6-(6,6)]
   760  47.7653156009  47.7653156009  47.7653156009    1[6-(6,6)]
   761  50.3688670869  50.3688670869  50.3688670869    1[6-(6,6)]
   762  17.3807226236  17.3807226236  17.3807226236    1[6-(6,6)]
   763  47.1915629384  47.1915629384  47.1915629384    1[6-(1,6,7)]
   764  48.2801317114  48.2801317114  48.2801317114    1[6-(1,6,7)]
   765  14.9487736528  14.9487736528  14.9487736528    1[6-(6,7)]
   766  14.9279712243  14.9279712243  14.9279712243    1[6-(6,6)]
   767  47.0840899808  47.0840899808  47.0840899808    1[6-(6,6)]
   768  46.9298198879  46.9298198879  46.9298198879    1[6-(6,7)]
   769  47.7271763091  47.7271763091  47.7271763091    1[6-(6,6)]
   770  47.8762463404  47.8762463404  47.8762463404    1[6-(6,7)]
   771  15.4185174608  15.4185174608  15.4185174608    1[6-(6,7)]
   772  15.2989150286  15.2989150286  15.2989150286    1[6-(6,6)]
   773  15.1671748199  15.1671748199  15.1671748199    1[6-(1,6,7)]
   774  49.0497492737  49.0497492737  49.0497492737    1[6-(1,6,7)]
   775  49.9303124923  49.9303124923  49.9303124923    1[6-(6,6)]
   776  51.9063779357  51.9063779357  51.9063779357    1[6-(6,6)]
   777   19.602921122   19.602921122   19.602921122    1[6-(6,6)]
   778  17.7759273269  17.7759273269  17.7759273269    1[6-(6,6)]
   779  19.4087823936  19.4087823936  19.4087823936    1[6-(1,6,7)]
   780  20.5042847576  20.5042847576  20.5042847576    1[6-(1,6,7)]
   781  26.4879556592  26.4879556592  26.4879556592    1[6-(6,7)]
   782  27.6389248629  27.6389248629  27.6389248629    1[6-(6,6)]
   783  25.7425955607  25.7425955607  25.7425955607    1[6-(6,6)]
   784  25.0492411855  25.0492411855  25.0492411855    1[6-(6,7)]
   785  28.0948050092  28.0948050092  28.0948050092    1[6-(6,6)]
   786  29.0429675752  29.0429675752  29.0429675752    1[6-(6,7)]
   787  28.0740022248  28.0740022248  28.0740022248    1[6-(6,7)]
   788   26.676891556   26.676891556   26.676891556    1[6-(6,6)]
   789  29.1677699763  29.1677699763  29.1677699763    1[6-(1,6,7)]
   790  29.5213815672  29.5213815672  29.5213815672    1[6-(1,6,7)]
   791  30.6324852922  30.6324852922  30.6324852922    1[6-(6,6)]
   792  32.7298879041  32.7298879041  32.7298879041    1[6-(6,6)]
   793  33.8773923781  33.8773923781  33.8773923781    1[6-(6,6)]
   794  31.9585290214  31.9585290214  31.9585290214    1[6-(6,6)]
   795  34.8654249566  34.8654249566  34.8654249566    1[6-(1,6,7)]
   796  35.2987726036  35.2987726036  35.2987726036    1[6-(1,6,7)]
   797  34.6175520822  34.6175520822  34.6175520822    1[6-(6,7)]
   798  33.8115274807  33.8115274807  33.8115274807    1[6-(6,6)]
   799  32.4178810542  32.4178810542  32.4178810542    1[6-(6,6)]
   800  33.6624534571  33.6624534571  33.6624534571    1[6-(6,7)]
   801  31.3553143459  31.3553143459  31.3553143459    1[6-(6,6)]
   802  30.2719471046  30.2719471046  30.2719471046    1[6-(6,7)]
   803  31.5875912442  31.5875912442  31.5875912442    1[6-(6,7)]
   804  32.8512310764  32.8512310764  32.8512310764    1[6-(6,6)]
   805  13.3523037451  13.3523037451  13.3523037451    1[6-(1,6,7)]
   806  12.5514774413  12.5514774413  12.5514774413    1[6-(1,6,7)]
   807  27.8954704127  27.8954704127  27.8954704127    1[6-(6,6)]
   808  25.7738002093  25.7738002093  25.7738002093    1[6-(6,6)]
   809   27.290517233   27.290517233   27.290517233    1[6-(6,6)]
   810  11.8841218581  11.8841218581  11.8841218581    1[6-(6,6)]
   811  24.4806910914  24.4806910914  24.4806910914    1[6-(1,6,7)]
   812  24.9157720974  24.9157720974  24.9157720974    1[6-(1,6,7)]
   813  37.8607274492  37.8607274492  37.8607274492    1[6-(6,7)]
   814  37.3580425929  37.3580425929  37.3580425929    1[6-(6,6)]
   815  35.2693070007  35.2693070007  35.2693070007    1[6-(6,6)]
   816  35.5119832255  35.5119832255  35.5119832255    1[6-(6,7)]
   817  37.1327004692  37.1327004692  37.1327004692    1[6-(6,6)]
   818  36.6872174752  36.6872174752  36.6872174752    1[6-(6,7)]
   819  34.0073961948  34.0073961948  34.0073961948    1[6-(6,7)]
   820   34.685153356   34.685153356   34.685153356    1[6-(6,6)]
   821  34.2483360663  34.2483360663  34.2483360663    1[6-(1,6,7)]
   822  35.4079740072  35.4079740072  35.4079740072    1[6-(1,6,7)]
   823  31.9949298322  31.9949298322  31.9949298322    1[6-(6,6)]
   824  30.4314127641  30.4314127641  30.4314127641    1[6-(6,6)]
   825  33.0349648381  33.0349648381  33.0349648381    1[6-(6,6)]
   826  34.7146191214  34.7146191214  34.7146191214    1[6-(6,6)]
   827  29.8576612466  29.8576612466  29.8576612466    1[6-(1,6,7)]
   828  30.9462303136  30.9462303136  30.9462303136    1[6-(1,6,7)]
   829  32.2826757522  32.2826757522  32.2826757522    1[6-(6,7)]
   830  32.2618768207  32.2618768207  32.2618768207    1[6-(6,6)]
   831  29.7501938442  29.7501938442  29.7501938442    1[6-(6,6)]
   832  29.5959205171  29.5959205171  29.5959205171    1[6-(6,7)]
   833  30.3932828959  30.3932828959  30.3932828959    1[6-(6,6)]
   834  30.5423559446  30.5423559446  30.5423559446    1[6-(6,7)]
   835  32.7524293242  32.7524293242  32.7524293242    1[6-(6,7)]
   836  32.6328239364  32.6328239364  32.6328239364    1[6-(6,6)]
   837  15.1671630751  15.1671630751  15.1671630751    1[6-(1,6,7)]
   838  14.3819372813  14.3819372813  14.3819372813    1[6-(1,6,7)]
   839  32.5964240927  32.5964240927  32.5964240927    1[6-(6,6)]
   840  34.5724878493  34.5724878493  34.5724878493    1[6-(6,6)]
   841   36.936832583   36.936832583   36.936832583    1[6-(6,6)]
   842  17.7759144681  17.7759144681  17.7759144681    1[6-(6,6)]
   843  36.7426919514  36.7426919514  36.7426919514    1[6-(1,6,7)]
   844  37.8381945474  37.8381945474  37.8381945474    1[6-(1,6,7)]
   845  39.6547860992  39.6547860992  39.6547860992    1[6-(6,7)]
   846  39.0064964829  39.0064964829  39.0064964829    1[6-(6,6)]
   847  42.9915594507  42.9915594507  42.9915594507    1[6-(6,6)]
   848  43.4422424755  43.4422424755  43.4422424755    1[6-(6,7)]
   849  38.7759541892  38.7759541892  38.7759541892    1[6-(6,6)]
   850  38.2732693252  38.2732693252  38.2732693252    1[6-(6,7)]
   851  41.9220549348  41.9220549348  41.9220549348    1[6-(6,7)]
   852   42.641413456   42.641413456   42.641413456    1[6-(6,6)]
   853  40.5873432963  40.5873432963  40.5873432963    1[6-(1,6,7)]
   854  39.0740938572  39.0740938572  39.0740938572    1[6-(1,6,7)]
   855  41.3760365122  41.3760365122  41.3760365122    1[6-(6,6)]
   856   40.842153104   40.842153104   40.842153104    1[6-(6,6)]
   857  37.0910974381  37.0910974381  37.0910974381    1[6-(6,6)]
   858  37.3303046314  37.3303046314  37.3303046314    1[6-(6,6)]
   859  39.2803692866  39.2803692866  39.2803692866    1[6-(1,6,7)]
   860  37.7584530136  37.7584530136  37.7584530136    1[6-(1,6,7)]
   861  37.1032333422  37.1032333422  37.1032333422    1[6-(6,7)]
   862  37.9300621207  37.9300621207  37.9300621207    1[6-(6,6)]
   863  41.8353889242  41.8353889242  41.8353889242    1[6-(6,6)]
   864  40.7450849971  40.7450849971  40.7450849971    1[6-(6,7)]
   865  42.2548706659  42.2548706659  42.2548706659    1[6-(6,6)]
   866  43.1891693846  43.1891693846  43.1891693846    1[6-(6,7)]
   867  39.6634552542  39.6634552542  39.6634552542    1[6-(6,7)]
   868  38.5194163764  38.5194163764  38.5194163764    1[6-(6,6)]
   869  23.4822349051  23.4822349051  23.4822349051    1[6-(1,6,7)]
   870  25.0682866313  25.0682866313  25.0682866313    1[6-(1,6,7)]
   871  43.5115809227  43.5115809227  43.5115809227    1[6-(6,6)]
   872  43.6571848393  43.6571848393  43.6571848393    1[6-(6,6)]
   873   39.776125403   39.776125403   39.776125403    1[6-(6,6)]
   874  22.3416637281  22.3416637281  22.3416637281    1[6-(6,6)]
   875  42.7800893214  42.7800893214  42.7800893214    1[6-(1,6,7)]
   876  41.2495060674  41.2495060674  41.2495060674    1[6-(1,6,7)]
   877  29.6808471442  29.6808471442  29.6808471442    1[6-(6,7)]
   878  30.3291332479  30.3291332479  30.3291332479    1[6-(6,6)]
   879  26.3440689957  26.3440689957  26.3440689957    1[6-(6,6)]
   880  25.8933892205  25.8933892205  25.8933892205    1[6-(6,7)]
   881  30.5596726942  30.5596726942  30.5596726942    1[6-(6,6)]
   882  31.0623540302  31.0623540302  31.0623540302    1[6-(6,7)]
   883  27.4135677398  27.4135677398  27.4135677398    1[6-(6,7)]
   884   26.694212561   26.694212561   26.694212561    1[6-(6,6)]
   885  28.7482767013  28.7482767013  28.7482767013    1[6-(1,6,7)]
   886  30.2615262022  30.2615262022  30.2615262022    1[6-(1,6,7)]
   887  45.2934850172  45.2934850172  45.2934850172    1[6-(6,6)]
   888  45.8273698491  45.8273698491  45.8273698491    1[6-(6,6)]
   889  49.5784261031  49.5784261031  49.5784261031    1[6-(6,6)]
   890  49.3392176564  49.3392176564  49.3392176564    1[6-(6,6)]
   891  47.3891548116  47.3891548116  47.3891548116    1[6-(1,6,7)]
   892  48.9110713786  48.9110713786  48.9110713786    1[6-(1,6,7)]
   893  49.5662945472  49.5662945472  49.5662945472    1[6-(6,7)]
   894  48.7394692657  48.7394692657  48.7394692657    1[6-(6,6)]
   895  44.8341407292  44.8341407292  44.8341407292    1[6-(6,6)]
   896  45.9244414221  45.9244414221  45.9244414221    1[6-(6,7)]
   897  44.4146617109  44.4146617109  44.4146617109    1[6-(6,6)]
   898  43.4803660096  43.4803660096  43.4803660096    1[6-(6,7)]
   899  47.0060823992  47.0060823992  47.0060823992    1[6-(6,7)]
   900  48.1501183214  48.1501183214  48.1501183214    1[6-(6,6)]
   901  45.8533791401  45.8533791401  45.8533791401    1[6-(1,6,7)]
   902  44.2673271663  44.2673271663  44.2673271663    1[6-(1,6,7)]
   903  43.1579564677  43.1579564677  43.1579564677    1[6-(6,6)]
   904  25.6784508643  25.6784508643  25.6784508643    1[6-(6,6)]
   905   29.559511848   29.559511848   29.559511848    1[6-(6,6)]
   906  46.9939492031  46.9939492031  46.9939492031    1[6-(6,6)]
   907  26.5555460264  26.5555460264  26.5555460264    1[6-(1,6,7)]
   908  28.0861295124  28.0861295124  28.0861295124    1[6-(1,6,7)]
   909  25.5137775842  25.5137775842  25.5137775842    1[6-(6,7)]
   910  24.3628048679  24.3628048679  24.3628048679    1[6-(6,6)]
   911  8.92523288568  8.92523288568  8.92523288568    1[6-(6,6)]
   912  9.61859051045  9.61859051045  9.61859051045    1[6-(6,7)]
   913  23.9069218742  23.9069218742  23.9069218742    1[6-(6,6)]
   914  22.9587557802  22.9587557802  22.9587557802    1[6-(6,7)]
   915  6.59382044978  6.59382044978  6.59382044978    1[6-(6,7)]
   916  7.99093446098  7.99093446098  7.99093446098    1[6-(6,6)]
   917  5.50005002128  5.50005002128  5.50005002128    1[6-(1,6,7)]
   918  5.14643849223  5.14643849223  5.14643849223    1[6-(1,6,7)]
   919  38.7031362372  38.7031362372  38.7031362372    1[6-(6,6)]
   920  36.6057350491  36.6057350491  36.6057350491    1[6-(6,6)]
   921  35.4582311631  35.4582311631  35.4582311631    1[6-(6,6)]
   922  54.7109932664  54.7109932664  54.7109932664    1[6-(6,6)]
   923  34.4701991416  34.4701991416  34.4701991416    1[6-(1,6,7)]
   924  34.0368517886  34.0368517886  34.0368517886    1[6-(1,6,7)]
   925  52.0519758072  52.0519758072  52.0519758072    1[6-(6,7)]
   926  52.8580039057  52.8580039057  52.8580039057    1[6-(6,6)]
   927  36.9177485992  36.9177485992  36.9177485992    1[6-(6,6)]
   928  35.6731729621  35.6731729621  35.6731729621    1[6-(6,7)]
   929  37.9803180309  37.9803180309  37.9803180309    1[6-(6,6)]
   930  39.0636882896  39.0636882896  39.0636882896    1[6-(6,7)]
   931  55.0819464092  55.0819464092  55.0819464092    1[6-(6,7)]
   932  53.8183036214  53.8183036214  53.8183036214    1[6-(6,6)]
   933  55.9833103001  55.9833103001  55.9833103001    1[6-(1,6,7)]
   934  39.4502363563  39.4502363563  39.4502363563    1[6-(1,6,7)]
   935  41.4401669777  41.4401669777  41.4401669777    1[6-(6,6)]
   936  8.89403549434  8.89403549434  8.89403549434    1[6-(6,6)]
   937   24.711220018   24.711220018   24.711220018    1[6-(6,6)]
   938  57.4514910731  57.4514910731  57.4514910731    1[6-(6,6)]
   939  27.5210442564  27.5210442564  27.5210442564    1[6-(1,6,7)]
   940  27.0859634824  27.0859634824  27.0859634824    1[6-(1,6,7)]
   941  48.8088057942  48.8088057942  48.8088057942    1[6-(6,7)]
   942  49.3114871379  49.3114871379  49.3114871379    1[6-(6,6)]
   943  16.7324214457  16.7324214457  16.7324214457    1[6-(6,6)]
   944  16.4897484705  16.4897484705  16.4897484705    1[6-(6,7)]
   945  49.5368264142  49.5368264142  49.5368264142    1[6-(6,6)]
   946  49.9823058802  49.9823058802  49.9823058802    1[6-(6,7)]
   947  17.9943264798  17.9943264798  17.9943264798    1[6-(6,7)]
   948   17.316572661   17.316572661   17.316572661    1[6-(6,6)]
   949  17.7533839313  17.7533839313  17.7533839313    1[6-(1,6,7)]
   950  16.5937460522  16.5937460522  16.5937460522    1[6-(1,6,7)]
   951  20.0067916972  20.0067916972  20.0067916972    1[6-(6,6)]
   952   21.570310189   21.570310189   21.570310189    1[6-(6,6)]
   953  18.9667587031  18.9667587031  18.9667587031    1[6-(6,6)]
   954  51.9549031664  51.9549031664  51.9549031664    1[6-(6,6)]
   955  22.1440628516  22.1440628516  22.1440628516    1[6-(1,6,7)]
   956  21.0554940786  21.0554940786  21.0554940786    1[6-(1,6,7)]
   957  54.3868521372  54.3868521372  54.3868521372    1[6-(6,7)]
   958  54.4076545657  54.4076545657  54.4076545657    1[6-(6,6)]
   959  22.2515358092  22.2515358092  22.2515358092    1[6-(6,6)]
   960  22.4058059021  22.4058059021  22.4058059021    1[6-(6,7)]
   961  21.6084494809  21.6084494809  21.6084494809    1[6-(6,6)]
   962  21.4593794496  21.4593794496  21.4593794496    1[6-(6,7)]
   963  53.9171083292  53.9171083292  53.9171083292    1[6-(6,7)]
   964  54.0367107614  54.0367107614  54.0367107614    1[6-(6,6)]
   965  54.1684509701  54.1684509701  54.1684509701    1[6-(1,6,7)]
   966  20.2858765163  20.2858765163  20.2858765163    1[6-(1,6,7)]
   967  19.4053132977  19.4053132977  19.4053132977    1[6-(6,6)]
   968  17.4292478543  17.4292478543  17.4292478543    1[6-(6,6)]
   969   49.732704668   49.732704668   49.732704668    1[6-(6,6)]
   970  51.5596984631  51.5596984631  51.5596984631    1[6-(6,6)]
   971  49.9268433964  49.9268433964  49.9268433964    1[6-(1,6,7)]
   972  48.8313410324  48.8313410324  48.8313410324    1[6-(1,6,7)]
   973  42.8476701308  42.8476701308  42.8476701308    1[6-(6,7)]
   974  41.6967009271  41.6967009271  41.6967009271    1[6-(6,6)]
   975  43.5930302293  43.5930302293  43.5930302293    1[6-(6,6)]
   976  44.2863846045  44.2863846045  44.2863846045    1[6-(6,7)]
   977  41.2408207808  41.2408207808  41.2408207808    1[6-(6,6)]
   978  40.2926582148  40.2926582148  40.2926582148    1[6-(6,7)]
   979  41.2616235652  41.2616235652  41.2616235652    1[6-(6,7)]
   980   42.658734234   42.658734234   42.658734234    1[6-(6,6)]
   981  40.1678558137  40.1678558137  40.1678558137    1[6-(1,6,7)]
   982  39.8142442228  39.8142442228  39.8142442228    1[6-(1,6,7)]
   983  38.7031404978  38.7031404978  38.7031404978    1[6-(6,6)]
   984  36.6057378859  36.6057378859  36.6057378859    1[6-(6,6)]
   985  35.4582334119  35.4582334119  35.4582334119    1[6-(6,6)]
   986  37.3770967686  37.3770967686  37.3770967686    1[6-(6,6)]
   987  34.4702008334  34.4702008334  34.4702008334    1[6-(1,6,7)]
   988  34.0368531864  34.0368531864  34.0368531864    1[6-(1,6,7)]
   989  34.7180737078  34.7180737078  34.7180737078    1[6-(6,7)]
   990  35.5240983093  35.5240983093  35.5240983093    1[6-(6,6)]
   991  36.9177447358  36.9177447358  36.9177447358    1[6-(6,6)]
   992  35.6731723329  35.6731723329  35.6731723329    1[6-(6,7)]
   993  37.9803114441  37.9803114441  37.9803114441    1[6-(6,6)]
   994  39.0636786854  39.0636786854  39.0636786854    1[6-(6,7)]
   995  37.7480345458  37.7480345458  37.7480345458    1[6-(6,7)]
   996  36.4843947136  36.4843947136  36.4843947136    1[6-(6,6)]
   997  55.9833220449  55.9833220449  55.9833220449    1[6-(1,6,7)]
   998  56.7841483487  56.7841483487  56.7841483487    1[6-(1,6,7)]
   999  41.4401553773  41.4401553773  41.4401553773    1[6-(6,6)]
  1000  43.5618255807  43.5618255807  43.5618255807    1[6-(6,6)]
  1001   42.045108557   42.045108557   42.045108557    1[6-(6,6)]
  1002  57.4515039319  57.4515039319  57.4515039319    1[6-(6,6)]
  1003  44.8549346986  44.8549346986  44.8549346986    1[6-(1,6,7)]
  1004  44.4198536926  44.4198536926  44.4198536926    1[6-(1,6,7)]
  1005  31.4748983408  31.4748983408  31.4748983408    1[6-(6,7)]
  1006  31.9775831971  31.9775831971  31.9775831971    1[6-(6,6)]
  1007  34.0663187893  34.0663187893  34.0663187893    1[6-(6,6)]
  1008  33.8236425645  33.8236425645  33.8236425645    1[6-(6,7)]
  1009  32.2029253208  32.2029253208  32.2029253208    1[6-(6,6)]
  1010  32.6484083148  32.6484083148  32.6484083148    1[6-(6,7)]
  1011  35.3282295952  35.3282295952  35.3282295952    1[6-(6,7)]
  1012   34.650472434   34.650472434   34.650472434    1[6-(6,6)]
  1013  35.0872897237  35.0872897237  35.0872897237    1[6-(1,6,7)]
  1014  33.9276517828  33.9276517828  33.9276517828    1[6-(1,6,7)]
  1015  37.3406959578  37.3406959578  37.3406959578    1[6-(6,6)]
  1016  38.9042130259  38.9042130259  38.9042130259    1[6-(6,6)]
  1017  36.3006609519  36.3006609519  36.3006609519    1[6-(6,6)]
  1018  34.6210066686  34.6210066686  34.6210066686    1[6-(6,6)]
  1019  39.4779645434  39.4779645434  39.4779645434    1[6-(1,6,7)]
  1020  38.3893954764  38.3893954764  38.3893954764    1[6-(1,6,7)]
  1021  37.0529500378  37.0529500378  37.0529500378    1[6-(6,7)]
  1022  37.0737489693  37.0737489693  37.0737489693    1[6-(6,6)]
  1023  39.5854319458  39.5854319458  39.5854319458    1[6-(6,6)]
  1024  39.7397052729  39.7397052729  39.7397052729    1[6-(6,7)]
  1025  38.9423428941  38.9423428941  38.9423428941    1[6-(6,6)]
  1026  38.7932698454  38.7932698454  38.7932698454    1[6-(6,7)]
  1027  36.5831964658  36.5831964658  36.5831964658    1[6-(6,7)]
  1028  36.7028018536  36.7028018536  36.7028018536    1[6-(6,6)]
  1029  54.1684627149  54.1684627149  54.1684627149    1[6-(1,6,7)]
  1030  54.9536885087  54.9536885087  54.9536885087    1[6-(1,6,7)]
  1031  36.7392016973  36.7392016973  36.7392016973    1[6-(6,6)]
  1032  34.7631379407  34.7631379407  34.7631379407    1[6-(6,6)]
  1033   32.398793207   32.398793207   32.398793207    1[6-(6,6)]
  1034  51.5597113219  51.5597113219  51.5597113219    1[6-(6,6)]
  1035  32.5929338386  32.5929338386  32.5929338386    1[6-(1,6,7)]
  1036  31.4974312426  31.4974312426  31.4974312426    1[6-(1,6,7)]
  1037  29.6808396908  29.6808396908  29.6808396908    1[6-(6,7)]
  1038  30.3291293071  30.3291293071  30.3291293071    1[6-(6,6)]
  1039  26.3440663393  26.3440663393  26.3440663393    1[6-(6,6)]
  1040  25.8933833145  25.8933833145  25.8933833145    1[6-(6,7)]
  1041  30.5596716008  30.5596716008  30.5596716008    1[6-(6,6)]
  1042  31.0623564648  31.0623564648  31.0623564648    1[6-(6,7)]
  1043  27.4135708552  27.4135708552  27.4135708552    1[6-(6,7)]
  1044   26.694212334   26.694212334   26.694212334    1[6-(6,6)]
  1045  28.7482824937  28.7482824937  28.7482824937    1[6-(1,6,7)]
  1046  30.2615319328  30.2615319328  30.2615319328    1[6-(1,6,7)]
  1047  27.9595892778  27.9595892778  27.9595892778    1[6-(6,6)]
  1048  28.4934726859  28.4934726859  28.4934726859    1[6-(6,6)]
  1049  32.2445283519  32.2445283519  32.2445283519    1[6-(6,6)]
  1050  32.0053211586  32.0053211586  32.0053211586    1[6-(6,6)]
  1051  30.0552565034  30.0552565034  30.0552565034    1[6-(1,6,7)]
  1052  31.5771727764  31.5771727764  31.5771727764    1[6-(1,6,7)]
  1053  32.2323924478  32.2323924478  32.2323924478    1[6-(6,7)]
  1054  31.4055636693  31.4055636693  31.4055636693    1[6-(6,6)]
  1055  27.5002368658  27.5002368658  27.5002368658    1[6-(6,6)]
  1056  28.5905407929  28.5905407929  28.5905407929    1[6-(6,7)]
  1057  27.0807551241  27.0807551241  27.0807551241    1[6-(6,6)]
  1058  26.1464564054  26.1464564054  26.1464564054    1[6-(6)]
  1059  29.6721705358  29.6721705358  29.6721705358    1[6-(6)]
  1060  30.8162094136  30.8162094136  30.8162094136    1[6-(6,6)]
  1061  45.8533908849  45.8533908849  45.8533908849    1[6-(1,6)]
  1062  44.2673391587  44.2673391587  44.2673391587    1[6-(1,6)]
  1063  25.8240448673  25.8240448673  25.8240448673    1[6-(6,6)]
  1064  25.6784409507  25.6784409507  25.6784409507    1[6-(6,6)]
  1065   29.559500387   29.559500387   29.559500387    1[6-(6,6)]
  1066  46.9939620619  46.9939620619  46.9939620619    1[6-(6,6)]
  1067  26.5555364686  26.5555364686  26.5555364686    1[6-(1,6,7)]
  1068  28.0861197226  28.0861197226  28.0861197226    1[6-(1,6,7)]
  1069  21.0156396587  21.0156396587  21.0156396587    6[6-(1,6),6-(6,6),8-(6)]
  1070  21.7419298907  21.7419298907  21.7419298907    6[6-(1,6),6-(6,29),6-(6,8)]
  1071  22.3832833474  22.3832833474  22.3832833474    6[1-(0),6-(6,6),6-(6,8)]
  1072  22.3711487044  22.3711487044  22.3711487044    6[6-(1,6),6-(6,6),8-(6)]
  1073  21.5425884314  21.5425884314  21.5425884314    6[6-(1,6),6-(6),6-(6,8)]
  1074  20.9480365202  20.9480365202  20.9480365202    6[1-(0),6-(6,6),6-(6,8)]
  1075  23.5290521722  23.5290521722  23.5290521722    6[1-(0),1-(0),6-(1,1,8),8-(6)]
  1076   23.863595328   23.863595328   23.863595328    6[1-(0),1-(0),6-(1,1,8),8-(6)]
  1077  23.1546370308  23.1546370308  23.1546370308    6[1-(0),1-(0),6-(1,1,8),8-(6)]
  1078  23.2187720972  23.2187720972  23.2187720972    6[1-(0),1-(0),6-(1,1,8),8-(6)]
  1079  21.6327198835  21.6327198835  21.6327198835    6[1-(0),1-(0),6-(1,1,8),8-(6)]
  1080   20.317077036   20.317077036   20.317077036    6[1-(0),1-(0),6-(1,1,8),8-(6)]
  1081  18.9737011322  18.9737011322  18.9737011322    6[1-(0),1-(0),6-(1,1,8),8-(6)]
  1082  18.6148905783  18.6148905783  18.6148905783    6[1-(0),1-(0),6-(1,1,8),8-(6)]
  1083  17.4899217449  17.4899217449  17.4899217449    6[6-(1,6),6-(6,6),8-(6)]
  1084  17.7343303848  17.7343303848  17.7343303848    6[1-(0),6-(1,6),6-(6,8)]
  1085  17.0617760783  17.0617760783  17.0617760783    6[1-(0),6-(1,6),6-(1,6)]
  1086  50.9096828095  50.9096828095  50.9096828095    6[1-(0),6-(1,6),6-(6,6)]
  1087  50.7571437545  50.7571437545  50.7571437545    6[6-(1,6),6-(6,6),6-(6,8)]
  1088  51.3430285841  51.3430285841  51.3430285841    6[6-(1,6),6-(6,6),6-(6,8)]
  1089  51.2424912291  51.2424912291  51.2424912291    6[1-(0),6-(1,6),6-(6,6)]
  1090  50.3896635967  50.3896635967  50.3896635967    6[1-(0),6-(1,6),6-(1,6)]
  1091  49.6859081619  49.6859081619  49.6859081619    6[1-(0),6-(1,6),6-(6,8)]
  1092  49.8592478196  49.8592478196  49.8592478196    6[6-(1,6),6-(6,6),8-(6)]
  1093   48.333865842   48.333865842   48.333865842    6[1-(0),1-(0),6-(1,1,8),8-(6)]
  1094  47.6734453507  47.6734453507  47.6734453507    6[1-(0),1-(0),6-(1,1,8),8-(6)]
  1095  48.3182681483  48.3182681483  48.3182681483    6[1-(0),1-(0),6-(1,1,8),8-(6)]
  1096  49.4051043746  49.4051043746  49.4051043746    6[1-(0),1-(0),6-(1,1,8),8-(6)]
  1097  51.5753092658  51.5753092658  51.5753092658    6[1-(0),1-(0),6-(1,1,8),8-(6)]
  1098  52.1923955952  52.1923955952  52.1923955952    6[1-(0),1-(0),6-(1,1,8),8-(6)]
  1099  53.6363080725  53.6363080725  53.6363080725    6[1-(0),1-(0),6-(1,1,8),8-(6)]
  1100  54.1251230313  54.1251230313  54.1251230313    6[1-(0),1-(0),6-(1,1,8),8-(6)]
  1101  21.5443210322  21.5443210322  21.5443210322    6[6-(6),6-(6,6)]
  1102  21.6725911417  21.6725911417  21.6725911417    6[6-(6),6-(6,6)]
  1103  22.0487357737  22.0487357737  22.0487357737    6[6-(1,6),6-(1,6),6-(6)]
  1104  22.6675552222  22.6675552222  22.6675552222    6[1-(0),6-(1,6),6-(6,6)]
  1105  23.1667706757  23.1667706757  23.1667706757    6[1-(0),6-(1,6),6-(6,6)]
  1106  23.0228991355  23.0228991355  23.0228991355    6[6-(1,6),6-(1,6),6-(6)]
  1107  22.2723420469  22.2723420469  22.2723420469    6[1-(0),6-(1,6),6-(6,6)]
  1108  21.8216615754  21.8216615754  21.8216615754    6[1-(0),6-(1,6),6-(6,6)]
  1109  23.4111776367  23.4111776367  23.4111776367    6[6-(6),6-(6,6)]
  1110  23.8687917843  23.8687917843  23.8687917843    6[6-(6),6-(6,6)]
  1111  23.9658606804  23.9658606804  23.9658606804    6[6-(1,6),6-(1,6),6-(6)]
  1112  23.5151789554  23.5151789554  23.5151789554    6[1-(0),6-(1,6),6-(6,6)]
  1113  23.6226481838  23.6226481838  23.6226481838    6[1-(0),6-(1,6),6-(6,6)]
  1114  24.4858756688  24.4858756688  24.4858756688    6[6-(1,6),6-(1,6),6-(8,8)]
  1115  24.9348238644  24.9348238644  24.9348238644    6[1-(0),6-(1,6),6-(6,6)]
  1116  24.7458854067  24.7458854067  24.7458854067    6[1-(0),6-(1,6),6-(6,6)]
  1117  24.4442731869  24.4442731869  24.4442731869    6[6-(6,6),8-(0),8-(29)]
  1118  21.7575314375  21.7575314375  21.7575314375    6[6-(6,29),6-(6,6),29-(6,8,8)]
  1119  21.7124641253  21.7124641253  21.7124641253    6[6-(6,29),6-(6,6),29-(6,8,8)]
  1120  21.1300460911  21.1300460911  21.1300460911    6[6-(1,6),6-(1,6),6-(6,29)]
  1121  55.5187707886  55.5187707886  55.5187707886    6[1-(0),6-(1,6),6-(6,6)]
  1122  54.9970214044  54.9970214044  54.9970214044    6[1-(0),6-(1,6),6-(6,6)]
  1123  54.7578141105  54.7578141105  54.7578141105    6[6-(1,6),6-(1,6),6-(6)]
  1124  20.3690894208  20.3690894208  20.3690894208    6[1-(0),6-(1,6),6-(6,6)]
  1125  20.8908387972  20.8908387972  20.8908387972    6[1-(0),6-(1,6),6-(6,6)]
  1126  54.0124575556  54.0124575556  54.0124575556    6[6-(6),6-(6,6)]
  1127  36.6265309244  36.6265309244  36.6265309244    6[6-(6),6-(6,6)]
  1128  36.1741172176  36.1741172176  36.1741172176    6[6-(1,6),6-(1,6),6-(6)]
  1129  34.7995391178  34.7995391178  34.7995391178    6[1-(0),6-(1,6),6-(6,6)]
  1130  34.2933902436  34.2933902436  34.2933902436    6[1-(0),6-(1,6),6-(6,6)]
  1131  35.1583527046  35.1583527046  35.1583527046    6[6-(1,6),6-(1,6),6-(8,8)]
  1132  36.5329308122  36.5329308122  36.5329308122    6[1-(0),6-(1,6),6-(6,6)]
  1133  37.0390796786  37.0390796786  37.0390796786    6[1-(0),6-(1,6),6-(6,6)]
  1134  34.4077960571  34.4077960571  34.4077960571    6[6-(6,6),8-(0),8-(29)]
  1135  41.5424440387  41.5424440387  41.5424440387    6[6-(1,6),6-(6,6),8-(6)]
  1136  40.1990666107  40.1990666107  40.1990666107    6[6-(1,6),6-(6,29),6-(6,8)]
  1137  39.6547813074  39.6547813074  39.6547813074    6[1-(0),6-(6,6),6-(6,8)]
  1138  40.4798740344  40.4798740344  40.4798740344    6[6-(1,6),6-(6,6),8-(6)]
  1139  41.8249848214  41.8249848214  41.8249848214    6[6-(1,6),6-(6),6-(6,8)]
  1140  42.4576730302  42.4576730302  42.4576730302    6[1-(0),6-(6,6),6-(6,8)]
  1141  38.4916746522  38.4916746522  38.4916746522    6[1-(0),1-(0),6-(1,1,8),8-(6)]
  1142   38.389403528   38.389403528   38.389403528    6[1-(0),1-(0),6-(1,1,8),8-(6)]
  1143  38.5436734508  38.5436734508  38.5436734508    6[1-(0),1-(0),6-(1,1,8),8-(6)]
  1144  37.4845717972  37.4845717972  37.4845717972    6[1-(0),1-(0),6-(1,1,8),8-(6)]
  1145  36.7825484835  36.7825484835  36.7825484835    6[1-(0),1-(0),6-(1,1,8),8-(6)]
  1146   19.594253406   19.594253406   19.594253406    6[1-(0),1-(0),6-(1,1,8),8-(6)]
  1147  19.4417164322  19.4417164322  19.4417164322    6[1-(0),1-(0),6-(1,1,8),8-(6)]
  1148  19.7901289983  19.7901289983  19.7901289983    6[1-(0),1-(0),6-(1,1,8),8-(6)]
  1149  21.4940526449  21.4940526449  21.4940526449    6[6-(1,6),6-(6,6),8-(6)]
  1150  20.6048242248  20.6048242248  20.6048242248    6[1-(0),6-(1,6),6-(6,8)]
  1151  20.9515032383  20.9515032383  20.9515032383    6[1-(0),6-(1,6),6-(1,6)]
  1152  22.3780834095  22.3780834095  22.3780834095    6[1-(0),6-(1,6),6-(6,6)]
  1153  23.2447776745  23.2447776745  23.2447776745    6[6-(1,6),6-(6,6),6-(6,8)]
  1154  22.8634308841  22.8634308841  22.8634308841    6[6-(1,6),6-(6,6),6-(6,8)]
  1155  23.6469224291  23.6469224291  23.6469224291    6[1-(0),6-(1,6),6-(6,6)]
  1156  25.1341712967  25.1341712967  25.1341712967    6[1-(0),6-(1,6),6-(1,6)]
  1157  25.6888570019  25.6888570019  25.6888570019    6[1-(0),6-(1,6),6-(6,8)]
  1158  24.7389599396  24.7389599396  24.7389599396    6[6-(1,6),6-(6,6),8-(6)]
  1159   26.494885232   26.494885232   26.494885232    6[1-(0),1-(0),6-(1,1,8),8-(6)]
  1160  26.7184936407  26.7184936407  26.7184936407    6[1-(0),1-(0),6-(1,1,8),8-(6)]
  1161  26.8641001183  26.8641001183  26.8641001183    6[1-(0),1-(0),6-(1,1,8),8-(6)]
  1162  44.2240016646  44.2240016646  44.2240016646    6[1-(0),1-(0),6-(1,1,8),8-(6)]
  1163  43.0036957158  43.0036957158  43.0036957158    6[1-(0),1-(0),6-(1,1,8),8-(6)]
  1164  43.9379924152  43.9379924152  43.9379924152    6[1-(0),1-(0),6-(1,1,8),8-(6)]
  1165  43.8686554225  43.8686554225  43.8686554225    6[1-(0),1-(0),6-(1,1,8),8-(6)]
  1166  43.6190462413  43.6190462413  43.6190462413    6[1-(0),1-(0),6-(1,1,8),8-(6)]
  1167  42.5339405422  42.5339405422  42.5339405422    6[6-(6),6-(6,6)]
  1168  43.0522234017  43.0522234017  43.0522234017    6[6-(6),6-(6,6)]
  1169  43.4959702437  43.4959702437  43.4959702437    6[6-(1,6),6-(1,6),6-(6)]
  1170  42.5963400522  42.5963400522  42.5963400522    6[1-(0),6-(1,6),6-(6,6)]
  1171  42.9759515957  42.9759515957  42.9759515957    6[1-(0),6-(1,6),6-(6,6)]
  1172  44.2257256155  44.2257256155  44.2257256155    6[6-(1,6),6-(1,6),6-(6)]
  1173  45.1548234369  45.1548234369  45.1548234369    6[1-(0),6-(1,6),6-(6,6)]
  1174  44.9017494254  44.9017494254  44.9017494254    6[1-(0),6-(1,6),6-(6,6)]
  1175  44.6400049667  44.6400049667  44.6400049667    6[6-(6),6-(6,6)]
  1176  44.8064095943  44.8064095943  44.8064095943    6[6-(6),6-(6,6)]
  1177  45.3818941304  45.3818941304  45.3818941304    6[6-(1,6),6-(1,6),6-(6)]
  1178  46.6212676554  46.6212676554  46.6212676554    6[1-(0),6-(1,6),6-(6,6)]
  1179  47.0771482738  47.0771482738  47.0771482738    6[1-(0),6-(1,6),6-(6,6)]
  1180  46.0735147288  46.0735147288  46.0735147288    6[6-(1,6),6-(1,6),6-(8,8)]
  1181  44.7440047844  44.7440047844  44.7440047844    6[1-(0),6-(1,6),6-(6,6)]
  1182  44.3730603767  44.3730603767  44.3730603767    6[1-(0),6-(1,6),6-(6,6)]
  1183  46.7339351969  46.7339351969  46.7339351969    6[6-(6,6),8-(0),8-(29)]
  1184  39.4502431675  39.4502431675  39.4502431675    6[6-(6,29),6-(6,6),29-(6,8,8)]
  1185  39.0255634453  39.0255634453  39.0255634453    6[6-(6,29),6-(6,6),29-(6,8,8)]
  1186  39.2751726111  39.2751726111  39.2751726111    6[6-(1,6),6-(1,6),6-(6,29)]
  1187  40.4677454186  40.4677454186  40.4677454186    6[1-(0),6-(1,6),6-(6,6)]
  1188  40.7468222144  40.7468222144  40.7468222144    6[1-(0),6-(1,6),6-(6,6)]
  1189  39.8367929905  39.8367929905  39.8367929905    6[6-(1,6),6-(1,6),6-(6)]
  1190  38.6442201908  38.6442201908  38.6442201908    6[1-(0),6-(1,6),6-(6,6)]
  1191  38.3651433872  38.3651433872  38.3651433872    6[1-(0),6-(1,6),6-(6,6)]
  1192  40.1106697556  40.1106697556  40.1106697556    6[6-(6),6-(6,6)]
  1193  23.1407567244  23.1407567244  23.1407567244    6[6-(6),6-(6,6)]
  1194  23.4007663076  23.4007663076  23.4007663076    6[6-(1,6),6-(1,6),6-(6)]
  1195  24.0542545078  24.0542545078  24.0542545078    6[1-(0),6-(1,6),6-(6,6)]
  1196  24.3333313036  24.3333313036  24.3333313036    6[1-(0),6-(1,6),6-(6,6)]
  1197  23.9606533046  23.9606533046  23.9606533046    6[6-(1,6),6-(1,6),6-(8,8)]
  1198  23.3071651122  23.3071651122  23.3071651122    6[1-(0),6-(1,6),6-(6,6)]
  1199  23.0280883086  23.0280883086  23.0280883086    6[1-(0),6-(1,6),6-(6,6)]
  1200  24.2501306571  24.2501306571  24.2501306571    6[6-(6,6),8-(0),8-(29)]
  1201  41.4453741987  41.4453741987  41.4453741987    6[6-(1,6),6-(6,6),8-(6)]
  1202  42.0624608607  42.0624608607  42.0624608607    6[6-(1,6),6-(6,29),6-(6,8)]
  1203  41.9653901774  41.9653901774  41.9653901774    6[1-(0),6-(6,6),6-(6,8)]
  1204  41.1524293544  41.1524293544  41.1524293544    6[6-(1,6),6-(6,6),8-(6)]
  1205  40.6358792814  40.6358792814  40.6358792814    6[6-(1,6),6-(6),6-(6,8)]
  1206  40.5977455602  40.5977455602  40.5977455602    6[1-(0),6-(6,6),6-(6,8)]
  1207  41.9827221122  41.9827221122  41.9827221122    6[1-(0),1-(0),6-(1,1,8),8-(6)]
  1208   41.750446738   41.750446738   41.750446738    6[1-(0),1-(0),6-(1,1,8),8-(6)]
  1209  42.3051297508  42.3051297508  42.3051297508    6[1-(0),1-(0),6-(1,1,8),8-(6)]
  1210  43.3000952472  43.3000952472  43.3000952472    6[1-(0),1-(0),6-(1,1,8),8-(6)]
  1211  45.5881696835  45.5881696835  45.5881696835    6[1-(0),1-(0),6-(1,1,8),8-(6)]
  1212   12.090408096   12.090408096   12.090408096    6[1-(0),1-(0),6-(1,1,8),8-(6)]
  1213  13.5863250122  13.5863250122  13.5863250122    6[1-(0),1-(0),6-(1,1,8),8-(6)]
  1214  13.5967265283  13.5967265283  13.5967265283    6[1-(0),1-(0),6-(1,1,8),8-(6)]
  1215  13.0177755449  13.0177755449  13.0177755449    6[6-(1,6),6-(6,6),8-(6)]
  1216  13.6625972748  13.6625972748  13.6625972748    6[1-(0),6-(1,6),6-(6,8)]
  1217  13.9884756083  13.9884756083  13.9884756083    6[1-(0),6-(1,6),6-(1,6)]
  1218  30.7156893095  30.7156893095  30.7156893095    6[1-(0),6-(1,6),6-(6,6)]
  1219  30.0015318945  30.0015318945  30.0015318945    6[6-(1,6),6-(6,6),6-(6,8)]
  1220  29.7969908841  29.7969908841  29.7969908841    6[6-(1,6),6-(6,6),6-(6,8)]
  1221  29.1140344891  29.1140344891  29.1140344891    6[1-(0),6-(1,6),6-(6,6)]
  1222  28.4796139967  28.4796139967  28.4796139967    6[1-(0),6-(1,6),6-(1,6)]
  1223  28.6286864419  28.6286864419  28.6286864419    6[1-(0),6-(1,6),6-(6,8)]
  1224  29.4052458196  29.4052458196  29.4052458196    6[6-(1,6),6-(6,6),8-(6)]
  1225   29.174706172   29.174706172   29.174706172    6[1-(0),1-(0),6-(1,1,8),8-(6)]
  1226  29.6115215507  29.6115215507  29.6115215507    6[1-(0),1-(0),6-(1,1,8),8-(6)]
  1227  28.8210974283  28.8210974283  28.8210974283    6[1-(0),1-(0),6-(1,1,8),8-(6)]
  1228  62.3760617446  62.3760617446  62.3760617446    6[1-(0),1-(0),6-(1,1,8),8-(6)]
  1229  61.4261646358  61.4261646358  61.4261646358    6[1-(0),1-(0),6-(1,1,8),8-(6)]
  1230  59.8747800752  59.8747800752  59.8747800752    6[1-(0),1-(0),6-(1,1,8),8-(6)]
  1231  58.5002004125  58.5002004125  58.5002004125    6[1-(0),1-(0),6-(1,1,8),8-(6)]
  1232  58.2609915713  58.2609915713  58.2609915713    6[1-(0),1-(0),6-(1,1,8),8-(6)]
  1233  39.9251885922  39.9251885922  39.9251885922    6[6-(6),6-(6,6)]
  1234  39.2786333717  39.2786333717  39.2786333717    6[6-(6),6-(6,6)]
  1235  38.4587389037  38.4587389037  38.4587389037    6[6-(1,6),6-(1,6),6-(6)]
  1236  38.7395473022  38.7395473022  38.7395473022    6[1-(0),6-(1,6),6-(6,6)]
  1237  37.8607177057  37.8607177057  37.8607177057    6[1-(0),6-(1,6),6-(6,6)]
  1238  36.7548147155  36.7548147155  36.7548147155    6[6-(1,6),6-(1,6),6-(6)]
  1239  36.5762763269  36.5762763269  36.5762763269    6[1-(0),6-(1,6),6-(6,6)]
  1240  37.2800335954  37.2800335954  37.2800335954    6[1-(0),6-(1,6),6-(6,6)]
  1241  35.9522542867  35.9522542867  35.9522542867    6[6-(6),6-(6,6)]
  1242  35.3282330743  35.3282330743  35.3282330743    6[6-(6),6-(6,6)]
  1243  34.6556768104  34.6556768104  34.6556768104    6[6-(1,6),6-(1,6),6-(6)]
  1244  33.8669840354  33.8669840354  33.8669840354    6[1-(0),6-(1,6),6-(6,6)]
  1245  33.3036313338  33.3036313338  33.3036313338    6[1-(0),6-(1,6),6-(6,6)]
  1246  33.4440351888  33.4440351888  33.4440351888    6[6-(1,6),6-(1,6),6-(8,8)]
  1247  34.3245974944  34.3245974944  34.3245974944    6[1-(0),6-(1,6),6-(6,6)]
  1248  34.8844835167  34.8844835167  34.8844835167    6[1-(0),6-(1,6),6-(6,6)]
  1249  32.8252138369  32.8252138369  32.8252138369    6[6-(6,6),8-(0),8-(29)]
  1250  42.7956858675  42.7956858675  42.7956858675    6[6-(6,29),6-(6,6),29-(6,8,8)]
  1251  43.2654353853  43.2654353853  43.2654353853    6[6-(6,29),6-(6,6),29-(6,8,8)]
  1252  43.5982472711  43.5982472711  43.5982472711    6[6-(1,6),6-(1,6),6-(6,29)]
  1253  60.0186512286  60.0186512286  60.0186512286    6[1-(0),6-(1,6),6-(6,6)]
  1254  60.2613268344  60.2613268344  60.2613268344    6[1-(0),6-(1,6),6-(6,6)]
  1255  61.4105649305  61.4105649305  61.4105649305    6[6-(1,6),6-(1,6),6-(6)]
  1256  44.9901609808  44.9901609808  44.9901609808    6[1-(0),6-(1,6),6-(6,6)]
  1257  44.7474853672  44.7474853672  44.7474853672    6[1-(0),6-(1,6),6-(6,6)]
  1258  61.8820481556  61.8820481556  61.8820481556    6[6-(6),6-(6,6)]
  1259  44.2361130244  44.2361130244  44.2361130244    6[6-(6),6-(6,6)]
  1260  44.4285203976  44.4285203976  44.4285203976    6[6-(1,6),6-(1,6),6-(6)]
  1261  45.1496108078  45.1496108078  45.1496108078    6[1-(0),6-(1,6),6-(6,6)]
  1262  45.3766859036  45.3766859036  45.3766859036    6[1-(0),6-(1,6),6-(6,6)]
  1263  44.8844039946  44.8844039946  44.8844039946    6[6-(1,6),6-(1,6),6-(8,8)]
  1264  44.1633135922  44.1633135922  44.1633135922    6[1-(0),6-(1,6),6-(6,6)]
  1265  43.9362384886  43.9362384886  43.9362384886    6[1-(0),6-(1,6),6-(6,6)]
  1266  45.3454869571  45.3454869571  45.3454869571    6[6-(6,6),8-(0),8-(29)]
  1267  48.3199861313  48.3199861313  48.3199861313    6[6-(1,6),6-(6,6),8-(6)]
  1268  47.5936958993  47.5936958993  47.5936958993    6[6-(1,6),6-(6,29),6-(6,8)]
  1269  46.9523424426  46.9523424426  46.9523424426    6[1-(0),6-(6,6),6-(6,8)]
  1270  46.9644770856  46.9644770856  46.9644770856    6[6-(1,6),6-(6,6),8-(6)]
  1271  47.7930373586  47.7930373586  47.7930373586    6[6-(1,6),6-(6),6-(6,8)]
  1272  48.3875892698  48.3875892698  48.3875892698    6[1-(0),6-(6,6),6-(6,8)]
  1273  45.8065736178  45.8065736178  45.8065736178    6[1-(0),1-(0),6-(1,1,8),8-(6)]
  1274   45.472030462   45.472030462   45.472030462    6[1-(0),1-(0),6-(1,1,8),8-(6)]
  1275  46.1809887592  46.1809887592  46.1809887592    6[1-(0),1-(0),6-(1,1,8),8-(6)]
  1276  46.1168536928  46.1168536928  46.1168536928    6[1-(0),1-(0),6-(1,1,8),8-(6)]
  1277  47.7029059065  47.7029059065  47.7029059065    6[1-(0),1-(0),6-(1,1,8),8-(6)]
  1278   49.018548754   49.018548754   49.018548754    6[1-(0),1-(0),6-(1,1,8),8-(6)]
  1279  50.3619246578  50.3619246578  50.3619246578    6[1-(0),1-(0),6-(1,1,8),8-(6)]
  1280  50.7207352117  50.7207352117  50.7207352117    6[1-(0),1-(0),6-(1,1,8),8-(6)]
  1281  51.8457040451  51.8457040451  51.8457040451    6[6-(1,6),6-(6,6),8-(6)]
  1282  51.6012954052  51.6012954052  51.6012954052    6[1-(0),6-(1,6),6-(6,8)]
  1283  52.2738497117  52.2738497117  52.2738497117    6[1-(0),6-(1,6),6-(1,6)]
  1284  18.4259429805  18.4259429805  18.4259429805    6[1-(0),6-(1,6),6-(6,6)]
  1285  18.5784820355  18.5784820355  18.5784820355    6[6-(1,6),6-(6,6),6-(6,8)]
  1286  17.9925972059  17.9925972059  17.9925972059    6[6-(1,6),6-(6,6),6-(6,8)]
  1287  18.0931345609  18.0931345609  18.0931345609    6[1-(0),6-(1,6),6-(6,6)]
  1288  18.9459621933  18.9459621933  18.9459621933    6[1-(0),6-(1,6),6-(1,6)]
  1289  19.6497176281  19.6497176281  19.6497176281    6[1-(0),6-(1,6),6-(6,8)]
  1290  19.4763779704  19.4763779704  19.4763779704    6[6-(1,6),6-(6,6),8-(6)]
  1291   21.001759948   21.001759948   21.001759948    6[1-(0),1-(0),6-(1,1,8),8-(6)]
  1292  21.6621804393  21.6621804393  21.6621804393    6[1-(0),1-(0),6-(1,1,8),8-(6)]
  1293  21.0173576417  21.0173576417  21.0173576417    6[1-(0),1-(0),6-(1,1,8),8-(6)]
  1294  19.9305214154  19.9305214154  19.9305214154    6[1-(0),1-(0),6-(1,1,8),8-(6)]
  1295  17.7603165242  17.7603165242  17.7603165242    6[1-(0),1-(0),6-(1,1,8),8-(6)]
  1296  17.1432301948  17.1432301948  17.1432301948    6[1-(0),1-(0),6-(1,1,8),8-(6)]
  1297  15.6993177175  15.6993177175  15.6993177175    6[1-(0),1-(0),6-(1,1,8),8-(6)]
  1298  15.2105027587  15.2105027587  15.2105027587    6[1-(0),1-(0),6-(1,1,8),8-(6)]
  1299  47.7913047578  47.7913047578  47.7913047578    6[6-(6),6-(6,6)]
  1300  47.6630346483  47.6630346483  47.6630346483    6[6-(6),6-(6,6)]
  1301  47.2868900163  47.2868900163  47.2868900163    6[6-(1,6),6-(1,6),6-(6)]
  1302  46.6680705678  46.6680705678  46.6680705678    6[1-(0),6-(1,6),6-(6,6)]
  1303  46.1688551143  46.1688551143  46.1688551143    6[1-(0),6-(1,6),6-(6,6)]
  1304  46.3127266545  46.3127266545  46.3127266545    6[6-(1,6),6-(1,6),6-(6)]
  1305  47.0632837431  47.0632837431  47.0632837431    6[1-(0),6-(1,6),6-(6,6)]
  1306  47.5139642146  47.5139642146  47.5139642146    6[1-(0),6-(1,6),6-(6,6)]
  1307  45.9244481533  45.9244481533  45.9244481533    6[6-(6),6-(6,6)]
  1308  45.4668340057  45.4668340057  45.4668340057    6[6-(6),6-(6,6)]
  1309  45.3697651096  45.3697651096  45.3697651096    6[6-(1,6),6-(1,6),6-(6)]
  1310  45.8204468346  45.8204468346  45.8204468346    6[1-(0),6-(1,6),6-(6,6)]
  1311  45.7129776062  45.7129776062  45.7129776062    6[1-(0),6-(1,6),6-(6,6)]
  1312  44.8497501212  44.8497501212  44.8497501212    6[6-(1,6),6-(1,6),6-(8,8)]
  1313  44.4008019256  44.4008019256  44.4008019256    6[1-(0),6-(1,6),6-(6,6)]
  1314  44.5897403833  44.5897403833  44.5897403833    6[1-(0),6-(1,6),6-(6,6)]
  1315  44.8913526031  44.8913526031  44.8913526031    6[6-(6,6),8-(0),8-(29)]
  1316  47.5780943525  47.5780943525  47.5780943525    6[6-(6,29),6-(6,6),29-(6,8,8)]
  1317  47.6231616647  47.6231616647  47.6231616647    6[6-(6,29),6-(6,6),29-(6,8,8)]
  1318  48.2055796989  48.2055796989  48.2055796989    6[6-(1,6),6-(1,6),6-(6,29)]
  1319  13.8168550014  13.8168550014  13.8168550014    6[1-(0),6-(1,6),6-(6,6)]
  1320  14.3386043856  14.3386043856  14.3386043856    6[1-(0),6-(1,6),6-(6,6)]
  1321  14.5778116795  14.5778116795  14.5778116795    6[6-(1,6),6-(1,6),6-(6)]
  1322  48.9665363692  48.9665363692  48.9665363692    6[1-(0),6-(1,6),6-(6,6)]
  1323  48.4447869928  48.4447869928  48.4447869928    6[1-(0),6-(1,6),6-(6,6)]
  1324  15.3231682344  15.3231682344  15.3231682344    6[6-(6),6-(6,6)]
  1325  32.7090948656  32.7090948656  32.7090948656    6[6-(6),6-(6,6)]
  1326  33.1615085724  33.1615085724  33.1615085724    6[6-(1,6),6-(1,6),6-(6)]
  1327  34.5360866722  34.5360866722  34.5360866722    6[1-(0),6-(1,6),6-(6,6)]
  1328  35.0422355464  35.0422355464  35.0422355464    6[1-(0),6-(1,6),6-(6,6)]
  1329  34.1772730854  34.1772730854  34.1772730854    6[6-(1,6),6-(1,6),6-(8,8)]
  1330  32.8026949778  32.8026949778  32.8026949778    6[1-(0),6-(1,6),6-(6,6)]
  1331  32.2965461114  32.2965461114  32.2965461114    6[1-(0),6-(1,6),6-(6,6)]
  1332  34.9278297329  34.9278297329  34.9278297329    6[6-(6,6),8-(0),8-(29)]
  1333  27.7931817513  27.7931817513  27.7931817513    6[6-(1,6),6-(6,6),8-(6)]
  1334  29.1365591793  29.1365591793  29.1365591793    6[6-(1,6),6-(6,29),6-(6,8)]
  1335  29.6808444826  29.6808444826  29.6808444826    6[1-(0),6-(6,6),6-(6,8)]
  1336  28.8557517556  28.8557517556  28.8557517556    6[6-(1,6),6-(6,6),8-(6)]
  1337  27.5106409686  27.5106409686  27.5106409686    6[6-(1,6),6-(6),6-(6,8)]
  1338  26.8779527598  26.8779527598  26.8779527598    6[1-(0),6-(6,6),6-(6,8)]
  1339  30.8439511378  30.8439511378  30.8439511378    6[1-(0),1-(0),6-(1,1,8),8-(6)]
  1340   30.946222262   30.946222262   30.946222262    6[1-(0),1-(0),6-(1,1,8),8-(6)]
  1341  30.7919523392  30.7919523392  30.7919523392    6[1-(0),1-(0),6-(1,1,8),8-(6)]
  1342  31.8510539928  31.8510539928  31.8510539928    6[1-(0),1-(0),6-(1,1,8),8-(6)]
  1343  32.5530773065  32.5530773065  32.5530773065    6[1-(0),1-(0),6-(1,1,8),8-(6)]
  1344   49.741372384   49.741372384   49.741372384    6[1-(0),1-(0),6-(1,1,8),8-(6)]
  1345  49.8939093578  49.8939093578  49.8939093578    6[1-(0),1-(0),6-(1,1,8),8-(6)]
  1346  49.5454967917  49.5454967917  49.5454967917    6[1-(0),1-(0),6-(1,1,8),8-(6)]
  1347  47.8415731451  47.8415731451  47.8415731451    6[6-(1,6),6-(6,6),8-(6)]
  1348  48.7308015652  48.7308015652  48.7308015652    6[1-(0),6-(1,6),6-(6,8)]
  1349  48.3841225517  48.3841225517  48.3841225517    6[1-(0),6-(1,6),6-(1,6)]
  1350  46.9575423805  46.9575423805  46.9575423805    6[1-(0),6-(1,6),6-(6,6)]
  1351  46.0908481155  46.0908481155  46.0908481155    6[6-(1,6),6-(6,6),6-(6,8)]
  1352  46.4721949059  46.4721949059  46.4721949059    6[6-(1,6),6-(6,6),6-(6,8)]
  1353  45.6887033609  45.6887033609  45.6887033609    6[1-(0),6-(1,6),6-(6,6)]
  1354  44.2014544933  44.2014544933  44.2014544933    6[1-(0),6-(1,6),6-(1,6)]
  1355  43.6467687881  43.6467687881  43.6467687881    6[1-(0),6-(1,6),6-(6,8)]
  1356  44.5966658504  44.5966658504  44.5966658504    6[6-(1,6),6-(6,6),8-(6)]
  1357   42.840740558   42.840740558   42.840740558    6[1-(0),1-(0),6-(1,1,8),8-(6)]
  1358  42.6171321493  42.6171321493  42.6171321493    6[1-(0),1-(0),6-(1,1,8),8-(6)]
  1359  42.4715256717  42.4715256717  42.4715256717    6[1-(0),1-(0),6-(1,1,8),8-(6)]
  1360  25.1116241254  25.1116241254  25.1116241254    6[1-(0),1-(0),6-(1,1,8),8-(6)]
  1361  26.3319300742  26.3319300742  26.3319300742    6[1-(0),1-(0),6-(1,1,8),8-(6)]
  1362  25.3976333748  25.3976333748  25.3976333748    6[1-(0),1-(0),6-(1,1,8),8-(6)]
  1363  25.4669703675  25.4669703675  25.4669703675    6[1-(0),1-(0),6-(1,1,8),8-(6)]
  1364  25.7165795487  25.7165795487  25.7165795487    6[1-(0),1-(0),6-(1,1,8),8-(6)]
  1365  26.8016852478  26.8016852478  26.8016852478    6[6-(6),6-(6,6)]
  1366  26.2834023883  26.2834023883  26.2834023883    6[6-(6),6-(6,6)]
  1367  25.8396555463  25.8396555463  25.8396555463    6[6-(1,6),6-(1,6),6-(6)]
  1368  26.7392857378  26.7392857378  26.7392857378    6[1-(0),6-(1,6),6-(6,6)]
  1369  26.3596741943  26.3596741943  26.3596741943    6[1-(0),6-(1,6),6-(6,6)]
  1370  25.1099001745  25.1099001745  25.1099001745    6[6-(1,6),6-(1,6),6-(6)]
  1371  24.1808023531  24.1808023531  24.1808023531    6[1-(0),6-(1,6),6-(6,6)]
  1372  24.4338763646  24.4338763646  24.4338763646    6[1-(0),6-(1,6),6-(6,6)]
  1373  24.6956208233  24.6956208233  24.6956208233    6[6-(6),6-(6,6)]
  1374  24.5292161957  24.5292161957  24.5292161957    6[6-(6),6-(6,6)]
  1375  23.9537316596  23.9537316596  23.9537316596    6[6-(1,6),6-(1,6),6-(6)]
  1376  22.7143581346  22.7143581346  22.7143581346    6[1-(0),6-(1,6),6-(6,6)]
  1377  22.2584775162  22.2584775162  22.2584775162    6[1-(0),6-(1,6),6-(6,6)]
  1378  23.2621110612  23.2621110612  23.2621110612    6[6-(1,6),6-(1,6),6-(8,8)]
  1379  24.5916210056  24.5916210056  24.5916210056    6[1-(0),6-(1,6),6-(6,6)]
  1380  24.9625654133  24.9625654133  24.9625654133    6[1-(0),6-(1,6),6-(6,6)]
  1381  22.6016905931  22.6016905931  22.6016905931    6[6-(6,6),8-(0),8-(29)]
  1382  29.8853826225  29.8853826225  29.8853826225    6[6-(6,29),6-(6,6),29-(6,8,8)]
  1383  30.3100623447  30.3100623447  30.3100623447    6[6-(6,29),6-(6,6),29-(6,8,8)]
  1384  30.0604531789  30.0604531789  30.0604531789    6[6-(1,6),6-(1,6),6-(6,29)]
  1385  28.8678803714  28.8678803714  28.8678803714    6[1-(0),6-(1,6),6-(6,6)]
  1386  28.5888035756  28.5888035756  28.5888035756    6[1-(0),6-(1,6),6-(6,6)]
  1387  29.4988327995  29.4988327995  29.4988327995    6[6-(1,6),6-(1,6),6-(6)]
  1388  30.6914055992  30.6914055992  30.6914055992    6[1-(0),6-(1,6),6-(6,6)]
  1389  30.9704824028  30.9704824028  30.9704824028    6[1-(0),6-(1,6),6-(6,6)]
  1390  29.2249560344  29.2249560344  29.2249560344    6[6-(6),6-(6,6)]
  1391  46.1948690656  46.1948690656  46.1948690656    6[6-(6),6-(6,6)]
  1392  45.9348594824  45.9348594824  45.9348594824    6[6-(1,6),6-(1,6),6-(6)]
  1393  45.2813712822  45.2813712822  45.2813712822    6[1-(0),6-(1,6),6-(6,6)]
  1394  45.0022944864  45.0022944864  45.0022944864    6[1-(0),6-(1,6),6-(6,6)]
  1395  45.3749724854  45.3749724854  45.3749724854    6[6-(1,6),6-(1,6),6-(8,8)]
  1396  46.0284606778  46.0284606778  46.0284606778    6[1-(0),6-(1,6),6-(6,6)]
  1397  46.3075374814  46.3075374814  46.3075374814    6[1-(0),6-(1,6),6-(6,6)]
  1398  45.0854951329  45.0854951329  45.0854951329    6[6-(6,6),8-(0),8-(29)]
  1399  27.8902515913  27.8902515913  27.8902515913    6[6-(1,6),6-(6,6),8-(6)]
  1400  27.2731649293  27.2731649293  27.2731649293    6[6-(1,6),6-(6,29),6-(6,8)]
  1401  27.3702356126  27.3702356126  27.3702356126    6[1-(0),6-(6,6),6-(6,8)]
  1402  28.1831964356  28.1831964356  28.1831964356    6[6-(1,6),6-(6,6),8-(6)]
  1403  28.6997465086  28.6997465086  28.6997465086    6[6-(1,6),6-(6),6-(6,8)]
  1404  28.7378802298  28.7378802298  28.7378802298    6[1-(0),6-(6,6),6-(6,8)]
  1405  27.3529036778  27.3529036778  27.3529036778    6[1-(0),1-(0),6-(1,1,8),8-(6)]
  1406   27.585179052   27.585179052   27.585179052    6[1-(0),1-(0),6-(1,1,8),8-(6)]
  1407  27.0304960392  27.0304960392  27.0304960392    6[1-(0),1-(0),6-(1,1,8),8-(6)]
  1408  26.0355305428  26.0355305428  26.0355305428    6[1-(0),1-(0),6-(1,1,8),8-(6)]
  1409  23.7474561065  23.7474561065  23.7474561065    6[1-(0),1-(0),6-(1,1,8),8-(6)]
  1410   57.245217694   57.245217694   57.245217694    6[1-(0),1-(0),6-(1,1,8),8-(6)]
  1411  55.7493007778  55.7493007778  55.7493007778    6[1-(0),1-(0),6-(1,1,8),8-(6)]
  1412  55.7388992617  55.7388992617  55.7388992617    6[1-(0),1-(0),6-(1,1,8),8-(6)]
  1413  56.3178502451  56.3178502451  56.3178502451    6[6-(1,6),6-(6,6),8-(6)]
  1414  55.6730285152  55.6730285152  55.6730285152    6[1-(0),6-(1,6),6-(6,8)]
  1415  55.3471501817  55.3471501817  55.3471501817    6[1-(0),6-(1,6),6-(1,6)]
  1416  38.6199364805  38.6199364805  38.6199364805    6[1-(0),6-(1,6),6-(6,6)]
  1417  39.3340938955  39.3340938955  39.3340938955    6[6-(1,6),6-(6,6),6-(6,8)]
  1418  39.5386349059  39.5386349059  39.5386349059    6[6-(1,6),6-(6,6),6-(6,8)]
  1419  40.2215913009  40.2215913009  40.2215913009    6[1-(0),6-(1,6),6-(6,6)]
  1420  40.8560117933  40.8560117933  40.8560117933    6[1-(0),6-(1,6),6-(1,6)]
  1421  40.7069393481  40.7069393481  40.7069393481    6[1-(0),6-(1,6),6-(6,8)]
  1422  39.9303799704  39.9303799704  39.9303799704    6[6-(1,6),6-(6,6),8-(6)]
  1423   40.160919618   40.160919618   40.160919618    6[1-(0),1-(0),6-(1,1,8),8-(6)]
  1424  39.7241042393  39.7241042393  39.7241042393    6[1-(0),1-(0),6-(1,1,8),8-(6)]
  1425  40.5145283617  40.5145283617  40.5145283617    6[1-(0),1-(0),6-(1,1,8),8-(6)]
  1426  6.95956404538  6.95956404538  6.95956404538    6[1-(0),1-(0),6-(1,1,8),8-(6)]
  1427  7.90946115416  7.90946115416  7.90946115416    6[1-(0),1-(0),6-(1,1,8),8-(6)]
  1428   9.4608457148   9.4608457148   9.4608457148    6[1-(0),1-(0),6-(1,1,8),8-(6)]
  1429  10.8354253775  10.8354253775  10.8354253775    6[1-(0),1-(0),6-(1,1,8),8-(6)]
  1430  11.0746342187  11.0746342187  11.0746342187    6[1-(0),1-(0),6-(1,1,8),8-(6)]
  1431  29.4104371978  29.4104371978  29.4104371978    6[6-(6),6-(6,6)]
  1432  30.0569924183  30.0569924183  30.0569924183    6[6-(6),6-(6,6)]
  1433  30.8768868863  30.8768868863  30.8768868863    6[6-(1,6),6-(1,6),6-(6)]
  1434  30.5960784878  30.5960784878  30.5960784878    6[1-(0),6-(1,6),6-(6,6)]
  1435  31.4749080843  31.4749080843  31.4749080843    6[1-(0),6-(1,6),6-(6,6)]
  1436  32.5808110745  32.5808110745  32.5808110745    6[6-(1,6),6-(1,6),6-(6)]
  1437  32.7593494631  32.7593494631  32.7593494631    6[1-(0),6-(1,6),6-(6,6)]
  1438  32.0555921946  32.0555921946  32.0555921946    6[1-(0),6-(1,6),6-(6,6)]
  1439  33.3833715033  33.3833715033  33.3833715033    6[6-(6),6-(6,6)]
  1440  34.0073927157  34.0073927157  34.0073927157    6[6-(6),6-(6,6)]
  1441  34.6799489796  34.6799489796  34.6799489796    6[6-(1,6),6-(1,6),6-(6)]
  1442  35.4686417546  35.4686417546  35.4686417546    6[1-(0),6-(1,6),6-(6,6)]
  1443  36.0319944562  36.0319944562  36.0319944562    6[1-(0),6-(1,6),6-(6,6)]
  1444  35.8915906012  35.8915906012  35.8915906012    6[6-(1,6),6-(1,6),6-(8,8)]
  1445  35.0110282956  35.0110282956  35.0110282956    6[1-(0),6-(1,6),6-(6,6)]
  1446  34.4511422733  34.4511422733  34.4511422733    6[1-(0),6-(1,6),6-(6,6)]
  1447  36.5104119531  36.5104119531  36.5104119531    6[6-(6,6),8-(0),8-(29)]
  1448  26.5399399225  26.5399399225  26.5399399225    6[6-(6,29),6-(6,6),29-(6,8,8)]
  1449  26.0701904047  26.0701904047  26.0701904047    6[6-(6,29),6-(6,6),29-(6,8,8)]
  1450  25.7373785189  25.7373785189  25.7373785189    6[6-(1,6),6-(1,6),6-(6,29)]
  1451  9.31697456144  9.31697456144  9.31697456144    6[1-(0),6-(1,6),6-(6,6)]
  1452  9.07429895563  9.07429895563  9.07429895563    6[1-(0),6-(1,6),6-(6,6)]
  1453  7.92506085951  7.92506085951  7.92506085951    6[6-(1,6),6-(1,6),6-(6)]
  1454  24.3454648092  24.3454648092  24.3454648092    6[1-(0),6-(1,6),6-(6,6)]
  1455  24.5881404228  24.5881404228  24.5881404228    6[1-(0),6-(1,6),6-(6,6)]
  1456  7.45357763443  7.45357763443  7.45357763443    6[6-(6),6-(6,6)]
  1457  25.0995127656  25.0995127656  25.0995127656    6[6-(6),6-(6,6)]
  1458  24.9071053924  24.9071053924  24.9071053924    6[6-(1,6),6-(1,6),6-(6)]
  1459  24.1860149822  24.1860149822  24.1860149822    6[1-(0),6-(1,6),6-(6,6)]
  1460  23.9589398864  23.9589398864  23.9589398864    6[1-(0),6-(1,6),6-(6,6)]
  1461  24.4512217954  24.4512217954  24.4512217954    6[6-(1,6),6-(1,6),6-(8,8)]
  1462  25.1723121978  25.1723121978  25.1723121978    6[1-(0),6-(1,6),6-(6,6)]
  1463  25.3993873014  25.3993873014  25.3993873014    6[1-(0),6-(1,6),6-(6,6)]
  1464  23.9901388329  23.9901388329  23.9901388329    6[6-(6,6),8-(0),8-(29)]
  1465  41.5424441263  41.5424441263  41.5424441263    6[6-(1,6),6-(6,6),8-(6)]
  1466  40.1990670543  40.1990670543  40.1990670543    6[6-(1,6),6-(6,29),6-(6,8)]
  1467  39.6547834376  39.6547834376  39.6547834376    6[1-(0),6-(6,6),6-(6,8)]
  1468  40.4798779906  40.4798779906  40.4798779906    6[6-(1,6),6-(6,6),8-(6)]
  1469  41.8249884836  41.8249884836  41.8249884836    6[6-(1,6),6-(6),6-(6,8)]
  1470  42.4576749748  42.4576749748  42.4576749748    6[1-(0),6-(6,6),6-(6,8)]
  1471  38.4916807128  38.4916807128  38.4916807128    6[1-(0),1-(0),6-(1,1,8),8-(6)]
  1472   38.389411817   38.389411817   38.389411817    6[1-(0),1-(0),6-(1,1,8),8-(6)]
  1473  38.5436853142  38.5436853142  38.5436853142    6[1-(0),1-(0),6-(1,1,8),8-(6)]
  1474  37.4845843878  37.4845843878  37.4845843878    6[1-(0),1-(0),6-(1,1,8),8-(6)]
  1475  19.4486360115  19.4486360115  19.4486360115    6[1-(0),1-(0),6-(1,1,8),8-(6)]
  1476   19.594240609   19.594240609   19.594240609    6[1-(0),1-(0),6-(1,1,8),8-(6)]
  1477  36.7756267328  36.7756267328  36.7756267328    6[1-(0),1-(0),6-(1,1,8),8-(6)]
  1478  37.1240369467  37.1240369467  37.1240369467    6[1-(0),1-(0),6-(1,1,8),8-(6)]
  1479  38.8279580401  38.8279580401  38.8279580401    6[6-(1,6),6-(6,6),8-(6)]
  1480  37.9387283202  37.9387283202  37.9387283202    6[1-(0),6-(1,6),6-(6,8)]
  1481  38.2854053067  38.2854053067  38.2854053067    6[1-(0),6-(1,6),6-(1,6)]
  1482  39.7119850755  39.7119850755  39.7119850755    6[1-(0),6-(1,6),6-(6,6)]
  1483  40.5786808105  40.5786808105  40.5786808105    6[6-(1,6),6-(6,6),6-(6,8)]
  1484  40.1973360009  40.1973360009  40.1973360009    6[6-(1,6),6-(6,6),6-(6,8)]
  1485  40.9808290159  40.9808290159  40.9808290159    6[1-(0),6-(1,6),6-(6,6)]
  1486  42.4680773883  42.4680773883  42.4680773883    6[1-(0),6-(1,6),6-(1,6)]
  1487  43.0227612831  43.0227612831  43.0227612831    6[1-(0),6-(1,6),6-(6,8)]
  1488  42.0728629054  42.0728629054  42.0728629054    6[6-(1,6),6-(6,6),8-(6)]
  1489   43.828785753   43.828785753   43.828785753    6[1-(0),1-(0),6-(1,1,8),8-(6)]
  1490  44.0523919643  44.0523919643  44.0523919643    6[1-(0),1-(0),6-(1,1,8),8-(6)]
  1491  44.1979950067  44.1979950067  44.1979950067    6[1-(0),1-(0),6-(1,1,8),8-(6)]
  1492  44.2239951604  44.2239951604  44.2239951604    6[1-(0),1-(0),6-(1,1,8),8-(6)]
  1493  43.0036879892  43.0036879892  43.0036879892    6[1-(0),1-(0),6-(1,1,8),8-(6)]
  1494  43.9379857098  43.9379857098  43.9379857098    6[1-(0),1-(0),6-(1,1,8),8-(6)]
  1495  43.8686515025  43.8686515025  43.8686515025    6[1-(0),1-(0),6-(1,1,8),8-(6)]
  1496  43.6190443637  43.6190443637  43.6190443637    6[1-(0),1-(0),6-(1,1,8),8-(6)]
  1497  42.5339457828  42.5339457828  42.5339457828    6[6-(6),6-(6,6)]
  1498  43.0522301433  43.0522301433  43.0522301433    6[6-(6),6-(6,6)]
  1499  43.4959789813  43.4959789813  43.4959789813    6[6-(1,6),6-(1,6),6-(6)]
  1500  42.5963503528  42.5963503528  42.5963503528    6[1-(0),6-(1,6),6-(6,6)]
  1501  42.9759636293  42.9759636293  42.9759636293    6[1-(0),6-(1,6),6-(6,6)]
  1502  44.2257379895  44.2257379895  44.2257379895    6[6-(1,6),6-(1,6),6-(6)]
  1503  45.1548342481  45.1548342481  45.1548342481    6[1-(0),6-(1,6),6-(6,6)]
  1504  44.9017583796  44.9017583796  44.9017583796    6[1-(0),6-(1,6),6-(6,6)]
  1505  27.3060932683  27.3060932683  27.3060932683    6[6-(6),6-(6,6)]
  1506  27.4724995207  27.4724995207  27.4724995207    6[6-(6),6-(6,6)]
  1507  28.0479859446  28.0479859446  28.0479859446    6[6-(1,6),6-(1,6),6-(6)]
  1508  29.2873601196  29.2873601196  29.2873601196    6[1-(0),6-(1,6),6-(6,6)]
  1509  29.7432426412  29.7432426412  29.7432426412    6[1-(0),6-(1,6),6-(6,6)]
  1510  28.7396105662  28.7396105662  28.7396105662    6[6-(1,6),6-(1,6),6-(8,8)]
  1511  27.4101002506  27.4101002506  27.4101002506    6[1-(0),6-(1,6),6-(6,6)]
  1512  27.0391537383  27.0391537383  27.0391537383    6[1-(0),6-(1,6),6-(6,6)]
  1513  29.4000332781  29.4000332781  29.4000332781    6[6-(6,6),8-(0),8-(29)]
  1514  39.4502415375  39.4502415375  39.4502415375    6[6-(6,29),6-(6,6),29-(6,8,8)]
  1515  39.0255601597  39.0255601597  39.0255601597    6[6-(6,29),6-(6,6),29-(6,8,8)]
  1516  39.2751673139  39.2751673139  39.2751673139    6[6-(1,6),6-(1,6),6-(6,29)]
  1517  40.4677391464  40.4677391464  40.4677391464    6[1-(0),6-(1,6),6-(6,6)]
  1518  40.7468139306  40.7468139306  40.7468139306    6[1-(0),6-(1,6),6-(6,6)]
  1519  39.8367836545  39.8367836545  39.8367836545    6[6-(1,6),6-(1,6),6-(6)]
  1520  38.6442118142  38.6442118142  38.6442118142    6[1-(0),6-(1,6),6-(6,6)]
  1521  38.3651370378  38.3651370378  38.3651370378    6[1-(0),6-(1,6),6-(6,6)]
  1522  40.1106581294  40.1106581294  40.1106581294    6[6-(6),6-(6,6)]
  1523  40.4746691706  40.4746691706  40.4746691706    6[6-(6),6-(6,6)]
  1524  40.7346765874  40.7346765874  40.7346765874    6[6-(1,6),6-(1,6),6-(6)]
  1525  41.3881644472  41.3881644472  41.3881644472    6[1-(0),6-(1,6),6-(6,6)]
  1526  41.6672392314  41.6672392314  41.6672392314    6[1-(0),6-(1,6),6-(6,6)]
  1527  41.2945595304  41.2945595304  41.2945595304    6[6-(1,6),6-(1,6),6-(8,8)]
  1528  40.6410716628  40.6410716628  40.6410716628    6[1-(0),6-(1,6),6-(6,6)]
  1529  40.3619968864  40.3619968864  40.3619968864    6[1-(0),6-(1,6),6-(6,6)]
  1530  41.5840344379  41.5840344379  41.5840344379    6[6-(6,6),8-(0),8-(29)]
  1531  24.1114742863  24.1114742863  24.1114742863    6[6-(1,6),6-(6,6),8-(6)]
  1532  24.7285613043  24.7285613043  24.7285613043    6[6-(1,6),6-(6,29),6-(6,8)]
  1533  24.6314923076  24.6314923076  24.6314923076    6[1-(0),6-(6,6),6-(6,8)]
  1534  23.8185333106  23.8185333106  23.8185333106    6[6-(1,6),6-(6,6),8-(6)]
  1535  23.3019829436  23.3019829436  23.3019829436    6[6-(1,6),6-(6),6-(6,8)]
  1536  23.2638475048  23.2638475048  23.2638475048    6[1-(0),6-(6,6),6-(6,8)]
  1537  24.6488281728  24.6488281728  24.6488281728    6[1-(0),1-(0),6-(1,1,8),8-(6)]
  1538   24.416555027   24.416555027   24.416555027    6[1-(0),1-(0),6-(1,1,8),8-(6)]
  1539  24.9712416142  24.9712416142  24.9712416142    6[1-(0),1-(0),6-(1,1,8),8-(6)]
  1540  25.9662078378  25.9662078378  25.9662078378    6[1-(0),1-(0),6-(1,1,8),8-(6)]
  1541  10.9203572115  10.9203572115  10.9203572115    6[1-(0),1-(0),6-(1,1,8),8-(6)]
  1542   12.090395299   12.090395299   12.090395299    6[1-(0),1-(0),6-(1,1,8),8-(6)]
  1543  30.9202353128  30.9202353128  30.9202353128    6[1-(0),1-(0),6-(1,1,8),8-(6)]
  1544  30.9306344767  30.9306344767  30.9306344767    6[1-(0),1-(0),6-(1,1,8),8-(6)]
  1545  30.3516809401  30.3516809401  30.3516809401    6[6-(1,6),6-(6,6),8-(6)]
  1546  30.9965013702  30.9965013702  30.9965013702    6[1-(0),6-(1,6),6-(6,8)]
  1547  31.3223776767  31.3223776767  31.3223776767    6[1-(0),6-(1,6),6-(1,6)]
  1548  30.7156909755  30.7156909755  30.7156909755    6[1-(0),6-(1,6),6-(6,6)]
  1549  30.0015350305  30.0015350305  30.0015350305    6[6-(1,6),6-(6,6),6-(6,8)]
  1550  29.7969960009  29.7969960009  29.7969960009    6[6-(1,6),6-(6,6),6-(6,8)]
  1551  29.1140410759  29.1140410759  29.1140410759    6[1-(0),6-(1,6),6-(6,6)]
  1552  28.4796200883  28.4796200883  28.4796200883    6[1-(0),6-(1,6),6-(1,6)]
  1553  28.6286907231  28.6286907231  28.6286907231    6[1-(0),6-(1,6),6-(6,8)]
  1554  29.4052487854  29.4052487854  29.4052487854    6[6-(1,6),6-(6,6),8-(6)]
  1555   29.174706693   29.174706693   29.174706693    6[1-(0),1-(0),6-(1,1,8),8-(6)]
  1556  29.6115198743  29.6115198743  29.6115198743    6[1-(0),1-(0),6-(1,1,8),8-(6)]
  1557  28.8210923167  28.8210923167  28.8210923167    6[1-(0),1-(0),6-(1,1,8),8-(6)]
  1558  27.7082552404  27.7082552404  27.7082552404    6[1-(0),1-(0),6-(1,1,8),8-(6)]
  1559  26.7583569092  26.7583569092  26.7583569092    6[1-(0),1-(0),6-(1,1,8),8-(6)]
  1560  25.2069733698  25.2069733698  25.2069733698    6[1-(0),1-(0),6-(1,1,8),8-(6)]
  1561  23.8323964925  23.8323964925  23.8323964925    6[1-(0),1-(0),6-(1,1,8),8-(6)]
  1562  23.5931896937  23.5931896937  23.5931896937    6[1-(0),1-(0),6-(1,1,8),8-(6)]
  1563  57.2590938328  57.2590938328  57.2590938328    6[6-(6),6-(6,6)]
  1564  56.6125401133  56.6125401133  56.6125401133    6[6-(6),6-(6,6)]
  1565  55.7926476413  55.7926476413  55.7926476413    6[6-(1,6),6-(1,6),6-(6)]
  1566  56.0734576028  56.0734576028  56.0734576028    6[1-(0),6-(1,6),6-(6,6)]
  1567  55.1946297393  55.1946297393  55.1946297393    6[1-(0),6-(1,6),6-(6,6)]
  1568  54.0887270895  54.0887270895  54.0887270895    6[6-(1,6),6-(1,6),6-(6)]
  1569  53.9101871381  53.9101871381  53.9101871381    6[1-(0),6-(1,6),6-(6,6)]
  1570  54.6139425496  54.6139425496  54.6139425496    6[1-(0),6-(1,6),6-(6,6)]
  1571  35.9522425883  35.9522425883  35.9522425883    6[6-(6),6-(6,6)]
  1572  35.3282230007  35.3282230007  35.3282230007    6[6-(6),6-(6,6)]
  1573  34.6556686246  34.6556686246  34.6556686246    6[6-(1,6),6-(1,6),6-(6)]
  1574  33.8669764996  33.8669764996  33.8669764996    6[1-(0),6-(1,6),6-(6,6)]
  1575  33.3036257012  33.3036257012  33.3036257012    6[1-(0),6-(1,6),6-(6,6)]
  1576  33.4440310262  33.4440310262  33.4440310262    6[6-(1,6),6-(1,6),6-(8,8)]
  1577  34.3245929606  34.3245929606  34.3245929606    6[1-(0),6-(1,6),6-(6,6)]
  1578  34.8844768783  34.8844768783  34.8844768783    6[1-(0),6-(1,6),6-(6,6)]
  1579  32.8252119181  32.8252119181  32.8252119181    6[6-(6,6),8-(0),8-(29)]
  1580  25.4617842375  25.4617842375  25.4617842375    6[6-(6,29),6-(6,6),29-(6,8,8)]
  1581  25.9315320997  25.9315320997  25.9315320997    6[6-(6,29),6-(6,6),29-(6,8,8)]
  1582  26.2643419739  26.2643419739  26.2643419739    6[6-(1,6),6-(1,6),6-(6,29)]
  1583  25.3508449564  25.3508449564  25.3508449564    6[1-(0),6-(1,6),6-(6,6)]
  1584  25.5935185506  25.5935185506  25.5935185506    6[1-(0),6-(1,6),6-(6,6)]
  1585  26.7427555945  26.7427555945  26.7427555945    6[6-(1,6),6-(1,6),6-(6)]
  1586  27.6562526042  27.6562526042  27.6562526042    6[1-(0),6-(1,6),6-(6,6)]
  1587  27.4135790178  27.4135790178  27.4135790178    6[1-(0),6-(1,6),6-(6,6)]
  1588  27.2142365294  27.2142365294  27.2142365294    6[6-(6),6-(6,6)]
  1589  26.9022254706  26.9022254706  26.9022254706    6[6-(6),6-(6,6)]
  1590  27.0946306774  27.0946306774  27.0946306774    6[6-(1,6),6-(1,6),6-(6)]
  1591  27.8157207472  27.8157207472  27.8157207472    6[1-(0),6-(1,6),6-(6,6)]
  1592  28.0427938314  28.0427938314  28.0427938314    6[1-(0),6-(1,6),6-(6,6)]
  1593  27.5505102204  27.5505102204  27.5505102204    6[6-(1,6),6-(1,6),6-(8,8)]
  1594  26.8294201428  26.8294201428  26.8294201428    6[1-(0),6-(1,6),6-(6,6)]
  1595  26.6023470664  26.6023470664  26.6023470664    6[1-(0),6-(1,6),6-(6,6)]
  1596  28.0115907379  28.0115907379  28.0115907379    6[6-(6,6),8-(0),8-(29)]
  1597  38.3495397463  38.3495397463  38.3495397463    6[6-(1,6),6-(6,6),8-(6)]
  1598  39.0758303343  39.0758303343  39.0758303343    6[6-(1,6),6-(6,29),6-(6,8)]
  1599  39.7171854776  39.7171854776  39.7171854776    6[1-(0),6-(6,6),6-(6,8)]
  1600  39.7050526606  39.7050526606  39.7050526606    6[6-(1,6),6-(6,6),8-(6)]
  1601  38.8764920936  38.8764920936  38.8764920936    6[6-(1,6),6-(6),6-(6,8)]
  1602  38.2819384648  38.2819384648  38.2819384648    6[1-(0),6-(6,6),6-(6,8)]
  1603  40.8629582328  40.8629582328  40.8629582328    6[1-(0),1-(0),6-(1,1,8),8-(6)]
  1604   41.197503617   41.197503617   41.197503617    6[1-(0),1-(0),6-(1,1,8),8-(6)]
  1605  40.4885488942  40.4885488942  40.4885488942    6[1-(0),1-(0),6-(1,1,8),8-(6)]
  1606  40.5526846878  40.5526846878  40.5526846878    6[1-(0),1-(0),6-(1,1,8),8-(6)]
  1607  21.6327074115  21.6327074115  21.6327074115    6[1-(0),1-(0),6-(1,1,8),8-(6)]
  1608   20.317064239   20.317064239   20.317064239    6[1-(0),1-(0),6-(1,1,8),8-(6)]
  1609  36.3076114328  36.3076114328  36.3076114328    6[1-(0),1-(0),6-(1,1,8),8-(6)]
  1610  35.9487985267  35.9487985267  35.9487985267    6[1-(0),1-(0),6-(1,1,8),8-(6)]
  1611  34.8238271401  34.8238271401  34.8238271401    6[6-(1,6),6-(6,6),8-(6)]
  1612  35.0682344802  35.0682344802  35.0682344802    6[1-(0),6-(1,6),6-(6,8)]
  1613  34.3956781467  34.3956781467  34.3956781467    6[1-(0),6-(1,6),6-(1,6)]
  1614  33.5757844755  33.5757844755  33.5757844755    6[1-(0),6-(1,6),6-(6,6)]
  1615  33.4232468905  33.4232468905  33.4232468905    6[6-(1,6),6-(6,6),6-(6,8)]
  1616  34.0091337009  34.0091337009  34.0091337009    6[6-(1,6),6-(6,6),6-(6,8)]
  1617  33.9085978159  33.9085978159  33.9085978159    6[1-(0),6-(1,6),6-(6,6)]
  1618  33.0557696883  33.0557696883  33.0557696883    6[1-(0),6-(1,6),6-(1,6)]
  1619  32.3520124431  32.3520124431  32.3520124431    6[1-(0),6-(1,6),6-(6,8)]
  1620  32.5253507854  32.5253507854  32.5253507854    6[6-(1,6),6-(6,6),8-(6)]
  1621   30.999966363   30.999966363   30.999966363    6[1-(0),1-(0),6-(1,1,8),8-(6)]
  1622  30.3395436743  30.3395436743  30.3395436743    6[1-(0),1-(0),6-(1,1,8),8-(6)]
  1623  30.9843630367  30.9843630367  30.9843630367    6[1-(0),1-(0),6-(1,1,8),8-(6)]
  1624  32.0711978704  32.0711978704  32.0711978704    6[1-(0),1-(0),6-(1,1,8),8-(6)]
  1625  34.2414015392  34.2414015392  34.2414015392    6[1-(0),1-(0),6-(1,1,8),8-(6)]
  1626  34.8584888898  34.8584888898  34.8584888898    6[1-(0),1-(0),6-(1,1,8),8-(6)]
  1627  36.3024041525  36.3024041525  36.3024041525    6[1-(0),1-(0),6-(1,1,8),8-(6)]
  1628  36.7912211537  36.7912211537  36.7912211537    6[1-(0),1-(0),6-(1,1,8),8-(6)]
  1629  56.2121262728  56.2121262728  56.2121262728    6[6-(6),6-(6,6)]
  1630  56.3403978833  56.3403978833  56.3403978833    6[6-(6),6-(6,6)]
  1631  56.7165445113  56.7165445113  56.7165445113    6[6-(1,6),6-(1,6),6-(6)]
  1632  57.3353655228  57.3353655228  57.3353655228    6[1-(0),6-(1,6),6-(6,6)]
  1633  57.8345827093  57.8345827093  57.8345827093    6[1-(0),6-(1,6),6-(6,6)]
  1634  57.6907115095  57.6907115095  57.6907115095    6[6-(1,6),6-(1,6),6-(6)]
  1635  56.9401528581  56.9401528581  56.9401528581    6[1-(0),6-(1,6),6-(6,6)]
  1636  56.4894705296  56.4894705296  56.4894705296    6[1-(0),6-(1,6),6-(6,6)]
  1637  40.7450659383  40.7450659383  40.7450659383    6[6-(6),6-(6,6)]
  1638  41.2026817107  41.2026817107  41.2026817107    6[6-(6),6-(6,6)]
  1639  41.2997524946  41.2997524946  41.2997524946    6[6-(1,6),6-(1,6),6-(6)]
  1640  40.8490714196  40.8490714196  40.8490714196    6[1-(0),6-(1,6),6-(6,6)]
  1641  40.9565425512  40.9565425512  40.9565425512    6[1-(0),6-(1,6),6-(6,6)]
  1642  41.8197715062  41.8197715062  41.8197715062    6[6-(1,6),6-(1,6),6-(8,8)]
  1643  42.2687193306  42.2687193306  42.2687193306    6[1-(0),6-(1,6),6-(6,6)]
  1644  42.0797787683  42.0797787683  42.0797787683    6[1-(0),6-(1,6),6-(6,6)]
  1645  41.7781712681  41.7781712681  41.7781712681    6[6-(6,6),8-(0),8-(29)]
  1646  39.0914298075  39.0914298075  39.0914298075    6[6-(6,29),6-(6,6),29-(6,8,8)]
  1647  39.0463608397  39.0463608397  39.0463608397    6[6-(6,29),6-(6,6),29-(6,8,8)]
  1648  38.4639407939  38.4639407939  38.4639407939    6[6-(1,6),6-(1,6),6-(6,29)]
  1649  38.1848645164  38.1848645164  38.1848645164    6[1-(0),6-(1,6),6-(6,6)]
  1650  37.6631131206  37.6631131206  37.6631131206    6[1-(0),6-(1,6),6-(6,6)]
  1651  37.4239047745  37.4239047745  37.4239047745    6[6-(1,6),6-(1,6),6-(6)]
  1652  37.7029810442  37.7029810442  37.7029810442    6[1-(0),6-(1,6),6-(6,6)]
  1653  38.2247324478  38.2247324478  38.2247324478    6[1-(0),6-(1,6),6-(6,6)]
  1654  36.6785459294  36.6785459294  36.6785459294    6[6-(6),6-(6,6)]
  1655  36.6265433706  36.6265433706  36.6265433706    6[6-(6),6-(6,6)]
  1656  36.1741274974  36.1741274974  36.1741274974    6[6-(1,6),6-(1,6),6-(6)]
  1657  34.7995490572  34.7995490572  34.7995490572    6[1-(0),6-(1,6),6-(6,6)]
  1658  34.2933981714  34.2933981714  34.2933981714    6[1-(0),6-(1,6),6-(6,6)]
  1659  35.1583589304  35.1583589304  35.1583589304    6[6-(1,6),6-(1,6),6-(8,8)]
  1660  36.5329373628  36.5329373628  36.5329373628    6[1-(0),6-(1,6),6-(6,6)]
  1661  37.0390882564  37.0390882564  37.0390882564    6[1-(0),6-(1,6),6-(6,6)]
  1662  34.4077998379  34.4077998379  34.4077998379    6[6-(6,6),8-(0),8-(29)]
  1663  27.7931816637  27.7931816637  27.7931816637    6[6-(1,6),6-(6,6),8-(6)]
  1664  29.1365587357  29.1365587357  29.1365587357    6[6-(1,6),6-(6,29),6-(6,8)]
  1665  29.6808423524  29.6808423524  29.6808423524    6[1-(0),6-(6,6),6-(6,8)]
  1666  28.8557477994  28.8557477994  28.8557477994    6[6-(1,6),6-(6,6),8-(6)]
  1667  27.5106373064  27.5106373064  27.5106373064    6[6-(1,6),6-(6),6-(6,8)]
  1668  26.8779508152  26.8779508152  26.8779508152    6[1-(0),6-(6,6),6-(6,8)]
  1669  30.8439450772  30.8439450772  30.8439450772    6[1-(0),1-(0),6-(1,1,8),8-(6)]
  1670   30.946213973   30.946213973   30.946213973    6[1-(0),1-(0),6-(1,1,8),8-(6)]
  1671  30.7919404758  30.7919404758  30.7919404758    6[1-(0),1-(0),6-(1,1,8),8-(6)]
  1672  31.8510414022  31.8510414022  31.8510414022    6[1-(0),1-(0),6-(1,1,8),8-(6)]
  1673  49.8869897785  49.8869897785  49.8869897785    6[1-(0),1-(0),6-(1,1,8),8-(6)]
  1674   49.741385181   49.741385181   49.741385181    6[1-(0),1-(0),6-(1,1,8),8-(6)]
  1675  32.5599990572  32.5599990572  32.5599990572    6[1-(0),1-(0),6-(1,1,8),8-(6)]
  1676  32.2115888433  32.2115888433  32.2115888433    6[1-(0),1-(0),6-(1,1,8),8-(6)]
  1677  30.5076677499  30.5076677499  30.5076677499    6[6-(1,6),6-(6,6),8-(6)]
  1678  31.3968974698  31.3968974698  31.3968974698    6[1-(0),6-(1,6),6-(6,8)]
  1679  31.0502204833  31.0502204833  31.0502204833    6[1-(0),6-(1,6),6-(1,6)]
  1680  29.6236407145  29.6236407145  29.6236407145    6[1-(0),6-(1,6),6-(6,6)]
  1681  28.7569449795  28.7569449795  28.7569449795    6[6-(1,6),6-(6,6),6-(6,8)]
  1682  29.1382897891  29.1382897891  29.1382897891    6[6-(1,6),6-(6,6),6-(6,8)]
  1683  28.3547967741  28.3547967741  28.3547967741    6[1-(0),6-(1,6),6-(6,6)]
  1684  26.8675484017  26.8675484017  26.8675484017    6[1-(0),6-(1,6),6-(1,6)]
  1685  26.3128645069  26.3128645069  26.3128645069    6[1-(0),6-(1,6),6-(6,8)]
  1686  27.2627628846  27.2627628846  27.2627628846    6[6-(1,6),6-(6,6),8-(6)]
  1687   25.506840037   25.506840037   25.506840037    6[1-(0),1-(0),6-(1,1,8),8-(6)]
  1688  25.2832338257  25.2832338257  25.2832338257    6[1-(0),1-(0),6-(1,1,8),8-(6)]
  1689  25.1376307833  25.1376307833  25.1376307833    6[1-(0),1-(0),6-(1,1,8),8-(6)]
  1690  25.1116306296  25.1116306296  25.1116306296    6[1-(0),1-(0),6-(1,1,8),8-(6)]
  1691  26.3319378008  26.3319378008  26.3319378008    6[1-(0),1-(0),6-(1,1,8),8-(6)]
  1692  25.3976400802  25.3976400802  25.3976400802    6[1-(0),1-(0),6-(1,1,8),8-(6)]
  1693  25.4669742875  25.4669742875  25.4669742875    6[1-(0),1-(0),6-(1,1,8),8-(6)]
  1694  25.7165814263  25.7165814263  25.7165814263    6[1-(0),1-(0),6-(1,1,8),8-(6)]
  1695  26.8016800072  26.8016800072  26.8016800072    6[6-(6),6-(6,6)]
  1696  26.2833956467  26.2833956467  26.2833956467    6[6-(6),6-(6,6)]
  1697  25.8396468087  25.8396468087  25.8396468087    6[6-(1,6),6-(1,6),6-(6)]
  1698  26.7392754372  26.7392754372  26.7392754372    6[1-(0),6-(1,6),6-(6,6)]
  1699  26.3596621607  26.3596621607  26.3596621607    6[1-(0),6-(1,6),6-(6,6)]
  1700  25.1098878005  25.1098878005  25.1098878005    6[6-(1,6),6-(1,6),6-(6)]
  1701  24.1807915419  24.1807915419  24.1807915419    6[1-(0),6-(1,6),6-(6,6)]
  1702  24.4338674104  24.4338674104  24.4338674104    6[1-(0),6-(1,6),6-(6,6)]
  1703  42.0295325217  42.0295325217  42.0295325217    6[6-(6),6-(6,6)]
  1704  41.8631262693  41.8631262693  41.8631262693    6[6-(6),6-(6,6)]
  1705  41.2876398454  41.2876398454  41.2876398454    6[6-(1,6),6-(1,6),6-(6)]
  1706  40.0482656704  40.0482656704  40.0482656704    6[1-(0),6-(1,6),6-(6,6)]
  1707  39.5923831488  39.5923831488  39.5923831488    6[1-(0),6-(1,6),6-(6,6)]
  1708  40.5960152238  40.5960152238  40.5960152238    6[6-(1,6),6-(1,6),6-(8,8)]
  1709  41.9255255394  41.9255255394  41.9255255394    6[1-(0),6-(1,6),6-(6,6)]
  1710  42.2964720517  42.2964720517  42.2964720517    6[1-(0),6-(1,6),6-(6,6)]
  1711  39.9355925119  39.9355925119  39.9355925119    6[6-(6,6),8-(0),8-(29)]
  1712  29.8853842525  29.8853842525  29.8853842525    6[6-(6,29),6-(6,6),29-(6,8,8)]
  1713  30.3100656303  30.3100656303  30.3100656303    6[6-(6,29),6-(6,6),29-(6,8,8)]
  1714  30.0604584761  30.0604584761  30.0604584761    6[6-(1,6),6-(1,6),6-(6,29)]
  1715  28.8678866436  28.8678866436  28.8678866436    6[1-(0),6-(1,6),6-(6,6)]
  1716  28.5888118594  28.5888118594  28.5888118594    6[1-(0),6-(1,6),6-(6,6)]
  1717  29.4988421355  29.4988421355  29.4988421355    6[6-(1,6),6-(1,6),6-(6)]
  1718  30.6914139758  30.6914139758  30.6914139758    6[1-(0),6-(1,6),6-(6,6)]
  1719  30.9704887522  30.9704887522  30.9704887522    6[1-(0),6-(1,6),6-(6,6)]
  1720  29.2249676606  29.2249676606  29.2249676606    6[6-(6),6-(6,6)]
  1721  28.8609566194  28.8609566194  28.8609566194    6[6-(6),6-(6,6)]
  1722  28.6009492026  28.6009492026  28.6009492026    6[6-(1,6),6-(1,6),6-(6)]
  1723  27.9474613428  27.9474613428  27.9474613428    6[1-(0),6-(1,6),6-(6,6)]
  1724  27.6683865586  27.6683865586  27.6683865586    6[1-(0),6-(1,6),6-(6,6)]
  1725  28.0410662596  28.0410662596  28.0410662596    6[6-(1,6),6-(1,6),6-(8,8)]
  1726  28.6945541272  28.6945541272  28.6945541272    6[1-(0),6-(1,6),6-(6,6)]
  1727  28.9736289036  28.9736289036  28.9736289036    6[1-(0),6-(1,6),6-(6,6)]
  1728  27.7515913521  27.7515913521  27.7515913521    6[6-(6,6),8-(0),8-(29)]
  1729  45.2241515037  45.2241515037  45.2241515037    6[6-(1,6),6-(6,6),8-(6)]
  1730  44.6070644857  44.6070644857  44.6070644857    6[6-(1,6),6-(6,29),6-(6,8)]
  1731  44.7041334824  44.7041334824  44.7041334824    6[1-(0),6-(6,6),6-(6,8)]
  1732  45.5170924794  45.5170924794  45.5170924794    6[6-(1,6),6-(6,6),8-(6)]
  1733  46.0336428464  46.0336428464  46.0336428464    6[6-(1,6),6-(6),6-(6,8)]
  1734  46.0717782852  46.0717782852  46.0717782852    6[1-(0),6-(6,6),6-(6,8)]
  1735  44.6867976172  44.6867976172  44.6867976172    6[1-(0),1-(0),6-(1,1,8),8-(6)]
  1736   44.919070763   44.919070763   44.919070763    6[1-(0),1-(0),6-(1,1,8),8-(6)]
  1737  44.3643841758  44.3643841758  44.3643841758    6[1-(0),1-(0),6-(1,1,8),8-(6)]
  1738  43.3694179522  43.3694179522  43.3694179522    6[1-(0),1-(0),6-(1,1,8),8-(6)]
  1739  58.4152685785  58.4152685785  58.4152685785    6[1-(0),1-(0),6-(1,1,8),8-(6)]
  1740   57.245230491   57.245230491   57.245230491    6[1-(0),1-(0),6-(1,1,8),8-(6)]
  1741  38.4153904772  38.4153904772  38.4153904772    6[1-(0),1-(0),6-(1,1,8),8-(6)]
  1742  38.4049913133  38.4049913133  38.4049913133    6[1-(0),1-(0),6-(1,1,8),8-(6)]
  1743  38.9839448499  38.9839448499  38.9839448499    6[6-(1,6),6-(6,6),8-(6)]
  1744  38.3391244198  38.3391244198  38.3391244198    6[1-(0),6-(1,6),6-(6,8)]
  1745  38.0132481133  38.0132481133  38.0132481133    6[1-(0),6-(1,6),6-(1,6)]
  1746  38.6199348145  38.6199348145  38.6199348145    6[1-(0),6-(1,6),6-(6,6)]
  1747  39.3340907595  39.3340907595  39.3340907595    6[6-(1,6),6-(6,6),6-(6,8)]
  1748  39.5386297891  39.5386297891  39.5386297891    6[6-(1,6),6-(6,6),6-(6,8)]
  1749  40.2215847141  40.2215847141  40.2215847141    6[1-(0),6-(1,6),6-(6,6)]
  1750  40.8560057017  40.8560057017  40.8560057017    6[1-(0),6-(1,6),6-(1,6)]
  1751  40.7069350669  40.7069350669  40.7069350669    6[1-(0),6-(1,6),6-(6,8)]
  1752  39.9303770046  39.9303770046  39.9303770046    6[6-(1,6),6-(6,6),8-(6)]
  1753   40.160919097   40.160919097   40.160919097    6[1-(0),1-(0),6-(1,1,8),8-(6)]
  1754  39.7241059157  39.7241059157  39.7241059157    6[1-(0),1-(0),6-(1,1,8),8-(6)]
  1755  40.5145334733  40.5145334733  40.5145334733    6[1-(0),1-(0),6-(1,1,8),8-(6)]
  1756  41.6273705496  41.6273705496  41.6273705496    6[1-(0),1-(0),6-(1,1,8),8-(6)]
  1757  42.5772688808  42.5772688808  42.5772688808    6[1-(0),1-(0),6-(1,1,8),8-(6)]
  1758  44.1286524202  44.1286524202  44.1286524202    6[1-(0),1-(0),6-(1,1,8),8-(6)]
  1759  45.5032292975  45.5032292975  45.5032292975    6[1-(0),1-(0),6-(1,1,8),8-(6)]
  1760  45.7424360963  45.7424360963  45.7424360963    6[1-(0),1-(0),6-(1,1,8),8-(6)]
  1761  12.0765319572  12.0765319572  12.0765319572    6[6-(6),6-(6,6)]
  1762  12.7230856767  12.7230856767  12.7230856767    6[6-(6),6-(6,6)]
  1763  13.5429781487  13.5429781487  13.5429781487    6[6-(1,6),6-(1,6),6-(6)]
  1764  13.2621681872  13.2621681872  13.2621681872    6[1-(0),6-(1,6),6-(6,6)]
  1765  14.1409960507  14.1409960507  14.1409960507    6[1-(0),6-(1,6),6-(6,6)]
  1766  15.2468987005  15.2468987005  15.2468987005    6[6-(1,6),6-(1,6),6-(6)]
  1767  15.4254386519  15.4254386519  15.4254386519    6[1-(0),6-(1,6),6-(6,6)]
  1768  14.7216832404  14.7216832404  14.7216832404    6[1-(0),6-(1,6),6-(6,6)]
  1769  33.3833832017  33.3833832017  33.3833832017    6[6-(6),6-(6,6)]
  1770  34.0074027893  34.0074027893  34.0074027893    6[6-(6),6-(6,6)]
  1771  34.6799571654  34.6799571654  34.6799571654    6[6-(1,6),6-(1,6),6-(6)]
  1772  35.4686492904  35.4686492904  35.4686492904    6[1-(0),6-(1,6),6-(6,6)]
  1773  36.0320000888  36.0320000888  36.0320000888    6[1-(0),6-(1,6),6-(6,6)]
  1774  35.8915947638  35.8915947638  35.8915947638    6[6-(1,6),6-(1,6),6-(8,8)]
  1775  35.0110328294  35.0110328294  35.0110328294    6[1-(0),6-(1,6),6-(6,6)]
  1776  34.4511489117  34.4511489117  34.4511489117    6[1-(0),6-(1,6),6-(6,6)]
  1777  36.5104138719  36.5104138719  36.5104138719    6[6-(6,6),8-(0),8-(29)]
  1778  43.8738415525  43.8738415525  43.8738415525    6[6-(6,29),6-(6,6),29-(6,8,8)]
  1779  43.4040936903  43.4040936903  43.4040936903    6[6-(6,29),6-(6,6),29-(6,8,8)]
  1780  43.0712838161  43.0712838161  43.0712838161    6[6-(1,6),6-(1,6),6-(6,29)]
  1781  43.9847808336  43.9847808336  43.9847808336    6[1-(0),6-(1,6),6-(6,6)]
  1782  43.7421072394  43.7421072394  43.7421072394    6[1-(0),6-(1,6),6-(6,6)]
  1783  42.5928701955  42.5928701955  42.5928701955    6[6-(1,6),6-(1,6),6-(6)]
  1784  41.6793731858  41.6793731858  41.6793731858    6[1-(0),6-(1,6),6-(6,6)]
  1785  41.9220467722  41.9220467722  41.9220467722    6[1-(0),6-(1,6),6-(6,6)]
  1786  42.1213892606  42.1213892606  42.1213892606    6[6-(6),6-(6,6)]
  1787  42.4334003194  42.4334003194  42.4334003194    6[6-(6),6-(6,6)]
  1788  42.2409951126  42.2409951126  42.2409951126    6[6-(1,6),6-(1,6),6-(6)]
  1789  41.5199050428  41.5199050428  41.5199050428    6[1-(0),6-(1,6),6-(6,6)]
  1790  41.2928319586  41.2928319586  41.2928319586    6[1-(0),6-(1,6),6-(6,6)]
  1791  41.7851155696  41.7851155696  41.7851155696    6[6-(1,6),6-(1,6),6-(8,8)]
  1792  42.5062056472  42.5062056472  42.5062056472    6[1-(0),6-(1,6),6-(6,6)]
  1793  42.7332787236  42.7332787236  42.7332787236    6[1-(0),6-(1,6),6-(6,6)]
  1794  41.3240350521  41.3240350521  41.3240350521    6[6-(6,6),8-(0),8-(29)]
  1795  30.9860860437  30.9860860437  30.9860860437    6[6-(1,6),6-(6,6),8-(6)]
  1796  30.2597954557  30.2597954557  30.2597954557    6[6-(1,6),6-(6,29),6-(6,8)]
  1797  29.6184403124  29.6184403124  29.6184403124    6[1-(0),6-(6,6),6-(6,8)]
  1798  29.6305731294  29.6305731294  29.6305731294    6[6-(1,6),6-(6,6),8-(6)]
  1799  30.4591336964  30.4591336964  30.4591336964    6[6-(1,6),6-(6),6-(6,8)]
  1800  31.0536873252  31.0536873252  31.0536873252    6[1-(0),6-(6,6),6-(6,8)]
  1801  28.4726675572  28.4726675572  28.4726675572    6[1-(0),1-(0),6-(1,1,8),8-(6)]
  1802   28.138122173   28.138122173   28.138122173    6[1-(0),1-(0),6-(1,1,8),8-(6)]
  1803  28.8470768958  28.8470768958  28.8470768958    6[1-(0),1-(0),6-(1,1,8),8-(6)]
  1804  28.7829411022  28.7829411022  28.7829411022    6[1-(0),1-(0),6-(1,1,8),8-(6)]
  1805  47.7029183785  47.7029183785  47.7029183785    6[1-(0),1-(0),6-(1,1,8),8-(6)]
  1806   49.018561551   49.018561551   49.018561551    6[1-(0),1-(0),6-(1,1,8),8-(6)]
  1807  33.0280143572  33.0280143572  33.0280143572    6[1-(0),1-(0),6-(1,1,8),8-(6)]
  1808  33.3868272633  33.3868272633  33.3868272633    6[1-(0),1-(0),6-(1,1,8),8-(6)]
  1809  34.5117986499  34.5117986499  34.5117986499    6[6-(1,6),6-(6,6),8-(6)]
  1810  34.2673913098  34.2673913098  34.2673913098    6[1-(0),6-(1,6),6-(6,8)]
  1811  34.9399476433  34.9399476433  34.9399476433    6[1-(0),6-(1,6),6-(1,6)]
  1812  35.7598413145  35.7598413145  35.7598413145    6[1-(0),6-(1,6),6-(6,6)]
  1813  35.9123788995  35.9123788995  35.9123788995    6[6-(1,6),6-(6,6),6-(6,8)]
  1814  35.3264920891  35.3264920891  35.3264920891    6[6-(1,6),6-(6,6),6-(6,8)]
  1815  35.4270279741  35.4270279741  35.4270279741    6[1-(0),6-(1,6),6-(6,6)]
  1816  36.2798561017  36.2798561017  36.2798561017    6[1-(0),6-(1,6),6-(1,6)]
  1817  36.9836133469  36.9836133469  36.9836133469    6[1-(0),6-(1,6),6-(6,8)]
  1818  36.8102750046  36.8102750046  36.8102750046    6[6-(1,6),6-(6,6),8-(6)]
  1819   38.335659427   38.335659427   38.335659427    6[1-(0),1-(0),6-(1,1,8),8-(6)]
  1820  38.9960821157  38.9960821157  38.9960821157    6[1-(0),1-(0),6-(1,1,8),8-(6)]
  1821  38.3512627533  38.3512627533  38.3512627533    6[1-(0),1-(0),6-(1,1,8),8-(6)]
  1822  37.2644279196  37.2644279196  37.2644279196    6[1-(0),1-(0),6-(1,1,8),8-(6)]
  1823  35.0942242508  35.0942242508  35.0942242508    6[1-(0),1-(0),6-(1,1,8),8-(6)]
  1824  34.4771369002  34.4771369002  34.4771369002    6[1-(0),1-(0),6-(1,1,8),8-(6)]
  1825  33.0332216375  33.0332216375  33.0332216375    6[1-(0),1-(0),6-(1,1,8),8-(6)]
  1826  32.5444046363  32.5444046363  32.5444046363    6[1-(0),1-(0),6-(1,1,8),8-(6)]
  1827  13.1234995172  13.1234995172  13.1234995172    6[6-(6),6-(6,6)]
  1828  12.9952279067  12.9952279067  12.9952279067    6[6-(6),6-(6,6)]
  1829  12.6190812787  12.6190812787  12.6190812787    6[6-(1,6),6-(1,6),6-(6)]
  1830  12.0002602672  12.0002602672  12.0002602672    6[1-(0),6-(1,6),6-(6,6)]
  1831  11.5010430807  11.5010430807  11.5010430807    6[1-(0),6-(1,6),6-(6,6)]
  1832  11.6449142805  11.6449142805  11.6449142805    6[6-(1,6),6-(1,6),6-(6)]
  1833  12.3954729319  12.3954729319  12.3954729319    6[1-(0),6-(1,6),6-(6,6)]
  1834  12.8461552604  12.8461552604  12.8461552604    6[1-(0),6-(1,6),6-(6,6)]
  1835  28.5905598517  28.5905598517  28.5905598517    6[6-(6),6-(6,6)]
  1836  28.1329440793  28.1329440793  28.1329440793    6[6-(6),6-(6,6)]
  1837  28.0358732954  28.0358732954  28.0358732954    6[6-(1,6),6-(1,6),6-(6)]
  1838  28.4865543704  28.4865543704  28.4865543704    6[1-(0),6-(1,6),6-(6,6)]
  1839  28.3790832388  28.3790832388  28.3790832388    6[1-(0),6-(1,6),6-(6,6)]
  1840  27.5158542838  27.5158542838  27.5158542838    6[6-(1,6),6-(1,6),6-(8,8)]
  1841  27.0669064594  27.0669064594  27.0669064594    6[1-(0),6-(1,6),6-(6,6)]
  1842  27.2558470217  27.2558470217  27.2558470217    6[1-(0),6-(1,6),6-(6,6)]
  1843  27.5574545219  27.5574545219  27.5574545219    6[6-(6,6),8-(0),8-(29)]
  1844  30.2441959825  30.2441959825  30.2441959825    6[6-(6,29),6-(6,6),29-(6,8,8)]
  1845  30.2892649503  30.2892649503  30.2892649503    6[6-(6,29),6-(6,6),29-(6,8,8)]
  1846  30.8716849961  30.8716849961  30.8716849961    6[6-(1,6),6-(1,6),6-(6,29)]
  1847  31.1507612736  31.1507612736  31.1507612736    6[1-(0),6-(1,6),6-(6,6)]
  1848  31.6725126694  31.6725126694  31.6725126694    6[1-(0),6-(1,6),6-(6,6)]
  1849  31.9117210155  31.9117210155  31.9117210155    6[6-(1,6),6-(1,6),6-(6)]
  1850  31.6326447458  31.6326447458  31.6326447458    6[1-(0),6-(1,6),6-(6,6)]
  1851  31.1108933422  31.1108933422  31.1108933422    6[1-(0),6-(1,6),6-(6,6)]
  1852  32.6570798606  32.6570798606  32.6570798606    6[6-(6),6-(6,6)]
  1853  32.7090824194  32.7090824194  32.7090824194    6[6-(6),6-(6,6)]
  1854  33.1614982926  33.1614982926  33.1614982926    6[6-(1,6),6-(1,6),6-(6)]
  1855  34.5360767328  34.5360767328  34.5360767328    6[1-(0),6-(1,6),6-(6,6)]
  1856  35.0422276186  35.0422276186  35.0422276186    6[1-(0),6-(1,6),6-(6,6)]
  1857  34.1772668596  34.1772668596  34.1772668596    6[6-(1,6),6-(1,6),6-(8,8)]
  1858  32.8026884272  32.8026884272  32.8026884272    6[1-(0),6-(1,6),6-(6,6)]
  1859  32.2965375336  32.2965375336  32.2965375336    6[1-(0),6-(1,6),6-(6,6)]
  1860  34.9278259521  34.9278259521  34.9278259521    6[6-(6,6),8-(0),8-(29)]
  1861  40.3013336033  40.3013336033  40.3013336033    6[1-(0),6-(1,6),7-(6,6)]
  1862   39.892254631   39.892254631   39.892254631    6[1-(0),6-(1,7),6-(6,6)]
  1863   41.046693075   41.046693075   41.046693075    6[6-(1,6),6-(1,6),6-(6,6)]
  1864  42.2895333801  42.2895333801  42.2895333801    6[1-(0),6-(1,7),6-(6,6)]
  1865  42.5512743184  42.5512743184  42.5512743184    6[1-(0),6-(1,6),7-(6,6)]
  1866  40.6844155476  40.6844155476  40.6844155476    6[6-(1,6),6-(1,6),6-(6,6)]
  1867  39.4641093513  39.4641093513  39.4641093513    6[1-(0),6-(1,7),6-(6,6)]
  1868  39.1191657858  39.1191657858  39.1191657858    6[1-(0),6-(1,6),7-(6,6)]
  1869  41.2893702592  41.2893702592  41.2893702592    6[1-(0),6-(1,6),7-(6,6)]
  1870  41.7539177502  41.7539177502  41.7539177502    6[1-(0),6-(1,7),6-(6,6)]
  1871  39.7830557032  39.7830557032  39.7830557032    6[1-(0),1-(0),6-(6,6),7-(6,6)]
  1872  22.0140744109  22.0140744109  22.0140744109    6[6-(1,1,7),6-(1,6),6-(1,6)]
  1873  23.1737121893  23.1737121893  23.1737121893    6[1-(0),6-(1,6),6-(6,6)]
  1874  22.8513012006  22.8513012006  22.8513012006    6[1-(0),6-(1,6),6-(6,6)]
  1875  21.5633920902  21.5633920902  21.5633920902    6[6-(1,1,7),6-(1,6),6-(1,6)]
  1876  20.6152279149  20.6152279149  20.6152279149    6[1-(0),6-(1,6),6-(6,6)]
  1877  20.7486993472  20.7486993472  20.7486993472    6[1-(0),6-(1,6),6-(6,6)]
  1878  21.3363174508  21.3363174508  21.3363174508    6[1-(0),1-(0),6-(6,6),7-(6,6)]
  1879  20.6672270849  20.6672270849  20.6672270849    6[1-(0),6-(1,6),7-(6,6)]
  1880  21.2063103304  21.2063103304  21.2063103304    6[1-(0),6-(1,7),6-(6,6)]
  1881  22.5947554496  22.5947554496  22.5947554496    6[6-(1,6),6-(1,6),6-(6,6)]
  1882  23.5845218669  23.5845218669  23.5845218669    6[1-(0),6-(1,7),6-(6,6)]
  1883   22.863432625   22.863432625   22.863432625    6[1-(0),6-(1,6),7-(6,6)]
  1884  22.9708999655  22.9708999655  22.9708999655    6[6-(1,6),6-(1,6),6-(6,6)]
  1885  24.3472114398  24.3472114398  24.3472114398    6[1-(0),6-(1,7),6-(6,6)]
  1886   24.926162841   24.926162841   24.926162841    6[1-(0),6-(1,6),7-(6,6)]
  1887  22.8114263988  22.8114263988  22.8114263988    6[1-(0),6-(1,6),7-(6,6)]
  1888  22.1128710876  22.1128710876  22.1128710876    6[1-(0),6-(1,7),6-(6,6)]
  1889  24.2241380341  24.2241380341  24.2241380341    6[1-(0),1-(0),6-(6,6),7-(6,6)]
  1890  24.1565362651  24.1565362651  24.1565362651    6[6-(1,1,7),6-(1,6),6-(1,6)]
  1891  25.4132443865  25.4132443865  25.4132443865    6[1-(0),6-(1,6),6-(6,6)]
  1892  42.8875494949  42.8875494949  42.8875494949    6[1-(0),6-(1,6),6-(6,6)]
  1893  41.5840401762  41.5840401762  41.5840401762    6[6-(1,1,7),6-(1,6),6-(1,6)]
  1894  40.5041377806  40.5041377806  40.5041377806    6[1-(0),6-(1,6),6-(6,6)]
  1895  23.1321027596  23.1321027596  23.1321027596    6[1-(0),6-(1,6),6-(6,6)]
  1896  41.8717835119  41.8717835119  41.8717835119    6[1-(0),1-(0),6-(6,6),7-(6,6)]
  1897  43.7507797033  43.7507797033  43.7507797033    6[1-(0),6-(1,6),7-(6,6)]
  1898   44.412935751   44.412935751   44.412935751    6[1-(0),6-(1,7),6-(6,6)]
  1899   44.080125575   44.080125575   44.080125575    6[6-(1,6),6-(1,6),6-(6,6)]
  1900  60.6444000901  60.6444000901  60.6444000901    6[1-(0),6-(1,7),6-(6,6)]
  1901  60.1989179084  60.1989179084  60.1989179084    6[1-(0),6-(1,6),7-(6,6)]
  1902  62.0345801776  62.0345801776  62.0345801776    6[6-(1,6),6-(1,6),6-(6,6)]
  1903  45.3628355213  45.3628355213  45.3628355213    6[1-(0),6-(1,7),6-(6,6)]
  1904  46.0215247658  46.0215247658  46.0215247658    6[1-(0),6-(1,6),7-(6,6)]
  1905  62.7227376092  62.7227376092  62.7227376092    6[1-(0),6-(1,6),7-(6,6)]
  1906  61.8820424302  61.8820424302  61.8820424302    6[1-(0),6-(1,7),6-(6,6)]
  1907  64.2013206332  64.2013206332  64.2013206332    6[1-(0),1-(0),6-(6,6),7-(6,6)]
  1908  31.0277024109  31.0277024109  31.0277024109    6[6-(1,1,7),6-(1,6),6-(1,6)]
  1909  31.2565097593  31.2565097593  31.2565097593    6[1-(0),6-(1,6),6-(6,6)]
  1910  32.4889496006  32.4889496006  32.4889496006    6[1-(0),6-(1,6),6-(6,6)]
  1911  33.3851118902  33.3851118902  33.3851118902    6[6-(1,1,7),6-(1,6),6-(1,6)]
  1912  33.2013727049  33.2013727049  33.2013727049    6[1-(0),6-(1,6),6-(6,6)]
  1913  32.0504021472  32.0504021472  32.0504021472    6[1-(0),6-(1,6),6-(6,6)]
  1914  34.5776836608  34.5776836608  34.5776836608    6[1-(0),1-(0),6-(6,6),7-(6,6)]
  1915  34.2414041749  34.2414041749  34.2414041749    6[1-(0),6-(1,6),7-(6,6)]
  1916  33.6832515504  33.6832515504  33.6832515504    6[1-(0),6-(1,7),6-(6,6)]
  1917  32.9656278196  32.9656278196  32.9656278196    6[6-(1,6),6-(1,6),6-(6,6)]
  1918  32.8581583669  32.8581583669  32.8581583669    6[1-(0),6-(1,7),6-(6,6)]
  1919   33.593116725   33.593116725   33.593116725    6[1-(0),6-(1,6),7-(6,6)]
  1920  32.3485398655  32.3485398655  32.3485398655    6[6-(1,6),6-(1,6),6-(6,6)]
  1921  31.4575772198  31.4575772198  31.4575772198    6[1-(0),6-(1,7),6-(6,6)]
  1922   30.767687141   30.767687141   30.767687141    6[1-(0),6-(1,6),7-(6,6)]
  1923  14.2311458988  14.2311458988  14.2311458988    6[1-(0),6-(1,6),7-(6,6)]
  1924  15.0250393776  15.0250393776  15.0250393776    6[1-(0),6-(1,7),6-(6,6)]
  1925  30.1332645441  30.1332645441  30.1332645441    6[1-(0),1-(0),6-(6,6),7-(6,6)]
  1926  11.5929255451  11.5929255451  11.5929255451    6[6-(1,1,7),6-(1,6),6-(1,6)]
  1927  27.8226564865  27.8226564865  27.8226564865    6[1-(0),6-(1,6),6-(6,6)]
  1928  61.1644136549  61.1644136549  61.1644136549    6[1-(0),6-(1,6),6-(6,6)]
  1929  43.9414505762  43.9414505762  43.9414505762    6[6-(1,1,7),6-(1,6),6-(1,6)]
  1930  44.7596102306  44.7596102306  44.7596102306    6[1-(0),6-(1,6),6-(6,6)]
  1931  11.2705149896  11.2705149896  11.2705149896    6[1-(0),6-(1,6),6-(6,6)]
  1932  42.5339384919  42.5339384919  42.5339384919    6[1-(0),1-(0),6-(6,6),7-(6,6)]
  1933  19.9513350033  19.9513350033  19.9513350033    6[1-(0),6-(1,6),7-(6,6)]
  1934   19.698261131   19.698261131   19.698261131    6[1-(0),6-(1,7),6-(6,6)]
  1935   18.876634975   18.876634975   18.876634975    6[6-(1,6),6-(1,6),6-(6,6)]
  1936  53.0712191801  53.0712191801  53.0712191801    6[1-(0),6-(1,7),6-(6,6)]
  1937  53.2549575684  53.2549575684  53.2549575684    6[1-(0),6-(1,6),7-(6,6)]
  1938  53.2861608476  53.2861608476  53.2861608476    6[6-(1,6),6-(1,6),6-(6,6)]
  1939  19.1765127913  19.1765127913  19.1765127913    6[1-(0),6-(1,7),6-(6,6)]
  1940  18.8627702458  18.8627702458  18.8627702458    6[1-(0),6-(1,6),7-(6,6)]
  1941  51.9930535092  51.9930535092  51.9930535092    6[1-(0),6-(1,6),7-(6,6)]
  1942  52.3691981102  52.3691981102  52.3691981102    6[1-(0),6-(1,7),6-(6,6)]
  1943  52.0207891032  52.0207891032  52.0207891032    6[1-(0),1-(0),6-(6,6),7-(6,6)]
  1944  50.9616874109  50.9616874109  50.9616874109    6[6-(1,1,7),6-(1,6),6-(1,6)]
  1945  49.5732418893  49.5732418893  49.5732418893    6[1-(0),6-(1,6),6-(6,6)]
  1946  48.6632116906  48.6632116906  48.6632116906    6[1-(0),6-(1,6),6-(6,6)]
  1947  49.0549574902  49.0549574902  49.0549574902    6[6-(1,1,7),6-(1,6),6-(1,6)]
  1948  50.1868613149  50.1868613149  50.1868613149    6[1-(0),6-(1,6),6-(6,6)]
  1949  51.2043616472  51.2043616472  51.2043616472    6[1-(0),6-(1,6),6-(6,6)]
  1950  48.0894587108  48.0894587108  48.0894587108    6[1-(0),1-(0),6-(6,6),7-(6,6)]
  1951  49.0948230849  49.0948230849  49.0948230849    6[1-(0),6-(1,6),7-(6,6)]
  1952  49.1138893304  49.1138893304  49.1138893304    6[1-(0),6-(1,7),6-(6,6)]
  1953  48.4430671296  48.4430671296  48.4430671296    6[6-(1,6),6-(1,6),6-(6,6)]
  1954  47.5607723469  47.5607723469  47.5607723469    6[1-(0),6-(1,7),6-(6,6)]
  1955   47.546906225   47.546906225   47.546906225    6[1-(0),6-(1,6),7-(6,6)]
  1956  48.6840072255  48.6840072255  48.6840072255    6[6-(1,6),6-(1,6),6-(6,6)]
  1957  48.1986578398  48.1986578398  48.1986578398    6[1-(0),6-(1,7),6-(6,6)]
  1958   48.309593941   48.309593941   48.309593941    6[1-(0),6-(1,6),7-(6,6)]
  1959  14.9591696988  14.9591696988  14.9591696988    6[1-(0),6-(1,6),7-(6,6)]
  1960  14.8638341076  14.8638341076  14.8638341076    6[1-(0),6-(1,7),6-(6,6)]
  1961  49.6460357741  49.6460357741  49.6460357741    6[1-(0),1-(0),6-(6,6),7-(6,6)]
  1962  16.2522778651  16.2522778651  16.2522778651    6[6-(1,1,7),6-(1,6),6-(1,6)]
  1963  50.7675399165  50.7675399165  50.7675399165    6[1-(0),6-(1,6),6-(6,6)]
  1964  51.9531791949  51.9531791949  51.9531791949    6[1-(0),6-(1,6),6-(6,6)]
  1965  18.4779514762  18.4779514762  18.4779514762    6[6-(1,1,7),6-(1,6),6-(1,6)]
  1966  18.7396929406  18.7396929406  18.7396929406    6[1-(0),6-(1,6),6-(6,6)]
  1967  17.5991218796  17.5991218796  17.5991218796    6[1-(0),6-(1,6),6-(6,6)]
  1968  19.5977220119  19.5977220119  19.5977220119    6[1-(0),1-(0),6-(6,6),7-(6,6)]
  1969  26.4168861817  26.4168861817  26.4168861817    6[1-(0),6-(1,6),7-(6,6)]
  1970   27.079040094   27.079040094   27.079040094    6[1-(0),6-(1,7),6-(6,6)]
  1971    26.74622851    26.74622851    26.74622851    6[6-(1,6),6-(1,6),6-(6,6)]
  1972  25.9766036749  25.9766036749  25.9766036749    6[1-(0),6-(1,7),6-(6,6)]
  1973  25.5311233966  25.5311233966  25.5311233966    6[1-(0),6-(1,6),7-(6,6)]
  1974  27.3667811474  27.3667811474  27.3667811474    6[6-(1,6),6-(1,6),6-(6,6)]
  1975  28.0289357637  28.0289357637  28.0289357637    6[1-(0),6-(1,7),6-(6,6)]
  1976  28.6876229192  28.6876229192  28.6876229192    6[1-(0),6-(1,6),7-(6,6)]
  1977  28.0549353758  28.0549353758  28.0549353758    6[1-(0),6-(1,6),7-(6,6)]
  1978  27.2142422548  27.2142422548  27.2142422548    6[1-(0),6-(1,7),6-(6,6)]
  1979  29.5335156918  29.5335156918  29.5335156918    6[1-(0),1-(0),6-(6,6),7-(6,6)]
  1980  31.0276982741  31.0276982741  31.0276982741    6[6-(1,1,7),6-(1,6),6-(1,6)]
  1981  31.2565058857  31.2565058857  31.2565058857    6[1-(0),6-(1,6),6-(6,6)]
  1982  32.4889466244  32.4889466244  32.4889466244    6[1-(0),6-(1,6),6-(6,6)]
  1983  33.3851095948  33.3851095948  33.3851095948    6[6-(1,1,7),6-(1,6),6-(1,6)]
  1984  33.2013701001  33.2013701001  33.2013701001    6[1-(0),6-(1,6),6-(6,6)]
  1985  32.0503987378  32.0503987378  32.0503987378    6[1-(0),6-(1,6),6-(6,6)]
  1986  34.5776824642  34.5776824642  34.5776824642    6[1-(0),1-(0),6-(6,6),7-(6,6)]
  1987  34.2414066301  34.2414066301  34.2414066301    6[1-(0),6-(1,6),7-(6,6)]
  1988  33.6832560946  33.6832560946  33.6832560946    6[1-(0),6-(1,7),6-(6,6)]
  1989  32.9656329054  32.9656329054  32.9656329054    6[6-(1,6),6-(1,6),6-(6,6)]
  1990  32.8581619981  32.8581619981  32.8581619981    6[1-(0),6-(1,7),6-(6,6)]
  1991    33.59311836    33.59311836    33.59311836    6[1-(0),6-(1,6),7-(6,6)]
  1992  32.3485471795  32.3485471795  32.3485471795    6[6-(1,6),6-(1,6),6-(6,6)]
  1993  31.4575849052  31.4575849052  31.4575849052    6[1-(0),6-(1,7),6-(6,6)]
  1994   30.767696544   30.767696544   30.767696544    6[1-(0),6-(1,6),7-(6,6)]
  1995  31.5650565862  31.5650565862  31.5650565862    6[1-(0),6-(1,6),7-(6,6)]
  1996  32.3589483474  32.3589483474  32.3589483474    6[1-(0),6-(1,7),6-(6,6)]
  1997  12.7993518709  12.7993518709  12.7993518709    6[1-(0),1-(0),6-(6,6),7-(6,6)]
  1998  28.9268377799  28.9268377799  28.9268377799    6[6-(1,1,7),6-(1,6),6-(1,6)]
  1999  27.8226679785  27.8226679785  27.8226679785    6[1-(0),6-(1,6),6-(6,6)]
  2000  26.4966241101  26.4966241101  26.4966241101    6[1-(0),6-(1,6),6-(6,6)]
  2001  26.6075611088  26.6075611088  26.6075611088    6[6-(1,1,7),6-(1,6),6-(1,6)]
  2002  27.4257216144  27.4257216144  27.4257216144    6[1-(0),6-(1,6),6-(6,6)]
  2003  28.6044272554  28.6044272554  28.6044272554    6[1-(0),6-(1,6),6-(6,6)]
  2004  25.2000478331  25.2000478331  25.2000478331    6[1-(0),1-(0),6-(6,6),7-(6,6)]
  2005  37.2852414817  37.2852414817  37.2852414817    6[1-(0),6-(1,6),7-(6,6)]
  2006   37.032165474   37.032165474   37.032165474    6[1-(0),6-(1,7),6-(6,6)]
  2007    36.21053791    36.21053791    36.21053791    6[6-(1,6),6-(1,6),6-(6,6)]
  2008  35.7373227649  35.7373227649  35.7373227649    6[1-(0),6-(1,7),6-(6,6)]
  2009  35.9210630566  35.9210630566  35.9210630566    6[1-(0),6-(1,6),7-(6,6)]
  2010  35.9522618174  35.9522618174  35.9522618174    6[6-(1,6),6-(1,6),6-(6,6)]
  2011  36.5104130337  36.5104130337  36.5104130337    6[1-(0),6-(1,7),6-(6,6)]
  2012  36.1966683992  36.1966683992  36.1966683992    6[1-(0),6-(1,6),7-(6,6)]
  2013  34.6591512758  34.6591512758  34.6591512758    6[1-(0),6-(1,6),7-(6,6)]
  2014  35.0352979348  35.0352979348  35.0352979348    6[1-(0),6-(1,7),6-(6,6)]
  2015  34.6868841618  34.6868841618  34.6868841618    6[1-(0),1-(0),6-(6,6),7-(6,6)]
  2016  33.6277832741  33.6277832741  33.6277832741    6[6-(1,1,7),6-(1,6),6-(1,6)]
  2017  32.2393380157  32.2393380157  32.2393380157    6[1-(0),6-(1,6),6-(6,6)]
  2018  31.3293087144  31.3293087144  31.3293087144    6[1-(0),6-(1,6),6-(6,6)]
  2019  31.7210551948  31.7210551948  31.7210551948    6[6-(1,1,7),6-(1,6),6-(1,6)]
  2020  32.8529587101  32.8529587101  32.8529587101    6[1-(0),6-(1,6),6-(6,6)]
  2021  33.8704582378  33.8704582378  33.8704582378    6[1-(0),6-(1,6),6-(6,6)]
  2022  30.7555575142  30.7555575142  30.7555575142    6[1-(0),1-(0),6-(6,6),7-(6,6)]
  2023  31.7609255401  31.7609255401  31.7609255401    6[1-(0),6-(1,6),7-(6,6)]
  2024  31.7799938746  31.7799938746  31.7799938746    6[1-(0),6-(1,7),6-(6,6)]
  2025  31.1091722154  31.1091722154  31.1091722154    6[6-(1,6),6-(1,6),6-(6,6)]
  2026  30.2268759781  30.2268759781  30.2268759781    6[1-(0),6-(1,7),6-(6,6)]
  2027    30.21300786    30.21300786    30.21300786    6[1-(0),6-(1,6),7-(6,6)]
  2028  31.3501145395  31.3501145395  31.3501145395    6[6-(1,6),6-(1,6),6-(6,6)]
  2029  30.8647655252  30.8647655252  30.8647655252    6[1-(0),6-(1,7),6-(6,6)]
  2030   30.975703344   30.975703344   30.975703344    6[1-(0),6-(1,6),7-(6,6)]
  2031  32.2930803862  32.2930803862  32.2930803862    6[1-(0),6-(1,6),7-(6,6)]
  2032  32.1977430774  32.1977430774  32.1977430774    6[1-(0),6-(1,7),6-(6,6)]
  2033  14.9782231009  14.9782231009  14.9782231009    6[1-(0),1-(0),6-(6,6),7-(6,6)]
  2034  33.5861900999  33.5861900999  33.5861900999    6[6-(1,1,7),6-(1,6),6-(1,6)]
  2035  33.4336514085  33.4336514085  33.4336514085    6[1-(0),6-(1,6),6-(6,6)]
  2036  34.6192896501  34.6192896501  34.6192896501    6[1-(0),6-(1,6),6-(6,6)]
  2037  35.8118620088  35.8118620088  35.8118620088    6[6-(1,1,7),6-(1,6),6-(1,6)]
  2038  36.0736043244  36.0736043244  36.0736043244    6[1-(0),6-(1,6),6-(6,6)]
  2039  34.9330341454  34.9330341454  34.9330341454    6[1-(0),6-(1,6),6-(6,6)]
  2040  36.9316313531  36.9316313531  36.9316313531    6[1-(0),1-(0),6-(6,6),7-(6,6)]
  2041  40.3013400817  40.3013400817  40.3013400817    6[1-(0),6-(1,6),7-(6,6)]
  2042   39.892258974   39.892258974   39.892258974    6[1-(0),6-(1,7),6-(6,6)]
  2043    41.04669601    41.04669601    41.04669601    6[6-(1,6),6-(1,6),6-(6,6)]
  2044  42.2895369649  42.2895369649  42.2895369649    6[1-(0),6-(1,7),6-(6,6)]
  2045  42.5512798066  42.5512798066  42.5512798066    6[1-(0),6-(1,6),7-(6,6)]
  2046  40.6844165174  40.6844165174  40.6844165174    6[6-(1,6),6-(1,6),6-(6,6)]
  2047  39.4641095937  39.4641095937  39.4641095937    6[1-(0),6-(1,7),6-(6,6)]
  2048  39.1191639392  39.1191639392  39.1191639392    6[1-(0),6-(1,6),7-(6,6)]
  2049  41.2893680258  41.2893680258  41.2893680258    6[1-(0),6-(1,6),7-(6,6)]
  2050  41.7539175748  41.7539175748  41.7539175748    6[1-(0),6-(1,7),6-(6,6)]
  2051  39.7830507618  39.7830507618  39.7830507618    6[1-(0),1-(0),6-(6,6),7-(6,6)]
  2052  39.3479702741  39.3479702741  39.3479702741    6[6-(1,1,7),6-(1,6),6-(1,6)]
  2053  40.5076083157  40.5076083157  40.5076083157    6[1-(0),6-(1,6),6-(6,6)]
  2054  40.1851982244  40.1851982244  40.1851982244    6[1-(0),6-(1,6),6-(6,6)]
  2055  38.8972897948  38.8972897948  38.8972897948    6[6-(1,1,7),6-(1,6),6-(1,6)]
  2056  37.9491253101  37.9491253101  37.9491253101    6[1-(0),6-(1,6),6-(6,6)]
  2057  38.0825959378  38.0825959378  38.0825959378    6[1-(0),6-(1,6),6-(6,6)]
  2058  38.6702162542  38.6702162542  38.6702162542    6[1-(0),1-(0),6-(6,6),7-(6,6)]
  2059  38.0011295401  38.0011295401  38.0011295401    6[1-(0),6-(1,6),7-(6,6)]
  2060  38.5402148746  38.5402148746  38.5402148746    6[1-(0),6-(1,7),6-(6,6)]
  2061  39.9286605354  39.9286605354  39.9286605354    6[6-(1,6),6-(1,6),6-(6,6)]
  2062  40.9184254981  40.9184254981  40.9184254981    6[1-(0),6-(1,7),6-(6,6)]
  2063    40.19733426    40.19733426    40.19733426    6[1-(0),6-(1,6),7-(6,6)]
  2064  40.3048072795  40.3048072795  40.3048072795    6[6-(1,6),6-(1,6),6-(6,6)]
  2065  41.6811191252  41.6811191252  41.6811191252    6[1-(0),6-(1,7),6-(6,6)]
  2066   42.260072244   42.260072244   42.260072244    6[1-(0),6-(1,6),7-(6,6)]
  2067  40.1453370862  40.1453370862  40.1453370862    6[1-(0),6-(1,6),7-(6,6)]
  2068  39.4467800574  39.4467800574  39.4467800574    6[1-(0),6-(1,7),6-(6,6)]
  2069  24.2241253609  24.2241253609  24.2241253609    6[1-(0),1-(0),6-(6,6),7-(6,6)]
  2070  41.4904484999  41.4904484999  41.4904484999    6[6-(1,1,7),6-(1,6),6-(1,6)]
  2071  42.7471558785  42.7471558785  42.7471558785    6[1-(0),6-(1,6),6-(6,6)]
  2072  42.8875599501  42.8875599501  42.8875599501    6[1-(0),6-(1,6),6-(6,6)]
  2073  41.5840507088  41.5840507088  41.5840507088    6[6-(1,1,7),6-(1,6),6-(1,6)]
  2074  40.5041491644  40.5041491644  40.5041491644    6[1-(0),6-(1,6),6-(6,6)]
  2075  40.4660150254  40.4660150254  40.4660150254    6[1-(0),6-(1,6),6-(6,6)]
  2076  41.8717928531  41.8717928531  41.8717928531    6[1-(0),1-(0),6-(6,6),7-(6,6)]
  2077  29.0342921867  29.0342921867  29.0342921867    6[1-(0),6-(1,6),7-(6,6)]
  2078   29.443371159   29.443371159   29.443371159    6[1-(0),6-(1,7),6-(6,6)]
  2079   28.288932715   28.288932715   28.288932715    6[6-(1,6),6-(1,6),6-(6,6)]
  2080  27.0460924099  27.0460924099  27.0460924099    6[1-(0),6-(1,7),6-(6,6)]
  2081  26.7843514716  26.7843514716  26.7843514716    6[1-(0),6-(1,6),7-(6,6)]
  2082  28.6512102424  28.6512102424  28.6512102424    6[6-(1,6),6-(1,6),6-(6,6)]
  2083  29.8715164387  29.8715164387  29.8715164387    6[1-(0),6-(1,7),6-(6,6)]
  2084  30.2164600042  30.2164600042  30.2164600042    6[1-(0),6-(1,6),7-(6,6)]
  2085  28.0462555308  28.0462555308  28.0462555308    6[1-(0),6-(1,6),7-(6,6)]
  2086  27.5817080398  27.5817080398  27.5817080398    6[1-(0),6-(1,7),6-(6,6)]
  2087  29.5525700868  29.5525700868  29.5525700868    6[1-(0),1-(0),6-(6,6),7-(6,6)]
  2088  47.3215513791  47.3215513791  47.3215513791    6[6-(1,1,7),6-(1,6),6-(1,6)]
  2089  46.1619136007  46.1619136007  46.1619136007    6[1-(0),6-(1,6),6-(6,6)]
  2090  46.4843245894  46.4843245894  46.4843245894    6[1-(0),6-(1,6),6-(6,6)]
  2091  47.7722336998  47.7722336998  47.7722336998    6[6-(1,1,7),6-(1,6),6-(1,6)]
  2092  48.7203978751  48.7203978751  48.7203978751    6[1-(0),6-(1,6),6-(6,6)]
  2093  48.5869264428  48.5869264428  48.5869264428    6[1-(0),6-(1,6),6-(6,6)]
  2094  47.9993083392  47.9993083392  47.9993083392    6[1-(0),1-(0),6-(6,6),7-(6,6)]
  2095  48.6683987051  48.6683987051  48.6683987051    6[1-(0),6-(1,6),7-(6,6)]
  2096  48.1293154596  48.1293154596  48.1293154596    6[1-(0),6-(1,7),6-(6,6)]
  2097  46.7408703404  46.7408703404  46.7408703404    6[6-(1,6),6-(1,6),6-(6,6)]
  2098  45.7511039231  45.7511039231  45.7511039231    6[1-(0),6-(1,7),6-(6,6)]
  2099   46.472193165   46.472193165   46.472193165    6[1-(0),6-(1,6),7-(6,6)]
  2100  46.3647258245  46.3647258245  46.3647258245    6[6-(1,6),6-(1,6),6-(6,6)]
  2101  44.9884143502  44.9884143502  44.9884143502    6[1-(0),6-(1,7),6-(6,6)]
  2102   44.409462949   44.409462949   44.409462949    6[1-(0),6-(1,6),7-(6,6)]
  2103  46.5241993912  46.5241993912  46.5241993912    6[1-(0),6-(1,6),7-(6,6)]
  2104  47.2227547024  47.2227547024  47.2227547024    6[1-(0),6-(1,7),6-(6,6)]
  2105  45.1114877559  45.1114877559  45.1114877559    6[1-(0),1-(0),6-(6,6),7-(6,6)]
  2106  45.1790895249  45.1790895249  45.1790895249    6[6-(1,1,7),6-(1,6),6-(1,6)]
  2107  43.9223814035  43.9223814035  43.9223814035    6[1-(0),6-(1,6),6-(6,6)]
  2108  26.4480762951  26.4480762951  26.4480762951    6[1-(0),6-(1,6),6-(6,6)]
  2109  27.7515856138  27.7515856138  27.7515856138    6[6-(1,1,7),6-(1,6),6-(1,6)]
  2110  28.8314880094  28.8314880094  28.8314880094    6[1-(0),6-(1,6),6-(6,6)]
  2111  46.2035230304  46.2035230304  46.2035230304    6[1-(0),6-(1,6),6-(6,6)]
  2112  27.4638422781  27.4638422781  27.4638422781    6[1-(0),1-(0),6-(6,6),7-(6,6)]
  2113  25.5848460867  25.5848460867  25.5848460867    6[1-(0),6-(1,6),7-(6,6)]
  2114   24.922690039   24.922690039   24.922690039    6[1-(0),6-(1,7),6-(6,6)]
  2115   25.255500215   25.255500215   25.255500215    6[6-(1,6),6-(1,6),6-(6,6)]
  2116   8.6912256999   8.6912256999   8.6912256999    6[1-(0),6-(1,7),6-(6,6)]
  2117  9.13670788156  9.13670788156  9.13670788156    6[1-(0),6-(1,6),7-(6,6)]
  2118  7.30104561235  7.30104561235  7.30104561235    6[6-(1,6),6-(1,6),6-(6,6)]
  2119  23.9727902687  23.9727902687  23.9727902687    6[1-(0),6-(1,7),6-(6,6)]
  2120  23.3141010242  23.3141010242  23.3141010242    6[1-(0),6-(1,6),7-(6,6)]
  2121  6.61288818079  6.61288818079  6.61288818079    6[1-(0),6-(1,6),7-(6,6)]
  2122  7.45358335981  7.45358335981  7.45358335981    6[1-(0),6-(1,7),6-(6,6)]
  2123  5.13430515682  5.13430515682  5.13430515682    6[1-(0),1-(0),6-(6,6),7-(6,6)]
  2124  38.3079233791  38.3079233791  38.3079233791    6[6-(1,1,7),6-(1,6),6-(1,6)]
  2125  38.0791160307  38.0791160307  38.0791160307    6[1-(0),6-(1,6),6-(6,6)]
  2126  36.8466761894  36.8466761894  36.8466761894    6[1-(0),6-(1,6),6-(6,6)]
  2127  35.9505138998  35.9505138998  35.9505138998    6[6-(1,1,7),6-(1,6),6-(1,6)]
  2128  36.1342530851  36.1342530851  36.1342530851    6[1-(0),6-(1,6),6-(6,6)]
  2129  37.2852236428  37.2852236428  37.2852236428    6[1-(0),6-(1,6),6-(6,6)]
  2130  34.7579421292  34.7579421292  34.7579421292    6[1-(0),1-(0),6-(6,6),7-(6,6)]
  2131  35.0942216151  35.0942216151  35.0942216151    6[1-(0),6-(1,6),7-(6,6)]
  2132  35.6523742396  35.6523742396  35.6523742396    6[1-(0),6-(1,7),6-(6,6)]
  2133  36.3699979704  36.3699979704  36.3699979704    6[6-(1,6),6-(1,6),6-(6,6)]
  2134  36.4774674231  36.4774674231  36.4774674231    6[1-(0),6-(1,7),6-(6,6)]
  2135   35.742509065   35.742509065   35.742509065    6[1-(0),6-(1,6),7-(6,6)]
  2136  36.9870859245  36.9870859245  36.9870859245    6[6-(1,6),6-(1,6),6-(6,6)]
  2137  37.8780485702  37.8780485702  37.8780485702    6[1-(0),6-(1,7),6-(6,6)]
  2138   38.567938649   38.567938649   38.567938649    6[1-(0),6-(1,6),7-(6,6)]
  2139  55.1044798912  55.1044798912  55.1044798912    6[1-(0),6-(1,6),7-(6,6)]
  2140  54.3105864124  54.3105864124  54.3105864124    6[1-(0),6-(1,7),6-(6,6)]
  2141  39.2023612459  39.2023612459  39.2023612459    6[1-(0),1-(0),6-(6,6),7-(6,6)]
  2142  57.7427002449  57.7427002449  57.7427002449    6[6-(1,1,7),6-(1,6),6-(1,6)]
  2143  41.5129693035  41.5129693035  41.5129693035    6[1-(0),6-(1,6),6-(6,6)]
  2144  8.17121213513  8.17121213513  8.17121213513    6[1-(0),6-(1,6),6-(6,6)]
  2145  25.3941752138  25.3941752138  25.3941752138    6[6-(1,1,7),6-(1,6),6-(1,6)]
  2146  24.5760155594  24.5760155594  24.5760155594    6[1-(0),6-(1,6),6-(6,6)]
  2147  58.0651108004  58.0651108004  58.0651108004    6[1-(0),6-(1,6),6-(6,6)]
  2148  26.8016872981  26.8016872981  26.8016872981    6[1-(0),1-(0),6-(6,6),7-(6,6)]
  2149  49.3842907867  49.3842907867  49.3842907867    6[1-(0),6-(1,6),7-(6,6)]
  2150   49.637364659   49.637364659   49.637364659    6[1-(0),6-(1,7),6-(6,6)]
  2151   50.458990815   50.458990815   50.458990815    6[6-(1,6),6-(1,6),6-(6,6)]
  2152  16.2644066099  16.2644066099  16.2644066099    6[1-(0),6-(1,7),6-(6,6)]
  2153  16.0806682216  16.0806682216  16.0806682216    6[1-(0),6-(1,6),7-(6,6)]
  2154  16.0494649424  16.0494649424  16.0494649424    6[6-(1,6),6-(1,6),6-(6,6)]
  2155  50.1591129987  50.1591129987  50.1591129987    6[1-(0),6-(1,7),6-(6,6)]
  2156  50.4728555442  50.4728555442  50.4728555442    6[1-(0),6-(1,6),7-(6,6)]
  2157  17.3425722808  17.3425722808  17.3425722808    6[1-(0),6-(1,6),7-(6,6)]
  2158  16.9664276798  16.9664276798  16.9664276798    6[1-(0),6-(1,7),6-(6,6)]
  2159  17.3148366868  17.3148366868  17.3148366868    6[1-(0),1-(0),6-(6,6),7-(6,6)]
  2160  18.3739383791  18.3739383791  18.3739383791    6[6-(1,1,7),6-(1,6),6-(1,6)]
  2161  19.7623839007  19.7623839007  19.7623839007    6[1-(0),6-(1,6),6-(6,6)]
  2162  20.6724140994  20.6724140994  20.6724140994    6[1-(0),6-(1,6),6-(6,6)]
  2163  20.2806682998  20.2806682998  20.2806682998    6[6-(1,1,7),6-(1,6),6-(1,6)]
  2164  19.1487644751  19.1487644751  19.1487644751    6[1-(0),6-(1,6),6-(6,6)]
  2165  18.1312641428  18.1312641428  18.1312641428    6[1-(0),6-(1,6),6-(6,6)]
  2166  21.2461670792  21.2461670792  21.2461670792    6[1-(0),1-(0),6-(6,6),7-(6,6)]
  2167  20.2408027051  20.2408027051  20.2408027051    6[1-(0),6-(1,6),7-(6,6)]
  2168  20.2217364596  20.2217364596  20.2217364596    6[1-(0),6-(1,7),6-(6,6)]
  2169  20.8925586604  20.8925586604  20.8925586604    6[6-(1,6),6-(1,6),6-(6,6)]
  2170  21.7748534431  21.7748534431  21.7748534431    6[1-(0),6-(1,7),6-(6,6)]
  2171   21.788719565   21.788719565   21.788719565    6[1-(0),6-(1,6),7-(6,6)]
  2172  20.6516185645  20.6516185645  20.6516185645    6[6-(1,6),6-(1,6),6-(6,6)]
  2173  21.1369679502  21.1369679502  21.1369679502    6[1-(0),6-(1,7),6-(6,6)]
  2174   21.026031849   21.026031849   21.026031849    6[1-(0),6-(1,6),7-(6,6)]
  2175  54.3764560912  54.3764560912  54.3764560912    6[1-(0),6-(1,6),7-(6,6)]
  2176  54.4717916824  54.4717916824  54.4717916824    6[1-(0),6-(1,7),6-(6,6)]
  2177  19.6895900159  19.6895900159  19.6895900159    6[1-(0),1-(0),6-(6,6),7-(6,6)]
  2178  53.0833479249  53.0833479249  53.0833479249    6[6-(1,1,7),6-(1,6),6-(1,6)]
  2179  18.5680858735  18.5680858735  18.5680858735    6[1-(0),6-(1,6),6-(6,6)]
  2180  17.3824465951  17.3824465951  17.3824465951    6[1-(0),6-(1,6),6-(6,6)]
  2181  50.8576743138  50.8576743138  50.8576743138    6[6-(1,1,7),6-(1,6),6-(1,6)]
  2182  50.5959328494  50.5959328494  50.5959328494    6[1-(0),6-(1,6),6-(6,6)]
  2183  51.7365039104  51.7365039104  51.7365039104    6[1-(0),6-(1,6),6-(6,6)]
  2184  49.7379037781  49.7379037781  49.7379037781    6[1-(0),1-(0),6-(6,6),7-(6,6)]
  2185  42.9187396083  42.9187396083  42.9187396083    6[1-(0),6-(1,6),7-(6,6)]
  2186   42.256585696   42.256585696   42.256585696    6[1-(0),6-(1,7),6-(6,6)]
  2187    42.58939728    42.58939728    42.58939728    6[6-(1,6),6-(1,6),6-(6,6)]
  2188  43.3590221151  43.3590221151  43.3590221151    6[1-(0),6-(1,7),6-(6,6)]
  2189  43.8045023934  43.8045023934  43.8045023934    6[1-(0),6-(1,6),7-(6,6)]
  2190  41.9688446426  41.9688446426  41.9688446426    6[6-(1,6),6-(1,6),6-(6,6)]
  2191  41.3066900263  41.3066900263  41.3066900263    6[1-(0),6-(1,7),6-(6,6)]
  2192  40.6480028708  40.6480028708  40.6480028708    6[1-(0),6-(1,6),7-(6,6)]
  2193  41.2806904142  41.2806904142  41.2806904142    6[1-(0),6-(1,6),7-(6,6)]
  2194  42.1213835352  42.1213835352  42.1213835352    6[1-(0),6-(1,7),6-(6,6)]
  2195  39.8021100982  39.8021100982  39.8021100982    6[1-(0),1-(0),6-(6,6),7-(6,6)]
  2196  38.3079275159  38.3079275159  38.3079275159    6[6-(1,1,7),6-(1,6),6-(1,6)]
  2197  38.0791199043  38.0791199043  38.0791199043    6[1-(0),6-(1,6),6-(6,6)]
  2198  36.8466791656  36.8466791656  36.8466791656    6[1-(0),6-(1,6),6-(6,6)]
  2199  35.9505161952  35.9505161952  35.9505161952    6[6-(1,1,7),6-(1,6),6-(1,6)]
  2200  36.1342556899  36.1342556899  36.1342556899    6[1-(0),6-(1,6),6-(6,6)]
  2201  37.2852270522  37.2852270522  37.2852270522    6[1-(0),6-(1,6),6-(6,6)]
  2202  34.7579433258  34.7579433258  34.7579433258    6[1-(0),1-(0),6-(6,6),7-(6,6)]
  2203  35.0942191599  35.0942191599  35.0942191599    6[1-(0),6-(1,6),7-(6,6)]
  2204  35.6523696954  35.6523696954  35.6523696954    6[1-(0),6-(1,7),6-(6,6)]
  2205  36.3699928846  36.3699928846  36.3699928846    6[6-(1,6),6-(1,6),6-(6,6)]
  2206  36.4774637919  36.4774637919  36.4774637919    6[1-(0),6-(1,7),6-(6,6)]
  2207    35.74250743    35.74250743    35.74250743    6[1-(0),6-(1,6),7-(6,6)]
  2208  36.9870786105  36.9870786105  36.9870786105    6[6-(1,6),6-(1,6),6-(6,6)]
  2209  37.8780408848  37.8780408848  37.8780408848    6[1-(0),6-(1,7),6-(6,6)]
  2210   38.567929246   38.567929246   38.567929246    6[1-(0),6-(1,6),7-(6,6)]
  2211  37.7705692038  37.7705692038  37.7705692038    6[1-(0),6-(1,6),7-(6,6)]
  2212  36.9766774426  36.9766774426  36.9766774426    6[1-(0),6-(1,7),6-(6,6)]
  2213  56.5362739191  56.5362739191  56.5362739191    6[1-(0),1-(0),6-(6,6),7-(6,6)]
  2214  40.4087880101  40.4087880101  40.4087880101    6[6-(1,1,7),6-(1,6),6-(1,6)]
  2215  41.5129578115  41.5129578115  41.5129578115    6[1-(0),6-(1,6),6-(6,6)]
  2216  42.8390016799  42.8390016799  42.8390016799    6[1-(0),6-(1,6),6-(6,6)]
  2217  42.7280646812  42.7280646812  42.7280646812    6[6-(1,1,7),6-(1,6),6-(1,6)]
  2218  41.9099041756  41.9099041756  41.9099041756    6[1-(0),6-(1,6),6-(6,6)]
  2219  40.7311985346  40.7311985346  40.7311985346    6[1-(0),6-(1,6),6-(6,6)]
  2220  44.1355779569  44.1355779569  44.1355779569    6[1-(0),1-(0),6-(6,6),7-(6,6)]
  2221  32.0503843083  32.0503843083  32.0503843083    6[1-(0),6-(1,6),7-(6,6)]
  2222   32.303460316   32.303460316   32.303460316    6[1-(0),6-(1,7),6-(6,6)]
  2223    33.12508788    33.12508788    33.12508788    6[6-(1,6),6-(1,6),6-(6,6)]
  2224  33.5983030251  33.5983030251  33.5983030251    6[1-(0),6-(1,7),6-(6,6)]
  2225  33.4145627334  33.4145627334  33.4145627334    6[1-(0),6-(1,6),7-(6,6)]
  2226  33.3833639726  33.3833639726  33.3833639726    6[6-(1,6),6-(1,6),6-(6,6)]
  2227  32.8252127563  32.8252127563  32.8252127563    6[1-(0),6-(1,7),6-(6,6)]
  2228  33.1389573908  33.1389573908  33.1389573908    6[1-(0),6-(1,6),7-(6,6)]
  2229  34.6764745142  34.6764745142  34.6764745142    6[1-(0),6-(1,6),7-(6,6)]
  2230  34.3003278552  34.3003278552  34.3003278552    6[1-(0),6-(1,7),6-(6,6)]
  2231  34.6487416282  34.6487416282  34.6487416282    6[1-(0),1-(0),6-(6,6),7-(6,6)]
  2232  35.7078425159  35.7078425159  35.7078425159    6[6-(1,1,7),6-(1,6),6-(1,6)]
  2233  37.0962877743  37.0962877743  37.0962877743    6[1-(0),6-(1,6),6-(6,6)]
  2234  38.0063170756  38.0063170756  38.0063170756    6[1-(0),6-(1,6),6-(6,6)]
  2235  37.6145705952  37.6145705952  37.6145705952    6[6-(1,1,7),6-(1,6),6-(1,6)]
  2236  36.4826670799  36.4826670799  36.4826670799    6[1-(0),6-(1,6),6-(6,6)]
  2237  35.4651675522  35.4651675522  35.4651675522    6[1-(0),6-(1,6),6-(6,6)]
  2238  38.5800682758  38.5800682758  38.5800682758    6[1-(0),1-(0),6-(6,6),7-(6,6)]
  2239  37.5747002499  37.5747002499  37.5747002499    6[1-(0),6-(1,6),7-(6,6)]
  2240  37.5556319154  37.5556319154  37.5556319154    6[1-(0),6-(1,7),6-(6,6)]
  2241  38.2264535746  38.2264535746  38.2264535746    6[6-(1,6),6-(1,6),6-(6,6)]
  2242  39.1087498119  39.1087498119  39.1087498119    6[1-(0),6-(1,7),6-(6,6)]
  2243    39.12261793    39.12261793    39.12261793    6[1-(0),6-(1,6),7-(6,6)]
  2244  37.9855112505  37.9855112505  37.9855112505    6[6-(1,6),6-(1,6),6-(6,6)]
  2245  38.4708602648  38.4708602648  38.4708602648    6[1-(0),6-(1,7),6-(6,6)]
  2246   38.359922446   38.359922446   38.359922446    6[1-(0),6-(1,6),7-(6,6)]
  2247  37.0425454038  37.0425454038  37.0425454038    6[1-(0),6-(1,6),7-(6,6)]
  2248  37.1378827126  37.1378827126  37.1378827126    6[1-(0),6-(1,7),6-(6,6)]
  2249  54.3574026891  54.3574026891  54.3574026891    6[1-(0),1-(0),6-(6,6),7-(6,6)]
  2250  35.7494356901  35.7494356901  35.7494356901    6[6-(1,1,7),6-(1,6),6-(1,6)]
  2251  35.9019743815  35.9019743815  35.9019743815    6[1-(0),6-(1,6),6-(6,6)]
  2252  34.7163361399  34.7163361399  34.7163361399    6[1-(0),6-(1,6),6-(6,6)]
  2253  33.5237637812  33.5237637812  33.5237637812    6[6-(1,1,7),6-(1,6),6-(1,6)]
  2254  33.2620214656  33.2620214656  33.2620214656    6[1-(0),6-(1,6),6-(6,6)]
  2255  34.4025916446  34.4025916446  34.4025916446    6[1-(0),6-(1,6),6-(6,6)]
  2256  32.4039944369  32.4039944369  32.4039944369    6[1-(0),1-(0),6-(6,6),7-(6,6)]
  2257  29.0342857083  29.0342857083  29.0342857083    6[1-(0),6-(1,6),7-(6,6)]
  2258   29.443366816   29.443366816   29.443366816    6[1-(0),6-(1,7),6-(6,6)]
  2259    28.28892978    28.28892978    28.28892978    6[6-(1,6),6-(1,6),6-(6,6)]
  2260  27.0460888251  27.0460888251  27.0460888251    6[1-(0),6-(1,7),6-(6,6)]
  2261  26.7843459834  26.7843459834  26.7843459834    6[1-(0),6-(1,6),7-(6,6)]
  2262  28.6512092726  28.6512092726  28.6512092726    6[6-(1,6),6-(1,6),6-(6,6)]
  2263  29.8715161963  29.8715161963  29.8715161963    6[1-(0),6-(1,7),6-(6,6)]
  2264  30.2164618508  30.2164618508  30.2164618508    6[1-(0),6-(1,6),7-(6,6)]
  2265  28.0462577642  28.0462577642  28.0462577642    6[1-(0),6-(1,6),7-(6,6)]
  2266  27.5817082152  27.5817082152  27.5817082152    6[1-(0),6-(1,7),6-(6,6)]
  2267  29.5525750282  29.5525750282  29.5525750282    6[1-(0),1-(0),6-(6,6),7-(6,6)]
  2268  29.9876555159  29.9876555159  29.9876555159    6[6-(1,1,7),6-(1,6),6-(1,6)]
  2269  28.8280174743  28.8280174743  28.8280174743    6[1-(0),6-(1,6),6-(6,6)]
  2270  29.1504275656  29.1504275656  29.1504275656    6[1-(0),6-(1,6),6-(6,6)]
  2271  30.4383359952  30.4383359952  30.4383359952    6[6-(1,1,7),6-(1,6),6-(1,6)]
  2272  31.3865004799  31.3865004799  31.3865004799    6[1-(0),6-(1,6),6-(6,6)]
  2273  31.2530298522  31.2530298522  31.2530298522    6[1-(0),6-(1,6),6-(6,6)]
  2274  30.6654095358  30.6654095358  30.6654095358    6[1-(0),1-(0),6-(6,6),7-(6,6)]
  2275  31.3344962499  31.3344962499  31.3344962499    6[1-(0),6-(1,6),7-(6,6)]
  2276  30.7954109154  30.7954109154  30.7954109154    6[1-(0),6-(1,7),6-(6,6)]
  2277  29.4069652546  29.4069652546  29.4069652546    6[6-(1,6),6-(1,6),6-(6,6)]
  2278  28.4172002919  28.4172002919  28.4172002919    6[1-(0),6-(1,7),6-(6,6)]
  2279    29.13829153    29.13829153    29.13829153    6[1-(0),6-(1,6),7-(6,6)]
  2280  29.0308185105  29.0308185105  29.0308185105    6[6-(1,6),6-(1,6),6-(6,6)]
  2281  27.6545066648  27.6545066648  27.6545066648    6[1-(0),6-(1),6-(6,6)]
  2282   27.075553546   27.075553546   27.075553546    6[1-(0),6-(1,6)]
  2283  29.1902887038  29.1902887038  29.1902887038    6[1-(0),6-(1,6)]
  2284  29.8888457326  29.8888457326  29.8888457326    6[1-(0),6-(1),6-(6,6)]
  2285  45.1115004291  45.1115004291  45.1115004291    6[1-(0),1-(0),6-(6,6)]
  2286  27.8451772901  27.8451772901  27.8451772901    6[6-(1,1),6-(1,6),6-(1,6)]
  2287  26.5884699115  26.5884699115  26.5884699115    6[1-(0),6-(1,6),6-(6,6)]
  2288  26.4480658399  26.4480658399  26.4480658399    6[1-(0),6-(1,6),6-(6,6)]
  2289  27.7515750812  27.7515750812  27.7515750812    6[6-(1,1,7),6-(1,6),6-(1,6)]
  2290  28.8314766256  28.8314766256  28.8314766256    6[1-(0),6-(1,6),6-(6,6)]
  2291  28.8696107646  28.8696107646  28.8696107646    6[1-(0),6-(1,6),6-(6,6)]
  2292  27.4638329369  27.4638329369  27.4638329369    6[1-(0),1-(0),6-(6,6),7-(6,6)]
  2293  22.9102321201  22.9102321201  22.9102321201    8[6-(1,1,6),6-(6,6)]
  2294  22.7611586536  22.7611586536  22.7611586536    8[6-(1,1,6),6-(1,1,6)]
  2295  21.8112593785  21.8112593785  21.8112593785    8[6-(1,1,6),6-(1,1,6)]
  2296  19.9929342433  19.9929342433  19.9929342433    8[6-(1,1,6),6-(1,1,6)]
  2297  18.0532724968  18.0532724968  18.0532724968    8[6-(1,1,6),6-(6,6)]
  2298  49.1728264473  49.1728264473  49.1728264473    8[6-(1,1,6),6-(6,6)]
  2299  48.7862824193  48.7862824193  48.7862824193    8[6-(1,1,6),6-(1,1,6)]
  2300  50.5526085546  50.5526085546  50.5526085546    8[6-(1,1,6),6-(1,1,6)]
  2301  52.7124115275  52.7124115275  52.7124115275    8[6-(1,1,6),6-(1,1,6)]
  2302  54.9432830648  54.9432830648  54.9432830648    8[6-(1,1,6),6-(6,6)]
  2303  35.3906288834  35.3906288834  35.3906288834    8[6-(6,8)]
  2304  33.2308242278  33.2308242278  33.2308242278    8[6-(6,8),29-(6,6,8)]
  2305  25.4704395021  25.4704395021  25.4704395021    8[6-(6,8),29-(6,6,8)]
  2306  23.7439834103  23.7439834103  23.7439834103    8[6-(6,8)]
  2307  39.9529226001  39.9529226001  39.9529226001    8[6-(1,1,6),6-(6,6)]
  2308  38.9562214236  38.9562214236  38.9562214236    8[6-(1,1,6),6-(1,1,6)]
  2309  37.9179192585  37.9179192585  37.9179192585    8[6-(1,1,6),6-(1,1,6)]
  2310  19.7589265933  19.7589265933  19.7589265933    8[6-(1,1,6),6-(1,1,6)]
  2311  21.1629741568  21.1629741568  21.1629741568    8[6-(1,1,6),6-(6,6)]
  2312  25.0717718873  25.0717718873  25.0717718873    8[6-(1,1,6),6-(6,6)]
  2313  26.4688861693  26.4688861693  26.4688861693    8[6-(1,1,6),6-(1,1,6)]
  2314  43.1250324046  43.1250324046  43.1250324046    8[6-(1,1,6),6-(1,1,6)]
  2315  43.5115774075  43.5115774075  43.5115774075    8[6-(1,1,6),6-(1,1,6)]
  2316  42.1803324948  42.1803324948  42.1803324948    8[6-(1,1,6),6-(6,6)]
  2317  23.9485214934  23.9485214934  23.9485214934    8[6-(6,8)]
  2318  24.6020088078  24.6020088078  24.6020088078    8[6-(6,8),29-(6,6,8)]
  2319  45.7216348721  45.7216348721  45.7216348721    8[6-(6,8),29-(6,6,8)]
  2320  47.8225039003  47.8225039003  47.8225039003    8[6-(6,8)]
  2321  41.1402947501  41.1402947501  41.1402947501    8[6-(1,1,6),6-(6,6)]
  2322  42.2860636136  42.2860636136  42.2860636136    8[6-(1,1,6),6-(1,1,6)]
  2323  44.2742603885  44.2742603885  44.2742603885    8[6-(1,1,6),6-(1,1,6)]
  2324  12.2498811133  12.2498811133  12.2498811133    8[6-(1,1,6),6-(1,1,6)]
  2325  12.7855002868  12.7855002868  12.7855002868    8[6-(1,1,6),6-(6,6)]
  2326  29.7588584473  29.7588584473  29.7588584473    8[6-(1,1,6),6-(6,6)]
  2327  28.7482940193  28.7482940193  28.7482940193    8[6-(1,1,6),6-(1,1,6)]
  2328  62.3275268246  62.3275268246  62.3275268246    8[6-(1,1,6),6-(1,1,6)]
  2329  59.7811759475  59.7811759475  59.7811759475    8[6-(1,1,6),6-(1,1,6)]
  2330  58.8815451448  58.8815451448  58.8815451448    8[6-(1,1,6),6-(6,6)]
  2331  44.6642653834  44.6642653834  44.6642653834    8[6-(6,8)]
  2332  46.1705805778  46.1705805778  46.1705805778    8[6-(6,8),29-(6,6,8)]
  2333  32.8113461521  32.8113461521  32.8113461521    8[6-(6,8),29-(6,6,8)]
  2334  32.4369342603  32.4369342603  32.4369342603    8[6-(6,8)]
  2335  46.4253936699  46.4253936699  46.4253936699    8[6-(1,1,6),6-(6,6)]
  2336  46.5744671364  46.5744671364  46.5744671364    8[6-(1,1,6),6-(1,1,6)]
  2337  47.5243664115  47.5243664115  47.5243664115    8[6-(1,1,6),6-(1,1,6)]
  2338  49.3426915467  49.3426915467  49.3426915467    8[6-(1,1,6),6-(1,1,6)]
  2339  51.2823532932  51.2823532932  51.2823532932    8[6-(1,1,6),6-(6,6)]
  2340  20.1627993427  20.1627993427  20.1627993427    8[6-(1,1,6),6-(6,6)]
  2341  20.5493433707  20.5493433707  20.5493433707    8[6-(1,1,6),6-(1,1,6)]
  2342  18.7830172354  18.7830172354  18.7830172354    8[6-(1,1,6),6-(1,1,6)]
  2343  16.6232142625  16.6232142625  16.6232142625    8[6-(1,1,6),6-(1,1,6)]
  2344  14.3923427252  14.3923427252  14.3923427252    8[6-(1,1,6),6-(6,6)]
  2345  33.9449969066  33.9449969066  33.9449969066    8[6-(6,8)]
  2346  36.1048015622  36.1048015622  36.1048015622    8[6-(6,8),29-(6,6,8)]
  2347  43.8651862879  43.8651862879  43.8651862879    8[6-(6,8),29-(6,6,8)]
  2348  45.5916423797  45.5916423797  45.5916423797    8[6-(6,8)]
  2349  29.3827031899  29.3827031899  29.3827031899    8[6-(1,1,6),6-(6,6)]
  2350  30.3794043664  30.3794043664  30.3794043664    8[6-(1,1,6),6-(1,1,6)]
  2351  31.4177065315  31.4177065315  31.4177065315    8[6-(1,1,6),6-(1,1,6)]
  2352  49.5766991967  49.5766991967  49.5766991967    8[6-(1,1,6),6-(1,1,6)]
  2353  48.1726516332  48.1726516332  48.1726516332    8[6-(1,1,6),6-(6,6)]
  2354  44.2638539027  44.2638539027  44.2638539027    8[6-(1,1,6),6-(6,6)]
  2355  42.8667396207  42.8667396207  42.8667396207    8[6-(1,1,6),6-(1,1,6)]
  2356  26.2105933854  26.2105933854  26.2105933854    8[6-(1,1,6),6-(1,1,6)]
  2357  25.8240483825  25.8240483825  25.8240483825    8[6-(1,1,6),6-(1,1,6)]
  2358  27.1552932952  27.1552932952  27.1552932952    8[6-(1,1,6),6-(6,6)]
  2359  45.3871042966  45.3871042966  45.3871042966    8[6-(6,8)]
  2360  44.7336169822  44.7336169822  44.7336169822    8[6-(6,8),29-(6,6,8)]
  2361  23.6139909179  23.6139909179  23.6139909179    8[6-(6,8),29-(6,6,8)]
  2362  21.5131218897  21.5131218897  21.5131218897    8[6-(6,8)]
  2363  28.1953310399  28.1953310399  28.1953310399    8[6-(1,1,6),6-(6,6)]
  2364  27.0495621764  27.0495621764  27.0495621764    8[6-(1,1,6),6-(1,1,6)]
  2365  25.0613654015  25.0613654015  25.0613654015    8[6-(1,1,6),6-(1,1,6)]
  2366  57.0857446767  57.0857446767  57.0857446767    8[6-(1,1,6),6-(1,1,6)]
  2367  56.5501255032  56.5501255032  56.5501255032    8[6-(1,1,6),6-(6,6)]
  2368  39.5767673427  39.5767673427  39.5767673427    8[6-(1,1,6),6-(6,6)]
  2369  40.5873317707  40.5873317707  40.5873317707    8[6-(1,1,6),6-(1,1,6)]
  2370  7.00809896538  7.00809896538  7.00809896538    8[6-(1,1,6),6-(1,1,6)]
  2371  9.55444984251  9.55444984251  9.55444984251    8[6-(1,1,6),6-(1,1,6)]
  2372  10.4540806452  10.4540806452  10.4540806452    8[6-(1,1,6),6-(6,6)]
  2373  24.6713604066  24.6713604066  24.6713604066    8[6-(6,8)]
  2374  23.1650452122  23.1650452122  23.1650452122    8[6-(6,8),29-(6,6,8)]
  2375  36.5242796379  36.5242796379  36.5242796379    8[6-(6,8),29-(6,6,8)]
  2376  36.8986915297  36.8986915297  36.8986915297    8[6-(6,8)]
  2377  39.9529283049  39.9529283049  39.9529283049    8[6-(1,1,6),6-(6,6)]
  2378  38.9562309814  38.9562309814  38.9562309814    8[6-(1,1,6),6-(1,1,6)]
  2379  37.9179319265  37.9179319265  37.9179319265    8[6-(1,1,6),6-(1,1,6)]
  2380  37.0928373117  37.0928373117  37.0928373117    8[6-(1,1,6),6-(1,1,6)]
  2381  38.4968815482  38.4968815482  38.4968815482    8[6-(1,1,6),6-(6,6)]
  2382  42.4056727177  42.4056727177  42.4056727177    8[6-(1,1,6),6-(6,6)]
  2383  43.8027831157  43.8027831157  43.8027831157    8[6-(1,1,6),6-(1,1,6)]
  2384  43.1250259004  43.1250259004  43.1250259004    8[6-(1,1,6),6-(1,1,6)]
  2385  43.5115728375  43.5115728375  43.5115728375    8[6-(1,1,6),6-(1,1,6)]
  2386  42.1803307102  42.1803307102  42.1803307102    8[6-(1,1,6),6-(6,6)]
  2387  41.2824238816  41.2824238816  41.2824238816    8[6-(6,8)]
  2388  41.9359126272  41.9359126272  41.9359126272    8[6-(6,8),29-(6,6,8)]
  2389  28.3877340829  28.3877340829  28.3877340829    8[6-(6,8),29-(6,6,8)]
  2390  30.4886024147  30.4886024147  30.4886024147    8[6-(6,8)]
  2391  23.8064004549  23.8064004549  23.8064004549    8[6-(1,1,6),6-(6,6)]
  2392  24.9521731714  24.9521731714  24.9521731714    8[6-(1,1,6),6-(1,1,6)]
  2393  26.9403730565  26.9403730565  26.9403730565    8[6-(1,1,6),6-(1,1,6)]
  2394  29.5837918317  29.5837918317  29.5837918317    8[6-(1,1,6),6-(1,1,6)]
  2395  30.1194076782  30.1194076782  30.1194076782    8[6-(1,1,6),6-(6,6)]
  2396  29.7588592777  29.7588592777  29.7588592777    8[6-(1,1,6),6-(6,6)]
  2397  28.7482909657  28.7482909657  28.7482909657    8[6-(1,1,6),6-(1,1,6)]
  2398  27.6597203204  27.6597203204  27.6597203204    8[6-(1,1,6),6-(1,1,6)]
  2399  25.1133713775  25.1133713775  25.1133713775    8[6-(1,1,6),6-(1,1,6)]
  2400  24.2137433602  24.2137433602  24.2137433602    8[6-(1,1,6),6-(6,6)]
  2401  27.3303677716  27.3303677716  27.3303677716    8[6-(6,8)]
  2402  28.8366843972  28.8366843972  28.8366843972    8[6-(6,8),29-(6,6,8)]
  2403  32.8113453629  32.8113453629  32.8113453629    8[6-(6,8),29-(6,6,8)]
  2404  32.4369327747  32.4369327747  32.4369327747    8[6-(6,8)]
  2405  40.2441378249  40.2441378249  40.2441378249    8[6-(1,1,6),6-(6,6)]
  2406  40.0950682114  40.0950682114  40.0950682114    8[6-(1,1,6),6-(1,1,6)]
  2407  39.1451720465  39.1451720465  39.1451720465    8[6-(1,1,6),6-(1,1,6)]
  2408  37.3268449617  37.3268449617  37.3268449617    8[6-(1,1,6),6-(1,1,6)]
  2409  35.3871798882  35.3871798882  35.3871798882    8[6-(1,1,6),6-(6,6)]
  2410  31.8389272777  31.8389272777  31.8389272777    8[6-(1,1,6),6-(6,6)]
  2411  31.4523793657  31.4523793657  31.4523793657    8[6-(1,1,6),6-(1,1,6)]
  2412  33.2187020504  33.2187020504  33.2187020504    8[6-(1,1,6),6-(1,1,6)]
  2413  35.3785069575  35.3785069575  35.3785069575    8[6-(1,1,6),6-(1,1,6)]
  2414  37.6093812802  37.6093812802  37.6093812802    8[6-(1,1,6),6-(6,6)]
  2415  35.3906312716  35.3906312716  35.3906312716    8[6-(6,8)]
  2416  33.2308280472  33.2308280472  33.2308280472    8[6-(6,8),29-(6,6,8)]
  2417  42.8043387129  42.8043387129  42.8043387129    8[6-(6,8),29-(6,6,8)]
  2418  41.0778819247  41.0778819247  41.0778819247    8[6-(6,8)]
  2419  29.3826974851  29.3826974851  29.3826974851    8[6-(1,1,6),6-(6,6)]
  2420  30.3793948086  30.3793948086  30.3793948086    8[6-(1,1,6),6-(1,1,6)]
  2421  31.4176938635  31.4176938635  31.4176938635    8[6-(1,1,6),6-(1,1,6)]
  2422  32.2427884783  32.2427884783  32.2427884783    8[6-(1,1,6),6-(1,1,6)]
  2423  30.8387442418  30.8387442418  30.8387442418    8[6-(1,1,6),6-(6,6)]
  2424  26.9299530723  26.9299530723  26.9299530723    8[6-(1,1,6),6-(6,6)]
  2425  25.5328426743  25.5328426743  25.5328426743    8[6-(1,1,6),6-(1,1,6)]
  2426  26.2105998896  26.2105998896  26.2105998896    8[6-(1,1,6),6-(1,1,6)]
  2427  25.8240529525  25.8240529525  25.8240529525    8[6-(1,1,6),6-(1,1,6)]
  2428  27.1552950798  27.1552950798  27.1552950798    8[6-(1,1,6),6-(6,6)]
  2429  28.0532019084  28.0532019084  28.0532019084    8[6-(6,8)]
  2430  27.3997131628  27.3997131628  27.3997131628    8[6-(6,8),29-(6,6,8)]
  2431  40.9478917071  40.9478917071  40.9478917071    8[6-(6,8),29-(6,6,8)]
  2432  38.8470233753  38.8470233753  38.8470233753    8[6-(6,8)]
  2433  45.5292253351  45.5292253351  45.5292253351    8[6-(1,1,6),6-(6,6)]
  2434  44.3834526186  44.3834526186  44.3834526186    8[6-(1,1,6),6-(1,1,6)]
  2435  42.3952527335  42.3952527335  42.3952527335    8[6-(1,1,6),6-(1,1,6)]
  2436  39.7518339583  39.7518339583  39.7518339583    8[6-(1,1,6),6-(1,1,6)]
  2437  39.2162181118  39.2162181118  39.2162181118    8[6-(1,1,6),6-(6,6)]
  2438  39.5767665123  39.5767665123  39.5767665123    8[6-(1,1,6),6-(6,6)]
  2439  40.5873348243  40.5873348243  40.5873348243    8[6-(1,1,6),6-(1,1,6)]
  2440  41.6759054696  41.6759054696  41.6759054696    8[6-(1,1,6),6-(1,1,6)]
  2441  44.2222544125  44.2222544125  44.2222544125    8[6-(1,1,6),6-(1,1,6)]
  2442  45.1218824298  45.1218824298  45.1218824298    8[6-(1,1,6),6-(6,6)]
  2443  42.0052580184  42.0052580184  42.0052580184    8[6-(6,8)]
  2444  40.4989413928  40.4989413928  40.4989413928    8[6-(6,8),29-(6,6,8)]
  2445  36.5242804271  36.5242804271  36.5242804271    8[6-(6,8),29-(6,6,8)]
  2446  36.8986930153  36.8986930153  36.8986930153    8[6-(6,8)]
  2447  29.0914879651  29.0914879651  29.0914879651    8[6-(1,1,6),6-(6,6)]
  2448  29.2405575786  29.2405575786  29.2405575786    8[6-(1,1,6),6-(1,1,6)]
  2449  30.1904537435  30.1904537435  30.1904537435    8[6-(1,1,6),6-(1,1,6)]
  2450  32.0087808283  32.0087808283  32.0087808283    8[6-(1,1,6),6-(1,1,6)]
  2451  33.9484459018  33.9484459018  33.9484459018    8[6-(1,1,6),6-(6,6)]
  2452  37.4966985123  37.4966985123  37.4966985123    8[6-(1,1,6),6-(6,6)]
  2453  37.8832464243  37.8832464243  37.8832464243    8[6-(1,1,6),6-(1,1,6)]
  2454  36.1169237396  36.1169237396  36.1169237396    8[6-(1,1,6),6-(1,1,6)]
  2455  33.9571188325  33.9571188325  33.9571188325    8[6-(1,1,6),6-(1,1,6)]
  2456  31.7262445098  31.7262445098  31.7262445098    8[6-(1,1,6),6-(6,6)]
  2457  33.9449945184  33.9449945184  33.9449945184    8[6-(6,8)]
  2458  36.1047977428  36.1047977428  36.1047977428    8[6-(6,8),29-(6,6,8)]
  2459  26.5312870771  26.5312870771  26.5312870771    8[6-(6,8),29-(6,6,8)]
  2460  28.2577438653  28.2577438653  28.2577438653    8[6-(6,8)]
  2461  41.6031092844  41.6031092844  41.6031092844    7[6-(1,1,6),6-(1,6),6-(1,6)]
  2462  40.0603969968  40.0603969968  40.0603969968    7[6-(1,1,6),6-(1,6),6-(1,6)]
  2463  21.6067251225  21.6067251225  21.6067251225    7[6-(1,1,6),6-(1,6),6-(1,6)]
  2464  24.0716009211  24.0716009211  24.0716009211    7[6-(1,1,6),6-(1,6),6-(1,6)]
  2465  43.0608902744  43.0608902744  43.0608902744    7[6-(1,1,6),6-(1,6),6-(1,6)]
  2466  63.3866262268  63.3866262268  63.3866262268    7[6-(1,1,6),6-(1,6),6-(1,6)]
  2467  34.1408682125  34.1408682125  34.1408682125    7[6-(1,1,6),6-(1,6),6-(1,6)]
  2468  30.8127546311  30.8127546311  30.8127546311    7[6-(1,1,6),6-(1,6),6-(1,6)]
  2469  19.3394481244  19.3394481244  19.3394481244    7[6-(1,1,6),6-(1,6),6-(1,6)]
  2470  52.5581388968  52.5581388968  52.5581388968    7[6-(1,1,6),6-(1,6),6-(1,6)]
  2471  48.2558629825  48.2558629825  48.2558629825    7[6-(1,1,6),6-(1,6),6-(1,6)]
  2472  49.1190864211  49.1190864211  49.1190864211    7[6-(1,1,6),6-(1,6),6-(1,6)]
  2473  25.7269971706  25.7269971706  25.7269971706    7[6-(1,1,6),6-(1,6),6-(1,6)]
  2474  28.7188234982  28.7188234982  28.7188234982    7[6-(1,1,6),6-(1,6),6-(1,6)]
  2475  34.1408693525  34.1408693525  34.1408693525    7[6-(1,1,6),6-(1,6),6-(1,6)]
  2476  30.8127653339  30.8127653339  30.8127653339    7[6-(1,1,6),6-(1,6),6-(1,6)]
  2477  36.6733550206  36.6733550206  36.6733550206    7[6-(1,1,6),6-(1,6),6-(1,6)]
  2478  35.2242361682  35.2242361682  35.2242361682    7[6-(1,1,6),6-(1,6),6-(1,6)]
  2479  30.9219641225  30.9219641225  30.9219641225    7[6-(1,1,6),6-(1,6),6-(1,6)]
  2480  31.7851971239  31.7851971239  31.7851971239    7[6-(1,1,6),6-(1,6),6-(1,6)]
  2481  41.6031161806  41.6031161806  41.6031161806    7[6-(1,1,6),6-(1,6),6-(1,6)]
  2482  40.0603942682  40.0603942682  40.0603942682    7[6-(1,1,6),6-(1,6),6-(1,6)]
  2483  38.9406262625  38.9406262625  38.9406262625    7[6-(1,1,6),6-(1,6),6-(1,6)]
  2484  41.4055116239  41.4055116239  41.4055116239    7[6-(1,1,6),6-(1,6),6-(1,6)]
  2485  27.7325165056  27.7325165056  27.7325165056    7[6-(1,1,6),6-(1,6),6-(1,6)]
  2486  29.2752287932  29.2752287932  29.2752287932    7[6-(1,1,6),6-(1,6),6-(1,6)]
  2487  47.7289006675  47.7289006675  47.7289006675    7[6-(1,1,6),6-(1,6),6-(1,6)]
  2488  45.2640248689  45.2640248689  45.2640248689    7[6-(1,1,6),6-(1,6),6-(1,6)]
  2489  26.2747355156  26.2747355156  26.2747355156    7[6-(1,1,6),6-(1,6),6-(1,6)]
  2490  5.94899956321  5.94899956321  5.94899956321    7[6-(1,1,6),6-(1,6),6-(1,6)]
  2491  35.1947575775  35.1947575775  35.1947575775    7[6-(1,1,6),6-(1,6),6-(1,6)]
  2492  38.5228711589  38.5228711589  38.5228711589    7[6-(1,1,6),6-(1,6),6-(1,6)]
  2493  49.9961776656  49.9961776656  49.9961776656    7[6-(1,1,6),6-(1,6),6-(1,6)]
  2494  16.7774868932  16.7774868932  16.7774868932    7[6-(1,1,6),6-(1,6),6-(1,6)]
  2495  21.0797628075  21.0797628075  21.0797628075    7[6-(1,1,6),6-(1,6),6-(1,6)]
  2496  20.2165393689  20.2165393689  20.2165393689    7[6-(1,1,6),6-(1,6),6-(1,6)]
  2497  43.6086286194  43.6086286194  43.6086286194    7[6-(1,1,6),6-(1,6),6-(1,6)]
  2498  40.6168022918  40.6168022918  40.6168022918    7[6-(1,1,6),6-(1,6),6-(1,6)]
  2499  35.1947564375  35.1947564375  35.1947564375    7[6-(1,1,6),6-(1,6),6-(1,6)]
  2500  38.5228604561  38.5228604561  38.5228604561    7[6-(1,1,6),6-(1,6),6-(1,6)]
  2501  32.6622707694  32.6622707694  32.6622707694    7[6-(1,1,6),6-(1,6),6-(1,6)]
  2502  34.1113896218  34.1113896218  34.1113896218    7[6-(1,1,6),6-(1,6),6-(1,6)]
  2503  38.4136616675  38.4136616675  38.4136616675    7[6-(1,1,6),6-(1,6),6-(1,6)]
  2504  37.5504286661  37.5504286661  37.5504286661    7[6-(1,1,6),6-(1,6),6-(1,6)]
  2505  27.7325096094  27.7325096094  27.7325096094    7[6-(1,1,6),6-(1,6),6-(1,6)]
  2506  29.2752315218  29.2752315218  29.2752315218    7[6-(1,1,6),6-(1,6),6-(1,6)]
  2507  30.3949995275  30.3949995275  30.3949995275    7[6-(1,1,6),6-(1,6),6-(1,6)]
