# Supplementary material for: A collection of forcefield precursors for metal–organic frameworks
Source: RSC Adv. 2019 Nov 13;9(63):36492–507. doi: 10.1039/c9ra07327b (PMC9075174; doi:10.1039/c9ra07327b)
Supplement: RA-009-C9RA07327B-s3127 [file RA-009-C9RA07327B-s3127.txt]

FALBAX_clean5b

53.0274    0.00000000    0.00000000
26.5137    45.9230755    0.00000000
26.5137    15.30769183    43.2966908

     1   33.097581984   33.097581984   33.097581984    16[6-(7)]
     2   57.104676786   57.104676786   57.104676786    16[6-(7)]
     3   36.077721864   36.077721864   36.077721864    16[6-(7)]
     4    43.18286319    43.18286319    43.18286319    16[6-(7)]
     5   43.463378136   43.463378136   43.463378136    16[6-(7)]
     6    36.35823681    36.35823681    36.35823681    16[6-(7)]
     7   46.443518016   46.443518016   46.443518016    16[6-(7)]
     8   22.436423214   22.436423214   22.436423214    16[6-(7)]
     9   48.812251974   48.812251974   48.812251974    16[6-(7)]
    10   31.693946706   31.693946706   31.693946706    16[6-(7)]
    11   30.728848026   30.728848026   30.728848026    16[6-(7)]
    12   47.847153294   47.847153294   47.847153294    16[6-(7)]
    13   27.748708146   27.748708146   27.748708146    16[6-(7)]
    14    61.76896689    61.76896689    61.76896689    16[6-(7)]
    15   51.792391854   51.792391854   51.792391854    16[6-(7)]
    16    17.77213311    17.77213311    17.77213311    16[6-(7)]
    17   45.119423838   45.119423838   45.119423838    16[6-(7)]
    18   35.106259896   35.106259896   35.106259896    16[6-(7)]
    19    24.05588001    24.05588001    24.05588001    16[6-(7)]
    20    65.18128008    65.18128008    65.18128008    16[6-(7)]
    21   34.421676162   34.421676162   34.421676162    16[6-(7)]
    22   44.434840104   44.434840104   44.434840104    16[6-(7)]
    23    55.48521999    55.48521999    55.48521999    16[6-(7)]
    24    14.35981992    14.35981992    14.35981992    16[6-(7)]
    25    55.48521999    55.48521999    55.48521999    16[6-(7)]
    26    40.87351992    40.87351992    40.87351992    16[6-(7)]
    27   87.449076162   87.449076162   87.449076162    16[6-(7)]
    28   44.434840104   44.434840104   44.434840104    16[6-(7)]
    29    77.08328001    77.08328001    77.08328001    16[6-(7)]
    30    38.66758008    38.66758008    38.66758008    16[6-(7)]
    31   45.119423838   45.119423838   45.119423838    16[6-(7)]
    32   35.106259896   35.106259896   35.106259896    16[6-(7)]
    33   62.591421864   62.591421864   62.591421864    16[6-(7)]
    34    43.18286319    43.18286319    43.18286319    16[6-(7)]
    35   59.611281984   59.611281984   59.611281984    16[6-(7)]
    36   30.590976786   30.590976786   30.590976786    16[6-(7)]
    37   72.957218016   72.957218016   72.957218016    16[6-(7)]
    38   48.950123214   48.950123214   48.950123214    16[6-(7)]
    39   69.977078136   69.977078136   69.977078136    16[6-(7)]
    40    36.35823681    36.35823681    36.35823681    16[6-(7)]
    41   80.776108146   80.776108146   80.776108146    16[6-(7)]
    42    35.25526689    35.25526689    35.25526689    16[6-(7)]
    43   51.792391854   51.792391854   51.792391854    16[6-(7)]
    44    44.28583311    44.28583311    44.28583311    16[6-(7)]
    45   48.812251974   48.812251974   48.812251974    16[6-(7)]
    46   31.693946706   31.693946706   31.693946706    16[6-(7)]
    47   83.756248026   83.756248026   83.756248026    16[6-(7)]
    48   47.847153294   47.847153294   47.847153294    16[6-(7)]
    49   72.957218016   72.957218016   72.957218016    16[6-(7)]
    50   48.950123214   48.950123214   48.950123214    16[6-(7)]
    51   69.977078136   69.977078136   69.977078136    16[6-(7)]
    52    62.87193681    62.87193681    62.87193681    16[6-(7)]
    53   62.591421864   62.591421864   62.591421864    16[6-(7)]
    54    69.69656319    69.69656319    69.69656319    16[6-(7)]
    55   59.611281984   59.611281984   59.611281984    16[6-(7)]
    56   83.618376786   83.618376786   83.618376786    16[6-(7)]
    57   57.242548026   57.242548026   57.242548026    16[6-(7)]
    58   74.360853294   74.360853294   74.360853294    16[6-(7)]
    59   75.325951974   75.325951974   75.325951974    16[6-(7)]
    60   58.207646706   58.207646706   58.207646706    16[6-(7)]
    61   78.306091854   78.306091854   78.306091854    16[6-(7)]
    62    44.28583311    44.28583311    44.28583311    16[6-(7)]
    63   54.262408146   54.262408146   54.262408146    16[6-(7)]
    64    88.28266689    88.28266689    88.28266689    16[6-(7)]
    65   60.935376162   60.935376162   60.935376162    16[6-(7)]
    66   70.948540104   70.948540104   70.948540104    16[6-(7)]
    67    81.99891999    81.99891999    81.99891999    16[6-(7)]
    68    40.87351992    40.87351992    40.87351992    16[6-(7)]
    69   71.633123838   71.633123838   71.633123838    16[6-(7)]
    70   61.619959896   61.619959896   61.619959896    16[6-(7)]
    71    50.56958001    50.56958001    50.56958001    16[6-(7)]
    72    91.69498008    91.69498008    91.69498008    16[6-(7)]
    73    50.56958001    50.56958001    50.56958001    16[6-(7)]
    74    65.18128008    65.18128008    65.18128008    16[6-(7)]
    75   18.605723838   18.605723838   18.605723838    16[6-(7)]
    76   61.619959896   61.619959896   61.619959896    16[6-(7)]
    77    28.97151999    28.97151999    28.97151999    16[6-(7)]
    78    67.38721992    67.38721992    67.38721992    16[6-(7)]
    79   60.935376162   60.935376162   60.935376162    16[6-(7)]
    80   70.948540104   70.948540104   70.948540104    16[6-(7)]
    81   43.463378136   43.463378136   43.463378136    16[6-(7)]
    82    62.87193681    62.87193681    62.87193681    16[6-(7)]
    83   46.443518016   46.443518016   46.443518016    16[6-(7)]
    84   75.463823214   75.463823214   75.463823214    16[6-(7)]
    85   33.097581984   33.097581984   33.097581984    16[6-(7)]
    86   57.104676786   57.104676786   57.104676786    16[6-(7)]
    87   36.077721864   36.077721864   36.077721864    16[6-(7)]
    88    69.69656319    69.69656319    69.69656319    16[6-(7)]
    89   25.278691854   25.278691854   25.278691854    16[6-(7)]
    90    70.79953311    70.79953311    70.79953311    16[6-(7)]
    91   54.262408146   54.262408146   54.262408146    16[6-(7)]
    92    61.76896689    61.76896689    61.76896689    16[6-(7)]
    93   57.242548026   57.242548026   57.242548026    16[6-(7)]
    94   74.360853294   74.360853294   74.360853294    16[6-(7)]
    95   22.298551974   22.298551974   22.298551974    16[6-(7)]
    96   58.207646706   58.207646706   58.207646706    16[6-(7)]
    97   32.878048548   32.878048548   32.878048548    6[7-(27),16-(0)]
    98   32.109681522   32.109681522   32.109681522    6[1-(0),6-(1,6),7-(6,27)]
    99    31.67326602    31.67326602    31.67326602    6[1-(0),6-(1,7),6-(6,6)]
   100   32.329214958   32.329214958   32.329214958    6[6-(1,6),6-(1,6),6-(7,7)]
   101   33.440669262   33.440669262   33.440669262    6[1-(0),6-(1,7),6-(6,6)]
   102   33.832011474   33.832011474   33.832011474    6[1-(0),6-(1,6),7-(6,27)]
   103   31.773487806   31.773487806   31.773487806    6[6-(6,6),7-(6),7-(6)]
   104    30.36614061    30.36614061    30.36614061    6[6-(6,6),7-(6),7-(6)]
   105   31.624480812   31.624480812   31.624480812    6[6-(6,6),7-(6),7-(6)]
   106   28.080129396   28.080129396   28.080129396    6[1-(0),6-(1,6),7-(6)]
   107   29.062196844   29.062196844   29.062196844    6[1-(0),6-(1,7),6-(6,6)]
   108   29.349075078   29.349075078   29.349075078    6[6-(1,6),6-(1,6),6-(7,7)]
   109   81.677043672   81.677043672   81.677043672    6[1-(0),6-(1,7),6-(6,6)]
   110   80.700809238   80.700809238   80.700809238    6[1-(0),6-(1,6),7-(6)]
   111   32.303761806   32.303761806   32.303761806    6[1-(0),6-(1,6),7-(6,27)]
   112   31.953780966   31.953780966   31.953780966    6[1-(0),6-(1,7),6-(6,6)]
   113    32.02589823    32.02589823    32.02589823    6[6-(1,6),6-(1,6),6-(7,7)]
   114   32.440042224   32.440042224   32.440042224    6[1-(0),6-(1,7),6-(6,6)]
   115   32.757146076   32.757146076   32.757146076    6[1-(0),6-(1,6),7-(6,27)]
   116   57.969023406   57.969023406   57.969023406    6[7-(27),16-(0)]
   117   60.423131478   60.423131478   60.423131478    6[1-(0),6-(1,6),7-(6)]
   118   60.698343684   60.698343684   60.698343684    6[1-(0),6-(1,7),6-(6,6)]
   119   60.554109156   60.554109156   60.554109156    6[6-(1,6),6-(1,6),6-(7,7)]
   120   60.156403656   60.156403656   60.156403656    6[1-(0),6-(1,7),6-(6,6)]
   121    59.95808118    59.95808118    59.95808118    6[1-(0),6-(1,6),7-(6)]
   122   60.903029448   60.903029448   60.903029448    6[6-(6,6),7-(6),7-(6)]
   123    34.86021276    34.86021276    34.86021276    6[7-(27),16-(0)]
   124   31.057617906   31.057617906   31.057617906    6[1-(0),6-(1,6),7-(6,27)]
   125   29.922301272   29.922301272   29.922301272    6[1-(0),6-(1,7),6-(6,6)]
   126   28.724412306   28.724412306   28.724412306    6[6-(1,6),6-(1,6),6-(7,7)]
   127    28.74880491    28.74880491    28.74880491    6[1-(0),6-(1,7),6-(6,6)]
   128   29.945103054   29.945103054   29.945103054    6[1-(0),6-(1,6),7-(6,27)]
   129   27.436907034   27.436907034   27.436907034    6[6-(6,6),7-(6),7-(6)]
   130   26.257577658   26.257577658   26.257577658    6[6-(6,6),7-(6),7-(6)]
   131   25.204983768   25.204983768   25.204983768    6[6-(6,6),7-(6),7-(6)]
   132   27.386531004   27.386531004   27.386531004    6[1-(0),6-(1,6),7-(6)]
   133   27.411984156   27.411984156   27.411984156    6[1-(0),6-(1,7),6-(6,6)]
   134   26.238487794   26.238487794   26.238487794    6[6-(1,6),6-(1,6),6-(7,7)]
   135   51.612628968   51.612628968   51.612628968    6[1-(0),6-(1,7),6-(6,6)]
   136   51.691639794   51.691639794   51.691639794    6[1-(0),6-(1,6),7-(6)]
   137    21.63252783    21.63252783    21.63252783    6[1-(0),6-(1,6),7-(6,27)]
   138   22.725952818   22.725952818   22.725952818    6[1-(0),6-(1,7),6-(6,6)]
   139   23.982702198   23.982702198   23.982702198    6[6-(1,6),6-(1,6),6-(7,7)]
   140   24.078681792   24.078681792   24.078681792    6[1-(0),6-(1,7),6-(6,6)]
   141    22.90253406    22.90253406    22.90253406    6[1-(0),6-(1,6),7-(6,27)]
   142    44.49794271    44.49794271    44.49794271    6[7-(27),16-(0)]
   143   44.562636138   44.562636138   44.562636138    6[1-(0),6-(1,6),7-(6)]
   144   43.403987448   43.403987448   43.403987448    6[1-(0),6-(1,7),6-(6,6)]
   145   42.190720536   42.190720536   42.190720536    6[6-(1,6),6-(1,6),6-(7,7)]
   146   42.212992044   42.212992044   42.212992044    6[1-(0),6-(1,7),6-(6,6)]
   147   43.436864436   43.436864436   43.436864436    6[1-(0),6-(1,6),7-(6)]
   148   40.913820744   40.913820744   40.913820744    6[6-(6,6),7-(6),7-(6)]
   149    44.68088724    44.68088724    44.68088724    6[7-(27),16-(0)]
   150   48.483482094   48.483482094   48.483482094    6[1-(0),6-(1,6),7-(6,27)]
   151   49.618798728   49.618798728   49.618798728    6[1-(0),6-(1,7),6-(6,6)]
   152   50.816687694   50.816687694   50.816687694    6[6-(1,6),6-(1,6),6-(7,7)]
   153    50.79229509    50.79229509    50.79229509    6[1-(0),6-(1,7),6-(6,6)]
   154   49.595996946   49.595996946   49.595996946    6[1-(0),6-(1,6),7-(6,27)]
   155   52.104192966   52.104192966   52.104192966    6[6-(6,6),7-(6),7-(6)]
   156   53.283522342   53.283522342   53.283522342    6[6-(6,6),7-(6),7-(6)]
   157   54.336116232   54.336116232   54.336116232    6[6-(6,6),7-(6),7-(6)]
   158   52.154568996   52.154568996   52.154568996    6[1-(0),6-(1,6),7-(6)]
   159   52.129115844   52.129115844   52.129115844    6[1-(0),6-(1,7),6-(6,6)]
   160   53.302612206   53.302612206   53.302612206    6[6-(1,6),6-(1,6),6-(7,7)]
   161   80.955871032   80.955871032   80.955871032    6[1-(0),6-(1,7),6-(6,6)]
   162   80.876860206   80.876860206   80.876860206    6[1-(0),6-(1,6),7-(6)]
   163    57.90857217    57.90857217    57.90857217    6[1-(0),6-(1,6),7-(6,27)]
   164   56.815147182   56.815147182   56.815147182    6[1-(0),6-(1,7),6-(6,6)]
   165   55.558397802   55.558397802   55.558397802    6[6-(1,6),6-(1,6),6-(7,7)]
   166   55.462418208   55.462418208   55.462418208    6[1-(0),6-(1,7),6-(6,6)]
   167    56.63856594    56.63856594    56.63856594    6[1-(0),6-(1,6),7-(6,27)]
   168    35.04315729    35.04315729    35.04315729    6[7-(27),16-(0)]
   169   34.978463862   34.978463862   34.978463862    6[1-(0),6-(1,6),7-(6)]
   170   36.137112552   36.137112552   36.137112552    6[1-(0),6-(1,7),6-(6,6)]
   171   37.350379464   37.350379464   37.350379464    6[6-(1,6),6-(1,6),6-(7,7)]
   172   37.328107956   37.328107956   37.328107956    6[1-(0),6-(1,7),6-(6,6)]
   173   36.104235564   36.104235564   36.104235564    6[1-(0),6-(1,6),7-(6)]
   174   38.627279256   38.627279256   38.627279256    6[6-(6,6),7-(6),7-(6)]
   175   46.663051452   46.663051452   46.663051452    6[7-(27),16-(0)]
   176   47.431418478   47.431418478   47.431418478    6[1-(0),6-(1,6),7-(6,27)]
   177    47.86783398    47.86783398    47.86783398    6[1-(0),6-(1,7),6-(6,6)]
   178   47.211885042   47.211885042   47.211885042    6[6-(1,6),6-(1,6),6-(7,7)]
   179   46.100430738   46.100430738   46.100430738    6[1-(0),6-(1,7),6-(6,6)]
   180   45.709088526   45.709088526   45.709088526    6[1-(0),6-(1,6),7-(6,27)]
   181   47.767612194   47.767612194   47.767612194    6[6-(6,6),7-(6),7-(6)]
   182    49.17495939    49.17495939    49.17495939    6[6-(6,6),7-(6),7-(6)]
   183   47.916619188   47.916619188   47.916619188    6[6-(6,6),7-(6),7-(6)]
   184   51.460970604   51.460970604   51.460970604    6[1-(0),6-(1,6),7-(6)]
   185   50.478903156   50.478903156   50.478903156    6[1-(0),6-(1,7),6-(6,6)]
   186   50.192024922   50.192024922   50.192024922    6[6-(1,6),6-(1,6),6-(7,7)]
   187   50.891456328   50.891456328   50.891456328    6[1-(0),6-(1,7),6-(6,6)]
   188   51.867690762   51.867690762   51.867690762    6[1-(0),6-(1,6),7-(6)]
   189   47.237338194   47.237338194   47.237338194    6[1-(0),6-(1,6),7-(6,27)]
   190   47.587319034   47.587319034   47.587319034    6[1-(0),6-(1,7),6-(6,6)]
   191    47.51520177    47.51520177    47.51520177    6[6-(1,6),6-(1,6),6-(7,7)]
   192   47.101057776   47.101057776   47.101057776    6[1-(0),6-(1,7),6-(6,6)]
   193   46.783953924   46.783953924   46.783953924    6[1-(0),6-(1,6),7-(6,27)]
   194   21.572076594   21.572076594   21.572076594    6[7-(27),16-(0)]
   195   19.117968522   19.117968522   19.117968522    6[1-(0),6-(1,6),7-(6)]
   196   18.842756316   18.842756316   18.842756316    6[1-(0),6-(1,7),6-(6,6)]
   197   18.986990844   18.986990844   18.986990844    6[6-(1,6),6-(1,6),6-(7,7)]
   198   19.384696344   19.384696344   19.384696344    6[1-(0),6-(1,7),6-(6,6)]
   199    19.58301882    19.58301882    19.58301882    6[1-(0),6-(1,6),7-(6)]
   200   18.638070552   18.638070552   18.638070552    6[6-(6,6),7-(6),7-(6)]
   201    50.07907656    50.07907656    50.07907656    6[7-(27),16-(0)]
   202   51.648157326   51.648157326   51.648157326    6[1-(0),6-(1,6),7-(6,27)]
   203   51.544753896   51.544753896   51.544753896    6[1-(0),6-(1,7),6-(6,6)]
   204   52.648784364   52.648784364   52.648784364    6[6-(1,6),6-(1,6),6-(7,7)]
   205   53.759708394   53.759708394   53.759708394    6[1-(0),6-(1,7),6-(6,6)]
   206   53.763950586   53.763950586   53.763950586    6[1-(0),6-(1,6),7-(6,27)]
   207   52.686964092   52.686964092   52.686964092    6[6-(6,6),7-(6),7-(6)]
   208   51.638612394   51.638612394   51.638612394    6[6-(6,6),7-(6),7-(6)]
   209    53.88909525    53.88909525    53.88909525    6[6-(6,6),7-(6),7-(6)]
   210   48.009417138   48.009417138   48.009417138    6[1-(0),6-(1,6),7-(6)]
   211   49.165414458   49.165414458   49.165414458    6[1-(0),6-(1,7),6-(6,6)]
   212   50.382923562   50.382923562   50.382923562    6[6-(1,6),6-(1,6),6-(7,7)]
   213   76.869579588   76.869579588   76.869579588    6[1-(0),6-(1,7),6-(6,6)]
   214   75.653661306   75.653661306   75.653661306    6[1-(0),6-(1,6),7-(6)]
   215   56.636975118   56.636975118   56.636975118    6[1-(0),6-(1,6),7-(6,27)]
   216    55.39507341    55.39507341    55.39507341    6[1-(0),6-(1,7),6-(6,6)]
   217   55.221143538   55.221143538   55.221143538    6[6-(1,6),6-(1,6),6-(7,7)]
   218   56.308205238   56.308205238   56.308205238    6[1-(0),6-(1,7),6-(6,6)]
   219    57.54003174    57.54003174    57.54003174    6[1-(0),6-(1,6),7-(6,27)]
   220    31.88272425    31.88272425    31.88272425    6[7-(27),16-(0)]
   221   36.125976798   36.125976798   36.125976798    6[1-(0),6-(1,6),7-(6)]
   222    37.31273001    37.31273001    37.31273001    6[1-(0),6-(1,7),6-(6,6)]
   223   37.406058234   37.406058234   37.406058234    6[6-(1,6),6-(1,6),6-(7,7)]
   224   36.270211326   36.270211326   36.270211326    6[1-(0),6-(1,7),6-(6,6)]
   225   35.115804828   35.115804828   35.115804828    6[1-(0),6-(1,6),7-(6)]
   226   38.653262682   38.653262682   38.653262682    6[6-(6,6),7-(6),7-(6)]
   227    29.46202344    29.46202344    29.46202344    6[7-(27),16-(0)]
   228   27.892942674   27.892942674   27.892942674    6[1-(0),6-(1,6),7-(6,27)]
   229   27.996346104   27.996346104   27.996346104    6[1-(0),6-(1,7),6-(6,6)]
   230   26.892315636   26.892315636   26.892315636    6[6-(1,6),6-(1,6),6-(7,7)]
   231   25.781391606   25.781391606   25.781391606    6[1-(0),6-(1,7),6-(6,6)]
   232   25.777149414   25.777149414   25.777149414    6[1-(0),6-(1,6),7-(6,27)]
   233   26.854135908   26.854135908   26.854135908    6[6-(6,6),7-(6),7-(6)]
   234   27.902487606   27.902487606   27.902487606    6[6-(6,6),7-(6),7-(6)]
   235    25.65200475    25.65200475    25.65200475    6[6-(6,6),7-(6),7-(6)]
   236   31.531682862   31.531682862   31.531682862    6[1-(0),6-(1,6),7-(6)]
   237   30.375685542   30.375685542   30.375685542    6[1-(0),6-(1,7),6-(6,6)]
   238   29.158176438   29.158176438   29.158176438    6[6-(1,6),6-(1,6),6-(7,7)]
   239   55.698920412   55.698920412   55.698920412    6[1-(0),6-(1,7),6-(6,6)]
   240   56.914838694   56.914838694   56.914838694    6[1-(0),6-(1,6),7-(6)]
   241   22.904124882   22.904124882   22.904124882    6[1-(0),6-(1,6),7-(6,27)]
   242    24.14602659    24.14602659    24.14602659    6[1-(0),6-(1,7),6-(6,6)]
   243   24.319956462   24.319956462   24.319956462    6[6-(1,6),6-(1,6),6-(7,7)]
   244   23.232894762   23.232894762   23.232894762    6[1-(0),6-(1,7),6-(6,6)]
   245    22.00106826    22.00106826    22.00106826    6[1-(0),6-(1,6),7-(6,27)]
   246    47.65837575    47.65837575    47.65837575    6[7-(27),16-(0)]
   247   43.415123202   43.415123202   43.415123202    6[1-(0),6-(1,6),7-(6)]
   248    42.22836999    42.22836999    42.22836999    6[1-(0),6-(1,7),6-(6,6)]
   249   42.135041766   42.135041766   42.135041766    6[6-(1,6),6-(1,6),6-(7,7)]
   250   43.270888674   43.270888674   43.270888674    6[1-(0),6-(1,7),6-(6,6)]
   251   44.425295172   44.425295172   44.425295172    6[1-(0),6-(1,6),7-(6)]
   252   40.887837318   40.887837318   40.887837318    6[6-(6,6),7-(6),7-(6)]
   253   27.479859228   27.479859228   27.479859228    6[7-(27),16-(0)]
   254    28.94500629    28.94500629    28.94500629    6[1-(0),6-(1,6),7-(6,27)]
   255   29.747310852   29.747310852   29.747310852    6[1-(0),6-(1,7),6-(6,6)]
   256   30.497118288   30.497118288   30.497118288    6[6-(1,6),6-(1,6),6-(7,7)]
   257   30.473255958   30.473255958   30.473255958    6[1-(0),6-(1,7),6-(6,6)]
   258   29.664057834   29.664057834   29.664057834    6[1-(0),6-(1,6),7-(6,27)]
   259    31.19071668    31.19071668    31.19071668    6[6-(6,6),7-(6),7-(6)]
   260   32.011050558   32.011050558   32.011050558    6[6-(6,6),7-(6),7-(6)]
   261   32.071501794   32.071501794   32.071501794    6[6-(6,6),7-(6),7-(6)]
   262   32.225281254   32.225281254   32.225281254    6[1-(0),6-(1,6),7-(6)]
   263    32.02589823    32.02589823    32.02589823    6[1-(0),6-(1,7),6-(6,6)]
   264   32.268763722   32.268763722   32.268763722    6[6-(1,6),6-(1,6),6-(7,7)]
   265   85.763335116   85.763335116   85.763335116    6[1-(0),6-(1,7),6-(6,6)]
   266   85.924008138   85.924008138   85.924008138    6[1-(0),6-(1,6),7-(6)]
   267   33.575358858   33.575358858   33.575358858    6[1-(0),6-(1,6),7-(6,27)]
   268   33.373854738   33.373854738   33.373854738    6[1-(0),6-(1,7),6-(6,6)]
   269   32.363152494   32.363152494   32.363152494    6[6-(1,6),6-(1,6),6-(7,7)]
   270   31.594255194   31.594255194   31.594255194    6[1-(0),6-(1,7),6-(6,6)]
   271   31.855680276   31.855680276   31.855680276    6[1-(0),6-(1,6),7-(6,27)]
   272   61.129456446   61.129456446   61.129456446    6[7-(27),16-(0)]
   273   59.275618542   59.275618542   59.275618542    6[1-(0),6-(1,6),7-(6)]
   274   59.522726226   59.522726226   59.522726226    6[1-(0),6-(1,7),6-(6,6)]
   275   60.498430386   60.498430386   60.498430386    6[6-(1,6),6-(1,6),6-(7,7)]
   276   61.214300286   61.214300286   61.214300286    6[1-(0),6-(1,7),6-(6,6)]
   277   60.946511916   60.946511916   60.946511916    6[1-(0),6-(1,6),7-(6)]
   278   60.877046022   60.877046022   60.877046022    6[6-(6,6),7-(6),7-(6)]
   279   52.061240772   52.061240772   52.061240772    6[7-(27),16-(0)]
   280    50.59609371    50.59609371    50.59609371    6[1-(0),6-(1,6),7-(6,27)]
   281   49.793789148   49.793789148   49.793789148    6[1-(0),6-(1,7),6-(6,6)]
   282   49.043981712   49.043981712   49.043981712    6[6-(1,6),6-(1,6),6-(7,7)]
   283   49.067844042   49.067844042   49.067844042    6[1-(0),6-(1,7),6-(6,6)]
   284   49.877042166   49.877042166   49.877042166    6[1-(0),6-(1,6),7-(6,27)]
   285    48.35038332    48.35038332    48.35038332    6[6-(6,6),7-(6),7-(6)]
   286   47.530049442   47.530049442   47.530049442    6[6-(6,6),7-(6),7-(6)]
   287   47.469598206   47.469598206   47.469598206    6[6-(6,6),7-(6),7-(6)]
   288   47.315818746   47.315818746   47.315818746    6[1-(0),6-(1,6),7-(6)]
   289    47.51520177    47.51520177    47.51520177    6[1-(0),6-(1,7),6-(6,6)]
   290   47.272336278   47.272336278   47.272336278    6[6-(1,6),6-(1,6),6-(7,7)]
   291   46.805164884   46.805164884   46.805164884    6[1-(0),6-(1,7),6-(6,6)]
   292   46.644491862   46.644491862   46.644491862    6[1-(0),6-(1,6),7-(6)]
   293   45.965741142   45.965741142   45.965741142    6[1-(0),6-(1,6),7-(6,27)]
   294   46.167245262   46.167245262   46.167245262    6[1-(0),6-(1,7),6-(6,6)]
   295   47.177947506   47.177947506   47.177947506    6[6-(1,6),6-(1,6),6-(7,7)]
   296   47.946844806   47.946844806   47.946844806    6[1-(0),6-(1,7),6-(6,6)]
   297   47.685419724   47.685419724   47.685419724    6[1-(0),6-(1,6),7-(6,27)]
   298   18.411643554   18.411643554   18.411643554    6[7-(27),16-(0)]
   299   20.265481458   20.265481458   20.265481458    6[1-(0),6-(1,6),7-(6)]
   300   20.018373774   20.018373774   20.018373774    6[1-(0),6-(1,7),6-(6,6)]
   301   19.042669614   19.042669614   19.042669614    6[6-(1,6),6-(1,6),6-(7,7)]
   302   18.326799714   18.326799714   18.326799714    6[1-(0),6-(1,7),6-(6,6)]
   303   18.594588084   18.594588084   18.594588084    6[1-(0),6-(1,6),7-(6)]
   304   18.664053978   18.664053978   18.664053978    6[6-(6,6),7-(6),7-(6)]
   305    45.16873932    45.16873932    45.16873932    6[7-(27),16-(0)]
   306   42.935225232   42.935225232   42.935225232    6[1-(0),6-(1,6),7-(6,27)]
   307   41.696505168   41.696505168   41.696505168    6[1-(0),6-(1,7),6-(6,6)]
   308    41.60264667    41.60264667    41.60264667    6[6-(1,6),6-(1,6),6-(7,7)]
   309   42.737963304   42.737963304   42.737963304    6[1-(0),6-(1,7),6-(6,6)]
   310    43.93850364    43.93850364    43.93850364    6[1-(0),6-(1,6),7-(6,27)]
   311   40.353321126   40.353321126   40.353321126    6[6-(6,6),7-(6),7-(6)]
   312   38.125640052   38.125640052   38.125640052    6[6-(6,6),7-(6),7-(6)]
   313   39.323529018   39.323529018   39.323529018    6[6-(6,6),7-(6),7-(6)]
   314   35.625398142   35.625398142   35.625398142    6[1-(0),6-(1,6),7-(6)]
   315   36.806848614   36.806848614   36.806848614    6[1-(0),6-(1,7),6-(6,6)]
   316   36.850861356   36.850861356   36.850861356    6[6-(1,6),6-(1,6),6-(7,7)]
   317   62.197958556   62.197958556   62.197958556    6[1-(0),6-(1,7),6-(6,6)]
   318     61.0610511     61.0610511     61.0610511    6[1-(0),6-(1,6),7-(6)]
   319   38.498952948   38.498952948   38.498952948    6[1-(0),6-(1,6),7-(6,27)]
   320   38.350476228   38.350476228   38.350476228    6[1-(0),6-(1,7),6-(6,6)]
   321   39.433295736   39.433295736   39.433295736    6[6-(1,6),6-(1,6),6-(7,7)]
   322    40.61633703    40.61633703    40.61633703    6[1-(0),6-(1,7),6-(6,6)]
   323     40.6720158     40.6720158     40.6720158    6[1-(0),6-(1,6),7-(6,27)]
   324    36.61011696    36.61011696    36.61011696    6[7-(27),16-(0)]
   325   40.918062936   40.918062936   40.918062936    6[1-(0),6-(1,6),7-(6)]
   326   40.946167458   40.946167458   40.946167458    6[1-(0),6-(1,7),6-(6,6)]
   327    39.82622877    39.82622877    39.82622877    6[6-(1,6),6-(1,6),6-(7,7)]
   328    38.71265337    38.71265337    38.71265337    6[1-(0),6-(1,7),6-(6,6)]
   329   38.782119264   38.782119264   38.782119264    6[1-(0),6-(1,6),7-(6)]
   330   39.796533426   39.796533426   39.796533426    6[6-(6,6),7-(6),7-(6)]
   331   22.569521988   22.569521988   22.569521988    6[7-(27),16-(0)]
   332   20.232074196   20.232074196   20.232074196    6[1-(0),6-(1,6),7-(6,27)]
   333   19.899062124   19.899062124   19.899062124    6[1-(0),6-(1,7),6-(6,6)]
   334   19.450980594   19.450980594   19.450980594    6[6-(1,6),6-(1,6),6-(7,7)]
   335   19.451510868   19.451510868   19.451510868    6[1-(0),6-(1,7),6-(6,6)]
   336   19.838610888   19.838610888   19.838610888    6[1-(0),6-(1,6),7-(6,27)]
   337   18.857073714   18.857073714   18.857073714    6[6-(6,6),7-(6),7-(6)]
   338   18.498078216   18.498078216   18.498078216    6[6-(6,6),7-(6),7-(6)]
   339   17.505935562   17.505935562   17.505935562    6[6-(6,6),7-(6),7-(6)]
   340   19.841262258   19.841262258   19.841262258    6[1-(0),6-(1,6),7-(6)]
   341   19.667332386   19.667332386   19.667332386    6[1-(0),6-(1,7),6-(6,6)]
   342   18.736701516   18.736701516   18.736701516    6[6-(1,6),6-(1,6),6-(7,7)]
   343   71.091714084   71.091714084   71.091714084    6[1-(0),6-(1,7),6-(6,6)]
   344   71.331397932   71.331397932   71.331397932    6[1-(0),6-(1,6),7-(6)]
   345   15.437336688   15.437336688   15.437336688    6[1-(0),6-(1,6),7-(6,27)]
   346   16.329257556   16.329257556   16.329257556    6[1-(0),6-(1,7),6-(6,6)]
   347   16.575304692   16.575304692   16.575304692    6[6-(1,6),6-(1,6),6-(7,7)]
   348   15.902386986   15.902386986   15.902386986    6[1-(0),6-(1,7),6-(6,6)]
   349   14.987664336   14.987664336   14.987664336    6[1-(0),6-(1,6),7-(6,27)]
   350   65.856849156   65.856849156   65.856849156    6[7-(27),16-(0)]
   351    64.06770468    64.06770468    64.06770468    6[1-(0),6-(1,6),7-(6)]
   352   63.156163674   63.156163674   63.156163674    6[1-(0),6-(1,7),6-(6,6)]
   353   62.918600922   62.918600922   62.918600922    6[6-(1,6),6-(1,6),6-(7,7)]
   354    63.65674233    63.65674233    63.65674233    6[1-(0),6-(1,7),6-(6,6)]
   355   64.612826352   64.612826352   64.612826352    6[1-(0),6-(1,6),7-(6)]
   356   62.020316766   62.020316766   62.020316766    6[6-(6,6),7-(6),7-(6)]
   357    34.37236068    34.37236068    34.37236068    6[7-(27),16-(0)]
   358   36.605874768   36.605874768   36.605874768    6[1-(0),6-(1,6),7-(6,27)]
   359   37.844594832   37.844594832   37.844594832    6[1-(0),6-(1,7),6-(6,6)]
   360    37.93845333    37.93845333    37.93845333    6[6-(1,6),6-(1,6),6-(7,7)]
   361   36.803136696   36.803136696   36.803136696    6[1-(0),6-(1,7),6-(6,6)]
   362    35.60259636    35.60259636    35.60259636    6[1-(0),6-(1,6),7-(6,27)]
   363   39.187778874   39.187778874   39.187778874    6[6-(6,6),7-(6),7-(6)]
   364   41.415459948   41.415459948   41.415459948    6[6-(6,6),7-(6),7-(6)]
   365   40.217570982   40.217570982   40.217570982    6[6-(6,6),7-(6),7-(6)]
   366   43.915701858   43.915701858   43.915701858    6[1-(0),6-(1,6),7-(6)]
   367   42.734251386   42.734251386   42.734251386    6[1-(0),6-(1,7),6-(6,6)]
   368   42.690238644   42.690238644   42.690238644    6[6-(1,6),6-(1,6),6-(7,7)]
   369   70.370541444   70.370541444   70.370541444    6[1-(0),6-(1,7),6-(6,6)]
   370     71.5074489     71.5074489     71.5074489    6[1-(0),6-(1,6),7-(6)]
   371   41.042147052   41.042147052   41.042147052    6[1-(0),6-(1,6),7-(6,27)]
   372   41.190623772   41.190623772   41.190623772    6[1-(0),6-(1,7),6-(6,6)]
   373   40.107804264   40.107804264   40.107804264    6[6-(1,6),6-(1,6),6-(7,7)]
   374    38.92476297    38.92476297    38.92476297    6[1-(0),6-(1,7),6-(6,6)]
   375     38.8690842     38.8690842     38.8690842    6[1-(0),6-(1,6),7-(6,27)]
   376    42.93098304    42.93098304    42.93098304    6[7-(27),16-(0)]
   377   38.623037064   38.623037064   38.623037064    6[1-(0),6-(1,6),7-(6)]
   378   38.594932542   38.594932542   38.594932542    6[1-(0),6-(1,7),6-(6,6)]
   379    39.71487123    39.71487123    39.71487123    6[6-(1,6),6-(1,6),6-(7,7)]
   380    40.82844663    40.82844663    40.82844663    6[1-(0),6-(1,7),6-(6,6)]
   381   40.758980736   40.758980736   40.758980736    6[1-(0),6-(1,6),7-(6)]
   382   39.744566574   39.744566574   39.744566574    6[6-(6,6),7-(6),7-(6)]
   383   56.971578012   56.971578012   56.971578012    6[7-(27),16-(0)]
   384   59.309025804   59.309025804   59.309025804    6[1-(0),6-(1,6),7-(6,27)]
   385   59.642037876   59.642037876   59.642037876    6[1-(0),6-(1,7),6-(6,6)]
   386   60.090119406   60.090119406   60.090119406    6[6-(1,6),6-(1,6),6-(7,7)]
   387   60.089589132   60.089589132   60.089589132    6[1-(0),6-(1,7),6-(6,6)]
   388   59.702489112   59.702489112   59.702489112    6[1-(0),6-(1,6),7-(6,27)]
   389   60.684026286   60.684026286   60.684026286    6[6-(6,6),7-(6),7-(6)]
   390   61.043021784   61.043021784   61.043021784    6[6-(6,6),7-(6),7-(6)]
   391   62.035164438   62.035164438   62.035164438    6[6-(6,6),7-(6),7-(6)]
   392   59.699837742   59.699837742   59.699837742    6[1-(0),6-(1,6),7-(6)]
   393   59.873767614   59.873767614   59.873767614    6[1-(0),6-(1,7),6-(6,6)]
   394   60.804398484   60.804398484   60.804398484    6[6-(1,6),6-(1,6),6-(7,7)]
   395   61.476785916   61.476785916   61.476785916    6[1-(0),6-(1,7),6-(6,6)]
   396   61.237102068   61.237102068   61.237102068    6[1-(0),6-(1,6),7-(6)]
   397   64.103763312   64.103763312   64.103763312    6[1-(0),6-(1,6),7-(6,27)]
   398   63.211842444   63.211842444   63.211842444    6[1-(0),6-(1,7),6-(6,6)]
   399   62.965795308   62.965795308   62.965795308    6[6-(1,6),6-(1,6),6-(7,7)]
   400   63.638713014   63.638713014   63.638713014    6[1-(0),6-(1,7),6-(6,6)]
   401   64.553435664   64.553435664   64.553435664    6[1-(0),6-(1,6),7-(6,27)]
   402   13.684250844   13.684250844   13.684250844    6[7-(27),16-(0)]
   403    15.47339532    15.47339532    15.47339532    6[1-(0),6-(1,6),7-(6)]
   404   16.384936326   16.384936326   16.384936326    6[1-(0),6-(1,7),6-(6,6)]
   405   16.622499078   16.622499078   16.622499078    6[6-(1,6),6-(1,6),6-(7,7)]
   406    15.88435767    15.88435767    15.88435767    6[1-(0),6-(1,7),6-(6,6)]
   407   14.928273648   14.928273648   14.928273648    6[1-(0),6-(1,6),7-(6)]
   408   17.520783234   17.520783234   17.520783234    6[6-(6,6),7-(6),7-(6)]
   409   30.457878012   30.457878012   30.457878012    6[7-(27),16-(0)]
   410   32.795325804   32.795325804   32.795325804    6[1-(0),6-(1,6),7-(6,27)]
   411   33.128337876   33.128337876   33.128337876    6[1-(0),6-(1,7),6-(6,6)]
   412   33.576419406   33.576419406   33.576419406    6[6-(1,6),6-(1,6),6-(7,7)]
   413   33.575889132   33.575889132   33.575889132    6[1-(0),6-(1,7),6-(6,6)]
   414   33.188789112   33.188789112   33.188789112    6[1-(0),6-(1,6),7-(6,27)]
   415   34.170326286   34.170326286   34.170326286    6[6-(6,6),7-(6),7-(6)]
   416   34.529321784   34.529321784   34.529321784    6[6-(6,6),7-(6),7-(6)]
   417   35.521464438   35.521464438   35.521464438    6[6-(6,6),7-(6),7-(6)]
   418   33.186137742   33.186137742   33.186137742    6[1-(0),6-(1,6),7-(6)]
   419   33.360067614   33.360067614   33.360067614    6[1-(0),6-(1,7),6-(6,6)]
   420   34.290698484   34.290698484   34.290698484    6[6-(1,6),6-(1,6),6-(7,7)]
   421   34.963085916   34.963085916   34.963085916    6[1-(0),6-(1,7),6-(6,6)]
   422   34.723402068   34.723402068   34.723402068    6[1-(0),6-(1,6),7-(6)]
   423   37.590063312   37.590063312   37.590063312    6[1-(0),6-(1,6),7-(6,27)]
   424   36.698142444   36.698142444   36.698142444    6[1-(0),6-(1,7),6-(6,6)]
   425   36.452095308   36.452095308   36.452095308    6[6-(1,6),6-(1,6),6-(7,7)]
   426   37.125013014   37.125013014   37.125013014    6[1-(0),6-(1,7),6-(6,6)]
   427   38.039735664   38.039735664   38.039735664    6[1-(0),6-(1,6),7-(6,27)]
   428   40.197950844   40.197950844   40.197950844    6[7-(27),16-(0)]
   429    41.98709532    41.98709532    41.98709532    6[1-(0),6-(1,6),7-(6)]
   430   42.898636326   42.898636326   42.898636326    6[1-(0),6-(1,7),6-(6,6)]
   431   43.136199078   43.136199078   43.136199078    6[6-(1,6),6-(1,6),6-(7,7)]
   432    42.39805767    42.39805767    42.39805767    6[1-(0),6-(1,7),6-(6,6)]
   433   41.441973648   41.441973648   41.441973648    6[1-(0),6-(1,6),7-(6)]
   434   44.034483234   44.034483234   44.034483234    6[6-(6,6),7-(6),7-(6)]
   435    34.37236068    34.37236068    34.37236068    6[7-(27),16-(0)]
   436   36.605874768   36.605874768   36.605874768    6[1-(0),6-(1,6),7-(6,27)]
   437   37.844594832   37.844594832   37.844594832    6[1-(0),6-(1,7),6-(6,6)]
   438    37.93845333    37.93845333    37.93845333    6[6-(1,6),6-(1,6),6-(7,7)]
   439   36.803136696   36.803136696   36.803136696    6[1-(0),6-(1,7),6-(6,6)]
   440    35.60259636    35.60259636    35.60259636    6[1-(0),6-(1,6),7-(6,27)]
   441   39.187778874   39.187778874   39.187778874    6[6-(6,6),7-(6),7-(6)]
   442   41.415459948   41.415459948   41.415459948    6[6-(6,6),7-(6),7-(6)]
   443   40.217570982   40.217570982   40.217570982    6[6-(6,6),7-(6),7-(6)]
   444   43.915701858   43.915701858   43.915701858    6[1-(0),6-(1,6),7-(6)]
   445   42.734251386   42.734251386   42.734251386    6[1-(0),6-(1,7),6-(6,6)]
   446   42.690238644   42.690238644   42.690238644    6[6-(1,6),6-(1,6),6-(7,7)]
   447   43.856841444   43.856841444   43.856841444    6[1-(0),6-(1,7),6-(6,6)]
   448     44.9937489     44.9937489     44.9937489    6[1-(0),6-(1,6),7-(6)]
   449   41.042147052   41.042147052   41.042147052    6[1-(0),6-(1,6),7-(6,27)]
   450   41.190623772   41.190623772   41.190623772    6[1-(0),6-(1,7),6-(6,6)]
   451   40.107804264   40.107804264   40.107804264    6[6-(1,6),6-(1,6),6-(7,7)]
   452    38.92476297    38.92476297    38.92476297    6[1-(0),6-(1,7),6-(6,6)]
   453     38.8690842     38.8690842     38.8690842    6[1-(0),6-(1,6),7-(6,27)]
   454    42.93098304    42.93098304    42.93098304    6[7-(27),16-(0)]
   455   38.623037064   38.623037064   38.623037064    6[1-(0),6-(1,6),7-(6)]
   456   38.594932542   38.594932542   38.594932542    6[1-(0),6-(1,7),6-(6,6)]
   457    39.71487123    39.71487123    39.71487123    6[6-(1,6),6-(1,6),6-(7,7)]
   458    40.82844663    40.82844663    40.82844663    6[1-(0),6-(1,7),6-(6,6)]
   459   40.758980736   40.758980736   40.758980736    6[1-(0),6-(1,6),7-(6)]
   460   39.744566574   39.744566574   39.744566574    6[6-(6,6),7-(6),7-(6)]
   461   49.083221988   49.083221988   49.083221988    6[7-(27),16-(0)]
   462   46.745774196   46.745774196   46.745774196    6[1-(0),6-(1,6),7-(6,27)]
   463   46.412762124   46.412762124   46.412762124    6[1-(0),6-(1,7),6-(6,6)]
   464   45.964680594   45.964680594   45.964680594    6[6-(1,6),6-(1,6),6-(7,7)]
   465   45.965210868   45.965210868   45.965210868    6[1-(0),6-(1,7),6-(6,6)]
   466   46.352310888   46.352310888   46.352310888    6[1-(0),6-(1,6),7-(6,27)]
   467   45.370773714   45.370773714   45.370773714    6[6-(6,6),7-(6),7-(6)]
   468   45.011778216   45.011778216   45.011778216    6[6-(6,6),7-(6),7-(6)]
   469   44.019635562   44.019635562   44.019635562    6[6-(6,6),7-(6),7-(6)]
   470   46.354962258   46.354962258   46.354962258    6[1-(0),6-(1,6),7-(6)]
   471   46.181032386   46.181032386   46.181032386    6[1-(0),6-(1,7),6-(6,6)]
   472   45.250401516   45.250401516   45.250401516    6[6-(1,6),6-(1,6),6-(7,7)]
   473   44.578014084   44.578014084   44.578014084    6[1-(0),6-(1,7),6-(6,6)]
   474   44.817697932   44.817697932   44.817697932    6[1-(0),6-(1,6),7-(6)]
   475   41.951036688   41.951036688   41.951036688    6[1-(0),6-(1,6),7-(6,27)]
   476   42.842957556   42.842957556   42.842957556    6[1-(0),6-(1,7),6-(6,6)]
   477   43.089004692   43.089004692   43.089004692    6[6-(1,6),6-(1,6),6-(7,7)]
   478   42.416086986   42.416086986   42.416086986    6[1-(0),6-(1,7),6-(6,6)]
   479   41.501364336   41.501364336   41.501364336    6[1-(0),6-(1,6),7-(6,27)]
   480   39.343149156   39.343149156   39.343149156    6[7-(27),16-(0)]
   481    37.55400468    37.55400468    37.55400468    6[1-(0),6-(1,6),7-(6)]
   482   36.642463674   36.642463674   36.642463674    6[1-(0),6-(1,7),6-(6,6)]
   483   36.404900922   36.404900922   36.404900922    6[6-(1,6),6-(1,6),6-(7,7)]
   484    37.14304233    37.14304233    37.14304233    6[1-(0),6-(1,7),6-(6,6)]
   485   38.099126352   38.099126352   38.099126352    6[1-(0),6-(1,6),7-(6)]
   486   35.506616766   35.506616766   35.506616766    6[6-(6,6),7-(6),7-(6)]
   487    45.16873932    45.16873932    45.16873932    6[7-(27),16-(0)]
   488   42.935225232   42.935225232   42.935225232    6[1-(0),6-(1,6),7-(6,27)]
   489   41.696505168   41.696505168   41.696505168    6[1-(0),6-(1,7),6-(6,6)]
   490    41.60264667    41.60264667    41.60264667    6[6-(1,6),6-(1,6),6-(7,7)]
   491   42.737963304   42.737963304   42.737963304    6[1-(0),6-(1,7),6-(6,6)]
   492    43.93850364    43.93850364    43.93850364    6[1-(0),6-(1,6),7-(6,27)]
   493   40.353321126   40.353321126   40.353321126    6[6-(6,6),7-(6),7-(6)]
   494   38.125640052   38.125640052   38.125640052    6[6-(6,6),7-(6),7-(6)]
   495   39.323529018   39.323529018   39.323529018    6[6-(6,6),7-(6),7-(6)]
   496   35.625398142   35.625398142   35.625398142    6[1-(0),6-(1,6),7-(6)]
   497   36.806848614   36.806848614   36.806848614    6[1-(0),6-(1,7),6-(6,6)]
   498   36.850861356   36.850861356   36.850861356    6[6-(1,6),6-(1,6),6-(7,7)]
   499   35.684258556   35.684258556   35.684258556    6[1-(0),6-(1,7),6-(6,6)]
   500     34.5473511     34.5473511     34.5473511    6[1-(0),6-(1,6),7-(6)]
   501   38.498952948   38.498952948   38.498952948    6[1-(0),6-(1,6),7-(6,27)]
   502   38.350476228   38.350476228   38.350476228    6[1-(0),6-(1,7),6-(6,6)]
   503   39.433295736   39.433295736   39.433295736    6[6-(1,6),6-(1,6),6-(7,7)]
   504    40.61633703    40.61633703    40.61633703    6[1-(0),6-(1,7),6-(6,6)]
   505     40.6720158     40.6720158     40.6720158    6[1-(0),6-(1,6),7-(6,27)]
   506    36.61011696    36.61011696    36.61011696    6[7-(27),16-(0)]
   507   40.918062936   40.918062936   40.918062936    6[1-(0),6-(1,6),7-(6)]
   508   40.946167458   40.946167458   40.946167458    6[1-(0),6-(1,7),6-(6,6)]
   509    39.82622877    39.82622877    39.82622877    6[6-(1,6),6-(1,6),6-(7,7)]
   510    38.71265337    38.71265337    38.71265337    6[1-(0),6-(1,7),6-(6,6)]
   511   38.782119264   38.782119264   38.782119264    6[1-(0),6-(1,6),7-(6)]
   512   39.796533426   39.796533426   39.796533426    6[6-(6,6),7-(6),7-(6)]
   513    61.37391276    61.37391276    61.37391276    6[7-(27),16-(0)]
   514   57.571317906   57.571317906   57.571317906    6[1-(0),6-(1,6),7-(6,27)]
   515   56.436001272   56.436001272   56.436001272    6[1-(0),6-(1,7),6-(6,6)]
   516   55.238112306   55.238112306   55.238112306    6[6-(1,6),6-(1,6),6-(7,7)]
   517    55.26250491    55.26250491    55.26250491    6[1-(0),6-(1,7),6-(6,6)]
   518   56.458803054   56.458803054   56.458803054    6[1-(0),6-(1,6),7-(6,27)]
   519   53.950607034   53.950607034   53.950607034    6[6-(6,6),7-(6),7-(6)]
   520   52.771277658   52.771277658   52.771277658    6[6-(6,6),7-(6),7-(6)]
   521   51.718683768   51.718683768   51.718683768    6[6-(6,6),7-(6),7-(6)]
   522   53.900231004   53.900231004   53.900231004    6[1-(0),6-(1,6),7-(6)]
   523   53.925684156   53.925684156   53.925684156    6[1-(0),6-(1,7),6-(6,6)]
   524   52.752187794   52.752187794   52.752187794    6[6-(1,6),6-(1,6),6-(7,7)]
   525   51.612628968   51.612628968   51.612628968    6[1-(0),6-(1,7),6-(6,6)]
   526   51.691639794   51.691639794   51.691639794    6[1-(0),6-(1,6),7-(6)]
   527    48.14622783    48.14622783    48.14622783    6[1-(0),6-(1,6),7-(6,27)]
   528   49.239652818   49.239652818   49.239652818    6[1-(0),6-(1,7),6-(6,6)]
   529   50.496402198   50.496402198   50.496402198    6[6-(1,6),6-(1,6),6-(7,7)]
   530   50.592381792   50.592381792   50.592381792    6[1-(0),6-(1,7),6-(6,6)]
   531    49.41623406    49.41623406    49.41623406    6[1-(0),6-(1,6),7-(6,27)]
   532    44.49794271    44.49794271    44.49794271    6[7-(27),16-(0)]
   533   44.562636138   44.562636138   44.562636138    6[1-(0),6-(1,6),7-(6)]
   534   43.403987448   43.403987448   43.403987448    6[1-(0),6-(1,7),6-(6,6)]
   535   42.190720536   42.190720536   42.190720536    6[6-(1,6),6-(1,6),6-(7,7)]
   536   42.212992044   42.212992044   42.212992044    6[1-(0),6-(1,7),6-(6,6)]
   537   43.436864436   43.436864436   43.436864436    6[1-(0),6-(1,6),7-(6)]
   538   40.913820744   40.913820744   40.913820744    6[6-(6,6),7-(6),7-(6)]
   539   32.878048548   32.878048548   32.878048548    6[7-(27),16-(0)]
   540   32.109681522   32.109681522   32.109681522    6[1-(0),6-(1,6),7-(6,27)]
   541    31.67326602    31.67326602    31.67326602    6[1-(0),6-(1,7),6-(6,6)]
   542   32.329214958   32.329214958   32.329214958    6[6-(1,6),6-(1,6),6-(7,7)]
   543   33.440669262   33.440669262   33.440669262    6[1-(0),6-(1,7),6-(6,6)]
   544   33.832011474   33.832011474   33.832011474    6[1-(0),6-(1,6),7-(6,27)]
   545   31.773487806   31.773487806   31.773487806    6[6-(6,6),7-(6),7-(6)]
   546    30.36614061    30.36614061    30.36614061    6[6-(6,6),7-(6),7-(6)]
   547   31.624480812   31.624480812   31.624480812    6[6-(6,6),7-(6),7-(6)]
   548   28.080129396   28.080129396   28.080129396    6[1-(0),6-(1,6),7-(6)]
   549   29.062196844   29.062196844   29.062196844    6[1-(0),6-(1,7),6-(6,6)]
   550   29.349075078   29.349075078   29.349075078    6[6-(1,6),6-(1,6),6-(7,7)]
   551   28.649643672   28.649643672   28.649643672    6[1-(0),6-(1,7),6-(6,6)]
   552   27.673409238   27.673409238   27.673409238    6[1-(0),6-(1,6),7-(6)]
   553   32.303761806   32.303761806   32.303761806    6[1-(0),6-(1,6),7-(6,27)]
   554   31.953780966   31.953780966   31.953780966    6[1-(0),6-(1,7),6-(6,6)]
   555    32.02589823    32.02589823    32.02589823    6[6-(1,6),6-(1,6),6-(7,7)]
   556   32.440042224   32.440042224   32.440042224    6[1-(0),6-(1,7),6-(6,6)]
   557   32.757146076   32.757146076   32.757146076    6[1-(0),6-(1,6),7-(6,27)]
   558   31.455323406   31.455323406   31.455323406    6[7-(27),16-(0)]
   559   33.909431478   33.909431478   33.909431478    6[1-(0),6-(1,6),7-(6)]
   560   34.184643684   34.184643684   34.184643684    6[1-(0),6-(1,7),6-(6,6)]
   561   34.040409156   34.040409156   34.040409156    6[6-(1,6),6-(1,6),6-(7,7)]
   562   33.642703656   33.642703656   33.642703656    6[1-(0),6-(1,7),6-(6,6)]
   563    33.44438118    33.44438118    33.44438118    6[1-(0),6-(1,6),7-(6)]
   564   34.389329448   34.389329448   34.389329448    6[6-(6,6),7-(6),7-(6)]
   565   46.663051452   46.663051452   46.663051452    6[7-(27),16-(0)]
   566   47.431418478   47.431418478   47.431418478    6[1-(0),6-(1,6),7-(6,27)]
   567    47.86783398    47.86783398    47.86783398    6[1-(0),6-(1,7),6-(6,6)]
   568   47.211885042   47.211885042   47.211885042    6[6-(1,6),6-(1,6),6-(7,7)]
   569   46.100430738   46.100430738   46.100430738    6[1-(0),6-(1,7),6-(6,6)]
   570   45.709088526   45.709088526   45.709088526    6[1-(0),6-(1,6),7-(6,27)]
   571   47.767612194   47.767612194   47.767612194    6[6-(6,6),7-(6),7-(6)]
   572    49.17495939    49.17495939    49.17495939    6[6-(6,6),7-(6),7-(6)]
   573   47.916619188   47.916619188   47.916619188    6[6-(6,6),7-(6),7-(6)]
   574   51.460970604   51.460970604   51.460970604    6[1-(0),6-(1,6),7-(6)]
   575   50.478903156   50.478903156   50.478903156    6[1-(0),6-(1,7),6-(6,6)]
   576   50.192024922   50.192024922   50.192024922    6[6-(1,6),6-(1,6),6-(7,7)]
   577   50.891456328   50.891456328   50.891456328    6[1-(0),6-(1,7),6-(6,6)]
   578   51.867690762   51.867690762   51.867690762    6[1-(0),6-(1,6),7-(6)]
   579   47.237338194   47.237338194   47.237338194    6[1-(0),6-(1,6),7-(6,27)]
   580   47.587319034   47.587319034   47.587319034    6[1-(0),6-(1,7),6-(6,6)]
   581    47.51520177    47.51520177    47.51520177    6[6-(1,6),6-(1,6),6-(7,7)]
   582   47.101057776   47.101057776   47.101057776    6[1-(0),6-(1,7),6-(6,6)]
   583   46.783953924   46.783953924   46.783953924    6[1-(0),6-(1,6),7-(6,27)]
   584   48.085776594   48.085776594   48.085776594    6[7-(27),16-(0)]
   585   45.631668522   45.631668522   45.631668522    6[1-(0),6-(1,6),7-(6)]
   586   45.356456316   45.356456316   45.356456316    6[1-(0),6-(1,7),6-(6,6)]
   587   45.500690844   45.500690844   45.500690844    6[6-(1,6),6-(1,6),6-(7,7)]
   588   45.898396344   45.898396344   45.898396344    6[1-(0),6-(1,7),6-(6,6)]
   589    46.09671882    46.09671882    46.09671882    6[1-(0),6-(1,6),7-(6)]
   590   45.151770552   45.151770552   45.151770552    6[6-(6,6),7-(6),7-(6)]
   591    18.16718724    18.16718724    18.16718724    6[7-(27),16-(0)]
   592   21.969782094   21.969782094   21.969782094    6[1-(0),6-(1,6),7-(6,27)]
   593   23.105098728   23.105098728   23.105098728    6[1-(0),6-(1,7),6-(6,6)]
   594   24.302987694   24.302987694   24.302987694    6[6-(1,6),6-(1,6),6-(7,7)]
   595    24.27859509    24.27859509    24.27859509    6[1-(0),6-(1,7),6-(6,6)]
   596   23.082296946   23.082296946   23.082296946    6[1-(0),6-(1,6),7-(6,27)]
   597   25.590492966   25.590492966   25.590492966    6[6-(6,6),7-(6),7-(6)]
   598   26.769822342   26.769822342   26.769822342    6[6-(6,6),7-(6),7-(6)]
   599   27.822416232   27.822416232   27.822416232    6[6-(6,6),7-(6),7-(6)]
   600   25.640868996   25.640868996   25.640868996    6[1-(0),6-(1,6),7-(6)]
   601   25.615415844   25.615415844   25.615415844    6[1-(0),6-(1,7),6-(6,6)]
   602   26.788912206   26.788912206   26.788912206    6[6-(1,6),6-(1,6),6-(7,7)]
   603   27.928471032   27.928471032   27.928471032    6[1-(0),6-(1,7),6-(6,6)]
   604   27.849460206   27.849460206   27.849460206    6[1-(0),6-(1,6),7-(6)]
   605    31.39487217    31.39487217    31.39487217    6[1-(0),6-(1,6),7-(6,27)]
   606   30.301447182   30.301447182   30.301447182    6[1-(0),6-(1,7),6-(6,6)]
   607   29.044697802   29.044697802   29.044697802    6[6-(1,6),6-(1,6),6-(7,7)]
   608   28.948718208   28.948718208   28.948718208    6[1-(0),6-(1,7),6-(6,6)]
   609    30.12486594    30.12486594    30.12486594    6[1-(0),6-(1,6),7-(6,27)]
   610    35.04315729    35.04315729    35.04315729    6[7-(27),16-(0)]
   611   34.978463862   34.978463862   34.978463862    6[1-(0),6-(1,6),7-(6)]
   612   36.137112552   36.137112552   36.137112552    6[1-(0),6-(1,7),6-(6,6)]
   613   37.350379464   37.350379464   37.350379464    6[6-(1,6),6-(1,6),6-(7,7)]
   614   37.328107956   37.328107956   37.328107956    6[1-(0),6-(1,7),6-(6,6)]
   615   36.104235564   36.104235564   36.104235564    6[1-(0),6-(1,6),7-(6)]
   616   38.627279256   38.627279256   38.627279256    6[6-(6,6),7-(6),7-(6)]
   617   27.479859228   27.479859228   27.479859228    6[7-(27),16-(0)]
   618    28.94500629    28.94500629    28.94500629    6[1-(0),6-(1,6),7-(6,27)]
   619   29.747310852   29.747310852   29.747310852    6[1-(0),6-(1,7),6-(6,6)]
   620   30.497118288   30.497118288   30.497118288    6[6-(1,6),6-(1,6),6-(7,7)]
   621   30.473255958   30.473255958   30.473255958    6[1-(0),6-(1,7),6-(6,6)]
   622   29.664057834   29.664057834   29.664057834    6[1-(0),6-(1,6),7-(6,27)]
   623    31.19071668    31.19071668    31.19071668    6[6-(6,6),7-(6),7-(6)]
   624   32.011050558   32.011050558   32.011050558    6[6-(6,6),7-(6),7-(6)]
   625   32.071501794   32.071501794   32.071501794    6[6-(6,6),7-(6),7-(6)]
   626   32.225281254   32.225281254   32.225281254    6[1-(0),6-(1,6),7-(6)]
   627    32.02589823    32.02589823    32.02589823    6[1-(0),6-(1,7),6-(6,6)]
   628   32.268763722   32.268763722   32.268763722    6[6-(1,6),6-(1,6),6-(7,7)]
   629   32.735935116   32.735935116   32.735935116    6[1-(0),6-(1,7),6-(6,6)]
   630   32.896608138   32.896608138   32.896608138    6[1-(0),6-(1,6),7-(6)]
   631   33.575358858   33.575358858   33.575358858    6[1-(0),6-(1,6),7-(6,27)]
   632   33.373854738   33.373854738   33.373854738    6[1-(0),6-(1,7),6-(6,6)]
   633   32.363152494   32.363152494   32.363152494    6[6-(1,6),6-(1,6),6-(7,7)]
   634   31.594255194   31.594255194   31.594255194    6[1-(0),6-(1,7),6-(6,6)]
   635   31.855680276   31.855680276   31.855680276    6[1-(0),6-(1,6),7-(6,27)]
   636   34.615756446   34.615756446   34.615756446    6[7-(27),16-(0)]
   637   32.761918542   32.761918542   32.761918542    6[1-(0),6-(1,6),7-(6)]
   638   33.009026226   33.009026226   33.009026226    6[1-(0),6-(1,7),6-(6,6)]
   639   33.984730386   33.984730386   33.984730386    6[6-(1,6),6-(1,6),6-(7,7)]
   640   34.700600286   34.700600286   34.700600286    6[1-(0),6-(1,7),6-(6,6)]
   641   34.432811916   34.432811916   34.432811916    6[1-(0),6-(1,6),7-(6)]
   642   34.363346022   34.363346022   34.363346022    6[6-(6,6),7-(6),7-(6)]
   643   52.061240772   52.061240772   52.061240772    6[7-(27),16-(0)]
   644    50.59609371    50.59609371    50.59609371    6[1-(0),6-(1,6),7-(6,27)]
   645   49.793789148   49.793789148   49.793789148    6[1-(0),6-(1,7),6-(6,6)]
   646   49.043981712   49.043981712   49.043981712    6[6-(1,6),6-(1,6),6-(7,7)]
   647   49.067844042   49.067844042   49.067844042    6[1-(0),6-(1,7),6-(6,6)]
   648   49.877042166   49.877042166   49.877042166    6[1-(0),6-(1,6),7-(6,27)]
   649    48.35038332    48.35038332    48.35038332    6[6-(6,6),7-(6),7-(6)]
   650   47.530049442   47.530049442   47.530049442    6[6-(6,6),7-(6),7-(6)]
   651   47.469598206   47.469598206   47.469598206    6[6-(6,6),7-(6),7-(6)]
   652   47.315818746   47.315818746   47.315818746    6[1-(0),6-(1,6),7-(6)]
   653    47.51520177    47.51520177    47.51520177    6[1-(0),6-(1,7),6-(6,6)]
   654   47.272336278   47.272336278   47.272336278    6[6-(1,6),6-(1,6),6-(7,7)]
   655   46.805164884   46.805164884   46.805164884    6[1-(0),6-(1,7),6-(6,6)]
   656   46.644491862   46.644491862   46.644491862    6[1-(0),6-(1,6),7-(6)]
   657   45.965741142   45.965741142   45.965741142    6[1-(0),6-(1,6),7-(6,27)]
   658   46.167245262   46.167245262   46.167245262    6[1-(0),6-(1,7),6-(6,6)]
   659   47.177947506   47.177947506   47.177947506    6[6-(1,6),6-(1,6),6-(7,7)]
   660   47.946844806   47.946844806   47.946844806    6[1-(0),6-(1,7),6-(6,6)]
   661   47.685419724   47.685419724   47.685419724    6[1-(0),6-(1,6),7-(6,27)]
   662   44.925343554   44.925343554   44.925343554    6[7-(27),16-(0)]
   663   46.779181458   46.779181458   46.779181458    6[1-(0),6-(1,6),7-(6)]
   664   46.532073774   46.532073774   46.532073774    6[1-(0),6-(1,7),6-(6,6)]
   665   45.556369614   45.556369614   45.556369614    6[6-(1,6),6-(1,6),6-(7,7)]
   666   44.840499714   44.840499714   44.840499714    6[1-(0),6-(1,7),6-(6,6)]
   667   45.108288084   45.108288084   45.108288084    6[1-(0),6-(1,6),7-(6)]
   668   45.177753978   45.177753978   45.177753978    6[6-(6,6),7-(6),7-(6)]
   669    23.56537656    23.56537656    23.56537656    6[7-(27),16-(0)]
   670   25.134457326   25.134457326   25.134457326    6[1-(0),6-(1,6),7-(6,27)]
   671   25.031053896   25.031053896   25.031053896    6[1-(0),6-(1,7),6-(6,6)]
   672   26.135084364   26.135084364   26.135084364    6[6-(1,6),6-(1,6),6-(7,7)]
   673   27.246008394   27.246008394   27.246008394    6[1-(0),6-(1,7),6-(6,6)]
   674   27.250250586   27.250250586   27.250250586    6[1-(0),6-(1,6),7-(6,27)]
   675   26.173264092   26.173264092   26.173264092    6[6-(6,6),7-(6),7-(6)]
   676   25.124912394   25.124912394   25.124912394    6[6-(6,6),7-(6),7-(6)]
   677    27.37539525    27.37539525    27.37539525    6[6-(6,6),7-(6),7-(6)]
   678   21.495717138   21.495717138   21.495717138    6[1-(0),6-(1,6),7-(6)]
   679   22.651714458   22.651714458   22.651714458    6[1-(0),6-(1,7),6-(6,6)]
   680   23.869223562   23.869223562   23.869223562    6[6-(1,6),6-(1,6),6-(7,7)]
   681   23.842179588   23.842179588   23.842179588    6[1-(0),6-(1,7),6-(6,6)]
   682   22.626261306   22.626261306   22.626261306    6[1-(0),6-(1,6),7-(6)]
   683   30.123275118   30.123275118   30.123275118    6[1-(0),6-(1,6),7-(6,27)]
   684    28.88137341    28.88137341    28.88137341    6[1-(0),6-(1,7),6-(6,6)]
   685   28.707443538   28.707443538   28.707443538    6[6-(1,6),6-(1,6),6-(7,7)]
   686   29.794505238   29.794505238   29.794505238    6[1-(0),6-(1,7),6-(6,6)]
   687    31.02633174    31.02633174    31.02633174    6[1-(0),6-(1,6),7-(6,27)]
   688    31.88272425    31.88272425    31.88272425    6[7-(27),16-(0)]
   689   36.125976798   36.125976798   36.125976798    6[1-(0),6-(1,6),7-(6)]
   690    37.31273001    37.31273001    37.31273001    6[1-(0),6-(1,7),6-(6,6)]
   691   37.406058234   37.406058234   37.406058234    6[6-(1,6),6-(1,6),6-(7,7)]
   692   36.270211326   36.270211326   36.270211326    6[1-(0),6-(1,7),6-(6,6)]
   693   35.115804828   35.115804828   35.115804828    6[1-(0),6-(1,6),7-(6)]
   694   38.653262682   38.653262682   38.653262682    6[6-(6,6),7-(6),7-(6)]
   695    55.97572344    55.97572344    55.97572344    6[7-(27),16-(0)]
   696   54.406642674   54.406642674   54.406642674    6[1-(0),6-(1,6),7-(6,27)]
   697   54.510046104   54.510046104   54.510046104    6[1-(0),6-(1,7),6-(6,6)]
   698   53.406015636   53.406015636   53.406015636    6[6-(1,6),6-(1,6),6-(7,7)]
   699   52.295091606   52.295091606   52.295091606    6[1-(0),6-(1,7),6-(6,6)]
   700   52.290849414   52.290849414   52.290849414    6[1-(0),6-(1,6),7-(6,27)]
   701   53.367835908   53.367835908   53.367835908    6[6-(6,6),7-(6),7-(6)]
   702   54.416187606   54.416187606   54.416187606    6[6-(6,6),7-(6),7-(6)]
   703    52.16570475    52.16570475    52.16570475    6[6-(6,6),7-(6),7-(6)]
   704   58.045382862   58.045382862   58.045382862    6[1-(0),6-(1,6),7-(6)]
   705   56.889385542   56.889385542   56.889385542    6[1-(0),6-(1,7),6-(6,6)]
   706   55.671876438   55.671876438   55.671876438    6[6-(1,6),6-(1,6),6-(7,7)]
   707   55.698920412   55.698920412   55.698920412    6[1-(0),6-(1,7),6-(6,6)]
   708   56.914838694   56.914838694   56.914838694    6[1-(0),6-(1,6),7-(6)]
   709   49.417824882   49.417824882   49.417824882    6[1-(0),6-(1,6),7-(6,27)]
   710    50.65972659    50.65972659    50.65972659    6[1-(0),6-(1,7),6-(6,6)]
   711   50.833656462   50.833656462   50.833656462    6[6-(1,6),6-(1,6),6-(7,7)]
   712   49.746594762   49.746594762   49.746594762    6[1-(0),6-(1,7),6-(6,6)]
   713    48.51476826    48.51476826    48.51476826    6[1-(0),6-(1,6),7-(6,27)]
   714    47.65837575    47.65837575    47.65837575    6[7-(27),16-(0)]
   715   43.415123202   43.415123202   43.415123202    6[1-(0),6-(1,6),7-(6)]
   716    42.22836999    42.22836999    42.22836999    6[1-(0),6-(1,7),6-(6,6)]
   717   42.135041766   42.135041766   42.135041766    6[6-(1,6),6-(1,6),6-(7,7)]
   718   43.270888674   43.270888674   43.270888674    6[1-(0),6-(1,7),6-(6,6)]
   719   44.425295172   44.425295172   44.425295172    6[1-(0),6-(1,6),7-(6)]
   720   40.887837318   40.887837318   40.887837318    6[6-(6,6),7-(6),7-(6)]
   721   73.176751452   73.176751452   73.176751452    6[7-(27),16-(0)]
   722   73.945118478   73.945118478   73.945118478    6[1-(0),6-(1,6),7-(6,27)]
   723    74.38153398    74.38153398    74.38153398    6[1-(0),6-(1,7),6-(6,6)]
   724   73.725585042   73.725585042   73.725585042    6[6-(1,6),6-(1,6),6-(7,7)]
   725   72.614130738   72.614130738   72.614130738    6[1-(0),6-(1,7),6-(6,6)]
   726   72.222788526   72.222788526   72.222788526    6[1-(0),6-(1,6),7-(6,27)]
   727   74.281312194   74.281312194   74.281312194    6[6-(6,6),7-(6),7-(6)]
   728    75.68865939    75.68865939    75.68865939    6[6-(6,6),7-(6),7-(6)]
   729   74.430319188   74.430319188   74.430319188    6[6-(6,6),7-(6),7-(6)]
   730   77.974670604   77.974670604   77.974670604    6[1-(0),6-(1,6),7-(6)]
   731   76.992603156   76.992603156   76.992603156    6[1-(0),6-(1,7),6-(6,6)]
   732   76.705724922   76.705724922   76.705724922    6[6-(1,6),6-(1,6),6-(7,7)]
   733   24.377756328   24.377756328   24.377756328    6[1-(0),6-(1,7),6-(6,6)]
   734   25.353990762   25.353990762   25.353990762    6[1-(0),6-(1,6),7-(6)]
   735   73.751038194   73.751038194   73.751038194    6[1-(0),6-(1,6),7-(6,27)]
   736   74.101019034   74.101019034   74.101019034    6[1-(0),6-(1,7),6-(6,6)]
   737    74.02890177    74.02890177    74.02890177    6[6-(1,6),6-(1,6),6-(7,7)]
   738   73.614757776   73.614757776   73.614757776    6[1-(0),6-(1,7),6-(6,6)]
   739   73.297653924   73.297653924   73.297653924    6[1-(0),6-(1,6),7-(6,27)]
   740   48.085776594   48.085776594   48.085776594    6[7-(27),16-(0)]
   741   45.631668522   45.631668522   45.631668522    6[1-(0),6-(1,6),7-(6)]
   742   45.356456316   45.356456316   45.356456316    6[1-(0),6-(1,7),6-(6,6)]
   743   45.500690844   45.500690844   45.500690844    6[6-(1,6),6-(1,6),6-(7,7)]
   744   45.898396344   45.898396344   45.898396344    6[1-(0),6-(1,7),6-(6,6)]
   745    46.09671882    46.09671882    46.09671882    6[1-(0),6-(1,6),7-(6)]
   746   45.151770552   45.151770552   45.151770552    6[6-(6,6),7-(6),7-(6)]
   747    71.19458724    71.19458724    71.19458724    6[7-(27),16-(0)]
   748   74.997182094   74.997182094   74.997182094    6[1-(0),6-(1,6),7-(6,27)]
   749   76.132498728   76.132498728   76.132498728    6[1-(0),6-(1,7),6-(6,6)]
   750   77.330387694   77.330387694   77.330387694    6[6-(1,6),6-(1,6),6-(7,7)]
   751    77.30599509    77.30599509    77.30599509    6[1-(0),6-(1,7),6-(6,6)]
   752   76.109696946   76.109696946   76.109696946    6[1-(0),6-(1,6),7-(6,27)]
   753   78.617892966   78.617892966   78.617892966    6[6-(6,6),7-(6),7-(6)]
   754   79.797222342   79.797222342   79.797222342    6[6-(6,6),7-(6),7-(6)]
   755   80.849816232   80.849816232   80.849816232    6[6-(6,6),7-(6),7-(6)]
   756   78.668268996   78.668268996   78.668268996    6[1-(0),6-(1,6),7-(6)]
   757   78.642815844   78.642815844   78.642815844    6[1-(0),6-(1,7),6-(6,6)]
   758   79.816312206   79.816312206   79.816312206    6[6-(1,6),6-(1,6),6-(7,7)]
   759   54.442171032   54.442171032   54.442171032    6[1-(0),6-(1,7),6-(6,6)]
   760   54.363160206   54.363160206   54.363160206    6[1-(0),6-(1,6),7-(6)]
   761    84.42227217    84.42227217    84.42227217    6[1-(0),6-(1,6),7-(6,27)]
   762   83.328847182   83.328847182   83.328847182    6[1-(0),6-(1,7),6-(6,6)]
   763   82.072097802   82.072097802   82.072097802    6[6-(1,6),6-(1,6),6-(7,7)]
   764   81.976118208   81.976118208   81.976118208    6[1-(0),6-(1,7),6-(6,6)]
   765    83.15226594    83.15226594    83.15226594    6[1-(0),6-(1,6),7-(6,27)]
   766    61.55685729    61.55685729    61.55685729    6[7-(27),16-(0)]
   767   61.492163862   61.492163862   61.492163862    6[1-(0),6-(1,6),7-(6)]
   768   62.650812552   62.650812552   62.650812552    6[1-(0),6-(1,7),6-(6,6)]
   769   63.864079464   63.864079464   63.864079464    6[6-(1,6),6-(1,6),6-(7,7)]
   770   63.841807956   63.841807956   63.841807956    6[1-(0),6-(1,7),6-(6,6)]
   771   62.617935564   62.617935564   62.617935564    6[1-(0),6-(1,6),7-(6)]
   772   65.140979256   65.140979256   65.140979256    6[6-(6,6),7-(6),7-(6)]
   773    61.37391276    61.37391276    61.37391276    6[7-(27),16-(0)]
   774   57.571317906   57.571317906   57.571317906    6[1-(0),6-(1,6),7-(6,27)]
   775   56.436001272   56.436001272   56.436001272    6[1-(0),6-(1,7),6-(6,6)]
   776   55.238112306   55.238112306   55.238112306    6[6-(1,6),6-(1,6),6-(7,7)]
   777    55.26250491    55.26250491    55.26250491    6[1-(0),6-(1,7),6-(6,6)]
   778   56.458803054   56.458803054   56.458803054    6[1-(0),6-(1,6),7-(6,27)]
   779   53.950607034   53.950607034   53.950607034    6[6-(6,6),7-(6),7-(6)]
   780   52.771277658   52.771277658   52.771277658    6[6-(6,6),7-(6),7-(6)]
   781   51.718683768   51.718683768   51.718683768    6[6-(6,6),7-(6),7-(6)]
   782   53.900231004   53.900231004   53.900231004    6[1-(0),6-(1,6),7-(6)]
   783   53.925684156   53.925684156   53.925684156    6[1-(0),6-(1,7),6-(6,6)]
   784   52.752187794   52.752187794   52.752187794    6[6-(1,6),6-(1,6),6-(7,7)]
   785   25.098928968   25.098928968   25.098928968    6[1-(0),6-(1,7),6-(6,6)]
   786   25.177939794   25.177939794   25.177939794    6[1-(0),6-(1,6),7-(6)]
   787    48.14622783    48.14622783    48.14622783    6[1-(0),6-(1,6),7-(6,27)]
   788   49.239652818   49.239652818   49.239652818    6[1-(0),6-(1,7),6-(6,6)]
   789   50.496402198   50.496402198   50.496402198    6[6-(1,6),6-(1,6),6-(7,7)]
   790   50.592381792   50.592381792   50.592381792    6[1-(0),6-(1,7),6-(6,6)]
   791    49.41623406    49.41623406    49.41623406    6[1-(0),6-(1,6),7-(6,27)]
   792    71.01164271    71.01164271    71.01164271    6[7-(27),16-(0)]
   793   71.076336138   71.076336138   71.076336138    6[1-(0),6-(1,6),7-(6)]
   794   69.917687448   69.917687448   69.917687448    6[1-(0),6-(1,7),6-(6,6)]
   795   68.704420536   68.704420536   68.704420536    6[6-(1,6),6-(1,6),6-(7,7)]
   796   68.726692044   68.726692044   68.726692044    6[1-(0),6-(1,7),6-(6,6)]
   797   69.950564436   69.950564436   69.950564436    6[1-(0),6-(1,6),7-(6)]
   798   67.427520744   67.427520744   67.427520744    6[6-(6,6),7-(6),7-(6)]
   799   59.391748548   59.391748548   59.391748548    6[7-(27),16-(0)]
   800   58.623381522   58.623381522   58.623381522    6[1-(0),6-(1,6),7-(6,27)]
   801    58.18696602    58.18696602    58.18696602    6[1-(0),6-(1,7),6-(6,6)]
   802   58.842914958   58.842914958   58.842914958    6[6-(1,6),6-(1,6),6-(7,7)]
   803   59.954369262   59.954369262   59.954369262    6[1-(0),6-(1,7),6-(6,6)]
   804   60.345711474   60.345711474   60.345711474    6[1-(0),6-(1,6),7-(6,27)]
   805   58.287187806   58.287187806   58.287187806    6[6-(6,6),7-(6),7-(6)]
   806    56.87984061    56.87984061    56.87984061    6[6-(6,6),7-(6),7-(6)]
   807   58.138180812   58.138180812   58.138180812    6[6-(6,6),7-(6),7-(6)]
   808   54.593829396   54.593829396   54.593829396    6[1-(0),6-(1,6),7-(6)]
   809   55.575896844   55.575896844   55.575896844    6[1-(0),6-(1,7),6-(6,6)]
   810   55.862775078   55.862775078   55.862775078    6[6-(1,6),6-(1,6),6-(7,7)]
   811   55.163343672   55.163343672   55.163343672    6[1-(0),6-(1,7),6-(6,6)]
   812   54.187109238   54.187109238   54.187109238    6[1-(0),6-(1,6),7-(6)]
   813   58.817461806   58.817461806   58.817461806    6[1-(0),6-(1,6),7-(6,27)]
   814   58.467480966   58.467480966   58.467480966    6[1-(0),6-(1,7),6-(6,6)]
   815    58.53959823    58.53959823    58.53959823    6[6-(1,6),6-(1,6),6-(7,7)]
   816   58.953742224   58.953742224   58.953742224    6[1-(0),6-(1,7),6-(6,6)]
   817   59.270846076   59.270846076   59.270846076    6[1-(0),6-(1,6),7-(6,27)]
   818   84.482723406   84.482723406   84.482723406    6[7-(27),16-(0)]
   819   86.936831478   86.936831478   86.936831478    6[1-(0),6-(1,6),7-(6)]
   820   87.212043684   87.212043684   87.212043684    6[1-(0),6-(1,7),6-(6,6)]
   821   87.067809156   87.067809156   87.067809156    6[6-(1,6),6-(1,6),6-(7,7)]
   822   86.670103656   86.670103656   86.670103656    6[1-(0),6-(1,7),6-(6,6)]
   823    86.47178118    86.47178118    86.47178118    6[1-(0),6-(1,6),7-(6)]
   824   87.416729448   87.416729448   87.416729448    6[6-(6,6),7-(6),7-(6)]
   825    55.97572344    55.97572344    55.97572344    6[7-(27),16-(0)]
   826   54.406642674   54.406642674   54.406642674    6[1-(0),6-(1,6),7-(6,27)]
   827   54.510046104   54.510046104   54.510046104    6[1-(0),6-(1,7),6-(6,6)]
   828   53.406015636   53.406015636   53.406015636    6[6-(1,6),6-(1,6),6-(7,7)]
   829   52.295091606   52.295091606   52.295091606    6[1-(0),6-(1,7),6-(6,6)]
   830   52.290849414   52.290849414   52.290849414    6[1-(0),6-(1,6),7-(6,27)]
   831   53.367835908   53.367835908   53.367835908    6[6-(6,6),7-(6),7-(6)]
   832   54.416187606   54.416187606   54.416187606    6[6-(6,6),7-(6),7-(6)]
   833    52.16570475    52.16570475    52.16570475    6[6-(6,6),7-(6),7-(6)]
   834   58.045382862   58.045382862   58.045382862    6[1-(0),6-(1,6),7-(6)]
   835   56.889385542   56.889385542   56.889385542    6[1-(0),6-(1,7),6-(6,6)]
   836   55.671876438   55.671876438   55.671876438    6[6-(1,6),6-(1,6),6-(7,7)]
   837   29.185220412   29.185220412   29.185220412    6[1-(0),6-(1,7),6-(6,6)]
   838   30.401138694   30.401138694   30.401138694    6[1-(0),6-(1,6),7-(6)]
   839   49.417824882   49.417824882   49.417824882    6[1-(0),6-(1,6),7-(6,27)]
   840    50.65972659    50.65972659    50.65972659    6[1-(0),6-(1,7),6-(6,6)]
   841   50.833656462   50.833656462   50.833656462    6[6-(1,6),6-(1,6),6-(7,7)]
   842   49.746594762   49.746594762   49.746594762    6[1-(0),6-(1,7),6-(6,6)]
   843    48.51476826    48.51476826    48.51476826    6[1-(0),6-(1,6),7-(6,27)]
   844    74.17207575    74.17207575    74.17207575    6[7-(27),16-(0)]
   845   69.928823202   69.928823202   69.928823202    6[1-(0),6-(1,6),7-(6)]
   846    68.74206999    68.74206999    68.74206999    6[1-(0),6-(1,7),6-(6,6)]
   847   68.648741766   68.648741766   68.648741766    6[6-(1,6),6-(1,6),6-(7,7)]
   848   69.784588674   69.784588674   69.784588674    6[1-(0),6-(1,7),6-(6,6)]
   849   70.938995172   70.938995172   70.938995172    6[1-(0),6-(1,6),7-(6)]
   850   67.401537318   67.401537318   67.401537318    6[6-(6,6),7-(6),7-(6)]
   851    76.59277656    76.59277656    76.59277656    6[7-(27),16-(0)]
   852   78.161857326   78.161857326   78.161857326    6[1-(0),6-(1,6),7-(6,27)]
   853   78.058453896   78.058453896   78.058453896    6[1-(0),6-(1,7),6-(6,6)]
   854   79.162484364   79.162484364   79.162484364    6[6-(1,6),6-(1,6),6-(7,7)]
   855   80.273408394   80.273408394   80.273408394    6[1-(0),6-(1,7),6-(6,6)]
   856   80.277650586   80.277650586   80.277650586    6[1-(0),6-(1,6),7-(6,27)]
   857   79.200664092   79.200664092   79.200664092    6[6-(6,6),7-(6),7-(6)]
   858   78.152312394   78.152312394   78.152312394    6[6-(6,6),7-(6),7-(6)]
   859    80.40279525    80.40279525    80.40279525    6[6-(6,6),7-(6),7-(6)]
   860   74.523117138   74.523117138   74.523117138    6[1-(0),6-(1,6),7-(6)]
   861   75.679114458   75.679114458   75.679114458    6[1-(0),6-(1,7),6-(6,6)]
   862   76.896623562   76.896623562   76.896623562    6[6-(1,6),6-(1,6),6-(7,7)]
   863   50.355879588   50.355879588   50.355879588    6[1-(0),6-(1,7),6-(6,6)]
   864   49.139961306   49.139961306   49.139961306    6[1-(0),6-(1,6),7-(6)]
   865   83.150675118   83.150675118   83.150675118    6[1-(0),6-(1,6),7-(6,27)]
   866    81.90877341    81.90877341    81.90877341    6[1-(0),6-(1,7),6-(6,6)]
   867   81.734843538   81.734843538   81.734843538    6[6-(1,6),6-(1,6),6-(7,7)]
   868   82.821905238   82.821905238   82.821905238    6[1-(0),6-(1,7),6-(6,6)]
   869    84.05373174    84.05373174    84.05373174    6[1-(0),6-(1,6),7-(6,27)]
   870    58.39642425    58.39642425    58.39642425    6[7-(27),16-(0)]
   871   62.639676798   62.639676798   62.639676798    6[1-(0),6-(1,6),7-(6)]
   872    63.82643001    63.82643001    63.82643001    6[1-(0),6-(1,7),6-(6,6)]
   873   63.919758234   63.919758234   63.919758234    6[6-(1,6),6-(1,6),6-(7,7)]
   874   62.783911326   62.783911326   62.783911326    6[1-(0),6-(1,7),6-(6,6)]
   875   61.629504828   61.629504828   61.629504828    6[1-(0),6-(1,6),7-(6)]
   876   65.166962682   65.166962682   65.166962682    6[6-(6,6),7-(6),7-(6)]
   877   78.574940772   78.574940772   78.574940772    6[7-(27),16-(0)]
   878    77.10979371    77.10979371    77.10979371    6[1-(0),6-(1,6),7-(6,27)]
   879   76.307489148   76.307489148   76.307489148    6[1-(0),6-(1,7),6-(6,6)]
   880   75.557681712   75.557681712   75.557681712    6[6-(1,6),6-(1,6),6-(7,7)]
   881   75.581544042   75.581544042   75.581544042    6[1-(0),6-(1,7),6-(6,6)]
   882   76.390742166   76.390742166   76.390742166    6[1-(0),6-(1,6),7-(6,27)]
   883    74.86408332    74.86408332    74.86408332    6[6-(6,6),7-(6),7-(6)]
   884   74.043749442   74.043749442   74.043749442    6[6-(6,6),7-(6),7-(6)]
   885   73.983298206   73.983298206   73.983298206    6[6-(6,6),7-(6),7-(6)]
   886   73.829518746   73.829518746   73.829518746    6[1-(0),6-(1,6),7-(6)]
   887    74.02890177    74.02890177    74.02890177    6[1-(0),6-(1,7),6-(6,6)]
   888   73.786036278   73.786036278   73.786036278    6[6-(1,6),6-(1,6),6-(7,7)]
   889   20.291464884   20.291464884   20.291464884    6[1-(0),6-(1,7),6-(6,6)]
   890   20.130791862   20.130791862   20.130791862    6[1-(0),6-(1,6),7-(6)]
   891   72.479441142   72.479441142   72.479441142    6[1-(0),6-(1,6),7-(6,27)]
   892   72.680945262   72.680945262   72.680945262    6[1-(0),6-(1,7),6-(6,6)]
   893   73.691647506   73.691647506   73.691647506    6[6-(1,6),6-(1,6),6-(7,7)]
   894   74.460544806   74.460544806   74.460544806    6[1-(0),6-(1,7),6-(6,6)]
   895   74.199119724   74.199119724   74.199119724    6[1-(0),6-(1,6),7-(6,27)]
   896   44.925343554   44.925343554   44.925343554    6[7-(27),16-(0)]
   897   46.779181458   46.779181458   46.779181458    6[1-(0),6-(1,6),7-(6)]
   898   46.532073774   46.532073774   46.532073774    6[1-(0),6-(1,7),6-(6,6)]
   899   45.556369614   45.556369614   45.556369614    6[6-(1,6),6-(1,6),6-(7,7)]
   900   44.840499714   44.840499714   44.840499714    6[1-(0),6-(1,7),6-(6,6)]
   901   45.108288084   45.108288084   45.108288084    6[1-(0),6-(1,6),7-(6)]
   902   45.177753978   45.177753978   45.177753978    6[6-(6,6),7-(6),7-(6)]
   903   53.993559228   53.993559228   53.993559228    6[7-(27),16-(0)]
   904    55.45870629    55.45870629    55.45870629    6[1-(0),6-(1,6),7-(6,27)]
   905   56.261010852   56.261010852   56.261010852    6[1-(0),6-(1,7),6-(6,6)]
   906   57.010818288   57.010818288   57.010818288    6[6-(1,6),6-(1,6),6-(7,7)]
   907   56.986955958   56.986955958   56.986955958    6[1-(0),6-(1,7),6-(6,6)]
   908   56.177757834   56.177757834   56.177757834    6[1-(0),6-(1,6),7-(6,27)]
   909    57.70441668    57.70441668    57.70441668    6[6-(6,6),7-(6),7-(6)]
   910   58.524750558   58.524750558   58.524750558    6[6-(6,6),7-(6),7-(6)]
   911   58.585201794   58.585201794   58.585201794    6[6-(6,6),7-(6),7-(6)]
   912   58.738981254   58.738981254   58.738981254    6[1-(0),6-(1,6),7-(6)]
   913    58.53959823    58.53959823    58.53959823    6[1-(0),6-(1,7),6-(6,6)]
   914   58.782463722   58.782463722   58.782463722    6[6-(1,6),6-(1,6),6-(7,7)]
   915   59.249635116   59.249635116   59.249635116    6[1-(0),6-(1,7),6-(6,6)]
   916   59.410308138   59.410308138   59.410308138    6[1-(0),6-(1,6),7-(6)]
   917   60.089058858   60.089058858   60.089058858    6[1-(0),6-(1,6),7-(6,27)]
   918   59.887554738   59.887554738   59.887554738    6[1-(0),6-(1,7),6-(6,6)]
   919   58.876852494   58.876852494   58.876852494    6[6-(1,6),6-(1,6),6-(7,7)]
   920   58.107955194   58.107955194   58.107955194    6[1-(0),6-(1,7),6-(6,6)]
   921   58.369380276   58.369380276   58.369380276    6[1-(0),6-(1,6),7-(6,27)]
   922   87.643156446   87.643156446   87.643156446    6[7-(27),16-(0)]
   923   85.789318542   85.789318542   85.789318542    6[1-(0),6-(1,6),7-(6)]
   924   86.036426226   86.036426226   86.036426226    6[1-(0),6-(1,7),6-(6,6)]
   925   87.012130386   87.012130386   87.012130386    6[6-(1,6),6-(1,6),6-(7,7)]
   926   87.728000286   87.728000286   87.728000286    6[1-(0),6-(1,7),6-(6,6)]
   927   87.460211916   87.460211916   87.460211916    6[1-(0),6-(1,6),7-(6)]
   928   87.390746022   87.390746022   87.390746022    6[6-(6,6),7-(6),7-(6)]
   929    60.88606068    60.88606068    60.88606068    6[7-(27),16-(0)]
   930   63.119574768   63.119574768   63.119574768    6[1-(0),6-(1,6),7-(6,27)]
   931   64.358294832   64.358294832   64.358294832    6[1-(0),6-(1,7),6-(6,6)]
   932    64.45215333    64.45215333    64.45215333    6[6-(1,6),6-(1,6),6-(7,7)]
   933   63.316836696   63.316836696   63.316836696    6[1-(0),6-(1,7),6-(6,6)]
   934    62.11629636    62.11629636    62.11629636    6[1-(0),6-(1,6),7-(6,27)]
   935   65.701478874   65.701478874   65.701478874    6[6-(6,6),7-(6),7-(6)]
   936   67.929159948   67.929159948   67.929159948    6[6-(6,6),7-(6),7-(6)]
   937   66.731270982   66.731270982   66.731270982    6[6-(6,6),7-(6),7-(6)]
   938   70.429401858   70.429401858   70.429401858    6[1-(0),6-(1,6),7-(6)]
   939   69.247951386   69.247951386   69.247951386    6[1-(0),6-(1,7),6-(6,6)]
   940   69.203938644   69.203938644   69.203938644    6[6-(1,6),6-(1,6),6-(7,7)]
   941   43.856841444   43.856841444   43.856841444    6[1-(0),6-(1,7),6-(6,6)]
   942     44.9937489     44.9937489     44.9937489    6[1-(0),6-(1,6),7-(6)]
   943   67.555847052   67.555847052   67.555847052    6[1-(0),6-(1,6),7-(6,27)]
   944   67.704323772   67.704323772   67.704323772    6[1-(0),6-(1,7),6-(6,6)]
   945   66.621504264   66.621504264   66.621504264    6[6-(1,6),6-(1,6),6-(7,7)]
   946    65.43846297    65.43846297    65.43846297    6[1-(0),6-(1,7),6-(6,6)]
   947     65.3827842     65.3827842     65.3827842    6[1-(0),6-(1,6),7-(6,27)]
   948    69.44468304    69.44468304    69.44468304    6[7-(27),16-(0)]
   949   65.136737064   65.136737064   65.136737064    6[1-(0),6-(1,6),7-(6)]
   950   65.108632542   65.108632542   65.108632542    6[1-(0),6-(1,7),6-(6,6)]
   951    66.22857123    66.22857123    66.22857123    6[6-(1,6),6-(1,6),6-(7,7)]
   952    67.34214663    67.34214663    67.34214663    6[1-(0),6-(1,7),6-(6,6)]
   953   67.272680736   67.272680736   67.272680736    6[1-(0),6-(1,6),7-(6)]
   954   66.258266574   66.258266574   66.258266574    6[6-(6,6),7-(6),7-(6)]
   955   83.485278012   83.485278012   83.485278012    6[7-(27),16-(0)]
   956   85.822725804   85.822725804   85.822725804    6[1-(0),6-(1,6),7-(6,27)]
   957   86.155737876   86.155737876   86.155737876    6[1-(0),6-(1,7),6-(6,6)]
   958   86.603819406   86.603819406   86.603819406    6[6-(1,6),6-(1,6),6-(7,7)]
   959   86.603289132   86.603289132   86.603289132    6[1-(0),6-(1,7),6-(6,6)]
   960   86.216189112   86.216189112   86.216189112    6[1-(0),6-(1,6),7-(6,27)]
   961   87.197726286   87.197726286   87.197726286    6[6-(6,6),7-(6),7-(6)]
   962   87.556721784   87.556721784   87.556721784    6[6-(6,6),7-(6),7-(6)]
   963   88.548864438   88.548864438   88.548864438    6[6-(6,6),7-(6),7-(6)]
   964   86.213537742   86.213537742   86.213537742    6[1-(0),6-(1,6),7-(6)]
   965   86.387467614   86.387467614   86.387467614    6[1-(0),6-(1,7),6-(6,6)]
   966   87.318098484   87.318098484   87.318098484    6[6-(1,6),6-(1,6),6-(7,7)]
   967   34.963085916   34.963085916   34.963085916    6[1-(0),6-(1,7),6-(6,6)]
   968   34.723402068   34.723402068   34.723402068    6[1-(0),6-(1,6),7-(6)]
   969   90.617463312   90.617463312   90.617463312    6[1-(0),6-(1,6),7-(6,27)]
   970   89.725542444   89.725542444   89.725542444    6[1-(0),6-(1,7),6-(6,6)]
   971   89.479495308   89.479495308   89.479495308    6[6-(1,6),6-(1,6),6-(7,7)]
   972   90.152413014   90.152413014   90.152413014    6[1-(0),6-(1,7),6-(6,6)]
   973   91.067135664   91.067135664   91.067135664    6[1-(0),6-(1,6),7-(6,27)]
   974   40.197950844   40.197950844   40.197950844    6[7-(27),16-(0)]
   975    41.98709532    41.98709532    41.98709532    6[1-(0),6-(1,6),7-(6)]
   976   42.898636326   42.898636326   42.898636326    6[1-(0),6-(1,7),6-(6,6)]
   977   43.136199078   43.136199078   43.136199078    6[6-(1,6),6-(1,6),6-(7,7)]
   978    42.39805767    42.39805767    42.39805767    6[1-(0),6-(1,7),6-(6,6)]
   979   41.441973648   41.441973648   41.441973648    6[1-(0),6-(1,6),7-(6)]
   980   44.034483234   44.034483234   44.034483234    6[6-(6,6),7-(6),7-(6)]
   981    71.68243932    71.68243932    71.68243932    6[7-(27),16-(0)]
   982   69.448925232   69.448925232   69.448925232    6[1-(0),6-(1,6),7-(6,27)]
   983   68.210205168   68.210205168   68.210205168    6[1-(0),6-(1,7),6-(6,6)]
   984    68.11634667    68.11634667    68.11634667    6[6-(1,6),6-(1,6),6-(7,7)]
   985   69.251663304   69.251663304   69.251663304    6[1-(0),6-(1,7),6-(6,6)]
   986    70.45220364    70.45220364    70.45220364    6[1-(0),6-(1,6),7-(6,27)]
   987   66.867021126   66.867021126   66.867021126    6[6-(6,6),7-(6),7-(6)]
   988   64.639340052   64.639340052   64.639340052    6[6-(6,6),7-(6),7-(6)]
   989   65.837229018   65.837229018   65.837229018    6[6-(6,6),7-(6),7-(6)]
   990   62.139098142   62.139098142   62.139098142    6[1-(0),6-(1,6),7-(6)]
   991   63.320548614   63.320548614   63.320548614    6[1-(0),6-(1,7),6-(6,6)]
   992   63.364561356   63.364561356   63.364561356    6[6-(1,6),6-(1,6),6-(7,7)]
   993   35.684258556   35.684258556   35.684258556    6[1-(0),6-(1,7),6-(6,6)]
   994     34.5473511     34.5473511     34.5473511    6[1-(0),6-(1,6),7-(6)]
   995   65.012652948   65.012652948   65.012652948    6[1-(0),6-(1,6),7-(6,27)]
   996   64.864176228   64.864176228   64.864176228    6[1-(0),6-(1,7),6-(6,6)]
   997   65.946995736   65.946995736   65.946995736    6[6-(1,6),6-(1,6),6-(7,7)]
   998    67.13003703    67.13003703    67.13003703    6[1-(0),6-(1,7),6-(6,6)]
   999     67.1857158     67.1857158     67.1857158    6[1-(0),6-(1,6),7-(6,27)]
  1000    63.12381696    63.12381696    63.12381696    6[7-(27),16-(0)]
  1001   67.431762936   67.431762936   67.431762936    6[1-(0),6-(1,6),7-(6)]
  1002   67.459867458   67.459867458   67.459867458    6[1-(0),6-(1,7),6-(6,6)]
  1003    66.33992877    66.33992877    66.33992877    6[6-(1,6),6-(1,6),6-(7,7)]
  1004    65.22635337    65.22635337    65.22635337    6[1-(0),6-(1,7),6-(6,6)]
  1005   65.295819264   65.295819264   65.295819264    6[1-(0),6-(1,6),7-(6)]
  1006   66.310233426   66.310233426   66.310233426    6[6-(6,6),7-(6),7-(6)]
  1007   49.083221988   49.083221988   49.083221988    6[7-(27),16-(0)]
  1008   46.745774196   46.745774196   46.745774196    6[1-(0),6-(1,6),7-(6,27)]
  1009   46.412762124   46.412762124   46.412762124    6[1-(0),6-(1,7),6-(6,6)]
  1010   45.964680594   45.964680594   45.964680594    6[6-(1,6),6-(1,6),6-(7,7)]
  1011   45.965210868   45.965210868   45.965210868    6[1-(0),6-(1,7),6-(6,6)]
  1012   46.352310888   46.352310888   46.352310888    6[1-(0),6-(1,6),7-(6,27)]
  1013   45.370773714   45.370773714   45.370773714    6[6-(6,6),7-(6),7-(6)]
  1014   45.011778216   45.011778216   45.011778216    6[6-(6,6),7-(6),7-(6)]
  1015   44.019635562   44.019635562   44.019635562    6[6-(6,6),7-(6),7-(6)]
  1016   46.354962258   46.354962258   46.354962258    6[1-(0),6-(1,6),7-(6)]
  1017   46.181032386   46.181032386   46.181032386    6[1-(0),6-(1,7),6-(6,6)]
  1018   45.250401516   45.250401516   45.250401516    6[6-(1,6),6-(1,6),6-(7,7)]
  1019   44.578014084   44.578014084   44.578014084    6[1-(0),6-(1,7),6-(6,6)]
  1020   44.817697932   44.817697932   44.817697932    6[1-(0),6-(1,6),7-(6)]
  1021   41.951036688   41.951036688   41.951036688    6[1-(0),6-(1,6),7-(6,27)]
  1022   42.842957556   42.842957556   42.842957556    6[1-(0),6-(1,7),6-(6,6)]
  1023   43.089004692   43.089004692   43.089004692    6[6-(1,6),6-(1,6),6-(7,7)]
  1024   42.416086986   42.416086986   42.416086986    6[1-(0),6-(1,7),6-(6,6)]
  1025   41.501364336   41.501364336   41.501364336    6[1-(0),6-(1,6),7-(6,27)]
  1026   92.370549156   92.370549156   92.370549156    6[7-(27),16-(0)]
  1027    90.58140468    90.58140468    90.58140468    6[1-(0),6-(1,6),7-(6)]
  1028   89.669863674   89.669863674   89.669863674    6[1-(0),6-(1,7),6-(6,6)]
  1029   89.432300922   89.432300922   89.432300922    6[6-(1,6),6-(1,6),6-(7,7)]
  1030    90.17044233    90.17044233    90.17044233    6[1-(0),6-(1,7),6-(6,6)]
  1031   91.126526352   91.126526352   91.126526352    6[1-(0),6-(1,6),7-(6)]
  1032   88.534016766   88.534016766   88.534016766    6[6-(6,6),7-(6),7-(6)]
  1033   75.596921988   75.596921988   75.596921988    6[7-(27),16-(0)]
  1034   73.259474196   73.259474196   73.259474196    6[1-(0),6-(1,6),7-(6,27)]
  1035   72.926462124   72.926462124   72.926462124    6[1-(0),6-(1,7),6-(6,6)]
  1036   72.478380594   72.478380594   72.478380594    6[6-(1,6),6-(1,6),6-(7,7)]
  1037   72.478910868   72.478910868   72.478910868    6[1-(0),6-(1,7),6-(6,6)]
  1038   72.866010888   72.866010888   72.866010888    6[1-(0),6-(1,6),7-(6,27)]
  1039   71.884473714   71.884473714   71.884473714    6[6-(6,6),7-(6),7-(6)]
  1040   71.525478216   71.525478216   71.525478216    6[6-(6,6),7-(6),7-(6)]
  1041   70.533335562   70.533335562   70.533335562    6[6-(6,6),7-(6),7-(6)]
  1042   72.868662258   72.868662258   72.868662258    6[1-(0),6-(1,6),7-(6)]
  1043   72.694732386   72.694732386   72.694732386    6[1-(0),6-(1,7),6-(6,6)]
  1044   71.764101516   71.764101516   71.764101516    6[6-(1,6),6-(1,6),6-(7,7)]
  1045   71.091714084   71.091714084   71.091714084    6[1-(0),6-(1,7),6-(6,6)]
  1046   71.331397932   71.331397932   71.331397932    6[1-(0),6-(1,6),7-(6)]
  1047   68.464736688   68.464736688   68.464736688    6[1-(0),6-(1,6),7-(6,27)]
  1048   69.356657556   69.356657556   69.356657556    6[1-(0),6-(1,7),6-(6,6)]
  1049   69.602704692   69.602704692   69.602704692    6[6-(1,6),6-(1,6),6-(7,7)]
  1050   68.929786986   68.929786986   68.929786986    6[1-(0),6-(1,7),6-(6,6)]
  1051   68.015064336   68.015064336   68.015064336    6[1-(0),6-(1,6),7-(6,27)]
  1052   65.856849156   65.856849156   65.856849156    6[7-(27),16-(0)]
  1053    64.06770468    64.06770468    64.06770468    6[1-(0),6-(1,6),7-(6)]
  1054   63.156163674   63.156163674   63.156163674    6[1-(0),6-(1,7),6-(6,6)]
  1055   62.918600922   62.918600922   62.918600922    6[6-(1,6),6-(1,6),6-(7,7)]
  1056    63.65674233    63.65674233    63.65674233    6[1-(0),6-(1,7),6-(6,6)]
  1057   64.612826352   64.612826352   64.612826352    6[1-(0),6-(1,6),7-(6)]
  1058   62.020316766   62.020316766   62.020316766    6[6-(6,6),7-(6),7-(6)]
  1059    71.68243932    71.68243932    71.68243932    6[7-(27),16-(0)]
  1060   69.448925232   69.448925232   69.448925232    6[1-(0),6-(1,6),7-(6,27)]
  1061   68.210205168   68.210205168   68.210205168    6[1-(0),6-(1,7),6-(6,6)]
  1062    68.11634667    68.11634667    68.11634667    6[6-(1,6),6-(1,6),6-(7,7)]
  1063   69.251663304   69.251663304   69.251663304    6[1-(0),6-(1,7),6-(6,6)]
  1064    70.45220364    70.45220364    70.45220364    6[1-(0),6-(1,6),7-(6,27)]
  1065   66.867021126   66.867021126   66.867021126    6[6-(6,6),7-(6),7-(6)]
  1066   64.639340052   64.639340052   64.639340052    6[6-(6,6),7-(6),7-(6)]
  1067   65.837229018   65.837229018   65.837229018    6[6-(6,6),7-(6),7-(6)]
  1068   62.139098142   62.139098142   62.139098142    6[1-(0),6-(1,6),7-(6)]
  1069   63.320548614   63.320548614   63.320548614    6[1-(0),6-(1,7),6-(6,6)]
  1070   63.364561356   63.364561356   63.364561356    6[6-(1,6),6-(1,6),6-(7,7)]
  1071   62.197958556   62.197958556   62.197958556    6[1-(0),6-(1,7),6-(6,6)]
  1072     61.0610511     61.0610511     61.0610511    6[1-(0),6-(1,6),7-(6)]
  1073   65.012652948   65.012652948   65.012652948    6[1-(0),6-(1,6),7-(6,27)]
  1074   64.864176228   64.864176228   64.864176228    6[1-(0),6-(1,7),6-(6,6)]
  1075   65.946995736   65.946995736   65.946995736    6[6-(1,6),6-(1,6),6-(7,7)]
  1076    67.13003703    67.13003703    67.13003703    6[1-(0),6-(1,7),6-(6,6)]
  1077     67.1857158     67.1857158     67.1857158    6[1-(0),6-(1,6),7-(6,27)]
  1078    63.12381696    63.12381696    63.12381696    6[7-(27),16-(0)]
  1079   67.431762936   67.431762936   67.431762936    6[1-(0),6-(1,6),7-(6)]
  1080   67.459867458   67.459867458   67.459867458    6[1-(0),6-(1,7),6-(6,6)]
  1081    66.33992877    66.33992877    66.33992877    6[6-(1,6),6-(1,6),6-(7,7)]
  1082    65.22635337    65.22635337    65.22635337    6[1-(0),6-(1,7),6-(6,6)]
  1083   65.295819264   65.295819264   65.295819264    6[1-(0),6-(1,6),7-(6)]
  1084   66.310233426   66.310233426   66.310233426    6[6-(6,6),7-(6),7-(6)]
  1085   56.971578012   56.971578012   56.971578012    6[7-(27),16-(0)]
  1086   59.309025804   59.309025804   59.309025804    6[1-(0),6-(1,6),7-(6,27)]
  1087   59.642037876   59.642037876   59.642037876    6[1-(0),6-(1,7),6-(6,6)]
  1088   60.090119406   60.090119406   60.090119406    6[6-(1,6),6-(1,6),6-(7,7)]
  1089   60.089589132   60.089589132   60.089589132    6[1-(0),6-(1,7),6-(6,6)]
  1090   59.702489112   59.702489112   59.702489112    6[1-(0),6-(1,6),7-(6,27)]
  1091   60.684026286   60.684026286   60.684026286    6[6-(6,6),7-(6),7-(6)]
  1092   61.043021784   61.043021784   61.043021784    6[6-(6,6),7-(6),7-(6)]
  1093   62.035164438   62.035164438   62.035164438    6[6-(6,6),7-(6),7-(6)]
  1094   59.699837742   59.699837742   59.699837742    6[1-(0),6-(1,6),7-(6)]
  1095   59.873767614   59.873767614   59.873767614    6[1-(0),6-(1,7),6-(6,6)]
  1096   60.804398484   60.804398484   60.804398484    6[6-(1,6),6-(1,6),6-(7,7)]
  1097   61.476785916   61.476785916   61.476785916    6[1-(0),6-(1,7),6-(6,6)]
  1098   61.237102068   61.237102068   61.237102068    6[1-(0),6-(1,6),7-(6)]
  1099   64.103763312   64.103763312   64.103763312    6[1-(0),6-(1,6),7-(6,27)]
  1100   63.211842444   63.211842444   63.211842444    6[1-(0),6-(1,7),6-(6,6)]
  1101   62.965795308   62.965795308   62.965795308    6[6-(1,6),6-(1,6),6-(7,7)]
  1102   63.638713014   63.638713014   63.638713014    6[1-(0),6-(1,7),6-(6,6)]
  1103   64.553435664   64.553435664   64.553435664    6[1-(0),6-(1,6),7-(6,27)]
  1104   66.711650844   66.711650844   66.711650844    6[7-(27),16-(0)]
  1105    68.50079532    68.50079532    68.50079532    6[1-(0),6-(1,6),7-(6)]
  1106   69.412336326   69.412336326   69.412336326    6[1-(0),6-(1,7),6-(6,6)]
  1107   69.649899078   69.649899078   69.649899078    6[6-(1,6),6-(1,6),6-(7,7)]
  1108    68.91175767    68.91175767    68.91175767    6[1-(0),6-(1,7),6-(6,6)]
  1109   67.955673648   67.955673648   67.955673648    6[1-(0),6-(1,6),7-(6)]
  1110   70.548183234   70.548183234   70.548183234    6[6-(6,6),7-(6),7-(6)]
  1111    60.88606068    60.88606068    60.88606068    6[7-(27),16-(0)]
  1112   63.119574768   63.119574768   63.119574768    6[1-(0),6-(1,6),7-(6,27)]
  1113   64.358294832   64.358294832   64.358294832    6[1-(0),6-(1,7),6-(6,6)]
  1114    64.45215333    64.45215333    64.45215333    6[6-(1,6),6-(1,6),6-(7,7)]
  1115   63.316836696   63.316836696   63.316836696    6[1-(0),6-(1,7),6-(6,6)]
  1116    62.11629636    62.11629636    62.11629636    6[1-(0),6-(1,6),7-(6,27)]
  1117   65.701478874   65.701478874   65.701478874    6[6-(6,6),7-(6),7-(6)]
  1118   67.929159948   67.929159948   67.929159948    6[6-(6,6),7-(6),7-(6)]
  1119   66.731270982   66.731270982   66.731270982    6[6-(6,6),7-(6),7-(6)]
  1120   70.429401858   70.429401858   70.429401858    6[1-(0),6-(1,6),7-(6)]
  1121   69.247951386   69.247951386   69.247951386    6[1-(0),6-(1,7),6-(6,6)]
  1122   69.203938644   69.203938644   69.203938644    6[6-(1,6),6-(1,6),6-(7,7)]
  1123   70.370541444   70.370541444   70.370541444    6[1-(0),6-(1,7),6-(6,6)]
  1124     71.5074489     71.5074489     71.5074489    6[1-(0),6-(1,6),7-(6)]
  1125   67.555847052   67.555847052   67.555847052    6[1-(0),6-(1,6),7-(6,27)]
  1126   67.704323772   67.704323772   67.704323772    6[1-(0),6-(1,7),6-(6,6)]
  1127   66.621504264   66.621504264   66.621504264    6[6-(1,6),6-(1,6),6-(7,7)]
  1128    65.43846297    65.43846297    65.43846297    6[1-(0),6-(1,7),6-(6,6)]
  1129     65.3827842     65.3827842     65.3827842    6[1-(0),6-(1,6),7-(6,27)]
  1130    69.44468304    69.44468304    69.44468304    6[7-(27),16-(0)]
  1131   65.136737064   65.136737064   65.136737064    6[1-(0),6-(1,6),7-(6)]
  1132   65.108632542   65.108632542   65.108632542    6[1-(0),6-(1,7),6-(6,6)]
  1133    66.22857123    66.22857123    66.22857123    6[6-(1,6),6-(1,6),6-(7,7)]
  1134    67.34214663    67.34214663    67.34214663    6[1-(0),6-(1,7),6-(6,6)]
  1135   67.272680736   67.272680736   67.272680736    6[1-(0),6-(1,6),7-(6)]
  1136   66.258266574   66.258266574   66.258266574    6[6-(6,6),7-(6),7-(6)]
  1137    44.68088724    44.68088724    44.68088724    6[7-(27),16-(0)]
  1138   48.483482094   48.483482094   48.483482094    6[1-(0),6-(1,6),7-(6,27)]
  1139   49.618798728   49.618798728   49.618798728    6[1-(0),6-(1,7),6-(6,6)]
  1140   50.816687694   50.816687694   50.816687694    6[6-(1,6),6-(1,6),6-(7,7)]
  1141    50.79229509    50.79229509    50.79229509    6[1-(0),6-(1,7),6-(6,6)]
  1142   49.595996946   49.595996946   49.595996946    6[1-(0),6-(1,6),7-(6,27)]
  1143   52.104192966   52.104192966   52.104192966    6[6-(6,6),7-(6),7-(6)]
  1144   53.283522342   53.283522342   53.283522342    6[6-(6,6),7-(6),7-(6)]
  1145   54.336116232   54.336116232   54.336116232    6[6-(6,6),7-(6),7-(6)]
  1146   52.154568996   52.154568996   52.154568996    6[1-(0),6-(1,6),7-(6)]
  1147   52.129115844   52.129115844   52.129115844    6[1-(0),6-(1,7),6-(6,6)]
  1148   53.302612206   53.302612206   53.302612206    6[6-(1,6),6-(1,6),6-(7,7)]
  1149   54.442171032   54.442171032   54.442171032    6[1-(0),6-(1,7),6-(6,6)]
  1150   54.363160206   54.363160206   54.363160206    6[1-(0),6-(1,6),7-(6)]
  1151    57.90857217    57.90857217    57.90857217    6[1-(0),6-(1,6),7-(6,27)]
  1152   56.815147182   56.815147182   56.815147182    6[1-(0),6-(1,7),6-(6,6)]
  1153   55.558397802   55.558397802   55.558397802    6[6-(1,6),6-(1,6),6-(7,7)]
  1154   55.462418208   55.462418208   55.462418208    6[1-(0),6-(1,7),6-(6,6)]
  1155    56.63856594    56.63856594    56.63856594    6[1-(0),6-(1,6),7-(6,27)]
  1156    61.55685729    61.55685729    61.55685729    6[7-(27),16-(0)]
  1157   61.492163862   61.492163862   61.492163862    6[1-(0),6-(1,6),7-(6)]
  1158   62.650812552   62.650812552   62.650812552    6[1-(0),6-(1,7),6-(6,6)]
  1159   63.864079464   63.864079464   63.864079464    6[6-(1,6),6-(1,6),6-(7,7)]
  1160   63.841807956   63.841807956   63.841807956    6[1-(0),6-(1,7),6-(6,6)]
  1161   62.617935564   62.617935564   62.617935564    6[1-(0),6-(1,6),7-(6)]
  1162   65.140979256   65.140979256   65.140979256    6[6-(6,6),7-(6),7-(6)]
  1163   73.176751452   73.176751452   73.176751452    6[7-(27),16-(0)]
  1164   73.945118478   73.945118478   73.945118478    6[1-(0),6-(1,6),7-(6,27)]
  1165    74.38153398    74.38153398    74.38153398    6[1-(0),6-(1,7),6-(6,6)]
  1166   73.725585042   73.725585042   73.725585042    6[6-(1,6),6-(1,6),6-(7,7)]
  1167   72.614130738   72.614130738   72.614130738    6[1-(0),6-(1,7),6-(6,6)]
  1168   72.222788526   72.222788526   72.222788526    6[1-(0),6-(1,6),7-(6,27)]
  1169   74.281312194   74.281312194   74.281312194    6[6-(6,6),7-(6),7-(6)]
  1170    75.68865939    75.68865939    75.68865939    6[6-(6,6),7-(6),7-(6)]
  1171   74.430319188   74.430319188   74.430319188    6[6-(6,6),7-(6),7-(6)]
  1172   77.974670604   77.974670604   77.974670604    6[1-(0),6-(1,6),7-(6)]
  1173   76.992603156   76.992603156   76.992603156    6[1-(0),6-(1,7),6-(6,6)]
  1174   76.705724922   76.705724922   76.705724922    6[6-(1,6),6-(1,6),6-(7,7)]
  1175   77.405156328   77.405156328   77.405156328    6[1-(0),6-(1,7),6-(6,6)]
  1176   78.381390762   78.381390762   78.381390762    6[1-(0),6-(1,6),7-(6)]
  1177   73.751038194   73.751038194   73.751038194    6[1-(0),6-(1,6),7-(6,27)]
  1178   74.101019034   74.101019034   74.101019034    6[1-(0),6-(1,7),6-(6,6)]
  1179    74.02890177    74.02890177    74.02890177    6[6-(1,6),6-(1,6),6-(7,7)]
  1180   73.614757776   73.614757776   73.614757776    6[1-(0),6-(1,7),6-(6,6)]
  1181   73.297653924   73.297653924   73.297653924    6[1-(0),6-(1,6),7-(6,27)]
  1182   74.599476594   74.599476594   74.599476594    6[7-(27),16-(0)]
  1183   72.145368522   72.145368522   72.145368522    6[1-(0),6-(1,6),7-(6)]
  1184   71.870156316   71.870156316   71.870156316    6[1-(0),6-(1,7),6-(6,6)]
  1185   72.014390844   72.014390844   72.014390844    6[6-(1,6),6-(1,6),6-(7,7)]
  1186   72.412096344   72.412096344   72.412096344    6[1-(0),6-(1,7),6-(6,6)]
  1187    72.61041882    72.61041882    72.61041882    6[1-(0),6-(1,6),7-(6)]
  1188   71.665470552   71.665470552   71.665470552    6[6-(6,6),7-(6),7-(6)]
  1189   59.391748548   59.391748548   59.391748548    6[7-(27),16-(0)]
  1190   58.623381522   58.623381522   58.623381522    6[1-(0),6-(1,6),7-(6,27)]
  1191    58.18696602    58.18696602    58.18696602    6[1-(0),6-(1,7),6-(6,6)]
  1192   58.842914958   58.842914958   58.842914958    6[6-(1,6),6-(1,6),6-(7,7)]
  1193   59.954369262   59.954369262   59.954369262    6[1-(0),6-(1,7),6-(6,6)]
  1194   60.345711474   60.345711474   60.345711474    6[1-(0),6-(1,6),7-(6,27)]
  1195   58.287187806   58.287187806   58.287187806    6[6-(6,6),7-(6),7-(6)]
  1196    56.87984061    56.87984061    56.87984061    6[6-(6,6),7-(6),7-(6)]
  1197   58.138180812   58.138180812   58.138180812    6[6-(6,6),7-(6),7-(6)]
  1198   54.593829396   54.593829396   54.593829396    6[1-(0),6-(1,6),7-(6)]
  1199   55.575896844   55.575896844   55.575896844    6[1-(0),6-(1,7),6-(6,6)]
  1200   55.862775078   55.862775078   55.862775078    6[6-(1,6),6-(1,6),6-(7,7)]
  1201   55.163343672   55.163343672   55.163343672    6[1-(0),6-(1,7),6-(6,6)]
  1202   54.187109238   54.187109238   54.187109238    6[1-(0),6-(1,6),7-(6)]
  1203   58.817461806   58.817461806   58.817461806    6[1-(0),6-(1,6),7-(6,27)]
  1204   58.467480966   58.467480966   58.467480966    6[1-(0),6-(1,7),6-(6,6)]
  1205    58.53959823    58.53959823    58.53959823    6[6-(1,6),6-(1,6),6-(7,7)]
  1206   58.953742224   58.953742224   58.953742224    6[1-(0),6-(1,7),6-(6,6)]
  1207   59.270846076   59.270846076   59.270846076    6[1-(0),6-(1,6),7-(6,27)]
  1208   57.969023406   57.969023406   57.969023406    6[7-(27),16-(0)]
  1209   60.423131478   60.423131478   60.423131478    6[1-(0),6-(1,6),7-(6)]
  1210   60.698343684   60.698343684   60.698343684    6[1-(0),6-(1,7),6-(6,6)]
  1211   60.554109156   60.554109156   60.554109156    6[6-(1,6),6-(1,6),6-(7,7)]
  1212   60.156403656   60.156403656   60.156403656    6[1-(0),6-(1,7),6-(6,6)]
  1213    59.95808118    59.95808118    59.95808118    6[1-(0),6-(1,6),7-(6)]
  1214   60.903029448   60.903029448   60.903029448    6[6-(6,6),7-(6),7-(6)]
  1215    87.88761276    87.88761276    87.88761276    6[7-(27),16-(0)]
  1216   84.085017906   84.085017906   84.085017906    6[1-(0),6-(1,6),7-(6,27)]
  1217   82.949701272   82.949701272   82.949701272    6[1-(0),6-(1,7),6-(6,6)]
  1218   81.751812306   81.751812306   81.751812306    6[6-(1,6),6-(1,6),6-(7,7)]
  1219    81.77620491    81.77620491    81.77620491    6[1-(0),6-(1,7),6-(6,6)]
  1220   82.972503054   82.972503054   82.972503054    6[1-(0),6-(1,6),7-(6,27)]
  1221   80.464307034   80.464307034   80.464307034    6[6-(6,6),7-(6),7-(6)]
  1222   79.284977658   79.284977658   79.284977658    6[6-(6,6),7-(6),7-(6)]
  1223   78.232383768   78.232383768   78.232383768    6[6-(6,6),7-(6),7-(6)]
  1224   80.413931004   80.413931004   80.413931004    6[1-(0),6-(1,6),7-(6)]
  1225   80.439384156   80.439384156   80.439384156    6[1-(0),6-(1,7),6-(6,6)]
  1226   79.265887794   79.265887794   79.265887794    6[6-(1,6),6-(1,6),6-(7,7)]
  1227   78.126328968   78.126328968   78.126328968    6[1-(0),6-(1,7),6-(6,6)]
  1228   78.205339794   78.205339794   78.205339794    6[1-(0),6-(1,6),7-(6)]
  1229    74.65992783    74.65992783    74.65992783    6[1-(0),6-(1,6),7-(6,27)]
  1230   75.753352818   75.753352818   75.753352818    6[1-(0),6-(1,7),6-(6,6)]
  1231   77.010102198   77.010102198   77.010102198    6[6-(1,6),6-(1,6),6-(7,7)]
  1232   77.106081792   77.106081792   77.106081792    6[1-(0),6-(1,7),6-(6,6)]
  1233    75.92993406    75.92993406    75.92993406    6[1-(0),6-(1,6),7-(6,27)]
  1234    71.01164271    71.01164271    71.01164271    6[7-(27),16-(0)]
  1235   71.076336138   71.076336138   71.076336138    6[1-(0),6-(1,6),7-(6)]
  1236   69.917687448   69.917687448   69.917687448    6[1-(0),6-(1,7),6-(6,6)]
  1237   68.704420536   68.704420536   68.704420536    6[6-(1,6),6-(1,6),6-(7,7)]
  1238   68.726692044   68.726692044   68.726692044    6[1-(0),6-(1,7),6-(6,6)]
  1239   69.950564436   69.950564436   69.950564436    6[1-(0),6-(1,6),7-(6)]
  1240   67.427520744   67.427520744   67.427520744    6[6-(6,6),7-(6),7-(6)]
  1241   78.574940772   78.574940772   78.574940772    6[7-(27),16-(0)]
  1242    77.10979371    77.10979371    77.10979371    6[1-(0),6-(1,6),7-(6,27)]
  1243   76.307489148   76.307489148   76.307489148    6[1-(0),6-(1,7),6-(6,6)]
  1244   75.557681712   75.557681712   75.557681712    6[6-(1,6),6-(1,6),6-(7,7)]
  1245   75.581544042   75.581544042   75.581544042    6[1-(0),6-(1,7),6-(6,6)]
  1246   76.390742166   76.390742166   76.390742166    6[1-(0),6-(1,6),7-(6,27)]
  1247    74.86408332    74.86408332    74.86408332    6[6-(6,6),7-(6),7-(6)]
  1248   74.043749442   74.043749442   74.043749442    6[6-(6,6),7-(6),7-(6)]
  1249   73.983298206   73.983298206   73.983298206    6[6-(6,6),7-(6),7-(6)]
  1250   73.829518746   73.829518746   73.829518746    6[1-(0),6-(1,6),7-(6)]
  1251    74.02890177    74.02890177    74.02890177    6[1-(0),6-(1,7),6-(6,6)]
  1252   73.786036278   73.786036278   73.786036278    6[6-(1,6),6-(1,6),6-(7,7)]
  1253   73.318864884   73.318864884   73.318864884    6[1-(0),6-(1,7),6-(6,6)]
  1254   73.158191862   73.158191862   73.158191862    6[1-(0),6-(1,6),7-(6)]
  1255   72.479441142   72.479441142   72.479441142    6[1-(0),6-(1,6),7-(6,27)]
  1256   72.680945262   72.680945262   72.680945262    6[1-(0),6-(1,7),6-(6,6)]
  1257   73.691647506   73.691647506   73.691647506    6[6-(1,6),6-(1,6),6-(7,7)]
  1258   74.460544806   74.460544806   74.460544806    6[1-(0),6-(1,7),6-(6,6)]
  1259   74.199119724   74.199119724   74.199119724    6[1-(0),6-(1,6),7-(6,27)]
  1260   71.439043554   71.439043554   71.439043554    6[7-(27),16-(0)]
  1261   73.292881458   73.292881458   73.292881458    6[1-(0),6-(1,6),7-(6)]
  1262   73.045773774   73.045773774   73.045773774    6[1-(0),6-(1,7),6-(6,6)]
  1263   72.070069614   72.070069614   72.070069614    6[6-(1,6),6-(1,6),6-(7,7)]
  1264   71.354199714   71.354199714   71.354199714    6[1-(0),6-(1,7),6-(6,6)]
  1265   71.621988084   71.621988084   71.621988084    6[1-(0),6-(1,6),7-(6)]
  1266   71.691453978   71.691453978   71.691453978    6[6-(6,6),7-(6),7-(6)]
  1267   53.993559228   53.993559228   53.993559228    6[7-(27),16-(0)]
  1268    55.45870629    55.45870629    55.45870629    6[1-(0),6-(1,6),7-(6,27)]
  1269   56.261010852   56.261010852   56.261010852    6[1-(0),6-(1,7),6-(6,6)]
  1270   57.010818288   57.010818288   57.010818288    6[6-(1,6),6-(1,6),6-(7,7)]
  1271   56.986955958   56.986955958   56.986955958    6[1-(0),6-(1,7),6-(6,6)]
  1272   56.177757834   56.177757834   56.177757834    6[1-(0),6-(1,6),7-(6,27)]
  1273    57.70441668    57.70441668    57.70441668    6[6-(6,6),7-(6),7-(6)]
  1274   58.524750558   58.524750558   58.524750558    6[6-(6,6),7-(6),7-(6)]
  1275   58.585201794   58.585201794   58.585201794    6[6-(6,6),7-(6),7-(6)]
  1276   58.738981254   58.738981254   58.738981254    6[1-(0),6-(1,6),7-(6)]
  1277    58.53959823    58.53959823    58.53959823    6[1-(0),6-(1,7),6-(6,6)]
  1278   58.782463722   58.782463722   58.782463722    6[6-(1,6),6-(1,6),6-(7,7)]
  1279   59.249635116   59.249635116   59.249635116    6[1-(0),6-(1,7),6-(6,6)]
  1280   59.410308138   59.410308138   59.410308138    6[1-(0),6-(1,6),7-(6)]
  1281   60.089058858   60.089058858   60.089058858    6[1-(0),6-(1,6),7-(6)]
  1282   59.887554738   59.887554738   59.887554738    6[1-(0),6-(1,7),6-(6,6)]
  1283   58.876852494   58.876852494   58.876852494    6[6-(1,6),6-(1,6),6-(7,7)]
  1284   58.107955194   58.107955194   58.107955194    6[1-(0),6-(1,7),6-(6,6)]
  1285   58.369380276   58.369380276   58.369380276    6[1-(0),6-(1,6),7-(6)]
  1286   61.129456446   61.129456446   61.129456446    6[7-(0),16-(0)]
  1287   59.275618542   59.275618542   59.275618542    6[1-(0),6-(1,6),7-(6)]
  1288   59.522726226   59.522726226   59.522726226    6[1-(0),6-(1,7),6-(6,6)]
  1289   60.498430386   60.498430386   60.498430386    6[6-(1,6),6-(1,6),6-(7,7)]
  1290   61.214300286   61.214300286   61.214300286    6[1-(0),6-(1,7),6-(6,6)]
  1291   60.946511916   60.946511916   60.946511916    6[1-(0),6-(1,6),7-(6)]
  1292   60.877046022   60.877046022   60.877046022    6[6-(6,6),7-(6),7-(6)]
  1293    82.48942344    82.48942344    82.48942344    6[7-(27),16-(0)]
  1294   80.920342674   80.920342674   80.920342674    6[1-(0),6-(1,6),7-(6,27)]
  1295   81.023746104   81.023746104   81.023746104    6[1-(0),6-(1,7),6-(6,6)]
  1296   79.919715636   79.919715636   79.919715636    6[6-(1,6),6-(1,6),6-(7,7)]
  1297   78.808791606   78.808791606   78.808791606    6[1-(0),6-(1,7),6-(6,6)]
  1298   78.804549414   78.804549414   78.804549414    6[1-(0),6-(1,6),7-(6,27)]
  1299   79.881535908   79.881535908   79.881535908    6[6-(6,6),7-(6),7-(6)]
  1300   80.929887606   80.929887606   80.929887606    6[6-(6,6),7-(6),7-(6)]
  1301    78.67940475    78.67940475    78.67940475    6[6-(6,6),7-(6),7-(6)]
  1302   84.559082862   84.559082862   84.559082862    6[1-(0),6-(1,6),7-(6)]
  1303   83.403085542   83.403085542   83.403085542    6[1-(0),6-(1,7),6-(6,6)]
  1304   82.185576438   82.185576438   82.185576438    6[6-(1,6),6-(1,6),6-(7,7)]
  1305   82.212620412   82.212620412   82.212620412    6[1-(0),6-(1,7),6-(6,6)]
  1306   83.428538694   83.428538694   83.428538694    6[1-(0),6-(1,6),7-(6)]
  1307   75.931524882   75.931524882   75.931524882    6[1-(0),6-(1,6),7-(6,27)]
  1308    77.17342659    77.17342659    77.17342659    6[1-(0),6-(1,7),6-(6,6)]
  1309   77.347356462   77.347356462   77.347356462    6[6-(1,6),6-(1,6),6-(7,7)]
  1310   76.260294762   76.260294762   76.260294762    6[1-(0),6-(1,7),6-(6,6)]
  1311    75.02846826    75.02846826    75.02846826    6[1-(0),6-(1,6),7-(6,27)]
  1312    74.17207575    74.17207575    74.17207575    6[7-(27),16-(0)]
  1313   69.928823202   69.928823202   69.928823202    6[1-(0),6-(1,6),7-(6)]
  1314    68.74206999    68.74206999    68.74206999    6[1-(0),6-(1,7),6-(6,6)]
  1315   68.648741766   68.648741766   68.648741766    6[6-(1,6),6-(1,6),6-(7,7)]
  1316   69.784588674   69.784588674   69.784588674    6[1-(0),6-(1,7),6-(6,6)]
  1317   70.938995172   70.938995172   70.938995172    6[1-(0),6-(1,6),7-(6)]
  1318   67.401537318   67.401537318   67.401537318    6[6-(6,6),7-(6),7-(6)]
  1319    50.07907656    50.07907656    50.07907656    6[7-(27),16-(0)]
  1320   51.648157326   51.648157326   51.648157326    6[1-(0),6-(1,6),7-(6,27)]
  1321   51.544753896   51.544753896   51.544753896    6[1-(0),6-(1,7),6-(6,6)]
  1322   52.648784364   52.648784364   52.648784364    6[6-(1,6),6-(1,6),6-(7,7)]
  1323   53.759708394   53.759708394   53.759708394    6[1-(0),6-(1,7),6-(6,6)]
  1324   53.763950586   53.763950586   53.763950586    6[1-(0),6-(1,6),7-(6,27)]
  1325   52.686964092   52.686964092   52.686964092    6[6-(6,6),7-(6),7-(6)]
  1326   51.638612394   51.638612394   51.638612394    6[6-(6,6),7-(6),7-(6)]
  1327    53.88909525    53.88909525    53.88909525    6[6-(6,6),7-(6),7-(6)]
  1328   48.009417138   48.009417138   48.009417138    6[1-(0),6-(1,6),7-(6)]
  1329   49.165414458   49.165414458   49.165414458    6[1-(0),6-(1,7),6-(6,6)]
  1330   50.382923562   50.382923562   50.382923562    6[6-(1,6),6-(1,6),6-(7,7)]
  1331   50.355879588   50.355879588   50.355879588    6[1-(0),6-(1,7),6-(6,6)]
  1332   49.139961306   49.139961306   49.139961306    6[1-(0),6-(1,6),7-(6)]
  1333   56.636975118   56.636975118   56.636975118    6[1-(0),6-(1,6),7-(6)]
  1334    55.39507341    55.39507341    55.39507341    6[1-(0),6-(1,7),6-(6,6)]
  1335   55.221143538   55.221143538   55.221143538    6[6-(1,6),6-(1,6),6-(7,7)]
  1336   56.308205238   56.308205238   56.308205238    6[1-(0),6-(1,7),6-(6,6)]
  1337    57.54003174    57.54003174    57.54003174    6[1-(0),6-(1,6),7-(6)]
  1338    58.39642425    58.39642425    58.39642425    6[7-(0),16-(0)]
  1339   62.639676798   62.639676798   62.639676798    6[1-(0),6-(1,6),7-(6)]
  1340    63.82643001    63.82643001    63.82643001    6[1-(0),6-(1,7),6-(6,6)]
  1341   63.919758234   63.919758234   63.919758234    6[6-(1,6),6-(1,6),6-(7,7)]
  1342   62.783911326   62.783911326   62.783911326    6[1-(0),6-(1,7),6-(6,6)]
  1343   61.629504828   61.629504828   61.629504828    6[1-(0),6-(1,6),7-(6)]
  1344   65.166962682   65.166962682   65.166962682    6[6-(6,6),7-(6),7-(6)]
  1345   32.733283746   32.733283746   32.733283746    7[6-(16),27-(7,7,7)]
  1346   33.134701164   33.134701164   33.134701164    7[6-(1,6),6-(1,6),27-(7,7,7)]
  1347   30.869370636   30.869370636   30.869370636    7[6-(6,7),6-(6,7)]
  1348   30.695440764   30.695440764   30.695440764    7[6-(6,7),6-(6,7)]
  1349   32.205661116   32.205661116   32.205661116    7[6-(6,7),6-(6,7)]
  1350   80.392720044   80.392720044   80.392720044    7[6-(1,6),6-(1,6)]
  1351   32.699876484   32.699876484   32.699876484    7[6-(1,6),6-(1,6),27-(7,7,7)]
  1352   58.509372612   58.509372612   58.509372612    7[6-(16),27-(7,7,7)]
  1353   60.035501184   60.035501184   60.035501184    7[6-(1,6),6-(1,6)]
  1354   61.658669898   61.658669898   61.658669898    7[6-(6,7),6-(6,7)]
  1355   34.011244086   34.011244086   34.011244086    7[6-(16),27-(7,7,7)]
  1356   31.083601332   31.083601332   31.083601332    7[6-(1,6),6-(1,6),27-(7,7,7)]
  1357   27.456527172   27.456527172   27.456527172    7[6-(6,7),6-(6,7)]
  1358   25.089384036   25.089384036   25.089384036    7[6-(6,7),6-(6,7)]
  1359    26.33870958    26.33870958    26.33870958    7[6-(6,7),6-(6,7)]
  1360   52.819532592   52.819532592   52.819532592    7[6-(1,6),6-(1,6)]
  1361   21.680782764   21.680782764   21.680782764    7[6-(1,6),6-(1,6),27-(7,7,7)]
  1362   45.297065628   45.297065628   45.297065628    7[6-(16),27-(7,7,7)]
  1363   44.615133264   44.615133264   44.615133264    7[6-(1,6),6-(1,6)]
  1364   40.937683074   40.937683074   40.937683074    7[6-(6,7),6-(6,7)]
  1365   45.529855914   45.529855914   45.529855914    7[6-(16),27-(7,7,7)]
  1366   48.457498668   48.457498668   48.457498668    7[6-(1,6),6-(1,6),27-(7,7,7)]
  1367   52.084572828   52.084572828   52.084572828    7[6-(6,7),6-(6,7)]
  1368   54.451715964   54.451715964   54.451715964    7[6-(6,7),6-(6,7)]
  1369    53.20239042    53.20239042    53.20239042    7[6-(6,7),6-(6,7)]
  1370   79.748967408   79.748967408   79.748967408    7[6-(1,6),6-(1,6)]
  1371   57.860317236   57.860317236   57.860317236    7[6-(1,6),6-(1,6),27-(7,7,7)]
  1372   34.244034372   34.244034372   34.244034372    7[6-(16),27-(7,7,7)]
  1373   34.925966736   34.925966736   34.925966736    7[6-(1,6),6-(1,6)]
  1374   38.603416926   38.603416926   38.603416926    7[6-(6,7),6-(6,7)]
  1375   46.807816254   46.807816254   46.807816254    7[6-(16),27-(7,7,7)]
  1376   46.406398836   46.406398836   46.406398836    7[6-(1,6),6-(1,6),27-(7,7,7)]
  1377   48.671729364   48.671729364   48.671729364    7[6-(6,7),6-(6,7)]
  1378   48.845659236   48.845659236   48.845659236    7[6-(6,7),6-(6,7)]
  1379   47.335438884   47.335438884   47.335438884    7[6-(6,7),6-(6,7)]
  1380   52.175779956   52.175779956   52.175779956    7[6-(1,6),6-(1,6)]
  1381   46.841223516   46.841223516   46.841223516    7[6-(1,6),6-(1,6),27-(7,7,7)]
  1382   21.031727388   21.031727388   21.031727388    7[6-(16),27-(7,7,7)]
  1383   19.505598816   19.505598816   19.505598816    7[6-(1,6),6-(1,6)]
  1384   17.882430102   17.882430102   17.882430102    7[6-(6,7),6-(6,7)]
  1385   50.966224962   50.966224962   50.966224962    7[6-(16),27-(7,7,7)]
  1386   52.747945602   52.747945602   52.747945602    7[6-(1,6),6-(1,6),27-(7,7,7)]
  1387   51.528315402   51.528315402   51.528315402    7[6-(6,7),6-(6,7)]
  1388   52.803624372   52.803624372   52.803624372    7[6-(6,7),6-(6,7)]
  1389   53.884322784   53.884322784   53.884322784    7[6-(6,7),6-(6,7)]
  1390    74.47963467    74.47963467    74.47963467    7[6-(1,6),6-(1,6)]
  1391   57.716612982   57.716612982   57.716612982    7[6-(1,6),6-(1,6),27-(7,7,7)]
  1392    32.15316399    32.15316399    32.15316399    7[6-(16),27-(7,7,7)]
  1393   35.028309618   35.028309618   35.028309618    7[6-(1,6),6-(1,6)]
  1394   39.807138906   39.807138906   39.807138906    7[6-(6,7),6-(6,7)]
  1395   28.574875038   28.574875038   28.574875038    7[6-(16),27-(7,7,7)]
  1396   26.793154398   26.793154398   26.793154398    7[6-(1,6),6-(1,6),27-(7,7,7)]
  1397   28.012784598   28.012784598   28.012784598    7[6-(6,7),6-(6,7)]
  1398   26.737475628   26.737475628   26.737475628    7[6-(6,7),6-(6,7)]
  1399   25.656777216   25.656777216   25.656777216    7[6-(6,7),6-(6,7)]
  1400    58.08886533    58.08886533    58.08886533    7[6-(1,6),6-(1,6)]
  1401   21.824487018   21.824487018   21.824487018    7[6-(1,6),6-(1,6),27-(7,7,7)]
  1402    47.38793601    47.38793601    47.38793601    7[6-(16),27-(7,7,7)]
  1403   44.512790382   44.512790382   44.512790382    7[6-(1,6),6-(1,6)]
  1404   39.733961094   39.733961094   39.733961094    7[6-(6,7),6-(6,7)]
  1405   27.296914698   27.296914698   27.296914698    7[6-(16),27-(7,7,7)]
  1406    28.84425423    28.84425423    28.84425423    7[6-(1,6),6-(1,6),27-(7,7,7)]
  1407   31.425628062   31.425628062   31.425628062    7[6-(6,7),6-(6,7)]
  1408   32.343532356   32.343532356   32.343532356    7[6-(6,7),6-(6,7)]
  1409   31.523728752   31.523728752   31.523728752    7[6-(6,7),6-(6,7)]
  1410   85.662052782   85.662052782   85.662052782    7[6-(1,6),6-(1,6)]
  1411   32.843580738   32.843580738   32.843580738    7[6-(1,6),6-(1,6),27-(7,7,7)]
  1412   60.600242994   60.600242994   60.600242994    7[6-(16),27-(7,7,7)]
  1413   59.933158302   59.933158302   59.933158302    7[6-(1,6),6-(1,6)]
  1414   60.454947918   60.454947918   60.454947918    7[6-(6,7),6-(6,7)]
  1415   52.244185302   52.244185302   52.244185302    7[6-(16),27-(7,7,7)]
  1416    50.69684577    50.69684577    50.69684577    7[6-(1,6),6-(1,6),27-(7,7,7)]
  1417   48.115471938   48.115471938   48.115471938    7[6-(6,7),6-(6,7)]
  1418   47.197567644   47.197567644   47.197567644    7[6-(6,7),6-(6,7)]
  1419   48.017371248   48.017371248   48.017371248    7[6-(6,7),6-(6,7)]
  1420   46.906447218   46.906447218   46.906447218    7[6-(1,6),6-(1,6)]
  1421   46.697519262   46.697519262   46.697519262    7[6-(1,6),6-(1,6),27-(7,7,7)]
  1422   18.940857006   18.940857006   18.940857006    7[6-(16),27-(7,7,7)]
  1423   19.607941698   19.607941698   19.607941698    7[6-(1,6),6-(1,6)]
  1424   19.086152082   19.086152082   19.086152082    7[6-(6,7),6-(6,7)]
  1425   45.206919048   45.206919048   45.206919048    7[6-(16),27-(7,7,7)]
  1426   44.060996934   44.060996934   44.060996934    7[6-(1,6),6-(1,6),27-(7,7,7)]
  1427   39.214292574   39.214292574   39.214292574    7[6-(6,7),6-(6,7)]
  1428   38.122458408   38.122458408   38.122458408    7[6-(6,7),6-(6,7)]
  1429   40.452482364   40.452482364   40.452482364    7[6-(6,7),6-(6,7)]
  1430   61.014917262   61.014917262   61.014917262    7[6-(1,6),6-(1,6)]
  1431   39.626845746   39.626845746   39.626845746    7[6-(1,6),6-(1,6),27-(7,7,7)]
  1432   37.679679618   37.679679618   37.679679618    7[6-(16),27-(7,7,7)]
  1433   39.872892882   39.872892882   39.872892882    7[6-(1,6),6-(1,6)]
  1434    40.97427198    40.97427198    40.97427198    7[6-(6,7),6-(6,7)]
  1435   21.537608784   21.537608784   21.537608784    7[6-(16),27-(7,7,7)]
  1436   20.157305562   20.157305562   20.157305562    7[6-(1,6),6-(1,6),27-(7,7,7)]
  1437   19.111605234   19.111605234   19.111605234    7[6-(6,7),6-(6,7)]
  1438   17.662366392   17.662366392   17.662366392    7[6-(6,7),6-(6,7)]
  1439   18.091888332   18.091888332   18.091888332    7[6-(6,7),6-(6,7)]
  1440   72.197335374   72.197335374   72.197335374    7[6-(1,6),6-(1,6)]
  1441   14.753813502   14.753813502   14.753813502    7[6-(1,6),6-(1,6),27-(7,7,7)]
  1442   66.126758622   66.126758622   66.126758622    7[6-(16),27-(7,7,7)]
  1443   64.777741566   64.777741566   64.777741566    7[6-(1,6),6-(1,6)]
  1444   61.622080992   61.622080992   61.622080992    7[6-(6,7),6-(6,7)]
  1445   34.334180952   34.334180952   34.334180952    7[6-(16),27-(7,7,7)]
  1446   35.480103066   35.480103066   35.480103066    7[6-(1,6),6-(1,6),27-(7,7,7)]
  1447   40.326807426   40.326807426   40.326807426    7[6-(6,7),6-(6,7)]
  1448   41.418641592   41.418641592   41.418641592    7[6-(6,7),6-(6,7)]
  1449   39.088617636   39.088617636   39.088617636    7[6-(6,7),6-(6,7)]
  1450   71.553582738   71.553582738   71.553582738    7[6-(1,6),6-(1,6)]
  1451   39.914254254   39.914254254   39.914254254    7[6-(1,6),6-(1,6),27-(7,7,7)]
  1452   41.861420382   41.861420382   41.861420382    7[6-(16),27-(7,7,7)]
  1453   39.668207118   39.668207118   39.668207118    7[6-(1,6),6-(1,6)]
  1454    38.56682802    38.56682802    38.56682802    7[6-(6,7),6-(6,7)]
  1455   58.003491216   58.003491216   58.003491216    7[6-(16),27-(7,7,7)]
  1456   59.383794438   59.383794438   59.383794438    7[6-(1,6),6-(1,6),27-(7,7,7)]
  1457   60.429494766   60.429494766   60.429494766    7[6-(6,7),6-(6,7)]
  1458   61.878733608   61.878733608   61.878733608    7[6-(6,7),6-(6,7)]
  1459   61.449211668   61.449211668   61.449211668    7[6-(6,7),6-(6,7)]
  1460   60.371164626   60.371164626   60.371164626    7[6-(1,6),6-(1,6)]
  1461   64.787286498   64.787286498   64.787286498    7[6-(1,6),6-(1,6),27-(7,7,7)]
  1462   13.414341378   13.414341378   13.414341378    7[6-(16),27-(7,7,7)]
  1463   14.763358434   14.763358434   14.763358434    7[6-(1,6),6-(1,6)]
  1464   17.919019008   17.919019008   17.919019008    7[6-(6,7),6-(6,7)]
  1465   31.489791216   31.489791216   31.489791216    7[6-(16),27-(7,7,7)]
  1466   32.870094438   32.870094438   32.870094438    7[6-(1,6),6-(1,6),27-(7,7,7)]
  1467   33.915794766   33.915794766   33.915794766    7[6-(6,7),6-(6,7)]
  1468   35.365033608   35.365033608   35.365033608    7[6-(6,7),6-(6,7)]
  1469   34.935511668   34.935511668   34.935511668    7[6-(6,7),6-(6,7)]
  1470   33.857464626   33.857464626   33.857464626    7[6-(1,6),6-(1,6)]
  1471   38.273586498   38.273586498   38.273586498    7[6-(1,6),6-(1,6),27-(7,7,7)]
  1472   39.928041378   39.928041378   39.928041378    7[6-(16),27-(7,7,7)]
  1473   41.277058434   41.277058434   41.277058434    7[6-(1,6),6-(1,6)]
  1474   44.432719008   44.432719008   44.432719008    7[6-(6,7),6-(6,7)]
  1475   34.334180952   34.334180952   34.334180952    7[6-(16),27-(7,7,7)]
  1476   35.480103066   35.480103066   35.480103066    7[6-(1,6),6-(1,6),27-(7,7,7)]
  1477   40.326807426   40.326807426   40.326807426    7[6-(6,7),6-(6,7)]
  1478   41.418641592   41.418641592   41.418641592    7[6-(6,7),6-(6,7)]
  1479   39.088617636   39.088617636   39.088617636    7[6-(6,7),6-(6,7)]
  1480   45.039882738   45.039882738   45.039882738    7[6-(1,6),6-(1,6)]
  1481   39.914254254   39.914254254   39.914254254    7[6-(1,6),6-(1,6),27-(7,7,7)]
  1482   41.861420382   41.861420382   41.861420382    7[6-(16),27-(7,7,7)]
  1483   39.668207118   39.668207118   39.668207118    7[6-(1,6),6-(1,6)]
  1484    38.56682802    38.56682802    38.56682802    7[6-(6,7),6-(6,7)]
  1485   48.051308784   48.051308784   48.051308784    7[6-(16),27-(7,7,7)]
  1486   46.671005562   46.671005562   46.671005562    7[6-(1,6),6-(1,6),27-(7,7,7)]
  1487   45.625305234   45.625305234   45.625305234    7[6-(6,7),6-(6,7)]
  1488   44.176066392   44.176066392   44.176066392    7[6-(6,7),6-(6,7)]
  1489   44.605588332   44.605588332   44.605588332    7[6-(6,7),6-(6,7)]
  1490   45.683635374   45.683635374   45.683635374    7[6-(1,6),6-(1,6)]
  1491   41.267513502   41.267513502   41.267513502    7[6-(1,6),6-(1,6),27-(7,7,7)]
  1492   39.613058622   39.613058622   39.613058622    7[6-(16),27-(7,7,7)]
  1493   38.264041566   38.264041566   38.264041566    7[6-(1,6),6-(1,6)]
  1494   35.108380992   35.108380992   35.108380992    7[6-(6,7),6-(6,7)]
  1495   45.206919048   45.206919048   45.206919048    7[6-(16),27-(7,7,7)]
  1496   44.060996934   44.060996934   44.060996934    7[6-(1,6),6-(1,6),27-(7,7,7)]
  1497   39.214292574   39.214292574   39.214292574    7[6-(6,7),6-(6,7)]
  1498   38.122458408   38.122458408   38.122458408    7[6-(6,7),6-(6,7)]
  1499   40.452482364   40.452482364   40.452482364    7[6-(6,7),6-(6,7)]
  1500   34.501217262   34.501217262   34.501217262    7[6-(1,6),6-(1,6)]
  1501   39.626845746   39.626845746   39.626845746    7[6-(1,6),6-(1,6),27-(7,7,7)]
  1502   37.679679618   37.679679618   37.679679618    7[6-(16),27-(7,7,7)]
  1503   39.872892882   39.872892882   39.872892882    7[6-(1,6),6-(1,6)]
  1504    40.97427198    40.97427198    40.97427198    7[6-(6,7),6-(6,7)]
  1505   60.524944086   60.524944086   60.524944086    7[6-(16),27-(7,7,7)]
  1506   57.597301332   57.597301332   57.597301332    7[6-(1,6),6-(1,6),27-(7,7,7)]
  1507   53.970227172   53.970227172   53.970227172    7[6-(6,7),6-(6,7)]
  1508   51.603084036   51.603084036   51.603084036    7[6-(6,7),6-(6,7)]
  1509    52.85240958    52.85240958    52.85240958    7[6-(6,7),6-(6,7)]
  1510   52.819532592   52.819532592   52.819532592    7[6-(1,6),6-(1,6)]
  1511   48.194482764   48.194482764   48.194482764    7[6-(1,6),6-(1,6),27-(7,7,7)]
  1512   45.297065628   45.297065628   45.297065628    7[6-(16),27-(7,7,7)]
  1513   44.615133264   44.615133264   44.615133264    7[6-(1,6),6-(1,6)]
  1514   40.937683074   40.937683074   40.937683074    7[6-(6,7),6-(6,7)]
  1515   32.733283746   32.733283746   32.733283746    7[6-(16),27-(7,7,7)]
  1516   33.134701164   33.134701164   33.134701164    7[6-(1,6),6-(1,6),27-(7,7,7)]
  1517   30.869370636   30.869370636   30.869370636    7[6-(6,7),6-(6,7)]
  1518   30.695440764   30.695440764   30.695440764    7[6-(6,7),6-(6,7)]
  1519   32.205661116   32.205661116   32.205661116    7[6-(6,7),6-(6,7)]
  1520   27.365320044   27.365320044   27.365320044    7[6-(1,6),6-(1,6)]
  1521   32.699876484   32.699876484   32.699876484    7[6-(1,6),6-(1,6),27-(7,7,7)]
  1522   31.995672612   31.995672612   31.995672612    7[6-(16),27-(7,7,7)]
  1523   33.521801184   33.521801184   33.521801184    7[6-(1,6),6-(1,6)]
  1524   35.144969898   35.144969898   35.144969898    7[6-(6,7),6-(6,7)]
  1525   46.807816254   46.807816254   46.807816254    7[6-(16),27-(7,7,7)]
  1526   46.406398836   46.406398836   46.406398836    7[6-(1,6),6-(1,6),27-(7,7,7)]
  1527   48.671729364   48.671729364   48.671729364    7[6-(6,7),6-(6,7)]
  1528   48.845659236   48.845659236   48.845659236    7[6-(6,7),6-(6,7)]
  1529   47.335438884   47.335438884   47.335438884    7[6-(6,7),6-(6,7)]
  1530   52.175779956   52.175779956   52.175779956    7[6-(1,6),6-(1,6)]
  1531   46.841223516   46.841223516   46.841223516    7[6-(1,6),6-(1,6),27-(7,7,7)]
  1532   47.545427388   47.545427388   47.545427388    7[6-(16),27-(7,7,7)]
  1533   46.019298816   46.019298816   46.019298816    7[6-(1,6),6-(1,6)]
  1534   44.396130102   44.396130102   44.396130102    7[6-(6,7),6-(6,7)]
  1535   19.016155914   19.016155914   19.016155914    7[6-(16),27-(7,7,7)]
  1536   21.943798668   21.943798668   21.943798668    7[6-(1,6),6-(1,6),27-(7,7,7)]
  1537   25.570872828   25.570872828   25.570872828    7[6-(6,7),6-(6,7)]
  1538   27.938015964   27.938015964   27.938015964    7[6-(6,7),6-(6,7)]
  1539    26.68869042    26.68869042    26.68869042    7[6-(6,7),6-(6,7)]
  1540   26.721567408   26.721567408   26.721567408    7[6-(1,6),6-(1,6)]
  1541   31.346617236   31.346617236   31.346617236    7[6-(1,6),6-(1,6),27-(7,7,7)]
  1542   34.244034372   34.244034372   34.244034372    7[6-(16),27-(7,7,7)]
  1543   34.925966736   34.925966736   34.925966736    7[6-(1,6),6-(1,6)]
  1544   38.603416926   38.603416926   38.603416926    7[6-(6,7),6-(6,7)]
  1545   27.296914698   27.296914698   27.296914698    7[6-(16),27-(7,7,7)]
  1546    28.84425423    28.84425423    28.84425423    7[6-(1,6),6-(1,6),27-(7,7,7)]
  1547   31.425628062   31.425628062   31.425628062    7[6-(6,7),6-(6,7)]
  1548   32.343532356   32.343532356   32.343532356    7[6-(6,7),6-(6,7)]
  1549   31.523728752   31.523728752   31.523728752    7[6-(6,7),6-(6,7)]
  1550   32.634652782   32.634652782   32.634652782    7[6-(1,6),6-(1,6)]
  1551   32.843580738   32.843580738   32.843580738    7[6-(1,6),6-(1,6),27-(7,7,7)]
  1552   34.086542994   34.086542994   34.086542994    7[6-(16),27-(7,7,7)]
  1553   33.419458302   33.419458302   33.419458302    7[6-(1,6),6-(1,6)]
  1554   33.941247918   33.941247918   33.941247918    7[6-(6,7),6-(6,7)]
  1555   52.244185302   52.244185302   52.244185302    7[6-(16),27-(7,7,7)]
  1556    50.69684577    50.69684577    50.69684577    7[6-(1,6),6-(1,6),27-(7,7,7)]
  1557   48.115471938   48.115471938   48.115471938    7[6-(6,7),6-(6,7)]
  1558   47.197567644   47.197567644   47.197567644    7[6-(6,7),6-(6,7)]
  1559   48.017371248   48.017371248   48.017371248    7[6-(6,7),6-(6,7)]
  1560   46.906447218   46.906447218   46.906447218    7[6-(1,6),6-(1,6)]
  1561   46.697519262   46.697519262   46.697519262    7[6-(1,6),6-(1,6),27-(7,7,7)]
  1562   45.454557006   45.454557006   45.454557006    7[6-(16),27-(7,7,7)]
  1563   46.121641698   46.121641698   46.121641698    7[6-(1,6),6-(1,6)]
  1564   45.599852082   45.599852082   45.599852082    7[6-(6,7),6-(6,7)]
  1565   24.452524962   24.452524962   24.452524962    7[6-(16),27-(7,7,7)]
  1566   26.234245602   26.234245602   26.234245602    7[6-(1,6),6-(1,6),27-(7,7,7)]
  1567   25.014615402   25.014615402   25.014615402    7[6-(6,7),6-(6,7)]
  1568   26.289924372   26.289924372   26.289924372    7[6-(6,7),6-(6,7)]
  1569   27.370622784   27.370622784   27.370622784    7[6-(6,7),6-(6,7)]
  1570    21.45223467    21.45223467    21.45223467    7[6-(1,6),6-(1,6)]
  1571   31.202912982   31.202912982   31.202912982    7[6-(1,6),6-(1,6),27-(7,7,7)]
  1572    32.15316399    32.15316399    32.15316399    7[6-(16),27-(7,7,7)]
  1573   35.028309618   35.028309618   35.028309618    7[6-(1,6),6-(1,6)]
  1574   39.807138906   39.807138906   39.807138906    7[6-(6,7),6-(6,7)]
  1575   55.088575038   55.088575038   55.088575038    7[6-(16),27-(7,7,7)]
  1576   53.306854398   53.306854398   53.306854398    7[6-(1,6),6-(1,6),27-(7,7,7)]
  1577   54.526484598   54.526484598   54.526484598    7[6-(6,7),6-(6,7)]
  1578   53.251175628   53.251175628   53.251175628    7[6-(6,7),6-(6,7)]
  1579   52.170477216   52.170477216   52.170477216    7[6-(6,7),6-(6,7)]
  1580    58.08886533    58.08886533    58.08886533    7[6-(1,6),6-(1,6)]
  1581   48.338187018   48.338187018   48.338187018    7[6-(1,6),6-(1,6),27-(7,7,7)]
  1582    47.38793601    47.38793601    47.38793601    7[6-(16),27-(7,7,7)]
  1583   44.512790382   44.512790382   44.512790382    7[6-(1,6),6-(1,6)]
  1584   39.733961094   39.733961094   39.733961094    7[6-(6,7),6-(6,7)]
  1585   73.321516254   73.321516254   73.321516254    7[6-(16),27-(7,7,7)]
  1586   72.920098836   72.920098836   72.920098836    7[6-(1,6),6-(1,6),27-(7,7,7)]
  1587   75.185429364   75.185429364   75.185429364    7[6-(6,7),6-(6,7)]
  1588   75.359359236   75.359359236   75.359359236    7[6-(6,7),6-(6,7)]
  1589   73.849138884   73.849138884   73.849138884    7[6-(6,7),6-(6,7)]
  1590   25.662079956   25.662079956   25.662079956    7[6-(1,6),6-(1,6)]
  1591   73.354923516   73.354923516   73.354923516    7[6-(1,6),6-(1,6),27-(7,7,7)]
  1592   47.545427388   47.545427388   47.545427388    7[6-(16),27-(7,7,7)]
  1593   46.019298816   46.019298816   46.019298816    7[6-(1,6),6-(1,6)]
  1594   44.396130102   44.396130102   44.396130102    7[6-(6,7),6-(6,7)]
  1595   72.043555914   72.043555914   72.043555914    7[6-(16),27-(7,7,7)]
  1596   74.971198668   74.971198668   74.971198668    7[6-(1,6),6-(1,6),27-(7,7,7)]
  1597   78.598272828   78.598272828   78.598272828    7[6-(6,7),6-(6,7)]
  1598   80.965415964   80.965415964   80.965415964    7[6-(6,7),6-(6,7)]
  1599    79.71609042    79.71609042    79.71609042    7[6-(6,7),6-(6,7)]
  1600   53.235267408   53.235267408   53.235267408    7[6-(1,6),6-(1,6)]
  1601   84.374017236   84.374017236   84.374017236    7[6-(1,6),6-(1,6),27-(7,7,7)]
  1602   60.757734372   60.757734372   60.757734372    7[6-(16),27-(7,7,7)]
  1603   61.439666736   61.439666736   61.439666736    7[6-(1,6),6-(1,6)]
  1604   65.117116926   65.117116926   65.117116926    7[6-(6,7),6-(6,7)]
  1605   60.524944086   60.524944086   60.524944086    7[6-(16),27-(7,7,7)]
  1606   57.597301332   57.597301332   57.597301332    7[6-(1,6),6-(1,6),27-(7,7,7)]
  1607   53.970227172   53.970227172   53.970227172    7[6-(6,7),6-(6,7)]
  1608   51.603084036   51.603084036   51.603084036    7[6-(6,7),6-(6,7)]
  1609    52.85240958    52.85240958    52.85240958    7[6-(6,7),6-(6,7)]
  1610   26.305832592   26.305832592   26.305832592    7[6-(1,6),6-(1,6)]
  1611   48.194482764   48.194482764   48.194482764    7[6-(1,6),6-(1,6),27-(7,7,7)]
  1612   71.810765628   71.810765628   71.810765628    7[6-(16),27-(7,7,7)]
  1613   71.128833264   71.128833264   71.128833264    7[6-(1,6),6-(1,6)]
  1614   67.451383074   67.451383074   67.451383074    7[6-(6,7),6-(6,7)]
  1615   59.246983746   59.246983746   59.246983746    7[6-(16),27-(7,7,7)]
  1616   59.648401164   59.648401164   59.648401164    7[6-(1,6),6-(1,6),27-(7,7,7)]
  1617   57.383070636   57.383070636   57.383070636    7[6-(6,7),6-(6,7)]
  1618   57.209140764   57.209140764   57.209140764    7[6-(6,7),6-(6,7)]
  1619   58.719361116   58.719361116   58.719361116    7[6-(6,7),6-(6,7)]
  1620   53.879020044   53.879020044   53.879020044    7[6-(1,6),6-(1,6)]
  1621   59.213576484   59.213576484   59.213576484    7[6-(1,6),6-(1,6),27-(7,7,7)]
  1622   85.023072612   85.023072612   85.023072612    7[6-(16),27-(7,7,7)]
  1623   86.549201184   86.549201184   86.549201184    7[6-(1,6),6-(1,6)]
  1624   88.172369898   88.172369898   88.172369898    7[6-(6,7),6-(6,7)]
  1625   55.088575038   55.088575038   55.088575038    7[6-(16),27-(7,7,7)]
  1626   53.306854398   53.306854398   53.306854398    7[6-(1,6),6-(1,6),27-(7,7,7)]
  1627   54.526484598   54.526484598   54.526484598    7[6-(6,7),6-(6,7)]
  1628   53.251175628   53.251175628   53.251175628    7[6-(6,7),6-(6,7)]
  1629   52.170477216   52.170477216   52.170477216    7[6-(6,7),6-(6,7)]
  1630    31.57516533    31.57516533    31.57516533    7[6-(1,6),6-(1,6)]
  1631   48.338187018   48.338187018   48.338187018    7[6-(1,6),6-(1,6),27-(7,7,7)]
  1632    73.90163601    73.90163601    73.90163601    7[6-(16),27-(7,7,7)]
  1633   71.026490382   71.026490382   71.026490382    7[6-(1,6),6-(1,6)]
  1634   66.247661094   66.247661094   66.247661094    7[6-(6,7),6-(6,7)]
  1635   77.479924962   77.479924962   77.479924962    7[6-(16),27-(7,7,7)]
  1636   79.261645602   79.261645602   79.261645602    7[6-(1,6),6-(1,6),27-(7,7,7)]
  1637   78.042015402   78.042015402   78.042015402    7[6-(6,7),6-(6,7)]
  1638   79.317324372   79.317324372   79.317324372    7[6-(6,7),6-(6,7)]
  1639   80.398022784   80.398022784   80.398022784    7[6-(6,7),6-(6,7)]
  1640    47.96593467    47.96593467    47.96593467    7[6-(1,6),6-(1,6)]
  1641   84.230312982   84.230312982   84.230312982    7[6-(1,6),6-(1,6),27-(7,7,7)]
  1642    58.66686399    58.66686399    58.66686399    7[6-(16),27-(7,7,7)]
  1643   61.542009618   61.542009618   61.542009618    7[6-(1,6),6-(1,6)]
  1644   66.320838906   66.320838906   66.320838906    7[6-(6,7),6-(6,7)]
  1645   78.757885302   78.757885302   78.757885302    7[6-(16),27-(7,7,7)]
  1646    77.21054577    77.21054577    77.21054577    7[6-(1,6),6-(1,6),27-(7,7,7)]
  1647   74.629171938   74.629171938   74.629171938    7[6-(6,7),6-(6,7)]
  1648   73.711267644   73.711267644   73.711267644    7[6-(6,7),6-(6,7)]
  1649   74.531071248   74.531071248   74.531071248    7[6-(6,7),6-(6,7)]
  1650   20.392747218   20.392747218   20.392747218    7[6-(1,6),6-(1,6)]
  1651   73.211219262   73.211219262   73.211219262    7[6-(1,6),6-(1,6),27-(7,7,7)]
  1652   45.454557006   45.454557006   45.454557006    7[6-(16),27-(7,7,7)]
  1653   46.121641698   46.121641698   46.121641698    7[6-(1,6),6-(1,6)]
  1654   45.599852082   45.599852082   45.599852082    7[6-(6,7),6-(6,7)]
  1655   53.810614698   53.810614698   53.810614698    7[6-(16),27-(7,7,7)]
  1656    55.35795423    55.35795423    55.35795423    7[6-(1,6),6-(1,6),27-(7,7,7)]
  1657   57.939328062   57.939328062   57.939328062    7[6-(6,7),6-(6,7)]
  1658   58.857232356   58.857232356   58.857232356    7[6-(6,7),6-(6,7)]
  1659   58.037428752   58.037428752   58.037428752    7[6-(6,7),6-(6,7)]
  1660   59.148352782   59.148352782   59.148352782    7[6-(1,6),6-(1,6)]
  1661   59.357280738   59.357280738   59.357280738    7[6-(1,6),6-(1,6),27-(7,7,7)]
  1662   87.113942994   87.113942994   87.113942994    7[6-(16),27-(7,7,7)]
  1663   86.446858302   86.446858302   86.446858302    7[6-(1,6),6-(1,6)]
  1664   86.968647918   86.968647918   86.968647918    7[6-(6,7),6-(6,7)]
  1665   60.847880952   60.847880952   60.847880952    7[6-(16),27-(7,7,7)]
  1666   61.993803066   61.993803066   61.993803066    7[6-(1,6),6-(1,6),27-(7,7,7)]
  1667   66.840507426   66.840507426   66.840507426    7[6-(6,7),6-(6,7)]
  1668   67.932341592   67.932341592   67.932341592    7[6-(6,7),6-(6,7)]
  1669   65.602317636   65.602317636   65.602317636    7[6-(6,7),6-(6,7)]
  1670   45.039882738   45.039882738   45.039882738    7[6-(1,6),6-(1,6)]
  1671   66.427954254   66.427954254   66.427954254    7[6-(1,6),6-(1,6),27-(7,7,7)]
  1672   68.375120382   68.375120382   68.375120382    7[6-(16),27-(7,7,7)]
  1673   66.181907118   66.181907118   66.181907118    7[6-(1,6),6-(1,6)]
  1674    65.08052802    65.08052802    65.08052802    7[6-(6,7),6-(6,7)]
  1675   84.517191216   84.517191216   84.517191216    7[6-(16),27-(7,7,7)]
  1676   85.897494438   85.897494438   85.897494438    7[6-(1,6),6-(1,6),27-(7,7,7)]
  1677   86.943194766   86.943194766   86.943194766    7[6-(6,7),6-(6,7)]
  1678   88.392433608   88.392433608   88.392433608    7[6-(6,7),6-(6,7)]
  1679   87.962911668   87.962911668   87.962911668    7[6-(6,7),6-(6,7)]
  1680   33.857464626   33.857464626   33.857464626    7[6-(1,6),6-(1,6)]
  1681   91.300986498   91.300986498   91.300986498    7[6-(1,6),6-(1,6),27-(7,7,7)]
  1682   39.928041378   39.928041378   39.928041378    7[6-(16),27-(7,7,7)]
  1683   41.277058434   41.277058434   41.277058434    7[6-(1,6),6-(1,6)]
  1684   44.432719008   44.432719008   44.432719008    7[6-(6,7),6-(6,7)]
  1685   71.720619048   71.720619048   71.720619048    7[6-(16),27-(7,7,7)]
  1686   70.574696934   70.574696934   70.574696934    7[6-(1,6),6-(1,6),27-(7,7,7)]
  1687   65.727992574   65.727992574   65.727992574    7[6-(6,7),6-(6,7)]
  1688   64.636158408   64.636158408   64.636158408    7[6-(6,7),6-(6,7)]
  1689   66.966182364   66.966182364   66.966182364    7[6-(6,7),6-(6,7)]
  1690   34.501217262   34.501217262   34.501217262    7[6-(1,6),6-(1,6)]
  1691   66.140545746   66.140545746   66.140545746    7[6-(1,6),6-(1,6),27-(7,7,7)]
  1692   64.193379618   64.193379618   64.193379618    7[6-(16),27-(7,7,7)]
  1693   66.386592882   66.386592882   66.386592882    7[6-(1,6),6-(1,6)]
  1694    67.48797198    67.48797198    67.48797198    7[6-(6,7),6-(6,7)]
  1695   48.051308784   48.051308784   48.051308784    7[6-(16),27-(7,7,7)]
  1696   46.671005562   46.671005562   46.671005562    7[6-(1,6),6-(1,6),27-(7,7,7)]
  1697   45.625305234   45.625305234   45.625305234    7[6-(6,7),6-(6,7)]
  1698   44.176066392   44.176066392   44.176066392    7[6-(6,7),6-(6,7)]
  1699   44.605588332   44.605588332   44.605588332    7[6-(6,7),6-(6,7)]
  1700   45.683635374   45.683635374   45.683635374    7[6-(1,6),6-(1,6)]
  1701   41.267513502   41.267513502   41.267513502    7[6-(1,6),6-(1,6),27-(7,7,7)]
  1702   92.640458622   92.640458622   92.640458622    7[6-(16),27-(7,7,7)]
  1703   91.291441566   91.291441566   91.291441566    7[6-(1,6),6-(1,6)]
  1704   88.135780992   88.135780992   88.135780992    7[6-(6,7),6-(6,7)]
  1705   74.565008784   74.565008784   74.565008784    7[6-(16),27-(7,7,7)]
  1706   73.184705562   73.184705562   73.184705562    7[6-(1,6),6-(1,6),27-(7,7,7)]
  1707   72.139005234   72.139005234   72.139005234    7[6-(6,7),6-(6,7)]
  1708   70.689766392   70.689766392   70.689766392    7[6-(6,7),6-(6,7)]
  1709   71.119288332   71.119288332   71.119288332    7[6-(6,7),6-(6,7)]
  1710   72.197335374   72.197335374   72.197335374    7[6-(1,6),6-(1,6)]
  1711   67.781213502   67.781213502   67.781213502    7[6-(1,6),6-(1,6),27-(7,7,7)]
  1712   66.126758622   66.126758622   66.126758622    7[6-(16),27-(7,7,7)]
  1713   64.777741566   64.777741566   64.777741566    7[6-(1,6),6-(1,6)]
  1714   61.622080992   61.622080992   61.622080992    7[6-(6,7),6-(6,7)]
  1715   71.720619048   71.720619048   71.720619048    7[6-(16),27-(7,7,7)]
  1716   70.574696934   70.574696934   70.574696934    7[6-(1,6),6-(1,6),27-(7,7,7)]
  1717   65.727992574   65.727992574   65.727992574    7[6-(6,7),6-(6,7)]
  1718   64.636158408   64.636158408   64.636158408    7[6-(6,7),6-(6,7)]
  1719   66.966182364   66.966182364   66.966182364    7[6-(6,7),6-(6,7)]
  1720   61.014917262   61.014917262   61.014917262    7[6-(1,6),6-(1,6)]
  1721   66.140545746   66.140545746   66.140545746    7[6-(1,6),6-(1,6),27-(7,7,7)]
  1722   64.193379618   64.193379618   64.193379618    7[6-(16),27-(7,7,7)]
  1723   66.386592882   66.386592882   66.386592882    7[6-(1,6),6-(1,6)]
  1724    67.48797198    67.48797198    67.48797198    7[6-(6,7),6-(6,7)]
  1725   58.003491216   58.003491216   58.003491216    7[6-(16),27-(7,7,7)]
  1726   59.383794438   59.383794438   59.383794438    7[6-(1,6),6-(1,6),27-(7,7,7)]
  1727   60.429494766   60.429494766   60.429494766    7[6-(6,7),6-(6,7)]
  1728   61.878733608   61.878733608   61.878733608    7[6-(6,7),6-(6,7)]
  1729   61.449211668   61.449211668   61.449211668    7[6-(6,7),6-(6,7)]
  1730   60.371164626   60.371164626   60.371164626    7[6-(1,6),6-(1,6)]
  1731   64.787286498   64.787286498   64.787286498    7[6-(1,6),6-(1,6),27-(7,7,7)]
  1732   66.441741378   66.441741378   66.441741378    7[6-(16),27-(7,7,7)]
  1733   67.790758434   67.790758434   67.790758434    7[6-(1,6),6-(1,6)]
  1734   70.946419008   70.946419008   70.946419008    7[6-(6,7),6-(6,7)]
  1735   60.847880952   60.847880952   60.847880952    7[6-(16),27-(7,7,7)]
  1736   61.993803066   61.993803066   61.993803066    7[6-(1,6),6-(1,6),27-(7,7,7)]
  1737   66.840507426   66.840507426   66.840507426    7[6-(6,7),6-(6,7)]
  1738   67.932341592   67.932341592   67.932341592    7[6-(6,7),6-(6,7)]
  1739   65.602317636   65.602317636   65.602317636    7[6-(6,7),6-(6,7)]
  1740   71.553582738   71.553582738   71.553582738    7[6-(1,6),6-(1,6)]
  1741   66.427954254   66.427954254   66.427954254    7[6-(1,6),6-(1,6),27-(7,7,7)]
  1742   68.375120382   68.375120382   68.375120382    7[6-(16),27-(7,7,7)]
  1743   66.181907118   66.181907118   66.181907118    7[6-(1,6),6-(1,6)]
  1744    65.08052802    65.08052802    65.08052802    7[6-(6,7),6-(6,7)]
  1745   45.529855914   45.529855914   45.529855914    7[6-(16),27-(7,7,7)]
  1746   48.457498668   48.457498668   48.457498668    7[6-(1,6),6-(1,6),27-(7,7,7)]
  1747   52.084572828   52.084572828   52.084572828    7[6-(6,7),6-(6,7)]
  1748   54.451715964   54.451715964   54.451715964    7[6-(6,7),6-(6,7)]
  1749    53.20239042    53.20239042    53.20239042    7[6-(6,7),6-(6,7)]
  1750   53.235267408   53.235267408   53.235267408    7[6-(1,6),6-(1,6)]
  1751   57.860317236   57.860317236   57.860317236    7[6-(1,6),6-(1,6),27-(7,7,7)]
  1752   60.757734372   60.757734372   60.757734372    7[6-(16),27-(7,7,7)]
  1753   61.439666736   61.439666736   61.439666736    7[6-(1,6),6-(1,6)]
  1754   65.117116926   65.117116926   65.117116926    7[6-(6,7),6-(6,7)]
  1755   73.321516254   73.321516254   73.321516254    7[6-(16),27-(7,7,7)]
  1756   72.920098836   72.920098836   72.920098836    7[6-(1,6),6-(1,6),27-(7,7,7)]
  1757   75.185429364   75.185429364   75.185429364    7[6-(6,7),6-(6,7)]
  1758   75.359359236   75.359359236   75.359359236    7[6-(6,7),6-(6,7)]
  1759   73.849138884   73.849138884   73.849138884    7[6-(6,7),6-(6,7)]
  1760   78.689479956   78.689479956   78.689479956    7[6-(1,6),6-(1,6)]
  1761   73.354923516   73.354923516   73.354923516    7[6-(1,6),6-(1,6),27-(7,7,7)]
  1762   74.059127388   74.059127388   74.059127388    7[6-(16),27-(7,7,7)]
  1763   72.532998816   72.532998816   72.532998816    7[6-(1,6),6-(1,6)]
  1764   70.909830102   70.909830102   70.909830102    7[6-(6,7),6-(6,7)]
  1765   59.246983746   59.246983746   59.246983746    7[6-(16),27-(7,7,7)]
  1766   59.648401164   59.648401164   59.648401164    7[6-(1,6),6-(1,6),27-(7,7,7)]
  1767   57.383070636   57.383070636   57.383070636    7[6-(6,7),6-(6,7)]
  1768   57.209140764   57.209140764   57.209140764    7[6-(6,7),6-(6,7)]
  1769   58.719361116   58.719361116   58.719361116    7[6-(6,7),6-(6,7)]
  1770   53.879020044   53.879020044   53.879020044    7[6-(1,6),6-(1,6)]
  1771   59.213576484   59.213576484   59.213576484    7[6-(1,6),6-(1,6),27-(7,7,7)]
  1772   58.509372612   58.509372612   58.509372612    7[6-(16),27-(7,7,7)]
  1773   60.035501184   60.035501184   60.035501184    7[6-(1,6),6-(1,6)]
  1774   61.658669898   61.658669898   61.658669898    7[6-(6,7),6-(6,7)]
  1775   87.038644086   87.038644086   87.038644086    7[6-(16),27-(7,7,7)]
  1776   84.111001332   84.111001332   84.111001332    7[6-(1,6),6-(1,6),27-(7,7,7)]
  1777   80.483927172   80.483927172   80.483927172    7[6-(6,7),6-(6,7)]
  1778   78.116784036   78.116784036   78.116784036    7[6-(6,7),6-(6,7)]
  1779    79.36610958    79.36610958    79.36610958    7[6-(6,7),6-(6,7)]
  1780   79.333232592   79.333232592   79.333232592    7[6-(1,6),6-(1,6)]
  1781   74.708182764   74.708182764   74.708182764    7[6-(1,6),6-(1,6),27-(7,7,7)]
  1782   71.810765628   71.810765628   71.810765628    7[6-(16),27-(7,7,7)]
  1783   71.128833264   71.128833264   71.128833264    7[6-(1,6),6-(1,6)]
  1784   67.451383074   67.451383074   67.451383074    7[6-(6,7),6-(6,7)]
  1785   78.757885302   78.757885302   78.757885302    7[6-(16),27-(7,7,7)]
  1786    77.21054577    77.21054577    77.21054577    7[6-(1,6),6-(1,6),27-(7,7,7)]
  1787   74.629171938   74.629171938   74.629171938    7[6-(6,7),6-(6,7)]
  1788   73.711267644   73.711267644   73.711267644    7[6-(6,7),6-(6,7)]
  1789   74.531071248   74.531071248   74.531071248    7[6-(6,7),6-(6,7)]
  1790   73.420147218   73.420147218   73.420147218    7[6-(1,6),6-(1,6)]
  1791   73.211219262   73.211219262   73.211219262    7[6-(1,6),6-(1,6),27-(7,7,7)]
  1792   71.968257006   71.968257006   71.968257006    7[6-(16),27-(7,7,7)]
  1793   72.635341698   72.635341698   72.635341698    7[6-(1,6),6-(1,6)]
  1794   72.113552082   72.113552082   72.113552082    7[6-(6,7),6-(6,7)]
  1795   53.810614698   53.810614698   53.810614698    7[6-(16),27-(7,7,7)]
  1796    55.35795423    55.35795423    55.35795423    7[6-(1,6),6-(1,6),27-(7,7,7)]
  1797   57.939328062   57.939328062   57.939328062    7[6-(6,7),6-(6,7)]
  1798   58.857232356   58.857232356   58.857232356    7[6-(6,7),6-(6,7)]
  1799   58.037428752   58.037428752   58.037428752    7[6-(6,7),6-(6,7)]
  1800   59.148352782   59.148352782   59.148352782    7[6-(1,6),6-(1,6)]
  1801   59.357280738   59.357280738   59.357280738    7[6-(1,6),6-(1,6)]
  1802   60.600242994   60.600242994   60.600242994    7[6-(16)]
  1803   59.933158302   59.933158302   59.933158302    7[6-(1,6),6-(1,6)]
  1804   60.454947918   60.454947918   60.454947918    7[6-(6,7),6-(6,7)]
  1805   81.602275038   81.602275038   81.602275038    7[6-(16),27-(7,7,7)]
  1806   79.820554398   79.820554398   79.820554398    7[6-(1,6),6-(1,6),27-(7,7,7)]
  1807   81.040184598   81.040184598   81.040184598    7[6-(6,7),6-(6,7)]
  1808   79.764875628   79.764875628   79.764875628    7[6-(6,7),6-(6,7)]
  1809   78.684177216   78.684177216   78.684177216    7[6-(6,7),6-(6,7)]
  1810    84.60256533    84.60256533    84.60256533    7[6-(1,6),6-(1,6)]
  1811   74.851887018   74.851887018   74.851887018    7[6-(1,6),6-(1,6),27-(7,7,7)]
  1812    73.90163601    73.90163601    73.90163601    7[6-(16),27-(7,7,7)]
  1813   71.026490382   71.026490382   71.026490382    7[6-(1,6),6-(1,6)]
  1814   66.247661094   66.247661094   66.247661094    7[6-(6,7),6-(6,7)]
  1815   50.966224962   50.966224962   50.966224962    7[6-(16),27-(7,7,7)]
  1816   52.747945602   52.747945602   52.747945602    7[6-(1,6),6-(1,6),27-(7,7,7)]
  1817   51.528315402   51.528315402   51.528315402    7[6-(6,7),6-(6,7)]
  1818   52.803624372   52.803624372   52.803624372    7[6-(6,7),6-(6,7)]
  1819   53.884322784   53.884322784   53.884322784    7[6-(6,7),6-(6,7)]
  1820    47.96593467    47.96593467    47.96593467    7[6-(1,6),6-(1,6)]
  1821   57.716612982   57.716612982   57.716612982    7[6-(1,6),6-(1,6)]
  1822    58.66686399    58.66686399    58.66686399    7[6-(16)]
  1823   61.542009618   61.542009618   61.542009618    7[6-(1,6),6-(1,6)]
  1824   66.320838906   66.320838906   66.320838906    7[6-(6,7),6-(6,7)]
  1825    31.65205506    31.65205506    31.65205506    1[6-(6,7)]
  1826     30.9414879     30.9414879     30.9414879    1[6-(6,6)]
  1827      33.937536      33.937536      33.937536    1[6-(6,6)]
  1828     34.6268922     34.6268922     34.6268922    1[6-(6,7)]
  1829    27.89771514    27.89771514    27.89771514    1[6-(6,7)]
  1830     29.5362618     29.5362618     29.5362618    1[6-(6,6)]
  1831    81.86900286    81.86900286    81.86900286    1[6-(6,6)]
  1832    80.22515346    80.22515346    80.22515346    1[6-(6,7)]
  1833     32.2671729     32.2671729     32.2671729    1[6-(6,7)]
  1834    31.66796328    31.66796328    31.66796328    1[6-(6,6)]
  1835     85.5331962     85.5331962     85.5331962    1[6-(6,6)]
  1836    86.05286472    86.05286472    86.05286472    1[6-(6,7)]
  1837    60.51486888    60.51486888    60.51486888    1[6-(6,7)]
  1838    60.99211548    60.99211548    60.99211548    1[6-(6,6)]
  1839    60.01641132    60.01641132    60.01641132    1[6-(6,6)]
  1840     6.72917706     6.72917706     6.72917706    1[6-(6,7)]
  1841    31.87477014    31.87477014    31.87477014    1[6-(6,7)]
  1842    29.95517826    29.95517826    29.95517826    1[6-(6,6)]
  1843    27.95604528    27.95604528    27.95604528    1[6-(6,6)]
  1844      29.960481      29.960481      29.960481    1[6-(6,7)]
  1845    28.19466858    28.19466858    28.19466858    1[6-(6,7)]
  1846     28.2105768     28.2105768     28.2105768    1[6-(6,6)]
  1847    50.78434098    50.78434098    50.78434098    1[6-(6,6)]
  1848    50.90100126    50.90100126    50.90100126    1[6-(6,7)]
  1849    20.78143806    20.78143806    20.78143806    1[6-(6,7)]
  1850    22.63209432    22.63209432    22.63209432    1[6-(6,6)]
  1851      51.436578      51.436578      51.436578    1[6-(6,6)]
  1852     49.4745642     49.4745642     49.4745642    1[6-(6,7)]
  1853    45.38084892    45.38084892    45.38084892    1[6-(6,7)]
  1854    43.44004608    43.44004608    43.44004608    1[6-(6,6)]
  1855    41.40379392    41.40379392    41.40379392    1[6-(6,6)]
  1856    16.93164882    16.93164882    16.93164882    1[6-(6,7)]
  1857    47.66632986    47.66632986    47.66632986    1[6-(6,7)]
  1858    49.58592174    49.58592174    49.58592174    1[6-(6,6)]
  1859    51.58505472    51.58505472    51.58505472    1[6-(6,6)]
  1860      49.580619      49.580619      49.580619    1[6-(6,7)]
  1861    51.34643142    51.34643142    51.34643142    1[6-(6,7)]
  1862     51.3305232     51.3305232     51.3305232    1[6-(6,6)]
  1863    81.78415902    81.78415902    81.78415902    1[6-(6,6)]
  1864    81.66749874    81.66749874    81.66749874    1[6-(6,7)]
  1865    58.75966194    58.75966194    58.75966194    1[6-(6,7)]
  1866    56.90900568    56.90900568    56.90900568    1[6-(6,6)]
  1867      81.131922      81.131922      81.131922    1[6-(6,6)]
  1868     83.0939358     83.0939358     83.0939358    1[6-(6,7)]
  1869    34.16025108    34.16025108    34.16025108    1[6-(6,7)]
  1870    36.10105392    36.10105392    36.10105392    1[6-(6,6)]
  1871    38.13730608    38.13730608    38.13730608    1[6-(6,6)]
  1872     9.58205118     9.58205118     9.58205118    1[6-(6,7)]
  1873    47.88904494    47.88904494    47.88904494    1[6-(6,7)]
  1874     48.5996121     48.5996121     48.5996121    1[6-(6,6)]
  1875      45.603564      45.603564      45.603564    1[6-(6,6)]
  1876     44.9142078     44.9142078     44.9142078    1[6-(6,7)]
  1877    51.64338486    51.64338486    51.64338486    1[6-(6,7)]
  1878     50.0048382     50.0048382     50.0048382    1[6-(6,6)]
  1879    50.69949714    50.69949714    50.69949714    1[6-(6,6)]
  1880    52.34334654    52.34334654    52.34334654    1[6-(6,7)]
  1881     47.2739271     47.2739271     47.2739271    1[6-(6,7)]
  1882    47.87313672    47.87313672    47.87313672    1[6-(6,6)]
  1883     47.0353038     47.0353038     47.0353038    1[6-(6,6)]
  1884    46.51563528    46.51563528    46.51563528    1[6-(6,7)]
  1885    19.02623112    19.02623112    19.02623112    1[6-(6,7)]
  1886    18.54898452    18.54898452    18.54898452    1[6-(6,6)]
  1887    19.52468868    19.52468868    19.52468868    1[6-(6,6)]
  1888    19.78452294    19.78452294    19.78452294    1[6-(6,7)]
  1889    50.89039578    50.89039578    50.89039578    1[6-(6,7)]
  1890    50.73661632    50.73661632    50.73661632    1[6-(6,6)]
  1891    54.51746994    54.51746994    54.51746994    1[6-(6,6)]
  1892    54.51746994    54.51746994    54.51746994    1[6-(6,7)]
  1893    47.18378052    47.18378052    47.18378052    1[6-(6,7)]
  1894    49.13518884    49.13518884    49.13518884    1[6-(6,6)]
  1895    77.67983826    77.67983826    77.67983826    1[6-(6,6)]
  1896    75.65419158    75.65419158    75.65419158    1[6-(6,7)]
  1897    56.74462074    56.74462074    56.74462074    1[6-(6,7)]
  1898    54.66064392    54.66064392    54.66064392    1[6-(6,6)]
  1899    82.73334948    82.73334948    82.73334948    1[6-(6,6)]
  1900    84.80141808    84.80141808    84.80141808    1[6-(6,7)]
  1901    36.09575118    36.09575118    36.09575118    1[6-(6,7)]
  1902    38.07897594    38.07897594    38.07897594    1[6-(6,6)]
  1903     36.2707416     36.2707416     36.2707416    1[6-(6,6)]
  1904     7.84275246     7.84275246     7.84275246    1[6-(6,7)]
  1905    28.65070422    28.65070422    28.65070422    1[6-(6,7)]
  1906    28.80448368    28.80448368    28.80448368    1[6-(6,6)]
  1907    25.02363006    25.02363006    25.02363006    1[6-(6,6)]
  1908    25.02363006    25.02363006    25.02363006    1[6-(6,7)]
  1909    32.35731948    32.35731948    32.35731948    1[6-(6,7)]
  1910    30.40591116    30.40591116    30.40591116    1[6-(6,6)]
  1911    54.88866174    54.88866174    54.88866174    1[6-(6,6)]
  1912    56.91430842    56.91430842    56.91430842    1[6-(6,7)]
  1913    22.79647926    22.79647926    22.79647926    1[6-(6,7)]
  1914    24.88045608    24.88045608    24.88045608    1[6-(6,6)]
  1915    49.83515052    49.83515052    49.83515052    1[6-(6,6)]
  1916    47.76708192    47.76708192    47.76708192    1[6-(6,7)]
  1917    43.44534882    43.44534882    43.44534882    1[6-(6,7)]
  1918    41.46212406    41.46212406    41.46212406    1[6-(6,6)]
  1919     43.2703584     43.2703584     43.2703584    1[6-(6,6)]
  1920    18.67094754    18.67094754    18.67094754    1[6-(6,7)]
  1921    28.42798914    28.42798914    28.42798914    1[6-(6,7)]
  1922    29.79079332    29.79079332    29.79079332    1[6-(6,6)]
  1923    31.00512078    31.00512078    31.00512078    1[6-(6,6)]
  1924    29.69004126    29.69004126    29.69004126    1[6-(6,7)]
  1925    32.06036604    32.06036604    32.06036604    1[6-(6,7)]
  1926    31.73159616    31.73159616    31.73159616    1[6-(6,6)]
  1927    85.97332362    85.97332362    85.97332362    1[6-(6,6)]
  1928    86.23846062    86.23846062    86.23846062    1[6-(6,7)]
  1929     34.2822141     34.2822141     34.2822141    1[6-(6,7)]
  1930    33.91632504    33.91632504    33.91632504    1[6-(6,6)]
  1931    83.93176872    83.93176872    83.93176872    1[6-(6,6)]
  1932    84.34538244    84.34538244    84.34538244    1[6-(6,7)]
  1933    58.57936878    58.57936878    58.57936878    1[6-(6,7)]
  1934    59.01419346    59.01419346    59.01419346    1[6-(6,6)]
  1935     61.8829758     61.8829758     61.8829758    1[6-(6,6)]
  1936     8.46847578     8.46847578     8.46847578    1[6-(6,7)]
  1937    51.11311086    51.11311086    51.11311086    1[6-(6,7)]
  1938    49.75030668    49.75030668    49.75030668    1[6-(6,6)]
  1939    48.53597922    48.53597922    48.53597922    1[6-(6,6)]
  1940    49.85105874    49.85105874    49.85105874    1[6-(6,7)]
  1941    47.48073396    47.48073396    47.48073396    1[6-(6,7)]
  1942    47.80950384    47.80950384    47.80950384    1[6-(6,6)]
  1943    46.59517638    46.59517638    46.59517638    1[6-(6,6)]
  1944    46.33003938    46.33003938    46.33003938    1[6-(6,7)]
  1945     45.2588859     45.2588859     45.2588859    1[6-(6,7)]
  1946    45.62477496    45.62477496    45.62477496    1[6-(6,6)]
  1947    48.63673128    48.63673128    48.63673128    1[6-(6,6)]
  1948    48.22311756    48.22311756    48.22311756    1[6-(6,7)]
  1949    20.96173122    20.96173122    20.96173122    1[6-(6,7)]
  1950    20.52690654    20.52690654    20.52690654    1[6-(6,6)]
  1951     17.6581242     17.6581242     17.6581242    1[6-(6,6)]
  1952    18.04522422    18.04522422    18.04522422    1[6-(6,7)]
  1953    42.99461592    42.99461592    42.99461592    1[6-(6,7)]
  1954    40.92124458    40.92124458    40.92124458    1[6-(6,6)]
  1955    42.70296522    42.70296522    42.70296522    1[6-(6,6)]
  1956    44.70740094    44.70740094    44.70740094    1[6-(6,7)]
  1957     35.6078991     35.6078991     35.6078991    1[6-(6,7)]
  1958    37.57521564    37.57521564    37.57521564    1[6-(6,6)]
  1959    62.17992924    62.17992924    62.17992924    1[6-(6,6)]
  1960    60.27094284    60.27094284    60.27094284    1[6-(6,7)]
  1961     37.7555088     37.7555088     37.7555088    1[6-(6,7)]
  1962    37.52218824    37.52218824    37.52218824    1[6-(6,6)]
  1963    67.88567748    67.88567748    67.88567748    1[6-(6,6)]
  1964    67.99173228    67.99173228    67.99173228    1[6-(6,7)]
  1965     41.7060501     41.7060501     41.7060501    1[6-(6,7)]
  1966    41.74847202    41.74847202    41.74847202    1[6-(6,6)]
  1967    37.90398552    37.90398552    37.90398552    1[6-(6,6)]
  1968    11.51755128    11.51755128    11.51755128    1[6-(6,7)]
  1969    20.53220928    20.53220928    20.53220928    1[6-(6,7)]
  1970    19.97542158    19.97542158    19.97542158    1[6-(6,6)]
  1971    19.19061606    19.19061606    19.19061606    1[6-(6,6)]
  1972    19.87997226    19.87997226    19.87997226    1[6-(6,7)]
  1973    20.48448462    20.48448462    20.48448462    1[6-(6,7)]
  1974    20.17162296    20.17162296    20.17162296    1[6-(6,6)]
  1975     70.4734146     70.4734146     70.4734146    1[6-(6,6)]
  1976    70.85521188    70.85521188    70.85521188    1[6-(6,7)]
  1977    15.29310216    15.29310216    15.29310216    1[6-(6,7)]
  1978    16.77786936    16.77786936    16.77786936    1[6-(6,6)]
  1979    69.08409672    69.08409672    69.08409672    1[6-(6,6)]
  1980    67.53569664    67.53569664    67.53569664    1[6-(6,7)]
  1981     64.1896677     64.1896677     64.1896677    1[6-(6,7)]
  1982    62.68368954    62.68368954    62.68368954    1[6-(6,6)]
  1983    63.51621972    63.51621972    63.51621972    1[6-(6,6)]
  1984     12.1432746     12.1432746     12.1432746    1[6-(6,7)]
  1985    36.54648408    36.54648408    36.54648408    1[6-(6,7)]
  1986    38.61985542    38.61985542    38.61985542    1[6-(6,6)]
  1987    36.83813478    36.83813478    36.83813478    1[6-(6,6)]
  1988    34.83369906    34.83369906    34.83369906    1[6-(6,7)]
  1989     43.9332009     43.9332009     43.9332009    1[6-(6,7)]
  1990    41.96588436    41.96588436    41.96588436    1[6-(6,6)]
  1991    70.38857076    70.38857076    70.38857076    1[6-(6,6)]
  1992    72.29755716    72.29755716    72.29755716    1[6-(6,7)]
  1993     41.7855912     41.7855912     41.7855912    1[6-(6,7)]
  1994    42.01891176    42.01891176    42.01891176    1[6-(6,6)]
  1995    64.68282252    64.68282252    64.68282252    1[6-(6,6)]
  1996    64.57676772    64.57676772    64.57676772    1[6-(6,7)]
  1997     37.8350499     37.8350499     37.8350499    1[6-(6,7)]
  1998    37.79262798    37.79262798    37.79262798    1[6-(6,6)]
  1999    41.63711448    41.63711448    41.63711448    1[6-(6,6)]
  2000    14.99614872    14.99614872    14.99614872    1[6-(6,7)]
  2001    59.00889072    59.00889072    59.00889072    1[6-(6,7)]
  2002    59.56567842    59.56567842    59.56567842    1[6-(6,6)]
  2003    60.35048394    60.35048394    60.35048394    1[6-(6,6)]
  2004    59.66112774    59.66112774    59.66112774    1[6-(6,7)]
  2005    59.05661538    59.05661538    59.05661538    1[6-(6,7)]
  2006    59.36947704    59.36947704    59.36947704    1[6-(6,6)]
  2007     62.0950854     62.0950854     62.0950854    1[6-(6,6)]
  2008    61.71328812    61.71328812    61.71328812    1[6-(6,7)]
  2009    64.24799784    64.24799784    64.24799784    1[6-(6,7)]
  2010    62.76323064    62.76323064    62.76323064    1[6-(6,6)]
  2011    63.48440328    63.48440328    63.48440328    1[6-(6,6)]
  2012    65.03280336    65.03280336    65.03280336    1[6-(6,7)]
  2013     15.3514323     15.3514323     15.3514323    1[6-(6,7)]
  2014    16.85741046    16.85741046    16.85741046    1[6-(6,6)]
  2015    16.02488028    16.02488028    16.02488028    1[6-(6,6)]
  2016     14.3704254     14.3704254     14.3704254    1[6-(6,7)]
  2017    32.49519072    32.49519072    32.49519072    1[6-(6,7)]
  2018    33.05197842    33.05197842    33.05197842    1[6-(6,6)]
  2019    33.83678394    33.83678394    33.83678394    1[6-(6,6)]
  2020    33.14742774    33.14742774    33.14742774    1[6-(6,7)]
  2021    32.54291538    32.54291538    32.54291538    1[6-(6,7)]
  2022    32.85577704    32.85577704    32.85577704    1[6-(6,6)]
  2023     35.5813854     35.5813854     35.5813854    1[6-(6,6)]
  2024    35.19958812    35.19958812    35.19958812    1[6-(6,7)]
  2025    37.73429784    37.73429784    37.73429784    1[6-(6,7)]
  2026    36.24953064    36.24953064    36.24953064    1[6-(6,6)]
  2027    36.97070328    36.97070328    36.97070328    1[6-(6,6)]
  2028    38.51910336    38.51910336    38.51910336    1[6-(6,7)]
  2029     41.8651323     41.8651323     41.8651323    1[6-(6,7)]
  2030    43.37111046    43.37111046    43.37111046    1[6-(6,6)]
  2031    42.53858028    42.53858028    42.53858028    1[6-(6,6)]
  2032     40.8841254     40.8841254     40.8841254    1[6-(6,7)]
  2033    36.54648408    36.54648408    36.54648408    1[6-(6,7)]
  2034    38.61985542    38.61985542    38.61985542    1[6-(6,6)]
  2035    36.83813478    36.83813478    36.83813478    1[6-(6,6)]
  2036    34.83369906    34.83369906    34.83369906    1[6-(6,7)]
  2037     43.9332009     43.9332009     43.9332009    1[6-(6,7)]
  2038    41.96588436    41.96588436    41.96588436    1[6-(6,6)]
  2039    43.87487076    43.87487076    43.87487076    1[6-(6,6)]
  2040    45.78385716    45.78385716    45.78385716    1[6-(6,7)]
  2041     41.7855912     41.7855912     41.7855912    1[6-(6,7)]
  2042    42.01891176    42.01891176    42.01891176    1[6-(6,6)]
  2043    38.16912252    38.16912252    38.16912252    1[6-(6,6)]
  2044    38.06306772    38.06306772    38.06306772    1[6-(6,7)]
  2045     37.8350499     37.8350499     37.8350499    1[6-(6,7)]
  2046    37.79262798    37.79262798    37.79262798    1[6-(6,6)]
  2047    41.63711448    41.63711448    41.63711448    1[6-(6,6)]
  2048    41.50984872    41.50984872    41.50984872    1[6-(6,7)]
  2049    47.04590928    47.04590928    47.04590928    1[6-(6,7)]
  2050    46.48912158    46.48912158    46.48912158    1[6-(6,6)]
  2051    45.70431606    45.70431606    45.70431606    1[6-(6,6)]
  2052    46.39367226    46.39367226    46.39367226    1[6-(6,7)]
  2053    46.99818462    46.99818462    46.99818462    1[6-(6,7)]
  2054    46.68532296    46.68532296    46.68532296    1[6-(6,6)]
  2055     43.9597146     43.9597146     43.9597146    1[6-(6,6)]
  2056    44.34151188    44.34151188    44.34151188    1[6-(6,7)]
  2057    41.80680216    41.80680216    41.80680216    1[6-(6,7)]
  2058    43.29156936    43.29156936    43.29156936    1[6-(6,6)]
  2059    42.57039672    42.57039672    42.57039672    1[6-(6,6)]
  2060    41.02199664    41.02199664    41.02199664    1[6-(6,7)]
  2061     37.6759677     37.6759677     37.6759677    1[6-(6,7)]
  2062    36.16998954    36.16998954    36.16998954    1[6-(6,6)]
  2063    37.00251972    37.00251972    37.00251972    1[6-(6,6)]
  2064     38.6569746     38.6569746     38.6569746    1[6-(6,7)]
  2065    42.99461592    42.99461592    42.99461592    1[6-(6,7)]
  2066    40.92124458    40.92124458    40.92124458    1[6-(6,6)]
  2067    42.70296522    42.70296522    42.70296522    1[6-(6,6)]
  2068    44.70740094    44.70740094    44.70740094    1[6-(6,7)]
  2069     35.6078991     35.6078991     35.6078991    1[6-(6,7)]
  2070    37.57521564    37.57521564    37.57521564    1[6-(6,6)]
  2071    35.66622924    35.66622924    35.66622924    1[6-(6,6)]
  2072    33.75724284    33.75724284    33.75724284    1[6-(6,7)]
  2073     37.7555088     37.7555088     37.7555088    1[6-(6,7)]
  2074    37.52218824    37.52218824    37.52218824    1[6-(6,6)]
  2075    41.37197748    41.37197748    41.37197748    1[6-(6,6)]
  2076    41.47803228    41.47803228    41.47803228    1[6-(6,7)]
  2077     41.7060501     41.7060501     41.7060501    1[6-(6,7)]
  2078    41.74847202    41.74847202    41.74847202    1[6-(6,6)]
  2079    37.90398552    37.90398552    37.90398552    1[6-(6,6)]
  2080    38.03125128    38.03125128    38.03125128    1[6-(6,7)]
  2081    58.38847014    58.38847014    58.38847014    1[6-(6,7)]
  2082    56.46887826    56.46887826    56.46887826    1[6-(6,6)]
  2083    54.46974528    54.46974528    54.46974528    1[6-(6,6)]
  2084      56.474181      56.474181      56.474181    1[6-(6,7)]
  2085    54.70836858    54.70836858    54.70836858    1[6-(6,7)]
  2086     54.7242768     54.7242768     54.7242768    1[6-(6,6)]
  2087    50.78434098    50.78434098    50.78434098    1[6-(6,6)]
  2088    50.90100126    50.90100126    50.90100126    1[6-(6,7)]
  2089    47.29513806    47.29513806    47.29513806    1[6-(6,7)]
  2090    49.14579432    49.14579432    49.14579432    1[6-(6,6)]
  2091      51.436578      51.436578      51.436578    1[6-(6,6)]
  2092     49.4745642     49.4745642     49.4745642    1[6-(6,7)]
  2093    45.38084892    45.38084892    45.38084892    1[6-(6,7)]
  2094    43.44004608    43.44004608    43.44004608    1[6-(6,6)]
  2095    41.40379392    41.40379392    41.40379392    1[6-(6,6)]
  2096    43.44534882    43.44534882    43.44534882    1[6-(6,7)]
  2097    31.65205506    31.65205506    31.65205506    1[6-(6,7)]
  2098     30.9414879     30.9414879     30.9414879    1[6-(6,6)]
  2099      33.937536      33.937536      33.937536    1[6-(6,6)]
  2100     34.6268922     34.6268922     34.6268922    1[6-(6,7)]
  2101    27.89771514    27.89771514    27.89771514    1[6-(6,7)]
  2102     29.5362618     29.5362618     29.5362618    1[6-(6,6)]
  2103    28.84160286    28.84160286    28.84160286    1[6-(6,6)]
  2104    27.19775346    27.19775346    27.19775346    1[6-(6,7)]
  2105     32.2671729     32.2671729     32.2671729    1[6-(6,7)]
  2106    31.66796328    31.66796328    31.66796328    1[6-(6,6)]
  2107     32.5057962     32.5057962     32.5057962    1[6-(6,6)]
  2108    33.02546472    33.02546472    33.02546472    1[6-(6,7)]
  2109    34.00116888    34.00116888    34.00116888    1[6-(6,7)]
  2110    34.47841548    34.47841548    34.47841548    1[6-(6,6)]
  2111    33.50271132    33.50271132    33.50271132    1[6-(6,6)]
  2112    33.24287706    33.24287706    33.24287706    1[6-(6,7)]
  2113    47.88904494    47.88904494    47.88904494    1[6-(6,7)]
  2114     48.5996121     48.5996121     48.5996121    1[6-(6,6)]
  2115      45.603564      45.603564      45.603564    1[6-(6,6)]
  2116     44.9142078     44.9142078     44.9142078    1[6-(6,7)]
  2117    51.64338486    51.64338486    51.64338486    1[6-(6,7)]
  2118     50.0048382     50.0048382     50.0048382    1[6-(6,6)]
  2119    50.69949714    50.69949714    50.69949714    1[6-(6,6)]
  2120    52.34334654    52.34334654    52.34334654    1[6-(6,7)]
  2121     47.2739271     47.2739271     47.2739271    1[6-(6,7)]
  2122    47.87313672    47.87313672    47.87313672    1[6-(6,6)]
  2123     47.0353038     47.0353038     47.0353038    1[6-(6,6)]
  2124    46.51563528    46.51563528    46.51563528    1[6-(6,7)]
  2125    45.53993112    45.53993112    45.53993112    1[6-(6,7)]
  2126    45.06268452    45.06268452    45.06268452    1[6-(6,6)]
  2127    46.03838868    46.03838868    46.03838868    1[6-(6,6)]
  2128    46.29822294    46.29822294    46.29822294    1[6-(6,7)]
  2129    21.15262986    21.15262986    21.15262986    1[6-(6,7)]
  2130    23.07222174    23.07222174    23.07222174    1[6-(6,6)]
  2131    25.07135472    25.07135472    25.07135472    1[6-(6,6)]
  2132      23.066919      23.066919      23.066919    1[6-(6,7)]
  2133    24.83273142    24.83273142    24.83273142    1[6-(6,7)]
  2134     24.8168232     24.8168232     24.8168232    1[6-(6,6)]
  2135    28.75675902    28.75675902    28.75675902    1[6-(6,6)]
  2136    28.64009874    28.64009874    28.64009874    1[6-(6,7)]
  2137    32.24596194    32.24596194    32.24596194    1[6-(6,7)]
  2138    30.39530568    30.39530568    30.39530568    1[6-(6,6)]
  2139      28.104522      28.104522      28.104522    1[6-(6,6)]
  2140     30.0665358     30.0665358     30.0665358    1[6-(6,7)]
  2141    34.16025108    34.16025108    34.16025108    1[6-(6,7)]
  2142    36.10105392    36.10105392    36.10105392    1[6-(6,6)]
  2143    38.13730608    38.13730608    38.13730608    1[6-(6,6)]
  2144    36.09575118    36.09575118    36.09575118    1[6-(6,7)]
  2145    28.42798914    28.42798914    28.42798914    1[6-(6,7)]
  2146    29.79079332    29.79079332    29.79079332    1[6-(6,6)]
  2147    31.00512078    31.00512078    31.00512078    1[6-(6,6)]
  2148    29.69004126    29.69004126    29.69004126    1[6-(6,7)]
  2149    32.06036604    32.06036604    32.06036604    1[6-(6,7)]
  2150    31.73159616    31.73159616    31.73159616    1[6-(6,6)]
  2151    32.94592362    32.94592362    32.94592362    1[6-(6,6)]
  2152    33.21106062    33.21106062    33.21106062    1[6-(6,7)]
  2153     34.2822141     34.2822141     34.2822141    1[6-(6,7)]
  2154    33.91632504    33.91632504    33.91632504    1[6-(6,6)]
  2155    30.90436872    30.90436872    30.90436872    1[6-(6,6)]
  2156    31.31798244    31.31798244    31.31798244    1[6-(6,7)]
  2157    32.06566878    32.06566878    32.06566878    1[6-(6,7)]
  2158    32.50049346    32.50049346    32.50049346    1[6-(6,6)]
  2159     35.3692758     35.3692758     35.3692758    1[6-(6,6)]
  2160    34.98217578    34.98217578    34.98217578    1[6-(6,7)]
  2161    51.11311086    51.11311086    51.11311086    1[6-(6,7)]
  2162    49.75030668    49.75030668    49.75030668    1[6-(6,6)]
  2163    48.53597922    48.53597922    48.53597922    1[6-(6,6)]
  2164    49.85105874    49.85105874    49.85105874    1[6-(6,7)]
  2165    47.48073396    47.48073396    47.48073396    1[6-(6,7)]
  2166    47.80950384    47.80950384    47.80950384    1[6-(6,6)]
  2167    46.59517638    46.59517638    46.59517638    1[6-(6,6)]
  2168    46.33003938    46.33003938    46.33003938    1[6-(6,7)]
  2169     45.2588859     45.2588859     45.2588859    1[6-(6,7)]
  2170    45.62477496    45.62477496    45.62477496    1[6-(6,6)]
  2171    48.63673128    48.63673128    48.63673128    1[6-(6,6)]
  2172    48.22311756    48.22311756    48.22311756    1[6-(6,7)]
  2173    47.47543122    47.47543122    47.47543122    1[6-(6,7)]
  2174    47.04060654    47.04060654    47.04060654    1[6-(6,6)]
  2175     44.1718242     44.1718242     44.1718242    1[6-(6,6)]
  2176    44.55892422    44.55892422    44.55892422    1[6-(6,7)]
  2177    24.37669578    24.37669578    24.37669578    1[6-(6,7)]
  2178    24.22291632    24.22291632    24.22291632    1[6-(6,6)]
  2179    28.00376994    28.00376994    28.00376994    1[6-(6,6)]
  2180    28.00376994    28.00376994    28.00376994    1[6-(6,7)]
  2181    20.67008052    20.67008052    20.67008052    1[6-(6,7)]
  2182    22.62148884    22.62148884    22.62148884    1[6-(6,6)]
  2183    24.65243826    24.65243826    24.65243826    1[6-(6,6)]
  2184    22.62679158    22.62679158    22.62679158    1[6-(6,7)]
  2185    30.23092074    30.23092074    30.23092074    1[6-(6,7)]
  2186    28.14694392    28.14694392    28.14694392    1[6-(6,6)]
  2187    29.70594948    29.70594948    29.70594948    1[6-(6,6)]
  2188    31.77401808    31.77401808    31.77401808    1[6-(6,7)]
  2189    36.09575118    36.09575118    36.09575118    1[6-(6,7)]
  2190    38.07897594    38.07897594    38.07897594    1[6-(6,6)]
  2191     36.2707416     36.2707416     36.2707416    1[6-(6,6)]
  2192    34.35645246    34.35645246    34.35645246    1[6-(6,7)]
  2193    55.16440422    55.16440422    55.16440422    1[6-(6,7)]
  2194    55.31818368    55.31818368    55.31818368    1[6-(6,6)]
  2195    51.53733006    51.53733006    51.53733006    1[6-(6,6)]
  2196    51.53733006    51.53733006    51.53733006    1[6-(6,7)]
  2197    58.87101948    58.87101948    58.87101948    1[6-(6,7)]
  2198    56.91961116    56.91961116    56.91961116    1[6-(6,6)]
  2199    54.88866174    54.88866174    54.88866174    1[6-(6,6)]
  2200    56.91430842    56.91430842    56.91430842    1[6-(6,7)]
  2201    49.31017926    49.31017926    49.31017926    1[6-(6,7)]
  2202    51.39415608    51.39415608    51.39415608    1[6-(6,6)]
  2203    49.83515052    49.83515052    49.83515052    1[6-(6,6)]
  2204    47.76708192    47.76708192    47.76708192    1[6-(6,7)]
  2205    43.44534882    43.44534882    43.44534882    1[6-(6,7)]
  2206    41.46212406    41.46212406    41.46212406    1[6-(6,6)]
  2207     43.2703584     43.2703584     43.2703584    1[6-(6,6)]
  2208    45.18464754    45.18464754    45.18464754    1[6-(6,7)]
  2209    74.40274494    74.40274494    74.40274494    1[6-(6,7)]
  2210     75.1133121     75.1133121     75.1133121    1[6-(6,6)]
  2211      72.117264      72.117264      72.117264    1[6-(6,6)]
  2212     71.4279078     71.4279078     71.4279078    1[6-(6,7)]
  2213    78.15708486    78.15708486    78.15708486    1[6-(6,7)]
  2214     76.5185382     76.5185382     76.5185382    1[6-(6,6)]
  2215    24.18579714    24.18579714    24.18579714    1[6-(6,6)]
  2216    25.82964654    25.82964654    25.82964654    1[6-(6,7)]
  2217     73.7876271     73.7876271     73.7876271    1[6-(6,7)]
  2218    74.38683672    74.38683672    74.38683672    1[6-(6,6)]
  2219     20.5216038     20.5216038     20.5216038    1[6-(6,6)]
  2220    20.00193528    20.00193528    20.00193528    1[6-(6,7)]
  2221    45.53993112    45.53993112    45.53993112    1[6-(6,7)]
  2222    45.06268452    45.06268452    45.06268452    1[6-(6,6)]
  2223    46.03838868    46.03838868    46.03838868    1[6-(6,6)]
  2224    99.32562294    99.32562294    99.32562294    1[6-(6,7)]
  2225    74.18002986    74.18002986    74.18002986    1[6-(6,7)]
  2226    76.09962174    76.09962174    76.09962174    1[6-(6,6)]
  2227    78.09875472    78.09875472    78.09875472    1[6-(6,6)]
  2228      76.094319      76.094319      76.094319    1[6-(6,7)]
  2229    77.86013142    77.86013142    77.86013142    1[6-(6,7)]
  2230     77.8442232     77.8442232     77.8442232    1[6-(6,6)]
  2231    55.27045902    55.27045902    55.27045902    1[6-(6,6)]
  2232    55.15379874    55.15379874    55.15379874    1[6-(6,7)]
  2233    85.27336194    85.27336194    85.27336194    1[6-(6,7)]
  2234    83.42270568    83.42270568    83.42270568    1[6-(6,6)]
  2235      54.618222      54.618222      54.618222    1[6-(6,6)]
  2236     56.5802358     56.5802358     56.5802358    1[6-(6,7)]
  2237    60.67395108    60.67395108    60.67395108    1[6-(6,7)]
  2238    62.61475392    62.61475392    62.61475392    1[6-(6,6)]
  2239    64.65100608    64.65100608    64.65100608    1[6-(6,6)]
  2240    89.12315118    89.12315118    89.12315118    1[6-(6,7)]
  2241    58.38847014    58.38847014    58.38847014    1[6-(6,7)]
  2242    56.46887826    56.46887826    56.46887826    1[6-(6,6)]
  2243    54.46974528    54.46974528    54.46974528    1[6-(6,6)]
  2244      56.474181      56.474181      56.474181    1[6-(6,7)]
  2245    54.70836858    54.70836858    54.70836858    1[6-(6,7)]
  2246     54.7242768     54.7242768     54.7242768    1[6-(6,6)]
  2247    24.27064098    24.27064098    24.27064098    1[6-(6,6)]
  2248    24.38730126    24.38730126    24.38730126    1[6-(6,7)]
  2249    47.29513806    47.29513806    47.29513806    1[6-(6,7)]
  2250    49.14579432    49.14579432    49.14579432    1[6-(6,6)]
  2251      24.922878      24.922878      24.922878    1[6-(6,6)]
  2252     22.9608642     22.9608642     22.9608642    1[6-(6,7)]
  2253    71.89454892    71.89454892    71.89454892    1[6-(6,7)]
  2254    69.95374608    69.95374608    69.95374608    1[6-(6,6)]
  2255    67.91749392    67.91749392    67.91749392    1[6-(6,6)]
  2256    96.47274882    96.47274882    96.47274882    1[6-(6,7)]
  2257    58.16575506    58.16575506    58.16575506    1[6-(6,7)]
  2258     57.4551879     57.4551879     57.4551879    1[6-(6,6)]
  2259      60.451236      60.451236      60.451236    1[6-(6,6)]
  2260     61.1405922     61.1405922     61.1405922    1[6-(6,7)]
  2261    54.41141514    54.41141514    54.41141514    1[6-(6,7)]
  2262     56.0499618     56.0499618     56.0499618    1[6-(6,6)]
  2263    55.35530286    55.35530286    55.35530286    1[6-(6,6)]
  2264    53.71145346    53.71145346    53.71145346    1[6-(6,7)]
  2265     58.7808729     58.7808729     58.7808729    1[6-(6,7)]
  2266    58.18166328    58.18166328    58.18166328    1[6-(6,6)]
  2267     59.0194962     59.0194962     59.0194962    1[6-(6,6)]
  2268    59.53916472    59.53916472    59.53916472    1[6-(6,7)]
  2269    87.02856888    87.02856888    87.02856888    1[6-(6,7)]
  2270    87.50581548    87.50581548    87.50581548    1[6-(6,6)]
  2271    86.53011132    86.53011132    86.53011132    1[6-(6,6)]
  2272    86.27027706    86.27027706    86.27027706    1[6-(6,7)]
  2273    55.16440422    55.16440422    55.16440422    1[6-(6,7)]
  2274    55.31818368    55.31818368    55.31818368    1[6-(6,6)]
  2275    51.53733006    51.53733006    51.53733006    1[6-(6,6)]
  2276    51.53733006    51.53733006    51.53733006    1[6-(6,7)]
  2277    58.87101948    58.87101948    58.87101948    1[6-(6,7)]
  2278    56.91961116    56.91961116    56.91961116    1[6-(6,6)]
  2279    28.37496174    28.37496174    28.37496174    1[6-(6,6)]
  2280    30.40060842    30.40060842    30.40060842    1[6-(6,7)]
  2281    49.31017926    49.31017926    49.31017926    1[6-(6,7)]
  2282    51.39415608    51.39415608    51.39415608    1[6-(6,6)]
  2283    23.32145052    23.32145052    23.32145052    1[6-(6,6)]
  2284    21.25338192    21.25338192    21.25338192    1[6-(6,7)]
  2285    69.95904882    69.95904882    69.95904882    1[6-(6,7)]
  2286    67.97582406    67.97582406    67.97582406    1[6-(6,6)]
  2287     69.7840584     69.7840584     69.7840584    1[6-(6,6)]
  2288    98.21204754    98.21204754    98.21204754    1[6-(6,7)]
  2289    77.40409578    77.40409578    77.40409578    1[6-(6,7)]
  2290    77.25031632    77.25031632    77.25031632    1[6-(6,6)]
  2291    81.03116994    81.03116994    81.03116994    1[6-(6,6)]
  2292    81.03116994    81.03116994    81.03116994    1[6-(6,7)]
  2293    73.69748052    73.69748052    73.69748052    1[6-(6,7)]
  2294    75.64888884    75.64888884    75.64888884    1[6-(6,6)]
  2295    51.16613826    51.16613826    51.16613826    1[6-(6,6)]
  2296    49.14049158    49.14049158    49.14049158    1[6-(6,7)]
  2297    83.25832074    83.25832074    83.25832074    1[6-(6,7)]
  2298    81.17434392    81.17434392    81.17434392    1[6-(6,6)]
  2299    56.21964948    56.21964948    56.21964948    1[6-(6,6)]
  2300    58.28771808    58.28771808    58.28771808    1[6-(6,7)]
  2301    62.60945118    62.60945118    62.60945118    1[6-(6,7)]
  2302    64.59267594    64.59267594    64.59267594    1[6-(6,6)]
  2303     62.7844416     62.7844416     62.7844416    1[6-(6,6)]
  2304    87.38385246    87.38385246    87.38385246    1[6-(6,7)]
  2305    77.62681086    77.62681086    77.62681086    1[6-(6,7)]
  2306    76.26400668    76.26400668    76.26400668    1[6-(6,6)]
  2307    75.04967922    75.04967922    75.04967922    1[6-(6,6)]
  2308    76.36475874    76.36475874    76.36475874    1[6-(6,7)]
  2309    73.99443396    73.99443396    73.99443396    1[6-(6,7)]
  2310    74.32320384    74.32320384    74.32320384    1[6-(6,6)]
  2311    20.08147638    20.08147638    20.08147638    1[6-(6,6)]
  2312    19.81633938    19.81633938    19.81633938    1[6-(6,7)]
  2313     71.7725859     71.7725859     71.7725859    1[6-(6,7)]
  2314    72.13847496    72.13847496    72.13847496    1[6-(6,6)]
  2315    22.12303128    22.12303128    22.12303128    1[6-(6,6)]
  2316    21.70941756    21.70941756    21.70941756    1[6-(6,7)]
  2317    47.47543122    47.47543122    47.47543122    1[6-(6,7)]
  2318    47.04060654    47.04060654    47.04060654    1[6-(6,6)]
  2319     44.1718242     44.1718242     44.1718242    1[6-(6,6)]
  2320    97.58632422    97.58632422    97.58632422    1[6-(6,7)]
  2321    54.94168914    54.94168914    54.94168914    1[6-(6,7)]
  2322    56.30449332    56.30449332    56.30449332    1[6-(6,6)]
  2323    57.51882078    57.51882078    57.51882078    1[6-(6,6)]
  2324    56.20374126    56.20374126    56.20374126    1[6-(6,7)]
  2325    58.57406604    58.57406604    58.57406604    1[6-(6,7)]
  2326    58.24529616    58.24529616    58.24529616    1[6-(6,6)]
  2327    59.45962362    59.45962362    59.45962362    1[6-(6,6)]
  2328    59.72476062    59.72476062    59.72476062    1[6-(6,7)]
  2329     60.7959141     60.7959141     60.7959141    1[6-(6,7)]
  2330    60.43002504    60.43002504    60.43002504    1[6-(6,6)]
  2331    57.41806872    57.41806872    57.41806872    1[6-(6,6)]
  2332    57.83168244    57.83168244    57.83168244    1[6-(6,7)]
  2333    85.09306878    85.09306878    85.09306878    1[6-(6,7)]
  2334    85.52789346    85.52789346    85.52789346    1[6-(6,6)]
  2335     88.3966758     88.3966758     88.3966758    1[6-(6,6)]
  2336    88.00957578    88.00957578    88.00957578    1[6-(6,7)]
  2337    63.06018408    63.06018408    63.06018408    1[6-(6,7)]
  2338    65.13355542    65.13355542    65.13355542    1[6-(6,6)]
  2339    63.35183478    63.35183478    63.35183478    1[6-(6,6)]
  2340    61.34739906    61.34739906    61.34739906    1[6-(6,7)]
  2341     70.4469009     70.4469009     70.4469009    1[6-(6,7)]
  2342    68.47958436    68.47958436    68.47958436    1[6-(6,6)]
  2343    43.87487076    43.87487076    43.87487076    1[6-(6,6)]
  2344    45.78385716    45.78385716    45.78385716    1[6-(6,7)]
  2345     68.2992912     68.2992912     68.2992912    1[6-(6,7)]
  2346    68.53261176    68.53261176    68.53261176    1[6-(6,6)]
  2347    38.16912252    38.16912252    38.16912252    1[6-(6,6)]
  2348    38.06306772    38.06306772    38.06306772    1[6-(6,7)]
  2349     64.3487499     64.3487499     64.3487499    1[6-(6,7)]
  2350    64.30632798    64.30632798    64.30632798    1[6-(6,6)]
  2351    68.15081448    68.15081448    68.15081448    1[6-(6,6)]
  2352    94.53724872    94.53724872    94.53724872    1[6-(6,7)]
  2353    85.52259072    85.52259072    85.52259072    1[6-(6,7)]
  2354    86.07937842    86.07937842    86.07937842    1[6-(6,6)]
  2355    86.86418394    86.86418394    86.86418394    1[6-(6,6)]
  2356    86.17482774    86.17482774    86.17482774    1[6-(6,7)]
  2357    85.57031538    85.57031538    85.57031538    1[6-(6,7)]
  2358    85.88317704    85.88317704    85.88317704    1[6-(6,6)]
  2359     35.5813854     35.5813854     35.5813854    1[6-(6,6)]
  2360    35.19958812    35.19958812    35.19958812    1[6-(6,7)]
  2361    90.76169784    90.76169784    90.76169784    1[6-(6,7)]
  2362    89.27693064    89.27693064    89.27693064    1[6-(6,6)]
  2363    36.97070328    36.97070328    36.97070328    1[6-(6,6)]
  2364    38.51910336    38.51910336    38.51910336    1[6-(6,7)]
  2365     41.8651323     41.8651323     41.8651323    1[6-(6,7)]
  2366    43.37111046    43.37111046    43.37111046    1[6-(6,6)]
  2367    42.53858028    42.53858028    42.53858028    1[6-(6,6)]
  2368     93.9115254     93.9115254     93.9115254    1[6-(6,7)]
  2369    69.50831592    69.50831592    69.50831592    1[6-(6,7)]
  2370    67.43494458    67.43494458    67.43494458    1[6-(6,6)]
  2371    69.21666522    69.21666522    69.21666522    1[6-(6,6)]
  2372    71.22110094    71.22110094    71.22110094    1[6-(6,7)]
  2373     62.1215991     62.1215991     62.1215991    1[6-(6,7)]
  2374    64.08891564    64.08891564    64.08891564    1[6-(6,6)]
  2375    35.66622924    35.66622924    35.66622924    1[6-(6,6)]
  2376    33.75724284    33.75724284    33.75724284    1[6-(6,7)]
  2377     64.2692088     64.2692088     64.2692088    1[6-(6,7)]
  2378    64.03588824    64.03588824    64.03588824    1[6-(6,6)]
  2379    41.37197748    41.37197748    41.37197748    1[6-(6,6)]
  2380    41.47803228    41.47803228    41.47803228    1[6-(6,7)]
  2381     68.2197501     68.2197501     68.2197501    1[6-(6,7)]
  2382    68.26217202    68.26217202    68.26217202    1[6-(6,6)]
  2383    64.41768552    64.41768552    64.41768552    1[6-(6,6)]
  2384    91.05865128    91.05865128    91.05865128    1[6-(6,7)]
  2385    47.04590928    47.04590928    47.04590928    1[6-(6,7)]
  2386    46.48912158    46.48912158    46.48912158    1[6-(6,6)]
  2387    45.70431606    45.70431606    45.70431606    1[6-(6,6)]
  2388    46.39367226    46.39367226    46.39367226    1[6-(6,7)]
  2389    46.99818462    46.99818462    46.99818462    1[6-(6,7)]
  2390    46.68532296    46.68532296    46.68532296    1[6-(6,6)]
  2391     43.9597146     43.9597146     43.9597146    1[6-(6,6)]
  2392    44.34151188    44.34151188    44.34151188    1[6-(6,7)]
  2393    41.80680216    41.80680216    41.80680216    1[6-(6,7)]
  2394    43.29156936    43.29156936    43.29156936    1[6-(6,6)]
  2395    42.57039672    42.57039672    42.57039672    1[6-(6,6)]
  2396    41.02199664    41.02199664    41.02199664    1[6-(6,7)]
  2397     90.7033677     90.7033677     90.7033677    1[6-(6,7)]
  2398    89.19738954    89.19738954    89.19738954    1[6-(6,6)]
  2399    90.02991972    90.02991972    90.02991972    1[6-(6,6)]
  2400     91.6843746     91.6843746     91.6843746    1[6-(6,7)]
  2401    73.55960928    73.55960928    73.55960928    1[6-(6,7)]
  2402    73.00282158    73.00282158    73.00282158    1[6-(6,6)]
  2403    72.21801606    72.21801606    72.21801606    1[6-(6,6)]
  2404    72.90737226    72.90737226    72.90737226    1[6-(6,7)]
  2405    73.51188462    73.51188462    73.51188462    1[6-(6,7)]
  2406    73.19902296    73.19902296    73.19902296    1[6-(6,6)]
  2407     70.4734146     70.4734146     70.4734146    1[6-(6,6)]
  2408    70.85521188    70.85521188    70.85521188    1[6-(6,7)]
  2409    68.32050216    68.32050216    68.32050216    1[6-(6,7)]
  2410    69.80526936    69.80526936    69.80526936    1[6-(6,6)]
  2411    69.08409672    69.08409672    69.08409672    1[6-(6,6)]
  2412    67.53569664    67.53569664    67.53569664    1[6-(6,7)]
  2413     64.1896677     64.1896677     64.1896677    1[6-(6,7)]
  2414    62.68368954    62.68368954    62.68368954    1[6-(6,6)]
  2415    63.51621972    63.51621972    63.51621972    1[6-(6,6)]
  2416     65.1706746     65.1706746     65.1706746    1[6-(6,7)]
  2417    69.50831592    69.50831592    69.50831592    1[6-(6,7)]
  2418    67.43494458    67.43494458    67.43494458    1[6-(6,6)]
  2419    69.21666522    69.21666522    69.21666522    1[6-(6,6)]
  2420    71.22110094    71.22110094    71.22110094    1[6-(6,7)]
  2421     62.1215991     62.1215991     62.1215991    1[6-(6,7)]
  2422    64.08891564    64.08891564    64.08891564    1[6-(6,6)]
  2423    62.17992924    62.17992924    62.17992924    1[6-(6,6)]
  2424    60.27094284    60.27094284    60.27094284    1[6-(6,7)]
  2425     64.2692088     64.2692088     64.2692088    1[6-(6,7)]
  2426    64.03588824    64.03588824    64.03588824    1[6-(6,6)]
  2427    67.88567748    67.88567748    67.88567748    1[6-(6,6)]
  2428    67.99173228    67.99173228    67.99173228    1[6-(6,7)]
  2429     68.2197501     68.2197501     68.2197501    1[6-(6,7)]
  2430    68.26217202    68.26217202    68.26217202    1[6-(6,6)]
  2431    64.41768552    64.41768552    64.41768552    1[6-(6,6)]
  2432    64.54495128    64.54495128    64.54495128    1[6-(6,7)]
  2433    59.00889072    59.00889072    59.00889072    1[6-(6,7)]
  2434    59.56567842    59.56567842    59.56567842    1[6-(6,6)]
  2435    60.35048394    60.35048394    60.35048394    1[6-(6,6)]
  2436    59.66112774    59.66112774    59.66112774    1[6-(6,7)]
  2437    59.05661538    59.05661538    59.05661538    1[6-(6,7)]
  2438    59.36947704    59.36947704    59.36947704    1[6-(6,6)]
  2439     62.0950854     62.0950854     62.0950854    1[6-(6,6)]
  2440    61.71328812    61.71328812    61.71328812    1[6-(6,7)]
  2441    64.24799784    64.24799784    64.24799784    1[6-(6,7)]
  2442    62.76323064    62.76323064    62.76323064    1[6-(6,6)]
  2443    63.48440328    63.48440328    63.48440328    1[6-(6,6)]
  2444    65.03280336    65.03280336    65.03280336    1[6-(6,7)]
  2445     68.3788323     68.3788323     68.3788323    1[6-(6,7)]
  2446    69.88481046    69.88481046    69.88481046    1[6-(6,6)]
  2447    69.05228028    69.05228028    69.05228028    1[6-(6,6)]
  2448     67.3978254     67.3978254     67.3978254    1[6-(6,7)]
  2449    63.06018408    63.06018408    63.06018408    1[6-(6,7)]
  2450    65.13355542    65.13355542    65.13355542    1[6-(6,6)]
  2451    63.35183478    63.35183478    63.35183478    1[6-(6,6)]
  2452    61.34739906    61.34739906    61.34739906    1[6-(6,7)]
  2453     70.4469009     70.4469009     70.4469009    1[6-(6,7)]
  2454    68.47958436    68.47958436    68.47958436    1[6-(6,6)]
  2455    70.38857076    70.38857076    70.38857076    1[6-(6,6)]
  2456    72.29755716    72.29755716    72.29755716    1[6-(6,7)]
  2457     68.2992912     68.2992912     68.2992912    1[6-(6,7)]
  2458    68.53261176    68.53261176    68.53261176    1[6-(6,6)]
  2459    64.68282252    64.68282252    64.68282252    1[6-(6,6)]
  2460    64.57676772    64.57676772    64.57676772    1[6-(6,7)]
  2461     64.3487499     64.3487499     64.3487499    1[6-(6,7)]
  2462    64.30632798    64.30632798    64.30632798    1[6-(6,6)]
  2463    68.15081448    68.15081448    68.15081448    1[6-(6,6)]
  2464    68.02354872    68.02354872    68.02354872    1[6-(6,7)]
  2465    47.66632986    47.66632986    47.66632986    1[6-(6,7)]
  2466    49.58592174    49.58592174    49.58592174    1[6-(6,6)]
  2467    51.58505472    51.58505472    51.58505472    1[6-(6,6)]
  2468      49.580619      49.580619      49.580619    1[6-(6,7)]
  2469    51.34643142    51.34643142    51.34643142    1[6-(6,7)]
  2470     51.3305232     51.3305232     51.3305232    1[6-(6,6)]
  2471    55.27045902    55.27045902    55.27045902    1[6-(6,6)]
  2472    55.15379874    55.15379874    55.15379874    1[6-(6,7)]
  2473    58.75966194    58.75966194    58.75966194    1[6-(6,7)]
  2474    56.90900568    56.90900568    56.90900568    1[6-(6,6)]
  2475      54.618222      54.618222      54.618222    1[6-(6,6)]
  2476     56.5802358     56.5802358     56.5802358    1[6-(6,7)]
  2477    60.67395108    60.67395108    60.67395108    1[6-(6,7)]
  2478    62.61475392    62.61475392    62.61475392    1[6-(6,6)]
  2479    64.65100608    64.65100608    64.65100608    1[6-(6,6)]
  2480    62.60945118    62.60945118    62.60945118    1[6-(6,7)]
  2481    74.40274494    74.40274494    74.40274494    1[6-(6,7)]
  2482     75.1133121     75.1133121     75.1133121    1[6-(6,6)]
  2483      72.117264      72.117264      72.117264    1[6-(6,6)]
  2484     71.4279078     71.4279078     71.4279078    1[6-(6,7)]
  2485    78.15708486    78.15708486    78.15708486    1[6-(6,7)]
  2486     76.5185382     76.5185382     76.5185382    1[6-(6,6)]
  2487    77.21319714    77.21319714    77.21319714    1[6-(6,6)]
  2488    78.85704654    78.85704654    78.85704654    1[6-(6,7)]
  2489     73.7876271     73.7876271     73.7876271    1[6-(6,7)]
  2490    74.38683672    74.38683672    74.38683672    1[6-(6,6)]
  2491     73.5490038     73.5490038     73.5490038    1[6-(6,6)]
  2492    73.02933528    73.02933528    73.02933528    1[6-(6,7)]
  2493    72.05363112    72.05363112    72.05363112    1[6-(6,7)]
  2494    71.57638452    71.57638452    71.57638452    1[6-(6,6)]
  2495    72.55208868    72.55208868    72.55208868    1[6-(6,6)]
  2496    72.81192294    72.81192294    72.81192294    1[6-(6,7)]
  2497    58.16575506    58.16575506    58.16575506    1[6-(6,7)]
  2498     57.4551879     57.4551879     57.4551879    1[6-(6,6)]
  2499      60.451236      60.451236      60.451236    1[6-(6,6)]
  2500     61.1405922     61.1405922     61.1405922    1[6-(6,7)]
  2501    54.41141514    54.41141514    54.41141514    1[6-(6,7)]
  2502     56.0499618     56.0499618     56.0499618    1[6-(6,6)]
  2503    55.35530286    55.35530286    55.35530286    1[6-(6,6)]
  2504    53.71145346    53.71145346    53.71145346    1[6-(6,7)]
  2505     58.7808729     58.7808729     58.7808729    1[6-(6,7)]
  2506    58.18166328    58.18166328    58.18166328    1[6-(6,6)]
  2507     59.0194962     59.0194962     59.0194962    1[6-(6,6)]
  2508    59.53916472    59.53916472    59.53916472    1[6-(6,7)]
  2509    60.51486888    60.51486888    60.51486888    1[6-(6,7)]
  2510    60.99211548    60.99211548    60.99211548    1[6-(6,6)]
  2511    60.01641132    60.01641132    60.01641132    1[6-(6,6)]
  2512    59.75657706    59.75657706    59.75657706    1[6-(6,7)]
  2513    84.90217014    84.90217014    84.90217014    1[6-(6,7)]
  2514    82.98257826    82.98257826    82.98257826    1[6-(6,6)]
  2515    80.98344528    80.98344528    80.98344528    1[6-(6,6)]
  2516      82.987881      82.987881      82.987881    1[6-(6,7)]
  2517    81.22206858    81.22206858    81.22206858    1[6-(6,7)]
  2518     81.2379768     81.2379768     81.2379768    1[6-(6,6)]
  2519    77.29804098    77.29804098    77.29804098    1[6-(6,6)]
  2520    77.41470126    77.41470126    77.41470126    1[6-(6,7)]
  2521    73.80883806    73.80883806    73.80883806    1[6-(6,7)]
  2522    75.65949432    75.65949432    75.65949432    1[6-(6,6)]
  2523      77.950278      77.950278      77.950278    1[6-(6,6)]
  2524     75.9882642     75.9882642     75.9882642    1[6-(6,7)]
  2525    71.89454892    71.89454892    71.89454892    1[6-(6,7)]
  2526    69.95374608    69.95374608    69.95374608    1[6-(6,6)]
  2527    67.91749392    67.91749392    67.91749392    1[6-(6,6)]
  2528    69.95904882    69.95904882    69.95904882    1[6-(6,7)]
  2529    77.62681086    77.62681086    77.62681086    1[6-(6,7)]
  2530    76.26400668    76.26400668    76.26400668    1[6-(6,6)]
  2531    75.04967922    75.04967922    75.04967922    1[6-(6,6)]
  2532    76.36475874    76.36475874    76.36475874    1[6-(6,7)]
  2533    73.99443396    73.99443396    73.99443396    1[6-(6,7)]
  2534    74.32320384    74.32320384    74.32320384    1[6-(6,6)]
  2535    73.10887638    73.10887638    73.10887638    1[6-(6,6)]
  2536    72.84373938    72.84373938    72.84373938    1[6-(6,7)]
  2537     71.7725859     71.7725859     71.7725859    1[6-(6,7)]
  2538    72.13847496    72.13847496    72.13847496    1[6-(6,6)]
  2539    75.15043128    75.15043128    75.15043128    1[6-(6,6)]
  2540    74.73681756    74.73681756    74.73681756    1[6-(6,7)]
  2541    73.98913122    73.98913122    73.98913122    1[6-(6,7)]
  2542    73.55430654    73.55430654    73.55430654    1[6-(6,6)]
  2543     70.6855242     70.6855242     70.6855242    1[6-(6,6)]
  2544    71.07262422    71.07262422    71.07262422    1[6-(6,7)]
  2545    54.94168914    54.94168914    54.94168914    1[6-(6,7)]
  2546    56.30449332    56.30449332    56.30449332    1[6-(6,6)]
  2547    57.51882078    57.51882078    57.51882078    1[6-(6,6)]
  2548    56.20374126    56.20374126    56.20374126    1[6-(6,7)]
  2549    58.57406604    58.57406604    58.57406604    1[6-(6,7)]
  2550    58.24529616    58.24529616    58.24529616    1[6-(6,6)]
  2551    59.45962362    59.45962362    59.45962362    1[6-(6,6)]
  2552    59.72476062    59.72476062    59.72476062    1[6-(6,7)]
  2553     60.7959141     60.7959141     60.7959141    1[6-(6,7)]
  2554    60.43002504    60.43002504    60.43002504    1[6-(6,6)]
  2555    57.41806872    57.41806872    57.41806872    1[6-(6,6)]
  2556    57.83168244    57.83168244    57.83168244    1[6-(6,7)]
  2557    58.57936878    58.57936878    58.57936878    1[6-(6,7)]
  2558    59.01419346    59.01419346    59.01419346    1[6-(6,6)]
  2559     61.8829758     61.8829758     61.8829758    1[6-(6,6)]
  2560    61.49587578    61.49587578    61.49587578    1[6-(6,7)]
  2561    81.67810422    81.67810422    81.67810422    1[6-(6,7)]
  2562    81.83188368    81.83188368    81.83188368    1[6-(6,6)]
  2563    78.05103006    78.05103006    78.05103006    1[6-(6,6)]
  2564    78.05103006    78.05103006    78.05103006    1[6-(6,7)]
  2565    85.38471948    85.38471948    85.38471948    1[6-(6,7)]
  2566    83.43331116    83.43331116    83.43331116    1[6-(6,6)]
  2567    81.40236174    81.40236174    81.40236174    1[6-(6,6)]
  2568    83.42800842    83.42800842    83.42800842    1[6-(6,7)]
  2569    75.82387926    75.82387926    75.82387926    1[6-(6,7)]
  2570    77.90785608    77.90785608    77.90785608    1[6-(6,6)]
  2571    76.34885052    76.34885052    76.34885052    1[6-(6,6)]
  2572    74.28078192    74.28078192    74.28078192    1[6-(6,7)]
  2573    69.95904882    69.95904882    69.95904882    1[6-(6,7)]
  2574    67.97582406    67.97582406    67.97582406    1[6-(6,6)]
  2575     69.7840584     69.7840584     69.7840584    1[6-(6,6)]
  2576    71.69834754    71.69834754    71.69834754    1[6-(6,7)]
  2577    50.89039578    50.89039578    50.89039578    1[6-(6,7)]
  2578    50.73661632    50.73661632    50.73661632    1[6-(6,6)]
  2579    54.51746994    54.51746994    54.51746994    1[6-(6,6)]
  2580    54.51746994    54.51746994    54.51746994    1[6-(6,7)]
  2581    47.18378052    47.18378052    47.18378052    1[6-(6,7)]
  2582    49.13518884    49.13518884    49.13518884    1[6-(6,6)]
  2583    51.16613826    51.16613826    51.16613826    1[6-(6,6)]
  2584    49.14049158    49.14049158    49.14049158    1[6-(6,7)]
  2585    56.74462074    56.74462074    56.74462074    1[6-(6,7)]
  2586    54.66064392    54.66064392    54.66064392    1[6-(6,6)]
  2587    56.21964948    56.21964948    56.21964948    1[6-(6,6)]
  2588    58.28771808    58.28771808    58.28771808    1[6-(6,7)]
  2589    62.60945118    62.60945118    62.60945118    1[6-(6,7)]
  2590    64.59267594    64.59267594    64.59267594    1[6-(6,6)]
  2591     62.7844416     62.7844416     62.7844416    1[6-(6,6)]
  2592    60.87015246    60.87015246    60.87015246    1[6-(6,7)]
  2593   33.522861732   33.522861732   33.522861732    27[7-(6),7-(6),7-(6,6),7-(6,6)]
  2594   32.761388268   32.761388268   32.761388268    27[7-(6),7-(6),7-(6,6),7-(6,6)]
  2595   46.779711732   46.779711732   46.779711732    27[7-(6),7-(6),7-(6,6),7-(6,6)]
  2596   46.018238268   46.018238268   46.018238268    27[7-(6),7-(6),7-(6,6),7-(6,6)]
  2597        53.0274        53.0274        53.0274    27[7-(6),7-(6),7-(6,6),7-(6,6)]
  2598        26.5137        26.5137        26.5137    27[7-(6),7-(6),7-(6,6),7-(6,6)]
  2599   27.275173464   27.275173464   27.275173464    27[7-(6),7-(6),7-(6,6),7-(6,6)]
  2600   52.265926536   52.265926536   52.265926536    27[7-(6),7-(6),7-(6,6),7-(6,6)]
  2601   46.018238268   46.018238268   46.018238268    27[7-(6),7-(6),7-(6,6),7-(6,6)]
  2602   20.266011732   20.266011732   20.266011732    27[7-(6),7-(6),7-(6,6),7-(6,6)]
  2603   33.522861732   33.522861732   33.522861732    27[7-(6),7-(6),7-(6,6),7-(6,6)]
  2604   59.275088268   59.275088268   59.275088268    27[7-(6),7-(6),7-(6,6),7-(6,6)]
  2605   72.531938268   72.531938268   72.531938268    27[7-(6),7-(6),7-(6,6),7-(6,6)]
  2606   73.293411732   73.293411732   73.293411732    27[7-(6),7-(6),7-(6,6),7-(6,6)]
  2607   59.275088268   59.275088268   59.275088268    27[7-(6),7-(6),7-(6,6),7-(6,6)]
  2608   60.036561732   60.036561732   60.036561732    27[7-(6),7-(6),7-(6,6),7-(6,6)]
  2609        53.0274        53.0274        53.0274    27[7-(6),7-(6),7-(6,6),7-(6,6)]
  2610        79.5411        79.5411        79.5411    27[7-(6),7-(6),7-(6,6),7-(6,6)]
  2611   78.779626536   78.779626536   78.779626536    27[7-(6),7-(6),7-(6,6),7-(6,6)]
  2612   53.788873464   53.788873464   53.788873464    27[7-(6),7-(6),7-(6,6),7-(6,6)]
  2613   60.036561732   60.036561732   60.036561732    27[7-(6),7-(6),7-(6,6),7-(6,6)]
  2614   85.788788268   85.788788268   85.788788268    27[7-(6),7-(6),7-(6,6),7-(6,6)]
  2615   72.531938268   72.531938268   72.531938268    27[7-(6),7-(6),7-(6,6),7-(6,6)]
  2616   46.779711732   46.779711732   46.779711732    27[7-(6),7-(6),7-(6,6),7-(6,6)]
  2617   86.141950752   86.141950752   86.141950752    27[7-(6),7-(6),7-(6,6),7-(6,6)]
  2618   46.426549248   46.426549248   46.426549248    27[7-(6),7-(6),7-(6,6),7-(6,6)]
  2619   86.141950752   86.141950752   86.141950752    27[7-(6),7-(6),7-(6,6),7-(6,6)]
  2620   46.426549248   46.426549248   46.426549248    27[7-(6),7-(6),7-(6,6),7-(6,6)]
  2621       66.28425       66.28425       66.28425    27[7-(6),7-(6),7-(6,6),7-(6,6)]
  2622       66.28425       66.28425       66.28425    27[7-(6),7-(6),7-(6,6),7-(6,6)]
  2623       39.77055       39.77055       39.77055    27[7-(6),7-(6),7-(6,6),7-(6,6)]
  2624       39.77055       39.77055       39.77055    27[7-(6),7-(6),7-(6,6),7-(6,6)]
  2625   46.426549248   46.426549248   46.426549248    27[7-(6),7-(6),7-(6,6),7-(6,6)]
  2626   33.114550752   33.114550752   33.114550752    27[7-(6),7-(6),7-(6,6),7-(6,6)]
  2627   33.114550752   33.114550752   33.114550752    27[7-(6),7-(6),7-(6,6),7-(6,6)]
  2628   46.426549248   46.426549248   46.426549248    27[7-(6),7-(6),7-(6,6),7-(6,6)]
  2629   19.912849248   19.912849248   19.912849248    27[7-(6),7-(6),7-(6,6),7-(6,6)]
  2630   59.628250752   59.628250752   59.628250752    27[7-(6),7-(6),7-(6,6),7-(6,6)]
  2631   19.912849248   19.912849248   19.912849248    27[7-(6),7-(6),7-(6,6),7-(6,6)]
  2632   59.628250752   59.628250752   59.628250752    27[7-(6),7-(6),7-(6,6),7-(6,6)]
  2633       39.77055       39.77055       39.77055    27[7-(6),7-(6),7-(6,6),7-(6,6)]
  2634       39.77055       39.77055       39.77055    27[7-(6),7-(6),7-(6,6),7-(6,6)]
  2635       66.28425       66.28425       66.28425    27[7-(6),7-(6),7-(6,6),7-(6,6)]
  2636       66.28425       66.28425       66.28425    27[7-(6),7-(6),7-(6,6),7-(6,6)]
  2637   59.628250752   59.628250752   59.628250752    27[7-(6),7-(6),7-(6,6),7-(6,6)]
  2638   72.940249248   72.940249248   72.940249248    27[7-(6),7-(6),7-(6,6),7-(6,6)]
  2639   72.940249248   72.940249248   72.940249248    27[7-(6),7-(6),7-(6,6),7-(6,6)]
