# Supplementary material for: A collection of forcefield precursors for metal–organic frameworks
Source: RSC Adv. 2019 Nov 13;9(63):36492–507. doi: 10.1039/c9ra07327b (PMC9075174; doi:10.1039/c9ra07327b)
Supplement: RA-009-C9RA07327B-s3128 [file RA-009-C9RA07327B-s3128.txt]

FAPYEA04_clean

3.8811    0.00000000    0.00000000
1.94056748    15.27774846    0.00000000
1.94043416    -4e-07    15.2777654

     1     3.39594665     3.39594665     3.39594665    29[7-(6),7-(6),7-(6),7-(6)]
     2     4.36615499     4.36615499     4.36615499    29[7-(6),7-(6),7-(6),7-(6)]
     3  4.61458682327  4.61458682327  4.61458682327    1[6-(6,6)]
     4   1.4747791149   1.4747791149   1.4747791149    1[6-(1,1,6)]
     5  4.18379078917  4.18379078917  4.18379078917    1[6-(1,1,6)]
     6  4.11780294135  4.11780294135  4.11780294135    1[6-(1,1,6)]
     7  4.61463727673  4.61463727673  4.61463727673    1[6-(6,6)]
     8   3.4153577051   3.4153577051   3.4153577051    1[6-(1,1,6)]
     9  2.24326163083  2.24326163083  2.24326163083    1[6-(1,1,6)]
    10  2.17729207865  2.17729207865  2.17729207865    1[6-(1,1,6)]
    11   1.7037300661   1.7037300661   1.7037300661    1[6-(6,6)]
    12  2.44505620599  2.44505620599  2.44505620599    1[6-(1,1,6)]
    13  1.27296392714  1.27296392714  1.27296392714    1[6-(1,1,6)]
    14   1.2069897114   1.2069897114   1.2069897114    1[6-(1,1,6)]
    15   5.5848107139   5.5848107139   5.5848107139    1[6-(6,6)]
    16  4.38563061401  4.38563061401  4.38563061401    1[6-(1,1,6)]
    17  3.21353849286  3.21353849286  3.21353849286    1[6-(1,1,6)]
    18   3.1475553086   3.1475553086   3.1475553086    1[6-(1,1,6)]
    19  3.14751481673  3.14751481673  3.14751481673    1[6-(6,6)]
    20   6.2873225251   6.2873225251   6.2873225251    1[6-(1,1,6)]
    21  3.57831085083  3.57831085083  3.57831085083    1[6-(1,1,6)]
    22  3.64429869865  3.64429869865  3.64429869865    1[6-(1,1,6)]
    23  3.14746436327  3.14746436327  3.14746436327    1[6-(6,6)]
    24   4.3467439349   4.3467439349   4.3467439349    1[6-(1,1,6)]
    25  5.51884000917  5.51884000917  5.51884000917    1[6-(1,1,6)]
    26  5.58480956135  5.58480956135  5.58480956135    1[6-(1,1,6)]
    27   6.0583715739   6.0583715739   6.0583715739    1[6-(6,6)]
    28  5.31704543401  5.31704543401  5.31704543401    1[6-(1,1,6)]
    29  6.48913771286  6.48913771286  6.48913771286    1[6-(1,1,6)]
    30   6.5551119286   6.5551119286   6.5551119286    1[6-(1,1,6)]
    31   2.1772909261   2.1772909261   2.1772909261    1[6-(6,6)]
    32  3.37647102599  3.37647102599  3.37647102599    1[6-(1,1,6)]
    33  4.54856314714  4.54856314714  4.54856314714    1[6-(1,1,6)]
    34   4.6145463314   4.6145463314   4.6145463314    1[6-(1,1,6)]
    35  2.00883030108  2.00883030108  2.00883030108    6[7-(29),7-(6)]
    36  4.66504197725  4.66504197725  4.66504197725    6[6-(1,6),6-(6,6),7-(6)]
    37  4.19620007089  4.19620007089  4.19620007089    6[6-(1,1,1),6-(1,6),6-(6,7)]
    38  4.31923171354  4.31923171354  4.31923171354    6[1-(0),6-(6,6),6-(6,7)]
    39   4.5284266527   4.5284266527   4.5284266527    6[1-(0),1-(0),1-(0),6-(6,6)]
    40  5.88995271892  5.88995271892  5.88995271892    6[7-(29),7-(6)]
    41  4.66509072275  4.66509072275  4.66509072275    6[6-(1,6),6-(6,6),7-(6)]
    42  2.25569138911  2.25569138911  2.25569138911    6[6-(1,1,1),6-(1,6),6-(6,7)]
    43  4.31928896646  4.31928896646  4.31928896646    6[1-(0),6-(6,6),6-(6,7)]
    44   2.5879091273   2.5879091273   2.5879091273    6[1-(0),1-(0),1-(0),6-(6,6)]
    45  2.97906822872  2.97906822872  2.97906822872    6[7-(29),7-(6)]
    46  1.75420006294  1.75420006294  1.75420006294    6[6-(1,6),6-(6,6),7-(6)]
    47  1.28537238844  1.28537238844  1.28537238844    6[6-(1,1,1),6-(1,6),6-(6,7)]
    48  1.40838424089  1.40838424089  1.40838424089    6[1-(0),6-(6,6),6-(6,7)]
    49  1.61760489531  1.61760489531  1.61760489531    6[1-(0),1-(0),1-(0),6-(6,6)]
    50  2.97903147128  2.97903147128  2.97903147128    6[7-(29),7-(6)]
    51  5.63524931706  5.63524931706  5.63524931706    6[6-(1,6),6-(6,6),7-(6)]
    52  3.22596907156  3.22596907156  3.22596907156    6[6-(1,1,1),6-(1,6),6-(6,7)]
    53  5.28945311911  5.28945311911  5.28945311911    6[1-(0),6-(6,6),6-(6,7)]
    54  3.55818088469  3.55818088469  3.55818088469    6[1-(0),1-(0),1-(0),6-(6,6)]
    55  5.75327133892  5.75327133892  5.75327133892    6[7-(29),7-(6)]
    56  3.09705966275  3.09705966275  3.09705966275    6[6-(1,6),6-(6,6),7-(6)]
    57  3.56590156911  3.56590156911  3.56590156911    6[6-(1,1,1),6-(1,6),6-(6,7)]
    58  3.44286992646  3.44286992646  3.44286992646    6[1-(0),6-(6,6),6-(6,7)]
    59   3.2336749873   3.2336749873   3.2336749873    6[1-(0),1-(0),1-(0),6-(6,6)]
    60  1.87214892108  1.87214892108  1.87214892108    6[7-(29),7-(6)]
    61  3.09701091725  3.09701091725  3.09701091725    6[6-(1,6),6-(6,6),7-(6)]
    62  5.50641025089  5.50641025089  5.50641025089    6[6-(1,1,1),6-(1,6),6-(6,7)]
    63  3.44281267354  3.44281267354  3.44281267354    6[1-(0),6-(6,6),6-(6,7)]
    64   5.1741925127   5.1741925127   5.1741925127    6[1-(0),1-(0),1-(0),6-(6,6)]
    65  4.78303341128  4.78303341128  4.78303341128    6[7-(29),7-(6)]
    66  6.00790157706  6.00790157706  6.00790157706    6[6-(1,6),6-(6,6),7-(6)]
    67  6.47672925156  6.47672925156  6.47672925156    6[6-(1,1,1),6-(1,6),6-(6,7)]
    68  6.35371739911  6.35371739911  6.35371739911    6[1-(0),6-(6,6),6-(6,7)]
    69  6.14449674469  6.14449674469  6.14449674469    6[1-(0),1-(0),1-(0),6-(6,6)]
    70  4.78307016872  4.78307016872  4.78307016872    6[7-(29)]
    71  2.12685232294  2.12685232294  2.12685232294    6[6-(1,6),6-(6,6)]
    72  4.53613256844  4.53613256844  4.53613256844    6[6-(1,1,1),6-(1,6),6-(6)]
    73  2.47264852089  2.47264852089  2.47264852089    6[1-(0),6-(6),6-(6,6)]
    74  4.20392075531  4.20392075531  4.20392075531    6[1-(0),1-(0),1-(0),6-(6,6)]
    75  2.47728398959  2.47728398959  2.47728398959    7[6-(7),29-(7,7,7)]
    76  5.41293835504  5.41293835504  5.41293835504    7[6-(6,6),6-(7)]
    77  2.47729657041  2.47729657041  2.47729657041    7[6-(7),29-(7,7,7)]
    78  5.41297028496  5.41297028496  5.41297028496    7[6-(6,6),6-(7)]
    79  3.44751054932  3.44751054932  3.44751054932    7[6-(7),29-(7,7,7)]
    80  2.50208915948  2.50208915948  2.50208915948    7[6-(6,6),6-(7)]
    81  3.44748669068  3.44748669068  3.44748669068    7[6-(7),29-(7,7,7)]
    82  6.38313616052  6.38313616052  6.38313616052    7[6-(6,6),6-(7)]
    83  5.28481765041  5.28481765041  5.28481765041    7[6-(7),29-(7,7,7)]
    84  2.34916328496  2.34916328496  2.34916328496    7[6-(6,6),6-(7)]
    85  5.28480506959  5.28480506959  5.28480506959    7[6-(7),29-(7,7,7)]
    86  2.34913135504  2.34913135504  2.34913135504    7[6-(6,6),6-(7)]
    87  4.31459109068  4.31459109068  4.31459109068    7[6-(7),29-(7,7,7)]
    88  5.26001248052  5.26001248052  5.26001248052    7[6-(6,6),6-(7)]
    89  4.31461494932  4.31461494932  4.31461494932    7[6-(0),29-(7,7,7)]
