# Supplementary material for: A collection of forcefield precursors for metal–organic frameworks
Source: RSC Adv. 2019 Nov 13;9(63):36492–507. doi: 10.1039/c9ra07327b (PMC9075174; doi:10.1039/c9ra07327b)
Supplement: RA-009-C9RA07327B-s3129 [file RA-009-C9RA07327B-s3129.txt]

FATKUI_clean

10.416    0.00000000    0.00000000
0.0    11.44    0.00000000
-3.00698568    0.0    22.25477221

     1  1.75614590528  1.75614590528  1.75614590528    58[7-(6,6),7-(6,6),8-(6),8-(6),8-(6),8-(6),8-(6),8-(6),8-(6)]
     2  4.86396081848  4.86396081848  4.86396081848    58[8-(6),8-(6),8-(6),8-(6),8-(6)]
     3 -1.05862442528 -1.05862442528 -1.05862442528    58[7-(6,6),7-(6,6),8-(6),8-(6),8-(6),8-(6),8-(6),8-(6),8-(6)]
     4  6.24956066152  6.24956066152  6.24956066152    58[8-(6),8-(6),8-(6),8-(6),8-(6)]
     5  5.65286841472  5.65286841472  5.65286841472    58[7-(6,6),7-(6,6),8-(6),8-(6),8-(6),8-(6),8-(6),8-(6),8-(6)]
     6  2.54505350152  2.54505350152  2.54505350152    58[8-(6),8-(6),8-(6),8-(6),8-(6)]
     7  8.46763874528  8.46763874528  8.46763874528    58[7-(6,6),7-(6,6),8-(6),8-(6),8-(6),8-(6),8-(6),8-(6)]
     8  1.15945365848  1.15945365848  1.15945365848    58[8-(6),8-(6),8-(6),8-(6),8-(6)]
     9  6.71214749873  6.71214749873  6.71214749873    1[7-(6,6)]
    10  4.91782469702  4.91782469702  4.91782469702    1[7-(6,6)]
    11 -1.89689532564 -1.89689532564 -1.89689532564    1[6-(1,1,6)]
    12  7.05102245933  7.05102245933  7.05102245933    1[6-(1,1,6)]
    13  8.02502050586  8.02502050586  8.02502050586    1[6-(1,1,6)]
    14  7.65650315882  7.65650315882  7.65650315882    1[6-(1,1,6)]
    15  6.20617104259  6.20617104259  6.20617104259    1[6-(1,1,6)]
    16  6.48124660584  6.48124660584  6.48124660584    1[6-(1,1,6)]
    17  4.40137398127  4.40137398127  4.40137398127    1[7-(6,6)]
    18  6.19569678298  6.19569678298  6.19569678298    1[7-(6,6)]
    19  2.59441680564  2.59441680564  2.59441680564    1[6-(1,1,6)]
    20  4.06249902067  4.06249902067  4.06249902067    1[6-(1,1,6)]
    21  3.08850097414  3.08850097414  3.08850097414    1[6-(1,1,6)]
    22  3.45701832118  3.45701832118  3.45701832118    1[6-(1,1,6)]
    23  4.90735043741  4.90735043741  4.90735043741    1[6-(1,1,6)]
    24  4.63227487416  4.63227487416  4.63227487416    1[6-(1,1,6)]
    25 0.696866821272 0.696866821272 0.696866821272    1[7-(6,6)]
    26  2.49118962298  2.49118962298  2.49118962298    1[7-(6,6)]
    27  9.30590964564  9.30590964564  9.30590964564    1[6-(1,1,6)]
    28 0.357991860672 0.357991860672 0.357991860672    1[6-(1,1,6)]
    29-0.616006185864-0.616006185864-0.616006185864    1[6-(1,1,6)]
    30-0.247488838824-0.247488838824-0.247488838824    1[6-(1,1,6)]
    31  1.20284327741  1.20284327741  1.20284327741    1[6-(1,1,6)]
    32  0.92776771416  0.92776771416  0.92776771416    1[6-(1,1,6)]
    33  3.00764033873  3.00764033873  3.00764033873    1[7-(6,6)]
    34  1.21331753702  1.21331753702  1.21331753702    1[7-(6,6)]
    35  4.81459751436  4.81459751436  4.81459751436    1[6-(1,1,6)]
    36  3.34651529933  3.34651529933  3.34651529933    1[6-(1,1,6)]
    37  4.32051334586  4.32051334586  4.32051334586    1[6-(1,1,6)]
    38  3.95199599882  3.95199599882  3.95199599882    1[6-(1,1,6)]
    39  2.50166388259  2.50166388259  2.50166388259    1[6-(1,1,6)]
    40  2.77673944584  2.77673944584  2.77673944584    1[6-(1,1,6)]
    41   7.5118576719   7.5118576719   7.5118576719    6[6-(6,7),8-(58),8-(58)]
    42 -2.14316847448 -2.14316847448 -2.14316847448    6[6-(6,7),6-(8,8),7-(1,6)]
    43  -0.8366619342  -0.8366619342  -0.8366619342    6[6-(6,7),6-(8,8),7-(6,58)]
    44 0.423048994733 0.423048994733 0.423048994733    6[6-(6,7),8-(58),8-(58)]
    45 -2.00342002901 -2.00342002901 -2.00342002901    6[6-(1,1,1),7-(1,6),7-(6,58)]
    46  7.96214936551  7.96214936551  7.96214936551    6[1-(0),1-(0),1-(0),6-(7,7)]
    47  7.08368223238  7.08368223238  7.08368223238    6[6-(6,7),8-(58),8-(58)]
    48  6.52434157408  6.52434157408  6.52434157408    6[6-(6,7),6-(8,8),7-(6,58)]
    49  5.47977994489  5.47977994489  5.47977994489    6[6-(6,7),6-(8,8),7-(1,6)]
    50   4.5317440069   4.5317440069   4.5317440069    6[6-(6,7),8-(58),8-(58)]
    51  6.45047772476  6.45047772476  6.45047772476    6[6-(1,1,1),7-(1,6),7-(6,58)]
    52  6.72287068966  6.72287068966  6.72287068966    6[1-(0),1-(0),1-(0),6-(7,7)]
    53 0.748471403203 0.748471403203 0.748471403203    6[6-(8,8),8-(58),8-(58)]
    54 0.294041506771 0.294041506771 0.294041506771    6[6-(8,8),8-(58),8-(58)]
    55   3.6016638081   3.6016638081   3.6016638081    6[6-(6,7),8-(58),8-(58)]
    56  2.84068995448  2.84068995448  2.84068995448    6[6-(6,7),6-(8,8),7-(1,6)]
    57   1.5341834142   1.5341834142   1.5341834142    6[6-(6,7),6-(8,8),7-(6,58)]
    58 0.274472485267 0.274472485267 0.274472485267    6[6-(6,7),8-(58),8-(58)]
    59  2.70094150901  2.70094150901  2.70094150901    6[6-(1,1,1),7-(1,6),7-(6,58)]
    60  3.15137211449  3.15137211449  3.15137211449    6[1-(0),1-(0),1-(0),6-(7,7)]
    61  4.02983924762  4.02983924762  4.02983924762    6[6-(6,7),8-(58),8-(58)]
    62  4.58917990592  4.58917990592  4.58917990592    6[6-(6,7),6-(8,8),7-(6,58)]
    63  5.63374153511  5.63374153511  5.63374153511    6[6-(6,7),6-(8,8),7-(1,6)]
    64   6.5817774731   6.5817774731   6.5817774731    6[6-(6,7),8-(58),8-(58)]
    65  4.66304375524  4.66304375524  4.66304375524    6[6-(1,1,1),7-(1,6),7-(6,58)]
    66  4.39065079034  4.39065079034  4.39065079034    6[1-(0),1-(0),1-(0),6-(7,7)]
    67-0.0509499232032-0.0509499232032-0.0509499232032    6[6-(8,8),8-(58),8-(58)]
    68 0.403479973229 0.403479973229 0.403479973229    6[6-(8,8),8-(58),8-(58)]
    69  -0.1028433519  -0.1028433519  -0.1028433519    6[6-(6,7),8-(58),8-(58)]
    70  9.55218279448  9.55218279448  9.55218279448    6[6-(6,7),6-(8,8),7-(1,6)]
    71   8.2456762542   8.2456762542   8.2456762542    6[6-(6,7),6-(8,8),7-(6,58)]
    72  6.98596532527  6.98596532527  6.98596532527    6[6-(6,7),8-(58),8-(58)]
    73  9.41243434901  9.41243434901  9.41243434901    6[6-(1,1,1),7-(1,6),7-(6,58)]
    74 -0.55313504551 -0.55313504551 -0.55313504551    6[1-(0),1-(0),1-(0),6-(7,7)]
    75 0.325332087624 0.325332087624 0.325332087624    6[6-(6,7),8-(58),8-(58)]
    76 0.884672745917 0.884672745917 0.884672745917    6[6-(6,7),6-(8,8),7-(6,58)]
    77  1.92923437511  1.92923437511  1.92923437511    6[6-(6,7),6-(8,8),7-(1,6)]
    78   2.8772703131   2.8772703131   2.8772703131    6[6-(6,7),8-(58),8-(58)]
    79 0.958536595243 0.958536595243 0.958536595243    6[6-(1,1,1),7-(1,6),7-(6,58)]
    80 0.686143630339 0.686143630339 0.686143630339    6[1-(0),1-(0),1-(0),6-(7,7)]
    81   6.6605429168   6.6605429168   6.6605429168    6[6-(8,8),8-(58),8-(58)]
    82  7.11497281323  7.11497281323  7.11497281323    6[6-(8,8),8-(58),8-(58)]
    83   3.8073505119   3.8073505119   3.8073505119    6[6-(6,7),8-(58),8-(58)]
    84  4.56832436552  4.56832436552  4.56832436552    6[6-(6,7),6-(8,8),7-(1,6)]
    85   5.8748309058   5.8748309058   5.8748309058    6[6-(6,7),6-(8,8),7-(6,58)]
    86  7.13454183473  7.13454183473  7.13454183473    6[6-(6,7),8-(58),8-(58)]
    87  4.70807281099  4.70807281099  4.70807281099    6[6-(1,1,1),7-(1,6),7-(6,58)]
    88  4.25764220551  4.25764220551  4.25764220551    6[1-(0),1-(0),1-(0),6-(7,7)]
    89  3.37917507238  3.37917507238  3.37917507238    6[6-(6,7),8-(58),8-(58)]
    90  2.81983441408  2.81983441408  2.81983441408    6[6-(6,7),6-(8,8),7-(6,58)]
    91  1.77527278489  1.77527278489  1.77527278489    6[6-(6,7),6-(8,8),7-(1,6)]
    92 0.827236846903 0.827236846903 0.827236846903    6[6-(6,7),8-(58),8-(58)]
    93  2.74597056476  2.74597056476  2.74597056476    6[6-(1,1,1),7-(1,6),7-(6,58)]
    94  3.01836352966  3.01836352966  3.01836352966    6[1-(0),1-(0),1-(0),6-(7,7)]
    95   7.4599642432   7.4599642432   7.4599642432    6[6-(8),8-(58),8-(58)]
    96  7.00553434677  7.00553434677  7.00553434677    6[6-(8,8),8-(58)]
    97  7.56148430627  7.56148430627  7.56148430627    7[1-(0),6-(6,6),6-(6,7)]
    98 -0.76442475889 -0.76442475889 -0.76442475889    7[6-(6,6),6-(6,7),58-(7,8,8,8,8,8,8,8)]
    99  7.12561837873  7.12561837873  7.12561837873    7[6-(6,6),6-(6,7),58-(7,8,8,8,8,8,8,8)]
   100   5.4672373872   5.4672373872   5.4672373872    7[1-(0),6-(6,6),6-(6,7)]
   101  3.55203717373  3.55203717373  3.55203717373    7[1-(0),6-(6,6),6-(6,7)]
   102  1.46194623889  1.46194623889  1.46194623889    7[6-(6,6),6-(6,7),58-(7,8,8,8,8,8,8,8)]
   103  3.98790310127  3.98790310127  3.98790310127    7[6-(6,6),6-(6,7),58-(7,8,8,8,8,8,8,8)]
   104   5.6462840928   5.6462840928   5.6462840928    7[1-(0),6-(6,6),6-(6,7)]
   105 -0.15246998627 -0.15246998627 -0.15246998627    7[1-(0),6-(6,6),6-(6,7)]
   106  8.17343907889  8.17343907889  8.17343907889    7[6-(6,6),6-(6,7),58-(7,8,8,8,8,8,8,8)]
   107 0.283395941273 0.283395941273 0.283395941273    7[6-(6,6),6-(6,7),58-(7,8,8,8,8,8,8)]
   108   1.9417769328   1.9417769328   1.9417769328    7[1-(0),6-(6,6),6-(6,7)]
   109  3.85697714627  3.85697714627  3.85697714627    7[1-(0),6-(6,6),6-(6,7)]
   110  5.94706808111  5.94706808111  5.94706808111    7[6-(6,6),6-(6,7),58-(7,8,8,8,8,8,8)]
   111  3.42111121873  3.42111121873  3.42111121873    7[6-(6,6),6-(6,7),58-(7,8,8,8,8,8,8,8)]
   112   1.7627302272   1.7627302272   1.7627302272    7[1-(0),6-(6,6),6-(6,7)]
   113  6.29084663383  6.29084663383  6.29084663383    8[6-(6,8),58-(8,8,8,8)]
   114  0.65782930716  0.65782930716  0.65782930716    8[6-(6,8),58-(8,8,8,8)]
   115  1.48234092294  1.48234092294  1.48234092294    8[6-(6,8),58-(7,7,8,8,8,8,8,8)]
   116 0.417362815865 0.417362815865 0.417362815865    8[6-(6,8),58-(8,8,8,8)]
   117 -2.24391182211 -2.24391182211 -2.24391182211    8[6-(6,8),58-(7,7,8,8,8,8,8,8)]
   118  6.46535040014  6.46535040014  6.46535040014    8[6-(6,8),58-(8,8,8,8)]
   119  4.62023710068  4.62023710068  4.62023710068    8[6-(6,8),58-(8,8,8,8)]
   120  3.72648320609  3.72648320609  3.72648320609    8[6-(6,8),58-(7,7,8,8,8,8,8,8)]
   121  1.40916029302  1.40916029302  1.40916029302    8[6-(6,8),58-(7,7,8,8,8,8,8,8)]
   122 0.434176855378 0.434176855378 0.434176855378    8[6-(6,8),58-(7,7,8,8,8,8,8,8)]
   123-0.423068287411-0.423068287411-0.423068287411    8[6-(6,8),58-(7,7,8,8,8,8,8,8)]
   124 0.679779561828 0.679779561828 0.679779561828    8[6-(6,8),58-(7,7,8,8,8,8,8,8)]
   125  4.82267484617  4.82267484617  4.82267484617    8[6-(6,8),58-(8,8,8,8)]
   126  3.04667785284  3.04667785284  3.04667785284    8[6-(6,8),58-(8,8,8,8)]
   127-0.784819442938-0.784819442938-0.784819442938    8[6-(6,8),58-(7,7,8,8,8,8,8,8)]
   128 0.280158664135 0.280158664135 0.280158664135    8[6-(6,8),58-(8,8,8,8)]
   129  2.94143330211  2.94143330211  2.94143330211    8[6-(6,8),58-(7,7,8,8,8,8,8,8)]
   130  4.64817107986  4.64817107986  4.64817107986    8[6-(6,8),58-(8,8,8,8)]
   131  6.49328437932  6.49328437932  6.49328437932    8[6-(6,8),58-(8,8,8,8)]
   132  7.38703827391  7.38703827391  7.38703827391    8[6-(6,8),58-(7,7,8,8,8,8,8,8)]
   133-0.711638813018-0.711638813018-0.711638813018    8[6-(6,8),58-(7,7,8,8,8,8,8,8)]
   134 0.263344624622 0.263344624622 0.263344624622    8[6-(6,8),58-(7,7,8,8,8,8,8,8)]
   135  1.12058976741  1.12058976741  1.12058976741    8[6-(6,8),58-(7,7,8,8,8,8,8,8)]
   136 0.017741918172 0.017741918172 0.017741918172    8[6-(6,8),58-(7,7,8,8,8,8,8,8)]
   137  1.11816768617  1.11816768617  1.11816768617    8[6-(6,8),58-(8,8,8,8)]
   138  6.75118501284  6.75118501284  6.75118501284    8[6-(6,8),58-(8,8,8,8)]
   139  5.92667339706  5.92667339706  5.92667339706    8[6-(6,8),58-(7,7,8,8,8,8,8,8)]
   140  6.99165150414  6.99165150414  6.99165150414    8[6-(6,8),58-(8,8,8,8)]
   141  9.65292614211  9.65292614211  9.65292614211    8[6-(6,8),58-(7,7,8,8,8,8,8)]
   142 0.943663919858 0.943663919858 0.943663919858    8[6-(6,8),58-(8,8,8,8)]
   143  2.78877721932  2.78877721932  2.78877721932    8[6-(6,8),58-(8,8,8,8)]
   144  3.68253111391  3.68253111391  3.68253111391    8[6-(6,8),58-(7,7,8,8,8,8,8,8)]
   145  5.99985402698  5.99985402698  5.99985402698    8[6-(6,8),58-(7,7,8,8,8,8,8,8)]
   146  6.97483746462  6.97483746462  6.97483746462    8[6-(6,8),58-(7,7,8,8,8,8,8)]
   147  7.83208260741  7.83208260741  7.83208260741    8[6-(6,8),58-(7,7,8,8,8,8,8)]
   148  6.72923475817  6.72923475817  6.72923475817    8[6-(6,8),58-(7,7,8,8,8,8,8,8)]
   149  2.58633947383  2.58633947383  2.58633947383    8[6-(6,8),58-(8,8,8,8)]
   150  4.36233646716  4.36233646716  4.36233646716    8[6-(6,8),58-(8,8,8,8)]
   151  8.19383376294  8.19383376294  8.19383376294    8[6-(6,8),58-(7,7,8,8,8,8,8)]
   152  7.12885565586  7.12885565586  7.12885565586    8[6-(6,8),58-(8,8,8,8)]
   153  4.46758101789  4.46758101789  4.46758101789    8[6-(6,8),58-(7,7,8,8,8,8,8,8)]
   154  2.76084324014  2.76084324014  2.76084324014    8[6-(6,8),58-(8,8,8,8)]
   155 0.915729940685 0.915729940685 0.915729940685    8[6-(6,8),58-(8,8,8,8)]
   1560.02197604608560.02197604608560.0219760460856    8[6-(6,8),58-(7,7,8,8,8,8,8)]
   157  8.12065313302  8.12065313302  8.12065313302    8[6-(6,8),58-(7,7,8,8,8,8,8)]
   158  7.14566969538  7.14566969538  7.14566969538    8[6-(6,8),58-(7,7,8,8,8,8,8,8)]
   159  6.28842455259  6.28842455259  6.28842455259    8[6-(6),58-(7,7,8,8,8,8,8,8)]
