# Supplementary material for: A collection of forcefield precursors for metal–organic frameworks
Source: RSC Adv. 2019 Nov 13;9(63):36492–507. doi: 10.1039/c9ra07327b (PMC9075174; doi:10.1039/c9ra07327b)
Supplement: RA-009-C9RA07327B-s3130 [file RA-009-C9RA07327B-s3130.txt]

FAZFET_clean

27.9608    0.00000000    0.00000000
-11.21866965    25.61147766    0.00000000
5.52373921    14.66718317    23.15530997

     1  4.96723984371  4.96723984371  4.96723984371    23[8-(23,23),8-(23,23),8-(23,32),8-(23,32)]
     2  3.27396079768  3.27396079768  3.27396079768    23[8-(23,23),8-(23,23),8-(23,23),8-(23,32),23-(8,8,8,8,23,23),23-(8,8,8,8,8,23)]
     3  3.50504054066  3.50504054066  3.50504054066    23[8-(23,23),8-(23,23),8-(23,23),8-(23,23),23-(8,8,8,8),23-(8,8,8,8,23),23-(8,8,8,8,23,23)]
     4  5.10478478037  5.10478478037  5.10478478037    23[8-(23,23),8-(23,23),8-(23,23),8-(23,23),23-(8,8,8,8,23),23-(8,8,8,8,23),23-(8,8,8,8,23,23)]
     5  7.40316101064  7.40316101064  7.40316101064    23[8-(23,23),8-(23,23),8-(23,23),8-(23,32),23-(8,8,8,8,23),23-(8,8,8,8,23,23)]
     6  8.99493305913  8.99493305913  8.99493305913    23[8-(23,23),8-(23,23),8-(23,32),8-(23,32)]
     7  9.05820461314  9.05820461314  9.05820461314    23[8-(23,23),8-(23,23),8-(23,23),8-(23,32),23-(8,8,8,8,23),23-(8,8,8,8,8)]
     8  7.35546494375  7.35546494375  7.35546494375    23[8-(23,23),8-(23,23),8-(23,23),8-(23,32),23-(8,8,8,8),23-(8,8,8,8,23)]
     9  5.88598847151  5.88598847151  5.88598847151    23[8-(0),8-(23,23),8-(23,23),8-(23,23),8-(23,23),23-(8,8,8,8,23),23-(8,8,8,8,23)]
    10  8.64967432012  8.64967432012  8.64967432012    23[8-(23,23),8-(23,23),8-(23,32),8-(23,32),23-(8,8,8,8,23),23-(8,8,8,8,8,23)]
    11  7.02098651371  7.02098651371  7.02098651371    23[8-(23,23),8-(23,23),8-(23,23),8-(23,32),23-(8,8,8,8,23),23-(8,8,8,8,23,23)]
    12  8.53576508747  8.53576508747  8.53576508747    23[8-(23,23),8-(23,23),8-(23,23),8-(23,32),23-(8,8,8,8,23)]
    13  2.59980312789  2.59980312789  2.59980312789    23[8-(23,23),8-(23,23),8-(23,23),8-(23,32),23-(8,8,8,8,23,23)]
    14  3.79673481804  3.79673481804  3.79673481804    23[8-(23,23),8-(23,23),8-(23,32),8-(23,32),23-(8,8,8,8,23)]
    15  6.61382537682  6.61382537682  6.61382537682    23[8-(23,23),8-(23,23),8-(23,23),8-(23,32),8-(27),23-(8,8,8,8,23)]
    16  5.42085612599  5.42085612599  5.42085612599    23[8-(23,23),8-(23,23),8-(23,23),8-(23,23),23-(8,8,8,8),23-(8,8,8,8,23)]
    17  -1.6415743637  -1.6415743637  -1.6415743637    23[8-(23,23),8-(23,23),8-(23,32),8-(23,32)]
    18 0.180044670051 0.180044670051 0.180044670051    23[8-(23,23),8-(23,23),8-(23,23),8-(23,32),23-(8,8,8,8,23,23),23-(8,8,8,8,8,23)]
    19 0.651244929793 0.651244929793 0.651244929793    23[8-(23,23),8-(23,23),8-(23,23),8-(23,23),23-(8,8,8,8),23-(8,8,8,8,23),23-(8,8,8,8,23,23)]
    20  27.0917278853  27.0917278853  27.0917278853    23[8-(23,23),8-(23,23),8-(23,23),8-(23,23),23-(8,8,8,8,23),23-(8,8,8,8,23),23-(8,8,8,8,23,23)]
    21   25.078302327   25.078302327   25.078302327    23[8-(23,23),8-(23,23),8-(23,23),8-(23,32),23-(8,8,8,8,23),23-(8,8,8,8,23,23)]
    22  23.1414482836  23.1414482836  23.1414482836    23[8-(23,23),8-(23,23),8-(23,32),8-(23,32)]
    23   22.823291719   22.823291719   22.823291719    23[8-(23,23),8-(23,23),8-(23,23),8-(23,32),23-(8,8,8,8,23),23-(8,8,8,8,8)]
    24  23.9516426322  23.9516426322  23.9516426322    23[8-(23,23),8-(23,23),8-(23,23),8-(23,32),23-(8,8,8,8),23-(8,8,8,8,23)]
    25  1.04217148894  1.04217148894  1.04217148894    23[8-(0),8-(23,23),8-(23,23),8-(23,23),8-(23,23),23-(8,8,8,8,23),23-(8,8,8,8,23)]
    26  0.18518706627  0.18518706627  0.18518706627    23[8-(23,23),8-(23,23),8-(23,32),8-(23,32),23-(8,8,8,8,23),23-(8,8,8,8,8,23)]
    27 0.568617998833 0.568617998833 0.568617998833    23[8-(23,23),8-(23,23),8-(23,23),8-(23,32),23-(8,8,8,8,23),23-(8,8,8,8,23,23)]
    28 -1.68568609857 -1.68568609857 -1.68568609857    23[8-(23,23),8-(23,23),8-(23,23),8-(23,32),23-(8,8,8,8,23)]
    29  25.9883814215  25.9883814215  25.9883814215    23[8-(23,23),8-(23,23),8-(23,23),8-(23,32),23-(8,8,8,8,23,23)]
    30  23.1306584917  23.1306584917  23.1306584917    23[8-(23,23),8-(23,23),8-(23,32),8-(23,32),23-(8,8,8,8,23)]
    31  21.9285875686  21.9285875686  21.9285875686    23[8-(23,23),8-(23,23),8-(23,23),8-(23,32),8-(27),23-(8,8,8,8,23)]
    32  23.4706774853  23.4706774853  23.4706774853    23[8-(23,23),8-(23,23),8-(23,23),8-(23,23),23-(8,8,8,8),23-(8,8,8,8,23)]
    33   30.624425148   30.624425148   30.624425148    23[8-(23,23),8-(23,23),8-(23,32),8-(23,32)]
    34  29.1257188918  29.1257188918  29.1257188918    23[8-(23,23),8-(23,23),8-(23,23),8-(23,32),23-(8,8,8,8,23,23),23-(8,8,8,8,8,23)]
    35  27.2904869039  27.2904869039  27.2904869039    23[8-(23,23),8-(23,23),8-(23,23),8-(23,23),23-(8,8,8,8),23-(8,8,8,8,23),23-(8,8,8,8,23,23)]
    36  25.6422319042  25.6422319042  25.6422319042    23[8-(23,23),8-(23,23),8-(23,23),8-(23,23),23-(8,8,8,8,23),23-(8,8,8,8,23),23-(8,8,8,8,23,23)]
    37  25.6448913571  25.6448913571  25.6448913571    23[8-(23,23),8-(23,23),8-(23,23),8-(23,32),23-(8,8,8,8,23),23-(8,8,8,8,23,23)]
    38-0.964582935599-0.964582935599-0.964582935599    23[8-(23,23),8-(23,23),8-(23,32),8-(23,32)]
    39  1.26545195608  1.26545195608  1.26545195608    23[8-(23,23),8-(23,23),8-(23,23),8-(23,32),23-(8,8,8,8,23),23-(8,8,8,8,8)]
    40  2.61382166969  2.61382166969  2.61382166969    23[8-(23,23),8-(23,23),8-(23,23),8-(23,32),23-(8,8,8,8),23-(8,8,8,8,23)]
    41  2.83200617377  2.83200617377  2.83200617377    23[8-(0),8-(23,23),8-(23,23),8-(23,23),8-(23,23),23-(8,8,8,8,23),23-(8,8,8,8,23)]
    42  3.00665886977  3.00665886977  3.00665886977    23[8-(23,23),8-(23,23),8-(23,32),8-(23,32),23-(8,8,8,8,23),23-(8,8,8,8,8,23)]
    43  28.3744410909  28.3744410909  28.3744410909    23[8-(23,23),8-(23,23),8-(23,23),8-(23,32),23-(8,8,8,8,23),23-(8,8,8,8,23,23)]
    44  3.82728073984  3.82728073984  3.82728073984    23[8-(23,23),8-(23,23),8-(23,23),8-(23,32),23-(8,8,8,8,23)]
    45  25.4985719747  25.4985719747  25.4985719747    23[8-(23,23),8-(23,23),8-(23,23),8-(23,32),23-(8,8,8,8,23,23)]
    46  25.3755203833  25.3755203833  25.3755203833    23[8-(23,23),8-(23,23),8-(23,32),8-(23,32),23-(8,8,8,8,23)]
    47  26.9188362355  26.9188362355  26.9188362355    23[8-(23,23),8-(23,23),8-(23,23),8-(23,32),8-(27),23-(8,8,8,8,23)]
    48  24.5683388409  24.5683388409  24.5683388409    23[8-(23,23),8-(23,23),8-(23,23),8-(23,23),23-(8,8,8,8),23-(8,8,8,8,23)]
    49   17.404309937   17.404309937   17.404309937    23[8-(23,23),8-(23,23),8-(23,32),8-(23,32)]
    50  -8.9294438191  -8.9294438191  -8.9294438191    23[8-(23,23),8-(23,23),8-(23,23),8-(23,32),23-(8,8,8,8,23,23),23-(8,8,8,8,8,23)]
    51 -6.39193182847 -6.39193182847 -6.39193182847    23[8-(23,23),8-(23,23),8-(23,23),8-(23,23),23-(8,8,8,8),23-(8,8,8,8,23),23-(8,8,8,8,23,23)]
    52 -4.66424963352 -4.66424963352 -4.66424963352    23[8-(23,23),8-(23,23),8-(23,23),8-(23,23),23-(8,8,8,8,23),23-(8,8,8,8,23),23-(8,8,8,8,23,23)]
    53 -4.38195841443 -4.38195841443 -4.38195841443    23[8-(23,23),8-(23,23),8-(23,23),8-(23,32),23-(8,8,8,8,23),23-(8,8,8,8,23,23)]
    54  21.8824338833  21.8824338833  21.8824338833    23[8-(23,23),8-(23,23),8-(23,32),8-(23,32)]
    55  19.3975139811  19.3975139811  19.3975139811    23[8-(23,23),8-(23,23),8-(23,23),8-(23,32),23-(8,8,8,8,23),23-(8,8,8,8,8)]
    56  17.4747555112  17.4747555112  17.4747555112    23[8-(23,23),8-(23,23),8-(23,23),8-(23,32),23-(8,8,8,8),23-(8,8,8,8,23)]
    57 -7.12237660832 -7.12237660832 -7.12237660832    23[8-(0),8-(23,23),8-(23,23),8-(23,23),8-(23,23),23-(8,8,8,8,23),23-(8,8,8,8,23)]
    58 -5.39032787838 -5.39032787838 -5.39032787838    23[8-(23,23),8-(23,23),8-(23,32),8-(23,32),23-(8,8,8,8,23),23-(8,8,8,8,8,23)]
    59 -4.04256697332 -4.04256697332 -4.04256697332    23[8-(23,23),8-(23,23),8-(23,23),8-(23,32),23-(8,8,8,8,23),23-(8,8,8,8,23,23)]
    60  19.7650678541  19.7650678541  19.7650678541    23[8-(23,23),8-(23,23),8-(23,23),8-(23,32),23-(8,8,8,8,23)]
    61  19.8318821797  19.8318821797  19.8318821797    23[8-(23,23),8-(23,23),8-(23,23),8-(23,32),23-(8,8,8,8,23,23)]
    62  18.2941425315  18.2941425315  18.2941425315    23[8-(23,23),8-(23,23),8-(23,32),8-(23,32),23-(8,8,8,8,23)]
    63  18.3658463149  18.3658463149  18.3658463149    23[8-(23,23),8-(23,23),8-(23,23),8-(23,32),8-(27),23-(8,8,8,8,23)]
    64  21.0654643754  21.0654643754  21.0654643754    23[8-(23,23),8-(23,23),8-(23,23),8-(23,23),23-(8,8,8,8),23-(8,8,8,8,23)]
    65    16.64401049    16.64401049    16.64401049    23[8-(23,23),8-(23,23),8-(23,32),8-(23,32)]
    66  15.1452749987  15.1452749987  15.1452749987    23[8-(23,23),8-(23,23),8-(23,23),8-(23,32),23-(8,8,8,8,23,23),23-(8,8,8,8,8,23)]
    67  13.3100410138  13.3100410138  13.3100410138    23[8-(23,23),8-(23,23),8-(23,23),8-(23,23),23-(8,8,8,8),23-(8,8,8,8,23),23-(8,8,8,8,23,23)]
    68  11.6618119656  11.6618119656  11.6618119656    23[8-(23,23),8-(23,23),8-(23,23),8-(23,23),23-(8,8,8,8,23),23-(8,8,8,8,23),23-(8,8,8,8,23,23)]
    69  11.6645072823  11.6645072823  11.6645072823    23[8-(23,23),8-(23,23),8-(23,23),8-(23,32),23-(8,8,8,8,23),23-(8,8,8,8,23,23)]
    70   13.015862339   13.015862339   13.015862339    23[8-(23,23),8-(23,23),8-(23,32),8-(23,32)]
    71  15.2459004029  15.2459004029  15.2459004029    23[8-(23,23),8-(23,23),8-(23,23),8-(23,32),23-(8,8,8,8,23),23-(8,8,8,8,8)]
    72  16.5942465685  16.5942465685  16.5942465685    23[8-(23,23),8-(23,23),8-(23,23),8-(23,32),23-(8,8,8,8),23-(8,8,8,8,23)]
    73  16.8123768355  16.8123768355  16.8123768355    23[8-(0),8-(23,23),8-(23,23),8-(23,23),8-(23,23),23-(8,8,8,8,23),23-(8,8,8,8,23)]
    74  16.9870596468  16.9870596468  16.9870596468    23[8-(23,23),8-(23,23),8-(23,32),8-(23,32),23-(8,8,8,8,23),23-(8,8,8,8,8,23)]
    75  14.3940251322  14.3940251322  14.3940251322    23[8-(23,23),8-(23,23),8-(23,23),8-(23,32),23-(8,8,8,8,23),23-(8,8,8,8,23,23)]
    76  17.8076961303  17.8076961303  17.8076961303    23[8-(23,23),8-(23,23),8-(23,23),8-(23,32),23-(8,8,8,8,23)]
    77  11.5181403777  11.5181403777  11.5181403777    23[8-(23,23),8-(23,23),8-(23,23),8-(23,32),23-(8,8,8,8,23,23)]
    78  11.3951225111  11.3951225111  11.3951225111    23[8-(23,23),8-(23,23),8-(23,32),8-(23,32),23-(8,8,8,8,23)]
    79  12.9384717928  12.9384717928  12.9384717928    23[8-(23,23),8-(23,23),8-(23,23),8-(23,32),8-(27),23-(8,8,8,8,23)]
    80  10.5879516496  10.5879516496  10.5879516496    23[8-(23,23),8-(23,23),8-(23,23),8-(23,23),23-(8,8,8,8),23-(8,8,8,8,23)]
    81     20.1661942     20.1661942     20.1661942    23[8-(23,23),8-(23,23),8-(23,32),8-(23,32)]
    82  21.7932696791  21.7932696791  21.7932696791    23[8-(23,23),8-(23,23),8-(23,23),8-(23,32),23-(8,8,8,8,23,23),23-(8,8,8,8,8,23)]
    83  24.3307836666  24.3307836666  24.3307836666    23[8-(23,23),8-(23,23),8-(23,23),8-(23,23),23-(8,8,8,8),23-(8,8,8,8,23),23-(8,8,8,8,23,23)]
    84 -1.90236008999 -1.90236008999 -1.90236008999    23[8-(23,23),8-(23,23),8-(23,23),8-(23,23),23-(8,8,8,8,23),23-(8,8,8,8,23),23-(8,8,8,8,23,23)]
    85 -1.62010473464 -1.62010473464 -1.62010473464    23[8-(23,23),8-(23,23),8-(23,23),8-(23,32),23-(8,8,8,8,23),23-(8,8,8,8,23,23)]
    86 -3.31654178625 -3.31654178625 -3.31654178625    23[8-(23,23),8-(23,23),8-(23,32),8-(23,32)]
    87 -5.80146486073 -5.80146486073 -5.80146486073    23[8-(23,23),8-(23,23),8-(23,23),8-(23,32),23-(8,8,8,8,23),23-(8,8,8,8,8)]
    88  20.2366002175  20.2366002175  20.2366002175    23[8-(23,23),8-(23,23),8-(23,23),8-(23,32),23-(8,8,8,8),23-(8,8,8,8,23)]
    89  23.6003223349  23.6003223349  23.6003223349    23[8-(0),8-(23,23),8-(23,23),8-(23,23),8-(23,23),23-(8,8,8,8,23),23-(8,8,8,8,23)]
    90 -2.62845905042 -2.62845905042 -2.62845905042    23[8-(23,23),8-(23,23),8-(23,32),8-(23,32),23-(8,8,8,8,23),23-(8,8,8,8,8,23)]
    91  -1.2806814097  -1.2806814097  -1.2806814097    23[8-(23,23),8-(23,23),8-(23,23),8-(23,32),23-(8,8,8,8,23),23-(8,8,8,8,23,23)]
    92  -5.4338779314  -5.4338779314  -5.4338779314    23[8-(23,23),8-(23,23),8-(23,23),8-(23,32),23-(8,8,8,8,23)]
    93  22.5937833817  22.5937833817  22.5937833817    23[8-(23,23),8-(23,23),8-(23,23),8-(23,32),23-(8,8,8,8,23,23)]
    94  21.0560100086  21.0560100086  21.0560100086    23[8-(23,23),8-(23,23),8-(23,32),8-(23,32),23-(8,8,8,8,23)]
    95  21.1276803626  21.1276803626  21.1276803626    23[8-(23,23),8-(23,23),8-(23,23),8-(23,32),8-(27),23-(8,8,8,8,23)]
    96  23.8273211717  23.8273211717  23.8273211717    23[8-(23,23),8-(23,23),8-(23,23),8-(23,23),23-(8,8,8,8),23-(8,8,8,8,23)]
    97  12.3388659673  12.3388659673  12.3388659673    23[8-(23,23),8-(23,23),8-(23,32),8-(23,32)]
    98  14.1604590022  14.1604590022  14.1604590022    23[8-(23,23),8-(23,23),8-(23,23),8-(23,32),23-(8,8,8,8,23,23),23-(8,8,8,8,8,23)]
    99  14.6316228913  14.6316228913  14.6316228913    23[8-(23,23),8-(23,23),8-(23,23),8-(23,23),23-(8,8,8,8),23-(8,8,8,8,23),23-(8,8,8,8,23,23)]
   100  13.1112777674  13.1112777674  13.1112777674    23[8-(23,23),8-(23,23),8-(23,23),8-(23,23),23-(8,8,8,8,23),23-(8,8,8,8,23),23-(8,8,8,8,23,23)]
   101  11.0978498836  11.0978498836  11.0978498836    23[8-(23,23),8-(23,23),8-(23,23),8-(23,32),23-(8,8,8,8,23),23-(8,8,8,8,23,23)]
   102  9.16102119015  9.16102119015  9.16102119015    23[8-(23,23),8-(23,23),8-(23,32),8-(23,32)]
   103  8.84290384256  8.84290384256  8.84290384256    23[8-(23,23),8-(23,23),8-(23,23),8-(23,32),23-(8,8,8,8,23),23-(8,8,8,8,8)]
   104  9.97128196337  9.97128196337  9.97128196337    23[8-(23,23),8-(23,23),8-(23,23),8-(23,32),23-(8,8,8,8),23-(8,8,8,8,23)]
   105  15.0225846569  15.0225846569  15.0225846569    23[8-(0),8-(23,23),8-(23,23),8-(23,23),8-(23,23),23-(8,8,8,8,23),23-(8,8,8,8,23)]
   106  14.1655872807  14.1655872807  14.1655872807    23[8-(23,23),8-(23,23),8-(23,32),8-(23,32),23-(8,8,8,8,23),23-(8,8,8,8,8,23)]
   107  14.5489854354  14.5489854354  14.5489854354    23[8-(23,23),8-(23,23),8-(23,23),8-(23,32),23-(8,8,8,8,23),23-(8,8,8,8,23,23)]
   108  12.2947442757  12.2947442757  12.2947442757    23[8-(23,23),8-(23,23),8-(23,23),8-(23,32),23-(8,8,8,8,23)]
   109  12.0079589263  12.0079589263  12.0079589263    23[8-(23,23),8-(23,23),8-(23,23),8-(23,32),23-(8,8,8,8,23,23)]
   110  9.15024776348  9.15024776348  9.15024776348    23[8-(23,23),8-(23,23),8-(23,32),8-(23,32),23-(8,8,8,8,23)]
   111  7.94818908088  7.94818908088  7.94818908088    23[8-(23,23),8-(23,23),8-(23,23),8-(23,32),8-(27),23-(8,8,8,8,23)]
   112  9.49023699273  9.49023699273  9.49023699273    23[8-(23,23),8-(23,23),8-(23,23),8-(23,23),23-(8,8,8,8),23-(8,8,8,8,23)]
   113  7.72906911768  7.72906911768  7.72906911768    23[8-(23,23),8-(23,23),8-(23,32),8-(23,32)]
   114  6.03581607055  6.03581607055  6.03581607055    23[8-(23,23),8-(23,23),8-(23,23),8-(23,32),23-(8,8,8,8,23,23),23-(8,8,8,8,8,23)]
   115  6.26693218416  6.26693218416  6.26693218416    23[8-(23,23),8-(23,23),8-(23,23),8-(23,23),23-(8,8,8,8),23-(8,8,8,8,23),23-(8,8,8,8,23,23)]
   116  7.86670450324  7.86670450324  7.86670450324    23[8-(23,23),8-(23,23),8-(23,23),8-(23,23),23-(8,8,8,8,23),23-(8,8,8,8,23),23-(8,8,8,8,23,23)]
   117  10.1650830591  10.1650830591  10.1650830591    23[8-(23,23),8-(23,23),8-(23,23),8-(23,32),23-(8,8,8,8,23),23-(8,8,8,8,23,23)]
   118  11.7568297576  11.7568297576  11.7568297576    23[8-(23,23),8-(23,23),8-(23,32),8-(23,32)]
   119  11.8200620946  11.8200620946  11.8200620946    23[8-(23,23),8-(23,23),8-(23,23),8-(23,32),23-(8,8,8,8,23),23-(8,8,8,8,8)]
   120  10.1172952176  10.1172952176  10.1172952176    23[8-(23,23),8-(23,23),8-(23,23),8-(23,32),23-(8,8,8,8),23-(8,8,8,8,23)]
   121  8.64784490856  8.64784490856  8.64784490856    23[8-(0),8-(23,23),8-(23,23),8-(23,23),8-(23,23),23-(8,8,8,8,23),23-(8,8,8,8,23)]
   122  11.4115437107  11.4115437107  11.4115437107    23[8-(23,23),8-(23,23),8-(23,32),8-(23,32),23-(8,8,8,8,23),23-(8,8,8,8,8,23)]
   123   9.7828886821   9.7828886821   9.7828886821    23[8-(23,23),8-(23,23),8-(23,23),8-(23,32),23-(8,8,8,8,23),23-(8,8,8,8,23,23)]
   124  11.2976043182  11.2976043182  11.2976043182    23[8-(23,23),8-(23,23),8-(23,23),8-(23,32),23-(8,8,8,8,23)]
   125  5.36169522814  5.36169522814  5.36169522814    23[8-(23,23),8-(23,23),8-(23,23),8-(23,32),23-(8,8,8,8,23,23)]
   126  6.55861515125  6.55861515125  6.55861515125    23[8-(23,23),8-(23,23),8-(23,32),8-(23,32),23-(8,8,8,8,23)]
   127  9.37569346951  9.37569346951  9.37569346951    23[8-(23,23),8-(23,23),8-(23,23),8-(23,32),8-(27),23-(8,8,8,8,23)]
   128  8.18276622356  8.18276622356  8.18276622356    23[8-(23,23),8-(23,23),8-(23,23),8-(23,23),23-(8,8,8,8),23-(8,8,8,8,23)]
   129-0.131863908779-0.131863908779-0.131863908779    27[7-(1,1,6),7-(1,1,6),7-(1,1,6),8-(27,32),8-(32)]
   130  20.5589530262  20.5589530262  20.5589530262    27[7-(1,1,6),7-(1,1,6),8-(27,32)]
   131  4.91879801744  4.91879801744  4.91879801744    27[7-(1,1,6),7-(1,1,6),7-(1,1,6),7-(1,1,6),8-(23)]
   132 0.355381363965 0.355381363965 0.355381363965    27[7-(1,1,6),7-(1,1,6),7-(1,1,6),8-(27,32),8-(32)]
   133  15.0192734417  15.0192734417  15.0192734417    27[7-(1,1,6),7-(1,1,6),8-(27,32)]
   134  4.51737659812  4.51737659812  4.51737659812    27[7-(1,1,6),7-(1,1,6),7-(1,1,6),7-(1,1,6),8-(23)]
   135  11.3733139651  11.3733139651  11.3733139651    27[7-(1,1,6),7-(1,1,6),7-(1,1,6),8-(27,32),8-(32)]
   136  25.4259557092  25.4259557092  25.4259557092    27[7-(1,1,6),7-(1,1,6),8-(27,32)]
   137  31.9418579459  31.9418579459  31.9418579459    27[7-(1,1,6),7-(1,1,6),7-(1,1,6),7-(1,1,6),8-(23)]
   138  28.0295338851  28.0295338851  28.0295338851    27[7-(1,1,6),7-(1,1,6),7-(1,1,6),8-(27,32),8-(32)]
   139 -1.06625963631 -1.06625963631 -1.06625963631    27[7-(1,1,6),7-(1,1,6),8-(27,32)]
   140  -5.7634137253  -5.7634137253  -5.7634137253    27[7-(1,1,6),7-(1,1,6),7-(1,1,6),7-(1,1,6),8-(23)]
   141  14.1352491453  14.1352491453  14.1352491453    27[7-(1,1,6),7-(1,1,6),7-(1,1,6),8-(27,32)]
   142  11.4455781014  11.4455781014  11.4455781014    27[7-(1,1,6),7-(1,1,6),8-(27,32)]
   143  17.9613916577  17.9613916577  17.9613916577    27[7-(1,1,6),7-(1,1,6),7-(1,1,6),7-(1,1,6),8-(23)]
   144  19.5728075199  19.5728075199  19.5728075199    27[7-(1,1,6),7-(1,1,6),7-(1,1,6),8-(27,32),8-(32)]
   145  1.69558757648  1.69558757648  1.69558757648    27[7-(1,1,6),7-(1,1,6),8-(27,32)]
   146  24.9593221679  24.9593221679  24.9593221679    27[7-(1,1,6),7-(1,1,6),7-(1,1,6),7-(1,1,6),8-(23)]
   147  14.3358057642  14.3358057642  14.3358057642    27[7-(1,1,6),7-(1,1,6),7-(1,1,6),8-(27,32),8-(32)]
   148  12.2574612487  12.2574612487  12.2574612487    27[7-(1,1,6),7-(1,1,6),8-(27,32)]
   149  18.4977880198  18.4977880198  18.4977880198    27[7-(1,1,6),7-(1,1,6),7-(1,1,6),7-(1,1,6),8-(23)]
   150  2.62998129596  2.62998129596  2.62998129596    27[7-(1,1,6),7-(1,1,6),7-(1,1,6),8-(27,32),8-(32)]
   151  12.1022348242  12.1022348242  12.1022348242    27[7-(1,1,6),7-(1,1,6),8-(27,32)]
   152  7.68065620075  7.68065620075  7.68065620075    27[7-(1,1,6),7-(1,1,6),7-(1,1,6),7-(1,1,6),8-(23)]
   153   2.2474783922   2.2474783922   2.2474783922    32[8-(23,23),8-(23,23),8-(27,27),8-(32)]
   154  4.39881838534  4.39881838534  4.39881838534    32[8-(23,23),8-(23,23),8-(32)]
   155  9.79452424963  9.79452424963  9.79452424963    32[8-(23,23),8-(23,23),8-(27),8-(32)]
   156  10.7073553274  10.7073553274  10.7073553274    32[8-(23,23),8-(23,23),8-(32)]
   157  25.3835411439  25.3835411439  25.3835411439    32[8-(23,23),8-(23,23),8-(27,27),8-(32)]
   158   23.147389061   23.147389061   23.147389061    32[8-(23,23),8-(23,23),8-(32)]
   159  26.2889848273  26.2889848273  26.2889848273    32[8-(23,23),8-(23,23),8-(27),8-(32)]
   160   25.100626643   25.100626643   25.100626643    32[8-(23,23),8-(23,23),8-(32)]
   161  27.5517544277  27.5517544277  27.5517544277    32[8-(23,23),8-(23,23),8-(27,27),8-(32)]
   162   28.284999487   28.284999487   28.284999487    32[8-(23,23),8-(23,23),8-(32)]
   163 0.440088374872 0.440088374872 0.440088374872    32[8-(23,23),8-(23,23),8-(27),8-(32)]
   164  2.37182802924  2.37182802924  2.37182802924    32[8-(23,23),8-(23,23),8-(32)]
   165  16.8215347134  16.8215347134  16.8215347134    32[8-(23,23),8-(23,23),8-(27,27),8-(32)]
   166  16.0034775643  16.0034775643  16.0034775643    32[8-(23,23),8-(23,23),8-(32)]
   167 -3.53590969296 -3.53590969296 -3.53590969296    32[8-(23,23),8-(23,23),8-(27),8-(32)]
   168  22.2176235462  22.2176235462  22.2176235462    32[8-(23,23),8-(23,23),8-(32)]
   169  13.5713249307  13.5713249307  13.5713249307    32[8-(23,23),8-(23,23),8-(27,27),8-(32)]
   170  14.3046064832  14.3046064832  14.3046064832    32[8-(23,23),8-(23,23),8-(32)]
   171  14.4205141203  14.4205141203  14.4205141203    32[8-(23,23),8-(23,23),8-(27),8-(32)]
   172  16.3522712512  16.3522712512  16.3522712512    32[8-(23,23),8-(23,23),8-(32)]
   173  19.5834338154  19.5834338154  19.5834338154    32[8-(23,23),8-(23,23),8-(27,27),8-(32)]
   174  18.7653401731  18.7653401731  18.7653401731    32[8-(23,23),8-(23,23),8-(32)]
   175-0.774065833423-0.774065833423-0.774065833423    32[8-(23,23),8-(23,23),8-(27),8-(32)]
   176  -2.9813500708  -2.9813500708  -2.9813500708    32[8-(23,23),8-(23,23),8-(32)]
   177  11.4031607649  11.4031607649  11.4031607649    32[8-(23,23),8-(23,23),8-(27,27),8-(32)]
   178  9.16702158538  9.16702158538  9.16702158538    32[8-(23,23),8-(23,23),8-(32)]
   179  12.3085482701  12.3085482701  12.3085482701    32[8-(23,23),8-(23,23),8-(27),8-(32)]
   180  11.1202245124  11.1202245124  11.1202245124    32[8-(23,23),8-(23,23),8-(32)]
   181  5.00932837617  5.00932837617  5.00932837617    32[8-(23,23),8-(23,23),8-(27,27),8-(32)]
   182  7.16065546594  7.16065546594  7.16065546594    32[8-(23,23),8-(23,23),8-(32)]
   183  12.5564304119  12.5564304119  12.5564304119    32[8-(23,23),8-(23,23),8-(32)]
   184   13.469227063   13.469227063   13.469227063    32[8-(23,23),8-(23,23),8-(32)]
   185-0.921123679035-0.921123679035-0.921123679035    1[7-(1,6,27)]
   186 0.516642794872 0.516642794872 0.516642794872    1[7-(1,6,27)]
   187-0.304456763757-0.304456763757-0.304456763757    1[7-(1,6,27)]
   188 -1.60487820096 -1.60487820096 -1.60487820096    1[7-(1,6,27)]
   189  1.05043055907  1.05043055907  1.05043055907    1[7-(1,6,27)]
   190-0.303187730199-0.303187730199-0.303187730199    1[7-(1,6,27)]
   191  19.1576718041  19.1576718041  19.1576718041    1[7-(1,6,27)]
   192  18.3285405861  18.3285405861  18.3285405861    1[7-(1,6,27)]
   193   19.738081385   19.738081385   19.738081385    1[7-(1,6)]
   194  20.1249431694  20.1249431694  20.1249431694    1[7-(1,6)]
   195  22.6866738621  22.6866738621  22.6866738621    1[7-(1,6,27)]
   196    21.61949118    21.61949118    21.61949118    1[7-(1,6,27)]
   197  3.22195447142  3.22195447142  3.22195447142    1[7-(1,6,27)]
   198  2.92281175185  2.92281175185  2.92281175185    1[7-(1,6,27)]
   199  3.54751976023  3.54751976023  3.54751976023    1[7-(1,6,27)]
   200  4.30114218321  4.30114218321  4.30114218321    1[7-(1,6,27)]
   201   5.6185579143   5.6185579143   5.6185579143    1[7-(1,6,27)]
   202   6.2330354309   6.2330354309   6.2330354309    1[7-(1,6,27)]
   203  6.81840653313  6.81840653313  6.81840653313    1[7-(1,6,27)]
   204  6.53234870521  6.53234870521  6.53234870521    1[7-(1,6,27)]
   205 0.370251809811 0.370251809811 0.370251809811    1[6-(1,6,7)]
   206-0.872137100309-0.872137100309-0.872137100309    1[6-(1,6,7)]
   207 -2.35645005951 -2.35645005951 -2.35645005951    1[6-(1,6,7)]
   208 -1.48695022042 -1.48695022042 -1.48695022042    1[6-(1,6,7)]
   209  1.65941421539  1.65941421539  1.65941421539    1[6-(1,6,7)]
   210 0.187324406172 0.187324406172 0.187324406172    1[6-(1,6,7)]
   211  17.1767274543  17.1767274543  17.1767274543    1[6-(1,6,7)]
   212   23.959359593   23.959359593   23.959359593    1[6-(1,6,7)]
   213  17.7535090792  17.7535090792  17.7535090792    1[6-(1,6,7)]
   214  17.8987955135  17.8987955135  17.8987955135    1[6-(1,6,7)]
   215  11.6472638194  11.6472638194  11.6472638194    1[6-(1,6,7)]
   216  10.6494178443  10.6494178443  10.6494178443    1[6-(1,6,7)]
   217  1.67156993648  1.67156993648  1.67156993648    1[6-(1,6,7)]
   218  1.34456804334  1.34456804334  1.34456804334    1[6-(1,6,7)]
   219  2.87217272671  2.87217272671  2.87217272671    1[6-(1,6,7)]
   220  1.95033740979  1.95033740979  1.95033740979    1[6-(1,6,7)]
   221  8.01859901044  8.01859901044  8.01859901044    1[6-(1,6,7)]
   222  12.7572307959  12.7572307959  12.7572307959    1[6-(1,6,7)]
   223  8.50288981069  8.50288981069  8.50288981069    1[6-(1,6,7)]
   224  8.10215392826  8.10215392826  8.10215392826    1[6-(1,6,7)]
   225  28.4193158153  28.4193158153  28.4193158153    1[7-(1,6,27)]
   226  0.40287228602  0.40287228602  0.40287228602    1[7-(1,6,27)]
   227   2.9067514039   2.9067514039   2.9067514039    1[7-(1,6,27)]
   228  2.62760376148  2.62760376148  2.62760376148    1[7-(1,6,27)]
   229-0.476446214348-0.476446214348-0.476446214348    1[7-(1,6,27)]
   230 0.105337183749 0.105337183749 0.105337183749    1[7-(1,6,27)]
   231  17.4050928913  17.4050928913  17.4050928913    1[7-(1,6,27)]
   232  16.5424697257  16.5424697257  16.5424697257    1[7-(1,6,27)]
   233  13.7597808064  13.7597808064  13.7597808064    1[7-(1,6)]
   234  14.9569755138  14.9569755138  14.9569755138    1[7-(1,6)]
   235  13.3331139622  13.3331139622  13.3331139622    1[7-(1,6,27)]
   236  12.5873821324  12.5873821324  12.5873821324    1[7-(1,6,27)]
   237  3.09143002339  3.09143002339  3.09143002339    1[7-(1,6,27)]
   238  4.26561811376  4.26561811376  4.26561811376    1[7-(1,6,27)]
   239  6.13591126523  6.13591126523  6.13591126523    1[7-(1,6,27)]
   240  5.02778328177  5.02778328177  5.02778328177    1[7-(1,6,27)]
   241  4.30270595554  4.30270595554  4.30270595554    1[7-(1,6,27)]
   242  3.04204108819  3.04204108819  3.04204108819    1[7-(1,6,27)]
   243  5.06385644975  5.06385644975  5.06385644975    1[7-(1,6,27)]
   244  6.10379952022  6.10379952022  6.10379952022    1[7-(1,6,27)]
   245  2.45641343823  2.45641343823  2.45641343823    1[6-(1,6,7)]
   246  2.33911646448  2.33911646448  2.33911646448    1[6-(1,6,7)]
   247  2.78683721518  2.78683721518  2.78683721518    1[6-(1,6,7)]
   248  3.90077354992  3.90077354992  3.90077354992    1[6-(1,6,7)]
   249  1.37815940408  1.37815940408  1.37815940408    1[6-(1,6,7)]
   250  2.01559055191  2.01559055191  2.01559055191    1[6-(1,6,7)]
   251  17.0615577433  17.0615577433  17.0615577433    1[6-(1,6,7)]
   252   17.292485651   17.292485651   17.292485651    1[6-(1,6,7)]
   253  14.8423832685  14.8423832685  14.8423832685    1[6-(1,6,7)]
   254  15.4330324281  15.4330324281  15.4330324281    1[6-(1,6,7)]
   255  24.4129107142  24.4129107142  24.4129107142    1[6-(1,6,7)]
   256  23.4318079277  23.4318079277  23.4318079277    1[6-(1,6,7)]
   257   5.4989102805   5.4989102805   5.4989102805    1[6-(1,6,7)]
   258  4.08030884418  4.08030884418  4.08030884418    1[6-(1,6,7)]
   259  3.70596908542  3.70596908542  3.70596908542    1[6-(1,6,7)]
   260  5.10795750325  5.10795750325  5.10795750325    1[6-(1,6,7)]
   261   3.7828905536   3.7828905536   3.7828905536    1[6-(1,6,7)]
   262  5.26803427478  5.26803427478  5.26803427478    1[6-(1,6,7)]
   263  5.00381637339  5.00381637339  5.00381637339    1[6-(1,6,7)]
   264  3.63202445341  3.63202445341  3.63202445341    1[6-(1,6,7)]
   265  9.15160494439  9.15160494439  9.15160494439    1[7-(1,6,27)]
   266  26.5582814346  26.5582814346  26.5582814346    1[7-(1,6,27)]
   267  12.8254000961  12.8254000961  12.8254000961    1[7-(1,6,27)]
   268  12.3152157059  12.3152157059  12.3152157059    1[7-(1,6,27)]
   269  24.3910414127  24.3910414127  24.3910414127    1[7-(1,6,27)]
   270  13.0677324954  13.0677324954  13.0677324954    1[7-(1,6,27)]
   271  25.9611007829  25.9611007829  25.9611007829    1[7-(1,6,27)]
   272  25.5605678234  25.5605678234  25.5605678234    1[7-(1,6,27)]
   273  22.7945864435  22.7945864435  22.7945864435    1[7-(1,6)]
   274  23.1613644114  23.1613644114  23.1613644114    1[7-(1,6)]
   275  25.1236920238  25.1236920238  25.1236920238    1[7-(1,6,27)]
   276  24.2607660057  24.2607660057  24.2607660057    1[7-(1,6,27)]
   277  29.9567171684  29.9567171684  29.9567171684    1[7-(1,6,27)]
   278  18.5092340007  18.5092340007  18.5092340007    1[7-(1,6,27)]
   279  22.1441874066  22.1441874066  22.1441874066    1[7-(1,6,27)]
   280 -5.39115141045 -5.39115141045 -5.39115141045    1[7-(1,6,27)]
   281   30.247150754   30.247150754   30.247150754    1[7-(1,6,27)]
   282  30.4162720067  30.4162720067  30.4162720067    1[7-(1,6,27)]
   283  6.31226732739  6.31226732739  6.31226732739    1[7-(1,6,27)]
   284   5.8989803378   5.8989803378   5.8989803378    1[7-(1,6,27)]
   285  16.4187630392  16.4187630392  16.4187630392    1[6-(1,6,7)]
   286  15.0524917225  15.0524917225  15.0524917225    1[6-(1,6,7)]
   287  10.4653676719  10.4653676719  10.4653676719    1[6-(1,6,7)]
   288  11.4955939955  11.4955939955  11.4955939955    1[6-(1,6,7)]
   289  25.7969608342  25.7969608342  25.7969608342    1[6-(1,6,7)]
   290  14.4623314795  14.4623314795  14.4623314795    1[6-(1,6,7)]
   291  23.8830656961  23.8830656961  23.8830656961    1[6-(1,6,7)]
   292  24.0068336369  24.0068336369  24.0068336369    1[6-(1,6,7)]
   293  22.8860638126  22.8860638126  22.8860638126    1[6-(1,6,7)]
   294  22.1507178947  22.1507178947  22.1507178947    1[6-(1,6,7)]
   295 -1.05060650108 -1.05060650108 -1.05060650108    1[6-(1,6,7)]
   296 -2.09533030199 -2.09533030199 -2.09533030199    1[6-(1,6,7)]
   297  19.6320469344  19.6320469344  19.6320469344    1[6-(1,6,7)]
   298  18.9735417809  18.9735417809  18.9735417809    1[6-(1,6,7)]
   299  20.9096386255  20.9096386255  20.9096386255    1[6-(1,6,7)]
   300  21.3472836215  21.3472836215  21.3472836215    1[6-(1,6,7)]
   301  3.50772158738  3.50772158738  3.50772158738    1[6-(1,6,7)]
   302  3.89458217033  3.89458217033  3.89458217033    1[6-(1,6,7)]
   303  5.85374340978  5.85374340978  5.85374340978    1[6-(1,6,7)]
   304  5.23200332994  5.23200332994  5.23200332994    1[6-(1,6,7)]
   305  1.60431758684  1.60431758684  1.60431758684    1[7-(1,6,27)]
   306 -8.89649674869 -8.89649674869 -8.89649674869    1[7-(1,6,27)]
   307  0.99542493907  0.99542493907  0.99542493907    1[7-(1,6,27)]
   308-0.073959750419-0.073959750419-0.073959750419    1[7-(1,6,27)]
   309  15.3622733271  15.3622733271  15.3622733271    1[7-(1,6,27)]
   310  25.9137473532  25.9137473532  25.9137473532    1[7-(1,6,27)]
   311-0.616866482508-0.616866482508-0.616866482508    1[7-(1,6,27)]
   312 -1.90808790653 -1.90808790653 -1.90808790653    1[7-(1,6,27)]
   313-0.515254647036-0.515254647036-0.515254647036    1[7-(1,6)]
   314 0.702023876847 0.702023876847 0.702023876847    1[7-(1,6)]
   315-0.322434594533-0.322434594533-0.322434594533    1[7-(1,6,27)]
   316 -1.27242308827 -1.27242308827 -1.27242308827    1[7-(1,6,27)]
   317 -6.90106306855 -6.90106306855 -6.90106306855    1[7-(1,6,27)]
   318  5.42146546991  5.42146546991  5.42146546991    1[7-(1,6,27)]
   319  9.80525243388  9.80525243388  9.80525243388    1[7-(1,6,27)]
   320  9.02528569044  9.02528569044  9.02528569044    1[7-(1,6,27)]
   321 -3.58361727912 -3.58361727912 -3.58361727912    1[7-(1,6,27)]
   322  -4.3989258826  -4.3989258826  -4.3989258826    1[7-(1,6,27)]
   323-0.124795529501-0.124795529501-0.124795529501    1[7-(1,6,27)]
   324  1.04237670263  1.04237670263  1.04237670263    1[7-(1,6,27)]
   325   3.1501718138   3.1501718138   3.1501718138    1[6-(1,6,7)]
   326   3.1567572467   3.1567572467   3.1567572467    1[6-(1,6,7)]
   327  1.18354987876  1.18354987876  1.18354987876    1[6-(1,6,7)]
   328  2.13675972903  2.13675972903  2.13675972903    1[6-(1,6,7)]
   329  16.4199431803  16.4199431803  16.4199431803    1[6-(1,6,7)]
   330  26.9199138736  26.9199138736  26.9199138736    1[6-(1,6,7)]
   331-0.863310893606-0.863310893606-0.863310893606    1[6-(1,6,7)]
   332 0.502742002096 0.502742002096 0.502742002096    1[6-(1,6,7)]
   333 -1.50870185988 -1.50870185988 -1.50870185988    1[6-(1,6,7)]
   334-0.037420348041-0.037420348041-0.037420348041    1[6-(1,6,7)]
   335 -2.06854936023 -2.06854936023 -2.06854936023    1[6-(1,6,7)]
   336   -3.002774321   -3.002774321   -3.002774321    1[6-(1,6,7)]
   337  4.28070288758  4.28070288758  4.28070288758    1[6-(1,6,7)]
   338  3.19360471162  3.19360471162  3.19360471162    1[6-(1,6,7)]
   339  2.41077279168  2.41077279168  2.41077279168    1[6-(1,6,7)]
   340  7.97702010649  7.97702010649  7.97702010649    1[6-(1,6,7)]
   341 -2.92476241834 -2.92476241834 -2.92476241834    1[6-(1,6,7)]
   342 -2.61158670464 -2.61158670464 -2.61158670464    1[6-(1,6,7)]
   343   1.9581715893   1.9581715893   1.9581715893    1[6-(1,6,7)]
   344 -4.71635534327 -4.71635534327 -4.71635534327    1[6-(1,6,7)]
   345  11.9135327023  11.9135327023  11.9135327023    1[7-(1,6,27)]
   346   12.577812754   12.577812754   12.577812754    1[7-(1,6,27)]
   347  15.5873126195  15.5873126195  15.5873126195    1[7-(1,6,27)]
   348  15.0771197348  15.0771197348  15.0771197348    1[7-(1,6,27)]
   349  15.9343236952  15.9343236952  15.9343236952    1[7-(1,6,27)]
   350  15.8296683301  15.8296683301  15.8296683301    1[7-(1,6,27)]
   351  11.9806916756  11.9806916756  11.9806916756    1[7-(1,6,27)]
   352  11.5801589946  11.5801589946  11.5801589946    1[7-(1,6,27)]
   353   8.8142124842   8.8142124842   8.8142124842    1[7-(1,6)]
   354  9.18098371214  9.18098371214  9.18098371214    1[7-(1,6)]
   355  11.1433461383  11.1433461383  11.1433461383    1[7-(1,6,27)]
   356  10.2804174465  10.2804174465  10.2804174465    1[7-(1,6,27)]
   357   15.976248627   15.976248627   15.976248627    1[7-(1,6,27)]
   358   15.747422855   15.747422855   15.747422855    1[7-(1,6,27)]
   359  19.3823659003  19.3823659003  19.3823659003    1[7-(1,6,27)]
   360  19.8078425684  19.8078425684  19.8078425684    1[7-(1,6,27)]
   361  16.2666920719  16.2666920719  16.2666920719    1[7-(1,6,27)]
   362  16.4358289212  16.4358289212  16.4358289212    1[7-(1,6,27)]
   363  20.2926122938  20.2926122938  20.2926122938    1[7-(1,6,27)]
   364  19.8793142752  19.8793142752  19.8793142752    1[7-(1,6,27)]
   365  13.6569457106  13.6569457106  13.6569457106    1[6-(1,6,7)]
   366  12.2906650359  12.2906650359  12.2906650359    1[6-(1,6,7)]
   367  13.2272641253  13.2272641253  13.2272641253    1[6-(1,6,7)]
   368  14.2574884157  14.2574884157  14.2574884157    1[6-(1,6,7)]
   369  17.3402327562  17.3402327562  17.3402327562    1[6-(1,6,7)]
   370  17.2242555053  17.2242555053  17.2242555053    1[6-(1,6,7)]
   371  9.90264296973  9.90264296973  9.90264296973    1[6-(1,6,7)]
   372  10.0264194607  10.0264194607  10.0264194607    1[6-(1,6,7)]
   373  8.90566434176  8.90566434176  8.90566434176    1[6-(1,6,7)]
   374  8.17031471965  8.17031471965  8.17031471965    1[6-(1,6,7)]
   375  12.9298502593  12.9298502593  12.9298502593    1[6-(1,6,7)]
   376  11.8851263191  11.8851263191  11.8851263191    1[6-(1,6,7)]
   377  16.8702151232  16.8702151232  16.8702151232    1[6-(1,6,7)]
   378  16.2117190491  16.2117190491  16.2117190491    1[6-(1,6,7)]
   379  18.1478317131  18.1478317131  18.1478317131    1[6-(1,6,7)]
   380  18.5854573805  18.5854573805  18.5854573805    1[6-(1,6,7)]
   381  17.4880871914  17.4880871914  17.4880871914    1[6-(1,6,7)]
   382  17.8749288914  17.8749288914  17.8749288914    1[6-(1,6,7)]
   383  19.8341028866  19.8341028866  19.8341028866    1[6-(1,6,7)]
   384  19.2123708835  19.2123708835  19.2123708835    1[6-(1,6,7)]
   385   15.584659434   15.584659434   15.584659434    1[7-(1,6,27)]
   386  21.8262415369  21.8262415369  21.8262415369    1[7-(1,6,27)]
   387  20.4995212307  20.4995212307  20.4995212307    1[7-(1,6,27)]
   388  19.4301450357  19.4301450357  19.4301450357    1[7-(1,6,27)]
   389  18.1241998595  18.1241998595  18.1241998595    1[7-(1,6,27)]
   390  17.4570203335  17.4570203335  17.4570203335    1[7-(1,6,27)]
   391  2.14501222977  2.14501222977  2.14501222977    1[7-(1,6,27)]
   392 0.853790527238 0.853790527238 0.853790527238    1[7-(1,6,27)]
   393  2.24658891728  2.24658891728  2.24658891728    1[7-(1,6)]
   394   3.4638741811   3.4638741811   3.4638741811    1[7-(1,6)]
   395  2.43938089597  2.43938089597  2.43938089597    1[7-(1,6,27)]
   396  1.48939507593  1.48939507593  1.48939507593    1[7-(1,6,27)]
   397  23.8216750778  23.8216750778  23.8216750778    1[7-(1,6,27)]
   398  24.9255462207  24.9255462207  24.9255462207    1[7-(1,6,27)]
   399  23.7856043352  23.7856043352  23.7856043352    1[7-(1,6,27)]
   400  23.0056221066  23.0056221066  23.0056221066    1[7-(1,6,27)]
   401-0.821688992058-0.821688992058-0.821688992058    1[7-(1,6,27)]
   402  -1.6370131921  -1.6370131921  -1.6370131921    1[7-(1,6,27)]
   403  25.0741898991  25.0741898991  25.0741898991    1[7-(1,6,27)]
   404  -1.7194268398  -1.7194268398  -1.7194268398    1[7-(1,6,27)]
   405  22.6542587475  22.6542587475  22.6542587475    1[6-(1,6,7)]
   406  17.1371143283  17.1371143283  17.1371143283    1[6-(1,6,7)]
   407  15.1639230304  15.1639230304  15.1639230304    1[6-(1,6,7)]
   408  16.1171349138  16.1171349138  16.1171349138    1[6-(1,6,7)]
   409  19.1818800733  19.1818800733  19.1818800733    1[6-(1,6,7)]
   410  18.4631986627  18.4631986627  18.4631986627    1[6-(1,6,7)]
   411  1.89858143781  1.89858143781  1.89858143781    1[6-(1,6,7)]
   412  3.26462578325  3.26462578325  3.26462578325    1[6-(1,6,7)]
   413  1.25316721596  1.25316721596  1.25316721596    1[6-(1,6,7)]
   414  2.72445243197  2.72445243197  2.72445243197    1[6-(1,6,7)]
   415 0.693263484435 0.693263484435 0.693263484435    1[6-(1,6,7)]
   416 -0.24096133708 -0.24096133708 -0.24096133708    1[6-(1,6,7)]
   417  23.7848043038  23.7848043038  23.7848043038    1[6-(1,6,7)]
   418  22.6976970484  22.6976970484  22.6976970484    1[6-(1,6,7)]
   419  21.9148493091  21.9148493091  21.9148493091    1[6-(1,6,7)]
   420  21.9573767425  21.9573767425  21.9573767425    1[6-(1,6,7)]
   421-0.162858417357-0.162858417357-0.162858417357    1[6-(1,6,7)]
   422 0.150336179325 0.150336179325 0.150336179325    1[6-(1,6,7)]
   423-0.803657492493-0.803657492493-0.803657492493    1[6-(1,6,7)]
   424 -1.95445329185 -1.95445329185 -1.95445329185    1[6-(1,6,7)]
   425  14.4389089639  14.4389089639  14.4389089639    1[7-(1,6,27)]
   426  14.3832649891  14.3832649891  14.3832649891    1[7-(1,6,27)]
   427   16.887180174   16.887180174   16.887180174    1[7-(1,6,27)]
   428  16.6080371827  16.6080371827  16.6080371827    1[7-(1,6,27)]
   429  13.5040051986  13.5040051986  13.5040051986    1[7-(1,6,27)]
   430  14.0857932757  14.0857932757  14.0857932757    1[7-(1,6,27)]
   431  14.6432814113  14.6432814113  14.6432814113    1[7-(1,6,27)]
   432  13.7806656541  13.7806656541  13.7806656541    1[7-(1,6,27)]
   433  10.9979421439  10.9979421439  10.9979421439    1[7-(1,6)]
   434  17.7188689872  17.7188689872  17.7188689872    1[7-(1,6)]
   435  16.0950322786  16.0950322786  16.0950322786    1[7-(1,6,27)]
   436  15.3493011729  15.3493011729  15.3493011729    1[7-(1,6,27)]
   437   17.071834396   17.071834396   17.071834396    1[7-(1,6,27)]
   438  18.2460114017  18.2460114017  18.2460114017    1[7-(1,6,27)]
   439  20.1163442687  20.1163442687  20.1163442687    1[7-(1,6,27)]
   440  19.0082263116  19.0082263116  19.0082263116    1[7-(1,6,27)]
   441  18.2830851508  18.2830851508  18.2830851508    1[7-(1,6,27)]
   442  17.0224284717  17.0224284717  17.0224284717    1[7-(1,6,27)]
   443   19.044286306   19.044286306   19.044286306    1[7-(1,6,27)]
   444  20.0842162308  20.0842162308  20.0842162308    1[7-(1,6,27)]
   445  16.4368082301  16.4368082301  16.4368082301    1[6-(1,6,7)]
   446  16.3194998374  16.3194998374  16.3194998374    1[6-(1,6,7)]
   447  16.7672447906  16.7672447906  16.7672447906    1[6-(1,6,7)]
   448   17.881181766   17.881181766   17.881181766    1[6-(1,6,7)]
   449  15.3586137135  15.3586137135  15.3586137135    1[6-(1,6,7)]
   450  15.9960498745  15.9960498745  15.9960498745    1[6-(1,6,7)]
   451  14.2997310288  14.2997310288  14.2997310288    1[6-(1,6,7)]
   452  14.5306486038  14.5306486038  14.5306486038    1[6-(1,6,7)]
   453  12.0805536297  12.0805536297  12.0805536297    1[6-(1,6,7)]
   454  12.6711844355  12.6711844355  12.6711844355    1[6-(1,6,7)]
   455  15.9561887634  15.9561887634  15.9561887634    1[6-(1,6,7)]
   456  9.45134584787  9.45134584787  9.45134584787    1[6-(1,6,7)]
   457  19.4793223957  19.4793223957  19.4793223957    1[6-(1,6,7)]
   458  18.0607245243  18.0607245243  18.0607245243    1[6-(1,6,7)]
   459  17.6864073805  17.6864073805  17.6864073805    1[6-(1,6,7)]
   460  19.0883990848  19.0883990848  19.0883990848    1[6-(1,6,7)]
   461  17.7632744279  17.7632744279  17.7632744279    1[6-(1,6,7)]
   462  19.2484187618  19.2484187618  19.2484187618    1[6-(1,6,7)]
   463  18.9842250907  18.9842250907  18.9842250907    1[6-(1,6,7)]
   464  17.6124375712  17.6124375712  17.6124375712    1[6-(1,6,7)]
   465  1.84075277731  1.84075277731  1.84075277731    1[7-(1,6,27)]
   466  3.27851969683  3.27851969683  3.27851969683    1[7-(1,6,27)]
   467  2.45738407116  2.45738407116  2.45738407116    1[7-(1,6,27)]
   468  1.15695798284  1.15695798284  1.15695798284    1[7-(1,6,27)]
   469  3.81224875113  3.81224875113  3.81224875113    1[7-(1,6,27)]
   470  2.45862578289  2.45862578289  2.45862578289    1[7-(1,6,27)]
   471  10.7009528891  10.7009528891  10.7009528891    1[7-(1,6,27)]
   472  9.87181426273  9.87181426273  9.87181426273    1[7-(1,6,27)]
   473  11.2813896526  11.2813896526  11.2813896526    1[7-(1,6)]
   474  11.6682585111  11.6682585111  11.6682585111    1[7-(1,6)]
   475  14.2299643607  14.2299643607  14.2299643607    1[7-(1,6,27)]
   476  13.1627809545  13.1627809545  13.1627809545    1[7-(1,6,27)]
   477  5.98381970381  5.98381970381  5.98381970381    1[7-(1,6,27)]
   478  5.68468806894  5.68468806894  5.68468806894    1[7-(1,6,27)]
   479   6.3093563618   6.3093563618   6.3093563618    1[7-(1,6,27)]
   480  7.06296875842  7.06296875842  7.06296875842    1[7-(1,6,27)]
   481  8.38044832399  8.38044832399  8.38044832399    1[7-(1,6,27)]
   482   8.9949176524   8.9949176524   8.9949176524    1[7-(1,6,27)]
   483  9.58024628186  9.58024628186  9.58024628186    1[7-(1,6,27)]
   484  9.29420159961  9.29420159961  9.29420159961    1[7-(1,6,27)]
   485  3.13212662295  3.13212662295  3.13212662295    1[6-(1,6,7)]
   486  1.88974913174  1.88974913174  1.88974913174    1[6-(1,6,7)]
   487 0.405411970021 0.405411970021 0.405411970021    1[6-(1,6,7)]
   488  1.27491116854  1.27491116854  1.27491116854    1[6-(1,6,7)]
   489  4.42122951094  4.42122951094  4.42122951094    1[6-(1,6,7)]
   490  2.94913468854  2.94913468854  2.94913468854    1[6-(1,6,7)]
   491  8.72002377373  8.72002377373  8.72002377373    1[6-(1,6,7)]
   492   9.9789270352   9.9789270352   9.9789270352    1[6-(1,6,7)]
   493  9.29680832302  9.29680832302  9.29680832302    1[6-(1,6,7)]
   494  9.44211311113  9.44211311113  9.44211311113    1[6-(1,6,7)]
   495  14.4091945852  14.4091945852  14.4091945852    1[6-(1,6,7)]
   496  13.4113495291  13.4113495291  13.4113495291    1[6-(1,6,7)]
   497   4.4334274263   4.4334274263   4.4334274263    1[6-(1,6,7)]
   498  4.10642196823  4.10642196823  4.10642196823    1[6-(1,6,7)]
   499  5.63400403659  5.63400403659  5.63400403659    1[6-(1,6,7)]
   500  4.71216543324  4.71216543324  4.71216543324    1[6-(1,6,7)]
   501  10.7804847412  10.7804847412  10.7804847412    1[6-(1,6,7)]
   502  9.99537670391  9.99537670391  9.99537670391    1[6-(1,6,7)]
   503  11.2647506983  11.2647506983  11.2647506983    1[6-(1,6,7)]
   504  10.8640104154  10.8640104154  10.8640104154    1[6-(1,6,7)]
   505-0.475361769716-0.475361769716-0.475361769716    6[1-(0),1-(0),6-(1,1,7),7-(1,1,27)]
   506 -1.45860471373 -1.45860471373 -1.45860471373    6[1-(0),1-(0),6-(1,1,7),7-(1,1,27)]
   507 0.858313339721 0.858313339721 0.858313339721    6[1-(0),1-(0),6-(1,1,7),7-(1,1,27)]
   508  18.1118465381  18.1118465381  18.1118465381    6[1-(0),1-(0),6-(1,1,7),7-(1,1,27)]
   509  18.2639659195  18.2639659195  18.2639659195    6[1-(0),1-(0),6-(1,1,7),7-(1,1)]
   510  11.3495978784  11.3495978784  11.3495978784    6[1-(0),1-(0),6-(1,1,7),7-(1,1,27)]
   511  2.04804339712  2.04804339712  2.04804339712    6[1-(0),1-(0),6-(1,1,7),7-(1,1,27)]
   512  2.62046911354  2.62046911354  2.62046911354    6[1-(0),1-(0),6-(1,1,7),7-(1,1,27)]
   513  7.32975426219  7.32975426219  7.32975426219    6[1-(0),1-(0),6-(1,1,7),7-(1,1,27)]
   514  7.77989311502  7.77989311502  7.77989311502    6[1-(0),1-(0),6-(1,1,7),7-(1,1,27)]
   515  2.15324950531  2.15324950531  2.15324950531    6[1-(0),1-(0),6-(1,1,7),7-(1,1,27)]
   516  2.94802113868  2.94802113868  2.94802113868    6[1-(0),1-(0),6-(1,1,7),7-(1,1,27)]
   517  1.19651701714  1.19651701714  1.19651701714    6[1-(0),1-(0),6-(1,1,7),7-(1,1,27)]
   518  16.7008274156  16.7008274156  16.7008274156    6[1-(0),1-(0),6-(1,1,7),7-(1,1,27)]
   519  15.3595438123  15.3595438123  15.3595438123    6[1-(0),1-(0),6-(1,1,7),7-(1,1)]
   520  23.7502704535  23.7502704535  23.7502704535    6[1-(0),1-(0),6-(1,1,7),7-(1,1,27)]
   521  4.59292218522  4.59292218522  4.59292218522    6[1-(0),1-(0),6-(1,1,7),7-(1,1,27)]
   522  4.61283487366  4.61283487366  4.61283487366    6[1-(0),1-(0),6-(1,1,7),7-(1,1,27)]
   523  4.39993670732  4.39993670732  4.39993670732    6[1-(0),1-(0),6-(1,1,7),7-(1,1,27)]
   524   4.5152117864   4.5152117864   4.5152117864    6[1-(0),1-(0),6-(1,1,7),7-(1,1,27)]
   525  15.8376796311  15.8376796311  15.8376796311    6[1-(0),1-(0),6-(1,1,7),7-(1,1,27)]
   526  11.0886359527  11.0886359527  11.0886359527    6[1-(0),1-(0),6-(1,1,7),7-(1,1,27)]
   527  14.4167448404  14.4167448404  14.4167448404    6[1-(0),1-(0),6-(1,1,7),7-(1,1,27)]
   528  24.0346423013  24.0346423013  24.0346423013    6[1-(0),1-(0),6-(1,1,7),7-(1,1,27)]
   529  22.9913611542  22.9913611542  22.9913611542    6[1-(0),1-(0),6-(1,1,7),7-(1,1)]
   530 -1.96103744872 -1.96103744872 -1.96103744872    6[1-(0),1-(0),6-(1,1,7),7-(1,1,27)]
   531  19.5899564694  19.5899564694  19.5899564694    6[1-(0),1-(0),6-(1,1,7),7-(1,1,27)]
   532  20.9760451254  20.9760451254  20.9760451254    6[1-(0),1-(0),6-(1,1,7),7-(1,1,27)]
   533  3.84015765238  3.84015765238  3.84015765238    6[1-(0),1-(0),6-(1,1,7),7-(1,1,27)]
   534  5.22785301971  5.22785301971  5.22785301971    6[1-(0),1-(0),6-(1,1,7),7-(1,1,27)]
   535  2.58247770948  2.58247770948  2.58247770948    6[1-(0),1-(0),6-(1,1,7),7-(1,1,27)]
   536  1.61931086723  1.61931086723  1.61931086723    6[1-(0),1-(0),6-(1,1,7),7-(1,1,27)]
   537  26.8174159115  26.8174159115  26.8174159115    6[1-(0),1-(0),6-(1,1,7),7-(1,1,27)]
   538-0.440498742525-0.440498742525-0.440498742525    6[1-(0),1-(0),6-(1,1,7),7-(1,1,27)]
   539-0.586381817273-0.586381817273-0.586381817273    6[1-(0),1-(0),6-(1,1,7),7-(1,1)]
   540 -2.11842461441 -2.11842461441 -2.11842461441    6[1-(0),1-(0),6-(1,1,7),7-(1,1,27)]
   541  3.79327871798  3.79327871798  3.79327871798    6[1-(0),1-(0),6-(1,1,7),7-(1,1,27)]
   542  8.52326767683  8.52326767683  8.52326767683    6[1-(0),1-(0),6-(1,1,7),7-(1,1,27)]
   543 -3.32899707786 -3.32899707786 -3.32899707786    6[1-(0),1-(0),6-(1,1,7),7-(1,1,27)]
   544 -4.15127851329 -4.15127851329 -4.15127851329    6[1-(0),1-(0),6-(1,1,7),7-(1,1,27)]
   545  13.0758577906  13.0758577906  13.0758577906    6[1-(0),1-(0),6-(1,1,7),7-(1,1,27)]
   546  13.8505385333  13.8505385333  13.8505385333    6[1-(0),1-(0),6-(1,1,7),7-(1,1,27)]
   547  17.1786812599  17.1786812599  17.1786812599    6[1-(0),1-(0),6-(1,1,7),7-(1,1,27)]
   548  10.0542303532  10.0542303532  10.0542303532    6[1-(0),1-(0),6-(1,1,7),7-(1,1,27)]
   549  9.01096162764  9.01096162764  9.01096162764    6[1-(0),1-(0),6-(1,1,7),7-(1,1)]
   550  12.0194223474  12.0194223474  12.0194223474    6[1-(0),1-(0),6-(1,1,7),7-(1,1,27)]
   551  16.8281353251  16.8281353251  16.8281353251    6[1-(0),1-(0),6-(1,1,7),7-(1,1,27)]
   552  18.2142285765  18.2142285765  18.2142285765    6[1-(0),1-(0),6-(1,1,7),7-(1,1,27)]
   553  17.8205123945  17.8205123945  17.8205123945    6[1-(0),1-(0),6-(1,1,7),7-(1,1,27)]
   554  19.2082105469  19.2082105469  19.2082105469    6[1-(0),1-(0),6-(1,1,7),7-(1,1,27)]
   555   16.562829945   16.562829945   16.562829945    6[1-(0),1-(0),6-(1,1,7),7-(1,1,27)]
   556  15.5996778916  15.5996778916  15.5996778916    6[1-(0),1-(0),6-(1,1,7),7-(1,1,27)]
   557   18.360688307   18.360688307   18.360688307    6[1-(0),1-(0),6-(1,1,7),7-(1,1,27)]
   558  2.32138281055  2.32138281055  2.32138281055    6[1-(0),1-(0),6-(1,1,7),7-(1,1,27)]
   559  2.17548731426  2.17548731426  2.17548731426    6[1-(0),1-(0),6-(1,1,7),7-(1,1)]
   560 0.643385194498 0.643385194498 0.643385194498    6[1-(0),1-(0),6-(1,1,7),7-(1,1,27)]
   561  23.2973694672  23.2973694672  23.2973694672    6[1-(0),1-(0),6-(1,1,7),7-(1,1,27)]
   562  22.5036146207  22.5036146207  22.5036146207    6[1-(0),1-(0),6-(1,1,7),7-(1,1,27)]
   563-0.567082214986-0.567082214986-0.567082214986    6[1-(0),1-(0),6-(1,1,7),7-(1,1,27)]
   564 -1.38936643551 -1.38936643551 -1.38936643551    6[1-(0),1-(0),6-(1,1,7),7-(1,1,27)]
   565  16.1336441858  16.1336441858  16.1336441858    6[1-(0),1-(0),6-(1,1,7),7-(1,1,27)]
   566  16.9284302738  16.9284302738  16.9284302738    6[1-(0),1-(0),6-(1,1,7),7-(1,1,27)]
   567  15.1769768132  15.1769768132  15.1769768132    6[1-(0),1-(0),6-(1,1,7),7-(1,1,27)]
   568  13.9389984452  13.9389984452  13.9389984452    6[1-(0),1-(0),6-(1,1,7),7-(1,1,27)]
   569  12.5977073779  12.5977073779  12.5977073779    6[1-(0),1-(0),6-(1,1,7),7-(1,1)]
   570   15.293541345   15.293541345   15.293541345    6[1-(0),1-(0),6-(1,1,7),7-(1,1,27)]
   571  18.5733380046  18.5733380046  18.5733380046    6[1-(0),1-(0),6-(1,1,7),7-(1,1,27)]
   572   18.593268824   18.593268824   18.593268824    6[1-(0),1-(0),6-(1,1,7),7-(1,1,27)]
   573  18.3803267088  18.3803267088  18.3803267088    6[1-(0),1-(0),6-(1,1,7),7-(1,1,27)]
   574  18.4956201695  18.4956201695  18.4956201695    6[1-(0),1-(0),6-(1,1,7),7-(1,1,27)]
   575  2.28651315482  2.28651315482  2.28651315482    6[1-(0),1-(0),6-(1,1,7),7-(1,1,27)]
   576  1.30325575615  1.30325575615  1.30325575615    6[1-(0),1-(0),6-(1,1,7),7-(1,1,27)]
   577  3.62012314862  3.62012314862  3.62012314862    6[1-(0),1-(0),6-(1,1,7),7-(1,1,27)]
   578  9.65514511353  9.65514511353  9.65514511353    6[1-(0),1-(0),6-(1,1,7),7-(1,1,27)]
   579  9.80727195901  9.80727195901  9.80727195901    6[1-(0),1-(0),6-(1,1,7),7-(1,1)]
   580  14.1115358019  14.1115358019  14.1115358019    6[1-(0),1-(0),6-(1,1,7),7-(1,1,27)]
   581  4.80989718276  4.80989718276  4.80989718276    6[1-(0),1-(0),6-(1,1,7),7-(1,1,27)]
   582  5.38230476817  5.38230476817  5.38230476817    6[1-(0),1-(0),6-(1,1,7),7-(1,1,27)]
   583  10.0916338657  10.0916338657  10.0916338657    6[1-(0),1-(0),6-(1,1,7),7-(1,1,27)]
   584  10.5417543369  10.5417543369  10.5417543369    6[1-(0),1-(0),6-(1,1,7),7-(1,1,27)]
   585-0.252213229647-0.252213229647-0.252213229647    7[1-(0),1-(0),6-(1,1,6),27-(7,7,8,8)]
   586 -0.94731940267 -0.94731940267 -0.94731940267    7[1-(0),1-(0),6-(1,1,6),27-(7,7,8,8)]
   587 0.415066961119 0.415066961119 0.415066961119    7[1-(0),1-(0),6-(1,1,6),27-(7,7,8,8)]
   588  18.8725935816  18.8725935816  18.8725935816    7[1-(0),1-(0),6-(1,1,6),27-(7,8)]
   589  19.6899764005  19.6899764005  19.6899764005    7[1-(0),1-(0),6-(1,1,6)]
   590   22.005924678   22.005924678   22.005924678    7[1-(0),1-(0),6-(1,1,6),27-(7,8)]
   591  3.12968078088  3.12968078088  3.12968078088    7[1-(0),1-(0),6-(1,1,6),27-(7,7,7,8)]
   592  3.80260411601  3.80260411601  3.80260411601    7[1-(0),1-(0),6-(1,1,6),27-(7,7,7,8)]
   593  6.07137860016  6.07137860016  6.07137860016    7[1-(0),1-(0),6-(1,1,6),27-(7,7,7,8)]
   594  6.65261821382  6.65261821382  6.65261821382    7[1-(0),1-(0),6-(1,1,6),27-(7,7,7,8)]
   595 0.799273101425 0.799273101425 0.799273101425    7[1-(0),1-(0),6-(1,1,6),27-(7,7,8,8)]
   596  2.46814771273  2.46814771273  2.46814771273    7[1-(0),1-(0),6-(1,1,6),27-(7,7,8,8)]
   597 0.271102687557 0.271102687557 0.271102687557    7[1-(0),1-(0),6-(1,1,6),27-(7,7,8,8)]
   598  16.6311418445  16.6311418445  16.6311418445    7[1-(0),1-(0),6-(1,1,6),27-(7,8)]
   599  14.6425444523  14.6425444523  14.6425444523    7[1-(0),1-(0),6-(1,1,6)]
   600  13.1747170727  13.1747170727  13.1747170727    7[1-(0),1-(0),6-(1,1,6),27-(7,8)]
   601  3.98695049021  3.98695049021  3.98695049021    7[1-(0),1-(0),6-(1,1,6),27-(7,7,7,8)]
   602  5.23912697086  5.23912697086  5.23912697086    7[1-(0),1-(0),6-(1,1,6),27-(7,7,7,8)]
   603  3.93514610068  3.93514610068  3.93514610068    7[1-(0),1-(0),6-(1,1,6),27-(7,7,7,8)]
   604  5.21618253259  5.21618253259  5.21618253259    7[1-(0),1-(0),6-(1,1,6),27-(7,7,7,8)]
   605  15.4614467868  15.4614467868  15.4614467868    7[1-(0),1-(0),6-(1,1,6),27-(7,7,8,8)]
   606  12.0887832261  12.0887832261  12.0887832261    7[1-(0),1-(0),6-(1,1,6),27-(7,7,8,8)]
   607  24.3851934183  24.3851934183  24.3851934183    7[1-(0),1-(0),6-(1,1,6),27-(7,7,8,8)]
   608  25.3445243132  25.3445243132  25.3445243132    7[1-(0),1-(0),6-(1,1,6),27-(7,8)]
   609  23.3056763553  23.3056763553  23.3056763553    7[1-(0),1-(0),6-(1,1,6)]
   610  25.0958902682  25.0958902682  25.0958902682    7[1-(0),1-(0),6-(1,1,6),27-(7,8)]
   611  19.1246069719  19.1246069719  19.1246069719    7[1-(0),1-(0),6-(1,1,6),27-(7,7,7,8)]
   612  21.8534687322  21.8534687322  21.8534687322    7[1-(0),1-(0),6-(1,1,6),27-(7,7,7,8)]
   613  30.8506437895  30.8506437895  30.8506437895    7[1-(0),1-(0),6-(1,1,6),27-(7,7,7,8)]
   614  5.62747561307  5.62747561307  5.62747561307    7[1-(0),1-(0),6-(1,1,6),27-(7,7,7,8)]
   615  1.82788268995  1.82788268995  1.82788268995    7[1-(0),1-(0),6-(1,1,6),27-(7,7,8,8)]
   616 0.650575478954 0.650575478954 0.650575478954    7[1-(0),1-(0),6-(1,1,6),27-(7,7,8,8)]
   617  15.4803066253  15.4803066253  15.4803066253    7[1-(0),1-(0),6-(1,1,6),27-(7,7,8,8)]
   618 -1.05931928208 -1.05931928208 -1.05931928208    7[1-(0),1-(0),6-(1,1,6),27-(7,8)]
   619-0.191685897419-0.191685897419-0.191685897419    7[1-(0),1-(0),6-(1,1,6)]
   620 -1.13377891244 -1.13377891244 -1.13377891244    7[1-(0),1-(0),6-(1,1,6),27-(7,8)]
   621  4.73429390421  4.73429390421  4.73429390421    7[1-(0),1-(0),6-(1,1,6),27-(7,7,7,8)]
   622  9.45427116966  9.45427116966  9.45427116966    7[1-(0),1-(0),6-(1,1,6),27-(7,7,7,8)]
   623 -4.10184948363 -4.10184948363 -4.10184948363    7[1-(0),1-(0),6-(1,1,6),27-(7,7,7,8)]
   624 0.546533948342 0.546533948342 0.546533948342    7[1-(0),1-(0),6-(1,1,6),27-(7,7,7,8)]
   625  12.6996380641  12.6996380641  12.6996380641    7[1-(0),1-(0),6-(1,1,6),27-(7,7,8)]
   626  14.8506940506  14.8506940506  14.8506940506    7[1-(0),1-(0),6-(1,1,6),27-(7,7,8)]
   627  15.9284641984  15.9284641984  15.9284641984    7[1-(0),1-(0),6-(1,1,6),27-(7,7,8)]
   628  11.3641192722  11.3641192722  11.3641192722    7[1-(0),1-(0),6-(1,1,6),27-(7,8)]
   629  9.32529465339  9.32529465339  9.32529465339    7[1-(0),1-(0),6-(1,1,6)]
   630  11.1155400379  11.1155400379  11.1155400379    7[1-(0),1-(0),6-(1,1,6),27-(7,8)]
   631  16.3627998645  16.3627998645  16.3627998645    7[1-(0),1-(0),6-(1,1,6),27-(7,7,7,8)]
   632  19.0916568066  19.0916568066  19.0916568066    7[1-(0),1-(0),6-(1,1,6),27-(7,7,7,8)]
   633  16.8701919309  16.8701919309  16.8701919309    7[1-(0),1-(0),6-(1,1,6),27-(7,7,7,8)]
   634  19.6078179336  19.6078179336  19.6078179336    7[1-(0),1-(0),6-(1,1,6),27-(7,7,7,8)]
   635  15.8082218077  15.8082218077  15.8082218077    7[1-(0),1-(0),6-(1,1,6),27-(7,7,8,8)]
   636  20.1546734695  20.1546734695  20.1546734695    7[1-(0),1-(0),6-(1,1,6),27-(7,7,8,8)]
   637  18.2422446602  18.2422446602  18.2422446602    7[1-(0),1-(0),6-(1,1,6),27-(7,7,8,8)]
   638  1.70255536395  1.70255536395  1.70255536395    7[1-(0),1-(0),6-(1,1,6),27-(7,8)]
   639  2.57016540947  2.57016540947  2.57016540947    7[1-(0),1-(0),6-(1,1,6)]
   640  1.62804092282  1.62804092282  1.62804092282    7[1-(0),1-(0),6-(1,1,6),27-(7,8)]
   641  24.2383706166  24.2383706166  24.2383706166    7[1-(0),1-(0),6-(1,1,6),27-(7,7,7,8)]
   642  23.4346134902  23.4346134902  23.4346134902    7[1-(0),1-(0),6-(1,1,6),27-(7,7,7,8)]
   643 -1.33992802007 -1.33992802007 -1.33992802007    7[1-(0),1-(0),6-(1,1,6),27-(7,7,7,8)]
   644 -2.21527797724 -2.21527797724 -2.21527797724    7[1-(0),1-(0),6-(1,1,6),27-(7,7,7,8)]
   645   14.779670929   14.779670929   14.779670929    7[1-(0),1-(0),6-(1,1,6),27-(7,7,8,8)]
   646  16.4485732242  16.4485732242  16.4485732242    7[1-(0),1-(0),6-(1,1,6),27-(7,7,8,8)]
   647    14.25155307    14.25155307    14.25155307    7[1-(0),1-(0),6-(1,1,6),27-(7,7,8,8)]
   648  13.8693289163  13.8693289163  13.8693289163    7[1-(0),1-(0),6-(1,1,6),27-(7,8)]
   649  11.8807073494  11.8807073494  11.8807073494    7[1-(0),1-(0),6-(1,1,6)]
   650  15.9366419062  15.9366419062  15.9366419062    7[1-(0),1-(0),6-(1,1,6),27-(7,8)]
   651  17.9673546122  17.9673546122  17.9673546122    7[1-(0),1-(0),6-(1,1,6),27-(7,7,7,8)]
   652  19.2195604756  19.2195604756  19.2195604756    7[1-(0),1-(0),6-(1,1,6),27-(7,7,7,8)]
   653  17.9155346261  17.9155346261  17.9155346261    7[1-(0),1-(0),6-(1,1,6),27-(7,7,7,8)]
   654  19.1966011092  19.1966011092  19.1966011092    7[1-(0),1-(0),6-(1,1,6),27-(7,7,7,8)]
   655  2.50965854773  2.50965854773  2.50965854773    7[1-(0),1-(0),6-(1,1,6),27-(7,7,8,8)]
   656  1.81452469081  1.81452469081  1.81452469081    7[1-(0),1-(0),6-(1,1,6),27-(7,7,8,8)]
   657  3.17688618366  3.17688618366  3.17688618366    7[1-(0),1-(0),6-(1,1,6),27-(7,7,8,8)]
   658  10.4158761148  10.4158761148  10.4158761148    7[1-(0),1-(0),6-(1,1,6),27-(7,8)]
   659  11.2332831084  11.2332831084  11.2332831084    7[1-(0),1-(0),6-(1,1,6)]
   660  13.5492086595  13.5492086595  13.5492086595    7[1-(0),1-(0),6-(1,1,6),27-(7,8)]
   661  5.89154626393  5.89154626393  5.89154626393    7[1-(0),1-(0),6-(1,1,6),27-(7,7,7,8)]
   662  6.56444021625  6.56444021625  6.56444021625    7[1-(0),1-(0),6-(1,1,6),27-(7,7,7,8)]
   663  8.83325967978  8.83325967978  8.83325967978    7[1-(0),1-(0),6-(1,1,6),27-(7,7,7,8)]
   664   9.4144692422   9.4144692422   9.4144692422    7[1-(0),1-(0),6-(1,1,6),27-(7,7,7,8)]
   665  3.38740305369  3.38740305369  3.38740305369    8[23-(8,8,8),23-(8,8,8,23,23),32-(8,8,8)]
   666   4.9227369839   4.9227369839   4.9227369839    8[23-(8,8,8),23-(8,8,8,23,23),23-(8,8,8,8,23,23)]
   667  5.35880628326  5.35880628326  5.35880628326    8[23-(8,8,8),23-(8,8,8,23,23),32-(8,8)]
   668  6.89035816114  6.89035816114  6.89035816114    8[23-(8,8,8),23-(8,8,8,23),23-(8,8,8,23,23)]
   669  2.67401941385  2.67401941385  2.67401941385    8[23-(8,8,8,23),23-(8,8,8,23,23),23-(8,8,8,23,23,23)]
   670  4.28771395442  4.28771395442  4.28771395442    8[23-(8,8,8,23,23),23-(8,8,8,23,23,23),23-(8,8,8,8,23,23)]
   671  3.50163188709  3.50163188709  3.50163188709    8[23-(8,8,8,23),23-(8,8,8,23,23,23),23-(8,8,8,23,23,23)]
   672  5.12519920564  5.12519920564  5.12519920564    8[23-(8,8,8,23,23),23-(8,8,8,23,23,23),23-(8,8,8,23,23,23)]
   673  5.50587951029  5.50587951029  5.50587951029    8[23-(8,8,8,23,23),23-(8,8,8,23,23),23-(8,8,8,23,23,23)]
   674  7.02886948379  7.02886948379  7.02886948379    8[23-(8,8,8,23,23),23-(8,8,8,23,23),23-(8,8,8,23,23,23)]
   675  7.35674900627  7.35674900627  7.35674900627    8[23-(8,8,8),23-(8,8,8,23,23),23-(8,8,8,23,23)]
   676  8.97582910762  8.97582910762  8.97582910762    8[23-(8,8,8),23-(8,8,8,23,23),32-(8,8,8)]
   677  8.20163400172  8.20163400172  8.20163400172    8[23-(8,8,8),23-(8,8,8,23,23),23-(8,8,8,8,23)]
   678   9.9106548565   9.9106548565   9.9106548565    8[23-(8,8,8),23-(8,8,8,23,23),32-(8,8)]
   679  7.36869102367  7.36869102367  7.36869102367    8[23-(8,8,8,23,23),23-(8,8,8,23,23),23-(8,8,8,8,23)]
   680  8.89275172958  8.89275172958  8.89275172958    8[23-(8,8,8,23),23-(8,8,8,23,23),23-(8,8,8,23,23)]
   681   7.6171766175   7.6171766175   7.6171766175    8[23-(8,8,8,23),23-(8,8,8,23,23),23-(8,8,8,8,23,23)]
   682   6.9093185829   6.9093185829   6.9093185829    8[23-(8,8,8,23,23),23-(8,8,8,23,23),23-(8,8,8,8,23,23)]
   683  5.74047360464  5.74047360464  5.74047360464    8[23-(8,8,8,8,23,23)]
   684  9.60959349562  9.60959349562  9.60959349562    8[23-(8,8,8,23),23-(8,8,8,23,23),32-(8,8)]
   685  8.82257763431  8.82257763431  8.82257763431    8[23-(8,8,8,23,23),23-(8,8,8,23,23),32-(8,8,8)]
   686  2.64089353299  2.64089353299  2.64089353299    8[23-(8,8,8,23),23-(8,8,8,23),32-(8,8,8)]
   687  3.75484604355  3.75484604355  3.75484604355    8[23-(8,8,8,23),23-(8,8,8,23),23-(8,8,8,23,23)]
   688  4.77553929943  4.77553929943  4.77553929943    8[23-(8,8,8,23),23-(8,8,8,8,23),32-(8,8)]
   689   5.6025943633   5.6025943633   5.6025943633    8[23-(8,8,8,23),23-(8,8,8,23,23),23-(8,8,8,8,23)]
   690  6.86827202702  6.86827202702  6.86827202702    8[23-(8,8,8,8,23),27-(7,7,7,7)]
   691  2.68459749001  2.68459749001  2.68459749001    8[32-(8,8),32-(8,8,8)]
   692 0.647639745142 0.647639745142 0.647639745142    8[27-(7,7),27-(7,7,7,8),32-(8,8,8)]
   693  11.1487763577  11.1487763577  11.1487763577    8[32-(8,8),32-(8,8,8)]
   694  10.2146087833  10.2146087833  10.2146087833    8[27-(7,7,7,8),32-(8,8,8)]
   695 -1.58835518983 -1.58835518983 -1.58835518983    8[23-(8,8,8),23-(8,8,8,23,23),32-(8,8,8)]
   696-0.022887318858-0.022887318858-0.022887318858    8[23-(8,8,8),23-(8,8,8,23,23),23-(8,8,8,8,23,23)]
   697  24.2888562767  24.2888562767  24.2888562767    8[23-(8,8,8),23-(8,8,8,23,23),32-(8,8)]
   698 -2.05333226632 -2.05333226632 -2.05333226632    8[23-(8,8,8),23-(8,8,8,23),23-(8,8,8,23,23)]
   699  27.4672584834  27.4672584834  27.4672584834    8[23-(8,8,8,23),23-(8,8,8,23,23),23-(8,8,8,23,23,23)]
   700  1.08331398721  1.08331398721  1.08331398721    8[23-(8,8,8,23,23),23-(8,8,8,23,23,23),23-(8,8,8,8,23,23)]
   701  27.0794124017  27.0794124017  27.0794124017    8[23-(8,8,8,23),23-(8,8,8,23,23,23),23-(8,8,8,23,23,23)]
   702   0.6182839451   0.6182839451   0.6182839451    8[23-(8,8,8,23,23),23-(8,8,8,23,23,23),23-(8,8,8,23,23,23)]
   703  25.1559381973  25.1559381973  25.1559381973    8[23-(8,8,8,23,23),23-(8,8,8,23,23),23-(8,8,8,23,23,23)]
   704  26.9267087478  26.9267087478  26.9267087478    8[23-(8,8,8,23,23),23-(8,8,8,23,23),23-(8,8,8,23,23,23)]
   705  23.4172540053  23.4172540053  23.4172540053    8[23-(8,8,8),23-(8,8,8,23,23),23-(8,8,8,23,23)]
   706  24.9124379416  24.9124379416  24.9124379416    8[23-(8,8,8),23-(8,8,8,23,23),32-(8,8,8)]
   707  22.3300487533  22.3300487533  22.3300487533    8[23-(8,8,8),23-(8,8,8,23,23),23-(8,8,8,8,23)]
   708  23.7711912334  23.7711912334  23.7711912334    8[23-(8,8,8),23-(8,8,8,23,23),32-(8,8)]
   709  22.6020652116  22.6020652116  22.6020652116    8[23-(8,8,8,23,23),23-(8,8,8,23,23),23-(8,8,8,8,23)]
   710   24.353815381   24.353815381   24.353815381    8[23-(8,8,8,23),23-(8,8,8,23,23),23-(8,8,8,23,23)]
   711 -0.06077895493 -0.06077895493 -0.06077895493    8[23-(8,8,8,23),23-(8,8,8,23,23),23-(8,8,8,8,23,23)]
   712  1.00607205232  1.00607205232  1.00607205232    8[23-(8,8,8,23,23),23-(8,8,8,23,23),23-(8,8,8,8,23,23)]
   713  2.51596035458  2.51596035458  2.51596035458    8[23-(8,8,8,8,23,23)]
   714  -1.5775301443  -1.5775301443  -1.5775301443    8[23-(8,8,8,23),23-(8,8,8,23,23),32-(8,8)]
   715-0.395622013081-0.395622013081-0.395622013081    8[23-(8,8,8,23,23),23-(8,8,8,23,23),32-(8,8,8)]
   716  24.7855000087  24.7855000087  24.7855000087    8[23-(8,8,8,23),23-(8,8,8,23),32-(8,8,8)]
   717   24.349146734   24.349146734   24.349146734    8[23-(8,8,8,23),23-(8,8,8,23),23-(8,8,8,23,23)]
   718  22.6508542423  22.6508542423  22.6508542423    8[23-(8,8,8,23),23-(8,8,8,8,23),32-(8,8)]
   719  22.4834487656  22.4834487656  22.4834487656    8[23-(8,8,8,23),23-(8,8,8,23,23),23-(8,8,8,8,23)]
   720  20.3202886703  20.3202886703  20.3202886703    8[23-(8,8,8,8,23),27-(7,7,7,7)]
   721  23.9250870389  23.9250870389  23.9250870389    8[32-(8,8),32-(8,8,8)]
   722  26.1909028039  26.1909028039  26.1909028039    8[27-(7,7),27-(7,7,7,8),32-(8,8,8)]
   723  25.7325946009  25.7325946009  25.7325946009    8[32-(8,8),32-(8,8,8)]
   724  26.6936866482  26.6936866482  26.6936866482    8[27-(7,7,7,8),32-(8,8,8)]
   725  28.9602216039  28.9602216039  28.9602216039    8[23-(8,8,8),23-(8,8,8,23,23),32-(8,8,8)]
   726  30.6395381058  30.6395381058  30.6395381058    8[23-(8,8,8),23-(8,8,8,23,23),23-(8,8,8,8,23,23)]
   727  29.7495967032  29.7495967032  29.7495967032    8[23-(8,8,8),23-(8,8,8,23,23),32-(8,8)]
   728  3.37727254844  3.37727254844  3.37727254844    8[23-(8,8,8),23-(8,8,8,23),23-(8,8,8,23,23)]
   729  27.2155377741  27.2155377741  27.2155377741    8[23-(8,8,8,23),23-(8,8,8,23,23),23-(8,8,8,23,23,23)]
   730  29.1741198935  29.1741198935  29.1741198935    8[23-(8,8,8,23,23),23-(8,8,8,23,23,23),23-(8,8,8,8,23,23)]
   731  25.6188796627  25.6188796627  25.6188796627    8[23-(8,8,8,23),23-(8,8,8,23,23,23),23-(8,8,8,23,23,23)]
   732  27.3596408632  27.3596408632  27.3596408632    8[23-(8,8,8,23,23),23-(8,8,8,23,23,23),23-(8,8,8,23,23,23)]
   733  24.7802808833  24.7802808833  24.7802808833    8[23-(8,8,8,23,23),23-(8,8,8,23,23),23-(8,8,8,23,23,23)]
   734  26.7285230286  26.7285230286  26.7285230286    8[23-(8,8,8,23,23),23-(8,8,8,23,23),23-(8,8,8,23,23,23)]
   735  25.5027009374  25.5027009374  25.5027009374    8[23-(8,8,8),23-(8,8,8,23,23),23-(8,8,8,23,23)]
   736  27.2624139032  27.2624139032  27.2624139032    8[23-(8,8,8),23-(8,8,8,23,23),32-(8,8,8)]
   737-0.635489724741-0.635489724741-0.635489724741    8[23-(8,8,8),23-(8,8,8,23,23),23-(8,8,8,8,23)]
   738  1.06348362375  1.06348362375  1.06348362375    8[23-(8,8,8),23-(8,8,8,23,23),32-(8,8)]
   739 0.908958997744 0.908958997744 0.908958997744    8[23-(8,8,8,23,23),23-(8,8,8,23,23),23-(8,8,8,8,23)]
   740  2.87166541268  2.87166541268  2.87166541268    8[23-(8,8,8,23),23-(8,8,8,23,23),23-(8,8,8,23,23)]
   741  3.57839863949  3.57839863949  3.57839863949    8[23-(8,8,8,23),23-(8,8,8,23,23),23-(8,8,8,8,23,23)]
   742  2.04684255269  2.04684255269  2.04684255269    8[23-(8,8,8,23,23),23-(8,8,8,23,23),23-(8,8,8,8,23,23)]
   743  4.01214665676  4.01214665676  4.01214665676    8[23-(8,8,8,8,23,23)]
   744  3.11639002045  3.11639002045  3.11639002045    8[23-(8,8,8,23),23-(8,8,8,23,23),32-(8,8)]
   745  1.32486271452  1.32486271452  1.32486271452    8[23-(8,8,8,23,23),23-(8,8,8,23,23),32-(8,8,8)]
   746  26.1912557464  26.1912557464  26.1912557464    8[23-(8,8,8,23),23-(8,8,8,23),32-(8,8,8)]
   747   24.824011644   24.824011644   24.824011644    8[23-(8,8,8,23),23-(8,8,8,23),23-(8,8,8,23,23)]
   748  26.9597081662  26.9597081662  26.9597081662    8[23-(8,8,8,23),23-(8,8,8,8,23),32-(8,8)]
   749  25.4696441179  25.4696441179  25.4696441179    8[23-(8,8,8,23),23-(8,8,8,23,23),23-(8,8,8,8,23)]
   750  26.2799073167  26.2799073167  26.2799073167    8[23-(8,8,8,8,23),27-(7,7,7,7)]
   751  27.8488935494  27.8488935494  27.8488935494    8[32-(8,8),32-(8,8,8)]
   752  21.8251599492  21.8251599492  21.8251599492    8[27-(7,7),27-(7,7,7,8),32-(8,8,8)]
   753  1.71228815242  1.71228815242  1.71228815242    8[32-(8,8),32-(8,8,8)]
   754-0.360328522051-0.360328522051-0.360328522051    8[27-(7,7,7,8),32-(8,8,8)]
   755  17.5418958649  17.5418958649  17.5418958649    8[23-(8,8,8),23-(8,8,8,23,23),32-(8,8,8)]
   756  18.9633811642  18.9633811642  18.9633811642    8[23-(8,8,8),23-(8,8,8,23,23),23-(8,8,8,8,23,23)]
   757  16.6403354617  16.6403354617  16.6403354617    8[23-(8,8,8),23-(8,8,8,23,23),32-(8,8)]
   758  18.2020229514  18.2020229514  18.2020229514    8[23-(8,8,8),23-(8,8,8,23),23-(8,8,8,23,23)]
   759  -8.2927902718  -8.2927902718  -8.2927902718    8[23-(8,8,8,23),23-(8,8,8,23,23),23-(8,8,8,23,23,23)]
   760 -7.06082234688 -7.06082234688 -7.06082234688    8[23-(8,8,8,23,23),23-(8,8,8,23,23,23),23-(8,8,8,8,23,23)]
   761 -6.25636576896 -6.25636576896 -6.25636576896    8[23-(8,8,8,23),23-(8,8,8,23,23,23),23-(8,8,8,23,23,23)]
   762  -4.8738881075  -4.8738881075  -4.8738881075    8[23-(8,8,8,23,23),23-(8,8,8,23,23,23),23-(8,8,8,23,23,23)]
   763 -5.33699357066 -5.33699357066 -5.33699357066    8[23-(8,8,8,23,23),23-(8,8,8,23,23),23-(8,8,8,23,23,23)]
   764 -3.99147519205 -3.99147519205 -3.99147519205    8[23-(8,8,8,23,23),23-(8,8,8,23,23),23-(8,8,8,23,23,23)]
   765  22.0135716792  22.0135716792  22.0135716792    8[23-(8,8,8),23-(8,8,8,23,23),23-(8,8,8,23,23)]
   766 -4.59267724898 -4.59267724898 -4.59267724898    8[23-(8,8,8),23-(8,8,8,23,23),32-(8,8,8)]
   767  19.9486420848  19.9486420848  19.9486420848    8[23-(8,8,8),23-(8,8,8,23,23),23-(8,8,8,8,23)]
   768  21.3998320712  21.3998320712  21.3998320712    8[23-(8,8,8),23-(8,8,8,23,23),32-(8,8)]
   769  17.8432668425  17.8432668425  17.8432668425    8[23-(8,8,8,23,23),23-(8,8,8,23,23),23-(8,8,8,8,23)]
   770  19.1563713029  19.1563713029  19.1563713029    8[23-(8,8,8,23),23-(8,8,8,23,23),23-(8,8,8,23,23)]
   771 -7.24053137192 -7.24053137192 -7.24053137192    8[23-(8,8,8,23),23-(8,8,8,23,23),23-(8,8,8,8,23,23)]
   772 -5.34998231248 -5.34998231248 -5.34998231248    8[23-(8,8,8,23,23),23-(8,8,8,23,23),23-(8,8,8,8,23,23)]
   773 -6.97424309253 -6.97424309253 -6.97424309253    8[23-(8,8,8,8,23,23)]
   774  21.6579429359  21.6579429359  21.6579429359    8[23-(8,8,8,23),23-(8,8,8,23,23),32-(8,8)]
   775  -4.1164374883  -4.1164374883  -4.1164374883    8[23-(8,8,8,23,23),23-(8,8,8,23,23),32-(8,8,8)]
   776  17.9774074003  17.9774074003  17.9774074003    8[23-(8,8,8,23),23-(8,8,8,23),32-(8,8,8)]
   777  20.0222507385  20.0222507385  20.0222507385    8[23-(8,8,8,23),23-(8,8,8,23),23-(8,8,8,23,23)]
   778  17.2089549805  17.2089549805  17.2089549805    8[23-(8,8,8,23),23-(8,8,8,8,23),32-(8,8)]
   779   19.358668616   19.358668616   19.358668616    8[23-(8,8,8,23),23-(8,8,8,23,23),23-(8,8,8,8,23)]
   780  17.6509229856  17.6509229856  17.6509229856    8[23-(8,8,8,8,23),27-(7,7,7,7)]
   781  15.5030605846  15.5030605846  15.5030605846    8[32-(8,8),32-(8,8,8)]
   782  16.2319129949  16.2319129949  16.2319129949    8[27-(7,7),27-(7,7,7,8),32-(8,8,8)]
   783 -4.01024758882 -4.01024758882 -4.01024758882    8[32-(8,8),32-(8,8,8)]
   784  -1.9107064414  -1.9107064414  -1.9107064414    8[27-(7,7,7,8),32-(8,8,8)]
   785   14.979793363   14.979793363   14.979793363    8[23-(8,8,8),23-(8,8,8,23,23),32-(8,8,8)]
   786  16.6591096142  16.6591096142  16.6591096142    8[23-(8,8,8),23-(8,8,8,23,23),23-(8,8,8,8,23,23)]
   787  15.7692021899  15.7692021899  15.7692021899    8[23-(8,8,8),23-(8,8,8,23,23),32-(8,8)]
   788   17.357677311   17.357677311   17.357677311    8[23-(8,8,8),23-(8,8,8,23),23-(8,8,8,23,23)]
   789  13.2350944936  13.2350944936  13.2350944936    8[23-(8,8,8,23),23-(8,8,8,23,23),23-(8,8,8,23,23,23)]
   790  15.1936769194  15.1936769194  15.1936769194    8[23-(8,8,8,23,23),23-(8,8,8,23,23,23),23-(8,8,8,8,23,23)]
   791  11.6384464922  11.6384464922  11.6384464922    8[23-(8,8,8,23),23-(8,8,8,23,23,23),23-(8,8,8,23,23,23)]
   792  13.3792087232  13.3792087232  13.3792087232    8[23-(8,8,8,23,23),23-(8,8,8,23,23,23),23-(8,8,8,23,23,23)]
   793   10.799880382   10.799880382   10.799880382    8[23-(8,8,8,23,23),23-(8,8,8,23,23),23-(8,8,8,23,23,23)]
   794  12.7481204664  12.7481204664  12.7481204664    8[23-(8,8,8,23,23),23-(8,8,8,23,23),23-(8,8,8,23,23,23)]
   795  11.5223302924  11.5223302924  11.5223302924    8[23-(8,8,8),23-(8,8,8,23,23),23-(8,8,8,23,23)]
   796  13.2820442886  13.2820442886  13.2820442886    8[23-(8,8,8),23-(8,8,8,23,23),32-(8,8,8)]
   797  13.3449557002  13.3449557002  13.3449557002    8[23-(8,8,8),23-(8,8,8,23,23),23-(8,8,8,8,23)]
   798  15.0439312768  15.0439312768  15.0439312768    8[23-(8,8,8),23-(8,8,8,23,23),32-(8,8)]
   799  14.8893952319  14.8893952319  14.8893952319    8[23-(8,8,8,23,23),23-(8,8,8,23,23),23-(8,8,8,8,23)]
   800   16.852099753   16.852099753   16.852099753    8[23-(8,8,8,23),23-(8,8,8,23,23),23-(8,8,8,23,23)]
   801  17.5587928743  17.5587928743  17.5587928743    8[23-(8,8,8,23),23-(8,8,8,23,23),23-(8,8,8,8,23,23)]
   802  16.0272220265  16.0272220265  16.0272220265    8[23-(8,8,8,23,23),23-(8,8,8,23,23),23-(8,8,8,8,23,23)]
   803  17.9925038498  17.9925038498  17.9925038498    8[23-(8,8,8,8,23,23)]
   804  17.0968134431  17.0968134431  17.0968134431    8[23-(8,8,8,23),23-(8,8,8,23,23),32-(8,8)]
   805  15.3052697608  15.3052697608  15.3052697608    8[23-(8,8,8,23,23),23-(8,8,8,23,23),32-(8,8,8)]
   806   12.210834496   12.210834496   12.210834496    8[23-(8,8,8,23),23-(8,8,8,23),32-(8,8,8)]
   807  10.8436032887  10.8436032887  10.8436032887    8[23-(8,8,8,23),23-(8,8,8,23),23-(8,8,8,23,23)]
   808  12.9793224259  12.9793224259  12.9793224259    8[23-(8,8,8,23),23-(8,8,8,8,23),32-(8,8)]
   809  11.4892666494  11.4892666494  11.4892666494    8[23-(8,8,8,23),23-(8,8,8,23,23),23-(8,8,8,8,23)]
   810  12.2995583676  12.2995583676  12.2995583676    8[23-(8,8,8,8,23),27-(7,7,7,7)]
   811  13.8684798188  13.8684798188  13.8684798188    8[32-(8,8),32-(8,8,8)]
   812  13.3684496401  13.3684496401  13.3684496401    8[27-(7,7),27-(7,7,7),32-(8,8,8)]
   813  15.6927297897  15.6927297897  15.6927297897    8[32-(8,8),32-(8,8,8)]
   814  13.6200973515  13.6200973515  13.6200973515    8[27-(7,7,7,8),32-(8,8,8)]
   815  20.3037937108  20.3037937108  20.3037937108    8[23-(8,8,8),23-(8,8,8,23,23),32-(8,8,8)]
   816  21.7252792608  21.7252792608  21.7252792608    8[23-(8,8,8),23-(8,8,8,23,23),23-(8,8,8,8,23,23)]
   817    19.40219958    19.40219958    19.40219958    8[23-(8,8,8),23-(8,8,8,23,23),32-(8,8)]
   818  20.9638877939  20.9638877939  20.9638877939    8[23-(8,8,8),23-(8,8,8,23),23-(8,8,8,23,23)]
   819  22.4299226137  22.4299226137  22.4299226137    8[23-(8,8,8,23),23-(8,8,8,23,23),23-(8,8,8,23,23,23)]
   820  23.6618902322  23.6618902322  23.6618902322    8[23-(8,8,8,23,23),23-(8,8,8,23,23,23),23-(8,8,8,8,23,23)]
   821  24.4663370066  24.4663370066  24.4663370066    8[23-(8,8,8,23),23-(8,8,8,23,23,23),23-(8,8,8,23,23,23)]
   822 -2.11198636245 -2.11198636245 -2.11198636245    8[23-(8,8,8,23,23),23-(8,8,8,23,23,23),23-(8,8,8,23,23,23)]
   823 -2.57512346434 -2.57512346434 -2.57512346434    8[23-(8,8,8,23,23),23-(8,8,8,23,23),23-(8,8,8,23,23,23)]
   824 -1.22960302476 -1.22960302476 -1.22960302476    8[23-(8,8,8,23,23),23-(8,8,8,23,23),23-(8,8,8,23,23,23)]
   825 -3.18538807078 -3.18538807078 -3.18538807078    8[23-(8,8,8),23-(8,8,8,23,23),23-(8,8,8,23,23)]
   826 -1.83083802942 -1.83083802942 -1.83083802942    8[23-(8,8,8),23-(8,8,8,23,23),32-(8,8,8)]
   827  -5.2503337352  -5.2503337352  -5.2503337352    8[23-(8,8,8),23-(8,8,8,23,23),23-(8,8,8,8,23)]
   828 -3.79914597686 -3.79914597686 -3.79914597686    8[23-(8,8,8),23-(8,8,8,23,23),32-(8,8)]
   829  20.6051002134  20.6051002134  20.6051002134    8[23-(8,8,8,23,23),23-(8,8,8,23,23),23-(8,8,8,8,23)]
   830 -6.04259343234 -6.04259343234 -6.04259343234    8[23-(8,8,8,23),23-(8,8,8,23,23),23-(8,8,8,23,23)]
   831  23.4821439982  23.4821439982  23.4821439982    8[23-(8,8,8,23),23-(8,8,8,23,23),23-(8,8,8,8,23,23)]
   832 -2.58809218129 -2.58809218129 -2.58809218129    8[23-(8,8,8,23,23),23-(8,8,8,23,23),23-(8,8,8,8,23,23)]
   833  23.7484693195  23.7484693195  23.7484693195    8[23-(8,8,8,8,23,23)]
   834 -3.54101088182 -3.54101088182 -3.54101088182    8[23-(8,8,8,23),23-(8,8,8,23,23),32-(8,8)]
   835  -1.3545749296  -1.3545749296  -1.3545749296    8[23-(8,8,8,23,23),23-(8,8,8,23,23),32-(8,8,8)]
   836  20.7392982557  20.7392982557  20.7392982557    8[23-(8,8,8,23),23-(8,8,8,23),32-(8,8,8)]
   837  22.7841286988  22.7841286988  22.7841286988    8[23-(8,8,8,23),23-(8,8,8,23),23-(8,8,8,23,23)]
   838  19.9708103258  19.9708103258  19.9708103258    8[23-(8,8,8,23),23-(8,8,8,8,23),32-(8,8)]
   839  22.1205156896  22.1205156896  22.1205156896    8[23-(8,8,8,23),23-(8,8,8,23,23),23-(8,8,8,8,23)]
   840  20.4127415398  20.4127415398  20.4127415398    8[23-(8,8,8,8,23),27-(7,7,7,7)]
   841  18.2649439201  18.2649439201  18.2649439201    8[32-(8,8),32-(8,8,8)]
   842  18.9938321189  18.9938321189  18.9938321189    8[27-(7,7),27-(7,7,7,8),32-(8,8,8)]
   843 -1.24841962106 -1.24841962106 -1.24841962106    8[32-(8,8),32-(8,8,8)]
   844 0.851137290026 0.851137290026 0.851137290026    8[27-(7,7,7,8),32-(8,8,8)]
   845  12.3920701546  12.3920701546  12.3920701546    8[23-(8,8,8),23-(8,8,8,23,23),32-(8,8,8)]
   846  13.9575401701  13.9575401701  13.9575401701    8[23-(8,8,8),23-(8,8,8,23,23),23-(8,8,8,8,23,23)]
   847  10.3084956858  10.3084956858  10.3084956858    8[23-(8,8,8),23-(8,8,8,23,23),32-(8,8)]
   848  11.9271073657  11.9271073657  11.9271073657    8[23-(8,8,8),23-(8,8,8,23),23-(8,8,8,23,23)]
   849  13.4868516321  13.4868516321  13.4868516321    8[23-(8,8,8,23),23-(8,8,8,23,23),23-(8,8,8,23,23,23)]
   850  15.0637131795  15.0637131795  15.0637131795    8[23-(8,8,8,23,23),23-(8,8,8,23,23,23),23-(8,8,8,8,23,23)]
   851   13.098975332   13.098975332   13.098975332    8[23-(8,8,8,23),23-(8,8,8,23,23,23),23-(8,8,8,23,23,23)]
   852  14.5986498555  14.5986498555  14.5986498555    8[23-(8,8,8,23,23),23-(8,8,8,23,23,23),23-(8,8,8,23,23,23)]
   853  11.1754865059  11.1754865059  11.1754865059    8[23-(8,8,8,23,23),23-(8,8,8,23,23),23-(8,8,8,23,23,23)]
   854  12.9462620695  12.9462620695  12.9462620695    8[23-(8,8,8,23,23),23-(8,8,8,23,23),23-(8,8,8,23,23,23)]
   855  9.43681339854  9.43681339854  9.43681339854    8[23-(8,8,8),23-(8,8,8,23,23),23-(8,8,8,23,23)]
   856  10.9320007048  10.9320007048  10.9320007048    8[23-(8,8,8),23-(8,8,8,23,23),32-(8,8,8)]
   857  8.34964048157  8.34964048157  8.34964048157    8[23-(8,8,8),23-(8,8,8,23,23),23-(8,8,8,8,23)]
   858  9.79078502267  9.79078502267  9.79078502267    8[23-(8,8,8),23-(8,8,8,23,23),32-(8,8)]
   859  8.62168729745  8.62168729745  8.62168729745    8[23-(8,8,8,23,23),23-(8,8,8,23,23),23-(8,8,8,8,23)]
   860    10.37344287    10.37344287    10.37344287    8[23-(8,8,8,23),23-(8,8,8,23,23),23-(8,8,8,23,23)]
   861  13.9196414042  13.9196414042  13.9196414042    8[23-(8,8,8,23),23-(8,8,8,23,23),23-(8,8,8,8,23,23)]
   862  14.9864639477  14.9864639477  14.9864639477    8[23-(8,8,8,23,23),23-(8,8,8,23,23),23-(8,8,8,8,23,23)]
   863  16.4963821062  16.4963821062  16.4963821062    8[23-(8,8,8,8,23,23)]
   864  12.4028785731  12.4028785731  12.4028785731    8[23-(8,8,8,23),23-(8,8,8,23,23),32-(8,8)]
   865  13.5847536173  13.5847536173  13.5847536173    8[23-(8,8,8,23,23),23-(8,8,8,23,23),32-(8,8,8)]
   866  10.8050986997  10.8050986997  10.8050986997    8[23-(8,8,8,23),23-(8,8,8,23),32-(8,8,8)]
   867  10.3687170448  10.3687170448  10.3687170448    8[23-(8,8,8,23),23-(8,8,8,23),23-(8,8,8,23,23)]
   868  8.67046571688  8.67046571688  8.67046571688    8[23-(8,8,8,23),23-(8,8,8,8,23),32-(8,8)]
   869  8.50302996621  8.50302996621  8.50302996621    8[23-(8,8,8,23),23-(8,8,8,23,23),23-(8,8,8,8,23)]
   870  6.33989081483  6.33989081483  6.33989081483    8[23-(8,8,8,8,23),27-(7,7,7,7)]
   871  9.94472009807  9.94472009807  9.94472009807    8[32-(8,8),32-(8,8,8)]
   872  12.2105256417  12.2105256417  12.2105256417    8[27-(7,7),27-(7,7,7,8),32-(8,8,8)]
   873  11.7521725708  11.7521725708  11.7521725708    8[32-(8,8),32-(8,8,8)]
   874  12.7132299157  12.7132299157  12.7132299157    8[27-(7,7,7,8),32-(8,8,8)]
   875  6.14924731428  6.14924731428  6.14924731428    8[23-(8,8,8),23-(8,8,8,23,23),32-(8,8,8)]
   876  7.68457909996  7.68457909996  7.68457909996    8[23-(8,8,8),23-(8,8,8,23,23),23-(8,8,8,8,23,23)]
   877  8.12063647909  8.12063647909  8.12063647909    8[23-(8,8,8),23-(8,8,8,23,23),32-(8,8)]
   878  9.65218813417  9.65218813417  9.65218813417    8[23-(8,8,8),23-(8,8,8,23),23-(8,8,8,23,23)]
   879   5.4358958702   5.4358958702   5.4358958702    8[23-(8,8,8,23),23-(8,8,8,23,23),23-(8,8,8,23,23,23)]
   880   7.0495843671   7.0495843671   7.0495843671    8[23-(8,8,8,23,23),23-(8,8,8,23,23,23),23-(8,8,8,8,23,23)]
   881  6.26353856177  6.26353856177  6.26353856177    8[23-(8,8,8,23),23-(8,8,8,23,23,23),23-(8,8,8,23,23,23)]
   882  7.88710290027  7.88710290027  7.88710290027    8[23-(8,8,8,23,23),23-(8,8,8,23,23,23),23-(8,8,8,23,23,23)]
   883  8.26780080675  8.26780080675  8.26780080675    8[23-(8,8,8,23,23),23-(8,8,8,23,23),23-(8,8,8,23,23,23)]
   884  9.79078576707  9.79078576707  9.79078576707    8[23-(8,8,8,23,23),23-(8,8,8,23,23),23-(8,8,8,23,23,23)]
   885   10.118659218   10.118659218   10.118659218    8[23-(8,8,8),23-(8,8,8,23,23),23-(8,8,8,23,23)]
   886  11.7377359494  11.7377359494  11.7377359494    8[23-(8,8,8),23-(8,8,8,23,23),32-(8,8)]
   887  10.9635118785  10.9635118785  10.9635118785    8[23-(8,8,8),23-(8,8,8,23,23),23-(8,8,8,8,23)]
   888  12.6725306723  12.6725306723  12.6725306723    8[23-(8,8,8),23-(8,8,8,23,23),32-(8,8)]
   889  10.1305385428  10.1305385428  10.1305385428    8[23-(8,8,8,23,23),23-(8,8,8,23,23),23-(8,8,8,8,23)]
   890  11.6545938456  11.6545938456  11.6545938456    8[23-(8,8,8,23),23-(8,8,8,23,23),23-(8,8,8,23,23)]
   891  10.3790258634  10.3790258634  10.3790258634    8[23-(8,8,8,23),23-(8,8,8,23,23),23-(8,8,8,8,23,23)]
   892  9.67119629254  9.67119629254  9.67119629254    8[23-(8,8,8,23,23),23-(8,8,8,23,23),23-(8,8,8,8,23,23)]
   893  8.50232145801  8.50232145801  8.50232145801    8[23-(8,8,8,8,23,23)]
   894  12.3714543833  12.3714543833  12.3714543833    8[23-(8,8,8,23),23-(8,8,8,23,23),32-(8,8)]
   895  11.5844716089  11.5844716089  11.5844716089    8[23-(8,8,8,23,23),23-(8,8,8,23,23),32-(8,8)]
   896  5.40276444699  5.40276444699  5.40276444699    8[23-(8,8,8,23),23-(8,8,8,23),32-(8,8,8)]
   897  6.51674533771  6.51674533771  6.51674533771    8[23-(8,8,8,23),23-(8,8,8,23),23-(8,8,8,23,23)]
   898  7.53739742982  7.53739742982  7.53739742982    8[23-(8,8,8,23),23-(8,8,8,8,23),32-(8,8)]
   899  8.36448276772  8.36448276772  8.36448276772    8[23-(8,8,8,23),23-(8,8,8,23,23),23-(8,8,8,8,23)]
   900   9.6301394875   9.6301394875   9.6301394875    8[23-(8,8,8,8,23),27-(7,7,7,7)]
   901  5.44643403588  5.44643403588  5.44643403588    8[32-(8,8),32-(8,8,8)]
   902  3.40948651232  3.40948651232  3.40948651232    8[27-(7,7),27-(7,7,7,8),32-(8,8,8)]
   903  13.9106679928  13.9106679928  13.9106679928    8[32-(8,8),32-(8,8)]
