# Supplementary material for: A collection of forcefield precursors for metal–organic frameworks
Source: RSC Adv. 2019 Nov 13;9(63):36492–507. doi: 10.1039/c9ra07327b (PMC9075174; doi:10.1039/c9ra07327b)
Supplement: RA-009-C9RA07327B-s3131 [file RA-009-C9RA07327B-s3131.txt]

FEWWOV_clean

19.074    0.00000000    0.00000000
0.0    19.652    0.00000000
0.0    -9.826    17.01913124

     1     11.4711036     11.4711036     11.4711036    27[7-(6),7-(6),7-(6,6),7-(6,6)]
     2     11.4711036     11.4711036     11.4711036    27[7-(6),7-(6),7-(6,6),7-(6,6)]
     3     11.4711036     11.4711036     11.4711036    27[7-(6),7-(6),7-(6,6),7-(6,6)]
     4      1.9341036      1.9341036      1.9341036    27[7-(6),7-(6),7-(6,6),7-(6,6)]
     5      1.9341036      1.9341036      1.9341036    27[7-(6),7-(6),7-(6,6)]
     6      1.9341036      1.9341036      1.9341036    27[7-(6),7-(6),7-(6,6),7-(6,6)]
     7     10.8111432     10.8111432     10.8111432    1[6-(6,7)]
     8     10.5593664     10.5593664     10.5593664    1[6-(6,6)]
     9     10.5078666     10.5078666     10.5078666    1[6-(6,6)]
    10     11.5931772     11.5931772     11.5931772    1[6-(6,7)]
    11      0.5302572      0.5302572      0.5302572    1[6-(6,7)]
    12     17.5900428     17.5900428     17.5900428    1[6-(6,6)]
    13     15.7608462     15.7608462     15.7608462    1[6-(6,6)]
    14     18.0554484     18.0554484     18.0554484    1[6-(6,7)]
    15       9.861258       9.861258       9.861258    1[6-(6,7)]
    16     10.1549976     10.1549976     10.1549976    1[6-(6,6)]
    17     11.6980842     11.6980842     11.6980842    1[6-(6,6)]
    18      13.304115      13.304115      13.304115    1[6-(6,7)]
    19       12.97032       12.97032       12.97032    1[6-(6,7)]
    20     16.3826586     16.3826586     16.3826586    1[6-(6,6)]
    21     16.6248984     16.6248984     16.6248984    1[6-(6,6)]
    22     14.4428328     14.4428328     14.4428328    1[6-(6,7)]
    23     10.8111432     10.8111432     10.8111432    1[6-(6,7)]
    24     10.5593664     10.5593664     10.5593664    1[6-(6,6)]
    25     10.5078666     10.5078666     10.5078666    1[6-(6,6)]
    26     11.5931772     11.5931772     11.5931772    1[6-(6,7)]
    27      0.5302572      0.5302572      0.5302572    1[6-(6,7)]
    28     17.5900428     17.5900428     17.5900428    1[6-(6,6)]
    29     15.7608462     15.7608462     15.7608462    1[6-(6,6)]
    30     18.0554484     18.0554484     18.0554484    1[6-(6,7)]
    31       9.861258       9.861258       9.861258    1[6-(6,7)]
    32     10.1549976     10.1549976     10.1549976    1[6-(6,6)]
    33     11.6980842     11.6980842     11.6980842    1[6-(6,6)]
    34      13.304115      13.304115      13.304115    1[6-(6,7)]
    35       12.97032       12.97032       12.97032    1[6-(6,7)]
    36     16.3826586     16.3826586     16.3826586    1[6-(6,6)]
    37     16.6248984     16.6248984     16.6248984    1[6-(6,6)]
    38     14.4428328     14.4428328     14.4428328    1[6-(6,7)]
    39     10.8111432     10.8111432     10.8111432    1[6-(6,7)]
    40     10.5593664     10.5593664     10.5593664    1[6-(6,6)]
    41     10.5078666     10.5078666     10.5078666    1[6-(6,6)]
    42     11.5931772     11.5931772     11.5931772    1[6-(6,7)]
    43      0.5302572      0.5302572      0.5302572    1[6-(6,7)]
    44     17.5900428     17.5900428     17.5900428    1[6-(6,6)]
    45     15.7608462     15.7608462     15.7608462    1[6-(6,6)]
    46     18.0554484     18.0554484     18.0554484    1[6-(6,7)]
    47       9.861258       9.861258       9.861258    1[6-(6,7)]
    48     10.1549976     10.1549976     10.1549976    1[6-(6,6)]
    49     11.6980842     11.6980842     11.6980842    1[6-(6,6)]
    50      13.304115      13.304115      13.304115    1[6-(6,7)]
    51       12.97032       12.97032       12.97032    1[6-(6,7)]
    52     16.3826586     16.3826586     16.3826586    1[6-(6,6)]
    53     16.6248984     16.6248984     16.6248984    1[6-(6,6)]
    54     14.4428328     14.4428328     14.4428328    1[6-(6,7)]
    55      1.2741432      1.2741432      1.2741432    1[6-(6,7)]
    56      1.0223664      1.0223664      1.0223664    1[6-(6,6)]
    57      0.9708666      0.9708666      0.9708666    1[6-(6,6)]
    58      2.0561772      2.0561772      2.0561772    1[6-(6,7)]
    59     10.0672572     10.0672572     10.0672572    1[6-(6,7)]
    60      8.0530428      8.0530428      8.0530428    1[6-(6,6)]
    61      6.2238462      6.2238462      6.2238462    1[6-(6,6)]
    62      8.5184484      8.5184484      8.5184484    1[6-(6,7)]
    63       0.324258       0.324258       0.324258    1[6-(6,7)]
    64      0.6179976      0.6179976      0.6179976    1[6-(6,6)]
    65      2.1610842      2.1610842      2.1610842    1[6-(6,6)]
    66       3.767115       3.767115       3.767115    1[6-(6,7)]
    67        3.43332        3.43332        3.43332    1[6-(6,7)]
    68      6.8456586      6.8456586      6.8456586    1[6-(6,6)]
    69      7.0878984      7.0878984      7.0878984    1[6-(6,6)]
    70      4.9058328      4.9058328      4.9058328    1[6-(6,7)]
    71      1.2741432      1.2741432      1.2741432    1[6-(6,7)]
    72      1.0223664      1.0223664      1.0223664    1[6-(6,6)]
    73      0.9708666      0.9708666      0.9708666    1[6-(6,6)]
    74      2.0561772      2.0561772      2.0561772    1[6-(6,7)]
    75     10.0672572     10.0672572     10.0672572    1[6-(6,7)]
    76      8.0530428      8.0530428      8.0530428    1[6-(6,6)]
    77      6.2238462      6.2238462      6.2238462    1[6-(6,6)]
    78      8.5184484      8.5184484      8.5184484    1[6-(6,7)]
    79       0.324258       0.324258       0.324258    1[6-(6,7)]
    80      0.6179976      0.6179976      0.6179976    1[6-(6,6)]
    81      2.1610842      2.1610842      2.1610842    1[6-(6,6)]
    82       3.767115       3.767115       3.767115    1[6-(6,7)]
    83        3.43332        3.43332        3.43332    1[6-(6,7)]
    84      6.8456586      6.8456586      6.8456586    1[6-(6,6)]
    85      7.0878984      7.0878984      7.0878984    1[6-(6,6)]
    86      4.9058328      4.9058328      4.9058328    1[6-(6,7)]
    87      1.2741432      1.2741432      1.2741432    1[6-(6,7)]
    88      1.0223664      1.0223664      1.0223664    1[6-(6,6)]
    89      0.9708666      0.9708666      0.9708666    1[6-(6,6)]
    90      2.0561772      2.0561772      2.0561772    1[6-(6,7)]
    91     10.0672572     10.0672572     10.0672572    1[6-(6,7)]
    92      8.0530428      8.0530428      8.0530428    1[6-(6,6)]
    93      6.2238462      6.2238462      6.2238462    1[6-(6,6)]
    94      8.5184484      8.5184484      8.5184484    1[6-(6,7)]
    95       0.324258       0.324258       0.324258    1[6-(6,7)]
    96      0.6179976      0.6179976      0.6179976    1[6-(6,6)]
    97      2.1610842      2.1610842      2.1610842    1[6-(6,6)]
    98       3.767115       3.767115       3.767115    1[6-(6,7)]
    99        3.43332        3.43332        3.43332    1[6-(6)]
   100      6.8456586      6.8456586      6.8456586    1[6-(6,6)]
   101      7.0878984      7.0878984      7.0878984    1[6-(6,6)]
   102      4.9058328      4.9058328      4.9058328    1[6-(6)]
   103      13.227819      13.227819      13.227819    6[7-(27),16-(0)]
   104     10.2026826     10.2026826     10.2026826    6[7-(27),16-(0)]
   105      10.929402      10.929402      10.929402    6[1-(0),6-(1,6),7-(6,27)]
   106     10.7157732     10.7157732     10.7157732    6[1-(0),6-(1,6),6-(1,7)]
   107     10.7272176     10.7272176     10.7272176    6[1-(0),6-(1,6),6-(6,6)]
   108     11.0591052     11.0591052     11.0591052    6[6-(1,6),6-(1,7),6-(7,7)]
   109     11.3566596     11.3566596     11.3566596    6[1-(0),6-(6,6),7-(6,27)]
   110     18.8432046     18.8432046     18.8432046    6[1-(0),6-(1,6),7-(6)]
   111     17.6682462     17.6682462     17.6682462    6[1-(0),6-(1,6),6-(1,7)]
   112     16.6001022     16.6001022     16.6001022    6[1-(0),6-(1,6),6-(6,6)]
   113     16.7240832     16.7240832     16.7240832    6[6-(1,6),6-(1,7),6-(7,7)]
   114      17.967708      17.967708      17.967708    6[1-(0),6-(6,6),7-(6)]
   115     10.5898848     10.5898848     10.5898848    6[1-(0),6-(1,6),7-(6)]
   116     10.7825322     10.7825322     10.7825322    6[1-(0),6-(1,6),6-(1,7)]
   117     11.6942694     11.6942694     11.6942694    6[1-(0),6-(1,6),6-(6,6)]
   118     12.6632286     12.6632286     12.6632286    6[6-(1,6),6-(1,7),6-(7,7)]
   119      12.607914      12.607914      12.607914    6[1-(0),6-(6,6),7-(6)]
   120     13.7275578     13.7275578     13.7275578    6[6-(6,6),7-(6),7-(6)]
   121     11.1525678     11.1525678     11.1525678    6[6-(6,6),7-(6),7-(6)]
   122     15.5949024     15.5949024     15.5949024    6[6-(6,6),7-(6),7-(6)]
   123     14.6431098     14.6431098     14.6431098    6[6-(1,6),6-(1,7),6-(7,7)]
   124       13.63791       13.63791       13.63791    6[1-(0),6-(6,6),7-(6,27)]
   125      14.696517      14.696517      14.696517    6[6-(6,6),7-(6),7-(6)]
   126       15.64068       15.64068       15.64068    6[1-(0),6-(1,6),6-(1,7)]
   127     15.8619384     15.8619384     15.8619384    6[1-(0),6-(1,6),6-(6,6)]
   128     14.4981474     14.4981474     14.4981474    6[1-(0),6-(1,6),7-(6,27)]
   129      13.227819      13.227819      13.227819    6[7-(27),16-(0)]
   130     10.2026826     10.2026826     10.2026826    6[7-(27),16-(0)]
   131      10.929402      10.929402      10.929402    6[1-(0),6-(1,6),7-(6,27)]
   132     10.7157732     10.7157732     10.7157732    6[1-(0),6-(1,6),6-(1,7)]
   133     10.7272176     10.7272176     10.7272176    6[1-(0),6-(1,6),6-(6,6)]
   134     11.0591052     11.0591052     11.0591052    6[6-(1,6),6-(1,7),6-(7,7)]
   135     11.3566596     11.3566596     11.3566596    6[1-(0),6-(6,6),7-(6,27)]
   136     18.8432046     18.8432046     18.8432046    6[1-(0),6-(1,6),7-(6)]
   137     17.6682462     17.6682462     17.6682462    6[1-(0),6-(1,6),6-(1,7)]
   138     16.6001022     16.6001022     16.6001022    6[1-(0),6-(1,6),6-(6,6)]
   139     16.7240832     16.7240832     16.7240832    6[6-(1,6),6-(1,7),6-(7,7)]
   140      17.967708      17.967708      17.967708    6[1-(0),6-(6,6),7-(6)]
   141     10.5898848     10.5898848     10.5898848    6[1-(0),6-(1,6),7-(6)]
   142     10.7825322     10.7825322     10.7825322    6[1-(0),6-(1,6),6-(1,7)]
   143     11.6942694     11.6942694     11.6942694    6[1-(0),6-(1,6),6-(6,6)]
   144     12.6632286     12.6632286     12.6632286    6[6-(1,6),6-(1,7),6-(7,7)]
   145      12.607914      12.607914      12.607914    6[1-(0),6-(6,6),7-(6)]
   146     13.7275578     13.7275578     13.7275578    6[6-(6,6),7-(6),7-(6)]
   147     11.1525678     11.1525678     11.1525678    6[6-(6,6),7-(6),7-(6)]
   148     15.5949024     15.5949024     15.5949024    6[6-(6,6),7-(6),7-(6)]
   149     14.6431098     14.6431098     14.6431098    6[6-(1,6),6-(1,7),6-(7,7)]
   150       13.63791       13.63791       13.63791    6[1-(0),6-(6,6),7-(6,27)]
   151      14.696517      14.696517      14.696517    6[6-(6,6),7-(6),7-(6)]
   152       15.64068       15.64068       15.64068    6[1-(0),6-(1,6),6-(1,7)]
   153     15.8619384     15.8619384     15.8619384    6[1-(0),6-(1,6),6-(6,6)]
   154     14.4981474     14.4981474     14.4981474    6[1-(0),6-(1,6),7-(6,27)]
   155      13.227819      13.227819      13.227819    6[7-(27),16-(0)]
   156     10.2026826     10.2026826     10.2026826    6[7-(27),16-(0)]
   157      10.929402      10.929402      10.929402    6[1-(0),6-(1,6),7-(6,27)]
   158     10.7157732     10.7157732     10.7157732    6[1-(0),6-(1,6),6-(1,7)]
   159     10.7272176     10.7272176     10.7272176    6[1-(0),6-(1,6),6-(6,6)]
   160     11.0591052     11.0591052     11.0591052    6[6-(1,6),6-(1,7),6-(7,7)]
   161     11.3566596     11.3566596     11.3566596    6[1-(0),6-(6,6),7-(6,27)]
   162     18.8432046     18.8432046     18.8432046    6[1-(0),6-(1,6),7-(6)]
   163     17.6682462     17.6682462     17.6682462    6[1-(0),6-(1,6),6-(1,7)]
   164     16.6001022     16.6001022     16.6001022    6[1-(0),6-(1,6),6-(6,6)]
   165     16.7240832     16.7240832     16.7240832    6[6-(1,6),6-(1,7),6-(7,7)]
   166      17.967708      17.967708      17.967708    6[1-(0),6-(6,6),7-(6)]
   167     10.5898848     10.5898848     10.5898848    6[1-(0),6-(1,6),7-(6)]
   168     10.7825322     10.7825322     10.7825322    6[1-(0),6-(1,6),6-(1,7)]
   169     11.6942694     11.6942694     11.6942694    6[1-(0),6-(1,6),6-(6,6)]
   170     12.6632286     12.6632286     12.6632286    6[6-(1,6),6-(1,7),6-(7,7)]
   171      12.607914      12.607914      12.607914    6[1-(0),6-(6,6),7-(6)]
   172     13.7275578     13.7275578     13.7275578    6[6-(6,6),7-(6),7-(6)]
   173     11.1525678     11.1525678     11.1525678    6[6-(6,6),7-(6),7-(6)]
   174     15.5949024     15.5949024     15.5949024    6[6-(6,6),7-(6),7-(6)]
   175     14.6431098     14.6431098     14.6431098    6[6-(1,6),6-(1,7),6-(7,7)]
   176       13.63791       13.63791       13.63791    6[1-(0),6-(6,6),7-(6,27)]
   177      14.696517      14.696517      14.696517    6[6-(6,6),7-(6),7-(6)]
   178       15.64068       15.64068       15.64068    6[1-(0),6-(1,6),6-(1,7)]
   179     15.8619384     15.8619384     15.8619384    6[1-(0),6-(1,6),6-(6,6)]
   180     14.4981474     14.4981474     14.4981474    6[1-(0),6-(1,6),7-(6,27)]
   181       3.690819       3.690819       3.690819    6[7-(27),16-(0)]
   182      0.6656826      0.6656826      0.6656826    6[7-(27),16-(0)]
   183       1.392402       1.392402       1.392402    6[1-(0),6-(1,6),7-(6,27)]
   184      1.1787732      1.1787732      1.1787732    6[1-(0),6-(1,6),6-(1,7)]
   185      1.1902176      1.1902176      1.1902176    6[1-(0),6-(1,6),6-(6,6)]
   186      1.5221052      1.5221052      1.5221052    6[6-(1,6),6-(1,7),6-(7,7)]
   187      1.8196596      1.8196596      1.8196596    6[1-(0),6-(6,6),7-(6,27)]
   188      9.3062046      9.3062046      9.3062046    6[1-(0),6-(1,6),7-(6)]
   189      8.1312462      8.1312462      8.1312462    6[1-(0),6-(1,6),6-(1,7)]
   190      7.0631022      7.0631022      7.0631022    6[1-(0),6-(1,6),6-(6,6)]
   191      7.1870832      7.1870832      7.1870832    6[6-(1,6),6-(1,7),6-(7,7)]
   192       8.430708       8.430708       8.430708    6[1-(0),6-(6,6),7-(6)]
   193      1.0528848      1.0528848      1.0528848    6[1-(0),6-(1,6),7-(6)]
   194      1.2455322      1.2455322      1.2455322    6[1-(0),6-(1,6),6-(1,7)]
   195      2.1572694      2.1572694      2.1572694    6[1-(0),6-(1,6),6-(6,6)]
   196      3.1262286      3.1262286      3.1262286    6[6-(1,6),6-(1,7),6-(7,7)]
   197       3.070914       3.070914       3.070914    6[1-(0),6-(6,6),7-(6)]
   198      4.1905578      4.1905578      4.1905578    6[6-(6,6),7-(6),7-(6)]
   199      1.6155678      1.6155678      1.6155678    6[6-(6,6),7-(6),7-(6)]
   200      6.0579024      6.0579024      6.0579024    6[6-(6,6),7-(6),7-(6)]
   201      5.1061098      5.1061098      5.1061098    6[6-(1,6),6-(1,7),6-(7,7)]
   202        4.10091        4.10091        4.10091    6[1-(0),6-(6,6),7-(6,27)]
   203       5.159517       5.159517       5.159517    6[6-(6,6),7-(6),7-(6)]
   204        6.10368        6.10368        6.10368    6[1-(0),6-(1,6),6-(1,7)]
   205      6.3249384      6.3249384      6.3249384    6[1-(0),6-(1,6),6-(6,6)]
   206      4.9611474      4.9611474      4.9611474    6[1-(0),6-(1,6),7-(6,27)]
   207       3.690819       3.690819       3.690819    6[7-(27),16-(0)]
   208      0.6656826      0.6656826      0.6656826    6[7-(27),16-(0)]
   209       1.392402       1.392402       1.392402    6[1-(0),6-(1,6),7-(6,27)]
   210      1.1787732      1.1787732      1.1787732    6[1-(0),6-(1,6),6-(1,7)]
   211      1.1902176      1.1902176      1.1902176    6[1-(0),6-(1,6),6-(6,6)]
   212      1.5221052      1.5221052      1.5221052    6[6-(1,6),6-(1,7),6-(7,7)]
   213      1.8196596      1.8196596      1.8196596    6[1-(0),6-(6,6),7-(6,27)]
   214      9.3062046      9.3062046      9.3062046    6[1-(0),6-(1,6),7-(6)]
   215      8.1312462      8.1312462      8.1312462    6[1-(0),6-(1,6),6-(1,7)]
   216      7.0631022      7.0631022      7.0631022    6[1-(0),6-(1,6),6-(6,6)]
   217      7.1870832      7.1870832      7.1870832    6[6-(1,6),6-(1,7),6-(7,7)]
   218       8.430708       8.430708       8.430708    6[1-(0),6-(6,6),7-(6)]
   219      1.0528848      1.0528848      1.0528848    6[1-(0),6-(1,6),7-(6)]
   220      1.2455322      1.2455322      1.2455322    6[1-(0),6-(1,6),6-(1,7)]
   221      2.1572694      2.1572694      2.1572694    6[1-(0),6-(1,6),6-(6,6)]
   222      3.1262286      3.1262286      3.1262286    6[6-(1,6),6-(1,7),6-(7,7)]
   223       3.070914       3.070914       3.070914    6[1-(0),6-(6,6),7-(6)]
   224      4.1905578      4.1905578      4.1905578    6[6-(6,6),7-(6),7-(6)]
   225      1.6155678      1.6155678      1.6155678    6[6-(6,6),7-(6),7-(6)]
   226      6.0579024      6.0579024      6.0579024    6[6-(6,6),7-(6),7-(6)]
   227      5.1061098      5.1061098      5.1061098    6[6-(1,6),6-(1,7),6-(7,7)]
   228        4.10091        4.10091        4.10091    6[1-(0),6-(6,6),7-(6,27)]
   229       5.159517       5.159517       5.159517    6[6-(6,6),7-(6),7-(6)]
   230        6.10368        6.10368        6.10368    6[1-(0),6-(1,6),6-(1,7)]
   231      6.3249384      6.3249384      6.3249384    6[1-(0),6-(1,6),6-(6,6)]
   232      4.9611474      4.9611474      4.9611474    6[1-(0),6-(1,6),7-(6,27)]
   233       3.690819       3.690819       3.690819    6[7-(27),16-(0)]
   234      0.6656826      0.6656826      0.6656826    6[7-(27),16-(0)]
   235       1.392402       1.392402       1.392402    6[1-(0),6-(1,6),7-(6,27)]
   236      1.1787732      1.1787732      1.1787732    6[1-(0),6-(1,6),6-(1,7)]
   237      1.1902176      1.1902176      1.1902176    6[1-(0),6-(1,6),6-(6,6)]
   238      1.5221052      1.5221052      1.5221052    6[6-(1,6),6-(1,7),6-(7,7)]
   239      1.8196596      1.8196596      1.8196596    6[1-(0),6-(6,6),7-(6,27)]
   240      9.3062046      9.3062046      9.3062046    6[1-(0),6-(1,6),7-(6)]
   241      8.1312462      8.1312462      8.1312462    6[1-(0),6-(1,6),6-(1,7)]
   242      7.0631022      7.0631022      7.0631022    6[1-(0),6-(1,6),6-(6,6)]
   243      7.1870832      7.1870832      7.1870832    6[6-(1,6),6-(1,7),6-(7,7)]
   244       8.430708       8.430708       8.430708    6[1-(0),6-(6,6),7-(6)]
   245      1.0528848      1.0528848      1.0528848    6[1-(0),6-(1,6),7-(6)]
   246      1.2455322      1.2455322      1.2455322    6[1-(0),6-(1,6),6-(1,7)]
   247      2.1572694      2.1572694      2.1572694    6[1-(0),6-(1,6),6-(6,6)]
   248      3.1262286      3.1262286      3.1262286    6[6-(1,6),6-(1,7),6-(7,7)]
   249       3.070914       3.070914       3.070914    6[1-(0),6-(6,6),7-(6)]
   250      4.1905578      4.1905578      4.1905578    6[6-(6,6),7-(6),7-(6)]
   251      1.6155678      1.6155678      1.6155678    6[6-(6,6),7-(6),7-(6)]
   252      6.0579024      6.0579024      6.0579024    6[6-(6,6),7-(6),7-(6)]
   253      5.1061098      5.1061098      5.1061098    6[6-(1),6-(1,6),6-(7,7)]
   254        4.10091        4.10091        4.10091    6[1-(0),6-(6,6)]
   255       5.159517       5.159517       5.159517    6[6-(6,6),7-(6),7-(6)]
   256        6.10368        6.10368        6.10368    6[1-(0),6-(1),6-(1,6)]
   257      6.3249384      6.3249384      6.3249384    6[1-(0),6-(1,6),6-(6,6)]
   258      4.9611474      4.9611474      4.9611474    6[1-(0),6-(1,6)]
   259     14.2177596     14.2177596     14.2177596    16[6-(7)]
   260      9.8288322      9.8288322      9.8288322    16[6-(7)]
   261     14.2177596     14.2177596     14.2177596    16[6-(7)]
   262      9.8288322      9.8288322      9.8288322    16[6-(7)]
   263     14.2177596     14.2177596     14.2177596    16[6-(7)]
   264      9.8288322      9.8288322      9.8288322    16[6-(7)]
   265      4.6807596      4.6807596      4.6807596    16[6-(7)]
   266      0.2918322      0.2918322      0.2918322    16[6-(7)]
   267      4.6807596      4.6807596      4.6807596    16[6-(7)]
   268      0.2918322      0.2918322      0.2918322    16[6-(7)]
   269      4.6807596      4.6807596      4.6807596    16[6-(7)]
   270      0.2918322      0.2918322      0.2918322    16[6-(7)]
   271     12.4419702     12.4419702     12.4419702    7[6-(16),27-(7,7,7)]
   272     10.5040518     10.5040518     10.5040518    7[6-(16),27-(7,7,7)]
   273     11.3051598     11.3051598     11.3051598    7[6-(1,6),6-(1,6),27-(7,7,7)]
   274     19.0148706     19.0148706     19.0148706    7[6-(1,6),6-(1,6)]
   275      11.549307      11.549307      11.549307    7[6-(1,6),6-(1,6)]
   276      13.609299      13.609299      13.609299    7[6-(6,7),6-(6,7)]
   277     11.2364934     11.2364934     11.2364934    7[6-(6,7),6-(6,7)]
   278     15.7684758     15.7684758     15.7684758    7[6-(6,7),6-(6,7)]
   279     14.6183136     14.6183136     14.6183136    7[6-(6,7),6-(6,7)]
   280     13.3289112     13.3289112     13.3289112    7[6-(1,6),6-(1,6),27-(7,7,7)]
   281     12.4419702     12.4419702     12.4419702    7[6-(16),27-(7,7,7)]
   282     10.5040518     10.5040518     10.5040518    7[6-(16),27-(7,7,7)]
   283     11.3051598     11.3051598     11.3051598    7[6-(1,6),6-(1,6),27-(7,7,7)]
   284     19.0148706     19.0148706     19.0148706    7[6-(1,6),6-(1,6)]
   285      11.549307      11.549307      11.549307    7[6-(1,6),6-(1,6)]
   286      13.609299      13.609299      13.609299    7[6-(6,7),6-(6,7)]
   287     11.2364934     11.2364934     11.2364934    7[6-(6,7),6-(6,7)]
   288     15.7684758     15.7684758     15.7684758    7[6-(6,7),6-(6,7)]
   289     14.6183136     14.6183136     14.6183136    7[6-(6,7),6-(6,7)]
   290     13.3289112     13.3289112     13.3289112    7[6-(1,6),6-(1,6),27-(7,7,7)]
   291     12.4419702     12.4419702     12.4419702    7[6-(16),27-(7,7,7)]
   292     10.5040518     10.5040518     10.5040518    7[6-(16),27-(7,7,7)]
   293     11.3051598     11.3051598     11.3051598    7[6-(1,6),6-(1,6),27-(7,7,7)]
   294     19.0148706     19.0148706     19.0148706    7[6-(1,6),6-(1,6)]
   295      11.549307      11.549307      11.549307    7[6-(1,6),6-(1,6)]
   296      13.609299      13.609299      13.609299    7[6-(6,7),6-(6,7)]
   297     11.2364934     11.2364934     11.2364934    7[6-(6,7),6-(6,7)]
   298     15.7684758     15.7684758     15.7684758    7[6-(6,7),6-(6,7)]
   299     14.6183136     14.6183136     14.6183136    7[6-(6,7),6-(6,7)]
   300     13.3289112     13.3289112     13.3289112    7[6-(1,6),6-(1,6),27-(7,7,7)]
   301      2.9049702      2.9049702      2.9049702    7[6-(16),27-(7,7,7)]
   302      0.9670518      0.9670518      0.9670518    7[6-(16),27-(7,7,7)]
   303      1.7681598      1.7681598      1.7681598    7[6-(1,6),6-(1,6),27-(7,7,7)]
   304      9.4778706      9.4778706      9.4778706    7[6-(1,6),6-(1,6)]
   305       2.012307       2.012307       2.012307    7[6-(1,6),6-(1,6)]
   306       4.072299       4.072299       4.072299    7[6-(6,7),6-(6,7)]
   307      1.6994934      1.6994934      1.6994934    7[6-(6,7),6-(6,7)]
   308      6.2314758      6.2314758      6.2314758    7[6-(6,7),6-(6,7)]
   309      5.0813136      5.0813136      5.0813136    7[6-(6,7),6-(6,7)]
   310      3.7919112      3.7919112      3.7919112    7[6-(1,6),6-(1,6),27-(7,7,7)]
   311      2.9049702      2.9049702      2.9049702    7[6-(16),27-(7,7)]
   312      0.9670518      0.9670518      0.9670518    7[6-(16),27-(7,7)]
   313      1.7681598      1.7681598      1.7681598    7[6-(1,6),6-(1,6),27-(7,7)]
   314      9.4778706      9.4778706      9.4778706    7[6-(1,6),6-(1,6)]
   315       2.012307       2.012307       2.012307    7[6-(1,6),6-(1,6)]
   316       4.072299       4.072299       4.072299    7[6-(6,7),6-(6,7)]
   317      1.6994934      1.6994934      1.6994934    7[6-(6,7),6-(6,7)]
   318      6.2314758      6.2314758      6.2314758    7[6-(6,7),6-(6,7)]
   319      5.0813136      5.0813136      5.0813136    7[6-(6,7),6-(6,7)]
   320      3.7919112      3.7919112      3.7919112    7[6-(1,6),6-(1,6),27-(7,7,7)]
   321      2.9049702      2.9049702      2.9049702    7[6-(16),27-(7,7,7)]
   322      0.9670518      0.9670518      0.9670518    7[6-(16),27-(7,7,7)]
   323      1.7681598      1.7681598      1.7681598    7[6-(1,6),6-(1,6),27-(7,7,7)]
   324      9.4778706      9.4778706      9.4778706    7[6-(1,6),6-(1,6)]
   325       2.012307       2.012307       2.012307    7[6-(1,6),6-(1,6)]
   326       4.072299       4.072299       4.072299    7[6-(6,7),6-(6,7)]
   327      1.6994934      1.6994934      1.6994934    7[6-(6,7),6-(6,7)]
   328      6.2314758      6.2314758      6.2314758    7[6-(6,7),6-(6,7)]
   329      5.0813136      5.0813136      5.0813136    7[6-(6,7),6-(6,7)]
