# Supplementary material for: A collection of forcefield precursors for metal–organic frameworks
Source: RSC Adv. 2019 Nov 13;9(63):36492–507. doi: 10.1039/c9ra07327b (PMC9075174; doi:10.1039/c9ra07327b)
Supplement: RA-009-C9RA07327B-s3132 [file RA-009-C9RA07327B-s3132.txt]

FEWWUB_clean

27.7977    0.00000000    0.00000000
-9.26579908    26.20795858    0.00000000
-9.26579908    -13.1037652    22.69688151

     10.03406588192320.03406588192320.0340658819232    26[7-(6),7-(6),7-(6,6),7-(6,6),7-(6,6),7-(6,6)]
     2 -7.98913754886 -7.98913754886 -7.98913754886    26[7-(6),7-(6),7-(6,6),7-(6,6),7-(6,6),7-(6,6)]
     3  17.3927438472  17.3927438472  17.3927438472    26[7-(6),7-(6),7-(6,6),7-(6,6),7-(6,6),7-(6,6)]
     4  9.09453149973  9.09453149973  9.09453149973    26[7-(6),7-(6),7-(6,6),7-(6,6),7-(6,6),7-(6,6)]
     5  9.29992882309  9.29992882309  9.29992882309    26[7-(6),7-(6),7-(6,6),7-(6,6),7-(6,6),7-(6,6)]
     6  1.27672763879  1.27672763879  1.27672763879    26[7-(6),7-(6),7-(6,6),7-(6,6),7-(6,6),7-(6,6)]
     7  8.12688090604  8.12688090604  8.12688090604    26[7-(6),7-(6),7-(6,6),7-(6,6),7-(6,6),7-(6,6)]
     8-0.171333687916-0.171333687916-0.171333687916    26[7-(6),7-(6),7-(6,6),7-(6,6),7-(6,6),7-(6,6)]
     9   18.565747637   18.565747637   18.565747637    26[7-(6),7-(6),7-(6,6),7-(6,6),7-(6,6),7-(6,6)]
    10  10.5426797761  10.5426797761  10.5426797761    26[7-(6),7-(6),7-(6,6),7-(6,6),7-(6,6),7-(6,6)]
    11 -1.13907123125 -1.13907123125 -1.13907123125    26[7-(6),7-(6),7-(6,6),7-(6,6),7-(6,6),7-(6,6)]
    12 -9.43715250181 -9.43715250181 -9.43715250181    26[7-(6),7-(6),7-(6,6),7-(6,6),7-(6,6),7-(6,6)]
    13 0.569069748056 0.569069748056 0.569069748056    1[6-(6,7)]
    14  0.91189293024  0.91189293024  0.91189293024    1[6-(6,6)]
    15 0.633900216996 0.633900216996 0.633900216996    1[6-(6,6)]
    16 -0.07585115194 -0.07585115194 -0.07585115194    1[6-(6,7)]
    17  1.75687316351  1.75687316351  1.75687316351    1[6-(6,7)]
    18  1.55302364608  1.55302364608  1.55302364608    1[6-(6,6)]
    19 0.837711980248 0.837711980248 0.837711980248    1[6-(6,6)]
    20  1.04528147178  1.04528147178  1.04528147178    1[6-(6,7)]
    21-0.718946806592-0.718946806592-0.718946806592    1[6-(6,7)]
    22 -1.53060952197 -1.53060952197 -1.53060952197    1[6-(6,6)]
    23   -2.611014562   -2.611014562   -2.611014562    1[6-(6,6)]
    24 -2.37567549687 -2.37567549687 -2.37567549687    1[6-(6,7)]
    25 0.452329035824 0.452329035824 0.452329035824    1[6-(6,7)]
    26  1.99787818878  1.99787818878  1.99787818878    1[6-(6,6)]
    27  4.08455264201  4.08455264201  4.08455264201    1[6-(6,6)]
    28  2.98932317118  2.98932317118  2.98932317118    1[6-(6,7)]
    29-0.654013368976-0.654013368976-0.654013368976    1[6-(6,6)]
    30  1.16025982192  1.16025982192  1.16025982192    1[6-(6,6)]
    31  10.1629157183  10.1629157183  10.1629157183    1[6-(6,6)]
    32  8.36903343139  8.36903343139  8.36903343139    1[6-(6,6)]
    33  -2.6072608907  -2.6072608907  -2.6072608907    1[6-(6,6)]
    34 -2.75553414256 -2.75553414256 -2.75553414256    1[8-(6,16),16-(6,8)]
    35 -3.51162516405 -3.51162516405 -3.51162516405    1[6-(1,6,8)]
    36 -3.59686530811 -3.59686530811 -3.59686530811    1[6-(1,6,8)]
    37 -6.38037111657 -6.38037111657 -6.38037111657    1[6-(6,7)]
    38  -6.5489944301  -6.5489944301  -6.5489944301    1[6-(6,6)]
    39 -8.33174909916 -8.33174909916 -8.33174909916    1[6-(6,6)]
    40 -9.82358755952 -9.82358755952 -9.82358755952    1[6-(6,7)]
    41 -3.28375041932 -3.28375041932 -3.28375041932    1[6-(6,7)]
    42 -14.3434389011 -14.3434389011 -14.3434389011    1[6-(6,6)]
    43 -13.9802333527 -13.9802333527 -13.9802333527    1[6-(6,6)]
    44 -10.2849845105 -10.2849845105 -10.2849845105    1[6-(6,7)]
    45  13.2503695887  13.2503695887  13.2503695887    1[6-(6,7)]
    46  15.5816481795  15.5816481795  15.5816481795    1[6-(6,6)]
    47  14.1639529755  14.1639529755  14.1639529755    1[6-(6,6)]
    48  12.1903216041  12.1903216041  12.1903216041    1[6-(6,7)]
    49  17.1383026974  17.1383026974  17.1383026974    1[6-(6,7)]
    50  15.1072177404  15.1072177404  15.1072177404    1[6-(6,6)]
    51  14.4734443193  14.4734443193  14.4734443193    1[6-(6,6)]
    52 -9.82729185066 -9.82729185066 -9.82729185066    1[6-(6,7)]
    53  16.3914550102  16.3914550102  16.3914550102    1[6-(6,6)]
    54  15.8002872801  15.8002872801  15.8002872801    1[6-(6,6)]
    55  5.37808777323  5.37808777323  5.37808777323    1[6-(6,6)]
    56  4.64051239445  4.64051239445  4.64051239445    1[6-(6,6)]
    57   14.538250083   14.538250083   14.538250083    1[6-(6,6)]
    58  16.4804113439  16.4804113439  16.4804113439    1[8-(6,16),16-(6,8)]
    59  15.2498825868  15.2498825868  15.2498825868    1[6-(1,6,8)]
    60  16.7843173828  16.7843173828  16.7843173828    1[6-(1,6,8)]
    61  14.3010789302  14.3010789302  14.3010789302    1[6-(6,7)]
    62  12.3904569301  12.3904569301  12.3904569301    1[6-(6,6)]
    63  12.4349476918  12.4349476918  12.4349476918    1[6-(6,6)]
    64  16.4285519037  16.4285519037  16.4285519037    1[6-(6,7)]
    65  9.27717202426  9.27717202426  9.27717202426    1[6-(6,7)]
    66  11.2415521291  11.2415521291  11.2415521291    1[6-(6,6)]
    67  13.2911606612  13.2911606612  13.2911606612    1[6-(6,6)]
    68  11.0895586306  11.0895586306  11.0895586306    1[6-(6,7)]
    69 -11.3820817342 -11.3820817342 -11.3820817342    1[6-(6,7)]
    70 -9.48444962488 -9.48444962488 -9.48444962488    1[6-(6,6)]
    71 -7.48115591903 -7.48115591903 -7.48115591903    1[6-(6,6)]
    72  -7.4755802722  -7.4755802722  -7.4755802722    1[6-(6,7)]
    73 -7.96115252861 -7.96115252861 -7.96115252861    1[6-(6,7)]
    74 -7.32364375318 -7.32364375318 -7.32364375318    1[6-(6,6)]
    75 -8.84324203827 -8.84324203827 -8.84324203827    1[6-(6,6)]
    76  16.1765201403  16.1765201403  16.1765201403    1[6-(6,7)]
    77 -5.73548330824 -5.73548330824 -5.73548330824    1[6-(6,6)]
    78 -5.13319661917 -5.13319661917 -5.13319661917    1[6-(6,6)]
    79 -2.77594863157 -2.77594863157 -2.77594863157    1[6-(6,6)]
    80 -1.33787884234 -1.33787884234 -1.33787884234    1[6-(6,6)]
    81 -2.06618176132 -2.06618176132 -2.06618176132    1[6-(6,6)]
    82  -6.2173095229  -6.2173095229  -6.2173095229    1[8-(6,16),16-(6,8)]
    83 -3.69698153383 -3.69698153383 -3.69698153383    1[6-(1,6,8)]
    84 -4.42343865006 -4.42343865006 -4.42343865006    1[6-(1,6,8)]
    85  10.0424261184  10.0424261184  10.0424261184    1[6-(6,7)]
    86  11.7788482497  11.7788482497  11.7788482497    1[6-(6,6)]
    87  13.7951048704  13.7951048704  13.7951048704    1[6-(6,6)]
    88  12.0030904877  12.0030904877  12.0030904877    1[6-(6,7)]
    89  10.7819089115  10.7819089115  10.7819089115    1[6-(6,7)]
    90  20.0810668059  20.0810668059  20.0810668059    1[6-(6,6)]
    91  18.3835643913  18.3835643913  18.3835643913    1[6-(6,6)]
    92  16.6823480881  16.6823480881  16.6823480881    1[6-(6,7)]
    93  17.3828626321  17.3828626321  17.3828626321    1[6-(6,7)]
    94  13.9656146473  13.9656146473  13.9656146473    1[6-(6,6)]
    95  14.4604211855  14.4604211855  14.4604211855    1[6-(6,6)]
    96   16.193137845   16.193137845   16.193137845    1[6-(6,7)]
    97  8.90272447534  8.90272447534  8.90272447534    1[6-(6,7)]
    98  8.75075150402  8.75075150402  8.75075150402    1[6-(6,6)]
    99  8.81744875698  8.81744875698  8.81744875698    1[6-(6,6)]
   100   9.1936522192   9.1936522192   9.1936522192    1[6-(6,7)]
   101  8.53024534698  8.53024534698  8.53024534698    1[6-(6,6)]
   102  6.70485319718  6.70485319718  6.70485319718    1[6-(6,6)]
   103  5.76714882006  5.76714882006  5.76714882006    1[6-(6,6)]
   104   6.8605366965   6.8605366965   6.8605366965    1[6-(6,6)]
   105  8.66739624902  8.66739624902  8.66739624902    1[6-(6,6)]
   106  11.0246360016  11.0246360016  11.0246360016    1[8-(6,16),16-(6,8)]
   107  10.4909277911  10.4909277911  10.4909277911    1[6-(1,6,8)]
   108  9.76819025539  9.76819025539  9.76819025539    1[6-(1,6,8)]
   109  9.83492729101  9.83492729101  9.83492729101    1[6-(6,7)]
   110  10.1777660351  10.1777660351  10.1777660351    1[6-(6,6)]
   111  9.89980435472  9.89980435472  9.89980435472    1[6-(6,6)]
   112  9.19005053342  9.19005053342  9.19005053342    1[6-(6,7)]
   113  11.0228628309  11.0228628309  11.0228628309    1[6-(6,7)]
   114  10.8190282396  10.8190282396  10.8190282396    1[6-(6,6)]
   115  10.1036997403  10.1036997403  10.1036997403    1[6-(6,6)]
   116    10.31122515    10.31122515    10.31122515    1[6-(6,7)]
   117  17.8128364911  17.8128364911  17.8128364911    1[6-(6,7)]
   118  17.0011268177  17.0011268177  17.0011268177    1[6-(6,6)]
   119  15.9207374001  15.9207374001  15.9207374001    1[6-(6,6)]
   120  16.1561067412  16.1561067412  16.1561067412    1[6-(6,7)]
   121  18.9840113026  18.9840113026  18.9840113026    1[6-(6,7)]
   122  20.5295758054  20.5295758054  20.5295758054    1[6-(6,6)]
   123  22.6162559808  22.6162559808  22.6162559808    1[6-(6,6)]
   124  12.2552019376  12.2552019376  12.2552019376    1[6-(6,7)]
   125  17.8776719556  17.8776719556  17.8776719556    1[6-(6,6)]
   126  19.6919350646  19.6919350646  19.6919350646    1[6-(6,6)]
   127  19.4287936673  19.4287936673  19.4287936673    1[6-(6,6)]
   128  17.6349263367  17.6349263367  17.6349263367    1[6-(6,6)]
   129  15.9244406921  15.9244406921  15.9244406921    1[6-(6,6)]
   130  15.7761708312  15.7761708312  15.7761708312    1[8-(6,16),16-(6,8)]
   131  15.0200855016  15.0200855016  15.0200855016    1[6-(1,6,8)]
   132  14.9348269194  14.9348269194  14.9348269194    1[6-(1,6,8)]
   133  2.88546444601  2.88546444601  2.88546444601    1[6-(6,7)]
   134  2.71682272467  2.71682272467  2.71682272467    1[6-(6,6)]
   135  0.93407068962  0.93407068962  0.93407068962    1[6-(6,6)]
   136-0.557729350496-0.557729350496-0.557729350496    1[6-(6,7)]
   137 -12.5495637593 -12.5495637593 -12.5495637593    1[6-(6,7)]
   138  -5.0776363696  -5.0776363696  -5.0776363696    1[6-(6,6)]
   139 -4.71440823535 -4.71440823535 -4.71440823535    1[6-(6,6)]
   140 -1.01917907253 -1.01917907253 -1.01917907253    1[6-(6,7)]
   141 -5.28146705536 -5.28146705536 -5.28146705536    1[6-(6,7)]
   142 -2.95016633278 -2.95016633278 -2.95016633278    1[6-(6,6)]
   143 -4.36783634714 -4.36783634714 -4.36783634714    1[6-(6,6)]
   144 -6.34146959567 -6.34146959567 -6.34146959567    1[6-(6,7)]
   145 -1.39351556908 -1.39351556908 -1.39351556908    1[6-(6,7)]
   146 -3.42460794376 -3.42460794376 -3.42460794376    1[6-(6,6)]
   147 -4.05841082341 -4.05841082341 -4.05841082341    1[6-(6,6)]
   148-0.561460738656-0.561460738656-0.561460738656    1[6-(6,7)]
   149 -2.14033603816 -2.14033603816 -2.14033603816    1[6-(6,6)]
   150 -2.73151366858 -2.73151366858 -2.73151366858    1[6-(6,6)]
   151 -3.88789269028 -3.88789269028 -3.88789269028    1[6-(6,6)]
   152 -4.62544166839 -4.62544166839 -4.62544166839    1[6-(6,6)]
   153  -3.9934950367  -3.9934950367  -3.9934950367    1[6-(6,6)]
   154 -2.05136647387 -2.05136647387 -2.05136647387    1[8-(6,16),16-(6,8)]
   155 -3.28186846702 -3.28186846702 -3.28186846702    1[6-(1,6,8)]
   156 -1.74743890876 -1.74743890876 -1.74743890876    1[6-(1,6,8)]
   157   5.0352213872   5.0352213872   5.0352213872    1[6-(6,7)]
   158  3.12458382532  3.12458382532  3.12458382532    1[6-(6,6)]
   159  3.16904355407  3.16904355407  3.16904355407    1[6-(6,6)]
   160  7.16265021838  7.16265021838  7.16265021838    1[6-(6,7)]
   161  0.01118235684  0.01118235684  0.01118235684    1[6-(6,7)]
   162   1.9755475356   1.9755475356   1.9755475356    1[6-(6,6)]
   163  4.02517290113  4.02517290113  4.02517290113    1[6-(6,6)]
   164  1.82361495246  1.82361495246  1.82361495246    1[6-(6,7)]
   165  7.14963404809  7.14963404809  7.14963404809    1[6-(6,7)]
   166  9.04731311546  9.04731311546  9.04731311546    1[6-(6,6)]
   167  11.0505911989  11.0505911989  11.0505911989    1[6-(6,6)]
   168  11.0561365697  11.0561365697  11.0561365697    1[6-(6,7)]
   169  10.5706642847  10.5706642847  10.5706642847    1[6-(6,7)]
   170  11.2081577102  11.2081577102  11.2081577102    1[6-(6,6)]
   171  9.68855370291  9.68855370291  9.68855370291    1[6-(6,6)]
   172  6.91064137385  6.91064137385  6.91064137385    1[6-(6,7)]
   173  12.7963304472  12.7963304472  12.7963304472    1[6-(6,6)]
   174  13.3986272181  13.3986272181  13.3986272181    1[6-(6,6)]
   175 -12.0418265805 -12.0418265805 -12.0418265805    1[6-(6,6)]
   176 -10.6037717477 -10.6037717477 -10.6037717477    1[6-(6,6)]
   177  16.4656157359  16.4656157359  16.4656157359    1[6-(6,6)]
   178  12.3144845834  12.3144845834  12.3144845834    1[8-(6,16),16-(6,8)]
   179  14.8348068806  14.8348068806  14.8348068806    1[6-(1,6,8)]
   180  14.1083682024  14.1083682024  14.1083682024    1[6-(1,6,8)]
   181  0.77659055578  0.77659055578  0.77659055578    1[6-(6,7)]
   182  2.51303109496  2.51303109496  2.51303109496    1[6-(6,6)]
   183   4.5292850816   4.5292850816   4.5292850816    1[6-(6,6)]
   184  2.73723227869  2.73723227869  2.73723227869    1[6-(6,7)]
   185  20.0477222515  20.0477222515  20.0477222515    1[6-(6,7)]
   186  10.8152642744  10.8152642744  10.8152642744    1[6-(6,6)]
   187  9.11773927394  9.11773927394  9.11773927394    1[6-(6,6)]
   188  7.41654265012  7.41654265012  7.41654265012    1[6-(6,7)]
   189 -1.14879980388 -1.14879980388 -1.14879980388    1[6-(6,7)]
   190 -4.56606992037 -4.56606992037 -4.56606992037    1[6-(6,6)]
   191 -4.07128857183 -4.07128857183 -4.07128857183    1[6-(6,6)]
   192 -2.33857003526 -2.33857003526 -2.33857003526    1[6-(6,7)]
   193 -9.62895633814 -9.62895633814 -9.62895633814    1[6-(6,7)]
   194 -9.78092189184 -9.78092189184 -9.78092189184    1[6-(6,6)]
   195 -9.71419518033 -9.71419518033 -9.71419518033    1[6-(6,6)]
   196-0.072178892808-0.072178892808-0.072178892808    1[6-(6,7)]
   197 -10.0014626846 -10.0014626846 -10.0014626846    1[6-(6,6)]
   198 -11.8268449342 -11.8268449342 -11.8268449342    1[6-(6,6)]
   199  15.0331292836  15.0331292836  15.0331292836    1[6-(6,6)]
   200  16.1264907593  16.1264907593  16.1264907593    1[6-(6,6)]
   201 -9.86435771127 -9.86435771127 -9.86435771127    1[6-(6,6)]
   202 -7.50708526066 -7.50708526066 -7.50708526066    1[8-(6,16),16-(6,8)]
   203  -8.0408202351  -8.0408202351  -8.0408202351    1[6-(1,6,8)]
   204 -8.76355253306 -8.76355253306 -8.76355253306    1[6-(1,6,8)]
   205  19.1007845009  19.1007845009  19.1007845009    1[6-(6,7)]
   206  19.4436374747  19.4436374747  19.4436374747    1[6-(6,6)]
   207  19.1656608683  19.1656608683  19.1656608683    1[6-(6,6)]
   208  18.4558622385  18.4558622385  18.4558622385    1[6-(6,7)]
   209 -7.50898931444 -7.50898931444 -7.50898931444    1[6-(6,7)]
   210  20.0848453943  20.0848453943  20.0848453943    1[6-(6,6)]
   211  19.3695031195  19.3695031195  19.3695031195    1[6-(6,6)]
   212  19.5770766983  19.5770766983  19.5770766983    1[6-(6,7)]
   213  8.54701155544  8.54701155544  8.54701155544    1[6-(6,7)]
   214  7.73530542428  7.73530542428  7.73530542428    1[6-(6,6)]
   215  6.65488806192  6.65488806192  6.65488806192    1[6-(6,6)]
   216  6.89024123566  6.89024123566  6.89024123566    1[6-(6,7)]
   217  9.71819018162  9.71819018162  9.71819018162    1[6-(6,7)]
   218  11.2637328858  11.2637328858  11.2637328858    1[6-(6,6)]
   219  13.3504202972  13.3504202972  13.3504202972    1[6-(6,6)]
   220  21.5210156712  21.5210156712  21.5210156712    1[6-(6,7)]
   221  8.61182655335  8.61182655335  8.61182655335    1[6-(6,6)]
   222  10.4260799135  10.4260799135  10.4260799135    1[6-(6,6)]
   223  0.89711073446  0.89711073446  0.89711073446    1[6-(6,6)]
   224  -0.8967743681  -0.8967743681  -0.8967743681    1[6-(6,6)]
   225  6.65855017859  6.65855017859  6.65855017859    1[6-(6,6)]
   226  6.51033009139  6.51033009139  6.51033009139    1[8-(6,16),16-(6,8)]
   227  5.75421412248  5.75421412248  5.75421412248    1[6-(1,6,8)]
   228  5.66897400869  5.66897400869  5.66897400869    1[6-(1,6,8)]
   229  12.1514132106  12.1514132106  12.1514132106    1[6-(6,7)]
   230  11.9827601054  11.9827601054  11.9827601054    1[6-(6,6)]
   231  10.1999893295  10.1999893295  10.1999893295    1[6-(6,6)]
   232  8.70819813002  8.70819813002  8.70819813002    1[6-(6,7)]
   233  5.98211205863  5.98211205863  5.98211205863    1[6-(6,7)]
   234  4.18823843067  4.18823843067  4.18823843067    1[6-(6,6)]
   235  4.55147458806  4.55147458806  4.55147458806    1[6-(6,6)]
   236  8.24671934302  8.24671934302  8.24671934302    1[6-(6,7)]
   237  3.98441122666  3.98441122666  3.98441122666    1[6-(6,7)]
   238  6.31573323326  6.31573323326  6.31573323326    1[6-(6,6)]
   239  4.89805035161  4.89805035161  4.89805035161    1[6-(6,6)]
   240  2.92440487157  2.92440487157  2.92440487157    1[6-(6,7)]
   241  7.87244155164  7.87244155164  7.87244155164    1[6-(6,7)]
   242  5.84136304337  5.84136304337  5.84136304337    1[6-(6,6)]
   243  5.20757666414  5.20757666414  5.20757666414    1[6-(6,6)]
   244  8.70451472932  8.70451472932  8.70451472932    1[6-(6,7)]
   245  7.12561508792  7.12561508792  7.12561508792    1[6-(6,6)]
   246  6.53446718852  6.53446718852  6.53446718852    1[6-(6,6)]
   247  14.6438927571  14.6438927571  14.6438927571    1[6-(6,6)]
   248  13.9063201939  13.9063201939  13.9063201939    1[6-(6,6)]
   249   5.2724390137   5.2724390137   5.2724390137    1[6-(6,6)]
   250  7.21454710996  7.21454710996  7.21454710996    1[8-(6,16),16-(6,8)]
   251  5.98404330025  5.98404330025  5.98404330025    1[6-(1,6,8)]
   252  7.51847806598  7.51847806598  7.51847806598    1[6-(1,6,8)]
   253 -4.23072737735 -4.23072737735 -4.23072737735    1[6-(6,7)]
   254 -6.14135355545 -6.14135355545 -6.14135355545    1[6-(6,6)]
   255 -6.09687508586 -6.09687508586 -6.09687508586    1[6-(6,6)]
   256 -2.10327726213 -2.10327726213 -2.10327726213    1[6-(6,7)]
   257  18.5430056189  18.5430056189  18.5430056189    1[6-(6,7)]
   258 -7.29032726468 -7.29032726468 -7.29032726468    1[6-(6,6)]
   259 -5.24070992229 -5.24070992229 -5.24070992229    1[6-(6,6)]
   260  -7.4422834631  -7.4422834631  -7.4422834631    1[6-(6,7)]
   261 -2.11624423392 -2.11624423392 -2.11624423392    1[6-(6,7)]
   262-0.218586450584-0.218586450584-0.218586450584    1[6-(6,6)]
   263  1.78470450014  1.78470450014  1.78470450014    1[6-(6,6)]
   264  1.79026210248  1.79026210248  1.79026210248    1[6-(6,7)]
   265  1.30470716394  1.30470716394  1.30470716394    1[6-(6,7)]
   266  1.94218672303  1.94218672303  1.94218672303    1[6-(6,6)]
   267  0.42256621536  0.42256621536  0.42256621536    1[6-(6,6)]
   268 -2.35533409413 -2.35533409413 -2.35533409413    1[6-(6,7)]
   269  3.53037932108  3.53037932108  3.53037932108    1[6-(6,6)]
   270  4.13264636103  4.13264636103  4.13264636103    1[6-(6,6)]
   271  6.48988705212  6.48988705212  6.48988705212    1[6-(6,6)]
   272     7.92796547     7.92796547     7.92796547    1[6-(6,6)]
   273  7.19968168546  7.19968168546  7.19968168546    1[6-(6,6)]
   274  3.04857099954  3.04857099954  3.04857099954    1[8-(6,16),16-(6,8)]
   275  5.56889511328  5.56889511328  5.56889511328    1[6-(1,6,8)]
   276  4.84245122766  4.84245122766  4.84245122766    1[6-(1,6,8)]
   277 -8.48926665414 -8.48926665414 -8.48926665414    1[6-(6,7)]
   278 -6.75284034468 -6.75284034468 -6.75284034468    1[6-(6,6)]
   279 -4.73657143198 -4.73657143198 -4.73657143198    1[6-(6,6)]
   280  -6.5285794264  -6.5285794264  -6.5285794264    1[6-(6,7)]
   281  1.51607531691  1.51607531691  1.51607531691    1[6-(6,7)]
   282  1.54944711966  1.54944711966  1.54944711966    1[6-(6,6)]
   283-0.148064105248-0.148064105248-0.148064105248    1[6-(6,6)]
   284 -1.84930889819 -1.84930889819 -1.84930889819    1[6-(6,7)]
   285  8.11702513182  8.11702513182  8.11702513182    1[6-(6,7)]
   286  4.69975147304  4.69975147304  4.69975147304    1[6-(6,6)]
   287  5.19456076633  5.19456076633  5.19456076633    1[6-(6,6)]
   288  6.92729547029  6.92729547029  6.92729547029    1[6-(6,7)]
   289-0.363135217208-0.363135217208-0.363135217208    1[6-(6,7)]
   290-0.515078972188-0.515078972188-0.515078972188    1[6-(6,6)]
   291-0.448359496648-0.448359496648-0.448359496648    1[6-(6,6)]
   292 -9.33799262639 -9.33799262639 -9.33799262639    1[6-(6,7)]
   293-0.735617282348-0.735617282348-0.735617282348    1[6-(6,6)]
   294 -2.56098978302 -2.56098978302 -2.56098978302    1[6-(6,6)]
   295 -3.49868686363 -3.49868686363 -3.49868686363    1[6-(6,6)]
   296 -2.40530761584 -2.40530761584 -2.40530761584    1[6-(6,6)]
   297-0.598467197752-0.598467197752-0.598467197752    1[6-(6,6)]
   298  1.75875547911  1.75875547911  1.75875547911    1[16-(6)]
   299  1.22505114399  1.22505114399  1.22505114399    1[6-(1,6)]
   300 0.502300377668 0.502300377668 0.502300377668    1[6-(1,6)]
   301  2.50195331142  2.50195331142  2.50195331142    6[7-(26),16-(0)]
   302   0.1057410105   0.1057410105   0.1057410105    6[6-(6,6),7-(6),7-(6)]
   303 0.439296425664 0.439296425664 0.439296425664    6[6-(6,6),7-(6),7-(6)]
   304-0.472459142364-0.472459142364-0.472459142364    6[6-(6,6),7-(6),7-(6)]
   305 0.522734031384 0.522734031384 0.522734031384    6[1-(0),6-(1,6),7-(6,26)]
   306 0.689511299964 0.689511299964 0.689511299964    6[1-(0),6-(1,6),6-(1,7)]
   307 0.541247585048 0.541247585048 0.541247585048    6[1-(0),6-(1,6),6-(6,6)]
   308   0.2540049979   0.2540049979   0.2540049979    6[6-(1,6),6-(1,7),6-(7,7)]
   309 0.131704775944 0.131704775944 0.131704775944    6[1-(0),6-(6,6),7-(6,26)]
   310  1.54932335138  1.54932335138  1.54932335138    6[1-(0),6-(1,6),7-(6,26)]
   311  1.39736255101  1.39736255101  1.39736255101    6[1-(0),6-(1,6),6-(1,7)]
   312  0.99893824666  0.99893824666  0.99893824666    6[1-(0),6-(1,6),6-(6,6)]
   313 0.854398653664 0.854398653664 0.854398653664    6[6-(1,6),6-(1,7),6-(7,7)]
   314  1.10457719676  1.10457719676  1.10457719676    6[1-(0),6-(6,6),7-(6,26)]
   315 -1.04695352056 -1.04695352056 -1.04695352056    6[1-(0),6-(6,6),7-(6,26)]
   316 -1.05435741006 -1.05435741006 -1.05435741006    6[6-(1,6),6-(1,7),6-(7,7)]
   317 -1.56953265993 -1.56953265993 -1.56953265993    6[1-(0),6-(1,6),6-(6,6)]
   318 -2.14957846416 -2.14957846416 -2.14957846416    6[1-(0),6-(1,6),6-(1,7)]
   319 -2.03654340549 -2.03654340549 -2.03654340549    6[1-(0),6-(1,6),7-(6,26)]
   320  1.30664246255  1.30664246255  1.30664246255    6[1-(0),6-(1,6),7-(6,26)]
   321  2.21840523626  2.21840523626  2.21840523626    6[1-(0),6-(1,6),6-(1,7)]
   322  3.43594077232  3.43594077232  3.43594077232    6[1-(0),6-(1,6),6-(6,6)]
   323  3.73986019318  3.73986019318  3.73986019318    6[6-(1,6),6-(1,7),6-(7,7)]
   324  2.77435557287  2.77435557287  2.77435557287    6[1-(0),6-(6,6),7-(6,26)]
   325  5.05190787896  5.05190787896  5.05190787896    6[6-(6,6),7-(6),7-(6)]
   326  -1.9994386705  -1.9994386705  -1.9994386705    6[7-(26),16-(1,8)]
   327 -1.82336899024 -1.82336899024 -1.82336899024    6[6-(1,1,8),6-(1,6),6-(1,6)]
   328-0.700339881744-0.700339881744-0.700339881744    6[1-(0),6-(1,6),6-(6,6)]
   329 0.387482823364 0.387482823364 0.387482823364    6[1-(0),6-(1,6),6-(1,6)]
   330  0.23367355596  0.23367355596  0.23367355596    6[1-(0),6-(1,6),6-(1,6)]
   331-0.835613433452-0.835613433452-0.835613433452    6[1-(0),6-(1,6),6-(1,6)]
   332 -1.84930907985 -1.84930907985 -1.84930907985    6[1-(0),6-(1,6),6-(6,6)]
   333 -2.99087941427 -2.99087941427 -2.99087941427    6[1-(0),1-(0),6-(6,6),8-(1,16)]
   334 -6.89741744964 -6.89741744964 -6.89741744964    6[7-(26),16-(0)]
   335  -10.468477245  -10.468477245  -10.468477245    6[6-(6,6),7-(6),7-(6)]
   336 -11.8101680702 -11.8101680702 -11.8101680702    6[6-(6,6),7-(6),7-(6)]
   337  15.4760375072  15.4760375072  15.4760375072    6[6-(6,6),7-(6),7-(6)]
   338 -7.15314542056 -7.15314542056 -7.15314542056    6[1-(0),6-(1,6),7-(6,26)]
   339 -7.23096956472 -7.23096956472 -7.23096956472    6[1-(0),6-(1,6),6-(1,7)]
   340 -8.28727940961 -8.28727940961 -8.28727940961    6[1-(0),6-(1,6),6-(6,6)]
   341 -9.27873798594 -9.27873798594 -9.27873798594    6[6-(1,6),6-(1,7),6-(7,7)]
   342 -9.14902500362 -9.14902500362 -9.14902500362    6[1-(0),6-(6,6),7-(6,26)]
   343 -3.16886011178 -3.16886011178 -3.16886011178    6[1-(0),6-(1,6),7-(6,26)]
   344  -13.502097472  -13.502097472  -13.502097472    6[1-(0),6-(1,6),6-(1,7)]
   345 -13.2964049372 -13.2964049372 -13.2964049372    6[1-(0),6-(1,6),6-(6,6)]
   346  -12.080721471  -12.080721471  -12.080721471    6[6-(1,6),6-(1,7),6-(7,7)]
   347 -11.1077945534 -11.1077945534 -11.1077945534    6[1-(0),6-(6,6),7-(6,26)]
   348  13.4115891944  13.4115891944  13.4115891944    6[1-(0),6-(6,6),7-(6,26)]
   349  14.5716773211  14.5716773211  14.5716773211    6[6-(1,6),6-(1,7),6-(7,7)]
   350  14.8236995779  14.8236995779  14.8236995779    6[1-(0),6-(1,6),6-(6,6)]
   351  13.9582571104  13.9582571104  13.9582571104    6[1-(0),6-(1,6),6-(1,7)]
   352  12.8111419804  12.8111419804  12.8111419804    6[1-(0),6-(1,6),7-(6,26)]
   353  16.9029547614  16.9029547614  16.9029547614    6[1-(0),6-(1,6),7-(6,26)]
   354  15.6909751928  15.6909751928  15.6909751928    6[1-(0),6-(1,6),6-(1,7)]
   355  15.3147879585  15.3147879585  15.3147879585    6[1-(0),6-(1,6),6-(6,6)]
   356  16.1524336343  16.1524336343  16.1524336343    6[6-(1,6),6-(1,7),6-(7,7)]
   357 -10.4203151325 -10.4203151325 -10.4203151325    6[1-(0),6-(6,6),7-(6,26)]
   358  15.8262830775  15.8262830775  15.8262830775    6[6-(6,6),7-(6),7-(6)]
   359  18.1371693716  18.1371693716  18.1371693716    6[7-(26),16-(1,8)]
   360  15.5260079105  15.5260079105  15.5260079105    6[6-(1,1,8),6-(1,6),6-(1,6)]
   361  15.8818244954  15.8818244954  15.8818244954    6[1-(0),6-(1,6),6-(6,6)]
   362  15.5612224884  15.5612224884  15.5612224884    6[1-(0),6-(1,6),6-(1,6)]
   363  14.8403260324  14.8403260324  14.8403260324    6[1-(0),6-(1,6),6-(1,6)]
   364  14.4381800887  14.4381800887  14.4381800887    6[1-(0),6-(1,6),6-(1,6)]
   365  14.8069655831  14.8069655831  14.8069655831    6[1-(0),6-(1,6),6-(6,6)]
   366  15.8558764129  15.8558764129  15.8558764129    6[1-(0),1-(0),6-(6,6),8-(1,16)]
   367  15.5890397467  15.5890397467  15.5890397467    6[7-(26),16-(0)]
   368   14.567969518   14.567969518   14.567969518    6[6-(6,6),7-(6),7-(6)]
   369  13.6080358517  13.6080358517  13.6080358517    6[6-(6,6),7-(6),7-(6)]
   370 -11.9695563753 -11.9695563753 -11.9695563753    6[6-(6,6),7-(6),7-(6)]
   371  14.3437082666  14.3437082666  14.3437082666    6[1-(0),6-(1,6),7-(6,26)]
   372  13.2169785304  13.2169785304  13.2169785304    6[1-(0),6-(1,6),6-(1,7)]
   373  13.2318125587  13.2318125587  13.2318125587    6[1-(0),6-(1,6),6-(6,6)]
   374  14.4530629522  14.4530629522  14.4530629522    6[6-(1,6),6-(1,7),6-(7,7)]
   375  15.5872049644  15.5872049644  15.5872049644    6[1-(0),6-(6,6),7-(6,26)]
   376  10.0777426658  10.0777426658  10.0777426658    6[1-(0),6-(1,6),7-(6,26)]
   377  11.2415452564  11.2415452564  11.2415452564    6[1-(0),6-(1,6),6-(1,7)]
   378  12.4516668211  12.4516668211  12.4516668211    6[1-(0),6-(1,6),6-(6,6)]
   379  12.3664108427  12.3664108427  12.3664108427    6[6-(1,6),6-(1,7),6-(7,7)]
   380  11.1340415508  11.1340415508  11.1340415508    6[1-(0),6-(6,6),7-(6,26)]
   381 -10.5722455963 -10.5722455963 -10.5722455963    6[1-(0),6-(6,6),7-(6,26)]
   382 -10.6463820708 -10.6463820708 -10.6463820708    6[6-(1,6),6-(1,7),6-(7,7)]
   383 -9.47888390857 -9.47888390857 -9.47888390857    6[1-(0),6-(1,6),6-(6,6)]
   384  -8.2835789938  -8.2835789938  -8.2835789938    6[1-(0),6-(1,6),6-(1,7)]
   385 -8.30395454787 -8.30395454787 -8.30395454787    6[1-(0),6-(1,6),7-(6,26)]
   386 -8.60790866503 -8.60790866503 -8.60790866503    6[1-(0),6-(1,6),7-(6,26)]
   387 -8.22243837434 -8.22243837434 -8.22243837434    6[1-(0),6-(1,6),6-(1,7)]
   388  -9.1138124542  -9.1138124542  -9.1138124542    6[1-(0),6-(1,6),6-(6,6)]
   389 -10.4110417644 -10.4110417644 -10.4110417644    6[6-(1,6),6-(1,7),6-(7,7)]
   390  17.0697553123  17.0697553123  17.0697553123    6[1-(0),6-(6,6),7-(6,26)]
   391 -11.4191662751 -11.4191662751 -11.4191662751    6[6-(6,6),7-(6),7-(6)]
   392 -8.61903779666 -8.61903779666 -8.61903779666    6[7-(26),16-(1,8)]
   393 -3.97310685754 -3.97310685754 -3.97310685754    6[6-(1,1,8),6-(1,6),6-(1,6)]
   394 -4.82927659278 -4.82927659278 -4.82927659278    6[1-(0),6-(1,6),6-(6,6)]
   395 -4.49384930724 -4.49384930724 -4.49384930724    6[1-(0),6-(1,6),6-(1,6)]
   396 -3.09840267819 -3.09840267819 -3.09840267819    6[1-(0),6-(1,6),6-(1,6)]
   397 -2.24408573945 -2.24408573945 -2.24408573945    6[1-(0),6-(1,6),6-(1,6)]
   398 -2.69441026574 -2.69441026574 -2.69441026574    6[1-(0),6-(1,6),6-(6,6)]
   399 -4.38451439189 -4.38451439189 -4.38451439189    6[1-(0),1-(0),6-(6,6),8-(1,16)]
   400  7.33862807154  7.33862807154  7.33862807154    6[7-(26),16-(0)]
   401  14.3269703965  14.3269703965  14.3269703965    6[6-(6,6),7-(6),7-(6)]
   402  16.2950394728  16.2950394728  16.2950394728    6[6-(6,6),7-(6),7-(6)]
   403  15.4981816905  15.4981816905  15.4981816905    6[6-(6,6),7-(6),7-(6)]
   404  10.8189068025  10.8189068025  10.8189068025    6[1-(0),6-(1,6),7-(6,26)]
   405  11.8566834144  11.8566834144  11.8566834144    6[1-(0),6-(1,6),6-(1,7)]
   406  13.0464229459  13.0464229459  13.0464229459    6[1-(0),6-(1,6),6-(6,6)]
   407  13.1038737158  13.1038737158  13.1038737158    6[6-(1,6),6-(1,7),6-(7,7)]
   408  11.9623189433  11.9623189433  11.9623189433    6[1-(0),6-(6,6),7-(6,26)]
   409  10.0739977746  10.0739977746  10.0739977746    6[1-(0),6-(1,6),7-(6,26)]
   410  19.3953933445  19.3953933445  19.3953933445    6[1-(0),6-(1,6),6-(1,7)]
   411  18.3780035494  18.3780035494  18.3780035494    6[1-(0),6-(1,6),6-(6,6)]
   412  17.3921156547  17.3921156547  17.3921156547    6[6-(1,6),6-(1,7),6-(7,7)]
   413  17.4013794858  17.4013794858  17.4013794858    6[1-(0),6-(6,6),7-(6,26)]
   414  16.7398136025  16.7398136025  16.7398136025    6[1-(0),6-(6,6),7-(6,26)]
   415  15.6612658398  15.6612658398  15.6612658398    6[6-(1,6),6-(1,7),6-(7,7)]
   416  14.7569206706  14.7569206706  14.7569206706    6[1-(0),6-(1,6),6-(6,6)]
   417  15.0071040276  15.0071040276  15.0071040276    6[1-(0),6-(1,6),6-(1,7)]
   418   16.061559653   16.061559653   16.061559653    6[1-(0),6-(1,6),7-(6,26)]
   419  8.93051512104  8.93051512104  8.93051512104    6[1-(0),6-(1,6),7-(6,26)]
   420  8.84526162526  8.84526162526  8.84526162526    6[1-(0),6-(1,6),6-(1,7)]
   421  8.89528740335  8.89528740335  8.89528740335    6[1-(0),6-(1,6),6-(6,6)]
   422  9.05095161685  9.05095161685  9.05095161685    6[6-(1,6),6-(1,7),6-(7,7)]
   423  9.10840792732  9.10840792732  9.10840792732    6[1-(0),6-(6,6),7-(6,26)]
   424   9.0731789986   9.0731789986   9.0731789986    6[6-(6,6),7-(6),7-(6)]
   425  11.0135107755  11.0135107755  11.0135107755    6[7-(26),16-(1,8)]
   426  8.80267161729  8.80267161729  8.80267161729    6[6-(1,1,8),6-(1,6),6-(1,6)]
   427  8.17999565912  8.17999565912  8.17999565912    6[1-(0),6-(1,6),6-(6,6)]
   428  7.07734767548  7.07734767548  7.07734767548    6[1-(0),6-(1,6),6-(1,6)]
   429  6.55660676986  6.55660676986  6.55660676986    6[1-(0),6-(1,6),6-(1,6)]
   430  7.17372276417  7.17372276417  7.17372276417    6[1-(0),6-(1,6),6-(1,6)]
   431  8.26895744247  8.26895744247  8.26895744247    6[1-(0),6-(1,6),6-(6,6)]
   432  10.0517210732  10.0517210732  10.0517210732    6[1-(0),1-(0),6-(6,6),8-(1,16)]
   433  11.7677929915  11.7677929915  11.7677929915    6[7-(26),16-(0)]
   434  9.37166694694  9.37166694694  9.37166694694    6[6-(6,6),7-(6),7-(6)]
   435  9.70524939857  9.70524939857  9.70524939857    6[6-(6,6),7-(6),7-(6)]
   436  18.0592905793  18.0592905793  18.0592905793    6[6-(6,6),7-(6),7-(6)]
   437  9.78860422971  9.78860422971  9.78860422971    6[1-(0),6-(1,6),7-(6,26)]
   438  9.95539061136  9.95539061136  9.95539061136    6[1-(0),6-(1,6),6-(1,7)]
   439   9.8071452437   9.8071452437   9.8071452437    6[1-(0),6-(1,6),6-(6,6)]
   440  9.51991122466  9.51991122466  9.51991122466    6[6-(1,6),6-(1,7),6-(7,7)]
   441  9.39760061804  9.39760061804  9.39760061804    6[1-(0),6-(6,6),7-(6,26)]
   442  10.8153062975  10.8153062975  10.8153062975    6[1-(0),6-(1,6),7-(6,26)]
   443  10.6633546708  10.6633546708  10.6633546708    6[1-(0),6-(1,6),6-(1,7)]
   444  10.2649203754  10.2649203754  10.2649203754    6[1-(0),6-(1,6),6-(6,6)]
   445  10.1203627984  10.1203627984  10.1203627984    6[6-(1,6),6-(1,7),6-(7,7)]
   446  10.3705334698  10.3705334698  10.3705334698    6[1-(0),6-(6,6),7-(6,26)]
   447  17.4848232073  17.4848232073  17.4848232073    6[1-(0),6-(6,6),7-(6,26)]
   448  17.4774010311  17.4774010311  17.4774010311    6[6-(1,6),6-(1,7),6-(7,7)]
   449  16.9622163351  16.9622163351  16.9622163351    6[1-(0),6-(1,6),6-(6,6)]
   450  16.3821796439  16.3821796439  16.3821796439    6[1-(0),6-(1,6),6-(1,7)]
   451  16.4952326866  16.4952326866  16.4952326866    6[1-(0),6-(1,6),7-(6,26)]
   452  19.8383268789  19.8383268789  19.8383268789    6[1-(0),6-(1,6),7-(6,26)]
   453  20.7500988565  20.7500988565  20.7500988565    6[1-(0),6-(1,6),6-(1,7)]
   454  21.9676378743  21.9676378743  21.9676378743    6[1-(0),6-(1,6),6-(6,6)]
   455  22.2715517244  22.2715517244  22.2715517244    6[6-(1,6),6-(1,7),6-(7,7)]
   456  12.0402384871  12.0402384871  12.0402384871    6[1-(0),6-(6,6),7-(6,26)]
   457  23.5836022561  23.5836022561  23.5836022561    6[6-(6,6),7-(6),7-(6)]
   458   16.532252679   16.532252679   16.532252679    6[7-(26),16-(1,8)]
   459  16.7083256291  16.7083256291  16.7083256291    6[6-(1,1,8),6-(1,6),6-(1,6)]
   460  17.8313467447  17.8313467447  17.8313467447    6[1-(0),6-(1,6),6-(6,6)]
   461  18.9191630616  18.9191630616  18.9191630616    6[1-(0),6-(1,6),6-(1,6)]
   462  18.7653554291  18.7653554291  18.7653554291    6[1-(0),6-(1,6),6-(1,6)]
   463  17.6960767656  17.6960767656  17.6960767656    6[1-(0),6-(1,6),6-(1,6)]
   464  16.6823870533  16.6823870533  16.6823870533    6[1-(0),6-(1,6),6-(6,6)]
   465  15.5408227135  15.5408227135  15.5408227135    6[1-(0),1-(0),6-(6,6),8-(1,16)]
   466  2.36841284491  2.36841284491  2.36841284491    6[7-(26),16-(0)]
   467 -1.20263571801 -1.20263571801 -1.20263571801    6[6-(6,6),7-(6),7-(6)]
   468 -2.54433710955 -2.54433710955 -2.54433710955    6[6-(6,6),7-(6),7-(6)]
   469 -3.05580594896 -3.05580594896 -3.05580594896    6[6-(6,6),7-(6),7-(6)]
   470  2.11269086864  2.11269086864  2.11269086864    6[1-(0),6-(1,6),7-(6,26)]
   471  2.03485615816  2.03485615816  2.03485615816    6[1-(0),6-(1,6),6-(1,7)]
   472 0.978547645416 0.978547645416 0.978547645416    6[1-(0),6-(1,6),6-(6,6)]
   473-0.012898608584-0.012898608584-0.012898608584    6[6-(1,6),6-(1,7),6-(7,7)]
   474 0.116824637304 0.116824637304 0.116824637304    6[1-(0),6-(6,6),7-(6,26)]
   475 -12.4346652167 -12.4346652167 -12.4346652167    6[1-(0),6-(1,6),7-(6,26)]
   476  -4.2362936689  -4.2362936689  -4.2362936689    6[1-(0),6-(1,6),6-(1,7)]
   477 -4.03058799433 -4.03058799433 -4.03058799433    6[1-(0),6-(1,6),6-(6,6)]
   478 -2.81490404374 -2.81490404374 -2.81490404374    6[6-(1,6),6-(1,7),6-(7,7)]
   479 -1.84198923652 -1.84198923652 -1.84198923652    6[1-(0),6-(6,6),7-(6,26)]
   480 -5.12023815493 -5.12023815493 -5.12023815493    6[1-(0),6-(6,6),7-(6,26)]
   481 -3.96015057318 -3.96015057318 -3.96015057318    6[6-(1,6),6-(1,7),6-(7,7)]
   482 -3.70811457107 -3.70811457107 -3.70811457107    6[1-(0),6-(1,6),6-(6,6)]
   483 -4.57354253639 -4.57354253639 -4.57354253639    6[1-(0),6-(1,6),6-(1,7)]
   484 -5.72065875634 -5.72065875634 -5.72065875634    6[1-(0),6-(1,6),7-(6,26)]
   485 -1.62887576686 -1.62887576686 -1.62887576686    6[1-(0),6-(1,6),7-(6,26)]
   486 -2.84085963467 -2.84085963467 -2.84085963467    6[1-(0),6-(1,6),6-(1,7)]
   487   -3.217064096   -3.217064096   -3.217064096    6[1-(0),6-(1,6),6-(6,6)]
   488 -2.37943149942 -2.37943149942 -2.37943149942    6[6-(1,6),6-(1,7),6-(7,7)]
   489 -1.15447496793 -1.15447496793 -1.15447496793    6[1-(0),6-(6,6),7-(6,26)]
   490 -2.70560100903 -2.70560100903 -2.70560100903    6[6-(6,6),7-(6),7-(6)]
   491  -0.3946342413  -0.3946342413  -0.3946342413    6[7-(26),16-(1,8)]
   492  -3.0057591896  -3.0057591896  -3.0057591896    6[6-(1,1,8),6-(1,6),6-(1,6)]
   493 -2.64995877206 -2.64995877206 -2.64995877206    6[1-(0),6-(1,6),6-(6,6)]
   494  -2.9705669251  -2.9705669251  -2.9705669251    6[1-(0),6-(1,6),6-(1,6)]
   495 -3.69145072576 -3.69145072576 -3.69145072576    6[1-(0),6-(1,6),6-(1,6)]
   496 -4.09358095615 -4.09358095615 -4.09358095615    6[1-(0),6-(1,6),6-(1,6)]
   497 -3.72479085982 -3.72479085982 -3.72479085982    6[1-(0),6-(1,6),6-(6,6)]
   498 -2.67588451084 -2.67588451084 -2.67588451084    6[1-(0),1-(0),6-(6,6),8-(1,16)]
   499  6.32320006657  6.32320006657  6.32320006657    6[7-(26),16-(0)]
   500  5.30204358152  5.30204358152  5.30204358152    6[6-(6,6),7-(6),7-(6)]
   501  4.34208287879  4.34208287879  4.34208287879    6[6-(6,6),7-(6),7-(6)]
   502  6.56219298302  6.56219298302  6.56219298302    6[6-(6,6),7-(6),7-(6)]
   503  5.07783806832  5.07783806832  5.07783806832    6[1-(0),6-(1,6),7-(6,26)]
   504    3.951099219    3.951099219    3.951099219    6[1-(0),6-(1,6),6-(1,7)]
   505  3.96591490004  3.96591490004  3.96591490004    6[1-(0),6-(1,6),6-(6,6)]
   506  5.18715672545  5.18715672545  5.18715672545    6[6-(1,6),6-(1,7),6-(7,7)]
   507   6.3213091223   6.3213091223   6.3213091223    6[1-(0),6-(6,6),7-(6,26)]
   508 0.811759719684 0.811759719684 0.811759719684    6[1-(0),6-(1,6),7-(6,26)]
   509  1.97555313666  1.97555313666  1.97555313666    6[1-(0),6-(1,6),6-(1,7)]
   510  3.18568469238  3.18568469238  3.18568469238    6[1-(0),6-(1,6),6-(6,6)]
   511  3.10044669791  3.10044669791  3.10044669791    6[6-(1,6),6-(1,7),6-(7,7)]
   512  1.86808527781  1.86808527781  1.86808527781    6[1-(0),6-(6,6),7-(6,26)]
   513  7.95947675588  7.95947675588  7.95947675588    6[1-(0),6-(6,6),7-(6,26)]
   514  7.88535856803  7.88535856803  7.88535856803    6[6-(1,6),6-(1,7),6-(7,7)]
   515   9.0528661764   9.0528661764   9.0528661764    6[1-(0),6-(1,6),6-(6,6)]
   516  10.2481619781  10.2481619781  10.2481619781    6[1-(0),6-(1,6),6-(1,7)]
   517  10.2277684401  10.2277684401  10.2277684401    6[1-(0),6-(1,6),7-(6,26)]
   518  9.92390599865  9.92390599865  9.92390599865    6[1-(0),6-(1,6),7-(6,26)]
   519  10.3093670854  10.3093670854  10.3093670854    6[1-(0),6-(1,6),6-(1,7)]
   520  9.41798952383  9.41798952383  9.41798952383    6[1-(0),6-(1,6),6-(6,6)]
   521  8.12076578444  8.12076578444  8.12076578444    6[6-(1,6),6-(1,7),6-(7,7)]
   522  7.80387239802  7.80387239802  7.80387239802    6[1-(0),6-(6,6),7-(6,26)]
   523   7.1126384278   7.1126384278   7.1126384278    6[6-(6,6),7-(6),7-(6)]
   524  9.91276993381  9.91276993381  9.91276993381    6[7-(26),16-(1,8)]
   525  14.5586976031  14.5586976031  14.5586976031    6[6-(1,1,8),6-(1,6),6-(1,6)]
   526  13.7025358607  13.7025358607  13.7025358607    6[1-(0),6-(1,6),6-(6,6)]
   527  14.0379695345  14.0379695345  14.0379695345    6[1-(0),6-(1,6),6-(1,6)]
   528  15.4334145287  15.4334145287  15.4334145287    6[1-(0),6-(1,6),6-(1,6)]
   529  16.2877231415  16.2877231415  16.2877231415    6[1-(0),6-(1,6),6-(1,6)]
   530  15.8373926811  15.8373926811  15.8373926811    6[1-(0),6-(1,6),6-(6,6)]
   531  14.1472825603  14.1472825603  14.1472825603    6[1-(0),1-(0),6-(6,6),8-(1,16)]
   532 -1.92720222302 -1.92720222302 -1.92720222302    6[7-(26),16-(0)]
   533  5.06112886956  5.06112886956  5.06112886956    6[6-(6,6),7-(6),7-(6)]
   534  7.02920851219  7.02920851219  7.02920851219    6[6-(6,6),7-(6),7-(6)]
   535 -3.03347393336 -3.03347393336 -3.03347393336    6[6-(6,6),7-(6),7-(6)]
   536  1.55307051333  1.55307051333  1.55307051333    6[1-(0),6-(1,6),7-(6,26)]
   537  2.59085769148  2.59085769148  2.59085769148    6[1-(0),6-(1,6),6-(1,7)]
   538  3.78059589084  3.78059589084  3.78059589084    6[1-(0),6-(1,6),6-(6,6)]
   539  3.83803433847  3.83803433847  3.83803433847    6[6-(1,6),6-(1,7),6-(7,7)]
   540  2.69646930235  2.69646930235  2.69646930235    6[1-(0),6-(6,6),7-(6,26)]
   541  19.3398028795  19.3398028795  19.3398028795    6[1-(0),6-(1,6),7-(6,26)]
   542  10.1295895415  10.1295895415  10.1295895415    6[1-(0),6-(1,6),6-(1,7)]
   543   9.1121866066   9.1121866066   9.1121866066    6[1-(0),6-(1,6),6-(6,6)]
   544  8.12629822742  8.12629822742  8.12629822742    6[6-(1,6),6-(1,7),6-(7,7)]
   545  8.13557416896  8.13557416896  8.13557416896    6[1-(0),6-(6,6),7-(6,26)]
   546 -1.79185812823 -1.79185812823 -1.79185812823    6[1-(0),6-(6,6),7-(6,26)]
   547 -2.87040534594 -2.87040534594 -2.87040534594    6[6-(1,6),6-(1,7),6-(7,7)]
   548 -3.77476426043 -3.77476426043 -3.77476426043    6[1-(0),6-(1,6),6-(6,6)]
   549 -3.52459540565 -3.52459540565 -3.52459540565    6[1-(0),6-(1,6),6-(1,7)]
   550  -2.4701386903  -2.4701386903  -2.4701386903    6[1-(0),6-(1,6),7-(6,26)]
   551 -9.60115343066 -9.60115343066 -9.60115343066    6[1-(0),6-(1,6),7-(6,26)]
   552 -9.68640262725 -9.68640262725 -9.68640262725    6[1-(0),6-(1,6),6-(1,7)]
   553 -9.63635962212 -9.63635962212 -9.63635962212    6[1-(0),6-(1,6),6-(6,6)]
   554 -9.48068232938 -9.48068232938 -9.48068232938    6[6-(1,6),6-(1,7),6-(7,7)]
   555-0.157432237208-0.157432237208-0.157432237208    6[1-(0),6-(6,6),7-(6,26)]
   556 -9.45843599486 -9.45843599486 -9.45843599486    6[6-(6,6),7-(6),7-(6)]
   557 -7.51818469154 -7.51818469154 -7.51818469154    6[7-(26),16-(1,8)]
   558 -9.72906036263 -9.72906036263 -9.72906036263    6[6-(1,1,8),6-(1,6),6-(1,6)]
   559 -10.3517201534 -10.3517201534 -10.3517201534    6[1-(0),6-(1,6),6-(6,6)]
   560  -11.454361991  -11.454361991  -11.454361991    6[1-(0),6-(1,6),6-(1,6)]
   561  -11.975115552  -11.975115552  -11.975115552    6[1-(0),6-(1,6),6-(1,6)]
   562 -11.3580152709 -11.3580152709 -11.3580152709    6[1-(0),6-(1,6),6-(1,6)]
   563 -10.2627851946 -10.2627851946 -10.2627851946    6[1-(0),6-(1,6),6-(6,6)]
   564   -8.480017083   -8.480017083   -8.480017083    6[1-(0),1-(0),6-(6,6),8-(1,16)]
   565   21.033635457   21.033635457   21.033635457    6[7-(26),16-(0)]
   566  18.6374885826  18.6374885826  18.6374885826    6[6-(6,6),7-(6),7-(6)]
   567  18.9710679158  18.9710679158  18.9710679158    6[6-(6,6),7-(6),7-(6)]
   568  8.79348862307  8.79348862307  8.79348862307    6[6-(6,6),7-(6),7-(6)]
   569  19.0544547789  19.0544547789  19.0544547789    6[1-(0),6-(1,6),7-(6,26)]
   570  19.2212497287  19.2212497287  19.2212497287    6[1-(0),6-(1,6),6-(1,7)]
   571  19.0729956112  19.0729956112  19.0729956112    6[1-(0),6-(1,6),6-(6,6)]
   572  18.7857435174  18.7857435174  18.7857435174    6[6-(1,6),6-(1,7),6-(7,7)]
   573   18.663424706   18.663424706   18.663424706    6[1-(0),6-(6,6),7-(6,26)]
   574  -7.7165514489  -7.7165514489  -7.7165514489    6[1-(0),6-(1,6),7-(6,26)]
   575  19.9291786982  19.9291786982  19.9291786982    6[1-(0),6-(1,6),6-(1,7)]
   576   19.530736198   19.530736198   19.530736198    6[1-(0),6-(1,6),6-(6,6)]
   577  19.3861892479  19.3861892479  19.3861892479    6[6-(1,6),6-(1,7),6-(7,7)]
   578  19.6363779335  19.6363779335  19.6363779335    6[1-(0),6-(6,6),7-(6,26)]
   579  8.21899297328  8.21899297328  8.21899297328    6[1-(0),6-(6,6),7-(6,26)]
   580  8.21158087898  8.21158087898  8.21158087898    6[6-(1,6),6-(1,7),6-(7,7)]
   581  7.69638870483  7.69638870483  7.69638870483    6[1-(0),6-(1,6),6-(6,6)]
   582  7.11633518022  7.11633518022  7.11633518022    6[1-(0),6-(1,6),6-(1,7)]
   583  7.22937901893  7.22937901893  7.22937901893    6[1-(0),6-(1,6),7-(6,26)]
   584  10.5725091186  10.5725091186  10.5725091186    6[1-(0),6-(1,6),7-(6,26)]
   585  11.4842680472  11.4842680472  11.4842680472    6[1-(0),6-(1,6),6-(1,7)]
   586  12.7018112734  12.7018112734  12.7018112734    6[1-(0),6-(1,6),6-(6,6)]
   587  13.0057425625  13.0057425625  13.0057425625    6[6-(1,6),6-(1,7),6-(7,7)]
   588    21.30604008    21.30604008    21.30604008    6[1-(0),6-(6,6),7-(6,26)]
   589   14.317798665   14.317798665   14.317798665    6[6-(6,6),7-(6),7-(6)]
   590  7.26644509147  7.26644509147  7.26644509147    6[7-(26),16-(1,8)]
   591  7.44245876114  7.44245876114  7.44245876114    6[6-(1,1,8),6-(1,6),6-(1,6)]
   592  8.56548977702  8.56548977702  8.56548977702    6[1-(0),6-(1,6),6-(6,6)]
   593  9.65330073504  9.65330073504  9.65330073504    6[1-(0),6-(1,6),6-(1,6)]
   594  9.49947581494  9.49947581494  9.49947581494    6[1-(0),6-(1,6),6-(1,6)]
   595  8.43018688786  8.43018688786  8.43018688786    6[1-(0),6-(1,6),6-(1,6)]
   596  7.41650386656  7.41650386656  7.41650386656    6[1-(0),6-(1,6),6-(6,6)]
   597  6.27496190075  6.27496190075  6.27496190075    6[1-(0),1-(0),6-(6,6),8-(1,16)]
   598  11.6343994847  11.6343994847  11.6343994847    6[7-(26),16-(0)]
   599  8.06327426298  8.06327426298  8.06327426298    6[6-(6,6),7-(6),7-(6)]
   600  6.72155951972  6.72155951972  6.72155951972    6[6-(6,6),7-(6),7-(6)]
   601  6.21008974176  6.21008974176  6.21008974176    6[6-(6,6),7-(6),7-(6)]
   602  11.3786329119  11.3786329119  11.3786329119    6[1-(0),6-(1,6),7-(6,26)]
   603  11.3007910866  11.3007910866  11.3007910866    6[1-(0),6-(1,6),6-(1,7)]
   604  10.2444716442  10.2444716442  10.2444716442    6[1-(0),6-(1,6),6-(6,6)]
   605  9.25302257452  9.25302257452  9.25302257452    6[6-(1,6),6-(1,7),6-(7,7)]
   606  9.38275414631  9.38275414631  9.38275414631    6[1-(0),6-(6,6),7-(6,26)]
   607  6.09701468849  6.09701468849  6.09701468849    6[1-(0),6-(1,6),7-(6,26)]
   608  5.02958546085  5.02958546085  5.02958546085    6[1-(0),6-(1,6),6-(1,7)]
   609   5.2352961915   5.2352961915   5.2352961915    6[1-(0),6-(1,6),6-(6,6)]
   610  6.45098701474  6.45098701474  6.45098701474    6[6-(1,6),6-(1,7),6-(7,7)]
   611   7.4239037899   7.4239037899   7.4239037899    6[1-(0),6-(6,6),7-(6,26)]
   612  4.14564270054  4.14564270054  4.14564270054    6[1-(0),6-(6,6),7-(6,26)]
   613  5.30573903206  5.30573903206  5.30573903206    6[6-(1,6),6-(1,7),6-(7,7)]
   614  5.55777821315  5.55777821315  5.55777821315    6[1-(0),6-(1,6),6-(6,6)]
   615    4.692343466    4.692343466    4.692343466    6[1-(0),6-(1,6),6-(1,7)]
   616  3.54521955596  3.54521955596  3.54521955596    6[1-(0),6-(1,6),7-(6,26)]
   617  7.63708810541  7.63708810541  7.63708810541    6[1-(0),6-(1,6),7-(6,26)]
   618  6.42511238184  6.42511238184  6.42511238184    6[1-(0),6-(1,6),6-(1,7)]
   619  6.04891745746  6.04891745746  6.04891745746    6[1-(0),6-(1,6),6-(6,6)]
   620  6.88655126507  6.88655126507  6.88655126507    6[6-(1,6),6-(1,7),6-(7,7)]
   621  8.11149944039  8.11149944039  8.11149944039    6[1-(0),6-(6,6),7-(6,26)]
   622  6.56039229151  6.56039229151  6.56039229151    6[6-(6,6),7-(6),7-(6)]
   623  8.87128560966  8.87128560966  8.87128560966    6[7-(26),16-(1,8)]
   624  6.26018015911  6.26018015911  6.26018015911    6[6-(1,1,8),6-(1,6),6-(1,6)]
   625  6.61599483665  6.61599483665  6.61599483665    6[1-(0),6-(1,6),6-(6,6)]
   626  6.29540457672  6.29540457672  6.29540457672    6[1-(0),6-(1,6),6-(1,6)]
   627  5.57452377339  5.57452377339  5.57452377339    6[1-(0),6-(1,6),6-(1,6)]
   628  5.17237976742  5.17237976742  5.17237976742    6[1-(0),6-(1,6),6-(1,6)]
   629   5.5411526367   5.5411526367   5.5411526367    6[1-(0),6-(1,6),6-(6,6)]
   630  6.59003509791  6.59003509791  6.59003509791    6[1-(0),1-(0),6-(6,6),8-(1,16)]
   631 -2.94278657325 -2.94278657325 -2.94278657325    6[7-(26),16-(0)]
   632 -3.96386639947 -3.96386639947 -3.96386639947    6[6-(6,6),7-(6),7-(6)]
   633 -4.92381375048 -4.92381375048 -4.92381375048    6[6-(6,6),7-(6),7-(6)]
   634  -2.7037027077  -2.7037027077  -2.7037027077    6[6-(6,6),7-(6),7-(6)]
   635 -4.18810397496 -4.18810397496 -4.18810397496    6[1-(0),6-(1,6),7-(6,26)]
   636 -5.31483570941 -5.31483570941 -5.31483570941    6[1-(0),6-(1,6),6-(1,7)]
   637 -5.30000909874 -5.30000909874 -5.30000909874    6[1-(0),6-(1,6),6-(6,6)]
   638 -4.07876445766 -4.07876445766 -4.07876445766    6[6-(1,6),6-(1,7),6-(7,7)]
   639  -2.9446203867  -2.9446203867  -2.9446203867    6[1-(0),6-(6,6),7-(6,26)]
   640  19.3435788945  19.3435788945  19.3435788945    6[1-(0),6-(1,6),7-(6,26)]
   641 -7.29032599309 -7.29032599309 -7.29032599309    6[1-(0),6-(1,6),6-(1,7)]
   642 -6.08019949346 -6.08019949346 -6.08019949346    6[1-(0),6-(1,6),6-(6,6)]
   643 -6.16544436058 -6.16544436058 -6.16544436058    6[6-(1,6),6-(1,7),6-(7,7)]
   644 -7.39780774862 -7.39780774862 -7.39780774862    6[1-(0),6-(6,6),7-(6,26)]
   645  -1.3064040996  -1.3064040996  -1.3064040996    6[1-(0),6-(6,6),7-(6,26)]
   646 -1.38053103721 -1.38053103721 -1.38053103721    6[6-(1,6),6-(1,7),6-(7,7)]
   647-0.213026607824-0.213026607824-0.213026607824    6[1-(0),6-(1,6),6-(6,6)]
   648   0.9822759757   0.9822759757   0.9822759757    6[1-(0),6-(1,6),6-(1,7)]
   649 0.961890127788 0.961890127788 0.961890127788    6[1-(0),6-(1,6),7-(6,26)]
   650  0.65794212638  0.65794212638  0.65794212638    6[1-(0),6-(1,6),7-(6,26)]
   651  1.04339506892  1.04339506892  1.04339506892    6[1-(0),6-(1,6),6-(1,7)]
   652 0.152007970376 0.152007970376 0.152007970376    6[1-(0),6-(1,6),6-(6,6)]
   653 -1.14521698006 -1.14521698006 -1.14521698006    6[6-(1,6),6-(1,7),6-(7,7)]
   654 -1.46210201029 -1.46210201029 -1.46210201029    6[1-(0),6-(6,6),7-(6,26)]
   655 -2.15335487274 -2.15335487274 -2.15335487274    6[6-(6,6),7-(6),7-(6)]
   656 0.646850082848 0.646850082848 0.646850082848    6[7-(26),16-(1,8)]
   657  5.29275825442  5.29275825442  5.29275825442    6[6-(1,1,8),6-(1,6),6-(1,6)]
   658  4.43658225204  4.43658225204  4.43658225204    6[1-(0),6-(1,6),6-(6,6)]
   659  4.77199803271  4.77199803271  4.77199803271    6[1-(0),6-(1,6),6-(1,6)]
   660  6.16744002952  6.16744002952  6.16744002952    6[1-(0),6-(1,6),6-(1,6)]
   661  7.02176241794  7.02176241794  7.02176241794    6[1-(0),6-(1,6),6-(1,6)]
   662  6.57144918461  6.57144918461  6.57144918461    6[1-(0),6-(1,6),6-(6,6)]
   663  4.88136295157  4.88136295157  4.88136295157    6[1-(0),1-(0),6-(6,6),8-(1,16)]
   664 -11.1930446885 -11.1930446885 -11.1930446885    6[7-(26),16-(0)]
   665 -4.20469276606 -4.20469276606 -4.20469276606    6[6-(6,6),7-(6),7-(6)]
   666   -2.236610005   -2.236610005   -2.236610005    6[6-(6,6),7-(6),7-(6)]
   667  6.23232802286  6.23232802286  6.23232802286    6[6-(6,6),7-(6),7-(6)]
   668 -7.71278003587 -7.71278003587 -7.71278003587    6[1-(0),6-(1,6),7-(6,26)]
   669 -6.67500142583 -6.67500142583 -6.67500142583    6[1-(0),6-(1,6),6-(1,7)]
   670  -5.4852544767  -5.4852544767  -5.4852544767    6[1-(0),6-(1,6),6-(6,6)]
   671  -5.4277979543  -5.4277979543  -5.4277979543    6[6-(1,6),6-(1,7),6-(7,7)]
   672 -6.56935478562 -6.56935478562 -6.56935478562    6[1-(0),6-(6,6),7-(6,26)]
   673 0.808161545924 0.808161545924 0.808161545924    6[1-(0),6-(1,6),7-(6,26)]
   674 0.863765514032 0.863765514032 0.863765514032    6[1-(0),6-(1,6),6-(1,7)]
   675-0.153629216032-0.153629216032-0.153629216032    6[1-(0),6-(1,6),6-(6,6)]
   676 -1.13952822209 -1.13952822209 -1.13952822209    6[6-(1,6),6-(1,7),6-(7,7)]
   677 -1.13027029477 -1.13027029477 -1.13027029477    6[1-(0),6-(6,6),7-(6,26)]
   678  7.47397210578  7.47397210578  7.47397210578    6[1-(0),6-(6,6),7-(6,26)]
   679  6.39541480616  6.39541480616  6.39541480616    6[6-(1,6),6-(1,7),6-(7,7)]
   680  5.49106336984  5.49106336984  5.49106336984    6[1-(0),6-(1,6),6-(6,6)]
   681  5.74124905808  5.74124905808  5.74124905808    6[1-(0),6-(1,6),6-(1,7)]
   682  6.79571497732  6.79571497732  6.79571497732    6[1-(0),6-(1,6),7-(6,26)]
   683-0.335335670372-0.335335670372-0.335335670372    6[1-(0),6-(1,6),7-(6,26)]
   684-0.420571818004-0.420571818004-0.420571818004    6[1-(0),6-(1,6),6-(1,7)]
   685-0.370533021232-0.370533021232-0.370533021232    6[1-(0),6-(1,6),6-(6,6)]
   686-0.214873167472-0.214873167472-0.214873167472    6[6-(1,6),6-(1,7),6-(7,7)]
   687 -9.42323383012 -9.42323383012 -9.42323383012    6[1-(0),6-(6,6),7-(6,26)]
   688-0.192632403736-0.192632403736-0.192632403736    6[6-(6,6),7-(6),7-(6)]
   689  1.74762289602  1.74762289602  1.74762289602    6[7-(26),16-(1)]
   690-0.463193494664-0.463193494664-0.463193494664    6[6-(1,1),6-(1,6),6-(1,6)]
   691  -1.0858631857  -1.0858631857  -1.0858631857    6[1-(0),6-(1,6),6-(6,6)]
   692 -2.18849966446 -2.18849966446 -2.18849966446    6[1-(0),6-(1,6),6-(1,6)]
   693 -2.70923593785 -2.70923593785 -2.70923593785    6[1-(0),6-(1,6),6-(1,6)]
   694 -2.09212539322 -2.09212539322 -2.09212539322    6[1-(0),6-(1,6),6-(1,6)]
   695-0.996902007872-0.996902007872-0.996902007872    6[1-(0),6-(1,6),6-(6,6)]
   696 0.785843729768 0.785843729768 0.785843729768    6[1-(0),1-(0),6-(6,6)]
   697  3.83253855973  3.83253855973  3.83253855973    16[6-(7)]
   698 -2.57392802894 -2.57392802894 -2.57392802894    16[1-(8),6-(7),8-(1,6)]
   699 -6.51565505294 -6.51565505294 -6.51565505294    16[6-(7)]
   700   16.876259263   16.876259263   16.876259263    16[1-(8),6-(7),8-(1,6)]
   701  14.5660840536  14.5660840536  14.5660840536    16[6-(7)]
   702 -7.41075742676 -7.41075742676 -7.41075742676    16[1-(8),6-(7),8-(1,6)]
   703  6.64923611957  6.64923611957  6.64923611957    16[6-(7)]
   704  11.6406298727  11.6406298727  11.6406298727    16[1-(8),6-(7),8-(1,6)]
   705  13.0983694901  13.0983694901  13.0983694901    16[6-(7)]
   706  15.9577787432  15.9577787432  15.9577787432    16[1-(8),6-(7),8-(1,6)]
   707  2.75015601635  2.75015601635  2.75015601635    16[6-(7)]
   708 -1.65552978722 -1.65552978722 -1.65552978722    16[1-(8),6-(7),8-(1,6)]
   709   5.3002531233   5.3002531233   5.3002531233    16[6-(7)]
   710  11.1210348811  11.1210348811  11.1210348811    16[1-(8),6-(7),8-(1,6)]
   711 -2.61657494973 -2.61657494973 -2.61657494973    16[6-(7)]
   712 -6.89108015708 -6.89108015708 -6.89108015708    16[1-(8),6-(7),8-(1,6)]
   713  22.3642234302  22.3642234302  22.3642234302    16[6-(7)]
   714  6.69195098576  6.69195098576  6.69195098576    16[1-(8),6-(7),8-(1,6)]
   715  12.0161591566  12.0161591566  12.0161591566    16[6-(7)]
   716  7.61038024826  7.61038024826  7.61038024826    16[1-(8),6-(7),8-(1,6)]
   717 -3.96575001694 -3.96575001694 -3.96575001694    16[6-(7)]
   718  1.85512484564  1.85512484564  1.85512484564    16[1-(8),6-(7),8-(1,6)]
   719 -11.8824288898 -11.8824288898 -11.8824288898    16[6-(7)]
   720  2.37474760034  2.37474760034  2.37474760034    16[1-(0),6-(7)]
   721  1.51235388955  1.51235388955  1.51235388955    7[6-(16),26-(7,7,7,7,7)]
   722 0.292013696628 0.292013696628 0.292013696628    7[6-(1,6),6-(1,6),26-(7,7,7,7,7)]
   723 -0.43353346122 -0.43353346122 -0.43353346122    7[6-(6,7),6-(6,7)]
   724 0.537523432852 0.537523432852 0.537523432852    7[6-(6,7),6-(6,7)]
   725-0.007319843324-0.007319843324-0.007319843324    7[6-(6,7),6-(6,7)]
   726  1.42887480571  1.42887480571  1.42887480571    7[6-(1,6),6-(1,6),26-(7,7,7,7,7)]
   727 -1.47874487434 -1.47874487434 -1.47874487434    7[6-(1,6),6-(1,6),26-(7,7,7,7,7)]
   728  1.53828834783  1.53828834783  1.53828834783    7[6-(1,6),6-(1,6),26-(7,7,7,7,7)]
   729  5.30393946077  5.30393946077  5.30393946077    7[6-(6,7),6-(6,7)]
   730 -1.40827069812 -1.40827069812 -1.40827069812    7[6-(16),26-(7,7,7,7,7)]
   731 -7.10127244702 -7.10127244702 -7.10127244702    7[6-(16),26-(7,7,7,7,7)]
   732 -8.13070502579 -8.13070502579 -8.13070502579    7[6-(1,6),6-(1,6),26-(7,7,7,7,7)]
   733 -11.2412613584 -11.2412613584 -11.2412613584    7[6-(6,7),6-(6,7)]
   734 -10.6667577157 -10.6667577157 -10.6667577157    7[6-(6,7),6-(6,7)]
   735 -12.6533721052 -12.6533721052 -12.6533721052    7[6-(6,7),6-(6,7)]
   736 -2.00691873442 -2.00691873442 -2.00691873442    7[6-(1,6),6-(1,6),26-(7,7,7,7,7)]
   737  12.4942581612  12.4942581612  12.4942581612    7[6-(1,6),6-(1,6),26-(7,7,7,7,7)]
   738  17.8054612125  17.8054612125  17.8054612125    7[6-(1,6),6-(1,6),26-(7,7,7,7,7)]
   739 -11.0522323662 -11.0522323662 -11.0522323662    7[6-(6,7),6-(6,7)]
   740 -8.92110811469 -8.92110811469 -8.92110811469    7[6-(16),26-(7,7,7,7,7)]
   741  16.2932478944  16.2932478944  16.2932478944    7[6-(16),26-(7,7,7,7,7)]
   742  15.5455002096  15.5455002096  15.5455002096    7[6-(1,6),6-(1,6),26-(7,7,7,7,7)]
   743  15.8114562246  15.8114562246  15.8114562246    7[6-(6,7),6-(6,7)]
   744  13.4356812408  13.4356812408  13.4356812408    7[6-(6,7),6-(6,7)]
   745  14.7625707358  14.7625707358  14.7625707358    7[6-(6,7),6-(6,7)]
   746  9.99434030138  9.99434030138  9.99434030138    7[6-(1,6),6-(1,6),26-(7,7,7,7,7)]
   747 -9.41771010662 -9.41771010662 -9.41771010662    7[6-(1,6),6-(1,6),26-(7,7,7,7,7)]
   748 -9.86251548109 -9.86251548109 -9.86251548109    7[6-(1,6),6-(1,6),26-(7,7,7,7,7)]
   749  15.1813751962  15.1813751962  15.1813751962    7[6-(6,7),6-(6,7)]
   750  18.4800092056  18.4800092056  18.4800092056    7[6-(16),26-(7,7,7,7,7)]
   751  7.82787434309  7.82787434309  7.82787434309    7[6-(16),26-(7,7,7,7,7)]
   752  10.8253947996  10.8253947996  10.8253947996    7[6-(1,6),6-(1,6),26-(7,7,7,7,7)]
   753   14.395542275   14.395542275   14.395542275    7[6-(6,7),6-(6,7)]
   754   15.225756722   15.225756722   15.225756722    7[6-(6,7),6-(6,7)]
   755  16.4303248927  16.4303248927  16.4303248927    7[6-(6,7),6-(6,7)]
   756  9.11590730733  9.11590730733  9.11590730733    7[6-(1,6),6-(1,6),26-(7,7,7,7,7)]
   757  16.9344004998  16.9344004998  16.9344004998    7[6-(1,6),6-(1,6),26-(7,7,7,7,7)]
   758   9.0509696008   9.0509696008   9.0509696008    7[6-(1,6),6-(1,6),26-(7,7,7,7,7)]
   759  9.09912138918  9.09912138918  9.09912138918    7[6-(6,7),6-(6,7)]
   760  10.3815732872  10.3815732872  10.3815732872    7[6-(16),26-(7,7,7,7,7)]
   761  10.7781992313  10.7781992313  10.7781992313    7[6-(16),26-(7,7,7,7,7)]
   762  9.55789193323  9.55789193323  9.55789193323    7[6-(1,6),6-(1,6),26-(7,7,7,7,7)]
   763  8.83239934787  8.83239934787  8.83239934787    7[6-(6,7),6-(6,7)]
   764  9.80345833099  9.80345833099  9.80345833099    7[6-(6,7),6-(6,7)]
   765  9.25864112245  9.25864112245  9.25864112245    7[6-(6,7),6-(6,7)]
   766   10.694840434   10.694840434   10.694840434    7[6-(1,6),6-(1,6),26-(7,7,7,7,7)]
   767  17.0530409363  17.0530409363  17.0530409363    7[6-(1,6),6-(1,6),26-(7,7,7,7,7)]
   768  20.0699663759  20.0699663759  20.0699663759    7[6-(1,6),6-(1,6),26-(7,7,7,7,7)]
   769  14.5698274614  14.5698274614  14.5698274614    7[6-(6,7),6-(6,7)]
   770  7.85761036929  7.85761036929  7.85761036929    7[6-(16),26-(7,7,7,7,7)]
   771  2.16457168366  2.16457168366  2.16457168366    7[6-(16),26-(7,7,7,7,7)]
   772  1.13514296509  1.13514296509  1.13514296509    7[6-(1,6),6-(1,6),26-(7,7,7,7,7)]
   773 -1.97540526867 -1.97540526867 -1.97540526867    7[6-(6,7),6-(6,7)]
   774 -1.40092896524 -1.40092896524 -1.40092896524    7[6-(6,7),6-(6,7)]
   775 -3.38752806536 -3.38752806536 -3.38752806536    7[6-(6,7),6-(6,7)]
   776 -11.2727235366 -11.2727235366 -11.2727235366    7[6-(1,6),6-(1,6),26-(7,7,7,7,7)]
   777 -6.03755623001 -6.03755623001 -6.03755623001    7[6-(1,6),6-(1,6),26-(7,7,7,7,7)]
   778-0.726381456508-0.726381456508-0.726381456508    7[6-(1,6),6-(1,6),26-(7,7,7,7,7)]
   779 -1.78642829061 -1.78642829061 -1.78642829061    7[6-(6,7),6-(6,7)]
   780 0.344777736324 0.344777736324 0.344777736324    7[6-(16),26-(7,7,7,7,7)]
   781  7.02740255266  7.02740255266  7.02740255266    7[6-(16),26-(7,7,7,7,7)]
   782    6.279621973    6.279621973    6.279621973    7[6-(1,6),6-(1,6),26-(7,7,7,7,7)]
   783  6.54552341554  6.54552341554  6.54552341554    7[6-(6,7),6-(6,7)]
   784  4.16974634269  4.16974634269  4.16974634269    7[6-(6,7),6-(6,7)]
   785  5.49660977006  5.49660977006  5.49660977006    7[6-(6,7),6-(6,7)]
   786   0.7283746731   0.7283746731   0.7283746731    7[6-(1,6),6-(1,6),26-(7,7,7,7,7)]
   787  9.11400316273  9.11400316273  9.11400316273    7[6-(1,6),6-(1,6),26-(7,7,7,7,7)]
   788  8.66930557082  8.66930557082  8.66930557082    7[6-(1,6),6-(1,6),26-(7,7,7,7,7)]
   789  5.91548719559  5.91548719559  5.91548719559    7[6-(6,7),6-(6,7)]
   790  9.21412813821  9.21412813821  9.21412813821    7[6-(16),26-(7,7,7,7,7)]
   791  -1.4379697876  -1.4379697876  -1.4379697876    7[6-(16),26-(7,7,7,7,7)]
   792  1.55954680868  1.55954680868  1.55954680868    7[6-(1,6),6-(1,6),26-(7,7,7,7,7)]
   793  5.12968618526  5.12968618526  5.12968618526    7[6-(6,7),6-(6,7)]
   794  5.95992797156  5.95992797156  5.95992797156    7[6-(6,7),6-(6,7)]
   795  7.16448085286  7.16448085286  7.16448085286    7[6-(6,7),6-(6,7)]
   796  18.3817121095  18.3817121095  18.3817121095    7[6-(1,6),6-(1,6),26-(7,7,7,7,7)]
   797 -1.59728418903 -1.59728418903 -1.59728418903    7[6-(1,6),6-(1,6),26-(7,7,7,7,7)]
   798 -9.48068681023 -9.48068681023 -9.48068681023    7[6-(1,6),6-(1,6),26-(7,7,7,7,7)]
   799-0.166682686356-0.166682686356-0.166682686356    7[6-(6,7),6-(6,7)]
   800  1.11568743617  1.11568743617  1.11568743617    7[6-(16),26-(7,7,7,7,7)]
   801  20.0440342792  20.0440342792  20.0440342792    7[6-(16),26-(7,7,7,7,7)]
   802  18.8237246801  18.8237246801  18.8237246801    7[6-(1,6),6-(1,6),26-(7,7,7,7,7)]
   803  18.0982045133  18.0982045133  18.0982045133    7[6-(6,7),6-(6,7)]
   804  19.0692875962  19.0692875962  19.0692875962    7[6-(6,7),6-(6,7)]
   805  18.5244433209  18.5244433209  18.5244433209    7[6-(6,7),6-(6,7)]
   806  -7.8370071397  -7.8370071397  -7.8370071397    7[6-(1,6),6-(1,6),26-(7,7,7,7,7)]
   807  7.78719377802  7.78719377802  7.78719377802    7[6-(1,6),6-(1,6),26-(7,7,7,7,7)]
   808  10.8041662363  10.8041662363  10.8041662363    7[6-(1,6),6-(1,6),26-(7,7,7,7,7)]
   809  23.8356393179  23.8356393179  23.8356393179    7[6-(6,7),6-(6,7)]
   810  17.1234126888  17.1234126888  17.1234126888    7[6-(16),26-(7,7,7,7,7)]
   811  11.4305462434  11.4305462434  11.4305462434    7[6-(16),26-(7,7,7,7,7)]
   812  10.4010830707  10.4010830707  10.4010830707    7[6-(1,6),6-(1,6),26-(7,7,7,7,7)]
   813  7.29049974705  7.29049974705  7.29049974705    7[6-(6,7),6-(6,7)]
   814  7.86497720097  7.86497720097  7.86497720097    7[6-(6,7),6-(6,7)]
   815  5.87836381058  5.87836381058  5.87836381058    7[6-(6,7),6-(6,7)]
   816    7.258963211    7.258963211    7.258963211    7[6-(1,6),6-(1,6),26-(7,7,7,7,7)]
   817  3.22831950882  3.22831950882  3.22831950882    7[6-(1,6),6-(1,6),26-(7,7,7,7,7)]
   818  8.53958332404  8.53958332404  8.53958332404    7[6-(1,6),6-(1,6),26-(7,7,7,7,7)]
   819  7.47956685676  7.47956685676  7.47956685676    7[6-(6,7),6-(6,7)]
   820  9.61070757837  9.61070757837  9.61070757837    7[6-(16),26-(7,7,7,7,7)]
   821 -2.23857200704 -2.23857200704 -2.23857200704    7[6-(16),26-(7,7,7,7,7)]
   822 -2.98631813261 -2.98631813261 -2.98631813261    7[6-(1,6),6-(1,6),26-(7,7,7,7,7)]
   823 -2.72038160018 -2.72038160018 -2.72038160018    7[6-(6,7),6-(6,7)]
   824 -5.09615982352 -5.09615982352 -5.09615982352    7[6-(6,7),6-(6,7)]
   825 -3.76928210588 -3.76928210588 -3.76928210588    7[6-(6,7),6-(6,7)]
   826  19.2601870055  19.2601870055  19.2601870055    7[6-(1,6),6-(1,6),26-(7,7,7,7,7)]
   827-0.151872576104-0.151872576104-0.151872576104    7[6-(1,6),6-(1,6),26-(7,7,7,7,7)]
   828-0.596659209728-0.596659209728-0.596659209728    7[6-(1,6),6-(1,6),26-(7,7,7,7,7)]
   829 -3.35050795179 -3.35050795179 -3.35050795179    7[6-(6,7),6-(6,7)]
   830-0.051801703832-0.051801703832-0.051801703832    7[6-(16),26-(7,7,7,7,7)]
   831 -10.7038048355 -10.7038048355 -10.7038048355    7[6-(16),26-(7,7,7,7,7)]
   832 -7.70628593823 -7.70628593823 -7.70628593823    7[6-(1,6),6-(1,6),26-(7,7,7,7,7)]
   833 -4.13611898022 -4.13611898022 -4.13611898022    7[6-(6,7),6-(6,7)]
   834 -3.30590129361 -3.30590129361 -3.30590129361    7[6-(6,7),6-(6,7)]
   835 -2.10132134557 -2.10132134557 -2.10132134557    7[6-(6,7),6-(6,7)]
   836 -0.14993939682 -0.14993939682 -0.14993939682    7[6-(1,6),6-(1,6),26-(7,7,7,7,7)]
   837  7.66856296926  7.66856296926  7.66856296926    7[6-(1,6),6-(1,6),26-(7,7,7,7,7)]
   838-0.214886670568-0.214886670568-0.214886670568    7[6-(1,6),6-(1,6),26-(7,7,7,7,7)]
   839 -9.43249454283 -9.43249454283 -9.43249454283    7[6-(6,7),6-(6,7)]
   840 -8.15011488336 -8.15011488336 -8.15011488336    7[6-(16),26-(7,7,7,7,7)]
   841 -2.53129974606 -2.53129974606 -2.53129974606    8[1-(16),6-(1,1,6),16-(1,6)]
   842  15.7224582009  15.7224582009  15.7224582009    8[1-(16),6-(1,1,6),16-(1,6)]
   843  -5.6557913204  -5.6557913204  -5.6557913204    8[1-(16),6-(1,1,6),16-(1,6)]
   844  10.9968365455  10.9968365455  10.9968365455    8[1-(16),6-(1,1,6),16-(1,6)]
   845   16.000411192   16.000411192   16.000411192    8[1-(16),6-(1,1,6),16-(1,6)]
   846 -2.80931686176 -2.80931686176 -2.80931686176    8[1-(16),6-(1,1,6),16-(1,6)]
   847  12.8759968215  12.8759968215  12.8759968215    8[1-(16),6-(1,1,6),16-(1,6)]
   848 -7.53488747179 -7.53488747179 -7.53488747179    8[1-(16),6-(1,1,6),16-(1,6)]
   849  6.73455967401  6.73455967401  6.73455967401    8[1-(16),6-(1,1,6),16-(1,6)]
   850  6.45659878084  6.45659878084  6.45659878084    8[1-(16),6-(1,1,6),16-(1,6)]
   851   3.6100811789   3.6100811789   3.6100811789    8[1-(16),6-(1,1,6),16-(1,6)]
