# Supplementary material for: A collection of forcefield precursors for metal–organic frameworks
Source: RSC Adv. 2019 Nov 13;9(63):36492–507. doi: 10.1039/c9ra07327b (PMC9075174; doi:10.1039/c9ra07327b)
Supplement: RA-009-C9RA07327B-s3133 [file RA-009-C9RA07327B-s3133.txt]

FIFMIS_clean

15.9288    0.00000000    0.00000000
-7.9644    13.79474545    0.00000000
0.0    0.0    21.3663

     1   -3.185521068   -3.185521068   -3.185521068    27[7-(6,6),8-(6),8-(6),8-(6),8-(6,27)]
     2   -3.602616696   -3.602616696   -3.602616696    27[7-(6,6),8-(6),8-(6),8-(6),8-(6,27)]
     3    2.072814744    2.072814744    2.072814744    27[7-(6,6),8-(6),8-(6),8-(6),8-(6,27)]
     4   -0.025406436   -0.025406436   -0.025406436    27[7-(6,6),8-(6),8-(6),8-(6),8-(6,27)]
     5    1.112706324    1.112706324    1.112706324    27[7-(6,6),8-(6),8-(6),8-(6,27)]
     6    3.628023132    3.628023132    3.628023132    27[7-(6,6),8-(6),8-(6),8-(6),8-(6,27)]
     7   11.149921068   11.149921068   11.149921068    27[7-(6,6),8-(6),8-(6),8-(6),8-(6,27)]
     8   11.567016696   11.567016696   11.567016696    27[7-(6,6),8-(6),8-(6),8-(6),8-(6,27)]
     9    5.891585256    5.891585256    5.891585256    27[7-(6,6),8-(6),8-(6),8-(6),8-(6,27)]
    10    7.989806436    7.989806436    7.989806436    27[7-(6,6),8-(6),8-(6),8-(6),8-(6,27)]
    11    6.851693676    6.851693676    6.851693676    27[7-(6,6),8-(6),8-(6),8-(6),8-(6,27)]
    12    4.336376868    4.336376868    4.336376868    27[7-(6,6),8-(6),8-(6),8-(6),8-(6,27)]
    13    -2.19498864    -2.19498864    -2.19498864    1[6-(6,6)]
    14    -3.44938164    -3.44938164    -3.44938164    1[6-(6,6)]
    15    -1.03457556    -1.03457556    -1.03457556    1[6-(6,6)]
    16    -2.52312192    -2.52312192    -2.52312192    1[6-(1,6,7)]
    17    -1.60004796    -1.60004796    -1.60004796    1[6-(1,6,7)]
    18    -3.91131684    -3.91131684    -3.91131684    1[6-(1,6,7)]
    19    -2.52949344    -2.52949344    -2.52949344    1[6-(1,6,7)]
    20    11.14936356    11.14936356    11.14936356    1[6-(1,6,7)]
    21      10.871406      10.871406      10.871406    1[6-(1,6,7)]
    22     9.88302396     9.88302396     9.88302396    1[6-(6,7)]
    23     7.77166152     7.77166152     7.77166152    1[6-(6,6)]
    24    -6.54355104    -6.54355104    -6.54355104    1[6-(6,6)]
    25    -4.50546108    -4.50546108    -4.50546108    1[6-(6,7)]
    26     6.94177104     6.94177104     6.94177104    1[6-(6,6)]
    27     5.89126668     5.89126668     5.89126668    1[6-(6,6)]
    28     3.44699232     3.44699232     3.44699232    1[6-(6,6)]
    29      1.3977522      1.3977522      1.3977522    1[6-(6,7)]
    30    10.88972412    10.88972412    10.88972412    1[6-(6,7)]
    31    12.97321116    12.97321116    12.97321116    1[6-(6,6)]
    32     1.07997264     1.07997264     1.07997264    1[6-(6,6)]
    33    -0.75024648    -0.75024648    -0.75024648    1[6-(6,6)]
    34      0.5296326      0.5296326      0.5296326    1[6-(6,6)]
    35    -1.29580788    -1.29580788    -1.29580788    1[6-(1,6,7)]
    36    -0.74785716    -0.74785716    -0.74785716    1[6-(1,6,7)]
    37     2.33834784     2.33834784     2.33834784    1[6-(1,6,7)]
    38     1.52438616     1.52438616     1.52438616    1[6-(1,6,7)]
    39      8.0201508      8.0201508      8.0201508    1[6-(1,6,7)]
    40     9.46011432     9.46011432     9.46011432    1[6-(1,6,7)]
    41    10.82999112    10.82999112    10.82999112    1[6-(6,7)]
    42     12.6275562     12.6275562     12.6275562    1[6-(6,6)]
    43     6.94814256     6.94814256     6.94814256    1[6-(6,6)]
    44     5.12987004     5.12987004     5.12987004    1[6-(6,7)]
    45     0.06690096     0.06690096     0.06690096    1[6-(6,6)]
    46    -1.50447516    -1.50447516    -1.50447516    1[6-(6,6)]
    47    -0.46034232    -0.46034232    -0.46034232    1[6-(6,6)]
    48     1.35872664     1.35872664     1.35872664    1[6-(6,7)]
    49     3.69627804     3.69627804     3.69627804    1[6-(6,7)]
    50     1.94968512     1.94968512     1.94968512    1[6-(6,6)]
    51       1.115016       1.115016       1.115016    1[6-(6,6)]
    52     4.19962812     4.19962812     4.19962812    1[6-(6,6)]
    53     0.50494296     0.50494296     0.50494296    1[6-(6,6)]
    54      3.8189298      3.8189298      3.8189298    1[6-(1,6,7)]
    55     2.34790512     2.34790512     2.34790512    1[6-(1,6,7)]
    56       1.572969       1.572969       1.572969    1[6-(1,6,7)]
    57     1.00510728     1.00510728     1.00510728    1[6-(1,6,7)]
    58     4.72368564     4.72368564     4.72368564    1[6-(1,6,7)]
    59     3.56167968     3.56167968     3.56167968    1[6-(1,6,7)]
    60     3.18018492     3.18018492     3.18018492    1[6-(6,7)]
    61     3.49398228     3.49398228     3.49398228    1[6-(6,6)]
    62    -0.40459152    -0.40459152    -0.40459152    1[6-(6,6)]
    63    -0.62440896    -0.62440896    -0.62440896    1[6-(6,7)]
    64      -7.008672      -7.008672      -7.008672    1[6-(6,6)]
    65    -4.38679152    -4.38679152    -4.38679152    1[6-(6,6)]
    66       -2.98665       -2.98665       -2.98665    1[6-(6,6)]
    67    -2.75647884    -2.75647884    -2.75647884    1[6-(6,7)]
    68     9.30719784     9.30719784     9.30719784    1[6-(6,7)]
    69     8.97030372     8.97030372     8.97030372    1[6-(6,6)]
    70    10.15938864    10.15938864    10.15938864    1[6-(6,6)]
    71    11.41378164    11.41378164    11.41378164    1[6-(6,6)]
    72     8.99897556     8.99897556     8.99897556    1[6-(6,6)]
    73    10.48752192    10.48752192    10.48752192    1[6-(1,6,7)]
    74     9.56444796     9.56444796     9.56444796    1[6-(1,6,7)]
    75    11.87571684    11.87571684    11.87571684    1[6-(1,6,7)]
    76    10.49389344    10.49389344    10.49389344    1[6-(1,6,7)]
    77    -3.18496356    -3.18496356    -3.18496356    1[6-(1,6,7)]
    78      -2.907006      -2.907006      -2.907006    1[6-(1,6,7)]
    79    -1.91862396    -1.91862396    -1.91862396    1[6-(6,7)]
    80     0.19273848     0.19273848     0.19273848    1[6-(6,6)]
    81    14.50795104    14.50795104    14.50795104    1[6-(6,6)]
    82    12.46986108    12.46986108    12.46986108    1[6-(6,7)]
    83     1.02262896     1.02262896     1.02262896    1[6-(6,6)]
    84     2.07313332     2.07313332     2.07313332    1[6-(6,6)]
    85     4.51740768     4.51740768     4.51740768    1[6-(6,6)]
    86      6.5666478      6.5666478      6.5666478    1[6-(6,7)]
    87    -2.92532412    -2.92532412    -2.92532412    1[6-(6,7)]
    88    -5.00881116    -5.00881116    -5.00881116    1[6-(6,6)]
    89     6.88442736     6.88442736     6.88442736    1[6-(6,6)]
    90     8.71464648     8.71464648     8.71464648    1[6-(6,6)]
    91      7.4347674      7.4347674      7.4347674    1[6-(6,6)]
    92     9.26020788     9.26020788     9.26020788    1[6-(1,6,7)]
    93     8.71225716     8.71225716     8.71225716    1[6-(1,6,7)]
    94     5.62605216     5.62605216     5.62605216    1[6-(1,6,7)]
    95     6.44001384     6.44001384     6.44001384    1[6-(1,6,7)]
    96     -0.0557508     -0.0557508     -0.0557508    1[6-(1,6,7)]
    97    -1.49571432    -1.49571432    -1.49571432    1[6-(1,6,7)]
    98    -2.86559112    -2.86559112    -2.86559112    1[6-(6,7)]
    99     -4.6631562     -4.6631562     -4.6631562    1[6-(6,6)]
   100     1.01625744     1.01625744     1.01625744    1[6-(6,6)]
   101     2.83452996     2.83452996     2.83452996    1[6-(6,7)]
   102     7.89749904     7.89749904     7.89749904    1[6-(6,6)]
   103     9.46887516     9.46887516     9.46887516    1[6-(6,6)]
   104     8.42474232     8.42474232     8.42474232    1[6-(6,6)]
   105     6.60567336     6.60567336     6.60567336    1[6-(6,7)]
   106     4.26812196     4.26812196     4.26812196    1[6-(6,7)]
   107     6.01471488     6.01471488     6.01471488    1[6-(6,6)]
   108       6.849384       6.849384       6.849384    1[6-(6,6)]
   109     3.76477188     3.76477188     3.76477188    1[6-(6,6)]
   110     7.45945704     7.45945704     7.45945704    1[6-(6,6)]
   111      4.1454702      4.1454702      4.1454702    1[6-(1,6,7)]
   112     5.61649488     5.61649488     5.61649488    1[6-(1,6,7)]
   113       6.391431       6.391431       6.391431    1[6-(1,6,7)]
   114     6.95929272     6.95929272     6.95929272    1[6-(1,6,7)]
   115     3.24071436     3.24071436     3.24071436    1[6-(1,6,7)]
   116     4.40272032     4.40272032     4.40272032    1[6-(1,6,7)]
   117     4.78421508     4.78421508     4.78421508    1[6-(6,7)]
   118     4.47041772     4.47041772     4.47041772    1[6-(6,6)]
   119     8.36899152     8.36899152     8.36899152    1[6-(6,6)]
   120     8.58880896     8.58880896     8.58880896    1[6-(6,7)]
   121      14.973072      14.973072      14.973072    1[6-(6,6)]
   122    12.35119152    12.35119152    12.35119152    1[6-(6,6)]
   123       10.95105       10.95105       10.95105    1[6-(6,6)]
   124    10.72087884    10.72087884    10.72087884    1[6-(6,7)]
   125    -1.34279784    -1.34279784    -1.34279784    1[6-(6,7)]
   126    -1.00590372    -1.00590372    -1.00590372    1[6-(6,6)]
   127    -1.47819264    -1.47819264    -1.47819264    6[6-(1,6),6-(1,6),6-(8,8)]
   128    -2.19737796    -2.19737796    -2.19737796    6[1-(0),6-(6,6),6-(6,6)]
   129    -2.92850988    -2.92850988    -2.92850988    6[6-(1,6),6-(1,6),6-(8,8)]
   130    -2.96355324    -2.96355324    -2.96355324    6[1-(0),6-(6,6),6-(6,6)]
   131    -2.30728668    -2.30728668    -2.30728668    6[6-(1,1,7),6-(1,6),6-(1,6)]
   132    -1.52996124    -1.52996124    -1.52996124    6[1-(0),6-(6,6),6-(6,6)]
   133    -2.42675268    -2.42675268    -2.42675268    6[1-(0),1-(0),6-(6,6),7-(6,6)]
   134    -3.46610688    -3.46610688    -3.46610688    6[1-(0),1-(0),6-(8,8),7-(6,6)]
   135    -4.07060484    -4.07060484    -4.07060484    6[6-(1,1,7),8-(0),8-(27,27)]
   136    11.07290532    11.07290532    11.07290532    6[1-(0),1-(0),6-(8,8),7-(6,6)]
   137     9.93001392     9.93001392     9.93001392    6[6-(1,1,7),8-(27),8-(27)]
   138    -0.58458696    -0.58458696    -0.58458696    6[6-(6,6),8-(27),8-(27)]
   139    -3.65406672    -3.65406672    -3.65406672    6[6-(6,6),8-(27),8-(27)]
   140       9.776301       9.776301       9.776301    6[1-(0),6-(1,6),7-(6,27)]
   141     8.50757208     8.50757208     8.50757208    6[1-(0),6-(1,7),6-(6,6)]
   142     8.32359444     8.32359444     8.32359444    6[6-(1,6),6-(1,6),6-(1,6)]
   143      -6.471075      -6.471075      -6.471075    6[1-(0),6-(1,7),6-(6,6)]
   144    -5.25172536    -5.25172536    -5.25172536    6[1-(0),6-(1,6),7-(6,27)]
   145     6.98557524     6.98557524     6.98557524    6[1-(0),6-(1,6),6-(6,6)]
   146      5.8498518      5.8498518      5.8498518    6[1-(0),6-(1,6),6-(6,6)]
   147     4.50944328     4.50944328     4.50944328    6[6-(1,6),6-(1,6),6-(1,6)]
   148     3.36814476     3.36814476     3.36814476    6[1-(0),6-(1,7),6-(6,6)]
   149     2.13605208     2.13605208     2.13605208    6[1-(0),6-(1,6),7-(6,27)]
   150    11.00441148    11.00441148    11.00441148    6[1-(0),6-(1,6),7-(6,27)]
   151     4.29121872     4.29121872     4.29121872    6[1-(0),6-(1,7),6-(6,6)]
   152       0.895995       0.895995       0.895995    6[6-(1,6),6-(1,6),6-(8,8)]
   153     0.75024648     0.75024648     0.75024648    6[1-(0),6-(6,6),6-(6,6)]
   154      0.1075194      0.1075194      0.1075194    6[6-(1,6),6-(1,6),6-(8,8)]
   155    -0.32176176    -0.32176176    -0.32176176    6[1-(0),6-(6,6),6-(6,6)]
   156     -0.1314126     -0.1314126     -0.1314126    6[6-(1,1,7),6-(1,6),6-(1,6)]
   157     0.44282064     0.44282064     0.44282064    6[1-(0),6-(6,6),6-(6,6)]
   158    -0.50892516    -0.50892516    -0.50892516    6[1-(0),1-(0),6-(6,6),7-(6,6)]
   159     1.77526476     1.77526476     1.77526476    6[1-(0),1-(0),6-(8,8),7-(6,6)]
   160     2.58285492     2.58285492     2.58285492    6[6-(1,1,7),8-(0),8-(27,27)]
   161      8.8325196      8.8325196      8.8325196    6[1-(0),1-(0),6-(8,8),7-(6,6)]
   162      9.4338318      9.4338318      9.4338318    6[6-(1,1,7),8-(27),8-(27)]
   163     1.50766092     1.50766092     1.50766092    6[6-(6,6),8-(27),8-(27)]
   164    -0.17362392    -0.17362392    -0.17362392    6[6-(6,6),8-(27),8-(27)]
   165    11.66704956    11.66704956    11.66704956    6[1-(0),6-(1,6),7-(6,27)]
   166    12.73746492    12.73746492    12.73746492    6[1-(0),6-(1,7),6-(6,6)]
   167    14.00858316    14.00858316    14.00858316    6[6-(1,6),6-(1,6),6-(1,6)]
   168     6.12701292     6.12701292     6.12701292    6[1-(0),6-(1,7),6-(6,6)]
   169      5.0335008      5.0335008      5.0335008    6[1-(0),6-(1,6),7-(6,27)]
   170    -0.73750344    -0.73750344    -0.73750344    6[1-(0),6-(1,6),6-(6,6)]
   171    -0.70007076    -0.70007076    -0.70007076    6[1-(0),6-(1,6),6-(6,6)]
   172     0.49458924     0.49458924     0.49458924    6[6-(1,6),6-(1,6),6-(1,6)]
   173       0.378309       0.378309       0.378309    6[1-(0),6-(1,7),6-(6,6)]
   174     1.47819264     1.47819264     1.47819264    6[1-(0),6-(1,6),7-(6,27)]
   175     2.84090148     2.84090148     2.84090148    6[1-(0),6-(1,6),7-(6,27)]
   176     1.80075084     1.80075084     1.80075084    6[1-(0),6-(1,7),6-(6,6)]
   177     0.58219764     0.58219764     0.58219764    6[6-(1,6),6-(1,6),6-(8,8)]
   178     1.44713148     1.44713148     1.44713148    6[1-(0),6-(6,6),6-(6,6)]
   179     2.82099048     2.82099048     2.82099048    6[6-(1,6),6-(1,6),6-(8,8)]
   180       3.285315       3.285315       3.285315    6[1-(0),6-(6,6),6-(6,6)]
   181     2.43869928     2.43869928     2.43869928    6[6-(1,1,7),6-(1,6),6-(1,6)]
   182      1.0871406      1.0871406      1.0871406    6[1-(0),6-(6,6),6-(6,6)]
   183     2.93567784     2.93567784     2.93567784    6[1-(0),1-(0),6-(6,6),7-(6,6)]
   184     1.69084212     1.69084212     1.69084212    6[1-(0),1-(0),6-(8,8),7-(6,6)]
   185     1.48774992     1.48774992     1.48774992    6[6-(1,1,7),8-(0),8-(27,27)]
   186     3.98777508     3.98777508     3.98777508    6[1-(0),1-(0),6-(8,8),7-(6,6)]
   187     4.52935428     4.52935428     4.52935428    6[6-(1,1,7),8-(27),8-(27)]
   188    -0.92307396    -0.92307396    -0.92307396    6[6-(6,6),8-(27),8-(27)]
   189     3.82769064     3.82769064     3.82769064    6[6-(6,6),8-(27),8-(27)]
   190     2.44984944     2.44984944     2.44984944    6[1-(0),6-(1,6),7-(6,27)]
   191       2.648163       2.648163       2.648163    6[1-(0),6-(1,7),6-(6,6)]
   192      1.5610224      1.5610224      1.5610224    6[6-(1,6),6-(1,6),6-(1,6)]
   193     0.34406208     0.34406208     0.34406208    6[1-(0),6-(1,7),6-(6,6)]
   194     0.21822456     0.21822456     0.21822456    6[1-(0),6-(1,6),7-(6,27)]
   195     -6.2480718     -6.2480718     -6.2480718    6[1-(0),6-(1,6),6-(6,6)]
   196    -5.14978104    -5.14978104    -5.14978104    6[1-(0),6-(1,6),6-(6,6)]
   197    -5.00403252    -5.00403252    -5.00403252    6[6-(1,6),6-(1,6),6-(1,6)]
   198    -3.74645376    -3.74645376    -3.74645376    6[1-(0),6-(1,7),6-(6,6)]
   199    -3.61424472    -3.61424472    -3.61424472    6[1-(0),6-(1,6),7-(6,27)]
   200    10.04788704    10.04788704    10.04788704    6[1-(0),6-(1,6),7-(6,27)]
   201    -6.09196956    -6.09196956    -6.09196956    6[1-(0),6-(1,7),6-(6,6)]
   202     9.44259264     9.44259264     9.44259264    6[6-(1,6),6-(1,6),6-(8,8)]
   203    10.16177796    10.16177796    10.16177796    6[1-(0),6-(6,6),6-(6,6)]
   204    10.89290988    10.89290988    10.89290988    6[6-(1,6),6-(1,6),6-(8,8)]
   205    10.92795324    10.92795324    10.92795324    6[1-(0),6-(6,6),6-(6,6)]
   206    10.27168668    10.27168668    10.27168668    6[6-(1,1,7),6-(1,6),6-(1,6)]
   207     9.49436124     9.49436124     9.49436124    6[1-(0),6-(6,6),6-(6,6)]
   208    10.39115268    10.39115268    10.39115268    6[1-(0),1-(0),6-(6,6),7-(6,6)]
   209    11.43050688    11.43050688    11.43050688    6[1-(0),1-(0),6-(8,8),7-(6,6)]
   210    12.03500484    12.03500484    12.03500484    6[6-(1,1,7),8-(0),8-(27,27)]
   211    -3.10850532    -3.10850532    -3.10850532    6[1-(0),1-(0),6-(8,8),7-(6,6)]
   212    -1.96561392    -1.96561392    -1.96561392    6[6-(1,1,7),8-(27),8-(27)]
   213     8.54898696     8.54898696     8.54898696    6[6-(6,6),8-(27),8-(27)]
   214    11.61846672    11.61846672    11.61846672    6[6-(6,6),8-(27),8-(27)]
   215      -1.811901      -1.811901      -1.811901    6[1-(0),6-(1,6),7-(6,27)]
   216    -0.54317208    -0.54317208    -0.54317208    6[1-(0),6-(1,7),6-(6,6)]
   217    -0.35919444    -0.35919444    -0.35919444    6[6-(1,6),6-(1,6),6-(1,6)]
   218      14.435475      14.435475      14.435475    6[1-(0),6-(1,7),6-(6,6)]
   219    13.21612536    13.21612536    13.21612536    6[1-(0),6-(1,6),7-(6,27)]
   220     0.97882476     0.97882476     0.97882476    6[1-(0),6-(1,6),6-(6,6)]
   221      2.1145482      2.1145482      2.1145482    6[1-(0),6-(1,6),6-(6,6)]
   222     3.45495672     3.45495672     3.45495672    6[6-(1,6),6-(1,6),6-(1,6)]
   223     4.59625524     4.59625524     4.59625524    6[1-(0),6-(1,7),6-(6,6)]
   224     5.82834792     5.82834792     5.82834792    6[1-(0),6-(1,6),7-(6,27)]
   225    -3.04001148    -3.04001148    -3.04001148    6[1-(0),6-(1,6),7-(6,27)]
   226     3.67318128     3.67318128     3.67318128    6[1-(0),6-(1,7),6-(6,6)]
   227       7.068405       7.068405       7.068405    6[6-(1,6),6-(1,6),6-(8,8)]
   228     7.21415352     7.21415352     7.21415352    6[1-(0),6-(6,6),6-(6,6)]
   229      7.8568806      7.8568806      7.8568806    6[6-(1,6),6-(1,6),6-(8,8)]
   230     8.28616176     8.28616176     8.28616176    6[1-(0),6-(6,6),6-(6,6)]
   231      8.0958126      8.0958126      8.0958126    6[6-(1,1,7),6-(1,6),6-(1,6)]
   232     7.52157936     7.52157936     7.52157936    6[1-(0),6-(6,6),6-(6,6)]
   233     8.47332516     8.47332516     8.47332516    6[1-(0),1-(0),6-(6,6),7-(6,6)]
   234     6.18913524     6.18913524     6.18913524    6[1-(0),1-(0),6-(8,8),7-(6,6)]
   235     5.38154508     5.38154508     5.38154508    6[6-(1,1,7),8-(0),8-(27,27)]
   236     -0.8681196     -0.8681196     -0.8681196    6[1-(0),1-(0),6-(8,8),7-(6,6)]
   237     -1.4694318     -1.4694318     -1.4694318    6[6-(1,1,7),8-(27),8-(27)]
   238     6.45673908     6.45673908     6.45673908    6[6-(6,6),8-(27),8-(27)]
   239     8.13802392     8.13802392     8.13802392    6[6-(6,6),8-(27),8-(27)]
   240    -3.70264956    -3.70264956    -3.70264956    6[1-(0),6-(1,6),7-(6,27)]
   241    -4.77306492    -4.77306492    -4.77306492    6[1-(0),6-(1,7),6-(6,6)]
   242    -6.04418316    -6.04418316    -6.04418316    6[6-(1,6),6-(1,6),6-(1,6)]
   243     1.83738708     1.83738708     1.83738708    6[1-(0),6-(1,7),6-(6,6)]
   244      2.9308992      2.9308992      2.9308992    6[1-(0),6-(1,6),7-(6,27)]
   245     8.70190344     8.70190344     8.70190344    6[1-(0),6-(1,6),6-(6,6)]
   246     8.66447076     8.66447076     8.66447076    6[1-(0),6-(1,6),6-(6,6)]
   247     7.46981076     7.46981076     7.46981076    6[6-(1,6),6-(1,6),6-(1,6)]
   248       7.586091       7.586091       7.586091    6[1-(0),6-(1,7),6-(6,6)]
   249     6.48620736     6.48620736     6.48620736    6[1-(0),6-(1,6),7-(6,27)]
   250     5.12349852     5.12349852     5.12349852    6[1-(0),6-(1,6),7-(6,27)]
   251     6.16364916     6.16364916     6.16364916    6[1-(0),6-(1,7),6-(6,6)]
   252     7.38220236     7.38220236     7.38220236    6[6-(1,6),6-(1,6),6-(8,8)]
   253     6.51726852     6.51726852     6.51726852    6[1-(0),6-(6,6),6-(6,6)]
   254     5.14340952     5.14340952     5.14340952    6[6-(1,6),6-(1,6),6-(8)]
   255       4.679085       4.679085       4.679085    6[1-(0),6-(6,6),6-(6,6)]
   256     5.52570072     5.52570072     5.52570072    6[6-(1,1,7),6-(1,6),6-(1,6)]
   257      6.8772594      6.8772594      6.8772594    6[1-(0),6-(6,6),6-(6,6)]
   258     5.02872216     5.02872216     5.02872216    6[1-(0),1-(0),6-(6,6),7-(6,6)]
   259     6.27355788     6.27355788     6.27355788    6[1-(0),1-(0),6-(8,8),7-(6,6)]
   260     6.47665008     6.47665008     6.47665008    6[6-(1,1,7),8-(0),8-(27,27)]
   261     3.97662492     3.97662492     3.97662492    6[1-(0),1-(0),6-(8,8),7-(6,6)]
   262     3.43504572     3.43504572     3.43504572    6[6-(1,1,7),8-(27),8-(27)]
   263     8.88747396     8.88747396     8.88747396    6[6-(6,6),8-(27),8-(27)]
   264     4.13670936     4.13670936     4.13670936    6[6-(6,6),8-(27)]
   265     5.51455056     5.51455056     5.51455056    6[1-(0),6-(1,6),7-(6,27)]
   266       5.316237       5.316237       5.316237    6[1-(0),6-(1,7),6-(6,6)]
   267      6.4033776      6.4033776      6.4033776    6[6-(1,6),6-(1,6),6-(1,6)]
   268     7.62033792     7.62033792     7.62033792    6[1-(0),6-(1,7),6-(6,6)]
   269     7.74617544     7.74617544     7.74617544    6[1-(0),6-(1,6),7-(6,27)]
   270     14.2124718     14.2124718     14.2124718    6[1-(0),6-(1,6),6-(6,6)]
   271    13.11418104    13.11418104    13.11418104    6[1-(0),6-(1,6),6-(6,6)]
   272    12.96843252    12.96843252    12.96843252    6[6-(1,6),6-(1,6),6-(1,6)]
   273    11.71085376    11.71085376    11.71085376    6[1-(0),6-(1,7),6-(6,6)]
   274    11.57864472    11.57864472    11.57864472    6[1-(0),6-(1,6),7-(6,27)]
   275    -2.08348704    -2.08348704    -2.08348704    6[1-(0),6-(1,6),7-(6,27)]
   276    14.05636956    14.05636956    14.05636956    6[1-(0),6-(1,7),6-(6,6)]
   277    -3.56566188    -3.56566188    -3.56566188    7[6-(1,1,6),6-(1,1,6),6-(1,1,6)]
   278    -5.05580112    -5.05580112    -5.05580112    7[6-(1,6),6-(1,6),27-(8,8,8,8)]
   279     1.93614564     1.93614564     1.93614564    7[6-(1,6),6-(1,6),27-(8,8,8,8)]
   280       0.557508       0.557508       0.557508    7[6-(1,1,6),6-(1,1,6),6-(1,1,6)]
   281     3.80777964     3.80777964     3.80777964    7[6-(1,6),6-(1,6),27-(8,8,8,8)]
   282      2.7118782      2.7118782      2.7118782    7[6-(1,6),6-(1,6),27-(8,8,8,8)]
   283     3.00815388     3.00815388     3.00815388    7[6-(1,1,6),6-(1,1,6),6-(1,1,6)]
   284     1.24802148     1.24802148     1.24802148    7[6-(1,6),6-(1,6),27-(8,8,8)]
   285    -4.64802384    -4.64802384    -4.64802384    7[6-(1,6),6-(1,6),27-(8,8,8,8)]
   286    11.53006188    11.53006188    11.53006188    7[6-(1,1,6),6-(1,1,6),6-(1,1,6)]
   287    13.02020112    13.02020112    13.02020112    7[6-(1,6),6-(1,6),27-(8,8,8,8)]
   288     6.02825436     6.02825436     6.02825436    7[6-(1,6),6-(1,6),27-(8,8,8,8)]
   289       7.406892       7.406892       7.406892    7[6-(1,1,6),6-(1,1,6),6-(1,1,6)]
   290     4.15662036     4.15662036     4.15662036    7[6-(1,6),6-(1,6),27-(8,8,8,8)]
   291      5.2525218      5.2525218      5.2525218    7[6-(1,6),6-(1,6),27-(8,8,8,8)]
   292     4.95624612     4.95624612     4.95624612    7[6-(1,1,6),6-(1,1,6),6-(1,1,6)]
   293     6.71637852     6.71637852     6.71637852    7[6-(1,6),6-(1,6),27-(8,8,8,8)]
   294    12.61242384    12.61242384    12.61242384    7[6-(1,6),6-(1,6),27-(8,8,8,8)]
   295    -3.87229128    -3.87229128    -3.87229128    8[6-(6,8),27-(7,8,8,8),27-(7,8,8,8)]
   296    -4.62492708    -4.62492708    -4.62492708    8[6-(6,8)]
   297     10.2103608     10.2103608     10.2103608    8[6-(6,8),27-(7,8,8,8)]
   298     8.81977656     8.81977656     8.81977656    8[6-(6,8),27-(7,8,8,8)]
   299     0.39344136     0.39344136     0.39344136    8[6-(6,8),27-(7,8,8,8)]
   300    -0.87369468    -0.87369468    -0.87369468    8[6-(6,8),27-(7,8,8,8)]
   301    -3.83246928    -3.83246928    -3.83246928    8[6-(6,8),27-(7,8,8,8)]
   302    11.90757444    11.90757444    11.90757444    8[6-(6,8),27-(7,8,8,8)]
   303      1.8756162      1.8756162      1.8756162    8[6-(6,8),27-(7,8,8,8),27-(7,8,8,8)]
   304      3.7870722      3.7870722      3.7870722    8[6-(6,8)]
   305     9.01888656     9.01888656     9.01888656    8[6-(6,8),27-(7,8,8,8)]
   306    10.26372228    10.26372228    10.26372228    8[6-(6,8),27-(7,8,8,8)]
   307      1.0473186      1.0473186      1.0473186    8[6-(6,8),27-(7,8,8)]
   308     2.39409864     2.39409864     2.39409864    8[6-(6,8),27-(7,8,8,8)]
   309     0.42689184     0.42689184     0.42689184    8[6-(6,8),27-(7,8,8,8)]
   310      6.9768144      6.9768144      6.9768144    8[6-(6,8),27-(7,8,8,8)]
   311     1.99667508     1.99667508     1.99667508    8[6-(6,8),27-(7,8,8),27-(7,8,8,8)]
   312     0.83785488     0.83785488     0.83785488    8[6-(6,8)]
   313     4.66395264     4.66395264     4.66395264    8[6-(6,8),27-(7,8,8,8)]
   314     4.80970116     4.80970116     4.80970116    8[6-(6,8),27-(7,8,8,8)]
   315    -1.44075996    -1.44075996    -1.44075996    8[6-(6,8),27-(7,8,8,8)]
   316    -1.52040396    -1.52040396    -1.52040396    8[6-(6,8),27-(7,8,8,8)]
   317     3.40557744     3.40557744     3.40557744    8[6-(6,8),27-(7,8,8,8)]
   318     5.00881116     5.00881116     5.00881116    8[6-(6,8),27-(7,8,8,8)]
   319    11.83669128    11.83669128    11.83669128    8[6-(6,8),27-(7,8,8,8),27-(7,8,8,8)]
   320    12.58932708    12.58932708    12.58932708    8[6-(6,8)]
   321     -2.2459608     -2.2459608     -2.2459608    8[6-(6,8),27-(7,8,8,8)]
   322    -0.85537656    -0.85537656    -0.85537656    8[6-(6,8),27-(7,8,8)]
   323     7.57095864     7.57095864     7.57095864    8[6-(6,8),27-(7,8,8,8)]
   324     8.83809468     8.83809468     8.83809468    8[6-(6,8),27-(7,8,8,8)]
   325    11.79686928    11.79686928    11.79686928    8[6-(6,8),27-(7,8,8,8)]
   326    -3.94317444    -3.94317444    -3.94317444    8[6-(6,8),27-(7,8,8,8)]
   327      6.0887838      6.0887838      6.0887838    8[6-(6,8),27-(7,8,8,8),27-(7,8,8,8)]
   328      4.1773278      4.1773278      4.1773278    8[6-(6,8)]
   329    -1.05448656    -1.05448656    -1.05448656    8[6-(6,8),27-(7,8,8,8)]
   330    -2.29932228    -2.29932228    -2.29932228    8[6-(6,8),27-(7,8,8,8)]
   331      6.9170814      6.9170814      6.9170814    8[6-(6,8),27-(7,8,8,8)]
   332     5.57030136     5.57030136     5.57030136    8[6-(6,8),27-(7,8,8,8)]
   333     7.53750816     7.53750816     7.53750816    8[6-(6,8),27-(7,8,8,8)]
   334      0.9875856      0.9875856      0.9875856    8[6-(6,8),27-(7,8,8,8)]
   335     5.96772492     5.96772492     5.96772492    8[6-(6,8),27-(7,8,8,8),27-(7,8,8,8)]
   336     7.12654512     7.12654512     7.12654512    8[6-(6,8)]
   337     3.30044736     3.30044736     3.30044736    8[6-(6,8),27-(7,8,8,8)]
   338     3.15469884     3.15469884     3.15469884    8[6-(6,8),27-(7,8,8,8)]
   339     9.40515996     9.40515996     9.40515996    8[6-(6,8),27-(7,8,8,8)]
   340     9.48480396     9.48480396     9.48480396    8[6-(6,8),27-(7,8,8,8)]
   341     4.55882256     4.55882256     4.55882256    8[6-(6),27-(7,8,8,8)]
