# Supplementary material for: A collection of forcefield precursors for metal–organic frameworks
Source: RSC Adv. 2019 Nov 13;9(63):36492–507. doi: 10.1039/c9ra07327b (PMC9075174; doi:10.1039/c9ra07327b)
Supplement: RA-009-C9RA07327B-s3134 [file RA-009-C9RA07327B-s3134.txt]

FIFMIS01_clean

15.9363    0.00000000    0.00000000
-7.96815    13.80124064    0.00000000
0.0    0.0    21.338

     1   2.0743484895   2.0743484895   2.0743484895    27[7-(6,6),8-(6),8-(6),8-(6),8-(6,27)]
     2  -0.0257371245  -0.0257371245  -0.0257371245    27[7-(6,6),8-(6),8-(6),8-(6),8-(6,27)]
     3   1.1106804285   1.1106804285   1.1106804285    27[7-(6,6),8-(6),8-(6),8-(6),8-(6,27)]
     4    3.626305065    3.626305065    3.626305065    27[7-(6,6),8-(6),8-(6),8-(6),8-(6,27)]
     5   -3.185028918   -3.185028918   -3.185028918    27[7-(6,6),8-(6),8-(6),8-(6,27)]
     6  -3.6005679405  -3.6005679405  -3.6005679405    27[7-(6,6),8-(6),8-(6),8-(6),8-(6,27)]
     7   5.8938015105   5.8938015105   5.8938015105    27[7-(6,6),8-(6),8-(6),8-(6),8-(6,27)]
     8   7.9938871245   7.9938871245   7.9938871245    27[7-(6,6),8-(6),8-(6),8-(6),8-(6,27)]
     9   6.8574695715   6.8574695715   6.8574695715    27[7-(6,6),8-(6),8-(6),8-(6),8-(6,27)]
    10    4.341844935    4.341844935    4.341844935    27[7-(6,6),8-(6),8-(6),8-(6),8-(6,27)]
    11   11.153178918   11.153178918   11.153178918    27[7-(6,6),8-(6),8-(6),8-(6),8-(6,27)]
    12  11.5687179405  11.5687179405  11.5687179405    27[7-(6,6),8-(6),8-(6),8-(6),8-(6,27)]
    13     1.10438559     1.10438559     1.10438559    1[6-(6,6)]
    14    -0.75378699    -0.75378699    -0.75378699    1[6-(6,6)]
    15     0.54820872     0.54820872     0.54820872    1[6-(6,6)]
    16   -1.299605265   -1.299605265   -1.299605265    1[6-(1,6,7)]
    17    -0.75697425    -0.75697425    -0.75697425    1[6-(1,6,7)]
    18    2.337058395    2.337058395    2.337058395    1[6-(1,6,7)]
    19    1.517932575    1.517932575    1.517932575    1[6-(1,6,7)]
    20    8.031098385    8.031098385    8.031098385    1[6-(1,6,7)]
    21    9.474927165    9.474927165    9.474927165    1[6-(1,6,7)]
    22    10.83349674    10.83349674    10.83349674    1[6-(6,7)]
    23   12.660593535   12.660593535   12.660593535    1[6-(6,6)]
    24     6.96894399     6.96894399     6.96894399    1[6-(6,6)]
    25     5.13786312     5.13786312     5.13786312    1[6-(6,7)]
    26     0.05258979     0.05258979     0.05258979    1[6-(6,6)]
    27   -1.476498195   -1.476498195   -1.476498195    1[6-(6,6)]
    28    -0.43506099    -0.43506099    -0.43506099    1[6-(6,6)]
    29    1.358569575    1.358569575    1.358569575    1[6-(6,7)]
    30     3.68925345     3.68925345     3.68925345    1[6-(6,7)]
    31     1.96653942     1.96653942     1.96653942    1[6-(6,6)]
    32       1.115541       1.115541       1.115541    1[6-(6,6)]
    33     4.20558957     4.20558957     4.20558957    1[6-(6,6)]
    34     0.49721256     0.49721256     0.49721256    1[6-(6,6)]
    35     3.82949289     3.82949289     3.82949289    1[6-(1,6,7)]
    36    2.359369215    2.359369215    2.359369215    1[6-(1,6,7)]
    37    1.554586065    1.554586065    1.554586065    1[6-(1,6,7)]
    38    0.998409195    0.998409195    0.998409195    1[6-(1,6,7)]
    39    4.725909765    4.725909765    4.725909765    1[6-(1,6,7)]
    40     3.56176305     3.56176305     3.56176305    1[6-(1,6,7)]
    41    3.175307775    3.175307775    3.175307775    1[6-(6,7)]
    42     3.48208155     3.48208155     3.48208155    1[6-(6,6)]
    43    -0.43984188    -0.43984188    -0.43984188    1[6-(6,6)]
    44   -0.638248815   -0.638248815   -0.638248815    1[6-(6,7)]
    45   -7.009581555   -7.009581555   -7.009581555    1[6-(6,6)]
    46   -4.429494585   -4.429494585   -4.429494585    1[6-(6,6)]
    47   -3.022319295   -3.022319295   -3.022319295    1[6-(6,6)]
    48    -2.75857353    -2.75857353    -2.75857353    1[6-(6,7)]
    49    9.317157795    9.317157795    9.317157795    1[6-(6,7)]
    50    8.966559195    8.966559195    8.966559195    1[6-(6,6)]
    51    -2.21992659    -2.21992659    -2.21992659    1[6-(6,6)]
    52    -3.45180258    -3.45180258    -3.45180258    1[6-(6,6)]
    53    -1.04542128    -1.04542128    -1.04542128    1[6-(6,6)]
    54   -2.529887625   -2.529887625   -2.529887625    1[6-(1,6,7)]
    55   -1.602394965   -1.602394965   -1.602394965    1[6-(1,6,7)]
    56    -3.89164446    -3.89164446    -3.89164446    1[6-(1,6,7)]
    57    -2.51634177    -2.51634177    -2.51634177    1[6-(1,6,7)]
    58    11.14744185    11.14744185    11.14744185    1[6-(1,6,7)]
    59   10.867759785   10.867759785   10.867759785    1[6-(1,6,7)]
    60    9.895645485    9.895645485    9.895645485    1[6-(6,7)]
    61    7.761774915    7.761774915    7.761774915    1[6-(6,6)]
    62    -6.52910211    -6.52910211    -6.52910211    1[6-(6,6)]
    63   -4.499614305   -4.499614305   -4.499614305    1[6-(6,7)]
    64    6.956991765    6.956991765    6.956991765    1[6-(6,6)]
    65     5.90599278     5.90599278     5.90599278    1[6-(6,6)]
    66    3.457380285    3.457380285    3.457380285    1[6-(6,6)]
    67    1.400003955    1.400003955    1.400003955    1[6-(6,7)]
    68   10.898038755   10.898038755   10.898038755    1[6-(6,7)]
    69   12.971351385   12.971351385   12.971351385    1[6-(6,6)]
    70     6.86376441     6.86376441     6.86376441    1[6-(6,6)]
    71     8.72193699     8.72193699     8.72193699    1[6-(6,6)]
    72     7.41994128     7.41994128     7.41994128    1[6-(6,6)]
    73    9.267755265    9.267755265    9.267755265    1[6-(1,6,7)]
    74     8.72512425     8.72512425     8.72512425    1[6-(1,6,7)]
    75    5.631091605    5.631091605    5.631091605    1[6-(1,6,7)]
    76    6.450217425    6.450217425    6.450217425    1[6-(1,6,7)]
    77   -0.062948385   -0.062948385   -0.062948385    1[6-(1,6,7)]
    78   -1.506777165   -1.506777165   -1.506777165    1[6-(1,6,7)]
    79    -2.86534674    -2.86534674    -2.86534674    1[6-(6,7)]
    80   -4.692443535   -4.692443535   -4.692443535    1[6-(6,6)]
    81     0.99920601     0.99920601     0.99920601    1[6-(6,6)]
    82     2.83028688     2.83028688     2.83028688    1[6-(6,7)]
    83     7.91556021     7.91556021     7.91556021    1[6-(6,6)]
    84    9.444648195    9.444648195    9.444648195    1[6-(6,6)]
    85     8.40321099     8.40321099     8.40321099    1[6-(6,6)]
    86    6.609580425    6.609580425    6.609580425    1[6-(6,7)]
    87     4.27889655     4.27889655     4.27889655    1[6-(6,7)]
    88     6.00161058     6.00161058     6.00161058    1[6-(6,6)]
    89       6.852609       6.852609       6.852609    1[6-(6,6)]
    90     3.76256043     3.76256043     3.76256043    1[6-(6,6)]
    91     7.47093744     7.47093744     7.47093744    1[6-(6,6)]
    92     4.13865711     4.13865711     4.13865711    1[6-(1,6,7)]
    93    5.608780785    5.608780785    5.608780785    1[6-(1,6,7)]
    94    6.413563935    6.413563935    6.413563935    1[6-(1,6,7)]
    95    6.969740805    6.969740805    6.969740805    1[6-(1,6,7)]
    96    3.242240235    3.242240235    3.242240235    1[6-(1,6,7)]
    97     4.40638695     4.40638695     4.40638695    1[6-(1,6,7)]
    98    4.792842225    4.792842225    4.792842225    1[6-(6,7)]
    99     4.48606845     4.48606845     4.48606845    1[6-(6,6)]
   100     8.40799188     8.40799188     8.40799188    1[6-(6,6)]
   101    8.606398815    8.606398815    8.606398815    1[6-(6,7)]
   102   14.977731555   14.977731555   14.977731555    1[6-(6,6)]
   103   12.397644585   12.397644585   12.397644585    1[6-(6,6)]
   104   10.990469295   10.990469295   10.990469295    1[6-(6,6)]
   105    10.72672353    10.72672353    10.72672353    1[6-(6,7)]
   106   -1.349007795   -1.349007795   -1.349007795    1[6-(6,7)]
   107   -0.998409195   -0.998409195   -0.998409195    1[6-(6,6)]
   108    10.18807659    10.18807659    10.18807659    1[6-(6,6)]
   109    11.41995258    11.41995258    11.41995258    1[6-(6,6)]
   110     9.01357128     9.01357128     9.01357128    1[6-(6,6)]
   111   10.498037625   10.498037625   10.498037625    1[6-(1,6,7)]
   112    9.570544965    9.570544965    9.570544965    1[6-(1,6,7)]
   113    11.85979446    11.85979446    11.85979446    1[6-(1,6,7)]
   114    10.48449177    10.48449177    10.48449177    1[6-(1,6,7)]
   115    -3.17929185    -3.17929185    -3.17929185    1[6-(1,6,7)]
   116   -2.899609785   -2.899609785   -2.899609785    1[6-(1,6,7)]
   117   -1.927495485   -1.927495485   -1.927495485    1[6-(6,7)]
   118    0.206375085    0.206375085    0.206375085    1[6-(6,6)]
   119    14.49725211    14.49725211    14.49725211    1[6-(6,6)]
   120   12.467764305   12.467764305   12.467764305    1[6-(6,7)]
   121    1.011158235    1.011158235    1.011158235    1[6-(6,6)]
   122     2.06215722     2.06215722     2.06215722    1[6-(6,6)]
   123    4.510769715    4.510769715    4.510769715    1[6-(6,6)]
   124    6.568146045    6.568146045    6.568146045    1[6-(6,7)]
   125   -2.929888755   -2.929888755   -2.929888755    1[6-(6,7)]
   126   -5.003201385   -5.003201385   -5.003201385    1[6-(6,6)]
   127    0.883667835    0.883667835    0.883667835    6[6-(1,6),6-(1,6),6-(8,8)]
   128    0.754583805    0.754583805    0.754583805    6[1-(0),6-(6,6),6-(6,6)]
   129     0.10517958     0.10517958     0.10517958    6[6-(1,6),6-(1,6),6-(8,8)]
   130    -0.32828778    -0.32828778    -0.32828778    6[1-(0),6-(6,6),6-(6,6)]
   131   -0.142629885   -0.142629885   -0.142629885    6[6-(1,1,7),6-(1,6),6-(1,6)]
   132    0.445419585    0.445419585    0.445419585    6[1-(0),6-(6,6),6-(6,6)]
   133   -0.515539305   -0.515539305   -0.515539305    6[1-(0),1-(0),6-(6,6),7-(6,6)]
   134    1.772913375    1.772913375    1.772913375    6[1-(0),1-(0),6-(8,8),7-(6,6)]
   135     2.58327423     2.58327423     2.58327423    6[6-(1,1,7),8-(0),8-(27,27)]
   136    8.839068795    8.839068795    8.839068795    6[1-(0),1-(0),6-(8,8),7-(6,6)]
   137    9.428711895    9.428711895    9.428711895    6[6-(1,1,7),8-(27),8-(27)]
   138     1.49960583     1.49960583     1.49960583    6[6-(6,6),8-(27),8-(27)]
   139    -0.18008019    -0.18008019    -0.18008019    6[6-(6,6),8-(27),8-(27)]
   140    11.67015249    11.67015249    11.67015249    6[1-(0),6-(1,6),7-(6,27)]
   141    12.76178904    12.76178904    12.76178904    6[1-(0),6-(1,7),6-(6,6)]
   142      14.023944      14.023944      14.023944    6[6-(1,6),6-(1,6),6-(1,6)]
   143     6.14981817     6.14981817     6.14981817    6[1-(0),6-(1,7),6-(6,6)]
   144    5.047823025    5.047823025    5.047823025    6[1-(0),6-(1,6),7-(6,27)]
   145   -0.743428395   -0.743428395   -0.743428395    6[1-(0),6-(1,6),6-(6,6)]
   146    -0.67888638    -0.67888638    -0.67888638    6[1-(0),6-(1,6),6-(6,6)]
   147    0.499603005    0.499603005    0.499603005    6[6-(1,6),6-(1,6),6-(1,6)]
   148     0.40318839     0.40318839     0.40318839    6[1-(0),6-(1,7),6-(6,6)]
   149    1.481279085    1.481279085    1.481279085    6[1-(0),6-(1,6),7-(6,27)]
   150    2.832677325    2.832677325    2.832677325    6[1-(0),6-(1,6),7-(6,27)]
   151     1.80877005     1.80877005     1.80877005    6[1-(0),6-(1,7),6-(6,6)]
   152     0.58167495     0.58167495     0.58167495    6[6-(1,6),6-(1,6),6-(8,8)]
   153    1.449406485    1.449406485    1.449406485    6[1-(0),6-(6,6),6-(6,6)]
   154     2.81753784     2.81753784     2.81753784    6[6-(1,6),6-(1,6),6-(8,8)]
   155    3.290049135    3.290049135    3.290049135    6[1-(0),6-(6,6),6-(6,6)]
   156     2.44303479     2.44303479     2.44303479    6[6-(1,1,7),6-(1,6),6-(1,6)]
   157    1.082871585    1.082871585    1.082871585    6[1-(0),6-(6,6),6-(6,6)]
   158    2.942637795    2.942637795    2.942637795    6[1-(0),1-(0),6-(6,6),7-(6,6)]
   159     1.68127965     1.68127965     1.68127965    6[1-(0),1-(0),6-(8,8),7-(6,6)]
   160    1.487653605    1.487653605    1.487653605    6[6-(1,1,7),8-(0),8-(27,27)]
   161    3.989652705    3.989652705    3.989652705    6[1-(0),1-(0),6-(8,8),7-(6,6)]
   162     4.52909646     4.52909646     4.52909646    6[6-(1,1,7),8-(27),8-(27)]
   163   -0.915540435   -0.915540435   -0.915540435    6[6-(6,6),8-(27),8-(27)]
   164     3.83268015     3.83268015     3.83268015    6[6-(6,6),8-(27),8-(27)]
   165    2.443831605    2.443831605    2.443831605    6[1-(0),6-(1,6),7-(6,27)]
   166     2.63905128     2.63905128     2.63905128    6[1-(0),6-(1,7),6-(6,6)]
   167     1.53944658     1.53944658     1.53944658    6[6-(1,6),6-(1,6),6-(1,6)]
   168     0.30916422     0.30916422     0.30916422    6[1-(0),6-(1,7),6-(6,6)]
   169    0.201594195    0.201594195    0.201594195    6[1-(0),6-(1,6),7-(6,27)]
   170   -6.254200935   -6.254200935   -6.254200935    6[1-(0),6-(1,6),6-(6,6)]
   171   -5.188062465   -5.188062465   -5.188062465    6[1-(0),6-(1,6),6-(6,6)]
   172   -5.020731315   -5.020731315   -5.020731315    6[6-(1,6),6-(1,6),6-(1,6)]
   173    -3.77849673    -3.77849673    -3.77849673    6[1-(0),6-(1,7),6-(6,6)]
   174    -3.61594647    -3.61594647    -3.61594647    6[1-(0),6-(1,6),7-(6,27)]
   175    10.05739893    10.05739893    10.05739893    6[1-(0),6-(1,6),7-(6,27)]
   176   -6.099618825   -6.099618825   -6.099618825    6[1-(0),6-(1,7),6-(6,6)]
   177   -1.465342785   -1.465342785   -1.465342785    6[6-(1,6),6-(1,6),6-(8,8)]
   178    -2.20399029    -2.20399029    -2.20399029    6[1-(0),6-(6,6),6-(6,6)]
   179    -2.92271742    -2.92271742    -2.92271742    6[6-(1,6),6-(1,6),6-(8,8)]
   180   -2.961761355   -2.961761355   -2.961761355    6[1-(0),6-(6,6),6-(6,6)]
   181   -2.300404905   -2.300404905   -2.300404905    6[6-(1,1,7),6-(1,6),6-(1,6)]
   182    -1.52829117    -1.52829117    -1.52829117    6[1-(0),6-(6,6),6-(6,6)]
   183    -2.42709849    -2.42709849    -2.42709849    6[1-(0),1-(0),6-(6,6),7-(6,6)]
   184   -3.454193025   -3.454193025   -3.454193025    6[1-(0),1-(0),6-(8,8),7-(6,6)]
   185   -4.070927835   -4.070927835   -4.070927835    6[6-(1,1,7),8-(0),8-(27,27)]
   186     11.0757285     11.0757285     11.0757285    6[1-(0),1-(0),6-(8,8),7-(6,6)]
   187    9.946641645    9.946641645    9.946641645    6[6-(1,1,7),8-(27),8-(27)]
   188   -0.584065395   -0.584065395   -0.584065395    6[6-(6,6),8-(27),8-(27)]
   189    -3.65259996    -3.65259996    -3.65259996    6[6-(6,6),8-(27),8-(27)]
   190    9.790465905    9.790465905    9.790465905    6[1-(0),6-(1,6),7-(6,27)]
   191     8.50360968     8.50360968     8.50360968    6[1-(0),6-(1,7),6-(6,6)]
   192     8.34105942     8.34105942     8.34105942    6[6-(1,6),6-(1,6),6-(1,6)]
   193    -6.45898239    -6.45898239    -6.45898239    6[1-(0),6-(1,7),6-(6,6)]
   194    -5.24941722    -5.24941722    -5.24941722    6[1-(0),6-(1,6),7-(6,27)]
   195     6.99762933     6.99762933     6.99762933    6[1-(0),6-(1,6),6-(6,6)]
   196    5.866948845    5.866948845    5.866948845    6[1-(0),6-(1,6),6-(6,6)]
   197     4.52112831     4.52112831     4.52112831    6[6-(1,6),6-(1,6),6-(1,6)]
   198     3.37530834     3.37530834     3.37530834    6[1-(0),6-(1,7),6-(6,6)]
   199    2.134667385    2.134667385    2.134667385    6[1-(0),6-(1,6),7-(6,27)]
   200   11.014373745   11.014373745   11.014373745    6[1-(0),6-(1,6),7-(6,27)]
   201    4.290848775    4.290848775    4.290848775    6[1-(0),6-(1,7),6-(6,6)]
   202    7.084482165    7.084482165    7.084482165    6[6-(1,6),6-(1,6),6-(8,8)]
   203    7.213566195    7.213566195    7.213566195    6[1-(0),6-(6,6),6-(6,6)]
   204     7.86297042     7.86297042     7.86297042    6[6-(1,6),6-(1,6),6-(8,8)]
   205     8.29643778     8.29643778     8.29643778    6[1-(0),6-(6,6),6-(6,6)]
   206    8.110779885    8.110779885    8.110779885    6[6-(1,1,7),6-(1,6),6-(1,6)]
   207    7.522730415    7.522730415    7.522730415    6[1-(0),6-(6,6),6-(6,6)]
   208    8.483689305    8.483689305    8.483689305    6[1-(0),1-(0),6-(6,6),7-(6,6)]
   209    6.195236625    6.195236625    6.195236625    6[1-(0),1-(0),6-(8,8),7-(6,6)]
   210     5.38487577     5.38487577     5.38487577    6[6-(1,1,7),8-(0),8-(27,27)]
   211   -0.870918795   -0.870918795   -0.870918795    6[1-(0),1-(0),6-(8,8),7-(6,6)]
   212   -1.460561895   -1.460561895   -1.460561895    6[6-(1,1,7),8-(27),8-(27)]
   213     6.46854417     6.46854417     6.46854417    6[6-(6,6),8-(27),8-(27)]
   214     8.14823019     8.14823019     8.14823019    6[6-(6,6),8-(27),8-(27)]
   215    -3.70200249    -3.70200249    -3.70200249    6[1-(0),6-(1,6),7-(6,27)]
   216    -4.79363904    -4.79363904    -4.79363904    6[1-(0),6-(1,7),6-(6,6)]
   217      -6.055794      -6.055794      -6.055794    6[6-(1,6),6-(1,6),6-(1,6)]
   218     1.81833183     1.81833183     1.81833183    6[1-(0),6-(1,7),6-(6,6)]
   219    2.920326975    2.920326975    2.920326975    6[1-(0),6-(1,6),7-(6,27)]
   220    8.711578395    8.711578395    8.711578395    6[1-(0),6-(1,6),6-(6,6)]
   221     8.64703638     8.64703638     8.64703638    6[1-(0),6-(1,6),6-(6,6)]
   222    7.468546995    7.468546995    7.468546995    6[6-(1,6),6-(1,6),6-(1,6)]
   223     7.56496161     7.56496161     7.56496161    6[1-(0),6-(1,7),6-(6,6)]
   224    6.486870915    6.486870915    6.486870915    6[1-(0),6-(1,6),7-(6,27)]
   225    5.135472675    5.135472675    5.135472675    6[1-(0),6-(1,6),7-(6,27)]
   226     6.15937995     6.15937995     6.15937995    6[1-(0),6-(1,7),6-(6,6)]
   227     7.38647505     7.38647505     7.38647505    6[6-(1,6),6-(1,6),6-(8,8)]
   228    6.518743515    6.518743515    6.518743515    6[1-(0),6-(6,6),6-(6,6)]
   229     5.15061216     5.15061216     5.15061216    6[6-(1,6),6-(1,6),6-(8,8)]
   230    4.678100865    4.678100865    4.678100865    6[1-(0),6-(6,6),6-(6,6)]
   231     5.52511521     5.52511521     5.52511521    6[6-(1,1,7),6-(1,6),6-(1,6)]
   232    6.885278415    6.885278415    6.885278415    6[1-(0),6-(6,6),6-(6,6)]
   233    5.025512205    5.025512205    5.025512205    6[1-(0),1-(0),6-(6,6),7-(6,6)]
   234     6.28687035     6.28687035     6.28687035    6[1-(0),1-(0),6-(8,8),7-(6,6)]
   235    6.480496395    6.480496395    6.480496395    6[6-(1,1,7),8-(0),8-(27,27)]
   236    3.978497295    3.978497295    3.978497295    6[1-(0),1-(0),6-(8,8),7-(6,6)]
   237     3.43905354     3.43905354     3.43905354    6[6-(1,1,7),8-(27),8-(27)]
   238    8.883690435    8.883690435    8.883690435    6[6-(6,6),8-(27),8-(27)]
   239     4.13546985     4.13546985     4.13546985    6[6-(6,6),8-(27),8-(27)]
   240    5.524318395    5.524318395    5.524318395    6[1-(0),6-(1,6),7-(6,27)]
   241     5.32909872     5.32909872     5.32909872    6[1-(0),6-(1,7),6-(6,6)]
   242     6.42870342     6.42870342     6.42870342    6[6-(1,6),6-(1,6),6-(1,6)]
   243     7.65898578     7.65898578     7.65898578    6[1-(0),6-(1,7),6-(6,6)]
   244    7.766555805    7.766555805    7.766555805    6[1-(0),6-(1,6),7-(6,27)]
   245   14.222350935   14.222350935   14.222350935    6[1-(0),6-(1,6),6-(6,6)]
   246   13.156212465   13.156212465   13.156212465    6[1-(0),6-(1,6),6-(6,6)]
   247   12.988881315   12.988881315   12.988881315    6[6-(1,6),6-(1,6),6-(1,6)]
   248    11.74664673    11.74664673    11.74664673    6[1-(0),6-(1,7),6-(6,6)]
   249    11.58409647    11.58409647    11.58409647    6[1-(0),6-(1,6),7-(6,27)]
   250    -2.08924893    -2.08924893    -2.08924893    6[1-(0),6-(1,6),7-(6,27)]
   251   14.067768825   14.067768825   14.067768825    6[1-(0),6-(1,7),6-(6,6)]
   252    9.433492785    9.433492785    9.433492785    6[6-(1,6),6-(1,6),6-(8,8)]
   253    10.17214029    10.17214029    10.17214029    6[1-(0),6-(6,6),6-(6,6)]
   254    10.89086742    10.89086742    10.89086742    6[6-(1,6),6-(1,6),6-(8)]
   255   10.929911355   10.929911355   10.929911355    6[1-(0),6-(6,6),6-(6,6)]
   256   10.268554905   10.268554905   10.268554905    6[6-(1,1,7),6-(1,6),6-(1,6)]
   257     9.49644117     9.49644117     9.49644117    6[1-(0),6-(6,6),6-(6,6)]
   258    10.39524849    10.39524849    10.39524849    6[1-(0),1-(0),6-(6,6),7-(6,6)]
   259   11.422343025   11.422343025   11.422343025    6[1-(0),1-(0),6-(8,8),7-(6,6)]
   260   12.039077835   12.039077835   12.039077835    6[6-(1,1,7),8-(0),8-(27,27)]
   261     -3.1075785     -3.1075785     -3.1075785    6[1-(0),1-(0),6-(8,8),7-(6,6)]
   262   -1.978491645   -1.978491645   -1.978491645    6[6-(1,1,7),8-(27),8-(27)]
   263    8.552215395    8.552215395    8.552215395    6[6-(6,6),8-(27),8-(27)]
   264    11.62074996    11.62074996    11.62074996    6[6-(6,6),8-(27)]
   265   -1.822315905   -1.822315905   -1.822315905    6[1-(0),6-(1,6),7-(6,27)]
   266    -0.53545968    -0.53545968    -0.53545968    6[1-(0),6-(1,7),6-(6,6)]
   267    -0.37290942    -0.37290942    -0.37290942    6[6-(1,6),6-(1,6),6-(1,6)]
   268    14.42713239    14.42713239    14.42713239    6[1-(0),6-(1,7),6-(6,6)]
   269    13.21756722    13.21756722    13.21756722    6[1-(0),6-(1,6),7-(6,27)]
   270     0.97052067     0.97052067     0.97052067    6[1-(0),6-(1,6),6-(6,6)]
   271    2.101201155    2.101201155    2.101201155    6[1-(0),6-(1,6),6-(6,6)]
   272     3.44702169     3.44702169     3.44702169    6[6-(1,6),6-(1,6),6-(1,6)]
   273     4.59284166     4.59284166     4.59284166    6[1-(0),6-(1,7),6-(6,6)]
   274    5.833482615    5.833482615    5.833482615    6[1-(0),6-(1,6),7-(6,27)]
   275   -3.046223745   -3.046223745   -3.046223745    6[1-(0),6-(1,6),7-(6,27)]
   276    3.677301225    3.677301225    3.677301225    6[1-(0),6-(1,7),6-(6,6)]
   277    0.555380055    0.555380055    0.555380055    7[6-(1,1,6),6-(1,1,6),6-(1,1,6)]
   278     3.80718207     3.80718207     3.80718207    7[6-(1,6),6-(1,6),27-(8,8,8,8)]
   279     2.71076463     2.71076463     2.71076463    7[6-(1,6),6-(1,6),27-(8,8,8,8)]
   280     3.00717981     3.00717981     3.00717981    7[6-(1,1,6),6-(1,1,6),6-(1,1,6)]
   281    1.243828215    1.243828215    1.243828215    7[6-(1,6),6-(1,6),27-(8,8,8,8)]
   282   -4.666945455   -4.666945455   -4.666945455    7[6-(1,6),6-(1,6),27-(8,8,8,8)]
   283   -3.562559865   -3.562559865   -3.562559865    7[6-(1,1,6),6-(1,1,6),6-(1,1,6)]
   284   -5.051010285   -5.051010285   -5.051010285    7[6-(1,6),6-(1,6),27-(8,8,8)]
   285    1.956180825    1.956180825    1.956180825    7[6-(1,6),6-(1,6),27-(8,8,8,8)]
   286    7.412769945    7.412769945    7.412769945    7[6-(1,1,6),6-(1,1,6),6-(1,1,6)]
   287     4.16096793     4.16096793     4.16096793    7[6-(1,6),6-(1,6),27-(8,8,8,8)]
   288     5.25738537     5.25738537     5.25738537    7[6-(1,6),6-(1,6),27-(8,8,8,8)]
   289     4.96097019     4.96097019     4.96097019    7[6-(1,1,6),6-(1,1,6),6-(1,1,6)]
   290    6.724321785    6.724321785    6.724321785    7[6-(1,6),6-(1,6),27-(8,8,8,8)]
   291   12.635095455   12.635095455   12.635095455    7[6-(1,6),6-(1,6),27-(8,8,8,8)]
   292   11.530709865   11.530709865   11.530709865    7[6-(1,1,6),6-(1,1,6),6-(1,1,6)]
   293   13.019160285   13.019160285   13.019160285    7[6-(1,6),6-(1,6),27-(8,8,8,8)]
   294    6.011969175    6.011969175    6.011969175    7[6-(1,6),6-(1,6),27-(8,8,8,8)]
   295     1.87570251     1.87570251     1.87570251    8[6-(6,8),27-(7,8,8,8),27-(7,8,8,8)]
   296     3.79921392     3.79921392     3.79921392    8[6-(6,8)]
   297    9.014368095    9.014368095    9.014368095    8[6-(6,8),27-(7,8,8,8)]
   298   10.251024975   10.251024975   10.251024975    8[6-(6,8),27-(7,8,8,8)]
   299      1.0517958      1.0517958      1.0517958    8[6-(6,8),27-(7,8,8,8)]
   300    2.386460925    2.386460925    2.386460925    8[6-(6,8),27-(7,8,8,8)]
   301    0.419921505    0.419921505    0.419921505    8[6-(6,8),27-(7,8,8,8)]
   302    6.968147175    6.968147175    6.968147175    8[6-(6,8),27-(7,8,8,8)]
   303     2.00159928     2.00159928     2.00159928    8[6-(6,8),27-(7,8,8,8),27-(7,8,8,8)]
   304     0.82709397     0.82709397     0.82709397    8[6-(6,8)]
   305     4.67889768     4.67889768     4.67889768    8[6-(6,8),27-(7,8,8,8)]
   306     4.83029253     4.83029253     4.83029253    8[6-(6,8),27-(7,8,8,8)]
   307   -1.444625595   -1.444625595   -1.444625595    8[6-(6,8),27-(7,8,8)]
   308   -1.513151685   -1.513151685   -1.513151685    8[6-(6,8),27-(7,8,8,8)]
   309    3.414352275    3.414352275    3.414352275    8[6-(6,8),27-(7,8,8,8)]
   310     5.01834087     5.01834087     5.01834087    8[6-(6,8),27-(7,8,8,8)]
   311    -3.87730179    -3.87730179    -3.87730179    8[6-(6,8),27-(7,8,8),27-(7,8,8,8)]
   312    -4.62630789    -4.62630789    -4.62630789    8[6-(6,8)]
   313   10.211184225   10.211184225   10.211184225    8[6-(6,8),27-(7,8,8,8)]
   314    8.823132495    8.823132495    8.823132495    8[6-(6,8),27-(7,8,8,8)]
   315    0.392829795    0.392829795    0.392829795    8[6-(6,8),27-(7,8,8,8)]
   316    -0.87330924    -0.87330924    -0.87330924    8[6-(6,8),27-(7,8,8,8)]
   317    -3.83427378    -3.83427378    -3.83427378    8[6-(6,8),27-(7,8,8,8)]
   318   11.917961955   11.917961955   11.917961955    8[6-(6,8),27-(7,8,8,8)]
   319     6.09244749     6.09244749     6.09244749    8[6-(6,8),27-(7,8,8,8),27-(7,8,8,8)]
   320     4.16893608     4.16893608     4.16893608    8[6-(6,8)]
   321   -1.046218095   -1.046218095   -1.046218095    8[6-(6,8),27-(7,8,8,8)]
   322   -2.282874975   -2.282874975   -2.282874975    8[6-(6,8),27-(7,8,8)]
   323      6.9163542      6.9163542      6.9163542    8[6-(6,8),27-(7,8,8,8)]
   324    5.581689075    5.581689075    5.581689075    8[6-(6,8),27-(7,8,8,8)]
   325    7.548228495    7.548228495    7.548228495    8[6-(6,8),27-(7,8,8,8)]
   326    1.000002825    1.000002825    1.000002825    8[6-(6,8),27-(7,8,8,8)]
   327     5.96655072     5.96655072     5.96655072    8[6-(6,8),27-(7,8,8,8),27-(7,8,8,8)]
   328     7.14105603     7.14105603     7.14105603    8[6-(6,8)]
   329     3.28925232     3.28925232     3.28925232    8[6-(6,8),27-(7,8,8,8)]
   330     3.13785747     3.13785747     3.13785747    8[6-(6,8),27-(7,8,8,8)]
   331    9.412775595    9.412775595    9.412775595    8[6-(6,8),27-(7,8,8,8)]
   332    9.481301685    9.481301685    9.481301685    8[6-(6,8),27-(7,8,8,8)]
   333    4.553797725    4.553797725    4.553797725    8[6-(6,8),27-(7,8,8,8)]
   334     2.94980913     2.94980913     2.94980913    8[6-(6,8),27-(7,8,8,8)]
   335    11.84545179    11.84545179    11.84545179    8[6-(6,8),27-(7,8,8,8),27-(7,8,8,8)]
   336    12.59445789    12.59445789    12.59445789    8[6-(6,8)]
   337   -2.243034225   -2.243034225   -2.243034225    8[6-(6,8),27-(7,8,8,8)]
   338   -0.854982495   -0.854982495   -0.854982495    8[6-(6,8),27-(7,8,8,8)]
   339    7.575320205    7.575320205    7.575320205    8[6-(6,8),27-(7,8,8,8)]
   340     8.84145924     8.84145924     8.84145924    8[6-(6,8),27-(7,8,8,8)]
   341    11.80242378    11.80242378    11.80242378    8[6-(6),27-(7,8,8,8)]
