# Supplementary material for: A collection of forcefield precursors for metal–organic frameworks
Source: RSC Adv. 2019 Nov 13;9(63):36492–507. doi: 10.1039/c9ra07327b (PMC9075174; doi:10.1039/c9ra07327b)
Supplement: RA-009-C9RA07327B-s3135 [file RA-009-C9RA07327B-s3135.txt]

FIFMOY_clean

15.8831    0.00000000    0.00000000
-7.94155    13.75516809    0.00000000
0.0    0.0    21.3791

     1    6.775253967    6.775253967    6.775253967    27[7-(6,6),8-(6),8-(6),8-(6),8-(6,27)]
     2   4.3328302645   4.3328302645   4.3328302645    27[7-(6,6),8-(6),8-(6),8-(6),8-(6,27)]
     3  11.1814641535  11.1814641535  11.1814641535    27[7-(6,6),8-(6),8-(6),8-(6),8-(6,27)]
     4   11.608481297   11.608481297   11.608481297    27[7-(6,6),8-(6),8-(6),8-(6),8-(6,27)]
     5   5.8679318795   5.8679318795   5.8679318795    27[7-(6,6),8-(6),8-(6),8-(6,27)]
     6   7.8833384385   7.8833384385   7.8833384385    27[7-(6,6),8-(6),8-(6),8-(6),8-(6,27)]
     7    1.166296033    1.166296033    1.166296033    27[7-(6,6),8-(6),8-(6),8-(6),8-(6,27)]
     8   3.6087197355   3.6087197355   3.6087197355    27[7-(6,6),8-(6),8-(6),8-(6),8-(6,27)]
     9  -3.2399141535  -3.2399141535  -3.2399141535    27[7-(6,6),8-(6),8-(6),8-(6),8-(6,27)]
    10   -3.666931297   -3.666931297   -3.666931297    27[7-(6,6),8-(6),8-(6),8-(6),8-(6,27)]
    11   2.0736181205   2.0736181205   2.0736181205    27[7-(6,6),8-(6),8-(6),8-(6),8-(6,27)]
    12   0.0582115615   0.0582115615   0.0582115615    27[7-(6,6),8-(6),8-(6),8-(6),8-(6,27)]
    13    6.849586875    6.849586875    6.849586875    1[6-(6,6)]
    14    3.766677165    3.766677165    3.766677165    1[6-(6,6)]
    15     7.47776348     7.47776348     7.47776348    1[6-(6,6)]
    16     4.14866572     4.14866572     4.14866572    1[6-(1,6,7)]
    17     5.60991092     5.60991092     5.60991092    1[6-(1,6,7)]
    18    6.523983325    6.523983325    6.523983325    1[6-(1,6,7)]
    19     7.00285879     7.00285879     7.00285879    1[6-(1,6,7)]
    20    3.363246425    3.363246425    3.363246425    1[6-(1,6,7)]
    21    4.543360755    4.543360755    4.543360755    1[6-(1,6,7)]
    22     4.76334169     4.76334169     4.76334169    1[6-(6,7)]
    23    4.473475115    4.473475115    4.473475115    1[6-(6,6)]
    24       8.418043       8.418043       8.418043    1[6-(6,6)]
    25    8.601492805    8.601492805    8.601492805    1[6-(6,7)]
    26   14.989675625   14.989675625   14.989675625    1[6-(6,6)]
    27    12.36658166    12.36658166    12.36658166    1[6-(6,6)]
    28   10.963309775   10.963309775   10.963309775    1[6-(6,6)]
    29    10.69250292    10.69250292    10.69250292    1[6-(6,7)]
    30   -1.395330335   -1.395330335   -1.395330335    1[6-(6,7)]
    31   -1.009371005   -1.009371005   -1.009371005    1[6-(6,6)]
    32    10.11435808    10.11435808    10.11435808    1[6-(6,6)]
    33   11.422331365   11.422331365   11.422331365    1[6-(6,6)]
    34     9.02477742     9.02477742     9.02477742    1[6-(6,6)]
    35    10.56067319    10.56067319    10.56067319    1[6-(1,6,7)]
    36    9.608481345    9.608481345    9.608481345    1[6-(1,6,7)]
    37   11.806702385   11.806702385   11.806702385    1[6-(1,6,7)]
    38   10.477286915   10.477286915   10.477286915    1[6-(1,6,7)]
    39   -3.101175275   -3.101175275   -3.101175275    1[6-(1,6,7)]
    40   -2.816867785   -2.816867785   -2.816867785    1[6-(1,6,7)]
    41     -1.8583227     -1.8583227     -1.8583227    1[6-(6,7)]
    42     0.23665819     0.23665819     0.23665819    1[6-(6,6)]
    43   14.475063185   14.475063185   14.475063185    1[6-(6,6)]
    44   12.407083565   12.407083565   12.407083565    1[6-(6,7)]
    45     1.03875474     1.03875474     1.03875474    1[6-(6,6)]
    46    2.084656875    2.084656875    2.084656875    1[6-(6,6)]
    47     4.48856406     4.48856406     4.48856406    1[6-(6,6)]
    48     6.57878002     6.57878002     6.57878002    1[6-(6,7)]
    49   -2.827985955   -2.827985955   -2.827985955    1[6-(6,7)]
    50    -4.95076227    -4.95076227    -4.95076227    1[6-(6,6)]
    51    6.860705045    6.860705045    6.860705045    1[6-(6,6)]
    52     8.63564147     8.63564147     8.63564147    1[6-(6,6)]
    53      7.3221091      7.3221091      7.3221091    1[6-(6,6)]
    54     9.11531109     9.11531109     9.11531109    1[6-(1,6,7)]
    55    8.606257735    8.606257735    8.606257735    1[6-(1,6,7)]
    56     5.49396429     5.49396429     5.49396429    1[6-(1,6,7)]
    57    6.344504295    6.344504295    6.344504295    1[6-(1,6,7)]
    58    -0.26207115    -0.26207115    -0.26207115    1[6-(1,6,7)]
    59    -1.72649297    -1.72649297    -1.72649297    1[6-(1,6,7)]
    60    -2.90501899    -2.90501899    -2.90501899    1[6-(6,7)]
    61   -4.710133305   -4.710133305   -4.710133305    1[6-(6,6)]
    62    0.931543815    0.931543815    0.931543815    1[6-(6,6)]
    63     2.81607363     2.81607363     2.81607363    1[6-(6,7)]
    64    7.796219635    7.796219635    7.796219635    1[6-(6,6)]
    65    9.373411465    9.373411465    9.373411465    1[6-(6,6)]
    66    8.372776165    8.372776165    8.372776165    1[6-(6,6)]
    67     6.55336706     6.55336706     6.55336706    1[6-(6,7)]
    68     4.22331629     4.22331629     4.22331629    1[6-(6,7)]
    69    5.960133275    5.960133275    5.960133275    1[6-(6,6)]
    70    1.091963125    1.091963125    1.091963125    1[6-(6,6)]
    71    4.174872835    4.174872835    4.174872835    1[6-(6,6)]
    72     0.46378652     0.46378652     0.46378652    1[6-(6,6)]
    73     3.79288428     3.79288428     3.79288428    1[6-(1,6,7)]
    74     2.33163908     2.33163908     2.33163908    1[6-(1,6,7)]
    75    1.417566675    1.417566675    1.417566675    1[6-(1,6,7)]
    76     0.93869121     0.93869121     0.93869121    1[6-(1,6,7)]
    77    4.578303575    4.578303575    4.578303575    1[6-(1,6,7)]
    78    3.398189245    3.398189245    3.398189245    1[6-(1,6,7)]
    79     3.17820831     3.17820831     3.17820831    1[6-(6,7)]
    80    3.468074885    3.468074885    3.468074885    1[6-(6,6)]
    81      -0.476493      -0.476493      -0.476493    1[6-(6,6)]
    82   -0.659942805   -0.659942805   -0.659942805    1[6-(6,7)]
    83   -7.048125625   -7.048125625   -7.048125625    1[6-(6,6)]
    84    -4.42503166    -4.42503166    -4.42503166    1[6-(6,6)]
    85   -3.021759775   -3.021759775   -3.021759775    1[6-(6,6)]
    86    -2.75095292    -2.75095292    -2.75095292    1[6-(6,7)]
    87    9.336880335    9.336880335    9.336880335    1[6-(6,7)]
    88    8.950921005    8.950921005    8.950921005    1[6-(6,6)]
    89    -2.17280808    -2.17280808    -2.17280808    1[6-(6,6)]
    90   -3.480781365   -3.480781365   -3.480781365    1[6-(6,6)]
    91    -1.08322742    -1.08322742    -1.08322742    1[6-(6,6)]
    92    -2.61912319    -2.61912319    -2.61912319    1[6-(1,6,7)]
    93   -1.666931345   -1.666931345   -1.666931345    1[6-(1,6,7)]
    94   -3.865152385   -3.865152385   -3.865152385    1[6-(1,6,7)]
    95   -2.535736915   -2.535736915   -2.535736915    1[6-(1,6,7)]
    96   11.042725275   11.042725275   11.042725275    1[6-(1,6,7)]
    97   10.758417785   10.758417785   10.758417785    1[6-(1,6,7)]
    98      9.7998727      9.7998727      9.7998727    1[6-(6,7)]
    99     7.70489181     7.70489181     7.70489181    1[6-(6,6)]
   100   -6.533513185   -6.533513185   -6.533513185    1[6-(6,6)]
   101   -4.465533565   -4.465533565   -4.465533565    1[6-(6,7)]
   102     6.90279526     6.90279526     6.90279526    1[6-(6,6)]
   103    5.856893125    5.856893125    5.856893125    1[6-(6,6)]
   104     3.45298594     3.45298594     3.45298594    1[6-(6,6)]
   105     1.36276998     1.36276998     1.36276998    1[6-(6,7)]
   106   10.769535955   10.769535955   10.769535955    1[6-(6,7)]
   107    12.89231227    12.89231227    12.89231227    1[6-(6,6)]
   108    1.080844955    1.080844955    1.080844955    1[6-(6,6)]
   109    -0.69409147    -0.69409147    -0.69409147    1[6-(6,6)]
   110      0.6194409      0.6194409      0.6194409    1[6-(6,6)]
   111    -1.17376109    -1.17376109    -1.17376109    1[6-(1,6,7)]
   112   -0.664707735   -0.664707735   -0.664707735    1[6-(1,6,7)]
   113     2.44758571     2.44758571     2.44758571    1[6-(1,6,7)]
   114    1.597045705    1.597045705    1.597045705    1[6-(1,6,7)]
   115     8.20362115     8.20362115     8.20362115    1[6-(1,6,7)]
   116     9.66804297     9.66804297     9.66804297    1[6-(1,6,7)]
   117    10.84656899    10.84656899    10.84656899    1[6-(6,7)]
   118   12.651683305   12.651683305   12.651683305    1[6-(6,6)]
   119    7.010006185    7.010006185    7.010006185    1[6-(6,6)]
   120     5.12547637     5.12547637     5.12547637    1[6-(6,7)]
   121    0.145330365    0.145330365    0.145330365    1[6-(6,6)]
   122   -1.431861465   -1.431861465   -1.431861465    1[6-(6,6)]
   123   -0.431226165   -0.431226165   -0.431226165    1[6-(6,6)]
   124     1.38818294     1.38818294     1.38818294    1[6-(6,7)]
   125     3.71823371     3.71823371     3.71823371    1[6-(6,7)]
   126    1.981416725    1.981416725    1.981416725    1[6-(6,6)]
   127     7.41264277     7.41264277     7.41264277    6[6-(1,6),6-(1,6),6-(8,8)]
   128     6.52636579     6.52636579     6.52636579    6[1-(0),6-(6,6),6-(6,6)]
   129    5.150095175    5.150095175    5.150095175    6[6-(1,6),6-(1,6),6-(8,8)]
   130     4.68074957     4.68074957     4.68074957    6[1-(0),6-(6,6),6-(6,6)]
   131    5.551937605    5.551937605    5.551937605    6[6-(1,1,7),6-(1,6),6-(1,6)]
   132    6.895647865    6.895647865    6.895647865    6[1-(0),6-(6,6),6-(6,6)]
   133     5.04447256     5.04447256     5.04447256    6[1-(0),1-(0),6-(6,6),7-(6,6)]
   134    6.334974435    6.334974435    6.334974435    6[1-(0),1-(0),6-(8,8),7-(6,6)]
   135    6.458862615    6.458862615    6.458862615    6[6-(1,1,7),8-(0),8-(27,27)]
   136     4.06766191     4.06766191     4.06766191    6[1-(0),1-(0),6-(8,8),7-(6,6)]
   137    3.445838545    3.445838545    3.445838545    6[6-(1,1,7),8-(27),8-(27)]
   138    8.898506775    8.898506775    8.898506775    6[6-(6,6),8-(27),8-(27)]
   139     4.14231248     4.14231248     4.14231248    6[6-(6,6),8-(27),8-(27)]
   140    5.507464925    5.507464925    5.507464925    6[1-(0),6-(1,6),7-(6,27)]
   141     5.32719174     5.32719174     5.32719174    6[1-(0),6-(1,7),6-(6,6)]
   142     6.42471395     6.42471395     6.42471395    6[6-(1,6),6-(1,6),6-(1,6)]
   143    7.654860045    7.654860045    7.654860045    6[1-(0),6-(1,7),6-(6,6)]
   144    7.759688505    7.759688505    7.759688505    6[1-(0),6-(1,6),7-(6,27)]
   145   14.225698515   14.225698515   14.225698515    6[1-(0),6-(1,6),6-(6,6)]
   146    13.12261722    13.12261722    13.12261722    6[1-(0),6-(1,6),6-(6,6)]
   147    12.94154988    12.94154988    12.94154988    6[6-(1,6),6-(1,6),6-(1,6)]
   148   11.705050545   11.705050545   11.705050545    6[1-(0),6-(1,7),6-(6,6)]
   149    11.55019032    11.55019032    11.55019032    6[1-(0),6-(1,6),7-(6,27)]
   150   -2.124364625   -2.124364625   -2.124364625    6[1-(0),6-(1,6),7-(6,27)]
   151   14.001746805   14.001746805   14.001746805    6[1-(0),6-(1,7),6-(6,6)]
   152     9.42661985     9.42661985     9.42661985    6[6-(1,6),6-(1,6),6-(8,8)]
   153    10.13182949    10.13182949    10.13182949    6[1-(0),6-(6,6),6-(6,6)]
   154     10.8640404     10.8640404     10.8640404    6[6-(1,6),6-(1,6),6-(8,8)]
   155    10.93551435    10.93551435    10.93551435    6[1-(0),6-(6,6),6-(6,6)]
   156    10.29383711    10.29383711    10.29383711    6[6-(1,1,7),6-(1,6),6-(1,6)]
   157     9.51238859     9.51238859     9.51238859    6[1-(0),6-(6,6),6-(6,6)]
   158    10.43678501    10.43678501    10.43678501    6[1-(0),1-(0),6-(6,6),7-(6,6)]
   159     11.4199489     11.4199489     11.4199489    6[1-(0),1-(0),6-(8,8),7-(6,6)]
   160    12.09180403    12.09180403    12.09180403    6[6-(1,1,7),8-(0),8-(27,27)]
   161   -3.028113015   -3.028113015   -3.028113015    6[1-(0),1-(0),6-(8,8),7-(6,6)]
   162   -1.898824605   -1.898824605   -1.898824605    6[6-(1,1,7),8-(27),8-(27)]
   163     8.50381174     8.50381174     8.50381174    6[6-(6,6),8-(27),8-(27)]
   164   11.543042925   11.543042925   11.543042925    6[6-(6,6),8-(27),8-(27)]
   165    -1.76461241    -1.76461241    -1.76461241    6[1-(0),6-(1,6),7-(6,27)]
   166    -0.50349427    -0.50349427    -0.50349427    6[1-(0),6-(1,7),6-(6,6)]
   167    -0.33036848    -0.33036848    -0.33036848    6[6-(1,6),6-(1,6),6-(1,6)]
   168   14.409942475   14.409942475   14.409942475    6[1-(0),6-(1,7),6-(6,6)]
   169   13.166295745   13.166295745   13.166295745    6[1-(0),6-(1,6),7-(6,27)]
   170     0.99904699     0.99904699     0.99904699    6[1-(0),6-(1,6),6-(6,6)]
   171    2.135482795    2.135482795    2.135482795    6[1-(0),6-(1,6),6-(6,6)]
   172    3.474428125    3.474428125    3.474428125    6[6-(1,6),6-(1,6),6-(1,6)]
   173     4.58227435     4.58227435     4.58227435    6[1-(0),6-(1,7),6-(6,6)]
   174    5.842598335    5.842598335    5.842598335    6[1-(0),6-(1,6),7-(6,27)]
   175   -2.951874135   -2.951874135   -2.951874135    6[1-(0),6-(1,6),7-(6,27)]
   176     3.70552723     3.70552723     3.70552723    6[1-(0),6-(1,7),6-(6,6)]
   177     6.98538738     6.98538738     6.98538738    6[6-(1,6),6-(1,6),6-(8,8)]
   178     7.16645472     7.16645472     7.16645472    6[1-(0),6-(6,6),6-(6,6)]
   179    7.810514425    7.810514425    7.810514425    6[6-(1,6),6-(1,6),6-(8,8)]
   180     8.20838608     8.20838608     8.20838608    6[1-(0),6-(6,6),6-(6,6)]
   181    7.978875285    7.978875285    7.978875285    6[6-(1,1,7),6-(1,6),6-(1,6)]
   182    7.416613545    7.416613545    7.416613545    6[1-(0),6-(6,6),6-(6,6)]
   183     8.34339243     8.34339243     8.34339243    6[1-(0),1-(0),6-(6,6),7-(6,6)]
   184    6.069726665    6.069726665    6.069726665    6[1-(0),1-(0),6-(8,8),7-(6,6)]
   185    5.273983355    5.273983355    5.273983355    6[6-(1,1,7),8-(0),8-(27,27)]
   186   -1.039548895   -1.039548895   -1.039548895    6[1-(0),1-(0),6-(8,8),7-(6,6)]
   187    -1.54701394    -1.54701394    -1.54701394    6[6-(1,1,7),8-(27),8-(27)]
   188    6.422331485    6.422331485    6.422331485    6[6-(6,6),8-(27),8-(27)]
   189    8.139294595    8.139294595    8.139294595    6[6-(6,6),8-(27),8-(27)]
   190   -3.742852515   -3.742852515   -3.742852515    6[1-(0),6-(1,6),7-(6,27)]
   191    -4.82369747    -4.82369747    -4.82369747    6[1-(0),6-(1,7),6-(6,6)]
   192    -6.09434547    -6.09434547    -6.09434547    6[6-(1,6),6-(1,6),6-(1,6)]
   193     1.75984748     1.75984748     1.75984748    6[1-(0),6-(1,7),6-(6,6)]
   194     2.89866575     2.89866575     2.89866575    6[1-(0),6-(1,6),7-(6,27)]
   195    8.599904495    8.599904495    8.599904495    6[1-(0),6-(1,6),6-(6,6)]
   196    8.566549985    8.566549985    8.566549985    6[1-(0),6-(1,6),6-(6,6)]
   197    7.408671995    7.408671995    7.408671995    6[6-(1,6),6-(1,6),6-(1,6)]
   198    7.537325105    7.537325105    7.537325105    6[1-(0),6-(1,7),6-(6,6)]
   199    6.431861345    6.431861345    6.431861345    6[1-(0),6-(1,6),7-(6,27)]
   200     5.07623876     5.07623876     5.07623876    6[1-(0),6-(1,6),7-(6,27)]
   201    6.117375965    6.117375965    6.117375965    6[1-(0),6-(1,7),6-(6,6)]
   202     0.52890723     0.52890723     0.52890723    6[6-(1,6),6-(1,6),6-(8,8)]
   203     1.41518421     1.41518421     1.41518421    6[1-(0),6-(6,6),6-(6,6)]
   204    2.791454825    2.791454825    2.791454825    6[6-(1,6),6-(1,6),6-(8,8)]
   205     3.26080043     3.26080043     3.26080043    6[1-(0),6-(6,6),6-(6,6)]
   206    2.389612395    2.389612395    2.389612395    6[6-(1,1,7),6-(1,6),6-(1,6)]
   207    1.045902135    1.045902135    1.045902135    6[1-(0),6-(6,6),6-(6,6)]
   208     2.89707744     2.89707744     2.89707744    6[1-(0),1-(0),6-(6,6),7-(6,6)]
   209    1.606575565    1.606575565    1.606575565    6[1-(0),1-(0),6-(8,8),7-(6,6)]
   210    1.482687385    1.482687385    1.482687385    6[6-(1,1,7),8-(0),8-(27,27)]
   211     3.87388809     3.87388809     3.87388809    6[1-(0),1-(0),6-(8,8),7-(6,6)]
   212    4.495711455    4.495711455    4.495711455    6[6-(1,1,7),8-(27),8-(27)]
   213   -0.956956775   -0.956956775   -0.956956775    6[6-(6,6),8-(27),8-(27)]
   214     3.79923752     3.79923752     3.79923752    6[6-(6,6),8-(27),8-(27)]
   215    2.434085075    2.434085075    2.434085075    6[1-(0),6-(1,6),7-(6,27)]
   216     2.61435826     2.61435826     2.61435826    6[1-(0),6-(1,7),6-(6,6)]
   217     1.51683605     1.51683605     1.51683605    6[6-(1,6),6-(1,6),6-(1,6)]
   218    0.286689955    0.286689955    0.286689955    6[1-(0),6-(1,7),6-(6,6)]
   219    0.181861495    0.181861495    0.181861495    6[1-(0),6-(1,6),7-(6,27)]
   220   -6.284148515   -6.284148515   -6.284148515    6[1-(0),6-(1,6),6-(6,6)]
   221    -5.18106722    -5.18106722    -5.18106722    6[1-(0),6-(1,6),6-(6,6)]
   222    -4.99999988    -4.99999988    -4.99999988    6[6-(1,6),6-(1,6),6-(1,6)]
   223   -3.763500545   -3.763500545   -3.763500545    6[1-(0),6-(1,7),6-(6,6)]
   224    -3.60864032    -3.60864032    -3.60864032    6[1-(0),6-(1,6),7-(6,27)]
   225   10.065914625   10.065914625   10.065914625    6[1-(0),6-(1,6),7-(6,27)]
   226   -6.060196805   -6.060196805   -6.060196805    6[1-(0),6-(1,7),6-(6,6)]
   227    -1.48506985    -1.48506985    -1.48506985    6[6-(1,6),6-(1,6),6-(8,8)]
   228    -2.19027949    -2.19027949    -2.19027949    6[1-(0),6-(6,6),6-(6,6)]
   229     -2.9224904     -2.9224904     -2.9224904    6[6-(1,6),6-(1,6),6-(8,8)]
   230    -2.99396435    -2.99396435    -2.99396435    6[1-(0),6-(6,6),6-(6,6)]
   231    -2.35228711    -2.35228711    -2.35228711    6[6-(1,1,7),6-(1,6),6-(1,6)]
   232    -1.57083859    -1.57083859    -1.57083859    6[1-(0),6-(6,6),6-(6,6)]
   233    -2.49523501    -2.49523501    -2.49523501    6[1-(0),1-(0),6-(6,6),7-(6,6)]
   234     -3.4783989     -3.4783989     -3.4783989    6[1-(0),1-(0),6-(8,8),7-(6,6)]
   235    -4.15025403    -4.15025403    -4.15025403    6[6-(1,1,7),8-(0),8-(27,27)]
   236   10.969663015   10.969663015   10.969663015    6[1-(0),1-(0),6-(8,8),7-(6,6)]
   237    9.840374605    9.840374605    9.840374605    6[6-(1,1,7),8-(27),8-(27)]
   238    -0.56226174    -0.56226174    -0.56226174    6[6-(6,6),8-(27),8-(27)]
   239   -3.601492925   -3.601492925   -3.601492925    6[6-(6,6),8-(27),8-(27)]
   240     9.70616241     9.70616241     9.70616241    6[1-(0),6-(1,6),7-(6,27)]
   241     8.44504427     8.44504427     8.44504427    6[1-(0),6-(1,7),6-(6,6)]
   242     8.27191848     8.27191848     8.27191848    6[6-(1,6),6-(1,6),6-(1,6)]
   243   -6.468392475   -6.468392475   -6.468392475    6[1-(0),6-(1,7),6-(6,6)]
   244   -5.224745745   -5.224745745   -5.224745745    6[1-(0),6-(1,6),7-(6,27)]
   245     6.94250301     6.94250301     6.94250301    6[1-(0),6-(1,6),6-(6,6)]
   246    5.806067205    5.806067205    5.806067205    6[1-(0),6-(1,6),6-(6,6)]
   247    4.467121875    4.467121875    4.467121875    6[6-(1,6),6-(1,6),6-(1,6)]
   248     3.35927565     3.35927565     3.35927565    6[1-(0),6-(1,7),6-(6,6)]
   249    2.098951665    2.098951665    2.098951665    6[1-(0),6-(1,6),7-(6,27)]
   250   10.893424135   10.893424135   10.893424135    6[1-(0),6-(1,6),7-(6,27)]
   251     4.23602277     4.23602277     4.23602277    6[1-(0),6-(1,7),6-(6,6)]
   252     0.95616262     0.95616262     0.95616262    6[6-(1,6),6-(1,6),6-(8,8)]
   253     0.77509528     0.77509528     0.77509528    6[1-(0),6-(6,6),6-(6,6)]
   254    0.131035575    0.131035575    0.131035575    6[6-(1,6),6-(1,6),6-(8)]
   255    -0.26683608    -0.26683608    -0.26683608    6[1-(0),6-(6,6),6-(6,6)]
   256   -0.037325285   -0.037325285   -0.037325285    6[6-(1,1,7),6-(1,6),6-(1,6)]
   257    0.524936455    0.524936455    0.524936455    6[1-(0),6-(6,6),6-(6,6)]
   258    -0.40184243    -0.40184243    -0.40184243    6[1-(0),1-(0),6-(6,6),7-(6,6)]
   259    1.871823335    1.871823335    1.871823335    6[1-(0),1-(0),6-(8,8),7-(6,6)]
   260    2.667566645    2.667566645    2.667566645    6[6-(1,1,7),8-(0),8-(27,27)]
   261    8.981098895    8.981098895    8.981098895    6[1-(0),1-(0),6-(8,8),7-(6,6)]
   262     9.48856394     9.48856394     9.48856394    6[6-(1,1,7),8-(27),8-(27)]
   263    1.519218515    1.519218515    1.519218515    6[6-(6,6),8-(27),8-(27)]
   264   -0.197744595   -0.197744595   -0.197744595    6[6-(6,6),8-(27)]
   265   11.684402515   11.684402515   11.684402515    6[1-(0),6-(1,6),7-(6,27)]
   266    12.76524747    12.76524747    12.76524747    6[1-(0),6-(1,7),6-(6,6)]
   267    14.03589547    14.03589547    14.03589547    6[6-(1,6),6-(1,6),6-(1,6)]
   268     6.18170252     6.18170252     6.18170252    6[1-(0),6-(1,7),6-(6,6)]
   269     5.04288425     5.04288425     5.04288425    6[1-(0),6-(1,6),7-(6,27)]
   270   -0.658354495   -0.658354495   -0.658354495    6[1-(0),6-(1,6),6-(6,6)]
   271   -0.624999985   -0.624999985   -0.624999985    6[1-(0),6-(1,6),6-(6,6)]
   272    0.532878005    0.532878005    0.532878005    6[6-(1,6),6-(1,6),6-(1,6)]
   273    0.404224895    0.404224895    0.404224895    6[1-(0),6-(1,7),6-(6,6)]
   274    1.509688655    1.509688655    1.509688655    6[1-(0),6-(1,6),7-(6,27)]
   275     2.86531124     2.86531124     2.86531124    6[1-(0),6-(1,6),7-(6,27)]
   276    1.824174035    1.824174035    1.824174035    6[1-(0),6-(1,7),6-(6,6)]
   277   5.0040500705   5.0040500705   5.0040500705    7[6-(1,1,6),6-(1,1,6),6-(1,1,6)]
   278   6.7030652775   6.7030652775   6.7030652775    7[6-(1,6),6-(1,6),27-(8,8,8,8)]
   279   12.553049254   12.553049254   12.553049254    7[6-(1,6),6-(1,6),27-(8,8,8,8)]
   280   11.556861222   11.556861222   11.556861222    7[6-(1,1,6),6-(1,1,6),6-(1,1,6)]
   281    13.01620045    13.01620045    13.01620045    7[6-(1,6),6-(1,6),27-(8,8,8,8)]
   282    6.059720312    6.059720312    6.059720312    7[6-(1,6),6-(1,6),27-(8,8,8,8)]
   283   7.2637387075   7.2637387075   7.2637387075    7[6-(1,1,6),6-(1,1,6),6-(1,1,6)]
   284   4.1053842725   4.1053842725   4.1053842725    7[6-(1,6),6-(1,6),27-(8,8,8)]
   285    5.211880434    5.211880434    5.211880434    7[6-(1,6),6-(1,6),27-(8,8,8,8)]
   286   2.9374999295   2.9374999295   2.9374999295    7[6-(1,1,6),6-(1,1,6),6-(1,1,6)]
   287   1.2384847225   1.2384847225   1.2384847225    7[6-(1,6),6-(1,6),27-(8,8,8,8)]
   288   -4.611499254   -4.611499254   -4.611499254    7[6-(1,6),6-(1,6),27-(8,8,8,8)]
   289   -3.615311222   -3.615311222   -3.615311222    7[6-(1,1,6),6-(1,1,6),6-(1,1,6)]
   290    -5.07465045    -5.07465045    -5.07465045    7[6-(1,6),6-(1,6),27-(8,8,8,8)]
   291    1.881829688    1.881829688    1.881829688    7[6-(1,6),6-(1,6),27-(8,8,8,8)]
   292   0.6778112925   0.6778112925   0.6778112925    7[6-(1,1,6),6-(1,1,6),6-(1,1,6)]
   293   3.8361657275   3.8361657275   3.8361657275    7[6-(1,6),6-(1,6),27-(8,8,8,8)]
   294    2.729669566    2.729669566    2.729669566    7[6-(1,6),6-(1,6),27-(8,8,8,8)]
   295    5.913754623    5.913754623    5.913754623    8[6-(6,8),27-(7,8,8,8),27-(7,8,8,8)]
   296   7.0424871245   7.0424871245   7.0424871245    8[6-(6,8)]
   297    3.248888105    3.248888105    3.248888105    8[6-(6,8),27-(7,8,8,8)]
   298   3.1339738765   3.1339738765   3.1339738765    8[6-(6,8),27-(7,8,8,8)]
   299    9.415819342    9.415819342    9.415819342    8[6-(6,8),27-(7,8,8,8)]
   300    9.494440687    9.494440687    9.494440687    8[6-(6,8),27-(7,8,8,8)]
   301    4.562261644    4.562261644    4.562261644    8[6-(6,8),27-(7,8,8,8)]
   302   2.9508417335   2.9508417335   2.9508417335    8[6-(6,8),27-(7,8,8,8)]
   303  11.8904857375  11.8904857375  11.8904857375    8[6-(6,8),27-(7,8,8,8),27-(7,8,8,8)]
   304  12.7183129095  12.7183129095  12.7183129095    8[6-(6,8)]
   305  -2.1855939755  -2.1855939755  -2.1855939755    8[6-(6,8),27-(7,8,8,8)]
   306  -0.7692979485  -0.7692979485  -0.7692979485    8[6-(6,8),27-(7,8,8,8)]
   307   7.5818772005   7.5818772005   7.5818772005    8[6-(6,8),27-(7,8,8)]
   308   8.7335607815   8.7335607815   8.7335607815    8[6-(6,8),27-(7,8,8,8)]
   309  11.6244438125  11.6244438125  11.6244438125    8[6-(6,8),27-(7,8,8,8)]
   310  -3.9390882155  -3.9390882155  -3.9390882155    8[6-(6,8),27-(7,8,8,8)]
   311   6.0204096395   6.0204096395   6.0204096395    8[6-(6,8),27-(7,8,8),27-(7,8,8,8)]
   312    4.063849966    4.063849966    4.063849966    8[6-(6,8)]
   313  -1.0632941295  -1.0632941295  -1.0632941295    8[6-(6,8),27-(7,8,8,8)]
   314   -2.364675928   -2.364675928   -2.364675928    8[6-(6,8),27-(7,8,8,8)]
   315   6.8269534575   6.8269534575   6.8269534575    8[6-(6,8),27-(7,8,8,8)]
   316   5.5966485315   5.5966485315   5.5966485315    8[6-(6,8),27-(7,8,8,8)]
   317   7.6379445435   7.6379445435   7.6379445435    8[6-(6,8),27-(7,8,8,8)]
   318    0.988246482    0.988246482    0.988246482    8[6-(6,8),27-(7,8,8,8)]
   319    2.027795377    2.027795377    2.027795377    8[6-(6,8),27-(7,8,8,8),27-(7,8,8,8)]
   320   0.8990628755   0.8990628755   0.8990628755    8[6-(6,8)]
   321    4.692661895    4.692661895    4.692661895    8[6-(6,8),27-(7,8,8,8)]
   322   4.8075761235   4.8075761235   4.8075761235    8[6-(6,8),27-(7,8,8)]
   323   -1.474269342   -1.474269342   -1.474269342    8[6-(6,8),27-(7,8,8,8)]
   324   -1.552890687   -1.552890687   -1.552890687    8[6-(6,8),27-(7,8,8,8)]
   325    3.379288356    3.379288356    3.379288356    8[6-(6,8),27-(7,8,8,8)]
   326   4.9907082665   4.9907082665   4.9907082665    8[6-(6,8),27-(7,8,8,8)]
   327  -3.9489357375  -3.9489357375  -3.9489357375    8[6-(6,8),27-(7,8,8,8),27-(7,8,8,8)]
   328  -4.7767629095  -4.7767629095  -4.7767629095    8[6-(6,8)]
   329  10.1271439755  10.1271439755  10.1271439755    8[6-(6,8),27-(7,8,8,8)]
   330   8.7108479485   8.7108479485   8.7108479485    8[6-(6,8),27-(7,8,8,8)]
   331   0.3596727995   0.3596727995   0.3596727995    8[6-(6,8),27-(7,8,8,8)]
   332  -0.7920107815  -0.7920107815  -0.7920107815    8[6-(6,8),27-(7,8,8,8)]
   333  -3.6828938125  -3.6828938125  -3.6828938125    8[6-(6,8),27-(7,8,8,8)]
   334  11.8806382155  11.8806382155  11.8806382155    8[6-(6,8),27-(7,8,8,8)]
   335   1.9211403605   1.9211403605   1.9211403605    8[6-(6,8),27-(7,8,8,8),27-(7,8,8,8)]
   336    3.877700034    3.877700034    3.877700034    8[6-(6,8)]
   337   9.0048441295   9.0048441295   9.0048441295    8[6-(6,8),27-(7,8,8,8)]
   338   10.306225928   10.306225928   10.306225928    8[6-(6,8),27-(7,8,8,8)]
   339   1.1145965425   1.1145965425   1.1145965425    8[6-(6,8),27-(7,8,8,8)]
   340   2.3449014685   2.3449014685   2.3449014685    8[6-(6,8),27-(7,8,8,8)]
   341   0.3036054565   0.3036054565   0.3036054565    8[6-(6),27-(7,8,8,8)]
