# Supplementary material for: A collection of forcefield precursors for metal–organic frameworks
Source: RSC Adv. 2019 Nov 13;9(63):36492–507. doi: 10.1039/c9ra07327b (PMC9075174; doi:10.1039/c9ra07327b)
Supplement: RA-009-C9RA07327B-s3136 [file RA-009-C9RA07327B-s3136.txt]

FIHLOZ_clean

10.7873    0.00000000    0.00000000
-4.33053438    21.92501754    0.00000000
0.0    0.0    26.9072

     1  5.34075413261  5.34075413261  5.34075413261    27[7-(6,6),8-(1,1,27),8-(6),8-(6),8-(6)]
     2 -3.18078061348 -3.18078061348 -3.18078061348    27[7-(6,6),7-(6,6),8-(1,1,27),8-(6),8-(6),8-(6)]
     3  2.26803547818  2.26803547818  2.26803547818    27[7-(6,6),7-(6,6),8-(1,1,27),8-(6),8-(6),8-(6)]
     4 0.165176094133 0.165176094133 0.165176094133    27[7-(6,6),7-(6,6),8-(1,1,27),8-(6),8-(6),8-(6)]
     5  4.34439429739  4.34439429739  4.34439429739    27[7-(6,6),8-(1,1,27),8-(6),8-(6),8-(6)]
     6  2.07862904348  2.07862904348  2.07862904348    27[7-(6,6),7-(6,6),8-(1,1,27),8-(6),8-(6),8-(6)]
     7  7.41711295182  7.41711295182  7.41711295182    27[7-(6,6),7-(6,6),8-(1,1,27),8-(6),8-(6),8-(6)]
     8 -1.26732766413 -1.26732766413 -1.26732766413    27[7-(6,6),7-(6,6),8-(1,1,27),8-(6),8-(6),8-(6)]
     9  1.11601148739  1.11601148739  1.11601148739    27[7-(6,6),8-(1,1,27),8-(6),8-(6),8-(6)]
    10  9.63754623348  9.63754623348  9.63754623348    27[7-(6,6),7-(6,6),8-(1,1,27),8-(6),8-(6),8-(6)]
    11  4.18873014182  4.18873014182  4.18873014182    27[7-(6,6),7-(6,6),8-(1,1,27),8-(6),8-(6),8-(6)]
    12  6.29158952587  6.29158952587  6.29158952587    27[7-(6,6),7-(6,6),8-(1,1,27),8-(6),8-(6),8-(6)]
    13  2.11237132261  2.11237132261  2.11237132261    27[7-(6,6),8-(1,1,27),8-(6),8-(6),8-(6)]
    14  4.37813657652  4.37813657652  4.37813657652    27[7-(6,6),7-(6,6),8-(1,1,27),8-(6),8-(6),8-(6)]
    15-0.960347331817-0.960347331817-0.960347331817    27[7-(6,6),7-(6,6),8-(1,1,27),8-(6),8-(6),8-(6)]
    16  7.72409328413  7.72409328413  7.72409328413    27[7-(6,6),7-(6,6),8-(1,1,27),8-(6),8-(6),8-(6)]
    17 -3.14540863204 -3.14540863204 -3.14540863204    1[8-(1,27,27)]
    18 -3.11186467958 -3.11186467958 -3.11186467958    1[8-(1,27,27)]
    19 0.064021100666 0.064021100666 0.064021100666    1[8-(1,27,27)]
    20 -0.16550453745 -0.16550453745 -0.16550453745    1[8-(1,27,27)]
    21  8.15046777872  8.15046777872  8.15046777872    1[6-(6,6)]
    22  8.29975031313  8.29975031313  8.29975031313    1[6-(6,7)]
    23-0.263630422714-0.263630422714-0.263630422714    1[6-(6,7)]
    24  3.51820958473  3.51820958473  3.51820958473    1[6-(1,8,8)]
    25  8.38995413713  8.38995413713  8.38995413713    1[6-(1,8,8)]
    26     6.38500287     6.38500287     6.38500287    1[6-(6,6)]
    27 -1.79188037411 -1.79188037411 -1.79188037411    1[6-(6,7)]
    28   4.4579788662   4.4579788662   4.4579788662    1[6-(6,7)]
    29  4.67602503997  4.67602503997  4.67602503997    1[6-(6,6)]
    30   4.5646027158   4.5646027158   4.5646027158    1[6-(6,7)]
    31  3.75632053991  3.75632053991  3.75632053991    1[6-(6,7)]
    32  7.44798715778  7.44798715778  7.44798715778    1[6-(6,7)]
    33  1.88170462447  1.88170462447  1.88170462447    1[6-(6,6)]
    34  -3.8860893216  -3.8860893216  -3.8860893216    1[6-(1,8,8)]
    35 -2.46782298706 -2.46782298706 -2.46782298706    1[6-(1,8,8)]
    36 0.763427569972 0.763427569972 0.763427569972    1[6-(6,7)]
    37  3.46533344116  3.46533344116  3.46533344116    1[6-(6,7)]
    38 -2.72023835522 -2.72023835522 -2.72023835522    1[6-(6,7)]
    39 -1.43847339074 -1.43847339074 -1.43847339074    1[6-(6,7)]
    40  3.78353362422  3.78353362422  3.78353362422    1[6-(6,7)]
    41  2.52317747975  2.52317747975  2.52317747975    1[6-(6,7)]
    42 -1.41245846448 -1.41245846448 -1.41245846448    1[6-(1,8,8)]
    43 -1.67745129936 -1.67745129936 -1.67745129936    1[6-(1,8,8)]
    44 0.002686958906 0.002686958906 0.002686958906    1[6-(6,6)]
    45  -1.0970306282  -1.0970306282  -1.0970306282    1[6-(6,7)]
    46-0.552083759076-0.552083759076-0.552083759076    1[6-(6,6)]
    47 -1.10479569911 -1.10479569911 -1.10479569911    1[6-(6,7)]
    48  5.08984710102  5.08984710102  5.08984710102    1[6-(6,7)]
    49 -3.10582267746 -3.10582267746 -3.10582267746    1[6-(6,6)]
    50  5.43689747446  5.43689747446  5.43689747446    1[6-(6,6)]
    51  4.05067294514  4.05067294514  4.05067294514    1[6-(1,8,8)]
    52  3.76804202715  3.76804202715  3.76804202715    1[6-(1,8,8)]
    53  2.04325706204  2.04325706204  2.04325706204    1[8-(1,27,27)]
    54  2.00971310958  2.00971310958  2.00971310958    1[8-(1,27,27)]
    55 -1.16617267067 -1.16617267067 -1.16617267067    1[8-(1,27,27)]
    56 -0.93664703255 -0.93664703255 -0.93664703255    1[8-(1,27,27)]
    57  5.86521503128  5.86521503128  5.86521503128    1[6-(6,6)]
    58  5.71593249687  5.71593249687  5.71593249687    1[6-(6,7)]
    59-0.838521147286-0.838521147286-0.838521147286    1[6-(6,7)]
    60  6.16693884527  6.16693884527  6.16693884527    1[6-(1,8,8)]
    61  5.62572867287  5.62572867287  5.62572867287    1[6-(1,8,8)]
    62     7.63067994     7.63067994     7.63067994    1[6-(6,6)]
    63 0.689728804108 0.689728804108 0.689728804108    1[6-(6,7)]
    64   5.2271695638   5.2271695638   5.2271695638    1[6-(6,7)]
    65  5.00912339003  5.00912339003  5.00912339003    1[6-(6,6)]
    66   5.1205457142   5.1205457142   5.1205457142    1[6-(6,7)]
    67  5.92882789009  5.92882789009  5.92882789009    1[6-(6,7)]
    68  6.56769565222  6.56769565222  6.56769565222    1[6-(6,7)]
    69  1.34667818553  1.34667818553  1.34667818553    1[6-(6,6)]
    70   2.7839377516   2.7839377516   2.7839377516    1[6-(1,8,8)]
    71  1.36567141706  1.36567141706  1.36567141706    1[6-(1,8,8)]
    72  2.46495524003  2.46495524003  2.46495524003    1[6-(6,7)]
    73-0.236950631158-0.236950631158-0.236950631158    1[6-(6,7)]
    74  1.61808678522  1.61808678522  1.61808678522    1[6-(6,7)]
    75 0.336321820738 0.336321820738 0.336321820738    1[6-(6,7)]
    76  5.90161480578  5.90161480578  5.90161480578    1[6-(6,7)]
    77  7.16197095025  7.16197095025  7.16197095025    1[6-(6,7)]
    78 0.310306894484 0.310306894484 0.310306894484    1[6-(1,8,8)]
    79 0.575299729364 0.575299729364 0.575299729364    1[6-(1,8,8)]
    80 -1.10483852891 -1.10483852891 -1.10483852891    1[6-(6,6)]
    81-0.005120941798-0.005120941798-0.005120941798    1[6-(6,7)]
    82-0.550067810924-0.550067810924-0.550067810924    1[6-(6,6)]
    83 0.002644129106 0.002644129106 0.002644129106    1[6-(6,7)]
    84  4.59530132898  4.59530132898  4.59530132898    1[6-(6,7)]
    85  2.00367110746  2.00367110746  2.00367110746    1[6-(6,6)]
    86  4.24825095554  4.24825095554  4.24825095554    1[6-(6,6)]
    87  5.63447548486  5.63447548486  5.63447548486    1[6-(1,8,8)]
    88  5.91710640285  5.91710640285  5.91710640285    1[6-(1,8,8)]
    89  9.60217425204  9.60217425204  9.60217425204    1[8-(1,27,27)]
    90  9.56863029958  9.56863029958  9.56863029958    1[8-(1,27,27)]
    91  6.39274451933  6.39274451933  6.39274451933    1[8-(1,27,27)]
    92  6.62227015745  6.62227015745  6.62227015745    1[8-(1,27,27)]
    93 -1.69370215872 -1.69370215872 -1.69370215872    1[6-(6,6)]
    94 -1.84298469313 -1.84298469313 -1.84298469313    1[6-(6,7)]
    95  6.72039604271  6.72039604271  6.72039604271    1[6-(6,7)]
    96  2.93855603527  2.93855603527  2.93855603527    1[6-(1,8,8)]
    97 -1.93318851713 -1.93318851713 -1.93318851713    1[6-(1,8,8)]
    98     4.40229713     4.40229713     4.40229713    1[6-(6,6)]
    99  8.24864599411  8.24864599411  8.24864599411    1[6-(6,7)]
   100   1.9987867538   1.9987867538   1.9987867538    1[6-(6,7)]
   101  1.78074058003  1.78074058003  1.78074058003    1[6-(6,6)]
   102   1.8921629042   1.8921629042   1.8921629042    1[6-(6,7)]
   103  2.70044508009  2.70044508009  2.70044508009    1[6-(6,7)]
   104-0.991221537784-0.991221537784-0.991221537784    1[6-(6,7)]
   105  4.57506099553  4.57506099553  4.57506099553    1[6-(6,6)]
   106  10.3428549416  10.3428549416  10.3428549416    1[6-(1,8,8)]
   107  8.92458860706  8.92458860706  8.92458860706    1[6-(1,8,8)]
   108  5.69333805003  5.69333805003  5.69333805003    1[6-(6,7)]
   109  2.99143217884  2.99143217884  2.99143217884    1[6-(6,7)]
   110  9.17700397522  9.17700397522  9.17700397522    1[6-(6,7)]
   111  7.89523901074  7.89523901074  7.89523901074    1[6-(6,7)]
   112  2.67323199578  2.67323199578  2.67323199578    1[6-(6,7)]
   113  3.93358814025  3.93358814025  3.93358814025    1[6-(6,7)]
   114  7.86922408448  7.86922408448  7.86922408448    1[6-(1,8,8)]
   115  8.13421691936  8.13421691936  8.13421691936    1[6-(1,8,8)]
   116  6.45407866109  6.45407866109  6.45407866109    1[6-(6,6)]
   117   7.5537962482   7.5537962482   7.5537962482    1[6-(6,7)]
   118  7.00884937908  7.00884937908  7.00884937908    1[6-(6,6)]
   119  7.56156131911  7.56156131911  7.56156131911    1[6-(6,7)]
   120  1.36691851898  1.36691851898  1.36691851898    1[6-(6,7)]
   121  9.56258829746  9.56258829746  9.56258829746    1[6-(6,6)]
   122  1.01986814554  1.01986814554  1.01986814554    1[6-(6,6)]
   123  2.40609267486  2.40609267486  2.40609267486    1[6-(1,8,8)]
   124  2.68872359285  2.68872359285  2.68872359285    1[6-(1,8,8)]
   125  4.41350855796  4.41350855796  4.41350855796    1[8-(1,27,27)]
   126  4.44705251042  4.44705251042  4.44705251042    1[8-(1,27,27)]
   127  7.62293829067  7.62293829067  7.62293829067    1[8-(1,27,27)]
   128  7.39341265255  7.39341265255  7.39341265255    1[8-(1,27,27)]
   129 0.591550588722 0.591550588722 0.591550588722    1[6-(6,6)]
   130 0.740833123132 0.740833123132 0.740833123132    1[6-(6,7)]
   131  7.29528676729  7.29528676729  7.29528676729    1[6-(6,7)]
   132 0.289826774726 0.289826774726 0.289826774726    1[6-(1,8,8)]
   133 0.831036947126 0.831036947126 0.831036947126    1[6-(1,8,8)]
   134    -1.17391432    -1.17391432    -1.17391432    1[6-(6,6)]
   135  5.76703681589  5.76703681589  5.76703681589    1[6-(6,7)]
   136   1.2295960562   1.2295960562   1.2295960562    1[6-(6,7)]
   137  1.44764222997  1.44764222997  1.44764222997    1[6-(6,6)]
   138   1.3362199058   1.3362199058   1.3362199058    1[6-(6,7)]
   139  0.52793772991  0.52793772991  0.52793772991    1[6-(6,7)]
   140-0.110930032216-0.110930032216-0.110930032216    1[6-(6,7)]
   141  5.11008743447  5.11008743447  5.11008743447    1[6-(6,6)]
   142   3.6728278684   3.6728278684   3.6728278684    1[6-(1,8,8)]
   143  5.09109420294  5.09109420294  5.09109420294    1[6-(1,8,8)]
   144  3.99181037997  3.99181037997  3.99181037997    1[6-(6,7)]
   145  6.69371625116  6.69371625116  6.69371625116    1[6-(6,7)]
   146  4.83867883478  4.83867883478  4.83867883478    1[6-(6,7)]
   147  6.12044379926  6.12044379926  6.12044379926    1[6-(6,7)]
   148 0.555150814222 0.555150814222 0.555150814222    1[6-(6,7)]
   149-0.705205330248-0.705205330248-0.705205330248    1[6-(6,7)]
   150  6.14645872552  6.14645872552  6.14645872552    1[6-(1,8,8)]
   151  5.88146589064  5.88146589064  5.88146589064    1[6-(1,8,8)]
   152  7.56160414891  7.56160414891  7.56160414891    1[6-(6,6)]
   153   6.4618865618   6.4618865618   6.4618865618    1[6-(6,7)]
   154  7.00683343092  7.00683343092  7.00683343092    1[6-(6,6)]
   155  6.45412149089  6.45412149089  6.45412149089    1[6-(6,7)]
   156  1.86146429102  1.86146429102  1.86146429102    1[6-(6,7)]
   157  4.45309451254  4.45309451254  4.45309451254    1[6-(6,6)]
   158  2.20851466446  2.20851466446  2.20851466446    1[6-(6,6)]
   159 0.822290135138 0.822290135138 0.822290135138    1[6-(1,8)]
   160  0.53965921715  0.53965921715  0.53965921715    1[6-(1,8)]
   161  5.92000589603  5.92000589603  5.92000589603    6[6-(6,6),8-(27),8-(27)]
   162  8.73871243007  8.73871243007  8.73871243007    6[6-(6,6),8-(0),8-(27)]
   163  8.30597421128  8.30597421128  8.30597421128    6[6-(1,6),6-(1,7),6-(8,8)]
   164  8.09593049089  8.09593049089  8.09593049089    6[1-(0),6-(6,6),6-(6,8)]
   165  7.80747445285  7.80747445285  7.80747445285    6[6-(1,6),6-(1,7),8-(6)]
   166  8.16049533567  8.16049533567  8.16049533567    6[1-(0),6-(6,6),7-(6,27)]
   167-0.161249759985-0.161249759985-0.161249759985    6[1-(0),6-(6,8),7-(6,27)]
   168  1.07879142286  1.07879142286  1.07879142286    6[6-(1,6),6-(1,7),8-(6)]
   169  7.67089879953  7.67089879953  7.67089879953    6[1-(0),1-(0),8-(6),8-(6)]
   170  1.22729373993  1.22729373993  1.22729373993    6[1-(0),6-(6,6),6-(6,8)]
   171  0.14952987708  0.14952987708  0.14952987708    6[6-(1,6),6-(1,7),6-(8,8)]
   172 0.297078744989 0.297078744989 0.297078744989    6[6-(6,6),8-(0),8-(27)]
   173 -1.05456677301 -1.05456677301 -1.05456677301    6[1-(0),6-(6,6),7-(6,27)]
   174  4.50750844155  4.50750844155  4.50750844155    6[1-(0),6-(6,6),7-(6,27)]
   175  4.54732888462  4.54732888462  4.54732888462    6[6-(1,6),6-(1,7),6-(8,8)]
   176  4.41716323321  4.41716323321  4.41716323321    6[6-(6,6),8-(27),8-(27)]
   177  4.60873467485  4.60873467485  4.60873467485    6[1-(0),6-(6,6),6-(6,8)]
   178  4.56806348009  4.56806348009  4.56806348009    6[6-(1,6),6-(1,7),8-(6)]
   179  4.55640239144  4.55640239144  4.55640239144    6[1-(0),6-(6,8),7-(6,27)]
   180  5.74651676138  5.74651676138  5.74651676138    6[6-(1,6),6-(1,7),6-(8,8)]
   181  4.47836614102  4.47836614102  4.47836614102    6[1-(0),6-(6,6),7-(6,27)]
   182   1.7148741471   1.7148741471   1.7148741471    6[6-(6,6),8-(27),8-(27)]
   183   7.6681925108   7.6681925108   7.6681925108    6[1-(0),6-(6,8),7-(6,27)]
   184  3.62556907122  3.62556907122  3.62556907122    6[6-(6,6),8-(27),8-(27)]
   185  2.80278170065  2.80278170065  2.80278170065    6[6-(1,6),6-(1,7),6-(8,8)]
   186  1.94711008518  1.94711008518  1.94711008518    6[1-(0),6-(6,6),6-(6,8)]
   187  1.20142049795  1.20142049795  1.20142049795    6[6-(1,6),6-(1,7),8-(6)]
   188 -3.34234536069 -3.34234536069 -3.34234536069    6[1-(0),1-(0),8-(6),8-(6)]
   189  1.29906013742  1.29906013742  1.29906013742    6[1-(0),6-(6,8),7-(6)]
   190  2.86650008195  2.86650008195  2.86650008195    6[1-(0),6-(6,6),7-(6)]
   191-0.694326314047-0.694326314047-0.694326314047    6[6-(6,6),8-(0),8-(27)]
   192-0.803396615093-0.803396615093-0.803396615093    6[6-(1,6),6-(1,7),6-(8,8)]
   193  -2.8947792605  -2.8947792605  -2.8947792605    6[1-(0),6-(6,8),7-(6,27)]
   194 -2.14771232087 -2.14771232087 -2.14771232087    6[1-(0),6-(6,6),7-(6,27)]
   195  1.87567757309  1.87567757309  1.87567757309    6[6-(1,6),6-(1,7),6-(8,8)]
   196  3.09372317908  3.09372317908  3.09372317908    6[1-(0),6-(6,6),7-(6,27)]
   197   2.3575535717   2.3575535717   2.3575535717    6[1-(0),6-(6,8),7-(6,27)]
   198  1.09691783159  1.09691783159  1.09691783159    6[6-(1,6),6-(1,7),8-(6)]
   199 -1.03451650858 -1.03451650858 -1.03451650858    6[1-(0),1-(0),8-(6),8-(6)]
   200 0.845731714381 0.845731714381 0.845731714381    6[1-(0),6-(6,6),6-(6,8)]
   201 -1.03023524729 -1.03023524729 -1.03023524729    6[1-(0),6-(6,8),7-(6,27)]
   202-0.866662064396-0.866662064396-0.866662064396    6[6-(1,6),6-(1,7),8-(6)]
   203-0.712500898473-0.712500898473-0.712500898473    6[1-(0),6-(6,6),6-(6,8)]
   204 -1.01493369834 -1.01493369834 -1.01493369834    6[1-(0),6-(6,6),7-(6,27)]
   205  5.25762456548  5.25762456548  5.25762456548    6[1-(0),6-(6,8),7-(6,27)]
   206 -4.23180100233 -4.23180100233 -4.23180100233    6[6-(1,6),6-(1,7),8-(6)]
   207 -3.98168934573 -3.98168934573 -3.98168934573    6[1-(0),6-(6,6),6-(6,8)]
   208  7.17330254831  7.17330254831  7.17330254831    6[6-(6,6),8-(0),8-(27)]
   209 -3.42002415783 -3.42002415783 -3.42002415783    6[6-(1,6),6-(1,7),6-(8,8)]
   210  6.31623637743  6.31623637743  6.31623637743    6[1-(0),6-(6,6),6-(6,8)]
   211  6.59225243682  6.59225243682  6.59225243682    6[6-(1,6),6-(1,7),8-(6)]
   212  4.40514230731  4.40514230731  4.40514230731    6[1-(0),1-(0),8-(6),8-(6)]
   213  3.76514253397  3.76514253397  3.76514253397    6[6-(6,6),8-(27),8-(27)]
   214  5.27697037994  5.27697037994  5.27697037994    6[6-(6,6),8-(0),8-(27)]
   215  5.70970859872  5.70970859872  5.70970859872    6[6-(1,6),6-(1,7),6-(8,8)]
   216  5.91975231911  5.91975231911  5.91975231911    6[1-(0),6-(6,6),6-(6,8)]
   217  6.20820835715  6.20820835715  6.20820835715    6[6-(1,6),6-(1,7),8-(6)]
   218  5.85518747433  5.85518747433  5.85518747433    6[1-(0),6-(6,6),7-(6,27)]
   219-0.940901810015-0.940901810015-0.940901810015    6[1-(0),6-(6,8),7-(6,27)]
   220 -2.18094299286 -2.18094299286 -2.18094299286    6[6-(1,6),6-(1,7),8-(6)]
   221  6.34478401047  6.34478401047  6.34478401047    6[1-(0),1-(0),8-(6),8-(6)]
   222  8.45785469007  8.45785469007  8.45785469007    6[1-(0),6-(6,6),6-(6,8)]
   223 -1.25168144708 -1.25168144708 -1.25168144708    6[6-(1,6),6-(1,7),6-(8,8)]
   224 -1.39923031499 -1.39923031499 -1.39923031499    6[6-(6,6),8-(0),8-(27)]
   225-0.0475847969866-0.0475847969866-0.0475847969866    6[1-(0),6-(6,6),7-(6,27)]
   226  5.17763998845  5.17763998845  5.17763998845    6[1-(0),6-(6,6),7-(6,27)]
   227  5.13781954538  5.13781954538  5.13781954538    6[6-(1,6),6-(1,7),6-(8,8)]
   228  5.26798519679  5.26798519679  5.26798519679    6[6-(6,6),8-(27),8-(27)]
   229  5.07641375515  5.07641375515  5.07641375515    6[1-(0),6-(6,6),6-(6,8)]
   230  5.11708494991  5.11708494991  5.11708494991    6[6-(1,6),6-(1,7),8-(6)]
   231  5.12874603856  5.12874603856  5.12874603856    6[1-(0),6-(6,8),7-(6,27)]
   232  3.93863166862  3.93863166862  3.93863166862    6[6-(1,6),6-(1,7),6-(8,8)]
   233  5.20678228898  5.20678228898  5.20678228898    6[1-(0),6-(6,6),7-(6,27)]
   234  -2.8170257171  -2.8170257171  -2.8170257171    6[6-(6,6),8-(27),8-(27)]
   235   6.3474902992   6.3474902992   6.3474902992    6[1-(0),6-(6,8),7-(6,27)]
   236-0.397186261222-0.397186261222-0.397186261222    6[6-(6,6),8-(27),8-(27)]
   237 0.425601109346 0.425601109346 0.425601109346    6[6-(1,6),6-(1,7),6-(8,8)]
   238  1.28127272482  1.28127272482  1.28127272482    6[1-(0),6-(6,6),6-(6,8)]
   239  2.02696231205  2.02696231205  2.02696231205    6[6-(1,6),6-(1,7),8-(6)]
   240  2.24019379069  2.24019379069  2.24019379069    6[1-(0),1-(0),8-(6),8-(6)]
   241  1.92932267258  1.92932267258  1.92932267258    6[1-(0),6-(6,8),7-(6)]
   242 0.361882728054 0.361882728054 0.361882728054    6[1-(0),6-(6,6),7-(6)]
   243-0.407825255953-0.407825255953-0.407825255953    6[6-(6,6),8-(0),8-(27)]
   244-0.298754954907-0.298754954907-0.298754954907    6[6-(1,6),6-(1,7),6-(8,8)]
   245   1.7926276905   1.7926276905   1.7926276905    6[1-(0),6-(6,8),7-(6,27)]
   246  1.04556075087  1.04556075087  1.04556075087    6[1-(0),6-(6,6),7-(6,27)]
   247  7.80947085691  7.80947085691  7.80947085691    6[6-(1,6),6-(1,7),6-(8,8)]
   248  6.59142525092  6.59142525092  6.59142525092    6[1-(0),6-(6,6),7-(6,27)]
   249   7.3275948583   7.3275948583   7.3275948583    6[1-(0),6-(6,8),7-(6,27)]
   250 -2.19906940159 -2.19906940159 -2.19906940159    6[6-(1,6),6-(1,7),8-(6)]
   251-0.067635061421-0.067635061421-0.067635061421    6[1-(0),1-(0),8-(6),8-(6)]
   252 -1.94788328438 -1.94788328438 -1.94788328438    6[1-(0),6-(6,6),6-(6,8)]
   253-0.071916322708-0.071916322708-0.071916322708    6[1-(0),6-(6,8),7-(6,27)]
   254-0.235489505604-0.235489505604-0.235489505604    6[6-(1,6),6-(1,7),8-(6)]
   255-0.389650671527-0.389650671527-0.389650671527    6[1-(0),6-(6,6),6-(6,8)]
   256 -0.08721787166 -0.08721787166 -0.08721787166    6[1-(0),6-(6,6),7-(6,27)]
   257  4.42752386452  4.42752386452  4.42752386452    6[1-(0),6-(6,8),7-(6,27)]
   258  3.12964943233  3.12964943233  3.12964943233    6[6-(1,6),6-(1,7),8-(6)]
   259  2.87953777573  2.87953777573  2.87953777573    6[1-(0),6-(6,6),6-(6,8)]
   260  2.51184588169  2.51184588169  2.51184588169    6[6-(6,6),8-(0),8-(27)]
   261  2.31787258783  2.31787258783  2.31787258783    6[6-(1,6),6-(1,7),6-(8,8)]
   262  3.36891205257  3.36891205257  3.36891205257    6[1-(0),6-(6,6),6-(6,8)]
   263  3.09289599318  3.09289599318  3.09289599318    6[6-(1,6),6-(1,7),8-(6)]
   264  5.28000612269  5.28000612269  5.28000612269    6[1-(0),1-(0),8-(6),8-(6)]
   265 0.536759723971 0.536759723971 0.536759723971    6[6-(6,6),8-(27),8-(27)]
   266 -2.28194681006 -2.28194681006 -2.28194681006    6[6-(6,6),8-(0),8-(27)]
   267 -1.84920859128 -1.84920859128 -1.84920859128    6[6-(1,6),6-(1,7),6-(8,8)]
   268 -1.63916487089 -1.63916487089 -1.63916487089    6[1-(0),6-(6,6),6-(6,8)]
   269 -1.35070883285 -1.35070883285 -1.35070883285    6[6-(1,6),6-(1,7),8-(6)]
   270 -1.70372971567 -1.70372971567 -1.70372971567    6[1-(0),6-(6,6),7-(6,27)]
   271  6.61801537999  6.61801537999  6.61801537999    6[1-(0),6-(6,8),7-(6,27)]
   272  5.37797419714  5.37797419714  5.37797419714    6[6-(1,6),6-(1,7),8-(6)]
   273 -1.21413317953 -1.21413317953 -1.21413317953    6[1-(0),1-(0),8-(6),8-(6)]
   274  5.22947188007  5.22947188007  5.22947188007    6[1-(0),6-(6,6),6-(6,8)]
   275  6.30723574292  6.30723574292  6.30723574292    6[6-(1,6),6-(1,7),6-(8,8)]
   276  6.15968687501  6.15968687501  6.15968687501    6[6-(6,6),8-(0),8-(27)]
   277  7.51133239301  7.51133239301  7.51133239301    6[1-(0),6-(6,6),7-(6,27)]
   278  1.94925717845  1.94925717845  1.94925717845    6[1-(0),6-(6,6),7-(6,27)]
   279  1.90943673538  1.90943673538  1.90943673538    6[6-(1,6),6-(1,7),6-(8,8)]
   280  2.03960238679  2.03960238679  2.03960238679    6[6-(6,6),8-(27),8-(27)]
   281  1.84803094515  1.84803094515  1.84803094515    6[1-(0),6-(6,6),6-(6,8)]
   282  1.88870213991  1.88870213991  1.88870213991    6[6-(1,6),6-(1,7),8-(6)]
   283  1.90036322856  1.90036322856  1.90036322856    6[1-(0),6-(6,8),7-(6,27)]
   284 0.710248858616 0.710248858616 0.710248858616    6[6-(1,6),6-(1,7),6-(8,8)]
   285  1.97839947898  1.97839947898  1.97839947898    6[1-(0),6-(6,6),7-(6,27)]
   286   4.7418914729   4.7418914729   4.7418914729    6[6-(6,6),8-(27),8-(27)]
   287  -1.2114268908  -1.2114268908  -1.2114268908    6[1-(0),6-(6,8),7-(6,27)]
   288  2.83119654878  2.83119654878  2.83119654878    6[6-(6,6),8-(27),8-(27)]
   289  3.65398391935  3.65398391935  3.65398391935    6[6-(1,6),6-(1,7),6-(8,8)]
   290  4.50965553482  4.50965553482  4.50965553482    6[1-(0),6-(6,6),6-(6,8)]
   291  5.25534512205  5.25534512205  5.25534512205    6[6-(1,6),6-(1,7),8-(6)]
   292  9.79911098069  9.79911098069  9.79911098069    6[1-(0),1-(0),8-(6),8-(6)]
   293  5.15770548258  5.15770548258  5.15770548258    6[1-(0),6-(6,8),7-(6)]
   294  3.59026553805  3.59026553805  3.59026553805    6[1-(0),6-(6,6),7-(6)]
   295  7.15109193405  7.15109193405  7.15109193405    6[6-(6,6),8-(0),8-(27)]
   296  7.26016223509  7.26016223509  7.26016223509    6[6-(1,6),6-(1,7),6-(8,8)]
   297   9.3515448805   9.3515448805   9.3515448805    6[1-(0),6-(6,8),7-(6,27)]
   298  8.60447794087  8.60447794087  8.60447794087    6[1-(0),6-(6,6),7-(6,27)]
   299  4.58108804691  4.58108804691  4.58108804691    6[6-(1,6),6-(1,7),6-(8,8)]
   300  3.36304244092  3.36304244092  3.36304244092    6[1-(0),6-(6,6),7-(6,27)]
   301   4.0992120483   4.0992120483   4.0992120483    6[1-(0),6-(6,8),7-(6,27)]
   302  5.35984778841  5.35984778841  5.35984778841    6[6-(1,6),6-(1,7),8-(6)]
   303  7.49128212858  7.49128212858  7.49128212858    6[1-(0),1-(0),8-(6),8-(6)]
   304  5.61103390562  5.61103390562  5.61103390562    6[1-(0),6-(6,6),6-(6,8)]
   305  7.48700086729  7.48700086729  7.48700086729    6[1-(0),6-(6,8),7-(6,27)]
   306   7.3234276844   7.3234276844   7.3234276844    6[6-(1,6),6-(1,7),8-(6)]
   307  7.16926651847  7.16926651847  7.16926651847    6[1-(0),6-(6,6),6-(6,8)]
   308  7.47169931834  7.47169931834  7.47169931834    6[1-(0),6-(6,6),7-(6,27)]
   309  1.19914105452  1.19914105452  1.19914105452    6[1-(0),6-(6,8),7-(6,27)]
   310  10.6885666223  10.6885666223  10.6885666223    6[6-(1,6),6-(1,7),8-(6)]
   311  10.4384549657  10.4384549657  10.4384549657    6[1-(0),6-(6,6),6-(6,8)]
   312-0.716536928308-0.716536928308-0.716536928308    6[6-(6,6),8-(0),8-(27)]
   313  9.87678977783  9.87678977783  9.87678977783    6[6-(1,6),6-(1,7),6-(8,8)]
   314 0.140529242565 0.140529242565 0.140529242565    6[1-(0),6-(6,6),6-(6,8)]
   315-0.135486816817-0.135486816817-0.135486816817    6[6-(1,6),6-(1,7),8-(6)]
   316  2.05162331269  2.05162331269  2.05162331269    6[1-(0),1-(0),8-(6),8-(6)]
   317  2.69162308603  2.69162308603  2.69162308603    6[6-(6,6),8-(27),8-(27)]
   318  1.17979524007  1.17979524007  1.17979524007    6[6-(6,6),8-(0),8-(27)]
   319 0.747057021279 0.747057021279 0.747057021279    6[6-(1,6),6-(1,7),6-(8,8)]
   320 0.537013300891 0.537013300891 0.537013300891    6[1-(0),6-(6,6),6-(6,8)]
   321 0.248557262852 0.248557262852 0.248557262852    6[6-(1,6),6-(1,7),8-(6)]
   322 0.601578145669 0.601578145669 0.601578145669    6[1-(0),6-(6,6),7-(6,27)]
   323  7.39766743001  7.39766743001  7.39766743001    6[1-(0),6-(6,8),7-(6,27)]
   324  8.63770861286  8.63770861286  8.63770861286    6[6-(1,6),6-(1,7),8-(6)]
   325  0.11198160953  0.11198160953  0.11198160953    6[1-(0),1-(0),8-(6),8-(6)]
   326 -2.00108907007 -2.00108907007 -2.00108907007    6[1-(0),6-(6,6),6-(6,8)]
   327  7.70844706708  7.70844706708  7.70844706708    6[6-(1,6),6-(1,7),6-(8,8)]
   328  7.85599593499  7.85599593499  7.85599593499    6[6-(6,6),8-(0),8-(27)]
   329  6.50435041699  6.50435041699  6.50435041699    6[1-(0),6-(6,6),7-(6,27)]
   330  1.27912563155  1.27912563155  1.27912563155    6[1-(0),6-(6,6),7-(6,27)]
   331  1.31894607462  1.31894607462  1.31894607462    6[6-(1,6),6-(1,7),6-(8,8)]
   332  1.18878042321  1.18878042321  1.18878042321    6[6-(6,6),8-(27),8-(27)]
   333  1.38035186485  1.38035186485  1.38035186485    6[1-(0),6-(6,6),6-(6,8)]
   334  1.33968067009  1.33968067009  1.33968067009    6[6-(1,6),6-(1,7),8-(6)]
   335  1.32801958144  1.32801958144  1.32801958144    6[1-(0),6-(6,8),7-(6,27)]
   336  2.51813395138  2.51813395138  2.51813395138    6[6-(1,6),6-(1,7),6-(8,8)]
   337  1.24998333102  1.24998333102  1.24998333102    6[1-(0),6-(6,6),7-(6,27)]
   338   9.2737913371   9.2737913371   9.2737913371    6[6-(6,6),8-(27),8-(27)]
   339 0.109275320799 0.109275320799 0.109275320799    6[1-(0),6-(6,8),7-(6,27)]
   340  6.85395188122  6.85395188122  6.85395188122    6[6-(6,6),8-(27),8-(27)]
   341  6.03116451065  6.03116451065  6.03116451065    6[6-(1,6),6-(1,7),6-(8,8)]
   342  5.17549289518  5.17549289518  5.17549289518    6[1-(0),6-(6,6),6-(6,8)]
   343  4.42980330795  4.42980330795  4.42980330795    6[6-(1,6),6-(1,7),8-(6)]
   344  4.21657182931  4.21657182931  4.21657182931    6[1-(0),1-(0),8-(6),8-(6)]
   345  4.52744294742  4.52744294742  4.52744294742    6[1-(0),6-(6,8),7-(6)]
   346  6.09488289195  6.09488289195  6.09488289195    6[1-(0),6-(6,6),7-(6)]
   347  6.86459087595  6.86459087595  6.86459087595    6[6-(6,6),8-(0),8-(27)]
   348  6.75552057491  6.75552057491  6.75552057491    6[6-(1,6),6-(1,7),6-(8,8)]
   349   4.6641379295   4.6641379295   4.6641379295    6[1-(0),6-(6),7-(6,27)]
   350  5.41120486913  5.41120486913  5.41120486913    6[1-(0),6-(6,6),7-(6,27)]
   351 -1.35270523691 -1.35270523691 -1.35270523691    6[6-(1,6),6-(1,7),6-(8,8)]
   352-0.134659630923-0.134659630923-0.134659630923    6[1-(0),6-(6,6),7-(6,27)]
   353-0.870829238299-0.870829238299-0.870829238299    6[1-(0),6-(6,8),7-(6,27)]
   354  8.65583502159  8.65583502159  8.65583502159    6[6-(1,6),6-(1,7),8-(6)]
   355  6.52440068142  6.52440068142  6.52440068142    6[1-(0),1-(0),8-(6),8-(6)]
   356  8.40464890438  8.40464890438  8.40464890438    6[1-(0),6-(6,6),6-(6,8)]
   357  6.52868194271  6.52868194271  6.52868194271    6[1-(0),6-(6,8),7-(6,27)]
   358   6.6922551256   6.6922551256   6.6922551256    6[6-(1,6),6-(1,7),8-(6)]
   359  6.84641629153  6.84641629153  6.84641629153    6[1-(0),6-(6,6),6-(6,8)]
   360  6.54398349166  6.54398349166  6.54398349166    6[1-(0),6-(6,6),7-(6,27)]
   361  2.02924175548  2.02924175548  2.02924175548    6[1-(0),6-(6,8),7-(6,27)]
   362  3.32711618767  3.32711618767  3.32711618767    6[6-(1,6),6-(1,7),8-(6)]
   363  3.57722784427  3.57722784427  3.57722784427    6[1-(0),6-(6,6),6-(6,8)]
   364  3.94491973831  3.94491973831  3.94491973831    6[6-(6,6),8-(0),8-(27)]
   365  4.13889303217  4.13889303217  4.13889303217    6[6-(1,6),6-(1,7),6-(8,8)]
   366  3.08785356743  3.08785356743  3.08785356743    6[1-(0),6-(6),6-(6,6)]
   367  3.36386962682  3.36386962682  3.36386962682    6[6-(1,6),6-(1,7)]
   368  1.17675949731  1.17675949731  1.17675949731    6[1-(0),1-(0),8-(6)]
   369 -1.22501181007 -1.22501181007 -1.22501181007    7[6-(1,6),6-(1,6),27-(7,8,8,8,8)]
   370   4.5350713047   4.5350713047   4.5350713047    7[6-(1,6),6-(1,6),27-(7,8,8,8,8)]
   371  4.23036900488  4.23036900488  4.23036900488    7[6-(1,6),6-(1,6),27-(7,8,8,8,8)]
   372  7.83161364998  7.83161364998  7.83161364998    7[6-(1,6),6-(1,6),27-(7,8,8,8,8)]
   373  2.12296014753  2.12296014753  2.12296014753    7[6-(1,6),6-(1,6)]
   374 -1.87693014523 -1.87693014523 -1.87693014523    7[6-(1,6),6-(1,6),27-(7,8,8,8,8)]
   375  3.35065623261  3.35065623261  3.35065623261    7[6-(1,6),6-(1,6),27-(8,8,8,8)]
   376  -1.0976222742  -1.0976222742  -1.0976222742    7[6-(1,6),6-(1,6),27-(7,8,8,8,8)]
   377 0.122860240067 0.122860240067 0.122860240067    7[6-(1,6),6-(1,6),27-(7,8,8,8,8)]
   378   5.1500771253   5.1500771253   5.1500771253    7[6-(1,6),6-(1,6),27-(7,8,8,8,8)]
   379  5.45477942512  5.45477942512  5.45477942512    7[6-(1,6),6-(1,6),27-(7,8,8,8,8)]
   380  6.18406916002  6.18406916002  6.18406916002    7[6-(1,6),6-(1,6),27-(7,8,8,8,8)]
   381  1.10542266247  1.10542266247  1.10542266247    7[6-(1,6),6-(1,6)]
   382 0.774778575234 0.774778575234 0.774778575234    7[6-(1,6),6-(1,6),27-(7,8,8,8,8)]
   383  6.33449219739  6.33449219739  6.33449219739    7[6-(1,6),6-(1,6),27-(8,8,8,8)]
   384-0.0045292957974-0.0045292957974-0.0045292957974    7[6-(1,6),6-(1,6),27-(7,8,8,8,8)]
   385  7.68177743007  7.68177743007  7.68177743007    7[6-(1,6),6-(1,6),27-(7,8,8,8,8)]
   386   1.9216943153   1.9216943153   1.9216943153    7[6-(1,6),6-(1,6),27-(7,8,8,8,8)]
   387  2.22639661512  2.22639661512  2.22639661512    7[6-(1,6),6-(1,6),27-(7,8,8,8,8)]
   388 -1.37484802998 -1.37484802998 -1.37484802998    7[6-(1,6),6-(1,6),27-(7,8,8,8,8)]
   389  4.33380547247  4.33380547247  4.33380547247    7[6-(1,6),6-(1,6)]
   390  8.33369576523  8.33369576523  8.33369576523    7[6-(1,6),6-(1,6),27-(7,8,8,8,8)]
   391  3.10610938739  3.10610938739  3.10610938739    7[6-(1,6),6-(1,6),27-(8,8,8,8)]
   392   7.5543878942   7.5543878942   7.5543878942    7[6-(1,6),6-(1,6),27-(7,8,8,8,8)]
   393  6.33390537993  6.33390537993  6.33390537993    7[6-(1,6),6-(1,6),27-(7,8,8,8,8)]
   394   1.3066884947   1.3066884947   1.3066884947    7[6-(1,6),6-(1,6),27-(7,8,8,8,8)]
   395  1.00198619488  1.00198619488  1.00198619488    7[6-(1,6),6-(1,6),27-(7,8,8,8,8)]
   396 0.272696459975 0.272696459975 0.272696459975    7[6-(1,6),6-(1,6),27-(7,8,8,8,8)]
   397  5.35134295753  5.35134295753  5.35134295753    7[6-(1,6),6-(1,6)]
   398  5.68198704477  5.68198704477  5.68198704477    7[6-(1,6),6-(1,6),27-(7,8,8,8,8)]
   399 0.122273422605 0.122273422605 0.122273422605    7[6-(1,6),6-(1,6),27-(8,8,8,8)]
   400   6.4612949158   6.4612949158   6.4612949158    7[6-(1,6),6-(1,6),27-(7,8,8,8,8)]
   401  5.05099847858  5.05099847858  5.05099847858    8[6-(6,8),27-(7,8,8,8)]
   402 -3.90532348385 -3.90532348385 -3.90532348385    8[6-(6,8),27-(7,7,8,8,8)]
   403 -3.46232835754 -3.46232835754 -3.46232835754    8[1-(0),1-(0),27-(7,7,8,8,8),27-(7,8,8,8)]
   404  8.73991922515  8.73991922515  8.73991922515    8[6-(6,8),27-(7,7,8,8,8)]
   405  9.10499685184  9.10499685184  9.10499685184    8[6-(6,8)]
   406   6.4228793332   6.4228793332   6.4228793332    8[6-(1,1,8),6-(6,6)]
   407  7.67312749622  7.67312749622  7.67312749622    8[6-(1,1,8),6-(6,6)]
   408  4.50768850964  4.50768850964  4.50768850964    8[6-(1,1,8),6-(6,6)]
   409  3.88925952572  3.88925952572  3.88925952572    8[6-(6,8),27-(7,7,8,8,8)]
   410  4.80575862873  4.80575862873  4.80575862873    8[6-(6,8),27-(7,8,8,8)]
   411  1.46448769414  1.46448769414  1.46448769414    8[6-(6,8),27-(7,7,8,8,8)]
   412-0.714016713005-0.714016713005-0.714016713005    8[6-(6,8)]
   413   2.5875884654   2.5875884654   2.5875884654    8[6-(6,8),27-(7,7,8,8,8)]
   414 0.741139124221 0.741139124221 0.741139124221    8[6-(6,8),27-(7,7,8,8,8)]
   415 0.304021863011 0.304021863011 0.304021863011    8[1-(0),1-(0),27-(7,7,8,8,8),27-(7,7,8,8,8)]
   416  4.47179025355  4.47179025355  4.47179025355    8[6-(6,8),27-(7,7,8,8,8)]
   417  3.34603052162  3.34603052162  3.34603052162    8[6-(6,8),27-(7,7,8,8,8)]
   418 0.332492397156 0.332492397156 0.332492397156    8[6-(1,1,8),6-(6,6)]
   419-0.504805423026-0.504805423026-0.504805423026    8[6-(6,8),27-(7,7,8,8,8)]
   420-0.827685969457-0.827685969457-0.827685969457    8[6-(6,8)]
   421 0.188384064886 0.188384064886 0.188384064886    8[6-(1,1,8),6-(6,6)]
   422-0.863308062121-0.863308062121-0.863308062121    8[6-(1,1,8),6-(6,6)]
   423  -3.1370081238  -3.1370081238  -3.1370081238    8[6-(1,1,8),6-(6,6)]
   424  6.00759651139  6.00759651139  6.00759651139    8[6-(6,8),27-(7,8,8,8)]
   425 -2.57572851284 -2.57572851284 -2.57572851284    8[6-(6,8)]
   426  5.65766097885  5.65766097885  5.65766097885    8[6-(1,1,8),6-(6,6)]
   427  4.63414995142  4.63414995142  4.63414995142    8[6-(6,8),27-(7,8,8,8)]
   428  2.80317191385  2.80317191385  2.80317191385    8[6-(6,8),27-(7,7,8,8,8)]
   429  2.36017678754  2.36017678754  2.36017678754    8[1-(0),1-(0),27-(7,7,8,8,8),27-(7,8,8,8)]
   430  5.27576358485  5.27576358485  5.27576358485    8[6-(6,8),27-(7,7,8,8,8)]
   431  4.91068595816  4.91068595816  4.91068595816    8[6-(6,8)]
   432   7.5928034768   7.5928034768   7.5928034768    8[6-(1,1,8),6-(6,6)]
   433  6.34255531378  6.34255531378  6.34255531378    8[6-(1,1,8),6-(6,6)]
   434  5.17745992036  5.17745992036  5.17745992036    8[6-(1,1,8),6-(6,6)]
   435  5.79588890428  5.79588890428  5.79588890428    8[6-(6,8),27-(7,7,8,8,8)]
   436  4.87938980127  4.87938980127  4.87938980127    8[6-(6,8),27-(7,8,8,8)]
   437  8.22066073586  8.22066073586  8.22066073586    8[6-(6,8),27-(7,7,8,8,8)]
   438-0.388134856995-0.388134856995-0.388134856995    8[6-(6,8)]
   439   7.0975599646   7.0975599646   7.0975599646    8[6-(6,8),27-(7,7,8,8,8)]
   440 -1.84329069422 -1.84329069422 -1.84329069422    8[6-(6,8),27-(7,7,8,8,8)]
   441 -1.40617343301 -1.40617343301 -1.40617343301    8[1-(0),1-(0),27-(7,7,8,8,8),27-(7,7,8,8,8)]
   442 -1.24340744355 -1.24340744355 -1.24340744355    8[6-(6,8),27-(7,7,8,8,8)]
   443-0.117647711625-0.117647711625-0.117647711625    8[6-(6,8),27-(7,7,8,8,8)]
   444  2.89589041284  2.89589041284  2.89589041284    8[6-(1,1,8),6-(6,6)]
   445-0.597346146974-0.597346146974-0.597346146974    8[6-(6,8),27-(7,7,8,8,8)]
   446-0.274465600543-0.274465600543-0.274465600543    8[6-(6,8)]
   447 -1.29053563489 -1.29053563489 -1.29053563489    8[6-(1,1,8),6-(6,6)]
   448-0.238843507879-0.238843507879-0.238843507879    8[6-(1,1,8),6-(6,6)]
   449   2.0348565538   2.0348565538   2.0348565538    8[6-(1,1,8),6-(6,6)]
   450  3.67755191861  3.67755191861  3.67755191861    8[6-(6,8),27-(7,8,8,8)]
   451  1.47357694284  1.47357694284  1.47357694284    8[6-(6,8)]
   452  4.02748745115  4.02748745115  4.02748745115    8[6-(1,1,8),6-(6,6)]
   453  1.40576714143  1.40576714143  1.40576714143    8[6-(6,8),27-(7,8,8,8)]
   454  10.3620891038  10.3620891038  10.3620891038    8[6-(6,8),27-(7,7,8,8,8)]
   455  9.91909397754  9.91909397754  9.91909397754    8[1-(0),1-(0),27-(7,7,8,8,8),27-(7,8,8,8)]
   456 -2.28315360515 -2.28315360515 -2.28315360515    8[6-(6,8),27-(7,7,8,8,8)]
   457 -2.64823123184 -2.64823123184 -2.64823123184    8[6-(6,8)]
   4580.03388628679780.03388628679780.0338862867978    8[6-(1,1,8),6-(6,6)]
   459 -1.21636187622 -1.21636187622 -1.21636187622    8[6-(1,1,8),6-(6,6)]
   460  1.94907711036  1.94907711036  1.94907711036    8[6-(1,1,8),6-(6,6)]
   461  2.56750609428  2.56750609428  2.56750609428    8[6-(6,8),27-(7,7,8,8,8)]
   462  1.65100699127  1.65100699127  1.65100699127    8[6-(6,8),27-(7,8,8,8)]
   463  4.99227792586  4.99227792586  4.99227792586    8[6-(6,8),27-(7,7,8,8,8)]
   464    7.170782333    7.170782333    7.170782333    8[6-(6,8)]
   465   3.8691771546   3.8691771546   3.8691771546    8[6-(6,8),27-(7,7,8,8,8)]
   466  5.71562649578  5.71562649578  5.71562649578    8[6-(6,8),27-(7,7,8,8,8)]
   467  6.15274375699  6.15274375699  6.15274375699    8[1-(0),1-(0),27-(7,7,8,8,8),27-(7,7,8,8,8)]
   468  1.98497536645  1.98497536645  1.98497536645    8[6-(6,8),27-(7,7,8,8,8)]
   469  3.11073509838  3.11073509838  3.11073509838    8[6-(6,8),27-(7,7,8,8,8)]
   470  6.12427322284  6.12427322284  6.12427322284    8[6-(1,1,8),6-(6,6)]
   471  6.96157104303  6.96157104303  6.96157104303    8[6-(6,8),27-(7,7,8,8,8)]
   472  7.28445158946  7.28445158946  7.28445158946    8[6-(6,8)]
   473  6.26838155511  6.26838155511  6.26838155511    8[6-(1,1,8),6-(6,6)]
   474  7.32007368212  7.32007368212  7.32007368212    8[6-(1,1,8),6-(6,6)]
   475   9.5937737438   9.5937737438   9.5937737438    8[6-(1,1,8),6-(6,6)]
   476 0.449169108611 0.449169108611 0.449169108611    8[6-(6,8),27-(7,8,8,8)]
   477  9.03249413284  9.03249413284  9.03249413284    8[6-(6,8)]
   478 0.799104641146 0.799104641146 0.799104641146    8[6-(1,1,8),6-(6,6)]
   479  1.82261566858  1.82261566858  1.82261566858    8[6-(6,8),27-(7,8,8,8)]
   480  3.65359370615  3.65359370615  3.65359370615    8[6-(6,8),27-(7,7,8,8,8)]
   481  4.09658883246  4.09658883246  4.09658883246    8[1-(0),1-(0),27-(7,7,8,8,8),27-(7,8,8,8)]
   482  1.18100203515  1.18100203515  1.18100203515    8[6-(6,8),27-(7,7,8,8,8)]
   483  1.54607966184  1.54607966184  1.54607966184    8[6-(6,8)]
   484  -1.1360378568  -1.1360378568  -1.1360378568    8[6-(1,1,8),6-(6,6)]
   485 0.114210306222 0.114210306222 0.114210306222    8[6-(1,1,8),6-(6,6)]
   486  1.27930569964  1.27930569964  1.27930569964    8[6-(1,1),6-(6,6)]
   487 0.660876715725 0.660876715725 0.660876715725    8[6-(6,8),27-(7,7,8,8,8)]
   488  1.57737581873  1.57737581873  1.57737581873    8[6-(6,8),27-(7,8,8,8)]
   489 -1.76389511586 -1.76389511586 -1.76389511586    8[6-(6,8),27-(7,7,8,8,8)]
   490    6.844900477    6.844900477    6.844900477    8[6-(6,8)]
   491-0.640794344597-0.640794344597-0.640794344597    8[6-(6,8),27-(7,7,8,8,8)]
   492  8.30005631422  8.30005631422  8.30005631422    8[6-(6,8),27-(7,7,8,8,8)]
   493  7.86293905301  7.86293905301  7.86293905301    8[1-(0),1-(0),27-(7,7,8,8,8),27-(7,7,8,8,8)]
   494  7.70017306355  7.70017306355  7.70017306355    8[6-(6,8),27-(7,7,8,8,8)]
   495  6.57441333163  6.57441333163  6.57441333163    8[6-(6,8),27-(7,7,8,8,8)]
   496  3.56087520716  3.56087520716  3.56087520716    8[6-(1,1,8),6-(6,6)]
   497  7.05411176697  7.05411176697  7.05411176697    8[6-(6,8),27-(7,7,8,8,8)]
   498  6.73123122054  6.73123122054  6.73123122054    8[6-(6,8)]
   499  7.74730125489  7.74730125489  7.74730125489    8[6-(1,1,8),6-(6,6)]
   500  6.69560912788  6.69560912788  6.69560912788    8[6-(1,1,8),6-(6,6)]
   501   4.4219090662   4.4219090662   4.4219090662    8[6-(1,1,8),6-(6,6)]
   502  2.77921370139  2.77921370139  2.77921370139    8[6-(6,8),27-(7,8,8,8)]
   503  4.98318867716  4.98318867716  4.98318867716    8[6-(6,8)]
