# Supplementary material for: A collection of forcefield precursors for metal–organic frameworks
Source: RSC Adv. 2019 Nov 13;9(63):36492–507. doi: 10.1039/c9ra07327b (PMC9075174; doi:10.1039/c9ra07327b)
Supplement: RA-009-C9RA07327B-s3137 [file RA-009-C9RA07327B-s3137.txt]

FILYEG_clean

10.806    0.00000000    0.00000000
-1.55220919    24.27943343    0.00000000
0.0    0.0    28.554

     1  3.90161337305  3.90161337305  3.90161337305    27[8-(27,27),8-(6),8-(6),8-(6),8-(6)]
     2  3.90376451077  3.90376451077  3.90376451077    27[8-(27,27),8-(6),8-(6),8-(6),8-(6)]
     3  5.38291567158  5.38291567158  5.38291567158    27[8-(27,27),8-(6),8-(6),8-(6)]
     4  5.37136353167  5.37136353167  5.37136353167    27[8-(27,27),8-(6),8-(6),8-(6)]
     5  2.41680924855  2.41680924855  2.41680924855    27[8-(27,27),8-(6),8-(6),8-(6)]
     6  2.43207147701  2.43207147701  2.43207147701    27[8-(27,27),8-(6),8-(6),8-(6)]
     7  4.57607284195  4.57607284195  4.57607284195    27[8-(27,27),8-(6),8-(6),8-(6),8-(6)]
     8  6.12613089423  6.12613089423  6.12613089423    27[8-(27,27),8-(6),8-(6),8-(6),8-(6)]
     9  4.64697973342  4.64697973342  4.64697973342    27[8-(27,27),8-(6),8-(6),8-(6)]
    10  3.10632268333  3.10632268333  3.10632268333    27[8-(27,27),8-(6),8-(6),8-(6)]
    11  7.61308615645  7.61308615645  7.61308615645    27[8-(27,27),8-(6),8-(6),8-(6)]
    12  6.04561473799  6.04561473799  6.04561473799    27[8-(27,27),8-(6),8-(6),8-(6)]
    13  5.35217743695  5.35217743695  5.35217743695    27[8-(27,27),8-(6),8-(6),8-(6),8-(6)]
    14  5.35002629923  5.35002629923  5.35002629923    27[8-(27,27),8-(6),8-(6),8-(6),8-(6)]
    15  3.87087513842  3.87087513842  3.87087513842    27[8-(27,27),8-(6),8-(6),8-(6)]
    16  3.88242727833  3.88242727833  3.88242727833    27[8-(27,27),8-(6),8-(6),8-(6)]
    17  6.83698156145  6.83698156145  6.83698156145    27[8-(27,27),8-(6),8-(6),8-(6)]
    18  6.82171933299  6.82171933299  6.82171933299    27[8-(27,27),8-(6),8-(6),8-(6)]
    19  4.67771796805  4.67771796805  4.67771796805    27[8-(27,27),8-(6),8-(6),8-(6),8-(6)]
    20  3.12765991577  3.12765991577  3.12765991577    27[8-(27,27),8-(6),8-(6),8-(6),8-(6)]
    21  4.60681107658  4.60681107658  4.60681107658    27[8-(27,27),8-(6),8-(6),8-(6)]
    22  6.14746812667  6.14746812667  6.14746812667    27[8-(27,27),8-(6),8-(6),8-(6)]
    23  1.64070465355  1.64070465355  1.64070465355    27[8-(27,27),8-(6),8-(6),8-(6)]
    24  3.20817607201  3.20817607201  3.20817607201    27[8-(27,27),8-(6),8-(6)]
    25  6.25558188749  6.25558188749  6.25558188749    1[6-(6,6)]
    26  7.42431825098  7.42431825098  7.42431825098    1[6-(6,6)]
    27  6.82272916004  6.82272916004  6.82272916004    1[6-(6,6)]
    28  6.11397897451  6.11397897451  6.11397897451    1[6-(6,6)]
    29  7.18559522782  7.18559522782  7.18559522782    1[6-(6,6)]
    30   6.7429304132   6.7429304132   6.7429304132    1[6-(6,6)]
    31  3.87539079749  3.87539079749  3.87539079749    1[6-(6,6)]
    32  9.37110587126  9.37110587126  9.37110587126    1[6-(6,6)]
    33 0.324169101149 0.324169101149 0.324169101149    1[6-(6,6)]
    34  8.97663972328  8.97663972328  8.97663972328    1[6-(6,6)]
    35  7.09893461687  7.09893461687  7.09893461687    1[6-(6,6)]
    36  4.71970193973  4.71970193973  4.71970193973    1[6-(6,6)]
    37  4.71856475353  4.71856475353  4.71856475353    1[6-(6,6)]
    38  5.43998500759  5.43998500759  5.43998500759    1[6-(6,6)]
    39  4.24958435353  4.24958435353  4.24958435353    1[6-(6,6)]
    40  3.81648518905  3.81648518905  3.81648518905    1[6-(6,6)]
    41 0.363406959879 0.363406959879 0.363406959879    1[6-(6,6)]
    42  9.01859014947  9.01859014947  9.01859014947    1[6-(6,6)]
    43  7.10292953957  7.10292953957  7.10292953957    1[6-(6,6)]
    44  9.31754092036  9.31754092036  9.31754092036    1[6-(6,6)]
    45  3.77431351751  3.77431351751  3.77431351751    1[6-(6,6)]
    46  2.60557715402  2.60557715402  2.60557715402    1[6-(6,6)]
    47  3.20716624496  3.20716624496  3.20716624496    1[6-(6,6)]
    48  2.36370724049  2.36370724049  2.36370724049    1[6-(6,6)]
    49  1.29209098717  1.29209098717  1.29209098717    1[6-(6,6)]
    50   1.7347558018   1.7347558018   1.7347558018    1[6-(6,6)]
    51  4.60229541751  4.60229541751  4.60229541751    1[6-(6,6)]
    52-0.893419656262-0.893419656262-0.893419656262    1[6-(6,6)]
    53  9.70572630385  9.70572630385  9.70572630385    1[6-(6,6)]
    54  1.05325568172  1.05325568172  1.05325568172    1[6-(6,6)]
    55  2.93096078813  2.93096078813  2.93096078813    1[6-(6,6)]
    56  5.31019346527  5.31019346527  5.31019346527    1[6-(6,6)]
    57  5.31133065147  5.31133065147  5.31133065147    1[6-(6,6)]
    58  4.58991039741  4.58991039741  4.58991039741    1[6-(6,6)]
    59  5.78031105147  5.78031105147  5.78031105147    1[6-(6,6)]
    60  6.21341021595  6.21341021595  6.21341021595    1[6-(6,6)]
    61  8.11427925512  8.11427925512  8.11427925512    1[6-(6,6)]
    62-0.540903934475-0.540903934475-0.540903934475    1[6-(6,6)]
    63  1.37475667543  1.37475667543  1.37475667543    1[6-(6,6)]
    64 0.712354484642 0.712354484642 0.712354484642    1[6-(6,6)]
    65  2.99820892251  2.99820892251  2.99820892251    1[6-(6,6)]
    66  1.82947255902  1.82947255902  1.82947255902    1[6-(6,6)]
    67  2.43106164996  2.43106164996  2.43106164996    1[6-(6,6)]
    68  3.13981183549  3.13981183549  3.13981183549    1[6-(6,6)]
    69  2.06819558217  2.06819558217  2.06819558217    1[6-(6,6)]
    70   2.5108603968   2.5108603968   2.5108603968    1[6-(6,6)]
    71  5.37840001251  5.37840001251  5.37840001251    1[6-(6,6)]
    72-0.117315061262-0.117315061262-0.117315061262    1[6-(6,6)]
    73  8.92962170885  8.92962170885  8.92962170885    1[6-(6,6)]
    74 0.277151086718 0.277151086718 0.277151086718    1[6-(6,6)]
    75  2.15485619313  2.15485619313  2.15485619313    1[6-(6,6)]
    76  4.53408887027  4.53408887027  4.53408887027    1[6-(6,6)]
    77  4.53522605647  4.53522605647  4.53522605647    1[6-(6,6)]
    78  3.81380580241  3.81380580241  3.81380580241    1[6-(6,6)]
    79  5.00420645647  5.00420645647  5.00420645647    1[6-(6,6)]
    80  5.43730562095  5.43730562095  5.43730562095    1[6-(6,6)]
    81  8.89038385012  8.89038385012  8.89038385012    1[6-(6,6)]
    82 0.235200660525 0.235200660525 0.235200660525    1[6-(6,6)]
    83  2.15086127043  2.15086127043  2.15086127043    1[6-(6,6)]
    84-0.063750110358-0.063750110358-0.063750110358    1[6-(6,6)]
    85  5.47947729249  5.47947729249  5.47947729249    1[6-(6,6)]
    86  6.64821365598  6.64821365598  6.64821365598    1[6-(6,6)]
    87  6.04662456504  6.04662456504  6.04662456504    1[6-(6,6)]
    88  6.89008356951  6.89008356951  6.89008356951    1[6-(6,6)]
    89  7.96169982282  7.96169982282  7.96169982282    1[6-(6,6)]
    90   7.5190350082   7.5190350082   7.5190350082    1[6-(6,6)]
    91  4.65149539249  4.65149539249  4.65149539249    1[6-(6,6)]
    92  10.1472104663  10.1472104663  10.1472104663    1[6-(6,6)]
    93-0.451935493851-0.451935493851-0.451935493851    1[6-(6,6)]
    94  8.20053512828  8.20053512828  8.20053512828    1[6-(6,6)]
    95  6.32283002187  6.32283002187  6.32283002187    1[6-(6,6)]
    96  3.94359734473  3.94359734473  3.94359734473    1[6-(6,6)]
    97  3.94246015853  3.94246015853  3.94246015853    1[6-(6,6)]
    98  4.66388041259  4.66388041259  4.66388041259    1[6-(6,6)]
    99  3.47347975853  3.47347975853  3.47347975853    1[6-(6,6)]
   100  3.04038059405  3.04038059405  3.04038059405    1[6-(6,6)]
   101  1.13951155488  1.13951155488  1.13951155488    1[6-(6,6)]
   102  9.79469474447  9.79469474447  9.79469474447    1[6-(6,6)]
   103  7.87903413457  7.87903413457  7.87903413457    1[6-(6,6)]
   104  8.54143632536  8.54143632536  8.54143632536    1[6-(6,6)]
   105  4.20523237224  4.20523237224  4.20523237224    6[6-(6,6),8-(27),8-(27)]
   106  4.94814097853  4.94814097853  4.94814097853    6[6-(1,6),6-(1,6),6-(8,8)]
   107  6.01036360478  6.01036360478  6.01036360478    6[1-(0),6-(1,6),6-(6,6)]
   108  6.69225132328  6.69225132328  6.69225132328    6[1-(0),6-(1,6),6-(1,6)]
   109  6.32861486403  6.32861486403  6.32861486403    6[1-(0),6-(1,6),6-(6,6)]
   110  5.25314432811  5.25314432811  5.25314432811    6[6-(1,6),6-(1,6),6-(8,8)]
   111  4.82929281783  4.82929281783  4.82929281783    6[6-(6,6),8-(27),8-(27)]
   112  4.22360092143  4.22360092143  4.22360092143    6[6-(6,6),8-(27),8-(27)]
   113  4.94843971768  4.94843971768  4.94843971768    6[6-(1,6),6-(1,6),6-(8,8)]
   114  5.90643775008  5.90643775008  5.90643775008    6[1-(0),6-(1,6),6-(6,6)]
   115  6.53746119228  6.53746119228  6.53746119228    6[1-(0),6-(1,6),6-(1,6)]
   116  6.24134644645  6.24134644645  6.24134644645    6[1-(0),6-(1,6),6-(6,6)]
   117  5.24887686351  5.24887686351  5.24887686351    6[6-(1,6),6-(1,6),6-(8,8)]
   118  4.87789622228  4.87789622228  4.87789622228    6[6-(6,6),8-(27),8-(27)]
   119  4.57603235602  4.57603235602  4.57603235602    6[1-(0),6-(6,6),6-(6,6)]
   120  6.86902086268  6.86902086268  6.86902086268    6[6-(6,6),8-(27),8-(27)]
   121   8.0233751986   8.0233751986   8.0233751986    6[6-(1,6),6-(1,6),6-(8,8)]
   122  9.28955830258  9.28955830258  9.28955830258    6[1-(0),6-(6,6),6-(6,6)]
   123-0.401932179877-0.401932179877-0.401932179877    6[6-(1,6),6-(1,6),6-(8,8)]
   124-0.446459252542-0.446459252542-0.446459252542    6[1-(0),6-(1,6),6-(6,6)]
   125  9.04892160828  9.04892160828  9.04892160828    6[1-(0),6-(1,6),6-(1,6)]
   126  7.92918215096  7.92918215096  7.92918215096    6[1-(0),6-(1,6),6-(6,6)]
   127  4.14667411155  4.14667411155  4.14667411155    6[6-(6,6),8-(27),8-(27)]
   128  4.35397441035  4.35397441035  4.35397441035    6[6-(1,6),6-(1,6),6-(8,8)]
   129  4.63523490576  4.63523490576  4.63523490576    6[1-(0),6-(1,6),6-(6,6)]
   130  4.78122766066  4.78122766066  4.78122766066    6[1-(0),6-(1,6),6-(1,6)]
   131  5.03295804821  5.03295804821  5.03295804821    6[1-(0),6-(1,6),6-(6,6)]
   132  4.66973312016  4.66973312016  4.66973312016    6[6-(1,6),6-(1,6),6-(8,8)]
   133  4.76264503988  4.76264503988  4.76264503988    6[6-(6,6),8-(27),8-(27)]
   134  4.40132806985  4.40132806985  4.40132806985    6[1-(0),6-(6,6),6-(6,6)]
   135  4.55425961215  4.55425961215  4.55425961215    6[1-(0),6-(6,6),6-(6,6)]
   136-0.339982231042-0.339982231042-0.339982231042    6[6-(1,6),6-(1,6),6-(8,8)]
   137 0.937602743568 0.937602743568 0.937602743568    6[6-(6,6),8-(27),8-(27)]
   138-0.404124149187-0.404124149187-0.404124149187    6[1-(0),6-(1,6),6-(6,6)]
   139  9.07968772723  9.07968772723  9.07968772723    6[1-(0),6-(1,6),6-(1,6)]
   140  7.93124183812  7.93124183812  7.93124183812    6[1-(0),6-(1,6),6-(6,6)]
   141  9.27065825639  9.27065825639  9.27065825639    6[1-(0),6-(6,6),6-(6,6)]
   142  6.86940327537  6.86940327537  6.86940327537    6[6-(6,6),8-(27),8-(27)]
   143 0.973815561837 0.973815561837 0.973815561837    6[6-(6,6),8-(27),8-(27)]
   144  8.06627931854  8.06627931854  8.06627931854    6[6-(1,6),6-(1,6),6-(8,8)]
   145  5.82466303276  5.82466303276  5.82466303276    6[6-(6,6),8-(27),8-(27)]
   146  5.08175442647  5.08175442647  5.08175442647    6[6-(1,6),6-(1,6),6-(8,8)]
   147  4.01953180022  4.01953180022  4.01953180022    6[1-(0),6-(1,6),6-(6,6)]
   148  3.33764408172  3.33764408172  3.33764408172    6[1-(0),6-(1,6),6-(1,6)]
   149  3.70128054097  3.70128054097  3.70128054097    6[1-(0),6-(1,6),6-(6,6)]
   150  4.77675107689  4.77675107689  4.77675107689    6[6-(1,6),6-(1,6),6-(8,8)]
   151  5.20060258717  5.20060258717  5.20060258717    6[6-(6,6),8-(27),8-(27)]
   152  4.25408529356  4.25408529356  4.25408529356    6[6-(6,6),8-(27),8-(27)]
   153  3.52924649732  3.52924649732  3.52924649732    6[6-(1,6),6-(1,6),6-(8,8)]
   154  2.57124846492  2.57124846492  2.57124846492    6[1-(0),6-(1,6),6-(6,6)]
   155  1.94022502272  1.94022502272  1.94022502272    6[1-(0),6-(1,6),6-(1,6)]
   156  2.23633976855  2.23633976855  2.23633976855    6[1-(0),6-(1,6),6-(6,6)]
   157  3.22880935149  3.22880935149  3.22880935149    6[6-(1,6),6-(1,6),6-(8,8)]
   158  3.59978999272  3.59978999272  3.59978999272    6[6-(6,6),8-(27),8-(27)]
   159  3.90165385898  3.90165385898  3.90165385898    6[1-(0),6-(6,6),6-(6,6)]
   160  3.16087454232  3.16087454232  3.16087454232    6[6-(6,6),8-(27),8-(27)]
   161   2.0065202064   2.0065202064   2.0065202064    6[6-(1,6),6-(1,6),6-(8,8)]
   162 0.740337102415 0.740337102415 0.740337102415    6[1-(0),6-(6,6),6-(6,6)]
   163  10.4318275849  10.4318275849  10.4318275849    6[6-(1,6),6-(1,6),6-(8,8)]
   164  10.4763546575  10.4763546575  10.4763546575    6[1-(0),6-(1,6),6-(6,6)]
   165 0.980973796717 0.980973796717 0.980973796717    6[1-(0),6-(1,6),6-(1,6)]
   166  2.10071325404  2.10071325404  2.10071325404    6[1-(0),6-(1,6),6-(6,6)]
   167  5.88322129345  5.88322129345  5.88322129345    6[6-(6,6),8-(27),8-(27)]
   168  5.67592099465  5.67592099465  5.67592099465    6[6-(1,6),6-(1,6),6-(8,8)]
   169  5.39466049924  5.39466049924  5.39466049924    6[1-(0),6-(1,6),6-(6,6)]
   170  5.24866774434  5.24866774434  5.24866774434    6[1-(0),6-(1,6),6-(1,6)]
   171  4.99693735678  4.99693735678  4.99693735678    6[1-(0),6-(1,6),6-(6,6)]
   172  5.36016228484  5.36016228484  5.36016228484    6[6-(1,6),6-(1,6),6-(8,8)]
   173  5.26725036512  5.26725036512  5.26725036512    6[6-(6,6),8-(27),8-(27)]
   174  5.62856733515  5.62856733515  5.62856733515    6[1-(0),6-(6,6),6-(6,6)]
   175  5.47563579285  5.47563579285  5.47563579285    6[1-(0),6-(6,6),6-(6,6)]
   176  8.81766844604  8.81766844604  8.81766844604    6[6-(1,6),6-(1,6),6-(8,8)]
   177  7.54008347143  7.54008347143  7.54008347143    6[6-(6,6),8-(27),8-(27)]
   178  8.88181036419  8.88181036419  8.88181036419    6[1-(0),6-(1,6),6-(6,6)]
   179-0.602001512231-0.602001512231-0.602001512231    6[1-(0),6-(1,6),6-(1,6)]
   180 0.546444376882 0.546444376882 0.546444376882    6[1-(0),6-(1,6),6-(6,6)]
   181-0.792972041387-0.792972041387-0.792972041387    6[1-(0),6-(6,6),6-(6,6)]
   182  1.60828293963  1.60828293963  1.60828293963    6[6-(6,6),8-(27),8-(27)]
   183  9.05607984316  9.05607984316  9.05607984316    6[6-(6,6),8-(27),8-(27)]
   184 0.411406896463 0.411406896463 0.411406896463    6[6-(1,6),6-(1,6),6-(8,8)]
   185  5.04855843776  5.04855843776  5.04855843776    6[6-(6,6),8-(27),8-(27)]
   186  4.30564983147  4.30564983147  4.30564983147    6[6-(1,6),6-(1,6),6-(8,8)]
   187  3.24342720522  3.24342720522  3.24342720522    6[1-(0),6-(1,6),6-(6,6)]
   188  2.56153948672  2.56153948672  2.56153948672    6[1-(0),6-(1,6),6-(1,6)]
   189  2.92517594597  2.92517594597  2.92517594597    6[1-(0),6-(1,6),6-(6,6)]
   190  4.00064648189  4.00064648189  4.00064648189    6[6-(1,6),6-(1,6),6-(8,8)]
   191  4.42449799217  4.42449799217  4.42449799217    6[6-(6,6),8-(27),8-(27)]
   192  5.03018988856  5.03018988856  5.03018988856    6[6-(6,6),8-(27),8-(27)]
   193  4.30535109232  4.30535109232  4.30535109232    6[6-(1,6),6-(1,6),6-(8,8)]
   194  3.34735305992  3.34735305992  3.34735305992    6[1-(0),6-(1,6),6-(6,6)]
   195  2.71632961772  2.71632961772  2.71632961772    6[1-(0),6-(1,6),6-(1,6)]
   196  3.01244436355  3.01244436355  3.01244436355    6[1-(0),6-(1,6),6-(6,6)]
   197  4.00491394649  4.00491394649  4.00491394649    6[6-(1,6),6-(1,6),6-(8,8)]
   198  4.37589458772  4.37589458772  4.37589458772    6[6-(6,6),8-(27),8-(27)]
   199  4.67775845398  4.67775845398  4.67775845398    6[1-(0),6-(6,6),6-(6,6)]
   200  2.38476994732  2.38476994732  2.38476994732    6[6-(6,6),8-(27),8-(27)]
   201   1.2304156114   1.2304156114   1.2304156114    6[6-(1,6),6-(1,6),6-(8,8)]
   202-0.035767492585-0.035767492585-0.035767492585    6[1-(0),6-(6,6),6-(6,6)]
   203  9.65572298988  9.65572298988  9.65572298988    6[6-(1,6),6-(1,6),6-(8,8)]
   204  9.70025006254  9.70025006254  9.70025006254    6[1-(0),6-(1,6),6-(6,6)]
   205 0.204869201717 0.204869201717 0.204869201717    6[1-(0),6-(1,6),6-(1,6)]
   206  1.32460865904  1.32460865904  1.32460865904    6[1-(0),6-(1,6),6-(6,6)]
   207  5.10711669845  5.10711669845  5.10711669845    6[6-(6,6),8-(27),8-(27)]
   208  4.89981639965  4.89981639965  4.89981639965    6[6-(1,6),6-(1,6),6-(8,8)]
   209  4.61855590424  4.61855590424  4.61855590424    6[1-(0),6-(1,6),6-(6,6)]
   210  4.47256314934  4.47256314934  4.47256314934    6[1-(0),6-(1,6),6-(1,6)]
   211  4.22083276178  4.22083276178  4.22083276178    6[1-(0),6-(1,6),6-(6,6)]
   212  4.58405768984  4.58405768984  4.58405768984    6[6-(1,6),6-(1,6),6-(8,8)]
   213  4.49114577012  4.49114577012  4.49114577012    6[6-(6,6),8-(27),8-(27)]
   214  4.85246274015  4.85246274015  4.85246274015    6[1-(0),6-(6,6),6-(6,6)]
   215  4.69953119785  4.69953119785  4.69953119785    6[1-(0),6-(6,6),6-(6,6)]
   216  9.59377304104  9.59377304104  9.59377304104    6[6-(1,6),6-(1,6),6-(8,8)]
   217  8.31618806643  8.31618806643  8.31618806643    6[6-(6,6),8-(27),8-(27)]
   218  9.65791495919  9.65791495919  9.65791495919    6[1-(0),6-(1,6),6-(6,6)]
   219 0.174103082769 0.174103082769 0.174103082769    6[1-(0),6-(1,6),6-(1,6)]
   220  1.32254897188  1.32254897188  1.32254897188    6[1-(0),6-(1,6),6-(6,6)]
   221-0.016867446387-0.016867446387-0.016867446387    6[1-(0),6-(6,6),6-(6,6)]
   222  2.38438753463  2.38438753463  2.38438753463    6[6-(6,6),8-(27),8-(27)]
   223  8.27997524816  8.27997524816  8.27997524816    6[6-(6,6),8-(27),8-(27)]
   224  1.18751149146  1.18751149146  1.18751149146    6[6-(1,6),6-(1,6),6-(8,8)]
   225  3.42912777724  3.42912777724  3.42912777724    6[6-(6,6),8-(27),8-(27)]
   226  4.17203638353  4.17203638353  4.17203638353    6[6-(1,6),6-(1,6),6-(8,8)]
   227  5.23425900978  5.23425900978  5.23425900978    6[1-(0),6-(1,6),6-(6,6)]
   228  5.91614672828  5.91614672828  5.91614672828    6[1-(0),6-(1,6),6-(1,6)]
   229  5.55251026903  5.55251026903  5.55251026903    6[1-(0),6-(1,6),6-(6,6)]
   230  4.47703973311  4.47703973311  4.47703973311    6[6-(1,6),6-(1,6),6-(8,8)]
   231  4.05318822283  4.05318822283  4.05318822283    6[6-(6,6),8-(27),8-(27)]
   232  4.99970551644  4.99970551644  4.99970551644    6[6-(6,6),8-(27),8-(27)]
   233  5.72454431268  5.72454431268  5.72454431268    6[6-(1,6),6-(1,6),6-(8,8)]
   234  6.68254234508  6.68254234508  6.68254234508    6[1-(0),6-(1,6),6-(6,6)]
   235  7.31356578728  7.31356578728  7.31356578728    6[1-(0),6-(1,6),6-(1,6)]
   236  7.01745104145  7.01745104145  7.01745104145    6[1-(0),6-(1,6),6-(6,6)]
   237  6.02498145851  6.02498145851  6.02498145851    6[6-(1,6),6-(1,6),6-(8,8)]
   238  5.65400081728  5.65400081728  5.65400081728    6[6-(6,6),8-(27),8-(27)]
   239  5.35213695101  5.35213695101  5.35213695101    6[1-(0),6-(6,6),6-(6,6)]
   240  6.09291626768  6.09291626768  6.09291626768    6[6-(6,6),8-(27),8-(27)]
   241   7.2472706036   7.2472706036   7.2472706036    6[6-(1,6),6-(1,6),6-(8,8)]
   242  8.51345370758  8.51345370758  8.51345370758    6[1-(0),6-(6,6),6-(6,6)]
   243 -1.17803677488 -1.17803677488 -1.17803677488    6[6-(1,6),6-(1,6),6-(8)]
   244 -1.22256384754 -1.22256384754 -1.22256384754    6[1-(0),6-(1,6),6-(6,6)]
   245  8.27281701328  8.27281701328  8.27281701328    6[1-(0),6-(1,6),6-(1,6)]
   246  7.15307755596  7.15307755596  7.15307755596    6[1-(0),6-(1,6),6-(6,6)]
   247  3.37056951655  3.37056951655  3.37056951655    6[6-(6,6),8-(27),8-(27)]
   248  3.57786981535  3.57786981535  3.57786981535    6[6-(1,6),6-(1,6),6-(8,8)]
   249  3.85913031076  3.85913031076  3.85913031076    6[1-(0),6-(1,6),6-(6,6)]
   250  4.00512306566  4.00512306566  4.00512306566    6[1-(0),6-(1,6),6-(1,6)]
   251  4.25685345321  4.25685345321  4.25685345321    6[1-(0),6-(1,6),6-(6,6)]
   252  3.89362852516  3.89362852516  3.89362852516    6[6-(1,6),6-(1,6),6-(8,8)]
   253  3.98654044488  3.98654044488  3.98654044488    6[6-(6,6),8-(27),8-(27)]
   254  3.62522347485  3.62522347485  3.62522347485    6[1-(0),6-(6,6),6-(6,6)]
   255  3.77815501715  3.77815501715  3.77815501715    6[1-(0),6-(6,6),6-(6,6)]
   256 0.436122363958 0.436122363958 0.436122363958    6[6-(1,6),6-(1,6),6-(8,8)]
   257  1.71370733857  1.71370733857  1.71370733857    6[6-(6,6),8-(27),8-(27)]
   258 0.371980445813 0.371980445813 0.371980445813    6[1-(0),6-(1,6),6-(6,6)]
   259  9.85579232223  9.85579232223  9.85579232223    6[1-(0),6-(1,6),6-(1,6)]
   260  8.70734643312  8.70734643312  8.70734643312    6[1-(0),6-(1,6),6-(6,6)]
   261  10.0467628514  10.0467628514  10.0467628514    6[1-(0),6-(6,6),6-(6,6)]
   262  7.64550787037  7.64550787037  7.64550787037    6[6-(6,6),8-(27),8-(27)]
   263 0.197710966837 0.197710966837 0.197710966837    6[6-(6,6),8-(27)]
   264  8.84238391354  8.84238391354  8.84238391354    6[6-(1,6),6-(1,6),6-(8,8)]
   265  4.27274157914  4.27274157914  4.27274157914    8[6-(6,8),27-(8,8,8,8)]
   266  1.98374596402  1.98374596402  1.98374596402    8[6-(6,8),27-(8,8,8,8)]
   267  5.04118763505  5.04118763505  5.04118763505    8[6-(6,8),27-(8,8,8,8)]
   268  6.90758946243  6.90758946243  6.90758946243    8[6-(6,8),27-(8,8,8)]
   269  5.83957896885  5.83957896885  5.83957896885    8[6-(6,8),27-(8,8,8,8)]
   270   4.7190008743   4.7190008743   4.7190008743    8[6-(6,8),27-(8,8,8,8)]
   271  3.18216765628  3.18216765628  3.18216765628    8[6-(6,8),27-(8,8,8)]
   272  3.79642374743  3.79642374743  3.79642374743    8[6-(6,8),27-(8,8,8)]
   273  5.61013149108  5.61013149108  5.61013149108    8[6-(6,8),27-(8,8,8)]
   274  4.70458151732  4.70458151732  4.70458151732    8[6-(6,8),27-(8,8,8,8)]
   275  3.24756753027  3.24756753027  3.24756753027    8[6-(6,8),27-(8,8,8)]
   276  1.98296164852  1.98296164852  1.98296164852    8[6-(6,8),27-(8,8,8,8)]
   277 0.943649185654 0.943649185654 0.943649185654    8[6-(6,8),27-(8,8,8)]
   278  3.70266356209  3.70266356209  3.70266356209    8[6-(6,8),27-(8,8,8)]
   279  5.62544404032  5.62544404032  5.62544404032    8[6-(6,8),27-(8,8,8)]
   280  5.84586039012  5.84586039012  5.84586039012    8[6-(6,8),27-(8,8,8,8)]
   281  6.92221406643  6.92221406643  6.92221406643    8[6-(6,8),27-(8,8,8)]
   282  4.51099072863  4.51099072863  4.51099072863    8[6-(6,8),27-(8,8,8)]
   283  3.70287947466  3.70287947466  3.70287947466    8[27-(8,8,8),27-(8,8,8),27-(8,8,8,8)]
   284  3.68007634707  3.68007634707  3.68007634707    8[27-(8,8,8),27-(8,8,8),27-(8,8,8,8)]
   285  3.85572389475  3.85572389475  3.85572389475    8[6-(6,8),27-(8,8,8)]
   286 0.952784047804 0.952784047804 0.952784047804    8[6-(6,8),27-(8,8,8)]
   287  5.75715382586  5.75715382586  5.75715382586    8[6-(6,8),27-(8,8,8,8)]
   288  8.04614944098  8.04614944098  8.04614944098    8[6-(6,8),27-(8,8,8,8)]
   289  4.98870776995  4.98870776995  4.98870776995    8[6-(6,8),27-(8,8,8,8)]
   290  1.57009675257  1.57009675257  1.57009675257    8[6-(6,8),27-(8,8,8)]
   291  4.19031643615  4.19031643615  4.19031643615    8[6-(6,8),27-(8,8,8,8)]
   292   5.3108945307   5.3108945307   5.3108945307    8[6-(6,8),27-(8,8,8,8)]
   293  6.84772774872  6.84772774872  6.84772774872    8[6-(6,8),27-(8,8,8)]
   294  4.68126246757  4.68126246757  4.68126246757    8[6-(6,8),27-(8,8,8)]
   295  2.86755472392  2.86755472392  2.86755472392    8[6-(6,8),27-(8,8,8)]
   296  3.77310469768  3.77310469768  3.77310469768    8[6-(6,8),27-(8,8,8,8)]
   297  5.23011868473  5.23011868473  5.23011868473    8[6-(6,8),27-(8,8,8)]
   298  6.49472456648  6.49472456648  6.49472456648    8[6-(6,8),27-(8,8,8,8)]
   299  9.08624621935  9.08624621935  9.08624621935    8[6-(6,8),27-(8,8,8)]
   300  6.32723184291  6.32723184291  6.32723184291    8[6-(6,8),27-(8,8,8)]
   301  4.40445136468  4.40445136468  4.40445136468    8[6-(6,8),27-(8,8,8)]
   302  2.63182582487  2.63182582487  2.63182582487    8[6-(6,8),27-(8,8,8,8)]
   303  3.10768133857  3.10768133857  3.10768133857    8[6-(6,8),27-(8,8,8)]
   304  5.51890467637  5.51890467637  5.51890467637    8[6-(6,8),27-(8,8,8)]
   305  6.32701593034  6.32701593034  6.32701593034    8[27-(8,8,8),27-(8,8,8),27-(8,8,8,8)]
   306  4.79760986793  4.79760986793  4.79760986793    8[27-(8,8,8),27-(8,8,8),27-(8,8,8,8)]
   307  6.17417151025  6.17417151025  6.17417151025    8[6-(6,8),27-(8,8,8)]
   308   7.5249021672   7.5249021672   7.5249021672    8[6-(6,8),27-(8,8,8)]
   309  4.98104923086  4.98104923086  4.98104923086    8[6-(6,8),27-(8,8,8,8)]
   310  7.27004484598  7.27004484598  7.27004484598    8[6-(6,8),27-(8,8,8,8)]
   311  4.21260317495  4.21260317495  4.21260317495    8[6-(6,8),27-(8,8,8,8)]
   312  2.34620134757  2.34620134757  2.34620134757    8[6-(6,8),27-(8,8,8)]
   313  3.41421184115  3.41421184115  3.41421184115    8[6-(6,8),27-(8,8,8,8)]
   314   4.5347899357   4.5347899357   4.5347899357    8[6-(6,8),27-(8,8,8,8)]
   315  6.07162315372  6.07162315372  6.07162315372    8[6-(6,8),27-(8,8,8)]
   316  5.45736706257  5.45736706257  5.45736706257    8[6-(6,8),27-(8,8,8)]
   317  3.64365931892  3.64365931892  3.64365931892    8[6-(6,8),27-(8,8,8)]
   318  4.54920929268  4.54920929268  4.54920929268    8[6-(6,8),27-(8,8,8,8)]
   319  6.00622327973  6.00622327973  6.00622327973    8[6-(6,8),27-(8,8,8)]
   320  7.27082916148  7.27082916148  7.27082916148    8[6-(6,8),27-(8,8,8,8)]
   321  8.31014162435  8.31014162435  8.31014162435    8[6-(6,8),27-(8,8,8)]
   322  5.55112724791  5.55112724791  5.55112724791    8[6-(6,8),27-(8,8,8)]
   323  3.62834676968  3.62834676968  3.62834676968    8[6-(6,8),27-(8,8,8)]
   324  3.40793041987  3.40793041987  3.40793041987    8[6-(6,8),27-(8,8,8,8)]
   325  2.33157674357  2.33157674357  2.33157674357    8[6-(6,8),27-(8,8,8)]
   326  4.74280008137  4.74280008137  4.74280008137    8[6-(6,8),27-(8,8,8)]
   327  5.55091133534  5.55091133534  5.55091133534    8[27-(8,8,8),27-(8,8,8),27-(8,8,8,8)]
   328  5.57371446293  5.57371446293  5.57371446293    8[27-(8,8,8),27-(8,8,8),27-(8,8,8,8)]
   329  5.39806691525  5.39806691525  5.39806691525    8[6-(6,8),27-(8,8,8)]
   330   8.3010067622   8.3010067622   8.3010067622    8[6-(6,8),27-(8,8,8)]
   331  3.49663698414  3.49663698414  3.49663698414    8[6-(6,8),27-(8,8,8,8)]
   332  1.20764136902  1.20764136902  1.20764136902    8[6-(6),27-(8,8,8,8)]
   333  4.26508304005  4.26508304005  4.26508304005    8[6-(6,8),27-(8,8,8,8)]
   334  7.68369405743  7.68369405743  7.68369405743    8[6-(6,8),27-(8,8,8)]
   335  5.06347437385  5.06347437385  5.06347437385    8[6-(6,8),27-(8,8,8,8)]
   336   3.9428962793   3.9428962793   3.9428962793    8[6-(6,8),27-(8,8,8,8)]
   337  2.40606306128  2.40606306128  2.40606306128    8[6-(6,8),27-(8,8)]
   338  4.57252834243  4.57252834243  4.57252834243    8[6-(6,8),27-(8,8)]
   339  6.38623608608  6.38623608608  6.38623608608    8[6-(6,8),27-(8,8,8)]
   340  5.48068611232  5.48068611232  5.48068611232    8[6-(6,8),27-(8,8,8,8)]
   341  4.02367212527  4.02367212527  4.02367212527    8[6-(6,8),27-(8,8,8)]
   342  2.75906624352  2.75906624352  2.75906624352    8[6-(6,8),27-(8,8,8,8)]
   343 0.167544590654 0.167544590654 0.167544590654    8[6-(6,8),27-(8,8,8)]
   344  2.92655896709  2.92655896709  2.92655896709    8[6-(6,8),27-(8,8,8)]
   345  4.84933944532  4.84933944532  4.84933944532    8[6-(6,8),27-(8,8,8)]
   346  6.62196498512  6.62196498512  6.62196498512    8[6-(6,8),27-(8,8,8,8)]
   347  6.14610947143  6.14610947143  6.14610947143    8[6-(6,8),27-(8,8,8)]
   348  3.73488613363  3.73488613363  3.73488613363    8[6-(6,8),27-(8,8,8)]
   349  2.92677487966  2.92677487966  2.92677487966    8[27-(8,8,8),27-(8,8,8),27-(8,8,8,8)]
   350  4.45618094207  4.45618094207  4.45618094207    8[27-(8,8),27-(8,8,8),27-(8,8,8,8)]
   351  3.07961929975  3.07961929975  3.07961929975    8[6-(6,8),27-(8,8,8)]
