# Supplementary material for: A collection of forcefield precursors for metal–organic frameworks
Source: RSC Adv. 2019 Nov 13;9(63):36492–507. doi: 10.1039/c9ra07327b (PMC9075174; doi:10.1039/c9ra07327b)
Supplement: RA-009-C9RA07327B-s3138 [file RA-009-C9RA07327B-s3138.txt]

FIQYOU_clean

9.9304    0.00000000    0.00000000
0.0    11.4446    0.00000000
0.0    -0.36304564    14.61469146

     1     9.12405152     9.12405152     9.12405152    26[8-(6,26),8-(6,26),8-(6,26),8-(6,26),8-(6,26),8-(6,26)]
     2    6.030831224    6.030831224    6.030831224    26[8-(6),8-(6),8-(6,26),8-(6,26),8-(6,26),8-(6,26)]
     3     4.15885152     4.15885152     4.15885152    26[8-(6,26),8-(6,26),8-(6,26),8-(6,26),8-(6,26),8-(6,26)]
     4    1.065631224    1.065631224    1.065631224    26[8-(6),8-(6),8-(6,26),8-(6,26),8-(6,26),8-(6,26)]
     5     0.80634848     0.80634848     0.80634848    26[8-(6,26),8-(6,26),8-(6,26),8-(6,26),8-(6,26),8-(6,26)]
     6    3.899568776    3.899568776    3.899568776    26[8-(6),8-(6),8-(6,26),8-(6,26),8-(6,26),8-(6,26)]
     7     5.77154848     5.77154848     5.77154848    26[8-(6,26),8-(6,26),8-(6,26),8-(6,26),8-(6,26),8-(6,26)]
     8    8.864768776    8.864768776    8.864768776    26[8-(6),8-(6),8-(6,26),8-(6,26),8-(6,26),8-(6,26)]
     9            0.0            0.0            0.0    26[8-(6),8-(6),8-(6),8-(6),8-(6,26),8-(6,26)]
    10         4.9652         4.9652         4.9652    26[8-(6),8-(6),8-(6),8-(6,26),8-(6,26)]
    11            0.0            0.0            0.0    26[8-(6),8-(6),8-(6),8-(6),8-(6,26),8-(6,26)]
    12         4.9652         4.9652         4.9652    26[8-(6),8-(6),8-(6),8-(6),8-(6,26),8-(6,26)]
    13      1.4796296      1.4796296      1.4796296    1[6-(8,8)]
    14       6.901628       6.901628       6.901628    1[6-(8,8)]
    15      7.3683568      7.3683568      7.3683568    1[6-(8,8)]
    16      6.0873352      6.0873352      6.0873352    1[6-(8,8)]
    17      1.7477504      1.7477504      1.7477504    1[6-(8,8)]
    18      0.4865896      0.4865896      0.4865896    1[6-(8,8)]
    19      6.4448296      6.4448296      6.4448296    1[6-(8,8)]
    20       1.936428       1.936428       1.936428    1[6-(8,8)]
    21      2.4031568      2.4031568      2.4031568    1[6-(8,8)]
    22      1.1221352      1.1221352      1.1221352    1[6-(8,8)]
    23      6.7129504      6.7129504      6.7129504    1[6-(8,8)]
    24      5.4517896      5.4517896      5.4517896    1[6-(8,8)]
    25      8.4507704      8.4507704      8.4507704    1[6-(8,8)]
    26       3.028772       3.028772       3.028772    1[6-(8,8)]
    27      2.5620432      2.5620432      2.5620432    1[6-(8,8)]
    28      3.8430648      3.8430648      3.8430648    1[6-(8,8)]
    29      8.1826496      8.1826496      8.1826496    1[6-(8,8)]
    30      9.4438104      9.4438104      9.4438104    1[6-(8,8)]
    31      3.4855704      3.4855704      3.4855704    1[6-(8,8)]
    32       7.993972       7.993972       7.993972    1[6-(8,8)]
    33      7.5272432      7.5272432      7.5272432    1[6-(8,8)]
    34      8.8082648      8.8082648      8.8082648    1[6-(8,8)]
    35      3.2174496      3.2174496      3.2174496    1[6-(8,8)]
    36      4.4786104      4.4786104      4.4786104    1[6-(8)]
    37     1.02978248     1.02978248     1.02978248    6[1-(0),8-(26),8-(26,26)]
    38     7.13300632     7.13300632     7.13300632    6[1-(0),8-(26),8-(26,26)]
    39     8.18562872     8.18562872     8.18562872    6[1-(0),8-(26),8-(26,26)]
    40      7.0555492      7.0555492      7.0555492    6[1-(0),8-(26),8-(26,26)]
    41      1.2264044      1.2264044      1.2264044    6[1-(0),8-(26),8-(26,26)]
    42     0.14796296     0.14796296     0.14796296    6[1-(0),8-(26),8-(26,26)]
    43     5.99498248     5.99498248     5.99498248    6[1-(0),8-(26),8-(26,26)]
    44     2.16780632     2.16780632     2.16780632    6[1-(0),8-(26),8-(26,26)]
    45     3.22042872     3.22042872     3.22042872    6[1-(0),8-(26),8-(26,26)]
    46      2.0903492      2.0903492      2.0903492    6[1-(0),8-(26),8-(26,26)]
    47      6.1916044      6.1916044      6.1916044    6[1-(0),8-(26),8-(26,26)]
    48     5.11316296     5.11316296     5.11316296    6[1-(0),8-(26),8-(26,26)]
    49     8.90061752     8.90061752     8.90061752    6[1-(0),8-(26),8-(26,26)]
    50     2.79739368     2.79739368     2.79739368    6[1-(0),8-(26),8-(26,26)]
    51     1.74477128     1.74477128     1.74477128    6[1-(0),8-(26),8-(26,26)]
    52      2.8748508      2.8748508      2.8748508    6[1-(0),8-(26),8-(26,26)]
    53      8.7039956      8.7039956      8.7039956    6[1-(0),8-(26),8-(26,26)]
    54     9.78243704     9.78243704     9.78243704    6[1-(0),8-(26),8-(26,26)]
    55     3.93541752     3.93541752     3.93541752    6[1-(0),8-(26),8-(26,26)]
    56     7.76259368     7.76259368     7.76259368    6[1-(0),8-(26),8-(26,26)]
    57     6.70997128     6.70997128     6.70997128    6[1-(0),8-(26),8-(26,26)]
    58      7.8400508      7.8400508      7.8400508    6[1-(0),8-(26),8-(26,26)]
    59      3.7387956      3.7387956      3.7387956    6[1-(0),8-(26),8-(26,26)]
    60     4.81723704     4.81723704     4.81723704    6[1-(0),8-(26,26)]
    61     0.26911384     0.26911384     0.26911384    8[6-(1,8),26-(8,8,8,8,8),26-(8,8,8,8,8)]
    62     1.11518392     1.11518392     1.11518392    8[6-(1,8),26-(8,8,8,8,8)]
    63     8.35742464     8.35742464     8.35742464    8[6-(1,8),26-(8,8,8,8,8),26-(8,8,8,8,8)]
    64     6.16876448     6.16876448     6.16876448    8[6-(1,8),26-(8,8,8,8,8)]
    65     7.92247312     7.92247312     7.92247312    8[6-(1,8),26-(8,8,8,8,8),26-(8,8,8,8,8)]
    66     9.28293792     9.28293792     9.28293792    8[6-(1,8),26-(8,8,8,8,8)]
    67     7.35445424     7.35445424     7.35445424    8[6-(1,8),26-(8,8,8,8,8),26-(8,8,8,8,8)]
    68     7.85693248     7.85693248     7.85693248    8[6-(1,8),26-(8,8,8,8,8)]
    69      0.8142928      0.8142928      0.8142928    8[6-(1,8),26-(8,8,8,8,8),26-(8,8,8,8,8)]
    70     0.99701216     0.99701216     0.99701216    8[6-(1,8),26-(8,8,8,8,8)]
    71     0.03376336     0.03376336     0.03376336    8[6-(1,8),26-(8,8,8,8,8),26-(8,8,8,8,8)]
    72     0.03574944     0.03574944     0.03574944    8[6-(1,8),26-(8,8,8,8,8)]
    73     5.23431384     5.23431384     5.23431384    8[6-(1,8),26-(8,8,8,8),26-(8,8,8,8,8)]
    74     6.08038392     6.08038392     6.08038392    8[6-(1,8),26-(8,8,8,8,8)]
    75     3.39222464     3.39222464     3.39222464    8[6-(1,8),26-(8,8,8,8,8),26-(8,8,8,8,8)]
    76     1.20356448     1.20356448     1.20356448    8[6-(1,8),26-(8,8,8,8,8)]
    77     2.95727312     2.95727312     2.95727312    8[6-(1,8),26-(8,8,8,8,8),26-(8,8,8,8,8)]
    78     4.31773792     4.31773792     4.31773792    8[6-(1,8),26-(8,8,8,8,8)]
    79     2.38925424     2.38925424     2.38925424    8[6-(1,8),26-(8,8,8,8,8),26-(8,8,8,8,8)]
    80     2.89173248     2.89173248     2.89173248    8[6-(1,8),26-(8,8,8,8)]
    81      5.7794928      5.7794928      5.7794928    8[6-(1,8),26-(8,8,8,8,8),26-(8,8,8,8,8)]
    82     5.96221216     5.96221216     5.96221216    8[6-(1,8),26-(8,8,8,8,8)]
    83     4.99896336     4.99896336     4.99896336    8[6-(1,8),26-(8,8,8,8,8),26-(8,8,8,8,8)]
    84     5.00094944     5.00094944     5.00094944    8[6-(1,8),26-(8,8,8,8)]
    85     9.66128616     9.66128616     9.66128616    8[6-(1,8),26-(8,8,8,8,8),26-(8,8,8,8,8)]
    86     8.81521608     8.81521608     8.81521608    8[6-(1,8),26-(8,8,8,8,8)]
    87     1.57297536     1.57297536     1.57297536    8[6-(1,8),26-(8,8,8,8,8),26-(8,8,8,8,8)]
    88     3.76163552     3.76163552     3.76163552    8[6-(1,8),26-(8,8,8,8,8)]
    89     2.00792688     2.00792688     2.00792688    8[6-(1,8),26-(8,8,8,8,8),26-(8,8,8,8,8)]
    90     0.64746208     0.64746208     0.64746208    8[6-(1,8),26-(8,8,8,8,8)]
    91     2.57594576     2.57594576     2.57594576    8[6-(1,8),26-(8,8,8,8,8),26-(8,8,8,8,8)]
    92     2.07346752     2.07346752     2.07346752    8[6-(1,8),26-(8,8,8,8,8)]
    93      9.1161072      9.1161072      9.1161072    8[6-(1,8),26-(8,8,8,8,8),26-(8,8,8,8,8)]
    94     8.93338784     8.93338784     8.93338784    8[6-(1,8),26-(8,8,8,8,8)]
    95     9.89663664     9.89663664     9.89663664    8[6-(1,8),26-(8,8,8,8,8),26-(8,8,8,8,8)]
    96     9.89465056     9.89465056     9.89465056    8[6-(1,8),26-(8,8,8,8,8)]
    97     4.69608616     4.69608616     4.69608616    8[6-(1,8),26-(8,8,8,8),26-(8,8,8,8,8)]
    98     3.85001608     3.85001608     3.85001608    8[6-(1,8),26-(8,8,8,8,8)]
    99     6.53817536     6.53817536     6.53817536    8[6-(1,8),26-(8,8,8,8,8),26-(8,8,8,8,8)]
   100     8.72683552     8.72683552     8.72683552    8[6-(1,8),26-(8,8,8,8,8)]
   101     6.97312688     6.97312688     6.97312688    8[6-(1,8),26-(8,8,8,8,8),26-(8,8,8,8,8)]
   102     5.61266208     5.61266208     5.61266208    8[6-(1,8),26-(8,8,8,8,8)]
   103     7.54114576     7.54114576     7.54114576    8[6-(1,8),26-(8,8,8,8,8),26-(8,8,8,8,8)]
   104     7.03866752     7.03866752     7.03866752    8[6-(1,8),26-(8,8,8,8)]
   105      4.1509072      4.1509072      4.1509072    8[6-(1,8),26-(8,8,8,8,8),26-(8,8,8,8,8)]
   106     3.96818784     3.96818784     3.96818784    8[6-(1,8),26-(8,8,8,8,8)]
   107     4.93143664     4.93143664     4.93143664    8[6-(1),26-(8,8,8,8,8),26-(8,8,8,8,8)]
