# Supplementary material for: A collection of forcefield precursors for metal–organic frameworks
Source: RSC Adv. 2019 Nov 13;9(63):36492–507. doi: 10.1039/c9ra07327b (PMC9075174; doi:10.1039/c9ra07327b)
Supplement: RA-009-C9RA07327B-s3139 [file RA-009-C9RA07327B-s3139.txt]

FIQYUA_clean

9.8335    0.00000000    0.00000000
0.0    11.2727    0.00000000
0.0    -0.31266392    14.42151106

     1    9.040231555    9.040231555    9.040231555    27[8-(6,27),8-(6,27),8-(6,27),8-(6,27),8-(6,27),8-(6,27)]
     2    5.991453215    5.991453215    5.991453215    27[8-(6),8-(6),8-(6,27),8-(6,27),8-(6,27),8-(6,27)]
     3    4.123481555    4.123481555    4.123481555    27[8-(6,27),8-(6,27),8-(6,27),8-(6,27),8-(6,27),8-(6,27)]
     4    1.074703215    1.074703215    1.074703215    27[8-(6),8-(6),8-(6,27),8-(6,27),8-(6,27),8-(6,27)]
     5    0.793268445    0.793268445    0.793268445    27[8-(6,27),8-(6,27),8-(6,27),8-(6,27),8-(6,27),8-(6,27)]
     6    3.842046785    3.842046785    3.842046785    27[8-(6),8-(6),8-(6,27),8-(6,27),8-(6,27),8-(6,27)]
     7    5.710018445    5.710018445    5.710018445    27[8-(6,27),8-(6,27),8-(6,27),8-(6,27),8-(6,27),8-(6,27)]
     8    8.758796785    8.758796785    8.758796785    27[8-(6),8-(6),8-(6,27),8-(6,27),8-(6,27),8-(6,27)]
     9            0.0            0.0            0.0    27[8-(6),8-(6),8-(6),8-(6),8-(6,27),8-(6,27)]
    10        4.91675        4.91675        4.91675    27[8-(6),8-(6),8-(6),8-(6,27),8-(6,27)]
    11            0.0            0.0            0.0    27[8-(6),8-(6),8-(6),8-(6),8-(6,27),8-(6,27)]
    12        4.91675        4.91675        4.91675    27[8-(6),8-(6),8-(6),8-(6),8-(6,27),8-(6,27)]
    13       1.612694       1.612694       1.612694    1[6-(8,8)]
    14       7.021119       7.021119       7.021119    1[6-(8,8)]
    15       7.453793       7.453793       7.453793    1[6-(8,8)]
    16      6.1262705      6.1262705      6.1262705    1[6-(8,8)]
    17      1.8585315      1.8585315      1.8585315    1[6-(8,8)]
    18      0.3835065      0.3835065      0.3835065    1[6-(8,8)]
    19       6.529444       6.529444       6.529444    1[6-(8,8)]
    20       2.104369       2.104369       2.104369    1[6-(8,8)]
    21       2.537043       2.537043       2.537043    1[6-(8,8)]
    22      1.2095205      1.2095205      1.2095205    1[6-(8,8)]
    23      6.7752815      6.7752815      6.7752815    1[6-(8,8)]
    24      5.3002565      5.3002565      5.3002565    1[6-(8,8)]
    25       8.220806       8.220806       8.220806    1[6-(8,8)]
    26       2.812381       2.812381       2.812381    1[6-(8,8)]
    27       2.379707       2.379707       2.379707    1[6-(8,8)]
    28      3.7072295      3.7072295      3.7072295    1[6-(8,8)]
    29      7.9749685      7.9749685      7.9749685    1[6-(8,8)]
    30      9.4499935      9.4499935      9.4499935    1[6-(8,8)]
    31       3.304056       3.304056       3.304056    1[6-(8,8)]
    32       7.729131       7.729131       7.729131    1[6-(8,8)]
    33       7.296457       7.296457       7.296457    1[6-(8,8)]
    34      8.6239795      8.6239795      8.6239795    1[6-(8,8)]
    35      3.0582185      3.0582185      3.0582185    1[6-(8,8)]
    36      4.5332435      4.5332435      4.5332435    1[6-(8)]
    37      1.0679181      1.0679181      1.0679181    6[1-(0),8-(27),8-(27,27)]
    38     7.08503675     7.08503675     7.08503675    6[1-(0),8-(27),8-(27,27)]
    39      8.1382046      8.1382046      8.1382046    6[1-(0),8-(27),8-(27,27)]
    40     6.99456855     6.99456855     6.99456855    6[1-(0),8-(27),8-(27,27)]
    41      1.2350876      1.2350876      1.2350876    6[1-(0),8-(27),8-(27,27)]
    42      0.1317689      0.1317689      0.1317689    6[1-(0),8-(27),8-(27,27)]
    43      5.9846681      5.9846681      5.9846681    6[1-(0),8-(27),8-(27,27)]
    44     2.16828675     2.16828675     2.16828675    6[1-(0),8-(27),8-(27,27)]
    45      3.2214546      3.2214546      3.2214546    6[1-(0),8-(27),8-(27,27)]
    46     2.07781855     2.07781855     2.07781855    6[1-(0),8-(27),8-(27,27)]
    47      6.1518376      6.1518376      6.1518376    6[1-(0),8-(27),8-(27,27)]
    48      5.0485189      5.0485189      5.0485189    6[1-(0),8-(27),8-(27,27)]
    49      8.7655819      8.7655819      8.7655819    6[1-(0),8-(27),8-(27,27)]
    50     2.74846325     2.74846325     2.74846325    6[1-(0),8-(27),8-(27,27)]
    51      1.6952954      1.6952954      1.6952954    6[1-(0),8-(27),8-(27,27)]
    52     2.83893145     2.83893145     2.83893145    6[1-(0),8-(27),8-(27,27)]
    53      8.5984124      8.5984124      8.5984124    6[1-(0),8-(27),8-(27,27)]
    54      9.7017311      9.7017311      9.7017311    6[1-(0),8-(27),8-(27,27)]
    55      3.8488319      3.8488319      3.8488319    6[1-(0),8-(27),8-(27,27)]
    56     7.66521325     7.66521325     7.66521325    6[1-(0),8-(27),8-(27,27)]
    57      6.6120454      6.6120454      6.6120454    6[1-(0),8-(27),8-(27,27)]
    58     7.75568145     7.75568145     7.75568145    6[1-(0),8-(27),8-(27,27)]
    59      3.6816624      3.6816624      3.6816624    6[1-(0),8-(27),8-(27,27)]
    60      4.7849811      4.7849811      4.7849811    6[1-(0),8-(27,27)]
    61     0.27042125     0.27042125     0.27042125    8[6-(1,8),27-(8,8,8,8,8),27-(8,8,8,8,8)]
    62     1.14953615     1.14953615     1.14953615    8[6-(1,8),27-(8,8,8,8,8)]
    63     8.30242405     8.30242405     8.30242405    8[6-(1,8),27-(8,8,8,8,8),27-(8,8,8,8,8)]
    64     6.10955355     6.10955355     6.10955355    8[6-(1,8),27-(8,8,8,8,8)]
    65      7.8569665      7.8569665      7.8569665    8[6-(1,8),27-(8,8,8,8,8),27-(8,8,8,8,8)]
    66     9.22677305     9.22677305     9.22677305    8[6-(1,8),27-(8,8,8,8,8)]
    67       7.296457       7.296457       7.296457    8[6-(1,8),27-(8,8,8,8,8),27-(8,8,8,8,8)]
    68     7.78518195     7.78518195     7.78518195    8[6-(1,8),27-(8,8,8,8,8)]
    69      0.8181472      0.8181472      0.8181472    8[6-(1,8),27-(8,8,8,8,8),27-(8,8,8,8,8)]
    70     0.97646655     0.97646655     0.97646655    8[6-(1,8),27-(8,8,8,8,8)]
    71     0.03048385     0.03048385     0.03048385    8[6-(1,8),27-(8,8,8,8,8),27-(8,8,8,8,8)]
    72       9.813833       9.813833       9.813833    8[6-(1,8),27-(8,8,8,8,8)]
    73     5.18717125     5.18717125     5.18717125    8[6-(1,8),27-(8,8,8,8),27-(8,8,8,8,8)]
    74     6.06628615     6.06628615     6.06628615    8[6-(1,8),27-(8,8,8,8,8)]
    75     3.38567405     3.38567405     3.38567405    8[6-(1,8),27-(8,8,8,8,8),27-(8,8,8,8,8)]
    76     1.19280355     1.19280355     1.19280355    8[6-(1,8),27-(8,8,8,8,8)]
    77      2.9402165      2.9402165      2.9402165    8[6-(1,8),27-(8,8,8,8,8),27-(8,8,8,8,8)]
    78     4.31002305     4.31002305     4.31002305    8[6-(1,8),27-(8,8,8,8,8)]
    79       2.379707       2.379707       2.379707    8[6-(1,8),27-(8,8,8,8,8),27-(8,8,8,8,8)]
    80     2.86843195     2.86843195     2.86843195    8[6-(1,8),27-(8,8,8,8)]
    81      5.7348972      5.7348972      5.7348972    8[6-(1,8),27-(8,8,8,8,8),27-(8,8,8,8,8)]
    82     5.89321655     5.89321655     5.89321655    8[6-(1,8),27-(8,8,8,8,8)]
    83     4.94723385     4.94723385     4.94723385    8[6-(1,8),27-(8,8,8,8,8),27-(8,8,8,8,8)]
    84       4.897083       4.897083       4.897083    8[6-(1,8),27-(8,8,8,8)]
    85     9.56307875     9.56307875     9.56307875    8[6-(1,8),27-(8,8,8,8,8),27-(8,8,8,8,8)]
    86     8.68396385     8.68396385     8.68396385    8[6-(1,8),27-(8,8,8,8,8)]
    87     1.53107595     1.53107595     1.53107595    8[6-(1,8),27-(8,8,8,8,8),27-(8,8,8,8,8)]
    88     3.72394645     3.72394645     3.72394645    8[6-(1,8),27-(8,8,8,8,8)]
    89      1.9765335      1.9765335      1.9765335    8[6-(1,8),27-(8,8,8,8,8),27-(8,8,8,8,8)]
    90     0.60672695     0.60672695     0.60672695    8[6-(1,8),27-(8,8,8,8,8)]
    91       2.537043       2.537043       2.537043    8[6-(1,8),27-(8,8,8,8,8),27-(8,8,8,8,8)]
    92     2.04831805     2.04831805     2.04831805    8[6-(1,8),27-(8,8,8,8,8)]
    93      9.0153528      9.0153528      9.0153528    8[6-(1,8),27-(8,8,8,8,8),27-(8,8,8,8,8)]
    94     8.85703345     8.85703345     8.85703345    8[6-(1,8),27-(8,8,8,8,8)]
    95     9.80301615     9.80301615     9.80301615    8[6-(1,8),27-(8,8,8,8,8),27-(8,8,8,8,8)]
    96       0.019667       0.019667       0.019667    8[6-(1,8),27-(8,8,8,8,8)]
    97     4.64632875     4.64632875     4.64632875    8[6-(1,8),27-(8,8,8,8),27-(8,8,8,8,8)]
    98     3.76721385     3.76721385     3.76721385    8[6-(1,8),27-(8,8,8,8,8)]
    99     6.44782595     6.44782595     6.44782595    8[6-(1,8),27-(8,8,8,8,8),27-(8,8,8,8,8)]
   100     8.64069645     8.64069645     8.64069645    8[6-(1,8),27-(8,8,8,8,8)]
   101      6.8932835      6.8932835      6.8932835    8[6-(1,8),27-(8,8,8,8,8),27-(8,8,8,8,8)]
   102     5.52347695     5.52347695     5.52347695    8[6-(1,8),27-(8,8,8,8,8)]
   103       7.453793       7.453793       7.453793    8[6-(1,8),27-(8,8,8,8,8),27-(8,8,8,8,8)]
   104     6.96506805     6.96506805     6.96506805    8[6-(1,8),27-(8,8,8,8)]
   105      4.0986028      4.0986028      4.0986028    8[6-(1,8),27-(8,8,8,8,8),27-(8,8,8,8,8)]
   106     3.94028345     3.94028345     3.94028345    8[6-(1,8),27-(8,8,8,8,8)]
   107     4.88626615     4.88626615     4.88626615    8[6-(1),27-(8,8,8,8,8),27-(8,8,8,8,8)]
