# Supplementary material for: A collection of forcefield precursors for metal–organic frameworks
Source: RSC Adv. 2019 Nov 13;9(63):36492–507. doi: 10.1039/c9ra07327b (PMC9075174; doi:10.1039/c9ra07327b)
Supplement: RA-009-C9RA07327B-s3140 [file RA-009-C9RA07327B-s3140.txt]

FISPIH_clean

24.5773    0.00000000    0.00000000
0.0    33.5933    0.00000000
0.0    -4.51593612    33.35235788

     1   19.730164894   19.730164894   19.730164894    28[7-(6,6),7-(6,6),7-(6,6),7-(6,6),8-(6),8-(6)]
     2    5.635329117    5.635329117    5.635329117    28[7-(6,6),7-(6,6),7-(6,6),7-(6,6),8-(6),8-(6)]
     3    7.232853617    7.232853617    7.232853617    28[7-(6,6),7-(6,6),7-(6,6),7-(6,6),8-(6),8-(6)]
     4   17.465612472   17.465612472   17.465612472    28[7-(6,6),7-(6,6),7-(6,6),7-(6,6),8-(6),8-(6)]
     5   17.135785106   17.135785106   17.135785106    28[7-(6,6),7-(6,6),7-(6,6),7-(6,6),8-(6),8-(6)]
     6    6.653320883    6.653320883    6.653320883    28[7-(6,6),7-(6,6),7-(6,6),7-(6,6),8-(6),8-(6)]
     7    5.055796383    5.055796383    5.055796383    28[7-(6,6),7-(6,6),7-(6,6),7-(6,6),8-(6),8-(6)]
     8   19.400337528   19.400337528   19.400337528    28[7-(6,6),7-(6,6),7-(6,6),7-(6,6),8-(6),8-(6)]
     9    7.441514894    7.441514894    7.441514894    28[7-(6,6),7-(6,6),7-(6,6),7-(6,6),8-(6),8-(6)]
    10   17.923979117   17.923979117   17.923979117    28[7-(6,6),7-(6,6),7-(6,6),7-(6,6),8-(6),8-(6)]
    11   19.521503617   19.521503617   19.521503617    28[7-(6,6),7-(6,6),7-(6,6),7-(6,6),8-(6),8-(6)]
    12    5.176962472    5.176962472    5.176962472    28[7-(6,6),7-(6,6),7-(6,6),7-(6,6),8-(6),8-(6)]
    13    4.847135106    4.847135106    4.847135106    28[7-(6,6),7-(6,6),7-(6,6),7-(6,6),8-(6),8-(6)]
    14   18.941970883   18.941970883   18.941970883    28[7-(6,6),7-(6,6),7-(6,6),7-(6,6),8-(6),8-(6)]
    15   17.344446383   17.344446383   17.344446383    28[7-(6,6),7-(6,6),7-(6,6),7-(6,6),8-(6),8-(6)]
    16    7.111687528    7.111687528    7.111687528    28[7-(6,6),7-(6,6),7-(6,6),7-(6,6),8-(6),8-(6)]
    17   17.324784543   17.324784543   17.324784543    28[7-(6,6),7-(6,6),7-(6,6),7-(6,6),8-(6),8-(6)]
    18    7.249811954    7.249811954    7.249811954    28[7-(6,6),7-(6,6),7-(6,6),7-(6,6),8-(6),8-(6)]
    19    5.272813942    5.272813942    5.272813942    28[7-(6,6),7-(6,6),7-(6,6),7-(6,6),8-(6),8-(6)]
    20   17.543768286   17.543768286   17.543768286    28[7-(6,6),7-(6,6),7-(6,6),7-(6,6),8-(6),8-(6)]
    21   19.541165457   19.541165457   19.541165457    28[7-(6,6),7-(6,6),7-(6,6),7-(6,6),8-(6),8-(6)]
    22    5.038838046    5.038838046    5.038838046    28[7-(6,6),7-(6,6),7-(6,6),7-(6,6),8-(6),8-(6)]
    23    7.015836058    7.015836058    7.015836058    28[7-(6,6),7-(6,6),7-(6,6),7-(6,6),8-(6),8-(6)]
    24   19.322181714   19.322181714   19.322181714    28[7-(6,6),7-(6,6),7-(6,6),7-(6,6),8-(6),8-(6)]
    25    5.036134543    5.036134543    5.036134543    28[7-(6,6),7-(6,6),7-(6,6),7-(6,6),8-(6),8-(6)]
    26   19.538461954   19.538461954   19.538461954    28[7-(6,6),7-(6,6),7-(6,6),7-(6,6),8-(6),8-(6)]
    27   17.561463942   17.561463942   17.561463942    28[7-(6,6),7-(6,6),7-(6,6),7-(6,6),8-(6),8-(6)]
    28    5.255118286    5.255118286    5.255118286    28[7-(6,6),7-(6,6),7-(6,6),7-(6,6),8-(6),8-(6)]
    29    7.252515457    7.252515457    7.252515457    28[7-(6,6),7-(6,6),7-(6,6),7-(6,6),8-(6),8-(6)]
    30   17.327488046   17.327488046   17.327488046    28[7-(6,6),7-(6,6),7-(6,6),7-(6,6),8-(6),8-(6)]
    31   19.304486058   19.304486058   19.304486058    28[7-(6,6),7-(6,6),7-(6,6),7-(6,6),8-(6),8-(6)]
    32    7.033531714    7.033531714    7.033531714    28[7-(6,6),7-(6,6),7-(6,6),7-(6,6),8-(6),8-(6)]
    33    24.16685909    24.16685909    24.16685909    1[6-(1,6,8)]
    34    23.06579605    23.06579605    23.06579605    1[6-(1,6,8)]
    35     0.15975245     0.15975245     0.15975245    1[6-(1,6,8)]
    36     1.33454739     1.33454739     1.33454739    1[6-(1,6,8)]
    37     0.32687809     0.32687809     0.32687809    1[6-(1,6,8)]
    38     1.53116579     1.53116579     1.53116579    1[6-(1,6,8)]
    39    24.24550645    24.24550645    24.24550645    1[6-(1,6,8)]
    40    22.99206415    22.99206415    22.99206415    1[6-(1,6,8)]
    41    22.23999877    22.23999877    22.23999877    1[6-(6,6)]
    42    20.49992593    20.49992593    20.49992593    1[6-(6,6)]
    43    19.67658638    19.67658638    19.67658638    1[6-(6,6)]
    44    21.33801186    21.33801186    21.33801186    1[6-(6,6)]
    45     3.18521808     3.18521808     3.18521808    1[6-(6,6)]
    46     4.88596724     4.88596724     4.88596724    1[6-(6,6)]
    47      4.0552545      4.0552545      4.0552545    1[6-(6,6)]
    48     2.31763939     2.31763939     2.31763939    1[6-(6,6)]
    49     2.36433626     2.36433626     2.36433626    1[6-(6,6)]
    50     3.63498267     3.63498267     3.63498267    1[6-(6,6)]
    51     3.07462023     3.07462023     3.07462023    1[6-(6,6)]
    52     2.03254271     2.03254271     2.03254271    1[6-(6,6)]
    53    23.05104967    23.05104967    23.05104967    1[6-(6,6)]
    54    22.00159896    22.00159896    22.00159896    1[6-(6,6)]
    55    21.26673769    21.26673769    21.26673769    1[6-(6,6)]
    56    22.05566902    22.05566902    22.05566902    1[6-(6,6)]
    57    10.94918715    10.94918715    10.94918715    1[6-(1,6,8)]
    58     12.0182997     12.0182997     12.0182997    1[6-(1,6,8)]
    59    13.52980365    13.52980365    13.52980365    1[6-(1,6,8)]
    60     12.4852684     12.4852684     12.4852684    1[6-(1,6,8)]
    61    10.61493587    10.61493587    10.61493587    1[6-(1,6,8)]
    62    10.97130672    10.97130672    10.97130672    1[6-(1,6,8)]
    63    13.89846315    13.89846315    13.89846315    1[6-(1,6,8)]
    64    13.60107782    13.60107782    13.60107782    1[6-(1,6,8)]
    65    10.11847441    10.11847441    10.11847441    1[6-(6,6)]
    66     8.58239316     8.58239316     8.58239316    1[6-(6,6)]
    67     7.39039411     7.39039411     7.39039411    1[6-(6,6)]
    68     8.79621567     8.79621567     8.79621567    1[6-(6,6)]
    69    15.63607826    15.63607826    15.63607826    1[6-(6,6)]
    70    17.46462938    17.46462938    17.46462938    1[6-(6,6)]
    71    16.32424266    16.32424266    16.32424266    1[6-(6,6)]
    72    14.56450798    14.56450798    14.56450798    1[6-(6,6)]
    73     9.68837166     9.68837166     9.68837166    1[6-(6,6)]
    74     8.63400549     8.63400549     8.63400549    1[6-(6,6)]
    75     11.9445678     11.9445678     11.9445678    1[6-(6,6)]
    76    12.89816704    12.89816704    12.89816704    1[6-(6,6)]
    77    11.54641554    11.54641554    11.54641554    1[6-(6,6)]
    78    12.48035294    12.48035294    12.48035294    1[6-(6,6)]
    79    15.77371114    15.77371114    15.77371114    1[6-(6,6)]
    80    14.86189331    14.86189331    14.86189331    1[6-(6,6)]
    81     7.84753189     7.84753189     7.84753189    1[6-(1,6,7)]
    82     9.06656597     9.06656597     9.06656597    1[6-(1,6,7)]
    83     8.43984482     8.43984482     8.43984482    1[6-(1,6,6)]
    84     8.96579904     8.96579904     8.96579904    1[6-(1,6,6)]
    85      7.6435403      7.6435403      7.6435403    1[6-(1,6,7)]
    86     7.13233246     7.13233246     7.13233246    1[6-(1,6,7)]
    87     4.50501909     4.50501909     4.50501909    1[6-(1,6,7)]
    88     5.43895649     5.43895649     5.43895649    1[6-(1,6,7)]
    89     4.48044179     4.48044179     4.48044179    1[6-(1,6,7)]
    90     3.23683041     3.23683041     3.23683041    1[6-(1,6,7)]
    91     3.42607562     3.42607562     3.42607562    1[6-(1,6,7)]
    92     2.15542921     2.15542921     2.15542921    1[6-(1,6,7)]
    93     2.45527227     2.45527227     2.45527227    1[6-(1,6,6)]
    94     2.43069497     2.43069497     2.43069497    1[6-(1,6,6)]
    95     3.92253708     3.92253708     3.92253708    1[6-(1,6,7)]
    96     3.69396819     3.69396819     3.69396819    1[6-(1,6,7)]
    97     6.43679487     6.43679487     6.43679487    1[6-(1,6,7)]
    98      5.5053152      5.5053152      5.5053152    1[6-(1,6,7)]
    99     7.93109471     7.93109471     7.93109471    1[6-(1,6,7)]
   100     6.87918627     6.87918627     6.87918627    1[6-(1,6,7)]
   101    18.41822862    18.41822862    18.41822862    1[6-(1,6,7)]
   102    18.98350652    18.98350652    18.98350652    1[6-(1,6,7)]
   103     20.3745817     20.3745817     20.3745817    1[6-(1,6,6)]
   104    19.23173725    19.23173725    19.23173725    1[6-(1,6,6)]
   105    20.53187642    20.53187642    20.53187642    1[6-(1,6,7)]
   106    20.78502261    20.78502261    20.78502261    1[6-(1,6,7)]
   107    20.01329539    20.01329539    20.01329539    1[6-(1,6,7)]
   108    19.89040889    19.89040889    19.89040889    1[6-(1,6,7)]
   109    18.36170083    18.36170083    18.36170083    1[6-(1,6,7)]
   110      17.695656      17.695656      17.695656    1[6-(1,6,7)]
   111    15.99736457    15.99736457    15.99736457    1[6-(1,6,7)]
   112    15.60412777    15.60412777    15.60412777    1[6-(1,6,7)]
   113    15.46403716    15.46403716    15.46403716    1[6-(1,6,6)]
   114     14.2302567     14.2302567     14.2302567    1[6-(1,6,6)]
   115    13.98694143    13.98694143    13.98694143    1[6-(1,6,7)]
   116    14.25237627    14.25237627    14.25237627    1[6-(1,6,7)]
   117    14.92333656    14.92333656    14.92333656    1[6-(1,6,7)]
   118    14.64315534    14.64315534    14.64315534    1[6-(1,6,7)]
   119    17.10088534    17.10088534    17.10088534    1[6-(1,6,7)]
   120    16.37093953    16.37093953    16.37093953    1[6-(1,6,7)]
   121    18.06923096    18.06923096    18.06923096    1[6-(1,6,7)]
   122    19.38903197    19.38903197    19.38903197    1[6-(1,6,7)]
   123    19.69624822    19.69624822    19.69624822    1[6-(1,6,6)]
   124    18.98842198    18.98842198    18.98842198    1[6-(1,6,6)]
   125    21.26427996    21.26427996    21.26427996    1[6-(1,6,7)]
   126    21.39699738    21.39699738    21.39699738    1[6-(1,6,7)]
   127    22.63815103    22.63815103    22.63815103    1[6-(1,6,7)]
   128    22.36288527    22.36288527    22.36288527    1[6-(1,6,7)]
   129    21.18809033    21.18809033    21.18809033    1[6-(1,6,7)]
   130    22.62586238    22.62586238    22.62586238    1[6-(1,6,7)]
   131    20.06244999    20.06244999    20.06244999    1[6-(1,6,7)]
   132    21.40437057    21.40437057    21.40437057    1[6-(1,6,7)]
   133    20.55153826    20.55153826    20.55153826    1[6-(1,6,6)]
   134    19.78226877    19.78226877    19.78226877    1[6-(1,6,6)]
   135    18.06677323    18.06677323    18.06677323    1[6-(1,6,7)]
   136     18.3592431     18.3592431     18.3592431    1[6-(1,6,7)]
   137    17.04189982    17.04189982    17.04189982    1[6-(1,6,7)]
   138    16.74205676    16.74205676    16.74205676    1[6-(1,6,7)]
   139    16.75188768    16.75188768    16.75188768    1[6-(1,6,7)]
   140    18.11592783    18.11592783    18.11592783    1[6-(1,6,7)]
   141     5.95016433     5.95016433     5.95016433    1[6-(1,6,7)]
   142     6.31390837     6.31390837     6.31390837    1[6-(1,6,7)]
   143     8.56027359     8.56027359     8.56027359    1[6-(1,6,6)]
   144      7.9630452      7.9630452      7.9630452    1[6-(1,6,6)]
   145     9.27547302     9.27547302     9.27547302    1[6-(1,6,7)]
   146     7.82787005     7.82787005     7.82787005    1[6-(1,6,7)]
   147     10.2487341     10.2487341     10.2487341    1[6-(1,6,7)]
   148     8.80113113     8.80113113     8.80113113    1[6-(1,6,7)]
   149     9.75473037     9.75473037     9.75473037    1[6-(1,6,7)]
   150    10.06440435    10.06440435    10.06440435    1[6-(1,6,7)]
   151     8.54552721     8.54552721     8.54552721    1[6-(1,6,7)]
   152     8.21619139     8.21619139     8.21619139    1[6-(1,6,7)]
   153     6.58180094     6.58180094     6.58180094    1[6-(1,6,6)]
   154     5.97965709     5.97965709     5.97965709    1[6-(1,6,6)]
   155     5.15140208     5.15140208     5.15140208    1[6-(1,6,7)]
   156     6.55722364     6.55722364     6.55722364    1[6-(1,6,7)]
   157     5.51268839     5.51268839     5.51268839    1[6-(1,6,7)]
   158     4.08720499     4.08720499     4.08720499    1[6-(1,6,7)]
   159     4.52959639     4.52959639     4.52959639    1[6-(1,6,7)]
   160     4.79748896     4.79748896     4.79748896    1[6-(1,6,7)]
   161    12.69909091    12.69909091    12.69909091    1[6-(1,6,8)]
   162    13.80015395    13.80015395    13.80015395    1[6-(1,6,8)]
   163    12.12889755    12.12889755    12.12889755    1[6-(1,6,8)]
   164    10.95410261    10.95410261    10.95410261    1[6-(1,6,8)]
   165    11.96177191    11.96177191    11.96177191    1[6-(1,6,8)]
   166    10.75748421    10.75748421    10.75748421    1[6-(1,6,8)]
   167    12.62044355    12.62044355    12.62044355    1[6-(1,6,8)]
   168    13.87388585    13.87388585    13.87388585    1[6-(1,6,8)]
   169    14.62595123    14.62595123    14.62595123    1[6-(6,6)]
   170    16.36602407    16.36602407    16.36602407    1[6-(6,6)]
   171    17.18936362    17.18936362    17.18936362    1[6-(6,6)]
   172    15.52793814    15.52793814    15.52793814    1[6-(6,6)]
   173     9.10343192     9.10343192     9.10343192    1[6-(6,6)]
   174     7.40268276     7.40268276     7.40268276    1[6-(6,6)]
   175      8.2333955      8.2333955      8.2333955    1[6-(6,6)]
   176     9.97101061     9.97101061     9.97101061    1[6-(6,6)]
   177     9.92431374     9.92431374     9.92431374    1[6-(6,6)]
   178     8.65366733     8.65366733     8.65366733    1[6-(6,6)]
   179     9.21402977     9.21402977     9.21402977    1[6-(6,6)]
   180    10.25610729    10.25610729    10.25610729    1[6-(6,6)]
   181    13.81490033    13.81490033    13.81490033    1[6-(6,6)]
   182    14.86435104    14.86435104    14.86435104    1[6-(6,6)]
   183    15.59921231    15.59921231    15.59921231    1[6-(6,6)]
   184    14.81028098    14.81028098    14.81028098    1[6-(6,6)]
   185     1.33946285     1.33946285     1.33946285    1[6-(1,6,8)]
   186      0.2703503      0.2703503      0.2703503    1[6-(1,6,8)]
   187    23.33614635    23.33614635    23.33614635    1[6-(1,6,8)]
   188     24.3806816     24.3806816     24.3806816    1[6-(1,6,8)]
   189     1.67371413     1.67371413     1.67371413    1[6-(1,6,8)]
   190     1.31734328     1.31734328     1.31734328    1[6-(1,6,8)]
   191    22.96748685    22.96748685    22.96748685    1[6-(1,6,8)]
   192    23.26487218    23.26487218    23.26487218    1[6-(1,6,8)]
   193     2.17017559     2.17017559     2.17017559    1[6-(6,6)]
   194     3.70625684     3.70625684     3.70625684    1[6-(6,6)]
   195     4.89825589     4.89825589     4.89825589    1[6-(6,6)]
   196     3.49243433     3.49243433     3.49243433    1[6-(6,6)]
   197    21.22987174    21.22987174    21.22987174    1[6-(6,6)]
   198    19.40132062    19.40132062    19.40132062    1[6-(6,6)]
   199    20.54170734    20.54170734    20.54170734    1[6-(6,6)]
   200    22.30144202    22.30144202    22.30144202    1[6-(6,6)]
   201     2.60027834     2.60027834     2.60027834    1[6-(6,6)]
   202     3.65464451     3.65464451     3.65464451    1[6-(6,6)]
   203      0.3440822      0.3440822      0.3440822    1[6-(6,6)]
   204    23.96778296    23.96778296    23.96778296    1[6-(6,6)]
   205     0.74223446     0.74223446     0.74223446    1[6-(6,6)]
   206    24.38559706    24.38559706    24.38559706    1[6-(6,6)]
   207    21.09223886    21.09223886    21.09223886    1[6-(6,6)]
   208    22.00405669    22.00405669    22.00405669    1[6-(6,6)]
   209     4.44111811     4.44111811     4.44111811    1[6-(1,6,7)]
   210     3.22208403     3.22208403     3.22208403    1[6-(1,6,7)]
   211     3.84880518     3.84880518     3.84880518    1[6-(1,6,6)]
   212     3.32285096     3.32285096     3.32285096    1[6-(1,6,6)]
   213      4.6451097      4.6451097      4.6451097    1[6-(1,6,7)]
   214     5.15631754     5.15631754     5.15631754    1[6-(1,6,7)]
   215     7.78363091     7.78363091     7.78363091    1[6-(1,6,7)]
   216     6.84969351     6.84969351     6.84969351    1[6-(1,6,7)]
   217     7.80820821     7.80820821     7.80820821    1[6-(1,6,7)]
   218     9.05181959     9.05181959     9.05181959    1[6-(1,6,7)]
   219     8.86257438     8.86257438     8.86257438    1[6-(1,6,7)]
   220    10.13322079    10.13322079    10.13322079    1[6-(1,6,7)]
   221     9.83337773     9.83337773     9.83337773    1[6-(1,6,6)]
   222     9.85795503     9.85795503     9.85795503    1[6-(1,6,6)]
   223     8.36611292     8.36611292     8.36611292    1[6-(1,6,7)]
   224     8.59468181     8.59468181     8.59468181    1[6-(1,6,7)]
   225     5.85185513     5.85185513     5.85185513    1[6-(1,6,7)]
   226      6.7833348      6.7833348      6.7833348    1[6-(1,6,7)]
   227     4.35755529     4.35755529     4.35755529    1[6-(1,6,7)]
   228     5.40946373     5.40946373     5.40946373    1[6-(1,6,7)]
   229    18.44772138    18.44772138    18.44772138    1[6-(1,6,7)]
   230    17.88244348    17.88244348    17.88244348    1[6-(1,6,7)]
   231     16.4913683     16.4913683     16.4913683    1[6-(1,6,6)]
   232    17.63421275    17.63421275    17.63421275    1[6-(1,6,6)]
   233    16.33407358    16.33407358    16.33407358    1[6-(1,6,7)]
   234    16.08092739    16.08092739    16.08092739    1[6-(1,6,7)]
   235    16.85265461    16.85265461    16.85265461    1[6-(1,6,7)]
   236    16.97554111    16.97554111    16.97554111    1[6-(1,6,7)]
   237    18.50424917    18.50424917    18.50424917    1[6-(1,6,7)]
   238      19.170294      19.170294      19.170294    1[6-(1,6,7)]
   239    20.86858543    20.86858543    20.86858543    1[6-(1,6,7)]
   240    21.26182223    21.26182223    21.26182223    1[6-(1,6,7)]
   241    21.40191284    21.40191284    21.40191284    1[6-(1,6,6)]
   242     22.6356933     22.6356933     22.6356933    1[6-(1,6,6)]
   243    22.87900857    22.87900857    22.87900857    1[6-(1,6,7)]
   244    22.61357373    22.61357373    22.61357373    1[6-(1,6,7)]
   245    21.94261344    21.94261344    21.94261344    1[6-(1,6,7)]
   246    22.22279466    22.22279466    22.22279466    1[6-(1,6,7)]
   247    19.76506466    19.76506466    19.76506466    1[6-(1,6,7)]
   248    20.49501047    20.49501047    20.49501047    1[6-(1,6,7)]
   249    18.79671904    18.79671904    18.79671904    1[6-(1,6,7)]
   250    17.47691803    17.47691803    17.47691803    1[6-(1,6,7)]
   251    17.16970178    17.16970178    17.16970178    1[6-(1,6,6)]
   252    17.87752802    17.87752802    17.87752802    1[6-(1,6,6)]
   253    15.60167004    15.60167004    15.60167004    1[6-(1,6,7)]
   254    15.46895262    15.46895262    15.46895262    1[6-(1,6,7)]
   255    14.22779897    14.22779897    14.22779897    1[6-(1,6,7)]
   256    14.50306473    14.50306473    14.50306473    1[6-(1,6,7)]
   257    15.67785967    15.67785967    15.67785967    1[6-(1,6,7)]
   258    14.24008762    14.24008762    14.24008762    1[6-(1,6,7)]
   259    16.80350001    16.80350001    16.80350001    1[6-(1,6,7)]
   260    15.46157943    15.46157943    15.46157943    1[6-(1,6,7)]
   261    16.31441174    16.31441174    16.31441174    1[6-(1,6,6)]
   262    17.08368123    17.08368123    17.08368123    1[6-(1,6,6)]
   263    18.79917677    18.79917677    18.79917677    1[6-(1,6,7)]
   264     18.5067069     18.5067069     18.5067069    1[6-(1,6,7)]
   265    19.82405018    19.82405018    19.82405018    1[6-(1,6,7)]
   266    20.12389324    20.12389324    20.12389324    1[6-(1,6,7)]
   267    20.11406232    20.11406232    20.11406232    1[6-(1,6,7)]
   268    18.75002217    18.75002217    18.75002217    1[6-(1,6,7)]
   269     6.33848567     6.33848567     6.33848567    1[6-(1,6,7)]
   270     5.97474163     5.97474163     5.97474163    1[6-(1,6,7)]
   271     3.72837641     3.72837641     3.72837641    1[6-(1,6,6)]
   272      4.3256048      4.3256048      4.3256048    1[6-(1,6,6)]
   273     3.01317698     3.01317698     3.01317698    1[6-(1,6,7)]
   274     4.46077995     4.46077995     4.46077995    1[6-(1,6,7)]
   275      2.0399159      2.0399159      2.0399159    1[6-(1,6,7)]
   276     3.48751887     3.48751887     3.48751887    1[6-(1,6,7)]
   277     2.53391963     2.53391963     2.53391963    1[6-(1,6,7)]
   278     2.22424565     2.22424565     2.22424565    1[6-(1,6,7)]
   279     3.74312279     3.74312279     3.74312279    1[6-(1,6,7)]
   280     4.07245861     4.07245861     4.07245861    1[6-(1,6,7)]
   281     5.70684906     5.70684906     5.70684906    1[6-(1,6,6)]
   282     6.30899291     6.30899291     6.30899291    1[6-(1,6,6)]
   283     7.13724792     7.13724792     7.13724792    1[6-(1,6,7)]
   284     5.73142636     5.73142636     5.73142636    1[6-(1,6,7)]
   285     6.77596161     6.77596161     6.77596161    1[6-(1,6,7)]
   286     8.20144501     8.20144501     8.20144501    1[6-(1,6,7)]
   287     7.75905361     7.75905361     7.75905361    1[6-(1,6,7)]
   288     7.49116104     7.49116104     7.49116104    1[6-(1,6,7)]
   289    11.87820909    11.87820909    11.87820909    1[6-(1,6,8)]
   290    10.77714605    10.77714605    10.77714605    1[6-(1,6,8)]
   291    12.44840245    12.44840245    12.44840245    1[6-(1,6,8)]
   292    13.62319739    13.62319739    13.62319739    1[6-(1,6,8)]
   293    12.61552809    12.61552809    12.61552809    1[6-(1,6,8)]
   294    13.81981579    13.81981579    13.81981579    1[6-(1,6,8)]
   295    11.95685645    11.95685645    11.95685645    1[6-(1,6,8)]
   296    10.70341415    10.70341415    10.70341415    1[6-(1,6,8)]
   297     9.95134877     9.95134877     9.95134877    1[6-(6,6)]
   298     8.21127593     8.21127593     8.21127593    1[6-(6,6)]
   299     7.38793638     7.38793638     7.38793638    1[6-(6,6)]
   300     9.04936186     9.04936186     9.04936186    1[6-(6,6)]
   301    15.47386808    15.47386808    15.47386808    1[6-(6,6)]
   302    17.17461724    17.17461724    17.17461724    1[6-(6,6)]
   303     16.3439045     16.3439045     16.3439045    1[6-(6,6)]
   304    14.60628939    14.60628939    14.60628939    1[6-(6,6)]
   305    14.65298626    14.65298626    14.65298626    1[6-(6,6)]
   306    15.92363267    15.92363267    15.92363267    1[6-(6,6)]
   307    15.36327023    15.36327023    15.36327023    1[6-(6,6)]
   308    14.32119271    14.32119271    14.32119271    1[6-(6,6)]
   309    10.76239967    10.76239967    10.76239967    1[6-(6,6)]
   310     9.71294896     9.71294896     9.71294896    1[6-(6,6)]
   311     8.97808769     8.97808769     8.97808769    1[6-(6,6)]
   312     9.76701902     9.76701902     9.76701902    1[6-(6,6)]
   313    23.23783715    23.23783715    23.23783715    1[6-(1,6,8)]
   314     24.3069497     24.3069497     24.3069497    1[6-(1,6,8)]
   315     1.24115365     1.24115365     1.24115365    1[6-(1,6,8)]
   316      0.1966184      0.1966184      0.1966184    1[6-(1,6,8)]
   317    22.90358587    22.90358587    22.90358587    1[6-(1,6,8)]
   318    23.25995672    23.25995672    23.25995672    1[6-(1,6,8)]
   319     1.60981315     1.60981315     1.60981315    1[6-(1,6,8)]
   320     1.31242782     1.31242782     1.31242782    1[6-(1,6,8)]
   321    22.40712441    22.40712441    22.40712441    1[6-(6,6)]
   322    20.87104316    20.87104316    20.87104316    1[6-(6,6)]
   323    19.67904411    19.67904411    19.67904411    1[6-(6,6)]
   324    21.08486567    21.08486567    21.08486567    1[6-(6,6)]
   325     3.34742826     3.34742826     3.34742826    1[6-(6,6)]
   326     5.17597938     5.17597938     5.17597938    1[6-(6,6)]
   327     4.03559266     4.03559266     4.03559266    1[6-(6,6)]
   328     2.27585798     2.27585798     2.27585798    1[6-(6,6)]
   329    21.97702166    21.97702166    21.97702166    1[6-(6,6)]
   330    20.92265549    20.92265549    20.92265549    1[6-(6,6)]
   331     24.2332178     24.2332178     24.2332178    1[6-(6,6)]
   332     0.60951704     0.60951704     0.60951704    1[6-(6,6)]
   333    23.83506554    23.83506554    23.83506554    1[6-(6,6)]
   334     0.19170294     0.19170294     0.19170294    1[6-(6,6)]
   335     3.48506114     3.48506114     3.48506114    1[6-(6,6)]
   336     2.57324331     2.57324331     2.57324331    1[6-(6,6)]
   337    20.13618189    20.13618189    20.13618189    1[6-(1,6,7)]
   338    21.35521597    21.35521597    21.35521597    1[6-(1,6,7)]
   339    20.72849482    20.72849482    20.72849482    1[6-(1,6,6)]
   340    21.25444904    21.25444904    21.25444904    1[6-(1,6,6)]
   341     19.9321903     19.9321903     19.9321903    1[6-(1,6,7)]
   342    19.42098246    19.42098246    19.42098246    1[6-(1,6,7)]
   343    16.79366909    16.79366909    16.79366909    1[6-(1,6,7)]
   344    17.72760649    17.72760649    17.72760649    1[6-(1,6,7)]
   345    16.76909179    16.76909179    16.76909179    1[6-(1,6,7)]
   346    15.52548041    15.52548041    15.52548041    1[6-(1,6,7)]
   347    15.71472562    15.71472562    15.71472562    1[6-(1,6,7)]
   348    14.44407921    14.44407921    14.44407921    1[6-(1,6,7)]
   349    14.74392227    14.74392227    14.74392227    1[6-(1,6,6)]
   350    14.71934497    14.71934497    14.71934497    1[6-(1,6,6)]
   351    16.21118708    16.21118708    16.21118708    1[6-(1,6,7)]
   352    15.98261819    15.98261819    15.98261819    1[6-(1,6,7)]
   353    18.72544487    18.72544487    18.72544487    1[6-(1,6,7)]
   354     17.7939652     17.7939652     17.7939652    1[6-(1,6,7)]
   355    20.21974471    20.21974471    20.21974471    1[6-(1,6,7)]
   356    19.16783627    19.16783627    19.16783627    1[6-(1,6,7)]
   357     6.12957862     6.12957862     6.12957862    1[6-(1,6,7)]
   358     6.69485652     6.69485652     6.69485652    1[6-(1,6,7)]
   359      8.0859317      8.0859317      8.0859317    1[6-(1,6,6)]
   360     6.94308725     6.94308725     6.94308725    1[6-(1,6,6)]
   361     8.24322642     8.24322642     8.24322642    1[6-(1,6,7)]
   362     8.49637261     8.49637261     8.49637261    1[6-(1,6,7)]
   363     7.72464539     7.72464539     7.72464539    1[6-(1,6,7)]
   364     7.60175889     7.60175889     7.60175889    1[6-(1,6,7)]
   365     6.07305083     6.07305083     6.07305083    1[6-(1,6,7)]
   366       5.407006       5.407006       5.407006    1[6-(1,6,7)]
   367     3.70871457     3.70871457     3.70871457    1[6-(1,6,7)]
   368     3.31547777     3.31547777     3.31547777    1[6-(1,6,7)]
   369     3.17538716     3.17538716     3.17538716    1[6-(1,6,6)]
   370      1.9416067      1.9416067      1.9416067    1[6-(1,6,6)]
   371     1.69829143     1.69829143     1.69829143    1[6-(1,6,7)]
   372     1.96372627     1.96372627     1.96372627    1[6-(1,6,7)]
   373     2.63468656     2.63468656     2.63468656    1[6-(1,6,7)]
   374     2.35450534     2.35450534     2.35450534    1[6-(1,6,7)]
   375     4.81223534     4.81223534     4.81223534    1[6-(1,6,7)]
   376     4.08228953     4.08228953     4.08228953    1[6-(1,6,7)]
   377     5.78058096     5.78058096     5.78058096    1[6-(1,6,7)]
   378     7.10038197     7.10038197     7.10038197    1[6-(1,6,7)]
   379     7.40759822     7.40759822     7.40759822    1[6-(1,6,6)]
   380     6.69977198     6.69977198     6.69977198    1[6-(1,6,6)]
   381     8.97562996     8.97562996     8.97562996    1[6-(1,6,7)]
   382     9.10834738     9.10834738     9.10834738    1[6-(1,6,7)]
   383    10.34950103    10.34950103    10.34950103    1[6-(1,6,7)]
   384    10.07423527    10.07423527    10.07423527    1[6-(1,6,7)]
   385     8.89944033     8.89944033     8.89944033    1[6-(1,6,7)]
   386    10.33721238    10.33721238    10.33721238    1[6-(1,6,7)]
   387     7.77379999     7.77379999     7.77379999    1[6-(1,6,7)]
   388     9.11572057     9.11572057     9.11572057    1[6-(1,6,7)]
   389     8.26288826     8.26288826     8.26288826    1[6-(1,6,6)]
   390     7.49361877     7.49361877     7.49361877    1[6-(1,6,6)]
   391     5.77812323     5.77812323     5.77812323    1[6-(1,6,7)]
   392      6.0705931      6.0705931      6.0705931    1[6-(1,6,7)]
   393     4.75324982     4.75324982     4.75324982    1[6-(1,6,7)]
   394     4.45340676     4.45340676     4.45340676    1[6-(1,6,7)]
   395     4.46323768     4.46323768     4.46323768    1[6-(1,6,7)]
   396     5.82727783     5.82727783     5.82727783    1[6-(1,6,7)]
   397    18.23881433    18.23881433    18.23881433    1[6-(1,6,7)]
   398    18.60255837    18.60255837    18.60255837    1[6-(1,6,7)]
   399    20.84892359    20.84892359    20.84892359    1[6-(1,6,6)]
   400     20.2516952     20.2516952     20.2516952    1[6-(1,6,6)]
   401    21.56412302    21.56412302    21.56412302    1[6-(1,6,7)]
   402    20.11652005    20.11652005    20.11652005    1[6-(1,6,7)]
   403     22.5373841     22.5373841     22.5373841    1[6-(1,6,7)]
   404    21.08978113    21.08978113    21.08978113    1[6-(1,6,7)]
   405    22.04338037    22.04338037    22.04338037    1[6-(1,6,7)]
   406    22.35305435    22.35305435    22.35305435    1[6-(1,6,7)]
   407    20.83417721    20.83417721    20.83417721    1[6-(1,6,7)]
   408    20.50484139    20.50484139    20.50484139    1[6-(1,6,7)]
   409    18.87045094    18.87045094    18.87045094    1[6-(1,6,6)]
   410    18.26830709    18.26830709    18.26830709    1[6-(1,6,6)]
   411    17.44005208    17.44005208    17.44005208    1[6-(1,6,7)]
   412    18.84587364    18.84587364    18.84587364    1[6-(1,6,7)]
   413    17.80133839    17.80133839    17.80133839    1[6-(1,6,7)]
   414    16.37585499    16.37585499    16.37585499    1[6-(1,6,7)]
   415    16.81824639    16.81824639    16.81824639    1[6-(1,6,7)]
   416    17.08613896    17.08613896    17.08613896    1[6-(1,6,7)]
   417     0.41044091     0.41044091     0.41044091    1[6-(1,6,8)]
   418     1.51150395     1.51150395     1.51150395    1[6-(1,6,8)]
   419    24.41754755    24.41754755    24.41754755    1[6-(1,6,8)]
   420    23.24275261    23.24275261    23.24275261    1[6-(1,6,8)]
   421    24.25042191    24.25042191    24.25042191    1[6-(1,6,8)]
   422    23.04613421    23.04613421    23.04613421    1[6-(1,6,8)]
   423     0.33179355     0.33179355     0.33179355    1[6-(1,6,8)]
   424     1.58523585     1.58523585     1.58523585    1[6-(1,6,8)]
   425     2.33730123     2.33730123     2.33730123    1[6-(6,6)]
   426     4.07737407     4.07737407     4.07737407    1[6-(6,6)]
   427     4.90071362     4.90071362     4.90071362    1[6-(6,6)]
   428     3.23928814     3.23928814     3.23928814    1[6-(6,6)]
   429    21.39208192    21.39208192    21.39208192    1[6-(6,6)]
   430    19.69133276    19.69133276    19.69133276    1[6-(6,6)]
   431     20.5220455     20.5220455     20.5220455    1[6-(6,6)]
   432    22.25966061    22.25966061    22.25966061    1[6-(6,6)]
   433    22.21296374    22.21296374    22.21296374    1[6-(6,6)]
   434    20.94231733    20.94231733    20.94231733    1[6-(6,6)]
   435    21.50267977    21.50267977    21.50267977    1[6-(6,6)]
   436    22.54475729    22.54475729    22.54475729    1[6-(6,6)]
   437     1.52625033     1.52625033     1.52625033    1[6-(6,6)]
   438     2.57570104     2.57570104     2.57570104    1[6-(6,6)]
   439     3.31056231     3.31056231     3.31056231    1[6-(6,6)]
   440     2.52163098     2.52163098     2.52163098    1[6-(6,6)]
   441    13.62811285    13.62811285    13.62811285    1[6-(1,6,8)]
   442     12.5590003     12.5590003     12.5590003    1[6-(1,6,8)]
   443    11.04749635    11.04749635    11.04749635    1[6-(1,6,8)]
   444     12.0920316     12.0920316     12.0920316    1[6-(1,6,8)]
   445    13.96236413    13.96236413    13.96236413    1[6-(1,6,8)]
   446    13.60599328    13.60599328    13.60599328    1[6-(1,6,8)]
   447    10.67883685    10.67883685    10.67883685    1[6-(1,6,8)]
   448    10.97622218    10.97622218    10.97622218    1[6-(1,6,8)]
   449    14.45882559    14.45882559    14.45882559    1[6-(6,6)]
   450    15.99490684    15.99490684    15.99490684    1[6-(6,6)]
   451    17.18690589    17.18690589    17.18690589    1[6-(6,6)]
   452    15.78108433    15.78108433    15.78108433    1[6-(6,6)]
   453     8.94122174     8.94122174     8.94122174    1[6-(6,6)]
   454     7.11267062     7.11267062     7.11267062    1[6-(6,6)]
   455     8.25305734     8.25305734     8.25305734    1[6-(6,6)]
   456    10.01279202    10.01279202    10.01279202    1[6-(6,6)]
   457    14.88892834    14.88892834    14.88892834    1[6-(6,6)]
   458    15.94329451    15.94329451    15.94329451    1[6-(6,6)]
   459     12.6327322     12.6327322     12.6327322    1[6-(6,6)]
   460    11.67913296    11.67913296    11.67913296    1[6-(6,6)]
   461    13.03088446    13.03088446    13.03088446    1[6-(6,6)]
   462    12.09694706    12.09694706    12.09694706    1[6-(6,6)]
   463     8.80358886     8.80358886     8.80358886    1[6-(6,6)]
   464     9.71540669     9.71540669     9.71540669    1[6-(6,6)]
   465    16.72976811    16.72976811    16.72976811    1[6-(1,6,7)]
   466    15.51073403    15.51073403    15.51073403    1[6-(1,6,7)]
   467    16.13745518    16.13745518    16.13745518    1[6-(1,6,6)]
   468    15.61150096    15.61150096    15.61150096    1[6-(1,6,6)]
   469     16.9337597     16.9337597     16.9337597    1[6-(1,6,7)]
   470    17.44496754    17.44496754    17.44496754    1[6-(1,6,7)]
   471    20.07228091    20.07228091    20.07228091    1[6-(1,6,7)]
   472    19.13834351    19.13834351    19.13834351    1[6-(1,6,7)]
   473    20.09685821    20.09685821    20.09685821    1[6-(1,6,7)]
   474    21.34046959    21.34046959    21.34046959    1[6-(1,6,7)]
   475    21.15122438    21.15122438    21.15122438    1[6-(1,6,7)]
   476    22.42187079    22.42187079    22.42187079    1[6-(1,6,7)]
   477    22.12202773    22.12202773    22.12202773    1[6-(1,6,6)]
   478    22.14660503    22.14660503    22.14660503    1[6-(1,6,6)]
   479    20.65476292    20.65476292    20.65476292    1[6-(1,6,7)]
   480    20.88333181    20.88333181    20.88333181    1[6-(1,6,7)]
   481    18.14050513    18.14050513    18.14050513    1[6-(1,6,7)]
   482     19.0719848     19.0719848     19.0719848    1[6-(1,6,7)]
   483    16.64620529    16.64620529    16.64620529    1[6-(1,6,7)]
   484    17.69811373    17.69811373    17.69811373    1[6-(1,6,7)]
   485     6.15907138     6.15907138     6.15907138    1[6-(1,6,7)]
   486     5.59379348     5.59379348     5.59379348    1[6-(1,6,7)]
   487      4.2027183      4.2027183      4.2027183    1[6-(1,6,6)]
   488     5.34556275     5.34556275     5.34556275    1[6-(1,6,6)]
   489     4.04542358     4.04542358     4.04542358    1[6-(1,6,7)]
   490     3.79227739     3.79227739     3.79227739    1[6-(1,6,7)]
   491     4.56400461     4.56400461     4.56400461    1[6-(1,6,7)]
   492     4.68689111     4.68689111     4.68689111    1[6-(1,6,7)]
   493     6.21559917     6.21559917     6.21559917    1[6-(1,6,7)]
   494       6.881644       6.881644       6.881644    1[6-(1,6,7)]
   495     8.57993543     8.57993543     8.57993543    1[6-(1,6,7)]
   496     8.97317223     8.97317223     8.97317223    1[6-(1,6,7)]
   497     9.11326284     9.11326284     9.11326284    1[6-(1,6,6)]
   498     10.3470433     10.3470433     10.3470433    1[6-(1,6,6)]
   499    10.59035857    10.59035857    10.59035857    1[6-(1,6,7)]
   500    10.32492373    10.32492373    10.32492373    1[6-(1,6,7)]
   501     9.65396344     9.65396344     9.65396344    1[6-(1,6,7)]
   502     9.93414466     9.93414466     9.93414466    1[6-(1,6,7)]
   503     7.47641466     7.47641466     7.47641466    1[6-(1,6,7)]
   504     8.20636047     8.20636047     8.20636047    1[6-(1,6,7)]
   505     6.50806904     6.50806904     6.50806904    1[6-(1,6,7)]
   506     5.18826803     5.18826803     5.18826803    1[6-(1,6,7)]
   507     4.88105178     4.88105178     4.88105178    1[6-(1,6,6)]
   508     5.58887802     5.58887802     5.58887802    1[6-(1,6,6)]
   509     3.31302004     3.31302004     3.31302004    1[6-(1,6,7)]
   510     3.18030262     3.18030262     3.18030262    1[6-(1,6,7)]
   511     1.93914897     1.93914897     1.93914897    1[6-(1,6,7)]
   512     2.21441473     2.21441473     2.21441473    1[6-(1,6,7)]
   513     3.38920967     3.38920967     3.38920967    1[6-(1,6,7)]
   514     1.95143762     1.95143762     1.95143762    1[6-(1,6,7)]
   515     4.51485001     4.51485001     4.51485001    1[6-(1,6,7)]
   516     3.17292943     3.17292943     3.17292943    1[6-(1,6,7)]
   517     4.02576174     4.02576174     4.02576174    1[6-(1,6,6)]
   518     4.79503123     4.79503123     4.79503123    1[6-(1,6,6)]
   519     6.51052677     6.51052677     6.51052677    1[6-(1,6,7)]
   520      6.2180569      6.2180569      6.2180569    1[6-(1,6,7)]
   521     7.53540018     7.53540018     7.53540018    1[6-(1,6,7)]
   522     7.83524324     7.83524324     7.83524324    1[6-(1,6,7)]
   523     7.82541232     7.82541232     7.82541232    1[6-(1,6,7)]
   524     6.46137217     6.46137217     6.46137217    1[6-(1,6,7)]
   525    18.62713567    18.62713567    18.62713567    1[6-(1,6,7)]
   526    18.26339163    18.26339163    18.26339163    1[6-(1,6,7)]
   527    16.01702641    16.01702641    16.01702641    1[6-(1,6,6)]
   528     16.6142548     16.6142548     16.6142548    1[6-(1,6,6)]
   529    15.30182698    15.30182698    15.30182698    1[6-(1,6,7)]
   530    16.74942995    16.74942995    16.74942995    1[6-(1,6,7)]
   531     14.3285659     14.3285659     14.3285659    1[6-(1,6,7)]
   532    15.77616887    15.77616887    15.77616887    1[6-(1,6,7)]
   533    14.82256963    14.82256963    14.82256963    1[6-(1,6,7)]
   534    14.51289565    14.51289565    14.51289565    1[6-(1,6,7)]
   535    16.03177279    16.03177279    16.03177279    1[6-(1,6,7)]
   536    16.36110861    16.36110861    16.36110861    1[6-(1,6,7)]
   537    17.99549906    17.99549906    17.99549906    1[6-(1,6,6)]
   538    18.59764291    18.59764291    18.59764291    1[6-(1,6,6)]
   539    19.42589792    19.42589792    19.42589792    1[6-(1,6,7)]
   540    18.02007636    18.02007636    18.02007636    1[6-(1,6,7)]
   541    19.06461161    19.06461161    19.06461161    1[6-(1,6,7)]
   542    20.49009501    20.49009501    20.49009501    1[6-(1,6,7)]
   543    20.04770361    20.04770361    20.04770361    1[6-(1,6,7)]
   544    19.77981104    19.77981104    19.77981104    1[6-(1,6,7)]
   545    24.19880958    24.19880958    24.19880958    1[6-(1,6,8)]
   546    23.03876102    23.03876102    23.03876102    1[6-(1,6,8)]
   547    24.19143639    24.19143639    24.19143639    1[6-(1,6,8)]
   548    22.94290955    22.94290955    22.94290955    1[6-(1,6,8)]
   549     0.12780196     0.12780196     0.12780196    1[6-(1,6,8)]
   550      1.3763288      1.3763288      1.3763288    1[6-(1,6,8)]
   551     0.25806165     0.25806165     0.25806165    1[6-(1,6,8)]
   552     1.41319475     1.41319475     1.41319475    1[6-(1,6,8)]
   553    21.25444904    21.25444904    21.25444904    1[6-(6,6)]
   554    19.70853687    19.70853687    19.70853687    1[6-(6,6)]
   555    20.38932808    20.38932808    20.38932808    1[6-(6,6)]
   556    22.06058448    22.06058448    22.06058448    1[6-(6,6)]
   557    21.99914123    21.99914123    21.99914123    1[6-(6,6)]
   558    21.06520383    21.06520383    21.06520383    1[6-(6,6)]
   559     22.0458381     22.0458381     22.0458381    1[6-(6,6)]
   560    22.88638176    22.88638176    22.88638176    1[6-(6,6)]
   561     1.51641941     1.51641941     1.51641941    1[6-(6,6)]
   562     2.32255485     2.32255485     2.32255485    1[6-(6,6)]
   563     3.45065292     3.45065292     3.45065292    1[6-(6,6)]
   564     2.48722276     2.48722276     2.48722276    1[6-(6,6)]
   565     2.92715643     2.92715643     2.92715643    1[6-(6,6)]
   566     4.64756743     4.64756743     4.64756743    1[6-(6,6)]
   567     3.97169168     3.97169168     3.97169168    1[6-(6,6)]
   568     2.35204761     2.35204761     2.35204761    1[6-(6,6)]
   569    10.56086581    10.56086581    10.56086581    1[6-(1,6,8)]
   570     10.7648574     10.7648574     10.7648574    1[6-(1,6,8)]
   571    13.85422401    13.85422401    13.85422401    1[6-(1,6,8)]
   572    13.54946549    13.54946549    13.54946549    1[6-(1,6,8)]
   573    13.51997273    13.51997273    13.51997273    1[6-(1,6,8)]
   574    12.45086018    12.45086018    12.45086018    1[6-(1,6,8)]
   575    10.85579341    10.85579341    10.85579341    1[6-(1,6,8)]
   576    11.92244823    11.92244823    11.92244823    1[6-(1,6,8)]
   577     9.53107694     9.53107694     9.53107694    1[6-(6,6)]
   578     8.66104052     8.66104052     8.66104052    1[6-(6,6)]
   579    11.88066682    11.88066682    11.88066682    1[6-(6,6)]
   580    12.88342066    12.88342066    12.88342066    1[6-(6,6)]
   581     11.9691451     11.9691451     11.9691451    1[6-(6,6)]
   582    12.93749072    12.93749072    12.93749072    1[6-(6,6)]
   583    15.85973169    15.85973169    15.85973169    1[6-(6,6)]
   584    14.69476767    14.69476767    14.69476767    1[6-(6,6)]
   585    15.45420624    15.45420624    15.45420624    1[6-(6,6)]
   586    17.04927301    17.04927301    17.04927301    1[6-(6,6)]
   587    15.94083678    15.94083678    15.94083678    1[6-(6,6)]
   588    14.44162148    14.44162148    14.44162148    1[6-(6,6)]
   589     8.84537027     8.84537027     8.84537027    1[6-(6,6)]
   590     7.40022503     7.40022503     7.40022503    1[6-(6,6)]
   591     8.46442212     8.46442212     8.46442212    1[6-(6,6)]
   592    10.07177754    10.07177754    10.07177754    1[6-(6,6)]
   593    16.48153738    16.48153738    16.48153738    1[6-(1,6,7)]
   594     16.1718634     16.1718634     16.1718634    1[6-(1,6,7)]
   595    18.46738322    18.46738322    18.46738322    1[6-(1,6,6)]
   596    18.82129634    18.82129634    18.82129634    1[6-(1,6,6)]
   597    19.81176153    19.81176153    19.81176153    1[6-(1,6,7)]
   598    18.40348224    18.40348224    18.40348224    1[6-(1,6,7)]
   599    20.59331967    20.59331967    20.59331967    1[6-(1,6,7)]
   600    19.22436406    19.22436406    19.22436406    1[6-(1,6,7)]
   601    20.05016134    20.05016134    20.05016134    1[6-(1,6,7)]
   602    19.84371202    19.84371202    19.84371202    1[6-(1,6,7)]
   603    18.19211746    18.19211746    18.19211746    1[6-(1,6,7)]
   604    18.33958126    18.33958126    18.33958126    1[6-(1,6,7)]
   605    16.35127769    16.35127769    16.35127769    1[6-(1,6,6)]
   606    15.98261819    15.98261819    15.98261819    1[6-(1,6,6)]
   607    14.84714693    14.84714693    14.84714693    1[6-(1,6,7)]
   608    16.23084892    16.23084892    16.23084892    1[6-(1,6,7)]
   609    15.46157943    15.46157943    15.46157943    1[6-(1,6,7)]
   610    14.08770836    14.08770836    14.08770836    1[6-(1,6,7)]
   611    14.67019037    14.67019037    14.67019037    1[6-(1,6,7)]
   612    14.92333656    14.92333656    14.92333656    1[6-(1,6,7)]
   613     6.50806904     6.50806904     6.50806904    1[6-(1,6,7)]
   614     5.18089484     5.18089484     5.18089484    1[6-(1,6,7)]
   615      6.2426342      6.2426342      6.2426342    1[6-(1,6,6)]
   616     6.85952443     6.85952443     6.85952443    1[6-(1,6,6)]
   617     8.51603445     8.51603445     8.51603445    1[6-(1,6,7)]
   618     8.69790647     8.69790647     8.69790647    1[6-(1,6,7)]
   619     9.72769534     9.72769534     9.72769534    1[6-(1,6,7)]
   620    10.02262294    10.02262294    10.02262294    1[6-(1,6,7)]
   621     8.53815402     8.53815402     8.53815402    1[6-(1,6,7)]
   622    10.01770748    10.01770748    10.01770748    1[6-(1,6,7)]
   623     7.81803913     7.81803913     7.81803913    1[6-(1,6,7)]
   624     9.15504425     9.15504425     9.15504425    1[6-(1,6,7)]
   625     7.38056319     7.38056319     7.38056319    1[6-(1,6,6)]
   626     8.20144501     8.20144501     8.20144501    1[6-(1,6,6)]
   627     5.65523673     5.65523673     5.65523673    1[6-(1,6,7)]
   628     6.05093126     6.05093126     6.05093126    1[6-(1,6,7)]
   629     4.28873885     4.28873885     4.28873885    1[6-(1,6,7)]
   630     4.78765804     4.78765804     4.78765804    1[6-(1,6,7)]
   631     4.43128719     4.43128719     4.43128719    1[6-(1,6,7)]
   632     5.92804476     5.92804476     5.92804476    1[6-(1,6,7)]
   633     2.25373841     2.25373841     2.25373841    1[6-(1,6,7)]
   634     1.87770572     1.87770572     1.87770572    1[6-(1,6,7)]
   635     3.39412513     3.39412513     3.39412513    1[6-(1,6,6)]
   636      2.0890705      2.0890705      2.0890705    1[6-(1,6,6)]
   637     3.29581593     3.29581593     3.29581593    1[6-(1,6,7)]
   638     3.75295371     3.75295371     3.75295371    1[6-(1,6,7)]
   639     6.35077432     6.35077432     6.35077432    1[6-(1,6,7)]
   640     5.49548428     5.49548428     5.49548428    1[6-(1,6,7)]
   641     7.83524324     7.83524324     7.83524324    1[6-(1,6,7)]
   642     7.61158981     7.61158981     7.61158981    1[6-(1,6,7)]
   643     8.56027359     8.56027359     8.56027359    1[6-(1,6,7)]
   644     8.44230255     8.44230255     8.44230255    1[6-(1,6,7)]
   645     8.17686771     8.17686771     8.17686771    1[6-(1,6,6)]
   646     6.97503774     6.97503774     6.97503774    1[6-(1,6,6)]
   647     6.91850995     6.91850995     6.91850995    1[6-(1,6,7)]
   648     6.33848567     6.33848567     6.33848567    1[6-(1,6,7)]
   649     4.93757957     4.93757957     4.93757957    1[6-(1,6,7)]
   650     4.17322554     4.17322554     4.17322554    1[6-(1,6,7)]
   651     2.65926386     2.65926386     2.65926386    1[6-(1,6,7)]
   652     2.80426993     2.80426993     2.80426993    1[6-(1,6,7)]
   653    14.52026884    14.52026884    14.52026884    1[6-(1,6,7)]
   654     14.4022978     14.4022978     14.4022978    1[6-(1,6,7)]
   655    14.98232208    14.98232208    14.98232208    1[6-(6,6)]
   656    16.33407358    16.33407358    16.33407358    1[6-(1,6,7)]
   657     15.8032039     15.8032039     15.8032039    1[6-(1,6,7)]
   658    17.74726833    17.74726833    17.74726833    1[6-(1,6,7)]
   659    18.68366346    18.68366346    18.68366346    1[6-(1,6,7)]
   660    20.19516741    20.19516741    20.19516741    1[6-(1,6,7)]
   661    19.67412865    19.67412865    19.67412865    1[6-(1,6,7)]
   662    20.69654433    20.69654433    20.69654433    1[6-(1,6,7)]
   663    20.45568679    20.45568679    20.45568679    1[6-(1,6,7)]
   664    18.86307775    18.86307775    18.86307775    1[6-(1,6,6)]
   665    20.20745606    20.20745606    20.20745606    1[6-(1,6,6)]
   666    19.38411651    19.38411651    19.38411651    1[6-(1,6,7)]
   667    18.63205113    18.63205113    18.63205113    1[6-(1,6,7)]
   668    16.51103014    16.51103014    16.51103014    1[6-(1,6,7)]
   669    17.53344582    17.53344582    17.53344582    1[6-(1,6,7)]
   670    15.53776906    15.53776906    15.53776906    1[6-(1,6,7)]
   671     15.1150395     15.1150395     15.1150395    1[6-(1,6,7)]
   672    12.66714042    12.66714042    12.66714042    1[6-(1,6,8)]
   673    13.82718898    13.82718898    13.82718898    1[6-(1,6,8)]
   674    12.67451361    12.67451361    12.67451361    1[6-(1,6,8)]
   675    13.92304045    13.92304045    13.92304045    1[6-(1,6,8)]
   676    12.16084804    12.16084804    12.16084804    1[6-(1,6,8)]
   677     10.9123212     10.9123212     10.9123212    1[6-(1,6,8)]
   678    12.03058835    12.03058835    12.03058835    1[6-(1,6,8)]
   679    10.87545525    10.87545525    10.87545525    1[6-(1,6,8)]
   680    15.61150096    15.61150096    15.61150096    1[6-(6,6)]
   681    17.15741313    17.15741313    17.15741313    1[6-(6,6)]
   682    16.47662192    16.47662192    16.47662192    1[6-(6,6)]
   683    14.80536552    14.80536552    14.80536552    1[6-(6,6)]
   684    14.86680877    14.86680877    14.86680877    1[6-(6,6)]
   685    15.80074617    15.80074617    15.80074617    1[6-(6,6)]
   686     14.8201119     14.8201119     14.8201119    1[6-(6,6)]
   687    13.97956824    13.97956824    13.97956824    1[6-(6,6)]
   688    10.77223059    10.77223059    10.77223059    1[6-(6,6)]
   689     9.96609515     9.96609515     9.96609515    1[6-(6,6)]
   690     8.83799708     8.83799708     8.83799708    1[6-(6,6)]
   691     9.80142724     9.80142724     9.80142724    1[6-(6,6)]
   692     9.36149357     9.36149357     9.36149357    1[6-(6,6)]
   693     7.64108257     7.64108257     7.64108257    1[6-(6,6)]
   694     8.31695832     8.31695832     8.31695832    1[6-(6,6)]
   695     9.93660239     9.93660239     9.93660239    1[6-(6,6)]
   696     1.72778419     1.72778419     1.72778419    1[6-(1,6,8)]
   697      1.5237926      1.5237926      1.5237926    1[6-(1,6,8)]
   698    23.01172599    23.01172599    23.01172599    1[6-(1,6,8)]
   699    23.31648451    23.31648451    23.31648451    1[6-(1,6,8)]
   700    23.34597727    23.34597727    23.34597727    1[6-(1,6,8)]
   701    24.41508982    24.41508982    24.41508982    1[6-(1,6,8)]
   702     1.43285659     1.43285659     1.43285659    1[6-(1,6,8)]
   703     0.36620177     0.36620177     0.36620177    1[6-(1,6,8)]
   704     2.75757306     2.75757306     2.75757306    1[6-(6,6)]
   705     3.62760948     3.62760948     3.62760948    1[6-(6,6)]
   706     0.40798318     0.40798318     0.40798318    1[6-(6,6)]
   707    23.98252934    23.98252934    23.98252934    1[6-(6,6)]
   708      0.3195049      0.3195049      0.3195049    1[6-(6,6)]
   709    23.92845928    23.92845928    23.92845928    1[6-(6,6)]
   710    21.00621831    21.00621831    21.00621831    1[6-(6,6)]
   711    22.17118233    22.17118233    22.17118233    1[6-(6,6)]
   712    21.41174376    21.41174376    21.41174376    1[6-(6,6)]
   713    19.81667699    19.81667699    19.81667699    1[6-(6,6)]
   714    20.92511322    20.92511322    20.92511322    1[6-(6,6)]
   715    22.42432852    22.42432852    22.42432852    1[6-(6,6)]
   716     3.44327973     3.44327973     3.44327973    1[6-(6,6)]
   717     4.88842497     4.88842497     4.88842497    1[6-(6,6)]
   718     3.82422788     3.82422788     3.82422788    1[6-(6,6)]
   719     2.21687246     2.21687246     2.21687246    1[6-(6,6)]
   720    20.38441262    20.38441262    20.38441262    1[6-(1,6,7)]
   721     20.6940866     20.6940866     20.6940866    1[6-(1,6,7)]
   722    18.39856678    18.39856678    18.39856678    1[6-(1,6,6)]
   723    18.04465366    18.04465366    18.04465366    1[6-(1,6,6)]
   724    17.05418847    17.05418847    17.05418847    1[6-(1,6,7)]
   725    18.46246776    18.46246776    18.46246776    1[6-(1,6,7)]
   726    16.27263033    16.27263033    16.27263033    1[6-(1,6,7)]
   727    17.64158594    17.64158594    17.64158594    1[6-(1,6,7)]
   728    16.81578866    16.81578866    16.81578866    1[6-(1,6,7)]
   729    17.02223798    17.02223798    17.02223798    1[6-(1,6,7)]
   730    18.67383254    18.67383254    18.67383254    1[6-(1,6,7)]
   731    18.52636874    18.52636874    18.52636874    1[6-(1,6,7)]
   732    20.51467231    20.51467231    20.51467231    1[6-(1,6,6)]
   733    20.88333181    20.88333181    20.88333181    1[6-(1,6,6)]
   734    22.01880307    22.01880307    22.01880307    1[6-(1,6,7)]
   735    20.63510108    20.63510108    20.63510108    1[6-(1,6,7)]
   736    21.40437057    21.40437057    21.40437057    1[6-(1,6,7)]
   737    22.77824164    22.77824164    22.77824164    1[6-(1,6,7)]
   738    22.19575963    22.19575963    22.19575963    1[6-(1,6,7)]
   739    21.94261344    21.94261344    21.94261344    1[6-(1,6,7)]
   740     5.78058096     5.78058096     5.78058096    1[6-(1,6,7)]
   741     7.10775516     7.10775516     7.10775516    1[6-(1,6,7)]
   742      6.0460158      6.0460158      6.0460158    1[6-(1,6,6)]
   743     5.42912557     5.42912557     5.42912557    1[6-(1,6,6)]
   744     3.77261555     3.77261555     3.77261555    1[6-(1,6,7)]
   745     3.59074353     3.59074353     3.59074353    1[6-(1,6,7)]
   746     2.56095466     2.56095466     2.56095466    1[6-(1,6,7)]
   747     2.26602706     2.26602706     2.26602706    1[6-(1,6,7)]
   748     3.75049598     3.75049598     3.75049598    1[6-(1,6,7)]
   749     2.27094252     2.27094252     2.27094252    1[6-(1,6,7)]
   750     4.47061087     4.47061087     4.47061087    1[6-(1,6,7)]
   751     3.13360575     3.13360575     3.13360575    1[6-(1,6,7)]
   752     4.90808681     4.90808681     4.90808681    1[6-(1,6,6)]
   753     4.08720499     4.08720499     4.08720499    1[6-(1,6,6)]
   754     6.63341327     6.63341327     6.63341327    1[6-(1,6,7)]
   755     6.23771874     6.23771874     6.23771874    1[6-(1,6,7)]
   756     7.99991115     7.99991115     7.99991115    1[6-(1,6,7)]
   757     7.50099196     7.50099196     7.50099196    1[6-(1,6,7)]
   758     7.85736281     7.85736281     7.85736281    1[6-(1,6,7)]
   759     6.36060524     6.36060524     6.36060524    1[6-(1,6,7)]
   760    10.03491159    10.03491159    10.03491159    1[6-(1,6,7)]
   761    10.41094428    10.41094428    10.41094428    1[6-(1,6,7)]
   762     8.89452487     8.89452487     8.89452487    1[6-(1,6,6)]
   763     10.1995795     10.1995795     10.1995795    1[6-(1,6,6)]
   764     8.99283407     8.99283407     8.99283407    1[6-(1,6,7)]
   765     8.53569629     8.53569629     8.53569629    1[6-(1,6,7)]
   766     5.93787568     5.93787568     5.93787568    1[6-(1,6,7)]
   767     6.79316572     6.79316572     6.79316572    1[6-(1,6,7)]
   768     4.45340676     4.45340676     4.45340676    1[6-(1,6,7)]
   769     4.67706019     4.67706019     4.67706019    1[6-(1,6,7)]
   770     3.72837641     3.72837641     3.72837641    1[6-(1,6,7)]
   771     3.84634745     3.84634745     3.84634745    1[6-(1,6,7)]
   772     4.11178229     4.11178229     4.11178229    1[6-(1,6,6)]
   773     5.31361226     5.31361226     5.31361226    1[6-(1,6,6)]
   774     5.37014005     5.37014005     5.37014005    1[6-(1,6,7)]
   775     5.95016433     5.95016433     5.95016433    1[6-(1,6,7)]
   776     7.35107043     7.35107043     7.35107043    1[6-(1,6,7)]
   777     8.11542446     8.11542446     8.11542446    1[6-(1,6,7)]
   778     9.62938614     9.62938614     9.62938614    1[6-(1,6,7)]
   779     9.48438007     9.48438007     9.48438007    1[6-(1,6,7)]
   780    22.34568116    22.34568116    22.34568116    1[6-(1,6,7)]
   781     22.4636522     22.4636522     22.4636522    1[6-(1,6,7)]
   782    21.88362792    21.88362792    21.88362792    1[6-(6,6)]
   783    20.53187642    20.53187642    20.53187642    1[6-(1,6,7)]
   784     21.0627461     21.0627461     21.0627461    1[6-(1,6,7)]
   785    19.11868167    19.11868167    19.11868167    1[6-(1,6,7)]
   786    18.18228654    18.18228654    18.18228654    1[6-(1,6,7)]
   787    16.67078259    16.67078259    16.67078259    1[6-(1,6,7)]
   788    17.19182135    17.19182135    17.19182135    1[6-(1,6,7)]
   789    16.16940567    16.16940567    16.16940567    1[6-(1,6,7)]
   790    16.41026321    16.41026321    16.41026321    1[6-(1,6,7)]
   791    18.00287225    18.00287225    18.00287225    1[6-(1,6,6)]
   792    16.65849394    16.65849394    16.65849394    1[6-(1,6,6)]
   793    17.48183349    17.48183349    17.48183349    1[6-(1,6,7)]
   794    18.23389887    18.23389887    18.23389887    1[6-(1,6,7)]
   795    20.35491986    20.35491986    20.35491986    1[6-(1,6,7)]
   796    19.33250418    19.33250418    19.33250418    1[6-(1,6,7)]
   797    21.32818094    21.32818094    21.32818094    1[6-(1,6,7)]
   798     21.7509105     21.7509105     21.7509105    1[6-(1,6,7)]
   799    11.91015958    11.91015958    11.91015958    1[6-(1,6,8)]
   800    10.75011102    10.75011102    10.75011102    1[6-(1,6,8)]
   801    11.90278639    11.90278639    11.90278639    1[6-(1,6,8)]
   802    10.65425955    10.65425955    10.65425955    1[6-(1,6,8)]
   803    12.41645196    12.41645196    12.41645196    1[6-(1,6,8)]
   804     13.6649788     13.6649788     13.6649788    1[6-(1,6,8)]
   805    12.54671165    12.54671165    12.54671165    1[6-(1,6,8)]
   806    13.70184475    13.70184475    13.70184475    1[6-(1,6,8)]
   807     8.96579904     8.96579904     8.96579904    1[6-(6,6)]
   808     7.41988687     7.41988687     7.41988687    1[6-(6,6)]
   809     8.10067808     8.10067808     8.10067808    1[6-(6,6)]
   810     9.77193448     9.77193448     9.77193448    1[6-(6,6)]
   811     9.71049123     9.71049123     9.71049123    1[6-(6,6)]
   812     8.77655383     8.77655383     8.77655383    1[6-(6,6)]
   813      9.7571881      9.7571881      9.7571881    1[6-(6,6)]
   814    10.59773176    10.59773176    10.59773176    1[6-(6,6)]
   815    13.80506941    13.80506941    13.80506941    1[6-(6,6)]
   816    14.61120485    14.61120485    14.61120485    1[6-(6,6)]
   817    15.73930292    15.73930292    15.73930292    1[6-(6,6)]
   818    14.77587276    14.77587276    14.77587276    1[6-(6,6)]
   819    15.21580643    15.21580643    15.21580643    1[6-(6,6)]
   820    16.93621743    16.93621743    16.93621743    1[6-(6,6)]
   821    16.26034168    16.26034168    16.26034168    1[6-(6,6)]
   822    14.64069761    14.64069761    14.64069761    1[6-(6,6)]
   823    22.84951581    22.84951581    22.84951581    1[6-(1,6,8)]
   824     23.0535074     23.0535074     23.0535074    1[6-(1,6,8)]
   825     1.56557401     1.56557401     1.56557401    1[6-(1,6,8)]
   826     1.26081549     1.26081549     1.26081549    1[6-(1,6,8)]
   827     1.23132273     1.23132273     1.23132273    1[6-(1,6,8)]
   828     0.16221018     0.16221018     0.16221018    1[6-(1,6,8)]
   829    23.14444341    23.14444341    23.14444341    1[6-(1,6,8)]
   830    24.21109823    24.21109823    24.21109823    1[6-(1,6,8)]
   831    21.81972694    21.81972694    21.81972694    1[6-(6,6)]
   832    20.94969052    20.94969052    20.94969052    1[6-(6,6)]
   833    24.16931682    24.16931682    24.16931682    1[6-(6,6)]
   834     0.59477066     0.59477066     0.59477066    1[6-(6,6)]
   835     24.2577951     24.2577951     24.2577951    1[6-(6,6)]
   836     0.64884072     0.64884072     0.64884072    1[6-(6,6)]
   837     3.57108169     3.57108169     3.57108169    1[6-(6,6)]
   838     2.40611767     2.40611767     2.40611767    1[6-(6,6)]
   839     3.16555624     3.16555624     3.16555624    1[6-(6,6)]
   840     4.76062301     4.76062301     4.76062301    1[6-(6,6)]
   841     3.65218678     3.65218678     3.65218678    1[6-(6,6)]
   842     2.15297148     2.15297148     2.15297148    1[6-(6,6)]
   843    21.13402027    21.13402027    21.13402027    1[6-(6,6)]
   844    19.68887503    19.68887503    19.68887503    1[6-(6,6)]
   845    20.75307212    20.75307212    20.75307212    1[6-(6,6)]
   846    22.36042754    22.36042754    22.36042754    1[6-(6,6)]
   847     4.19288738     4.19288738     4.19288738    1[6-(1,6,7)]
   848      3.8832134      3.8832134      3.8832134    1[6-(1,6,7)]
   849     6.17873322     6.17873322     6.17873322    1[6-(1,6,6)]
   850     6.53264634     6.53264634     6.53264634    1[6-(1,6,6)]
   851     7.52311153     7.52311153     7.52311153    1[6-(1,6,7)]
   852     6.11483224     6.11483224     6.11483224    1[6-(1,6,7)]
   853     8.30466967     8.30466967     8.30466967    1[6-(1,6,7)]
   854     6.93571406     6.93571406     6.93571406    1[6-(1,6,7)]
   855     7.76151134     7.76151134     7.76151134    1[6-(1,6,7)]
   856     7.55506202     7.55506202     7.55506202    1[6-(1,6,7)]
   857     5.90346746     5.90346746     5.90346746    1[6-(1,6,7)]
   858     6.05093126     6.05093126     6.05093126    1[6-(1,6,7)]
   859     4.06262769     4.06262769     4.06262769    1[6-(1,6,6)]
   860     3.69396819     3.69396819     3.69396819    1[6-(1,6,6)]
   861     2.55849693     2.55849693     2.55849693    1[6-(1,6,7)]
   862     3.94219892     3.94219892     3.94219892    1[6-(1,6,7)]
   863     3.17292943     3.17292943     3.17292943    1[6-(1,6,7)]
   864     1.79905836     1.79905836     1.79905836    1[6-(1,6,7)]
   865     2.38154037     2.38154037     2.38154037    1[6-(1,6,7)]
   866     2.63468656     2.63468656     2.63468656    1[6-(1,6,7)]
   867    18.79671904    18.79671904    18.79671904    1[6-(1,6,7)]
   868    17.46954484    17.46954484    17.46954484    1[6-(1,6,7)]
   869     18.5312842     18.5312842     18.5312842    1[6-(1,6,6)]
   870    19.14817443    19.14817443    19.14817443    1[6-(1,6,6)]
   871    20.80468445    20.80468445    20.80468445    1[6-(1,6,7)]
   872    20.98655647    20.98655647    20.98655647    1[6-(1,6,7)]
   873    22.01634534    22.01634534    22.01634534    1[6-(1,6,7)]
   874    22.31127294    22.31127294    22.31127294    1[6-(1,6,7)]
   875    20.82680402    20.82680402    20.82680402    1[6-(1,6,7)]
   876    22.30635748    22.30635748    22.30635748    1[6-(1,6,7)]
   877    20.10668913    20.10668913    20.10668913    1[6-(1,6,7)]
   878    21.44369425    21.44369425    21.44369425    1[6-(1,6,7)]
   879    19.66921319    19.66921319    19.66921319    1[6-(1,6,6)]
   880    20.49009501    20.49009501    20.49009501    1[6-(1,6,6)]
   881    17.94388673    17.94388673    17.94388673    1[6-(1,6,7)]
   882    18.33958126    18.33958126    18.33958126    1[6-(1,6,7)]
   883    16.57738885    16.57738885    16.57738885    1[6-(1,6,7)]
   884    17.07630804    17.07630804    17.07630804    1[6-(1,6,7)]
   885    16.71993719    16.71993719    16.71993719    1[6-(1,6,7)]
   886    18.21669476    18.21669476    18.21669476    1[6-(1,6,7)]
   887    14.54238841    14.54238841    14.54238841    1[6-(1,6,7)]
   888    14.16635572    14.16635572    14.16635572    1[6-(1,6,7)]
   889    15.68277513    15.68277513    15.68277513    1[6-(1,6,6)]
   890     14.3777205     14.3777205     14.3777205    1[6-(1,6,6)]
   891    15.58446593    15.58446593    15.58446593    1[6-(1,6,7)]
   892    16.04160371    16.04160371    16.04160371    1[6-(1,6,7)]
   893    18.63942432    18.63942432    18.63942432    1[6-(1,6,7)]
   894    17.78413428    17.78413428    17.78413428    1[6-(1,6,7)]
   895    20.12389324    20.12389324    20.12389324    1[6-(1,6,7)]
   896    19.90023981    19.90023981    19.90023981    1[6-(1,6,7)]
   897    20.84892359    20.84892359    20.84892359    1[6-(1,6,7)]
   898    20.73095255    20.73095255    20.73095255    1[6-(1,6,7)]
   899    20.46551771    20.46551771    20.46551771    1[6-(1,6,6)]
   900    19.26368774    19.26368774    19.26368774    1[6-(1,6,6)]
   901    19.20715995    19.20715995    19.20715995    1[6-(1,6,7)]
   902    18.62713567    18.62713567    18.62713567    1[6-(1,6,7)]
   903    17.22622957    17.22622957    17.22622957    1[6-(1,6,7)]
   904    16.46187554    16.46187554    16.46187554    1[6-(1,6,7)]
   905    14.94791386    14.94791386    14.94791386    1[6-(1,6,7)]
   906    15.09291993    15.09291993    15.09291993    1[6-(1,6,7)]
   907     2.23161884     2.23161884     2.23161884    1[6-(1,6,7)]
   908      2.1136478      2.1136478      2.1136478    1[6-(1,6,7)]
   909     2.69367208     2.69367208     2.69367208    1[6-(6,6)]
   910     4.04542358     4.04542358     4.04542358    1[6-(1,6,7)]
   911      3.5145539      3.5145539      3.5145539    1[6-(1,6,7)]
   912     5.45861833     5.45861833     5.45861833    1[6-(1,6,7)]
   913     6.39501346     6.39501346     6.39501346    1[6-(1,6,7)]
   914     7.90651741     7.90651741     7.90651741    1[6-(1,6,7)]
   915     7.38547865     7.38547865     7.38547865    1[6-(1,6,7)]
   916     8.40789433     8.40789433     8.40789433    1[6-(1,6,7)]
   917     8.16703679     8.16703679     8.16703679    1[6-(1,6,7)]
   918     6.57442775     6.57442775     6.57442775    1[6-(1,6,6)]
   919     7.91880606     7.91880606     7.91880606    1[6-(1,6,6)]
   920     7.09546651     7.09546651     7.09546651    1[6-(1,6,7)]
   921     6.34340113     6.34340113     6.34340113    1[6-(1,6,7)]
   922     4.22238014     4.22238014     4.22238014    1[6-(1,6,7)]
   923     5.24479582     5.24479582     5.24479582    1[6-(1,6,7)]
   924     3.24911906     3.24911906     3.24911906    1[6-(1,6,7)]
   925      2.8263895      2.8263895      2.8263895    1[6-(1,6,7)]
   926     0.37849042     0.37849042     0.37849042    1[6-(1,6,8)]
   927     1.53853898     1.53853898     1.53853898    1[6-(1,6,8)]
   928     0.38586361     0.38586361     0.38586361    1[6-(1,6,8)]
   929     1.63439045     1.63439045     1.63439045    1[6-(1,6,8)]
   930    24.44949804    24.44949804    24.44949804    1[6-(1,6,8)]
   931     23.2009712     23.2009712     23.2009712    1[6-(1,6,8)]
   932    24.31923835    24.31923835    24.31923835    1[6-(1,6,8)]
   933    23.16410525    23.16410525    23.16410525    1[6-(1,6,8)]
   934     3.32285096     3.32285096     3.32285096    1[6-(6,6)]
   935     4.86876313     4.86876313     4.86876313    1[6-(6,6)]
   936     4.18797192     4.18797192     4.18797192    1[6-(6,6)]
   937     2.51671552     2.51671552     2.51671552    1[6-(6,6)]
   938     2.57815877     2.57815877     2.57815877    1[6-(6,6)]
   939     3.51209617     3.51209617     3.51209617    1[6-(6,6)]
   940      2.5314619      2.5314619      2.5314619    1[6-(6,6)]
   941     1.69091824     1.69091824     1.69091824    1[6-(6,6)]
   942    23.06088059    23.06088059    23.06088059    1[6-(6,6)]
   943    22.25474515    22.25474515    22.25474515    1[6-(6,6)]
   944    21.12664708    21.12664708    21.12664708    1[6-(6,6)]
   945    22.09007724    22.09007724    22.09007724    1[6-(6,6)]
   946    21.65014357    21.65014357    21.65014357    1[6-(6,6)]
   947    19.92973257    19.92973257    19.92973257    1[6-(6,6)]
   948    20.60560832    20.60560832    20.60560832    1[6-(6,6)]
   949    22.22525239    22.22525239    22.22525239    1[6-(6,6)]
   950    14.01643419    14.01643419    14.01643419    1[6-(1,6,8)]
   951     13.8124426     13.8124426     13.8124426    1[6-(1,6,8)]
   952    10.72307599    10.72307599    10.72307599    1[6-(1,6,8)]
   953    11.02783451    11.02783451    11.02783451    1[6-(1,6,8)]
   954    11.05732727    11.05732727    11.05732727    1[6-(1,6,8)]
   955    12.12643982    12.12643982    12.12643982    1[6-(1,6,8)]
   956    13.72150659    13.72150659    13.72150659    1[6-(1,6,8)]
   957    12.65485177    12.65485177    12.65485177    1[6-(1,6,8)]
   958    15.04622306    15.04622306    15.04622306    1[6-(6,6)]
   959    15.91625948    15.91625948    15.91625948    1[6-(6,6)]
   960    12.69663318    12.69663318    12.69663318    1[6-(6,6)]
   961    11.69387934    11.69387934    11.69387934    1[6-(6,6)]
   962     12.6081549     12.6081549     12.6081549    1[6-(6,6)]
   963    11.63980928    11.63980928    11.63980928    1[6-(6,6)]
   964     8.71756831     8.71756831     8.71756831    1[6-(6,6)]
   965     9.88253233     9.88253233     9.88253233    1[6-(6,6)]
   966     9.12309376     9.12309376     9.12309376    1[6-(6,6)]
   967     7.52802699     7.52802699     7.52802699    1[6-(6,6)]
   968     8.63646322     8.63646322     8.63646322    1[6-(6,6)]
   969    10.13567852    10.13567852    10.13567852    1[6-(6,6)]
   970    15.73192973    15.73192973    15.73192973    1[6-(6,6)]
   971    17.17707497    17.17707497    17.17707497    1[6-(6,6)]
   972    16.11287788    16.11287788    16.11287788    1[6-(6,6)]
   973    14.50552246    14.50552246    14.50552246    1[6-(6,6)]
   974     8.09576262     8.09576262     8.09576262    1[6-(1,6,7)]
   975      8.4054366      8.4054366      8.4054366    1[6-(1,6,7)]
   976     6.10991678     6.10991678     6.10991678    1[6-(1,6,6)]
   977     5.75600366     5.75600366     5.75600366    1[6-(1,6,6)]
   978     4.76553847     4.76553847     4.76553847    1[6-(1,6,7)]
   979     6.17381776     6.17381776     6.17381776    1[6-(1,6,7)]
   980     3.98398033     3.98398033     3.98398033    1[6-(1,6,7)]
   981     5.35293594     5.35293594     5.35293594    1[6-(1,6,7)]
   982     4.52713866     4.52713866     4.52713866    1[6-(1,6,7)]
   983     4.73358798     4.73358798     4.73358798    1[6-(1,6,7)]
   984     6.38518254     6.38518254     6.38518254    1[6-(1,6,7)]
   985     6.23771874     6.23771874     6.23771874    1[6-(1,6,7)]
   986     8.22602231     8.22602231     8.22602231    1[6-(1,6,6)]
   987     8.59468181     8.59468181     8.59468181    1[6-(1,6,6)]
   988     9.73015307     9.73015307     9.73015307    1[6-(1,6,7)]
   989     8.34645108     8.34645108     8.34645108    1[6-(1,6,7)]
   990     9.11572057     9.11572057     9.11572057    1[6-(1,6,7)]
   991    10.48959164    10.48959164    10.48959164    1[6-(1,6,7)]
   992     9.90710963     9.90710963     9.90710963    1[6-(1,6,7)]
   993     9.65396344     9.65396344     9.65396344    1[6-(1,6,7)]
   994    18.06923096    18.06923096    18.06923096    1[6-(1,6,7)]
   995    19.39640516    19.39640516    19.39640516    1[6-(1,6,7)]
   996     18.3346658     18.3346658     18.3346658    1[6-(1,6,6)]
   997    17.71777557    17.71777557    17.71777557    1[6-(1,6,6)]
   998    16.06126555    16.06126555    16.06126555    1[6-(1,6,7)]
   999    15.87939353    15.87939353    15.87939353    1[6-(1,6,7)]
  1000    14.84960466    14.84960466    14.84960466    1[6-(1,6,7)]
  1001    14.55467706    14.55467706    14.55467706    1[6-(1,6,7)]
  1002    16.03914598    16.03914598    16.03914598    1[6-(1,6,7)]
  1003    14.55959252    14.55959252    14.55959252    1[6-(1,6,7)]
  1004    16.75926087    16.75926087    16.75926087    1[6-(1,6,7)]
  1005    15.42225575    15.42225575    15.42225575    1[6-(1,6,7)]
  1006    17.19673681    17.19673681    17.19673681    1[6-(1,6,6)]
  1007    16.37585499    16.37585499    16.37585499    1[6-(1,6,6)]
  1008    18.92206327    18.92206327    18.92206327    1[6-(1,6,7)]
  1009    18.52636874    18.52636874    18.52636874    1[6-(1,6,7)]
  1010    20.28856115    20.28856115    20.28856115    1[6-(1,6,7)]
  1011    19.78964196    19.78964196    19.78964196    1[6-(1,6,7)]
  1012    20.14601281    20.14601281    20.14601281    1[6-(1,6,7)]
  1013    18.64925524    18.64925524    18.64925524    1[6-(1,6,7)]
  1014    22.32356159    22.32356159    22.32356159    1[6-(1,6,7)]
  1015    22.69959428    22.69959428    22.69959428    1[6-(1,6,7)]
  1016    21.18317487    21.18317487    21.18317487    1[6-(1,6,6)]
  1017     22.4882295     22.4882295     22.4882295    1[6-(1,6,6)]
  1018    21.28148407    21.28148407    21.28148407    1[6-(1,6,7)]
  1019    20.82434629    20.82434629    20.82434629    1[6-(1,6,7)]
  1020    18.22652568    18.22652568    18.22652568    1[6-(1,6,7)]
  1021    19.08181572    19.08181572    19.08181572    1[6-(1,6,7)]
  1022    16.74205676    16.74205676    16.74205676    1[6-(1,6,7)]
  1023    16.96571019    16.96571019    16.96571019    1[6-(1,6,7)]
  1024    16.01702641    16.01702641    16.01702641    1[6-(1,6,7)]
  1025    16.13499745    16.13499745    16.13499745    1[6-(1,6,7)]
  1026    16.40043229    16.40043229    16.40043229    1[6-(1,6,6)]
  1027    17.60226226    17.60226226    17.60226226    1[6-(1,6,6)]
  1028    17.65879005    17.65879005    17.65879005    1[6-(1,6,7)]
  1029    18.23881433    18.23881433    18.23881433    1[6-(1,6,7)]
  1030    19.63972043    19.63972043    19.63972043    1[6-(1,6,7)]
  1031    20.40407446    20.40407446    20.40407446    1[6-(1,6,7)]
  1032    21.91803614    21.91803614    21.91803614    1[6-(1,6,7)]
  1033    21.77303007    21.77303007    21.77303007    1[6-(1,6,7)]
  1034    10.05703116    10.05703116    10.05703116    1[6-(1,6,7)]
  1035     10.1750022     10.1750022     10.1750022    1[6-(1,6,7)]
  1036     9.59497792     9.59497792     9.59497792    1[6-(6,6)]
  1037     8.24322642     8.24322642     8.24322642    1[6-(1,6,7)]
  1038      8.7740961      8.7740961      8.7740961    1[6-(1,6,7)]
  1039     6.83003167     6.83003167     6.83003167    1[6-(1,6,7)]
  1040     5.89363654     5.89363654     5.89363654    1[6-(1,6,7)]
  1041     4.38213259     4.38213259     4.38213259    1[6-(1,6,7)]
  1042     4.90317135     4.90317135     4.90317135    1[6-(1,6,7)]
  1043     3.88075567     3.88075567     3.88075567    1[6-(1,6,7)]
  1044     4.12161321     4.12161321     4.12161321    1[6-(1,6,7)]
  1045     5.71422225     5.71422225     5.71422225    1[6-(1,6,6)]
  1046     4.36984394     4.36984394     4.36984394    1[6-(1,6,6)]
  1047     5.19318349     5.19318349     5.19318349    1[6-(1,6,7)]
  1048     5.94524887     5.94524887     5.94524887    1[6-(1,6,7)]
  1049     8.06626986     8.06626986     8.06626986    1[6-(1,6,7)]
  1050     7.04385418     7.04385418     7.04385418    1[6-(1,6,7)]
  1051     9.03953094     9.03953094     9.03953094    1[6-(1,6,7)]
  1052      9.4622605      9.4622605      9.4622605    1[6-(1,6,7)]
  1053    24.56992681    24.56992681    24.56992681    6[6-(1,1,8),6-(1,1,8),6-(1,1,8),6-(1,1,8)]
  1054    23.63598941    23.63598941    23.63598941    6[1-(0),1-(0),6-(6,6,6),8-(6)]
  1055     0.76435403     0.76435403     0.76435403    6[1-(0),1-(0),6-(6,6,6),8-(6)]
  1056      0.8602055      0.8602055      0.8602055    6[1-(0),1-(0),6-(6,6,6),8-(6)]
  1057    23.69005947    23.69005947    23.69005947    6[1-(0),1-(0),6-(6,6,6),8-(6)]
  1058     21.8983743     21.8983743     21.8983743    6[6-(1,6),6-(1,6),8-(6)]
  1059    21.70421363    21.70421363    21.70421363    6[1-(0),6-(1,6),6-(6,8)]
  1060    20.69654433    20.69654433    20.69654433    6[1-(0),6-(1,6),6-(6,6)]
  1061    19.97888717    19.97888717    19.97888717    6[6-(1,6),6-(1,6),6-(8,8)]
  1062    20.18779422    20.18779422    20.18779422    6[1-(0),6-(1,6),6-(6,6)]
  1063    21.16351303    21.16351303    21.16351303    6[1-(0),6-(1,6),6-(6,8)]
  1064     18.8753664     18.8753664     18.8753664    6[6-(6,6),8-(0),8-(28)]
  1065     2.55112374     2.55112374     2.55112374    6[6-(1,6),6-(1,6),8-(6)]
  1066     3.33022415     3.33022415     3.33022415    6[1-(0),6-(1,6),6-(6,8)]
  1067     4.36492848     4.36492848     4.36492848    6[1-(0),6-(1,6),6-(6,6)]
  1068     4.58120872     4.58120872     4.58120872    6[6-(1,6),6-(1,6),6-(8,8)]
  1069     3.85372064     3.85372064     3.85372064    6[1-(0),6-(1,6),6-(6,6)]
  1070     2.82884723     2.82884723     2.82884723    6[1-(0),6-(1,6),6-(6,8)]
  1071     5.70684906     5.70684906     5.70684906    6[6-(6,6),8-(0),8-(28)]
  1072     2.21933019     2.21933019     2.21933019    6[6-(1,6),6-(1,6),8-(6)]
  1073     2.59536288     2.59536288     2.59536288    6[1-(0),6-(1,6),6-(6,8)]
  1074     3.32776642     3.32776642     3.32776642    6[1-(0),6-(1,6),6-(6,6)]
  1075     3.60794764     3.60794764     3.60794764    6[6-(1,6),6-(1,6),6-(8,8)]
  1076     3.01563471     3.01563471     3.01563471    6[1-(0),6-(1,6),6-(6,6)]
  1077     2.37662491     2.37662491     2.37662491    6[1-(0),6-(1,6),6-(6,8)]
  1078      4.3010275      4.3010275      4.3010275    6[6-(6,6),8-(0),8-(28)]
  1079    22.60620054    22.60620054    22.60620054    6[6-(1,6),6-(1,6),8-(6)]
  1080    22.62586238    22.62586238    22.62586238    6[1-(0),6-(1,6),6-(6,8)]
  1081    22.01388761    22.01388761    22.01388761    6[1-(0),6-(1,6),6-(6,6)]
  1082    21.41665922    21.41665922    21.41665922    6[6-(1,6),6-(1,6),6-(8,8)]
  1083    21.53708799    21.53708799    21.53708799    6[1-(0),6-(1,6),6-(6,6)]
  1084    22.05812675    22.05812675    22.05812675    6[1-(0),6-(1,6),6-(6,8)]
  1085    20.87595862    20.87595862    20.87595862    6[6-(6,6),8-(0),8-(28)]
  1086    12.29110773    12.29110773    12.29110773    6[6-(1,1,8),6-(1,1,8),6-(1,1,8),6-(1,1,8)]
  1087    11.44073315    11.44073315    11.44073315    6[1-(0),1-(0),6-(6,6,6),8-(6)]
  1088     13.0751236     13.0751236     13.0751236    6[1-(0),1-(0),6-(6,6,6),8-(6)]
  1089    11.34488168    11.34488168    11.34488168    6[1-(0),1-(0),6-(6,6,6),8-(6)]
  1090    13.19309464    13.19309464    13.19309464    6[1-(0),1-(0),6-(6,6,6),8-(6)]
  1091     9.68099847     9.68099847     9.68099847    6[6-(1,6),6-(1,6),8-(6)]
  1092      9.5605697      9.5605697      9.5605697    6[1-(0),6-(1,6),6-(6,8)]
  1093     8.63646322     8.63646322     8.63646322    6[1-(0),6-(1,6),6-(6,6)]
  1094     7.80083502     7.80083502     7.80083502    6[6-(1,6),6-(1,6),6-(8,8)]
  1095      7.9138906      7.9138906      7.9138906    6[1-(0),6-(1,6),6-(6,6)]
  1096     8.78392702     8.78392702     8.78392702    6[1-(0),6-(1,6),6-(6,8)]
  1097     6.82020075     6.82020075     6.82020075    6[6-(6,6),8-(0),8-(28)]
  1098    15.01918803    15.01918803    15.01918803    6[6-(1,6),6-(1,6),8-(6)]
  1099     15.8032039     15.8032039     15.8032039    6[1-(0),6-(1,6),6-(6,8)]
  1100    16.88214737    16.88214737    16.88214737    6[1-(0),6-(1,6),6-(6,6)]
  1101    17.11563172    17.11563172    17.11563172    6[6-(1,6),6-(1,6),6-(8,8)]
  1102    16.23330665    16.23330665    16.23330665    6[1-(0),6-(1,6),6-(6,6)]
  1103    15.15190545    15.15190545    15.15190545    6[1-(0),6-(1,6),6-(6,8)]
  1104    18.20194838    18.20194838    18.20194838    6[6-(6,6),8-(0),8-(28)]
  1105    11.42598677    11.42598677    11.42598677    6[6-(1,6),6-(1,6),8-(6)]
  1106    10.15779809    10.15779809    10.15779809    6[1-(0),6-(1,6),6-(6,8)]
  1107     9.49666872     9.49666872     9.49666872    6[1-(0),6-(1,6),6-(6,6)]
  1108    10.18237539    10.18237539    10.18237539    6[6-(1,6),6-(1,6),6-(8,8)]
  1109     11.4530218     11.4530218     11.4530218    6[1-(0),6-(1,6),6-(6,6)]
  1110      12.042877      12.042877      12.042877    6[1-(0),6-(1,6),6-(6,8)]
  1111     9.35166265     9.35166265     9.35166265    6[6-(6,6),8-(0),8-(28)]
  1112    13.07020814    13.07020814    13.07020814    6[6-(1,6),6-(1,6),8-(6)]
  1113    12.39679012    12.39679012    12.39679012    6[1-(0),6-(1,6),6-(6,8)]
  1114    12.95469483    12.95469483    12.95469483    6[1-(0),6-(1,6),6-(6,6)]
  1115    14.32365044    14.32365044    14.32365044    6[6-(1,6),6-(1,6),6-(8,8)]
  1116    14.95282932    14.95282932    14.95282932    6[1-(0),6-(1,6),6-(6,6)]
  1117    14.38017823    14.38017823    14.38017823    6[1-(0),6-(1,6),6-(6,8)]
  1118    14.91104791    14.91104791    14.91104791    6[6-(6,6),8-(0),8-(28)]
  1119     8.14000176     8.14000176     8.14000176    6[1-(0),1-(0),6-(1,1,6),7-(6,28)]
  1120     8.17932544     8.17932544     8.17932544    6[1-(0),1-(0),6-(1,1,7),6-(1,1,7)]
  1121      7.2994581      7.2994581      7.2994581    6[1-(0),1-(0),6-(1,1,6),7-(6,28)]
  1122     5.03343104     5.03343104     5.03343104    6[1-(0),1-(0),6-(1,1,7),7-(6,28)]
  1123     4.09212045     4.09212045     4.09212045    6[1-(0),1-(0),6-(1,1,7),7-(6,28)]
  1124     3.05004293     3.05004293     3.05004293    6[1-(0),1-(0),6-(1,1,6),7-(6,28)]
  1125     2.99597287     2.99597287     2.99597287    6[1-(0),1-(0),6-(1,1,7),6-(1,1,7)]
  1126     3.95448757     3.95448757     3.95448757    6[1-(0),1-(0),6-(1,1,6),7-(6,28)]
  1127      6.0460158      6.0460158      6.0460158    6[1-(0),1-(0),6-(1,1,7),7-(6,28)]
  1128     7.11267062     7.11267062     7.11267062    6[1-(0),1-(0),6-(1,1,7),7-(6,28)]
  1129    18.60255837    18.60255837    18.60255837    6[1-(0),1-(0),6-(1,1,6),7-(6,28)]
  1130    19.59793902    19.59793902    19.59793902    6[1-(0),1-(0),6-(1,1,7),6-(1,1,7)]
  1131     20.1042314     20.1042314     20.1042314    6[1-(0),1-(0),6-(1,1,6),7-(6,28)]
  1132    19.42589792    19.42589792    19.42589792    6[1-(0),1-(0),6-(1,1,7),7-(6,28)]
  1133    18.14050513    18.14050513    18.14050513    6[1-(0),1-(0),6-(1,1,7),7-(6,28)]
  1134     15.9506677     15.9506677     15.9506677    6[1-(0),1-(0),6-(1,1,6),7-(6,28)]
  1135    15.04868079    15.04868079    15.04868079    6[1-(0),1-(0),6-(1,1,7),6-(1,1,7)]
  1136    14.65052853    14.65052853    14.65052853    6[1-(0),1-(0),6-(1,1,6),7-(6,28)]
  1137    15.29445379    15.29445379    15.29445379    6[1-(0),1-(0),6-(1,1,7),7-(6,28)]
  1138    16.57493112    16.57493112    16.57493112    6[1-(0),1-(0),6-(1,1,7),7-(6,28)]
  1139    18.81392315    18.81392315    18.81392315    6[1-(0),1-(0),6-(1,1,6),7-(6,28)]
  1140     19.5635308     19.5635308     19.5635308    6[1-(0),1-(0),6-(1,1,7),6-(1,1,7)]
  1141    20.83663494    20.83663494    20.83663494    6[1-(0),1-(0),6-(1,1,6),7-(6,28)]
  1142    21.99422577    21.99422577    21.99422577    6[1-(0),1-(0),6-(1,1,7),7-(6,28)]
  1143    21.78531872    21.78531872    21.78531872    6[1-(0),1-(0),6-(1,1,7),7-(6,28)]
  1144    20.66213611    20.66213611    20.66213611    6[1-(0),1-(0),6-(1,1,6),7-(6,28)]
  1145    19.93710576    19.93710576    19.93710576    6[1-(0),1-(0),6-(1,1,7),6-(1,1,7)]
  1146    18.69840984    18.69840984    18.69840984    6[1-(0),1-(0),6-(1,1,6),7-(6,28)]
  1147    17.39581294    17.39581294    17.39581294    6[1-(0),1-(0),6-(1,1,7),7-(6,28)]
  1148    17.61209318    17.61209318    17.61209318    6[1-(0),1-(0),6-(1,1,7),7-(6,28)]
  1149     6.57197002     6.57197002     6.57197002    6[1-(0),1-(0),6-(1,1,6),7-(6,28)]
  1150     7.95321428     7.95321428     7.95321428    6[1-(0),1-(0),6-(1,1,7),6-(1,1,7)]
  1151     8.48408396     8.48408396     8.48408396    6[1-(0),1-(0),6-(1,1,6),7-(6,28)]
  1152     9.36149357     9.36149357     9.36149357    6[1-(0),1-(0),6-(1,1,7),7-(6,28)]
  1153     9.44751412     9.44751412     9.44751412    6[1-(0),1-(0),6-(1,1,7),7-(6,28)]
  1154     7.93355244     7.93355244     7.93355244    6[1-(0),1-(0),6-(1,1,6),7-(6,28)]
  1155     6.57197002     6.57197002     6.57197002    6[1-(0),1-(0),6-(1,1,7),6-(1,1,7)]
  1156     5.95507979     5.95507979     5.95507979    6[1-(0),1-(0),6-(1,1,6),7-(6,28)]
  1157     5.01622693     5.01622693     5.01622693    6[1-(0),1-(0),6-(1,1,7),7-(6,28)]
  1158      5.1120784      5.1120784      5.1120784    6[1-(0),1-(0),6-(1,1,7),7-(6,28)]
  1159    12.29602319    12.29602319    12.29602319    6[6-(1,1,8),6-(1,1,8),6-(1,1,8),6-(1,1,8)]
  1160    13.22996059    13.22996059    13.22996059    6[1-(0),1-(0),6-(6,6,6),8-(6)]
  1161    11.52429597    11.52429597    11.52429597    6[1-(0),1-(0),6-(6,6,6),8-(6)]
  1162     11.4284445     11.4284445     11.4284445    6[1-(0),1-(0),6-(6,6,6),8-(6)]
  1163    13.17589053    13.17589053    13.17589053    6[1-(0),1-(0),6-(6,6,6),8-(6)]
  1164     14.9675757     14.9675757     14.9675757    6[6-(1,6),6-(1,6),8-(6)]
  1165    15.16173637    15.16173637    15.16173637    6[1-(0),6-(1,6),6-(6,8)]
  1166    16.16940567    16.16940567    16.16940567    6[1-(0),6-(1,6),6-(6,6)]
  1167    16.88706283    16.88706283    16.88706283    6[6-(1,6),6-(1,6),6-(8,8)]
  1168    16.67815578    16.67815578    16.67815578    6[1-(0),6-(1,6),6-(6,6)]
  1169    15.70243697    15.70243697    15.70243697    6[1-(0),6-(1,6),6-(6,8)]
  1170     17.9905836     17.9905836     17.9905836    6[6-(6,6),8-(0),8-(28)]
  1171     9.73752626     9.73752626     9.73752626    6[6-(1,6),6-(1,6),8-(6)]
  1172     8.95842585     8.95842585     8.95842585    6[1-(0),6-(1,6),6-(6,8)]
  1173     7.92372152     7.92372152     7.92372152    6[1-(0),6-(1,6),6-(6,6)]
  1174     7.70744128     7.70744128     7.70744128    6[6-(1,6),6-(1,6),6-(8,8)]
  1175     8.43492936     8.43492936     8.43492936    6[1-(0),6-(1,6),6-(6,6)]
  1176     9.45980277     9.45980277     9.45980277    6[1-(0),6-(1,6),6-(6,8)]
  1177     6.58180094     6.58180094     6.58180094    6[6-(6,6),8-(0),8-(28)]
  1178    10.06931981    10.06931981    10.06931981    6[6-(1,6),6-(1,6),8-(6)]
  1179     9.69328712     9.69328712     9.69328712    6[1-(0),6-(1,6),6-(6,8)]
  1180     8.96088358     8.96088358     8.96088358    6[1-(0),6-(1,6),6-(6,6)]
  1181     8.68070236     8.68070236     8.68070236    6[6-(1,6),6-(1,6),6-(8,8)]
  1182     9.27301529     9.27301529     9.27301529    6[1-(0),6-(1,6),6-(6,6)]
  1183     9.91202509     9.91202509     9.91202509    6[1-(0),6-(1,6),6-(6,8)]
  1184      7.9876225      7.9876225      7.9876225    6[6-(6,6),8-(0),8-(28)]
  1185    14.25974946    14.25974946    14.25974946    6[6-(1,6),6-(1,6),8-(6)]
  1186    14.24008762    14.24008762    14.24008762    6[1-(0),6-(1,6),6-(6,8)]
  1187    14.85206239    14.85206239    14.85206239    6[1-(0),6-(1,6),6-(6,6)]
  1188    15.44929078    15.44929078    15.44929078    6[6-(1,6),6-(1,6),6-(8,8)]
  1189    15.32886201    15.32886201    15.32886201    6[1-(0),6-(1,6),6-(6,6)]
  1190    14.80782325    14.80782325    14.80782325    6[1-(0),6-(1,6),6-(6,8)]
  1191    15.98999138    15.98999138    15.98999138    6[6-(6,6),8-(0),8-(28)]
  1192    24.57484227    24.57484227    24.57484227    6[6-(1,1,8),6-(1,1,8),6-(1,1,8),6-(1,1,8)]
  1193     0.84791685     0.84791685     0.84791685    6[1-(0),1-(0),6-(6,6,6),8-(6)]
  1194     23.7908264     23.7908264     23.7908264    6[1-(0),1-(0),6-(6,6,6),8-(6)]
  1195     0.94376832     0.94376832     0.94376832    6[1-(0),1-(0),6-(6,6,6),8-(6)]
  1196    23.67285536    23.67285536    23.67285536    6[1-(0),1-(0),6-(6,6,6),8-(6)]
  1197     2.60765153     2.60765153     2.60765153    6[6-(1,6),6-(1,6),8-(6)]
  1198      2.7280803      2.7280803      2.7280803    6[1-(0),6-(1,6),6-(6,8)]
  1199     3.65218678     3.65218678     3.65218678    6[1-(0),6-(1,6),6-(6,6)]
  1200     4.48781498     4.48781498     4.48781498    6[6-(1,6),6-(1,6),6-(8,8)]
  1201      4.3747594      4.3747594      4.3747594    6[1-(0),6-(1,6),6-(6,6)]
  1202     3.50472298     3.50472298     3.50472298    6[1-(0),6-(1,6),6-(6,8)]
  1203     5.46844925     5.46844925     5.46844925    6[6-(6,6),8-(0),8-(28)]
  1204    21.84676197    21.84676197    21.84676197    6[6-(1,6),6-(1,6),8-(6)]
  1205     21.0627461     21.0627461     21.0627461    6[1-(0),6-(1,6),6-(6,8)]
  1206    19.98380263    19.98380263    19.98380263    6[1-(0),6-(1,6),6-(6,6)]
  1207    19.75031828    19.75031828    19.75031828    6[6-(1,6),6-(1,6),6-(8,8)]
  1208    20.63264335    20.63264335    20.63264335    6[1-(0),6-(1,6),6-(6,6)]
  1209    21.71404455    21.71404455    21.71404455    6[1-(0),6-(1,6),6-(6,8)]
  1210    18.66400162    18.66400162    18.66400162    6[6-(6,6),8-(0),8-(28)]
  1211     0.86266323     0.86266323     0.86266323    6[6-(1,6),6-(1,6),8-(6)]
  1212     2.13085191     2.13085191     2.13085191    6[1-(0),6-(1,6),6-(6,8)]
  1213     2.79198128     2.79198128     2.79198128    6[1-(0),6-(1,6),6-(6,6)]
  1214     2.10627461     2.10627461     2.10627461    6[6-(1,6),6-(1,6),6-(8,8)]
  1215      0.8356282      0.8356282      0.8356282    6[1-(0),6-(1,6),6-(6,6)]
  1216       0.245773       0.245773       0.245773    6[1-(0),6-(1,6),6-(6,8)]
  1217     2.93698735     2.93698735     2.93698735    6[6-(6,6),8-(0),8-(28)]
  1218    23.79574186    23.79574186    23.79574186    6[6-(1,6),6-(1,6),8-(6)]
  1219    24.46915988    24.46915988    24.46915988    6[1-(0),6-(1,6),6-(6,8)]
  1220    23.91125517    23.91125517    23.91125517    6[1-(0),6-(1,6),6-(6,6)]
  1221    22.54229956    22.54229956    22.54229956    6[6-(1,6),6-(1,6),6-(8,8)]
  1222    21.91312068    21.91312068    21.91312068    6[1-(0),6-(1,6),6-(6,6)]
  1223    22.48577177    22.48577177    22.48577177    6[1-(0),6-(1,6),6-(6,8)]
  1224    21.95490209    21.95490209    21.95490209    6[6-(6,6),8-(0),8-(28)]
  1225     4.14864824     4.14864824     4.14864824    6[1-(0),1-(0),6-(1,1,6),7-(6,28)]
  1226     4.10932456     4.10932456     4.10932456    6[1-(0),1-(0),6-(1,1,7),6-(1,1,7)]
  1227      4.9891919      4.9891919      4.9891919    6[1-(0),1-(0),6-(1,1,6),7-(6,28)]
  1228     7.25521896     7.25521896     7.25521896    6[1-(0),1-(0),6-(1,1,7),7-(6,28)]
  1229     8.19652955     8.19652955     8.19652955    6[1-(0),1-(0),6-(1,1,7),7-(6,28)]
  1230     9.23860707     9.23860707     9.23860707    6[1-(0),1-(0),6-(1,1,6),7-(6,28)]
  1231     9.29267713     9.29267713     9.29267713    6[1-(0),1-(0),6-(1,1,7),6-(1,1,7)]
  1232     8.33416243     8.33416243     8.33416243    6[1-(0),1-(0),6-(1,1,6),7-(6,28)]
  1233      6.2426342      6.2426342      6.2426342    6[1-(0),1-(0),6-(1,1,7),7-(6,28)]
  1234     5.17597938     5.17597938     5.17597938    6[1-(0),1-(0),6-(1,1,7),7-(6,28)]
  1235    18.26339163    18.26339163    18.26339163    6[1-(0),1-(0),6-(1,1,6),7-(6,28)]
  1236    17.26801098    17.26801098    17.26801098    6[1-(0),1-(0),6-(1,1,7),6-(1,1,7)]
  1237     16.7617186     16.7617186     16.7617186    6[1-(0),1-(0),6-(1,1,6),7-(6,28)]
  1238    17.44005208    17.44005208    17.44005208    6[1-(0),1-(0),6-(1,1,7),7-(6,28)]
  1239    18.72544487    18.72544487    18.72544487    6[1-(0),1-(0),6-(1,1,7),7-(6,28)]
  1240     20.9152823     20.9152823     20.9152823    6[1-(0),1-(0),6-(1,1,6),7-(6,28)]
  1241    21.81726921    21.81726921    21.81726921    6[1-(0),1-(0),6-(1,1,7),6-(1,1,7)]
  1242    22.21542147    22.21542147    22.21542147    6[1-(0),1-(0),6-(1,1,6),7-(6,28)]
  1243    21.57149621    21.57149621    21.57149621    6[1-(0),1-(0),6-(1,1,7),7-(6,28)]
  1244    20.29101888    20.29101888    20.29101888    6[1-(0),1-(0),6-(1,1,7),7-(6,28)]
  1245    18.05202685    18.05202685    18.05202685    6[1-(0),1-(0),6-(1,1,6),7-(6,28)]
  1246     17.3024192     17.3024192     17.3024192    6[1-(0),1-(0),6-(1,1,7),6-(1,1,7)]
  1247    16.02931506    16.02931506    16.02931506    6[1-(0),1-(0),6-(1,1,6),7-(6,28)]
  1248    14.87172423    14.87172423    14.87172423    6[1-(0),1-(0),6-(1,1,7),7-(6,28)]
  1249    15.08063128    15.08063128    15.08063128    6[1-(0),1-(0),6-(1,1,7),7-(6,28)]
  1250    16.20381389    16.20381389    16.20381389    6[1-(0),1-(0),6-(1,1,6),7-(6,28)]
  1251    16.92884424    16.92884424    16.92884424    6[1-(0),1-(0),6-(1,1,7),6-(1,1,7)]
  1252    18.16754016    18.16754016    18.16754016    6[1-(0),1-(0),6-(1,1,6),7-(6,28)]
  1253    19.47013706    19.47013706    19.47013706    6[1-(0),1-(0),6-(1,1,7),7-(6,28)]
  1254    19.25385682    19.25385682    19.25385682    6[1-(0),1-(0),6-(1,1,7),7-(6,28)]
  1255     5.71667998     5.71667998     5.71667998    6[1-(0),1-(0),6-(1,1,6),7-(6,28)]
  1256     4.33543572     4.33543572     4.33543572    6[1-(0),1-(0),6-(1,1,7),6-(1,1,7)]
  1257     3.80456604     3.80456604     3.80456604    6[1-(0),1-(0),6-(1,1,6),7-(6,28)]
  1258     2.92715643     2.92715643     2.92715643    6[1-(0),1-(0),6-(1,1,7),7-(6,28)]
  1259     2.84113588     2.84113588     2.84113588    6[1-(0),1-(0),6-(1,1,7),7-(6,28)]
  1260     4.35509756     4.35509756     4.35509756    6[1-(0),1-(0),6-(1,1,6),7-(6,28)]
  1261     5.71667998     5.71667998     5.71667998    6[1-(0),1-(0),6-(1,1,7),6-(1,1,7)]
  1262     6.33357021     6.33357021     6.33357021    6[1-(0),1-(0),6-(1,1,6),7-(6,28)]
  1263     7.27242307     7.27242307     7.27242307    6[1-(0),1-(0),6-(1,1,7),7-(6,28)]
  1264      7.1765716      7.1765716      7.1765716    6[1-(0),1-(0),6-(1,1,7),7-(6,28)]
  1265    12.28127681    12.28127681    12.28127681    6[6-(1,1,8),6-(1,1,8),6-(1,1,8),6-(1,1,8)]
  1266    11.34733941    11.34733941    11.34733941    6[1-(0),1-(0),6-(6,6,6),8-(6)]
  1267    13.05300403    13.05300403    13.05300403    6[1-(0),1-(0),6-(6,6,6),8-(6)]
  1268     13.1488555     13.1488555     13.1488555    6[1-(0),1-(0),6-(6,6,6),8-(6)]
  1269    11.40140947    11.40140947    11.40140947    6[1-(0),1-(0),6-(6,6,6),8-(6)]
  1270      9.6097243      9.6097243      9.6097243    6[6-(1,6),6-(1,6),8-(6)]
  1271     9.41556363     9.41556363     9.41556363    6[1-(0),6-(1,6),6-(6,8)]
  1272     8.40789433     8.40789433     8.40789433    6[1-(0),6-(1,6),6-(6,6)]
  1273     7.69023717     7.69023717     7.69023717    6[6-(1,6),6-(1,6),6-(8,8)]
  1274     7.89914422     7.89914422     7.89914422    6[1-(0),6-(1,6),6-(6,6)]
  1275     8.87486303     8.87486303     8.87486303    6[1-(0),6-(1,6),6-(6,8)]
  1276      6.5867164      6.5867164      6.5867164    6[6-(6,6),8-(0),8-(28)]
  1277    14.83977374    14.83977374    14.83977374    6[6-(1,6),6-(1,6),8-(6)]
  1278    15.61887415    15.61887415    15.61887415    6[1-(0),6-(1,6),6-(6,8)]
  1279    16.65357848    16.65357848    16.65357848    6[1-(0),6-(1,6),6-(6,6)]
  1280    16.86985872    16.86985872    16.86985872    6[6-(1,6),6-(1,6),6-(8,8)]
  1281    16.14237064    16.14237064    16.14237064    6[1-(0),6-(1,6),6-(6,6)]
  1282    15.11749723    15.11749723    15.11749723    6[1-(0),6-(1,6),6-(6,8)]
  1283    17.99549906    17.99549906    17.99549906    6[6-(6,6),8-(0),8-(28)]
  1284    14.50798019    14.50798019    14.50798019    6[6-(1,6),6-(1,6),8-(6)]
  1285    14.88401288    14.88401288    14.88401288    6[1-(0),6-(1,6),6-(6,8)]
  1286    15.61641642    15.61641642    15.61641642    6[1-(0),6-(1,6),6-(6,6)]
  1287    15.89659764    15.89659764    15.89659764    6[6-(1,6),6-(1,6),6-(8,8)]
  1288    15.30428471    15.30428471    15.30428471    6[1-(0),6-(1,6),6-(6,6)]
  1289    14.66527491    14.66527491    14.66527491    6[1-(0),6-(1,6),6-(6,8)]
  1290     16.5896775     16.5896775     16.5896775    6[6-(6,6),8-(0),8-(28)]
  1291    10.31755054    10.31755054    10.31755054    6[6-(1,6),6-(1,6),8-(6)]
  1292    10.33721238    10.33721238    10.33721238    6[1-(0),6-(1,6),6-(6,8)]
  1293     9.72523761     9.72523761     9.72523761    6[1-(0),6-(1,6),6-(6,6)]
  1294     9.12800922     9.12800922     9.12800922    6[6-(1,6),6-(1,6),6-(8,8)]
  1295     9.24843799     9.24843799     9.24843799    6[1-(0),6-(1,6),6-(6,6)]
  1296     9.76947675     9.76947675     9.76947675    6[1-(0),6-(1,6),6-(6,8)]
  1297     8.58730862     8.58730862     8.58730862    6[6-(6,6),8-(0),8-(28)]
  1298     0.00245773     0.00245773     0.00245773    6[6-(1,1,8),6-(1,1,8),6-(1,1,8),6-(1,1,8)]
  1299    23.72938315    23.72938315    23.72938315    6[1-(0),1-(0),6-(6,6,6),8-(6)]
  1300      0.7864736      0.7864736      0.7864736    6[1-(0),1-(0),6-(6,6,6),8-(6)]
  1301    23.63353168    23.63353168    23.63353168    6[1-(0),1-(0),6-(6,6,6),8-(6)]
  1302     0.90444464     0.90444464     0.90444464    6[1-(0),1-(0),6-(6,6,6),8-(6)]
  1303    21.96964847    21.96964847    21.96964847    6[6-(1,6),6-(1,6),8-(6)]
  1304     21.8492197     21.8492197     21.8492197    6[1-(0),6-(1,6),6-(6,8)]
  1305    20.92511322    20.92511322    20.92511322    6[1-(0),6-(1,6),6-(6,6)]
  1306    20.08948502    20.08948502    20.08948502    6[6-(1,6),6-(1,6),6-(8,8)]
  1307     20.2025406     20.2025406     20.2025406    6[1-(0),6-(1,6),6-(6,6)]
  1308    21.07257702    21.07257702    21.07257702    6[1-(0),6-(1,6),6-(6,8)]
  1309    19.10885075    19.10885075    19.10885075    6[6-(6,6),8-(0),8-(28)]
  1310     2.73053803     2.73053803     2.73053803    6[6-(1,6),6-(1,6),8-(6)]
  1311      3.5145539      3.5145539      3.5145539    6[1-(0),6-(1,6),6-(6,8)]
  1312     4.59349737     4.59349737     4.59349737    6[1-(0),6-(1,6),6-(6,6)]
  1313     4.82698172     4.82698172     4.82698172    6[6-(1,6),6-(1,6),6-(8,8)]
  1314     3.94465665     3.94465665     3.94465665    6[1-(0),6-(1,6),6-(6,6)]
  1315     2.86325545     2.86325545     2.86325545    6[1-(0),6-(1,6),6-(6,8)]
  1316     5.91329838     5.91329838     5.91329838    6[6-(6,6),8-(0),8-(28)]
  1317    23.71463677    23.71463677    23.71463677    6[6-(1,6),6-(1,6),8-(6)]
  1318    22.44644809    22.44644809    22.44644809    6[1-(0),6-(1,6),6-(6,8)]
  1319    21.78531872    21.78531872    21.78531872    6[1-(0),6-(1,6),6-(6,6)]
  1320    22.47102539    22.47102539    22.47102539    6[6-(1,6),6-(1,6),6-(8,8)]
  1321     23.7416718     23.7416718     23.7416718    6[1-(0),6-(1,6),6-(6,6)]
  1322      24.331527      24.331527      24.331527    6[1-(0),6-(1,6),6-(6,8)]
  1323    21.64031265    21.64031265    21.64031265    6[6-(6,6),8-(0),8-(28)]
  1324     0.78155814     0.78155814     0.78155814    6[6-(1,6),6-(1,6),8-(6)]
  1325     0.10814012     0.10814012     0.10814012    6[1-(0),6-(1,6),6-(6,8)]
  1326     0.66604483     0.66604483     0.66604483    6[1-(0),6-(1,6),6-(6,6)]
  1327     2.03500044     2.03500044     2.03500044    6[6-(1,6),6-(1,6),6-(8,8)]
  1328     2.66417932     2.66417932     2.66417932    6[1-(0),6-(1,6),6-(6,6)]
  1329     2.09152823     2.09152823     2.09152823    6[1-(0),6-(1,6),6-(6,8)]
  1330     2.62239791     2.62239791     2.62239791    6[6-(6,6),8-(0),8-(28)]
  1331    20.42865176    20.42865176    20.42865176    6[1-(0),1-(0),6-(1,1,6),7-(6,28)]
  1332    20.46797544    20.46797544    20.46797544    6[1-(0),1-(0),6-(1,1,7),6-(1,1,7)]
  1333     19.5881081     19.5881081     19.5881081    6[1-(0),1-(0),6-(1,1,6),7-(6,28)]
  1334    17.32208104    17.32208104    17.32208104    6[1-(0),1-(0),6-(1,1,7),7-(6,28)]
  1335    16.38077045    16.38077045    16.38077045    6[1-(0),1-(0),6-(1,1,7),7-(6,28)]
  1336    15.33869293    15.33869293    15.33869293    6[1-(0),1-(0),6-(1,1,6),7-(6,28)]
  1337    15.28462287    15.28462287    15.28462287    6[1-(0),1-(0),6-(1,1,7),6-(1,1,7)]
  1338    16.24313757    16.24313757    16.24313757    6[1-(0),1-(0),6-(1,1,6),7-(6,28)]
  1339     18.3346658     18.3346658     18.3346658    6[1-(0),1-(0),6-(1,1,7),7-(6,28)]
  1340    19.40132062    19.40132062    19.40132062    6[1-(0),1-(0),6-(1,1,7),7-(6,28)]
  1341     6.31390837     6.31390837     6.31390837    6[1-(0),1-(0),6-(1,1,6),7-(6,28)]
  1342     7.30928902     7.30928902     7.30928902    6[1-(0),1-(0),6-(1,1,7),6-(1,1,7)]
  1343      7.8155814      7.8155814      7.8155814    6[1-(0),1-(0),6-(1,1,6),7-(6,28)]
  1344     7.13724792     7.13724792     7.13724792    6[1-(0),1-(0),6-(1,1,7),7-(6,28)]
  1345     5.85185513     5.85185513     5.85185513    6[1-(0),1-(0),6-(1,1,7),7-(6,28)]
  1346      3.6620177      3.6620177      3.6620177    6[1-(0),1-(0),6-(1,1,6),7-(6,28)]
  1347     2.76003079     2.76003079     2.76003079    6[1-(0),1-(0),6-(1,1,7),6-(1,1,7)]
  1348     2.36187853     2.36187853     2.36187853    6[1-(0),1-(0),6-(1,1,6),7-(6,28)]
  1349     3.00580379     3.00580379     3.00580379    6[1-(0),1-(0),6-(1,1,7),7-(6,28)]
  1350     4.28628112     4.28628112     4.28628112    6[1-(0),1-(0),6-(1,1,7),7-(6,28)]
  1351     6.52527315     6.52527315     6.52527315    6[1-(0),1-(0),6-(1,1,6),7-(6,28)]
  1352      7.2748808      7.2748808      7.2748808    6[1-(0),1-(0),6-(1,1,7),6-(1,1,7)]
  1353     8.54798494     8.54798494     8.54798494    6[1-(0),1-(0),6-(1,1,6),7-(6,28)]
  1354     9.70557577     9.70557577     9.70557577    6[1-(0),1-(0),6-(1,1,7),7-(6,28)]
  1355     9.49666872     9.49666872     9.49666872    6[1-(0),1-(0),6-(1,1,7),7-(6,28)]
  1356     8.37348611     8.37348611     8.37348611    6[1-(0),1-(0),6-(1,1,6),7-(6,28)]
  1357     7.64845576     7.64845576     7.64845576    6[1-(0),1-(0),6-(1,1,7),6-(1,1,7)]
  1358     6.40975984     6.40975984     6.40975984    6[1-(0),1-(0),6-(1,1,6),7-(6,28)]
  1359     5.10716294     5.10716294     5.10716294    6[1-(0),1-(0),6-(1,1,7),7-(6,28)]
  1360     5.32344318     5.32344318     5.32344318    6[1-(0),1-(0),6-(1,1,7),7-(6,28)]
  1361    18.86062002    18.86062002    18.86062002    6[1-(0),1-(0),6-(1,1,6),7-(6,28)]
  1362    20.24186428    20.24186428    20.24186428    6[1-(0),1-(0),6-(1,1,7),6-(1,1,7)]
  1363    20.77273396    20.77273396    20.77273396    6[1-(0),1-(0),6-(1,1,6),7-(6,28)]
  1364    21.65014357    21.65014357    21.65014357    6[1-(0),1-(0),6-(1,1,7),7-(6,28)]
  1365    21.73616412    21.73616412    21.73616412    6[1-(0),1-(0),6-(1,1,7),7-(6,28)]
  1366    20.22220244    20.22220244    20.22220244    6[1-(0),1-(0),6-(1,1,6),7-(6,28)]
  1367    18.86062002    18.86062002    18.86062002    6[1-(0),1-(0),6-(1,1,7),6-(1,1,7)]
  1368    18.24372979    18.24372979    18.24372979    6[1-(0),1-(0),6-(1,1,6),7-(6,28)]
  1369    17.30487693    17.30487693    17.30487693    6[1-(0),1-(0),6-(1,1,7),7-(6,28)]
  1370     17.4007284     17.4007284     17.4007284    6[1-(0),1-(0),6-(1,1,7),7-(6,28)]
  1371     0.00737319     0.00737319     0.00737319    6[6-(1,1,8),6-(1,1,8),6-(1,1,8),6-(1,1,8)]
  1372     0.94131059     0.94131059     0.94131059    6[1-(0),1-(0),6-(6,6,6),8-(6)]
  1373    23.81294597    23.81294597    23.81294597    6[1-(0),1-(0),6-(6,6,6),8-(6)]
  1374     23.7170945     23.7170945     23.7170945    6[1-(0),1-(0),6-(6,6,6),8-(6)]
  1375     0.88724053     0.88724053     0.88724053    6[1-(0),1-(0),6-(6,6,6),8-(6)]
  1376      2.6789257      2.6789257      2.6789257    6[6-(1,6),6-(1,6),8-(6)]
  1377     2.87308637     2.87308637     2.87308637    6[1-(0),6-(1,6),6-(6,8)]
  1378     3.88075567     3.88075567     3.88075567    6[1-(0),6-(1,6),6-(6,6)]
  1379     4.59841283     4.59841283     4.59841283    6[6-(1,6),6-(1,6),6-(8,8)]
  1380     4.38950578     4.38950578     4.38950578    6[1-(0),6-(1,6),6-(6,6)]
  1381     3.41378697     3.41378697     3.41378697    6[1-(0),6-(1,6),6-(6,8)]
  1382      5.7019336      5.7019336      5.7019336    6[6-(6,6),8-(0),8-(28)]
  1383    22.02617626    22.02617626    22.02617626    6[6-(1,6),6-(1,6),8-(6)]
  1384    21.24707585    21.24707585    21.24707585    6[1-(0),6-(1,6),6-(6,8)]
  1385    20.21237152    20.21237152    20.21237152    6[1-(0),6-(1,6),6-(6,6)]
  1386    19.99609128    19.99609128    19.99609128    6[6-(1,6),6-(1,6),6-(8,8)]
  1387    20.72357936    20.72357936    20.72357936    6[1-(0),6-(1,6),6-(6,6)]
  1388    21.74845277    21.74845277    21.74845277    6[1-(0),6-(1,6),6-(6,8)]
  1389    18.87045094    18.87045094    18.87045094    6[6-(6,6),8-(0),8-(28)]
  1390    22.35796981    22.35796981    22.35796981    6[6-(1,6),6-(1,6),8-(6)]
  1391    21.98193712    21.98193712    21.98193712    6[1-(0),6-(1,6),6-(6,8)]
  1392    21.24953358    21.24953358    21.24953358    6[1-(0),6-(1,6),6-(6,6)]
  1393    20.96935236    20.96935236    20.96935236    6[6-(1,6),6-(1,6),6-(8,8)]
  1394    21.56166529    21.56166529    21.56166529    6[1-(0),6-(1,6),6-(6,6)]
  1395    22.20067509    22.20067509    22.20067509    6[1-(0),6-(1,6),6-(6,8)]
  1396     20.2762725     20.2762725     20.2762725    6[6-(6,6),8-(0),8-(28)]
  1397     1.97109946     1.97109946     1.97109946    6[6-(1,6),6-(1,6),8-(6)]
  1398     1.95143762     1.95143762     1.95143762    6[1-(0),6-(1,6),6-(6,8)]
  1399     2.56341239     2.56341239     2.56341239    6[1-(0),6-(1,6),6-(6,6)]
  1400     3.16064078     3.16064078     3.16064078    6[6-(1,6),6-(1,6),6-(8,8)]
  1401     3.04021201     3.04021201     3.04021201    6[1-(0),6-(1,6),6-(6,6)]
  1402     2.51917325     2.51917325     2.51917325    6[1-(0),6-(1,6),6-(6,8)]
  1403     3.70134138     3.70134138     3.70134138    6[6-(6,6),8-(0),8-(28)]
  1404    12.28619227    12.28619227    12.28619227    6[6-(1,1,8),6-(1,1,8),6-(1,1,8),6-(1,1,8)]
  1405    13.13656685    13.13656685    13.13656685    6[1-(0),1-(0),6-(6,6,6),8-(6)]
  1406     11.5021764     11.5021764     11.5021764    6[1-(0),1-(0),6-(6,6,6),8-(6)]
  1407    13.23241832    13.23241832    13.23241832    6[1-(0),1-(0),6-(6,6,6),8-(6)]
  1408    11.38420536    11.38420536    11.38420536    6[1-(0),1-(0),6-(6,6,6),8-(6)]
  1409    14.89630153    14.89630153    14.89630153    6[6-(1,6),6-(1,6),8-(6)]
  1410     15.0167303     15.0167303     15.0167303    6[1-(0),6-(1,6),6-(6,8)]
  1411    15.94083678    15.94083678    15.94083678    6[1-(0),6-(1,6),6-(6,6)]
  1412    16.77646498    16.77646498    16.77646498    6[6-(1,6),6-(1,6),6-(8,8)]
  1413     16.6634094     16.6634094     16.6634094    6[1-(0),6-(1,6),6-(6,6)]
  1414    15.79337298    15.79337298    15.79337298    6[1-(0),6-(1,6),6-(6,8)]
  1415    17.75709925    17.75709925    17.75709925    6[6-(6,6),8-(0),8-(28)]
  1416     9.55811197     9.55811197     9.55811197    6[6-(1,6),6-(1,6),8-(6)]
  1417      8.7740961      8.7740961      8.7740961    6[1-(0),6-(1,6),6-(6,8)]
  1418     7.69515263     7.69515263     7.69515263    6[1-(0),6-(1,6),6-(6,6)]
  1419     7.46166828     7.46166828     7.46166828    6[6-(1,6),6-(1,6),6-(8,8)]
  1420     8.34399335     8.34399335     8.34399335    6[1-(0),6-(1,6),6-(6,6)]
  1421     9.42539455     9.42539455     9.42539455    6[1-(0),6-(1,6),6-(6,8)]
  1422     6.37535162     6.37535162     6.37535162    6[6-(6,6),8-(0),8-(28)]
  1423    13.15131323    13.15131323    13.15131323    6[6-(1,6),6-(1,6),8-(6)]
  1424    14.41950191    14.41950191    14.41950191    6[1-(0),6-(1,6),6-(6,8)]
  1425    15.08063128    15.08063128    15.08063128    6[1-(0),6-(1,6),6-(6,6)]
  1426    14.39492461    14.39492461    14.39492461    6[6-(1,6),6-(1,6),6-(8,8)]
  1427     13.1242782     13.1242782     13.1242782    6[1-(0),6-(1,6),6-(6,6)]
  1428      12.534423      12.534423      12.534423    6[1-(0),6-(1,6),6-(6,8)]
  1429    15.22563735    15.22563735    15.22563735    6[6-(6,6),8-(0),8-(28)]
  1430    11.50709186    11.50709186    11.50709186    6[6-(1,6),6-(1,6),8-(6)]
  1431    12.18050988    12.18050988    12.18050988    6[1-(0),6-(1,6),6-(6,8)]
  1432    11.62260517    11.62260517    11.62260517    6[1-(0),6-(1,6),6-(6,6)]
  1433    10.25364956    10.25364956    10.25364956    6[6-(1,6),6-(1,6),6-(8,8)]
  1434     9.62447068     9.62447068     9.62447068    6[1-(0),6-(1,6),6-(6,6)]
  1435    10.19712177    10.19712177    10.19712177    6[1-(0),6-(1,6),6-(6,8)]
  1436     9.66625209     9.66625209     9.66625209    6[6-(6,6),8-(0),8-(28)]
  1437    16.43729824    16.43729824    16.43729824    6[1-(0),1-(0),6-(1,1,6),7-(6,28)]
  1438    16.39797456    16.39797456    16.39797456    6[1-(0),1-(0),6-(1,1,7),6-(1,1,7)]
  1439     17.2778419     17.2778419     17.2778419    6[1-(0),1-(0),6-(1,1,6),7-(6,28)]
  1440    19.54386896    19.54386896    19.54386896    6[1-(0),1-(0),6-(1,1,7),7-(6,28)]
  1441    20.48517955    20.48517955    20.48517955    6[1-(0),1-(0),6-(1,1,7),7-(6,28)]
  1442    21.52725707    21.52725707    21.52725707    6[1-(0),1-(0),6-(1,1,6),7-(6,28)]
  1443    21.58132713    21.58132713    21.58132713    6[1-(0),1-(0),6-(1,1,7),6-(1,1,7)]
  1444    20.62281243    20.62281243    20.62281243    6[1-(0),1-(0),6-(1,1,6),7-(6,28)]
  1445     18.5312842     18.5312842     18.5312842    6[1-(0),1-(0),6-(1,1,7),7-(6,28)]
  1446    17.46462938    17.46462938    17.46462938    6[1-(0),1-(0),6-(1,1,7),7-(6,28)]
  1447     5.97474163     5.97474163     5.97474163    6[1-(0),1-(0),6-(1,1,6),7-(6,28)]
  1448     4.97936098     4.97936098     4.97936098    6[1-(0),1-(0),6-(1,1,7),6-(1,1,7)]
  1449      4.4730686      4.4730686      4.4730686    6[1-(0),1-(0),6-(1,1,6),7-(6,28)]
  1450     5.15140208     5.15140208     5.15140208    6[1-(0),1-(0),6-(1,1,7),7-(6,28)]
  1451     6.43679487     6.43679487     6.43679487    6[1-(0),1-(0),6-(1,1,7),7-(6,28)]
  1452      8.6266323      8.6266323      8.6266323    6[1-(0),1-(0),6-(1,1,6),7-(6,28)]
  1453     9.52861921     9.52861921     9.52861921    6[1-(0),1-(0),6-(1,1,7),6-(1,1,7)]
  1454     9.92677147     9.92677147     9.92677147    6[1-(0),1-(0),6-(1,1,6),7-(6,28)]
  1455     9.28284621     9.28284621     9.28284621    6[1-(0),1-(0),6-(1,1,7),7-(6,28)]
  1456     8.00236888     8.00236888     8.00236888    6[1-(0),1-(0),6-(1,1,7),7-(6,28)]
  1457     5.76337685     5.76337685     5.76337685    6[1-(0),1-(0),6-(1,1,6),7-(6,28)]
  1458      5.0137692      5.0137692      5.0137692    6[1-(0),1-(0),6-(1,1,7),6-(1,1,7)]
  1459     3.74066506     3.74066506     3.74066506    6[1-(0),1-(0),6-(1,1,6),7-(6,28)]
  1460     2.58307423     2.58307423     2.58307423    6[1-(0),1-(0),6-(1,1,7),7-(6,28)]
  1461     2.79198128     2.79198128     2.79198128    6[1-(0),1-(0),6-(1,1,7),7-(6,28)]
  1462     3.91516389     3.91516389     3.91516389    6[1-(0),1-(0),6-(1,1,6),7-(6,28)]
  1463     4.64019424     4.64019424     4.64019424    6[1-(0),1-(0),6-(1,1,7),6-(1,1,7)]
  1464     5.87889016     5.87889016     5.87889016    6[1-(0),1-(0),6-(1,1,6),7-(6,28)]
  1465     7.18148706     7.18148706     7.18148706    6[1-(0),1-(0),6-(1,1,7),7-(6,28)]
  1466     6.96520682     6.96520682     6.96520682    6[1-(0),1-(0),6-(1,1,7),7-(6,28)]
  1467    18.00532998    18.00532998    18.00532998    6[1-(0),1-(0),6-(1,1,6),7-(6,28)]
  1468    16.62408572    16.62408572    16.62408572    6[1-(0),1-(0),6-(1,1,7),6-(1,1,7)]
  1469    16.09321604    16.09321604    16.09321604    6[1-(0),1-(0),6-(1,1,6),7-(6,28)]
  1470    15.21580643    15.21580643    15.21580643    6[1-(0),1-(0),6-(1,1,7),7-(6,28)]
  1471    15.12978588    15.12978588    15.12978588    6[1-(0),1-(0),6-(1,1,7),7-(6,28)]
  1472    16.64374756    16.64374756    16.64374756    6[1-(0),1-(0),6-(1,1,6),7-(6,28)]
  1473    18.00532998    18.00532998    18.00532998    6[1-(0),1-(0),6-(1,1,7),6-(1,1,7)]
  1474    18.62222021    18.62222021    18.62222021    6[1-(0),1-(0),6-(1,1,6),7-(6,28)]
  1475    19.56107307    19.56107307    19.56107307    6[1-(0),1-(0),6-(1,1,7),7-(6,28)]
  1476     19.4652216     19.4652216     19.4652216    6[1-(0),1-(0),6-(1,1,7),7-(6,28)]
  1477    24.46178669    24.46178669    24.46178669    6[6-(1,1,8),6-(1,1,8),6-(1,1,8),6-(1,1,8)]
  1478    23.62370076    23.62370076    23.62370076    6[1-(0),1-(0),6-(6,6,6),8-(6)]
  1479    23.62615849    23.62615849    23.62615849    6[1-(0),1-(0),6-(6,6,6),8-(6)]
  1480     0.71028397     0.71028397     0.71028397    6[1-(0),1-(0),6-(6,6,6),8-(6)]
  1481      0.7864736      0.7864736      0.7864736    6[1-(0),1-(0),6-(6,6,6),8-(6)]
  1482    21.83938878    21.83938878    21.83938878    6[6-(1,6),6-(1,6),8-(6)]
  1483    21.09961205    21.09961205    21.09961205    6[1-(0),6-(1,6),6-(6,8)]
  1484    20.15584373    20.15584373    20.15584373    6[1-(0),6-(1,6),6-(6,6)]
  1485    19.86583159    19.86583159    19.86583159    6[6-(1,6),6-(1,6),6-(8,8)]
  1486    20.57611556    20.57611556    20.57611556    6[1-(0),6-(1,6),6-(6,6)]
  1487     21.5788694     21.5788694     21.5788694    6[1-(0),6-(1,6),6-(6,8)]
  1488    18.65662843    18.65662843    18.65662843    6[6-(6,6),8-(0),8-(28)]
  1489    22.42187079    22.42187079    22.42187079    6[6-(1,6),6-(1,6),8-(6)]
  1490    21.96473301    21.96473301    21.96473301    6[1-(0),6-(1,6),6-(6,8)]
  1491    21.46335609    21.46335609    21.46335609    6[1-(0),6-(1,6),6-(6,6)]
  1492    21.49039112    21.49039112    21.49039112    6[6-(1,6),6-(1,6),6-(8,8)]
  1493    22.03109172    22.03109172    22.03109172    6[1-(0),6-(1,6),6-(6,6)]
  1494    22.51034907    22.51034907    22.51034907    6[1-(0),6-(1,6),6-(6,8)]
  1495    20.85875451    20.85875451    20.85875451    6[6-(6,6),8-(0),8-(28)]
  1496      1.8432975      1.8432975      1.8432975    6[6-(1,6),6-(1,6),8-(6)]
  1497     1.85558615     1.85558615     1.85558615    6[1-(0),6-(1,6),6-(6,8)]
  1498     2.34958988     2.34958988     2.34958988    6[1-(0),6-(1,6),6-(6,6)]
  1499     2.94681827     2.94681827     2.94681827    6[6-(1,6),6-(1,6),6-(8,8)]
  1500     3.01563471     3.01563471     3.01563471    6[1-(0),6-(1,6),6-(6,6)]
  1501     2.45281454     2.45281454     2.45281454    6[1-(0),6-(1,6),6-(6,8)]
  1502      3.6374404      3.6374404      3.6374404    6[6-(6,6),8-(0),8-(28)]
  1503     2.50196914     2.50196914     2.50196914    6[6-(1,6),6-(1,6),8-(6)]
  1504     3.18276035     3.18276035     3.18276035    6[1-(0),6-(1,6),6-(6,8)]
  1505     4.19288738     4.19288738     4.19288738    6[1-(0),6-(1,6),6-(6,6)]
  1506     4.55908915     4.55908915     4.55908915    6[6-(1,6),6-(1,6),6-(8,8)]
  1507     3.80702377     3.80702377     3.80702377    6[1-(0),6-(1,6),6-(6,6)]
  1508     2.80426993     2.80426993     2.80426993    6[1-(0),6-(1,6),6-(6,8)]
  1509     5.64786354     5.64786354     5.64786354    6[6-(6,6),8-(0),8-(28)]
  1510     12.1411862     12.1411862     12.1411862    6[6-(1,1,8),6-(1,1,8),6-(1,1,8),6-(1,1,8)]
  1511    11.22691064    11.22691064    11.22691064    6[1-(0),1-(0),6-(6,6,6),8-(6)]
  1512     13.1488555     13.1488555     13.1488555    6[1-(0),1-(0),6-(6,6,6),8-(6)]
  1513    13.01859581    13.01859581    13.01859581    6[1-(0),1-(0),6-(6,6,6),8-(6)]
  1514    11.33996622    11.33996622    11.33996622    6[1-(0),1-(0),6-(6,6,6),8-(6)]
  1515    11.25394567    11.25394567    11.25394567    6[6-(1,6),6-(1,6),8-(6)]
  1516    10.01770748    10.01770748    10.01770748    6[1-(0),6-(1,6),6-(6,8)]
  1517     9.51878829     9.51878829     9.51878829    6[1-(0),6-(1,6),6-(6,6)]
  1518    10.11601668    10.11601668    10.11601668    6[6-(1,6),6-(1,6),6-(8,8)]
  1519    11.41861358    11.41861358    11.41861358    6[1-(0),6-(1,6),6-(6,6)]
  1520    12.05025019    12.05025019    12.05025019    6[1-(0),6-(1,6),6-(6,8)]
  1521     9.41556363     9.41556363     9.41556363    6[6-(6,6),8-(0),8-(28)]
  1522    13.21767194    13.21767194    13.21767194    6[6-(1,6),6-(1,6),8-(6)]
  1523    12.68925999    12.68925999    12.68925999    6[1-(0),6-(1,6),6-(6,8)]
  1524     13.3208966     13.3208966     13.3208966    6[1-(0),6-(1,6),6-(6,6)]
  1525    14.54238841    14.54238841    14.54238841    6[6-(1,6),6-(1,6),6-(8,8)]
  1526     15.0167303     15.0167303     15.0167303    6[1-(0),6-(1,6),6-(6,6)]
  1527    14.35560093    14.35560093    14.35560093    6[1-(0),6-(1,6),6-(6,8)]
  1528    15.31903109    15.31903109    15.31903109    6[6-(6,6),8-(0),8-(28)]
  1529    14.79061914    14.79061914    14.79061914    6[6-(1,6),6-(1,6),8-(6)]
  1530    15.56480409    15.56480409    15.56480409    6[1-(0),6-(1,6),6-(6,8)]
  1531    16.51348787    16.51348787    16.51348787    6[1-(0),6-(1,6),6-(6,6)]
  1532    16.67324032    16.67324032    16.67324032    6[6-(1,6),6-(1,6),6-(8,8)]
  1533    15.86710488    15.86710488    15.86710488    6[1-(0),6-(1,6),6-(6,6)]
  1534    14.96266024    14.96266024    14.96266024    6[1-(0),6-(1,6),6-(6,8)]
  1535    17.67845189    17.67845189    17.67845189    6[6-(6,6),8-(0),8-(28)]
  1536     9.60726657     9.60726657     9.60726657    6[6-(1,6),6-(1,6),8-(6)]
  1537     8.78146929     8.78146929     8.78146929    6[1-(0),6-(1,6),6-(6,8)]
  1538     7.89422876     7.89422876     7.89422876    6[1-(0),6-(1,6),6-(6,6)]
  1539     7.73693404     7.73693404     7.73693404    6[6-(1,6),6-(1,6),6-(8,8)]
  1540     8.55781586     8.55781586     8.55781586    6[1-(0),6-(1,6),6-(6,6)]
  1541     9.50895737     9.50895737     9.50895737    6[1-(0),6-(1,6),6-(6,8)]
  1542     6.77841934     6.77841934     6.77841934    6[6-(6,6),8-(0),8-(28)]
  1543    16.73468357    16.73468357    16.73468357    6[1-(0),1-(0),6-(1,1,6),7-(6,28)]
  1544    18.31746169    18.31746169    18.31746169    6[1-(0),1-(0),6-(1,1,7),6-(1,1,7)]
  1545    18.92943646    18.92943646    18.92943646    6[1-(0),1-(0),6-(1,1,6),7-(6,28)]
  1546    19.65446681    19.65446681    19.65446681    6[1-(0),1-(0),6-(1,1,7),7-(6,28)]
  1547    19.53158031    19.53158031    19.53158031    6[1-(0),1-(0),6-(1,1,7),7-(6,28)]
  1548    17.84557753    17.84557753    17.84557753    6[1-(0),1-(0),6-(1,1,6),7-(6,28)]
  1549    16.45696008    16.45696008    16.45696008    6[1-(0),1-(0),6-(1,1,7),6-(1,1,7)]
  1550    15.73684519    15.73684519    15.73684519    6[1-(0),1-(0),6-(1,1,6),7-(6,28)]
  1551    15.02901895    15.02901895    15.02901895    6[1-(0),1-(0),6-(1,1,7),7-(6,28)]
  1552     15.1887714     15.1887714     15.1887714    6[1-(0),1-(0),6-(1,1,7),7-(6,28)]
  1553      5.9968612      5.9968612      5.9968612    6[1-(0),1-(0),6-(1,1,6),7-(6,28)]
  1554     6.78579253     6.78579253     6.78579253    6[1-(0),1-(0),6-(1,1,7),6-(1,1,7)]
  1555     8.13262857     8.13262857     8.13262857    6[1-(0),1-(0),6-(1,1,6),7-(6,28)]
  1556      9.3639513      9.3639513      9.3639513    6[1-(0),1-(0),6-(1,1,7),7-(6,28)]
  1557     9.17470609     9.17470609     9.17470609    6[1-(0),1-(0),6-(1,1,7),7-(6,28)]
  1558     8.34890881     8.34890881     8.34890881    6[1-(0),1-(0),6-(1,1,6),7-(6,28)]
  1559     7.57226613     7.57226613     7.57226613    6[1-(0),1-(0),6-(1,1,7),6-(1,1,7)]
  1560     6.33848567     6.33848567     6.33848567    6[1-(0),1-(0),6-(1,1,6),7-(6,28)]
  1561     5.00148055     5.00148055     5.00148055    6[1-(0),1-(0),6-(1,1,7),7-(6,28)]
  1562     5.24479582     5.24479582     5.24479582    6[1-(0),1-(0),6-(1,1,7),7-(6,28)]
  1563     2.59536288     2.59536288     2.59536288    6[1-(0),1-(0),6-(1,1,6),7-(6,28)]
  1564     2.92224097     2.92224097     2.92224097    6[1-(0),1-(0),6-(1,1,7),6-(1,1,7)]
  1565     3.71608776     3.71608776     3.71608776    6[1-(0),1-(0),6-(1,1,6),7-(6,28)]
  1566     6.00423439     6.00423439     6.00423439    6[1-(0),1-(0),6-(1,1,7),7-(6,28)]
  1567     7.18148706     7.18148706     7.18148706    6[1-(0),1-(0),6-(1,1,7),7-(6,28)]
  1568     7.95567201     7.95567201     7.95567201    6[1-(0),1-(0),6-(1,1,6),7-(6,28)]
  1569     7.40268276     7.40268276     7.40268276    6[1-(0),1-(0),6-(1,1,7),6-(1,1,7)]
  1570     6.48103401     6.48103401     6.48103401    6[1-(0),1-(0),6-(1,1,6),7-(6,28)]
  1571     4.44357584     4.44357584     4.44357584    6[1-(0),1-(0),6-(1,1,7),7-(6,28)]
  1572      3.2687809      3.2687809      3.2687809    6[1-(0),1-(0),6-(1,1,7),7-(6,28)]
  1573    15.00689938    15.00689938    15.00689938    6[1-(0),1-(0),6-(1,6),7-(6,28)]
  1574    15.35835477    15.35835477    15.35835477    6[1-(0),6-(1,1,7),6-(1,1,7)]
  1575    16.22839119    16.22839119    16.22839119    6[1-(0),1-(0),6-(1,6),7-(6,28)]
  1576    18.33220807    18.33220807    18.33220807    6[1-(0),1-(0),6-(1,1,7),7-(6,28)]
  1577    19.42835565    19.42835565    19.42835565    6[1-(0),1-(0),6-(1,1,7),7-(6,28)]
  1578    20.01821085    20.01821085    20.01821085    6[1-(0),1-(0),6-(1,1,6),7-(6,28)]
  1579    19.46767933    19.46767933    19.46767933    6[1-(0),1-(0),6-(1,1,7),6-(1,1,7)]
  1580    18.79426131    18.79426131    18.79426131    6[1-(0),1-(0),6-(1,1,6),7-(6,28)]
  1581    16.87968964    16.87968964    16.87968964    6[1-(0),1-(0),6-(1,1,7),7-(6,28)]
  1582     15.8523585     15.8523585     15.8523585    6[1-(0),1-(0),6-(1,1,7),7-(6,28)]
  1583    12.40416331    12.40416331    12.40416331    6[6-(1,1,8),6-(1,1,8),6-(1,1,8),6-(1,1,8)]
  1584    13.24224924    13.24224924    13.24224924    6[1-(0),1-(0),6-(6,6,6),8-(6)]
  1585    13.23979151    13.23979151    13.23979151    6[1-(0),1-(0),6-(6,6,6),8-(6)]
  1586    11.57836603    11.57836603    11.57836603    6[1-(0),1-(0),6-(6,6,6),8-(6)]
  1587     11.5021764     11.5021764     11.5021764    6[1-(0),1-(0),6-(6,6,6),8-(6)]
  1588    15.02656122    15.02656122    15.02656122    6[6-(1,6),6-(1,6),8-(6)]
  1589    15.76633795    15.76633795    15.76633795    6[1-(0),6-(1,6),6-(6,8)]
  1590    16.71010627    16.71010627    16.71010627    6[1-(0),6-(1,6),6-(6,6)]
  1591    17.00011841    17.00011841    17.00011841    6[6-(1,6),6-(1,6),6-(8,8)]
  1592    16.28983444    16.28983444    16.28983444    6[1-(0),6-(1,6),6-(6,6)]
  1593     15.2870806     15.2870806     15.2870806    6[1-(0),6-(1,6),6-(6,8)]
  1594    18.20932157    18.20932157    18.20932157    6[6-(6,6),8-(0),8-(28)]
  1595    14.44407921    14.44407921    14.44407921    6[6-(1,6),6-(1,6),8-(6)]
  1596    14.90121699    14.90121699    14.90121699    6[1-(0),6-(1,6),6-(6,8)]
  1597    15.40259391    15.40259391    15.40259391    6[1-(0),6-(1,6),6-(6,6)]
  1598    15.37555888    15.37555888    15.37555888    6[6-(1,6),6-(1,6),6-(8,8)]
  1599    14.83485828    14.83485828    14.83485828    6[1-(0),6-(1,6),6-(6,6)]
  1600    14.35560093    14.35560093    14.35560093    6[1-(0),6-(1,6),6-(6,8)]
  1601    16.00719549    16.00719549    16.00719549    6[6-(6,6),8-(0),8-(28)]
  1602     10.4453525     10.4453525     10.4453525    6[6-(1,6),6-(1,6),8-(6)]
  1603    10.43306385    10.43306385    10.43306385    6[1-(0),6-(1,6),6-(6,8)]
  1604     9.93906012     9.93906012     9.93906012    6[1-(0),6-(1,6),6-(6,6)]
  1605     9.34183173     9.34183173     9.34183173    6[6-(1,6),6-(1,6),6-(8,8)]
  1606     9.27301529     9.27301529     9.27301529    6[1-(0),6-(1,6),6-(6,6)]
  1607     9.83583546     9.83583546     9.83583546    6[1-(0),6-(1,6),6-(6,8)]
  1608      8.6512096      8.6512096      8.6512096    6[6-(6,6),8-(0),8-(28)]
  1609     9.78668086     9.78668086     9.78668086    6[6-(1,6),6-(1,6),8-(6)]
  1610     9.10588965     9.10588965     9.10588965    6[1-(0),6-(1,6),6-(6,8)]
  1611     8.09576262     8.09576262     8.09576262    6[1-(0),6-(1,6),6-(6,6)]
  1612     7.72956085     7.72956085     7.72956085    6[6-(1,6),6-(1,6),6-(8,8)]
  1613     8.48162623     8.48162623     8.48162623    6[1-(0),6-(1,6),6-(6,6)]
  1614     9.48438007     9.48438007     9.48438007    6[1-(0),6-(1,6),6-(6,8)]
  1615     6.64078646     6.64078646     6.64078646    6[6-(6,6),8-(0),8-(28)]
  1616      0.1474638      0.1474638      0.1474638    6[6-(1,1,8),6-(1,1,8),6-(1,1,8),6-(1,1,8)]
  1617     1.06173936     1.06173936     1.06173936    6[1-(0),1-(0),6-(6,6,6),8-(6)]
  1618     23.7170945     23.7170945     23.7170945    6[1-(0),1-(0),6-(6,6,6),8-(6)]
  1619    23.84735419    23.84735419    23.84735419    6[1-(0),1-(0),6-(6,6,6),8-(6)]
  1620     0.94868378     0.94868378     0.94868378    6[1-(0),1-(0),6-(6,6,6),8-(6)]
  1621     1.03470433     1.03470433     1.03470433    6[6-(1,6),6-(1,6),8-(6)]
  1622     2.27094252     2.27094252     2.27094252    6[1-(0),6-(1,6),6-(6,8)]
  1623     2.76986171     2.76986171     2.76986171    6[1-(0),6-(1,6),6-(6,6)]
  1624     2.17263332     2.17263332     2.17263332    6[6-(1,6),6-(1,6),6-(8,8)]
  1625     0.87003642     0.87003642     0.87003642    6[1-(0),6-(1,6),6-(6,6)]
  1626     0.23839981     0.23839981     0.23839981    6[1-(0),6-(1,6),6-(6,8)]
  1627     2.87308637     2.87308637     2.87308637    6[6-(6,6),8-(0),8-(28)]
  1628    23.64827806    23.64827806    23.64827806    6[6-(1,6),6-(1,6),8-(6)]
  1629    24.17669001    24.17669001    24.17669001    6[1-(0),6-(1,6),6-(6,8)]
  1630     23.5450534     23.5450534     23.5450534    6[1-(0),6-(1,6),6-(6,6)]
  1631    22.32356159    22.32356159    22.32356159    6[6-(1,6),6-(1,6),6-(8,8)]
  1632     21.8492197     21.8492197     21.8492197    6[1-(0),6-(1,6),6-(6,6)]
  1633    22.51034907    22.51034907    22.51034907    6[1-(0),6-(1,6),6-(6,8)]
  1634    21.54691891    21.54691891    21.54691891    6[6-(6,6),8-(0),8-(28)]
  1635    22.07533086    22.07533086    22.07533086    6[6-(1,6),6-(1,6),8-(6)]
  1636    21.30114591    21.30114591    21.30114591    6[1-(0),6-(1,6),6-(6,8)]
  1637    20.35246213    20.35246213    20.35246213    6[1-(0),6-(1,6),6-(6,6)]
  1638    20.19270968    20.19270968    20.19270968    6[6-(1,6),6-(1,6),6-(8,8)]
  1639    20.99884512    20.99884512    20.99884512    6[1-(0),6-(1,6),6-(6,6)]
  1640    21.90328976    21.90328976    21.90328976    6[1-(0),6-(1,6),6-(6,8)]
  1641    19.18749811    19.18749811    19.18749811    6[6-(6,6),8-(0),8-(28)]
  1642     2.68138343     2.68138343     2.68138343    6[6-(1,6),6-(1,6),8-(6)]
  1643     3.50718071     3.50718071     3.50718071    6[1-(0),6-(1,6),6-(6,8)]
  1644     4.39442124     4.39442124     4.39442124    6[1-(0),6-(1,6),6-(6,6)]
  1645     4.55171596     4.55171596     4.55171596    6[6-(1,6),6-(1,6),6-(8,8)]
  1646     3.73083414     3.73083414     3.73083414    6[1-(0),6-(1,6),6-(6,6)]
  1647     2.77969263     2.77969263     2.77969263    6[1-(0),6-(1,6),6-(6,8)]
  1648     5.51023066     5.51023066     5.51023066    6[6-(6,6),8-(0),8-(28)]
  1649    20.13126643    20.13126643    20.13126643    6[1-(0),1-(0),6-(1,1,6),7-(6,28)]
  1650    18.54848831    18.54848831    18.54848831    6[1-(0),1-(0),6-(1,1,7),6-(1,1,7)]
  1651    17.93651354    17.93651354    17.93651354    6[1-(0),1-(0),6-(1,1,6),7-(6,28)]
  1652    17.21148319    17.21148319    17.21148319    6[1-(0),1-(0),6-(1,1,7),7-(6,28)]
  1653    17.33436969    17.33436969    17.33436969    6[1-(0),1-(0),6-(1,1,7),7-(6,28)]
  1654    19.02037247    19.02037247    19.02037247    6[1-(0),1-(0),6-(1,1,6),7-(6,28)]
  1655    20.40898992    20.40898992    20.40898992    6[1-(0),1-(0),6-(1,1,7),6-(1,1,7)]
  1656    21.12910481    21.12910481    21.12910481    6[1-(0),1-(0),6-(1,1,6),7-(6,28)]
  1657    21.83693105    21.83693105    21.83693105    6[1-(0),1-(0),6-(1,1,7),7-(6,28)]
  1658     21.6771786     21.6771786     21.6771786    6[1-(0),1-(0),6-(1,1,7),7-(6,28)]
  1659      6.2917888      6.2917888      6.2917888    6[1-(0),1-(0),6-(1,1,6),7-(6,28)]
  1660     5.50285747     5.50285747     5.50285747    6[1-(0),1-(0),6-(1,1,7),6-(1,1,7)]
  1661     4.15602143     4.15602143     4.15602143    6[1-(0),1-(0),6-(1,1,6),7-(6,28)]
  1662      2.9246987      2.9246987      2.9246987    6[1-(0),1-(0),6-(1,1,7),7-(6,28)]
  1663     3.11394391     3.11394391     3.11394391    6[1-(0),1-(0),6-(1,1,7),7-(6,28)]
  1664     3.93974119     3.93974119     3.93974119    6[1-(0),1-(0),6-(1,1,6),7-(6,28)]
  1665     4.71638387     4.71638387     4.71638387    6[1-(0),1-(0),6-(1,1,7),6-(1,1,7)]
  1666     5.95016433     5.95016433     5.95016433    6[1-(0),1-(0),6-(1,1,6),7-(6,28)]
  1667     7.28716945     7.28716945     7.28716945    6[1-(0),1-(0),6-(1,1,7),7-(6,28)]
  1668     7.04385418     7.04385418     7.04385418    6[1-(0),1-(0),6-(1,1,7),7-(6,28)]
  1669     9.69328712     9.69328712     9.69328712    6[1-(0),1-(0),6-(1,1,6),7-(6,28)]
  1670     9.36640903     9.36640903     9.36640903    6[1-(0),1-(0),6-(1,1,7),6-(1,1,7)]
  1671     8.57256224     8.57256224     8.57256224    6[1-(0),1-(0),6-(1,1,6),7-(6,28)]
  1672     6.28441561     6.28441561     6.28441561    6[1-(0),1-(0),6-(1,1,7),7-(6,28)]
  1673     5.10716294     5.10716294     5.10716294    6[1-(0),1-(0),6-(1,1,7),7-(6,28)]
  1674     4.33297799     4.33297799     4.33297799    6[1-(0),1-(0),6-(1,1,6),7-(6,28)]
  1675     4.88596724     4.88596724     4.88596724    6[1-(0),1-(0),6-(1,1,7),6-(1,1,7)]
  1676     5.80761599     5.80761599     5.80761599    6[1-(0),1-(0),6-(1,1,6),7-(6,28)]
  1677     7.84507416     7.84507416     7.84507416    6[1-(0),1-(0),6-(1,1,7),7-(6,28)]
  1678      9.0198691      9.0198691      9.0198691    6[1-(0),1-(0),6-(1,1,7),7-(6,28)]
  1679    21.85905062    21.85905062    21.85905062    6[1-(0),1-(0),6-(1,6),7-(6,28)]
  1680    21.50759523    21.50759523    21.50759523    6[1-(0),6-(1,1,7),6-(1,1,7)]
  1681    20.63755881    20.63755881    20.63755881    6[1-(0),1-(0),6-(1,6),7-(6,28)]
  1682    18.53374193    18.53374193    18.53374193    6[1-(0),1-(0),6-(1,1,7),7-(6,28)]
  1683    17.43759435    17.43759435    17.43759435    6[1-(0),1-(0),6-(1,1,7),7-(6,28)]
  1684    16.84773915    16.84773915    16.84773915    6[1-(0),1-(0),6-(1,1,6),7-(6,28)]
  1685    17.39827067    17.39827067    17.39827067    6[1-(0),1-(0),6-(1,1,7),6-(1,1,7)]
  1686    18.07168869    18.07168869    18.07168869    6[1-(0),1-(0),6-(1,1,6),7-(6,28)]
  1687    19.98626036    19.98626036    19.98626036    6[1-(0),1-(0),6-(1,1,7),7-(6,28)]
  1688     21.0135915     21.0135915     21.0135915    6[1-(0),1-(0),6-(1,1,7),7-(6,28)]
  1689    12.17313669    12.17313669    12.17313669    6[6-(1,1,8),6-(1,1,8),6-(1,1,8),6-(1,1,8)]
  1690    11.33505076    11.33505076    11.33505076    6[1-(0),1-(0),6-(6,6,6),8-(6)]
  1691    11.33750849    11.33750849    11.33750849    6[1-(0),1-(0),6-(6,6,6),8-(6)]
  1692    12.99893397    12.99893397    12.99893397    6[1-(0),1-(0),6-(6,6,6),8-(6)]
  1693     13.0751236     13.0751236     13.0751236    6[1-(0),1-(0),6-(6,6,6),8-(6)]
  1694     9.55073878     9.55073878     9.55073878    6[6-(1,6),6-(1,6),8-(6)]
  1695     8.81096205     8.81096205     8.81096205    6[1-(0),6-(1,6),6-(6,8)]
  1696     7.86719373     7.86719373     7.86719373    6[1-(0),6-(1,6),6-(6,6)]
  1697     7.57718159     7.57718159     7.57718159    6[6-(1,6),6-(1,6),6-(8,8)]
  1698     8.28746556     8.28746556     8.28746556    6[1-(0),6-(1,6),6-(6,6)]
  1699      9.2902194      9.2902194      9.2902194    6[1-(0),6-(1,6),6-(6,8)]
  1700     6.36797843     6.36797843     6.36797843    6[6-(6,6),8-(0),8-(28)]
  1701    10.13322079    10.13322079    10.13322079    6[6-(1,6),6-(1,6),8-(6)]
  1702     9.67608301     9.67608301     9.67608301    6[1-(0),6-(1,6),6-(6,8)]
  1703     9.17470609     9.17470609     9.17470609    6[1-(0),6-(1,6),6-(6,6)]
  1704     9.20174112     9.20174112     9.20174112    6[6-(1,6),6-(1,6),6-(8,8)]
  1705     9.74244172     9.74244172     9.74244172    6[1-(0),6-(1,6),6-(6,6)]
  1706    10.22169907    10.22169907    10.22169907    6[1-(0),6-(1,6),6-(6,8)]
  1707     8.57010451     8.57010451     8.57010451    6[6-(6,6),8-(0),8-(28)]
  1708     14.1319475     14.1319475     14.1319475    6[6-(1,6),6-(1,6),8-(6)]
  1709    14.14423615    14.14423615    14.14423615    6[1-(0),6-(1,6),6-(6,8)]
  1710    14.63823988    14.63823988    14.63823988    6[1-(0),6-(1,6),6-(6,6)]
  1711    15.23546827    15.23546827    15.23546827    6[6-(1,6),6-(1,6),6-(8,8)]
  1712    15.30428471    15.30428471    15.30428471    6[1-(0),6-(1,6),6-(6,6)]
  1713    14.74146454    14.74146454    14.74146454    6[1-(0),6-(1,6),6-(6,8)]
  1714     15.9260904     15.9260904     15.9260904    6[6-(6,6),8-(0),8-(28)]
  1715    14.79061914    14.79061914    14.79061914    6[6-(1,6),6-(1,6),8-(6)]
  1716    15.47141035    15.47141035    15.47141035    6[1-(0),6-(1,6),6-(6,8)]
  1717    16.48153738    16.48153738    16.48153738    6[1-(0),6-(1,6),6-(6,6)]
  1718    16.84773915    16.84773915    16.84773915    6[6-(1,6),6-(1,6),6-(8,8)]
  1719    16.09567377    16.09567377    16.09567377    6[1-(0),6-(1,6),6-(6,6)]
  1720    15.09291993    15.09291993    15.09291993    6[1-(0),6-(1,6),6-(6,8)]
  1721    17.93651354    17.93651354    17.93651354    6[6-(6,6),8-(0),8-(28)]
  1722     24.4298362     24.4298362     24.4298362    6[6-(1,1,8),6-(1,1,8),6-(1,1,8),6-(1,1,8)]
  1723    23.51556064    23.51556064    23.51556064    6[1-(0),1-(0),6-(6,6,6),8-(6)]
  1724      0.8602055      0.8602055      0.8602055    6[1-(0),1-(0),6-(6,6,6),8-(6)]
  1725     0.72994581     0.72994581     0.72994581    6[1-(0),1-(0),6-(6,6,6),8-(6)]
  1726    23.62861622    23.62861622    23.62861622    6[1-(0),1-(0),6-(6,6,6),8-(6)]
  1727    23.54259567    23.54259567    23.54259567    6[6-(1,6),6-(1,6),8-(6)]
  1728    22.30635748    22.30635748    22.30635748    6[1-(0),6-(1,6),6-(6,8)]
  1729    21.80743829    21.80743829    21.80743829    6[1-(0),6-(1,6),6-(6,6)]
  1730    22.40466668    22.40466668    22.40466668    6[6-(1,6),6-(1,6),6-(8,8)]
  1731    23.70726358    23.70726358    23.70726358    6[1-(0),6-(1,6),6-(6,6)]
  1732    24.33890019    24.33890019    24.33890019    6[1-(0),6-(1,6),6-(6,8)]
  1733    21.70421363    21.70421363    21.70421363    6[6-(6,6),8-(0),8-(28)]
  1734     0.92902194     0.92902194     0.92902194    6[6-(1,6),6-(1,6),8-(6)]
  1735     0.40060999     0.40060999     0.40060999    6[1-(0),6-(1,6),6-(6,8)]
  1736      1.0322466      1.0322466      1.0322466    6[1-(0),6-(1,6),6-(6,6)]
  1737     2.25373841     2.25373841     2.25373841    6[6-(1,6),6-(1,6),6-(8,8)]
  1738      2.7280803      2.7280803      2.7280803    6[1-(0),6-(1,6),6-(6,6)]
  1739     2.06695093     2.06695093     2.06695093    6[1-(0),6-(1,6),6-(6,8)]
  1740     3.03038109     3.03038109     3.03038109    6[6-(6,6),8-(0),8-(28)]
  1741     2.50196914     2.50196914     2.50196914    6[6-(1,6),6-(1,6),8-(6)]
  1742     3.27615409     3.27615409     3.27615409    6[1-(0),6-(1,6),6-(6,8)]
  1743     4.22483787     4.22483787     4.22483787    6[1-(0),6-(1,6),6-(6,6)]
  1744     4.38459032     4.38459032     4.38459032    6[6-(1,6),6-(1,6),6-(8,8)]
  1745     3.57845488     3.57845488     3.57845488    6[1-(0),6-(1,6),6-(6,6)]
  1746     2.67401024     2.67401024     2.67401024    6[1-(0),6-(1,6),6-(6,8)]
  1747     5.38980189     5.38980189     5.38980189    6[6-(6,6),8-(0),8-(28)]
  1748    21.89591657    21.89591657    21.89591657    6[6-(1,6),6-(1,6),8-(6)]
  1749    21.07011929    21.07011929    21.07011929    6[1-(0),6-(1,6),6-(6,8)]
  1750    20.18287876    20.18287876    20.18287876    6[1-(0),6-(1,6),6-(6,6)]
  1751    20.02558404    20.02558404    20.02558404    6[6-(1,6),6-(1,6),6-(8,8)]
  1752    20.84646586    20.84646586    20.84646586    6[1-(0),6-(1,6),6-(6,6)]
  1753    21.79760737    21.79760737    21.79760737    6[1-(0),6-(1,6),6-(6,8)]
  1754    19.06706934    19.06706934    19.06706934    6[6-(6,6),8-(0),8-(28)]
  1755     4.44603357     4.44603357     4.44603357    6[1-(0),1-(0),6-(1,1,6),7-(6,28)]
  1756     6.02881169     6.02881169     6.02881169    6[1-(0),1-(0),6-(1,1,7),6-(1,1,7)]
  1757     6.64078646     6.64078646     6.64078646    6[1-(0),1-(0),6-(1,1,6),7-(6,28)]
  1758     7.36581681     7.36581681     7.36581681    6[1-(0),1-(0),6-(1,1,7),7-(6,28)]
  1759     7.24293031     7.24293031     7.24293031    6[1-(0),1-(0),6-(1,1,7),7-(6,28)]
  1760     5.55692753     5.55692753     5.55692753    6[1-(0),1-(0),6-(1,1,6),7-(6,28)]
  1761     4.16831008     4.16831008     4.16831008    6[1-(0),1-(0),6-(1,1,7),6-(1,1,7)]
  1762     3.44819519     3.44819519     3.44819519    6[1-(0),1-(0),6-(1,1,6),7-(6,28)]
  1763     2.74036895     2.74036895     2.74036895    6[1-(0),1-(0),6-(1,1,7),7-(6,28)]
  1764      2.9001214      2.9001214      2.9001214    6[1-(0),1-(0),6-(1,1,7),7-(6,28)]
  1765     18.2855112     18.2855112     18.2855112    6[1-(0),1-(0),6-(1,1,6),7-(6,28)]
  1766    19.07444253    19.07444253    19.07444253    6[1-(0),1-(0),6-(1,1,7),6-(1,1,7)]
  1767    20.42127857    20.42127857    20.42127857    6[1-(0),1-(0),6-(1,1,6),7-(6,28)]
  1768     21.6526013     21.6526013     21.6526013    6[1-(0),1-(0),6-(1,1,7),7-(6,28)]
  1769    21.46335609    21.46335609    21.46335609    6[1-(0),1-(0),6-(1,1,7),7-(6,28)]
  1770    20.63755881    20.63755881    20.63755881    6[1-(0),1-(0),6-(1,1,6),7-(6,28)]
  1771    19.86091613    19.86091613    19.86091613    6[1-(0),1-(0),6-(1,1,7),6-(1,1,7)]
  1772    18.62713567    18.62713567    18.62713567    6[1-(0),1-(0),6-(1,1,6),7-(6,28)]
  1773    17.29013055    17.29013055    17.29013055    6[1-(0),1-(0),6-(1,1,7),7-(6,28)]
  1774    17.53344582    17.53344582    17.53344582    6[1-(0),1-(0),6-(1,1,7),7-(6,28)]
  1775    14.88401288    14.88401288    14.88401288    6[1-(0),1-(0),6-(1,1,6),7-(6,28)]
  1776    15.21089097    15.21089097    15.21089097    6[1-(0),1-(0),6-(1,1,7),6-(1,1,7)]
  1777    16.00473776    16.00473776    16.00473776    6[1-(0),1-(0),6-(1,1,6),7-(6,28)]
  1778    18.29288439    18.29288439    18.29288439    6[1-(0),1-(0),6-(1,1,7),7-(6,28)]
  1779    19.47013706    19.47013706    19.47013706    6[1-(0),1-(0),6-(1,1,7),7-(6,28)]
  1780    20.24432201    20.24432201    20.24432201    6[1-(0),1-(0),6-(1,1,6),7-(6,28)]
  1781    19.69133276    19.69133276    19.69133276    6[1-(0),1-(0),6-(1,1,7),6-(1,1,7)]
  1782    18.76968401    18.76968401    18.76968401    6[1-(0),1-(0),6-(1,1,6),7-(6,28)]
  1783    16.73222584    16.73222584    16.73222584    6[1-(0),1-(0),6-(1,1,7),7-(6,28)]
  1784     15.5574309     15.5574309     15.5574309    6[1-(0),1-(0),6-(1,1,7),7-(6,28)]
  1785     2.71824938     2.71824938     2.71824938    6[1-(0),1-(0),6-(1,6),7-(6,28)]
  1786     3.06970477     3.06970477     3.06970477    6[1-(0),6-(1,1,7),6-(1,1,7)]
  1787     3.93974119     3.93974119     3.93974119    6[1-(0),1-(0),6-(1,6),7-(6,28)]
  1788     6.04355807     6.04355807     6.04355807    6[1-(0),1-(0),6-(1,1,7),7-(6,28)]
  1789     7.13970565     7.13970565     7.13970565    6[1-(0),1-(0),6-(1,1,7),7-(6,28)]
  1790     7.72956085     7.72956085     7.72956085    6[1-(0),1-(0),6-(1,1,6),7-(6,28)]
  1791     7.17902933     7.17902933     7.17902933    6[1-(0),1-(0),6-(1,1,7),6-(1,1,7)]
  1792     6.50561131     6.50561131     6.50561131    6[1-(0),1-(0),6-(1,1,6),7-(6,28)]
  1793     4.59103964     4.59103964     4.59103964    6[1-(0),1-(0),6-(1,1,7),7-(6,28)]
  1794      3.5637085      3.5637085      3.5637085    6[1-(0),1-(0),6-(1,1,7),7-(6,28)]
  1795     0.11551331     0.11551331     0.11551331    6[6-(1,1,8),6-(1,1,8),6-(1,1,8),6-(1,1,8)]
  1796     0.95359924     0.95359924     0.95359924    6[1-(0),1-(0),6-(6,6,6),8-(6)]
  1797     0.95114151     0.95114151     0.95114151    6[1-(0),1-(0),6-(6,6,6),8-(6)]
  1798    23.86701603    23.86701603    23.86701603    6[1-(0),1-(0),6-(6,6,6),8-(6)]
  1799     23.7908264     23.7908264     23.7908264    6[1-(0),1-(0),6-(6,6,6),8-(6)]
  1800     2.73791122     2.73791122     2.73791122    6[6-(1,6),6-(1,6),8-(6)]
  1801     3.47768795     3.47768795     3.47768795    6[1-(0),6-(1,6),6-(6,8)]
  1802     4.42145627     4.42145627     4.42145627    6[1-(0),6-(1,6),6-(6,6)]
  1803     4.71146841     4.71146841     4.71146841    6[6-(1,6),6-(1,6),6-(8,8)]
  1804     4.00118444     4.00118444     4.00118444    6[1-(0),6-(1,6),6-(6,6)]
  1805      2.9984306      2.9984306      2.9984306    6[1-(0),6-(1,6),6-(6,8)]
  1806     5.92067157     5.92067157     5.92067157    6[6-(6,6),8-(0),8-(28)]
  1807     2.15542921     2.15542921     2.15542921    6[6-(1,6),6-(1,6),8-(6)]
  1808     2.61256699     2.61256699     2.61256699    6[1-(0),6-(1,6),6-(6,8)]
  1809     3.11394391     3.11394391     3.11394391    6[1-(0),6-(1,6),6-(6,6)]
  1810     3.08690888     3.08690888     3.08690888    6[6-(1,6),6-(1,6),6-(8,8)]
  1811     2.54620828     2.54620828     2.54620828    6[1-(0),6-(1,6),6-(6,6)]
  1812     2.06695093     2.06695093     2.06695093    6[1-(0),6-(1,6),6-(6,8)]
  1813     3.71854549     3.71854549     3.71854549    6[6-(6,6),8-(0),8-(28)]
  1814     22.7340025     22.7340025     22.7340025    6[6-(1,6),6-(1,6),8-(6)]
  1815    22.72171385    22.72171385    22.72171385    6[1-(0),6-(1,6),6-(6,8)]
  1816    22.22771012    22.22771012    22.22771012    6[1-(0),6-(1,6),6-(6,6)]
  1817    21.63048173    21.63048173    21.63048173    6[6-(1,6),6-(1,6),6-(8,8)]
  1818    21.56166529    21.56166529    21.56166529    6[1-(0),6-(1,6),6-(6,6)]
  1819    22.12448546    22.12448546    22.12448546    6[1-(0),6-(1,6),6-(6,8)]
  1820     20.9398596     20.9398596     20.9398596    6[6-(6,6),8-(0),8-(28)]
  1821    22.07533086    22.07533086    22.07533086    6[6-(1,6),6-(1,6),8-(6)]
  1822    21.39453965    21.39453965    21.39453965    6[1-(0),6-(1,6),6-(6,8)]
  1823    20.38441262    20.38441262    20.38441262    6[1-(0),6-(1,6),6-(6,6)]
  1824    20.01821085    20.01821085    20.01821085    6[6-(1,6),6-(1,6),6-(8,8)]
  1825    20.77027623    20.77027623    20.77027623    6[1-(0),6-(1,6),6-(6,6)]
  1826    21.77303007    21.77303007    21.77303007    6[1-(0),6-(1,6),6-(6,8)]
  1827    18.92943646    18.92943646    18.92943646    6[6-(6,6),8-(0),8-(28)]
  1828     12.4361138     12.4361138     12.4361138    6[6-(1,1,8),6-(1,1,8),6-(1,1,8),6-(1,1,8)]
  1829    13.35038936    13.35038936    13.35038936    6[1-(0),1-(0),6-(6,6,6),8-(6)]
  1830     11.4284445     11.4284445     11.4284445    6[1-(0),1-(0),6-(6,6,6),8-(6)]
  1831    11.55870419    11.55870419    11.55870419    6[1-(0),1-(0),6-(6,6,6),8-(6)]
  1832    13.23733378    13.23733378    13.23733378    6[1-(0),1-(0),6-(6,6,6),8-(6)]
  1833    13.32335433    13.32335433    13.32335433    6[6-(1,6),6-(1,6),8-(6)]
  1834    14.55959252    14.55959252    14.55959252    6[1-(0),6-(1,6),6-(6,8)]
  1835    15.05851171    15.05851171    15.05851171    6[1-(0),6-(1,6),6-(6,6)]
  1836    14.46128332    14.46128332    14.46128332    6[6-(1,6),6-(1,6),6-(8,8)]
  1837    13.15868642    13.15868642    13.15868642    6[1-(0),6-(1,6),6-(6,6)]
  1838    12.52704981    12.52704981    12.52704981    6[1-(0),6-(1,6),6-(6,8)]
  1839    15.16173637    15.16173637    15.16173637    6[6-(6,6),8-(0),8-(28)]
  1840    11.35962806    11.35962806    11.35962806    6[6-(1,6),6-(1,6),8-(6)]
  1841    11.88804001    11.88804001    11.88804001    6[1-(0),6-(1,6),6-(6,8)]
  1842     11.2564034     11.2564034     11.2564034    6[1-(0),6-(1,6),6-(6,6)]
  1843    10.03491159    10.03491159    10.03491159    6[6-(1,6),6-(1,6),6-(8,8)]
  1844      9.5605697      9.5605697      9.5605697    6[1-(0),6-(1,6),6-(6,6)]
  1845    10.22169907    10.22169907    10.22169907    6[1-(0),6-(1,6),6-(6,8)]
  1846     9.25826891     9.25826891     9.25826891    6[6-(6,6),8-(0),8-(28)]
  1847     9.78668086     9.78668086     9.78668086    6[6-(1,6),6-(1,6),8-(6)]
  1848     9.01249591     9.01249591     9.01249591    6[1-(0),6-(1,6),6-(6,8)]
  1849     8.06381213     8.06381213     8.06381213    6[1-(0),6-(1,6),6-(6,6)]
  1850     7.90405968     7.90405968     7.90405968    6[6-(1,6),6-(1,6),6-(8,8)]
  1851     8.71019512     8.71019512     8.71019512    6[1-(0),6-(1,6),6-(6,6)]
  1852     9.61463976     9.61463976     9.61463976    6[1-(0),6-(1,6),6-(6,8)]
  1853     6.89884811     6.89884811     6.89884811    6[6-(6,6),8-(0),8-(28)]
  1854    14.97003343    14.97003343    14.97003343    6[6-(1,6),6-(1,6),8-(6)]
  1855    15.79583071    15.79583071    15.79583071    6[1-(0),6-(1,6),6-(6,8)]
  1856    16.68307124    16.68307124    16.68307124    6[1-(0),6-(1,6),6-(6,6)]
  1857    16.84036596    16.84036596    16.84036596    6[6-(1,6),6-(1,6),6-(8)]
  1858    16.01948414    16.01948414    16.01948414    6[1-(0),6-(1,6),6-(6,6)]
  1859    15.06834263    15.06834263    15.06834263    6[1-(0),6-(1,6),6-(6,8)]
  1860    17.79888066    17.79888066    17.79888066    6[6-(6,6),8-(28)]
  1861     7.84261643     7.84261643     7.84261643    6[1-(0),1-(0),6-(1,1,6),7-(6,28)]
  1862     6.25983831     6.25983831     6.25983831    6[1-(0),1-(0),6-(1,1,7),6-(1,1,7)]
  1863     5.64786354     5.64786354     5.64786354    6[1-(0),1-(0),6-(1,1,6),7-(6,28)]
  1864     4.92283319     4.92283319     4.92283319    6[1-(0),1-(0),6-(1,1,7),7-(6,28)]
  1865     5.04571969     5.04571969     5.04571969    6[1-(0),1-(0),6-(1,1,7),7-(6,28)]
  1866     6.73172247     6.73172247     6.73172247    6[1-(0),1-(0),6-(1,1,6),7-(6,28)]
  1867     8.12033992     8.12033992     8.12033992    6[1-(0),1-(0),6-(1,1,7),6-(1,1,7)]
  1868     8.84045481     8.84045481     8.84045481    6[1-(0),1-(0),6-(1,1,6),7-(6,28)]
  1869     9.54828105     9.54828105     9.54828105    6[1-(0),1-(0),6-(1,1,7),7-(6,28)]
  1870      9.3885286      9.3885286      9.3885286    6[1-(0),1-(0),6-(1,1,7),7-(6,28)]
  1871     18.5804388     18.5804388     18.5804388    6[1-(0),1-(0),6-(1,1,6),7-(6,28)]
  1872    17.79150747    17.79150747    17.79150747    6[1-(0),1-(0),6-(1,1,7),6-(1,1,7)]
  1873    16.44467143    16.44467143    16.44467143    6[1-(0),1-(0),6-(1,1,6),7-(6,28)]
  1874     15.2133487     15.2133487     15.2133487    6[1-(0),1-(0),6-(1,1,7),7-(6,28)]
  1875    15.40259391    15.40259391    15.40259391    6[1-(0),1-(0),6-(1,1,7),7-(6,28)]
  1876    16.22839119    16.22839119    16.22839119    6[1-(0),1-(0),6-(1,1,6),7-(6,28)]
  1877    17.00503387    17.00503387    17.00503387    6[1-(0),1-(0),6-(1,1,7),6-(1,1,7)]
  1878    18.23881433    18.23881433    18.23881433    6[1-(0),1-(0),6-(1,1,6),7-(6,28)]
  1879    19.57581945    19.57581945    19.57581945    6[1-(0),1-(0),6-(1,1,7),7-(6,28)]
  1880    19.33250418    19.33250418    19.33250418    6[1-(0),1-(0),6-(1,1,7),7-(6,28)]
  1881    21.98193712    21.98193712    21.98193712    6[1-(0),1-(0),6-(1,1,6),7-(6,28)]
  1882    21.65505903    21.65505903    21.65505903    6[1-(0),1-(0),6-(1,1,7),6-(1,1,7)]
  1883    20.86121224    20.86121224    20.86121224    6[1-(0),1-(0),6-(1,1,6),7-(6,28)]
  1884    18.57306561    18.57306561    18.57306561    6[1-(0),1-(0),6-(1,1,7),7-(6,28)]
  1885    17.39581294    17.39581294    17.39581294    6[1-(0),1-(0),6-(1,1,7),7-(6,28)]
  1886    16.62162799    16.62162799    16.62162799    6[1-(0),1-(0),6-(1,1,6),7-(6,28)]
  1887    17.17461724    17.17461724    17.17461724    6[1-(0),1-(0),6-(1,1,7),6-(1,1,7)]
  1888    18.09626599    18.09626599    18.09626599    6[1-(0),1-(0),6-(1,1,6),7-(6,28)]
  1889    20.13372416    20.13372416    20.13372416    6[1-(0),1-(0),6-(1,1,7),7-(6,28)]
  1890     21.3085191     21.3085191     21.3085191    6[1-(0),1-(0),6-(1,1,7),7-(6,28)]
  1891     9.57040062     9.57040062     9.57040062    6[1-(0),1-(0),6-(1,6),7-(6,28)]
  1892     9.21894523     9.21894523     9.21894523    6[1-(0),6-(1,1,7),6-(1,1,7)]
  1893     8.34890881     8.34890881     8.34890881    6[1-(0),1-(0),6-(1,6),7-(6,28)]
  1894     6.24509193     6.24509193     6.24509193    6[1-(0),1-(0),6-(1,1,7),7-(6,28)]
  1895     5.14894435     5.14894435     5.14894435    6[1-(0),1-(0),6-(1,1,7),7-(6,28)]
  1896     4.55908915     4.55908915     4.55908915    6[1-(0),1-(0),6-(1,1,6),7-(6,28)]
  1897     5.10962067     5.10962067     5.10962067    6[1-(0),1-(0),6-(1,1,7),6-(1,1,7)]
  1898     5.78303869     5.78303869     5.78303869    6[1-(0),1-(0),6-(1,1,6),7-(6,28)]
  1899     7.69761036     7.69761036     7.69761036    6[1-(0),1-(0),6-(1,1,7),7-(6,28)]
  1900      8.7249415      8.7249415      8.7249415    6[1-(0),1-(0),6-(1,1,7),7-(6,28)]
  1901     7.45921055     7.45921055     7.45921055    7[6-(1,1,6),6-(1,1,6),28-(7,7,7,8,8)]
  1902     6.15415592     6.15415592     6.15415592    7[6-(1,1,6),6-(1,1,6),28-(7,7,7,8,8)]
  1903     3.90533297     3.90533297     3.90533297    7[6-(1,1,6),6-(1,1,6),28-(7,7,7,8,8)]
  1904     5.17106392     5.17106392     5.17106392    7[6-(1,1,6),6-(1,1,6),28-(7,7,7,8,8)]
  1905    17.37860883    17.37860883    17.37860883    7[6-(1,1,6),6-(1,1,6),28-(7,7,7,8,8)]
  1906    19.11376621    19.11376621    19.11376621    7[6-(1,1,6),6-(1,1,6),28-(7,7,7,8,8)]
  1907    17.31962331    17.31962331    17.31962331    7[6-(1,1,6),6-(1,1,6),28-(7,7,7,8,8)]
  1908    15.71718335    15.71718335    15.71718335    7[6-(1,1,6),6-(1,1,6),28-(7,7,7,8,8)]
  1909    18.32729261    18.32729261    18.32729261    7[6-(1,1,6),6-(1,1,6),28-(7,7,7,8,8)]
  1910     20.7432412     20.7432412     20.7432412    7[6-(1,1,6),6-(1,1,6),28-(7,7,7,8,8)]
  1911    21.16351303    21.16351303    21.16351303    7[6-(1,1,6),6-(1,1,6),28-(7,7,7,8,8)]
  1912    18.71069849    18.71069849    18.71069849    7[6-(1,1,6),6-(1,1,6),28-(7,7,7,8,8)]
  1913     6.47857628     6.47857628     6.47857628    7[6-(1,1,6),6-(1,1,6),28-(7,7,7,8,8)]
  1914     8.83062389     8.83062389     8.83062389    7[6-(1,1,6),6-(1,1,6),28-(7,7,7,8,8)]
  1915     8.01711526     8.01711526     8.01711526    7[6-(1,1,6),6-(1,1,6),28-(7,7,7,8,8)]
  1916     5.59379348     5.59379348     5.59379348    7[6-(1,1,6),6-(1,1,6),28-(7,7,7,8,8)]
  1917     4.82943945     4.82943945     4.82943945    7[6-(1,1,6),6-(1,1,6),28-(7,7,7,8,8)]
  1918     6.13449408     6.13449408     6.13449408    7[6-(1,1,6),6-(1,1,6),28-(7,7,7,8,8)]
  1919     8.38331703     8.38331703     8.38331703    7[6-(1,1,6),6-(1,1,6),28-(7,7,7,8,8)]
  1920     7.11758608     7.11758608     7.11758608    7[6-(1,1,6),6-(1,1,6),28-(7,7,7,8,8)]
  1921    19.48734117    19.48734117    19.48734117    7[6-(1,1,6),6-(1,1,6),28-(7,7,7,8,8)]
  1922    17.75218379    17.75218379    17.75218379    7[6-(1,1,6),6-(1,1,6),28-(7,7,7,8,8)]
  1923    19.54632669    19.54632669    19.54632669    7[6-(1,1,6),6-(1,1,6),28-(7,7,7,8,8)]
  1924    21.14876665    21.14876665    21.14876665    7[6-(1,1,6),6-(1,1,6),28-(7,7,7,8,8)]
  1925    18.53865739    18.53865739    18.53865739    7[6-(1,1,6),6-(1,1,6),28-(7,7,7,8,8)]
  1926     16.1227088     16.1227088     16.1227088    7[6-(1,1,6),6-(1,1,6),28-(7,7,7,8,8)]
  1927    15.70243697    15.70243697    15.70243697    7[6-(1,1,6),6-(1,1,6),28-(7,7,7,8,8)]
  1928    18.15525151    18.15525151    18.15525151    7[6-(1,1,6),6-(1,1,6),28-(7,7,7,8,8)]
  1929     5.81007372     5.81007372     5.81007372    7[6-(1,1,6),6-(1,1,6),28-(7,7,7,8,8)]
  1930     3.45802611     3.45802611     3.45802611    7[6-(1,1,6),6-(1,1,6),28-(7,7,7,8,8)]
  1931     4.27153474     4.27153474     4.27153474    7[6-(1,1,6),6-(1,1,6),28-(7,7,7,8,8)]
  1932     6.69485652     6.69485652     6.69485652    7[6-(1,1,6),6-(1,1,6),28-(7,7,7,8,8)]
  1933    19.74786055    19.74786055    19.74786055    7[6-(1,1,6),6-(1,1,6),28-(7,7,7,8,8)]
  1934    18.44280592    18.44280592    18.44280592    7[6-(1,1,6),6-(1,1,6),28-(7,7,7,8,8)]
  1935    16.19398297    16.19398297    16.19398297    7[6-(1,1,6),6-(1,1,6),28-(7,7,7,8,8)]
  1936    17.45971392    17.45971392    17.45971392    7[6-(1,1,6),6-(1,1,6),28-(7,7,7,8,8)]
  1937     5.08995883     5.08995883     5.08995883    7[6-(1,1,6),6-(1,1,6),28-(7,7,7,8,8)]
  1938     6.82511621     6.82511621     6.82511621    7[6-(1,1,6),6-(1,1,6),28-(7,7,7,8,8)]
  1939     5.03097331     5.03097331     5.03097331    7[6-(1,1,6),6-(1,1,6),28-(7,7,7,8,8)]
  1940     3.42853335     3.42853335     3.42853335    7[6-(1,1,6),6-(1,1,6),28-(7,7,7,8,8)]
  1941     6.03864261     6.03864261     6.03864261    7[6-(1,1,6),6-(1,1,6),28-(7,7,7,8,8)]
  1942      8.4545912      8.4545912      8.4545912    7[6-(1,1,6),6-(1,1,6),28-(7,7,7,8,8)]
  1943     8.87486303     8.87486303     8.87486303    7[6-(1,1,6),6-(1,1,6),28-(7,7,7,8,8)]
  1944     6.42204849     6.42204849     6.42204849    7[6-(1,1,6),6-(1,1,6),28-(7,7,7,8,8)]
  1945    18.76722628    18.76722628    18.76722628    7[6-(1,1,6),6-(1,1,6),28-(7,7,7,8,8)]
  1946    21.11927389    21.11927389    21.11927389    7[6-(1,1,6),6-(1,1,6),28-(7,7,7,8,8)]
  1947    20.30576526    20.30576526    20.30576526    7[6-(1,1,6),6-(1,1,6),28-(7,7,7,8,8)]
  1948    17.88244348    17.88244348    17.88244348    7[6-(1,1,6),6-(1,1,6),28-(7,7,7,8,8)]
  1949    17.11808945    17.11808945    17.11808945    7[6-(1,1,6),6-(1,1,6),28-(7,7,7,8,8)]
  1950    18.42314408    18.42314408    18.42314408    7[6-(1,1,6),6-(1,1,6),28-(7,7,7,8,8)]
  1951    20.67196703    20.67196703    20.67196703    7[6-(1,1,6),6-(1,1,6),28-(7,7,7,8,8)]
  1952    19.40623608    19.40623608    19.40623608    7[6-(1,1,6),6-(1,1,6),28-(7,7,7,8,8)]
  1953     7.19869117     7.19869117     7.19869117    7[6-(1,1,6),6-(1,1,6),28-(7,7,7,8,8)]
  1954     5.46353379     5.46353379     5.46353379    7[6-(1,1,6),6-(1,1,6),28-(7,7,7,8,8)]
  1955     7.25767669     7.25767669     7.25767669    7[6-(1,1,6),6-(1,1,6),28-(7,7,7,8,8)]
  1956     8.86011665     8.86011665     8.86011665    7[6-(1,1,6),6-(1,1,6),28-(7,7,7,8,8)]
  1957     6.25000739     6.25000739     6.25000739    7[6-(1,1,6),6-(1,1,6),28-(7,7,7,8,8)]
  1958      3.8340588      3.8340588      3.8340588    7[6-(1,1,6),6-(1,1,6),28-(7,7,7,8,8)]
  1959     3.41378697     3.41378697     3.41378697    7[6-(1,1,6),6-(1,1,6),28-(7,7,7,8,8)]
  1960     5.86660151     5.86660151     5.86660151    7[6-(1,1,6),6-(1,1,6),28-(7,7,7,8,8)]
  1961    18.09872372    18.09872372    18.09872372    7[6-(1,1,6),6-(1,1,6),28-(7,7,7,8,8)]
  1962    15.74667611    15.74667611    15.74667611    7[6-(1,1,6),6-(1,1,6),28-(7,7,7,8,8)]
  1963    16.56018474    16.56018474    16.56018474    7[6-(1,1,6),6-(1,1,6),28-(7,7,7,8,8)]
  1964    18.98350652    18.98350652    18.98350652    7[6-(1,1,6),6-(1,1,6),28-(7,7,7,8,8)]
  1965    16.60196615    16.60196615    16.60196615    7[6-(1,1,6),6-(1,1,6),28-(7,7,7,8,8)]
  1966    19.04494977    19.04494977    19.04494977    7[6-(1,1,6),6-(1,1,6),28-(7,7,7,8,8)]
  1967    18.01270317    18.01270317    18.01270317    7[6-(1,1,6),6-(1,1,6),28-(7,7,7,8,8)]
  1968    15.63853599    15.63853599    15.63853599    7[6-(1,1,6),6-(1,1,6),28-(7,7,7,8,8)]
  1969     5.64786354     5.64786354     5.64786354    7[6-(1,1,6),6-(1,1,6),28-(7,7,7,8,8)]
  1970     8.08838943     8.08838943     8.08838943    7[6-(1,1,6),6-(1,1,6),28-(7,7,7,8,8)]
  1971     8.69790647     8.69790647     8.69790647    7[6-(1,1,6),6-(1,1,6),28-(7,7,7,8,8)]
  1972     6.39992892     6.39992892     6.39992892    7[6-(1,1,6),6-(1,1,6),28-(7,7,7,8,8)]
  1973     3.64727132     3.64727132     3.64727132    7[6-(1,1,6),6-(1,1,6),28-(7,7,7,8,8)]
  1974     5.06046607     5.06046607     5.06046607    7[6-(1,1,6),6-(1,1,6),28-(7,7,7,8,8)]
  1975     6.78087707     6.78087707     6.78087707    7[6-(1,1,6),6-(1,1,6),28-(7,7,7,8,8)]
  1976     5.29886588     5.29886588     5.29886588    7[6-(1,1,6),6-(1,1,6),28-(7,7,7,8,8)]
  1977    16.10058923    16.10058923    16.10058923    7[6-(1,1,6),6-(1,1,6),28-(7,7,7,8,8)]
  1978    17.53590355    17.53590355    17.53590355    7[6-(1,1,6),6-(1,1,6),28-(7,7,7,8,8)]
  1979     19.0719848     19.0719848     19.0719848    7[6-(1,1,6),6-(1,1,6),28-(7,7,7,8,8)]
  1980    17.51869944    17.51869944    17.51869944    7[6-(1,1,6),6-(1,1,6),28-(7,7,7,8,8)]
  1981    20.26398385    20.26398385    20.26398385    7[6-(1,1,6),6-(1,1,6),28-(7,7,7,8,8)]
  1982    17.82100023    17.82100023    17.82100023    7[6-(1,1,6),6-(1,1,6),28-(7,7,7,8,8)]
  1983    18.85324683    18.85324683    18.85324683    7[6-(1,1,6),6-(1,1,6),28-(7,7,7,8,8)]
  1984    21.22741401    21.22741401    21.22741401    7[6-(1,1,6),6-(1,1,6),28-(7,7,7,8,8)]
  1985     6.64078646     6.64078646     6.64078646    7[6-(1,1,6),6-(1,1,6),28-(7,7,7,8,8)]
  1986     4.20026057     4.20026057     4.20026057    7[6-(1,1,6),6-(1,1,6),28-(7,7,7,8,8)]
  1987     3.59074353     3.59074353     3.59074353    7[6-(1,1,6),6-(1,1,6),28-(7,7,7,8,8)]
  1988     5.88872108     5.88872108     5.88872108    7[6-(1,1,6),6-(1,1,6),28-(7,7,7,8,8)]
  1989     8.64137868     8.64137868     8.64137868    7[6-(1,1,6),6-(1,1,6),28-(7,7,7,8,8)]
  1990     7.22818393     7.22818393     7.22818393    7[6-(1,1,6),6-(1,1,6),28-(7,7,7,8,8)]
  1991     5.50777293     5.50777293     5.50777293    7[6-(1,1,6),6-(1,1,6),28-(7,7,7,8,8)]
  1992     6.98978412     6.98978412     6.98978412    7[6-(1,1,6),6-(1,1,6),28-(7,7,7,8,8)]
  1993    20.76536077    20.76536077    20.76536077    7[6-(1,1,6),6-(1,1,6),28-(7,7,7,8,8)]
  1994    19.33004645    19.33004645    19.33004645    7[6-(1,1,6),6-(1,1,6),28-(7,7,7,8,8)]
  1995     17.7939652     17.7939652     17.7939652    7[6-(1,1,6),6-(1,1,6),28-(7,7,7,8,8)]
  1996    19.34725056    19.34725056    19.34725056    7[6-(1,1,6),6-(1,1,6),28-(7,7,7,8,8)]
  1997     4.31331615     4.31331615     4.31331615    7[6-(1,1,6),6-(1,1,6),28-(7,7,7,8,8)]
  1998     6.75629977     6.75629977     6.75629977    7[6-(1,1,6),6-(1,1,6),28-(7,7,7,8,8)]
  1999     5.72405317     5.72405317     5.72405317    7[6-(1,1,6),6-(1,1,6),28-(7,7,7,8,8)]
  2000     3.34988599     3.34988599     3.34988599    7[6-(1,1,6),6-(1,1,6),28-(7,7,7,8,8)]
  2001    17.93651354    17.93651354    17.93651354    7[6-(1,1,6),6-(1,1,6),28-(7,7,7,8,8)]
  2002    20.37703943    20.37703943    20.37703943    7[6-(1,1,6),6-(1,1,6),28-(7,7,7,8,8)]
  2003    20.98655647    20.98655647    20.98655647    7[6-(1,1,6),6-(1,1,6),28-(7,7,7,8,8)]
  2004    18.68857892    18.68857892    18.68857892    7[6-(1,1,6),6-(1,1,6),28-(7,7,7,8,8)]
  2005    15.93592132    15.93592132    15.93592132    7[6-(1,1,6),6-(1,1,6),28-(7,7,7,8,8)]
  2006    17.34911607    17.34911607    17.34911607    7[6-(1,1,6),6-(1,1,6),28-(7,7,7,8,8)]
  2007    19.06952707    19.06952707    19.06952707    7[6-(1,1,6),6-(1,1,6),28-(7,7,7,8,8)]
  2008    17.58751588    17.58751588    17.58751588    7[6-(1,1,6),6-(1,1,6),28-(7,7,7,8,8)]
  2009     3.81193923     3.81193923     3.81193923    7[6-(1,1,6),6-(1,1,6),28-(7,7,7,8,8)]
  2010     5.24725355     5.24725355     5.24725355    7[6-(1,1,6),6-(1,1,6),28-(7,7,7,8,8)]
  2011      6.7833348      6.7833348      6.7833348    7[6-(1,1,6),6-(1,1,6),28-(7,7,7,8,8)]
  2012     5.23004944     5.23004944     5.23004944    7[6-(1,1,6),6-(1,1,6),28-(7,7,7,8,8)]
  2013     7.97533385     7.97533385     7.97533385    7[6-(1,1,6),6-(1,1,6),28-(7,7,7,8,8)]
  2014     5.53235023     5.53235023     5.53235023    7[6-(1,1,6),6-(1,1,6),28-(7,7,7,8,8)]
  2015     6.56459683     6.56459683     6.56459683    7[6-(1,1,6),6-(1,1,6),28-(7,7,7,8,8)]
  2016     8.93876401     8.93876401     8.93876401    7[6-(1,1,6),6-(1,1,6),28-(7,7,7,8,8)]
  2017    18.92943646    18.92943646    18.92943646    7[6-(1,1,6),6-(1,1,6),28-(7,7,7,8,8)]
  2018    16.48891057    16.48891057    16.48891057    7[6-(1,1,6),6-(1,1,6),28-(7,7,7,8,8)]
  2019    15.87939353    15.87939353    15.87939353    7[6-(1,1,6),6-(1,1,6),28-(7,7,7,8,8)]
  2020    18.17737108    18.17737108    18.17737108    7[6-(1,1,6),6-(1,1,6),28-(7,7,7,8,8)]
  2021    20.93002868    20.93002868    20.93002868    7[6-(1,1,6),6-(1,1,6),28-(7,7,7,8,8)]
  2022    19.51683393    19.51683393    19.51683393    7[6-(1,1,6),6-(1,1,6),28-(7,7,7,8,8)]
  2023    17.79642293    17.79642293    17.79642293    7[6-(1,1,6),6-(1,1,6),28-(7,7,7,8,8)]
  2024    19.27843412    19.27843412    19.27843412    7[6-(1,1,6),6-(1,1,6),28-(7,7,7,8,8)]
  2025     8.47671077     8.47671077     8.47671077    7[6-(1,1,6),6-(1,1,6),28-(7,7,7,8,8)]
  2026     7.04139645     7.04139645     7.04139645    7[6-(1,1,6),6-(1,1,6),28-(7,7,7,8,8)]
  2027      5.5053152      5.5053152      5.5053152    7[6-(1,1,6),6-(1,1,6),28-(7,7,7,8,8)]
  2028     7.05860056     7.05860056     7.05860056    7[6-(1,1,6),6-(1,1,6),28-(7,7,7,8,8)]
  2029    22.82493851    22.82493851    22.82493851    8[6-(1,1,6),6-(6,6)]
  2030     1.57540493     1.57540493     1.57540493    8[6-(1,1,6),6-(6,6)]
  2031     1.50167303     1.50167303     1.50167303    8[6-(1,1,6),6-(6,6)]
  2032    23.12969703    23.12969703    23.12969703    8[6-(1,1,6),6-(6,6)]
  2033    18.30025758    18.30025758    18.30025758    8[6-(6,8)]
  2034    18.68120573    18.68120573    18.68120573    8[6-(6,8),28-(7,7,7,7,8)]
  2035     6.33357021     6.33357021     6.33357021    8[6-(6,8)]
  2036     5.90592519     5.90592519     5.90592519    8[6-(6,8),28-(7,7,7,7,8)]
  2037     4.56892007     4.56892007     4.56892007    8[6-(6,8),28-(7,7,7,7,8)]
  2038     4.50010363     4.50010363     4.50010363    8[6-(6,8)]
  2039    20.74569893    20.74569893    20.74569893    8[6-(6,8)]
  2040    20.46551771    20.46551771    20.46551771    8[6-(6,8),28-(7,7,7,7,8)]
  2041    10.52891532    10.52891532    10.52891532    8[6-(1,1,6),6-(6,6)]
  2042    14.04838468    14.04838468    14.04838468    8[6-(1,1,6),6-(6,6)]
  2043    12.09448933    12.09448933    12.09448933    8[6-(1,1,6),6-(6,6)]
  2044    12.35255098    12.35255098    12.35255098    8[6-(1,1,6),6-(6,6)]
  2045     6.66290603     6.66290603     6.66290603    8[6-(6,8),28-(7,7,7,7,8)]
  2046     6.19839506     6.19839506     6.19839506    8[6-(6,8)]
  2047     18.8999437     18.8999437     18.8999437    8[6-(6,8)]
  2048     18.3838204     18.3838204     18.3838204    8[6-(6,8),28-(7,7,7,7,8)]
  2049     8.32924697     8.32924697     8.32924697    8[6-(6,8),28-(7,7,7,7,8)]
  2050    10.21432588    10.21432588    10.21432588    8[6-(6,8)]
  2051    14.27203811    14.27203811    14.27203811    8[6-(6,8)]
  2052     15.9998223     15.9998223     15.9998223    8[6-(6,8),28-(7,7,7,7,8)]
  2053    14.04101149    14.04101149    14.04101149    8[6-(1,1,6),6-(6,6)]
  2054    10.71324507    10.71324507    10.71324507    8[6-(1,1,6),6-(6,6)]
  2055    10.78697697    10.78697697    10.78697697    8[6-(1,1,6),6-(6,6)]
  2056    13.73625297    13.73625297    13.73625297    8[6-(1,1,6),6-(6,6)]
  2057    18.56569242    18.56569242    18.56569242    8[6-(6,8)]
  2058    18.18474427    18.18474427    18.18474427    8[6-(6,8),28-(7,7,7,7,8)]
  2059     5.95507979     5.95507979     5.95507979    8[6-(6,8)]
  2060     6.38272481     6.38272481     6.38272481    8[6-(6,8),28-(7,7,7,7,8)]
  2061     7.71972993     7.71972993     7.71972993    8[6-(6,8),28-(7,7,7,7,8)]
  2062     7.78854637     7.78854637     7.78854637    8[6-(6,8)]
  2063    16.12025107    16.12025107    16.12025107    8[6-(6,8)]
  2064    16.40043229    16.40043229    16.40043229    8[6-(6,8),28-(7,7,7,7,8)]
  2065     1.75973468     1.75973468     1.75973468    8[6-(1,1,6),6-(6,6)]
  2066    22.81756532    22.81756532    22.81756532    8[6-(1,1,6),6-(6,6)]
  2067     0.19416067     0.19416067     0.19416067    8[6-(1,1,6),6-(6,6)]
  2068    24.51339902    24.51339902    24.51339902    8[6-(1,1,6),6-(6,6)]
  2069     5.62574397     5.62574397     5.62574397    8[6-(6,8),28-(7,7,7,7,8)]
  2070     6.09025494     6.09025494     6.09025494    8[6-(6,8)]
  2071     17.9660063     17.9660063     17.9660063    8[6-(6,8)]
  2072     18.4821296     18.4821296     18.4821296    8[6-(6,8),28-(7,7,7,7,8)]
  2073     3.95940303     3.95940303     3.95940303    8[6-(6,8),28-(7,7,7,7,8)]
  2074     2.07432412     2.07432412     2.07432412    8[6-(6,8)]
  2075    22.59391189    22.59391189    22.59391189    8[6-(6,8)]
  2076     20.8661277     20.8661277     20.8661277    8[6-(6,8),28-(7,7,7,7,8)]
  2077    10.53628851    10.53628851    10.53628851    8[6-(1,1,6),6-(6,6)]
  2078    13.86405493    13.86405493    13.86405493    8[6-(1,1,6),6-(6,6)]
  2079    13.79032303    13.79032303    13.79032303    8[6-(1,1,6),6-(6,6)]
  2080    10.84104703    10.84104703    10.84104703    8[6-(1,1,6),6-(6,6)]
  2081     6.01160758     6.01160758     6.01160758    8[6-(6,8)]
  2082     6.39255573     6.39255573     6.39255573    8[6-(6,8),28-(7,7,7,7,8)]
  2083    18.62222021    18.62222021    18.62222021    8[6-(6,8)]
  2084    18.19457519    18.19457519    18.19457519    8[6-(6,8),28-(7,7,7,7,8)]
  2085    16.85757007    16.85757007    16.85757007    8[6-(6,8),28-(7,7,7,7,8)]
  2086    16.78875363    16.78875363    16.78875363    8[6-(6,8)]
  2087     8.45704893     8.45704893     8.45704893    8[6-(6,8)]
  2088     8.17686771     8.17686771     8.17686771    8[6-(6,8),28-(7,7,7,7,8)]
  2089    22.81756532    22.81756532    22.81756532    8[6-(1,1,6),6-(6,6)]
  2090     1.75973468     1.75973468     1.75973468    8[6-(1,1,6),6-(6,6)]
  2091    24.38313933    24.38313933    24.38313933    8[6-(1,1,6),6-(6,6)]
  2092     0.06390098     0.06390098     0.06390098    8[6-(1,1,6),6-(6,6)]
  2093    18.95155603    18.95155603    18.95155603    8[6-(6,8),28-(7,7,7,7,8)]
  2094    18.48704506    18.48704506    18.48704506    8[6-(6,8)]
  2095      6.6112937      6.6112937      6.6112937    8[6-(6,8)]
  2096      6.0951704      6.0951704      6.0951704    8[6-(6,8),28-(7,7,7,7,8)]
  2097    20.61789697    20.61789697    20.61789697    8[6-(6,8),28-(7,7,7,7,8)]
  2098    22.50297588    22.50297588    22.50297588    8[6-(6,8)]
  2099     1.98338811     1.98338811     1.98338811    8[6-(6,8)]
  2100      3.7111723      3.7111723      3.7111723    8[6-(6,8),28-(7,7,7,7,8)]
  2101     1.75236149     1.75236149     1.75236149    8[6-(1,1,6),6-(6,6)]
  2102    23.00189507    23.00189507    23.00189507    8[6-(1,1,6),6-(6,6)]
  2103    23.07562697    23.07562697    23.07562697    8[6-(1,1,6),6-(6,6)]
  2104     1.44760297     1.44760297     1.44760297    8[6-(1,1,6),6-(6,6)]
  2105     6.27704242     6.27704242     6.27704242    8[6-(6,8)]
  2106     5.89609427     5.89609427     5.89609427    8[6-(6,8),28-(7,7,7,7,8)]
  2107    18.24372979    18.24372979    18.24372979    8[6-(6,8)]
  2108    18.67137481    18.67137481    18.67137481    8[6-(6,8),28-(7,7,7,7,8)]
  2109    20.00837993    20.00837993    20.00837993    8[6-(6,8),28-(7,7,7,7,8)]
  2110    20.07719637    20.07719637    20.07719637    8[6-(6,8)]
  2111     3.83160107     3.83160107     3.83160107    8[6-(6,8)]
  2112     4.11178229     4.11178229     4.11178229    8[6-(6,8),28-(7,7,7,7,8)]
  2113    14.04838468    14.04838468    14.04838468    8[6-(1,1,6),6-(6,6)]
  2114    10.52891532    10.52891532    10.52891532    8[6-(1,1,6),6-(6,6)]
  2115    12.48281067    12.48281067    12.48281067    8[6-(1,1,6),6-(6,6)]
  2116    12.22474902    12.22474902    12.22474902    8[6-(1,1,6),6-(6,6)]
  2117    17.91439397    17.91439397    17.91439397    8[6-(6,8),28-(7,7,7,7,8)]
  2118    18.37890494    18.37890494    18.37890494    8[6-(6,8)]
  2119      5.6773563      5.6773563      5.6773563    8[6-(6,8)]
  2120      6.1934796      6.1934796      6.1934796    8[6-(6,8),28-(7,7,7,7,8)]
  2121    16.24805303    16.24805303    16.24805303    8[6-(6,8),28-(7,7,7,7,8)]
  2122    14.36297412    14.36297412    14.36297412    8[6-(6,8)]
  2123    10.30526189    10.30526189    10.30526189    8[6-(6,8)]
  2124      8.5774777      8.5774777      8.5774777    8[6-(6,8),28-(7,7,7,7,8)]
  2125    22.82985397    22.82985397    22.82985397    8[6-(1,1,6),6-(6,6)]
  2126    23.02155691    23.02155691    23.02155691    8[6-(1,1,6),6-(6,6)]
  2127     1.34683604     1.34683604     1.34683604    8[6-(1,1,6),6-(6,6)]
  2128     1.50658849     1.50658849     1.50658849    8[6-(1,1,6),6-(6,6)]
  2129    18.43789046    18.43789046    18.43789046    8[6-(6,8),28-(7,7,7,7,8)]
  2130    18.11592783    18.11592783    18.11592783    8[6-(6,8)]
  2131    20.67196703    20.67196703    20.67196703    8[6-(6,8)]
  2132    20.54908053    20.54908053    20.54908053    8[6-(6,8),28-(7,7,7,7,8)]
  2133     4.01838855     4.01838855     4.01838855    8[6-(6,8),28-(7,7,7,7,8)]
  2134     3.70134138     3.70134138     3.70134138    8[6-(6,8)]
  2135     6.26475377     6.26475377     6.26475377    8[6-(6,8)]
  2136     5.88380562     5.88380562     5.88380562    8[6-(6,8),28-(7,7,7,7,8)]
  2137    12.01584197    12.01584197    12.01584197    8[6-(1,1,6),6-(6,6)]
  2138    13.91320953    13.91320953    13.91320953    8[6-(1,1,6),6-(6,6)]
  2139    10.41340201    10.41340201    10.41340201    8[6-(1,1,6),6-(6,6)]
  2140     12.4115365     12.4115365     12.4115365    8[6-(1,1,6),6-(6,6)]
  2141     8.36365519     8.36365519     8.36365519    8[6-(6,8),28-(7,7,7,7,8)]
  2142    10.13567852    10.13567852    10.13567852    8[6-(6,8)]
  2143    14.68739448    14.68739448    14.68739448    8[6-(6,8)]
  2144    16.33407358    16.33407358    16.33407358    8[6-(6,8),28-(7,7,7,7,8)]
  2145    18.40102451    18.40102451    18.40102451    8[6-(6,8)]
  2146    17.79888066    17.79888066    17.79888066    8[6-(6,8),28-(7,7,7,7,8)]
  2147     6.64815965     6.64815965     6.64815965    8[6-(6,8),28-(7,7,7,7,8)]
  2148     6.08288175     6.08288175     6.08288175    8[6-(6,8)]
  2149    14.03609603    14.03609603    14.03609603    8[6-(1,1,6),6-(6,6)]
  2150    13.84439309    13.84439309    13.84439309    8[6-(1,1,6),6-(6,6)]
  2151    10.94181396    10.94181396    10.94181396    8[6-(1,1,6),6-(6,6)]
  2152    10.78206151    10.78206151    10.78206151    8[6-(1,1,6),6-(6,6)]
  2153    18.42805954    18.42805954    18.42805954    8[6-(6,8),28-(7,7,7,7,8)]
  2154    18.75002217    18.75002217    18.75002217    8[6-(6,8)]
  2155    16.19398297    16.19398297    16.19398297    8[6-(6,8)]
  2156    16.31686947    16.31686947    16.31686947    8[6-(6,8),28-(7,7,7,7,8)]
  2157     8.27026145     8.27026145     8.27026145    8[6-(6,8),28-(7,7,7,7,8)]
  2158     8.58730862     8.58730862     8.58730862    8[6-(6,8)]
  2159     6.02389623     6.02389623     6.02389623    8[6-(6,8)]
  2160     6.40484438     6.40484438     6.40484438    8[6-(6,8),28-(7,7,7,7,8)]
  2161     0.27280803     0.27280803     0.27280803    8[6-(1,1,6),6-(6,6)]
  2162    22.95274047    22.95274047    22.95274047    8[6-(1,1,6),6-(6,6)]
  2163     1.87524799     1.87524799     1.87524799    8[6-(1,1,6),6-(6,6)]
  2164     24.4544135     24.4544135     24.4544135    8[6-(1,1,6),6-(6,6)]
  2165     3.92499481     3.92499481     3.92499481    8[6-(6,8),28-(7,7,7,7,8)]
  2166     2.15297148     2.15297148     2.15297148    8[6-(6,8)]
  2167    22.17855552    22.17855552    22.17855552    8[6-(6,8)]
  2168    20.53187642    20.53187642    20.53187642    8[6-(6,8),28-(7,7,7,7,8)]
  2169    18.46492549    18.46492549    18.46492549    8[6-(6,8)]
  2170    19.06706934    19.06706934    19.06706934    8[6-(6,8),28-(7,7,7,7,8)]
  2171     5.64049035     5.64049035     5.64049035    8[6-(6,8),28-(7,7,7,7,8)]
  2172     6.20576825     6.20576825     6.20576825    8[6-(6,8)]
  2173    10.54120397    10.54120397    10.54120397    8[6-(1,1,6),6-(6,6)]
  2174    10.73290691    10.73290691    10.73290691    8[6-(1,1,6),6-(6,6)]
  2175    13.63548604    13.63548604    13.63548604    8[6-(1,1,6),6-(6,6)]
  2176    13.79523849    13.79523849    13.79523849    8[6-(1,1,6),6-(6,6)]
  2177     6.14924046     6.14924046     6.14924046    8[6-(6,8),28-(7,7,7,7,8)]
  2178     5.82727783     5.82727783     5.82727783    8[6-(6,8)]
  2179     8.38331703     8.38331703     8.38331703    8[6-(6,8)]
  2180     8.26043053     8.26043053     8.26043053    8[6-(6,8),28-(7,7,7,7,8)]
  2181    16.30703855    16.30703855    16.30703855    8[6-(6,8),28-(7,7,7,7,8)]
  2182    15.98999138    15.98999138    15.98999138    8[6-(6,8)]
  2183    18.55340377    18.55340377    18.55340377    8[6-(6,8)]
  2184    18.17245562    18.17245562    18.17245562    8[6-(6,8),28-(7,7,7,7,8)]
  2185    24.30449197    24.30449197    24.30449197    8[6-(1,1,6),6-(6,6)]
  2186     1.62455953     1.62455953     1.62455953    8[6-(1,1,6),6-(6,6)]
  2187    22.70205201    22.70205201    22.70205201    8[6-(1,1,6),6-(6,6)]
  2188      0.1228865      0.1228865      0.1228865    8[6-(1,1,6),6-(6,6)]
  2189    20.65230519    20.65230519    20.65230519    8[6-(6,8),28-(7,7,7,7,8)]
  2190    22.42432852    22.42432852    22.42432852    8[6-(6,8)]
  2191     2.39874448     2.39874448     2.39874448    8[6-(6,8)]
  2192     4.04542358     4.04542358     4.04542358    8[6-(6,8),28-(7,7,7,7,8)]
  2193     6.11237451     6.11237451     6.11237451    8[6-(6,8)]
  2194     5.51023066     5.51023066     5.51023066    8[6-(6,8),28-(7,7,7,7,8)]
  2195    18.93680965    18.93680965    18.93680965    8[6-(6,8),28-(7,7,7,7,8)]
  2196    18.37153175    18.37153175    18.37153175    8[6-(6,8)]
  2197     1.74744603     1.74744603     1.74744603    8[6-(1,1,6),6-(6,6)]
  2198     1.55574309     1.55574309     1.55574309    8[6-(1,1,6),6-(6,6)]
  2199    23.23046396    23.23046396    23.23046396    8[6-(1,1,6),6-(6,6)]
  2200    23.07071151    23.07071151    23.07071151    8[6-(1,1,6),6-(6,6)]
  2201     6.13940954     6.13940954     6.13940954    8[6-(6,8),28-(7,7,7,7,8)]
  2202     6.46137217     6.46137217     6.46137217    8[6-(6,8)]
  2203     3.90533297     3.90533297     3.90533297    8[6-(6,8)]
  2204     4.02821947     4.02821947     4.02821947    8[6-(6,8),28-(7,7,7,7,8)]
  2205    20.55891145    20.55891145    20.55891145    8[6-(6,8),28-(7,7,7,7,8)]
  2206    20.87595862    20.87595862    20.87595862    8[6-(6,8)]
  2207    18.31254623    18.31254623    18.31254623    8[6-(6,8)]
  2208    18.69349438    18.69349438    18.69349438    8[6-(6,8),28-(7,7,7,7,8)]
  2209    12.56145803    12.56145803    12.56145803    8[6-(1,1,6),6-(6,6)]
  2210    10.66409047    10.66409047    10.66409047    8[6-(1,1,6),6-(6,6)]
  2211    14.16389799    14.16389799    14.16389799    8[6-(1,1,6),6-(6,6)]
  2212     12.1657635     12.1657635     12.1657635    8[6-(1,1,6),6-(6,6)]
  2213    16.21364481    16.21364481    16.21364481    8[6-(6,8),28-(7,7,7,7,8)]
  2214    14.44162148    14.44162148    14.44162148    8[6-(6,8)]
  2215     9.88990552     9.88990552     9.88990552    8[6-(6,8)]
  2216     8.24322642     8.24322642     8.24322642    8[6-(6,8),28-(7,7,7,7,8)]
  2217     6.17627549     6.17627549     6.17627549    8[6-(6,8)]
  2218     6.77841934     6.77841934     6.77841934    8[6-(6,8),28-(7,7,7,7,8)]
  2219    17.92914035    17.92914035    17.92914035    8[6-(6),28-(7,7,7,7,8)]
