# Supplementary material for: A collection of forcefield precursors for metal–organic frameworks
Source: RSC Adv. 2019 Nov 13;9(63):36492–507. doi: 10.1039/c9ra07327b (PMC9075174; doi:10.1039/c9ra07327b)
Supplement: RA-009-C9RA07327B-s3141 [file RA-009-C9RA07327B-s3141.txt]

GAJYUN_clean

5.6906    0.00000000    0.00000000
0.0    12.8    0.00000000
-2.02503854    0.0    21.45464329

     1  1.63163608474  1.63163608474  1.63163608474    58[8-(15),8-(15),8-(15,58),8-(15,58),8-(6),15-(6,8,8,8)]
     2  1.02140610526  1.02140610526  1.02140610526    58[8-(15),8-(15),8-(15,58),8-(15,58),8-(6),8-(6),15-(6,8,8,8)]
     3  2.03392537526  2.03392537526  2.03392537526    58[8-(15),8-(15),8-(15,58),8-(15,58),8-(6),8-(6),15-(6,8,8,8)]
     4  2.64415535474  2.64415535474  2.64415535474    58[8-(15),8-(15),8-(15,58),8-(15,58),8-(6),8-(6),15-(6,8,8,8)]
     5   4.9775325211   4.9775325211   4.9775325211    15[6-(1,1,7),8-(58),8-(58),8-(58,58),58-(8,8,8,8,8)]
     6-0.299451791098-0.299451791098-0.299451791098    15[6-(1,1,7),8-(58),8-(58),8-(58,58),58-(8,8,8,8,8,8)]
     7  -1.3119710611  -1.3119710611  -1.3119710611    15[6-(1,1,7),8-(58),8-(58),8-(58,58),58-(8,8,8,8,8,8)]
     8   3.9650132511   3.9650132511   3.9650132511    15[6-(1,1,7),8-(58),8-(58),8-(58,58),58-(8,8,8,8,8,8)]
     9  3.82633802321  3.82633802321  3.82633802321    1[6-(1,7,15)]
    10  3.48062135234  3.48062135234  3.48062135234    1[6-(1,7,15)]
    11  3.67166341473  3.67166341473  3.67166341473    1[6-(1,6,7)]
    12  4.24113095505  4.24113095505  4.24113095505    1[6-(1,6,7)]
    13 0.458263331902 0.458263331902 0.458263331902    1[6-(1,6,6)]
    14  4.89764118832  4.89764118832  4.89764118832    1[6-(1,6,6)]
    15-0.584346802494-0.584346802494-0.584346802494    1[6-(6,6,6)]
    16  1.07784706614  1.07784706614  1.07784706614    1[6-(1,6,6)]
    17  1.61382721563  1.61382721563  1.61382721563    1[6-(1,6,6)]
    18  0.32497343506  0.32497343506  0.32497343506    1[6-(1,6,7)]
    19  4.78619856742  4.78619856742  4.78619856742    1[6-(1,6,7)]
    20 0.851742706792 0.851742706792 0.851742706792    1[6-(1,7,15)]
    21  1.19745937766  1.19745937766  1.19745937766    1[6-(1,7,15)]
    22  1.00641731527  1.00641731527  1.00641731527    1[6-(1,6,7)]
    23 0.436949774952 0.436949774952 0.436949774952    1[6-(1,6,7)]
    24   4.2198173981   4.2198173981   4.2198173981    1[6-(1,6,6)]
    25-0.219560458316-0.219560458316-0.219560458316    1[6-(1,6,6)]
    26  5.26242753249  5.26242753249  5.26242753249    1[6-(6,6,6)]
    27  3.60023366386  3.60023366386  3.60023366386    1[6-(1,6,6)]
    28  3.06425351437  3.06425351437  3.06425351437    1[6-(1,6,6)]
    29  4.35310729494  4.35310729494  4.35310729494    1[6-(1,6,7)]
    30-0.108117837416-0.108117837416-0.108117837416    1[6-(1,6,7)]
    31-0.160776563208-0.160776563208-0.160776563208    1[6-(1,7,15)]
    32 0.184940107656 0.184940107656 0.184940107656    1[6-(1,7,15)]
    33-0.006101954726-0.006101954726-0.006101954726    1[6-(1,6,7)]
    34-0.575569495048-0.575569495048-0.575569495048    1[6-(1,6,7)]
    35   3.2072981281   3.2072981281   3.2072981281    1[6-(1,6,6)]
    36 -1.23207972832 -1.23207972832 -1.23207972832    1[6-(1,6,6)]
    37  4.24990826249  4.24990826249  4.24990826249    1[6-(6,6,6)]
    38  2.58771439386  2.58771439386  2.58771439386    1[6-(1,6,6)]
    39  2.05173424437  2.05173424437  2.05173424437    1[6-(1,6,6)]
    40  3.34058802494  3.34058802494  3.34058802494    1[6-(1,6,7)]
    41 -1.12063710742 -1.12063710742 -1.12063710742    1[6-(1,6,7)]
    42  2.81381875321  2.81381875321  2.81381875321    1[6-(1,7,15)]
    43  2.46810208234  2.46810208234  2.46810208234    1[6-(1,7,15)]
    44  2.65914414473  2.65914414473  2.65914414473    1[6-(1,6,7)]
    45  3.22861168505  3.22861168505  3.22861168505    1[6-(1,6,7)]
    46-0.554255938098-0.554255938098-0.554255938098    1[6-(1,6,6)]
    47  3.88512191832  3.88512191832  3.88512191832    1[6-(1,6,6)]
    48 -1.59686607249 -1.59686607249 -1.59686607249    1[6-(6,6,6)]
    49 0.065327796138 0.065327796138 0.065327796138    1[6-(1,6,6)]
    50 0.601307945628 0.601307945628 0.601307945628    1[6-(1,6,6)]
    51 -0.68754583494 -0.68754583494 -0.68754583494    1[6-(1,6,7)]
    52  3.77367929742  3.77367929742  3.77367929742    1[6-(1,6,7)]
    53  4.20974355121  4.20974355121  4.20974355121    6[1-(0),1-(0),7-(6,6),15-(8,8,8,58)]
    54   4.4845605017   4.4845605017   4.4845605017    6[1-(0),1-(0),6-(1,1,6),7-(6,6)]
    55-0.301047252478-0.301047252478-0.301047252478    6[1-(0),1-(0),6-(1,1,7),6-(1,6,6)]
    56 0.202499125214 0.202499125214 0.202499125214    6[1-(0),6-(1,1,6),6-(1,1,6),6-(8,8)]
    57 0.813777553234 0.813777553234 0.813777553234    6[1-(0),1-(0),6-(1,1,7),6-(1,6,6)]
    58-0.127788338832-0.127788338832-0.127788338832    6[1-(0),1-(0),6-(1,1,6),7-(6,6)]
    59  1.09487465582  1.09487465582  1.09487465582    6[6-(1,6,6),8-(58),8-(58)]
    60 0.468337178794 0.468337178794 0.468337178794    6[1-(0),1-(0),7-(6,6),15-(8,8,8,58)]
    61 0.193520228296 0.193520228296 0.193520228296    6[1-(0),1-(0),6-(1,1,6),7-(6,6)]
    62  4.97912798248  4.97912798248  4.97912798248    6[1-(0),1-(0),6-(1,1,7),6-(1,6,6)]
    63  4.47558160479  4.47558160479  4.47558160479    6[1-(0),6-(1,1,6),6-(1,1,6),6-(8,8)]
    64  3.86430317677  3.86430317677  3.86430317677    6[1-(0),1-(0),6-(1,1,7),6-(1,6,6)]
    65  4.80586906883  4.80586906883  4.80586906883    6[1-(0),1-(0),6-(1,1,6),7-(6,6)]
    66  3.58320607418  3.58320607418  3.58320607418    6[6-(1,6,6),8-(58),8-(58)]
    67-0.544182091206-0.544182091206-0.544182091206    6[1-(0),1-(0),7-(6,6),15-(8,8,8,58)]
    68-0.818999041704-0.818999041704-0.818999041704    6[1-(0),1-(0),6-(1,1,6),7-(6,6)]
    69  3.96660871248  3.96660871248  3.96660871248    6[1-(0),1-(0),6-(1,1,7),6-(1,6,6)]
    70  3.46306233479  3.46306233479  3.46306233479    6[1-(0),6-(1,1,6),6-(1,1,6),6-(8,8)]
    71  2.85178390677  2.85178390677  2.85178390677    6[1-(0),1-(0),6-(1,1,7),6-(1,6,6)]
    72  3.79334979883  3.79334979883  3.79334979883    6[1-(0),1-(0),6-(1,1,6),7-(6,6)]
    73  2.57068680418  2.57068680418  2.57068680418    6[6-(1,6,6),8-(58),8-(58)]
    74  3.19722428121  3.19722428121  3.19722428121    6[1-(0),1-(0),7-(6,6),15-(8,8,8,58)]
    75   3.4720412317   3.4720412317   3.4720412317    6[1-(0),1-(0),6-(1,1,6),7-(6,6)]
    76 -1.31356652248 -1.31356652248 -1.31356652248    6[1-(0),1-(0),6-(1,1,7),6-(1,6,6)]
    77-0.810020144786-0.810020144786-0.810020144786    6[1-(0),6-(1,1,6),6-(1,1,6),6-(8)]
    78-0.198741716766-0.198741716766-0.198741716766    6[1-(0),1-(0),6-(1,1,7),6-(1,6,6)]
    79 -1.14030760883 -1.14030760883 -1.14030760883    6[1-(0),1-(0),6-(1,1,6),7-(6,6)]
    80  0.08235538582  0.08235538582  0.08235538582    6[6-(1,6,6),8-(58)]
    81  5.11556377191  5.11556377191  5.11556377191    7[6-(1,1,15),6-(1,1,6),6-(1,1,6)]
    82-0.437483041914-0.437483041914-0.437483041914    7[6-(1,1,15),6-(1,1,6),6-(1,1,6)]
    83 -1.45000231191 -1.45000231191 -1.45000231191    7[6-(1,1,15),6-(1,1,6),6-(1,1,6)]
    84  4.10304450191  4.10304450191  4.10304450191    7[6-(1,1,15),6-(1,1,6),6-(1,1,6)]
    85  3.80206392716  3.80206392716  3.80206392716    8[15-(6,8,8,58),58-(8,8,8,8,15),58-(8,8,8,8,8,15)]
    86   5.3424939203   5.3424939203   5.3424939203    8[15-(6,8,8,58),58-(8,8,8,8,15)]
    87 0.434338410466 0.434338410466 0.434338410466    8[15-(6,8,8,58),58-(8,8,8,8,8,15)]
    88 0.842216849872 0.842216849872 0.842216849872    8[6-(6,8),58-(8,8,8,8,8,15)]
    89  2.12092322215  2.12092322215  2.12092322215    8[6-(6,8),58-(8,8,8,8,8,15)]
    90  0.87601680284  0.87601680284  0.87601680284    8[15-(6,8,8,58),58-(8,8,8,8,8,15),58-(8,8,8,8,8,15)]
    91  -0.6644131903  -0.6644131903  -0.6644131903    8[15-(6,8,8,58),58-(8,8,8,8,8,15)]
    92  4.24374231953  4.24374231953  4.24374231953    8[15-(6,8,8,58),58-(8,8,8,8,8,15)]
    93  3.83586388013  3.83586388013  3.83586388013    8[6-(6,8),58-(8,8,8,8,8,15)]
    94  2.55715750785  2.55715750785  2.55715750785    8[6-(6,8),58-(8,8,8,8,8,15)]
    95 -0.13650246716 -0.13650246716 -0.13650246716    8[15-(6,8,8,58),58-(8,8,8,8,15),58-(8,8,8,8,8,15)]
    96  -1.6769324603  -1.6769324603  -1.6769324603    8[15-(6,8,8,58),58-(8,8,8,8,8,15)]
    97  3.23122304953  3.23122304953  3.23122304953    8[15-(6,8,8,58),58-(8,8,8,8,15)]
    98  2.82334461013  2.82334461013  2.82334461013    8[6-(6,8),58-(8,8,8,8,8,15)]
    99  1.54463823785  1.54463823785  1.54463823785    8[6-(6,8),58-(8,8,8,8,8,15)]
   100  2.78954465716  2.78954465716  2.78954465716    8[15-(6,8,8,58),58-(8,8,8,8,8,15),58-(8,8,8,8,8,15)]
   101   4.3299746503   4.3299746503   4.3299746503    8[15-(6,8,8,58),58-(8,8,8,8,8,15)]
   102-0.578180859534-0.578180859534-0.578180859534    8[15-(6,8,8,58),58-(8,8,8,8,8,15)]
   103-0.170302420128-0.170302420128-0.170302420128    8[6-(6),58-(8,8,8,8,15)]
