# Supplementary material for: A collection of forcefield precursors for metal–organic frameworks
Source: RSC Adv. 2019 Nov 13;9(63):36492–507. doi: 10.1039/c9ra07327b (PMC9075174; doi:10.1039/c9ra07327b)
Supplement: RA-009-C9RA07327B-s3142 [file RA-009-C9RA07327B-s3142.txt]

GAJZAU_clean

5.6068    0.00000000    0.00000000
0.0    13.382    0.00000000
-2.17543613    0.0    21.08004605

     1  1.41808863796  1.41808863796  1.41808863796    59[8-(15),8-(15),8-(15,59),8-(15,59),8-(6)]
     2 0.925557167036 0.925557167036 0.925557167036    59[8-(15),8-(15),8-(15,59),8-(15,59),8-(6),8-(6)]
     3  2.01327523204  2.01327523204  2.01327523204    59[8-(15),8-(15),8-(15,59),8-(15,59),8-(6),8-(6)]
     4  2.50580670296  2.50580670296  2.50580670296    59[8-(15),8-(15),8-(15,59),8-(15,59),8-(6),8-(6)]
     5  4.91601619678  4.91601619678  4.91601619678    15[6-(1,1,7),8-(59),8-(59),8-(59,59)]
     6-0.396934261781-0.396934261781-0.396934261781    15[6-(1,1,7),8-(59),8-(59),8-(59,59)]
     7 -1.48465232678 -1.48465232678 -1.48465232678    15[6-(1,1,7),8-(59),8-(59),8-(59,59)]
     8  3.82829813178  3.82829813178  3.82829813178    15[6-(1,1,7),8-(59),8-(59),8-(59,59)]
     9  3.85307859105  3.85307859105  3.85307859105    1[6-(1,7,15)]
    10  3.42144914307  3.42144914307  3.42144914307    1[6-(1,7,15)]
    11  3.64170245805  3.64170245805  3.64170245805    1[6-(1,6,7)]
    12  4.31392639405  4.31392639405  4.31392639405    1[6-(1,6,7)]
    13-0.658757789778-0.658757789778-0.658757789778    1[6-(1,6,6)]
    14 0.602106031809 0.602106031809 0.602106031809    1[6-(1,6,6)]
    15  4.87845946782  4.87845946782  4.87845946782    1[6-(6,6,6)]
    16 0.825144342859 0.825144342859 0.825144342859    1[6-(1,6,6)]
    17  1.52985407692  1.52985407692  1.52985407692    1[6-(1,6,6)]
    18 0.128483552231 0.128483552231 0.128483552231    1[6-(1,6,7)]
    19  4.49632886755  4.49632886755  4.49632886755    1[6-(1,6,7)]
    20 0.666003343948 0.666003343948 0.666003343948    1[6-(1,7,15)]
    21  1.09763279193  1.09763279193  1.09763279193    1[6-(1,7,15)]
    22 0.877379476948 0.877379476948 0.877379476948    1[6-(1,6,7)]
    23 0.205155540954 0.205155540954 0.205155540954    1[6-(1,6,7)]
    24  5.17783972478  5.17783972478  5.17783972478    1[6-(1,6,6)]
    25  3.91697590319  3.91697590319  3.91697590319    1[6-(1,6,6)]
    26-0.359377532818-0.359377532818-0.359377532818    1[6-(6,6,6)]
    27  3.69393759214  3.69393759214  3.69393759214    1[6-(1,6,6)]
    28  2.98922785808  2.98922785808  2.98922785808    1[6-(1,6,6)]
    29  4.39059838277  4.39059838277  4.39059838277    1[6-(1,6,7)]
    30 0.022753067455 0.022753067455 0.022753067455    1[6-(1,6,7)]
    31-0.421714721052-0.421714721052-0.421714721052    1[6-(1,7,15)]
    32  0.00991472693  0.00991472693  0.00991472693    1[6-(1,7,15)]
    33-0.210338588052-0.210338588052-0.210338588052    1[6-(1,6,7)]
    34-0.882562524046-0.882562524046-0.882562524046    1[6-(1,6,7)]
    35  4.09012165978  4.09012165978  4.09012165978    1[6-(1,6,6)]
    36  2.82925783819  2.82925783819  2.82925783819    1[6-(1,6,6)]
    37 -1.44709559782 -1.44709559782 -1.44709559782    1[6-(6,6,6)]
    38  2.60621952714  2.60621952714  2.60621952714    1[6-(1,6,6)]
    39  1.90150979308  1.90150979308  1.90150979308    1[6-(1,6,6)]
    40  3.30288031777  3.30288031777  3.30288031777    1[6-(1,6,7)]
    41 -1.06496499755 -1.06496499755 -1.06496499755    1[6-(1,6,7)]
    42  2.76536052605  2.76536052605  2.76536052605    1[6-(1,7,15)]
    43  2.33373107807  2.33373107807  2.33373107807    1[6-(1,7,15)]
    44  2.55398439305  2.55398439305  2.55398439305    1[6-(1,6,7)]
    45  3.22620832905  3.22620832905  3.22620832905    1[6-(1,6,7)]
    46 -1.74647585478 -1.74647585478 -1.74647585478    1[6-(1,6,6)]
    47-0.485612033191-0.485612033191-0.485612033191    1[6-(1,6,6)]
    48  3.79074140282  3.79074140282  3.79074140282    1[6-(6,6,6)]
    49-0.262573722141-0.262573722141-0.262573722141    1[6-(1,6,6)]
    50 0.442136011918 0.442136011918 0.442136011918    1[6-(1,6,6)]
    51-0.959234512769-0.959234512769-0.959234512769    1[6-(1,6,7)]
    52  3.40861080254  3.40861080254  3.40861080254    1[6-(1,6,7)]
    53  4.18514689494  4.18514689494  4.18514689494    6[1-(0),1-(0),7-(6,6),15-(8,8,8)]
    54  4.48913214863  4.48913214863  4.48913214863    6[1-(0),1-(0),6-(1,1,6),7-(6,6)]
    55-0.219792539287-0.219792539287-0.219792539287    6[1-(0),1-(0),6-(1,1,7),6-(1,6,6)]
    56 0.114695669239 0.114695669239 0.114695669239    6[1-(0),6-(1,1,6),6-(1,1,6),6-(8,8)]
    57 0.675545966593 0.675545966593 0.675545966593    6[1-(0),1-(0),6-(1,1,7),6-(1,6,6)]
    58-0.272974447164-0.272974447164-0.272974447164    6[1-(0),1-(0),6-(1,1,6),7-(6,6)]
    59  1.02035321745  1.02035321745  1.02035321745    6[6-(1,6,6),8-(59),8-(59)]
    60 0.333935040063 0.333935040063 0.333935040063    6[1-(0),1-(0),7-(6,6),15-(8,8,8)]
    61 0.029949786366 0.029949786366 0.029949786366    6[1-(0),1-(0),6-(1,1,6),7-(6,6)]
    62  4.73887447429  4.73887447429  4.73887447429    6[1-(0),1-(0),6-(1,1,7),6-(1,6,6)]
    63  4.40438626576  4.40438626576  4.40438626576    6[1-(0),6-(1,1,6),6-(1,1,6),6-(8,8)]
    64  3.84353596841  3.84353596841  3.84353596841    6[1-(0),1-(0),6-(1,1,7),6-(1,6,6)]
    65  4.79205638216  4.79205638216  4.79205638216    6[1-(0),1-(0),6-(1,1,6),7-(6,6)]
    66  3.49872871755  3.49872871755  3.49872871755    6[6-(1,6,6),8-(59),8-(59)]
    67-0.753783024937-0.753783024937-0.753783024937    6[1-(0),1-(0),7-(6,6),15-(8,8,8)]
    68 -1.05776827863 -1.05776827863 -1.05776827863    6[1-(0),1-(0),6-(1,1,6),7-(6,6)]
    69  3.65115640929  3.65115640929  3.65115640929    6[1-(0),1-(0),6-(1,1,7),6-(1,6,6)]
    70  3.31666820076  3.31666820076  3.31666820076    6[1-(0),6-(1,1,6),6-(1,1,6),6-(8,8)]
    71  2.75581790341  2.75581790341  2.75581790341    6[1-(0),1-(0),6-(1,1,7),6-(1,6,6)]
    72  3.70433831716  3.70433831716  3.70433831716    6[1-(0),1-(0),6-(1,1,6),7-(6,6)]
    73  2.41101065255  2.41101065255  2.41101065255    6[6-(1,6,6),8-(59),8-(59)]
    74  3.09742882994  3.09742882994  3.09742882994    6[1-(0),1-(0),7-(6,6),15-(8,8,8)]
    75  3.40141408363  3.40141408363  3.40141408363    6[1-(0),1-(0),6-(1,1,6),7-(6,6)]
    76 -1.30751060429 -1.30751060429 -1.30751060429    6[1-(0),1-(0),6-(1,1,7),6-(1,6,6)]
    77-0.973022395761-0.973022395761-0.973022395761    6[1-(0),6-(1,1,6),6-(1,1,6),6-(8)]
    78-0.412172098407-0.412172098407-0.412172098407    6[1-(0),1-(0),6-(1,1,7),6-(1,6,6)]
    79 -1.36069251216 -1.36069251216 -1.36069251216    6[1-(0),1-(0),6-(1,1,6),7-(6,6)]
    80-0.067364847552-0.067364847552-0.067364847552    6[6-(1,6,6),8-(59)]
    81  5.08198382289  5.08198382289  5.08198382289    7[6-(1,1,15),6-(1,1,6),6-(1,1,6)]
    82-0.562901887889-0.562901887889-0.562901887889    7[6-(1,1,15),6-(1,1,6),6-(1,1,6)]
    83 -1.65061995289 -1.65061995289 -1.65061995289    7[6-(1,1,15),6-(1,1,6),6-(1,1,6)]
    84  3.99426575789  3.99426575789  3.99426575789    7[6-(1,1,15),6-(1,1,6),6-(1,1,6)]
    85  3.74233726189  3.74233726189  3.74233726189    8[15-(6,8,8),59-(8,8,8,8),59-(8,8,8,8,8)]
    86  5.26662884614  5.26662884614  5.26662884614    8[15-(6,8,8),59-(8,8,8,8)]
    87 0.471931294362 0.471931294362 0.471931294362    8[15-(6,8,8),59-(8,8,8,8,8)]
    88 0.761171169134 0.761171169134 0.761171169134    8[6-(6,8),59-(8,8,8,8,8)]
    89  1.99860970882  1.99860970882  1.99860970882    8[6-(6,8),59-(8,8,8,8,8)]
    90  0.77674467311  0.77674467311  0.77674467311    8[15-(6,8,8),59-(8,8,8,8,8),59-(8,8,8,8,8)]
    91-0.747546911138-0.747546911138-0.747546911138    8[15-(6,8,8),59-(8,8,8,8,8)]
    92  4.04715064064  4.04715064064  4.04715064064    8[15-(6,8,8),59-(8,8,8,8,8)]
    93  3.75791076587  3.75791076587  3.75791076587    8[6-(6,8),59-(8,8,8,8,8)]
    94  2.52047222618  2.52047222618  2.52047222618    8[6-(6,8),59-(8,8,8,8,8)]
    95 -0.31097339189 -0.31097339189 -0.31097339189    8[15-(6,8,8),59-(8,8,8,8),59-(8,8,8,8,8)]
    96 -1.83526497614 -1.83526497614 -1.83526497614    8[15-(6,8,8),59-(8,8,8,8,8)]
    97  2.95943257564  2.95943257564  2.95943257564    8[15-(6,8,8),59-(8,8,8,8)]
    98  2.67019270087  2.67019270087  2.67019270087    8[6-(6,8),59-(8,8,8,8,8)]
    99  1.43275416118  1.43275416118  1.43275416118    8[6-(6,8),59-(8,8,8,8,8)]
   100  2.65461919689  2.65461919689  2.65461919689    8[15-(6,8,8),59-(8,8,8,8,8),59-(8,8,8,8,8)]
   101  4.17891078114  4.17891078114  4.17891078114    8[15-(6,8,8),59-(8,8,8,8,8)]
   102-0.615786770638-0.615786770638-0.615786770638    8[15-(6,8,8),59-(8,8,8,8,8)]
   103-0.326546895866-0.326546895866-0.326546895866    8[6-(6),59-(8,8,8,8)]
