# Supplementary material for: A collection of forcefield precursors for metal–organic frameworks
Source: RSC Adv. 2019 Nov 13;9(63):36492–507. doi: 10.1039/c9ra07327b (PMC9075174; doi:10.1039/c9ra07327b)
Supplement: RA-009-C9RA07327B-s3143 [file RA-009-C9RA07327B-s3143.txt]

GAMTEU_clean

8.582    0.00000000    0.00000000
3.12432058    10.50107408    0.00000000
1.95166748    4.51833235    10.07952161

     1  7.99613038538  7.99613038538  7.99613038538    58[8-(6),8-(6),8-(6),8-(6,58),8-(6,58),8-(6,58)]
     2  5.66185767462  5.66185767462  5.66185767462    58[8-(6),8-(6),8-(6),8-(6,58),8-(6,58),8-(6,58)]
     3  2.14585462821  2.14585462821  2.14585462821    1[6-(6,6)]
     4  8.37946623268  8.37946623268  8.37946623268    1[6-(6,6)]
     5  8.86791620898  8.86791620898  8.86791620898    1[6-(6,6)]
     6  2.73123277024  2.73123277024  2.73123277024    1[6-(1,6,6)]
     7  2.32211566105  2.32211566105  2.32211566105    1[6-(1,6,6)]
     8   4.5493401907   4.5493401907   4.5493401907    1[6-(1,6,6)]
     9  12.2481456259  12.2481456259  12.2481456259    1[6-(1,6,6)]
    10  7.05932227711  7.05932227711  7.05932227711    1[6-(1,6,6)]
    11  6.93950969646  6.93950969646  6.93950969646    1[6-(1,6,6)]
    12  11.5121334318  11.5121334318  11.5121334318    1[6-(6,6)]
    13  5.27852182732  5.27852182732  5.27852182732    1[6-(6,6)]
    14  4.79007185102  4.79007185102  4.79007185102    1[6-(6,6)]
    15  10.9267552898  10.9267552898  10.9267552898    1[6-(1,6,6)]
    16  11.3358723989  11.3358723989  11.3358723989    1[6-(1,6,6)]
    17   9.1086478693   9.1086478693   9.1086478693    1[6-(1,6,6)]
    18  1.40984243414  1.40984243414  1.40984243414    1[6-(1,6,6)]
    19  6.59866578289  6.59866578289  6.59866578289    1[6-(1,6,6)]
    20  6.71847836354  6.71847836354  6.71847836354    1[6-(1,6,6)]
    21  9.90309959053  9.90309959053  9.90309959053    6[6-(1,1,6),6-(1,6),6-(1,6)]
    22  1.57086434133  1.57086434133  1.57086434133    6[1-(0),6-(6,6),6-(6,6)]
    23  9.54346771265  9.54346771265  9.54346771265    6[6-(1,1,6),6-(1,6),6-(1,6)]
    24  8.74656441014  8.74656441014  8.74656441014    6[1-(0),6-(6,6),6-(6,6)]
    25  8.44878423373  8.44878423373  8.44878423373    6[6-(1,1,6),6-(1,6),6-(1,6)]
    26  9.05025711672  9.05025711672  9.05025711672    6[1-(0),6-(6,6),6-(6,6)]
    27  1.96163154444  1.96163154444  1.96163154444    6[1-(0),1-(0),6-(6,6),6-(8,8)]
    28  9.67374097481  9.67374097481  9.67374097481    6[6-(1,1,6),8-(58),8-(58,58)]
    29  4.42932019059  4.42932019059  4.42932019059    6[1-(0),1-(0),6-(6,6),6-(8,8)]
    30   5.7119223267   5.7119223267   5.7119223267    6[6-(1,1,6),8-(0),8-(58)]
    31  7.58162339068  7.58162339068  7.58162339068    6[1-(0),1-(0),6-(6,6),6-(8,8)]
    32  8.36232190263  8.36232190263  8.36232190263    6[6-(1,1,6),8-(58),8-(58,58)]
    33  3.75488846947  3.75488846947  3.75488846947    6[6-(1,1,6),6-(1,6),6-(1,6)]
    34  12.0871237187  12.0871237187  12.0871237187    6[1-(0),6-(6,6),6-(6,6)]
    35  4.11452034735  4.11452034735  4.11452034735    6[6-(1,1,6),6-(1,6),6-(1,6)]
    36  4.91142364986  4.91142364986  4.91142364986    6[1-(0),6-(6,6),6-(6,6)]
    37  5.20920382627  5.20920382627  5.20920382627    6[6-(1,1,6),6-(1,6),6-(1,6)]
    38  4.60773094328  4.60773094328  4.60773094328    6[1-(0),6-(6,6),6-(6,6)]
    39  11.6963565156  11.6963565156  11.6963565156    6[1-(0),1-(0),6-(6,6),6-(8,8)]
    40  3.98424708519  3.98424708519  3.98424708519    6[6-(1,1,6),8-(58),8-(58,58)]
    41  9.22866786941  9.22866786941  9.22866786941    6[1-(0),1-(0),6-(6,6),6-(8,8)]
    42   7.9460657333   7.9460657333   7.9460657333    6[6-(1,1,6),8-(0),8-(58)]
    43  6.07636466932  6.07636466932  6.07636466932    6[1-(0),1-(0),6-(6,6),6-(8)]
    44  5.29566615737  5.29566615737  5.29566615737    6[6-(1,1,6),8-(58)]
    45  8.35656552906  8.35656552906  8.35656552906    8[6-(6,8),58-(8,8,8,8,8)]
    46  10.1948756459  10.1948756459  10.1948756459    8[6-(6,8),58-(8,8,8,8,8),58-(8,8,8,8,8)]
    47   5.9501727703   5.9501727703   5.9501727703    8[6-(6,8),58-(8,8,8,8,8)]
    48  6.32751001032  6.32751001032  6.32751001032    8[6-(6,8)]
    49  9.61998733535  9.61998733535  9.61998733535    8[6-(6,8),58-(8,8,8,8,8)]
    50  7.69438905265  7.69438905265  7.69438905265    8[6-(6,8),58-(8,8,8,8,8),58-(8,8,8,8,8)]
    51  5.30142253094  5.30142253094  5.30142253094    8[6-(6,8),58-(8,8,8,8,8)]
    52  3.46311241411  3.46311241411  3.46311241411    8[6-(6,8),58-(8,8,8,8,8),58-(8,8,8,8,8)]
    53   7.7078152897   7.7078152897   7.7078152897    8[6-(6,8),58-(8,8,8,8,8)]
    54  7.33047804968  7.33047804968  7.33047804968    8[6-(6,8)]
    55  4.03800072465  4.03800072465  4.03800072465    8[6-(6),58-(8,8,8,8,8)]
