# Supplementary material for: A collection of forcefield precursors for metal–organic frameworks
Source: RSC Adv. 2019 Nov 13;9(63):36492–507. doi: 10.1039/c9ra07327b (PMC9075174; doi:10.1039/c9ra07327b)
Supplement: RA-009-C9RA07327B-s3144 [file RA-009-C9RA07327B-s3144.txt]

GAYPED_clean

15.484    0.00000000    0.00000000
0.0    30.163    0.00000000
0.0    0.0    30.163

     1     9.63894484     9.63894484     9.63894484    27[8-(27,27),8-(6),8-(6),8-(6)]
     2     9.63894484     9.63894484     9.63894484    27[8-(27,27),8-(6),8-(6),8-(6)]
     3     9.63894484     9.63894484     9.63894484    27[8-(27,27),8-(6),8-(6),8-(6)]
     4     9.63894484     9.63894484     9.63894484    27[8-(27,27),8-(6),8-(6),8-(6)]
     5     5.84505516     5.84505516     5.84505516    27[8-(27,27),8-(6),8-(6),8-(6)]
     6     5.84505516     5.84505516     5.84505516    27[8-(27,27),8-(6),8-(6),8-(6)]
     7     5.84505516     5.84505516     5.84505516    27[8-(27,27),8-(6),8-(6),8-(6)]
     8     5.84505516     5.84505516     5.84505516    27[8-(6),8-(6),8-(6)]
     9     5.84505516     5.84505516     5.84505516    27[8-(27,27),8-(6),8-(6),8-(6)]
    10     5.84505516     5.84505516     5.84505516    27[8-(27,27),8-(6),8-(6),8-(6)]
    11     5.84505516     5.84505516     5.84505516    27[8-(27,27),8-(6),8-(6),8-(6)]
    12     5.84505516     5.84505516     5.84505516    27[8-(27,27),8-(6),8-(6),8-(6)]
    13     9.63894484     9.63894484     9.63894484    27[8-(27,27),8-(6),8-(6),8-(6)]
    14     9.63894484     9.63894484     9.63894484    27[8-(27,27),8-(6),8-(6),8-(6)]
    15     9.63894484     9.63894484     9.63894484    27[8-(6),8-(6),8-(6)]
    16     9.63894484     9.63894484     9.63894484    27[8-(27,27),8-(6),8-(6),8-(6)]
    17            0.0            0.0            0.0    27[7-(6,6),7-(6,6),7-(6,6),7-(6,6)]
    18            0.0            0.0            0.0    27[7-(6,6),7-(6,6),7-(6,6),7-(6,6)]
    19          7.742          7.742          7.742    27[8-(27,27),8-(6),8-(6),8-(6),8-(6)]
    20          7.742          7.742          7.742    27[8-(27,27),8-(6),8-(6),8-(6),8-(6)]
    21          7.742          7.742          7.742    27[8-(27,27),8-(6),8-(6),8-(6),8-(6)]
    22          7.742          7.742          7.742    27[8-(27,27),8-(6),8-(6),8-(6),8-(6)]
    23          7.742          7.742          7.742    27[8-(27,27),8-(6),8-(6),8-(6),8-(6)]
    24          7.742          7.742          7.742    27[8-(27,27),8-(6),8-(6),8-(6),8-(6)]
    25          7.742          7.742          7.742    27[8-(27,27),8-(6),8-(6),8-(6),8-(6)]
    26          7.742          7.742          7.742    27[8-(6),8-(6),8-(6),8-(6)]
    27            0.0            0.0            0.0    27[7-(6,6),7-(6,6),7-(6,6),7-(6,6)]
    28            0.0            0.0            0.0    27[7-(6,6),7-(6,6),7-(6,6),7-(6,6)]
    29            0.0            0.0            0.0    27[7-(6,6),7-(6,6),7-(6,6),7-(6,6)]
    30            0.0            0.0            0.0    27[7-(6,6),7-(6,6),7-(6,6),7-(6,6)]
    31     11.8019048     11.8019048     11.8019048    1[6-(6,6)]
    32       9.375562       9.375562       9.375562    1[6-(6,6)]
    33      11.860744      11.860744      11.860744    1[6-(6,6)]
    34     11.8390664     11.8390664     11.8390664    1[6-(6,6)]
    35     10.5554428     10.5554428     10.5554428    1[6-(6,6)]
    36     14.2390864     14.2390864     14.2390864    1[6-(6,6)]
    37     11.8019048     11.8019048     11.8019048    1[6-(6,6)]
    38       9.375562       9.375562       9.375562    1[6-(6,6)]
    39      11.860744      11.860744      11.860744    1[6-(6,6)]
    40     11.8390664     11.8390664     11.8390664    1[6-(6,6)]
    41     10.5554428     10.5554428     10.5554428    1[6-(6,6)]
    42     14.2390864     14.2390864     14.2390864    1[6-(6,6)]
    43     11.8019048     11.8019048     11.8019048    1[6-(6,6)]
    44       9.375562       9.375562       9.375562    1[6-(6,6)]
    45      11.860744      11.860744      11.860744    1[6-(6,6)]
    46     11.8390664     11.8390664     11.8390664    1[6-(6,6)]
    47     10.5554428     10.5554428     10.5554428    1[6-(6,6)]
    48     14.2390864     14.2390864     14.2390864    1[6-(6,6)]
    49     11.8019048     11.8019048     11.8019048    1[6-(6,6)]
    50       9.375562       9.375562       9.375562    1[6-(6,6)]
    51      11.860744      11.860744      11.860744    1[6-(6,6)]
    52     11.8390664     11.8390664     11.8390664    1[6-(6,6)]
    53     10.5554428     10.5554428     10.5554428    1[6-(6,6)]
    54     14.2390864     14.2390864     14.2390864    1[6-(6,6)]
    55      3.6820952      3.6820952      3.6820952    1[6-(6,6)]
    56       6.108438       6.108438       6.108438    1[6-(6,6)]
    57       3.623256       3.623256       3.623256    1[6-(6,6)]
    58      3.6449336      3.6449336      3.6449336    1[6-(6,6)]
    59      4.9285572      4.9285572      4.9285572    1[6-(6,6)]
    60      1.2449136      1.2449136      1.2449136    1[6-(6,6)]
    61      3.6820952      3.6820952      3.6820952    1[6-(6,6)]
    62       6.108438       6.108438       6.108438    1[6-(6,6)]
    63       3.623256       3.623256       3.623256    1[6-(6,6)]
    64      3.6449336      3.6449336      3.6449336    1[6-(6,6)]
    65      4.9285572      4.9285572      4.9285572    1[6-(6,6)]
    66      1.2449136      1.2449136      1.2449136    1[6-(6,6)]
    67      3.6820952      3.6820952      3.6820952    1[6-(6,6)]
    68       6.108438       6.108438       6.108438    1[6-(6,6)]
    69       3.623256       3.623256       3.623256    1[6-(6,6)]
    70      3.6449336      3.6449336      3.6449336    1[6-(6,6)]
    71      4.9285572      4.9285572      4.9285572    1[6-(6,6)]
    72      1.2449136      1.2449136      1.2449136    1[6-(6,6)]
    73      3.6820952      3.6820952      3.6820952    1[6-(6,6)]
    74       6.108438       6.108438       6.108438    1[6-(6,6)]
    75       3.623256       3.623256       3.623256    1[6-(6,6)]
    76      3.6449336      3.6449336      3.6449336    1[6-(6,6)]
    77      4.9285572      4.9285572      4.9285572    1[6-(6,6)]
    78      1.2449136      1.2449136      1.2449136    1[6-(6,6)]
    79      3.6820952      3.6820952      3.6820952    1[6-(6,6)]
    80       6.108438       6.108438       6.108438    1[6-(6,6)]
    81       3.623256       3.623256       3.623256    1[6-(6,6)]
    82      3.6449336      3.6449336      3.6449336    1[6-(6,6)]
    83      4.9285572      4.9285572      4.9285572    1[6-(6,6)]
    84      1.2449136      1.2449136      1.2449136    1[6-(6,6)]
    85      3.6820952      3.6820952      3.6820952    1[6-(6,6)]
    86       6.108438       6.108438       6.108438    1[6-(6,6)]
    87       3.623256       3.623256       3.623256    1[6-(6,6)]
    88      3.6449336      3.6449336      3.6449336    1[6-(6,6)]
    89      4.9285572      4.9285572      4.9285572    1[6-(6,6)]
    90      1.2449136      1.2449136      1.2449136    1[6-(6,6)]
    91      3.6820952      3.6820952      3.6820952    1[6-(6,6)]
    92       6.108438       6.108438       6.108438    1[6-(6,6)]
    93       3.623256       3.623256       3.623256    1[6-(6,6)]
    94      3.6449336      3.6449336      3.6449336    1[6-(6,6)]
    95      4.9285572      4.9285572      4.9285572    1[6-(6,6)]
    96      1.2449136      1.2449136      1.2449136    1[6-(6,6)]
    97      3.6820952      3.6820952      3.6820952    1[6-(6,6)]
    98       6.108438       6.108438       6.108438    1[6-(6,6)]
    99       3.623256       3.623256       3.623256    1[6-(6,6)]
   100      3.6449336      3.6449336      3.6449336    1[6-(6,6)]
   101      4.9285572      4.9285572      4.9285572    1[6-(6,6)]
   102      1.2449136      1.2449136      1.2449136    1[6-(6,6)]
   103     11.8019048     11.8019048     11.8019048    1[6-(6,6)]
   104       9.375562       9.375562       9.375562    1[6-(6,6)]
   105      11.860744      11.860744      11.860744    1[6-(6,6)]
   106     11.8390664     11.8390664     11.8390664    1[6-(6,6)]
   107     10.5554428     10.5554428     10.5554428    1[6-(6,6)]
   108     14.2390864     14.2390864     14.2390864    1[6-(6,6)]
   109     11.8019048     11.8019048     11.8019048    1[6-(6,6)]
   110       9.375562       9.375562       9.375562    1[6-(6,6)]
   111      11.860744      11.860744      11.860744    1[6-(6,6)]
   112     11.8390664     11.8390664     11.8390664    1[6-(6,6)]
   113     10.5554428     10.5554428     10.5554428    1[6-(6,6)]
   114     14.2390864     14.2390864     14.2390864    1[6-(6,6)]
   115     11.8019048     11.8019048     11.8019048    1[6-(6,6)]
   116       9.375562       9.375562       9.375562    1[6-(6,6)]
   117      11.860744      11.860744      11.860744    1[6-(6,6)]
   118     11.8390664     11.8390664     11.8390664    1[6-(6,6)]
   119     10.5554428     10.5554428     10.5554428    1[6-(6,6)]
   120     14.2390864     14.2390864     14.2390864    1[6-(6,6)]
   121     11.8019048     11.8019048     11.8019048    1[6-(6,6)]
   122       9.375562       9.375562       9.375562    1[6-(6,6)]
   123      11.860744      11.860744      11.860744    1[6-(6,6)]
   124     11.8390664     11.8390664     11.8390664    1[6-(6,6)]
   125     10.5554428     10.5554428     10.5554428    1[6-(6,6)]
   126     14.2390864     14.2390864     14.2390864    1[6-(6,6)]
   127      14.253022      14.253022      14.253022    1[6-(6,6)]
   128     10.4842164     10.4842164     10.4842164    1[6-(6,6)]
   129      9.2005928      9.2005928      9.2005928    1[6-(6,6)]
   130      14.253022      14.253022      14.253022    1[6-(6,6)]
   131     10.4842164     10.4842164     10.4842164    1[6-(6,6)]
   132      9.2005928      9.2005928      9.2005928    1[6-(6,6)]
   133      14.253022      14.253022      14.253022    1[6-(6,6)]
   134     10.4842164     10.4842164     10.4842164    1[6-(6,6)]
   135      9.2005928      9.2005928      9.2005928    1[6-(6,6)]
   136      14.253022      14.253022      14.253022    1[6-(6,6)]
   137     10.4842164     10.4842164     10.4842164    1[6-(6,6)]
   138      9.2005928      9.2005928      9.2005928    1[6-(6,6)]
   139       1.230978       1.230978       1.230978    1[6-(6,6)]
   140      4.9997836      4.9997836      4.9997836    1[6-(6,6)]
   141      6.2834072      6.2834072      6.2834072    1[6-(6,6)]
   142       1.230978       1.230978       1.230978    1[6-(6,6)]
   143      4.9997836      4.9997836      4.9997836    1[6-(6,6)]
   144      6.2834072      6.2834072      6.2834072    1[6-(6,6)]
   145       1.230978       1.230978       1.230978    1[6-(6,6)]
   146      4.9997836      4.9997836      4.9997836    1[6-(6,6)]
   147      6.2834072      6.2834072      6.2834072    1[6-(6,6)]
   148       1.230978       1.230978       1.230978    1[6-(6,6)]
   149      4.9997836      4.9997836      4.9997836    1[6-(6,6)]
   150      6.2834072      6.2834072      6.2834072    1[6-(6,6)]
   151     11.4720956     11.4720956     11.4720956    6[1-(0),6-(6,6),6-(6,6)]
   152     10.4640872     10.4640872     10.4640872    6[6-(1,6),6-(1,6),6-(8,8)]
   153      9.9128568      9.9128568      9.9128568    6[6-(6,6),8-(0),8-(27)]
   154      10.002664      10.002664      10.002664    6[6-(6,6),8-(27),8-(27)]
   155     10.5229264     10.5229264     10.5229264    6[6-(1,6),6-(1,6),6-(8,8)]
   156      10.056858      10.056858      10.056858    6[1-(0),6-(6,6),6-(6,6)]
   157      10.575572      10.575572      10.575572    6[6-(1,6),6-(1,6),6-(8,8)]
   158     11.5386768     11.5386768     11.5386768    6[1-(0),6-(6,6),6-(6,6)]
   159      12.023326      12.023326      12.023326    6[6-(1,6),6-(1,6),6-(6,6)]
   160     11.5092572     11.5092572     11.5092572    6[1-(0),6-(6,6),6-(6,6)]
   161      9.9933736      9.9933736      9.9933736    6[6-(6,6),8-(27),8-(27)]
   162      13.053012      13.053012      13.053012    6[6-(6,6),6-(6,7),6-(6,7)]
   163     12.6721056     12.6721056     12.6721056    6[6-(1,6),6-(6,6),7-(6,27)]
   164     11.3219008     11.3219008     11.3219008    6[1-(0),6-(1,6),6-(6,7)]
   165     14.3645068     14.3645068     14.3645068    6[6-(1,6),6-(6,6),7-(6,27)]
   166     14.7980588     14.7980588     14.7980588    6[1-(0),6-(1,6),6-(6,7)]
   167     11.4720956     11.4720956     11.4720956    6[1-(0),6-(6,6),6-(6,6)]
   168     10.4640872     10.4640872     10.4640872    6[6-(1,6),6-(1,6),6-(8,8)]
   169      9.9128568      9.9128568      9.9128568    6[6-(6,6),8-(0),8-(27)]
   170      10.002664      10.002664      10.002664    6[6-(6,6),8-(27),8-(27)]
   171     10.5229264     10.5229264     10.5229264    6[6-(1,6),6-(1,6),6-(8,8)]
   172      10.056858      10.056858      10.056858    6[1-(0),6-(6,6),6-(6,6)]
   173      10.575572      10.575572      10.575572    6[6-(1,6),6-(1,6),6-(8,8)]
   174     11.5386768     11.5386768     11.5386768    6[1-(0),6-(6,6),6-(6,6)]
   175      12.023326      12.023326      12.023326    6[6-(1,6),6-(1,6),6-(6,6)]
   176     11.5092572     11.5092572     11.5092572    6[1-(0),6-(6,6),6-(6,6)]
   177      9.9933736      9.9933736      9.9933736    6[6-(6,6),8-(27),8-(27)]
   178      13.053012      13.053012      13.053012    6[6-(6,6),6-(6,7),6-(6,7)]
   179     12.6721056     12.6721056     12.6721056    6[6-(1,6),6-(6,6),7-(6,27)]
   180     11.3219008     11.3219008     11.3219008    6[1-(0),6-(1,6),6-(6,7)]
   181     14.3645068     14.3645068     14.3645068    6[6-(1,6),6-(6,6),7-(6,27)]
   182     14.7980588     14.7980588     14.7980588    6[1-(0),6-(1,6),6-(6,7)]
   183     11.4720956     11.4720956     11.4720956    6[1-(0),6-(6,6),6-(6,6)]
   184     10.4640872     10.4640872     10.4640872    6[6-(1,6),6-(1,6),6-(8,8)]
   185      9.9128568      9.9128568      9.9128568    6[6-(6,6),8-(0),8-(27)]
   186      10.002664      10.002664      10.002664    6[6-(6,6),8-(27),8-(27)]
   187     10.5229264     10.5229264     10.5229264    6[6-(1,6),6-(1,6),6-(8,8)]
   188      10.056858      10.056858      10.056858    6[1-(0),6-(6,6),6-(6,6)]
   189      10.575572      10.575572      10.575572    6[6-(1,6),6-(1,6),6-(8,8)]
   190     11.5386768     11.5386768     11.5386768    6[1-(0),6-(6,6),6-(6,6)]
   191      12.023326      12.023326      12.023326    6[6-(1,6),6-(1,6),6-(6,6)]
   192     11.5092572     11.5092572     11.5092572    6[1-(0),6-(6,6),6-(6,6)]
   193      9.9933736      9.9933736      9.9933736    6[6-(6,6),8-(27),8-(27)]
   194      13.053012      13.053012      13.053012    6[6-(6,6),6-(6,7),6-(6,7)]
   195     12.6721056     12.6721056     12.6721056    6[6-(1,6),6-(6,6),7-(6,27)]
   196     11.3219008     11.3219008     11.3219008    6[1-(0),6-(1,6),6-(6,7)]
   197     14.3645068     14.3645068     14.3645068    6[6-(1,6),6-(6,6),7-(6,27)]
   198     14.7980588     14.7980588     14.7980588    6[1-(0),6-(1,6),6-(6,7)]
   199     11.4720956     11.4720956     11.4720956    6[1-(0),6-(6,6),6-(6,6)]
   200     10.4640872     10.4640872     10.4640872    6[6-(1,6),6-(1,6),6-(8,8)]
   201      9.9128568      9.9128568      9.9128568    6[6-(6,6),8-(0),8-(27)]
   202      10.002664      10.002664      10.002664    6[6-(6,6),8-(27),8-(27)]
   203     10.5229264     10.5229264     10.5229264    6[6-(1,6),6-(1,6),6-(8,8)]
   204      10.056858      10.056858      10.056858    6[1-(0),6-(6,6),6-(6,6)]
   205      10.575572      10.575572      10.575572    6[6-(1,6),6-(1,6),6-(8,8)]
   206     11.5386768     11.5386768     11.5386768    6[1-(0),6-(6,6),6-(6,6)]
   207      12.023326      12.023326      12.023326    6[6-(1,6),6-(1,6),6-(6,6)]
   208     11.5092572     11.5092572     11.5092572    6[1-(0),6-(6,6),6-(6,6)]
   209      9.9933736      9.9933736      9.9933736    6[6-(6,6),8-(27),8-(27)]
   210      13.053012      13.053012      13.053012    6[6-(6,6),6-(6,7),6-(6,7)]
   211     12.6721056     12.6721056     12.6721056    6[6-(1,6),6-(6,6),7-(6,27)]
   212     11.3219008     11.3219008     11.3219008    6[1-(0),6-(1,6),6-(6,7)]
   213     14.3645068     14.3645068     14.3645068    6[6-(1,6),6-(6,6),7-(6,27)]
   214     14.7980588     14.7980588     14.7980588    6[1-(0),6-(1,6),6-(6,7)]
   215      4.0119044      4.0119044      4.0119044    6[1-(0),6-(6,6),6-(6,6)]
   216      5.0199128      5.0199128      5.0199128    6[6-(1,6),6-(1,6),6-(8,8)]
   217      5.5711432      5.5711432      5.5711432    6[6-(6,6),8-(0),8-(27)]
   218       5.481336       5.481336       5.481336    6[6-(6,6),8-(27),8-(27)]
   219      4.9610736      4.9610736      4.9610736    6[6-(1,6),6-(1,6),6-(8,8)]
   220       5.427142       5.427142       5.427142    6[1-(0),6-(6,6),6-(6,6)]
   221       4.908428       4.908428       4.908428    6[6-(1,6),6-(1,6),6-(8,8)]
   222      3.9453232      3.9453232      3.9453232    6[1-(0),6-(6,6),6-(6,6)]
   223       3.460674       3.460674       3.460674    6[6-(1,6),6-(1,6),6-(6,6)]
   224      3.9747428      3.9747428      3.9747428    6[1-(0),6-(6,6),6-(6,6)]
   225      5.4906264      5.4906264      5.4906264    6[6-(6,6),8-(27),8-(27)]
   226       2.430988       2.430988       2.430988    6[6-(6,6),6-(6,7),6-(6,7)]
   227      2.8118944      2.8118944      2.8118944    6[6-(1,6),6-(6,6),7-(6,27)]
   228      4.1620992      4.1620992      4.1620992    6[1-(0),6-(1,6),6-(6,7)]
   229      1.1194932      1.1194932      1.1194932    6[6-(1,6),6-(6,6),7-(6,27)]
   230      0.6859412      0.6859412      0.6859412    6[1-(0),6-(1,6),6-(6,7)]
   231      4.0119044      4.0119044      4.0119044    6[1-(0),6-(6,6),6-(6,6)]
   232      5.0199128      5.0199128      5.0199128    6[6-(1,6),6-(1,6),6-(8,8)]
   233      5.5711432      5.5711432      5.5711432    6[6-(6,6),8-(0),8-(27)]
   234       5.481336       5.481336       5.481336    6[6-(6,6),8-(27),8-(27)]
   235      4.9610736      4.9610736      4.9610736    6[6-(1,6),6-(1,6),6-(8,8)]
   236       5.427142       5.427142       5.427142    6[1-(0),6-(6,6),6-(6,6)]
   237       4.908428       4.908428       4.908428    6[6-(1,6),6-(1,6),6-(8,8)]
   238      3.9453232      3.9453232      3.9453232    6[1-(0),6-(6,6),6-(6,6)]
   239       3.460674       3.460674       3.460674    6[6-(1,6),6-(1,6),6-(6,6)]
   240      3.9747428      3.9747428      3.9747428    6[1-(0),6-(6,6),6-(6,6)]
   241      5.4906264      5.4906264      5.4906264    6[6-(6,6),8-(27),8-(27)]
   242       2.430988       2.430988       2.430988    6[6-(6,6),6-(6,7),6-(6,7)]
   243      2.8118944      2.8118944      2.8118944    6[6-(1,6),6-(6,6),7-(6,27)]
   244      4.1620992      4.1620992      4.1620992    6[1-(0),6-(1,6),6-(6,7)]
   245      1.1194932      1.1194932      1.1194932    6[6-(1,6),6-(6,6),7-(6,27)]
   246      0.6859412      0.6859412      0.6859412    6[1-(0),6-(1,6),6-(6,7)]
   247      4.0119044      4.0119044      4.0119044    6[1-(0),6-(6,6),6-(6,6)]
   248      5.0199128      5.0199128      5.0199128    6[6-(1,6),6-(1,6),6-(8,8)]
   249      5.5711432      5.5711432      5.5711432    6[6-(6,6),8-(0),8-(27)]
   250       5.481336       5.481336       5.481336    6[6-(6,6),8-(27),8-(27)]
   251      4.9610736      4.9610736      4.9610736    6[6-(1,6),6-(1,6),6-(8,8)]
   252       5.427142       5.427142       5.427142    6[1-(0),6-(6,6),6-(6,6)]
   253       4.908428       4.908428       4.908428    6[6-(1,6),6-(1,6),6-(8,8)]
   254      3.9453232      3.9453232      3.9453232    6[1-(0),6-(6,6),6-(6,6)]
   255       3.460674       3.460674       3.460674    6[6-(1,6),6-(1,6),6-(6,6)]
   256      3.9747428      3.9747428      3.9747428    6[1-(0),6-(6,6),6-(6,6)]
   257      5.4906264      5.4906264      5.4906264    6[6-(6,6),8-(27),8-(27)]
   258       2.430988       2.430988       2.430988    6[6-(6,6),6-(6,7),6-(6,7)]
   259      2.8118944      2.8118944      2.8118944    6[6-(1,6),6-(6,6),7-(6,27)]
   260      4.1620992      4.1620992      4.1620992    6[1-(0),6-(1,6),6-(6,7)]
   261      1.1194932      1.1194932      1.1194932    6[6-(1,6),6-(6,6),7-(6,27)]
   262      0.6859412      0.6859412      0.6859412    6[1-(0),6-(1,6),6-(6,7)]
   263      4.0119044      4.0119044      4.0119044    6[1-(0),6-(6,6),6-(6,6)]
   264      5.0199128      5.0199128      5.0199128    6[6-(1,6),6-(1,6),6-(8,8)]
   265      5.5711432      5.5711432      5.5711432    6[6-(6,6),8-(0),8-(27)]
   266       5.481336       5.481336       5.481336    6[6-(6,6),8-(27),8-(27)]
   267      4.9610736      4.9610736      4.9610736    6[6-(1,6),6-(1,6),6-(8,8)]
   268       5.427142       5.427142       5.427142    6[1-(0),6-(6,6),6-(6,6)]
   269       4.908428       4.908428       4.908428    6[6-(1,6),6-(1,6),6-(8,8)]
   270      3.9453232      3.9453232      3.9453232    6[1-(0),6-(6,6),6-(6,6)]
   271       3.460674       3.460674       3.460674    6[6-(1,6),6-(1,6),6-(6,6)]
   272      3.9747428      3.9747428      3.9747428    6[1-(0),6-(6,6),6-(6,6)]
   273      5.4906264      5.4906264      5.4906264    6[6-(6,6),8-(27),8-(27)]
   274       2.430988       2.430988       2.430988    6[6-(6,6),6-(6,7),6-(6,7)]
   275      2.8118944      2.8118944      2.8118944    6[6-(1,6),6-(6,6),7-(6,27)]
   276      4.1620992      4.1620992      4.1620992    6[1-(0),6-(1,6),6-(6,7)]
   277      1.1194932      1.1194932      1.1194932    6[6-(1,6),6-(6,6),7-(6,27)]
   278      0.6859412      0.6859412      0.6859412    6[1-(0),6-(1,6),6-(6,7)]
   279      4.0119044      4.0119044      4.0119044    6[1-(0),6-(6,6),6-(6,6)]
   280      5.0199128      5.0199128      5.0199128    6[6-(1,6),6-(1,6),6-(8,8)]
   281      5.5711432      5.5711432      5.5711432    6[6-(6,6),8-(0),8-(27)]
   282       5.481336       5.481336       5.481336    6[6-(6,6),8-(27),8-(27)]
   283      4.9610736      4.9610736      4.9610736    6[6-(1,6),6-(1,6),6-(8,8)]
   284       5.427142       5.427142       5.427142    6[1-(0),6-(6,6),6-(6,6)]
   285       4.908428       4.908428       4.908428    6[6-(1,6),6-(1,6),6-(8,8)]
   286      3.9453232      3.9453232      3.9453232    6[1-(0),6-(6,6),6-(6,6)]
   287       3.460674       3.460674       3.460674    6[6-(1,6),6-(1,6),6-(6,6)]
   288      3.9747428      3.9747428      3.9747428    6[1-(0),6-(6,6),6-(6,6)]
   289      5.4906264      5.4906264      5.4906264    6[6-(6,6),8-(27),8-(27)]
   290       2.430988       2.430988       2.430988    6[6-(6,6),6-(6,7),6-(6,7)]
   291      2.8118944      2.8118944      2.8118944    6[6-(1,6),6-(6,6),7-(6,27)]
   292      4.1620992      4.1620992      4.1620992    6[1-(0),6-(1,6),6-(6,7)]
   293      1.1194932      1.1194932      1.1194932    6[6-(1,6),6-(6,6),7-(6,27)]
   294      0.6859412      0.6859412      0.6859412    6[1-(0),6-(1,6),6-(6,7)]
   295      4.0119044      4.0119044      4.0119044    6[1-(0),6-(6,6),6-(6,6)]
   296      5.0199128      5.0199128      5.0199128    6[6-(1,6),6-(1,6),6-(8,8)]
   297      5.5711432      5.5711432      5.5711432    6[6-(6,6),8-(0),8-(27)]
   298       5.481336       5.481336       5.481336    6[6-(6,6),8-(27),8-(27)]
   299      4.9610736      4.9610736      4.9610736    6[6-(1,6),6-(1,6),6-(8,8)]
   300       5.427142       5.427142       5.427142    6[1-(0),6-(6,6),6-(6,6)]
   301       4.908428       4.908428       4.908428    6[6-(1,6),6-(1,6),6-(8,8)]
   302      3.9453232      3.9453232      3.9453232    6[1-(0),6-(6,6),6-(6,6)]
   303       3.460674       3.460674       3.460674    6[6-(1,6),6-(1,6),6-(6,6)]
   304      3.9747428      3.9747428      3.9747428    6[1-(0),6-(6,6),6-(6,6)]
   305      5.4906264      5.4906264      5.4906264    6[6-(6,6),8-(27),8-(27)]
   306       2.430988       2.430988       2.430988    6[6-(6,6),6-(6,7),6-(6,7)]
   307      2.8118944      2.8118944      2.8118944    6[6-(1,6),6-(6,6),7-(6,27)]
   308      4.1620992      4.1620992      4.1620992    6[1-(0),6-(1,6),6-(6,7)]
   309      1.1194932      1.1194932      1.1194932    6[6-(1,6),6-(6,6),7-(6,27)]
   310      0.6859412      0.6859412      0.6859412    6[1-(0),6-(1,6),6-(6,7)]
   311      4.0119044      4.0119044      4.0119044    6[1-(0),6-(6,6),6-(6,6)]
   312      5.0199128      5.0199128      5.0199128    6[6-(1,6),6-(1,6),6-(8,8)]
   313      5.5711432      5.5711432      5.5711432    6[6-(6,6),8-(0),8-(27)]
   314       5.481336       5.481336       5.481336    6[6-(6,6),8-(27),8-(27)]
   315      4.9610736      4.9610736      4.9610736    6[6-(1,6),6-(1,6),6-(8,8)]
   316       5.427142       5.427142       5.427142    6[1-(0),6-(6,6),6-(6,6)]
   317       4.908428       4.908428       4.908428    6[6-(1,6),6-(1,6),6-(8,8)]
   318      3.9453232      3.9453232      3.9453232    6[1-(0),6-(6,6),6-(6,6)]
   319       3.460674       3.460674       3.460674    6[6-(1,6),6-(1,6),6-(6,6)]
   320      3.9747428      3.9747428      3.9747428    6[1-(0),6-(6,6),6-(6,6)]
   321      5.4906264      5.4906264      5.4906264    6[6-(6,6),8-(27),8-(27)]
   322       2.430988       2.430988       2.430988    6[6-(6,6),6-(6,7),6-(6,7)]
   323      2.8118944      2.8118944      2.8118944    6[6-(1,6),6-(6,6),7-(6,27)]
   324      4.1620992      4.1620992      4.1620992    6[1-(0),6-(1,6),6-(6,7)]
   325      1.1194932      1.1194932      1.1194932    6[6-(1,6),6-(6,6),7-(6,27)]
   326      0.6859412      0.6859412      0.6859412    6[1-(0),6-(1,6),6-(6,7)]
   327      4.0119044      4.0119044      4.0119044    6[1-(0),6-(6,6),6-(6,6)]
   328      5.0199128      5.0199128      5.0199128    6[6-(1,6),6-(1,6),6-(8,8)]
   329      5.5711432      5.5711432      5.5711432    6[6-(6,6),8-(0),8-(27)]
   330       5.481336       5.481336       5.481336    6[6-(6,6),8-(27),8-(27)]
   331      4.9610736      4.9610736      4.9610736    6[6-(1,6),6-(1,6),6-(8,8)]
   332       5.427142       5.427142       5.427142    6[1-(0),6-(6,6),6-(6,6)]
   333       4.908428       4.908428       4.908428    6[6-(1,6),6-(1,6),6-(8,8)]
   334      3.9453232      3.9453232      3.9453232    6[1-(0),6-(6,6),6-(6,6)]
   335       3.460674       3.460674       3.460674    6[6-(1,6),6-(1,6),6-(6,6)]
   336      3.9747428      3.9747428      3.9747428    6[1-(0),6-(6,6),6-(6,6)]
   337      5.4906264      5.4906264      5.4906264    6[6-(6,6),8-(27),8-(27)]
   338       2.430988       2.430988       2.430988    6[6-(6,6),6-(6,7),6-(6,7)]
   339      2.8118944      2.8118944      2.8118944    6[6-(1,6),6-(6,6),7-(6,27)]
   340      4.1620992      4.1620992      4.1620992    6[1-(0),6-(1,6),6-(6,7)]
   341      1.1194932      1.1194932      1.1194932    6[6-(1,6),6-(6,6),7-(6,27)]
   342      0.6859412      0.6859412      0.6859412    6[1-(0),6-(1,6),6-(6,7)]
   343     11.4720956     11.4720956     11.4720956    6[1-(0),6-(6,6),6-(6,6)]
   344     10.4640872     10.4640872     10.4640872    6[6-(1,6),6-(1,6),6-(8,8)]
   345      9.9128568      9.9128568      9.9128568    6[6-(6,6),8-(0),8-(27)]
   346      10.002664      10.002664      10.002664    6[6-(6,6),8-(27),8-(27)]
   347     10.5229264     10.5229264     10.5229264    6[6-(1,6),6-(1,6),6-(8,8)]
   348      10.056858      10.056858      10.056858    6[1-(0),6-(6,6),6-(6,6)]
   349      10.575572      10.575572      10.575572    6[6-(1,6),6-(1,6),6-(8,8)]
   350     11.5386768     11.5386768     11.5386768    6[1-(0),6-(6,6),6-(6,6)]
   351      12.023326      12.023326      12.023326    6[6-(1,6),6-(1,6),6-(6,6)]
   352     11.5092572     11.5092572     11.5092572    6[1-(0),6-(6,6),6-(6,6)]
   353      9.9933736      9.9933736      9.9933736    6[6-(6,6),8-(27),8-(27)]
   354      13.053012      13.053012      13.053012    6[6-(6,6),6-(6,7),6-(6,7)]
   355     12.6721056     12.6721056     12.6721056    6[6-(1,6),6-(6,6),7-(6,27)]
   356     11.3219008     11.3219008     11.3219008    6[1-(0),6-(1,6),6-(6,7)]
   357     14.3645068     14.3645068     14.3645068    6[6-(1,6),6-(6,6),7-(6,27)]
   358     14.7980588     14.7980588     14.7980588    6[1-(0),6-(1,6),6-(6,7)]
   359     11.4720956     11.4720956     11.4720956    6[1-(0),6-(6,6),6-(6,6)]
   360     10.4640872     10.4640872     10.4640872    6[6-(1,6),6-(1,6),6-(8,8)]
   361      9.9128568      9.9128568      9.9128568    6[6-(6,6),8-(0),8-(27)]
   362      10.002664      10.002664      10.002664    6[6-(6,6),8-(27),8-(27)]
   363     10.5229264     10.5229264     10.5229264    6[6-(1,6),6-(1,6),6-(8,8)]
   364      10.056858      10.056858      10.056858    6[1-(0),6-(6,6),6-(6,6)]
   365      10.575572      10.575572      10.575572    6[6-(1,6),6-(1,6),6-(8,8)]
   366     11.5386768     11.5386768     11.5386768    6[1-(0),6-(6,6),6-(6,6)]
   367      12.023326      12.023326      12.023326    6[6-(1,6),6-(1,6),6-(6,6)]
   368     11.5092572     11.5092572     11.5092572    6[1-(0),6-(6,6),6-(6,6)]
   369      9.9933736      9.9933736      9.9933736    6[6-(6,6),8-(27),8-(27)]
   370      13.053012      13.053012      13.053012    6[6-(6,6),6-(6,7),6-(6,7)]
   371     12.6721056     12.6721056     12.6721056    6[6-(1,6),6-(6,6),7-(6,27)]
   372     11.3219008     11.3219008     11.3219008    6[1-(0),6-(1,6),6-(6,7)]
   373     14.3645068     14.3645068     14.3645068    6[6-(1,6),6-(6,6),7-(6,27)]
   374     14.7980588     14.7980588     14.7980588    6[1-(0),6-(1,6),6-(6,7)]
   375     11.4720956     11.4720956     11.4720956    6[1-(0),6-(6,6),6-(6,6)]
   376     10.4640872     10.4640872     10.4640872    6[6-(1,6),6-(1,6),6-(8,8)]
   377      9.9128568      9.9128568      9.9128568    6[6-(6,6),8-(0),8-(27)]
   378      10.002664      10.002664      10.002664    6[6-(6,6),8-(27),8-(27)]
   379     10.5229264     10.5229264     10.5229264    6[6-(1,6),6-(1,6),6-(8,8)]
   380      10.056858      10.056858      10.056858    6[1-(0),6-(6,6),6-(6,6)]
   381      10.575572      10.575572      10.575572    6[6-(1,6),6-(1,6),6-(8,8)]
   382     11.5386768     11.5386768     11.5386768    6[1-(0),6-(6,6),6-(6,6)]
   383      12.023326      12.023326      12.023326    6[6-(1,6),6-(1,6),6-(6,6)]
   384     11.5092572     11.5092572     11.5092572    6[1-(0),6-(6,6),6-(6,6)]
   385      9.9933736      9.9933736      9.9933736    6[6-(6,6),8-(27),8-(27)]
   386      13.053012      13.053012      13.053012    6[6-(6,6),6-(6,7),6-(6,7)]
   387     12.6721056     12.6721056     12.6721056    6[6-(1,6),6-(6,6),7-(6,27)]
   388     11.3219008     11.3219008     11.3219008    6[1-(0),6-(1,6),6-(6,7)]
   389     14.3645068     14.3645068     14.3645068    6[6-(1,6),6-(6,6),7-(6,27)]
   390     14.7980588     14.7980588     14.7980588    6[1-(0),6-(1,6),6-(6,7)]
   391     11.4720956     11.4720956     11.4720956    6[1-(0),6-(6,6),6-(6,6)]
   392     10.4640872     10.4640872     10.4640872    6[6-(1,6),6-(1,6),6-(8,8)]
   393      9.9128568      9.9128568      9.9128568    6[6-(6,6),8-(0),8-(27)]
   394      10.002664      10.002664      10.002664    6[6-(6,6),8-(27),8-(27)]
   395     10.5229264     10.5229264     10.5229264    6[6-(1,6),6-(1,6),6-(8,8)]
   396      10.056858      10.056858      10.056858    6[1-(0),6-(6,6),6-(6,6)]
   397      10.575572      10.575572      10.575572    6[6-(1,6),6-(1,6),6-(8,8)]
   398     11.5386768     11.5386768     11.5386768    6[1-(0),6-(6,6),6-(6,6)]
   399      12.023326      12.023326      12.023326    6[6-(1,6),6-(1,6),6-(6,6)]
   400     11.5092572     11.5092572     11.5092572    6[1-(0),6-(6,6),6-(6,6)]
   401      9.9933736      9.9933736      9.9933736    6[6-(6,6),8-(27),8-(27)]
   402      13.053012      13.053012      13.053012    6[6-(6,6),6-(6,7),6-(6,7)]
   403     12.6721056     12.6721056     12.6721056    6[6-(1,6),6-(6,6),7-(6,27)]
   404     11.3219008     11.3219008     11.3219008    6[1-(0),6-(1,6),6-(6,7)]
   405     14.3645068     14.3645068     14.3645068    6[6-(1,6),6-(6,6),7-(6,27)]
   406     14.7980588     14.7980588     14.7980588    6[1-(0),6-(1,6),6-(6,7)]
   407     14.8135428     14.8135428     14.8135428    6[1-(0),6-(1,6),6-(6,7)]
   408     14.3784424     14.3784424     14.3784424    6[6-(1,6),6-(6,6),7-(6,27)]
   409     13.0514636     13.0514636     13.0514636    6[6-(6,6),6-(6,7),6-(6,7)]
   410     12.6457828     12.6457828     12.6457828    6[6-(1,6),6-(6,6),7-(6,27)]
   411     11.2460292     11.2460292     11.2460292    6[1-(0),6-(1,6),6-(6,7)]
   412     12.0326164     12.0326164     12.0326164    6[6-(1,6),6-(1,6),6-(6,6)]
   413      9.9391796      9.9391796      9.9391796    6[1-(0),6-(6,6),6-(6,6)]
   414     14.8135428     14.8135428     14.8135428    6[1-(0),6-(1,6),6-(6,7)]
   415     14.3784424     14.3784424     14.3784424    6[6-(1,6),6-(6,6),7-(6,27)]
   416     13.0514636     13.0514636     13.0514636    6[6-(6,6),6-(6,7),6-(6,7)]
   417     12.6457828     12.6457828     12.6457828    6[6-(1,6),6-(6,6),7-(6,27)]
   418     11.2460292     11.2460292     11.2460292    6[1-(0),6-(1,6),6-(6,7)]
   419     12.0326164     12.0326164     12.0326164    6[6-(1,6),6-(1,6),6-(6,6)]
   420      9.9391796      9.9391796      9.9391796    6[1-(0),6-(6,6),6-(6,6)]
   421     14.8135428     14.8135428     14.8135428    6[1-(0),6-(1,6),6-(6,7)]
   422     14.3784424     14.3784424     14.3784424    6[6-(1,6),6-(6,6),7-(6,27)]
   423     13.0514636     13.0514636     13.0514636    6[6-(6,6),6-(6,7),6-(6,7)]
   424     12.6457828     12.6457828     12.6457828    6[6-(1,6),6-(6,6),7-(6,27)]
   425     11.2460292     11.2460292     11.2460292    6[1-(0),6-(1,6),6-(6,7)]
   426     12.0326164     12.0326164     12.0326164    6[6-(1,6),6-(1,6),6-(6,6)]
   427      9.9391796      9.9391796      9.9391796    6[1-(0),6-(6,6),6-(6,6)]
   428     14.8135428     14.8135428     14.8135428    6[1-(0),6-(1,6),6-(6,7)]
   429     14.3784424     14.3784424     14.3784424    6[6-(1,6),6-(6,6),7-(6,27)]
   430     13.0514636     13.0514636     13.0514636    6[6-(6,6),6-(6,7),6-(6,7)]
   431     12.6457828     12.6457828     12.6457828    6[6-(1,6),6-(6,6),7-(6,27)]
   432     11.2460292     11.2460292     11.2460292    6[1-(0),6-(1,6),6-(6,7)]
   433     12.0326164     12.0326164     12.0326164    6[6-(1,6),6-(1,6),6-(6,6)]
   434      9.9391796      9.9391796      9.9391796    6[1-(0),6-(6,6),6-(6,6)]
   435      0.6704572      0.6704572      0.6704572    6[1-(0),6-(1,6),6-(6,7)]
   436      1.1055576      1.1055576      1.1055576    6[6-(1,6),6-(6,6),7-(6,27)]
   437      2.4325364      2.4325364      2.4325364    6[6-(6,6),6-(6,7),6-(6,7)]
   438      2.8382172      2.8382172      2.8382172    6[6-(1,6),6-(6,6),7-(6,27)]
   439      4.2379708      4.2379708      4.2379708    6[1-(0),6-(1,6),6-(6,7)]
   440      3.4513836      3.4513836      3.4513836    6[6-(1,6),6-(1,6),6-(6,6)]
   441      5.5448204      5.5448204      5.5448204    6[1-(0),6-(6,6),6-(6,6)]
   442      0.6704572      0.6704572      0.6704572    6[1-(0),6-(1,6),6-(6,7)]
   443      1.1055576      1.1055576      1.1055576    6[6-(1,6),6-(6,6),7-(6,27)]
   444      2.4325364      2.4325364      2.4325364    6[6-(6,6),6-(6,7),6-(6,7)]
   445      2.8382172      2.8382172      2.8382172    6[6-(1,6),6-(6,6),7-(6,27)]
   446      4.2379708      4.2379708      4.2379708    6[1-(0),6-(1,6),6-(6,7)]
   447      3.4513836      3.4513836      3.4513836    6[6-(1,6),6-(1,6),6-(6,6)]
   448      5.5448204      5.5448204      5.5448204    6[1-(0),6-(6,6),6-(6,6)]
   449      0.6704572      0.6704572      0.6704572    6[1-(0),6-(1,6),6-(6,7)]
   450      1.1055576      1.1055576      1.1055576    6[6-(1,6),6-(6,6),7-(6,27)]
   451      2.4325364      2.4325364      2.4325364    6[6-(6,6),6-(6,7),6-(6,7)]
   452      2.8382172      2.8382172      2.8382172    6[6-(1,6),6-(6,6),7-(6,27)]
   453      4.2379708      4.2379708      4.2379708    6[1-(0),6-(1,6),6-(6,7)]
   454      3.4513836      3.4513836      3.4513836    6[6-(1,6),6-(1,6),6-(6,6)]
   455      5.5448204      5.5448204      5.5448204    6[1-(0),6-(6,6),6-(6,6)]
   456      0.6704572      0.6704572      0.6704572    6[1-(0),6-(1,6),6-(6,7)]
   457      1.1055576      1.1055576      1.1055576    6[6-(1,6),6-(6,6),7-(6,27)]
   458      2.4325364      2.4325364      2.4325364    6[6-(6,6),6-(6,7),6-(6,7)]
   459      2.8382172      2.8382172      2.8382172    6[6-(1,6),6-(6,6),7-(6,27)]
   460      4.2379708      4.2379708      4.2379708    6[1-(0),6-(1,6),6-(6,7)]
   461      3.4513836      3.4513836      3.4513836    6[6-(1,6),6-(1,6),6-(6,6)]
   462      5.5448204      5.5448204      5.5448204    6[1-(0),6-(6,6),6-(6,6)]
   463     13.5779196     13.5779196     13.5779196    7[6-(6,6),6-(6,6),27-(7,7,7)]
   464     13.5779196     13.5779196     13.5779196    7[6-(6,6),6-(6,6),27-(7,7,7)]
   465      1.9060804      1.9060804      1.9060804    7[6-(6,6),6-(6,6),27-(7,7,7)]
   466      1.9060804      1.9060804      1.9060804    7[6-(6,6),6-(6,6),27-(7,7,7)]
   467            0.0            0.0            0.0    7[6-(6,6),6-(6,6),27-(7,7,7)]
   468            0.0            0.0            0.0    7[6-(6,6),6-(6,6),27-(7,7,7)]
   469            0.0            0.0            0.0    7[6-(6,6),6-(6,6),27-(7,7,7)]
   470            0.0            0.0            0.0    7[6-(6,6),6-(6,6),27-(7,7,7)]
   471     13.5345644     13.5345644     13.5345644    7[6-(6,6),6-(6,6),27-(7,7,7)]
   472     13.5345644     13.5345644     13.5345644    7[6-(6,6),6-(6,6),27-(7,7,7)]
   473     13.5345644     13.5345644     13.5345644    7[6-(6,6),6-(6,6),27-(7,7,7)]
   474     13.5345644     13.5345644     13.5345644    7[6-(6,6),6-(6,6),27-(7,7,7)]
   475      1.9494356      1.9494356      1.9494356    7[6-(6,6),6-(6,6),27-(7,7,7)]
   476      1.9494356      1.9494356      1.9494356    7[6-(6,6),6-(6,6),27-(7,7,7)]
   477      1.9494356      1.9494356      1.9494356    7[6-(6,6),6-(6,6),27-(7,7,7)]
   478      1.9494356      1.9494356      1.9494356    7[6-(6,6),6-(6,6),27-(7,7,7)]
   479            0.0            0.0            0.0    7[6-(6,6),6-(6,6),27-(7,7,7)]
   480            0.0            0.0            0.0    7[6-(6,6),6-(6,6),27-(7,7,7)]
   481            0.0            0.0            0.0    7[6-(6,6),6-(6,6),27-(7,7,7)]
   482            0.0            0.0            0.0    7[6-(6,6),6-(6,6),27-(7,7,7)]
   483            0.0            0.0            0.0    7[6-(6,6),6-(6,6),27-(7,7,7)]
   484            0.0            0.0            0.0    7[6-(6,6),6-(6,6),27-(7,7,7)]
   485            0.0            0.0            0.0    7[6-(6,6),6-(6,6),27-(7,7,7)]
   486            0.0            0.0            0.0    7[6-(6,6),6-(6,6),27-(7,7,7)]
   487     10.3293764     10.3293764     10.3293764    8[6-(6,8),27-(8,8,8)]
   488      9.1092372      9.1092372      9.1092372    8[6-(6,8)]
   489     10.2860212     10.2860212     10.2860212    8[6-(6,8),27-(8,8,8)]
   490       9.220722       9.220722       9.220722    8[6-(6,8),27-(8,8,8,8)]
   491      9.1324632      9.1324632      9.1324632    8[6-(6,8),27-(8,8,8,8)]
   492     10.3928608     10.3928608     10.3928608    8[6-(6,8),27-(8,8,8)]
   493     10.3293764     10.3293764     10.3293764    8[6-(6,8),27-(8,8,8)]
   494      9.1092372      9.1092372      9.1092372    8[6-(6,8)]
   495     10.2860212     10.2860212     10.2860212    8[6-(6,8),27-(8,8,8)]
   496       9.220722       9.220722       9.220722    8[6-(6,8),27-(8,8,8,8)]
   497      9.1324632      9.1324632      9.1324632    8[6-(6,8),27-(8,8,8,8)]
   498     10.3928608     10.3928608     10.3928608    8[6-(6,8),27-(8,8,8)]
   499     10.3293764     10.3293764     10.3293764    8[6-(6,8),27-(8,8,8)]
   500      9.1092372      9.1092372      9.1092372    8[6-(6,8)]
   501     10.2860212     10.2860212     10.2860212    8[6-(6,8),27-(8,8,8)]
   502       9.220722       9.220722       9.220722    8[6-(6,8),27-(8,8,8,8)]
   503      9.1324632      9.1324632      9.1324632    8[6-(6,8),27-(8,8,8,8)]
   504     10.3928608     10.3928608     10.3928608    8[6-(6,8),27-(8,8,8)]
   505     10.3293764     10.3293764     10.3293764    8[6-(6,8),27-(8,8,8)]
   506      9.1092372      9.1092372      9.1092372    8[6-(6,8)]
   507     10.2860212     10.2860212     10.2860212    8[6-(6,8),27-(8,8,8)]
   508       9.220722       9.220722       9.220722    8[6-(6,8),27-(8,8,8,8)]
   509      9.1324632      9.1324632      9.1324632    8[6-(6,8),27-(8,8,8,8)]
   510     10.3928608     10.3928608     10.3928608    8[6-(6,8),27-(8,8,8)]
   511      5.1546236      5.1546236      5.1546236    8[6-(6,8),27-(8,8,8)]
   512      6.3747628      6.3747628      6.3747628    8[6-(6,8)]
   513      5.1979788      5.1979788      5.1979788    8[6-(6,8),27-(8,8,8)]
   514       6.263278       6.263278       6.263278    8[6-(6,8),27-(8,8,8,8)]
   515      6.3515368      6.3515368      6.3515368    8[6-(6,8),27-(8,8,8)]
   516      5.0911392      5.0911392      5.0911392    8[6-(6,8),27-(8,8)]
   517      5.1546236      5.1546236      5.1546236    8[6-(6,8),27-(8,8,8)]
   518      6.3747628      6.3747628      6.3747628    8[6-(6,8)]
   519      5.1979788      5.1979788      5.1979788    8[6-(6,8),27-(8,8,8)]
   520       6.263278       6.263278       6.263278    8[6-(6,8),27-(8,8,8,8)]
   521      6.3515368      6.3515368      6.3515368    8[6-(6,8),27-(8,8,8,8)]
   522      5.0911392      5.0911392      5.0911392    8[6-(6,8),27-(8,8,8)]
   523      5.1546236      5.1546236      5.1546236    8[6-(6,8),27-(8,8,8)]
   524      6.3747628      6.3747628      6.3747628    8[6-(6,8)]
   525      5.1979788      5.1979788      5.1979788    8[6-(6,8),27-(8,8,8)]
   526       6.263278       6.263278       6.263278    8[6-(6,8),27-(8,8,8,8)]
   527      6.3515368      6.3515368      6.3515368    8[6-(6,8),27-(8,8,8,8)]
   528      5.0911392      5.0911392      5.0911392    8[6-(6,8),27-(8,8,8)]
   529      5.1546236      5.1546236      5.1546236    8[6-(6,8),27-(8,8)]
   530      6.3747628      6.3747628      6.3747628    8[6-(6,8)]
   531      5.1979788      5.1979788      5.1979788    8[6-(6,8),27-(8,8)]
   532       6.263278       6.263278       6.263278    8[6-(6,8),27-(8,8,8)]
   533      6.3515368      6.3515368      6.3515368    8[6-(6,8),27-(8,8,8,8)]
   534      5.0911392      5.0911392      5.0911392    8[6-(6,8),27-(8,8,8)]
   535      5.1546236      5.1546236      5.1546236    8[6-(6,8),27-(8,8,8)]
   536      6.3747628      6.3747628      6.3747628    8[6-(6,8)]
   537      5.1979788      5.1979788      5.1979788    8[6-(6,8),27-(8,8,8)]
   538       6.263278       6.263278       6.263278    8[6-(6,8),27-(8,8,8,8)]
   539      6.3515368      6.3515368      6.3515368    8[6-(6,8),27-(8,8,8,8)]
   540      5.0911392      5.0911392      5.0911392    8[6-(6,8),27-(8,8,8)]
   541      5.1546236      5.1546236      5.1546236    8[6-(6,8),27-(8,8,8)]
   542      6.3747628      6.3747628      6.3747628    8[6-(6,8)]
   543      5.1979788      5.1979788      5.1979788    8[6-(6,8),27-(8,8,8)]
   544       6.263278       6.263278       6.263278    8[6-(6,8),27-(8,8,8,8)]
   545      6.3515368      6.3515368      6.3515368    8[6-(6,8),27-(8,8,8,8)]
   546      5.0911392      5.0911392      5.0911392    8[6-(6,8),27-(8,8,8)]
   547      5.1546236      5.1546236      5.1546236    8[6-(6,8),27-(8,8,8)]
   548      6.3747628      6.3747628      6.3747628    8[6-(6,8)]
   549      5.1979788      5.1979788      5.1979788    8[6-(6,8),27-(8,8,8)]
   550       6.263278       6.263278       6.263278    8[6-(6,8),27-(8,8,8,8)]
   551      6.3515368      6.3515368      6.3515368    8[6-(6,8),27-(8,8,8,8)]
   552      5.0911392      5.0911392      5.0911392    8[6-(6,8),27-(8,8,8)]
   553      5.1546236      5.1546236      5.1546236    8[6-(6,8),27-(8,8,8)]
   554      6.3747628      6.3747628      6.3747628    8[6-(6,8)]
   555      5.1979788      5.1979788      5.1979788    8[6-(6,8),27-(8,8,8)]
   556       6.263278       6.263278       6.263278    8[6-(6,8),27-(8,8,8,8)]
   557      6.3515368      6.3515368      6.3515368    8[6-(6,8),27-(8,8,8,8)]
   558      5.0911392      5.0911392      5.0911392    8[6-(6,8),27-(8,8,8)]
   559     10.3293764     10.3293764     10.3293764    8[6-(6,8),27-(8,8,8)]
   560      9.1092372      9.1092372      9.1092372    8[6-(6,8)]
   561     10.2860212     10.2860212     10.2860212    8[6-(6,8),27-(8,8,8)]
   562       9.220722       9.220722       9.220722    8[6-(6,8),27-(8,8,8,8)]
   563      9.1324632      9.1324632      9.1324632    8[6-(6,8),27-(8,8,8,8)]
   564     10.3928608     10.3928608     10.3928608    8[6-(6,8),27-(8,8,8)]
   565     10.3293764     10.3293764     10.3293764    8[6-(6,8),27-(8,8,8)]
   566      9.1092372      9.1092372      9.1092372    8[6-(6,8)]
   567     10.2860212     10.2860212     10.2860212    8[6-(6,8),27-(8,8,8)]
   568       9.220722       9.220722       9.220722    8[6-(6,8),27-(8,8,8,8)]
   569      9.1324632      9.1324632      9.1324632    8[6-(6,8),27-(8,8,8)]
   570     10.3928608     10.3928608     10.3928608    8[6-(6,8),27-(8,8)]
   571     10.3293764     10.3293764     10.3293764    8[6-(6,8),27-(8,8)]
   572      9.1092372      9.1092372      9.1092372    8[6-(6,8)]
   573     10.2860212     10.2860212     10.2860212    8[6-(6,8),27-(8,8)]
   574       9.220722       9.220722       9.220722    8[6-(6,8),27-(8,8,8)]
   575      9.1324632      9.1324632      9.1324632    8[6-(6,8),27-(8,8,8,8)]
   576     10.3928608     10.3928608     10.3928608    8[6-(6,8),27-(8,8,8)]
   577     10.3293764     10.3293764     10.3293764    8[6-(6,8),27-(8,8,8)]
   578      9.1092372      9.1092372      9.1092372    8[6-(6,8)]
   579     10.2860212     10.2860212     10.2860212    8[6-(6,8),27-(8,8,8)]
   580       9.220722       9.220722       9.220722    8[6-(6,8),27-(8,8,8,8)]
   581      9.1324632      9.1324632      9.1324632    8[6-(6,8),27-(8,8,8,8)]
   582     10.3928608     10.3928608     10.3928608    8[6-(6,8),27-(8,8,8)]
   583          7.742          7.742          7.742    8[27-(8,8,8),27-(8,8,8),27-(8,8,8,8)]
   584          7.742          7.742          7.742    8[27-(8,8,8),27-(8,8,8),27-(8,8,8,8)]
   585          7.742          7.742          7.742    8[27-(8,8,8),27-(8,8,8),27-(8,8,8,8)]
   586          7.742          7.742          7.742    8[27-(8,8,8),27-(8,8,8),27-(8,8,8,8)]
   587          7.742          7.742          7.742    8[27-(8,8,8),27-(8,8,8),27-(8,8,8,8)]
   588          7.742          7.742          7.742    8[27-(8,8,8),27-(8,8,8),27-(8,8,8,8)]
   589          7.742          7.742          7.742    8[27-(8,8,8),27-(8,8,8),27-(8,8,8,8)]
