# Supplementary material for: A collection of forcefield precursors for metal–organic frameworks
Source: RSC Adv. 2019 Nov 13;9(63):36492–507. doi: 10.1039/c9ra07327b (PMC9075174; doi:10.1039/c9ra07327b)
Supplement: RA-009-C9RA07327B-s3145 [file RA-009-C9RA07327B-s3145.txt]

GEFFUT_clean

15.2861    0.00000000    0.00000000
2.47350788    17.33400851    0.00000000
1.23675246    8.66702901    16.86648933

     1  8.81552314985  8.81552314985  8.81552314985    27[7-(6,6),7-(6,6),7-(6,6),7-(6,6),8-(6)]
     2  4.97965618454  4.97965618454  4.97965618454    27[7-(6,6),7-(6,6),8-(6),8-(6)]
     3  10.7612008529  10.7612008529  10.7612008529    27[7-(6,6),7-(6,6),7-(6,6),7-(6,6),8-(6)]
     4  17.6953264165  17.6953264165  17.6953264165    27[7-(6,6),7-(6,6),7-(6,6),7-(6,6),8-(6)]
     5  11.3859528609  11.3859528609  11.3859528609    27[7-(6,6),7-(6,6),8-(6),8-(6)]
     6  4.35490557636  4.35490557636  4.35490557636    27[7-(6,6),7-(6,6),7-(6,6),7-(6,6),8-(6)]
     7  2.62179828683  2.62179828683  2.62179828683    1[6-(6,6)]
     8  5.97736065542  5.97736065542  5.97736065542    1[6-(6,6)]
     9  4.61954625132  4.61954625132  4.61954625132    1[6-(6,6)]
    10   9.2291746083   9.2291746083   9.2291746083    1[6-(6,6)]
    11  9.92563960434  9.92563960434  9.92563960434    1[6-(6,6)]
    12  11.2403214185  11.2403214185  11.2403214185    1[6-(6,6)]
    13  11.9000383786  11.9000383786  11.9000383786    1[6-(6,6)]
    14  8.78265738473  8.78265738473  8.78265738473    1[6-(6,6)]
    15  10.3187009249  10.3187009249  10.3187009249    1[6-(6,6)]
    16   11.433649247   11.433649247   11.433649247    1[6-(6,6)]
    17  12.2230085858  12.2230085858  12.2230085858    1[6-(6,6)]
    18  5.52626861734  5.52626861734  5.52626861734    1[6-(6,6)]
    19   3.8881207572   3.8881207572   3.8881207572    1[6-(6,6)]
    20  4.26493667711  4.26493667711  4.26493667711    1[6-(6,6)]
    21  6.29542875638  6.29542875638  6.29542875638    1[6-(6,6)]
    22  11.8242477049  11.8242477049  11.8242477049    1[6-(6,6)]
    23   13.789767005   13.789767005   13.789767005    1[6-(6,6)]
    24  14.6454931916  14.6454931916  14.6454931916    1[6-(6,6)]
    25  13.5289077694  13.5289077694  13.5289077694    1[6-(6,6)]
    26  5.44491959704  5.44491959704  5.44491959704    1[6-(6,6)]
    27  6.38705936542  6.38705936542  6.38705936542    1[6-(6,6)]
    28  7.33100420888  7.33100420888  7.33100420888    1[6-(6,6)]
    29   9.9475600118   9.9475600118   9.9475600118    1[6-(6,6)]
    30  6.73905923977  6.73905923977  6.73905923977    1[6-(6,6)]
    31  8.30154854382  8.30154854382  8.30154854382    1[6-(6,6)]
    32  10.4674108294  10.4674108294  10.4674108294    1[6-(6,6)]
    33  11.1774501463  11.1774501463  11.1774501463    1[6-(6,6)]
    34  14.3211205299  14.3211205299  14.3211205299    1[6-(6,6)]
    35  15.5645847773  15.5645847773  15.5645847773    1[6-(6,6)]
    36  17.4441324345  17.4441324345  17.4441324345    1[6-(6,6)]
    37  15.8034039584  15.8034039584  15.8034039584    1[6-(6,6)]
    38  9.97951998049  9.97951998049  9.97951998049    1[6-(6,6)]
    39  10.3218432357  10.3218432357  10.3218432357    1[6-(6,6)]
    40  12.2796624138  12.2796624138  12.2796624138    1[6-(6,6)]
    41  13.8896721218  13.8896721218  13.8896721218    1[6-(6,6)]
    42  3.86236796898  3.86236796898  3.86236796898    1[6-(6,6)]
    43  3.61803772914  3.61803772914  3.61803772914    1[6-(6,6)]
    44  4.33162128032  4.33162128032  4.33162128032    1[6-(6,6)]
    45  11.1625177049  11.1625177049  11.1625177049    1[7-(6,6)]
    46  11.5713060441  11.5713060441  11.5713060441    1[7-(6,6)]
    47  8.73130212078  8.73130212078  8.73130212078    1[7-(6,6)]
    48  6.51932367428  6.51932367428  6.51932367428    1[7-(6,6)]
    49  14.4407041388  14.4407041388  14.4407041388    1[7-(6,6)]
    50  15.0105793518  15.0105793518  15.0105793518    1[7-(6,6)]
    51  11.5016020522  11.5016020522  11.5016020522    1[6-(6,6)]
    52  14.8571644989  14.8571644989  14.8571644989    1[6-(6,6)]
    53  13.4993494478  13.4993494478  13.4993494478    1[6-(6,6)]
    54  2.82287845299  2.82287845299  2.82287845299    1[6-(6,6)]
    55  3.51934371366  3.51934371366  3.51934371366    1[6-(6,6)]
    56  2.36051752703  2.36051752703  2.36051752703    1[6-(6,6)]
    57  5.49374197761  5.49374197761  5.49374197761    1[6-(6,6)]
    58  2.37636003417  2.37636003417  2.37636003417    1[6-(6,6)]
    59  1.43889825299  1.43889825299  1.43889825299    1[6-(6,6)]
    60  2.55384638327  2.55384638327  2.55384638327    1[6-(6,6)]
    61  3.34320592397  3.34320592397  3.34320592397    1[6-(6,6)]
    62  14.4060715959  14.4060715959  14.4060715959    1[6-(6,6)]
    63  12.7679235943  12.7679235943  12.7679235943    1[6-(6,6)]
    64  13.1447394746  13.1447394746  13.1447394746    1[6-(6,6)]
    65  15.1752316716  15.1752316716  15.1752316716    1[6-(6,6)]
    66  5.41795136491  5.41795136491  5.41795136491    1[6-(6,6)]
    67  7.38347084737  7.38347084737  7.38347084737    1[6-(6,6)]
    68  8.23919700076  8.23919700076  8.23919700076    1[6-(6,6)]
    69  7.12261136782  7.12261136782  7.12261136782    1[6-(6,6)]
    70  11.8512167232  11.8512167232  11.8512167232    1[6-(6,6)]
    71  12.7933568137  12.7933568137  12.7933568137    1[6-(6,6)]
    72  16.2108066884  16.2108066884  16.2108066884    1[6-(6,6)]
    73  1.06775734519  1.06775734519  1.06775734519    1[6-(6,6)]
    74  15.6188632194  15.6188632194  15.6188632194    1[6-(6,6)]
    75  17.1813523832  17.1813523832  17.1813523832    1[6-(6,6)]
    76  4.06111479543  4.06111479543  4.06111479543    1[6-(6,6)]
    77  4.77115438587  4.77115438587  4.77115438587    1[6-(6,6)]
    78  5.44131739028  5.44131739028  5.44131739028    1[6-(6,6)]
    79  6.68478152344  6.68478152344  6.68478152344    1[6-(6,6)]
    80   8.5643289569   8.5643289569   8.5643289569    1[6-(6,6)]
    81     9.39710824     9.39710824     9.39710824    1[6-(6,6)]
    82  1.09971675148  1.09971675148  1.09971675148    1[6-(6,6)]
    83  1.44203990311  1.44203990311  1.44203990311    1[6-(6,6)]
    84   3.3998588965   3.3998588965   3.3998588965    1[6-(6,6)]
    85  5.00986850796  5.00986850796  5.00986850796    1[6-(6,6)]
    86  10.2686653983  10.2686653983  10.2686653983    1[6-(6,6)]
    87   12.497842585   12.497842585   12.497842585    1[6-(6,6)]
    88  13.2114238664  13.2114238664  13.2114238664    1[6-(6,6)]
    89  4.75622043312  4.75622043312  4.75622043312    1[7-(6,6)]
    90  5.16500920442  5.16500920442  5.16500920442    1[7-(6,6)]
    91  2.32500524382  2.32500524382  2.32500524382    1[7-(6,6)]
    92  15.3991279861  15.3991279861  15.3991279861    1[7-(6,6)]
    93  5.56090057356  5.56090057356  5.56090057356    1[7-(6,6)]
    94  8.60428365352  8.60428365352  8.60428365352    1[7-(6,6)]
    95  2.53076492843  2.53076492843  2.53076492843    6[6-(6,6),8-(0),8-(0)]
    96  3.48442828913  3.48442828913  3.48442828913    6[6-(1,6),6-(1,6),6-(8,8)]
    97  3.34245060214  3.34245060214  3.34245060214    6[1-(0),6-(6,6),6-(6,6)]
    98  4.29103857959  4.29103857959  4.29103857959    6[6-(1,6),6-(1,6),6-(8,8)]
    99    4.174735718    4.174735718    4.174735718    6[6-(6,6),8-(0),8-(27)]
   100  5.35496483308  5.35496483308  5.35496483308    6[1-(0),6-(6,6),6-(6,6)]
   101  5.48657861199  5.48657861199  5.48657861199    6[6-(1,6),6-(1,6),6-(8,8)]
   102  6.63938677155  6.63938677155  6.63938677155    6[6-(6,6),8-(0),8-(27)]
   103  4.53707055991  4.53707055991  4.53707055991    6[1-(0),6-(6,6),6-(6,6)]
   104  10.1299677359  10.1299677359  10.1299677359    6[6-(1,6),6-(6,7),7-(6,27)]
   105  9.75016964831  9.75016964831  9.75016964831    6[1-(0),6-(1,6),6-(6,7)]
   106  10.1742887304  10.1742887304  10.1742887304    6[1-(0),6-(1,6),6-(1,6)]
   107  10.9722249741  10.9722249741  10.9722249741    6[1-(0),6-(1,6),6-(1,6)]
   108    11.37011903    11.37011903    11.37011903    6[1-(0),6-(1,6),6-(6,7)]
   109  10.9462918052  10.9462918052  10.9462918052    6[6-(1,6),6-(6,7),7-(1,6)]
   110  9.71150117534  9.71150117534  9.71150117534    6[6-(1,6),6-(6,7),7-(6,27)]
   111  9.22144385939  9.22144385939  9.22144385939    6[1-(0),6-(1,6),6-(6,7)]
   112  10.6445285187  10.6445285187  10.6445285187    6[1-(0),6-(1,6),6-(1,6)]
   113  11.3126664498  11.3126664498  11.3126664498    6[1-(0),6-(1,6),6-(1,6)]
   114  11.7908312516  11.7908312516  11.7908312516    6[1-(0),6-(1,6),6-(6,7)]
   115  10.3707593046  10.3707593046  10.3707593046    6[6-(1,6),6-(6,7),7-(1,6)]
   116  10.4358379755  10.4358379755  10.4358379755    6[6-(7,7),7-(1,6),7-(6,27)]
   117  10.3227842441  10.3227842441  10.3227842441    6[6-(7,7),7-(1,6),7-(6,27)]
   118   6.9020645505   6.9020645505   6.9020645505    6[6-(1,6),6-(6,7),7-(6,27)]
   119  5.67209846434  5.67209846434  5.67209846434    6[1-(0),6-(1,6),6-(6,7)]
   120  4.70971092602  4.70971092602  4.70971092602    6[1-(0),6-(1,6),6-(1,6)]
   121   4.9334348108   4.9334348108   4.9334348108    6[1-(0),6-(1,6),6-(1,6)]
   122  6.13687532396  6.13687532396  6.13687532396    6[1-(0),6-(1,6),6-(6,7)]
   123  7.10582749415  7.10582749415  7.10582749415    6[6-(1,6),6-(6,7),7-(1,6)]
   124  11.4791746438  11.4791746438  11.4791746438    6[6-(1,6),6-(6,7),7-(6,27)]
   125  12.1596500202  12.1596500202  12.1596500202    6[1-(0),6-(1,6),6-(6,7)]
   126  13.3295603918  13.3295603918  13.3295603918    6[1-(0),6-(1,6),6-(1,6)]
   127  13.8453874442  13.8453874442  13.8453874442    6[1-(0),6-(1,6),6-(1,6)]
   128  13.1952814176  13.1952814176  13.1952814176    6[1-(0),6-(1,6),6-(6,7)]
   129  11.9878533463  11.9878533463  11.9878533463    6[6-(1,6),6-(6,7),7-(6,27)]
   130   8.8594315825   8.8594315825   8.8594315825    6[6-(7,7),7-(1,6),7-(6,27)]
   131  10.0748451001  10.0748451001  10.0748451001    6[6-(7,7),7-(6,27),7-(6,27)]
   132  7.14140792933  7.14140792933  7.14140792933    6[6-(1,6),6-(6,7),7-(6,27)]
   133  6.33346221579  6.33346221579  6.33346221579    6[1-(0),6-(1,6),6-(6,7)]
   134    6.888170422    6.888170422    6.888170422    6[1-(0),6-(1,6),6-(1,6)]
   135  8.23128876656  8.23128876656  8.23128876656    6[1-(0),6-(1,6),6-(1,6)]
   136  9.06459262797  9.06459262797  9.06459262797    6[1-(0),6-(1,6),6-(6,7)]
   137  8.47497374936  8.47497374936  8.47497374936    6[6-(1,6),6-(6,7),7-(6,27)]
   138  8.01640969912  8.01640969912  8.01640969912    6[6-(1,6),6-(6,7),7-(1,6)]
   139  7.61490823697  7.61490823697  7.61490823697    6[1-(0),6-(1,6),6-(6,7)]
   140  8.55336948392  8.55336948392  8.55336948392    6[1-(0),6-(1,6),6-(1,6)]
   141  9.86098403785  9.86098403785  9.86098403785    6[1-(0),6-(1,6),6-(1,6)]
   142  10.2906980306  10.2906980306  10.2906980306    6[1-(0),6-(1,6),6-(6,7)]
   143  9.34347081176  9.34347081176  9.34347081176    6[6-(1,6),6-(6,7),7-(6,27)]
   144  7.97459712118  7.97459712118  7.97459712118    6[6-(7,7),7-(6,27),7-(6,27)]
   145  8.24464501295  8.24464501295  8.24464501295    6[6-(7,7),7-(1,6),7-(6,27)]
   146  13.0784032113  13.0784032113  13.0784032113    6[6-(1,6),6-(6,7),7-(6,27)]
   147  12.6105722507  12.6105722507  12.6105722507    6[1-(0),6-(1,6),6-(6,7)]
   148  15.8399289457  15.8399289457  15.8399289457    6[1-(0),6-(1,6),6-(1,6)]
   149  16.9840319839  16.9840319839  16.9840319839    6[1-(0),6-(1,6),6-(1,6)]
   150  15.0203250794  15.0203250794  15.0203250794    6[1-(0),6-(1,6),6-(6,7)]
   151  14.2553936162  14.2553936162  14.2553936162    6[6-(1,6),6-(6,7),7-(1,6)]
   152  11.7406952534  11.7406952534  11.7406952534    6[6-(1,6),6-(6,7),7-(6,27)]
   153  10.7654386911  10.7654386911  10.7654386911    6[1-(0),6-(1,6),6-(6,7)]
   154  10.9744646747  10.9744646747  10.9744646747    6[1-(0),6-(1,6),6-(1,6)]
   155   12.166820787   12.166820787   12.166820787    6[1-(0),6-(1,6),6-(1,6)]
   156  13.1162741461  13.1162741461  13.1162741461    6[1-(0),6-(1,6),6-(6,7)]
   157  12.8903641204  12.8903641204  12.8903641204    6[6-(1,6),6-(6,7),7-(1,6)]
   158  13.3350994741  13.3350994741  13.3350994741    6[6-(7,7),7-(1,6),7-(6,27)]
   159  12.9575055207  12.9575055207  12.9575055207    6[6-(7,7),7-(1,6),7-(6,27)]
   160  4.60523656714  4.60523656714  4.60523656714    6[6-(6,6),8-(0),8-(27)]
   161  4.68724153142  4.68724153142  4.68724153142    6[6-(1,6),6-(1,6),6-(8,8)]
   162  3.72407921215  3.72407921215  3.72407921215    6[1-(0),6-(6,6),6-(6,6)]
   163  3.78203209621  3.78203209621  3.78203209621    6[6-(1,6),6-(1,6),6-(8,8)]
   164  4.13484075771  4.13484075771  4.13484075771    6[6-(6,6),8-(0),8-(27)]
   165  3.58228651668  3.58228651668  3.58228651668    6[1-(0),6-(6,6),6-(6,6)]
   166  5.80760395382  5.80760395382  5.80760395382    6[6-(1,6),6-(1,6),6-(8,8)]
   167  5.64672152874  5.64672152874  5.64672152874    6[6-(6,6),8-(0),8-(0)]
   168   4.5036824436   4.5036824436   4.5036824436    6[1-(0),6-(6,6),6-(6,6)]
   169  11.4105682303  11.4105682303  11.4105682303    6[6-(6,6),8-(0),8-(0)]
   170  12.3642317461  12.3642317461  12.3642317461    6[6-(1,6),6-(1,6),6-(8,8)]
   171  12.2222543024  12.2222543024  12.2222543024    6[1-(0),6-(6,6),6-(6,6)]
   172  13.1708424255  13.1708424255  13.1708424255    6[6-(1,6),6-(1,6),6-(8,8)]
   173  13.0545398226  13.0545398226  13.0545398226    6[6-(6,6),8-(0),8-(27)]
   174  14.2347685795  14.2347685795  14.2347685795    6[1-(0),6-(6,6),6-(6,6)]
   175  14.3663821139  14.3663821139  14.3663821139    6[6-(1,6),6-(1,6),6-(8,8)]
   176  15.5191901746  15.5191901746  15.5191901746    6[6-(6,6),8-(0),8-(27)]
   177  13.4168739186  13.4168739186  13.4168739186    6[1-(0),6-(6,6),6-(6,6)]
   178  3.72367129762  3.72367129762  3.72367129762    6[6-(1,6),6-(6,7),7-(6,27)]
   179  3.34387344386  3.34387344386  3.34387344386    6[1-(0),6-(1,6),6-(6,7)]
   180   3.7679926828   3.7679926828   3.7679926828    6[1-(0),6-(1,6),6-(1,6)]
   181  4.56592885308  4.56592885308  4.56592885308    6[1-(0),6-(1,6),6-(1,6)]
   182  4.96382267693  4.96382267693  4.96382267693    6[1-(0),6-(1,6),6-(6,7)]
   183  4.53999529288  4.53999529288  4.53999529288    6[6-(1,6),6-(6,7),7-(1,6)]
   184  3.30520387629  3.30520387629  3.30520387629    6[6-(1,6),6-(6,7),7-(6,27)]
   185  2.81514643306  2.81514643306  2.81514643306    6[1-(0),6-(1,6),6-(6,7)]
   186  1.76472593323  1.76472593323  1.76472593323    6[1-(0),6-(1,6),6-(1,6)]
   187  2.43286374772  2.43286374772  2.43286374772    6[1-(0),6-(1,6),6-(1,6)]
   188  2.91102866784  2.91102866784  2.91102866784    6[1-(0),6-(1,6),6-(6,7)]
   189  3.96446188476  3.96446188476  3.96446188476    6[6-(1,6),6-(6,7),7-(1,6)]
   190  4.02954116422  4.02954116422  4.02954116422    6[6-(7,7),7-(1,6),7-(6,27)]
   191  3.91648720081  3.91648720081  3.91648720081    6[6-(7,7),7-(1,6),7-(6,27)]
   192  15.7818675995  15.7818675995  15.7818675995    6[6-(1,6),6-(6,7),7-(6,27)]
   193  14.5519014352  14.5519014352  14.5519014352    6[1-(0),6-(1,6),6-(6,7)]
   194  13.5895138087  13.5895138087  13.5895138087    6[1-(0),6-(1,6),6-(1,6)]
   195   13.813237671   13.813237671   13.813237671    6[1-(0),6-(1,6),6-(1,6)]
   196  15.0166782546  15.0166782546  15.0166782546    6[1-(0),6-(1,6),6-(6,7)]
   197  15.9856305219  15.9856305219  15.9856305219    6[6-(1,6),6-(6,7),7-(1,6)]
   198  5.07287815282  5.07287815282  5.07287815282    6[6-(1,6),6-(6,7),7-(6,27)]
   199  5.75335366479  5.75335366479  5.75335366479    6[1-(0),6-(1,6),6-(6,7)]
   200  6.92326414535  6.92326414535  6.92326414535    6[1-(0),6-(1,6),6-(1,6)]
   201  7.43909117882  7.43909117882  7.43909117882    6[1-(0),6-(1,6),6-(1,6)]
   202  6.78898502606  6.78898502606  6.78898502606    6[1-(0),6-(1,6),6-(6,7)]
   203  5.58155683934  5.58155683934  5.58155683934    6[6-(1,6),6-(6,7),7-(6,27)]
   204  2.45313477244  2.45313477244  2.45313477244    6[6-(7,7),7-(1,6),7-(6,27)]
   205  3.66854840964  3.66854840964  3.66854840964    6[6-(7,7),7-(6,27),7-(6,27)]
   206  13.5477049537  13.5477049537  13.5477049537    6[6-(1,6),6-(6,7),7-(6,27)]
   207  12.7397593811  12.7397593811  12.7397593811    6[1-(0),6-(1,6),6-(6,7)]
   208  13.2944677797  13.2944677797  13.2944677797    6[1-(0),6-(1,6),6-(1,6)]
   209  14.6375861888  14.6375861888  14.6375861888    6[1-(0),6-(1,6),6-(1,6)]
   210  15.4708899187  15.4708899187  15.4708899187    6[1-(0),6-(1,6),6-(6,7)]
   211  14.8812708341  14.8812708341  14.8812708341    6[6-(1,6),6-(6,7),7-(6,27)]
   212  16.8962139043  16.8962139043  16.8962139043    6[6-(1,6),6-(6,7),7-(1,6)]
   213  16.4947122717  16.4947122717  16.4947122717    6[1-(0),6-(1,6),6-(6,7)]
   214  17.4331734352  17.4331734352  17.4331734352    6[1-(0),6-(1,6),6-(1,6)]
   215  3.45468806487  3.45468806487  3.45468806487    6[1-(0),6-(1,6),6-(1,6)]
   216  3.88440222106  3.88440222106  3.88440222106    6[1-(0),6-(1,6),6-(6,7)]
   217  2.93717509157  2.93717509157  2.93717509157    6[6-(1,6),6-(6,7),7-(6,27)]
   218  16.8544017763  16.8544017763  16.8544017763    6[6-(7,7),7-(6,27),7-(6,27)]
   219  17.1244494857  17.1244494857  17.1244494857    6[6-(7,7),7-(1,6),7-(6,27)]
   220  6.67210777878  6.67210777878  6.67210777878    6[6-(1,6),6-(6,7),7-(6,27)]
   221  6.20427689877  6.20427689877  6.20427689877    6[1-(0),6-(1,6),6-(6,7)]
   222  6.96012564568  6.96012564568  6.96012564568    6[1-(0),6-(1,6),6-(1,6)]
   223  8.10422854887  8.10422854887  8.10422854887    6[1-(0),6-(1,6),6-(1,6)]
   224  8.61402944805  8.61402944805  8.61402944805    6[1-(0),6-(1,6),6-(6,7)]
   225   7.8490980505   7.8490980505   7.8490980505    6[6-(1,6),6-(6,7),7-(1,6)]
   226  2.86089189713  2.86089189713  2.86089189713    6[6-(1,6),6-(6,7),7-(6,27)]
   227  1.88563538628  1.88563538628  1.88563538628    6[1-(0),6-(1,6),6-(6,7)]
   228  2.09466130891  2.09466130891  2.09466130891    6[1-(0),6-(1,6),6-(1,6)]
   229  3.28701730696  3.28701730696  3.28701730696    6[1-(0),6-(1,6),6-(1,6)]
   230  4.23647061041  4.23647061041  4.23647061041    6[1-(0),6-(1,6),6-(6,7)]
   231  4.01056065045  4.01056065045  4.01056065045    6[6-(1,6),6-(6,7),7-(1,6)]
   232  6.92880395397  6.92880395397  6.92880395397    6[6-(7,7),7-(1,6),7-(6,27)]
   233  6.55120999229  6.55120999229  6.55120999229    6[6-(7,7),7-(1,6),7-(6,27)]
   234  11.0115314402  11.0115314402  11.0115314402    6[6-(6,6),8-(0),8-(27)]
   235  13.5670440352  13.5670440352  13.5670440352    6[6-(1,6),6-(1,6),6-(8,8)]
   236  10.1303766124  10.1303766124  10.1303766124    6[1-(0),6-(6,6),6-(6,6)]
   237  12.6618371498  12.6618371498  12.6618371498    6[6-(1,6),6-(1,6),6-(8)]
   238  13.0146455958  13.0146455958  13.0146455958    6[6-(6,6),8-(27)]
   239  12.4620915258  12.4620915258  12.4620915258    6[1-(0),6-(6,6),6-(6,6)]
   240  12.2139012665  12.2139012665  12.2139012665    6[6-(1,6),6-(1,6),6-(8,8)]
   241  12.0530187846  12.0530187846  12.0530187846    6[6-(6,6),8-(0),8-(0)]
   242  13.3834849048  13.3834849048  13.3834849048    6[1-(0),6-(6,6),6-(6,6)]
   243  9.81494915766  9.81494915766  9.81494915766    7[6-(6,6),6-(6,7),27-(7,7,7,8)]
   244  9.67777323124  9.67777323124  9.67777323124    7[6-(6,6),6-(6,7),27-(7,7,7,8)]
   245  10.7478723364  10.7478723364  10.7478723364    7[1-(0),6-(6,6),6-(6,7)]
   246  11.1151511073  11.1151511073  11.1151511073    7[1-(0),6-(6,6),6-(6,7)]
   247   7.9963721308   7.9963721308   7.9963721308    7[6-(6,6),6-(6,7),27-(7,7,7,8)]
   248  10.2658640543  10.2658640543  10.2658640543    7[6-(6,6),6-(6,7),27-(7,7,7,8)]
   249  11.0920074387  11.0920074387  11.0920074387    7[6-(6,6),6-(6,7),27-(7,8,8)]
   250  8.34536153293  8.34536153293  8.34536153293    7[1-(0),6-(6,6),6-(6,7)]
   251  6.83091099793  6.83091099793  6.83091099793    7[6-(6,6),6-(6,7),27-(7,8,8)]
   252  7.34773098917  7.34773098917  7.34773098917    7[1-(0),6-(6,6),6-(6,7)]
   253  9.44438045198  9.44438045198  9.44438045198    7[6-(6,6),6-(6,7),27-(7,7,7,8)]
   254  9.00839789006  9.00839789006  9.00839789006    7[6-(6,6),6-(6,7),27-(7,7,7,8)]
   255  12.5136606335  12.5136606335  12.5136606335    7[6-(6,6),6-(6,7),27-(7,7,7,8)]
   256  11.8105242005  11.8105242005  11.8105242005    7[6-(6,6),6-(6,7),27-(7,7,7,8)]
   257  13.6665102186  13.6665102186  13.6665102186    7[1-(0),6-(6,6),6-(6,7)]
   258  14.3790451053  14.3790451053  14.3790451053    7[1-(0),6-(6,6),6-(6,7)]
   259   3.4086525246   3.4086525246   3.4086525246    7[6-(6,6),6-(6,7),27-(7,7,7,8)]
   260  3.27147617195  3.27147617195  3.27147617195    7[6-(6,6),6-(6,7),27-(7,7,7,8)]
   261  4.34157508711  4.34157508711  4.34157508711    7[1-(0),6-(6,6),6-(6,7)]
   262  4.70885435942  4.70885435942  4.70885435942    7[1-(0),6-(6,6),6-(6,7)]
   263   16.876175284   16.876175284   16.876175284    7[6-(6,6),6-(6,7),27-(7,7,7,8)]
   264  3.85956744435  3.85956744435  3.85956744435    7[6-(6,6),6-(6,7),27-(7,7,7,8)]
   265  4.68571080623  4.68571080623  4.68571080623    7[6-(6,6),6-(6,7),27-(7,8,8)]
   266  1.93906464827  1.93906464827  1.93906464827    7[1-(0),6-(6,6),6-(6,7)]
   267  13.2372078216  13.2372078216  13.2372078216    7[6-(6,6),6-(6,7),27-(7,8,8)]
   268  16.2275353157  16.2275353157  16.2275353157    7[1-(0),6-(6,6),6-(6,7)]
   269  3.03808490702  3.03808490702  3.03808490702    7[6-(6,6),6-(6,7),27-(7,7,7,8)]
   270  15.4146948144  15.4146948144  15.4146948144    7[6-(6,6),6-(6,7),27-(7,7,7,8)]
   271  6.10736523064  6.10736523064  6.10736523064    7[6-(6,6),6-(6,7),27-(7,7,7,8)]
   272   2.9307208803   2.9307208803   2.9307208803    7[6-(6,6),6-(6,7),27-(7,7,7,8)]
   273  4.78670671788  4.78670671788  4.78670671788    7[1-(0),6-(6,6),6-(6,7)]
   274  7.97274948751  7.97274948751  7.97274948751    7[1-(0),6-(6,6),6-(6,7)]
   275  2.73989789547  2.73989789547  2.73989789547    8[6-(6,8)]
   276  16.7990836916  16.7990836916  16.7990836916    8[6-(6,8)]
   277  5.22359918035  5.22359918035  5.22359918035    8[6-(6,8),27-(7,7,8)]
   278  3.11173893371  3.11173893371  3.11173893371    8[6-(6,8)]
   279  7.34256094961  7.34256094961  7.34256094961    8[6-(6,8),27-(7,7,7,7)]
   280  6.93164838897  6.93164838897  6.93164838897    8[6-(6,8)]
   281   2.5869891997   2.5869891997   2.5869891997    8[6-(6,8),27-(7,7,7,7)]
   282  4.03346098252  4.03346098252  4.03346098252    8[6-(6,8)]
   283  5.23456928176  5.23456928176  5.23456928176    8[6-(6,8)]
   284  5.92830680263  5.92830680263  5.92830680263    8[6-(6,8)]
   285  3.86327462866  3.86327462866  3.86327462866    8[6-(6,8),27-(7,7,8)]
   286   4.6997084233   4.6997084233   4.6997084233    8[6-(6,8)]
   287  11.6197009783  11.6197009783  11.6197009783    8[6-(6,8)]
   288  10.3927870845  10.3927870845  10.3927870845    8[6-(6,8)]
   289  14.1034034075  14.1034034075  14.1034034075    8[6-(6,8),27-(7,7,8)]
   290  11.9915431336  11.9915431336  11.9915431336    8[6-(6,8)]
   291  16.2223644841  16.2223644841  16.2223644841    8[6-(6,8),27-(7,7,7,7)]
   292  15.8114515765  15.8114515765  15.8114515765    8[6-(6,8)]
   293  11.4667919983  11.4667919983  11.4667919983    8[6-(6,8),27-(7,7,7,7)]
   294  10.4397560113  10.4397560113  10.4397560113    8[6-(6,8)]
   295  11.6408666945  11.6408666945  11.6408666945    8[6-(6,8)]
   296  12.3346038519  12.3346038519  12.3346038519    8[6-(6,8)]
   297   10.269571598   10.269571598   10.269571598    8[6-(6),27-(7,7,8)]
