# Supplementary material for: A collection of forcefield precursors for metal–organic frameworks
Source: RSC Adv. 2019 Nov 13;9(63):36492–507. doi: 10.1039/c9ra07327b (PMC9075174; doi:10.1039/c9ra07327b)
Supplement: RA-009-C9RA07327B-s3146 [file RA-009-C9RA07327B-s3146.txt]

GEZFIC_charged

15.51    0.00000000    0.00000000
0.0    19.707    0.00000000
0.0    0.0    19.707

     1            0.0            0.0            0.0    30[7-(6,6),7-(6,6),7-(6,6),7-(6,6)]
     2            0.0            0.0            0.0    30[7-(6,6),7-(6,6),7-(6,6),7-(6,6)]
     3          7.755          7.755          7.755    30[7-(6,6),7-(6,6),7-(6,6),7-(6,6)]
     4          7.755          7.755          7.755    30[7-(6,6),7-(6,6),7-(6,6),7-(6,6)]
     5      4.8954213      4.8954213      4.8954213    30[7-(6,6),7-(6,6),7-(6,6),7-(6,6),8-(0),8-(0)]
     6      2.8595787      2.8595787      2.8595787    30[7-(6,6),7-(6,6),7-(6,6),7-(6,6),8-(0),8-(0)]
     7     10.6145787     10.6145787     10.6145787    30[7-(6,6),7-(6,6),7-(6,6),7-(6,6),8-(0),8-(0)]
     8     12.6504213     12.6504213     12.6504213    30[7-(6,6),7-(6,6),7-(6,6),7-(6,6),8-(0),8-(0)]
     9       3.759624       3.759624       3.759624    1[6-(6,6)]
    10       2.405601       2.405601       2.405601    1[6-(6,7)]
    11       0.151998       0.151998       0.151998    1[6-(6,7)]
    12       1.420716       1.420716       1.420716    1[6-(6,6)]
    13       5.560335       5.560335       5.560335    1[6-(6,6)]
    14       6.092328       6.092328       6.092328    1[6-(6,7)]
    15       3.316038       3.316038       3.316038    1[6-(6,7)]
    16       2.646006       2.646006       2.646006    1[6-(6,6)]
    17       4.654551       4.654551       4.654551    1[6-(1,7,7)]
    18       3.759624       3.759624       3.759624    1[6-(6,6)]
    19       2.405601       2.405601       2.405601    1[6-(6,7)]
    20       0.151998       0.151998       0.151998    1[6-(6,7)]
    21       1.420716       1.420716       1.420716    1[6-(6,6)]
    22       5.560335       5.560335       5.560335    1[6-(6,6)]
    23       6.092328       6.092328       6.092328    1[6-(6,7)]
    24       3.316038       3.316038       3.316038    1[6-(6,7)]
    25       2.646006       2.646006       2.646006    1[6-(6,6)]
    26       4.654551       4.654551       4.654551    1[6-(1,7,7)]
    27       3.759624       3.759624       3.759624    1[6-(6,6)]
    28       2.405601       2.405601       2.405601    1[6-(6,7)]
    29       0.151998       0.151998       0.151998    1[6-(6,7)]
    30       1.420716       1.420716       1.420716    1[6-(6,6)]
    31       5.560335       5.560335       5.560335    1[6-(6,6)]
    32       6.092328       6.092328       6.092328    1[6-(6,7)]
    33       3.316038       3.316038       3.316038    1[6-(6,7)]
    34       2.646006       2.646006       2.646006    1[6-(6,6)]
    35       4.654551       4.654551       4.654551    1[6-(1,7,7)]
    36       3.759624       3.759624       3.759624    1[6-(6,6)]
    37       2.405601       2.405601       2.405601    1[6-(6,7)]
    38       0.151998       0.151998       0.151998    1[6-(6,7)]
    39       1.420716       1.420716       1.420716    1[6-(6,6)]
    40       5.560335       5.560335       5.560335    1[6-(6,6)]
    41       6.092328       6.092328       6.092328    1[6-(6,7)]
    42       3.316038       3.316038       3.316038    1[6-(6,7)]
    43       2.646006       2.646006       2.646006    1[6-(6,6)]
    44       4.654551       4.654551       4.654551    1[6-(1,7,7)]
    45       3.995376       3.995376       3.995376    1[6-(6,6)]
    46       5.349399       5.349399       5.349399    1[6-(6,7)]
    47       7.603002       7.603002       7.603002    1[6-(6,7)]
    48       6.334284       6.334284       6.334284    1[6-(6,6)]
    49       2.194665       2.194665       2.194665    1[6-(6,6)]
    50       1.662672       1.662672       1.662672    1[6-(6,7)]
    51       4.438962       4.438962       4.438962    1[6-(6,7)]
    52       5.108994       5.108994       5.108994    1[6-(6,6)]
    53       3.100449       3.100449       3.100449    1[6-(1,7,7)]
    54       3.995376       3.995376       3.995376    1[6-(6,6)]
    55       5.349399       5.349399       5.349399    1[6-(6,7)]
    56       7.603002       7.603002       7.603002    1[6-(6,7)]
    57       6.334284       6.334284       6.334284    1[6-(6,6)]
    58       2.194665       2.194665       2.194665    1[6-(6,6)]
    59       1.662672       1.662672       1.662672    1[6-(6,7)]
    60       4.438962       4.438962       4.438962    1[6-(6,7)]
    61       5.108994       5.108994       5.108994    1[6-(6,6)]
    62       3.100449       3.100449       3.100449    1[6-(1,7,7)]
    63       3.995376       3.995376       3.995376    1[6-(6,6)]
    64       5.349399       5.349399       5.349399    1[6-(6,7)]
    65       7.603002       7.603002       7.603002    1[6-(6,7)]
    66       6.334284       6.334284       6.334284    1[6-(6,6)]
    67       2.194665       2.194665       2.194665    1[6-(6,6)]
    68       1.662672       1.662672       1.662672    1[6-(6,7)]
    69       4.438962       4.438962       4.438962    1[6-(6,7)]
    70       5.108994       5.108994       5.108994    1[6-(6,6)]
    71       3.100449       3.100449       3.100449    1[6-(1,7,7)]
    72       3.995376       3.995376       3.995376    1[6-(6,6)]
    73       5.349399       5.349399       5.349399    1[6-(6,7)]
    74       7.603002       7.603002       7.603002    1[6-(6,7)]
    75       6.334284       6.334284       6.334284    1[6-(6,6)]
    76       2.194665       2.194665       2.194665    1[6-(6,6)]
    77       1.662672       1.662672       1.662672    1[6-(6,7)]
    78       4.438962       4.438962       4.438962    1[6-(6,7)]
    79       5.108994       5.108994       5.108994    1[6-(6,6)]
    80       3.100449       3.100449       3.100449    1[6-(1,7,7)]
    81      11.750376      11.750376      11.750376    1[6-(6,6)]
    82      13.104399      13.104399      13.104399    1[6-(6,7)]
    83      15.358002      15.358002      15.358002    1[6-(6,7)]
    84      14.089284      14.089284      14.089284    1[6-(6,6)]
    85       9.949665       9.949665       9.949665    1[6-(6,6)]
    86       9.417672       9.417672       9.417672    1[6-(6,7)]
    87      12.193962      12.193962      12.193962    1[6-(6,7)]
    88      12.863994      12.863994      12.863994    1[6-(6,6)]
    89      10.855449      10.855449      10.855449    1[6-(1,7,7)]
    90      11.750376      11.750376      11.750376    1[6-(6,6)]
    91      13.104399      13.104399      13.104399    1[6-(6,7)]
    92      15.358002      15.358002      15.358002    1[6-(6,7)]
    93      14.089284      14.089284      14.089284    1[6-(6,6)]
    94       9.949665       9.949665       9.949665    1[6-(6,6)]
    95       9.417672       9.417672       9.417672    1[6-(6,7)]
    96      12.193962      12.193962      12.193962    1[6-(6,7)]
    97      12.863994      12.863994      12.863994    1[6-(6,6)]
    98      10.855449      10.855449      10.855449    1[6-(1,7,7)]
    99      11.750376      11.750376      11.750376    1[6-(6,6)]
   100      13.104399      13.104399      13.104399    1[6-(6,7)]
   101      15.358002      15.358002      15.358002    1[6-(6,7)]
   102      14.089284      14.089284      14.089284    1[6-(6,6)]
   103       9.949665       9.949665       9.949665    1[6-(6,6)]
   104       9.417672       9.417672       9.417672    1[6-(6,7)]
   105      12.193962      12.193962      12.193962    1[6-(6,7)]
   106      12.863994      12.863994      12.863994    1[6-(6,6)]
   107      10.855449      10.855449      10.855449    1[6-(1,7,7)]
   108      11.750376      11.750376      11.750376    1[6-(6,6)]
   109      13.104399      13.104399      13.104399    1[6-(6,7)]
   110      15.358002      15.358002      15.358002    1[6-(6,7)]
   111      14.089284      14.089284      14.089284    1[6-(6,6)]
   112       9.949665       9.949665       9.949665    1[6-(6,6)]
   113       9.417672       9.417672       9.417672    1[6-(6,7)]
   114      12.193962      12.193962      12.193962    1[6-(6,7)]
   115      12.863994      12.863994      12.863994    1[6-(6,6)]
   116      10.855449      10.855449      10.855449    1[6-(1,7,7)]
   117      11.514624      11.514624      11.514624    1[6-(6,6)]
   118      10.160601      10.160601      10.160601    1[6-(6,7)]
   119       7.906998       7.906998       7.906998    1[6-(6,7)]
   120       9.175716       9.175716       9.175716    1[6-(6,6)]
   121      13.315335      13.315335      13.315335    1[6-(6,6)]
   122      13.847328      13.847328      13.847328    1[6-(6,7)]
   123      11.071038      11.071038      11.071038    1[6-(6,7)]
   124      10.401006      10.401006      10.401006    1[6-(6,6)]
   125      12.409551      12.409551      12.409551    1[6-(1,7,7)]
   126      11.514624      11.514624      11.514624    1[6-(6,6)]
   127      10.160601      10.160601      10.160601    1[6-(6,7)]
   128       7.906998       7.906998       7.906998    1[6-(6,7)]
   129       9.175716       9.175716       9.175716    1[6-(6,6)]
   130      13.315335      13.315335      13.315335    1[6-(6,6)]
   131      13.847328      13.847328      13.847328    1[6-(6,7)]
   132      11.071038      11.071038      11.071038    1[6-(6,7)]
   133      10.401006      10.401006      10.401006    1[6-(6,6)]
   134      12.409551      12.409551      12.409551    1[6-(1,7,7)]
   135      11.514624      11.514624      11.514624    1[6-(6,6)]
   136      10.160601      10.160601      10.160601    1[6-(6,7)]
   137       7.906998       7.906998       7.906998    1[6-(6,7)]
   138       9.175716       9.175716       9.175716    1[6-(6,6)]
   139      13.315335      13.315335      13.315335    1[6-(6,6)]
   140      13.847328      13.847328      13.847328    1[6-(6,7)]
   141      11.071038      11.071038      11.071038    1[6-(6,7)]
   142      10.401006      10.401006      10.401006    1[6-(6,6)]
   143      12.409551      12.409551      12.409551    1[6-(1,7,7)]
   144      11.514624      11.514624      11.514624    1[6-(6,6)]
   145      10.160601      10.160601      10.160601    1[6-(6,7)]
   146       7.906998       7.906998       7.906998    1[6-(6,7)]
   147       9.175716       9.175716       9.175716    1[6-(6,6)]
   148      13.315335      13.315335      13.315335    1[6-(6,6)]
   149      13.847328      13.847328      13.847328    1[6-(6,7)]
   150      11.071038      11.071038      11.071038    1[6-(6,7)]
   151      10.401006      10.401006      10.401006    1[6-(6,6)]
   152      12.409551      12.409551      12.409551    1[6-(1,7,7)]
   153      3.0187113      3.0187113      3.0187113    6[1-(0),6-(1,7),6-(6,7)]
   154      2.2118811      2.2118811      2.2118811    6[1-(0),6-(1,6),7-(6,30)]
   155      0.8893434      0.8893434      0.8893434    6[1-(0),6-(1,6),7-(6,30)]
   156      1.6418886      1.6418886      1.6418886    6[1-(0),6-(1,7),6-(6,7)]
   157      2.7337926      2.7337926      2.7337926    6[6-(1,6),6-(1,6),7-(6,6)]
   158      4.0127472      4.0127472      4.0127472    6[6-(1,6),6-(1,6),7-(6,6)]
   159      5.0668068      5.0668068      5.0668068    6[1-(0),6-(1,7),6-(6,7)]
   160      5.3799537      5.3799537      5.3799537    6[1-(0),6-(1,6),7-(6,30)]
   161      3.7599342      3.7599342      3.7599342    6[1-(0),6-(1,6),7-(6,30)]
   162      3.3576048      3.3576048      3.3576048    6[1-(0),6-(1,7),6-(6,7)]
   163      3.0187113      3.0187113      3.0187113    6[1-(0),6-(1,7),6-(6,7)]
   164      2.2118811      2.2118811      2.2118811    6[1-(0),6-(1,6),7-(6,30)]
   165      0.8893434      0.8893434      0.8893434    6[1-(0),6-(1,6),7-(6,30)]
   166      1.6418886      1.6418886      1.6418886    6[1-(0),6-(1,7),6-(6,7)]
   167      2.7337926      2.7337926      2.7337926    6[6-(1,6),6-(1,6),7-(6,6)]
   168      4.0127472      4.0127472      4.0127472    6[6-(1,6),6-(1,6),7-(6,6)]
   169      5.0668068      5.0668068      5.0668068    6[1-(0),6-(1,7),6-(6,7)]
   170      5.3799537      5.3799537      5.3799537    6[1-(0),6-(1,6),7-(6,30)]
   171      3.7599342      3.7599342      3.7599342    6[1-(0),6-(1,6),7-(6,30)]
   172      3.3576048      3.3576048      3.3576048    6[1-(0),6-(1,7),6-(6,7)]
   173      3.0187113      3.0187113      3.0187113    6[1-(0),6-(1,7),6-(6,7)]
   174      2.2118811      2.2118811      2.2118811    6[1-(0),6-(1,6),7-(6,30)]
   175      0.8893434      0.8893434      0.8893434    6[1-(0),6-(1,6),7-(6,30)]
   176      1.6418886      1.6418886      1.6418886    6[1-(0),6-(1,7),6-(6,7)]
   177      2.7337926      2.7337926      2.7337926    6[6-(1,6),6-(1,6),7-(6,6)]
   178      4.0127472      4.0127472      4.0127472    6[6-(1,6),6-(1,6),7-(6,6)]
   179      5.0668068      5.0668068      5.0668068    6[1-(0),6-(1,7),6-(6,7)]
   180      5.3799537      5.3799537      5.3799537    6[1-(0),6-(1,6),7-(6,30)]
   181      3.7599342      3.7599342      3.7599342    6[1-(0),6-(1,6),7-(6,30)]
   182      3.3576048      3.3576048      3.3576048    6[1-(0),6-(1,7),6-(6,7)]
   183      3.0187113      3.0187113      3.0187113    6[1-(0),6-(1,7),6-(6,7)]
   184      2.2118811      2.2118811      2.2118811    6[1-(0),6-(1,6),7-(6,30)]
   185      0.8893434      0.8893434      0.8893434    6[1-(0),6-(1,6),7-(6,30)]
   186      1.6418886      1.6418886      1.6418886    6[1-(0),6-(1,7),6-(6,7)]
   187      2.7337926      2.7337926      2.7337926    6[6-(1,6),6-(1,6),7-(6,6)]
   188      4.0127472      4.0127472      4.0127472    6[6-(1,6),6-(1,6),7-(6,6)]
   189      5.0668068      5.0668068      5.0668068    6[1-(0),6-(1,7),6-(6,7)]
   190      5.3799537      5.3799537      5.3799537    6[1-(0),6-(1,6),7-(6,30)]
   191      3.7599342      3.7599342      3.7599342    6[1-(0),6-(1,6),7-(6,30)]
   192      3.3576048      3.3576048      3.3576048    6[1-(0),6-(1,7),6-(6,7)]
   193      4.7362887      4.7362887      4.7362887    6[1-(0),6-(1,7),6-(6,7)]
   194      5.5431189      5.5431189      5.5431189    6[1-(0),6-(1,6),7-(6,30)]
   195      6.8656566      6.8656566      6.8656566    6[1-(0),6-(1,6),7-(6,30)]
   196      6.1131114      6.1131114      6.1131114    6[1-(0),6-(1,7),6-(6,7)]
   197      5.0212074      5.0212074      5.0212074    6[6-(1,6),6-(1,6),7-(6,6)]
   198      3.7422528      3.7422528      3.7422528    6[6-(1,6),6-(1,6),7-(6,6)]
   199      2.6881932      2.6881932      2.6881932    6[1-(0),6-(1,7),6-(6,7)]
   200      2.3750463      2.3750463      2.3750463    6[1-(0),6-(1,6),7-(6,30)]
   201      3.9950658      3.9950658      3.9950658    6[1-(0),6-(1,6),7-(6,30)]
   202      4.3973952      4.3973952      4.3973952    6[1-(0),6-(1,7),6-(6,7)]
   203      4.7362887      4.7362887      4.7362887    6[1-(0),6-(1,7),6-(6,7)]
   204      5.5431189      5.5431189      5.5431189    6[1-(0),6-(1,6),7-(6,30)]
   205      6.8656566      6.8656566      6.8656566    6[1-(0),6-(1,6),7-(6,30)]
   206      6.1131114      6.1131114      6.1131114    6[1-(0),6-(1,7),6-(6,7)]
   207      5.0212074      5.0212074      5.0212074    6[6-(1,6),6-(1,6),7-(6,6)]
   208      3.7422528      3.7422528      3.7422528    6[6-(1,6),6-(1,6),7-(6,6)]
   209      2.6881932      2.6881932      2.6881932    6[1-(0),6-(1,7),6-(6,7)]
   210      2.3750463      2.3750463      2.3750463    6[1-(0),6-(1,6),7-(6,30)]
   211      3.9950658      3.9950658      3.9950658    6[1-(0),6-(1,6),7-(6,30)]
   212      4.3973952      4.3973952      4.3973952    6[1-(0),6-(1,7),6-(6,7)]
   213      4.7362887      4.7362887      4.7362887    6[1-(0),6-(1,7),6-(6,7)]
   214      5.5431189      5.5431189      5.5431189    6[1-(0),6-(1,6),7-(6,30)]
   215      6.8656566      6.8656566      6.8656566    6[1-(0),6-(1,6),7-(6,30)]
   216      6.1131114      6.1131114      6.1131114    6[1-(0),6-(1,7),6-(6,7)]
   217      5.0212074      5.0212074      5.0212074    6[6-(1,6),6-(1,6),7-(6,6)]
   218      3.7422528      3.7422528      3.7422528    6[6-(1,6),6-(1,6),7-(6,6)]
   219      2.6881932      2.6881932      2.6881932    6[1-(0),6-(1,7),6-(6,7)]
   220      2.3750463      2.3750463      2.3750463    6[1-(0),6-(1,6),7-(6,30)]
   221      3.9950658      3.9950658      3.9950658    6[1-(0),6-(1,6),7-(6,30)]
   222      4.3973952      4.3973952      4.3973952    6[1-(0),6-(1,7),6-(6,7)]
   223      4.7362887      4.7362887      4.7362887    6[1-(0),6-(1,7),6-(6,7)]
   224      5.5431189      5.5431189      5.5431189    6[1-(0),6-(1,6),7-(6,30)]
   225      6.8656566      6.8656566      6.8656566    6[1-(0),6-(1,6),7-(6,30)]
   226      6.1131114      6.1131114      6.1131114    6[1-(0),6-(1,7),6-(6,7)]
   227      5.0212074      5.0212074      5.0212074    6[6-(1,6),6-(1,6),7-(6,6)]
   228      3.7422528      3.7422528      3.7422528    6[6-(1,6),6-(1,6),7-(6,6)]
   229      2.6881932      2.6881932      2.6881932    6[1-(0),6-(1,7),6-(6,7)]
   230      2.3750463      2.3750463      2.3750463    6[1-(0),6-(1,6),7-(6,30)]
   231      3.9950658      3.9950658      3.9950658    6[1-(0),6-(1,6),7-(6,30)]
   232      4.3973952      4.3973952      4.3973952    6[1-(0),6-(1,7),6-(6,7)]
   233     12.4912887     12.4912887     12.4912887    6[1-(0),6-(1,7),6-(6,7)]
   234     13.2981189     13.2981189     13.2981189    6[1-(0),6-(1,6),7-(6,30)]
   235     14.6206566     14.6206566     14.6206566    6[1-(0),6-(1,6),7-(6,30)]
   236     13.8681114     13.8681114     13.8681114    6[1-(0),6-(1,7),6-(6,7)]
   237     12.7762074     12.7762074     12.7762074    6[6-(1,6),6-(1,6),7-(6,6)]
   238     11.4972528     11.4972528     11.4972528    6[6-(1,6),6-(1,6),7-(6,6)]
   239     10.4431932     10.4431932     10.4431932    6[1-(0),6-(1,7),6-(6,7)]
   240     10.1300463     10.1300463     10.1300463    6[1-(0),6-(1,6),7-(6,30)]
   241     11.7500658     11.7500658     11.7500658    6[1-(0),6-(1,6),7-(6,30)]
   242     12.1523952     12.1523952     12.1523952    6[1-(0),6-(1,7),6-(6,7)]
   243     12.4912887     12.4912887     12.4912887    6[1-(0),6-(1,7),6-(6,7)]
   244     13.2981189     13.2981189     13.2981189    6[1-(0),6-(1,6),7-(6,30)]
   245     14.6206566     14.6206566     14.6206566    6[1-(0),6-(1,6),7-(6,30)]
   246     13.8681114     13.8681114     13.8681114    6[1-(0),6-(1,7),6-(6,7)]
   247     12.7762074     12.7762074     12.7762074    6[6-(1,6),6-(1,6),7-(6,6)]
   248     11.4972528     11.4972528     11.4972528    6[6-(1,6),6-(1,6),7-(6,6)]
   249     10.4431932     10.4431932     10.4431932    6[1-(0),6-(1,7),6-(6,7)]
   250     10.1300463     10.1300463     10.1300463    6[1-(0),6-(1,6),7-(6,30)]
   251     11.7500658     11.7500658     11.7500658    6[1-(0),6-(1,6),7-(6,30)]
   252     12.1523952     12.1523952     12.1523952    6[1-(0),6-(1,7),6-(6,7)]
   253     12.4912887     12.4912887     12.4912887    6[1-(0),6-(1,7),6-(6,7)]
   254     13.2981189     13.2981189     13.2981189    6[1-(0),6-(1,6),7-(6,30)]
   255     14.6206566     14.6206566     14.6206566    6[1-(0),6-(1,6),7-(6,30)]
   256     13.8681114     13.8681114     13.8681114    6[1-(0),6-(1,7),6-(6,7)]
   257     12.7762074     12.7762074     12.7762074    6[6-(1,6),6-(1,6),7-(6,6)]
   258     11.4972528     11.4972528     11.4972528    6[6-(1,6),6-(1,6),7-(6,6)]
   259     10.4431932     10.4431932     10.4431932    6[1-(0),6-(1,7),6-(6,7)]
   260     10.1300463     10.1300463     10.1300463    6[1-(0),6-(1,6),7-(6,30)]
   261     11.7500658     11.7500658     11.7500658    6[1-(0),6-(1,6),7-(6,30)]
   262     12.1523952     12.1523952     12.1523952    6[1-(0),6-(1,7),6-(6,7)]
   263     12.4912887     12.4912887     12.4912887    6[1-(0),6-(1,7),6-(6,7)]
   264     13.2981189     13.2981189     13.2981189    6[1-(0),6-(1,6),7-(6,30)]
   265     14.6206566     14.6206566     14.6206566    6[1-(0),6-(1,6),7-(6,30)]
   266     13.8681114     13.8681114     13.8681114    6[1-(0),6-(1,7),6-(6,7)]
   267     12.7762074     12.7762074     12.7762074    6[6-(1,6),6-(1,6),7-(6,6)]
   268     11.4972528     11.4972528     11.4972528    6[6-(1,6),6-(1,6),7-(6,6)]
   269     10.4431932     10.4431932     10.4431932    6[1-(0),6-(1,7),6-(6,7)]
   270     10.1300463     10.1300463     10.1300463    6[1-(0),6-(1,6),7-(6,30)]
   271     11.7500658     11.7500658     11.7500658    6[1-(0),6-(1,6),7-(6,30)]
   272     12.1523952     12.1523952     12.1523952    6[1-(0),6-(1,7),6-(6,7)]
   273     10.7737113     10.7737113     10.7737113    6[1-(0),6-(1,7),6-(6,7)]
   274      9.9668811      9.9668811      9.9668811    6[1-(0),6-(1,6),7-(6,30)]
   275      8.6443434      8.6443434      8.6443434    6[1-(0),6-(1,6),7-(6,30)]
   276      9.3968886      9.3968886      9.3968886    6[1-(0),6-(1,7),6-(6,7)]
   277     10.4887926     10.4887926     10.4887926    6[6-(1,6),6-(1,6),7-(6,6)]
   278     11.7677472     11.7677472     11.7677472    6[6-(1,6),6-(1,6),7-(6,6)]
   279     12.8218068     12.8218068     12.8218068    6[1-(0),6-(1,7),6-(6,7)]
   280     13.1349537     13.1349537     13.1349537    6[1-(0),6-(1,6),7-(6,30)]
   281     11.5149342     11.5149342     11.5149342    6[1-(0),6-(1,6),7-(6,30)]
   282     11.1126048     11.1126048     11.1126048    6[1-(0),6-(1,7),6-(6,7)]
   283     10.7737113     10.7737113     10.7737113    6[1-(0),6-(1,7),6-(6,7)]
   284      9.9668811      9.9668811      9.9668811    6[1-(0),6-(1,6),7-(6,30)]
   285      8.6443434      8.6443434      8.6443434    6[1-(0),6-(1,6),7-(6,30)]
   286      9.3968886      9.3968886      9.3968886    6[1-(0),6-(1,7),6-(6,7)]
   287     10.4887926     10.4887926     10.4887926    6[6-(1,6),6-(1,6),7-(6,6)]
   288     11.7677472     11.7677472     11.7677472    6[6-(1,6),6-(1,6),7-(6,6)]
   289     12.8218068     12.8218068     12.8218068    6[1-(0),6-(1,7),6-(6,7)]
   290     13.1349537     13.1349537     13.1349537    6[1-(0),6-(1,6),7-(6,30)]
   291     11.5149342     11.5149342     11.5149342    6[1-(0),6-(1,6),7-(6,30)]
   292     11.1126048     11.1126048     11.1126048    6[1-(0),6-(1,7),6-(6,7)]
   293     10.7737113     10.7737113     10.7737113    6[1-(0),6-(1,7),6-(6,7)]
   294      9.9668811      9.9668811      9.9668811    6[1-(0),6-(1,6),7-(6,30)]
   295      8.6443434      8.6443434      8.6443434    6[1-(0),6-(1,6),7-(6,30)]
   296      9.3968886      9.3968886      9.3968886    6[1-(0),6-(1,7),6-(6,7)]
   297     10.4887926     10.4887926     10.4887926    6[6-(1,6),6-(1,6),7-(6,6)]
   298     11.7677472     11.7677472     11.7677472    6[6-(1,6),6-(1,6),7-(6,6)]
   299     12.8218068     12.8218068     12.8218068    6[1-(0),6-(1,7),6-(6,7)]
   300     13.1349537     13.1349537     13.1349537    6[1-(0),6-(1,6),7-(6,30)]
   301     11.5149342     11.5149342     11.5149342    6[1-(0),6-(1,6),7-(6,30)]
   302     11.1126048     11.1126048     11.1126048    6[1-(0),6-(1,7),6-(6,7)]
   303     10.7737113     10.7737113     10.7737113    6[1-(0),6-(1,7),6-(6,7)]
   304      9.9668811      9.9668811      9.9668811    6[1-(0),6-(1,6),7-(6,30)]
   305      8.6443434      8.6443434      8.6443434    6[1-(0),6-(1,6),7-(6,30)]
   306      9.3968886      9.3968886      9.3968886    6[1-(0),6-(1,7),6-(6,7)]
   307     10.4887926     10.4887926     10.4887926    6[6-(1,6),6-(1,6),7-(6,6)]
   308     11.7677472     11.7677472     11.7677472    6[6-(1,6),6-(1,6),7-(6,6)]
   309     12.8218068     12.8218068     12.8218068    6[1-(0),6-(1,7),6-(6,7)]
   310     13.1349537     13.1349537     13.1349537    6[1-(0),6-(1,6),7-(6,30)]
   311     11.5149342     11.5149342     11.5149342    6[1-(0),6-(1,6),7-(6,30)]
   312     11.1126048     11.1126048     11.1126048    6[1-(0),6-(1,7),6-(6,7)]
   313         3.8775         3.8775         3.8775    6[1-(0),1-(0),7-(6,6),7-(6,6)]
   314         3.8775         3.8775         3.8775    6[1-(0),1-(0),7-(6,6),7-(6,6)]
   315         3.8775         3.8775         3.8775    6[1-(0),1-(0),7-(6,6),7-(6,6)]
   316         3.8775         3.8775         3.8775    6[1-(0),1-(0),7-(6,6),7-(6,6)]
   317        11.6325        11.6325        11.6325    6[1-(0),1-(0),7-(6,6),7-(6,6)]
   318        11.6325        11.6325        11.6325    6[1-(0),1-(0),7-(6,6),7-(6,6)]
   319        11.6325        11.6325        11.6325    6[1-(0),1-(0),7-(6,6),7-(6,6)]
   320        11.6325        11.6325        11.6325    6[1-(0),1-(0),7-(6,6),7-(6,6)]
   321      1.1542542      1.1542542      1.1542542    7[6-(1,6),6-(1,6),30-(7,7,7)]
   322      3.5831202      3.5831202      3.5831202    7[6-(1,1,7),6-(6,6),6-(6,6)]
   323      4.7353581      4.7353581      4.7353581    7[6-(1,6),6-(1,6),30-(7,7,7,8,8)]
   324      1.1542542      1.1542542      1.1542542    7[6-(1,6),6-(1,6),30-(7,7,7)]
   325      3.5831202      3.5831202      3.5831202    7[6-(1,1,7),6-(6,6),6-(6,6)]
   326      4.7353581      4.7353581      4.7353581    7[6-(1,6),6-(1,6),30-(7,7,7,8,8)]
   327      1.1542542      1.1542542      1.1542542    7[6-(1,6),6-(1,6),30-(7,7,7)]
   328      3.5831202      3.5831202      3.5831202    7[6-(1,1,7),6-(6,6),6-(6,6)]
   329      4.7353581      4.7353581      4.7353581    7[6-(1,6),6-(1,6),30-(7,7,7,8,8)]
   330      1.1542542      1.1542542      1.1542542    7[6-(1,6),6-(1,6),30-(7,7,7)]
   331      3.5831202      3.5831202      3.5831202    7[6-(1,1,7),6-(6,6),6-(6,6)]
   332      4.7353581      4.7353581      4.7353581    7[6-(1,6),6-(1,6),30-(7,7,7,8,8)]
   333      6.6007458      6.6007458      6.6007458    7[6-(1,6),6-(1,6),30-(7,7,7)]
   334      4.1718798      4.1718798      4.1718798    7[6-(1,1,7),6-(6,6),6-(6,6)]
   335      3.0196419      3.0196419      3.0196419    7[6-(1,6),6-(1,6),30-(7,7,7,8,8)]
   336      6.6007458      6.6007458      6.6007458    7[6-(1,6),6-(1,6),30-(7,7,7)]
   337      4.1718798      4.1718798      4.1718798    7[6-(1,1,7),6-(6,6),6-(6,6)]
   338      3.0196419      3.0196419      3.0196419    7[6-(1,6),6-(1,6),30-(7,7,7,8,8)]
   339      6.6007458      6.6007458      6.6007458    7[6-(1,6),6-(1,6),30-(7,7,7)]
   340      4.1718798      4.1718798      4.1718798    7[6-(1,1,7),6-(6,6),6-(6,6)]
   341      3.0196419      3.0196419      3.0196419    7[6-(1,6),6-(1,6),30-(7,7,7,8,8)]
   342      6.6007458      6.6007458      6.6007458    7[6-(1,6),6-(1,6),30-(7,7,7)]
   343      4.1718798      4.1718798      4.1718798    7[6-(1,1,7),6-(6,6),6-(6,6)]
   344      3.0196419      3.0196419      3.0196419    7[6-(1,6),6-(1,6),30-(7,7,7,8,8)]
   345     14.3557458     14.3557458     14.3557458    7[6-(1,6),6-(1,6),30-(7,7,7)]
   346     11.9268798     11.9268798     11.9268798    7[6-(1,1,7),6-(6,6),6-(6,6)]
   347     10.7746419     10.7746419     10.7746419    7[6-(1,6),6-(1,6),30-(7,7,7,8,8)]
   348     14.3557458     14.3557458     14.3557458    7[6-(1,6),6-(1,6),30-(7,7,7)]
   349     11.9268798     11.9268798     11.9268798    7[6-(1,1,7),6-(6,6),6-(6,6)]
   350     10.7746419     10.7746419     10.7746419    7[6-(1,6),6-(1,6),30-(7,7,7,8,8)]
   351     14.3557458     14.3557458     14.3557458    7[6-(1,6),6-(1,6),30-(7,7,7)]
   352     11.9268798     11.9268798     11.9268798    7[6-(1,1,7),6-(6,6),6-(6,6)]
   353     10.7746419     10.7746419     10.7746419    7[6-(1,6),6-(1,6),30-(7,7,7,8,8)]
   354     14.3557458     14.3557458     14.3557458    7[6-(1,6),6-(1,6),30-(7,7,7)]
   355     11.9268798     11.9268798     11.9268798    7[6-(1,1,7),6-(6,6),6-(6,6)]
   356     10.7746419     10.7746419     10.7746419    7[6-(1,6),6-(1,6),30-(7,7,7,8,8)]
   357      8.9092542      8.9092542      8.9092542    7[6-(1,6),6-(1,6),30-(7,7,7)]
   358     11.3381202     11.3381202     11.3381202    7[6-(1,1,7),6-(6,6),6-(6,6)]
   359     12.4903581     12.4903581     12.4903581    7[6-(1,6),6-(1,6),30-(7,7,7,8,8)]
   360      8.9092542      8.9092542      8.9092542    7[6-(1,6),6-(1,6),30-(7,7,7)]
   361     11.3381202     11.3381202     11.3381202    7[6-(1,1,7),6-(6,6),6-(6,6)]
   362     12.4903581     12.4903581     12.4903581    7[6-(1,6),6-(1,6),30-(7,7,7,8,8)]
   363      8.9092542      8.9092542      8.9092542    7[6-(1,6),6-(1,6),30-(7,7,7)]
   364     11.3381202     11.3381202     11.3381202    7[6-(1,1,7),6-(6,6),6-(6,6)]
   365     12.4903581     12.4903581     12.4903581    7[6-(1,6),6-(1,6),30-(7,7,7,8,8)]
   366      8.9092542      8.9092542      8.9092542    7[6-(1,6),6-(1,6),30-(7,7,7)]
   367     11.3381202     11.3381202     11.3381202    7[6-(1,1,7),6-(6,6),6-(6,6)]
   368     12.4903581     12.4903581     12.4903581    7[6-(1,6),6-(1,6),30-(7,7,7,8,8)]
   369       8.777109       8.777109       8.777109    7[8-(0),8-(0),8-(0)]
   370       8.777109       8.777109       8.777109    7[8-(0),8-(0),8-(0)]
   371       8.777109       8.777109       8.777109    7[8-(0),8-(0),8-(0)]
   372       8.777109       8.777109       8.777109    7[8-(0),8-(0),8-(0)]
   373      14.487891      14.487891      14.487891    7[8-(0),8-(0),8-(0)]
   374      14.487891      14.487891      14.487891    7[8-(0),8-(0),8-(0)]
   375      14.487891      14.487891      14.487891    7[8-(0),8-(0),8-(0)]
   376      14.487891      14.487891      14.487891    7[8-(0),8-(0),8-(0)]
   377       6.732891       6.732891       6.732891    7[8-(0),8-(0),8-(0)]
   378       6.732891       6.732891       6.732891    7[8-(0),8-(0),8-(0)]
   379       6.732891       6.732891       6.732891    7[8-(0),8-(0),8-(0)]
   380       6.732891       6.732891       6.732891    7[8-(0),8-(0),8-(0)]
   381       1.022109       1.022109       1.022109    7[8-(0),8-(0),8-(0)]
   382       1.022109       1.022109       1.022109    7[8-(0),8-(0),8-(0)]
   383       1.022109       1.022109       1.022109    7[8-(0),8-(0),8-(0)]
   384       1.022109       1.022109       1.022109    7[8-(0),8-(0)]
   385       6.967092       6.967092       6.967092    8[30-(7,7,7,7,8)]
   386        2.62119        2.62119        2.62119    8[30-(7,7,7,7,8)]
   387       0.787908       0.787908       0.787908    8[30-(7,7,7,7,8)]
   388        5.13381        5.13381        5.13381    8[30-(7,7,7,7,8)]
   389       8.542908       8.542908       8.542908    8[30-(7,7,7,7,8)]
   390       12.88881       12.88881       12.88881    8[30-(7,7,7,7,8)]
   391      14.722092      14.722092      14.722092    8[30-(7,7,7,7,8)]
   392       10.37619       10.37619       10.37619    8[30-(7,7,7,7,8)]
   393        9.63171        9.63171        9.63171    8[7-(8,8)]
   394       7.868223       7.868223       7.868223    8[7-(8,8)]
   395       8.820537       8.820537       8.820537    8[7-(8,8)]
   396        9.63171        9.63171        9.63171    8[7-(8,8)]
   397       7.868223       7.868223       7.868223    8[7-(8,8)]
   398       8.820537       8.820537       8.820537    8[7-(8,8)]
   399        9.63171        9.63171        9.63171    8[7-(8,8)]
   400       7.868223       7.868223       7.868223    8[7-(8,8)]
   401       8.820537       8.820537       8.820537    8[7-(8,8)]
   402        9.63171        9.63171        9.63171    8[7-(8,8)]
   403       7.868223       7.868223       7.868223    8[7-(8,8)]
   404       8.820537       8.820537       8.820537    8[7-(8,8)]
   405       13.63329       13.63329       13.63329    8[7-(8,8)]
   406      15.396777      15.396777      15.396777    8[7-(8,8)]
   407      14.444463      14.444463      14.444463    8[7-(8,8)]
   408       13.63329       13.63329       13.63329    8[7-(8,8)]
   409      15.396777      15.396777      15.396777    8[7-(8,8)]
   410      14.444463      14.444463      14.444463    8[7-(8,8)]
   411       13.63329       13.63329       13.63329    8[7-(8,8)]
   412      15.396777      15.396777      15.396777    8[7-(8,8)]
   413      14.444463      14.444463      14.444463    8[7-(8,8)]
   414       13.63329       13.63329       13.63329    8[7-(8,8)]
   415      15.396777      15.396777      15.396777    8[7-(8,8)]
   416      14.444463      14.444463      14.444463    8[7-(8,8)]
   417        5.87829        5.87829        5.87829    8[7-(8,8)]
   418       7.641777       7.641777       7.641777    8[7-(8,8)]
   419       6.689463       6.689463       6.689463    8[7-(8,8)]
   420        5.87829        5.87829        5.87829    8[7-(8,8)]
   421       7.641777       7.641777       7.641777    8[7-(8,8)]
   422       6.689463       6.689463       6.689463    8[7-(8,8)]
   423        5.87829        5.87829        5.87829    8[7-(8,8)]
   424       7.641777       7.641777       7.641777    8[7-(8,8)]
   425       6.689463       6.689463       6.689463    8[7-(8,8)]
   426        5.87829        5.87829        5.87829    8[7-(8,8)]
   427       7.641777       7.641777       7.641777    8[7-(8,8)]
   428       6.689463       6.689463       6.689463    8[7-(8,8)]
   429        1.87671        1.87671        1.87671    8[7-(8,8)]
   430       0.113223       0.113223       0.113223    8[7-(8,8)]
   431       1.065537       1.065537       1.065537    8[7-(8,8)]
   432        1.87671        1.87671        1.87671    8[7-(8,8)]
   433       0.113223       0.113223       0.113223    8[7-(8,8)]
   434       1.065537       1.065537       1.065537    8[7-(8,8)]
   435        1.87671        1.87671        1.87671    8[7-(8,8)]
   436       0.113223       0.113223       0.113223    8[7-(8,8)]
   437       1.065537       1.065537       1.065537    8[7-(8,8)]
   438        1.87671        1.87671        1.87671    8[7-(8)]
   439       0.113223       0.113223       0.113223    8[7-(8)]
