# Supplementary material for: A collection of forcefield precursors for metal–organic frameworks
Source: RSC Adv. 2019 Nov 13;9(63):36492–507. doi: 10.1039/c9ra07327b (PMC9075174; doi:10.1039/c9ra07327b)
Supplement: RA-009-C9RA07327B-s3147 [file RA-009-C9RA07327B-s3147.txt]

GEZRAG_clean

26.4529    0.00000000    0.00000000
0.0    26.4529    0.00000000
0.0    0.0    26.4529

     1   22.181021179   22.181021179   22.181021179    27[8-(27,27,27,27,27),8-(6,27),8-(6,27,27),8-(6,27,27),8-(6,27,27)]
     2   21.814383985   21.814383985   21.814383985    27[8-(27,27,27,27,27),8-(6),8-(6,27),8-(6,27,27),8-(6,27,27),8-(6,27,27)]
     3   20.884035492   20.884035492   20.884035492    27[7-(6,6),8-(6),8-(6,27,27),8-(6,27,27)]
     4   17.498328821   17.498328821   17.498328821    27[8-(27,27,27,27,27),8-(6,27),8-(6,27,27),8-(6,27,27),8-(6,27,27)]
     5   17.864966015   17.864966015   17.864966015    27[8-(27,27,27,27,27),8-(6),8-(6,27),8-(6,27,27),8-(6,27,27),8-(6,27,27)]
     6   18.795314508   18.795314508   18.795314508    27[7-(6,6),8-(6),8-(6,27,27),8-(6,27,27)]
     7    4.271878821    4.271878821    4.271878821    27[8-(27,27,27,27,27),8-(6,27),8-(6,27,27),8-(6,27,27),8-(6,27,27)]
     8    4.638516015    4.638516015    4.638516015    27[8-(27,27,27,27,27),8-(6),8-(6,27),8-(6,27,27),8-(6,27,27),8-(6,27,27)]
     9    5.568864508    5.568864508    5.568864508    27[7-(6,6),8-(6),8-(6,27,27),8-(6,27,27)]
    10    8.954571179    8.954571179    8.954571179    27[8-(27,27,27,27,27),8-(6,27),8-(6,27,27),8-(6,27,27),8-(6,27,27)]
    11    8.587933985    8.587933985    8.587933985    27[8-(27,27,27,27,27),8-(6),8-(6,27),8-(6,27,27),8-(6,27,27),8-(6,27,27)]
    12    7.657585492    7.657585492    7.657585492    27[7-(6,6),8-(6),8-(6,27,27),8-(6,27,27)]
    13   20.507346196   20.507346196   20.507346196    27[8-(27,27,27,27,27),8-(6,27),8-(6,27,27),8-(6,27,27),8-(6,27,27)]
    14   19.365374503   19.365374503   19.365374503    27[8-(27,27,27,27,27),8-(6),8-(6,27),8-(6,27,27),8-(6,27,27),8-(6,27,27)]
    15   17.680060244   17.680060244   17.680060244    27[7-(6,6),8-(6),8-(6,27,27),8-(6,27,27)]
    16    7.280896196    7.280896196    7.280896196    27[8-(27,27,27,27,27),8-(6,27),8-(6,27,27),8-(6,27,27),8-(6,27,27)]
    17    6.138924503    6.138924503    6.138924503    27[8-(27,27,27,27,27),8-(6),8-(6,27),8-(6,27,27),8-(6,27,27),8-(6,27,27)]
    18    4.453610244    4.453610244    4.453610244    27[7-(6,6),8-(6),8-(6,27,27),8-(6,27,27)]
    19   19.172003804   19.172003804   19.172003804    27[8-(27,27,27,27,27),8-(6,27),8-(6,27,27),8-(6,27,27),8-(6,27,27)]
    20   20.313975497   20.313975497   20.313975497    27[8-(27,27,27,27,27),8-(6),8-(6,27),8-(6,27,27),8-(6,27,27),8-(6,27,27)]
    21   21.999289756   21.999289756   21.999289756    27[7-(6,6),8-(6),8-(6,27,27),8-(6,27,27)]
    22    5.945553804    5.945553804    5.945553804    27[8-(27,27,27,27,27),8-(6,27),8-(6,27,27),8-(6,27,27),8-(6,27,27)]
    23    7.087525497    7.087525497    7.087525497    27[8-(27,27,27,27,27),8-(6),8-(6,27),8-(6,27,27),8-(6,27,27),8-(6,27,27)]
    24    8.772839756    8.772839756    8.772839756    27[7-(6,6),8-(6),8-(6,27,27),8-(6,27,27)]
    25     22.9611172     22.9611172     22.9611172    27[8-(27,27,27,27,27),8-(6,27),8-(6,27,27),8-(6,27,27),8-(6,27,27)]
    26   20.108965522   20.108965522   20.108965522    27[8-(27,27,27,27,27),8-(6),8-(6,27),8-(6,27,27),8-(6,27,27),8-(6,27,27)]
    27   22.651882799   22.651882799   22.651882799    27[7-(6,6),8-(6),8-(6,27,27),8-(6,27,27)]
    28      3.4917828      3.4917828      3.4917828    27[8-(27,27,27,27,27),8-(6,27),8-(6,27,27),8-(6,27,27),8-(6,27,27)]
    29    6.343934478    6.343934478    6.343934478    27[8-(27,27,27,27,27),8-(6),8-(6,27),8-(6,27,27),8-(6,27,27),8-(6,27,27)]
    30    3.801017201    3.801017201    3.801017201    27[7-(6,6),8-(6),8-(6,27,27),8-(6,27,27)]
    31      9.7346672      9.7346672      9.7346672    27[8-(27,27,27,27,27),8-(6,27),8-(6,27,27),8-(6,27,27),8-(6,27,27)]
    32    6.882515522    6.882515522    6.882515522    27[8-(27,27,27,27,27),8-(6),8-(6,27),8-(6,27,27),8-(6,27,27),8-(6,27,27)]
    33    9.425432799    9.425432799    9.425432799    27[7-(6,6),8-(6),8-(6,27,27),8-(6,27,27)]
    34     16.7182328     16.7182328     16.7182328    27[8-(27,27,27,27,27),8-(6,27),8-(6,27,27),8-(6,27,27),8-(6,27,27)]
    35   19.570384478   19.570384478   19.570384478    27[8-(27,27,27,27,27),8-(6),8-(6,27),8-(6,27,27),8-(6,27,27),8-(6,27,27)]
    36   17.027467201   17.027467201   17.027467201    27[7-(6,6),8-(6),8-(6,27,27),8-(6,27,27)]
    37    4.271878821    4.271878821    4.271878821    27[8-(27,27,27,27,27),8-(6,27),8-(6,27,27),8-(6,27,27),8-(6,27,27)]
    38    4.638516015    4.638516015    4.638516015    27[8-(27,27,27,27,27),8-(6),8-(6,27),8-(6,27,27),8-(6,27,27),8-(6,27,27)]
    39    5.568864508    5.568864508    5.568864508    27[7-(6,6),8-(6),8-(6,27,27),8-(6,27,27)]
    40    8.954571179    8.954571179    8.954571179    27[8-(27,27,27,27,27),8-(6,27),8-(6,27,27),8-(6,27,27),8-(6,27,27)]
    41    8.587933985    8.587933985    8.587933985    27[8-(27,27,27,27,27),8-(6),8-(6,27),8-(6,27,27),8-(6,27,27),8-(6,27,27)]
    42    7.657585492    7.657585492    7.657585492    27[7-(6,6),8-(6),8-(6,27,27),8-(6,27,27)]
    43   22.181021179   22.181021179   22.181021179    27[8-(27,27,27,27,27),8-(6,27),8-(6,27,27),8-(6,27,27),8-(6,27,27)]
    44   21.814383985   21.814383985   21.814383985    27[8-(27,27,27,27,27),8-(6),8-(6,27),8-(6,27,27),8-(6,27,27),8-(6,27,27)]
    45   20.884035492   20.884035492   20.884035492    27[7-(6,6),8-(6),8-(6,27,27),8-(6,27,27)]
    46   17.498328821   17.498328821   17.498328821    27[8-(6,27),8-(6,27,27),8-(6,27,27),8-(6,27,27)]
    47   17.864966015   17.864966015   17.864966015    27[8-(6),8-(6,27),8-(6,27,27),8-(6,27,27),8-(6,27,27)]
    48   18.795314508   18.795314508   18.795314508    27[7-(6,6),8-(6),8-(6,27,27),8-(6,27,27)]
    49    5.945553804    5.945553804    5.945553804    27[8-(27,27,27,27,27),8-(6,27),8-(6,27,27),8-(6,27,27),8-(6,27,27)]
    50    7.087525497    7.087525497    7.087525497    27[8-(27,27,27,27,27),8-(6),8-(6,27),8-(6,27,27),8-(6,27,27),8-(6,27,27)]
    51    8.772839756    8.772839756    8.772839756    27[7-(6,6),8-(6),8-(6,27,27),8-(6,27,27)]
    52   19.172003804   19.172003804   19.172003804    27[8-(6,27),8-(6,27,27),8-(6,27,27),8-(6,27,27)]
    53   20.313975497   20.313975497   20.313975497    27[8-(6),8-(6,27),8-(6,27,27),8-(6,27,27),8-(6,27,27)]
    54   21.999289756   21.999289756   21.999289756    27[7-(6,6),8-(6),8-(6,27,27),8-(6,27,27)]
    55    7.280896196    7.280896196    7.280896196    27[8-(27,27,27,27,27),8-(6,27),8-(6,27,27),8-(6,27,27),8-(6,27,27)]
    56    6.138924503    6.138924503    6.138924503    27[8-(27,27,27,27,27),8-(6),8-(6,27),8-(6,27,27),8-(6,27,27),8-(6,27,27)]
    57    4.453610244    4.453610244    4.453610244    27[7-(6,6),8-(6),8-(6,27,27),8-(6,27,27)]
    58   20.507346196   20.507346196   20.507346196    27[8-(27,27,27,27,27),8-(6,27),8-(6,27,27),8-(6,27,27),8-(6,27,27)]
    59   19.365374503   19.365374503   19.365374503    27[8-(27,27,27,27,27),8-(6),8-(6,27),8-(6,27,27),8-(6,27,27),8-(6,27,27)]
    60   17.680060244   17.680060244   17.680060244    27[7-(6,6),8-(6),8-(6,27,27),8-(6,27,27)]
    61      3.4917828      3.4917828      3.4917828    27[8-(27,27,27,27,27),8-(6,27),8-(6,27,27),8-(6,27,27),8-(6,27,27)]
    62    6.343934478    6.343934478    6.343934478    27[8-(27,27,27,27,27),8-(6),8-(6,27),8-(6,27,27),8-(6,27,27),8-(6,27,27)]
    63    3.801017201    3.801017201    3.801017201    27[7-(6,6),8-(6),8-(6,27,27),8-(6,27,27)]
    64     22.9611172     22.9611172     22.9611172    27[8-(27,27,27,27,27),8-(6,27),8-(6,27,27),8-(6,27,27),8-(6,27,27)]
    65   20.108965522   20.108965522   20.108965522    27[8-(27,27,27,27,27),8-(6),8-(6,27),8-(6,27,27),8-(6,27,27),8-(6,27,27)]
    66   22.651882799   22.651882799   22.651882799    27[7-(6,6),8-(6),8-(6,27,27),8-(6,27,27)]
    67     16.7182328     16.7182328     16.7182328    27[8-(6,27),8-(6,27,27),8-(6,27,27),8-(6,27,27)]
    68   19.570384478   19.570384478   19.570384478    27[8-(6),8-(6,27),8-(6,27,27),8-(6,27,27),8-(6,27,27)]
    69   17.027467201   17.027467201   17.027467201    27[7-(6,6),8-(6),8-(6,27,27),8-(6,27,27)]
    70      9.7346672      9.7346672      9.7346672    27[8-(27,27,27,27,27),8-(6,27),8-(6,27,27),8-(6,27,27),8-(6,27,27)]
    71    6.882515522    6.882515522    6.882515522    27[8-(27,27,27,27,27),8-(6),8-(6,27),8-(6,27,27),8-(6,27,27),8-(6,27,27)]
    72    9.425432799    9.425432799    9.425432799    27[7-(6,6),8-(6),8-(6,27,27),8-(6,27,27)]
    73   23.337541967   23.337541967   23.337541967    27[8-(6,27,27),8-(6,27,27),8-(6,27,27)]
    74   16.341808033   16.341808033   16.341808033    27[8-(6,27,27),8-(6,27,27),8-(6,27,27)]
    75    3.115358033    3.115358033    3.115358033    27[8-(6,27,27),8-(6,27,27),8-(6,27,27)]
    76   10.111091967   10.111091967   10.111091967    27[8-(6,27,27),8-(6,27,27),8-(6,27,27)]
    77    3.115358033    3.115358033    3.115358033    27[8-(6,27,27),8-(6,27,27),8-(6,27,27)]
    78   10.111091967   10.111091967   10.111091967    27[8-(6,27,27),8-(6,27,27),8-(6,27,27)]
    79   23.337541967   23.337541967   23.337541967    27[8-(6,27,27),8-(6,27,27),8-(6,27,27)]
    80   16.341808033   16.341808033   16.341808033    27[8-(6,27,27),8-(6,27,27),8-(6,27,27)]
    81     1.59775516     1.59775516     1.59775516    1[6-(6,7)]
    82    25.95558548    25.95558548    25.95558548    1[6-(6,6)]
    83     2.95478893     2.95478893     2.95478893    1[6-(6,7)]
    84     0.88881744     0.88881744     0.88881744    1[6-(6,6)]
    85    25.40536516    25.40536516    25.40536516    1[6-(1,6,8)]
    86    24.82340136    24.82340136    24.82340136    1[6-(1,6,8)]
    87    24.10917306    24.10917306    24.10917306    1[6-(1,6,8)]
    88    24.28111691    24.28111691    24.28111691    1[6-(1,6,8)]
    89    25.22813073    25.22813073    25.22813073    1[6-(1,6,8)]
    90    25.68841119    25.68841119    25.68841119    1[6-(1,6,8)]
    91    18.57522638    18.57522638    18.57522638    1[6-(1,6,8)]
    92    19.82380326    19.82380326    19.82380326    1[6-(1,6,8)]
    93    18.23662926    18.23662926    18.23662926    1[6-(6,6,6,6,6,6)]
    94     16.9034031     16.9034031     16.9034031    1[6-(6,6,6,7)]
    95    15.82941536    15.82941536    15.82941536    1[6-(6,6,6,6,6,7)]
    96    17.18644913    17.18644913    17.18644913    1[6-(6,6,6,6)]
    97    23.37907302    23.37907302    23.37907302    1[6-(1,1,6)]
    98    23.31558606    23.31558606    23.31558606    1[6-(1,1,6)]
    99    21.99294106    21.99294106    21.99294106    1[6-(1,1,6)]
   100    11.62869484    11.62869484    11.62869484    1[6-(6,7)]
   101    13.72376452    13.72376452    13.72376452    1[6-(6,6)]
   102    10.27166107    10.27166107    10.27166107    1[6-(6,7)]
   103    12.33763256    12.33763256    12.33763256    1[6-(6,6)]
   104    14.27398484    14.27398484    14.27398484    1[6-(1,6,8)]
   105    14.85594864    14.85594864    14.85594864    1[6-(1,6,8)]
   106    15.57017694    15.57017694    15.57017694    1[6-(1,6,8)]
   107    15.39823309    15.39823309    15.39823309    1[6-(1,6,8)]
   108    14.45121927    14.45121927    14.45121927    1[6-(1,6,8)]
   109    13.99093881    13.99093881    13.99093881    1[6-(1,6,8)]
   110    21.10412362    21.10412362    21.10412362    1[6-(1,6,8)]
   111    19.85554674    19.85554674    19.85554674    1[6-(1,6,8)]
   112    21.44272074    21.44272074    21.44272074    1[6-(6,6,6,6,6,6)]
   113     22.7759469     22.7759469     22.7759469    1[6-(6,6,6,7)]
   114    23.84993464    23.84993464    23.84993464    1[6-(6,6,6,6,6,7)]
   115    22.49290087    22.49290087    22.49290087    1[6-(6,6,6,6)]
   116    16.30027698    16.30027698    16.30027698    1[6-(1,1,6)]
   117    16.36376394    16.36376394    16.36376394    1[6-(1,1,6)]
   118    17.68640894    17.68640894    17.68640894    1[6-(1,1,6)]
   119    24.85514484    24.85514484    24.85514484    1[6-(6,7)]
   120     0.49731452     0.49731452     0.49731452    1[6-(6,6)]
   121    23.49811107    23.49811107    23.49811107    1[6-(6,7)]
   122    25.56408256    25.56408256    25.56408256    1[6-(6,6)]
   123     1.04753484     1.04753484     1.04753484    1[6-(1,6,8)]
   124     1.62949864     1.62949864     1.62949864    1[6-(1,6,8)]
   125     2.34372694     2.34372694     2.34372694    1[6-(1,6,8)]
   126     2.17178309     2.17178309     2.17178309    1[6-(1,6,8)]
   127     1.22476927     1.22476927     1.22476927    1[6-(1,6,8)]
   128     0.76448881     0.76448881     0.76448881    1[6-(1,6,8)]
   129     7.87767362     7.87767362     7.87767362    1[6-(1,6,8)]
   130     6.62909674     6.62909674     6.62909674    1[6-(1,6,8)]
   131     8.21627074     8.21627074     8.21627074    1[6-(6,6,6,6,6,6)]
   132      9.5494969      9.5494969      9.5494969    1[6-(6,6,6,7)]
   133    10.62348464    10.62348464    10.62348464    1[6-(6,6,6,6,6,7)]
   134     9.26645087     9.26645087     9.26645087    1[6-(6,6,6,6)]
   135     3.07382698     3.07382698     3.07382698    1[6-(1,1,6)]
   136     3.13731394     3.13731394     3.13731394    1[6-(1,1,6)]
   137     4.45995894     4.45995894     4.45995894    1[6-(1,1,6)]
   138    14.82420516    14.82420516    14.82420516    1[6-(6,7)]
   139    12.72913548    12.72913548    12.72913548    1[6-(6,6)]
   140    16.18123893    16.18123893    16.18123893    1[6-(6,7)]
   141    14.11526744    14.11526744    14.11526744    1[6-(6,6)]
   142    12.17891516    12.17891516    12.17891516    1[6-(1,6,8)]
   143    11.59695136    11.59695136    11.59695136    1[6-(1,6,8)]
   144    10.88272306    10.88272306    10.88272306    1[6-(1,6,8)]
   145    11.05466691    11.05466691    11.05466691    1[6-(1,6,8)]
   146    12.00168073    12.00168073    12.00168073    1[6-(1,6,8)]
   147    12.46196119    12.46196119    12.46196119    1[6-(1,6,8)]
   148     5.34877638     5.34877638     5.34877638    1[6-(1,6,8)]
   149     6.59735326     6.59735326     6.59735326    1[6-(1,6,8)]
   150     5.01017926     5.01017926     5.01017926    1[6-(6,6,6,6,6,6)]
   151      3.6769531      3.6769531      3.6769531    1[6-(6,6,6,7)]
   152     2.60296536     2.60296536     2.60296536    1[6-(6,6,6,6,6,7)]
   153     3.95999913     3.95999913     3.95999913    1[6-(6,6,6,6)]
   154    10.15262302    10.15262302    10.15262302    1[6-(1,1,6)]
   155    10.08913606    10.08913606    10.08913606    1[6-(1,1,6)]
   156     8.76649106     8.76649106     8.76649106    1[6-(1,1,6)]
   157    16.42460561    16.42460561    16.42460561    1[6-(6,7)]
   158    17.31342305    17.31342305    17.31342305    1[6-(6,6)]
   159    19.21538656    19.21538656    19.21538656    1[6-(6,7)]
   160    20.19149857    20.19149857    20.19149857    1[6-(6,6)]
   161    20.54596743    20.54596743    20.54596743    1[6-(1,6,8)]
   162    19.11751083    19.11751083    19.11751083    1[6-(1,6,8)]
   163    17.62821256    17.62821256    17.62821256    1[6-(1,6,8)]
   164    18.20753107    18.20753107    18.20753107    1[6-(1,6,8)]
   165    20.54596743    20.54596743    20.54596743    1[6-(1,6,8)]
   166     21.4003961     21.4003961     21.4003961    1[6-(1,6,8)]
   167    17.41394407    17.41394407    17.41394407    1[6-(1,6,8)]
   168    17.10973572    17.10973572    17.10973572    1[6-(1,6,8)]
   169    16.07807262    16.07807262    16.07807262    1[6-(6,6,6,6,6,6)]
   170    14.73955588    14.73955588    14.73955588    1[6-(6,6,6,7)]
   171    17.96416439    17.96416439    17.96416439    1[6-(6,6,6,6,6,7)]
   172    19.37674925    19.37674925    19.37674925    1[6-(6,6,6,6)]
   173    15.88761174    15.88761174    15.88761174    1[6-(1,1,6)]
   174    16.67855345    16.67855345    16.67855345    1[6-(1,1,6)]
   175    16.32408459    16.32408459    16.32408459    1[6-(1,1,6)]
   176     3.19815561     3.19815561     3.19815561    1[6-(6,7)]
   177     4.08697305     4.08697305     4.08697305    1[6-(6,6)]
   178     5.98893656     5.98893656     5.98893656    1[6-(6,7)]
   179     6.96504857     6.96504857     6.96504857    1[6-(6,6)]
   180     7.31951743     7.31951743     7.31951743    1[6-(1,6,8)]
   181     5.89106083     5.89106083     5.89106083    1[6-(1,6,8)]
   182     4.40176256     4.40176256     4.40176256    1[6-(1,6,8)]
   183     4.98108107     4.98108107     4.98108107    1[6-(1,6,8)]
   184     7.31951743     7.31951743     7.31951743    1[6-(1,6,8)]
   185      8.1739461      8.1739461      8.1739461    1[6-(1,6,8)]
   186     4.18749407     4.18749407     4.18749407    1[6-(1,6,8)]
   187     3.88328572     3.88328572     3.88328572    1[6-(1,6,8)]
   188     2.85162262     2.85162262     2.85162262    1[6-(6,6,6,6,6,6)]
   189     1.51310588     1.51310588     1.51310588    1[6-(6,6,6,7)]
   190     4.73771439     4.73771439     4.73771439    1[6-(6,6,6,6,6,7)]
   191     6.15029925     6.15029925     6.15029925    1[6-(6,6,6,6)]
   192     2.66116174     2.66116174     2.66116174    1[6-(1,1,6)]
   193     3.45210345     3.45210345     3.45210345    1[6-(1,1,6)]
   194     3.09763459     3.09763459     3.09763459    1[6-(1,1,6)]
   195    23.25474439    23.25474439    23.25474439    1[6-(6,7)]
   196    22.36592695    22.36592695    22.36592695    1[6-(6,6)]
   197    20.46396344    20.46396344    20.46396344    1[6-(6,7)]
   198    19.48785143    19.48785143    19.48785143    1[6-(6,6)]
   199    19.13338257    19.13338257    19.13338257    1[6-(1,6,8)]
   200    20.56183917    20.56183917    20.56183917    1[6-(1,6,8)]
   201    22.05113744    22.05113744    22.05113744    1[6-(1,6,8)]
   202    21.47181893    21.47181893    21.47181893    1[6-(1,6,8)]
   203    19.13338257    19.13338257    19.13338257    1[6-(1,6,8)]
   204     18.2789539     18.2789539     18.2789539    1[6-(1,6,8)]
   205    22.26540593    22.26540593    22.26540593    1[6-(1,6,8)]
   206    22.56961428    22.56961428    22.56961428    1[6-(1,6,8)]
   207    23.60127738    23.60127738    23.60127738    1[6-(6,6,6,6,6,6)]
   208    24.93979412    24.93979412    24.93979412    1[6-(6,6,6,7)]
   209    21.71518561    21.71518561    21.71518561    1[6-(6,6,6,6,6,7)]
   210    20.30260075    20.30260075    20.30260075    1[6-(6,6,6,6)]
   211    23.79173826    23.79173826    23.79173826    1[6-(1,1,6)]
   212    23.00079655    23.00079655    23.00079655    1[6-(1,1,6)]
   213    23.35526541    23.35526541    23.35526541    1[6-(1,1,6)]
   214    10.02829439    10.02829439    10.02829439    1[6-(6,7)]
   215     9.13947695     9.13947695     9.13947695    1[6-(6,6)]
   216     7.23751344     7.23751344     7.23751344    1[6-(6,7)]
   217     6.26140143     6.26140143     6.26140143    1[6-(6,6)]
   218     5.90693257     5.90693257     5.90693257    1[6-(1,6,8)]
   219     7.33538917     7.33538917     7.33538917    1[6-(1,6,8)]
   220     8.82468744     8.82468744     8.82468744    1[6-(1,6,8)]
   221     8.24536893     8.24536893     8.24536893    1[6-(1,6,8)]
   222     5.90693257     5.90693257     5.90693257    1[6-(1,6,8)]
   223      5.0525039      5.0525039      5.0525039    1[6-(1,6,8)]
   224     9.03895593     9.03895593     9.03895593    1[6-(1,6,8)]
   225     9.34316428     9.34316428     9.34316428    1[6-(1,6,8)]
   226    10.37482738    10.37482738    10.37482738    1[6-(6,6,6,6,6,6)]
   227    11.71334412    11.71334412    11.71334412    1[6-(6,6,6,7)]
   228     8.48873561     8.48873561     8.48873561    1[6-(6,6,6,6,6,7)]
   229     7.07615075     7.07615075     7.07615075    1[6-(6,6,6,6)]
   230    10.56528826    10.56528826    10.56528826    1[6-(1,1,6)]
   231     9.77434655     9.77434655     9.77434655    1[6-(1,1,6)]
   232    10.12881541    10.12881541    10.12881541    1[6-(1,1,6)]
   233    20.13330219    20.13330219    20.13330219    1[6-(6,7)]
   234    20.18620799    20.18620799    20.18620799    1[6-(6,6)]
   235    22.40031572    22.40031572    22.40031572    1[6-(6,7)]
   236    22.55638783    22.55638783    22.55638783    1[6-(6,6)]
   237    19.56456484    19.56456484    19.56456484    1[6-(1,6,8)]
   238    19.29474526    19.29474526    19.29474526    1[6-(1,6,8)]
   239    21.35013559    21.35013559    21.35013559    1[6-(1,6,8)]
   240    22.79446393    22.79446393    22.79446393    1[6-(1,6,8)]
   241    23.13306105    23.13306105    23.13306105    1[6-(1,6,8)]
   242    21.90564649    21.90564649    21.90564649    1[6-(1,6,8)]
   243    20.33434423    20.33434423    20.33434423    1[6-(1,6,8)]
   244     19.4428815     19.4428815     19.4428815    1[6-(1,6,8)]
   245    18.73394378    18.73394378    18.73394378    1[6-(6,6,6,6,6,6)]
   246    17.38220059    17.38220059    17.38220059    1[6-(6,6,6,7)]
   247    15.37178019    15.37178019    15.37178019    1[6-(6,6,6,6,6,7)]
   248    16.62829294    16.62829294    16.62829294    1[6-(6,6,6,6)]
   249    17.42981581    17.42981581    17.42981581    1[6-(1,1,6)]
   250    16.07807262    16.07807262    16.07807262    1[6-(1,1,6)]
   251    16.84256143    16.84256143    16.84256143    1[6-(1,1,6)]
   252     6.31959781     6.31959781     6.31959781    1[6-(6,7)]
   253     6.26669201     6.26669201     6.26669201    1[6-(6,6)]
   254     4.05258428     4.05258428     4.05258428    1[6-(6,7)]
   255     3.89651217     3.89651217     3.89651217    1[6-(6,6)]
   256     6.88833516     6.88833516     6.88833516    1[6-(1,6,8)]
   257     7.15815474     7.15815474     7.15815474    1[6-(1,6,8)]
   258     5.10276441     5.10276441     5.10276441    1[6-(1,6,8)]
   259     3.65843607     3.65843607     3.65843607    1[6-(1,6,8)]
   260     3.31983895     3.31983895     3.31983895    1[6-(1,6,8)]
   261     4.54725351     4.54725351     4.54725351    1[6-(1,6,8)]
   262     6.11855577     6.11855577     6.11855577    1[6-(1,6,8)]
   263      7.0100185      7.0100185      7.0100185    1[6-(1,6,8)]
   264     7.71895622     7.71895622     7.71895622    1[6-(6,6,6,6,6,6)]
   265     9.07069941     9.07069941     9.07069941    1[6-(6,6,6,7)]
   266    11.08111981    11.08111981    11.08111981    1[6-(6,6,6,6,6,7)]
   267     9.82460706     9.82460706     9.82460706    1[6-(6,6,6,6)]
   268     9.02308419     9.02308419     9.02308419    1[6-(1,1,6)]
   269    10.37482738    10.37482738    10.37482738    1[6-(1,1,6)]
   270     9.61033857     9.61033857     9.61033857    1[6-(1,1,6)]
   271     6.90685219     6.90685219     6.90685219    1[6-(6,7)]
   272     6.95975799     6.95975799     6.95975799    1[6-(6,6)]
   273     9.17386572     9.17386572     9.17386572    1[6-(6,7)]
   274     9.32993783     9.32993783     9.32993783    1[6-(6,6)]
   275     6.33811484     6.33811484     6.33811484    1[6-(1,6,8)]
   276     6.06829526     6.06829526     6.06829526    1[6-(1,6,8)]
   277     8.12368559     8.12368559     8.12368559    1[6-(1,6,8)]
   278     9.56801393     9.56801393     9.56801393    1[6-(1,6,8)]
   279     9.90661105     9.90661105     9.90661105    1[6-(1,6,8)]
   280     8.67919649     8.67919649     8.67919649    1[6-(1,6,8)]
   281     7.10789423     7.10789423     7.10789423    1[6-(1,6,8)]
   282      6.2164315      6.2164315      6.2164315    1[6-(1,6,8)]
   283     5.50749378     5.50749378     5.50749378    1[6-(6,6,6,6,6,6)]
   284     4.15575059     4.15575059     4.15575059    1[6-(6,6,6,7)]
   285     2.14533019     2.14533019     2.14533019    1[6-(6,6,6,6,6,7)]
   286     3.40184294     3.40184294     3.40184294    1[6-(6,6,6,6)]
   287     4.20336581     4.20336581     4.20336581    1[6-(1,1,6)]
   288     2.85162262     2.85162262     2.85162262    1[6-(1,1,6)]
   289     3.61611143     3.61611143     3.61611143    1[6-(1,1,6)]
   290    19.54604781    19.54604781    19.54604781    1[6-(6,7)]
   291    19.49314201    19.49314201    19.49314201    1[6-(6,6)]
   292    17.27903428    17.27903428    17.27903428    1[6-(6,7)]
   293    17.12296217    17.12296217    17.12296217    1[6-(6,6)]
   294    20.11478516    20.11478516    20.11478516    1[6-(1,6,8)]
   295    20.38460474    20.38460474    20.38460474    1[6-(1,6,8)]
   296    18.32921441    18.32921441    18.32921441    1[6-(1,6,8)]
   297    16.88488607    16.88488607    16.88488607    1[6-(1,6,8)]
   298    16.54628895    16.54628895    16.54628895    1[6-(1,6,8)]
   299    17.77370351    17.77370351    17.77370351    1[6-(1,6,8)]
   300    19.34500577    19.34500577    19.34500577    1[6-(1,6,8)]
   301     20.2364685     20.2364685     20.2364685    1[6-(1,6,8)]
   302    20.94540622    20.94540622    20.94540622    1[6-(6,6,6,6,6,6)]
   303    22.29714941    22.29714941    22.29714941    1[6-(6,6,6,7)]
   304    24.30756981    24.30756981    24.30756981    1[6-(6,6,6,6,6,7)]
   305    23.05105706    23.05105706    23.05105706    1[6-(6,6,6,6)]
   306    22.24953419    22.24953419    22.24953419    1[6-(1,1,6)]
   307    23.60127738    23.60127738    23.60127738    1[6-(1,1,6)]
   308    22.83678857    22.83678857    22.83678857    1[6-(1,1,6)]
   309    24.85514484    24.85514484    24.85514484    1[6-(6,7)]
   310     0.49731452     0.49731452     0.49731452    1[6-(6,6)]
   311    23.49811107    23.49811107    23.49811107    1[6-(6,7)]
   312    25.56408256    25.56408256    25.56408256    1[6-(6,6)]
   313     1.04753484     1.04753484     1.04753484    1[6-(1,6,8)]
   314     1.62949864     1.62949864     1.62949864    1[6-(1,6,8)]
   315     2.34372694     2.34372694     2.34372694    1[6-(1,6,8)]
   316     2.17178309     2.17178309     2.17178309    1[6-(1,6,8)]
   317     1.22476927     1.22476927     1.22476927    1[6-(1,6,8)]
   318     0.76448881     0.76448881     0.76448881    1[6-(1,6,8)]
   319     7.87767362     7.87767362     7.87767362    1[6-(1,6,8)]
   320     6.62909674     6.62909674     6.62909674    1[6-(1,6,8)]
   321     8.21627074     8.21627074     8.21627074    1[6-(6,6,6,6,6,6)]
   322      9.5494969      9.5494969      9.5494969    1[6-(6,6,6,7)]
   323    10.62348464    10.62348464    10.62348464    1[6-(6,6,6,6,6,7)]
   324     9.26645087     9.26645087     9.26645087    1[6-(6,6,6,6)]
   325     3.07382698     3.07382698     3.07382698    1[6-(1,1,6)]
   326     3.13731394     3.13731394     3.13731394    1[6-(1,1,6)]
   327     4.45995894     4.45995894     4.45995894    1[6-(1,1,6)]
   328    14.82420516    14.82420516    14.82420516    1[6-(6,7)]
   329    12.72913548    12.72913548    12.72913548    1[6-(6,6)]
   330    16.18123893    16.18123893    16.18123893    1[6-(6,7)]
   331    14.11526744    14.11526744    14.11526744    1[6-(6,6)]
   332    12.17891516    12.17891516    12.17891516    1[6-(1,6,8)]
   333    11.59695136    11.59695136    11.59695136    1[6-(1,6,8)]
   334    10.88272306    10.88272306    10.88272306    1[6-(1,6,8)]
   335    11.05466691    11.05466691    11.05466691    1[6-(1,6,8)]
   336    12.00168073    12.00168073    12.00168073    1[6-(1,6,8)]
   337    12.46196119    12.46196119    12.46196119    1[6-(1,6,8)]
   338     5.34877638     5.34877638     5.34877638    1[6-(1,6,8)]
   339     6.59735326     6.59735326     6.59735326    1[6-(1,6,8)]
   340     5.01017926     5.01017926     5.01017926    1[6-(6,6,6,6,6,6)]
   341      3.6769531      3.6769531      3.6769531    1[6-(6,6,6,7)]
   342     2.60296536     2.60296536     2.60296536    1[6-(6,6,6,6,6,7)]
   343     3.95999913     3.95999913     3.95999913    1[6-(6,6,6,6)]
   344    10.15262302    10.15262302    10.15262302    1[6-(1,1,6)]
   345    10.08913606    10.08913606    10.08913606    1[6-(1,1,6)]
   346     8.76649106     8.76649106     8.76649106    1[6-(1,1,6)]
   347     1.59775516     1.59775516     1.59775516    1[6-(6,7)]
   348    25.95558548    25.95558548    25.95558548    1[6-(6,6)]
   349     2.95478893     2.95478893     2.95478893    1[6-(6,7)]
   350     0.88881744     0.88881744     0.88881744    1[6-(6,6)]
   351    25.40536516    25.40536516    25.40536516    1[6-(1,6,8)]
   352    24.82340136    24.82340136    24.82340136    1[6-(1,6,8)]
   353    24.10917306    24.10917306    24.10917306    1[6-(1,6,8)]
   354    24.28111691    24.28111691    24.28111691    1[6-(1,6,8)]
   355    25.22813073    25.22813073    25.22813073    1[6-(1,6,8)]
   356    25.68841119    25.68841119    25.68841119    1[6-(1,6,8)]
   357    18.57522638    18.57522638    18.57522638    1[6-(1,6,8)]
   358    19.82380326    19.82380326    19.82380326    1[6-(1,6,8)]
   359    18.23662926    18.23662926    18.23662926    1[6-(6,6,6,6,6,6)]
   360     16.9034031     16.9034031     16.9034031    1[6-(6,6,6,7)]
   361    15.82941536    15.82941536    15.82941536    1[6-(6,6,6,6,6,7)]
   362    17.18644913    17.18644913    17.18644913    1[6-(6,6,6,6)]
   363    23.37907302    23.37907302    23.37907302    1[6-(1,1,6)]
   364    23.31558606    23.31558606    23.31558606    1[6-(1,1,6)]
   365    21.99294106    21.99294106    21.99294106    1[6-(1,1,6)]
   366    11.62869484    11.62869484    11.62869484    1[6-(6,7)]
   367    13.72376452    13.72376452    13.72376452    1[6-(6,6)]
   368    10.27166107    10.27166107    10.27166107    1[6-(6,7)]
   369    12.33763256    12.33763256    12.33763256    1[6-(6,6)]
   370    14.27398484    14.27398484    14.27398484    1[6-(1,6,8)]
   371    14.85594864    14.85594864    14.85594864    1[6-(1,6,8)]
   372    15.57017694    15.57017694    15.57017694    1[6-(1,6,8)]
   373    15.39823309    15.39823309    15.39823309    1[6-(1,6,8)]
   374    14.45121927    14.45121927    14.45121927    1[6-(1,6,8)]
   375    13.99093881    13.99093881    13.99093881    1[6-(1,6,8)]
   376    21.10412362    21.10412362    21.10412362    1[6-(1,6,8)]
   377    19.85554674    19.85554674    19.85554674    1[6-(1,6,8)]
   378    21.44272074    21.44272074    21.44272074    1[6-(6,6,6,6,6,6)]
   379     22.7759469     22.7759469     22.7759469    1[6-(6,6,6,7)]
   380    23.84993464    23.84993464    23.84993464    1[6-(6,6,6,6,6,7)]
   381    22.49290087    22.49290087    22.49290087    1[6-(6,6,6,6)]
   382    16.30027698    16.30027698    16.30027698    1[6-(1,1,6)]
   383    16.36376394    16.36376394    16.36376394    1[6-(1,1,6)]
   384    17.68640894    17.68640894    17.68640894    1[6-(1,1,6)]
   385    10.02829439    10.02829439    10.02829439    1[6-(6,7)]
   386     9.13947695     9.13947695     9.13947695    1[6-(6,6)]
   387     7.23751344     7.23751344     7.23751344    1[6-(6,7)]
   388     6.26140143     6.26140143     6.26140143    1[6-(6,6)]
   389     5.90693257     5.90693257     5.90693257    1[6-(1,6,8)]
   390     7.33538917     7.33538917     7.33538917    1[6-(1,6,8)]
   391     8.82468744     8.82468744     8.82468744    1[6-(1,6,8)]
   392     8.24536893     8.24536893     8.24536893    1[6-(1,6,8)]
   393     5.90693257     5.90693257     5.90693257    1[6-(1,6,8)]
   394      5.0525039      5.0525039      5.0525039    1[6-(1,6,8)]
   395     9.03895593     9.03895593     9.03895593    1[6-(1,6,8)]
   396     9.34316428     9.34316428     9.34316428    1[6-(1,6,8)]
   397    10.37482738    10.37482738    10.37482738    1[6-(6,6,6,6,6,6)]
   398    11.71334412    11.71334412    11.71334412    1[6-(6,6,6,7)]
   399     8.48873561     8.48873561     8.48873561    1[6-(6,6,6,6,6,7)]
   400     7.07615075     7.07615075     7.07615075    1[6-(6,6,6,6)]
   401    10.56528826    10.56528826    10.56528826    1[6-(1,1,6)]
   402     9.77434655     9.77434655     9.77434655    1[6-(1,1,6)]
   403    10.12881541    10.12881541    10.12881541    1[6-(1,1,6)]
   404    23.25474439    23.25474439    23.25474439    1[6-(6,7)]
   405    22.36592695    22.36592695    22.36592695    1[6-(6,6)]
   406    20.46396344    20.46396344    20.46396344    1[6-(6,7)]
   407    19.48785143    19.48785143    19.48785143    1[6-(6,6)]
   408    19.13338257    19.13338257    19.13338257    1[6-(1,6,8)]
   409    20.56183917    20.56183917    20.56183917    1[6-(1,6,8)]
   410    22.05113744    22.05113744    22.05113744    1[6-(1,6,8)]
   411    21.47181893    21.47181893    21.47181893    1[6-(1,6,8)]
   412    19.13338257    19.13338257    19.13338257    1[6-(1,6,8)]
   413     18.2789539     18.2789539     18.2789539    1[6-(1,6,8)]
   414    22.26540593    22.26540593    22.26540593    1[6-(1,6,8)]
   415    22.56961428    22.56961428    22.56961428    1[6-(1,6,8)]
   416    23.60127738    23.60127738    23.60127738    1[6-(6,6,6,6,6,6)]
   417    24.93979412    24.93979412    24.93979412    1[6-(6,6,6,7)]
   418    21.71518561    21.71518561    21.71518561    1[6-(6,6,6,6,6,7)]
   419    20.30260075    20.30260075    20.30260075    1[6-(6,6,6,6)]
   420    23.79173826    23.79173826    23.79173826    1[6-(1,1,6)]
   421    23.00079655    23.00079655    23.00079655    1[6-(1,1,6)]
   422    23.35526541    23.35526541    23.35526541    1[6-(1,1,6)]
   423     3.19815561     3.19815561     3.19815561    1[6-(6,7)]
   424     4.08697305     4.08697305     4.08697305    1[6-(6,6)]
   425     5.98893656     5.98893656     5.98893656    1[6-(6,7)]
   426     6.96504857     6.96504857     6.96504857    1[6-(6,6)]
   427     7.31951743     7.31951743     7.31951743    1[6-(1,6,8)]
   428     5.89106083     5.89106083     5.89106083    1[6-(1,6,8)]
   429     4.40176256     4.40176256     4.40176256    1[6-(1,6,8)]
   430     4.98108107     4.98108107     4.98108107    1[6-(1,6,8)]
   431     7.31951743     7.31951743     7.31951743    1[6-(1,6,8)]
   432      8.1739461      8.1739461      8.1739461    1[6-(1,6,8)]
   433     4.18749407     4.18749407     4.18749407    1[6-(1,6,8)]
   434     3.88328572     3.88328572     3.88328572    1[6-(1,6,8)]
   435     2.85162262     2.85162262     2.85162262    1[6-(6,6,6,6,6,6)]
   436     1.51310588     1.51310588     1.51310588    1[6-(6,6,6,7)]
   437     4.73771439     4.73771439     4.73771439    1[6-(6,6,6,6,6,7)]
   438     6.15029925     6.15029925     6.15029925    1[6-(6,6,6,6)]
   439     2.66116174     2.66116174     2.66116174    1[6-(1,1,6)]
   440     3.45210345     3.45210345     3.45210345    1[6-(1,1,6)]
   441     3.09763459     3.09763459     3.09763459    1[6-(1,1,6)]
   442    16.42460561    16.42460561    16.42460561    1[6-(6,7)]
   443    17.31342305    17.31342305    17.31342305    1[6-(6,6)]
   444    19.21538656    19.21538656    19.21538656    1[6-(6,7)]
   445    20.19149857    20.19149857    20.19149857    1[6-(6,6)]
   446    20.54596743    20.54596743    20.54596743    1[6-(1,6,8)]
   447    19.11751083    19.11751083    19.11751083    1[6-(1,6,8)]
   448    17.62821256    17.62821256    17.62821256    1[6-(1,6,8)]
   449    18.20753107    18.20753107    18.20753107    1[6-(1,6,8)]
   450    20.54596743    20.54596743    20.54596743    1[6-(1,6,8)]
   451     21.4003961     21.4003961     21.4003961    1[6-(1,6,8)]
   452    17.41394407    17.41394407    17.41394407    1[6-(1,6,8)]
   453    17.10973572    17.10973572    17.10973572    1[6-(1,6,8)]
   454    16.07807262    16.07807262    16.07807262    1[6-(6,6,6,6,6,6)]
   455    14.73955588    14.73955588    14.73955588    1[6-(6,6,6,7)]
   456    17.96416439    17.96416439    17.96416439    1[6-(6,6,6,6,6,7)]
   457    19.37674925    19.37674925    19.37674925    1[6-(6,6,6,6)]
   458    15.88761174    15.88761174    15.88761174    1[6-(1,1,6)]
   459    16.67855345    16.67855345    16.67855345    1[6-(1,1,6)]
   460    16.32408459    16.32408459    16.32408459    1[6-(1,1,6)]
   461     6.31959781     6.31959781     6.31959781    1[6-(6,7)]
   462     6.26669201     6.26669201     6.26669201    1[6-(6,6)]
   463     4.05258428     4.05258428     4.05258428    1[6-(6,7)]
   464     3.89651217     3.89651217     3.89651217    1[6-(6,6)]
   465     6.88833516     6.88833516     6.88833516    1[6-(1,6,8)]
   466     7.15815474     7.15815474     7.15815474    1[6-(1,6,8)]
   467     5.10276441     5.10276441     5.10276441    1[6-(1,6,8)]
   468     3.65843607     3.65843607     3.65843607    1[6-(1,6,8)]
   469     3.31983895     3.31983895     3.31983895    1[6-(1,6,8)]
   470     4.54725351     4.54725351     4.54725351    1[6-(1,6,8)]
   471     6.11855577     6.11855577     6.11855577    1[6-(1,6,8)]
   472      7.0100185      7.0100185      7.0100185    1[6-(1,6,8)]
   473     7.71895622     7.71895622     7.71895622    1[6-(6,6,6,6,6,6)]
   474     9.07069941     9.07069941     9.07069941    1[6-(6,6,6,7)]
   475    11.08111981    11.08111981    11.08111981    1[6-(6,6,6,6,6,7)]
   476     9.82460706     9.82460706     9.82460706    1[6-(6,6,6,6)]
   477     9.02308419     9.02308419     9.02308419    1[6-(1,1,6)]
   478    10.37482738    10.37482738    10.37482738    1[6-(1,1,6)]
   479     9.61033857     9.61033857     9.61033857    1[6-(1,1,6)]
   480    20.13330219    20.13330219    20.13330219    1[6-(6,7)]
   481    20.18620799    20.18620799    20.18620799    1[6-(6,6)]
   482    22.40031572    22.40031572    22.40031572    1[6-(6,7)]
   483    22.55638783    22.55638783    22.55638783    1[6-(6,6)]
   484    19.56456484    19.56456484    19.56456484    1[6-(1,6,8)]
   485    19.29474526    19.29474526    19.29474526    1[6-(1,6,8)]
   486    21.35013559    21.35013559    21.35013559    1[6-(1,6,8)]
   487    22.79446393    22.79446393    22.79446393    1[6-(1,6,8)]
   488    23.13306105    23.13306105    23.13306105    1[6-(1,6,8)]
   489    21.90564649    21.90564649    21.90564649    1[6-(1,6,8)]
   490    20.33434423    20.33434423    20.33434423    1[6-(1,6,8)]
   491     19.4428815     19.4428815     19.4428815    1[6-(1,6,8)]
   492    18.73394378    18.73394378    18.73394378    1[6-(6,6,6,6,6,6)]
   493    17.38220059    17.38220059    17.38220059    1[6-(6,6,6,7)]
   494    15.37178019    15.37178019    15.37178019    1[6-(6,6,6,6,6,7)]
   495    16.62829294    16.62829294    16.62829294    1[6-(6,6,6,6)]
   496    17.42981581    17.42981581    17.42981581    1[6-(1,1,6)]
   497    16.07807262    16.07807262    16.07807262    1[6-(1,1,6)]
   498    16.84256143    16.84256143    16.84256143    1[6-(1,1,6)]
   499    19.54604781    19.54604781    19.54604781    1[6-(6,7)]
   500    19.49314201    19.49314201    19.49314201    1[6-(6,6)]
   501    17.27903428    17.27903428    17.27903428    1[6-(6,7)]
   502    17.12296217    17.12296217    17.12296217    1[6-(6,6)]
   503    20.11478516    20.11478516    20.11478516    1[6-(1,6,8)]
   504    20.38460474    20.38460474    20.38460474    1[6-(1,6,8)]
   505    18.32921441    18.32921441    18.32921441    1[6-(1,6,8)]
   506    16.88488607    16.88488607    16.88488607    1[6-(1,6,8)]
   507    16.54628895    16.54628895    16.54628895    1[6-(1,6,8)]
   508    17.77370351    17.77370351    17.77370351    1[6-(1,6,8)]
   509    19.34500577    19.34500577    19.34500577    1[6-(1,6,8)]
   510     20.2364685     20.2364685     20.2364685    1[6-(1,6,8)]
   511    20.94540622    20.94540622    20.94540622    1[6-(6,6,6,6,6,6)]
   512    22.29714941    22.29714941    22.29714941    1[6-(6,6,6,7)]
   513    24.30756981    24.30756981    24.30756981    1[6-(6,6,6,6,6,7)]
   514    23.05105706    23.05105706    23.05105706    1[6-(6,6,6,6)]
   515    22.24953419    22.24953419    22.24953419    1[6-(1,1,6)]
   516    23.60127738    23.60127738    23.60127738    1[6-(1,1,6)]
   517    22.83678857    22.83678857    22.83678857    1[6-(1,1,6)]
   518     6.90685219     6.90685219     6.90685219    1[6-(6,7)]
   519     6.95975799     6.95975799     6.95975799    1[6-(6,6)]
   520     9.17386572     9.17386572     9.17386572    1[6-(6,7)]
   521     9.32993783     9.32993783     9.32993783    1[6-(6,6)]
   522     6.33811484     6.33811484     6.33811484    1[6-(1,6,8)]
   523     6.06829526     6.06829526     6.06829526    1[6-(1,6,8)]
   524     8.12368559     8.12368559     8.12368559    1[6-(1,6,8)]
   525     9.56801393     9.56801393     9.56801393    1[6-(1,6,8)]
   526     9.90661105     9.90661105     9.90661105    1[6-(1,6,8)]
   527     8.67919649     8.67919649     8.67919649    1[6-(1,6,8)]
   528     7.10789423     7.10789423     7.10789423    1[6-(1,6,8)]
   529      6.2164315      6.2164315      6.2164315    1[6-(1,6,8)]
   530     5.50749378     5.50749378     5.50749378    1[6-(6,6,6,6,6,6)]
   531     4.15575059     4.15575059     4.15575059    1[6-(6,6,6,7)]
   532     2.14533019     2.14533019     2.14533019    1[6-(6,6,6,6,6,7)]
   533     3.40184294     3.40184294     3.40184294    1[6-(6,6,6,6)]
   534     4.20336581     4.20336581     4.20336581    1[6-(1,1,6)]
   535     2.85162262     2.85162262     2.85162262    1[6-(1,1,6)]
   536     3.61611143     3.61611143     3.61611143    1[6-(1,1,6)]
   537     1.46284537     1.46284537     1.46284537    6[1-(0),6-(1,6),7-(6,27)]
   538     0.19046088     0.19046088     0.19046088    6[1-(0),6-(1,7),6-(6,6)]
   539     2.25114179     2.25114179     2.25114179    6[1-(0),6-(1,6),7-(6,27)]
   540     0.99991962     0.99991962     0.99991962    6[1-(0),6-(1,7),6-(6,6)]
   541     26.3735413     26.3735413     26.3735413    6[6-(1,6),6-(1,6),6-(6,6,6)]
   542    24.96095644    24.96095644    24.96095644    6[6-(1,1,8),6-(1,1,8),6-(1,1,8),6-(6,6)]
   543    24.72552563    24.72552563    24.72552563    6[1-(0),1-(0),6-(6,6,6),8-(27,27,27)]
   544    24.00600675    24.00600675    24.00600675    6[1-(0),1-(0),6-(6,6,6),8-(27,27)]
   545    24.99269992    24.99269992    24.99269992    6[1-(0),1-(0),6-(6,6,6),8-(27,27,27)]
   546    19.32119816    19.32119816    19.32119816    6[1-(0),1-(0),6-(6,6,6),8-(27,27,27)]
   547    17.73931474    17.73931474    17.73931474    6[1-(0),6-(1,6,6,6),6-(1,6,6,6),6-(1,6,6,6,6,7),6-(1,6,6,6,6,7),6-(1,6,6,7),6-(6,6,6,6,6,6)]
   548    16.94043716    16.94043716    16.94043716    6[1-(0),6-(1,6,6,6,6,6),6-(1,6,6,6,6,7),6-(1,6,6,6,6,7),7-(6,6,6,6,6)]
   549    16.35053749    16.35053749    16.35053749    6[1-(0),6-(1,6,6,6),6-(1,6,6,6,6,6),6-(1,6,6,6,6,6),6-(1,6,6,7),6-(1,6,6,7),7-(6,6,6,6,6)]
   550    17.13089804    17.13089804    17.13089804    6[1-(0),6-(1,6,6,6,6,6),6-(1,6,6,6,6,6),6-(1,6,6,6,6,7),6-(6,6,6,6,6,6)]
   551    23.00608713    23.00608713    23.00608713    6[6-(1,1,1),8-(27),8-(27)]
   552     22.9082114     22.9082114     22.9082114    6[1-(0),1-(0),1-(0),6-(8,8)]
   553    11.76360463    11.76360463    11.76360463    6[1-(0),6-(1,6),7-(6,27)]
   554    13.03598912    13.03598912    13.03598912    6[1-(0),6-(1,7),6-(6,6)]
   555    10.97530821    10.97530821    10.97530821    6[1-(0),6-(1,6),7-(6,27)]
   556    12.22653038    12.22653038    12.22653038    6[1-(0),6-(1,7),6-(6,6)]
   557     13.3058087     13.3058087     13.3058087    6[6-(1,6),6-(1,6),6-(6,6,6)]
   558    14.71839356    14.71839356    14.71839356    6[6-(1,1,8),6-(1,1,8),6-(1,1,8),6-(6,6)]
   559    14.95382437    14.95382437    14.95382437    6[1-(0),1-(0),6-(6,6,6),8-(27,27,27)]
   560    15.67334325    15.67334325    15.67334325    6[1-(0),1-(0),6-(6,6,6),8-(27,27)]
   561    14.68665008    14.68665008    14.68665008    6[1-(0),1-(0),6-(6,6,6),8-(27,27,27)]
   562    20.35815184    20.35815184    20.35815184    6[1-(0),1-(0),6-(6,6,6),8-(27,27,27)]
   563    21.94003526    21.94003526    21.94003526    6[1-(0),6-(1,6,6,6),6-(1,6,6,6),6-(1,6,6,6,6,7),6-(1,6,6,6,6,7),6-(1,6,6,7),6-(6,6,6,6,6,6)]
   564    22.73891284    22.73891284    22.73891284    6[1-(0),6-(1,6,6,6,6,6),6-(1,6,6,6,6,7),6-(1,6,6,6,6,7),7-(6,6,6,6,6)]
   565    23.32881251    23.32881251    23.32881251    6[1-(0),6-(1,6,6,6),6-(1,6,6,6,6,6),6-(1,6,6,6,6,6),6-(1,6,6,7),6-(1,6,6,7),7-(6,6,6,6,6)]
   566    22.54845196    22.54845196    22.54845196    6[1-(0),6-(1,6,6,6,6,6),6-(1,6,6,6,6,6),6-(1,6,6,6,6,7),6-(6,6,6,6,6,6)]
   567    16.67326287    16.67326287    16.67326287    6[6-(1,1,1),8-(27),8-(27)]
   568     16.7711386     16.7711386     16.7711386    6[1-(0),1-(0),1-(0),6-(8,8)]
   569    24.99005463    24.99005463    24.99005463    6[1-(0),6-(1,6),7-(6,27)]
   570    26.26243912    26.26243912    26.26243912    6[1-(0),6-(1,7),6-(6,6)]
   571    24.20175821    24.20175821    24.20175821    6[1-(0),6-(1,6),7-(6,27)]
   572    25.45298038    25.45298038    25.45298038    6[1-(0),6-(1,7),6-(6,6)]
   573      0.0793587      0.0793587      0.0793587    6[6-(1,6),6-(1,6),6-(6,6,6)]
   574     1.49194356     1.49194356     1.49194356    6[6-(1,1,8),6-(1,1,8),6-(1,1,8),6-(6,6)]
   575     1.72737437     1.72737437     1.72737437    6[1-(0),1-(0),6-(6,6,6),8-(27,27,27)]
   576     2.44689325     2.44689325     2.44689325    6[1-(0),1-(0),6-(6,6,6),8-(27,27)]
   577     1.46020008     1.46020008     1.46020008    6[1-(0),1-(0),6-(6,6,6),8-(27,27,27)]
   578     7.13170184     7.13170184     7.13170184    6[1-(0),1-(0),6-(6,6,6),8-(27,27,27)]
   579     8.71358526     8.71358526     8.71358526    6[1-(0),6-(1,6,6,6),6-(1,6,6,6),6-(1,6,6,6,6,7),6-(1,6,6,6,6,7),6-(1,6,6,7),6-(6,6,6,6,6,6)]
   580     9.51246284     9.51246284     9.51246284    6[1-(0),6-(1,6,6,6,6,6),6-(1,6,6,6,6,7),6-(1,6,6,6,6,7),7-(6,6,6,6,6)]
   581    10.10236251    10.10236251    10.10236251    6[1-(0),6-(1,6,6,6),6-(1,6,6,6,6,6),6-(1,6,6,6,6,6),6-(1,6,6,7),6-(1,6,6,7),7-(6,6,6,6,6)]
   582     9.32200196     9.32200196     9.32200196    6[1-(0),6-(1,6,6,6,6,6),6-(1,6,6,6,6,6),6-(1,6,6,6,6,7),6-(6,6,6,6,6,6)]
   583     3.44681287     3.44681287     3.44681287    6[6-(1,1,1),8-(27),8-(27)]
   584      3.5446886      3.5446886      3.5446886    6[1-(0),1-(0),1-(0),6-(8,8)]
   585    14.68929537    14.68929537    14.68929537    6[1-(0),6-(1,6),7-(6,27)]
   586    13.41691088    13.41691088    13.41691088    6[1-(0),6-(1,7),6-(6,6)]
   587    15.47759179    15.47759179    15.47759179    6[1-(0),6-(1,6),7-(6,27)]
   588    14.22636962    14.22636962    14.22636962    6[1-(0),6-(1,7),6-(6,6)]
   589     13.1470913     13.1470913     13.1470913    6[6-(1,6),6-(1,6),6-(6,6,6)]
   590    11.73450644    11.73450644    11.73450644    6[6-(1,1,8),6-(1,1,8),6-(1,1,8),6-(6,6)]
   591    11.49907563    11.49907563    11.49907563    6[1-(0),1-(0),6-(6,6,6),8-(27,27,27)]
   592    10.77955675    10.77955675    10.77955675    6[1-(0),1-(0),6-(6,6,6),8-(27,27)]
   593    11.76624992    11.76624992    11.76624992    6[1-(0),1-(0),6-(6,6,6),8-(27,27,27)]
   594     6.09474816     6.09474816     6.09474816    6[1-(0),1-(0),6-(6,6,6),8-(27,27,27)]
   595     4.51286474     4.51286474     4.51286474    6[1-(0),6-(1,6,6,6),6-(1,6,6,6),6-(1,6,6,6,6,7),6-(1,6,6,6,6,7),6-(1,6,6,7),6-(6,6,6,6,6,6)]
   596     3.71398716     3.71398716     3.71398716    6[1-(0),6-(1,6,6,6,6,6),6-(1,6,6,6,6,7),6-(1,6,6,6,6,7),7-(6,6,6,6,6)]
   597     3.12408749     3.12408749     3.12408749    6[1-(0),6-(1,6,6,6),6-(1,6,6,6,6,6),6-(1,6,6,6,6,6),6-(1,6,6,7),6-(1,6,6,7),7-(6,6,6,6,6)]
   598     3.90444804     3.90444804     3.90444804    6[1-(0),6-(1,6,6,6,6,6),6-(1,6,6,6,6,6),6-(1,6,6,6,6,7),6-(6,6,6,6,6,6)]
   599     9.77963713     9.77963713     9.77963713    6[6-(1,1,1),8-(27),8-(27)]
   600      9.6817614      9.6817614      9.6817614    6[1-(0),1-(0),1-(0),6-(8,8)]
   601    17.21290203    17.21290203    17.21290203    6[1-(0),6-(1,6),7-(6,27)]
   602    17.74196003    17.74196003    17.74196003    6[1-(0),6-(1,7),6-(6,6)]
   603    18.83181951    18.83181951    18.83181951    6[1-(0),6-(1,6),7-(6,27)]
   604    19.43494563    19.43494563    19.43494563    6[1-(0),6-(1,7),6-(6,6)]
   605    18.90853292    18.90853292    18.90853292    6[6-(1,6),6-(1,6),6-(6,6,6)]
   606    19.53282136    19.53282136    19.53282136    6[6-(1,1,8),6-(1,1,8),6-(1,1,8),6-(6,6)]
   607    19.91109783    19.91109783    19.91109783    6[1-(0),1-(0),6-(6,6,6),8-(27,27,27)]
   608    18.42709014    18.42709014    18.42709014    6[1-(0),1-(0),6-(6,6,6),8-(27,27)]
   609    20.80785114    20.80785114    20.80785114    6[1-(0),1-(0),6-(6,6,6),8-(27,27,27)]
   610    17.82131873    17.82131873    17.82131873    6[1-(0),1-(0),6-(6,6,6),8-(27,27,27)]
   611    16.49073786    16.49073786    16.49073786    6[1-(0),6-(1,6,6,6),6-(1,6,6,6),6-(1,6,6,6,6,7),6-(1,6,6,6,6,7),6-(1,6,6,7),6-(6,6,6,6,6,6)]
   612     15.6865697     15.6865697     15.6865697    6[1-(0),6-(1,6,6,6,6,6),6-(1,6,6,6,6,7),6-(1,6,6,6,6,7),7-(6,6,6,6,6)]
   613    17.57266147    17.57266147    17.57266147    6[1-(0),6-(1,6,6,6),6-(1,6,6,6,6,6),6-(1,6,6,6,6,6),6-(1,6,6,7),6-(1,6,6,7),7-(6,6,6,6,6)]
   614     18.4376713     18.4376713     18.4376713    6[1-(0),6-(1,6,6,6,6,6),6-(1,6,6,6,6,6),6-(1,6,6,6,6,7),6-(6,6,6,6,6,6)]
   615    17.91390388    17.91390388    17.91390388    6[6-(1,1,1),8-(27),8-(27)]
   616    16.57274185    16.57274185    16.57274185    6[1-(0),1-(0),1-(0),6-(8,8)]
   617     3.98645203     3.98645203     3.98645203    6[1-(0),6-(1,6),7-(6,27)]
   618     4.51551003     4.51551003     4.51551003    6[1-(0),6-(1,7),6-(6,6)]
   619     5.60536951     5.60536951     5.60536951    6[1-(0),6-(1,6),7-(6,27)]
   620     6.20849563     6.20849563     6.20849563    6[1-(0),6-(1,7),6-(6,6)]
   621     5.68208292     5.68208292     5.68208292    6[6-(1,6),6-(1,6),6-(6,6,6)]
   622     6.30637136     6.30637136     6.30637136    6[6-(1,1,8),6-(1,1,8),6-(1,1,8),6-(6,6)]
   623     6.68464783     6.68464783     6.68464783    6[1-(0),1-(0),6-(6,6,6),8-(27,27,27)]
   624     5.20064014     5.20064014     5.20064014    6[1-(0),1-(0),6-(6,6,6),8-(27,27)]
   625     7.58140114     7.58140114     7.58140114    6[1-(0),1-(0),6-(6,6,6),8-(27,27,27)]
   626     4.59486873     4.59486873     4.59486873    6[1-(0),1-(0),6-(6,6,6),8-(27,27,27)]
   627     3.26428786     3.26428786     3.26428786    6[1-(0),6-(1,6,6,6),6-(1,6,6,6),6-(1,6,6,6,6,7),6-(1,6,6,6,6,7),6-(1,6,6,7),6-(6,6,6,6,6,6)]
   628      2.4601197      2.4601197      2.4601197    6[1-(0),6-(1,6,6,6,6,6),6-(1,6,6,6,6,7),6-(1,6,6,6,6,7),7-(6,6,6,6,6)]
   629     4.34621147     4.34621147     4.34621147    6[1-(0),6-(1,6,6,6),6-(1,6,6,6,6,6),6-(1,6,6,6,6,6),6-(1,6,6,7),6-(1,6,6,7),7-(6,6,6,6,6)]
   630      5.2112213      5.2112213      5.2112213    6[1-(0),6-(1,6,6,6,6,6),6-(1,6,6,6,6,6),6-(1,6,6,6,6,7),6-(6,6,6,6,6,6)]
   631     4.68745388     4.68745388     4.68745388    6[6-(1,1,1),8-(27),8-(27)]
   632     3.34629185     3.34629185     3.34629185    6[1-(0),1-(0),1-(0),6-(8,8)]
   633    22.46644797    22.46644797    22.46644797    6[1-(0),6-(1,6),7-(6,27)]
   634    21.93738997    21.93738997    21.93738997    6[1-(0),6-(1,7),6-(6,6)]
   635    20.84753049    20.84753049    20.84753049    6[1-(0),6-(1,6),7-(6,27)]
   636    20.24440437    20.24440437    20.24440437    6[1-(0),6-(1,7),6-(6,6)]
   637    20.77081708    20.77081708    20.77081708    6[6-(1,6),6-(1,6),6-(6,6,6)]
   638    20.14652864    20.14652864    20.14652864    6[6-(1,1,8),6-(1,1,8),6-(1,1,8),6-(6,6)]
   639    19.76825217    19.76825217    19.76825217    6[1-(0),1-(0),6-(6,6,6),8-(27,27,27)]
   640    21.25225986    21.25225986    21.25225986    6[1-(0),1-(0),6-(6,6,6),8-(27,27)]
   641    18.87149886    18.87149886    18.87149886    6[1-(0),1-(0),6-(6,6,6),8-(27,27,27)]
   642    21.85803127    21.85803127    21.85803127    6[1-(0),1-(0),6-(6,6,6),8-(27,27,27)]
   643    23.18861214    23.18861214    23.18861214    6[1-(0),6-(1,6,6,6),6-(1,6,6,6),6-(1,6,6,6,6,7),6-(1,6,6,6,6,7),6-(1,6,6,7),6-(6,6,6,6,6,6)]
   644     23.9927803     23.9927803     23.9927803    6[1-(0),6-(1,6,6,6,6,6),6-(1,6,6,6,6,7),6-(1,6,6,6,6,7),7-(6,6,6,6,6)]
   645    22.10668853    22.10668853    22.10668853    6[1-(0),6-(1,6,6,6),6-(1,6,6,6,6,6),6-(1,6,6,6,6,6),6-(1,6,6,7),6-(1,6,6,7),7-(6,6,6,6,6)]
   646     21.2416787     21.2416787     21.2416787    6[1-(0),6-(1,6,6,6,6,6),6-(1,6,6,6,6,6),6-(1,6,6,6,6,7),6-(6,6,6,6,6,6)]
   647    21.76544612    21.76544612    21.76544612    6[6-(1,1,1),8-(27),8-(27)]
   648    23.10660815    23.10660815    23.10660815    6[1-(0),1-(0),1-(0),6-(8,8)]
   649     9.23999797     9.23999797     9.23999797    6[1-(0),6-(1,6),7-(6,27)]
   650     8.71093997     8.71093997     8.71093997    6[1-(0),6-(1,7),6-(6,6)]
   651     7.62108049     7.62108049     7.62108049    6[1-(0),6-(1,6),7-(6,27)]
   652     7.01795437     7.01795437     7.01795437    6[1-(0),6-(1,7),6-(6,6)]
   653     7.54436708     7.54436708     7.54436708    6[6-(1,6),6-(1,6),6-(6,6,6)]
   654     6.92007864     6.92007864     6.92007864    6[6-(1,1,8),6-(1,1,8),6-(1,1,8),6-(6,6)]
   655     6.54180217     6.54180217     6.54180217    6[1-(0),1-(0),6-(6,6,6),8-(27,27,27)]
   656     8.02580986     8.02580986     8.02580986    6[1-(0),1-(0),6-(6,6,6),8-(27,27)]
   657     5.64504886     5.64504886     5.64504886    6[1-(0),1-(0),6-(6,6,6),8-(27,27,27)]
   658     8.63158127     8.63158127     8.63158127    6[1-(0),1-(0),6-(6,6,6),8-(27,27,27)]
   659     9.96216214     9.96216214     9.96216214    6[1-(0),6-(1,6,6,6),6-(1,6,6,6),6-(1,6,6,6,6,7),6-(1,6,6,6,6,7),6-(1,6,6,7),6-(6,6,6,6,6,6)]
   660     10.7663303     10.7663303     10.7663303    6[1-(0),6-(1,6,6,6,6,6),6-(1,6,6,6,6,7),6-(1,6,6,6,6,7),7-(6,6,6,6,6)]
   661     8.88023853     8.88023853     8.88023853    6[1-(0),6-(1,6,6,6),6-(1,6,6,6,6,6),6-(1,6,6,6,6,6),6-(1,6,6,7),6-(1,6,6,7),7-(6,6,6,6,6)]
   662      8.0152287      8.0152287      8.0152287    6[1-(0),6-(1,6,6,6,6,6),6-(1,6,6,6,6,6),6-(1,6,6,6,6,7),6-(6,6,6,6,6,6)]
   663     8.53899612     8.53899612     8.53899612    6[6-(1,1,1),8-(27),8-(27)]
   664     9.88015815     9.88015815     9.88015815    6[1-(0),1-(0),1-(0),6-(8,8)]
   665    20.60945439    20.60945439    20.60945439    6[1-(0),6-(1,6),7-(6,27)]
   666    20.64119787    20.64119787    20.64119787    6[1-(0),6-(1,7),6-(6,6)]
   667     21.9294541     21.9294541     21.9294541    6[1-(0),6-(1,6),7-(6,27)]
   668    22.02732983    22.02732983    22.02732983    6[1-(0),6-(1,7),6-(6,6)]
   669    21.34219972    21.34219972    21.34219972    6[6-(1,6),6-(1,6),6-(6,6,6)]
   670    21.33161856    21.33161856    21.33161856    6[6-(1,1,8),6-(1,1,8),6-(1,1,8),6-(6,6)]
   671      19.839675      19.839675      19.839675    6[1-(0),1-(0),6-(6,6,6),8-(27,27,27)]
   672    21.88977475    21.88977475    21.88977475    6[1-(0),1-(0),6-(6,6,6),8-(27,27)]
   673    22.22837187    22.22837187    22.22837187    6[1-(0),1-(0),6-(6,6,6),8-(27,27,27)]
   674     19.8661279     19.8661279     19.8661279    6[1-(0),1-(0),6-(6,6,6),8-(27,27,27)]
   675    18.02500606    18.02500606    18.02500606    6[1-(0),6-(1,6,6,6),6-(1,6,6,6),6-(1,6,6,6,6,7),6-(1,6,6,6,6,7),6-(1,6,6,7),6-(6,6,6,6,6,6)]
   676    17.23141906    17.23141906    17.23141906    6[1-(0),6-(1,6,6,6,6,6),6-(1,6,6,6,6,7),6-(1,6,6,6,6,7),7-(6,6,6,6,6)]
   677    16.07807262    16.07807262    16.07807262    6[1-(0),6-(1,6,6,6),6-(1,6,6,6,6,6),6-(1,6,6,6,6,6),6-(1,6,6,7),6-(1,6,6,7),7-(6,6,6,6,6)]
   678    16.82668969    16.82668969    16.82668969    6[1-(0),6-(1,6,6,6,6,6),6-(1,6,6,6,6,6),6-(1,6,6,6,6,7),6-(6,6,6,6,6,6)]
   679      17.723443      17.723443      17.723443    6[6-(1,1,1),8-(27),8-(27)]
   680    16.94308245    16.94308245    16.94308245    6[1-(0),1-(0),1-(0),6-(8,8)]
   681     5.84344561     5.84344561     5.84344561    6[1-(0),6-(1,6),7-(6,27)]
   682     5.81170213     5.81170213     5.81170213    6[1-(0),6-(1,7),6-(6,6)]
   683      4.5234459      4.5234459      4.5234459    6[1-(0),6-(1,6),7-(6,27)]
   684     4.42557017     4.42557017     4.42557017    6[1-(0),6-(1,7),6-(6,6)]
   685     5.11070028     5.11070028     5.11070028    6[6-(1,6),6-(1,6),6-(6,6,6)]
   686     5.12128144     5.12128144     5.12128144    6[6-(1,1,8),6-(1,1,8),6-(1,1,8),6-(6,6)]
   687       6.613225       6.613225       6.613225    6[1-(0),1-(0),6-(6,6,6),8-(27,27,27)]
   688     4.56312525     4.56312525     4.56312525    6[1-(0),1-(0),6-(6,6,6),8-(27,27)]
   689     4.22452813     4.22452813     4.22452813    6[1-(0),1-(0),6-(6,6,6),8-(27,27,27)]
   690      6.5867721      6.5867721      6.5867721    6[1-(0),1-(0),6-(6,6,6),8-(27,27,27)]
   691     8.42789394     8.42789394     8.42789394    6[1-(0),6-(1,6,6,6),6-(1,6,6,6),6-(1,6,6,6,6,7),6-(1,6,6,6,6,7),6-(1,6,6,7),6-(6,6,6,6,6,6)]
   692     9.22148094     9.22148094     9.22148094    6[1-(0),6-(1,6,6,6,6,6),6-(1,6,6,6,6,7),6-(1,6,6,6,6,7),7-(6,6,6,6,6)]
   693    10.37482738    10.37482738    10.37482738    6[1-(0),6-(1,6,6,6),6-(1,6,6,6,6,6),6-(1,6,6,6,6,6),6-(1,6,6,7),6-(1,6,6,7),7-(6,6,6,6,6)]
   694     9.62621031     9.62621031     9.62621031    6[1-(0),6-(1,6,6,6,6,6),6-(1,6,6,6,6,6),6-(1,6,6,6,6,7),6-(6,6,6,6,6,6)]
   695       8.729457       8.729457       8.729457    6[6-(1,1,1),8-(27),8-(27)]
   696     9.50981755     9.50981755     9.50981755    6[1-(0),1-(0),1-(0),6-(8,8)]
   697     7.38300439     7.38300439     7.38300439    6[1-(0),6-(1,6),7-(6,27)]
   698     7.41474787     7.41474787     7.41474787    6[1-(0),6-(1,7),6-(6,6)]
   699      8.7030041      8.7030041      8.7030041    6[1-(0),6-(1,6),7-(6,27)]
   700     8.80087983     8.80087983     8.80087983    6[1-(0),6-(1,7),6-(6,6)]
   701     8.11574972     8.11574972     8.11574972    6[6-(1,6),6-(1,6),6-(6,6,6)]
   702     8.10516856     8.10516856     8.10516856    6[6-(1,1,8),6-(1,1,8),6-(1,1,8),6-(6,6)]
   703       6.613225       6.613225       6.613225    6[1-(0),1-(0),6-(6,6,6),8-(27,27,27)]
   704     8.66332475     8.66332475     8.66332475    6[1-(0),1-(0),6-(6,6,6),8-(27,27)]
   705     9.00192187     9.00192187     9.00192187    6[1-(0),1-(0),6-(6,6,6),8-(27,27,27)]
   706      6.6396779      6.6396779      6.6396779    6[1-(0),1-(0),6-(6,6,6),8-(27,27,27)]
   707     4.79855606     4.79855606     4.79855606    6[1-(0),6-(1,6,6,6),6-(1,6,6,6),6-(1,6,6,6,6,7),6-(1,6,6,6,6,7),6-(1,6,6,7),6-(6,6,6,6,6,6)]
   708     4.00496906     4.00496906     4.00496906    6[1-(0),6-(1,6,6,6,6,6),6-(1,6,6,6,6,7),6-(1,6,6,6,6,7),7-(6,6,6,6,6)]
   709     2.85162262     2.85162262     2.85162262    6[1-(0),6-(1,6,6,6),6-(1,6,6,6,6,6),6-(1,6,6,6,6,6),6-(1,6,6,7),6-(1,6,6,7),7-(6,6,6,6,6)]
   710     3.60023969     3.60023969     3.60023969    6[1-(0),6-(1,6,6,6,6,6),6-(1,6,6,6,6,6),6-(1,6,6,6,6,7),6-(6,6,6,6,6,6)]
   711       4.496993       4.496993       4.496993    6[6-(1,1,1),8-(27),8-(27)]
   712     3.71663245     3.71663245     3.71663245    6[1-(0),1-(0),1-(0),6-(8,8)]
   713    19.06989561    19.06989561    19.06989561    6[1-(0),6-(1,6),7-(6,27)]
   714    19.03815213    19.03815213    19.03815213    6[1-(0),6-(1,7),6-(6,6)]
   715     17.7498959     17.7498959     17.7498959    6[1-(0),6-(1,6),7-(6,27)]
   716    17.65202017    17.65202017    17.65202017    6[1-(0),6-(1,7),6-(6,6)]
   717    18.33715028    18.33715028    18.33715028    6[6-(1,6),6-(1,6),6-(6,6,6)]
   718    18.34773144    18.34773144    18.34773144    6[6-(1,1,8),6-(1,1,8),6-(1,1,8),6-(6,6)]
   719      19.839675      19.839675      19.839675    6[1-(0),1-(0),6-(6,6,6),8-(27,27,27)]
   720    17.78957525    17.78957525    17.78957525    6[1-(0),1-(0),6-(6,6,6),8-(27,27)]
   721    17.45097813    17.45097813    17.45097813    6[1-(0),1-(0),6-(6,6,6),8-(27,27,27)]
   722     19.8132221     19.8132221     19.8132221    6[1-(0),1-(0),6-(6,6,6),8-(27,27,27)]
   723    21.65434394    21.65434394    21.65434394    6[1-(0),6-(1,6,6,6),6-(1,6,6,6),6-(1,6,6,6,6,7),6-(1,6,6,6,6,7),6-(1,6,6,7),6-(6,6,6,6,6,6)]
   724    22.44793094    22.44793094    22.44793094    6[1-(0),6-(1,6,6,6,6,6),6-(1,6,6,6,6,7),6-(1,6,6,6,6,7),7-(6,6,6,6,6)]
   725    23.60127738    23.60127738    23.60127738    6[1-(0),6-(1,6,6,6),6-(1,6,6,6,6,6),6-(1,6,6,6,6,6),6-(1,6,6,7),6-(1,6,6,7),7-(6,6,6,6,6)]
   726    22.85266031    22.85266031    22.85266031    6[1-(0),6-(1,6,6,6,6,6),6-(1,6,6,6,6,6),6-(1,6,6,6,6,7),6-(6,6,6,6,6,6)]
   727      21.955907      21.955907      21.955907    6[6-(1,1,1),8-(27),8-(27)]
   728    22.73626755    22.73626755    22.73626755    6[1-(0),1-(0),1-(0),6-(8,8)]
   729    24.99005463    24.99005463    24.99005463    6[1-(0),6-(1,6),7-(6,27)]
   730    26.26243912    26.26243912    26.26243912    6[1-(0),6-(1,7),6-(6,6)]
   731    24.20175821    24.20175821    24.20175821    6[1-(0),6-(1,6),7-(6,27)]
   732    25.45298038    25.45298038    25.45298038    6[1-(0),6-(1,7),6-(6,6)]
   733      0.0793587      0.0793587      0.0793587    6[6-(1,6),6-(1,6),6-(6,6,6)]
   734     1.49194356     1.49194356     1.49194356    6[6-(1,1,8),6-(1,1,8),6-(1,1,8),6-(6,6)]
   735     1.72737437     1.72737437     1.72737437    6[1-(0),1-(0),6-(6,6,6),8-(27,27,27)]
   736     2.44689325     2.44689325     2.44689325    6[1-(0),1-(0),6-(6,6,6),8-(27,27)]
   737     1.46020008     1.46020008     1.46020008    6[1-(0),1-(0),6-(6,6,6),8-(27,27,27)]
   738     7.13170184     7.13170184     7.13170184    6[1-(0),1-(0),6-(6,6,6),8-(27,27,27)]
   739     8.71358526     8.71358526     8.71358526    6[1-(0),6-(1,6,6,6),6-(1,6,6,6),6-(1,6,6,6,6,7),6-(1,6,6,6,6,7),6-(1,6,6,7),6-(6,6,6,6,6,6)]
   740     9.51246284     9.51246284     9.51246284    6[1-(0),6-(1,6,6,6,6,6),6-(1,6,6,6,6,7),6-(1,6,6,6,6,7),7-(6,6,6,6,6)]
   741    10.10236251    10.10236251    10.10236251    6[1-(0),6-(1,6,6,6),6-(1,6,6,6,6,6),6-(1,6,6,6,6,6),6-(1,6,6,7),6-(1,6,6,7),7-(6,6,6,6,6)]
   742     9.32200196     9.32200196     9.32200196    6[1-(0),6-(1,6,6,6,6,6),6-(1,6,6,6,6,6),6-(1,6,6,6,6,7),6-(6,6,6,6,6,6)]
   743     3.44681287     3.44681287     3.44681287    6[6-(1,1,1),8-(27),8-(27)]
   744      3.5446886      3.5446886      3.5446886    6[1-(0),1-(0),1-(0),6-(8,8)]
   745    14.68929537    14.68929537    14.68929537    6[1-(0),6-(1,6),7-(6,27)]
   746    13.41691088    13.41691088    13.41691088    6[1-(0),6-(1,7),6-(6,6)]
   747    15.47759179    15.47759179    15.47759179    6[1-(0),6-(1,6),7-(6,27)]
   748    14.22636962    14.22636962    14.22636962    6[1-(0),6-(1,7),6-(6,6)]
   749     13.1470913     13.1470913     13.1470913    6[6-(1,6),6-(1,6),6-(6,6,6)]
   750    11.73450644    11.73450644    11.73450644    6[6-(1,1,8),6-(1,1,8),6-(1,1,8),6-(6,6)]
   751    11.49907563    11.49907563    11.49907563    6[1-(0),1-(0),6-(6,6,6),8-(27,27,27)]
   752    10.77955675    10.77955675    10.77955675    6[1-(0),1-(0),6-(6,6,6),8-(27,27)]
   753    11.76624992    11.76624992    11.76624992    6[1-(0),1-(0),6-(6,6,6),8-(27,27,27)]
   754     6.09474816     6.09474816     6.09474816    6[1-(0),1-(0),6-(6,6,6),8-(27,27,27)]
   755     4.51286474     4.51286474     4.51286474    6[1-(0),6-(1,6,6,6),6-(1,6,6,6),6-(1,6,6,6,6,7),6-(1,6,6,6,6,7),6-(1,6,6,7),6-(6,6,6,6,6,6)]
   756     3.71398716     3.71398716     3.71398716    6[1-(0),6-(1,6,6,6,6,6),6-(1,6,6,6,6,7),6-(1,6,6,6,6,7),7-(6,6,6,6,6)]
   757     3.12408749     3.12408749     3.12408749    6[1-(0),6-(1,6,6,6),6-(1,6,6,6,6,6),6-(1,6,6,6,6,6),6-(1,6,6,7),6-(1,6,6,7),7-(6,6,6,6,6)]
   758     3.90444804     3.90444804     3.90444804    6[1-(0),6-(1,6,6,6,6,6),6-(1,6,6,6,6,6),6-(1,6,6,6,6,7),6-(6,6,6,6,6,6)]
   759     9.77963713     9.77963713     9.77963713    6[6-(1,1,1),8-(27),8-(27)]
   760      9.6817614      9.6817614      9.6817614    6[1-(0),1-(0),1-(0),6-(8,8)]
   761     1.46284537     1.46284537     1.46284537    6[1-(0),6-(1,6),7-(6,27)]
   762     0.19046088     0.19046088     0.19046088    6[1-(0),6-(1,7),6-(6,6)]
   763     2.25114179     2.25114179     2.25114179    6[1-(0),6-(1,6),7-(6,27)]
   764     0.99991962     0.99991962     0.99991962    6[1-(0),6-(1,7),6-(6,6)]
   765     26.3735413     26.3735413     26.3735413    6[6-(1,6),6-(1,6),6-(6,6,6)]
   766    24.96095644    24.96095644    24.96095644    6[6-(1,1,8),6-(1,1,8),6-(1,1,8),6-(6,6)]
   767    24.72552563    24.72552563    24.72552563    6[1-(0),1-(0),6-(6,6,6),8-(27,27,27)]
   768    24.00600675    24.00600675    24.00600675    6[1-(0),1-(0),6-(6,6,6),8-(27,27)]
   769    24.99269992    24.99269992    24.99269992    6[1-(0),1-(0),6-(6,6,6),8-(27,27,27)]
   770    19.32119816    19.32119816    19.32119816    6[1-(0),1-(0),6-(6,6,6),8-(27,27,27)]
   771    17.73931474    17.73931474    17.73931474    6[1-(0),6-(1,6,6,6),6-(1,6,6,6),6-(1,6,6,6,6,7),6-(1,6,6,6,6,7),6-(1,6,6,7),6-(6,6,6,6,6,6)]
   772    16.94043716    16.94043716    16.94043716    6[1-(0),6-(1,6,6,6,6,6),6-(1,6,6,6,6,7),6-(1,6,6,6,6,7),7-(6,6,6,6,6)]
   773    16.35053749    16.35053749    16.35053749    6[1-(0),6-(1,6,6,6),6-(1,6,6,6,6,6),6-(1,6,6,6,6,6),6-(1,6,6,7),6-(1,6,6,7),7-(6,6,6,6,6)]
   774    17.13089804    17.13089804    17.13089804    6[1-(0),6-(1,6,6,6,6,6),6-(1,6,6,6,6,6),6-(1,6,6,6,6,7),6-(6,6,6,6,6,6)]
   775    23.00608713    23.00608713    23.00608713    6[6-(1,1,1),8-(27),8-(27)]
   776     22.9082114     22.9082114     22.9082114    6[1-(0),1-(0),1-(0),6-(8,8)]
   777    11.76360463    11.76360463    11.76360463    6[1-(0),6-(1,6),7-(6,27)]
   778    13.03598912    13.03598912    13.03598912    6[1-(0),6-(1,7),6-(6,6)]
   779    10.97530821    10.97530821    10.97530821    6[1-(0),6-(1,6),7-(6,27)]
   780    12.22653038    12.22653038    12.22653038    6[1-(0),6-(1,7),6-(6,6)]
   781     13.3058087     13.3058087     13.3058087    6[6-(1,6),6-(1,6),6-(6,6,6)]
   782    14.71839356    14.71839356    14.71839356    6[6-(1,1,8),6-(1,1,8),6-(1,1,8),6-(6,6)]
   783    14.95382437    14.95382437    14.95382437    6[1-(0),1-(0),6-(6,6,6),8-(27,27,27)]
   784    15.67334325    15.67334325    15.67334325    6[1-(0),1-(0),6-(6,6,6),8-(27,27)]
   785    14.68665008    14.68665008    14.68665008    6[1-(0),1-(0),6-(6,6,6),8-(27,27,27)]
   786    20.35815184    20.35815184    20.35815184    6[1-(0),1-(0),6-(6,6,6),8-(27,27,27)]
   787    21.94003526    21.94003526    21.94003526    6[1-(0),6-(1,6,6,6),6-(1,6,6,6),6-(1,6,6,6,6,7),6-(1,6,6,6,6,7),6-(1,6,6,7),6-(6,6,6,6,6,6)]
   788    22.73891284    22.73891284    22.73891284    6[1-(0),6-(1,6,6,6,6,6),6-(1,6,6,6,6,7),6-(1,6,6,6,6,7),7-(6,6,6,6,6)]
   789    23.32881251    23.32881251    23.32881251    6[1-(0),6-(1,6,6,6),6-(1,6,6,6,6,6),6-(1,6,6,6,6,6),6-(1,6,6,7),6-(1,6,6,7),7-(6,6,6,6,6)]
   790    22.54845196    22.54845196    22.54845196    6[1-(0),6-(1,6,6,6,6,6),6-(1,6,6,6,6,6),6-(1,6,6,6,6,7),6-(6,6,6,6,6,6)]
   791    16.67326287    16.67326287    16.67326287    6[6-(1,1,1),8-(27),8-(27)]
   792     16.7711386     16.7711386     16.7711386    6[1-(0),1-(0),1-(0),6-(8,8)]
   793     9.23999797     9.23999797     9.23999797    6[1-(0),6-(1,6),7-(6,27)]
   794     8.71093997     8.71093997     8.71093997    6[1-(0),6-(1,7),6-(6,6)]
   795     7.62108049     7.62108049     7.62108049    6[1-(0),6-(1,6),7-(6,27)]
   796     7.01795437     7.01795437     7.01795437    6[1-(0),6-(1,7),6-(6,6)]
   797     7.54436708     7.54436708     7.54436708    6[6-(1,6),6-(1,6),6-(6,6,6)]
   798     6.92007864     6.92007864     6.92007864    6[6-(1,1,8),6-(1,1,8),6-(1,1,8),6-(6,6)]
   799     6.54180217     6.54180217     6.54180217    6[1-(0),1-(0),6-(6,6,6),8-(27,27,27)]
   800     8.02580986     8.02580986     8.02580986    6[1-(0),1-(0),6-(6,6,6),8-(27,27)]
   801     5.64504886     5.64504886     5.64504886    6[1-(0),1-(0),6-(6,6,6),8-(27,27,27)]
   802     8.63158127     8.63158127     8.63158127    6[1-(0),1-(0),6-(6,6,6),8-(27,27,27)]
   803     9.96216214     9.96216214     9.96216214    6[1-(0),6-(1,6,6,6),6-(1,6,6,6),6-(1,6,6,6,6,7),6-(1,6,6,6,6,7),6-(1,6,6,7),6-(6,6,6,6,6,6)]
   804     10.7663303     10.7663303     10.7663303    6[1-(0),6-(1,6,6,6,6,6),6-(1,6,6,6,6,7),6-(1,6,6,6,6,7),7-(6,6,6,6,6)]
   805     8.88023853     8.88023853     8.88023853    6[1-(0),6-(1,6,6,6),6-(1,6,6,6,6,6),6-(1,6,6,6,6,6),6-(1,6,6,7),6-(1,6,6,7),7-(6,6,6,6,6)]
   806      8.0152287      8.0152287      8.0152287    6[1-(0),6-(1,6,6,6,6,6),6-(1,6,6,6,6,6),6-(1,6,6,6,6,7),6-(6,6,6,6,6,6)]
   807     8.53899612     8.53899612     8.53899612    6[6-(1,1,1),8-(27),8-(27)]
   808     9.88015815     9.88015815     9.88015815    6[1-(0),1-(0),1-(0),6-(8,8)]
   809    22.46644797    22.46644797    22.46644797    6[1-(0),6-(1,6),7-(6,27)]
   810    21.93738997    21.93738997    21.93738997    6[1-(0),6-(1,7),6-(6,6)]
   811    20.84753049    20.84753049    20.84753049    6[1-(0),6-(1,6),7-(6,27)]
   812    20.24440437    20.24440437    20.24440437    6[1-(0),6-(1,7),6-(6,6)]
   813    20.77081708    20.77081708    20.77081708    6[6-(1,6),6-(1,6),6-(6,6,6)]
   814    20.14652864    20.14652864    20.14652864    6[6-(1,1,8),6-(1,1,8),6-(1,1,8),6-(6,6)]
   815    19.76825217    19.76825217    19.76825217    6[1-(0),1-(0),6-(6,6,6),8-(27,27,27)]
   816    21.25225986    21.25225986    21.25225986    6[1-(0),1-(0),6-(6,6,6),8-(27,27)]
   817    18.87149886    18.87149886    18.87149886    6[1-(0),1-(0),6-(6,6,6),8-(27,27,27)]
   818    21.85803127    21.85803127    21.85803127    6[1-(0),1-(0),6-(6,6,6),8-(27,27,27)]
   819    23.18861214    23.18861214    23.18861214    6[1-(0),6-(1,6,6,6),6-(1,6,6,6),6-(1,6,6,6,6,7),6-(1,6,6,6,6,7),6-(1,6,6,7),6-(6,6,6,6,6,6)]
   820     23.9927803     23.9927803     23.9927803    6[1-(0),6-(1,6,6,6,6,6),6-(1,6,6,6,6,7),6-(1,6,6,6,6,7),7-(6,6,6,6,6)]
   821    22.10668853    22.10668853    22.10668853    6[1-(0),6-(1,6,6,6),6-(1,6,6,6,6,6),6-(1,6,6,6,6,6),6-(1,6,6,7),6-(1,6,6,7),7-(6,6,6,6,6)]
   822     21.2416787     21.2416787     21.2416787    6[1-(0),6-(1,6,6,6,6,6),6-(1,6,6,6,6,6),6-(1,6,6,6,6,7),6-(6,6,6,6,6,6)]
   823    21.76544612    21.76544612    21.76544612    6[6-(1,1,1),8-(27),8-(27)]
   824    23.10660815    23.10660815    23.10660815    6[1-(0),1-(0),1-(0),6-(8,8)]
   825     3.98645203     3.98645203     3.98645203    6[1-(0),6-(1,6),7-(6,27)]
   826     4.51551003     4.51551003     4.51551003    6[1-(0),6-(1,7),6-(6,6)]
   827     5.60536951     5.60536951     5.60536951    6[1-(0),6-(1,6),7-(6,27)]
   828     6.20849563     6.20849563     6.20849563    6[1-(0),6-(1,7),6-(6,6)]
   829     5.68208292     5.68208292     5.68208292    6[6-(1,6),6-(1,6),6-(6,6,6)]
   830     6.30637136     6.30637136     6.30637136    6[6-(1,1,8),6-(1,1,8),6-(1,1,8),6-(6,6)]
   831     6.68464783     6.68464783     6.68464783    6[1-(0),1-(0),6-(6,6,6),8-(27,27,27)]
   832     5.20064014     5.20064014     5.20064014    6[1-(0),1-(0),6-(6,6,6),8-(27,27)]
   833     7.58140114     7.58140114     7.58140114    6[1-(0),1-(0),6-(6,6,6),8-(27,27,27)]
   834     4.59486873     4.59486873     4.59486873    6[1-(0),1-(0),6-(6,6,6),8-(27,27,27)]
   835     3.26428786     3.26428786     3.26428786    6[1-(0),6-(1,6,6,6),6-(1,6,6,6),6-(1,6,6,6,6,7),6-(1,6,6,6,6,7),6-(1,6,6,7),6-(6,6,6,6,6,6)]
   836      2.4601197      2.4601197      2.4601197    6[1-(0),6-(1,6,6,6,6,6),6-(1,6,6,6,6,7),6-(1,6,6,6,6,7),7-(6,6,6,6,6)]
   837     4.34621147     4.34621147     4.34621147    6[1-(0),6-(1,6,6,6),6-(1,6,6,6,6,6),6-(1,6,6,6,6,6),6-(1,6,6,7),6-(1,6,6,7),7-(6,6,6,6,6)]
   838      5.2112213      5.2112213      5.2112213    6[1-(0),6-(1,6,6,6,6,6),6-(1,6,6,6,6,6),6-(1,6,6,6,6,7),6-(6,6,6,6,6,6)]
   839     4.68745388     4.68745388     4.68745388    6[6-(1,1,1),8-(27),8-(27)]
   840     3.34629185     3.34629185     3.34629185    6[1-(0),1-(0),1-(0),6-(8,8)]
   841    17.21290203    17.21290203    17.21290203    6[1-(0),6-(1,6),7-(6,27)]
   842    17.74196003    17.74196003    17.74196003    6[1-(0),6-(1,7),6-(6,6)]
   843    18.83181951    18.83181951    18.83181951    6[1-(0),6-(1,6),7-(6,27)]
   844    19.43494563    19.43494563    19.43494563    6[1-(0),6-(1,7),6-(6,6)]
   845    18.90853292    18.90853292    18.90853292    6[6-(1,6),6-(1,6),6-(6,6,6)]
   846    19.53282136    19.53282136    19.53282136    6[6-(1,1,8),6-(1,1,8),6-(1,1,8),6-(6,6)]
   847    19.91109783    19.91109783    19.91109783    6[1-(0),1-(0),6-(6,6,6),8-(27,27,27)]
   848    18.42709014    18.42709014    18.42709014    6[1-(0),1-(0),6-(6,6,6),8-(27,27)]
   849    20.80785114    20.80785114    20.80785114    6[1-(0),1-(0),6-(6,6,6),8-(27,27,27)]
   850    17.82131873    17.82131873    17.82131873    6[1-(0),1-(0),6-(6,6,6),8-(27,27,27)]
   851    16.49073786    16.49073786    16.49073786    6[1-(0),6-(1,6,6,6),6-(1,6,6,6),6-(1,6,6,6,6,7),6-(1,6,6,6,6,7),6-(1,6,6,7),6-(6,6,6,6,6,6)]
   852     15.6865697     15.6865697     15.6865697    6[1-(0),6-(1,6,6,6,6,6),6-(1,6,6,6,6,7),6-(1,6,6,6,6,7),7-(6,6,6,6,6)]
   853    17.57266147    17.57266147    17.57266147    6[1-(0),6-(1,6,6,6),6-(1,6,6,6,6,6),6-(1,6,6,6,6,6),6-(1,6,6,7),6-(1,6,6,7),7-(6,6,6,6,6)]
   854     18.4376713     18.4376713     18.4376713    6[1-(0),6-(1,6,6,6,6,6),6-(1,6,6,6,6,6),6-(1,6,6,6,6,7),6-(6,6,6,6,6,6)]
   855    17.91390388    17.91390388    17.91390388    6[6-(1,1,1),8-(27),8-(27)]
   856    16.57274185    16.57274185    16.57274185    6[1-(0),1-(0),1-(0),6-(8,8)]
   857     5.84344561     5.84344561     5.84344561    6[1-(0),6-(1,6),7-(6,27)]
   858     5.81170213     5.81170213     5.81170213    6[1-(0),6-(1,7),6-(6,6)]
   859      4.5234459      4.5234459      4.5234459    6[1-(0),6-(1,6),7-(6,27)]
   860     4.42557017     4.42557017     4.42557017    6[1-(0),6-(1,7),6-(6,6)]
   861     5.11070028     5.11070028     5.11070028    6[6-(1,6),6-(1,6),6-(6,6,6)]
   862     5.12128144     5.12128144     5.12128144    6[6-(1,1,8),6-(1,1,8),6-(1,1,8),6-(6,6)]
   863       6.613225       6.613225       6.613225    6[1-(0),1-(0),6-(6,6,6),8-(27,27,27)]
   864     4.56312525     4.56312525     4.56312525    6[1-(0),1-(0),6-(6,6,6),8-(27,27)]
   865     4.22452813     4.22452813     4.22452813    6[1-(0),1-(0),6-(6,6,6),8-(27,27,27)]
   866      6.5867721      6.5867721      6.5867721    6[1-(0),1-(0),6-(6,6,6),8-(27,27,27)]
   867     8.42789394     8.42789394     8.42789394    6[1-(0),6-(1,6,6,6),6-(1,6,6,6),6-(1,6,6,6,6,7),6-(1,6,6,6,6,7),6-(1,6,6,7),6-(6,6,6,6,6,6)]
   868     9.22148094     9.22148094     9.22148094    6[1-(0),6-(1,6,6,6,6,6),6-(1,6,6,6,6,7),6-(1,6,6,6,6,7),7-(6,6,6,6,6)]
   869    10.37482738    10.37482738    10.37482738    6[1-(0),6-(1,6,6,6),6-(1,6,6,6,6,6),6-(1,6,6,6,6,6),6-(1,6,6,7),6-(1,6,6,7),7-(6,6,6,6,6)]
   870     9.62621031     9.62621031     9.62621031    6[1-(0),6-(1,6,6,6,6,6),6-(1,6,6,6,6,6),6-(1,6,6,6,6,7),6-(6,6,6,6,6,6)]
   871       8.729457       8.729457       8.729457    6[6-(1,1,1),8-(27),8-(27)]
   872     9.50981755     9.50981755     9.50981755    6[1-(0),1-(0),1-(0),6-(8,8)]
   873    20.60945439    20.60945439    20.60945439    6[1-(0),6-(1,6),7-(6,27)]
   874    20.64119787    20.64119787    20.64119787    6[1-(0),6-(1,7),6-(6,6)]
   875     21.9294541     21.9294541     21.9294541    6[1-(0),6-(1,6),7-(6,27)]
   876    22.02732983    22.02732983    22.02732983    6[1-(0),6-(1,7),6-(6,6)]
   877    21.34219972    21.34219972    21.34219972    6[6-(1,6),6-(1,6),6-(6,6,6)]
   878    21.33161856    21.33161856    21.33161856    6[6-(1,1,8),6-(1,1,8),6-(1,1,8),6-(6,6)]
   879      19.839675      19.839675      19.839675    6[1-(0),1-(0),6-(6,6,6),8-(27,27,27)]
   880    21.88977475    21.88977475    21.88977475    6[1-(0),1-(0),6-(6,6,6),8-(27,27)]
   881    22.22837187    22.22837187    22.22837187    6[1-(0),1-(0),6-(6,6,6),8-(27,27,27)]
   882     19.8661279     19.8661279     19.8661279    6[1-(0),1-(0),6-(6,6,6),8-(27,27,27)]
   883    18.02500606    18.02500606    18.02500606    6[1-(0),6-(1,6,6,6),6-(1,6,6,6),6-(1,6,6,6,6,7),6-(1,6,6,6,6,7),6-(1,6,6,7),6-(6,6,6,6,6,6)]
   884    17.23141906    17.23141906    17.23141906    6[1-(0),6-(1,6,6,6,6,6),6-(1,6,6,6,6,7),6-(1,6,6,6,6,7),7-(6,6,6,6,6)]
   885    16.07807262    16.07807262    16.07807262    6[1-(0),6-(1,6,6,6),6-(1,6,6,6,6,6),6-(1,6,6,6,6,6),6-(1,6,6,7),6-(1,6,6,7),7-(6,6,6,6,6)]
   886    16.82668969    16.82668969    16.82668969    6[1-(0),6-(1,6,6,6,6,6),6-(1,6,6,6,6,6),6-(1,6,6,6,6,7),6-(6,6,6,6,6,6)]
   887      17.723443      17.723443      17.723443    6[6-(1,1,1),8-(27),8-(27)]
   888    16.94308245    16.94308245    16.94308245    6[1-(0),1-(0),1-(0),6-(8,8)]
   889    19.06989561    19.06989561    19.06989561    6[1-(0),6-(1,6),7-(6,27)]
   890    19.03815213    19.03815213    19.03815213    6[1-(0),6-(1,7),6-(6,6)]
   891     17.7498959     17.7498959     17.7498959    6[1-(0),6-(1,6),7-(6,27)]
   892    17.65202017    17.65202017    17.65202017    6[1-(0),6-(1,7),6-(6,6)]
   893    18.33715028    18.33715028    18.33715028    6[6-(1,6),6-(1,6),6-(6,6,6)]
   894    18.34773144    18.34773144    18.34773144    6[6-(1,1,8),6-(1,1,8),6-(1,1,8),6-(6,6)]
   895      19.839675      19.839675      19.839675    6[1-(0),1-(0),6-(6,6,6),8-(27,27,27)]
   896    17.78957525    17.78957525    17.78957525    6[1-(0),1-(0),6-(6,6,6),8-(27,27)]
   897    17.45097813    17.45097813    17.45097813    6[1-(0),1-(0),6-(6,6,6),8-(27,27,27)]
   898     19.8132221     19.8132221     19.8132221    6[1-(0),1-(0),6-(6,6,6),8-(27,27,27)]
   899    21.65434394    21.65434394    21.65434394    6[1-(0),6-(1,6,6,6),6-(1,6,6,6),6-(1,6,6,6,6,7),6-(1,6,6,6,6,7),6-(1,6,6,7),6-(6,6,6,6,6,6)]
   900    22.44793094    22.44793094    22.44793094    6[1-(0),6-(1,6,6,6,6,6),6-(1,6,6,6,6,7),6-(1,6,6,6,6,7),7-(6,6,6,6,6)]
   901    23.60127738    23.60127738    23.60127738    6[1-(0),6-(1,6,6,6),6-(1,6,6,6,6,6),6-(1,6,6,6,6,6),6-(1,6,6,7),6-(1,6,6,7),7-(6,6,6,6,6)]
   902    22.85266031    22.85266031    22.85266031    6[1-(0),6-(1,6,6,6,6,6),6-(1,6,6,6,6,6),6-(1,6,6,6,6,7),6-(6,6,6,6,6,6)]
   903      21.955907      21.955907      21.955907    6[6-(1,1,1),8-(27),8-(27)]
   904    22.73626755    22.73626755    22.73626755    6[1-(0),1-(0),1-(0),6-(8,8)]
   905     7.38300439     7.38300439     7.38300439    6[1-(0),6-(1,6),7-(6,27)]
   906     7.41474787     7.41474787     7.41474787    6[1-(0),6-(1,7),6-(6,6)]
   907      8.7030041      8.7030041      8.7030041    6[1-(0),6-(1,6),7-(6,27)]
   908     8.80087983     8.80087983     8.80087983    6[1-(0),6-(1,7),6-(6,6)]
   909     8.11574972     8.11574972     8.11574972    6[6-(1,6),6-(1,6),6-(6,6,6)]
   910     8.10516856     8.10516856     8.10516856    6[6-(1,1,8),6-(1,1,8),6-(1,1,8),6-(6,6)]
   911       6.613225       6.613225       6.613225    6[1-(0),1-(0),6-(6,6,6),8-(27,27,27)]
   912     8.66332475     8.66332475     8.66332475    6[1-(0),1-(0),6-(6,6,6),8-(27,27)]
   913     9.00192187     9.00192187     9.00192187    6[1-(0),1-(0),6-(6,6,6),8-(27,27,27)]
   914      6.6396779      6.6396779      6.6396779    6[1-(0),1-(0),6-(6,6,6),8-(27,27,27)]
   915     4.79855606     4.79855606     4.79855606    6[1-(0),6-(1,6,6,6),6-(1,6,6,6),6-(1,6,6,6,6,7),6-(1,6,6,6,6,7),6-(1,6,6,7),6-(6,6,6,6,6,6)]
   916     4.00496906     4.00496906     4.00496906    6[1-(0),6-(1,6,6,6,6,6),6-(1,6,6,6,6,7),6-(1,6,6,6,6,7),7-(6,6,6,6,6)]
   917     2.85162262     2.85162262     2.85162262    6[1-(0),6-(1,6,6,6),6-(1,6,6,6,6,6),6-(1,6,6,6,6,6),6-(1,6,6,7),6-(1,6,6,7),7-(6,6,6,6,6)]
   918     3.60023969     3.60023969     3.60023969    6[1-(0),6-(1,6,6,6,6,6),6-(1,6,6,6,6,6),6-(1,6,6,6,6,7),6-(6,6,6,6,6,6)]
   919       4.496993       4.496993       4.496993    6[6-(1,1,1),8-(27),8-(27)]
   920     3.71663245     3.71663245     3.71663245    6[1-(0),1-(0),1-(0),6-(8,8)]
   921    18.76039668    18.76039668    18.76039668    6[6-(1,1,8),6-(1,1,8),6-(1,1,8),6-(6,6,6,6,6,6)]
   922    17.86364337    17.86364337    17.86364337    6[6-(1,6,6,6),6-(1,6,6,6),6-(1,6,6,6),6-(1,6,6,6,6,6),6-(1,6,6,6,6,6),6-(1,6,6,6,6,6),6-(6,6,6)]
   923    20.91895332    20.91895332    20.91895332    6[6-(1,1,8),6-(1,1,8),6-(1,1,8),6-(6,6,6,6,6,6)]
   924    21.81570663    21.81570663    21.81570663    6[6-(1,6,6,6),6-(1,6,6,6),6-(1,6,6,6),6-(1,6,6,6,6,6),6-(1,6,6,6,6,6),6-(1,6,6,6,6,6),6-(6,6,6)]
   925     7.69250332     7.69250332     7.69250332    6[6-(1,1,8),6-(1,1,8),6-(1,1,8),6-(6,6,6,6,6,6)]
   926     8.58925663     8.58925663     8.58925663    6[6-(1,6,6,6),6-(1,6,6,6),6-(1,6,6,6),6-(1,6,6,6,6,6),6-(1,6,6,6,6,6),6-(1,6,6,6,6,6),6-(6,6,6)]
   927     5.53394668     5.53394668     5.53394668    6[6-(1,1,8),6-(1,1,8),6-(1,1,8),6-(6,6,6,6,6,6)]
   928     4.63719337     4.63719337     4.63719337    6[6-(1,6,6,6),6-(1,6,6,6),6-(1,6,6,6),6-(1,6,6,6,6,6),6-(1,6,6,6,6,6),6-(1,6,6,6,6,6),6-(6,6,6)]
   929     7.69250332     7.69250332     7.69250332    6[6-(1,1,8),6-(1,1,8),6-(1,1,8),6-(6,6,6,6,6,6)]
   930     8.58925663     8.58925663     8.58925663    6[6-(1,6,6,6),6-(1,6,6,6),6-(1,6,6,6),6-(1,6,6,6,6,6),6-(1,6,6,6,6,6),6-(1,6,6,6,6,6),6-(6,6,6)]
   931     5.53394668     5.53394668     5.53394668    6[6-(1,1,8),6-(1,1,8),6-(1,1,8),6-(6,6,6,6,6,6)]
   932     4.63719337     4.63719337     4.63719337    6[6-(1,6,6,6),6-(1,6,6,6),6-(1,6,6,6),6-(1,6,6,6,6,6),6-(1,6,6,6,6,6),6-(1,6,6,6,6,6),6-(6,6,6)]
   933    18.76039668    18.76039668    18.76039668    6[6-(1,1,8),6-(1,1,8),6-(1,1,8),6-(6,6,6,6,6,6)]
   934    17.86364337    17.86364337    17.86364337    6[6-(1,6,6,6),6-(1,6,6,6),6-(1,6,6,6),6-(1,6,6,6,6,6),6-(1,6,6,6,6,6),6-(1,6,6,6,6,6),6-(6,6,6)]
   935    20.91895332    20.91895332    20.91895332    6[6-(1,1,8),6-(1,1,8),6-(1,1,8),6-(6,6,6,6,6,6)]
   936    21.81570663    21.81570663    21.81570663    6[6-(1,6,6,6),6-(1,6,6,6),6-(1,6,6,6),6-(1,6,6,6,6,6),6-(1,6,6,6,6,6),6-(1,6,6,6,6,6),6-(6,6,6)]
   937     2.49979905     2.49979905     2.49979905    7[6-(1,6),6-(1,6),27-(8,8,8)]
   938    10.72665095    10.72665095    10.72665095    7[6-(1,6),6-(1,6),27-(8,8,8)]
   939    23.95310095    23.95310095    23.95310095    7[6-(1,6),6-(1,6),27-(8,8,8)]
   940    15.72624905    15.72624905    15.72624905    7[6-(1,6),6-(1,6),27-(8,8,8)]
   941    17.75783177    17.75783177    17.75783177    7[6-(1,6),6-(1,6),27-(8,8,8)]
   942     4.53138177     4.53138177     4.53138177    7[6-(1,6),6-(1,6),27-(8,8,8)]
   943    21.92151823    21.92151823    21.92151823    7[6-(1,6),6-(1,6),27-(8,8,8)]
   944     8.69506823     8.69506823     8.69506823    7[6-(1,6),6-(1,6),27-(8,8,8)]
   945    21.21258051    21.21258051    21.21258051    7[6-(1,6),6-(1,6),27-(8,8,8)]
   946     5.24031949     5.24031949     5.24031949    7[6-(1,6),6-(1,6),27-(8,8,8)]
   947     7.98613051     7.98613051     7.98613051    7[6-(1,6),6-(1,6),27-(8,8,8)]
   948    18.46676949    18.46676949    18.46676949    7[6-(1,6),6-(1,6),27-(8,8,8)]
   949    23.95310095    23.95310095    23.95310095    7[6-(1,6),6-(1,6),27-(8,8,8)]
   950    15.72624905    15.72624905    15.72624905    7[6-(1,6),6-(1,6),27-(8,8,8)]
   951     2.49979905     2.49979905     2.49979905    7[6-(1,6),6-(1,6),27-(8,8,8)]
   952    10.72665095    10.72665095    10.72665095    7[6-(1,6),6-(1,6),27-(8,8,8)]
   953     8.69506823     8.69506823     8.69506823    7[6-(1,6),6-(1,6),27-(8,8,8)]
   954    21.92151823    21.92151823    21.92151823    7[6-(1,6),6-(1,6),27-(8,8,8)]
   955     4.53138177     4.53138177     4.53138177    7[6-(1,6),6-(1,6),27-(8,8,8)]
   956    17.75783177    17.75783177    17.75783177    7[6-(1,6),6-(1,6),27-(8,8,8)]
   957     5.24031949     5.24031949     5.24031949    7[6-(1,6),6-(1,6),27-(8,8,8)]
   958    21.21258051    21.21258051    21.21258051    7[6-(1,6),6-(1,6),27-(8,8,8)]
   959    18.46676949    18.46676949    18.46676949    7[6-(1,6),6-(1,6),27-(8,8,8)]
   960     7.98613051     7.98613051     7.98613051    7[6-(1,6),6-(1,6),27-(8,8,8)]
   961     16.2420806     16.2420806     16.2420806    7[6-(1,6,6,6),6-(1,6,6,6),6-(1,6,6,6),6-(1,6,6,6,6,6),6-(1,6,6,6,6,6),6-(1,6,6,6,6,6)]
   962     23.4372694     23.4372694     23.4372694    7[6-(1,6,6,6),6-(1,6,6,6),6-(1,6,6,6),6-(1,6,6,6,6,6),6-(1,6,6,6,6,6),6-(1,6,6,6,6,6)]
   963     10.2108194     10.2108194     10.2108194    7[6-(1,6,6,6),6-(1,6,6,6),6-(1,6,6,6),6-(1,6,6,6,6,6),6-(1,6,6,6,6,6),6-(1,6,6,6,6,6)]
   964      3.0156306      3.0156306      3.0156306    7[6-(1,6,6,6),6-(1,6,6,6),6-(1,6,6,6),6-(1,6,6,6,6,6),6-(1,6,6,6,6,6),6-(1,6,6,6,6,6)]
   965     10.2108194     10.2108194     10.2108194    7[6-(1,6,6,6),6-(1,6,6,6),6-(1,6,6,6),6-(1,6,6,6,6,6),6-(1,6,6,6,6,6),6-(1,6,6,6,6,6)]
   966      3.0156306      3.0156306      3.0156306    7[6-(1,6,6,6),6-(1,6,6,6),6-(1,6,6,6),6-(1,6,6,6,6,6),6-(1,6,6,6,6,6),6-(1,6,6,6,6,6)]
   967     16.2420806     16.2420806     16.2420806    7[6-(1,6,6,6),6-(1,6,6,6),6-(1,6,6,6),6-(1,6,6,6,6,6),6-(1,6,6,6,6,6),6-(1,6,6,6,6,6)]
   968     23.4372694     23.4372694     23.4372694    7[6-(1,6,6,6),6-(1,6,6,6),6-(1,6,6,6),6-(1,6,6,6,6,6),6-(1,6,6,6,6,6),6-(1,6,6,6,6,6)]
   969   23.440179219   23.440179219   23.440179219    8[6-(1,1,6),27-(7,8,8),27-(8,8,8,8),27-(8,8,8,8,8)]
   970   22.636804646   22.636804646   22.636804646    8[6-(1,1,6),27-(8,8,8,8),27-(8,8,8,8,8)]
   971   23.766608005   23.766608005   23.766608005    8[6-(1,1,6),27-(8,8),27-(8,8,8,8),27-(8,8,8,8)]
   972   20.155258097   20.155258097   20.155258097    8[6-(1,1,6),27-(7,8,8),27-(8,8,8,8,8),27-(8,8,8,8,8)]
   973    22.52464435    22.52464435    22.52464435    8[6-(6,8),27-(8,8,8,8,8)]
   974    23.20977446    23.20977446    23.20977446    8[6-(6,8),27-(7,8,8)]
   975   16.239170781   16.239170781   16.239170781    8[6-(1,1,6),27-(7,8,8),27-(8,8,8,8),27-(8,8,8,8,8)]
   976   17.042545354   17.042545354   17.042545354    8[6-(1,1,6),27-(8,8,8,8),27-(8,8,8,8,8)]
   977   15.912741995   15.912741995   15.912741995    8[6-(1,1,6),27-(8,8),27-(8,8,8,8),27-(8,8,8,8)]
   978   19.524091903   19.524091903   19.524091903    8[6-(1,1,6),27-(7,8,8),27-(8,8,8,8,8),27-(8,8,8,8,8)]
   979    17.15470565    17.15470565    17.15470565    8[6-(6,8),27-(8,8,8,8,8)]
   980    16.46957554    16.46957554    16.46957554    8[6-(6,8),27-(7,8,8)]
   981    3.012720781    3.012720781    3.012720781    8[6-(1,1,6),27-(7,8,8),27-(8,8,8,8),27-(8,8,8,8,8)]
   982    3.816095354    3.816095354    3.816095354    8[6-(1,1,6),27-(8,8,8,8),27-(8,8,8,8,8)]
   983    2.686291995    2.686291995    2.686291995    8[6-(1,1,6),27-(8,8),27-(8,8,8,8),27-(8,8,8,8)]
   984    6.297641903    6.297641903    6.297641903    8[6-(1,1,6),27-(7,8,8),27-(8,8,8,8,8),27-(8,8,8,8,8)]
   985     3.92825565     3.92825565     3.92825565    8[6-(6,8),27-(8,8,8,8,8)]
   986     3.24312554     3.24312554     3.24312554    8[6-(6,8),27-(7,8,8)]
   987   10.213729219   10.213729219   10.213729219    8[6-(1,1,6),27-(7,8,8),27-(8,8,8,8),27-(8,8,8,8,8)]
   988    9.410354646    9.410354646    9.410354646    8[6-(1,1,6),27-(8,8,8,8),27-(8,8,8,8,8)]
   989   10.540158005   10.540158005   10.540158005    8[6-(1,1,6),27-(8,8),27-(8,8,8,8),27-(8,8,8,8)]
   990    6.928808097    6.928808097    6.928808097    8[6-(1,1,6),27-(7,8,8),27-(8,8,8,8,8),27-(8,8,8,8,8)]
   991     9.29819435     9.29819435     9.29819435    8[6-(6,8),27-(8,8,8,8,8)]
   992     9.98332446     9.98332446     9.98332446    8[6-(6,8),27-(7,8,8)]
   993   20.481157825   20.481157825   20.481157825    8[6-(1,1,6),27-(7,8,8),27-(8,8,8,8),27-(8,8,8,8,8)]
   994   18.796901682   18.796901682   18.796901682    8[6-(1,1,6),27-(8,8,8,8),27-(8,8,8,8,8)]
   995   21.518376034   21.518376034   21.518376034    8[6-(1,1,6),27-(8,8),27-(8,8,8,8),27-(8,8,8,8)]
   996   18.472589128   18.472589128   18.472589128    8[6-(1,1,6),27-(7,8,8),27-(8,8,8,8,8),27-(8,8,8,8,8)]
   997    17.81867344    17.81867344    17.81867344    8[6-(6,8),27-(8,8,8,8,8)]
   998    18.96937459    18.96937459    18.96937459    8[6-(6,8),27-(7,8,8)]
   999    7.254707825    7.254707825    7.254707825    8[6-(1,1,6),27-(7,8,8),27-(8,8,8,8),27-(8,8,8,8,8)]
  1000    5.570451682    5.570451682    5.570451682    8[6-(1,1,6),27-(8,8,8,8),27-(8,8,8,8,8)]
  1001    8.291926034    8.291926034    8.291926034    8[6-(1,1,6),27-(8,8),27-(8,8,8,8),27-(8,8,8,8)]
  1002    5.246139128    5.246139128    5.246139128    8[6-(1,1,6),27-(7,8,8),27-(8,8,8,8,8),27-(8,8,8,8,8)]
  1003     4.59222344     4.59222344     4.59222344    8[6-(6,8),27-(8,8,8,8,8)]
  1004     5.74292459     5.74292459     5.74292459    8[6-(6,8),27-(7,8,8)]
  1005   19.198192175   19.198192175   19.198192175    8[6-(1,1,6),27-(7,8,8),27-(8,8,8,8),27-(8,8,8,8,8)]
  1006   20.882448318   20.882448318   20.882448318    8[6-(1,1,6),27-(8,8,8,8),27-(8,8,8,8,8)]
  1007   18.160973966   18.160973966   18.160973966    8[6-(1,1,6),27-(8,8),27-(8,8,8,8),27-(8,8,8,8)]
  1008   21.206760872   21.206760872   21.206760872    8[6-(1,1,6),27-(7,8,8),27-(8,8,8,8,8),27-(8,8,8,8,8)]
  1009    21.86067656    21.86067656    21.86067656    8[6-(6,8),27-(8,8,8,8,8)]
  1010    20.70997541    20.70997541    20.70997541    8[6-(6,8),27-(7,8,8)]
  1011    5.971742175    5.971742175    5.971742175    8[6-(1,1,6),27-(7,8,8),27-(8,8,8,8),27-(8,8,8,8,8)]
  1012    7.655998318    7.655998318    7.655998318    8[6-(1,1,6),27-(8,8,8,8),27-(8,8,8,8,8)]
  1013    4.934523966    4.934523966    4.934523966    8[6-(1,1,6),27-(8,8),27-(8,8,8,8),27-(8,8,8,8)]
  1014    7.980310872    7.980310872    7.980310872    8[6-(1,1,6),27-(7,8,8),27-(8,8,8,8,8),27-(8,8,8,8,8)]
  1015     8.63422656     8.63422656     8.63422656    8[6-(6,8),27-(8,8,8,8,8)]
  1016     7.48352541     7.48352541     7.48352541    8[6-(6,8),27-(7,8,8)]
  1017   19.600276255   19.600276255   19.600276255    8[6-(1,1,6),27-(7,8,8),27-(8,8,8,8),27-(8,8,8,8,8)]
  1018   21.906175548   21.906175548   21.906175548    8[6-(1,1,6),27-(8,8,8,8),27-(8,8,8,8,8)]
  1019   22.264612343   22.264612343   22.264612343    8[6-(1,1,6),27-(8,8),27-(8,8,8,8),27-(8,8,8,8)]
  1020   20.811554546   20.811554546   20.811554546    8[6-(1,1,6),27-(7,8,8),27-(8,8,8,8,8),27-(8,8,8,8,8)]
  1021    18.89266118    18.89266118    18.89266118    8[6-(6,8),27-(8,8,8,8,8)]
  1022    17.09121869    17.09121869    17.09121869    8[6-(6,8),27-(7,8,8)]
  1023    6.852623745    6.852623745    6.852623745    8[6-(1,1,6),27-(7,8,8),27-(8,8,8,8),27-(8,8,8,8,8)]
  1024    4.546724452    4.546724452    4.546724452    8[6-(1,1,6),27-(8,8,8,8),27-(8,8,8,8,8)]
  1025    4.188287657    4.188287657    4.188287657    8[6-(1,1,6),27-(8,8),27-(8,8,8,8),27-(8,8,8,8)]
  1026    5.641345454    5.641345454    5.641345454    8[6-(1,1,6),27-(7,8,8),27-(8,8,8,8,8),27-(8,8,8,8,8)]
  1027     7.56023882     7.56023882     7.56023882    8[6-(6,8),27-(8,8,8,8,8)]
  1028     9.36168131     9.36168131     9.36168131    8[6-(6,8),27-(7,8,8)]
  1029    6.373826255    6.373826255    6.373826255    8[6-(1,1,6),27-(7,8,8),27-(8,8,8,8),27-(8,8,8,8,8)]
  1030    8.679725548    8.679725548    8.679725548    8[6-(1,1,6),27-(8,8,8,8),27-(8,8,8,8,8)]
  1031    9.038162343    9.038162343    9.038162343    8[6-(1,1,6),27-(8,8),27-(8,8,8,8),27-(8,8,8,8)]
  1032    7.585104546    7.585104546    7.585104546    8[6-(1,1,6),27-(7,8,8),27-(8,8,8,8,8),27-(8,8,8,8,8)]
  1033     5.66621118     5.66621118     5.66621118    8[6-(6,8),27-(8,8,8,8,8)]
  1034     3.86476869     3.86476869     3.86476869    8[6-(6,8),27-(7,8,8)]
  1035   20.079073745   20.079073745   20.079073745    8[6-(1,1,6),27-(7,8,8),27-(8,8,8,8),27-(8,8,8,8,8)]
  1036   17.773174452   17.773174452   17.773174452    8[6-(1,1,6),27-(8,8,8,8),27-(8,8,8,8,8)]
  1037   17.414737657   17.414737657   17.414737657    8[6-(1,1,6),27-(8,8),27-(8,8,8,8),27-(8,8,8,8)]
  1038   18.867795454   18.867795454   18.867795454    8[6-(1,1,6),27-(7,8,8),27-(8,8,8,8,8),27-(8,8,8,8,8)]
  1039    20.78668882    20.78668882    20.78668882    8[6-(6,8),27-(8,8,8,8,8)]
  1040    22.58813131    22.58813131    22.58813131    8[6-(6,8),27-(7,8,8)]
  1041    3.012720781    3.012720781    3.012720781    8[6-(1,1,6),27-(7,8,8),27-(8,8,8,8),27-(8,8,8,8,8)]
  1042    3.816095354    3.816095354    3.816095354    8[6-(1,1,6),27-(8,8,8,8),27-(8,8,8,8,8)]
  1043    2.686291995    2.686291995    2.686291995    8[6-(1,1,6),27-(8,8),27-(8,8,8,8),27-(8,8,8,8)]
  1044    6.297641903    6.297641903    6.297641903    8[6-(1,1,6),27-(7,8,8),27-(8,8,8,8,8),27-(8,8,8,8,8)]
  1045     3.92825565     3.92825565     3.92825565    8[6-(6,8),27-(8,8,8,8,8)]
  1046     3.24312554     3.24312554     3.24312554    8[6-(6,8),27-(7,8,8)]
  1047   10.213729219   10.213729219   10.213729219    8[6-(1,1,6),27-(7,8,8),27-(8,8,8,8),27-(8,8,8,8,8)]
  1048    9.410354646    9.410354646    9.410354646    8[6-(1,1,6),27-(8,8,8,8),27-(8,8,8,8,8)]
  1049   10.540158005   10.540158005   10.540158005    8[6-(1,1,6),27-(8,8),27-(8,8,8,8),27-(8,8,8,8)]
  1050    6.928808097    6.928808097    6.928808097    8[6-(1,1,6),27-(7,8,8),27-(8,8,8,8,8),27-(8,8,8,8,8)]
  1051     9.29819435     9.29819435     9.29819435    8[6-(6,8),27-(8,8,8,8,8)]
  1052     9.98332446     9.98332446     9.98332446    8[6-(6,8),27-(7,8,8)]
  1053   23.440179219   23.440179219   23.440179219    8[6-(1,1,6),27-(7,8,8),27-(8,8,8,8),27-(8,8,8,8,8)]
  1054   22.636804646   22.636804646   22.636804646    8[6-(1,1,6),27-(8,8,8,8),27-(8,8,8,8,8)]
  1055   23.766608005   23.766608005   23.766608005    8[6-(1,1,6),27-(8,8),27-(8,8,8,8),27-(8,8,8,8)]
  1056   20.155258097   20.155258097   20.155258097    8[6-(1,1,6),27-(7,8,8),27-(8,8,8,8,8),27-(8,8,8,8,8)]
  1057    22.52464435    22.52464435    22.52464435    8[6-(6,8),27-(8,8,8,8,8)]
  1058    23.20977446    23.20977446    23.20977446    8[6-(6,8),27-(7,8,8)]
  1059   16.239170781   16.239170781   16.239170781    8[6-(1,1,6),27-(7,8,8),27-(8,8,8),27-(8,8,8,8)]
  1060   17.042545354   17.042545354   17.042545354    8[6-(1,1,6),27-(8,8,8),27-(8,8,8,8)]
  1061   15.912741995   15.912741995   15.912741995    8[6-(1,1,6),27-(8,8),27-(8,8,8),27-(8,8,8)]
  1062   19.524091903   19.524091903   19.524091903    8[6-(1,1,6),27-(7,8,8),27-(8,8,8,8),27-(8,8,8,8)]
  1063    17.15470565    17.15470565    17.15470565    8[6-(6,8),27-(8,8,8,8)]
  1064    16.46957554    16.46957554    16.46957554    8[6-(6,8),27-(7,8,8)]
  1065    5.971742175    5.971742175    5.971742175    8[6-(1,1,6),27-(7,8,8),27-(8,8,8,8),27-(8,8,8,8,8)]
  1066    7.655998318    7.655998318    7.655998318    8[6-(1,1,6),27-(8,8,8,8),27-(8,8,8,8,8)]
  1067    4.934523966    4.934523966    4.934523966    8[6-(1,1,6),27-(8,8),27-(8,8,8,8),27-(8,8,8,8)]
  1068    7.980310872    7.980310872    7.980310872    8[6-(1,1,6),27-(7,8,8),27-(8,8,8,8,8),27-(8,8,8,8,8)]
  1069     8.63422656     8.63422656     8.63422656    8[6-(6,8),27-(8,8,8,8,8)]
  1070     7.48352541     7.48352541     7.48352541    8[6-(6,8),27-(7,8,8)]
  1071   19.198192175   19.198192175   19.198192175    8[6-(1,1,6),27-(7,8,8),27-(8,8,8),27-(8,8,8,8)]
  1072   20.882448318   20.882448318   20.882448318    8[6-(1,1,6),27-(8,8,8),27-(8,8,8,8)]
  1073   18.160973966   18.160973966   18.160973966    8[6-(1,1,6),27-(8,8),27-(8,8,8),27-(8,8,8)]
  1074   21.206760872   21.206760872   21.206760872    8[6-(1,1,6),27-(7,8,8),27-(8,8,8,8),27-(8,8,8,8)]
  1075    21.86067656    21.86067656    21.86067656    8[6-(6,8),27-(8,8,8,8)]
  1076    20.70997541    20.70997541    20.70997541    8[6-(6,8),27-(7,8,8)]
  1077    7.254707825    7.254707825    7.254707825    8[6-(1,1,6),27-(7,8,8),27-(8,8,8,8),27-(8,8,8,8,8)]
  1078    5.570451682    5.570451682    5.570451682    8[6-(1,1,6),27-(8,8,8,8),27-(8,8,8,8,8)]
  1079    8.291926034    8.291926034    8.291926034    8[6-(1,1,6),27-(8,8),27-(8,8,8,8),27-(8,8,8,8)]
  1080    5.246139128    5.246139128    5.246139128    8[6-(1,1,6),27-(7,8,8),27-(8,8,8,8,8),27-(8,8,8,8,8)]
  1081     4.59222344     4.59222344     4.59222344    8[6-(6,8),27-(8,8,8,8,8)]
  1082     5.74292459     5.74292459     5.74292459    8[6-(6,8),27-(7,8,8)]
  1083   20.481157825   20.481157825   20.481157825    8[6-(1,1,6),27-(7,8,8),27-(8,8,8,8),27-(8,8,8,8,8)]
  1084   18.796901682   18.796901682   18.796901682    8[6-(1,1,6),27-(8,8,8,8),27-(8,8,8,8,8)]
  1085   21.518376034   21.518376034   21.518376034    8[6-(1,1,6),27-(8,8),27-(8,8,8,8),27-(8,8,8,8)]
  1086   18.472589128   18.472589128   18.472589128    8[6-(1,1,6),27-(7,8,8),27-(8,8,8,8,8),27-(8,8,8,8,8)]
  1087    17.81867344    17.81867344    17.81867344    8[6-(6,8),27-(8,8,8,8,8)]
  1088    18.96937459    18.96937459    18.96937459    8[6-(6,8),27-(7,8,8)]
  1089    6.852623745    6.852623745    6.852623745    8[6-(1,1,6),27-(7,8,8),27-(8,8,8,8),27-(8,8,8,8,8)]
  1090    4.546724452    4.546724452    4.546724452    8[6-(1,1,6),27-(8,8,8,8),27-(8,8,8,8,8)]
  1091    4.188287657    4.188287657    4.188287657    8[6-(1,1,6),27-(8,8),27-(8,8,8,8),27-(8,8,8,8)]
  1092    5.641345454    5.641345454    5.641345454    8[6-(1,1,6),27-(7,8,8),27-(8,8,8,8,8),27-(8,8,8,8,8)]
  1093     7.56023882     7.56023882     7.56023882    8[6-(6,8),27-(8,8,8,8,8)]
  1094     9.36168131     9.36168131     9.36168131    8[6-(6,8),27-(7,8,8)]
  1095   19.600276255   19.600276255   19.600276255    8[6-(1,1,6),27-(7,8,8),27-(8,8,8,8),27-(8,8,8,8,8)]
  1096   21.906175548   21.906175548   21.906175548    8[6-(1,1,6),27-(8,8,8,8),27-(8,8,8,8,8)]
  1097   22.264612343   22.264612343   22.264612343    8[6-(1,1,6),27-(8,8),27-(8,8,8,8),27-(8,8,8,8)]
  1098   20.811554546   20.811554546   20.811554546    8[6-(1,1,6),27-(7,8,8),27-(8,8,8,8,8),27-(8,8,8,8,8)]
  1099    18.89266118    18.89266118    18.89266118    8[6-(6,8),27-(8,8,8,8,8)]
  1100    17.09121869    17.09121869    17.09121869    8[6-(6,8),27-(7,8,8)]
  1101   20.079073745   20.079073745   20.079073745    8[6-(1,1,6),27-(7,8,8),27-(8,8,8),27-(8,8,8,8)]
  1102   17.773174452   17.773174452   17.773174452    8[6-(1,1,6),27-(8,8,8),27-(8,8,8,8)]
  1103   17.414737657   17.414737657   17.414737657    8[6-(1,1,6),27-(8,8),27-(8,8,8),27-(8,8,8)]
  1104   18.867795454   18.867795454   18.867795454    8[6-(1,1,6),27-(7,8,8),27-(8,8,8,8),27-(8,8,8,8)]
  1105    20.78668882    20.78668882    20.78668882    8[6-(6,8),27-(8,8,8,8)]
  1106    22.58813131    22.58813131    22.58813131    8[6-(6,8),27-(7,8,8)]
  1107    6.373826255    6.373826255    6.373826255    8[6-(1,1,6),27-(7,8,8),27-(8,8,8,8),27-(8,8,8,8,8)]
  1108    8.679725548    8.679725548    8.679725548    8[6-(1,1,6),27-(8,8,8,8),27-(8,8,8,8,8)]
  1109    9.038162343    9.038162343    9.038162343    8[6-(1,1,6),27-(8,8),27-(8,8,8,8),27-(8,8,8,8)]
  1110    7.585104546    7.585104546    7.585104546    8[6-(1,1,6),27-(7,8,8),27-(8,8,8,8,8),27-(8,8,8,8,8)]
  1111     5.66621118     5.66621118     5.66621118    8[6-(6,8),27-(8,8,8,8,8)]
  1112     3.86476869     3.86476869     3.86476869    8[6-(6,8),27-(7,8,8)]
  1113   21.161261884   21.161261884   21.161261884    8[27-(8,8,8,8),27-(8,8,8,8),27-(8,8,8,8),27-(8,8,8,8,8),27-(8,8,8,8,8),27-(8,8,8,8,8)]
  1114   18.518088116   18.518088116   18.518088116    8[27-(8,8,8,8),27-(8,8,8,8),27-(8,8,8,8),27-(8,8,8,8,8),27-(8,8,8,8,8),27-(8,8,8,8,8)]
  1115    5.291638116    5.291638116    5.291638116    8[27-(8,8,8,8),27-(8,8,8,8),27-(8,8,8,8),27-(8,8,8,8,8),27-(8,8,8,8,8),27-(8,8,8,8,8)]
  1116    7.934811884    7.934811884    7.934811884    8[27-(8,8,8,8),27-(8,8,8,8),27-(8,8,8,8),27-(8,8,8,8,8),27-(8,8,8,8,8),27-(8,8,8,8,8)]
  1117    5.291638116    5.291638116    5.291638116    8[27-(8,8,8,8),27-(8,8,8,8),27-(8,8,8,8),27-(8,8,8,8,8),27-(8,8,8,8,8),27-(8,8,8,8,8)]
  1118    7.934811884    7.934811884    7.934811884    8[27-(8,8,8,8),27-(8,8,8,8),27-(8,8,8,8),27-(8,8,8,8,8),27-(8,8,8,8,8),27-(8,8,8,8,8)]
  1119   21.161261884   21.161261884   21.161261884    8[27-(8,8,8,8),27-(8,8,8,8),27-(8,8,8,8),27-(8,8,8,8,8),27-(8,8,8,8,8),27-(8,8,8,8,8)]
