# Supplementary material for: A collection of forcefield precursors for metal–organic frameworks
Source: RSC Adv. 2019 Nov 13;9(63):36492–507. doi: 10.1039/c9ra07327b (PMC9075174; doi:10.1039/c9ra07327b)
Supplement: RA-009-C9RA07327B-s3148 [file RA-009-C9RA07327B-s3148.txt]

GIRFUJ_clean

7.7399    0.00000000    0.00000000
0.0    9.951    0.00000000
-2.23319673    0.0    14.92484886

     1  1.33469596324  1.33469596324  1.33469596324    58[8-(6),8-(6),8-(6),8-(6),8-(6),8-(6)]
     2-0.814541058239-0.814541058239-0.814541058239    58[8-(6),8-(6),8-(6),8-(6),8-(6)]
     3  4.17200730676  4.17200730676  4.17200730676    58[8-(6),8-(6),8-(6),8-(6),8-(6),8-(6)]
     4  6.32124432824  6.32124432824  6.32124432824    58[8-(6),8-(6),8-(6),8-(6),8-(6),8-(6)]
     5-0.163539263206-0.163539263206-0.163539263206    1[6-(6,7)]
     6  1.10498044533  1.10498044533  1.10498044533    1[6-(6,6)]
     7  1.47663984112  1.47663984112  1.47663984112    1[6-(6,7)]
     8  2.91689089821  2.91689089821  2.91689089821    1[6-(6,7)]
     9-0.584825540332-0.584825540332-0.584825540332    1[6-(6,6)]
    10  1.27671179388  1.27671179388  1.27671179388    1[6-(6,7)]
    11  5.67024253321  5.67024253321  5.67024253321    1[6-(6,7)]
    12  4.40172282467  4.40172282467  4.40172282467    1[6-(6,6)]
    13  4.03006342888  4.03006342888  4.03006342888    1[6-(6,7)]
    14  2.58981237179  2.58981237179  2.58981237179    1[6-(6,7)]
    15  6.09152881033  6.09152881033  6.09152881033    1[6-(6,6)]
    16  4.22999147612  4.22999147612  4.22999147612    1[6-(6,7)]
    170.01929122267810.01929122267810.0192912226781    6[6-(6,6),8-(58),8-(58)]
    18 0.423364890271 0.423364890271 0.423364890271    6[6-(1,6),6-(1,7),6-(8,8)]
    19 0.228721644283 0.228721644283 0.228721644283    6[1-(0),6-(6,6),7-(6)]
    20  1.18468874522  1.18468874522  1.18468874522    6[1-(0),6-(6,6),7-(6)]
    21  1.40136268648  1.40136268648  1.40136268648    6[6-(1,6),6-(1,7),6-(8,8)]
    22 0.995251399406 0.995251399406 0.995251399406    6[1-(0),6-(6,6),6-(6,6)]
    23  2.06467100728  2.06467100728  2.06467100728    6[6-(6,6),8-(58),8-(58)]
    24  6.20420284221  6.20420284221  6.20420284221    6[6-(8,8),8-(58),8-(58)]
    25 0.500863682322 0.500863682322 0.500863682322    6[6-(6,6),8-(58),8-(58)]
    260.09679001472880.09679001472880.0967900147288    6[6-(1,6),6-(1,7),6-(8,8)]
    27  2.52462999072  2.52462999072  2.52462999072    6[1-(0),6-(6,6),7-(6)]
    28  1.56866288978  1.56866288978  1.56866288978    6[1-(0),6-(6,6),7-(6)]
    29  1.35198894852  1.35198894852  1.35198894852    6[6-(1,6),6-(1,7),6-(8,8)]
    30-0.475096494406-0.475096494406-0.475096494406    6[1-(0),6-(6,6),6-(6,6)]
    31 -1.54451610228 -1.54451610228 -1.54451610228    6[6-(6,6),8-(58),8-(58)]
    32  2.05585206279  2.05585206279  2.05585206279    6[6-(8),8-(58),8-(58)]
    33  5.48741204732  5.48741204732  5.48741204732    6[6-(6,6),8-(58),8-(58)]
    34  5.08333837973  5.08333837973  5.08333837973    6[6-(1,6),6-(1,7),6-(8,8)]
    35  5.27798162572  5.27798162572  5.27798162572    6[1-(0),6-(6,6),7-(6)]
    36  4.32201452478  4.32201452478  4.32201452478    6[1-(0),6-(6,6),7-(6)]
    37  4.10534058352  4.10534058352  4.10534058352    6[6-(1,6),6-(1,7),6-(8,8)]
    38  4.51145187059  4.51145187059  4.51145187059    6[1-(0),6-(6,6),6-(6,6)]
    39  3.44203226272  3.44203226272  3.44203226272    6[6-(6,6),8-(58),8-(58)]
    40-0.697499572208-0.697499572208-0.697499572208    6[6-(8,8),8-(58),8-(58)]
    41  5.00583958768  5.00583958768  5.00583958768    6[6-(6,6),8-(58),8-(58)]
    42  5.40991325527  5.40991325527  5.40991325527    6[6-(1,6),6-(1,7),6-(8,8)]
    43  2.98207327928  2.98207327928  2.98207327928    6[1-(0),6-(6,6),7-(6)]
    44  3.93804038022  3.93804038022  3.93804038022    6[1-(0),6-(6,6),7-(6)]
    45  4.15471432148  4.15471432148  4.15471432148    6[6-(1,6),6-(1,7),6-(8,8)]
    46  5.98179976441  5.98179976441  5.98179976441    6[1-(0),6-(6,6),6-(6,6)]
    47  7.05121937228  7.05121937228  7.05121937228    6[6-(6,6),8-(58),8-(58)]
    48  3.45085120721  3.45085120721  3.45085120721    6[6-(8,8),8-(58)]
    49 0.575740598553 0.575740598553 0.575740598553    7[6-(1,6),6-(1,6)]
    50  2.17761103645  2.17761103645  2.17761103645    7[6-(1,6),6-(1,6)]
    51  4.93096267145  4.93096267145  4.93096267145    7[6-(1,6),6-(1,6)]
    52  3.32909223355  3.32909223355  3.32909223355    7[6-(1,6),6-(1,6)]
    53-0.174704518079-0.174704518079-0.174704518079    8[6-(6,8),58-(8,8,8,8,8)]
    54  -0.1054046532  -0.1054046532  -0.1054046532    8[6-(6,8),58-(8,8,8,8)]
    55  2.68530597017  2.68530597017  2.68530597017    8[6-(6,8),58-(8,8,8,8,8)]
    56  1.94745578585  1.94745578585  1.94745578585    8[6-(6,8),58-(8,8,8,8,8)]
    57-0.954097475147-0.954097475147-0.954097475147    8[6-(6,8),58-(8,8,8,8,8)]
    58   5.0104666872   5.0104666872   5.0104666872    8[6-(6,8),58-(8,8,8,8,8)]
    59 0.694859423079 0.694859423079 0.694859423079    8[6-(6,8),58-(8,8,8,8)]
    60 0.625559558201 0.625559558201 0.625559558201    8[6-(6,8),58-(8,8,8,8,8)]
    610.06804566482840.06804566482840.0680456648284    8[6-(6,8),58-(8,8,8,8,8)]
    62 -1.42730088085 -1.42730088085 -1.42730088085    8[6-(6,8),58-(8,8,8,8)]
    63  1.47425238015  1.47425238015  1.47425238015    8[6-(6,8),58-(8,8,8,8)]
    64   3.2495882178   3.2495882178   3.2495882178    8[6-(6,8),58-(8,8,8,8,8)]
    65  5.68140778808  5.68140778808  5.68140778808    8[6-(6,8),58-(8,8,8,8,8)]
    66   5.6121079232   5.6121079232   5.6121079232    8[6-(6,8),58-(8,8,8,8,8)]
    67  2.82139729983  2.82139729983  2.82139729983    8[6-(6,8),58-(8,8,8,8,8)]
    68  3.55924748415  3.55924748415  3.55924748415    8[6-(6,8),58-(8,8,8,8,8)]
    69  6.46080074515  6.46080074515  6.46080074515    8[6-(6,8),58-(8,8,8,8,8)]
    70 0.496236582801 0.496236582801 0.496236582801    8[6-(6,8),58-(8,8,8,8,8)]
    71  4.81184384692  4.81184384692  4.81184384692    8[6-(6,8),58-(8,8,8,8,8)]
    72   4.8811437118   4.8811437118   4.8811437118    8[6-(6,8),58-(8,8,8,8,8)]
    73  5.43865760517  5.43865760517  5.43865760517    8[6-(6,8),58-(8,8,8,8)]
    74  6.93400415085  6.93400415085  6.93400415085    8[6-(6,8),58-(8,8,8,8,8)]
    75  4.03245088985  4.03245088985  4.03245088985    8[6-(6),58-(8,8,8,8,8)]
