# Supplementary material for: A collection of forcefield precursors for metal–organic frameworks
Source: RSC Adv. 2019 Nov 13;9(63):36492–507. doi: 10.1039/c9ra07327b (PMC9075174; doi:10.1039/c9ra07327b)
Supplement: RA-009-C9RA07327B-s3149 [file RA-009-C9RA07327B-s3149.txt]

GIZVER_clean

8.4653    0.00000000    0.00000000
0.0    9.9387    0.00000000
0.0    -0.24546618    25.11380042

     1    5.699940449    5.699940449    5.699940449    27[8-(1,27),8-(6),8-(6)]
     2     2.50488227     2.50488227     2.50488227    27[8-(1,27),8-(6),8-(6)]
     3    1.467290449    1.467290449    1.467290449    27[8-(1,27,27),8-(6),8-(6)]
     4     6.73753227     6.73753227     6.73753227    27[8-(1,27,27),8-(6),8-(6)]
     5    2.765359551    2.765359551    2.765359551    27[8-(1,27),8-(6),8-(6)]
     6     5.96041773     5.96041773     5.96041773    27[8-(1,27),8-(6),8-(6)]
     7    6.998009551    6.998009551    6.998009551    27[8-(1,27,27),8-(6),8-(6)]
     8     1.72776773     1.72776773     1.72776773    27[8-(1,27,27),8-(6),8-(6)]
     9            0.0            0.0            0.0    27[8-(1,27,27),8-(1,27,27),8-(6),8-(6),8-(6),8-(6)]
    10       0.084653       0.084653       0.084653    1[6-(6,6)]
    11      8.1944104      8.1944104      8.1944104    1[6-(6,6)]
    12     6.14496127     6.14496127     6.14496127    1[6-(6,6)]
    13     1.69052041     1.69052041     1.69052041    1[6-(1,6,6)]
    14     1.65750574     1.65750574     1.65750574    1[6-(1,6,6)]
    15     0.16338029     0.16338029     0.16338029    1[6-(6,6)]
    16     7.13455484     7.13455484     7.13455484    1[6-(6,6)]
    17     0.42834418     0.42834418     0.42834418    1[6-(6,6)]
    18     3.93551797     3.93551797     3.93551797    1[8-(27,27)]
    19       4.317303       4.317303       4.317303    1[6-(6,6)]
    20      3.9617604      3.9617604      3.9617604    1[6-(6,6)]
    21     1.91231127     1.91231127     1.91231127    1[6-(6,6)]
    22     5.92317041     5.92317041     5.92317041    1[6-(1,6,6)]
    23     5.89015574     5.89015574     5.89015574    1[6-(1,6,6)]
    24     4.39603029     4.39603029     4.39603029    1[6-(6,6)]
    25     2.90190484     2.90190484     2.90190484    1[6-(6,6)]
    26     4.66099418     4.66099418     4.66099418    1[6-(6,6)]
    27     8.16816797     8.16816797     8.16816797    1[8-(27,27,27)]
    28       8.380647       8.380647       8.380647    1[6-(6,6)]
    29      0.2708896      0.2708896      0.2708896    1[6-(6,6)]
    30     2.32033873     2.32033873     2.32033873    1[6-(6,6)]
    31     6.77477959     6.77477959     6.77477959    1[6-(1,6,6)]
    32     6.80779426     6.80779426     6.80779426    1[6-(1,6,6)]
    33     8.30191971     8.30191971     8.30191971    1[6-(6,6)]
    34     1.33074516     1.33074516     1.33074516    1[6-(6,6)]
    35     8.03695582     8.03695582     8.03695582    1[6-(6,6)]
    36     4.52978203     4.52978203     4.52978203    1[8-(27,27)]
    37       4.147997       4.147997       4.147997    1[6-(6,6)]
    38      4.5035396      4.5035396      4.5035396    1[6-(6,6)]
    39     6.55298873     6.55298873     6.55298873    1[6-(6,6)]
    40     2.54212959     2.54212959     2.54212959    1[6-(1,6,6)]
    41     2.57514426     2.57514426     2.57514426    1[6-(1,6,6)]
    42     4.06926971     4.06926971     4.06926971    1[6-(6,6)]
    43     5.56339516     5.56339516     5.56339516    1[6-(6,6)]
    44     3.80430582     3.80430582     3.80430582    1[6-(6,6)]
    45     0.29713203     0.29713203     0.29713203    1[8-(27,27,27)]
    46     7.29285595     7.29285595     7.29285595    6[6-(1,6),6-(1,6),6-(8,8)]
    47     8.18933122     8.18933122     8.18933122    6[1-(0),6-(6,6),6-(6,6)]
    48     0.08888565     0.08888565     0.08888565    6[6-(1,1,6),6-(1,6),6-(1,6)]
    49     7.98531749     7.98531749     7.98531749    6[1-(0),6-(6,6),6-(6,6)]
    50      7.0854561      7.0854561      7.0854561    6[6-(1,6),6-(1,6),6-(8,8)]
    51     6.74345798     6.74345798     6.74345798    6[1-(0),6-(6,6),6-(6,6)]
    52     6.81541303     6.81541303     6.81541303    6[6-(6,6),8-(0),8-(27)]
    53     6.40061333     6.40061333     6.40061333    6[6-(6,6),8-(0),8-(27)]
    54      1.1089543      1.1089543      1.1089543    6[1-(0),1-(0),6-(6,6),6-(6,6)]
    55     0.39025033     0.39025033     0.39025033    6[6-(1,1,6),6-(1,6),6-(1,6)]
    56     0.00592571     0.00592571     0.00592571    6[1-(0),6-(6,6),6-(6,6)]
    57     7.84394698     7.84394698     7.84394698    6[6-(1,6),6-(1,6),6-(8,8)]
    58     7.56882473     7.56882473     7.56882473    6[1-(0),6-(6,6),6-(6,6)]
    59     7.93791181     7.93791181     7.93791181    6[6-(1,6),6-(1,6),6-(8,8)]
    60     0.14221704     0.14221704     0.14221704    6[1-(0),6-(6,6),6-(6,6)]
    61     7.47739949     7.47739949     7.47739949    6[6-(6,6),8-(27),8-(27)]
    62     7.61707694     7.61707694     7.61707694    6[6-(6,6),8-(0),8-(27)]
    63     3.06020595     3.06020595     3.06020595    6[6-(1,6),6-(1,6),6-(8,8)]
    64     3.95668122     3.95668122     3.95668122    6[1-(0),6-(6,6),6-(6,6)]
    65     4.32153565     4.32153565     4.32153565    6[6-(1,1,6),6-(1,6),6-(1,6)]
    66     3.75266749     3.75266749     3.75266749    6[1-(0),6-(6,6),6-(6,6)]
    67      2.8528061      2.8528061      2.8528061    6[6-(1,6),6-(1,6),6-(8,8)]
    68     2.51080798     2.51080798     2.51080798    6[1-(0),6-(6,6),6-(6,6)]
    69     2.58276303     2.58276303     2.58276303    6[6-(6,6),8-(0),8-(27)]
    70     2.16796333     2.16796333     2.16796333    6[6-(6,6),8-(27),8-(27)]
    71      5.3416043      5.3416043      5.3416043    6[1-(0),1-(0),6-(6,6),6-(6,6)]
    72     4.62290033     4.62290033     4.62290033    6[6-(1,1,6),6-(1,6),6-(1,6)]
    73     4.23857571     4.23857571     4.23857571    6[1-(0),6-(6,6),6-(6,6)]
    74     3.61129698     3.61129698     3.61129698    6[6-(1,6),6-(1,6),6-(8,8)]
    75     3.33617473     3.33617473     3.33617473    6[1-(0),6-(6,6),6-(6,6)]
    76     3.70526181     3.70526181     3.70526181    6[6-(1,6),6-(1,6),6-(8,8)]
    77     4.37486704     4.37486704     4.37486704    6[1-(0),6-(6,6),6-(6,6)]
    78     3.24474949     3.24474949     3.24474949    6[6-(6,6),8-(0),8-(27)]
    79     3.38442694     3.38442694     3.38442694    6[6-(6,6),8-(0),8-(27)]
    80     1.17244405     1.17244405     1.17244405    6[6-(1,6),6-(1,6),6-(8,8)]
    81     0.27596878     0.27596878     0.27596878    6[1-(0),6-(6,6),6-(6,6)]
    82     8.37641435     8.37641435     8.37641435    6[6-(1,1,6),6-(1,6),6-(1,6)]
    83     0.47998251     0.47998251     0.47998251    6[1-(0),6-(6,6),6-(6,6)]
    84      1.3798439      1.3798439      1.3798439    6[6-(1,6),6-(1,6),6-(8,8)]
    85     1.72184202     1.72184202     1.72184202    6[1-(0),6-(6,6),6-(6,6)]
    86     1.64988697     1.64988697     1.64988697    6[6-(6,6),8-(0),8-(27)]
    87     2.06468667     2.06468667     2.06468667    6[6-(6,6),8-(0),8-(27)]
    88      7.3563457      7.3563457      7.3563457    6[1-(0),1-(0),6-(6,6),6-(6,6)]
    89     8.07504967     8.07504967     8.07504967    6[6-(1,1,6),6-(1,6),6-(1,6)]
    90     8.45937429     8.45937429     8.45937429    6[1-(0),6-(6,6),6-(6,6)]
    91     0.62135302     0.62135302     0.62135302    6[6-(1,6),6-(1,6),6-(8,8)]
    92     0.89647527     0.89647527     0.89647527    6[1-(0),6-(6,6),6-(6,6)]
    93     0.52738819     0.52738819     0.52738819    6[6-(1,6),6-(1,6),6-(8,8)]
    94     8.32308296     8.32308296     8.32308296    6[1-(0),6-(6,6),6-(6,6)]
    95     0.98790051     0.98790051     0.98790051    6[6-(6,6),8-(27),8-(27)]
    96     0.84822306     0.84822306     0.84822306    6[6-(6,6),8-(0),8-(27)]
    97     5.40509405     5.40509405     5.40509405    6[6-(1,6),6-(1,6),6-(8,8)]
    98     4.50861878     4.50861878     4.50861878    6[1-(0),6-(6,6),6-(6,6)]
    99     4.14376435     4.14376435     4.14376435    6[6-(1,1,6),6-(1,6),6-(1,6)]
   100     4.71263251     4.71263251     4.71263251    6[1-(0),6-(6,6),6-(6,6)]
   101      5.6124939      5.6124939      5.6124939    6[6-(1,6),6-(1,6),6-(8,8)]
   102     5.95449202     5.95449202     5.95449202    6[1-(0),6-(6,6),6-(6,6)]
   103     5.88253697     5.88253697     5.88253697    6[6-(6,6),8-(0),8-(27)]
   104     6.29733667     6.29733667     6.29733667    6[6-(6,6),8-(27),8-(27)]
   105      3.1236957      3.1236957      3.1236957    6[1-(0),1-(0),6-(6,6),6-(6,6)]
   106     3.84239967     3.84239967     3.84239967    6[6-(1,1,6),6-(1,6),6-(1,6)]
   107     4.22672429     4.22672429     4.22672429    6[1-(0),6-(6,6),6-(6,6)]
   108     4.85400302     4.85400302     4.85400302    6[6-(1,6),6-(1,6),6-(8,8)]
   109     5.12912527     5.12912527     5.12912527    6[1-(0),6-(6,6),6-(6,6)]
   110     4.76003819     4.76003819     4.76003819    6[6-(1,6),6-(1,6),6-(8)]
   111     4.09043296     4.09043296     4.09043296    6[1-(0),6-(6,6),6-(6,6)]
   112     5.22055051     5.22055051     5.22055051    6[6-(6,6),8-(0),8-(27)]
   113     5.08087306     5.08087306     5.08087306    6[6-(6,6),8-(27)]
   114     4.11582886     4.11582886     4.11582886    8[1-(0),27-(8,8),27-(8,8)]
   115     7.18788623     7.18788623     7.18788623    8[6-(6,8)]
   116     5.96211079     5.96211079     5.96211079    8[6-(6,8),27-(8,8)]
   117     5.98919975     5.98919975     5.98919975    8[6-(6,8)]
   118      6.2897179      6.2897179      6.2897179    8[6-(6,8),27-(8,8)]
   119     7.31909838     7.31909838     7.31909838    8[6-(6,8),27-(8,8)]
   120     7.34280122     7.34280122     7.34280122    8[6-(6,8),27-(8,8,8,8,8)]
   121     6.63933479     6.63933479     6.63933479    8[6-(6,8),27-(8,8)]
   122     8.31038501     8.31038501     8.31038501    8[6-(6,8)]
   123     8.34847886     8.34847886     8.34847886    8[1-(0),27-(8,8),27-(8,8),27-(8,8,8,8,8)]
   124     2.95523623     2.95523623     2.95523623    8[6-(6,8)]
   125     1.72946079     1.72946079     1.72946079    8[6-(6,8),27-(8,8)]
   126     1.75654975     1.75654975     1.75654975    8[6-(6,8),27-(8,8,8,8,8)]
   127      2.0570679      2.0570679      2.0570679    8[6-(6,8),27-(8,8)]
   128     3.08644838     3.08644838     3.08644838    8[6-(6,8),27-(8,8)]
   129     3.11015122     3.11015122     3.11015122    8[6-(6,8)]
   130     2.40668479     2.40668479     2.40668479    8[6-(6,8),27-(8,8)]
   131     4.07773501     4.07773501     4.07773501    8[6-(6,8)]
   132     4.34947114     4.34947114     4.34947114    8[1-(0),27-(8,8),27-(8,8)]
   133     1.27741377     1.27741377     1.27741377    8[6-(6,8)]
   134     2.50318921     2.50318921     2.50318921    8[6-(6,8),27-(8,8)]
   135     2.47610025     2.47610025     2.47610025    8[6-(6,8)]
   136      2.1755821      2.1755821      2.1755821    8[6-(6,8),27-(8,8)]
   137     1.14620162     1.14620162     1.14620162    8[6-(6,8),27-(8,8)]
   138     1.12249878     1.12249878     1.12249878    8[6-(6,8),27-(8,8,8,8,8)]
   139     1.82596521     1.82596521     1.82596521    8[6-(6,8),27-(8,8)]
   140     0.15491499     0.15491499     0.15491499    8[6-(6,8)]
   141     0.11682114     0.11682114     0.11682114    8[1-(0),27-(8,8),27-(8,8),27-(8,8,8,8,8)]
   142     5.51006377     5.51006377     5.51006377    8[6-(6,8)]
   143     6.73583921     6.73583921     6.73583921    8[6-(6,8),27-(8,8)]
   144     6.70875025     6.70875025     6.70875025    8[6-(6,8),27-(8,8,8,8,8)]
   145      6.4082321      6.4082321      6.4082321    8[6-(6,8),27-(8,8)]
   146     5.37885162     5.37885162     5.37885162    8[6-(6,8),27-(8,8)]
   147     5.35514878     5.35514878     5.35514878    8[6-(6,8)]
   148     6.05861521     6.05861521     6.05861521    8[6-(6),27-(8,8)]
