# Supplementary material for: A collection of forcefield precursors for metal–organic frameworks
Source: RSC Adv. 2019 Nov 13;9(63):36492–507. doi: 10.1039/c9ra07327b (PMC9075174; doi:10.1039/c9ra07327b)
Supplement: RA-009-C9RA07327B-s3150 [file RA-009-C9RA07327B-s3150.txt]

GOJDOZ_clean

6.6059    0.00000000    0.00000000
1.06631093    9.80599467    0.00000000
0.83973307    2.36763806    12.9455053

     1  4.64927745374  4.64927745374  4.64927745374    92[8-(6),8-(6),8-(6)]
     2  7.36816902362  7.36816902362  7.36816902362    92[8-(6),8-(6),8-(6),8-(6),8-(6)]
     3  3.86266654626  3.86266654626  3.86266654626    92[8-(6),8-(6),8-(6)]
     4  1.14377497638  1.14377497638  1.14377497638    92[8-(6),8-(6),8-(6),8-(6)]
     5  3.04544493211  3.04544493211  3.04544493211    1[6-(6,6,6)]
     6  5.27306515586  5.27306515586  5.27306515586    1[6-(6,6,6)]
     7  6.95456501492  6.95456501492  6.95456501492    1[6-(6,6,6)]
     8  4.50685970043  4.50685970043  4.50685970043    1[6-(6,6,6)]
     9  5.46649906789  5.46649906789  5.46649906789    1[6-(6,6,6)]
    10  3.23887884414  3.23887884414  3.23887884414    1[6-(6,6,6)]
    11  1.55737898508  1.55737898508  1.55737898508    1[6-(6,6,6)]
    12  4.00508429957  4.00508429957  4.00508429957    1[6-(6,6,6)]
    13   3.0798596927   3.0798596927   3.0798596927    6[6-(1,6,6),8-(92),8-(92)]
    14  3.52619648905  3.52619648905  3.52619648905    6[1-(0),6-(1,6,6),6-(1,6,6),6-(8,8)]
    15  5.06077471312  5.06077471312  5.06077471312    6[1-(0),6-(1,6,6),6-(1,6,6),6-(8,8)]
    16  5.90134184957  5.90134184957  5.90134184957    6[6-(1,6,6),8-(92),8-(92)]
    17  5.06458883646  5.06458883646  5.06458883646    6[6-(1,6,6),8-(92),8-(92)]
    18  4.39206381226  4.39206381226  4.39206381226    6[1-(0),6-(1,6,6),6-(1,6,6),6-(8,8)]
    19  4.34466382875  4.34466382875  4.34466382875    6[1-(0),6-(1,6,6),6-(1,6,6),6-(8,8)]
    20  4.07256724038  4.07256724038  4.07256724038    6[6-(1,6,6),8-(92),8-(92)]
    21   5.4320843073   5.4320843073   5.4320843073    6[6-(1,6,6),8-(92),8-(92)]
    22  4.98574751095  4.98574751095  4.98574751095    6[1-(0),6-(1,6,6),6-(1,6,6),6-(8,8)]
    23  3.45116928688  3.45116928688  3.45116928688    6[1-(0),6-(1,6,6),6-(1,6,6),6-(8,8)]
    24  2.61060215043  2.61060215043  2.61060215043    6[6-(1,6,6),8-(92),8-(92)]
    25  3.44735516353  3.44735516353  3.44735516353    6[6-(1,6,6),8-(92),8-(92)]
    26  4.11988018774  4.11988018774  4.11988018774    6[1-(0),6-(1,6,6),6-(1,6,6),6-(8,8)]
    27  4.16728017125  4.16728017125  4.16728017125    6[1-(0),6-(1,6,6),6-(1,6,6),6-(8)]
    28  4.43937675963  4.43937675963  4.43937675963    6[6-(1,6,6),8-(92)]
    29  3.50352454584  3.50352454584  3.50352454584    8[6-(6,8),92-(8,8)]
    30  2.30510277241  2.30510277241  2.30510277241    8[6-(6,8),92-(8,8,8,8)]
    31  6.16628761758  6.16628761758  6.16628761758    8[6-(6,8),92-(8,8)]
    32   6.2108121137   6.2108121137   6.2108121137    8[6-(6,8),92-(8,8,8,8)]
    33  4.63194626171  4.63194626171  4.63194626171    8[6-(6,8),92-(8,8)]
    34  6.06663412461  6.06663412461  6.06663412461    8[6-(6,8),92-(8,8,8,8)]
    35  5.03134994347  5.03134994347  5.03134994347    8[6-(6,8),92-(8,8,8,8)]
    36  2.90028468021  2.90028468021  2.90028468021    8[6-(6,8),92-(8,8,8,8)]
    37  5.00841945416  5.00841945416  5.00841945416    8[6-(6,8),92-(8,8)]
    38  6.20684122759  6.20684122759  6.20684122759    8[6-(6,8),92-(8,8,8)]
    39  2.34565638242  2.34565638242  2.34565638242    8[6-(6,8),92-(8,8)]
    40   2.3011318863   2.3011318863   2.3011318863    8[6-(6,8),92-(8,8,8)]
    41  3.87999773829  3.87999773829  3.87999773829    8[6-(6,8),92-(8,8)]
    42  2.44530987539  2.44530987539  2.44530987539    8[6-(6,8),92-(8,8,8)]
    43  3.48059405653  3.48059405653  3.48059405653    8[6-(6),92-(8,8,8)]
