# Supplementary material for: A collection of forcefield precursors for metal–organic frameworks
Source: RSC Adv. 2019 Nov 13;9(63):36492–507. doi: 10.1039/c9ra07327b (PMC9075174; doi:10.1039/c9ra07327b)
Supplement: RA-009-C9RA07327B-s3151 [file RA-009-C9RA07327B-s3151.txt]

GULWEQ_clean

41.5947    0.00000000    0.00000000
0.0    41.5947    0.00000000
0.0    0.0    41.5947

     1   18.661046208   18.661046208   18.661046208    48[7-(6,6),7-(7,7),7-(7,7),7-(7,7)]
     2   16.892439564   16.892439564   16.892439564    48[7-(6,6),7-(6,6),7-(7,7),7-(7,7),7-(7,7)]
     3   21.622588848   21.622588848   21.622588848    48[7-(6,6),7-(6,6),7-(7,7),7-(7,7),7-(7,7)]
     4   23.157433278   23.157433278   23.157433278    48[7-(6,6),7-(7,7),7-(7,7),7-(7,7)]
     5    2.136303792    2.136303792    2.136303792    48[7-(6,6),7-(7,7),7-(7,7),7-(7,7)]
     6    3.904910436    3.904910436    3.904910436    48[7-(6,6),7-(6,6),7-(7,7),7-(7,7),7-(7,7)]
     7   40.769461152   40.769461152   40.769461152    48[7-(6,6),7-(6,6),7-(7,7),7-(7,7),7-(7,7)]
     8   39.234616722   39.234616722   39.234616722    48[7-(6,6),7-(7,7),7-(7,7),7-(7,7)]
     9   22.933653792   22.933653792   22.933653792    48[7-(6,6),7-(7,7),7-(7,7),7-(7,7)]
    10   24.702260436   24.702260436   24.702260436    48[7-(6,6),7-(6,6),7-(7,7),7-(7,7),7-(7,7)]
    11   19.972111152   19.972111152   19.972111152    48[7-(6,6),7-(6,6),7-(7,7),7-(7,7),7-(7,7)]
    12   18.437266722   18.437266722   18.437266722    48[7-(6,6),7-(7,7),7-(7,7),7-(7,7)]
    13   39.458396208   39.458396208   39.458396208    48[7-(6,6),7-(7,7),7-(7,7),7-(7,7)]
    14   37.689789564   37.689789564   37.689789564    48[7-(6,6),7-(6,6),7-(7,7),7-(7,7),7-(7,7)]
    15    0.825238848    0.825238848    0.825238848    48[7-(6,6),7-(6,6),7-(7,7),7-(7,7),7-(7,7)]
    16    2.360083278    2.360083278    2.360083278    48[7-(6,6),7-(7,7),7-(7,7),7-(7,7)]
    17    7.449194823    7.449194823    7.449194823    48[7-(6,6),7-(7,7),7-(7,7),7-(7,7)]
    18    8.847608637    8.847608637    8.847608637    48[7-(6,6),7-(6,6),7-(7,7),7-(7,7),7-(7,7)]
    19   41.325582291   41.325582291   41.325582291    48[7-(6,6),7-(6,6),7-(7,7),7-(7,7),7-(7,7)]
    20   17.177779206   17.177779206   17.177779206    48[7-(6,6),7-(7,7),7-(7,7),7-(7,7)]
    21   28.246544823   28.246544823   28.246544823    48[7-(6,6),7-(7,7),7-(7,7),7-(7,7)]
    22   29.644958637   29.644958637   29.644958637    48[7-(6,6),7-(6,6),7-(7,7),7-(7,7),7-(7,7)]
    23   20.528232291   20.528232291   20.528232291    48[7-(6,6),7-(6,6),7-(7,7),7-(7,7),7-(7,7)]
    24   37.975129206   37.975129206   37.975129206    48[7-(6,6),7-(7,7),7-(7,7),7-(7,7)]
    25   13.348155177   13.348155177   13.348155177    48[7-(6,6),7-(7,7),7-(7,7),7-(7,7)]
    26   11.949741363   11.949741363   11.949741363    48[7-(6,6),7-(6,6),7-(7,7),7-(7,7),7-(7,7)]
    27   21.066467709   21.066467709   21.066467709    48[7-(6,6),7-(6,6),7-(7,7),7-(7,7),7-(7,7)]
    28    3.619570794    3.619570794    3.619570794    48[7-(6,6),7-(7,7),7-(7,7),7-(7,7)]
    29   34.145505177   34.145505177   34.145505177    48[7-(6,6),7-(7,7),7-(7,7),7-(7,7)]
    30   32.747091363   32.747091363   32.747091363    48[7-(6,6),7-(6,6),7-(7,7),7-(7,7),7-(7,7)]
    31    0.269117709    0.269117709    0.269117709    48[7-(6,6),7-(6,6),7-(7,7),7-(7,7),7-(7,7)]
    32   24.416920794   24.416920794   24.416920794    48[7-(6,6),7-(7,7),7-(7,7),7-(7,7)]
    33    13.54739379    13.54739379    13.54739379    48[7-(6,6),7-(7,7),7-(7,7),7-(7,7)]
    34    10.11167157    10.11167157    10.11167157    48[7-(6,6),7-(6,6),7-(7,7),7-(7,7),7-(7,7)]
    35     7.08357741     7.08357741     7.08357741    48[7-(6,6),7-(6,6),7-(7,7),7-(7,7),7-(7,7)]
    36   11.812478853   11.812478853   11.812478853    48[7-(6,6),7-(7,7),7-(7,7),7-(7,7)]
    37    28.04730621    28.04730621    28.04730621    48[7-(6,6),7-(7,7),7-(7,7),7-(7,7)]
    38    31.48302843    31.48302843    31.48302843    48[7-(6,6),7-(6,6),7-(7,7),7-(7,7),7-(7,7)]
    39    34.51112259    34.51112259    34.51112259    48[7-(6,6),7-(6,6),7-(7,7),7-(7,7),7-(7,7)]
    40   29.782221147   29.782221147   29.782221147    48[7-(6,6),7-(7,7),7-(7,7),7-(7,7)]
    41    34.34474379    34.34474379    34.34474379    48[7-(6,6),7-(7,7),7-(7,7),7-(7,7)]
    42    30.90902157    30.90902157    30.90902157    48[7-(6,6),7-(6,6),7-(7,7),7-(7,7),7-(7,7)]
    43    27.88092741    27.88092741    27.88092741    48[7-(6,6),7-(6,6),7-(7,7),7-(7,7),7-(7,7)]
    44   32.609828853   32.609828853   32.609828853    48[7-(6,6),7-(7,7),7-(7,7),7-(7,7)]
    45     7.24995621     7.24995621     7.24995621    48[7-(6,6),7-(7,7),7-(7,7),7-(7,7)]
    46    10.68567843    10.68567843    10.68567843    48[7-(6,6),7-(6,6),7-(7,7),7-(7,7),7-(7,7)]
    47    13.71377259    13.71377259    13.71377259    48[7-(6,6),7-(6,6),7-(7,7),7-(7,7),7-(7,7)]
    48    8.984871147    8.984871147    8.984871147    48[7-(6,6),7-(7,7),7-(7,7),7-(7,7)]
    49   22.933653792   22.933653792   22.933653792    48[7-(6,6),7-(7,7),7-(7,7),7-(7,7)]
    50   24.702260436   24.702260436   24.702260436    48[7-(6,6),7-(6,6),7-(7,7),7-(7,7),7-(7,7)]
    51   19.972111152   19.972111152   19.972111152    48[7-(6,6),7-(6,6),7-(7,7),7-(7,7),7-(7,7)]
    52   18.437266722   18.437266722   18.437266722    48[7-(6,6),7-(7,7),7-(7,7),7-(7,7)]
    53   39.458396208   39.458396208   39.458396208    48[7-(6,6),7-(7,7),7-(7,7),7-(7,7)]
    54   37.689789564   37.689789564   37.689789564    48[7-(6,6),7-(6,6),7-(7,7),7-(7,7),7-(7,7)]
    55    0.825238848    0.825238848    0.825238848    48[7-(6,6),7-(6,6),7-(7,7),7-(7,7),7-(7,7)]
    56    2.360083278    2.360083278    2.360083278    48[7-(6,6),7-(7,7),7-(7,7),7-(7,7)]
    57   18.661046208   18.661046208   18.661046208    48[7-(6,6),7-(7,7),7-(7,7),7-(7,7)]
    58   16.892439564   16.892439564   16.892439564    48[7-(6,6),7-(6,6),7-(7,7),7-(7,7),7-(7,7)]
    59   21.622588848   21.622588848   21.622588848    48[7-(6,6),7-(6,6),7-(7,7),7-(7,7),7-(7,7)]
    60   23.157433278   23.157433278   23.157433278    48[7-(6,6),7-(7,7),7-(7,7),7-(7,7)]
    61    2.136303792    2.136303792    2.136303792    48[7-(6,6),7-(7,7),7-(7,7),7-(7,7)]
    62    3.904910436    3.904910436    3.904910436    48[7-(6,6),7-(6,6),7-(7,7),7-(7,7),7-(7,7)]
    63   40.769461152   40.769461152   40.769461152    48[7-(6,6),7-(6,6),7-(7,7),7-(7,7),7-(7,7)]
    64   39.234616722   39.234616722   39.234616722    48[7-(6,6),7-(7,7),7-(7,7),7-(7,7)]
    65   34.145505177   34.145505177   34.145505177    48[7-(6,6),7-(7,7),7-(7,7),7-(7,7)]
    66   32.747091363   32.747091363   32.747091363    48[7-(6,6),7-(6,6),7-(7,7),7-(7,7),7-(7,7)]
    67    0.269117709    0.269117709    0.269117709    48[7-(6,6),7-(6,6),7-(7,7),7-(7,7),7-(7,7)]
    68   24.416920794   24.416920794   24.416920794    48[7-(6,6),7-(7,7),7-(7,7),7-(7,7)]
    69   13.348155177   13.348155177   13.348155177    48[7-(6,6),7-(7,7),7-(7,7),7-(7,7)]
    70   11.949741363   11.949741363   11.949741363    48[7-(6,6),7-(6,6),7-(7,7),7-(7,7),7-(7,7)]
    71   21.066467709   21.066467709   21.066467709    48[7-(6,6),7-(6,6),7-(7,7),7-(7,7),7-(7,7)]
    72    3.619570794    3.619570794    3.619570794    48[7-(6,6),7-(7,7),7-(7,7),7-(7,7)]
    73   28.246544823   28.246544823   28.246544823    48[7-(6,6),7-(7,7),7-(7,7),7-(7,7)]
    74   29.644958637   29.644958637   29.644958637    48[7-(6,6),7-(6,6),7-(7,7),7-(7,7),7-(7,7)]
    75   20.528232291   20.528232291   20.528232291    48[7-(6,6),7-(6,6),7-(7,7),7-(7,7),7-(7,7)]
    76   37.975129206   37.975129206   37.975129206    48[7-(6,6),7-(7,7),7-(7,7),7-(7,7)]
    77    7.449194823    7.449194823    7.449194823    48[7-(6,6),7-(7,7),7-(7,7),7-(7,7)]
    78    8.847608637    8.847608637    8.847608637    48[7-(6,6),7-(6,6),7-(7,7),7-(7,7),7-(7,7)]
    79   41.325582291   41.325582291   41.325582291    48[7-(6,6),7-(6,6),7-(7,7),7-(7,7),7-(7,7)]
    80   17.177779206   17.177779206   17.177779206    48[7-(6,6),7-(7,7),7-(7,7),7-(7,7)]
    81    28.04730621    28.04730621    28.04730621    48[7-(6,6),7-(7,7),7-(7,7),7-(7,7)]
    82    31.48302843    31.48302843    31.48302843    48[7-(6,6),7-(6,6),7-(7,7),7-(7,7),7-(7,7)]
    83    34.51112259    34.51112259    34.51112259    48[7-(6,6),7-(6,6),7-(7,7),7-(7,7),7-(7,7)]
    84   29.782221147   29.782221147   29.782221147    48[7-(6,6),7-(7,7),7-(7,7),7-(7,7)]
    85    13.54739379    13.54739379    13.54739379    48[7-(6,6),7-(7,7),7-(7,7),7-(7,7)]
    86    10.11167157    10.11167157    10.11167157    48[7-(6,6),7-(6,6),7-(7,7),7-(7,7),7-(7,7)]
    87     7.08357741     7.08357741     7.08357741    48[7-(6,6),7-(6,6),7-(7,7),7-(7,7),7-(7,7)]
    88   11.812478853   11.812478853   11.812478853    48[7-(6,6),7-(7,7),7-(7,7),7-(7,7)]
    89     7.24995621     7.24995621     7.24995621    48[7-(6,6),7-(7,7),7-(7,7),7-(7,7)]
    90    10.68567843    10.68567843    10.68567843    48[7-(6,6),7-(6,6),7-(7,7),7-(7,7),7-(7,7)]
    91    13.71377259    13.71377259    13.71377259    48[7-(6,6),7-(6,6),7-(7,7),7-(7,7),7-(7,7)]
    92    8.984871147    8.984871147    8.984871147    48[7-(6,6),7-(7,7),7-(7,7),7-(7,7)]
    93    34.34474379    34.34474379    34.34474379    48[7-(6,6),7-(7,7),7-(7,7),7-(7,7)]
    94    30.90902157    30.90902157    30.90902157    48[7-(6,6),7-(7,7),7-(7,7),7-(7,7)]
    95    27.88092741    27.88092741    27.88092741    48[7-(6,6),7-(6,6),7-(7,7),7-(7,7),7-(7,7)]
    96   32.609828853   32.609828853   32.609828853    48[7-(6,6),7-(7,7),7-(7,7),7-(7,7)]
    97    19.81571508    19.81571508    19.81571508    1[6-(6,6)]
    98    21.89545008    21.89545008    21.89545008    1[6-(6,6)]
    99     21.0469182     21.0469182     21.0469182    1[6-(6,7)]
   100    22.96443387    22.96443387    22.96443387    1[6-(6,7)]
   101     13.8094404     13.8094404     13.8094404    1[6-(6,6)]
   102    12.19140657    12.19140657    12.19140657    1[6-(6,6)]
   103    11.83785162    11.83785162    11.83785162    1[6-(6,7)]
   104    10.34044242    10.34044242    10.34044242    1[6-(6,7)]
   105    19.86978819    19.86978819    19.86978819    1[6-(6,6)]
   106    20.48123028    20.48123028    20.48123028    1[6-(6,6)]
   107    21.63340347    21.63340347    21.63340347    1[6-(6,7)]
   108    20.65592802    20.65592802    20.65592802    1[6-(6,7)]
   109    17.21604633    17.21604633    17.21604633    1[6-(6,6)]
   110    20.45627346    20.45627346    20.45627346    1[6-(6,6)]
   111    20.31901095    20.31901095    20.31901095    1[6-(6,7)]
   112    17.08294329    17.08294329    17.08294329    1[6-(6,7)]
   113    18.18104337    18.18104337    18.18104337    1[6-(6,6)]
   114    21.19249965    21.19249965    21.19249965    1[6-(6,6)]
   115     16.8458535     16.8458535     16.8458535    1[6-(6,7)]
   116    19.66181469    19.66181469    19.66181469    1[6-(6,7)]
   117    20.76823371    20.76823371    20.76823371    1[6-(6,6)]
   118    21.84969591    21.84969591    21.84969591    1[6-(6,6)]
   119     20.2150242     20.2150242     20.2150242    1[6-(6,7)]
   120    21.30064587    21.30064587    21.30064587    1[6-(6,7)]
   121     0.98163492     0.98163492     0.98163492    1[6-(6,6)]
   122    40.49659992    40.49659992    40.49659992    1[6-(6,6)]
   123     41.3451318     41.3451318     41.3451318    1[6-(6,7)]
   124    39.42761613    39.42761613    39.42761613    1[6-(6,7)]
   125      6.9879096      6.9879096      6.9879096    1[6-(6,6)]
   126     8.60594343     8.60594343     8.60594343    1[6-(6,6)]
   127     8.95949838     8.95949838     8.95949838    1[6-(6,7)]
   128    10.45690758    10.45690758    10.45690758    1[6-(6,7)]
   129     0.92756181     0.92756181     0.92756181    1[6-(6,6)]
   130     0.31611972     0.31611972     0.31611972    1[6-(6,6)]
   131    40.75864653    40.75864653    40.75864653    1[6-(6,7)]
   132     0.14142198     0.14142198     0.14142198    1[6-(6,7)]
   133     3.58130367     3.58130367     3.58130367    1[6-(6,6)]
   134     0.34107654     0.34107654     0.34107654    1[6-(6,6)]
   135     0.47833905     0.47833905     0.47833905    1[6-(6,7)]
   136     3.71440671     3.71440671     3.71440671    1[6-(6,7)]
   137     2.61630663     2.61630663     2.61630663    1[6-(6,6)]
   138    41.19955035    41.19955035    41.19955035    1[6-(6,6)]
   139      3.9514965      3.9514965      3.9514965    1[6-(6,7)]
   140     1.13553531     1.13553531     1.13553531    1[6-(6,7)]
   141     0.02911629     0.02911629     0.02911629    1[6-(6,6)]
   142    40.54235409    40.54235409    40.54235409    1[6-(6,6)]
   143      0.5823258      0.5823258      0.5823258    1[6-(6,7)]
   144    41.09140413    41.09140413    41.09140413    1[6-(6,7)]
   145    21.77898492    21.77898492    21.77898492    1[6-(6,6)]
   146    19.69924992    19.69924992    19.69924992    1[6-(6,6)]
   147     20.5477818     20.5477818     20.5477818    1[6-(6,7)]
   148    18.63026613    18.63026613    18.63026613    1[6-(6,7)]
   149     27.7852596     27.7852596     27.7852596    1[6-(6,6)]
   150    29.40329343    29.40329343    29.40329343    1[6-(6,6)]
   151    29.75684838    29.75684838    29.75684838    1[6-(6,7)]
   152    31.25425758    31.25425758    31.25425758    1[6-(6,7)]
   153    21.72491181    21.72491181    21.72491181    1[6-(6,6)]
   154    21.11346972    21.11346972    21.11346972    1[6-(6,6)]
   155    19.96129653    19.96129653    19.96129653    1[6-(6,7)]
   156    20.93877198    20.93877198    20.93877198    1[6-(6,7)]
   157    24.37865367    24.37865367    24.37865367    1[6-(6,6)]
   158    21.13842654    21.13842654    21.13842654    1[6-(6,6)]
   159    21.27568905    21.27568905    21.27568905    1[6-(6,7)]
   160    24.51175671    24.51175671    24.51175671    1[6-(6,7)]
   161    23.41365663    23.41365663    23.41365663    1[6-(6,6)]
   162    20.40220035    20.40220035    20.40220035    1[6-(6,6)]
   163     24.7488465     24.7488465     24.7488465    1[6-(6,7)]
   164    21.93288531    21.93288531    21.93288531    1[6-(6,7)]
   165    20.82646629    20.82646629    20.82646629    1[6-(6,6)]
   166    19.74500409    19.74500409    19.74500409    1[6-(6,6)]
   167     21.3796758     21.3796758     21.3796758    1[6-(6,7)]
   168    20.29405413    20.29405413    20.29405413    1[6-(6,7)]
   169    40.61306508    40.61306508    40.61306508    1[6-(6,6)]
   170     1.09810008     1.09810008     1.09810008    1[6-(6,6)]
   171      0.2495682      0.2495682      0.2495682    1[6-(6,7)]
   172     2.16708387     2.16708387     2.16708387    1[6-(6,7)]
   173     34.6067904     34.6067904     34.6067904    1[6-(6,6)]
   174    32.98875657    32.98875657    32.98875657    1[6-(6,6)]
   175    32.63520162    32.63520162    32.63520162    1[6-(6,7)]
   176    31.13779242    31.13779242    31.13779242    1[6-(6,7)]
   177    40.66713819    40.66713819    40.66713819    1[6-(6,6)]
   178    41.27858028    41.27858028    41.27858028    1[6-(6,6)]
   179     0.83605347     0.83605347     0.83605347    1[6-(6,7)]
   180    41.45327802    41.45327802    41.45327802    1[6-(6,7)]
   181    38.01339633    38.01339633    38.01339633    1[6-(6,6)]
   182    41.25362346    41.25362346    41.25362346    1[6-(6,6)]
   183    41.11636095    41.11636095    41.11636095    1[6-(6,7)]
   184    37.88029329    37.88029329    37.88029329    1[6-(6,7)]
   185    38.97839337    38.97839337    38.97839337    1[6-(6,6)]
   186     0.39514965     0.39514965     0.39514965    1[6-(6,6)]
   187     37.6432035     37.6432035     37.6432035    1[6-(6,7)]
   188    40.45916469    40.45916469    40.45916469    1[6-(6,7)]
   189    41.56558371    41.56558371    41.56558371    1[6-(6,6)]
   190     1.05234591     1.05234591     1.05234591    1[6-(6,6)]
   191     41.0123742     41.0123742     41.0123742    1[6-(6,7)]
   192     0.50329587     0.50329587     0.50329587    1[6-(6,7)]
   193    13.44340704    13.44340704    13.44340704    1[6-(6,6)]
   194    12.33282855    12.33282855    12.33282855    1[6-(6,6)]
   195      15.390039      15.390039      15.390039    1[6-(6,7)]
   196    14.40840408    14.40840408    14.40840408    1[6-(6,7)]
   197     8.39381046     8.39381046     8.39381046    1[6-(6,6)]
   198     9.75395715     9.75395715     9.75395715    1[6-(6,6)]
   199     8.97197679     8.97197679     8.97197679    1[6-(6,7)]
   200    10.45274811    10.45274811    10.45274811    1[6-(6,7)]
   201      4.6586064      4.6586064      4.6586064    1[6-(6,6)]
   202     2.94074529     2.94074529     2.94074529    1[6-(6,6)]
   203     1.26863835     1.26863835     1.26863835    1[6-(6,7)]
   204     2.68701762     2.68701762     2.68701762    1[6-(6,7)]
   205     8.49363774     8.49363774     8.49363774    1[6-(6,6)]
   206    10.61080797    10.61080797    10.61080797    1[6-(6,6)]
   207      9.4419969      9.4419969      9.4419969    1[6-(6,7)]
   208     7.54943805     7.54943805     7.54943805    1[6-(6,7)]
   209     8.13592332     8.13592332     8.13592332    1[6-(6,6)]
   210     9.57094047     9.57094047     9.57094047    1[6-(6,6)]
   211     8.45620251     8.45620251     8.45620251    1[6-(6,7)]
   212     9.88706019     9.88706019     9.88706019    1[6-(6,7)]
   213    38.50005432    38.50005432    38.50005432    1[6-(6,6)]
   214    35.08096998    35.08096998    35.08096998    1[6-(6,6)]
   215    37.34372166    37.34372166    37.34372166    1[6-(6,7)]
   216    33.98702937    33.98702937    33.98702937    1[6-(6,7)]
   217    34.24075704    34.24075704    34.24075704    1[6-(6,6)]
   218    33.13017855    33.13017855    33.13017855    1[6-(6,6)]
   219      36.187389      36.187389      36.187389    1[6-(6,7)]
   220    35.20575408    35.20575408    35.20575408    1[6-(6,7)]
   221    29.19116046    29.19116046    29.19116046    1[6-(6,6)]
   222    30.55130715    30.55130715    30.55130715    1[6-(6,6)]
   223    29.76932679    29.76932679    29.76932679    1[6-(6,7)]
   224    31.25009811    31.25009811    31.25009811    1[6-(6,7)]
   225     25.4559564     25.4559564     25.4559564    1[6-(6,6)]
   226    23.73809529    23.73809529    23.73809529    1[6-(6,6)]
   227    22.06598835    22.06598835    22.06598835    1[6-(6,7)]
   228    23.48436762    23.48436762    23.48436762    1[6-(6,7)]
   229    29.29098774    29.29098774    29.29098774    1[6-(6,6)]
   230    31.40815797    31.40815797    31.40815797    1[6-(6,6)]
   231     30.2393469     30.2393469     30.2393469    1[6-(6,7)]
   232    28.34678805    28.34678805    28.34678805    1[6-(6,7)]
   233    28.93327332    28.93327332    28.93327332    1[6-(6,6)]
   234    30.36829047    30.36829047    30.36829047    1[6-(6,6)]
   235    29.25355251    29.25355251    29.25355251    1[6-(6,7)]
   236    30.68441019    30.68441019    30.68441019    1[6-(6,7)]
   237    17.70270432    17.70270432    17.70270432    1[6-(6,6)]
   238    14.28361998    14.28361998    14.28361998    1[6-(6,6)]
   239    16.54637166    16.54637166    16.54637166    1[6-(6,7)]
   240    13.18967937    13.18967937    13.18967937    1[6-(6,7)]
   241     7.35394296     7.35394296     7.35394296    1[6-(6,6)]
   242     8.46452145     8.46452145     8.46452145    1[6-(6,6)]
   243       5.407311       5.407311       5.407311    1[6-(6,7)]
   244     6.38894592     6.38894592     6.38894592    1[6-(6,7)]
   245    12.40353954    12.40353954    12.40353954    1[6-(6,6)]
   246    11.04339285    11.04339285    11.04339285    1[6-(6,6)]
   247    11.82537321    11.82537321    11.82537321    1[6-(6,7)]
   248    10.34460189    10.34460189    10.34460189    1[6-(6,7)]
   249     16.1387436     16.1387436     16.1387436    1[6-(6,6)]
   250    17.85660471    17.85660471    17.85660471    1[6-(6,6)]
   251    19.52871165    19.52871165    19.52871165    1[6-(6,7)]
   252    18.11033238    18.11033238    18.11033238    1[6-(6,7)]
   253    12.30371226    12.30371226    12.30371226    1[6-(6,6)]
   254    10.18654203    10.18654203    10.18654203    1[6-(6,6)]
   255     11.3553531     11.3553531     11.3553531    1[6-(6,7)]
   256    13.24791195    13.24791195    13.24791195    1[6-(6,7)]
   257    12.66142668    12.66142668    12.66142668    1[6-(6,6)]
   258    11.22640953    11.22640953    11.22640953    1[6-(6,6)]
   259    12.34114749    12.34114749    12.34114749    1[6-(6,7)]
   260    10.91028981    10.91028981    10.91028981    1[6-(6,7)]
   261    23.89199568    23.89199568    23.89199568    1[6-(6,6)]
   262    27.31108002    27.31108002    27.31108002    1[6-(6,6)]
   263    25.04832834    25.04832834    25.04832834    1[6-(6,7)]
   264    28.40502063    28.40502063    28.40502063    1[6-(6,7)]
   265    28.15129296    28.15129296    28.15129296    1[6-(6,6)]
   266    29.26187145    29.26187145    29.26187145    1[6-(6,6)]
   267      26.204661      26.204661      26.204661    1[6-(6,7)]
   268    27.18629592    27.18629592    27.18629592    1[6-(6,7)]
   269    33.20088954    33.20088954    33.20088954    1[6-(6,6)]
   270    31.84074285    31.84074285    31.84074285    1[6-(6,6)]
   271    32.62272321    32.62272321    32.62272321    1[6-(6,7)]
   272    31.14195189    31.14195189    31.14195189    1[6-(6,7)]
   273     36.9360936     36.9360936     36.9360936    1[6-(6,6)]
   274    38.65395471    38.65395471    38.65395471    1[6-(6,6)]
   275    40.32606165    40.32606165    40.32606165    1[6-(6,7)]
   276    38.90768238    38.90768238    38.90768238    1[6-(6,7)]
   277    33.10106226    33.10106226    33.10106226    1[6-(6,6)]
   278    30.98389203    30.98389203    30.98389203    1[6-(6,6)]
   279     32.1527031     32.1527031     32.1527031    1[6-(6,7)]
   280    34.04526195    34.04526195    34.04526195    1[6-(6,7)]
   281    33.45877668    33.45877668    33.45877668    1[6-(6,6)]
   282    32.02375953    32.02375953    32.02375953    1[6-(6,6)]
   283    33.13849749    33.13849749    33.13849749    1[6-(6,7)]
   284    31.70763981    31.70763981    31.70763981    1[6-(6,7)]
   285     3.09464568     3.09464568     3.09464568    1[6-(6,6)]
   286     6.51373002     6.51373002     6.51373002    1[6-(6,6)]
   287     4.25097834     4.25097834     4.25097834    1[6-(6,7)]
   288     7.60767063     7.60767063     7.60767063    1[6-(6,7)]
   289    10.20733938    10.20733938    10.20733938    1[6-(6,6)]
   290    13.50579909    13.50579909    13.50579909    1[6-(6,6)]
   291    10.14494733    10.14494733    10.14494733    1[6-(6,7)]
   292    13.38101499    13.38101499    13.38101499    1[6-(6,7)]
   293    16.25520876    16.25520876    16.25520876    1[6-(6,6)]
   294    12.84860283    12.84860283    12.84860283    1[6-(6,6)]
   295    17.32003308    17.32003308    17.32003308    1[6-(6,7)]
   296    14.05068966    14.05068966    14.05068966    1[6-(6,7)]
   297     7.42881342     7.42881342     7.42881342    1[6-(6,6)]
   298    11.02675497    11.02675497    11.02675497    1[6-(6,6)]
   299      9.8995386      9.8995386      9.8995386    1[6-(6,7)]
   300     6.45965691     6.45965691     6.45965691    1[6-(6,7)]
   301    18.44724945    18.44724945    18.44724945    1[6-(6,6)]
   302    17.23684368    17.23684368    17.23684368    1[6-(6,6)]
   303    15.19038444    15.19038444    15.19038444    1[6-(6,7)]
   304     16.3467171     16.3467171     16.3467171    1[6-(6,7)]
   305     5.14942386     5.14942386     5.14942386    1[6-(6,6)]
   306     7.18340469     7.18340469     7.18340469    1[6-(6,6)]
   307     6.98375013     6.98375013     6.98375013    1[6-(6,7)]
   308     8.98029573     8.98029573     8.98029573    1[6-(6,7)]
   309     2.49152253     2.49152253     2.49152253    1[6-(6,6)]
   310     4.23849993     4.23849993     4.23849993    1[6-(6,6)]
   311     0.61560156     0.61560156     0.61560156    1[6-(6,7)]
   312     2.33346267     2.33346267     2.33346267    1[6-(6,7)]
   313    31.38736062    31.38736062    31.38736062    1[6-(6,6)]
   314    28.08890091    28.08890091    28.08890091    1[6-(6,6)]
   315    31.44975267    31.44975267    31.44975267    1[6-(6,7)]
   316    28.21368501    28.21368501    28.21368501    1[6-(6,7)]
   317    25.33949124    25.33949124    25.33949124    1[6-(6,6)]
   318    28.74609717    28.74609717    28.74609717    1[6-(6,6)]
   319    24.27466692    24.27466692    24.27466692    1[6-(6,7)]
   320    27.54401034    27.54401034    27.54401034    1[6-(6,7)]
   321    34.16588658    34.16588658    34.16588658    1[6-(6,6)]
   322    30.56794503    30.56794503    30.56794503    1[6-(6,6)]
   323     31.6951614     31.6951614     31.6951614    1[6-(6,7)]
   324    35.13504309    35.13504309    35.13504309    1[6-(6,7)]
   325    23.14745055    23.14745055    23.14745055    1[6-(6,6)]
   326    24.35785632    24.35785632    24.35785632    1[6-(6,6)]
   327    26.40431556    26.40431556    26.40431556    1[6-(6,7)]
   328     25.2479829     25.2479829     25.2479829    1[6-(6,7)]
   329    36.44527614    36.44527614    36.44527614    1[6-(6,6)]
   330    34.41129531    34.41129531    34.41129531    1[6-(6,6)]
   331    34.61094987    34.61094987    34.61094987    1[6-(6,7)]
   332    32.61440427    32.61440427    32.61440427    1[6-(6,7)]
   333    39.10317747    39.10317747    39.10317747    1[6-(6,6)]
   334    37.35620007    37.35620007    37.35620007    1[6-(6,6)]
   335    40.97909844    40.97909844    40.97909844    1[6-(6,7)]
   336    39.26123733    39.26123733    39.26123733    1[6-(6,7)]
   337    31.00468938    31.00468938    31.00468938    1[6-(6,6)]
   338    34.30314909    34.30314909    34.30314909    1[6-(6,6)]
   339    30.94229733    30.94229733    30.94229733    1[6-(6,7)]
   340    34.17836499    34.17836499    34.17836499    1[6-(6,7)]
   341    37.05255876    37.05255876    37.05255876    1[6-(6,6)]
   342    33.64595283    33.64595283    33.64595283    1[6-(6,6)]
   343    38.11738308    38.11738308    38.11738308    1[6-(6,7)]
   344    34.84803966    34.84803966    34.84803966    1[6-(6,7)]
   345    28.22616342    28.22616342    28.22616342    1[6-(6,6)]
   346    31.82410497    31.82410497    31.82410497    1[6-(6,6)]
   347     30.6968886     30.6968886     30.6968886    1[6-(6,7)]
   348    27.25700691    27.25700691    27.25700691    1[6-(6,7)]
   349    39.24459945    39.24459945    39.24459945    1[6-(6,6)]
   350    38.03419368    38.03419368    38.03419368    1[6-(6,6)]
   351    35.98773444    35.98773444    35.98773444    1[6-(6,7)]
   352     37.1440671     37.1440671     37.1440671    1[6-(6,7)]
   353    25.94677386    25.94677386    25.94677386    1[6-(6,6)]
   354    27.98075469    27.98075469    27.98075469    1[6-(6,6)]
   355    27.78110013    27.78110013    27.78110013    1[6-(6,7)]
   356    29.77764573    29.77764573    29.77764573    1[6-(6,7)]
   357    23.28887253    23.28887253    23.28887253    1[6-(6,6)]
   358    25.03584993    25.03584993    25.03584993    1[6-(6,6)]
   359    21.41295156    21.41295156    21.41295156    1[6-(6,7)]
   360    23.13081267    23.13081267    23.13081267    1[6-(6,7)]
   361    10.59001062    10.59001062    10.59001062    1[6-(6,6)]
   362     7.29155091     7.29155091     7.29155091    1[6-(6,6)]
   363    10.65240267    10.65240267    10.65240267    1[6-(6,7)]
   364     7.41633501     7.41633501     7.41633501    1[6-(6,7)]
   365     4.54214124     4.54214124     4.54214124    1[6-(6,6)]
   366     7.94874717     7.94874717     7.94874717    1[6-(6,6)]
   367     3.47731692     3.47731692     3.47731692    1[6-(6,7)]
   368     6.74666034     6.74666034     6.74666034    1[6-(6,7)]
   369    13.36853658    13.36853658    13.36853658    1[6-(6,6)]
   370     9.77059503     9.77059503     9.77059503    1[6-(6,6)]
   371     10.8978114     10.8978114     10.8978114    1[6-(6,7)]
   372    14.33769309    14.33769309    14.33769309    1[6-(6,7)]
   373     2.35010055     2.35010055     2.35010055    1[6-(6,6)]
   374     3.56050632     3.56050632     3.56050632    1[6-(6,6)]
   375     5.60696556     5.60696556     5.60696556    1[6-(6,7)]
   376      4.4506329      4.4506329      4.4506329    1[6-(6,7)]
   377    15.64792614    15.64792614    15.64792614    1[6-(6,6)]
   378    13.61394531    13.61394531    13.61394531    1[6-(6,6)]
   379    13.81359987    13.81359987    13.81359987    1[6-(6,7)]
   380    11.81705427    11.81705427    11.81705427    1[6-(6,7)]
   381    18.30582747    18.30582747    18.30582747    1[6-(6,6)]
   382    16.55885007    16.55885007    16.55885007    1[6-(6,6)]
   383    20.18174844    20.18174844    20.18174844    1[6-(6,7)]
   384    18.46388733    18.46388733    18.46388733    1[6-(6,7)]
   385    21.77898492    21.77898492    21.77898492    1[6-(6,6)]
   386    19.69924992    19.69924992    19.69924992    1[6-(6,6)]
   387     20.5477818     20.5477818     20.5477818    1[6-(6,7)]
   388    18.63026613    18.63026613    18.63026613    1[6-(6,7)]
   389     27.7852596     27.7852596     27.7852596    1[6-(6,6)]
   390    29.40329343    29.40329343    29.40329343    1[6-(6,6)]
   391    29.75684838    29.75684838    29.75684838    1[6-(6,7)]
   392    31.25425758    31.25425758    31.25425758    1[6-(6,7)]
   393    21.72491181    21.72491181    21.72491181    1[6-(6,6)]
   394    21.11346972    21.11346972    21.11346972    1[6-(6,6)]
   395    19.96129653    19.96129653    19.96129653    1[6-(6,7)]
   396    20.93877198    20.93877198    20.93877198    1[6-(6,7)]
   397    24.37865367    24.37865367    24.37865367    1[6-(6,6)]
   398    21.13842654    21.13842654    21.13842654    1[6-(6,6)]
   399    21.27568905    21.27568905    21.27568905    1[6-(6,7)]
   400    24.51175671    24.51175671    24.51175671    1[6-(6,7)]
   401    23.41365663    23.41365663    23.41365663    1[6-(6,6)]
   402    20.40220035    20.40220035    20.40220035    1[6-(6,6)]
   403     24.7488465     24.7488465     24.7488465    1[6-(6,7)]
   404    21.93288531    21.93288531    21.93288531    1[6-(6,7)]
   405    20.82646629    20.82646629    20.82646629    1[6-(6,6)]
   406    19.74500409    19.74500409    19.74500409    1[6-(6,6)]
   407     21.3796758     21.3796758     21.3796758    1[6-(6,7)]
   408    20.29405413    20.29405413    20.29405413    1[6-(6,7)]
   409    40.61306508    40.61306508    40.61306508    1[6-(6,6)]
   410     1.09810008     1.09810008     1.09810008    1[6-(6,6)]
   411      0.2495682      0.2495682      0.2495682    1[6-(6,7)]
   412     2.16708387     2.16708387     2.16708387    1[6-(6,7)]
   413     34.6067904     34.6067904     34.6067904    1[6-(6,6)]
   414    32.98875657    32.98875657    32.98875657    1[6-(6,6)]
   415    32.63520162    32.63520162    32.63520162    1[6-(6,7)]
   416    31.13779242    31.13779242    31.13779242    1[6-(6,7)]
   417    40.66713819    40.66713819    40.66713819    1[6-(6,6)]
   418    41.27858028    41.27858028    41.27858028    1[6-(6,6)]
   419     0.83605347     0.83605347     0.83605347    1[6-(6,7)]
   420    41.45327802    41.45327802    41.45327802    1[6-(6,7)]
   421    38.01339633    38.01339633    38.01339633    1[6-(6,6)]
   422    41.25362346    41.25362346    41.25362346    1[6-(6,6)]
   423    41.11636095    41.11636095    41.11636095    1[6-(6,7)]
   424    37.88029329    37.88029329    37.88029329    1[6-(6,7)]
   425    38.97839337    38.97839337    38.97839337    1[6-(6,6)]
   426     0.39514965     0.39514965     0.39514965    1[6-(6,6)]
   427     37.6432035     37.6432035     37.6432035    1[6-(6,7)]
   428    40.45916469    40.45916469    40.45916469    1[6-(6,7)]
   429    41.56558371    41.56558371    41.56558371    1[6-(6,6)]
   430     1.05234591     1.05234591     1.05234591    1[6-(6,6)]
   431     41.0123742     41.0123742     41.0123742    1[6-(6,7)]
   432     0.50329587     0.50329587     0.50329587    1[6-(6,7)]
   433    19.81571508    19.81571508    19.81571508    1[6-(6,6)]
   434    21.89545008    21.89545008    21.89545008    1[6-(6,6)]
   435     21.0469182     21.0469182     21.0469182    1[6-(6,7)]
   436    22.96443387    22.96443387    22.96443387    1[6-(6,7)]
   437     13.8094404     13.8094404     13.8094404    1[6-(6,6)]
   438    12.19140657    12.19140657    12.19140657    1[6-(6,6)]
   439    11.83785162    11.83785162    11.83785162    1[6-(6,7)]
   440    10.34044242    10.34044242    10.34044242    1[6-(6,7)]
   441    19.86978819    19.86978819    19.86978819    1[6-(6,6)]
   442    20.48123028    20.48123028    20.48123028    1[6-(6,6)]
   443    21.63340347    21.63340347    21.63340347    1[6-(6,7)]
   444    20.65592802    20.65592802    20.65592802    1[6-(6,7)]
   445    17.21604633    17.21604633    17.21604633    1[6-(6,6)]
   446    20.45627346    20.45627346    20.45627346    1[6-(6,6)]
   447    20.31901095    20.31901095    20.31901095    1[6-(6,7)]
   448    17.08294329    17.08294329    17.08294329    1[6-(6,7)]
   449    18.18104337    18.18104337    18.18104337    1[6-(6,6)]
   450    21.19249965    21.19249965    21.19249965    1[6-(6,6)]
   451     16.8458535     16.8458535     16.8458535    1[6-(6,7)]
   452    19.66181469    19.66181469    19.66181469    1[6-(6,7)]
   453    20.76823371    20.76823371    20.76823371    1[6-(6,6)]
   454    21.84969591    21.84969591    21.84969591    1[6-(6,6)]
   455     20.2150242     20.2150242     20.2150242    1[6-(6,7)]
   456    21.30064587    21.30064587    21.30064587    1[6-(6,7)]
   457     0.98163492     0.98163492     0.98163492    1[6-(6,6)]
   458    40.49659992    40.49659992    40.49659992    1[6-(6,6)]
   459     41.3451318     41.3451318     41.3451318    1[6-(6,7)]
   460    39.42761613    39.42761613    39.42761613    1[6-(6,7)]
   461      6.9879096      6.9879096      6.9879096    1[6-(6,6)]
   462     8.60594343     8.60594343     8.60594343    1[6-(6,6)]
   463     8.95949838     8.95949838     8.95949838    1[6-(6,7)]
   464    10.45690758    10.45690758    10.45690758    1[6-(6,7)]
   465     0.92756181     0.92756181     0.92756181    1[6-(6,6)]
   466     0.31611972     0.31611972     0.31611972    1[6-(6,6)]
   467    40.75864653    40.75864653    40.75864653    1[6-(6,7)]
   468     0.14142198     0.14142198     0.14142198    1[6-(6,7)]
   469     3.58130367     3.58130367     3.58130367    1[6-(6,6)]
   470     0.34107654     0.34107654     0.34107654    1[6-(6,6)]
   471     0.47833905     0.47833905     0.47833905    1[6-(6,7)]
   472     3.71440671     3.71440671     3.71440671    1[6-(6,7)]
   473     2.61630663     2.61630663     2.61630663    1[6-(6,6)]
   474    41.19955035    41.19955035    41.19955035    1[6-(6,6)]
   475      3.9514965      3.9514965      3.9514965    1[6-(6,7)]
   476     1.13553531     1.13553531     1.13553531    1[6-(6,7)]
   477     0.02911629     0.02911629     0.02911629    1[6-(6,6)]
   478    40.54235409    40.54235409    40.54235409    1[6-(6,6)]
   479      0.5823258      0.5823258      0.5823258    1[6-(6,7)]
   480    41.09140413    41.09140413    41.09140413    1[6-(6,7)]
   481    28.15129296    28.15129296    28.15129296    1[6-(6,6)]
   482    29.26187145    29.26187145    29.26187145    1[6-(6,6)]
   483      26.204661      26.204661      26.204661    1[6-(6,7)]
   484    27.18629592    27.18629592    27.18629592    1[6-(6,7)]
   485    33.20088954    33.20088954    33.20088954    1[6-(6,6)]
   486    31.84074285    31.84074285    31.84074285    1[6-(6,6)]
   487    32.62272321    32.62272321    32.62272321    1[6-(6,7)]
   488    31.14195189    31.14195189    31.14195189    1[6-(6,7)]
   489     36.9360936     36.9360936     36.9360936    1[6-(6,6)]
   490    38.65395471    38.65395471    38.65395471    1[6-(6,6)]
   491    40.32606165    40.32606165    40.32606165    1[6-(6,7)]
   492    38.90768238    38.90768238    38.90768238    1[6-(6,7)]
   493    33.10106226    33.10106226    33.10106226    1[6-(6,6)]
   494    30.98389203    30.98389203    30.98389203    1[6-(6,6)]
   495     32.1527031     32.1527031     32.1527031    1[6-(6,7)]
   496    34.04526195    34.04526195    34.04526195    1[6-(6,7)]
   497    33.45877668    33.45877668    33.45877668    1[6-(6,6)]
   498    32.02375953    32.02375953    32.02375953    1[6-(6,6)]
   499    33.13849749    33.13849749    33.13849749    1[6-(6,7)]
   500    31.70763981    31.70763981    31.70763981    1[6-(6,7)]
   501     3.09464568     3.09464568     3.09464568    1[6-(6,6)]
   502     6.51373002     6.51373002     6.51373002    1[6-(6,6)]
   503     4.25097834     4.25097834     4.25097834    1[6-(6,7)]
   504     7.60767063     7.60767063     7.60767063    1[6-(6,7)]
   505     7.35394296     7.35394296     7.35394296    1[6-(6,6)]
   506     8.46452145     8.46452145     8.46452145    1[6-(6,6)]
   507       5.407311       5.407311       5.407311    1[6-(6,7)]
   508     6.38894592     6.38894592     6.38894592    1[6-(6,7)]
   509    12.40353954    12.40353954    12.40353954    1[6-(6,6)]
   510    11.04339285    11.04339285    11.04339285    1[6-(6,6)]
   511    11.82537321    11.82537321    11.82537321    1[6-(6,7)]
   512    10.34460189    10.34460189    10.34460189    1[6-(6,7)]
   513     16.1387436     16.1387436     16.1387436    1[6-(6,6)]
   514    17.85660471    17.85660471    17.85660471    1[6-(6,6)]
   515    19.52871165    19.52871165    19.52871165    1[6-(6,7)]
   516    18.11033238    18.11033238    18.11033238    1[6-(6,7)]
   517    12.30371226    12.30371226    12.30371226    1[6-(6,6)]
   518    10.18654203    10.18654203    10.18654203    1[6-(6,6)]
   519     11.3553531     11.3553531     11.3553531    1[6-(6,7)]
   520    13.24791195    13.24791195    13.24791195    1[6-(6,7)]
   521    12.66142668    12.66142668    12.66142668    1[6-(6,6)]
   522    11.22640953    11.22640953    11.22640953    1[6-(6,6)]
   523    12.34114749    12.34114749    12.34114749    1[6-(6,7)]
   524    10.91028981    10.91028981    10.91028981    1[6-(6,7)]
   525    23.89199568    23.89199568    23.89199568    1[6-(6,6)]
   526    27.31108002    27.31108002    27.31108002    1[6-(6,6)]
   527    25.04832834    25.04832834    25.04832834    1[6-(6,7)]
   528    28.40502063    28.40502063    28.40502063    1[6-(6,7)]
   529    34.24075704    34.24075704    34.24075704    1[6-(6,6)]
   530    33.13017855    33.13017855    33.13017855    1[6-(6,6)]
   531      36.187389      36.187389      36.187389    1[6-(6,7)]
   532    35.20575408    35.20575408    35.20575408    1[6-(6,7)]
   533    29.19116046    29.19116046    29.19116046    1[6-(6,6)]
   534    30.55130715    30.55130715    30.55130715    1[6-(6,6)]
   535    29.76932679    29.76932679    29.76932679    1[6-(6,7)]
   536    31.25009811    31.25009811    31.25009811    1[6-(6,7)]
   537     25.4559564     25.4559564     25.4559564    1[6-(6,6)]
   538    23.73809529    23.73809529    23.73809529    1[6-(6,6)]
   539    22.06598835    22.06598835    22.06598835    1[6-(6,7)]
   540    23.48436762    23.48436762    23.48436762    1[6-(6,7)]
   541    29.29098774    29.29098774    29.29098774    1[6-(6,6)]
   542    31.40815797    31.40815797    31.40815797    1[6-(6,6)]
   543     30.2393469     30.2393469     30.2393469    1[6-(6,7)]
   544    28.34678805    28.34678805    28.34678805    1[6-(6,7)]
   545    28.93327332    28.93327332    28.93327332    1[6-(6,6)]
   546    30.36829047    30.36829047    30.36829047    1[6-(6,6)]
   547    29.25355251    29.25355251    29.25355251    1[6-(6,7)]
   548    30.68441019    30.68441019    30.68441019    1[6-(6,7)]
   549    17.70270432    17.70270432    17.70270432    1[6-(6,6)]
   550    14.28361998    14.28361998    14.28361998    1[6-(6,6)]
   551    16.54637166    16.54637166    16.54637166    1[6-(6,7)]
   552    13.18967937    13.18967937    13.18967937    1[6-(6,7)]
   553    13.44340704    13.44340704    13.44340704    1[6-(6,6)]
   554    12.33282855    12.33282855    12.33282855    1[6-(6,6)]
   555      15.390039      15.390039      15.390039    1[6-(6,7)]
   556    14.40840408    14.40840408    14.40840408    1[6-(6,7)]
   557     8.39381046     8.39381046     8.39381046    1[6-(6,6)]
   558     9.75395715     9.75395715     9.75395715    1[6-(6,6)]
   559     8.97197679     8.97197679     8.97197679    1[6-(6,7)]
   560    10.45274811    10.45274811    10.45274811    1[6-(6,7)]
   561      4.6586064      4.6586064      4.6586064    1[6-(6,6)]
   562     2.94074529     2.94074529     2.94074529    1[6-(6,6)]
   563     1.26863835     1.26863835     1.26863835    1[6-(6,7)]
   564     2.68701762     2.68701762     2.68701762    1[6-(6,7)]
   565     8.49363774     8.49363774     8.49363774    1[6-(6,6)]
   566    10.61080797    10.61080797    10.61080797    1[6-(6,6)]
   567      9.4419969      9.4419969      9.4419969    1[6-(6,7)]
   568     7.54943805     7.54943805     7.54943805    1[6-(6,7)]
   569     8.13592332     8.13592332     8.13592332    1[6-(6,6)]
   570     9.57094047     9.57094047     9.57094047    1[6-(6,6)]
   571     8.45620251     8.45620251     8.45620251    1[6-(6,7)]
   572     9.88706019     9.88706019     9.88706019    1[6-(6,7)]
   573    38.50005432    38.50005432    38.50005432    1[6-(6,6)]
   574    35.08096998    35.08096998    35.08096998    1[6-(6,6)]
   575    37.34372166    37.34372166    37.34372166    1[6-(6,7)]
   576    33.98702937    33.98702937    33.98702937    1[6-(6,7)]
   577    31.38736062    31.38736062    31.38736062    1[6-(6,6)]
   578    28.08890091    28.08890091    28.08890091    1[6-(6,6)]
   579    31.44975267    31.44975267    31.44975267    1[6-(6,7)]
   580    28.21368501    28.21368501    28.21368501    1[6-(6,7)]
   581    25.33949124    25.33949124    25.33949124    1[6-(6,6)]
   582    28.74609717    28.74609717    28.74609717    1[6-(6,6)]
   583    24.27466692    24.27466692    24.27466692    1[6-(6,7)]
   584    27.54401034    27.54401034    27.54401034    1[6-(6,7)]
   585    34.16588658    34.16588658    34.16588658    1[6-(6,6)]
   586    30.56794503    30.56794503    30.56794503    1[6-(6,6)]
   587     31.6951614     31.6951614     31.6951614    1[6-(6,7)]
   588    35.13504309    35.13504309    35.13504309    1[6-(6,7)]
   589    23.14745055    23.14745055    23.14745055    1[6-(6,6)]
   590    24.35785632    24.35785632    24.35785632    1[6-(6,6)]
   591    26.40431556    26.40431556    26.40431556    1[6-(6,7)]
   592     25.2479829     25.2479829     25.2479829    1[6-(6,7)]
   593    36.44527614    36.44527614    36.44527614    1[6-(6,6)]
   594    34.41129531    34.41129531    34.41129531    1[6-(6,6)]
   595    34.61094987    34.61094987    34.61094987    1[6-(6,7)]
   596    32.61440427    32.61440427    32.61440427    1[6-(6,7)]
   597    39.10317747    39.10317747    39.10317747    1[6-(6,6)]
   598    37.35620007    37.35620007    37.35620007    1[6-(6,6)]
   599    40.97909844    40.97909844    40.97909844    1[6-(6,7)]
   600    39.26123733    39.26123733    39.26123733    1[6-(6,7)]
   601    10.20733938    10.20733938    10.20733938    1[6-(6,6)]
   602    13.50579909    13.50579909    13.50579909    1[6-(6,6)]
   603    10.14494733    10.14494733    10.14494733    1[6-(6,7)]
   604    13.38101499    13.38101499    13.38101499    1[6-(6,7)]
   605    16.25520876    16.25520876    16.25520876    1[6-(6,6)]
   606    12.84860283    12.84860283    12.84860283    1[6-(6,6)]
   607    17.32003308    17.32003308    17.32003308    1[6-(6,7)]
   608    14.05068966    14.05068966    14.05068966    1[6-(6,7)]
   609     7.42881342     7.42881342     7.42881342    1[6-(6,6)]
   610    11.02675497    11.02675497    11.02675497    1[6-(6,6)]
   611      9.8995386      9.8995386      9.8995386    1[6-(6,7)]
   612     6.45965691     6.45965691     6.45965691    1[6-(6,7)]
   613    18.44724945    18.44724945    18.44724945    1[6-(6,6)]
   614    17.23684368    17.23684368    17.23684368    1[6-(6,6)]
   615    15.19038444    15.19038444    15.19038444    1[6-(6,7)]
   616     16.3467171     16.3467171     16.3467171    1[6-(6,7)]
   617     5.14942386     5.14942386     5.14942386    1[6-(6,6)]
   618     7.18340469     7.18340469     7.18340469    1[6-(6,6)]
   619     6.98375013     6.98375013     6.98375013    1[6-(6,7)]
   620     8.98029573     8.98029573     8.98029573    1[6-(6,7)]
   621     2.49152253     2.49152253     2.49152253    1[6-(6,6)]
   622     4.23849993     4.23849993     4.23849993    1[6-(6,6)]
   623     0.61560156     0.61560156     0.61560156    1[6-(6,7)]
   624     2.33346267     2.33346267     2.33346267    1[6-(6,7)]
   625    10.59001062    10.59001062    10.59001062    1[6-(6,6)]
   626     7.29155091     7.29155091     7.29155091    1[6-(6,6)]
   627    10.65240267    10.65240267    10.65240267    1[6-(6,7)]
   628     7.41633501     7.41633501     7.41633501    1[6-(6,7)]
   629     4.54214124     4.54214124     4.54214124    1[6-(6,6)]
   630     7.94874717     7.94874717     7.94874717    1[6-(6,6)]
   631     3.47731692     3.47731692     3.47731692    1[6-(6,7)]
   632     6.74666034     6.74666034     6.74666034    1[6-(6,7)]
   633    13.36853658    13.36853658    13.36853658    1[6-(6,6)]
   634     9.77059503     9.77059503     9.77059503    1[6-(6,6)]
   635     10.8978114     10.8978114     10.8978114    1[6-(6,7)]
   636    14.33769309    14.33769309    14.33769309    1[6-(6,7)]
   637     2.35010055     2.35010055     2.35010055    1[6-(6,6)]
   638     3.56050632     3.56050632     3.56050632    1[6-(6,6)]
   639     5.60696556     5.60696556     5.60696556    1[6-(6,7)]
   640      4.4506329      4.4506329      4.4506329    1[6-(6,7)]
   641    15.64792614    15.64792614    15.64792614    1[6-(6,6)]
   642    13.61394531    13.61394531    13.61394531    1[6-(6,6)]
   643    13.81359987    13.81359987    13.81359987    1[6-(6,7)]
   644    11.81705427    11.81705427    11.81705427    1[6-(6,7)]
   645    18.30582747    18.30582747    18.30582747    1[6-(6,6)]
   646    16.55885007    16.55885007    16.55885007    1[6-(6,6)]
   647    20.18174844    20.18174844    20.18174844    1[6-(6,7)]
   648    18.46388733    18.46388733    18.46388733    1[6-(6,7)]
   649    31.00468938    31.00468938    31.00468938    1[6-(6,6)]
   650    34.30314909    34.30314909    34.30314909    1[6-(6,6)]
   651    30.94229733    30.94229733    30.94229733    1[6-(6,7)]
   652    34.17836499    34.17836499    34.17836499    1[6-(6,7)]
   653    37.05255876    37.05255876    37.05255876    1[6-(6,6)]
   654    33.64595283    33.64595283    33.64595283    1[6-(6,6)]
   655    38.11738308    38.11738308    38.11738308    1[6-(6,7)]
   656    34.84803966    34.84803966    34.84803966    1[6-(6,7)]
   657    28.22616342    28.22616342    28.22616342    1[6-(6,6)]
   658    31.82410497    31.82410497    31.82410497    1[6-(6,6)]
   659     30.6968886     30.6968886     30.6968886    1[6-(6,7)]
   660    27.25700691    27.25700691    27.25700691    1[6-(6,7)]
   661    39.24459945    39.24459945    39.24459945    1[6-(6,6)]
   662    38.03419368    38.03419368    38.03419368    1[6-(6,6)]
   663    35.98773444    35.98773444    35.98773444    1[6-(6,7)]
   664     37.1440671     37.1440671     37.1440671    1[6-(6,7)]
   665    25.94677386    25.94677386    25.94677386    1[6-(6,6)]
   666    27.98075469    27.98075469    27.98075469    1[6-(6,6)]
   667    27.78110013    27.78110013    27.78110013    1[6-(6)]
   668    29.77764573    29.77764573    29.77764573    1[6-(6)]
   669    23.28887253    23.28887253    23.28887253    1[6-(6,6)]
   670    25.03584993    25.03584993    25.03584993    1[6-(6,6)]
   671    21.41295156    21.41295156    21.41295156    1[6-(6,7)]
   672    23.13081267    23.13081267    23.13081267    1[6-(6,7)]
   673    19.94881812    19.94881812    19.94881812    6[6-(6,6),7-(7),7-(7)]
   674    20.72247954    20.72247954    20.72247954    6[6-(1,6),6-(1,6),6-(7,7)]
   675    20.48123028    20.48123028    20.48123028    6[1-(0),6-(1,7),6-(6,6)]
   676    21.67915764    21.67915764    21.67915764    6[1-(0),6-(1,7),6-(6,6)]
   677      21.213297      21.213297      21.213297    6[1-(0),6-(1,6),7-(6,48)]
   678    22.33219443    22.33219443    22.33219443    6[1-(0),6-(1,6),7-(6,48)]
   679    14.44999878    14.44999878    14.44999878    6[6-(6,6),7-(7),7-(7)]
   680    13.23959301    13.23959301    13.23959301    6[6-(1,6),6-(1,6),6-(7,7)]
   681    13.10648997    13.10648997    13.10648997    6[1-(0),6-(1,7),6-(6,6)]
   682    12.16229028    12.16229028    12.16229028    6[1-(0),6-(1,7),6-(6,6)]
   683    11.91688155    11.91688155    11.91688155    6[1-(0),6-(1,6),7-(6,48)]
   684    11.03507391    11.03507391    11.03507391    6[1-(0),6-(1,6),7-(6,48)]
   685    19.32905709    19.32905709    19.32905709    6[6-(6,6),7-(7),7-(7)]
   686    19.99873176    19.99873176    19.99873176    6[6-(1,6),6-(1,6),6-(7,7)]
   687    20.12767533    20.12767533    20.12767533    6[1-(0),6-(1,7),6-(6,6)]
   688    20.53530339    20.53530339    20.53530339    6[1-(0),6-(1,7),6-(6,6)]
   689    21.16338336    21.16338336    21.16338336    6[1-(0),6-(1,6),7-(6,48)]
   690    20.66008749    20.66008749    20.66008749    6[1-(0),6-(1,6),7-(6,48)]
   691    18.81744228    18.81744228    18.81744228    6[6-(6,6),7-(7),7-(7)]
   692     18.7592097     18.7592097     18.7592097    6[6-(1,6),6-(1,6),6-(7,7)]
   693    17.83164789    17.83164789    17.83164789    6[1-(0),6-(1,7),6-(6,6)]
   694     19.7574825     19.7574825     19.7574825    6[1-(0),6-(1,7),6-(6,6)]
   695    19.66597416    19.66597416    19.66597416    6[1-(0),6-(1,6),7-(6,48)]
   696    17.79005319    17.79005319    17.79005319    6[1-(0),6-(1,6),7-(6,48)]
   697    20.66424696    20.66424696    20.66424696    6[6-(6,6),7-(7),7-(7)]
   698    19.82403402    19.82403402    19.82403402    6[6-(1,6),6-(1,6),6-(7,7)]
   699    18.53875779    18.53875779    18.53875779    6[1-(0),6-(1,7),6-(6,6)]
   700    20.27325678    20.27325678    20.27325678    6[1-(0),6-(1,7),6-(6,6)]
   701     17.7609369     17.7609369     17.7609369    6[1-(0),6-(1,6),7-(6,48)]
   702    19.32905709    19.32905709    19.32905709    6[1-(0),6-(1,6),7-(6,48)]
   703    21.81226068    21.81226068    21.81226068    6[6-(6,6),7-(7),7-(7)]
   704    21.41711103    21.41711103    21.41711103    6[6-(1,6),6-(1,6),6-(7,7)]
   705    20.90133675    20.90133675    20.90133675    6[1-(0),6-(1,7),6-(6,6)]
   706    21.53357619    21.53357619    21.53357619    6[1-(0),6-(1,7),6-(6,6)]
   707    20.57689809    20.57689809    20.57689809    6[1-(0),6-(1,6),7-(6,48)]
   708    21.20081859    21.20081859    21.20081859    6[1-(0),6-(1,6),7-(6,48)]
   709     0.84853188     0.84853188     0.84853188    6[6-(6,6),7-(7),7-(7)]
   710     0.07487046     0.07487046     0.07487046    6[6-(1,6),6-(1,6),6-(7,7)]
   711     0.31611972     0.31611972     0.31611972    6[1-(0),6-(1,7),6-(6,6)]
   712    40.71289236    40.71289236    40.71289236    6[1-(0),6-(1,7),6-(6,6)]
   713      41.178753      41.178753      41.178753    6[1-(0),6-(1,6),7-(6,48)]
   714    40.05985557    40.05985557    40.05985557    6[1-(0),6-(1,6),7-(6,48)]
   715     6.34735122     6.34735122     6.34735122    6[6-(6,6),7-(7),7-(7)]
   716     7.55775699     7.55775699     7.55775699    6[6-(1,6),6-(1,6),6-(7,7)]
   717     7.69086003     7.69086003     7.69086003    6[1-(0),6-(1,7),6-(6,6)]
   718     8.63505972     8.63505972     8.63505972    6[1-(0),6-(1,7),6-(6,6)]
   719     8.88046845     8.88046845     8.88046845    6[1-(0),6-(1,6),7-(6,48)]
   720     9.76227609     9.76227609     9.76227609    6[1-(0),6-(1,6),7-(6,48)]
   721     1.46829291     1.46829291     1.46829291    6[6-(6,6),7-(7),7-(7)]
   722     0.79861824     0.79861824     0.79861824    6[6-(1,6),6-(1,6),6-(7,7)]
   723     0.66967467     0.66967467     0.66967467    6[1-(0),6-(1,7),6-(6,6)]
   724     0.26204661     0.26204661     0.26204661    6[1-(0),6-(1,7),6-(6,6)]
   725    41.22866664    41.22866664    41.22866664    6[1-(0),6-(1,6),7-(6,48)]
   726     0.13726251     0.13726251     0.13726251    6[1-(0),6-(1,6),7-(6,48)]
   727     1.97990772     1.97990772     1.97990772    6[6-(6,6),7-(7),7-(7)]
   728      2.0381403      2.0381403      2.0381403    6[6-(1,6),6-(1,6),6-(7,7)]
   729     2.96570211     2.96570211     2.96570211    6[1-(0),6-(1,7),6-(6,6)]
   730      1.0398675      1.0398675      1.0398675    6[1-(0),6-(1,7),6-(6,6)]
   731     1.13137584     1.13137584     1.13137584    6[1-(0),6-(1,6),7-(6,48)]
   732     3.00729681     3.00729681     3.00729681    6[1-(0),6-(1,6),7-(6,48)]
   733     0.13310304     0.13310304     0.13310304    6[6-(6,6),7-(7),7-(7)]
   734     0.97331598     0.97331598     0.97331598    6[6-(1,6),6-(1,6),6-(7,7)]
   735     2.25859221     2.25859221     2.25859221    6[1-(0),6-(1,7),6-(6,6)]
   736     0.52409322     0.52409322     0.52409322    6[1-(0),6-(1,7),6-(6,6)]
   737      3.0364131      3.0364131      3.0364131    6[1-(0),6-(1,6),7-(6,48)]
   738     1.46829291     1.46829291     1.46829291    6[1-(0),6-(1,6),7-(6,48)]
   739    40.57978932    40.57978932    40.57978932    6[6-(6,6),7-(7),7-(7)]
   740    40.97493897    40.97493897    40.97493897    6[6-(1,6),6-(1,6),6-(7,7)]
   741    41.49071325    41.49071325    41.49071325    6[1-(0),6-(1,7),6-(6,6)]
   742    40.85847381    40.85847381    40.85847381    6[1-(0),6-(1,7),6-(6,6)]
   743     0.22045191     0.22045191     0.22045191    6[1-(0),6-(1,6),7-(6,48)]
   744    41.19123141    41.19123141    41.19123141    6[1-(0),6-(1,6),7-(6,48)]
   745    21.64588188    21.64588188    21.64588188    6[6-(6,6),7-(7),7-(7)]
   746    20.87222046    20.87222046    20.87222046    6[6-(1,6),6-(1,6),6-(7,7)]
   747    21.11346972    21.11346972    21.11346972    6[1-(0),6-(1,7),6-(6,6)]
   748    19.91554236    19.91554236    19.91554236    6[1-(0),6-(1,7),6-(6,6)]
   749      20.381403      20.381403      20.381403    6[1-(0),6-(1,6),7-(6,48)]
   750    19.26250557    19.26250557    19.26250557    6[1-(0),6-(1,6),7-(6,48)]
   751    27.14470122    27.14470122    27.14470122    6[6-(6,6),7-(7),7-(7)]
   752    28.35510699    28.35510699    28.35510699    6[6-(1,6),6-(1,6),6-(7,7)]
   753    28.48821003    28.48821003    28.48821003    6[1-(0),6-(1,7),6-(6,6)]
   754    29.43240972    29.43240972    29.43240972    6[1-(0),6-(1,7),6-(6,6)]
   755    29.67781845    29.67781845    29.67781845    6[1-(0),6-(1,6),7-(6,48)]
   756    30.55962609    30.55962609    30.55962609    6[1-(0),6-(1,6),7-(6,48)]
   757    22.26564291    22.26564291    22.26564291    6[6-(6,6),7-(7),7-(7)]
   758    21.59596824    21.59596824    21.59596824    6[6-(1,6),6-(1,6),6-(7,7)]
   759    21.46702467    21.46702467    21.46702467    6[1-(0),6-(1,7),6-(6,6)]
   760    21.05939661    21.05939661    21.05939661    6[1-(0),6-(1,7),6-(6,6)]
   761    20.43131664    20.43131664    20.43131664    6[1-(0),6-(1,6),7-(6,48)]
   762    20.93461251    20.93461251    20.93461251    6[1-(0),6-(1,6),7-(6,48)]
   763    22.77725772    22.77725772    22.77725772    6[6-(6,6),7-(7),7-(7)]
   764     22.8354903     22.8354903     22.8354903    6[6-(1,6),6-(1,6),6-(7,7)]
   765    23.76305211    23.76305211    23.76305211    6[1-(0),6-(1,7),6-(6,6)]
   766     21.8372175     21.8372175     21.8372175    6[1-(0),6-(1,7),6-(6,6)]
   767    21.92872584    21.92872584    21.92872584    6[1-(0),6-(1,6),7-(6,48)]
   768    23.80464681    23.80464681    23.80464681    6[1-(0),6-(1,6),7-(6,48)]
   769    20.93045304    20.93045304    20.93045304    6[6-(6,6),7-(7),7-(7)]
   770    21.77066598    21.77066598    21.77066598    6[6-(1,6),6-(1,6),6-(7,7)]
   771    23.05594221    23.05594221    23.05594221    6[1-(0),6-(1,7),6-(6,6)]
   772    21.32144322    21.32144322    21.32144322    6[1-(0),6-(1,7),6-(6,6)]
   773     23.8337631     23.8337631     23.8337631    6[1-(0),6-(1,6),7-(6,48)]
   774    22.26564291    22.26564291    22.26564291    6[1-(0),6-(1,6),7-(6,48)]
   775    19.78243932    19.78243932    19.78243932    6[6-(6,6),7-(7),7-(7)]
   776    20.17758897    20.17758897    20.17758897    6[6-(1,6),6-(1,6),6-(7,7)]
   777    20.69336325    20.69336325    20.69336325    6[1-(0),6-(1,7),6-(6,6)]
   778    20.06112381    20.06112381    20.06112381    6[1-(0),6-(1,7),6-(6,6)]
   779    21.01780191    21.01780191    21.01780191    6[1-(0),6-(1,6),7-(6,48)]
   780    20.39388141    20.39388141    20.39388141    6[1-(0),6-(1,6),7-(6,48)]
   781    40.74616812    40.74616812    40.74616812    6[6-(6,6),7-(7),7-(7)]
   782    41.51982954    41.51982954    41.51982954    6[6-(1,6),6-(1,6),6-(7,7)]
   783    41.27858028    41.27858028    41.27858028    6[1-(0),6-(1,7),6-(6,6)]
   784     0.88180764     0.88180764     0.88180764    6[1-(0),6-(1,7),6-(6,6)]
   785       0.415947       0.415947       0.415947    6[1-(0),6-(1,6),7-(6,48)]
   786     1.53484443     1.53484443     1.53484443    6[1-(0),6-(1,6),7-(6,48)]
   787    35.24734878    35.24734878    35.24734878    6[6-(6,6),7-(7),7-(7)]
   788    34.03694301    34.03694301    34.03694301    6[6-(1,6),6-(1,6),6-(7,7)]
   789    33.90383997    33.90383997    33.90383997    6[1-(0),6-(1,7),6-(6,6)]
   790    32.95964028    32.95964028    32.95964028    6[1-(0),6-(1,7),6-(6,6)]
   791    32.71423155    32.71423155    32.71423155    6[1-(0),6-(1,6),7-(6,48)]
   792    31.83242391    31.83242391    31.83242391    6[1-(0),6-(1,6),7-(6,48)]
   793    40.12640709    40.12640709    40.12640709    6[6-(6,6),7-(7),7-(7)]
   794    40.79608176    40.79608176    40.79608176    6[6-(1,6),6-(1,6),6-(7,7)]
   795    40.92502533    40.92502533    40.92502533    6[1-(0),6-(1,7),6-(6,6)]
   796    41.33265339    41.33265339    41.33265339    6[1-(0),6-(1,7),6-(6,6)]
   797     0.36603336     0.36603336     0.36603336    6[1-(0),6-(1,6),7-(6,48)]
   798    41.45743749    41.45743749    41.45743749    6[1-(0),6-(1,6),7-(6,48)]
   799    39.61479228    39.61479228    39.61479228    6[6-(6,6),7-(7),7-(7)]
   800     39.5565597     39.5565597     39.5565597    6[6-(1,6),6-(1,6),6-(7,7)]
   801    38.62899789    38.62899789    38.62899789    6[1-(0),6-(1,7),6-(6,6)]
   802     40.5548325     40.5548325     40.5548325    6[1-(0),6-(1,7),6-(6,6)]
   803    40.46332416    40.46332416    40.46332416    6[1-(0),6-(1,6),7-(6,48)]
   804    38.58740319    38.58740319    38.58740319    6[1-(0),6-(1,6),7-(6,48)]
   805    41.46159696    41.46159696    41.46159696    6[6-(6,6),7-(7),7-(7)]
   806    40.62138402    40.62138402    40.62138402    6[6-(1,6),6-(1,6),6-(7,7)]
   807    39.33610779    39.33610779    39.33610779    6[1-(0),6-(1,7),6-(6,6)]
   808    41.07060678    41.07060678    41.07060678    6[1-(0),6-(1,7),6-(6,6)]
   809     38.5582869     38.5582869     38.5582869    6[1-(0),6-(1,6),7-(6,48)]
   810    40.12640709    40.12640709    40.12640709    6[1-(0),6-(1,6),7-(6,48)]
   811     1.01491068     1.01491068     1.01491068    6[6-(6,6),7-(7),7-(7)]
   812     0.61976103     0.61976103     0.61976103    6[6-(1,6),6-(1,6),6-(7,7)]
   813     0.10398675     0.10398675     0.10398675    6[1-(0),6-(1,7),6-(6,6)]
   814     0.73622619     0.73622619     0.73622619    6[1-(0),6-(1,7),6-(6,6)]
   815    41.37424809    41.37424809    41.37424809    6[1-(0),6-(1,6),7-(6,48)]
   816     0.40346859     0.40346859     0.40346859    6[1-(0),6-(1,6),7-(6,48)]
   817    11.41358568    11.41358568    11.41358568    6[6-(6,6),7-(7),7-(7)]
   818    12.64894827    12.64894827    12.64894827    6[6-(1,6),6-(1,6),6-(7,7)]
   819     13.6014669     13.6014669     13.6014669    6[1-(0),6-(1,7),6-(6,6)]
   820    12.94427064    12.94427064    12.94427064    6[1-(0),6-(1,7),6-(6,6)]
   821    14.77027797    14.77027797    14.77027797    6[1-(0),6-(1,6),7-(6,48)]
   822    14.19211164    14.19211164    14.19211164    6[1-(0),6-(1,6),7-(6,48)]
   823     8.67249495     8.67249495     8.67249495    6[6-(6,6),7-(7),7-(7)]
   824     9.05932566     9.05932566     9.05932566    6[6-(1,6),6-(1,6),6-(7,7)]
   825     8.80559799     8.80559799     8.80559799    6[1-(0),6-(1,7),6-(6,6)]
   826     9.62085411     9.62085411     9.62085411    6[1-(0),6-(1,7),6-(6,6)]
   827     9.16331241     9.16331241     9.16331241    6[1-(0),6-(1,6),7-(6,48)]
   828     9.99520641     9.99520641     9.99520641    6[1-(0),6-(1,6),7-(6,48)]
   829     5.10366969     5.10366969     5.10366969    6[6-(6,6),7-(7),7-(7)]
   830     3.95981544     3.95981544     3.95981544    6[6-(1,6),6-(1,6),6-(7,7)]
   831     3.92238021     3.92238021     3.92238021    6[1-(0),6-(1,7),6-(6,6)]
   832     2.94074529     2.94074529     2.94074529    6[1-(0),6-(1,7),6-(6,6)]
   833     1.91751567     1.91751567     1.91751567    6[1-(0),6-(1,6),7-(6,48)]
   834     2.76188808     2.76188808     2.76188808    6[1-(0),6-(1,6),7-(6,48)]
   835    10.51514016    10.51514016    10.51514016    6[6-(6,6),7-(7),7-(7)]
   836     9.73731927     9.73731927     9.73731927    6[6-(1,6),6-(1,6),6-(7,7)]
   837     8.75568435     8.75568435     8.75568435    6[1-(0),6-(1,7),6-(6,6)]
   838     9.99104694     9.99104694     9.99104694    6[1-(0),6-(1,7),6-(6,6)]
   839     9.27977757     9.27977757     9.27977757    6[1-(0),6-(1,6),7-(6,48)]
   840      8.1525612      8.1525612      8.1525612    6[1-(0),6-(1,6),7-(6,48)]
   841     8.84719269     8.84719269     8.84719269    6[6-(6,6),7-(7),7-(7)]
   842     9.00525255     9.00525255     9.00525255    6[6-(1,6),6-(1,6),6-(7,7)]
   843     8.55187032     8.55187032     8.55187032    6[1-(0),6-(1,7),6-(6,6)]
   844     9.37544538     9.37544538     9.37544538    6[1-(0),6-(1,7),6-(6,6)]
   845     8.69745177     8.69745177     8.69745177    6[1-(0),6-(1,6),7-(6,48)]
   846     9.48775107     9.48775107     9.48775107    6[1-(0),6-(1,6),7-(6,48)]
   847    37.69311714    37.69311714    37.69311714    6[6-(6,6),7-(7),7-(7)]
   848    36.94857201    36.94857201    36.94857201    6[6-(1,6),6-(1,6),6-(7,7)]
   849     37.5600141     37.5600141     37.5600141    6[1-(0),6-(1,7),6-(6,6)]
   850    35.58010638    35.58010638    35.58010638    6[1-(0),6-(1,7),6-(6,6)]
   851    36.86122314    36.86122314    36.86122314    6[1-(0),6-(1,6),7-(6,48)]
   852    34.93122906    34.93122906    34.93122906    6[1-(0),6-(1,6),7-(6,48)]
   853    32.21093568    32.21093568    32.21093568    6[6-(6,6),7-(7),7-(7)]
   854    33.44629827    33.44629827    33.44629827    6[6-(1,6),6-(1,6),6-(7,7)]
   855     34.3988169     34.3988169     34.3988169    6[1-(0),6-(1,7),6-(6,6)]
   856    33.74162064    33.74162064    33.74162064    6[1-(0),6-(1,7),6-(6,6)]
   857    35.56762797    35.56762797    35.56762797    6[1-(0),6-(1,6),7-(6,48)]
   858    34.98946164    34.98946164    34.98946164    6[1-(0),6-(1,6),7-(6,48)]
   859    29.46984495    29.46984495    29.46984495    6[6-(6,6),7-(7),7-(7)]
   860    29.85667566    29.85667566    29.85667566    6[6-(1,6),6-(1,6),6-(7,7)]
   861    29.60294799    29.60294799    29.60294799    6[1-(0),6-(1,7),6-(6,6)]
   862    30.41820411    30.41820411    30.41820411    6[1-(0),6-(1,7),6-(6,6)]
   863    29.96066241    29.96066241    29.96066241    6[1-(0),6-(1,6),7-(6,48)]
   864    30.79255641    30.79255641    30.79255641    6[1-(0),6-(1,6),7-(6,48)]
   865    25.90101969    25.90101969    25.90101969    6[6-(6,6),7-(7),7-(7)]
   866    24.75716544    24.75716544    24.75716544    6[6-(1,6),6-(1,6),6-(7,7)]
   867    24.71973021    24.71973021    24.71973021    6[1-(0),6-(1,7),6-(6,6)]
   868    23.73809529    23.73809529    23.73809529    6[1-(0),6-(1,7),6-(6,6)]
   869    22.71486567    22.71486567    22.71486567    6[1-(0),6-(1,6),7-(6,48)]
   870    23.55923808    23.55923808    23.55923808    6[1-(0),6-(1,6),7-(6,48)]
   871    31.31249016    31.31249016    31.31249016    6[6-(6,6),7-(7),7-(7)]
   872    30.53466927    30.53466927    30.53466927    6[6-(1,6),6-(1,6),6-(7,7)]
   873    29.55303435    29.55303435    29.55303435    6[1-(0),6-(1,7),6-(6,6)]
   874    30.78839694    30.78839694    30.78839694    6[1-(0),6-(1,7),6-(6,6)]
   875    30.07712757    30.07712757    30.07712757    6[1-(0),6-(1,6),7-(6,48)]
   876     28.9499112     28.9499112     28.9499112    6[1-(0),6-(1,6),7-(6,48)]
   877    29.64454269    29.64454269    29.64454269    6[6-(6,6),7-(7),7-(7)]
   878    29.80260255    29.80260255    29.80260255    6[6-(1,6),6-(1,6),6-(7,7)]
   879    29.34922032    29.34922032    29.34922032    6[1-(0),6-(1,7),6-(6,6)]
   880    30.17279538    30.17279538    30.17279538    6[1-(0),6-(1,7),6-(6,6)]
   881    29.49480177    29.49480177    29.49480177    6[1-(0),6-(1,6),7-(6,48)]
   882    30.28510107    30.28510107    30.28510107    6[1-(0),6-(1,6),7-(6,48)]
   883    16.89576714    16.89576714    16.89576714    6[6-(6,6),7-(7),7-(7)]
   884    16.15122201    16.15122201    16.15122201    6[6-(1,6),6-(1,6),6-(7,7)]
   885     16.7626641     16.7626641     16.7626641    6[1-(0),6-(1,7),6-(6,6)]
   886    14.78275638    14.78275638    14.78275638    6[1-(0),6-(1,7),6-(6,6)]
   887    16.06387314    16.06387314    16.06387314    6[1-(0),6-(1,6),7-(6,48)]
   888    14.13387906    14.13387906    14.13387906    6[1-(0),6-(1,6),7-(6,48)]
   889     9.38376432     9.38376432     9.38376432    6[6-(6,6),7-(7),7-(7)]
   890     8.14840173     8.14840173     8.14840173    6[6-(1,6),6-(1,6),6-(7,7)]
   891      7.1958831      7.1958831      7.1958831    6[1-(0),6-(1,7),6-(6,6)]
   892     7.85307936     7.85307936     7.85307936    6[1-(0),6-(1,7),6-(6,6)]
   893     6.02707203     6.02707203     6.02707203    6[1-(0),6-(1,6),7-(6,48)]
   894     6.60523836     6.60523836     6.60523836    6[1-(0),6-(1,6),7-(6,48)]
   895    12.12485505    12.12485505    12.12485505    6[6-(6,6),7-(7),7-(7)]
   896    11.73802434    11.73802434    11.73802434    6[6-(1,6),6-(1,6),6-(7,7)]
   897    11.99175201    11.99175201    11.99175201    6[1-(0),6-(1,7),6-(6,6)]
   898    11.17649589    11.17649589    11.17649589    6[1-(0),6-(1,7),6-(6,6)]
   899    11.63403759    11.63403759    11.63403759    6[1-(0),6-(1,6),7-(6,48)]
   900    10.80214359    10.80214359    10.80214359    6[1-(0),6-(1,6),7-(6,48)]
   901    15.69368031    15.69368031    15.69368031    6[6-(6,6),7-(7),7-(7)]
   902    16.83753456    16.83753456    16.83753456    6[6-(1,6),6-(1,6),6-(7,7)]
   903    16.87496979    16.87496979    16.87496979    6[1-(0),6-(1,7),6-(6,6)]
   904    17.85660471    17.85660471    17.85660471    6[1-(0),6-(1,7),6-(6,6)]
   905    18.87983433    18.87983433    18.87983433    6[1-(0),6-(1,6),7-(6,48)]
   906    18.03546192    18.03546192    18.03546192    6[1-(0),6-(1,6),7-(6,48)]
   907    10.28220984    10.28220984    10.28220984    6[6-(6,6),7-(7),7-(7)]
   908    11.06003073    11.06003073    11.06003073    6[6-(1,6),6-(1,6),6-(7,7)]
   909    12.04166565    12.04166565    12.04166565    6[1-(0),6-(1,7),6-(6,6)]
   910    10.80630306    10.80630306    10.80630306    6[1-(0),6-(1,7),6-(6,6)]
   911    11.51757243    11.51757243    11.51757243    6[1-(0),6-(1,6),7-(6,48)]
   912     12.6447888     12.6447888     12.6447888    6[1-(0),6-(1,6),7-(6,48)]
   913    11.95015731    11.95015731    11.95015731    6[6-(6,6),7-(7),7-(7)]
   914    11.79209745    11.79209745    11.79209745    6[6-(1,6),6-(1,6),6-(7,7)]
   915    12.24547968    12.24547968    12.24547968    6[1-(0),6-(1,7),6-(6,6)]
   916    11.42190462    11.42190462    11.42190462    6[1-(0),6-(1,7),6-(6,6)]
   917    12.09989823    12.09989823    12.09989823    6[1-(0),6-(1,6),7-(6,48)]
   918    11.30959893    11.30959893    11.30959893    6[1-(0),6-(1,6),7-(6,48)]
   919    24.69893286    24.69893286    24.69893286    6[6-(6,6),7-(7),7-(7)]
   920    25.44347799    25.44347799    25.44347799    6[6-(1,6),6-(1,6),6-(7,7)]
   921     24.8320359     24.8320359     24.8320359    6[1-(0),6-(1,7),6-(6,6)]
   922    26.81194362    26.81194362    26.81194362    6[1-(0),6-(1,7),6-(6,6)]
   923    25.53082686    25.53082686    25.53082686    6[1-(0),6-(1,6),7-(6,48)]
   924    27.46082094    27.46082094    27.46082094    6[1-(0),6-(1,6),7-(6,48)]
   925    30.18111432    30.18111432    30.18111432    6[6-(6,6),7-(7),7-(7)]
   926    28.94575173    28.94575173    28.94575173    6[6-(1,6),6-(1,6),6-(7,7)]
   927     27.9932331     27.9932331     27.9932331    6[1-(0),6-(1,7),6-(6,6)]
   928    28.65042936    28.65042936    28.65042936    6[1-(0),6-(1,7),6-(6,6)]
   929    26.82442203    26.82442203    26.82442203    6[1-(0),6-(1,6),7-(6,48)]
   930    27.40258836    27.40258836    27.40258836    6[1-(0),6-(1,6),7-(6,48)]
   931    32.92220505    32.92220505    32.92220505    6[6-(6,6),7-(7),7-(7)]
   932    32.53537434    32.53537434    32.53537434    6[6-(1,6),6-(1,6),6-(7,7)]
   933    32.78910201    32.78910201    32.78910201    6[1-(0),6-(1,7),6-(6,6)]
   934    31.97384589    31.97384589    31.97384589    6[1-(0),6-(1,7),6-(6,6)]
   935    32.43138759    32.43138759    32.43138759    6[1-(0),6-(1,6),7-(6,48)]
   936    31.59949359    31.59949359    31.59949359    6[1-(0),6-(1,6),7-(6,48)]
   937    36.49103031    36.49103031    36.49103031    6[6-(6,6),7-(7),7-(7)]
   938    37.63488456    37.63488456    37.63488456    6[6-(1,6),6-(1,6),6-(7,7)]
   939    37.67231979    37.67231979    37.67231979    6[1-(0),6-(1,7),6-(6,6)]
   940    38.65395471    38.65395471    38.65395471    6[1-(0),6-(1,7),6-(6,6)]
   941    39.67718433    39.67718433    39.67718433    6[1-(0),6-(1,6),7-(6,48)]
   942    38.83281192    38.83281192    38.83281192    6[1-(0),6-(1,6),7-(6,48)]
   943    31.07955984    31.07955984    31.07955984    6[6-(6,6),7-(7),7-(7)]
   944    31.85738073    31.85738073    31.85738073    6[6-(1,6),6-(1,6),6-(7,7)]
   945    32.83901565    32.83901565    32.83901565    6[1-(0),6-(1,7),6-(6,6)]
   946    31.60365306    31.60365306    31.60365306    6[1-(0),6-(1,7),6-(6,6)]
   947    32.31492243    32.31492243    32.31492243    6[1-(0),6-(1,6),7-(6,48)]
   948     33.4421388     33.4421388     33.4421388    6[1-(0),6-(1,6),7-(6,48)]
   949    32.74750731    32.74750731    32.74750731    6[6-(6,6),7-(7),7-(7)]
   950    32.58944745    32.58944745    32.58944745    6[6-(1,6),6-(1,6),6-(7,7)]
   951    33.04282968    33.04282968    33.04282968    6[1-(0),6-(1,7),6-(6,6)]
   952    32.21925462    32.21925462    32.21925462    6[1-(0),6-(1,7),6-(6,6)]
   953    32.89724823    32.89724823    32.89724823    6[1-(0),6-(1,6),7-(6,48)]
   954    32.10694893    32.10694893    32.10694893    6[1-(0),6-(1,6),7-(6,48)]
   955     3.90158286     3.90158286     3.90158286    6[6-(6,6),7-(7),7-(7)]
   956     4.64612799     4.64612799     4.64612799    6[6-(1,6),6-(1,6),6-(7,7)]
   957      4.0346859      4.0346859      4.0346859    6[1-(0),6-(1,7),6-(6,6)]
   958     6.01459362     6.01459362     6.01459362    6[1-(0),6-(1,7),6-(6,6)]
   959     4.73347686     4.73347686     4.73347686    6[1-(0),6-(1,6),7-(6,48)]
   960     6.66347094     6.66347094     6.66347094    6[1-(0),6-(1,6),7-(6,48)]
   961    11.91272208    11.91272208    11.91272208    6[6-(6,6),7-(7),7-(7)]
   962    11.86280844    11.86280844    11.86280844    6[6-(1,6),6-(1,6),6-(7,7)]
   963    10.86453564    10.86453564    10.86453564    6[1-(0),6-(1,7),6-(6,6)]
   964     12.8111676     12.8111676     12.8111676    6[1-(0),6-(1,7),6-(6,6)]
   965    10.84789776    10.84789776    10.84789776    6[1-(0),6-(1,6),7-(6,48)]
   966    12.70718085    12.70718085    12.70718085    6[1-(0),6-(1,6),7-(6,48)]
   967    13.67633736    13.67633736    13.67633736    6[6-(6,6),7-(7),7-(7)]
   968     14.4333609     14.4333609     14.4333609    6[6-(1,6),6-(1,6),6-(7,7)]
   969     15.7643913     15.7643913     15.7643913    6[1-(0),6-(1,7),6-(6,6)]
   970    13.78864305    13.78864305    13.78864305    6[1-(0),6-(1,7),6-(6,6)]
   971    16.39247127    16.39247127    16.39247127    6[1-(0),6-(1,6),7-(6,48)]
   972    14.51239083    14.51239083    14.51239083    6[1-(0),6-(1,6),7-(6,48)]
   973     9.99936588     9.99936588     9.99936588    6[6-(6,6),7-(7),7-(7)]
   974     9.33385068     9.33385068     9.33385068    6[6-(1,6),6-(1,6),6-(7,7)]
   975     7.96954452     7.96954452     7.96954452    6[1-(0),6-(1,7),6-(6,6)]
   976    10.07839581    10.07839581    10.07839581    6[1-(0),6-(1,7),6-(6,6)]
   977     9.38792379     9.38792379     9.38792379    6[1-(0),6-(1,6),7-(6,48)]
   978     7.40801607     7.40801607     7.40801607    6[1-(0),6-(1,6),7-(6,48)]
   979    19.29162186    19.29162186    19.29162186    6[6-(6,6),7-(7),7-(7)]
   980    18.03546192    18.03546192    18.03546192    6[6-(1,6),6-(1,6),6-(7,7)]
   981    17.77341531    17.77341531    17.77341531    6[1-(0),6-(1,7),6-(6,6)]
   982    17.07462435    17.07462435    17.07462435    6[1-(0),6-(1,7),6-(6,6)]
   983    15.86005911    15.86005911    15.86005911    6[1-(0),6-(1,6),7-(6,48)]
   984    16.54221219    16.54221219    16.54221219    6[1-(0),6-(1,6),7-(6,48)]
   985     4.75011474     4.75011474     4.75011474    6[6-(6,6),7-(7),7-(7)]
   986     5.93140422     5.93140422     5.93140422    6[6-(1,6),6-(1,6),6-(7,7)]
   987     5.92308528     5.92308528     5.92308528    6[1-(0),6-(1,7),6-(6,6)]
   988     7.06278006     7.06278006     7.06278006    6[1-(0),6-(1,7),6-(6,6)]
   989     7.05862059     7.05862059     7.05862059    6[1-(0),6-(1,6),7-(6,48)]
   990     8.18167749     8.18167749     8.18167749    6[1-(0),6-(1,6),7-(6,48)]
   991     4.77091209     4.77091209     4.77091209    6[6-(6,6),7-(7),7-(7)]
   992     3.59378208     3.59378208     3.59378208    6[6-(1,6),6-(1,6),6-(7,7)]
   993     2.47904412     2.47904412     2.47904412    6[1-(0),6-(1,7),6-(6,6)]
   994      3.4939548      3.4939548      3.4939548    6[1-(0),6-(1,7),6-(6,6)]
   995     1.35182775     1.35182775     1.35182775    6[1-(0),6-(1,6),7-(6,48)]
   996     2.35426002     2.35426002     2.35426002    6[1-(0),6-(1,6),7-(6,48)]
   997    29.68197792    29.68197792    29.68197792    6[6-(6,6),7-(7),7-(7)]
   998    29.73189156    29.73189156    29.73189156    6[6-(1,6),6-(1,6),6-(7,7)]
   999    30.73016436    30.73016436    30.73016436    6[1-(0),6-(1,7),6-(6,6)]
  1000     28.7835324     28.7835324     28.7835324    6[1-(0),6-(1,7),6-(6,6)]
  1001    30.74680224    30.74680224    30.74680224    6[1-(0),6-(1,6),7-(6,48)]
  1002    28.88751915    28.88751915    28.88751915    6[1-(0),6-(1,6),7-(6,48)]
  1003    27.91836264    27.91836264    27.91836264    6[6-(6,6),7-(7),7-(7)]
  1004     27.1613391     27.1613391     27.1613391    6[6-(1,6),6-(1,6),6-(7,7)]
  1005     25.8303087     25.8303087     25.8303087    6[1-(0),6-(1,7),6-(6,6)]
  1006    27.80605695    27.80605695    27.80605695    6[1-(0),6-(1,7),6-(6,6)]
  1007    25.20222873    25.20222873    25.20222873    6[1-(0),6-(1,6),7-(6,48)]
  1008    27.08230917    27.08230917    27.08230917    6[1-(0),6-(1,6),7-(6,48)]
  1009    31.59533412    31.59533412    31.59533412    6[6-(6,6),7-(7),7-(7)]
  1010    32.26084932    32.26084932    32.26084932    6[6-(1,6),6-(1,6),6-(7,7)]
  1011    33.62515548    33.62515548    33.62515548    6[1-(0),6-(1,7),6-(6,6)]
  1012    31.51630419    31.51630419    31.51630419    6[1-(0),6-(1,7),6-(6,6)]
  1013    32.20677621    32.20677621    32.20677621    6[1-(0),6-(1,6),7-(6,48)]
  1014    34.18668393    34.18668393    34.18668393    6[1-(0),6-(1,6),7-(6,48)]
  1015    22.30307814    22.30307814    22.30307814    6[6-(6,6),7-(7),7-(7)]
  1016    23.55923808    23.55923808    23.55923808    6[6-(1,6),6-(1,6),6-(7,7)]
  1017    23.82128469    23.82128469    23.82128469    6[1-(0),6-(1,7),6-(6,6)]
  1018    24.52007565    24.52007565    24.52007565    6[1-(0),6-(1,7),6-(6,6)]
  1019    25.73464089    25.73464089    25.73464089    6[1-(0),6-(1,6),7-(6,48)]
  1020    25.05248781    25.05248781    25.05248781    6[1-(0),6-(1,6),7-(6,48)]
  1021    36.84458526    36.84458526    36.84458526    6[6-(6,6),7-(7),7-(7)]
  1022    35.66329578    35.66329578    35.66329578    6[6-(1,6),6-(1,6),6-(7,7)]
  1023    35.67161472    35.67161472    35.67161472    6[1-(0),6-(1,7),6-(6,6)]
  1024    34.53191994    34.53191994    34.53191994    6[1-(0),6-(1,7),6-(6,6)]
  1025    34.53607941    34.53607941    34.53607941    6[1-(0),6-(1,6),7-(6,48)]
  1026    33.41302251    33.41302251    33.41302251    6[1-(0),6-(1,6),7-(6,48)]
  1027    36.82378791    36.82378791    36.82378791    6[6-(6,6),7-(7),7-(7)]
  1028    38.00091792    38.00091792    38.00091792    6[6-(1,6),6-(1,6),6-(7,7)]
  1029    39.11565588    39.11565588    39.11565588    6[1-(0),6-(1,7),6-(6,6)]
  1030     38.1007452     38.1007452     38.1007452    6[1-(0),6-(1,7),6-(6,6)]
  1031    40.24287225    40.24287225    40.24287225    6[1-(0),6-(1,6),7-(6,48)]
  1032    39.24043998    39.24043998    39.24043998    6[1-(0),6-(1,6),7-(6,48)]
  1033    32.71007208    32.71007208    32.71007208    6[6-(6,6),7-(7),7-(7)]
  1034    32.66015844    32.66015844    32.66015844    6[6-(1,6),6-(1,6),6-(7,7)]
  1035    31.66188564    31.66188564    31.66188564    6[1-(0),6-(1,7),6-(6,6)]
  1036     33.6085176     33.6085176     33.6085176    6[1-(0),6-(1,7),6-(6,6)]
  1037    31.64524776    31.64524776    31.64524776    6[1-(0),6-(1,6),7-(6,48)]
  1038    33.50453085    33.50453085    33.50453085    6[1-(0),6-(1,6),7-(6,48)]
  1039    34.47368736    34.47368736    34.47368736    6[6-(6,6),7-(7),7-(7)]
  1040     35.2307109     35.2307109     35.2307109    6[6-(1,6),6-(1,6),6-(7,7)]
  1041     36.5617413     36.5617413     36.5617413    6[1-(0),6-(1,7),6-(6,6)]
  1042    34.58599305    34.58599305    34.58599305    6[1-(0),6-(1,7),6-(6,6)]
  1043    37.18982127    37.18982127    37.18982127    6[1-(0),6-(1,6),7-(6,48)]
  1044    35.30974083    35.30974083    35.30974083    6[1-(0),6-(1,6),7-(6,48)]
  1045    30.79671588    30.79671588    30.79671588    6[6-(6,6),7-(7),7-(7)]
  1046    30.13120068    30.13120068    30.13120068    6[6-(1,6),6-(1,6),6-(7,7)]
  1047    28.76689452    28.76689452    28.76689452    6[1-(0),6-(1,7),6-(6,6)]
  1048    30.87574581    30.87574581    30.87574581    6[1-(0),6-(1,7),6-(6,6)]
  1049    30.18527379    30.18527379    30.18527379    6[1-(0),6-(1,6),7-(6,48)]
  1050    28.20536607    28.20536607    28.20536607    6[1-(0),6-(1,6),7-(6,48)]
  1051    40.08897186    40.08897186    40.08897186    6[6-(6,6),7-(7),7-(7)]
  1052    38.83281192    38.83281192    38.83281192    6[6-(1,6),6-(1,6),6-(7,7)]
  1053    38.57076531    38.57076531    38.57076531    6[1-(0),6-(1,7),6-(6,6)]
  1054    37.87197435    37.87197435    37.87197435    6[1-(0),6-(1,7),6-(6,6)]
  1055    36.65740911    36.65740911    36.65740911    6[1-(0),6-(1,6),7-(6,48)]
  1056    37.33956219    37.33956219    37.33956219    6[1-(0),6-(1,6),7-(6,48)]
  1057    25.54746474    25.54746474    25.54746474    6[6-(6,6),7-(7),7-(7)]
  1058    26.72875422    26.72875422    26.72875422    6[6-(1,6),6-(1,6),6-(7,7)]
  1059    26.72043528    26.72043528    26.72043528    6[1-(0),6-(1,7),6-(6,6)]
  1060    27.86013006    27.86013006    27.86013006    6[1-(0),6-(1,7),6-(6,6)]
  1061    27.85597059    27.85597059    27.85597059    6[1-(0),6-(1,6),7-(6,48)]
  1062    28.97902749    28.97902749    28.97902749    6[1-(0),6-(1,6),7-(6,48)]
  1063    25.56826209    25.56826209    25.56826209    6[6-(6,6),7-(7),7-(7)]
  1064    24.39113208    24.39113208    24.39113208    6[6-(1,6),6-(1,6),6-(7,7)]
  1065    23.27639412    23.27639412    23.27639412    6[1-(0),6-(1,7),6-(6,6)]
  1066     24.2913048     24.2913048     24.2913048    6[1-(0),6-(1,7),6-(6,6)]
  1067    22.14917775    22.14917775    22.14917775    6[1-(0),6-(1,6),7-(6,48)]
  1068    23.15161002    23.15161002    23.15161002    6[1-(0),6-(1,6),7-(6,48)]
  1069     8.88462792     8.88462792     8.88462792    6[6-(6,6),7-(7),7-(7)]
  1070     8.93454156     8.93454156     8.93454156    6[6-(1,6),6-(1,6),6-(7,7)]
  1071     9.93281436     9.93281436     9.93281436    6[1-(0),6-(1,7),6-(6,6)]
  1072      7.9861824      7.9861824      7.9861824    6[1-(0),6-(1,7),6-(6,6)]
  1073     9.94945224     9.94945224     9.94945224    6[1-(0),6-(1,6),7-(6,48)]
  1074     8.09016915     8.09016915     8.09016915    6[1-(0),6-(1,6),7-(6,48)]
  1075     7.12101264     7.12101264     7.12101264    6[6-(6,6),7-(7),7-(7)]
  1076      6.3639891      6.3639891      6.3639891    6[6-(1,6),6-(1,6),6-(7,7)]
  1077      5.0329587      5.0329587      5.0329587    6[1-(0),6-(1,7),6-(6,6)]
  1078     7.00870695     7.00870695     7.00870695    6[1-(0),6-(1,7),6-(6,6)]
  1079     4.40487873     4.40487873     4.40487873    6[1-(0),6-(1,6),7-(6,48)]
  1080     6.28495917     6.28495917     6.28495917    6[1-(0),6-(1,6),7-(6,48)]
  1081    10.79798412    10.79798412    10.79798412    6[6-(6,6),7-(7),7-(7)]
  1082    11.46349932    11.46349932    11.46349932    6[6-(1,6),6-(1,6),6-(7,7)]
  1083    12.82780548    12.82780548    12.82780548    6[1-(0),6-(1,7),6-(6,6)]
  1084    10.71895419    10.71895419    10.71895419    6[1-(0),6-(1,7),6-(6,6)]
  1085    11.40942621    11.40942621    11.40942621    6[1-(0),6-(1,6),7-(6,48)]
  1086    13.38933393    13.38933393    13.38933393    6[1-(0),6-(1,6),7-(6,48)]
  1087     1.50572814     1.50572814     1.50572814    6[6-(6,6),7-(7),7-(7)]
  1088     2.76188808     2.76188808     2.76188808    6[6-(1,6),6-(1,6),6-(7,7)]
  1089     3.02393469     3.02393469     3.02393469    6[1-(0),6-(1,7),6-(6,6)]
  1090     3.72272565     3.72272565     3.72272565    6[1-(0),6-(1,7),6-(6,6)]
  1091     4.93729089     4.93729089     4.93729089    6[1-(0),6-(1,6),7-(6,48)]
  1092     4.25513781     4.25513781     4.25513781    6[1-(0),6-(1,6),7-(6,48)]
  1093    16.04723526    16.04723526    16.04723526    6[6-(6,6),7-(7),7-(7)]
  1094    14.86594578    14.86594578    14.86594578    6[6-(1,6),6-(1,6),6-(7,7)]
  1095    14.87426472    14.87426472    14.87426472    6[1-(0),6-(1,7),6-(6,6)]
  1096    13.73456994    13.73456994    13.73456994    6[1-(0),6-(1,7),6-(6,6)]
  1097    13.73872941    13.73872941    13.73872941    6[1-(0),6-(1,6),7-(6,48)]
  1098    12.61567251    12.61567251    12.61567251    6[1-(0),6-(1,6),7-(6,48)]
  1099    16.02643791    16.02643791    16.02643791    6[6-(6,6),7-(7),7-(7)]
  1100    17.20356792    17.20356792    17.20356792    6[6-(1,6),6-(1,6),6-(7,7)]
  1101    18.31830588    18.31830588    18.31830588    6[1-(0),6-(1,7),6-(6,6)]
  1102     17.3033952     17.3033952     17.3033952    6[1-(0),6-(1,7),6-(6,6)]
  1103    19.44552225    19.44552225    19.44552225    6[1-(0),6-(1,6),7-(6,48)]
  1104    18.44308998    18.44308998    18.44308998    6[1-(0),6-(1,6),7-(6,48)]
  1105    21.64588188    21.64588188    21.64588188    6[6-(6,6),7-(7),7-(7)]
  1106    20.87222046    20.87222046    20.87222046    6[6-(1,6),6-(1,6),6-(7,7)]
  1107    21.11346972    21.11346972    21.11346972    6[1-(0),6-(1,7),6-(6,6)]
  1108    19.91554236    19.91554236    19.91554236    6[1-(0),6-(1,7),6-(6,6)]
  1109      20.381403      20.381403      20.381403    6[1-(0),6-(1,6),7-(6,48)]
  1110    19.26250557    19.26250557    19.26250557    6[1-(0),6-(1,6),7-(6,48)]
  1111    27.14470122    27.14470122    27.14470122    6[6-(6,6),7-(7),7-(7)]
  1112    28.35510699    28.35510699    28.35510699    6[6-(1,6),6-(1,6),6-(7,7)]
  1113    28.48821003    28.48821003    28.48821003    6[1-(0),6-(1,7),6-(6,6)]
  1114    29.43240972    29.43240972    29.43240972    6[1-(0),6-(1,7),6-(6,6)]
  1115    29.67781845    29.67781845    29.67781845    6[1-(0),6-(1,6),7-(6,48)]
  1116    30.55962609    30.55962609    30.55962609    6[1-(0),6-(1,6),7-(6,48)]
  1117    22.26564291    22.26564291    22.26564291    6[6-(6,6),7-(7),7-(7)]
  1118    21.59596824    21.59596824    21.59596824    6[6-(1,6),6-(1,6),6-(7,7)]
  1119    21.46702467    21.46702467    21.46702467    6[1-(0),6-(1,7),6-(6,6)]
  1120    21.05939661    21.05939661    21.05939661    6[1-(0),6-(1,7),6-(6,6)]
  1121    20.43131664    20.43131664    20.43131664    6[1-(0),6-(1,6),7-(6,48)]
  1122    20.93461251    20.93461251    20.93461251    6[1-(0),6-(1,6),7-(6,48)]
  1123    22.77725772    22.77725772    22.77725772    6[6-(6,6),7-(7),7-(7)]
  1124     22.8354903     22.8354903     22.8354903    6[6-(1,6),6-(1,6),6-(7,7)]
  1125    23.76305211    23.76305211    23.76305211    6[1-(0),6-(1,7),6-(6,6)]
  1126     21.8372175     21.8372175     21.8372175    6[1-(0),6-(1,7),6-(6,6)]
  1127    21.92872584    21.92872584    21.92872584    6[1-(0),6-(1,6),7-(6,48)]
  1128    23.80464681    23.80464681    23.80464681    6[1-(0),6-(1,6),7-(6,48)]
  1129    20.93045304    20.93045304    20.93045304    6[6-(6,6),7-(7),7-(7)]
  1130    21.77066598    21.77066598    21.77066598    6[6-(1,6),6-(1,6),6-(7,7)]
  1131    23.05594221    23.05594221    23.05594221    6[1-(0),6-(1,7),6-(6,6)]
  1132    21.32144322    21.32144322    21.32144322    6[1-(0),6-(1,7),6-(6,6)]
  1133     23.8337631     23.8337631     23.8337631    6[1-(0),6-(1,6),7-(6,48)]
  1134    22.26564291    22.26564291    22.26564291    6[1-(0),6-(1,6),7-(6,48)]
  1135    19.78243932    19.78243932    19.78243932    6[6-(6,6),7-(7),7-(7)]
  1136    20.17758897    20.17758897    20.17758897    6[6-(1,6),6-(1,6),6-(7,7)]
  1137    20.69336325    20.69336325    20.69336325    6[1-(0),6-(1,7),6-(6,6)]
  1138    20.06112381    20.06112381    20.06112381    6[1-(0),6-(1,7),6-(6,6)]
  1139    21.01780191    21.01780191    21.01780191    6[1-(0),6-(1,6),7-(6,48)]
  1140    20.39388141    20.39388141    20.39388141    6[1-(0),6-(1,6),7-(6,48)]
  1141    40.74616812    40.74616812    40.74616812    6[6-(6,6),7-(7),7-(7)]
  1142    41.51982954    41.51982954    41.51982954    6[6-(1,6),6-(1,6),6-(7,7)]
  1143    41.27858028    41.27858028    41.27858028    6[1-(0),6-(1,7),6-(6,6)]
  1144     0.88180764     0.88180764     0.88180764    6[1-(0),6-(1,7),6-(6,6)]
  1145       0.415947       0.415947       0.415947    6[1-(0),6-(1,6),7-(6,48)]
  1146     1.53484443     1.53484443     1.53484443    6[1-(0),6-(1,6),7-(6,48)]
  1147    35.24734878    35.24734878    35.24734878    6[6-(6,6),7-(7),7-(7)]
  1148    34.03694301    34.03694301    34.03694301    6[6-(1,6),6-(1,6),6-(7,7)]
  1149    33.90383997    33.90383997    33.90383997    6[1-(0),6-(1,7),6-(6,6)]
  1150    32.95964028    32.95964028    32.95964028    6[1-(0),6-(1,7),6-(6,6)]
  1151    32.71423155    32.71423155    32.71423155    6[1-(0),6-(1,6),7-(6,48)]
  1152    31.83242391    31.83242391    31.83242391    6[1-(0),6-(1,6),7-(6,48)]
  1153    40.12640709    40.12640709    40.12640709    6[6-(6,6),7-(7),7-(7)]
  1154    40.79608176    40.79608176    40.79608176    6[6-(1,6),6-(1,6),6-(7,7)]
  1155    40.92502533    40.92502533    40.92502533    6[1-(0),6-(1,7),6-(6,6)]
  1156    41.33265339    41.33265339    41.33265339    6[1-(0),6-(1,7),6-(6,6)]
  1157     0.36603336     0.36603336     0.36603336    6[1-(0),6-(1,6),7-(6,48)]
  1158    41.45743749    41.45743749    41.45743749    6[1-(0),6-(1,6),7-(6,48)]
  1159    39.61479228    39.61479228    39.61479228    6[6-(6,6),7-(7),7-(7)]
  1160     39.5565597     39.5565597     39.5565597    6[6-(1,6),6-(1,6),6-(7,7)]
  1161    38.62899789    38.62899789    38.62899789    6[1-(0),6-(1,7),6-(6,6)]
  1162     40.5548325     40.5548325     40.5548325    6[1-(0),6-(1,7),6-(6,6)]
  1163    40.46332416    40.46332416    40.46332416    6[1-(0),6-(1,6),7-(6,48)]
  1164    38.58740319    38.58740319    38.58740319    6[1-(0),6-(1,6),7-(6,48)]
  1165    41.46159696    41.46159696    41.46159696    6[6-(6,6),7-(7),7-(7)]
  1166    40.62138402    40.62138402    40.62138402    6[6-(1,6),6-(1,6),6-(7,7)]
  1167    39.33610779    39.33610779    39.33610779    6[1-(0),6-(1,7),6-(6,6)]
  1168    41.07060678    41.07060678    41.07060678    6[1-(0),6-(1,7),6-(6,6)]
  1169     38.5582869     38.5582869     38.5582869    6[1-(0),6-(1,6),7-(6,48)]
  1170    40.12640709    40.12640709    40.12640709    6[1-(0),6-(1,6),7-(6,48)]
  1171     1.01491068     1.01491068     1.01491068    6[6-(6,6),7-(7),7-(7)]
  1172     0.61976103     0.61976103     0.61976103    6[6-(1,6),6-(1,6),6-(7,7)]
  1173     0.10398675     0.10398675     0.10398675    6[1-(0),6-(1,7),6-(6,6)]
  1174     0.73622619     0.73622619     0.73622619    6[1-(0),6-(1,7),6-(6,6)]
  1175    41.37424809    41.37424809    41.37424809    6[1-(0),6-(1,6),7-(6,48)]
  1176     0.40346859     0.40346859     0.40346859    6[1-(0),6-(1,6),7-(6,48)]
  1177    19.94881812    19.94881812    19.94881812    6[6-(6,6),7-(7),7-(7)]
  1178    20.72247954    20.72247954    20.72247954    6[6-(1,6),6-(1,6),6-(7,7)]
  1179    20.48123028    20.48123028    20.48123028    6[1-(0),6-(1,7),6-(6,6)]
  1180    21.67915764    21.67915764    21.67915764    6[1-(0),6-(1,7),6-(6,6)]
  1181      21.213297      21.213297      21.213297    6[1-(0),6-(1,6),7-(6,48)]
  1182    22.33219443    22.33219443    22.33219443    6[1-(0),6-(1,6),7-(6,48)]
  1183    14.44999878    14.44999878    14.44999878    6[6-(6,6),7-(7),7-(7)]
  1184    13.23959301    13.23959301    13.23959301    6[6-(1,6),6-(1,6),6-(7,7)]
  1185    13.10648997    13.10648997    13.10648997    6[1-(0),6-(1,7),6-(6,6)]
  1186    12.16229028    12.16229028    12.16229028    6[1-(0),6-(1,7),6-(6,6)]
  1187    11.91688155    11.91688155    11.91688155    6[1-(0),6-(1,6),7-(6,48)]
  1188    11.03507391    11.03507391    11.03507391    6[1-(0),6-(1,6),7-(6,48)]
  1189    19.32905709    19.32905709    19.32905709    6[6-(6,6),7-(7),7-(7)]
  1190    19.99873176    19.99873176    19.99873176    6[6-(1,6),6-(1,6),6-(7,7)]
  1191    20.12767533    20.12767533    20.12767533    6[1-(0),6-(1,7),6-(6,6)]
  1192    20.53530339    20.53530339    20.53530339    6[1-(0),6-(1,7),6-(6,6)]
  1193    21.16338336    21.16338336    21.16338336    6[1-(0),6-(1,6),7-(6,48)]
  1194    20.66008749    20.66008749    20.66008749    6[1-(0),6-(1,6),7-(6,48)]
  1195    18.81744228    18.81744228    18.81744228    6[6-(6,6),7-(7),7-(7)]
  1196     18.7592097     18.7592097     18.7592097    6[6-(1,6),6-(1,6),6-(7,7)]
  1197    17.83164789    17.83164789    17.83164789    6[1-(0),6-(1,7),6-(6,6)]
  1198     19.7574825     19.7574825     19.7574825    6[1-(0),6-(1,7),6-(6,6)]
  1199    19.66597416    19.66597416    19.66597416    6[1-(0),6-(1,6),7-(6,48)]
  1200    17.79005319    17.79005319    17.79005319    6[1-(0),6-(1,6),7-(6,48)]
  1201    20.66424696    20.66424696    20.66424696    6[6-(6,6),7-(7),7-(7)]
  1202    19.82403402    19.82403402    19.82403402    6[6-(1,6),6-(1,6),6-(7,7)]
  1203    18.53875779    18.53875779    18.53875779    6[1-(0),6-(1,7),6-(6,6)]
  1204    20.27325678    20.27325678    20.27325678    6[1-(0),6-(1,7),6-(6,6)]
  1205     17.7609369     17.7609369     17.7609369    6[1-(0),6-(1,6),7-(6,48)]
  1206    19.32905709    19.32905709    19.32905709    6[1-(0),6-(1,6),7-(6,48)]
  1207    21.81226068    21.81226068    21.81226068    6[6-(6,6),7-(7),7-(7)]
  1208    21.41711103    21.41711103    21.41711103    6[6-(1,6),6-(1,6),6-(7,7)]
  1209    20.90133675    20.90133675    20.90133675    6[1-(0),6-(1,7),6-(6,6)]
  1210    21.53357619    21.53357619    21.53357619    6[1-(0),6-(1,7),6-(6,6)]
  1211    20.57689809    20.57689809    20.57689809    6[1-(0),6-(1,6),7-(6,48)]
  1212    21.20081859    21.20081859    21.20081859    6[1-(0),6-(1,6),7-(6,48)]
  1213     0.84853188     0.84853188     0.84853188    6[6-(6,6),7-(7),7-(7)]
  1214     0.07487046     0.07487046     0.07487046    6[6-(1,6),6-(1,6),6-(7,7)]
  1215     0.31611972     0.31611972     0.31611972    6[1-(0),6-(1,7),6-(6,6)]
  1216    40.71289236    40.71289236    40.71289236    6[1-(0),6-(1,7),6-(6,6)]
  1217      41.178753      41.178753      41.178753    6[1-(0),6-(1,6),7-(6,48)]
  1218    40.05985557    40.05985557    40.05985557    6[1-(0),6-(1,6),7-(6,48)]
  1219     6.34735122     6.34735122     6.34735122    6[6-(6,6),7-(7),7-(7)]
  1220     7.55775699     7.55775699     7.55775699    6[6-(1,6),6-(1,6),6-(7,7)]
  1221     7.69086003     7.69086003     7.69086003    6[1-(0),6-(1,7),6-(6,6)]
  1222     8.63505972     8.63505972     8.63505972    6[1-(0),6-(1,7),6-(6,6)]
  1223     8.88046845     8.88046845     8.88046845    6[1-(0),6-(1,6),7-(6,48)]
  1224     9.76227609     9.76227609     9.76227609    6[1-(0),6-(1,6),7-(6,48)]
  1225     1.46829291     1.46829291     1.46829291    6[6-(6,6),7-(7),7-(7)]
  1226     0.79861824     0.79861824     0.79861824    6[6-(1,6),6-(1,6),6-(7,7)]
  1227     0.66967467     0.66967467     0.66967467    6[1-(0),6-(1,7),6-(6,6)]
  1228     0.26204661     0.26204661     0.26204661    6[1-(0),6-(1,7),6-(6,6)]
  1229    41.22866664    41.22866664    41.22866664    6[1-(0),6-(1,6),7-(6,48)]
  1230     0.13726251     0.13726251     0.13726251    6[1-(0),6-(1,6),7-(6,48)]
  1231     1.97990772     1.97990772     1.97990772    6[6-(6,6),7-(7),7-(7)]
  1232      2.0381403      2.0381403      2.0381403    6[6-(1,6),6-(1,6),6-(7,7)]
  1233     2.96570211     2.96570211     2.96570211    6[1-(0),6-(1,7),6-(6,6)]
  1234      1.0398675      1.0398675      1.0398675    6[1-(0),6-(1,7),6-(6,6)]
  1235     1.13137584     1.13137584     1.13137584    6[1-(0),6-(1,6),7-(6,48)]
  1236     3.00729681     3.00729681     3.00729681    6[1-(0),6-(1,6),7-(6,48)]
  1237     0.13310304     0.13310304     0.13310304    6[6-(6,6),7-(7),7-(7)]
  1238     0.97331598     0.97331598     0.97331598    6[6-(1,6),6-(1,6),6-(7,7)]
  1239     2.25859221     2.25859221     2.25859221    6[1-(0),6-(1,7),6-(6,6)]
  1240     0.52409322     0.52409322     0.52409322    6[1-(0),6-(1,7),6-(6,6)]
  1241      3.0364131      3.0364131      3.0364131    6[1-(0),6-(1,6),7-(6,48)]
  1242     1.46829291     1.46829291     1.46829291    6[1-(0),6-(1,6),7-(6,48)]
  1243    40.57978932    40.57978932    40.57978932    6[6-(6,6),7-(7),7-(7)]
  1244    40.97493897    40.97493897    40.97493897    6[6-(1,6),6-(1,6),6-(7,7)]
  1245    41.49071325    41.49071325    41.49071325    6[1-(0),6-(1,7),6-(6,6)]
  1246    40.85847381    40.85847381    40.85847381    6[1-(0),6-(1,7),6-(6,6)]
  1247     0.22045191     0.22045191     0.22045191    6[1-(0),6-(1,6),7-(6,48)]
  1248    41.19123141    41.19123141    41.19123141    6[1-(0),6-(1,6),7-(6,48)]
  1249    30.18111432    30.18111432    30.18111432    6[6-(6,6),7-(7),7-(7)]
  1250    28.94575173    28.94575173    28.94575173    6[6-(1,6),6-(1,6),6-(7,7)]
  1251     27.9932331     27.9932331     27.9932331    6[1-(0),6-(1,7),6-(6,6)]
  1252    28.65042936    28.65042936    28.65042936    6[1-(0),6-(1,7),6-(6,6)]
  1253    26.82442203    26.82442203    26.82442203    6[1-(0),6-(1,6),7-(6,48)]
  1254    27.40258836    27.40258836    27.40258836    6[1-(0),6-(1,6),7-(6,48)]
  1255    32.92220505    32.92220505    32.92220505    6[6-(6,6),7-(7),7-(7)]
  1256    32.53537434    32.53537434    32.53537434    6[6-(1,6),6-(1,6),6-(7,7)]
  1257    32.78910201    32.78910201    32.78910201    6[1-(0),6-(1,7),6-(6,6)]
  1258    31.97384589    31.97384589    31.97384589    6[1-(0),6-(1,7),6-(6,6)]
  1259    32.43138759    32.43138759    32.43138759    6[1-(0),6-(1,6),7-(6,48)]
  1260    31.59949359    31.59949359    31.59949359    6[1-(0),6-(1,6),7-(6,48)]
  1261    36.49103031    36.49103031    36.49103031    6[6-(6,6),7-(7),7-(7)]
  1262    37.63488456    37.63488456    37.63488456    6[6-(1,6),6-(1,6),6-(7,7)]
  1263    37.67231979    37.67231979    37.67231979    6[1-(0),6-(1,7),6-(6,6)]
  1264    38.65395471    38.65395471    38.65395471    6[1-(0),6-(1,7),6-(6,6)]
  1265    39.67718433    39.67718433    39.67718433    6[1-(0),6-(1,6),7-(6,48)]
  1266    38.83281192    38.83281192    38.83281192    6[1-(0),6-(1,6),7-(6,48)]
  1267    31.07955984    31.07955984    31.07955984    6[6-(6,6),7-(7),7-(7)]
  1268    31.85738073    31.85738073    31.85738073    6[6-(1,6),6-(1,6),6-(7,7)]
  1269    32.83901565    32.83901565    32.83901565    6[1-(0),6-(1,7),6-(6,6)]
  1270    31.60365306    31.60365306    31.60365306    6[1-(0),6-(1,7),6-(6,6)]
  1271    32.31492243    32.31492243    32.31492243    6[1-(0),6-(1,6),7-(6,48)]
  1272     33.4421388     33.4421388     33.4421388    6[1-(0),6-(1,6),7-(6,48)]
  1273    32.74750731    32.74750731    32.74750731    6[6-(6,6),7-(7),7-(7)]
  1274    32.58944745    32.58944745    32.58944745    6[6-(1,6),6-(1,6),6-(7,7)]
  1275    33.04282968    33.04282968    33.04282968    6[1-(0),6-(1,7),6-(6,6)]
  1276    32.21925462    32.21925462    32.21925462    6[1-(0),6-(1,7),6-(6,6)]
  1277    32.89724823    32.89724823    32.89724823    6[1-(0),6-(1,6),7-(6,48)]
  1278    32.10694893    32.10694893    32.10694893    6[1-(0),6-(1,6),7-(6,48)]
  1279     3.90158286     3.90158286     3.90158286    6[6-(6,6),7-(7),7-(7)]
  1280     4.64612799     4.64612799     4.64612799    6[6-(1,6),6-(1,6),6-(7,7)]
  1281      4.0346859      4.0346859      4.0346859    6[1-(0),6-(1,7),6-(6,6)]
  1282     6.01459362     6.01459362     6.01459362    6[1-(0),6-(1,7),6-(6,6)]
  1283     4.73347686     4.73347686     4.73347686    6[1-(0),6-(1,6),7-(6,48)]
  1284     6.66347094     6.66347094     6.66347094    6[1-(0),6-(1,6),7-(6,48)]
  1285     9.38376432     9.38376432     9.38376432    6[6-(6,6),7-(7),7-(7)]
  1286     8.14840173     8.14840173     8.14840173    6[6-(1,6),6-(1,6),6-(7,7)]
  1287      7.1958831      7.1958831      7.1958831    6[1-(0),6-(1,7),6-(6,6)]
  1288     7.85307936     7.85307936     7.85307936    6[1-(0),6-(1,7),6-(6,6)]
  1289     6.02707203     6.02707203     6.02707203    6[1-(0),6-(1,6),7-(6,48)]
  1290     6.60523836     6.60523836     6.60523836    6[1-(0),6-(1,6),7-(6,48)]
  1291    12.12485505    12.12485505    12.12485505    6[6-(6,6),7-(7),7-(7)]
  1292    11.73802434    11.73802434    11.73802434    6[6-(1,6),6-(1,6),6-(7,7)]
  1293    11.99175201    11.99175201    11.99175201    6[1-(0),6-(1,7),6-(6,6)]
  1294    11.17649589    11.17649589    11.17649589    6[1-(0),6-(1,7),6-(6,6)]
  1295    11.63403759    11.63403759    11.63403759    6[1-(0),6-(1,6),7-(6,48)]
  1296    10.80214359    10.80214359    10.80214359    6[1-(0),6-(1,6),7-(6,48)]
  1297    15.69368031    15.69368031    15.69368031    6[6-(6,6),7-(7),7-(7)]
  1298    16.83753456    16.83753456    16.83753456    6[6-(1,6),6-(1,6),6-(7,7)]
  1299    16.87496979    16.87496979    16.87496979    6[1-(0),6-(1,7),6-(6,6)]
  1300    17.85660471    17.85660471    17.85660471    6[1-(0),6-(1,7),6-(6,6)]
  1301    18.87983433    18.87983433    18.87983433    6[1-(0),6-(1,6),7-(6,48)]
  1302    18.03546192    18.03546192    18.03546192    6[1-(0),6-(1,6),7-(6,48)]
  1303    10.28220984    10.28220984    10.28220984    6[6-(6,6),7-(7),7-(7)]
  1304    11.06003073    11.06003073    11.06003073    6[6-(1,6),6-(1,6),6-(7,7)]
  1305    12.04166565    12.04166565    12.04166565    6[1-(0),6-(1,7),6-(6,6)]
  1306    10.80630306    10.80630306    10.80630306    6[1-(0),6-(1,7),6-(6,6)]
  1307    11.51757243    11.51757243    11.51757243    6[1-(0),6-(1,6),7-(6,48)]
  1308     12.6447888     12.6447888     12.6447888    6[1-(0),6-(1,6),7-(6,48)]
  1309    11.95015731    11.95015731    11.95015731    6[6-(6,6),7-(7),7-(7)]
  1310    11.79209745    11.79209745    11.79209745    6[6-(1,6),6-(1,6),6-(7,7)]
  1311    12.24547968    12.24547968    12.24547968    6[1-(0),6-(1,7),6-(6,6)]
  1312    11.42190462    11.42190462    11.42190462    6[1-(0),6-(1,7),6-(6,6)]
  1313    12.09989823    12.09989823    12.09989823    6[1-(0),6-(1,6),7-(6,48)]
  1314    11.30959893    11.30959893    11.30959893    6[1-(0),6-(1,6),7-(6,48)]
  1315    24.69893286    24.69893286    24.69893286    6[6-(6,6),7-(7),7-(7)]
  1316    25.44347799    25.44347799    25.44347799    6[6-(1,6),6-(1,6),6-(7,7)]
  1317     24.8320359     24.8320359     24.8320359    6[1-(0),6-(1,7),6-(6,6)]
  1318    26.81194362    26.81194362    26.81194362    6[1-(0),6-(1,7),6-(6,6)]
  1319    25.53082686    25.53082686    25.53082686    6[1-(0),6-(1,6),7-(6,48)]
  1320    27.46082094    27.46082094    27.46082094    6[1-(0),6-(1,6),7-(6,48)]
  1321    32.21093568    32.21093568    32.21093568    6[6-(6,6),7-(7),7-(7)]
  1322    33.44629827    33.44629827    33.44629827    6[6-(1,6),6-(1,6),6-(7,7)]
  1323     34.3988169     34.3988169     34.3988169    6[1-(0),6-(1,7),6-(6,6)]
  1324    33.74162064    33.74162064    33.74162064    6[1-(0),6-(1,7),6-(6,6)]
  1325    35.56762797    35.56762797    35.56762797    6[1-(0),6-(1,6),7-(6,48)]
  1326    34.98946164    34.98946164    34.98946164    6[1-(0),6-(1,6),7-(6,48)]
  1327    29.46984495    29.46984495    29.46984495    6[6-(6,6),7-(7),7-(7)]
  1328    29.85667566    29.85667566    29.85667566    6[6-(1,6),6-(1,6),6-(7,7)]
  1329    29.60294799    29.60294799    29.60294799    6[1-(0),6-(1,7),6-(6,6)]
  1330    30.41820411    30.41820411    30.41820411    6[1-(0),6-(1,7),6-(6,6)]
  1331    29.96066241    29.96066241    29.96066241    6[1-(0),6-(1,6),7-(6,48)]
  1332    30.79255641    30.79255641    30.79255641    6[1-(0),6-(1,6),7-(6,48)]
  1333    25.90101969    25.90101969    25.90101969    6[6-(6,6),7-(7),7-(7)]
  1334    24.75716544    24.75716544    24.75716544    6[6-(1,6),6-(1,6),6-(7,7)]
  1335    24.71973021    24.71973021    24.71973021    6[1-(0),6-(1,7),6-(6,6)]
  1336    23.73809529    23.73809529    23.73809529    6[1-(0),6-(1,7),6-(6,6)]
  1337    22.71486567    22.71486567    22.71486567    6[1-(0),6-(1,6),7-(6,48)]
  1338    23.55923808    23.55923808    23.55923808    6[1-(0),6-(1,6),7-(6,48)]
  1339    31.31249016    31.31249016    31.31249016    6[6-(6,6),7-(7),7-(7)]
  1340    30.53466927    30.53466927    30.53466927    6[6-(1,6),6-(1,6),6-(7,7)]
  1341    29.55303435    29.55303435    29.55303435    6[1-(0),6-(1,7),6-(6,6)]
  1342    30.78839694    30.78839694    30.78839694    6[1-(0),6-(1,7),6-(6,6)]
  1343    30.07712757    30.07712757    30.07712757    6[1-(0),6-(1,6),7-(6,48)]
  1344     28.9499112     28.9499112     28.9499112    6[1-(0),6-(1,6),7-(6,48)]
  1345    29.64454269    29.64454269    29.64454269    6[6-(6,6),7-(7),7-(7)]
  1346    29.80260255    29.80260255    29.80260255    6[6-(1,6),6-(1,6),6-(7,7)]
  1347    29.34922032    29.34922032    29.34922032    6[1-(0),6-(1,7),6-(6,6)]
  1348    30.17279538    30.17279538    30.17279538    6[1-(0),6-(1,7),6-(6,6)]
  1349    29.49480177    29.49480177    29.49480177    6[1-(0),6-(1,6),7-(6,48)]
  1350    30.28510107    30.28510107    30.28510107    6[1-(0),6-(1,6),7-(6,48)]
  1351    16.89576714    16.89576714    16.89576714    6[6-(6,6),7-(7),7-(7)]
  1352    16.15122201    16.15122201    16.15122201    6[6-(1,6),6-(1,6),6-(7,7)]
  1353     16.7626641     16.7626641     16.7626641    6[1-(0),6-(1,7),6-(6,6)]
  1354    14.78275638    14.78275638    14.78275638    6[1-(0),6-(1,7),6-(6,6)]
  1355    16.06387314    16.06387314    16.06387314    6[1-(0),6-(1,6),7-(6,48)]
  1356    14.13387906    14.13387906    14.13387906    6[1-(0),6-(1,6),7-(6,48)]
  1357    11.41358568    11.41358568    11.41358568    6[6-(6,6),7-(7),7-(7)]
  1358    12.64894827    12.64894827    12.64894827    6[6-(1,6),6-(1,6),6-(7,7)]
  1359     13.6014669     13.6014669     13.6014669    6[1-(0),6-(1,7),6-(6,6)]
  1360    12.94427064    12.94427064    12.94427064    6[1-(0),6-(1,7),6-(6,6)]
  1361    14.77027797    14.77027797    14.77027797    6[1-(0),6-(1,6),7-(6,48)]
  1362    14.19211164    14.19211164    14.19211164    6[1-(0),6-(1,6),7-(6,48)]
  1363     8.67249495     8.67249495     8.67249495    6[6-(6,6),7-(7),7-(7)]
  1364     9.05932566     9.05932566     9.05932566    6[6-(1,6),6-(1,6),6-(7,7)]
  1365     8.80559799     8.80559799     8.80559799    6[1-(0),6-(1,7),6-(6,6)]
  1366     9.62085411     9.62085411     9.62085411    6[1-(0),6-(1,7),6-(6,6)]
  1367     9.16331241     9.16331241     9.16331241    6[1-(0),6-(1,6),7-(6,48)]
  1368     9.99520641     9.99520641     9.99520641    6[1-(0),6-(1,6),7-(6,48)]
  1369     5.10366969     5.10366969     5.10366969    6[6-(6,6),7-(7),7-(7)]
  1370     3.95981544     3.95981544     3.95981544    6[6-(1,6),6-(1,6),6-(7,7)]
  1371     3.92238021     3.92238021     3.92238021    6[1-(0),6-(1,7),6-(6,6)]
  1372     2.94074529     2.94074529     2.94074529    6[1-(0),6-(1,7),6-(6,6)]
  1373     1.91751567     1.91751567     1.91751567    6[1-(0),6-(1,6),7-(6,48)]
  1374     2.76188808     2.76188808     2.76188808    6[1-(0),6-(1,6),7-(6,48)]
  1375    10.51514016    10.51514016    10.51514016    6[6-(6,6),7-(7),7-(7)]
  1376     9.73731927     9.73731927     9.73731927    6[6-(1,6),6-(1,6),6-(7,7)]
  1377     8.75568435     8.75568435     8.75568435    6[1-(0),6-(1,7),6-(6,6)]
  1378     9.99104694     9.99104694     9.99104694    6[1-(0),6-(1,7),6-(6,6)]
  1379     9.27977757     9.27977757     9.27977757    6[1-(0),6-(1,6),7-(6,48)]
  1380      8.1525612      8.1525612      8.1525612    6[1-(0),6-(1,6),7-(6,48)]
  1381     8.84719269     8.84719269     8.84719269    6[6-(6,6),7-(7),7-(7)]
  1382     9.00525255     9.00525255     9.00525255    6[6-(1,6),6-(1,6),6-(7,7)]
  1383     8.55187032     8.55187032     8.55187032    6[1-(0),6-(1,7),6-(6,6)]
  1384     9.37544538     9.37544538     9.37544538    6[1-(0),6-(1,7),6-(6,6)]
  1385     8.69745177     8.69745177     8.69745177    6[1-(0),6-(1,6),7-(6,48)]
  1386     9.48775107     9.48775107     9.48775107    6[1-(0),6-(1,6),7-(6,48)]
  1387    37.69311714    37.69311714    37.69311714    6[6-(6,6),7-(7),7-(7)]
  1388    36.94857201    36.94857201    36.94857201    6[6-(1,6),6-(1,6),6-(7,7)]
  1389     37.5600141     37.5600141     37.5600141    6[1-(0),6-(1,7),6-(6,6)]
  1390    35.58010638    35.58010638    35.58010638    6[1-(0),6-(1,7),6-(6,6)]
  1391    36.86122314    36.86122314    36.86122314    6[1-(0),6-(1,6),7-(6,48)]
  1392    34.93122906    34.93122906    34.93122906    6[1-(0),6-(1,6),7-(6,48)]
  1393    29.68197792    29.68197792    29.68197792    6[6-(6,6),7-(7),7-(7)]
  1394    29.73189156    29.73189156    29.73189156    6[6-(1,6),6-(1,6),6-(7,7)]
  1395    30.73016436    30.73016436    30.73016436    6[1-(0),6-(1,7),6-(6,6)]
  1396     28.7835324     28.7835324     28.7835324    6[1-(0),6-(1,7),6-(6,6)]
  1397    30.74680224    30.74680224    30.74680224    6[1-(0),6-(1,6),7-(6,48)]
  1398    28.88751915    28.88751915    28.88751915    6[1-(0),6-(1,6),7-(6,48)]
  1399    27.91836264    27.91836264    27.91836264    6[6-(6,6),7-(7),7-(7)]
  1400     27.1613391     27.1613391     27.1613391    6[6-(1,6),6-(1,6),6-(7,7)]
  1401     25.8303087     25.8303087     25.8303087    6[1-(0),6-(1,7),6-(6,6)]
  1402    27.80605695    27.80605695    27.80605695    6[1-(0),6-(1,7),6-(6,6)]
  1403    25.20222873    25.20222873    25.20222873    6[1-(0),6-(1,6),7-(6,48)]
  1404    27.08230917    27.08230917    27.08230917    6[1-(0),6-(1,6),7-(6,48)]
  1405    31.59533412    31.59533412    31.59533412    6[6-(6,6),7-(7),7-(7)]
  1406    32.26084932    32.26084932    32.26084932    6[6-(1,6),6-(1,6),6-(7,7)]
  1407    33.62515548    33.62515548    33.62515548    6[1-(0),6-(1,7),6-(6,6)]
  1408    31.51630419    31.51630419    31.51630419    6[1-(0),6-(1,7),6-(6,6)]
  1409    32.20677621    32.20677621    32.20677621    6[1-(0),6-(1,6),7-(6,48)]
  1410    34.18668393    34.18668393    34.18668393    6[1-(0),6-(1,6),7-(6,48)]
  1411    22.30307814    22.30307814    22.30307814    6[6-(6,6),7-(7),7-(7)]
  1412    23.55923808    23.55923808    23.55923808    6[6-(1,6),6-(1,6),6-(7,7)]
  1413    23.82128469    23.82128469    23.82128469    6[1-(0),6-(1,7),6-(6,6)]
  1414    24.52007565    24.52007565    24.52007565    6[1-(0),6-(1,7),6-(6,6)]
  1415    25.73464089    25.73464089    25.73464089    6[1-(0),6-(1,6),7-(6,48)]
  1416    25.05248781    25.05248781    25.05248781    6[1-(0),6-(1,6),7-(6,48)]
  1417    36.84458526    36.84458526    36.84458526    6[6-(6,6),7-(7),7-(7)]
  1418    35.66329578    35.66329578    35.66329578    6[6-(1,6),6-(1,6),6-(7,7)]
  1419    35.67161472    35.67161472    35.67161472    6[1-(0),6-(1,7),6-(6,6)]
  1420    34.53191994    34.53191994    34.53191994    6[1-(0),6-(1,7),6-(6,6)]
  1421    34.53607941    34.53607941    34.53607941    6[1-(0),6-(1,6),7-(6,48)]
  1422    33.41302251    33.41302251    33.41302251    6[1-(0),6-(1,6),7-(6,48)]
  1423    36.82378791    36.82378791    36.82378791    6[6-(6,6),7-(7),7-(7)]
  1424    38.00091792    38.00091792    38.00091792    6[6-(1,6),6-(1,6),6-(7,7)]
  1425    39.11565588    39.11565588    39.11565588    6[1-(0),6-(1,7),6-(6,6)]
  1426     38.1007452     38.1007452     38.1007452    6[1-(0),6-(1,7),6-(6,6)]
  1427    40.24287225    40.24287225    40.24287225    6[1-(0),6-(1,6),7-(6,48)]
  1428    39.24043998    39.24043998    39.24043998    6[1-(0),6-(1,6),7-(6,48)]
  1429    11.91272208    11.91272208    11.91272208    6[6-(6,6),7-(7),7-(7)]
  1430    11.86280844    11.86280844    11.86280844    6[6-(1,6),6-(1,6),6-(7,7)]
  1431    10.86453564    10.86453564    10.86453564    6[1-(0),6-(1,7),6-(6,6)]
  1432     12.8111676     12.8111676     12.8111676    6[1-(0),6-(1,7),6-(6,6)]
  1433    10.84789776    10.84789776    10.84789776    6[1-(0),6-(1,6),7-(6,48)]
  1434    12.70718085    12.70718085    12.70718085    6[1-(0),6-(1,6),7-(6,48)]
  1435    13.67633736    13.67633736    13.67633736    6[6-(6,6),7-(7),7-(7)]
  1436     14.4333609     14.4333609     14.4333609    6[6-(1,6),6-(1,6),6-(7,7)]
  1437     15.7643913     15.7643913     15.7643913    6[1-(0),6-(1,7),6-(6,6)]
  1438    13.78864305    13.78864305    13.78864305    6[1-(0),6-(1,7),6-(6,6)]
  1439    16.39247127    16.39247127    16.39247127    6[1-(0),6-(1,6),7-(6,48)]
  1440    14.51239083    14.51239083    14.51239083    6[1-(0),6-(1,6),7-(6,48)]
  1441     9.99936588     9.99936588     9.99936588    6[6-(6,6),7-(7),7-(7)]
  1442     9.33385068     9.33385068     9.33385068    6[6-(1,6),6-(1,6),6-(7,7)]
  1443     7.96954452     7.96954452     7.96954452    6[1-(0),6-(1,7),6-(6,6)]
  1444    10.07839581    10.07839581    10.07839581    6[1-(0),6-(1,7),6-(6,6)]
  1445     9.38792379     9.38792379     9.38792379    6[1-(0),6-(1,6),7-(6,48)]
  1446     7.40801607     7.40801607     7.40801607    6[1-(0),6-(1,6),7-(6,48)]
  1447    19.29162186    19.29162186    19.29162186    6[6-(6,6),7-(7),7-(7)]
  1448    18.03546192    18.03546192    18.03546192    6[6-(1,6),6-(1,6),6-(7,7)]
  1449    17.77341531    17.77341531    17.77341531    6[1-(0),6-(1,7),6-(6,6)]
  1450    17.07462435    17.07462435    17.07462435    6[1-(0),6-(1,7),6-(6,6)]
  1451    15.86005911    15.86005911    15.86005911    6[1-(0),6-(1,6),7-(6,48)]
  1452    16.54221219    16.54221219    16.54221219    6[1-(0),6-(1,6),7-(6,48)]
  1453     4.75011474     4.75011474     4.75011474    6[6-(6,6),7-(7),7-(7)]
  1454     5.93140422     5.93140422     5.93140422    6[6-(1,6),6-(1,6),6-(7,7)]
  1455     5.92308528     5.92308528     5.92308528    6[1-(0),6-(1,7),6-(6,6)]
  1456     7.06278006     7.06278006     7.06278006    6[1-(0),6-(1,7),6-(6,6)]
  1457     7.05862059     7.05862059     7.05862059    6[1-(0),6-(1,6),7-(6,48)]
  1458     8.18167749     8.18167749     8.18167749    6[1-(0),6-(1,6),7-(6,48)]
  1459     4.77091209     4.77091209     4.77091209    6[6-(6,6),7-(7),7-(7)]
  1460     3.59378208     3.59378208     3.59378208    6[6-(1,6),6-(1,6),6-(7,7)]
  1461     2.47904412     2.47904412     2.47904412    6[1-(0),6-(1,7),6-(6,6)]
  1462      3.4939548      3.4939548      3.4939548    6[1-(0),6-(1,7),6-(6,6)]
  1463     1.35182775     1.35182775     1.35182775    6[1-(0),6-(1,6),7-(6,48)]
  1464     2.35426002     2.35426002     2.35426002    6[1-(0),6-(1,6),7-(6,48)]
  1465     8.88462792     8.88462792     8.88462792    6[6-(6,6),7-(7),7-(7)]
  1466     8.93454156     8.93454156     8.93454156    6[6-(1,6),6-(1,6),6-(7,7)]
  1467     9.93281436     9.93281436     9.93281436    6[1-(0),6-(1,7),6-(6,6)]
  1468      7.9861824      7.9861824      7.9861824    6[1-(0),6-(1,7),6-(6,6)]
  1469     9.94945224     9.94945224     9.94945224    6[1-(0),6-(1,6),7-(6,48)]
  1470     8.09016915     8.09016915     8.09016915    6[1-(0),6-(1,6),7-(6,48)]
  1471     7.12101264     7.12101264     7.12101264    6[6-(6,6),7-(7),7-(7)]
  1472      6.3639891      6.3639891      6.3639891    6[6-(1,6),6-(1,6),6-(7,7)]
  1473      5.0329587      5.0329587      5.0329587    6[1-(0),6-(1,7),6-(6,6)]
  1474     7.00870695     7.00870695     7.00870695    6[1-(0),6-(1,7),6-(6,6)]
  1475     4.40487873     4.40487873     4.40487873    6[1-(0),6-(1,6),7-(6,48)]
  1476     6.28495917     6.28495917     6.28495917    6[1-(0),6-(1,6),7-(6,48)]
  1477    10.79798412    10.79798412    10.79798412    6[6-(6,6),7-(7),7-(7)]
  1478    11.46349932    11.46349932    11.46349932    6[6-(1,6),6-(1,6),6-(7,7)]
  1479    12.82780548    12.82780548    12.82780548    6[1-(0),6-(1,7),6-(6,6)]
  1480    10.71895419    10.71895419    10.71895419    6[1-(0),6-(1,7),6-(6,6)]
  1481    11.40942621    11.40942621    11.40942621    6[1-(0),6-(1,6),7-(6,48)]
  1482    13.38933393    13.38933393    13.38933393    6[1-(0),6-(1,6),7-(6,48)]
  1483     1.50572814     1.50572814     1.50572814    6[6-(6,6),7-(7),7-(7)]
  1484     2.76188808     2.76188808     2.76188808    6[6-(1,6),6-(1,6),6-(7,7)]
  1485     3.02393469     3.02393469     3.02393469    6[1-(0),6-(1,7),6-(6,6)]
  1486     3.72272565     3.72272565     3.72272565    6[1-(0),6-(1,7),6-(6,6)]
  1487     4.93729089     4.93729089     4.93729089    6[1-(0),6-(1,6),7-(6,48)]
  1488     4.25513781     4.25513781     4.25513781    6[1-(0),6-(1,6),7-(6,48)]
  1489    16.04723526    16.04723526    16.04723526    6[6-(6,6),7-(7),7-(7)]
  1490    14.86594578    14.86594578    14.86594578    6[6-(1,6),6-(1,6),6-(7,7)]
  1491    14.87426472    14.87426472    14.87426472    6[1-(0),6-(1,7),6-(6,6)]
  1492    13.73456994    13.73456994    13.73456994    6[1-(0),6-(1,7),6-(6,6)]
  1493    13.73872941    13.73872941    13.73872941    6[1-(0),6-(1,6),7-(6,48)]
  1494    12.61567251    12.61567251    12.61567251    6[1-(0),6-(1,6),7-(6,48)]
  1495    16.02643791    16.02643791    16.02643791    6[6-(6,6),7-(7),7-(7)]
  1496    17.20356792    17.20356792    17.20356792    6[6-(1,6),6-(1,6),6-(7,7)]
  1497    18.31830588    18.31830588    18.31830588    6[1-(0),6-(1,7),6-(6,6)]
  1498     17.3033952     17.3033952     17.3033952    6[1-(0),6-(1,7),6-(6,6)]
  1499    19.44552225    19.44552225    19.44552225    6[1-(0),6-(1,6),7-(6,48)]
  1500    18.44308998    18.44308998    18.44308998    6[1-(0),6-(1,6),7-(6,48)]
  1501    32.71007208    32.71007208    32.71007208    6[6-(6,6),7-(7),7-(7)]
  1502    32.66015844    32.66015844    32.66015844    6[6-(1,6),6-(1,6),6-(7,7)]
  1503    31.66188564    31.66188564    31.66188564    6[1-(0),6-(1,7),6-(6,6)]
  1504     33.6085176     33.6085176     33.6085176    6[1-(0),6-(1,7),6-(6,6)]
  1505    31.64524776    31.64524776    31.64524776    6[1-(0),6-(1,6),7-(6,48)]
  1506    33.50453085    33.50453085    33.50453085    6[1-(0),6-(1,6),7-(6,48)]
  1507    34.47368736    34.47368736    34.47368736    6[6-(6,6),7-(7),7-(7)]
  1508     35.2307109     35.2307109     35.2307109    6[6-(1,6),6-(1,6),6-(7,7)]
  1509     36.5617413     36.5617413     36.5617413    6[1-(0),6-(1,7),6-(6,6)]
  1510    34.58599305    34.58599305    34.58599305    6[1-(0),6-(1,7),6-(6,6)]
  1511    37.18982127    37.18982127    37.18982127    6[1-(0),6-(1,6),7-(6,48)]
  1512    35.30974083    35.30974083    35.30974083    6[1-(0),6-(1,6),7-(6,48)]
  1513    30.79671588    30.79671588    30.79671588    6[6-(6,6),7-(7),7-(7)]
  1514    30.13120068    30.13120068    30.13120068    6[6-(1,6),6-(1,6),6-(7,7)]
  1515    28.76689452    28.76689452    28.76689452    6[1-(0),6-(1,7),6-(6,6)]
  1516    30.87574581    30.87574581    30.87574581    6[1-(0),6-(1,7),6-(6,6)]
  1517    30.18527379    30.18527379    30.18527379    6[1-(0),6-(1,6),7-(6,48)]
  1518    28.20536607    28.20536607    28.20536607    6[1-(0),6-(1,6),7-(6,48)]
  1519    40.08897186    40.08897186    40.08897186    6[6-(6,6),7-(7),7-(7)]
  1520    38.83281192    38.83281192    38.83281192    6[6-(1,6),6-(1,6),6-(7,7)]
  1521    38.57076531    38.57076531    38.57076531    6[1-(0),6-(1,7),6-(6,6)]
  1522    37.87197435    37.87197435    37.87197435    6[1-(0),6-(1,7),6-(6,6)]
  1523    36.65740911    36.65740911    36.65740911    6[1-(0),6-(1,6),7-(6,48)]
  1524    37.33956219    37.33956219    37.33956219    6[1-(0),6-(1,6),7-(6,48)]
  1525    25.54746474    25.54746474    25.54746474    6[6-(6,6),7-(7),7-(7)]
  1526    26.72875422    26.72875422    26.72875422    6[6-(1,6),6-(1,6),6-(7,7)]
  1527    26.72043528    26.72043528    26.72043528    6[1-(0),6-(1),6-(6,6)]
  1528    27.86013006    27.86013006    27.86013006    6[1-(0),6-(1),6-(6,6)]
  1529    27.85597059    27.85597059    27.85597059    6[1-(0),6-(1,6)]
  1530    28.97902749    28.97902749    28.97902749    6[1-(0),6-(1,6)]
  1531    25.56826209    25.56826209    25.56826209    6[6-(6,6),7-(7),7-(7)]
  1532    24.39113208    24.39113208    24.39113208    6[6-(1,6),6-(1,6),6-(7,7)]
  1533    23.27639412    23.27639412    23.27639412    6[1-(0),6-(1,7),6-(6,6)]
  1534     24.2913048     24.2913048     24.2913048    6[1-(0),6-(1,7),6-(6,6)]
  1535    22.14917775    22.14917775    22.14917775    6[1-(0),6-(1,6),7-(6,48)]
  1536    23.15161002    23.15161002    23.15161002    6[1-(0),6-(1,6),7-(6,48)]
  1537    19.19179458    19.19179458    19.19179458    7[7-(6),7-(7,48),48-(7,7,7)]
  1538    20.07360222    20.07360222    20.07360222    7[6-(6,7),7-(7,48)]
  1539     18.5512362     18.5512362     18.5512362    7[7-(6),7-(7,48),48-(7,7,7,7)]
  1540    19.02957525    19.02957525    19.02957525    7[6-(6,7),7-(7,48)]
  1541    22.13669934    22.13669934    22.13669934    7[6-(1,6),6-(1,6),48-(7,7,7)]
  1542    16.39663074    16.39663074    16.39663074    7[7-(6),7-(7,48),48-(7,7,7)]
  1543    15.54393939    15.54393939    15.54393939    7[6-(6,7),7-(7,48)]
  1544     15.8475807     15.8475807     15.8475807    7[7-(6),7-(7,48),48-(7,7,7,7)]
  1545    14.58310182    14.58310182    14.58310182    7[6-(6,7),7-(7,48)]
  1546    10.86869511    10.86869511    10.86869511    7[6-(1,6),6-(1,6),48-(7,7,7,7)]
  1547    18.20600019    18.20600019    18.20600019    7[7-(6),7-(7,48),48-(7,7,7,7)]
  1548    18.58035249    18.58035249    18.58035249    7[6-(6,7),7-(7,48)]
  1549    18.72177447    18.72177447    18.72177447    7[7-(6),7-(7,48),48-(7,7,7)]
  1550     19.4247249     19.4247249     19.4247249    7[6-(6,7),7-(7,48)]
  1551    21.15922389    21.15922389    21.15922389    7[6-(1,6),6-(1,6),48-(7,7,7,7)]
  1552    19.35401391    19.35401391    19.35401391    7[7-(6),7-(7,48),48-(7,7,7,7)]
  1553    18.28918959    18.28918959    18.28918959    7[7-(6),7-(7,48),48-(7,7,7)]
  1554    17.91899676    17.91899676    17.91899676    7[6-(6,7),7-(7,48)]
  1555    19.69093098    19.69093098    19.69093098    7[6-(6,7),7-(7,48)]
  1556    18.70097712    18.70097712    18.70097712    7[6-(1,6),6-(1,6),48-(7,7,7)]
  1557    22.06182888    22.06182888    22.06182888    7[7-(6),7-(7,48),48-(7,7,7,7)]
  1558   22.541831718   22.541831718   22.541831718    7[7-(6),7-(7,48),48-(7,7,7)]
  1559      21.629244      21.629244      21.629244    7[6-(6,7),7-(7,48)]
  1560    22.39458648    22.39458648    22.39458648    7[6-(6,7),7-(7,48)]
  1561    20.73079848    20.73079848    20.73079848    7[6-(1,6),6-(1,6),48-(7,7,7,7)]
  1562    21.25905117    21.25905117    21.25905117    7[7-(6),7-(7,48),48-(7,7,7,7)]
  1563    22.28228079    22.28228079    22.28228079    7[7-(6),7-(7,48),48-(7,7,7)]
  1564    20.19422685    20.19422685    20.19422685    7[6-(6,7),7-(7,48)]
  1565    21.94952319    21.94952319    21.94952319    7[6-(6,7),7-(7,48)]
  1566    18.15608655    18.15608655    18.15608655    7[6-(1,6),6-(1,6),48-(7,7,7,7)]
  1567     1.60555542     1.60555542     1.60555542    7[7-(6),7-(7,48),48-(7,7,7)]
  1568     0.72374778     0.72374778     0.72374778    7[6-(6,7),7-(7,48)]
  1569      2.2461138      2.2461138      2.2461138    7[7-(6),7-(7,48),48-(7,7,7,7)]
  1570     1.76777475     1.76777475     1.76777475    7[6-(6,7),7-(7,48)]
  1571    40.25535066    40.25535066    40.25535066    7[6-(1,6),6-(1,6),48-(7,7,7)]
  1572     4.40071926     4.40071926     4.40071926    7[7-(6),7-(7,48),48-(7,7,7)]
  1573     5.25341061     5.25341061     5.25341061    7[6-(6,7),7-(7,48)]
  1574      4.9497693      4.9497693      4.9497693    7[7-(6),7-(7,48),48-(7,7,7,7)]
  1575     6.21424818     6.21424818     6.21424818    7[6-(6,7),7-(7,48)]
  1576     9.92865489     9.92865489     9.92865489    7[6-(1,6),6-(1,6),48-(7,7,7,7)]
  1577     2.59134981     2.59134981     2.59134981    7[7-(6),7-(7,48),48-(7,7,7,7)]
  1578     2.21699751     2.21699751     2.21699751    7[6-(6,7),7-(7,48)]
  1579     2.07557553     2.07557553     2.07557553    7[7-(6),7-(7,48),48-(7,7,7)]
  1580      1.3726251      1.3726251      1.3726251    7[6-(6,7),7-(7,48)]
  1581    41.23282611    41.23282611    41.23282611    7[6-(1,6),6-(1,6),48-(7,7,7,7)]
  1582     1.44333609     1.44333609     1.44333609    7[7-(6),7-(7,48),48-(7,7,7,7)]
  1583     2.50816041     2.50816041     2.50816041    7[7-(6),7-(7,48),48-(7,7,7)]
  1584     2.87835324     2.87835324     2.87835324    7[6-(6,7),7-(7,48)]
  1585     1.10641902     1.10641902     1.10641902    7[6-(6,7),7-(7,48)]
  1586     2.09637288     2.09637288     2.09637288    7[6-(1,6),6-(1,6),48-(7,7,7)]
  1587    40.33022112    40.33022112    40.33022112    7[7-(6),7-(7,48),48-(7,7,7,7)]
  1588   39.850218282   39.850218282   39.850218282    7[7-(6),7-(7,48),48-(7,7,7)]
  1589      40.762806      40.762806      40.762806    7[6-(6,7),7-(7,48)]
  1590    39.99746352    39.99746352    39.99746352    7[6-(6,7),7-(7,48)]
  1591     0.06655152     0.06655152     0.06655152    7[6-(1,6),6-(1,6),48-(7,7,7,7)]
  1592    41.13299883    41.13299883    41.13299883    7[7-(6),7-(7,48),48-(7,7,7,7)]
  1593    40.10976921    40.10976921    40.10976921    7[7-(6),7-(7,48),48-(7,7,7)]
  1594     0.60312315     0.60312315     0.60312315    7[6-(6,7),7-(7,48)]
  1595    40.44252681    40.44252681    40.44252681    7[6-(6,7),7-(7,48)]
  1596     2.64126345     2.64126345     2.64126345    7[6-(1,6),6-(1,6),48-(7,7,7,7)]
  1597    22.40290542    22.40290542    22.40290542    7[7-(6),7-(7,48),48-(7,7,7)]
  1598    21.52109778    21.52109778    21.52109778    7[6-(6,7),7-(7,48)]
  1599     23.0434638     23.0434638     23.0434638    7[7-(6),7-(7,48),48-(7,7,7,7)]
  1600    22.56512475    22.56512475    22.56512475    7[6-(6,7),7-(7,48)]
  1601    19.45800066    19.45800066    19.45800066    7[6-(1,6),6-(1,6),48-(7,7,7)]
  1602    25.19806926    25.19806926    25.19806926    7[7-(6),7-(7,48),48-(7,7,7)]
  1603    26.05076061    26.05076061    26.05076061    7[6-(6,7),7-(7,48)]
  1604     25.7471193     25.7471193     25.7471193    7[7-(6),7-(7,48),48-(7,7,7,7)]
  1605    27.01159818    27.01159818    27.01159818    7[6-(6,7),7-(7,48)]
  1606    30.72600489    30.72600489    30.72600489    7[6-(1,6),6-(1,6),48-(7,7,7,7)]
  1607    23.38869981    23.38869981    23.38869981    7[7-(6),7-(7,48),48-(7,7,7,7)]
  1608    23.01434751    23.01434751    23.01434751    7[6-(6,7),7-(7,48)]
  1609    22.87292553    22.87292553    22.87292553    7[7-(6),7-(7,48),48-(7,7,7)]
  1610     22.1699751     22.1699751     22.1699751    7[6-(6,7),7-(7,48)]
  1611    20.43547611    20.43547611    20.43547611    7[6-(1,6),6-(1,6),48-(7,7,7,7)]
  1612    22.24068609    22.24068609    22.24068609    7[7-(6),7-(7,48),48-(7,7,7,7)]
  1613    23.30551041    23.30551041    23.30551041    7[7-(6),7-(7,48),48-(7,7,7)]
  1614    23.67570324    23.67570324    23.67570324    7[6-(6,7),7-(7,48)]
  1615    21.90376902    21.90376902    21.90376902    7[6-(6,7),7-(7,48)]
  1616    22.89372288    22.89372288    22.89372288    7[6-(1,6),6-(1,6),48-(7,7,7)]
  1617    19.53287112    19.53287112    19.53287112    7[7-(6),7-(7,48),48-(7,7,7,7)]
  1618   19.052868282   19.052868282   19.052868282    7[7-(6),7-(7,48),48-(7,7,7)]
  1619      19.965456      19.965456      19.965456    7[6-(6,7),7-(7,48)]
  1620    19.20011352    19.20011352    19.20011352    7[6-(6,7),7-(7,48)]
  1621    20.86390152    20.86390152    20.86390152    7[6-(1,6),6-(1,6),48-(7,7,7,7)]
  1622    20.33564883    20.33564883    20.33564883    7[7-(6),7-(7,48),48-(7,7,7,7)]
  1623    19.31241921    19.31241921    19.31241921    7[7-(6),7-(7,48),48-(7,7,7)]
  1624    21.40047315    21.40047315    21.40047315    7[6-(6,7),7-(7,48)]
  1625    19.64517681    19.64517681    19.64517681    7[6-(6,7),7-(7,48)]
  1626    23.43861345    23.43861345    23.43861345    7[6-(1,6),6-(1,6),48-(7,7,7,7)]
  1627    39.98914458    39.98914458    39.98914458    7[7-(6),7-(7,48),48-(7,7,7)]
  1628    40.87095222    40.87095222    40.87095222    7[6-(6,7),7-(7,48)]
  1629     39.3485862     39.3485862     39.3485862    7[7-(6),7-(7,48),48-(7,7,7,7)]
  1630    39.82692525    39.82692525    39.82692525    7[6-(6,7),7-(7,48)]
  1631     1.33934934     1.33934934     1.33934934    7[6-(1,6),6-(1,6),48-(7,7,7)]
  1632    37.19398074    37.19398074    37.19398074    7[7-(6),7-(7,48),48-(7,7,7)]
  1633    36.34128939    36.34128939    36.34128939    7[6-(6,7),7-(7,48)]
  1634     36.6449307     36.6449307     36.6449307    7[7-(6),7-(7,48),48-(7,7,7,7)]
  1635    35.38045182    35.38045182    35.38045182    7[6-(6,7),7-(7,48)]
  1636    31.66604511    31.66604511    31.66604511    7[6-(1,6),6-(1,6),48-(7,7,7,7)]
  1637    39.00335019    39.00335019    39.00335019    7[7-(6),7-(7,48),48-(7,7,7,7)]
  1638    39.37770249    39.37770249    39.37770249    7[6-(6,7),7-(7,48)]
  1639    39.51912447    39.51912447    39.51912447    7[7-(6),7-(7,48),48-(7,7,7)]
  1640     40.2220749     40.2220749     40.2220749    7[6-(6,7),7-(7,48)]
  1641     0.36187389     0.36187389     0.36187389    7[6-(1,6),6-(1,6),48-(7,7,7,7)]
  1642    40.15136391    40.15136391    40.15136391    7[7-(6),7-(7,48),48-(7,7,7,7)]
  1643    39.08653959    39.08653959    39.08653959    7[7-(6),7-(7,48),48-(7,7,7)]
  1644    38.71634676    38.71634676    38.71634676    7[6-(6,7),7-(7,48)]
  1645    40.48828098    40.48828098    40.48828098    7[6-(6,7),7-(7,48)]
  1646    39.49832712    39.49832712    39.49832712    7[6-(1,6),6-(1,6),48-(7,7,7)]
  1647     1.26447888     1.26447888     1.26447888    7[7-(6),7-(7,48),48-(7,7,7,7)]
  1648    1.744481718    1.744481718    1.744481718    7[7-(6),7-(7,48),48-(7,7,7)]
  1649       0.831894       0.831894       0.831894    7[6-(6,7),7-(7,48)]
  1650     1.59723648     1.59723648     1.59723648    7[6-(6,7),7-(7,48)]
  1651    41.52814848    41.52814848    41.52814848    7[6-(1,6),6-(1,6),48-(7,7,7,7)]
  1652     0.46170117     0.46170117     0.46170117    7[7-(6),7-(7,48),48-(7,7,7,7)]
  1653     1.48493079     1.48493079     1.48493079    7[7-(6),7-(7,48),48-(7,7,7)]
  1654    40.99157685    40.99157685    40.99157685    7[6-(6,7),7-(7,48)]
  1655     1.15217319     1.15217319     1.15217319    7[6-(6,7),7-(7,48)]
  1656    38.95343655    38.95343655    38.95343655    7[6-(1,6),6-(1,6),48-(7,7,7,7)]
  1657     9.52934577     9.52934577     9.52934577    7[7-(6),7-(7,48),48-(7,7,7)]
  1658    10.46522652    10.46522652    10.46522652    7[6-(6,7),7-(7,48)]
  1659     9.92033595     9.92033595     9.92033595    7[7-(6),7-(7,48),48-(7,7,7,7)]
  1660   11.109528423   11.109528423   11.109528423    7[6-(6,7),7-(7,48)]
  1661    15.08223822    15.08223822    15.08223822    7[6-(1,6),6-(1,6),48-(7,7,7)]
  1662     8.03609604     8.03609604     8.03609604    7[7-(6),7-(7,48),48-(7,7,7)]
  1663     8.14840173     8.14840173     8.14840173    7[6-(6,7),7-(7,48)]
  1664     8.42292675     8.42292675     8.42292675    7[7-(6),7-(7,48),48-(7,7,7,7)]
  1665     8.85135216     8.85135216     8.85135216    7[6-(6,7),7-(7,48)]
  1666     9.75395715     9.75395715     9.75395715    7[6-(1,6),6-(1,6),48-(7,7,7,7)]
  1667     6.85480656     6.85480656     6.85480656    7[7-(6),7-(7,48),48-(7,7,7,7)]
  1668     6.00627468     6.00627468     6.00627468    7[6-(6,7),7-(7,48)]
  1669     6.42222168     6.42222168     6.42222168    7[7-(6),7-(7,48),48-(7,7,7)]
  1670     5.31580266     5.31580266     5.31580266    7[6-(6,7),7-(7,48)]
  1671     1.78441263     1.78441263     1.78441263    7[6-(1,6),6-(1,6),48-(7,7,7,7)]
  1672    11.90440314    11.90440314    11.90440314    7[7-(6),7-(7,48),48-(7,7,7,7)]
  1673    11.28464211    11.28464211    11.28464211    7[7-(6),7-(7,48),48-(7,7,7)]
  1674    10.36539924    10.36539924    10.36539924    7[6-(6,7),7-(7,48)]
  1675     11.3969478     11.3969478     11.3969478    7[6-(6,7),7-(7,48)]
  1676     8.38965099     8.38965099     8.38965099    7[6-(1,6),6-(1,6),48-(7,7,7)]
  1677    39.28203468    39.28203468    39.28203468    7[7-(6),7-(7,48),48-(7,7,7,7)]
  1678    38.17561566    38.17561566    38.17561566    7[7-(6),7-(7,48),48-(7,7,7)]
  1679    39.00750966    39.00750966    39.00750966    7[6-(6,7),7-(7,48)]
  1680   37.159457139   37.159457139   37.159457139    7[6-(6,7),7-(7,48)]
  1681    35.55099009    35.55099009    35.55099009    7[6-(1,6),6-(1,6),48-(7,7,7,7)]
  1682     8.25238848     8.25238848     8.25238848    7[7-(6),7-(7,48),48-(7,7,7,7)]
  1683     8.82223587     8.82223587     8.82223587    7[7-(6),7-(7,48),48-(7,7,7)]
  1684     8.25238848     8.25238848     8.25238848    7[6-(6,7),7-(7,48)]
  1685      9.1924287      9.1924287      9.1924287    7[6-(6,7),7-(7,48)]
  1686     9.12171771     9.12171771     9.12171771    7[6-(1,6),6-(1,6),48-(7,7,7,7)]
  1687    30.32669577    30.32669577    30.32669577    7[7-(6),7-(7,48),48-(7,7,7)]
  1688    31.26257652    31.26257652    31.26257652    7[6-(6,7),7-(7,48)]
  1689    30.71768595    30.71768595    30.71768595    7[7-(6),7-(7,48),48-(7,7,7,7)]
  1690   31.906878423   31.906878423   31.906878423    7[6-(6,7),7-(7,48)]
  1691    35.87958822    35.87958822    35.87958822    7[6-(1,6),6-(1,6),48-(7,7,7)]
  1692    28.83344604    28.83344604    28.83344604    7[7-(6),7-(7,48),48-(7,7,7)]
  1693    28.94575173    28.94575173    28.94575173    7[6-(6,7),7-(7,48)]
  1694    29.22027675    29.22027675    29.22027675    7[7-(6),7-(7,48),48-(7,7,7,7)]
  1695    29.64870216    29.64870216    29.64870216    7[6-(6,7),7-(7,48)]
  1696    30.55130715    30.55130715    30.55130715    7[6-(1,6),6-(1,6),48-(7,7,7,7)]
  1697    27.65215656    27.65215656    27.65215656    7[7-(6),7-(7,48),48-(7,7,7,7)]
  1698    26.80362468    26.80362468    26.80362468    7[6-(6,7),7-(7,48)]
  1699    27.21957168    27.21957168    27.21957168    7[7-(6),7-(7,48),48-(7,7,7)]
  1700    26.11315266    26.11315266    26.11315266    7[6-(6,7),7-(7,48)]
  1701    22.58176263    22.58176263    22.58176263    7[6-(1,6),6-(1,6),48-(7,7,7,7)]
  1702    32.70175314    32.70175314    32.70175314    7[7-(6),7-(7,48),48-(7,7,7,7)]
  1703    32.08199211    32.08199211    32.08199211    7[7-(6),7-(7,48),48-(7,7,7)]
  1704    31.16274924    31.16274924    31.16274924    7[6-(6,7),7-(7,48)]
  1705     32.1942978     32.1942978     32.1942978    7[6-(6,7),7-(7,48)]
  1706    29.18700099    29.18700099    29.18700099    7[6-(1,6),6-(1,6),48-(7,7,7)]
  1707    18.48468468    18.48468468    18.48468468    7[7-(6),7-(7,48),48-(7,7,7,7)]
  1708    17.37826566    17.37826566    17.37826566    7[7-(6),7-(7,48),48-(7,7,7)]
  1709    18.21015966    18.21015966    18.21015966    7[6-(6,7),7-(7,48)]
  1710   16.362107139   16.362107139   16.362107139    7[6-(6,7),7-(7,48)]
  1711    14.75364009    14.75364009    14.75364009    7[6-(1,6),6-(1,6),48-(7,7,7,7)]
  1712    29.04973848    29.04973848    29.04973848    7[7-(6),7-(7,48),48-(7,7,7,7)]
  1713    29.61958587    29.61958587    29.61958587    7[7-(6),7-(7,48),48-(7,7,7)]
  1714    29.04973848    29.04973848    29.04973848    7[6-(6,7),7-(7,48)]
  1715     29.9897787     29.9897787     29.9897787    7[6-(6,7),7-(7,48)]
  1716    29.91906771    29.91906771    29.91906771    7[6-(1,6),6-(1,6),48-(7,7,7,7)]
  1717    11.26800423    11.26800423    11.26800423    7[7-(6),7-(7,48),48-(7,7,7)]
  1718    10.33212348    10.33212348    10.33212348    7[6-(6,7),7-(7,48)]
  1719    10.87701405    10.87701405    10.87701405    7[7-(6),7-(7,48),48-(7,7,7,7)]
  1720    9.687821577    9.687821577    9.687821577    7[6-(6,7),7-(7,48)]
  1721     5.71511178     5.71511178     5.71511178    7[6-(1,6),6-(1,6),48-(7,7,7)]
  1722    12.76125396    12.76125396    12.76125396    7[7-(6),7-(7,48),48-(7,7,7)]
  1723    12.64894827    12.64894827    12.64894827    7[6-(6,7),7-(7,48)]
  1724    12.37442325    12.37442325    12.37442325    7[7-(6),7-(7,48),48-(7,7,7,7)]
  1725    11.94599784    11.94599784    11.94599784    7[6-(6,7),7-(7,48)]
  1726    11.04339285    11.04339285    11.04339285    7[6-(1,6),6-(1,6),48-(7,7,7,7)]
  1727    13.94254344    13.94254344    13.94254344    7[7-(6),7-(7,48),48-(7,7,7,7)]
  1728    14.79107532    14.79107532    14.79107532    7[6-(6,7),7-(7,48)]
  1729    14.37512832    14.37512832    14.37512832    7[7-(6),7-(7,48),48-(7,7,7)]
  1730    15.48154734    15.48154734    15.48154734    7[6-(6,7),7-(7,48)]
  1731    19.01293737    19.01293737    19.01293737    7[6-(1,6),6-(1,6),48-(7,7,7,7)]
  1732     8.89294686     8.89294686     8.89294686    7[7-(6),7-(7,48),48-(7,7,7,7)]
  1733     9.51270789     9.51270789     9.51270789    7[7-(6),7-(7,48),48-(7,7,7)]
  1734    10.43195076    10.43195076    10.43195076    7[6-(6,7),7-(7,48)]
  1735      9.4004022      9.4004022      9.4004022    7[6-(6,7),7-(7,48)]
  1736    12.40769901    12.40769901    12.40769901    7[6-(1,6),6-(1,6),48-(7,7,7)]
  1737    23.11001532    23.11001532    23.11001532    7[7-(6),7-(7,48),48-(7,7,7,7)]
  1738    24.21643434    24.21643434    24.21643434    7[7-(6),7-(7,48),48-(7,7,7)]
  1739    23.38454034    23.38454034    23.38454034    7[6-(6,7),7-(7,48)]
  1740   25.232592861   25.232592861   25.232592861    7[6-(6,7),7-(7,48)]
  1741    26.84105991    26.84105991    26.84105991    7[6-(1,6),6-(1,6),48-(7,7,7,7)]
  1742    12.54496152    12.54496152    12.54496152    7[7-(6),7-(7,48),48-(7,7,7,7)]
  1743    11.97511413    11.97511413    11.97511413    7[7-(6),7-(7,48),48-(7,7,7)]
  1744    12.54496152    12.54496152    12.54496152    7[6-(6,7),7-(7,48)]
  1745     11.6049213     11.6049213     11.6049213    7[6-(6,7),7-(7,48)]
  1746    11.67563229    11.67563229    11.67563229    7[6-(1,6),6-(1,6),48-(7,7,7,7)]
  1747    32.06535423    32.06535423    32.06535423    7[7-(6),7-(7,48),48-(7,7,7)]
  1748    31.12947348    31.12947348    31.12947348    7[6-(6,7),7-(7,48)]
  1749    31.67436405    31.67436405    31.67436405    7[7-(6),7-(7,48),48-(7,7,7,7)]
  1750   30.485171577   30.485171577   30.485171577    7[6-(6,7),7-(7,48)]
  1751    26.51246178    26.51246178    26.51246178    7[6-(1,6),6-(1,6),48-(7,7,7)]
  1752    33.55860396    33.55860396    33.55860396    7[7-(6),7-(7,48),48-(7,7,7)]
  1753    33.44629827    33.44629827    33.44629827    7[6-(6,7),7-(7,48)]
  1754    33.17177325    33.17177325    33.17177325    7[7-(6),7-(7,48),48-(7,7,7,7)]
  1755    32.74334784    32.74334784    32.74334784    7[6-(6,7),7-(7,48)]
  1756    31.84074285    31.84074285    31.84074285    7[6-(1,6),6-(1,6),48-(7,7,7,7)]
  1757    34.73989344    34.73989344    34.73989344    7[7-(6),7-(7,48),48-(7,7,7,7)]
  1758    35.58842532    35.58842532    35.58842532    7[6-(6,7),7-(7,48)]
  1759    35.17247832    35.17247832    35.17247832    7[7-(6),7-(7,48),48-(7,7,7)]
  1760    36.27889734    36.27889734    36.27889734    7[6-(6,7),7-(7,48)]
  1761    39.81028737    39.81028737    39.81028737    7[6-(1,6),6-(1,6),48-(7,7,7,7)]
  1762    29.69029686    29.69029686    29.69029686    7[7-(6),7-(7,48),48-(7,7,7,7)]
  1763    30.31005789    30.31005789    30.31005789    7[7-(6),7-(7,48),48-(7,7,7)]
  1764    31.22930076    31.22930076    31.22930076    7[6-(6,7),7-(7,48)]
  1765     30.1977522     30.1977522     30.1977522    7[6-(6,7),7-(7,48)]
  1766    33.20504901    33.20504901    33.20504901    7[6-(1,6),6-(1,6),48-(7,7,7)]
  1767     2.31266532     2.31266532     2.31266532    7[7-(6),7-(7,48),48-(7,7,7,7)]
  1768     3.41908434     3.41908434     3.41908434    7[7-(6),7-(7,48),48-(7,7,7)]
  1769     2.58719034     2.58719034     2.58719034    7[6-(6,7),7-(7,48)]
  1770    4.435242861    4.435242861    4.435242861    7[6-(6,7),7-(7,48)]
  1771     6.04370991     6.04370991     6.04370991    7[6-(1,6),6-(1,6),48-(7,7,7,7)]
  1772    33.34231152    33.34231152    33.34231152    7[7-(6),7-(7,48),48-(7,7,7,7)]
  1773    32.77246413    32.77246413    32.77246413    7[7-(6),7-(7,48),48-(7,7,7)]
  1774    33.34231152    33.34231152    33.34231152    7[6-(6,7),7-(7,48)]
  1775     32.4022713     32.4022713     32.4022713    7[6-(6,7),7-(7,48)]
  1776    32.47298229    32.47298229    32.47298229    7[6-(1,6),6-(1,6),48-(7,7,7,7)]
  1777    12.46177212    12.46177212    12.46177212    7[7-(6),7-(7,48),48-(7,7,7)]
  1778    12.84444336    12.84444336    12.84444336    7[6-(6,7),7-(7,48)]
  1779    11.35951257    11.35951257    11.35951257    7[7-(6),7-(7,48),48-(7,7,7,7)]
  1780    10.98931974    10.98931974    10.98931974    7[6-(6,7),7-(7,48)]
  1781    11.75466222    11.75466222    11.75466222    7[6-(1,6),6-(1,6),48-(7,7,7)]
  1782    13.25623089    13.25623089    13.25623089    7[7-(6),7-(7,48),48-(7,7,7)]
  1783    14.28777945    14.28777945    14.28777945    7[6-(6,7),7-(7,48)]
  1784    12.12069558    12.12069558    12.12069558    7[7-(6),7-(7,48),48-(7,7,7,7)]
  1785    12.36194484    12.36194484    12.36194484    7[6-(6,7),7-(7,48)]
  1786    15.80182653    15.80182653    15.80182653    7[6-(1,6),6-(1,6),48-(7,7,7,7)]
  1787     10.3570803     10.3570803     10.3570803    7[7-(6),7-(7,48),48-(7,7,7,7)]
  1788      9.4004022      9.4004022      9.4004022    7[6-(6,7),7-(7,48)]
  1789    11.54668872    11.54668872    11.54668872    7[7-(6),7-(7,48),48-(7,7,7)]
  1790    11.32623681    11.32623681    11.32623681    7[6-(6,7),7-(7,48)]
  1791     8.09432862     8.09432862     8.09432862    7[6-(1,6),6-(1,6),48-(7,7,7,7)]
  1792    20.75159583    20.75159583    20.75159583    7[7-(6),7-(7,48),48-(7,7,7,7)]
  1793    21.18834018    21.18834018    21.18834018    7[7-(6),7-(7,48),48-(7,7,7)]
  1794    20.28989466    20.28989466    20.28989466    7[6-(6,7),7-(7,48)]
  1795    19.53703059    19.53703059    19.53703059    7[6-(6,7),7-(7,48)]
  1796    15.61465038    15.61465038    15.61465038    7[6-(1,6),6-(1,6),48-(7,7,7)]
  1797     6.11858037     6.11858037     6.11858037    7[7-(6),7-(7,48),48-(7,7,7,7)]
  1798     6.69258723     6.69258723     6.69258723    7[7-(6),7-(7,48),48-(7,7,7)]
  1799     4.89153672     4.89153672     4.89153672    7[6-(6,7),7-(7,48)]
  1800     5.84405535     5.84405535     5.84405535    7[6-(6,7),7-(7,48)]
  1801     1.22704365     1.22704365     1.22704365    7[6-(1,6),6-(1,6),48-(7,7,7,7)]
  1802     2.80764225     2.80764225     2.80764225    7[7-(6),7-(7,48),48-(7,7,7,7)]
  1803     3.39828699     3.39828699     3.39828699    7[7-(6),7-(7,48),48-(7,7,7)]
  1804     3.63121731     3.63121731     3.63121731    7[6-(6,7),7-(7,48)]
  1805     4.64196852     4.64196852     4.64196852    7[6-(6,7),7-(7,48)]
  1806      8.1941559      8.1941559      8.1941559    7[6-(1,6),6-(1,6),48-(7,7,7,7)]
  1807    29.13292788    29.13292788    29.13292788    7[7-(6),7-(7,48),48-(7,7,7)]
  1808    28.75025664    28.75025664    28.75025664    7[6-(6,7),7-(7,48)]
  1809    30.23518743    30.23518743    30.23518743    7[7-(6),7-(7,48),48-(7,7,7,7)]
  1810    30.60538026    30.60538026    30.60538026    7[6-(6,7),7-(7,48)]
  1811    29.84003778    29.84003778    29.84003778    7[6-(1,6),6-(1,6),48-(7,7,7)]
  1812    28.33846911    28.33846911    28.33846911    7[7-(6),7-(7,48),48-(7,7,7)]
  1813    27.30692055    27.30692055    27.30692055    7[6-(6,7),7-(7,48)]
  1814    29.47400442    29.47400442    29.47400442    7[7-(6),7-(7,48),48-(7,7,7,7)]
  1815    29.23275516    29.23275516    29.23275516    7[6-(6,7),7-(7,48)]
  1816    25.79287347    25.79287347    25.79287347    7[6-(1,6),6-(1,6),48-(7,7,7,7)]
  1817     31.2376197     31.2376197     31.2376197    7[7-(6),7-(7,48),48-(7,7,7,7)]
  1818     32.1942978     32.1942978     32.1942978    7[6-(6,7),7-(7,48)]
  1819    30.04801128    30.04801128    30.04801128    7[7-(6),7-(7,48),48-(7,7,7)]
  1820    30.26846319    30.26846319    30.26846319    7[6-(6,7),7-(7,48)]
  1821    33.50037138    33.50037138    33.50037138    7[6-(1,6),6-(1,6),48-(7,7,7,7)]
  1822    20.84310417    20.84310417    20.84310417    7[7-(6),7-(7,48),48-(7,7,7,7)]
  1823    20.40635982    20.40635982    20.40635982    7[7-(6),7-(7,48),48-(7,7,7)]
  1824    21.30480534    21.30480534    21.30480534    7[6-(6,7),7-(7,48)]
  1825    22.05766941    22.05766941    22.05766941    7[6-(6,7),7-(7,48)]
  1826    25.98004962    25.98004962    25.98004962    7[6-(1,6),6-(1,6),48-(7,7,7)]
  1827    35.47611963    35.47611963    35.47611963    7[7-(6),7-(7,48),48-(7,7,7,7)]
  1828    34.90211277    34.90211277    34.90211277    7[7-(6),7-(7,48),48-(7,7,7)]
  1829    36.70316328    36.70316328    36.70316328    7[6-(6,7),7-(7,48)]
  1830    35.75064465    35.75064465    35.75064465    7[6-(6,7),7-(7,48)]
  1831    40.36765635    40.36765635    40.36765635    7[6-(1,6),6-(1,6),48-(7,7,7,7)]
  1832    38.78705775    38.78705775    38.78705775    7[7-(6),7-(7,48),48-(7,7,7,7)]
  1833    38.19641301    38.19641301    38.19641301    7[7-(6),7-(7,48),48-(7,7,7)]
  1834    37.96348269    37.96348269    37.96348269    7[6-(6,7),7-(7,48)]
  1835    36.95273148    36.95273148    36.95273148    7[6-(6,7),7-(7,48)]
  1836     33.4005441     33.4005441     33.4005441    7[6-(1,6),6-(1,6),48-(7,7,7,7)]
  1837    33.25912212    33.25912212    33.25912212    7[7-(6),7-(7,48),48-(7,7,7)]
  1838    33.64179336    33.64179336    33.64179336    7[6-(6,7),7-(7,48)]
  1839    32.15686257    32.15686257    32.15686257    7[7-(6),7-(7,48),48-(7,7,7,7)]
  1840    31.78666974    31.78666974    31.78666974    7[6-(6,7),7-(7,48)]
  1841    32.55201222    32.55201222    32.55201222    7[6-(1,6),6-(1,6),48-(7,7,7)]
  1842    34.05358089    34.05358089    34.05358089    7[7-(6),7-(7,48),48-(7,7,7)]
  1843    35.08512945    35.08512945    35.08512945    7[6-(6,7),7-(7,48)]
  1844    32.91804558    32.91804558    32.91804558    7[7-(6),7-(7,48),48-(7,7,7,7)]
  1845    33.15929484    33.15929484    33.15929484    7[6-(6,7),7-(7,48)]
  1846    36.59917653    36.59917653    36.59917653    7[6-(1,6),6-(1,6),48-(7,7,7,7)]
  1847     31.1544303     31.1544303     31.1544303    7[7-(6),7-(7,48),48-(7,7,7,7)]
  1848     30.1977522     30.1977522     30.1977522    7[6-(6,7),7-(7,48)]
  1849    32.34403872    32.34403872    32.34403872    7[7-(6),7-(7,48),48-(7,7,7)]
  1850    32.12358681    32.12358681    32.12358681    7[6-(6,7),7-(7,48)]
  1851    28.89167862    28.89167862    28.89167862    7[6-(1,6),6-(1,6),48-(7,7,7,7)]
  1852    41.54894583    41.54894583    41.54894583    7[7-(6),7-(7,48),48-(7,7,7,7)]
  1853     0.39099018     0.39099018     0.39099018    7[7-(6),7-(7,48),48-(7,7,7)]
  1854    41.08724466    41.08724466    41.08724466    7[6-(6,7),7-(7,48)]
  1855    40.33438059    40.33438059    40.33438059    7[6-(6,7),7-(7,48)]
  1856    36.41200038    36.41200038    36.41200038    7[6-(1,6),6-(1,6),48-(7,7,7)]
  1857    26.91593037    26.91593037    26.91593037    7[7-(6),7-(7,48),48-(7,7,7,7)]
  1858    27.48993723    27.48993723    27.48993723    7[7-(6),7-(7,48),48-(7,7,7)]
  1859    25.68888672    25.68888672    25.68888672    7[6-(6,7),7-(7,48)]
  1860    26.64140535    26.64140535    26.64140535    7[6-(6,7),7-(7,48)]
  1861    22.02439365    22.02439365    22.02439365    7[6-(1,6),6-(1,6),48-(7,7,7,7)]
  1862    23.60499225    23.60499225    23.60499225    7[7-(6),7-(7,48),48-(7,7,7,7)]
  1863    24.19563699    24.19563699    24.19563699    7[7-(6),7-(7,48),48-(7,7,7)]
  1864    24.42856731    24.42856731    24.42856731    7[6-(6,7),7-(7,48)]
  1865    25.43931852    25.43931852    25.43931852    7[6-(6,7),7-(7,48)]
  1866     28.9915059     28.9915059     28.9915059    7[6-(1,6),6-(1,6),48-(7,7,7,7)]
  1867     8.33557788     8.33557788     8.33557788    7[7-(6),7-(7,48),48-(7,7,7)]
  1868     7.95290664     7.95290664     7.95290664    7[6-(6,7),7-(7,48)]
  1869     9.43783743     9.43783743     9.43783743    7[7-(6),7-(7,48),48-(7,7,7,7)]
  1870     9.80803026     9.80803026     9.80803026    7[6-(6,7),7-(7,48)]
  1871     9.04268778     9.04268778     9.04268778    7[6-(1,6),6-(1,6),48-(7,7,7)]
  1872     7.54111911     7.54111911     7.54111911    7[7-(6),7-(7,48),48-(7,7,7)]
  1873     6.50957055     6.50957055     6.50957055    7[6-(6,7),7-(7,48)]
  1874     8.67665442     8.67665442     8.67665442    7[7-(6),7-(7,48),48-(7,7,7,7)]
  1875     8.43540516     8.43540516     8.43540516    7[6-(6,7),7-(7,48)]
  1876     4.99552347     4.99552347     4.99552347    7[6-(1,6),6-(1,6),48-(7,7,7,7)]
  1877     10.4402697     10.4402697     10.4402697    7[7-(6),7-(7,48),48-(7,7,7,7)]
  1878     11.3969478     11.3969478     11.3969478    7[6-(6,7),7-(7,48)]
  1879     9.25066128     9.25066128     9.25066128    7[7-(6),7-(7,48),48-(7,7,7)]
  1880     9.47111319     9.47111319     9.47111319    7[6-(6,7),7-(7,48)]
  1881    12.70302138    12.70302138    12.70302138    7[6-(1,6),6-(1,6),48-(7,7,7,7)]
  1882     0.04575417     0.04575417     0.04575417    7[7-(6),7-(7,48),48-(7,7,7,7)]
  1883    41.20370982    41.20370982    41.20370982    7[7-(6),7-(7,48),48-(7,7,7)]
  1884     0.50745534     0.50745534     0.50745534    7[6-(6,7),7-(7,48)]
  1885     1.26031941     1.26031941     1.26031941    7[6-(6,7),7-(7,48)]
  1886     5.18269962     5.18269962     5.18269962    7[6-(1,6),6-(1,6),48-(7,7,7)]
  1887    14.67876963    14.67876963    14.67876963    7[7-(6),7-(7,48),48-(7,7,7,7)]
  1888    14.10476277    14.10476277    14.10476277    7[7-(6),7-(7,48),48-(7,7,7)]
  1889    15.90581328    15.90581328    15.90581328    7[6-(6,7),7-(7,48)]
  1890    14.95329465    14.95329465    14.95329465    7[6-(6,7),7-(7,48)]
  1891    19.57030635    19.57030635    19.57030635    7[6-(1,6),6-(1,6),48-(7,7,7,7)]
  1892    17.98970775    17.98970775    17.98970775    7[7-(6),7-(7,48),48-(7,7,7,7)]
  1893    17.39906301    17.39906301    17.39906301    7[7-(6),7-(7,48),48-(7,7,7)]
  1894    17.16613269    17.16613269    17.16613269    7[6-(6,7),7-(7,48)]
  1895    16.15538148    16.15538148    16.15538148    7[6-(6,7),7-(7,48)]
  1896     12.6031941     12.6031941     12.6031941    7[6-(1,6),6-(1,6),48-(7,7,7,7)]
  1897    22.40290542    22.40290542    22.40290542    7[7-(6),7-(7,48),48-(7,7,7)]
  1898    21.52109778    21.52109778    21.52109778    7[6-(6,7),7-(7,48)]
  1899     23.0434638     23.0434638     23.0434638    7[7-(6),7-(7,48),48-(7,7,7,7)]
  1900    22.56512475    22.56512475    22.56512475    7[6-(6,7),7-(7,48)]
  1901    19.45800066    19.45800066    19.45800066    7[6-(1,6),6-(1,6),48-(7,7,7)]
  1902    25.19806926    25.19806926    25.19806926    7[7-(6),7-(7,48),48-(7,7,7)]
  1903    26.05076061    26.05076061    26.05076061    7[6-(6,7),7-(7,48)]
  1904     25.7471193     25.7471193     25.7471193    7[7-(6),7-(7,48),48-(7,7,7,7)]
  1905    27.01159818    27.01159818    27.01159818    7[6-(6,7),7-(7,48)]
  1906    30.72600489    30.72600489    30.72600489    7[6-(1,6),6-(1,6),48-(7,7,7,7)]
  1907    23.38869981    23.38869981    23.38869981    7[7-(6),7-(7,48),48-(7,7,7,7)]
  1908    23.01434751    23.01434751    23.01434751    7[6-(6,7),7-(7,48)]
  1909    22.87292553    22.87292553    22.87292553    7[7-(6),7-(7,48),48-(7,7,7)]
  1910     22.1699751     22.1699751     22.1699751    7[6-(6,7),7-(7,48)]
  1911    20.43547611    20.43547611    20.43547611    7[6-(1,6),6-(1,6),48-(7,7,7,7)]
  1912    22.24068609    22.24068609    22.24068609    7[7-(6),7-(7,48),48-(7,7,7,7)]
  1913    23.30551041    23.30551041    23.30551041    7[7-(6),7-(7,48),48-(7,7,7)]
  1914    23.67570324    23.67570324    23.67570324    7[6-(6,7),7-(7,48)]
  1915    21.90376902    21.90376902    21.90376902    7[6-(6,7),7-(7,48)]
  1916    22.89372288    22.89372288    22.89372288    7[6-(1,6),6-(1,6),48-(7,7,7)]
  1917    19.53287112    19.53287112    19.53287112    7[7-(6),7-(7,48),48-(7,7,7,7)]
  1918   19.052868282   19.052868282   19.052868282    7[7-(6),7-(7,48),48-(7,7,7)]
  1919      19.965456      19.965456      19.965456    7[6-(6,7),7-(7,48)]
  1920    19.20011352    19.20011352    19.20011352    7[6-(6,7),7-(7,48)]
  1921    20.86390152    20.86390152    20.86390152    7[6-(1,6),6-(1,6),48-(7,7,7,7)]
  1922    20.33564883    20.33564883    20.33564883    7[7-(6),7-(7,48),48-(7,7,7,7)]
  1923    19.31241921    19.31241921    19.31241921    7[7-(6),7-(7,48),48-(7,7,7)]
  1924    21.40047315    21.40047315    21.40047315    7[6-(6,7),7-(7,48)]
  1925    19.64517681    19.64517681    19.64517681    7[6-(6,7),7-(7,48)]
  1926    23.43861345    23.43861345    23.43861345    7[6-(1,6),6-(1,6),48-(7,7,7,7)]
  1927    39.98914458    39.98914458    39.98914458    7[7-(6),7-(7,48),48-(7,7,7)]
  1928    40.87095222    40.87095222    40.87095222    7[6-(6,7),7-(7,48)]
  1929     39.3485862     39.3485862     39.3485862    7[7-(6),7-(7,48),48-(7,7,7,7)]
  1930    39.82692525    39.82692525    39.82692525    7[6-(6,7),7-(7,48)]
  1931     1.33934934     1.33934934     1.33934934    7[6-(1,6),6-(1,6),48-(7,7,7)]
  1932    37.19398074    37.19398074    37.19398074    7[7-(6),7-(7,48),48-(7,7,7)]
  1933    36.34128939    36.34128939    36.34128939    7[6-(6,7),7-(7,48)]
  1934     36.6449307     36.6449307     36.6449307    7[7-(6),7-(7,48),48-(7,7,7,7)]
  1935    35.38045182    35.38045182    35.38045182    7[6-(6,7),7-(7,48)]
  1936    31.66604511    31.66604511    31.66604511    7[6-(1,6),6-(1,6),48-(7,7,7,7)]
  1937    39.00335019    39.00335019    39.00335019    7[7-(6),7-(7,48),48-(7,7,7,7)]
  1938    39.37770249    39.37770249    39.37770249    7[6-(6,7),7-(7,48)]
  1939    39.51912447    39.51912447    39.51912447    7[7-(6),7-(7,48),48-(7,7,7)]
  1940     40.2220749     40.2220749     40.2220749    7[6-(6,7),7-(7,48)]
  1941     0.36187389     0.36187389     0.36187389    7[6-(1,6),6-(1,6),48-(7,7,7,7)]
  1942    40.15136391    40.15136391    40.15136391    7[7-(6),7-(7,48),48-(7,7,7,7)]
  1943    39.08653959    39.08653959    39.08653959    7[7-(6),7-(7,48),48-(7,7,7)]
  1944    38.71634676    38.71634676    38.71634676    7[6-(6,7),7-(7,48)]
  1945    40.48828098    40.48828098    40.48828098    7[6-(6,7),7-(7,48)]
  1946    39.49832712    39.49832712    39.49832712    7[6-(1,6),6-(1,6),48-(7,7,7)]
  1947     1.26447888     1.26447888     1.26447888    7[7-(6),7-(7,48),48-(7,7,7,7)]
  1948    1.744481718    1.744481718    1.744481718    7[7-(6),7-(7,48),48-(7,7,7)]
  1949       0.831894       0.831894       0.831894    7[6-(6,7),7-(7,48)]
  1950     1.59723648     1.59723648     1.59723648    7[6-(6,7),7-(7,48)]
  1951    41.52814848    41.52814848    41.52814848    7[6-(1,6),6-(1,6),48-(7,7,7,7)]
  1952     0.46170117     0.46170117     0.46170117    7[7-(6),7-(7,48),48-(7,7,7,7)]
  1953     1.48493079     1.48493079     1.48493079    7[7-(6),7-(7,48),48-(7,7,7)]
  1954    40.99157685    40.99157685    40.99157685    7[6-(6,7),7-(7,48)]
  1955     1.15217319     1.15217319     1.15217319    7[6-(6,7),7-(7,48)]
  1956    38.95343655    38.95343655    38.95343655    7[6-(1,6),6-(1,6),48-(7,7,7,7)]
  1957    19.19179458    19.19179458    19.19179458    7[7-(6),7-(7,48),48-(7,7,7)]
  1958    20.07360222    20.07360222    20.07360222    7[6-(6,7),7-(7,48)]
  1959     18.5512362     18.5512362     18.5512362    7[7-(6),7-(7,48),48-(7,7,7,7)]
  1960    19.02957525    19.02957525    19.02957525    7[6-(6,7),7-(7,48)]
  1961    22.13669934    22.13669934    22.13669934    7[6-(1,6),6-(1,6),48-(7,7,7)]
  1962    16.39663074    16.39663074    16.39663074    7[7-(6),7-(7,48),48-(7,7,7)]
  1963    15.54393939    15.54393939    15.54393939    7[6-(6,7),7-(7,48)]
  1964     15.8475807     15.8475807     15.8475807    7[7-(6),7-(7,48),48-(7,7,7,7)]
  1965    14.58310182    14.58310182    14.58310182    7[6-(6,7),7-(7,48)]
  1966    10.86869511    10.86869511    10.86869511    7[6-(1,6),6-(1,6),48-(7,7,7,7)]
  1967    18.20600019    18.20600019    18.20600019    7[7-(6),7-(7,48),48-(7,7,7,7)]
  1968    18.58035249    18.58035249    18.58035249    7[6-(6,7),7-(7,48)]
  1969    18.72177447    18.72177447    18.72177447    7[7-(6),7-(7,48),48-(7,7,7)]
  1970     19.4247249     19.4247249     19.4247249    7[6-(6,7),7-(7,48)]
  1971    21.15922389    21.15922389    21.15922389    7[6-(1,6),6-(1,6),48-(7,7,7,7)]
  1972    19.35401391    19.35401391    19.35401391    7[7-(6),7-(7,48),48-(7,7,7,7)]
  1973    18.28918959    18.28918959    18.28918959    7[7-(6),7-(7,48),48-(7,7,7)]
  1974    17.91899676    17.91899676    17.91899676    7[6-(6,7),7-(7,48)]
  1975    19.69093098    19.69093098    19.69093098    7[6-(6,7),7-(7,48)]
  1976    18.70097712    18.70097712    18.70097712    7[6-(1,6),6-(1,6),48-(7,7,7)]
  1977    22.06182888    22.06182888    22.06182888    7[7-(6),7-(7,48),48-(7,7,7,7)]
  1978   22.541831718   22.541831718   22.541831718    7[7-(6),7-(7,48),48-(7,7,7)]
  1979      21.629244      21.629244      21.629244    7[6-(6,7),7-(7,48)]
  1980    22.39458648    22.39458648    22.39458648    7[6-(6,7),7-(7,48)]
  1981    20.73079848    20.73079848    20.73079848    7[6-(1,6),6-(1,6),48-(7,7,7,7)]
  1982    21.25905117    21.25905117    21.25905117    7[7-(6),7-(7,48),48-(7,7,7,7)]
  1983    22.28228079    22.28228079    22.28228079    7[7-(6),7-(7,48),48-(7,7,7)]
  1984    20.19422685    20.19422685    20.19422685    7[6-(6,7),7-(7,48)]
  1985    21.94952319    21.94952319    21.94952319    7[6-(6,7),7-(7,48)]
  1986    18.15608655    18.15608655    18.15608655    7[6-(1,6),6-(1,6),48-(7,7,7,7)]
  1987     1.60555542     1.60555542     1.60555542    7[7-(6),7-(7,48),48-(7,7,7)]
  1988     0.72374778     0.72374778     0.72374778    7[6-(6,7),7-(7,48)]
  1989      2.2461138      2.2461138      2.2461138    7[7-(6),7-(7,48),48-(7,7,7,7)]
  1990     1.76777475     1.76777475     1.76777475    7[6-(6,7),7-(7,48)]
  1991    40.25535066    40.25535066    40.25535066    7[6-(1,6),6-(1,6),48-(7,7,7)]
  1992     4.40071926     4.40071926     4.40071926    7[7-(6),7-(7,48),48-(7,7,7)]
  1993     5.25341061     5.25341061     5.25341061    7[6-(6,7),7-(7,48)]
  1994      4.9497693      4.9497693      4.9497693    7[7-(6),7-(7,48),48-(7,7,7,7)]
  1995     6.21424818     6.21424818     6.21424818    7[6-(6,7),7-(7,48)]
  1996     9.92865489     9.92865489     9.92865489    7[6-(1,6),6-(1,6),48-(7,7,7,7)]
  1997     2.59134981     2.59134981     2.59134981    7[7-(6),7-(7,48),48-(7,7,7,7)]
  1998     2.21699751     2.21699751     2.21699751    7[6-(6,7),7-(7,48)]
  1999     2.07557553     2.07557553     2.07557553    7[7-(6),7-(7,48),48-(7,7,7)]
  2000      1.3726251      1.3726251      1.3726251    7[6-(6,7),7-(7,48)]
  2001    41.23282611    41.23282611    41.23282611    7[6-(1,6),6-(1,6),48-(7,7,7,7)]
  2002     1.44333609     1.44333609     1.44333609    7[7-(6),7-(7,48),48-(7,7,7,7)]
  2003     2.50816041     2.50816041     2.50816041    7[7-(6),7-(7,48),48-(7,7,7)]
  2004     2.87835324     2.87835324     2.87835324    7[6-(6,7),7-(7,48)]
  2005     1.10641902     1.10641902     1.10641902    7[6-(6,7),7-(7,48)]
  2006     2.09637288     2.09637288     2.09637288    7[6-(1,6),6-(1,6),48-(7,7,7)]
  2007    40.33022112    40.33022112    40.33022112    7[7-(6),7-(7,48),48-(7,7,7,7)]
  2008   39.850218282   39.850218282   39.850218282    7[7-(6),7-(7,48),48-(7,7,7)]
  2009      40.762806      40.762806      40.762806    7[6-(6,7),7-(7,48)]
  2010    39.99746352    39.99746352    39.99746352    7[6-(6,7),7-(7,48)]
  2011     0.06655152     0.06655152     0.06655152    7[6-(1,6),6-(1,6),48-(7,7,7,7)]
  2012    41.13299883    41.13299883    41.13299883    7[7-(6),7-(7,48),48-(7,7,7,7)]
  2013    40.10976921    40.10976921    40.10976921    7[7-(6),7-(7,48),48-(7,7,7)]
  2014     0.60312315     0.60312315     0.60312315    7[6-(6,7),7-(7,48)]
  2015    40.44252681    40.44252681    40.44252681    7[6-(6,7),7-(7,48)]
  2016     2.64126345     2.64126345     2.64126345    7[6-(1,6),6-(1,6),48-(7,7,7,7)]
  2017    32.06535423    32.06535423    32.06535423    7[7-(6),7-(7,48),48-(7,7,7)]
  2018    31.12947348    31.12947348    31.12947348    7[6-(6,7),7-(7,48)]
  2019    31.67436405    31.67436405    31.67436405    7[7-(6),7-(7,48),48-(7,7,7,7)]
  2020   30.485171577   30.485171577   30.485171577    7[6-(6,7),7-(7,48)]
  2021    26.51246178    26.51246178    26.51246178    7[6-(1,6),6-(1,6),48-(7,7,7)]
  2022    33.55860396    33.55860396    33.55860396    7[7-(6),7-(7,48),48-(7,7,7)]
  2023    33.44629827    33.44629827    33.44629827    7[6-(6,7),7-(7,48)]
  2024    33.17177325    33.17177325    33.17177325    7[7-(6),7-(7,48),48-(7,7,7,7)]
  2025    32.74334784    32.74334784    32.74334784    7[6-(6,7),7-(7,48)]
  2026    31.84074285    31.84074285    31.84074285    7[6-(1,6),6-(1,6),48-(7,7,7,7)]
  2027    34.73989344    34.73989344    34.73989344    7[7-(6),7-(7,48),48-(7,7,7,7)]
  2028    35.58842532    35.58842532    35.58842532    7[6-(6,7),7-(7,48)]
  2029    35.17247832    35.17247832    35.17247832    7[7-(6),7-(7,48),48-(7,7,7)]
  2030    36.27889734    36.27889734    36.27889734    7[6-(6,7),7-(7,48)]
  2031    39.81028737    39.81028737    39.81028737    7[6-(1,6),6-(1,6),48-(7,7,7,7)]
  2032    29.69029686    29.69029686    29.69029686    7[7-(6),7-(7,48),48-(7,7,7,7)]
  2033    30.31005789    30.31005789    30.31005789    7[7-(6),7-(7,48),48-(7,7,7)]
  2034    31.22930076    31.22930076    31.22930076    7[6-(6,7),7-(7,48)]
  2035     30.1977522     30.1977522     30.1977522    7[6-(6,7),7-(7,48)]
  2036    33.20504901    33.20504901    33.20504901    7[6-(1,6),6-(1,6),48-(7,7,7)]
  2037     2.31266532     2.31266532     2.31266532    7[7-(6),7-(7,48),48-(7,7,7,7)]
  2038     3.41908434     3.41908434     3.41908434    7[7-(6),7-(7,48),48-(7,7,7)]
  2039     2.58719034     2.58719034     2.58719034    7[6-(6,7),7-(7,48)]
  2040    4.435242861    4.435242861    4.435242861    7[6-(6,7),7-(7,48)]
  2041     6.04370991     6.04370991     6.04370991    7[6-(1,6),6-(1,6),48-(7,7,7,7)]
  2042    33.34231152    33.34231152    33.34231152    7[7-(6),7-(7,48),48-(7,7,7,7)]
  2043    32.77246413    32.77246413    32.77246413    7[7-(6),7-(7,48),48-(7,7,7)]
  2044    33.34231152    33.34231152    33.34231152    7[6-(6,7),7-(7,48)]
  2045     32.4022713     32.4022713     32.4022713    7[6-(6,7),7-(7,48)]
  2046    32.47298229    32.47298229    32.47298229    7[6-(1,6),6-(1,6),48-(7,7,7,7)]
  2047    11.26800423    11.26800423    11.26800423    7[7-(6),7-(7,48),48-(7,7,7)]
  2048    10.33212348    10.33212348    10.33212348    7[6-(6,7),7-(7,48)]
  2049    10.87701405    10.87701405    10.87701405    7[7-(6),7-(7,48),48-(7,7,7,7)]
  2050    9.687821577    9.687821577    9.687821577    7[6-(6,7),7-(7,48)]
  2051     5.71511178     5.71511178     5.71511178    7[6-(1,6),6-(1,6),48-(7,7,7)]
  2052    12.76125396    12.76125396    12.76125396    7[7-(6),7-(7,48),48-(7,7,7)]
  2053    12.64894827    12.64894827    12.64894827    7[6-(6,7),7-(7,48)]
  2054    12.37442325    12.37442325    12.37442325    7[7-(6),7-(7,48),48-(7,7,7,7)]
  2055    11.94599784    11.94599784    11.94599784    7[6-(6,7),7-(7,48)]
  2056    11.04339285    11.04339285    11.04339285    7[6-(1,6),6-(1,6),48-(7,7,7,7)]
  2057    13.94254344    13.94254344    13.94254344    7[7-(6),7-(7,48),48-(7,7,7,7)]
  2058    14.79107532    14.79107532    14.79107532    7[6-(6,7),7-(7,48)]
  2059    14.37512832    14.37512832    14.37512832    7[7-(6),7-(7,48),48-(7,7,7)]
  2060    15.48154734    15.48154734    15.48154734    7[6-(6,7),7-(7,48)]
  2061    19.01293737    19.01293737    19.01293737    7[6-(1,6),6-(1,6),48-(7,7,7,7)]
  2062     8.89294686     8.89294686     8.89294686    7[7-(6),7-(7,48),48-(7,7,7,7)]
  2063     9.51270789     9.51270789     9.51270789    7[7-(6),7-(7,48),48-(7,7,7)]
  2064    10.43195076    10.43195076    10.43195076    7[6-(6,7),7-(7,48)]
  2065      9.4004022      9.4004022      9.4004022    7[6-(6,7),7-(7,48)]
  2066    12.40769901    12.40769901    12.40769901    7[6-(1,6),6-(1,6),48-(7,7,7)]
  2067    23.11001532    23.11001532    23.11001532    7[7-(6),7-(7,48),48-(7,7,7,7)]
  2068    24.21643434    24.21643434    24.21643434    7[7-(6),7-(7,48),48-(7,7,7)]
  2069    23.38454034    23.38454034    23.38454034    7[6-(6,7),7-(7,48)]
  2070   25.232592861   25.232592861   25.232592861    7[6-(6,7),7-(7,48)]
  2071    26.84105991    26.84105991    26.84105991    7[6-(1,6),6-(1,6),48-(7,7,7,7)]
  2072    12.54496152    12.54496152    12.54496152    7[7-(6),7-(7,48),48-(7,7,7,7)]
  2073    11.97511413    11.97511413    11.97511413    7[7-(6),7-(7,48),48-(7,7,7)]
  2074    12.54496152    12.54496152    12.54496152    7[6-(6,7),7-(7,48)]
  2075     11.6049213     11.6049213     11.6049213    7[6-(6,7),7-(7,48)]
  2076    11.67563229    11.67563229    11.67563229    7[6-(1,6),6-(1,6),48-(7,7,7,7)]
  2077    30.32669577    30.32669577    30.32669577    7[7-(6),7-(7,48),48-(7,7,7)]
  2078    31.26257652    31.26257652    31.26257652    7[6-(6,7),7-(7,48)]
  2079    30.71768595    30.71768595    30.71768595    7[7-(6),7-(7,48),48-(7,7,7,7)]
  2080   31.906878423   31.906878423   31.906878423    7[6-(6,7),7-(7,48)]
  2081    35.87958822    35.87958822    35.87958822    7[6-(1,6),6-(1,6),48-(7,7,7)]
  2082    28.83344604    28.83344604    28.83344604    7[7-(6),7-(7,48),48-(7,7,7)]
  2083    28.94575173    28.94575173    28.94575173    7[6-(6,7),7-(7,48)]
  2084    29.22027675    29.22027675    29.22027675    7[7-(6),7-(7,48),48-(7,7,7,7)]
  2085    29.64870216    29.64870216    29.64870216    7[6-(6,7),7-(7,48)]
  2086    30.55130715    30.55130715    30.55130715    7[6-(1,6),6-(1,6),48-(7,7,7)]
  2087    27.65215656    27.65215656    27.65215656    7[7-(6),7-(7,48),48-(7,7,7,7)]
  2088    26.80362468    26.80362468    26.80362468    7[6-(6,7),7-(7,48)]
  2089    27.21957168    27.21957168    27.21957168    7[7-(6),7-(7,48),48-(7,7,7)]
  2090    26.11315266    26.11315266    26.11315266    7[6-(6,7),7-(7,48)]
  2091    22.58176263    22.58176263    22.58176263    7[6-(1,6),6-(1,6),48-(7,7,7,7)]
  2092    32.70175314    32.70175314    32.70175314    7[7-(6),7-(7,48),48-(7,7,7,7)]
  2093    32.08199211    32.08199211    32.08199211    7[7-(6),7-(7,48),48-(7,7,7)]
  2094    31.16274924    31.16274924    31.16274924    7[6-(6,7),7-(7,48)]
  2095     32.1942978     32.1942978     32.1942978    7[6-(6,7),7-(7,48)]
  2096    29.18700099    29.18700099    29.18700099    7[6-(1,6),6-(1,6),48-(7,7,7)]
  2097    18.48468468    18.48468468    18.48468468    7[7-(6),7-(7,48),48-(7,7,7,7)]
  2098    17.37826566    17.37826566    17.37826566    7[7-(6),7-(7,48),48-(7,7,7)]
  2099    18.21015966    18.21015966    18.21015966    7[6-(6,7),7-(7,48)]
  2100   16.362107139   16.362107139   16.362107139    7[6-(6,7),7-(7,48)]
  2101    14.75364009    14.75364009    14.75364009    7[6-(1,6),6-(1,6),48-(7,7,7,7)]
  2102    29.04973848    29.04973848    29.04973848    7[7-(6),7-(7,48),48-(7,7,7,7)]
  2103    29.61958587    29.61958587    29.61958587    7[7-(6),7-(7,48),48-(7,7,7)]
  2104    29.04973848    29.04973848    29.04973848    7[6-(6,7),7-(7,48)]
  2105     29.9897787     29.9897787     29.9897787    7[6-(6,7),7-(7,48)]
  2106    29.91906771    29.91906771    29.91906771    7[6-(1,6),6-(1,6),48-(7,7,7,7)]
  2107     9.52934577     9.52934577     9.52934577    7[7-(6),7-(7,48),48-(7,7,7)]
  2108    10.46522652    10.46522652    10.46522652    7[6-(6,7),7-(7,48)]
  2109     9.92033595     9.92033595     9.92033595    7[7-(6),7-(7,48),48-(7,7,7,7)]
  2110   11.109528423   11.109528423   11.109528423    7[6-(6,7),7-(7,48)]
  2111    15.08223822    15.08223822    15.08223822    7[6-(1,6),6-(1,6),48-(7,7,7)]
  2112     8.03609604     8.03609604     8.03609604    7[7-(6),7-(7,48),48-(7,7,7)]
  2113     8.14840173     8.14840173     8.14840173    7[6-(6,7),7-(7,48)]
  2114     8.42292675     8.42292675     8.42292675    7[7-(6),7-(7,48),48-(7,7,7,7)]
  2115     8.85135216     8.85135216     8.85135216    7[6-(6,7),7-(7,48)]
  2116     9.75395715     9.75395715     9.75395715    7[6-(1,6),6-(1,6),48-(7,7,7,7)]
  2117     6.85480656     6.85480656     6.85480656    7[7-(6),7-(7,48),48-(7,7,7,7)]
  2118     6.00627468     6.00627468     6.00627468    7[6-(6,7),7-(7,48)]
  2119     6.42222168     6.42222168     6.42222168    7[7-(6),7-(7,48),48-(7,7,7)]
  2120     5.31580266     5.31580266     5.31580266    7[6-(6,7),7-(7,48)]
  2121     1.78441263     1.78441263     1.78441263    7[6-(1,6),6-(1,6),48-(7,7,7,7)]
  2122    11.90440314    11.90440314    11.90440314    7[7-(6),7-(7,48),48-(7,7,7,7)]
  2123    11.28464211    11.28464211    11.28464211    7[7-(6),7-(7,48),48-(7,7,7)]
  2124    10.36539924    10.36539924    10.36539924    7[6-(6,7),7-(7,48)]
  2125     11.3969478     11.3969478     11.3969478    7[6-(6,7),7-(7,48)]
  2126     8.38965099     8.38965099     8.38965099    7[6-(1,6),6-(1,6),48-(7,7,7)]
  2127    39.28203468    39.28203468    39.28203468    7[7-(6),7-(7,48),48-(7,7,7,7)]
  2128    38.17561566    38.17561566    38.17561566    7[7-(6),7-(7,48),48-(7,7,7)]
  2129    39.00750966    39.00750966    39.00750966    7[6-(6,7),7-(7,48)]
  2130   37.159457139   37.159457139   37.159457139    7[6-(6,7),7-(7,48)]
  2131    35.55099009    35.55099009    35.55099009    7[6-(1,6),6-(1,6),48-(7,7,7,7)]
  2132     8.25238848     8.25238848     8.25238848    7[7-(6),7-(7,48),48-(7,7,7,7)]
  2133     8.82223587     8.82223587     8.82223587    7[7-(6),7-(7,48),48-(7,7,7)]
  2134     8.25238848     8.25238848     8.25238848    7[6-(6,7),7-(7,48)]
  2135      9.1924287      9.1924287      9.1924287    7[6-(6,7),7-(7,48)]
  2136     9.12171771     9.12171771     9.12171771    7[6-(1,6),6-(1,6),48-(7,7,7,7)]
  2137    29.13292788    29.13292788    29.13292788    7[7-(6),7-(7,48),48-(7,7,7)]
  2138    28.75025664    28.75025664    28.75025664    7[6-(6,7),7-(7,48)]
  2139    30.23518743    30.23518743    30.23518743    7[7-(6),7-(7,48),48-(7,7,7,7)]
  2140    30.60538026    30.60538026    30.60538026    7[6-(6,7),7-(7,48)]
  2141    29.84003778    29.84003778    29.84003778    7[6-(1,6),6-(1,6),48-(7,7,7)]
  2142    28.33846911    28.33846911    28.33846911    7[7-(6),7-(7,48),48-(7,7,7)]
  2143    27.30692055    27.30692055    27.30692055    7[6-(6,7),7-(7,48)]
  2144    29.47400442    29.47400442    29.47400442    7[7-(6),7-(7,48),48-(7,7,7,7)]
  2145    29.23275516    29.23275516    29.23275516    7[6-(6,7),7-(7,48)]
  2146    25.79287347    25.79287347    25.79287347    7[6-(1,6),6-(1,6),48-(7,7,7,7)]
  2147     31.2376197     31.2376197     31.2376197    7[7-(6),7-(7,48),48-(7,7,7,7)]
  2148     32.1942978     32.1942978     32.1942978    7[6-(6,7),7-(7,48)]
  2149    30.04801128    30.04801128    30.04801128    7[7-(6),7-(7,48),48-(7,7,7)]
  2150    30.26846319    30.26846319    30.26846319    7[6-(6,7),7-(7,48)]
  2151    33.50037138    33.50037138    33.50037138    7[6-(1,6),6-(1,6),48-(7,7,7,7)]
  2152    20.84310417    20.84310417    20.84310417    7[7-(6),7-(7,48),48-(7,7,7,7)]
  2153    20.40635982    20.40635982    20.40635982    7[7-(6),7-(7,48),48-(7,7,7)]
  2154    21.30480534    21.30480534    21.30480534    7[6-(6,7),7-(7,48)]
  2155    22.05766941    22.05766941    22.05766941    7[6-(6,7),7-(7,48)]
  2156    25.98004962    25.98004962    25.98004962    7[6-(1,6),6-(1,6),48-(7,7,7)]
  2157    35.47611963    35.47611963    35.47611963    7[7-(6),7-(7,48),48-(7,7,7,7)]
  2158    34.90211277    34.90211277    34.90211277    7[7-(6),7-(7,48),48-(7,7,7)]
  2159    36.70316328    36.70316328    36.70316328    7[6-(6,7),7-(7,48)]
  2160    35.75064465    35.75064465    35.75064465    7[6-(6,7),7-(7,48)]
  2161    40.36765635    40.36765635    40.36765635    7[6-(1,6),6-(1,6),48-(7,7,7,7)]
  2162    38.78705775    38.78705775    38.78705775    7[7-(6),7-(7,48),48-(7,7,7,7)]
  2163    38.19641301    38.19641301    38.19641301    7[7-(6),7-(7,48),48-(7,7,7)]
  2164    37.96348269    37.96348269    37.96348269    7[6-(6,7),7-(7,48)]
  2165    36.95273148    36.95273148    36.95273148    7[6-(6,7),7-(7,48)]
  2166     33.4005441     33.4005441     33.4005441    7[6-(1,6),6-(1,6),48-(7,7,7,7)]
  2167    12.46177212    12.46177212    12.46177212    7[7-(6),7-(7,48),48-(7,7,7)]
  2168    12.84444336    12.84444336    12.84444336    7[6-(6,7),7-(7,48)]
  2169    11.35951257    11.35951257    11.35951257    7[7-(6),7-(7,48),48-(7,7,7,7)]
  2170    10.98931974    10.98931974    10.98931974    7[6-(6,7),7-(7,48)]
  2171    11.75466222    11.75466222    11.75466222    7[6-(1,6),6-(1,6),48-(7,7,7)]
  2172    13.25623089    13.25623089    13.25623089    7[7-(6),7-(7,48),48-(7,7,7)]
  2173    14.28777945    14.28777945    14.28777945    7[6-(6,7),7-(7,48)]
  2174    12.12069558    12.12069558    12.12069558    7[7-(6),7-(7,48),48-(7,7,7,7)]
  2175    12.36194484    12.36194484    12.36194484    7[6-(6,7),7-(7,48)]
  2176    15.80182653    15.80182653    15.80182653    7[6-(1,6),6-(1,6),48-(7,7,7,7)]
  2177     10.3570803     10.3570803     10.3570803    7[7-(6),7-(7,48),48-(7,7,7,7)]
  2178      9.4004022      9.4004022      9.4004022    7[6-(6,7),7-(7,48)]
  2179    11.54668872    11.54668872    11.54668872    7[7-(6),7-(7,48),48-(7,7,7)]
  2180    11.32623681    11.32623681    11.32623681    7[6-(6,7),7-(7,48)]
  2181     8.09432862     8.09432862     8.09432862    7[6-(1,6),6-(1,6),48-(7,7,7,7)]
  2182    20.75159583    20.75159583    20.75159583    7[7-(6),7-(7,48),48-(7,7,7,7)]
  2183    21.18834018    21.18834018    21.18834018    7[7-(6),7-(7,48),48-(7,7,7)]
  2184    20.28989466    20.28989466    20.28989466    7[6-(6,7),7-(7,48)]
  2185    19.53703059    19.53703059    19.53703059    7[6-(6,7),7-(7,48)]
  2186    15.61465038    15.61465038    15.61465038    7[6-(1,6),6-(1,6),48-(7,7,7)]
  2187     6.11858037     6.11858037     6.11858037    7[7-(6),7-(7,48),48-(7,7,7,7)]
  2188     6.69258723     6.69258723     6.69258723    7[7-(6),7-(7,48),48-(7,7,7)]
  2189     4.89153672     4.89153672     4.89153672    7[6-(6,7),7-(7,48)]
  2190     5.84405535     5.84405535     5.84405535    7[6-(6,7),7-(7,48)]
  2191     1.22704365     1.22704365     1.22704365    7[6-(1,6),6-(1,6),48-(7,7,7,7)]
  2192     2.80764225     2.80764225     2.80764225    7[7-(6),7-(7,48),48-(7,7,7,7)]
  2193     3.39828699     3.39828699     3.39828699    7[7-(6),7-(7,48),48-(7,7,7)]
  2194     3.63121731     3.63121731     3.63121731    7[6-(6,7),7-(7,48)]
  2195     4.64196852     4.64196852     4.64196852    7[6-(6,7),7-(7,48)]
  2196      8.1941559      8.1941559      8.1941559    7[6-(1,6),6-(1,6),48-(7,7,7,7)]
  2197     8.33557788     8.33557788     8.33557788    7[7-(6),7-(7,48),48-(7,7,7)]
  2198     7.95290664     7.95290664     7.95290664    7[6-(6,7),7-(7,48)]
  2199     9.43783743     9.43783743     9.43783743    7[7-(6),7-(7,48),48-(7,7,7,7)]
  2200     9.80803026     9.80803026     9.80803026    7[6-(6,7),7-(7,48)]
  2201     9.04268778     9.04268778     9.04268778    7[6-(1,6),6-(1,6),48-(7,7,7)]
  2202     7.54111911     7.54111911     7.54111911    7[7-(6),7-(7,48),48-(7,7,7)]
  2203     6.50957055     6.50957055     6.50957055    7[6-(6,7),7-(7,48)]
  2204     8.67665442     8.67665442     8.67665442    7[7-(6),7-(7,48),48-(7,7,7,7)]
  2205     8.43540516     8.43540516     8.43540516    7[6-(6,7),7-(7,48)]
  2206     4.99552347     4.99552347     4.99552347    7[6-(1,6),6-(1,6),48-(7,7,7,7)]
  2207     10.4402697     10.4402697     10.4402697    7[7-(6),7-(7,48),48-(7,7,7,7)]
  2208     11.3969478     11.3969478     11.3969478    7[6-(6,7),7-(7,48)]
  2209     9.25066128     9.25066128     9.25066128    7[7-(6),7-(7,48),48-(7,7,7)]
  2210     9.47111319     9.47111319     9.47111319    7[6-(6,7),7-(7,48)]
  2211    12.70302138    12.70302138    12.70302138    7[6-(1,6),6-(1,6),48-(7,7,7,7)]
  2212     0.04575417     0.04575417     0.04575417    7[7-(6),7-(7,48),48-(7,7,7,7)]
  2213    41.20370982    41.20370982    41.20370982    7[7-(6),7-(7,48),48-(7,7,7)]
  2214     0.50745534     0.50745534     0.50745534    7[6-(6,7),7-(7,48)]
  2215     1.26031941     1.26031941     1.26031941    7[6-(6,7),7-(7,48)]
  2216     5.18269962     5.18269962     5.18269962    7[6-(1,6),6-(1,6),48-(7,7,7)]
  2217    14.67876963    14.67876963    14.67876963    7[7-(6),7-(7,48),48-(7,7,7,7)]
  2218    14.10476277    14.10476277    14.10476277    7[7-(6),7-(7,48),48-(7,7,7)]
  2219    15.90581328    15.90581328    15.90581328    7[6-(6,7),7-(7,48)]
  2220    14.95329465    14.95329465    14.95329465    7[6-(6,7),7-(7,48)]
  2221    19.57030635    19.57030635    19.57030635    7[6-(1,6),6-(1,6),48-(7,7,7,7)]
  2222    17.98970775    17.98970775    17.98970775    7[7-(6),7-(7,48),48-(7,7,7,7)]
  2223    17.39906301    17.39906301    17.39906301    7[7-(6),7-(7,48),48-(7,7,7)]
  2224    17.16613269    17.16613269    17.16613269    7[6-(6,7),7-(7,48)]
  2225    16.15538148    16.15538148    16.15538148    7[6-(6,7),7-(7,48)]
  2226     12.6031941     12.6031941     12.6031941    7[6-(1,6),6-(1,6),48-(7,7,7,7)]
  2227    33.25912212    33.25912212    33.25912212    7[7-(6),7-(7,48),48-(7,7,7)]
  2228    33.64179336    33.64179336    33.64179336    7[6-(6,7),7-(7,48)]
  2229    32.15686257    32.15686257    32.15686257    7[7-(6),7-(7,48),48-(7,7,7)]
  2230    31.78666974    31.78666974    31.78666974    7[6-(6,7),7-(7,48)]
  2231    32.55201222    32.55201222    32.55201222    7[6-(1,6),6-(1,6),48-(7,7,7)]
  2232    34.05358089    34.05358089    34.05358089    7[7-(6),7-(7,48),48-(7,7,7)]
  2233    35.08512945    35.08512945    35.08512945    7[6-(6,7),7-(7,48)]
  2234    32.91804558    32.91804558    32.91804558    7[7-(6),7-(7,48),48-(7,7,7)]
  2235    33.15929484    33.15929484    33.15929484    7[6-(6,7),7-(7,48)]
  2236    36.59917653    36.59917653    36.59917653    7[6-(1,6),6-(1,6),48-(7,7,7,7)]
  2237     31.1544303     31.1544303     31.1544303    7[7-(6),7-(7,48),48-(7,7,7)]
  2238     30.1977522     30.1977522     30.1977522    7[6-(6,7),7-(7,48)]
  2239    32.34403872    32.34403872    32.34403872    7[7-(6),7-(7,48),48-(7,7,7)]
  2240    32.12358681    32.12358681    32.12358681    7[6-(6,7),7-(7,48)]
  2241    28.89167862    28.89167862    28.89167862    7[6-(1,6),6-(1,6),48-(7,7,7,7)]
  2242    41.54894583    41.54894583    41.54894583    7[7-(6),7-(7,48),48-(7,7,7,7)]
  2243     0.39099018     0.39099018     0.39099018    7[7-(6),7-(7,48),48-(7,7,7)]
  2244    41.08724466    41.08724466    41.08724466    7[6-(6,7),7-(7,48)]
  2245    40.33438059    40.33438059    40.33438059    7[6-(6,7),7-(7,48)]
  2246    36.41200038    36.41200038    36.41200038    7[6-(1,6),6-(1,6),48-(7,7,7)]
  2247    26.91593037    26.91593037    26.91593037    7[7-(6),7-(7,48),48-(7,7,7,7)]
  2248    27.48993723    27.48993723    27.48993723    7[7-(6),7-(7,48),48-(7,7,7)]
  2249    25.68888672    25.68888672    25.68888672    7[6-(6,7),7-(7,48)]
  2250    26.64140535    26.64140535    26.64140535    7[6-(6,7),7-(7,48)]
  2251    22.02439365    22.02439365    22.02439365    7[6-(1,6),6-(1,6),48-(7,7,7,7)]
  2252    23.60499225    23.60499225    23.60499225    7[7-(6),7-(7,48),48-(7,7,7,7)]
  2253    24.19563699    24.19563699    24.19563699    7[7-(6),7-(7,48),48-(7,7,7)]
  2254    24.42856731    24.42856731    24.42856731    7[6-(6,7),7-(7,48)]
  2255    25.43931852    25.43931852    25.43931852    7[6-(6,7),7-(7,48)]
