# Supplementary material for: A collection of forcefield precursors for metal–organic frameworks
Source: RSC Adv. 2019 Nov 13;9(63):36492–507. doi: 10.1039/c9ra07327b (PMC9075174; doi:10.1039/c9ra07327b)
Supplement: RA-009-C9RA07327B-s3152 [file RA-009-C9RA07327B-s3152.txt]

HABZEQ_clean

7.1795    0.00000000    0.00000000
0.0    11.484    0.00000000
0.0    -1.02167402    14.75867942

     1    3.049636215    3.049636215    3.049636215    27[8-(27,27),8-(6),8-(6),8-(6),8-(6,27)]
     2     5.93285162     5.93285162     5.93285162    27[8-(6),8-(6),8-(6),8-(6,27)]
     3    4.235976795    4.235976795    4.235976795    27[8-(6),8-(6),8-(6)]
     4    6.639386215    6.639386215    6.639386215    27[8-(6),8-(6),8-(6),8-(6,27)]
     5     2.34310162     2.34310162     2.34310162    27[8-(27,27),8-(6),8-(6),8-(6),8-(6,27)]
     6    0.646226795    0.646226795    0.646226795    27[8-(27,27),8-(6),8-(6),8-(6)]
     7     4.06287905     4.06287905     4.06287905    1[6-(6,6)]
     8     2.33979905     2.33979905     2.33979905    1[6-(6,6)]
     9      2.4525172      2.4525172      2.4525172    1[6-(6,6)]
    10      4.6939571      4.6939571      4.6939571    1[6-(6,6)]
    11      5.0744706      5.0744706      5.0744706    1[6-(6,6)]
    12     5.15129125     5.15129125     5.15129125    1[6-(6,6)]
    13     0.47312905     0.47312905     0.47312905    1[6-(6,6)]
    14     5.92954905     5.92954905     5.92954905    1[6-(6,6)]
    15      6.0422672      6.0422672      6.0422672    1[6-(6,6)]
    16      1.1042071      1.1042071      1.1042071    1[6-(6,6)]
    17      1.4847206      1.4847206      1.4847206    1[6-(6,6)]
    18     1.56154125     1.56154125     1.56154125    1[6-(6,6)]
    19     3.34349315     3.34349315     3.34349315    6[6-(1,6),6-(6,6),6-(8,8)]
    20     3.84031455     3.84031455     3.84031455    6[6-(1,6),6-(6,6),6-(8,8)]
    21      3.7390836      3.7390836      3.7390836    6[1-(0),6-(6,6),6-(6,6)]
    22      3.1604159      3.1604159      3.1604159    6[6-(1,6),6-(1,6),6-(8,8)]
    23      2.7009279      2.7009279      2.7009279    6[1-(0),6-(1,6),6-(6,6)]
    24      2.7784665      2.7784665      2.7784665    6[1-(0),6-(1,6),6-(6,6)]
    25      3.5452371      3.5452371      3.5452371    6[6-(6,6),8-(0),8-(27)]
    26     4.45487975     4.45487975     4.45487975    6[6-(6,6),8-(27),8-(27)]
    27     3.03621055     3.03621055     3.03621055    6[6-(6,6),8-(27),8-(27)]
    28      4.9179575      4.9179575      4.9179575    6[6-(1,6),6-(6,6),6-(8,8)]
    29      4.7571367      4.7571367      4.7571367    6[6-(1,6),6-(6,6),6-(8,8)]
    30      4.7585726      4.7585726      4.7585726    6[1-(0),6-(6,6),6-(6,6)]
    31      4.8562138      4.8562138      4.8562138    6[6-(1,6),6-(1,6),6-(8,8)]
    32      5.0026756      5.0026756      5.0026756    6[1-(0),6-(1,6),6-(6,6)]
    33      5.0414449      5.0414449      5.0414449    6[1-(0),6-(1,6),6-(6,6)]
    34     4.94595755     4.94595755     4.94595755    6[6-(6,6),8-(27),8-(27,27)]
    35     4.63436725     4.63436725     4.63436725    6[6-(6,6),8-(0),8-(27)]
    36     4.87847025     4.87847025     4.87847025    6[6-(6,6),8-(27),8-(27)]
    37     6.93324315     6.93324315     6.93324315    6[6-(1,6),6-(6,6),6-(8,8)]
    38     0.25056455     0.25056455     0.25056455    6[6-(1,6),6-(6,6),6-(8,8)]
    39      0.1493336      0.1493336      0.1493336    6[1-(0),6-(6,6),6-(6,6)]
    40      6.7501659      6.7501659      6.7501659    6[6-(1,6),6-(1,6),6-(8,8)]
    41      6.2906779      6.2906779      6.2906779    6[1-(0),6-(1,6),6-(6,6)]
    42      6.3682165      6.3682165      6.3682165    6[1-(0),6-(1,6),6-(6,6)]
    43      7.1349871      7.1349871      7.1349871    6[6-(6,6),8-(0),8-(27)]
    44     0.86512975     0.86512975     0.86512975    6[6-(6,6),8-(27),8-(27)]
    45     6.62596055     6.62596055     6.62596055    6[6-(6,6),8-(27),8-(27)]
    46      1.3282075      1.3282075      1.3282075    6[6-(1,6),6-(6,6),6-(8,8)]
    47      1.1673867      1.1673867      1.1673867    6[6-(1,6),6-(6,6),6-(8,8)]
    48      1.1688226      1.1688226      1.1688226    6[1-(0),6-(6,6),6-(6,6)]
    49      1.2664638      1.2664638      1.2664638    6[6-(1,6),6-(1,6),6-(8,8)]
    50      1.4129256      1.4129256      1.4129256    6[1-(0),6-(1,6),6-(6,6)]
    51      1.4516949      1.4516949      1.4516949    6[1-(0),6-(1,6),6-(6,6)]
    52     1.35620755     1.35620755     1.35620755    6[6-(6,6),8-(27),8-(27,27)]
    53     1.04461725     1.04461725     1.04461725    6[6-(6,6),8-(0),8-(27)]
    54     1.28872025     1.28872025     1.28872025    6[6-(6,6),8-(27),8-(27)]
    55     5.22452215     5.22452215     5.22452215    8[6-(6,8),27-(8,8,8)]
    56      4.5460594      4.5460594      4.5460594    8[6-(6,8),27-(8,8)]
    57      5.4621636      5.4621636      5.4621636    8[6-(6,8)]
    58     3.70821175     3.70821175     3.70821175    8[6-(6,8),27-(8,8,8,8)]
    59      4.0075969      4.0075969      4.0075969    8[6-(6,8),27-(8,8,8,8),27-(8,8,8,8)]
    60     5.84483095     5.84483095     5.84483095    8[6-(6,8),27-(8,8,8)]
    61     3.15682615     3.15682615     3.15682615    8[6-(6,8),27-(8,8,8,8)]
    62     2.84379995     2.84379995     2.84379995    8[6-(6,8),27-(8,8,8,8)]
    63      3.7505708      3.7505708      3.7505708    8[6-(6,8),27-(8,8)]
    64     5.62226645     5.62226645     5.62226645    8[6-(6,8),27-(8,8,8)]
    65       4.537444       4.537444       4.537444    8[6-(6,8)]
    66      2.7353895      2.7353895      2.7353895    8[6-(6,8),27-(8,8,8,8)]
    67     1.37774605     1.37774605     1.37774605    8[27-(8,8,8),27-(8,8,8,8),27-(8,8,8,8)]
    68     1.63477215     1.63477215     1.63477215    8[6-(6,8),27-(8,8,8,8)]
    69      0.9563094      0.9563094      0.9563094    8[6-(6,8),27-(8,8,8)]
    70      1.8724136      1.8724136      1.8724136    8[6-(6,8)]
    71     0.11846175     0.11846175     0.11846175    8[6-(6,8),27-(8,8,8)]
    72      0.4178469      0.4178469      0.4178469    8[6-(6,8),27-(8,8,8),27-(8,8,8)]
    73     2.25508095     2.25508095     2.25508095    8[6-(6,8),27-(8,8)]
    74     6.74657615     6.74657615     6.74657615    8[6-(6,8),27-(8,8,8)]
    75     6.43354995     6.43354995     6.43354995    8[6-(6,8),27-(8,8,8)]
    76      0.1608208      0.1608208      0.1608208    8[6-(6,8),27-(8,8,8)]
    77     2.03251645     2.03251645     2.03251645    8[6-(6,8),27-(8,8,8,8)]
    78       0.947694       0.947694       0.947694    8[6-(6,8)]
    79      6.3251395      6.3251395      6.3251395    8[6-(6,8),27-(8,8,8)]
