# Supplementary material for: A collection of forcefield precursors for metal–organic frameworks
Source: RSC Adv. 2019 Nov 13;9(63):36492–507. doi: 10.1039/c9ra07327b (PMC9075174; doi:10.1039/c9ra07327b)
Supplement: RA-009-C9RA07327B-s3153 [file RA-009-C9RA07327B-s3153.txt]

HAMREU_clean

13.4377    0.00000000    0.00000000
-6.71885    11.63738957    0.00000000
0.0    0.0    14.853

     1        6.71885        6.71885        6.71885    58[8-(6),8-(6),8-(6),8-(6),8-(6),8-(6),8-(6),8-(6),8-(6)]
     2            0.0            0.0            0.0    58[8-(6),8-(6),8-(6),8-(6),8-(6),8-(6),8-(6),8-(6),8-(6)]
     3            0.0            0.0            0.0    58[8-(6),8-(6),8-(6),8-(6),8-(6),8-(6),8-(6),8-(6),8-(6)]
     4        6.71885        6.71885        6.71885    58[8-(6),8-(6),8-(6),8-(6),8-(6),8-(6),8-(6),8-(6),8-(6)]
     5        6.71885        6.71885        6.71885    29[7-(1,6,6),7-(1,6,6),8-(6),8-(6)]
     6        6.71885        6.71885        6.71885    29[7-(1,6,6),7-(1,6,6),8-(6),8-(6)]
     7       3.359425       3.359425       3.359425    29[7-(1,6,6),7-(1,6,6),8-(6)]
     8    2.161454045    2.161454045    2.161454045    1[7-(6,6,29)]
     9   10.066852955   10.066852955   10.066852955    1[6-(1,6,7)]
    10     9.75173889     9.75173889     9.75173889    1[6-(1,6,7)]
    11     8.52890819     8.52890819     8.52890819    1[6-(1,6,7)]
    12      8.6270034      8.6270034      8.6270034    1[6-(1,6,7)]
    13       2.015655       2.015655       2.015655    1[7-(6,6)]
    14    3.059092405    3.059092405    3.059092405    1[6-(1,6,7)]
    15    2.221923695    2.221923695    2.221923695    1[6-(1,6,7)]
    16      4.3672525      4.3672525      4.3672525    1[6-(1,6,7)]
    17     3.23176685     3.23176685     3.23176685    1[6-(1,6,7)]
    18   -4.177109045   -4.177109045   -4.177109045    1[7-(6,6)]
    19     7.03060464     7.03060464     7.03060464    1[6-(1,6,7)]
    20    8.182887415    8.182887415    8.182887415    1[6-(1,6,7)]
    21     7.26038931     7.26038931     7.26038931    1[6-(1,6,7)]
    22     8.29777975     8.29777975     8.29777975    1[6-(1,6,7)]
    23    8.880304045    8.880304045    8.880304045    1[7-(6,6,29)]
    24    3.348002955    3.348002955    3.348002955    1[6-(1,6,7)]
    25     3.03288889     3.03288889     3.03288889    1[6-(1,6,7)]
    26     1.81005819     1.81005819     1.81005819    1[6-(1,6,7)]
    27      1.9081534      1.9081534      1.9081534    1[6-(1,6,7)]
    28       8.734505       8.734505       8.734505    1[7-(6,6)]
    29   -3.659757595   -3.659757595   -3.659757595    1[6-(1,6,7)]
    30   -4.496926305   -4.496926305   -4.496926305    1[6-(1,6,7)]
    31     -2.3515975     -2.3515975     -2.3515975    1[6-(1,6,7)]
    32    -3.48708315    -3.48708315    -3.48708315    1[6-(1,6,7)]
    33    2.541740955    2.541740955    2.541740955    1[7-(6,6,29)]
    34     0.31175464     0.31175464     0.31175464    1[6-(1,6,7)]
    35    1.464037415    1.464037415    1.464037415    1[6-(1,6,7)]
    36     0.54153931     0.54153931     0.54153931    1[6-(1,6,7)]
    37     1.57892975     1.57892975     1.57892975    1[6-(1,6,7)]
    38    4.557395955    4.557395955    4.557395955    1[7-(6,6,29)]
    39   -3.348002955   -3.348002955   -3.348002955    1[6-(1,6,7)]
    40    -3.03288889    -3.03288889    -3.03288889    1[6-(1,6,7)]
    41    -1.81005819    -1.81005819    -1.81005819    1[6-(1,6,7)]
    42     -1.9081534     -1.9081534     -1.9081534    1[6-(1,6,7)]
    43       4.703195       4.703195       4.703195    1[7-(6,6)]
    44    3.659757595    3.659757595    3.659757595    1[6-(1,6,7)]
    45    4.496926305    4.496926305    4.496926305    1[6-(1,6,7)]
    46      2.3515975      2.3515975      2.3515975    1[6-(1,6,7)]
    47     3.48708315     3.48708315     3.48708315    1[6-(1,6,7)]
    48   10.895959045   10.895959045   10.895959045    1[7-(6,6)]
    49    -0.31175464    -0.31175464    -0.31175464    1[6-(1,6,7)]
    50   -1.464037415   -1.464037415   -1.464037415    1[6-(1,6,7)]
    51    -0.54153931    -0.54153931    -0.54153931    1[6-(1,6,7)]
    52    -1.57892975    -1.57892975    -1.57892975    1[6-(1,6,7)]
    53   -2.161454045   -2.161454045   -2.161454045    1[7-(6,6,29)]
    54    3.370847045    3.370847045    3.370847045    1[6-(1,6,7)]
    55     3.68596111     3.68596111     3.68596111    1[6-(1,6,7)]
    56     4.90879181     4.90879181     4.90879181    1[6-(1,6,7)]
    57      4.8106966      4.8106966      4.8106966    1[6-(1,6,7)]
    58      -2.015655      -2.015655      -2.015655    1[7-(6,6)]
    59   10.378607595   10.378607595   10.378607595    1[6-(1,6,7)]
    60   11.215776305   11.215776305   11.215776305    1[6-(1,6,7)]
    61      9.0704475      9.0704475      9.0704475    1[6-(1,6,7)]
    62    10.20593315    10.20593315    10.20593315    1[6-(1,6,7)]
    63    4.177109045    4.177109045    4.177109045    1[7-(6,6,29)]
    64     6.40709536     6.40709536     6.40709536    1[6-(1,6,7)]
    65    5.254812585    5.254812585    5.254812585    1[6-(1,6,7)]
    66     6.17731069     6.17731069     6.17731069    1[6-(1,6,7)]
    67     5.13992025     5.13992025     5.13992025    1[6-(1,6,7)]
    68     8.57862768     8.57862768     8.57862768    6[6-(1,1,7),8-(58),8-(58)]
    69     9.35129543     9.35129543     9.35129543    6[1-(0),1-(0),6-(8,8),7-(1,6,29)]
    70    8.176168565    8.176168565    8.176168565    6[1-(0),1-(0),6-(8,8),7-(1,6,29)]
    71    6.736990895    6.736990895    6.736990895    6[6-(1,1,7),8-(29),8-(58)]
    72    4.241610005    4.241610005    4.241610005    6[6-(1,1,7),8-(58),8-(58)]
    73     3.00870103     3.00870103     3.00870103    6[1-(0),1-(0),6-(8,8),7-(1,6)]
    74    3.772634275    3.772634275    3.772634275    6[1-(0),1-(0),6-(8,8),7-(1,6)]
    75    4.578896275    4.578896275    4.578896275    6[6-(1,1,7),8-(0),8-(58)]
    76    7.336312315    7.336312315    7.336312315    6[6-(1,1,7),8-(58),8-(58)]
    77     7.79655354     7.79655354     7.79655354    6[1-(0),1-(0),6-(8,8),7-(1,6)]
    78     8.20774716     8.20774716     8.20774716    6[1-(0),1-(0),6-(8,8),7-(1,6)]
    79     8.84066283     8.84066283     8.84066283    6[6-(1,1,7),8-(0),8-(58)]
    80     1.85977768     1.85977768     1.85977768    6[6-(1,1,7),8-(58),8-(58)]
    81     2.63244543     2.63244543     2.63244543    6[1-(0),1-(0),6-(8,8),7-(1,6,29)]
    82    1.457318565    1.457318565    1.457318565    6[1-(0),1-(0),6-(8,8),7-(1,6,29)]
    83    0.018140895    0.018140895    0.018140895    6[6-(1,1,7),8-(29),8-(58)]
    84   -2.477239995   -2.477239995   -2.477239995    6[6-(1,1,7),8-(58),8-(58)]
    85    -3.71014897    -3.71014897    -3.71014897    6[1-(0),1-(0),6-(8,8),7-(1,6)]
    86   -2.946215725   -2.946215725   -2.946215725    6[1-(0),1-(0),6-(8,8),7-(1,6)]
    87   -2.139953725   -2.139953725   -2.139953725    6[6-(1,1,7),8-(0),8-(58)]
    88    0.617462315    0.617462315    0.617462315    6[6-(1,1,7),8-(58),8-(58)]
    89     1.07770354     1.07770354     1.07770354    6[1-(0),1-(0),6-(8,8),7-(1,6,29)]
    90     1.48889716     1.48889716     1.48889716    6[1-(0),1-(0),6-(8,8),7-(1,6,29)]
    91     2.12181283     2.12181283     2.12181283    6[6-(1,1,7),8-(29),8-(58)]
    92    -1.85977768    -1.85977768    -1.85977768    6[6-(1,1,7),8-(58),8-(58)]
    93    -2.63244543    -2.63244543    -2.63244543    6[1-(0),1-(0),6-(8,8),7-(1,6,29)]
    94   -1.457318565   -1.457318565   -1.457318565    6[1-(0),1-(0),6-(8,8),7-(1,6,29)]
    95   -0.018140895   -0.018140895   -0.018140895    6[6-(1,1,7),8-(29),8-(58)]
    96    2.477239995    2.477239995    2.477239995    6[6-(1,1,7),8-(58),8-(58)]
    97     3.71014897     3.71014897     3.71014897    6[1-(0),1-(0),6-(8,8),7-(1,6)]
    98    2.946215725    2.946215725    2.946215725    6[1-(0),1-(0),6-(8,8),7-(1,6)]
    99    2.139953725    2.139953725    2.139953725    6[6-(1,1,7),8-(0),8-(58)]
   100   -0.617462315   -0.617462315   -0.617462315    6[6-(1,1,7),8-(58),8-(58)]
   101    -1.07770354    -1.07770354    -1.07770354    6[1-(0),1-(0),6-(8,8),7-(1,6)]
   102    -1.48889716    -1.48889716    -1.48889716    6[1-(0),1-(0),6-(8,8),7-(1,6)]
   103    -2.12181283    -2.12181283    -2.12181283    6[6-(1,1,7),8-(0),8-(58)]
   104     4.85907232     4.85907232     4.85907232    6[6-(1,1,7),8-(58),8-(58)]
   105     4.08640457     4.08640457     4.08640457    6[1-(0),1-(0),6-(8,8),7-(1,6,29)]
   106    5.261531435    5.261531435    5.261531435    6[1-(0),1-(0),6-(8,8),7-(1,6,29)]
   107    6.700709105    6.700709105    6.700709105    6[6-(1,1,7),8-(29),8-(58)]
   108    9.196089995    9.196089995    9.196089995    6[6-(1,1,7),8-(58),8-(58)]
   109    10.42899897    10.42899897    10.42899897    6[1-(0),1-(0),6-(8,8),7-(1,6)]
   110    9.665065725    9.665065725    9.665065725    6[1-(0),1-(0),6-(8,8),7-(1,6)]
   111    8.858803725    8.858803725    8.858803725    6[6-(1,1,7),8-(0),8-(58)]
   112    6.101387685    6.101387685    6.101387685    6[6-(1,1,7),8-(58),8-(58)]
   113     5.64114646     5.64114646     5.64114646    6[1-(0),1-(0),6-(8,8),7-(1,6,29)]
   114     5.22995284     5.22995284     5.22995284    6[1-(0),1-(0),6-(8),7-(1,6,29)]
   115     4.59703717     4.59703717     4.59703717    6[6-(1,1,7),8-(58)]
   116     8.48053247     8.48053247     8.48053247    7[1-(0),6-(1,1,6),6-(1,1,6),29-(7,8,8)]
   117     2.87969911     2.87969911     2.87969911    7[1-(0),6-(1,1,6),6-(1,1,6)]
   118     8.79631842     8.79631842     8.79631842    7[1-(0),6-(1,1,6),6-(1,1,6)]
   119     1.76168247     1.76168247     1.76168247    7[1-(0),6-(1,1,6),6-(1,1,6),29-(7,8,8)]
   120    -3.83915089    -3.83915089    -3.83915089    7[1-(0),6-(1,1,6),6-(1,1,6)]
   121     2.07746842     2.07746842     2.07746842    7[1-(0),6-(1,1,6),6-(1,1,6),29-(7,8)]
   122    -1.76168247    -1.76168247    -1.76168247    7[1-(0),6-(1,1,6),6-(1,1,6),29-(7,8,8)]
   123     3.83915089     3.83915089     3.83915089    7[1-(0),6-(1,1,6),6-(1,1,6)]
   124    -2.07746842    -2.07746842    -2.07746842    7[1-(0),6-(1,1,6),6-(1,1,6)]
   125     4.95716753     4.95716753     4.95716753    7[1-(0),6-(1,1,6),6-(1,1,6),29-(7,8,8)]
   126    10.55800089    10.55800089    10.55800089    7[1-(0),6-(1,1,6),6-(1,1,6)]
   127     4.64138158     4.64138158     4.64138158    7[1-(0),6-(1,1,6),6-(1,1,6),29-(7,8)]
   128      7.3235465      7.3235465      7.3235465    8[6-(6,8),58-(8,8,8,8,8,8,8,8)]
   129     9.16854271     9.16854271     9.16854271    8[6-(6,8),58-(8,8,8,8,8,8,8,8)]
   130    6.382235615    6.382235615    6.382235615    8[6-(6,8),58-(8,8,8,8,8,8,8,8)]
   131     5.90586915     5.90586915     5.90586915    8[6-(6,8),29-(7,7,8)]
   132    4.917526315    4.917526315    4.917526315    8[6-(6,8),58-(8,8,8,8,8,8,8,8)]
   133    4.561427265    4.561427265    4.561427265    8[6-(6,8),58-(8,8,8,8,8,8,8,8)]
   134    5.320657315    5.320657315    5.320657315    8[6-(6,8),58-(8,8,8,8,8,8,8,8)]
   135     4.50969212     4.50969212     4.50969212    8[6-(6,8)]
   136    7.915477185    7.915477185    7.915477185    8[6-(6,8),58-(8,8,8,8,8,8,8,8)]
   137    6.426580025    6.426580025    6.426580025    8[6-(6,8),58-(8,8,8,8,8,8,8,8)]
   138     8.45365707     8.45365707     8.45365707    8[6-(6,8),58-(8,8,8,8,8,8,8,8)]
   139     9.74098873     9.74098873     9.74098873    8[6-(6,8)]
   140      0.6046965      0.6046965      0.6046965    8[6-(6,8),58-(8,8,8,8,8,8,8,8)]
   141     2.44969271     2.44969271     2.44969271    8[6-(6,8),58-(8,8,8,8,8,8,8,8)]
   142   -0.336614385   -0.336614385   -0.336614385    8[6-(6,8),58-(8,8,8,8,8,8,8,8)]
   143    -0.81298085    -0.81298085    -0.81298085    8[6-(6,8),29-(7,7,8)]
   144   -1.801323685   -1.801323685   -1.801323685    8[6-(6,8),58-(8,8,8,8,8,8,8,8)]
   145   -2.157422735   -2.157422735   -2.157422735    8[6-(6,8),58-(8,8,8,8,8,8,8,8)]
   146   -1.398192685   -1.398192685   -1.398192685    8[6-(6,8),58-(8,8,8,8,8,8,8,8)]
   147    -2.20915788    -2.20915788    -2.20915788    8[6-(6,8)]
   148    1.196627185    1.196627185    1.196627185    8[6-(6,8),58-(8,8,8,8,8,8,8,8)]
   149   -0.292269975   -0.292269975   -0.292269975    8[6-(6,8),58-(8,8,8,8,8,8,8,8)]
   150     1.73480707     1.73480707     1.73480707    8[6-(6,8),58-(8,8,8,8,8,8,8,8)]
   151     3.02213873     3.02213873     3.02213873    8[6-(6,8),29-(7,7)]
   152     -0.6046965     -0.6046965     -0.6046965    8[6-(6,8),58-(8,8,8,8,8,8,8,8)]
   153    -2.44969271    -2.44969271    -2.44969271    8[6-(6,8),58-(8,8,8,8,8,8,8,8)]
   154    0.336614385    0.336614385    0.336614385    8[6-(6,8),58-(8,8,8,8,8,8,8,8)]
   155     0.81298085     0.81298085     0.81298085    8[6-(6,8),29-(7,7,8)]
   156    1.801323685    1.801323685    1.801323685    8[6-(6,8),58-(8,8,8,8,8,8,8,8)]
   157    2.157422735    2.157422735    2.157422735    8[6-(6,8),58-(8,8,8,8,8,8,8,8)]
   158    1.398192685    1.398192685    1.398192685    8[6-(6,8),58-(8,8,8,8,8,8,8,8)]
   159     2.20915788     2.20915788     2.20915788    8[6-(6,8)]
   160   -1.196627185   -1.196627185   -1.196627185    8[6-(6,8),58-(8,8,8,8,8,8,8,8)]
   161    0.292269975    0.292269975    0.292269975    8[6-(6,8),58-(8,8,8,8,8,8,8,8)]
   162    -1.73480707    -1.73480707    -1.73480707    8[6-(6,8),58-(8,8,8,8,8,8,8,8)]
   163    -3.02213873    -3.02213873    -3.02213873    8[6-(6,8)]
   164      6.1141535      6.1141535      6.1141535    8[6-(6,8),58-(8,8,8,8,8,8,8,8)]
   165     4.26915729     4.26915729     4.26915729    8[6-(6,8),58-(8,8,8,8,8,8,8,8)]
   166    7.055464385    7.055464385    7.055464385    8[6-(6,8),58-(8,8,8,8,8,8,8,8)]
   167     7.53183085     7.53183085     7.53183085    8[6-(6,8),29-(7,7,8)]
   168    8.520173685    8.520173685    8.520173685    8[6-(6,8),58-(8,8,8,8,8,8,8,8)]
   169    8.876272735    8.876272735    8.876272735    8[6-(6,8),58-(8,8,8,8,8,8,8,8)]
   170    8.117042685    8.117042685    8.117042685    8[6-(6,8),58-(8,8,8,8,8,8,8,8)]
   171     8.92800788     8.92800788     8.92800788    8[6-(6,8)]
   172    5.522222815    5.522222815    5.522222815    8[6-(6,8),58-(8,8,8,8,8,8,8,8)]
   173    7.011119975    7.011119975    7.011119975    8[6-(6,8),58-(8,8,8,8,8,8,8,8)]
   174     4.98404293     4.98404293     4.98404293    8[6-(6),58-(8,8,8,8,8,8,8,8)]
