# Supplementary material for: A collection of forcefield precursors for metal–organic frameworks
Source: RSC Adv. 2019 Nov 13;9(63):36492–507. doi: 10.1039/c9ra07327b (PMC9075174; doi:10.1039/c9ra07327b)
Supplement: RA-009-C9RA07327B-s3154 [file RA-009-C9RA07327B-s3154.txt]

HAPVAX_clean

11.6182    0.00000000    0.00000000
0.0    15.5887    0.00000000
0.0    0.0    13.1134

     1        8.71365        8.71365        8.71365    58[8-(6),8-(6),8-(6),8-(6),8-(92),8-(92)]
     2        2.90455        2.90455        2.90455    58[8-(6),8-(6),8-(6),8-(6),8-(92),8-(92)]
     3        2.90455        2.90455        2.90455    58[8-(6),8-(6),8-(6),8-(6),8-(92),8-(92)]
     4        8.71365        8.71365        8.71365    58[8-(6),8-(6),8-(6),8-(6),8-(92)]
     5        8.71365        8.71365        8.71365    92[8-(58),8-(58),8-(6),8-(6),8-(6),8-(6)]
     6        2.90455        2.90455        2.90455    92[8-(58),8-(58),8-(6),8-(6),8-(6),8-(6)]
     7        2.90455        2.90455        2.90455    92[8-(58),8-(58),8-(6),8-(6),8-(6),8-(6)]
     8        8.71365        8.71365        8.71365    92[8-(58),8-(6),8-(6),8-(6),8-(6)]
     9            0.0            0.0            0.0    92[8-(6),8-(6),8-(6),8-(6)]
    10            0.0            0.0            0.0    92[8-(6),8-(6),8-(6),8-(6)]
    11         5.8091         5.8091         5.8091    92[8-(6),8-(6),8-(6),8-(6)]
    12    10.11015764    10.11015764    10.11015764    6[6-(6,6),6-(6,6),6-(8,8)]
    13     0.00929456     0.00929456     0.00929456    6[6-(6,6),8-(58),8-(92)]
    14     9.41306564     9.41306564     9.41306564    6[6-(6,6),6-(6,6),6-(8,8)]
    15    10.14733588    10.14733588    10.14733588    6[6-(6,6),8-(58),8-(92)]
    16    10.15546862    10.15546862    10.15546862    6[6-(6,6),8-(92),8-(92)]
    17     9.40841836     9.40841836     9.40841836    6[6-(6,6),6-(6,6),6-(8,8)]
    18     1.50804236     1.50804236     1.50804236    6[6-(6,6),6-(6,6),6-(8,8)]
    19    11.60890544    11.60890544    11.60890544    6[6-(6,6),8-(58),8-(92)]
    20     2.20513436     2.20513436     2.20513436    6[6-(6,6),6-(6,6),6-(8,8)]
    21     1.47086412     1.47086412     1.47086412    6[6-(6,6),8-(58),8-(92)]
    22     1.46273138     1.46273138     1.46273138    6[6-(6,6),8-(92),8-(92)]
    23     2.20978164     2.20978164     2.20978164    6[6-(6,6),6-(6,6),6-(8,8)]
    24     4.30105764     4.30105764     4.30105764    6[6-(6,6),6-(6,6),6-(8,8)]
    25     5.81839456     5.81839456     5.81839456    6[6-(6,6),8-(58),8-(92)]
    26     3.60396564     3.60396564     3.60396564    6[6-(6,6),6-(6,6),6-(8,8)]
    27     4.33823588     4.33823588     4.33823588    6[6-(6,6),8-(0),8-(58)]
    28     4.34636862     4.34636862     4.34636862    6[6-(6,6),8-(92),8-(92)]
    29     3.59931836     3.59931836     3.59931836    6[6-(6,6),6-(6,6),6-(8,8)]
    30     7.31714236     7.31714236     7.31714236    6[6-(6,6),6-(6,6),6-(8,8)]
    31     5.79980544     5.79980544     5.79980544    6[6-(6,6),8-(58),8-(92)]
    32     8.01423436     8.01423436     8.01423436    6[6-(6,6),6-(6,6),6-(8,8)]
    33     7.27996412     7.27996412     7.27996412    6[6-(6,6),8-(58),8-(92)]
    34     7.27183138     7.27183138     7.27183138    6[6-(6,6),8-(0),8-(92)]
    35     8.01888164     8.01888164     8.01888164    6[6-(6,6),6-(6,6),6-(8,8)]
    36     1.50804236     1.50804236     1.50804236    6[6-(6,6),6-(6,6),6-(8,8)]
    37    11.60890544    11.60890544    11.60890544    6[6-(6,6),8-(58),8-(92)]
    38     2.20513436     2.20513436     2.20513436    6[6-(6,6),6-(6,6),6-(8,8)]
    39     1.47086412     1.47086412     1.47086412    6[6-(6,6),8-(58),8-(92)]
    40     1.46273138     1.46273138     1.46273138    6[6-(6,6),8-(92),8-(92)]
    41     2.20978164     2.20978164     2.20978164    6[6-(6,6),6-(6,6),6-(8,8)]
    42    10.11015764    10.11015764    10.11015764    6[6-(6,6),6-(6,6),6-(8,8)]
    43     0.00929456     0.00929456     0.00929456    6[6-(6,6),8-(58),8-(92)]
    44     9.41306564     9.41306564     9.41306564    6[6-(6,6),6-(6,6),6-(8,8)]
    45    10.14733588    10.14733588    10.14733588    6[6-(6,6),8-(58),8-(92)]
    46    10.15546862    10.15546862    10.15546862    6[6-(6,6),8-(92),8-(92)]
    47     9.40841836     9.40841836     9.40841836    6[6-(6,6),6-(6,6),6-(8,8)]
    48     7.31714236     7.31714236     7.31714236    6[6-(6,6),6-(6,6),6-(8,8)]
    49     5.79980544     5.79980544     5.79980544    6[6-(6,6),8-(58),8-(92)]
    50     8.01423436     8.01423436     8.01423436    6[6-(6,6),6-(6,6),6-(8,8)]
    51     7.27996412     7.27996412     7.27996412    6[6-(6,6),8-(0),8-(58)]
    52     7.27183138     7.27183138     7.27183138    6[6-(6,6),8-(92),8-(92)]
    53     8.01888164     8.01888164     8.01888164    6[6-(6,6),6-(6,6),6-(8,8)]
    54     4.30105764     4.30105764     4.30105764    6[6-(6,6),6-(6,6),6-(8,8)]
    55     5.81839456     5.81839456     5.81839456    6[6-(6,6),8-(58),8-(92)]
    56     3.60396564     3.60396564     3.60396564    6[6-(6,6),6-(6,6),6-(8,8)]
    57     4.33823588     4.33823588     4.33823588    6[6-(6,6),8-(58),8-(92)]
    58     4.34636862     4.34636862     4.34636862    6[6-(6,6),8-(0),8-(92)]
    59     3.59931836     3.59931836     3.59931836    6[6-(6,6),6-(6,6),6-(8,8)]
    60    10.75032046    10.75032046    10.75032046    8[6-(6,8),92-(8,8,8)]
    61    10.11712856    10.11712856    10.11712856    8[6-(6,8),58-(8,8,8,8,8)]
    62    10.81770602    10.81770602    10.81770602    8[6-(6,8),92-(8,8,8)]
    63    10.08575942    10.08575942    10.08575942    8[6-(6,8),92-(8,8,8,8,8)]
    64      0.5460554      0.5460554      0.5460554    8[6-(6,8),92-(8,8,8,8,8)]
    65     0.59717548     0.59717548     0.59717548    8[6-(6,8),58-(8,8,8,8,8)]
    66     0.86787954     0.86787954     0.86787954    8[6-(6,8),92-(8,8,8)]
    67     1.50107144     1.50107144     1.50107144    8[6-(6,8),58-(8,8,8,8,8)]
    68     0.80049398     0.80049398     0.80049398    8[6-(6,8),92-(8,8,8)]
    69     1.53244058     1.53244058     1.53244058    8[6-(6,8),92-(8,8,8,8,8)]
    70     11.0721446     11.0721446     11.0721446    8[6-(6,8),92-(8,8,8,8,8)]
    71    11.02102452    11.02102452    11.02102452    8[6-(6,8),58-(8,8,8,8,8)]
    72     4.94122046     4.94122046     4.94122046    8[6-(6,8)]
    73     4.30802856     4.30802856     4.30802856    8[6-(6,8),58-(8,8,8,8,8)]
    74     5.00860602     5.00860602     5.00860602    8[6-(6,8),92-(8,8,8)]
    75     4.27665942     4.27665942     4.27665942    8[6-(6,8),92-(8,8,8,8,8)]
    76      6.3551554      6.3551554      6.3551554    8[6-(6,8),92-(8,8,8,8)]
    77     6.40627548     6.40627548     6.40627548    8[6-(6,8),58-(8,8,8,8)]
    78     6.67697954     6.67697954     6.67697954    8[6-(6,8),92-(8,8,8)]
    79     7.31017144     7.31017144     7.31017144    8[6-(6,8),58-(8,8,8,8)]
    80     6.60959398     6.60959398     6.60959398    8[6-(6,8)]
    81     7.34154058     7.34154058     7.34154058    8[6-(6,8),92-(8,8,8,8)]
    82      5.2630446      5.2630446      5.2630446    8[6-(6,8),92-(8,8,8,8,8)]
    83     5.21192452     5.21192452     5.21192452    8[6-(6,8),58-(8,8,8,8,8)]
    84     0.86787954     0.86787954     0.86787954    8[6-(6,8),92-(8,8,8)]
    85     1.50107144     1.50107144     1.50107144    8[6-(6,8),58-(8,8,8,8,8)]
    86     0.80049398     0.80049398     0.80049398    8[6-(6,8),92-(8,8,8)]
    87     1.53244058     1.53244058     1.53244058    8[6-(6,8),92-(8,8,8,8,8)]
    88     11.0721446     11.0721446     11.0721446    8[6-(6,8),92-(8,8,8,8)]
    89    11.02102452    11.02102452    11.02102452    8[6-(6,8),58-(8,8,8,8)]
    90    10.75032046    10.75032046    10.75032046    8[6-(6,8),92-(8,8,8)]
    91    10.11712856    10.11712856    10.11712856    8[6-(6,8),58-(8,8,8,8)]
    92    10.81770602    10.81770602    10.81770602    8[6-(6,8),92-(8,8,8)]
    93    10.08575942    10.08575942    10.08575942    8[6-(6,8),92-(8,8,8,8)]
    94      0.5460554      0.5460554      0.5460554    8[6-(6,8),92-(8,8,8,8,8)]
    95     0.59717548     0.59717548     0.59717548    8[6-(6,8),58-(8,8,8,8,8)]
    96     6.67697954     6.67697954     6.67697954    8[6-(6,8)]
    97     7.31017144     7.31017144     7.31017144    8[6-(6,8),58-(8,8,8,8,8)]
    98     6.60959398     6.60959398     6.60959398    8[6-(6,8),92-(8,8,8)]
    99     7.34154058     7.34154058     7.34154058    8[6-(6,8),92-(8,8,8,8,8)]
   100      5.2630446      5.2630446      5.2630446    8[6-(6,8),92-(8,8,8,8,8)]
   101     5.21192452     5.21192452     5.21192452    8[6-(6,8),58-(8,8,8,8,8)]
   102     4.94122046     4.94122046     4.94122046    8[6-(6,8),92-(8,8,8)]
   103     4.30802856     4.30802856     4.30802856    8[6-(6,8),58-(8,8,8,8,8)]
   104     5.00860602     5.00860602     5.00860602    8[6-(6,8)]
   105     4.27665942     4.27665942     4.27665942    8[6-(6,8),92-(8,8,8,8,8)]
   106      6.3551554      6.3551554      6.3551554    8[6-(6,8),92-(8,8,8,8,8)]
   107     6.40627548     6.40627548     6.40627548    8[6-(6,8),58-(8,8,8,8,8)]
   108        8.71365        8.71365        8.71365    8[58-(8,8,8,8,8),92-(8,8,8,8,8)]
   109        8.71365        8.71365        8.71365    8[58-(8,8,8,8,8),92-(8,8,8,8,8)]
   110        2.90455        2.90455        2.90455    8[58-(8,8,8,8,8),92-(8,8,8,8,8)]
   111        2.90455        2.90455        2.90455    8[58-(8,8,8,8,8),92-(8,8,8,8,8)]
   112        2.90455        2.90455        2.90455    8[58-(8,8,8,8,8),92-(8,8,8,8,8)]
   113        2.90455        2.90455        2.90455    8[58-(8,8,8,8,8),92-(8,8,8,8,8)]
   114        8.71365        8.71365        8.71365    8[58-(8,8,8,8),92-(8,8,8,8)]
