# Supplementary material for: A collection of forcefield precursors for metal–organic frameworks
Source: RSC Adv. 2019 Nov 13;9(63):36492–507. doi: 10.1039/c9ra07327b (PMC9075174; doi:10.1039/c9ra07327b)
Supplement: RA-009-C9RA07327B-s3155 [file RA-009-C9RA07327B-s3155.txt]

HEBGUS_clean

7.6151    0.00000000    0.00000000
0.0    14.7453    0.00000000
0.0    -5.135695    23.29643386

     1    6.509768235    6.509768235    6.509768235    27[7-(6,6),8-(6),8-(6),8-(6),8-(6)]
     2    6.509768235    6.509768235    6.509768235    27[7-(6,6),8-(6),8-(6),8-(6),8-(6)]
     3    1.105331765    1.105331765    1.105331765    27[7-(6,6),8-(6),8-(6),8-(6),8-(6)]
     4    1.105331765    1.105331765    1.105331765    27[7-(6,6),8-(6),8-(6),8-(6),8-(6)]
     5     3.75500581     3.75500581     3.75500581    1[6-(6,7)]
     6     2.56400417     2.56400417     2.56400417    1[6-(6,6)]
     7     0.69145108     0.69145108     0.69145108    1[6-(6,6)]
     8     5.02444298     5.02444298     5.02444298    1[6-(6,6)]
     9     5.77376882     5.77376882     5.77376882    1[6-(6,6)]
    10     6.88481191     6.88481191     6.88481191    1[6-(6,6)]
    11     3.46182446     3.46182446     3.46182446    1[6-(6,6)]
    12     0.76531755     0.76531755     0.76531755    1[6-(1,6,7)]
    13     6.93583308     6.93583308     6.93583308    1[6-(1,6,7)]
    14     3.63925629     3.63925629     3.63925629    1[6-(6,6)]
    15     0.20713072     0.20713072     0.20713072    1[6-(6,6)]
    16     7.50315803     7.50315803     7.50315803    1[6-(6,6)]
    17     7.29831184     7.29831184     7.29831184    1[6-(6,6)]
    18      2.2007639      2.2007639      2.2007639    1[6-(6,6)]
    19     2.84652438     2.84652438     2.84652438    1[6-(6,6)]
    20     4.25074882     4.25074882     4.25074882    1[6-(6,6)]
    21      7.4247225      7.4247225      7.4247225    1[7-(6,6)]
    22     3.75500581     3.75500581     3.75500581    1[6-(6,7)]
    23     2.56400417     2.56400417     2.56400417    1[6-(6,6)]
    24     0.69145108     0.69145108     0.69145108    1[6-(6,6)]
    25     5.02444298     5.02444298     5.02444298    1[6-(6,6)]
    26     5.77376882     5.77376882     5.77376882    1[6-(6,6)]
    27     6.88481191     6.88481191     6.88481191    1[6-(6,6)]
    28     3.46182446     3.46182446     3.46182446    1[6-(6,6)]
    29     0.76531755     0.76531755     0.76531755    1[6-(1,6,7)]
    30     6.93583308     6.93583308     6.93583308    1[6-(1,6,7)]
    31     3.63925629     3.63925629     3.63925629    1[6-(6,6)]
    32     0.20713072     0.20713072     0.20713072    1[6-(6,6)]
    33     7.50315803     7.50315803     7.50315803    1[6-(6,6)]
    34     7.29831184     7.29831184     7.29831184    1[6-(6,6)]
    35      2.2007639      2.2007639      2.2007639    1[6-(6,6)]
    36     2.84652438     2.84652438     2.84652438    1[6-(6,6)]
    37     4.25074882     4.25074882     4.25074882    1[6-(6,6)]
    38      7.4247225      7.4247225      7.4247225    1[7-(6,6)]
    39     3.86009419     3.86009419     3.86009419    1[6-(6,7)]
    40     5.05109583     5.05109583     5.05109583    1[6-(6,6)]
    41     6.92364892     6.92364892     6.92364892    1[6-(6,6)]
    42     2.59065702     2.59065702     2.59065702    1[6-(6,6)]
    43     1.84133118     1.84133118     1.84133118    1[6-(6,6)]
    44     0.73028809     0.73028809     0.73028809    1[6-(6,6)]
    45     4.15327554     4.15327554     4.15327554    1[6-(6,6)]
    46     6.84978245     6.84978245     6.84978245    1[6-(1,6,7)]
    47     0.67926692     0.67926692     0.67926692    1[6-(1,6,7)]
    48     3.97584371     3.97584371     3.97584371    1[6-(6,6)]
    49     7.40796928     7.40796928     7.40796928    1[6-(6,6)]
    50     0.11194197     0.11194197     0.11194197    1[6-(6,6)]
    51     0.31678816     0.31678816     0.31678816    1[6-(6,6)]
    52      5.4143361      5.4143361      5.4143361    1[6-(6,6)]
    53     4.76857562     4.76857562     4.76857562    1[6-(6,6)]
    54     3.36435118     3.36435118     3.36435118    1[6-(6,6)]
    55      0.1903775      0.1903775      0.1903775    1[7-(6,6)]
    56     3.86009419     3.86009419     3.86009419    1[6-(6,7)]
    57     5.05109583     5.05109583     5.05109583    1[6-(6,6)]
    58     6.92364892     6.92364892     6.92364892    1[6-(6,6)]
    59     2.59065702     2.59065702     2.59065702    1[6-(6,6)]
    60     1.84133118     1.84133118     1.84133118    1[6-(6,6)]
    61     0.73028809     0.73028809     0.73028809    1[6-(6,6)]
    62     4.15327554     4.15327554     4.15327554    1[6-(6,6)]
    63     6.84978245     6.84978245     6.84978245    1[6-(1,6,7)]
    64     0.67926692     0.67926692     0.67926692    1[6-(1,6,7)]
    65     3.97584371     3.97584371     3.97584371    1[6-(6,6)]
    66     7.40796928     7.40796928     7.40796928    1[6-(6,6)]
    67     0.11194197     0.11194197     0.11194197    1[6-(6,6)]
    68     0.31678816     0.31678816     0.31678816    1[6-(6,6)]
    69      5.4143361      5.4143361      5.4143361    1[6-(6,6)]
    70     4.76857562     4.76857562     4.76857562    1[6-(6,6)]
    71     3.36435118     3.36435118     3.36435118    1[6-(6,6)]
    72      0.1903775      0.1903775      0.1903775    1[7-(6,6)]
    73     3.22194881     3.22194881     3.22194881    6[6-(6,6),6-(6,6),6-(9,9,9),6-(9,9,9)]
    74     4.05732528     4.05732528     4.05732528    6[6-(1,6),6-(1,6),6-(6,6,6)]
    75     4.01924978     4.01924978     4.01924978    6[1-(0),6-(1,6),7-(6,27)]
    76     3.43060255     3.43060255     3.43060255    6[1-(0),6-(1,6),6-(6,6)]
    77     1.07753665     1.07753665     1.07753665    6[6-(6,6),8-(27),8-(27)]
    78      2.5739038      2.5739038      2.5739038    6[6-(1,6),6-(1,6),6-(6,6,6)]
    79     1.25496848     1.25496848     1.25496848    6[1-(0),6-(1,6),6-(6,6)]
    80     2.18705672     2.18705672     2.18705672    6[6-(6,6,6),9-(0),9-(0),9-(0)]
    81     6.08979547     6.08979547     6.08979547    6[6-(6,6),8-(27),8-(27)]
    82     4.06494038     4.06494038     4.06494038    6[6-(6,6,6),9-(0),9-(0),9-(0)]
    83     4.75639146     4.75639146     4.75639146    6[1-(0),6-(1,6),6-(7,7)]
    84     1.59231741     1.59231741     1.59231741    6[6-(1,6),6-(1,6),6-(8,8)]
    85     7.54199504     7.54199504     7.54199504    6[6-(1,1,7),6-(1,6),6-(1,6)]
    86     5.34503869     5.34503869     5.34503869    6[1-(0),6-(1,6),6-(6,6)]
    87     5.67172648     5.67172648     5.67172648    6[6-(1,6),7-(1,6),7-(6,27)]
    88     6.00602937     6.00602937     6.00602937    6[1-(0),6-(1,6),6-(6,6)]
    89     2.90516065     2.90516065     2.90516065    6[1-(0),6-(1,6),6-(6,6)]
    90     7.48488179     7.48488179     7.48488179    6[1-(0),1-(0),6-(6,6),7-(1,6)]
    91     4.07864756     4.07864756     4.07864756    6[1-(0),6-(1,6),6-(6,6)]
    92     5.37778362     5.37778362     5.37778362    6[6-(1,6),6-(1,6),6-(8,8)]
    93     0.12108009     0.12108009     0.12108009    6[1-(0),6-(1,6),6-(6,6)]
    94     0.77293265     0.77293265     0.77293265    6[1-(0),6-(1,6),6-(6,6)]
    95     7.42548401     7.42548401     7.42548401    6[1-(0),6-(1,6),6-(6,6)]
    96     3.07573889     3.07573889     3.07573889    6[1-(0),6-(1,6),6-(1,7)]
    97     3.46410899     3.46410899     3.46410899    6[1-(0),6-(1,6),6-(1,6)]
    98     3.37501232     3.37501232     3.37501232    6[1-(0),6-(1,6),6-(6,6)]
    99     3.22194881     3.22194881     3.22194881    6[6-(6,6),6-(6,6),6-(9,9,9),6-(9,9,9)]
   100     4.05732528     4.05732528     4.05732528    6[6-(1,6),6-(1,6),6-(6,6,6)]
   101     4.01924978     4.01924978     4.01924978    6[1-(0),6-(1,6),7-(6,27)]
   102     3.43060255     3.43060255     3.43060255    6[1-(0),6-(1,6),6-(6,6)]
   103     1.07753665     1.07753665     1.07753665    6[6-(6,6),8-(27),8-(27)]
   104      2.5739038      2.5739038      2.5739038    6[6-(1,6),6-(1,6),6-(6,6,6)]
   105     1.25496848     1.25496848     1.25496848    6[1-(0),6-(1,6),6-(6,6)]
   106     2.18705672     2.18705672     2.18705672    6[6-(6,6,6),9-(0),9-(0),9-(0)]
   107     6.08979547     6.08979547     6.08979547    6[6-(6,6),8-(27),8-(27)]
   108     4.06494038     4.06494038     4.06494038    6[6-(6,6,6),9-(0),9-(0),9-(0)]
   109     4.75639146     4.75639146     4.75639146    6[1-(0),6-(1,6),6-(7,7)]
   110     1.59231741     1.59231741     1.59231741    6[6-(1,6),6-(1,6),6-(8,8)]
   111     7.54199504     7.54199504     7.54199504    6[6-(1,1,7),6-(1,6),6-(1,6)]
   112     5.34503869     5.34503869     5.34503869    6[1-(0),6-(1,6),6-(6,6)]
   113     5.67172648     5.67172648     5.67172648    6[6-(1,6),7-(1,6),7-(6,27)]
   114     6.00602937     6.00602937     6.00602937    6[1-(0),6-(1,6),6-(6,6)]
   115     2.90516065     2.90516065     2.90516065    6[1-(0),6-(1,6),6-(6,6)]
   116     7.48488179     7.48488179     7.48488179    6[1-(0),1-(0),6-(6,6),7-(1,6)]
   117     4.07864756     4.07864756     4.07864756    6[1-(0),6-(1,6),6-(6,6)]
   118     5.37778362     5.37778362     5.37778362    6[6-(1,6),6-(1,6),6-(8,8)]
   119     0.12108009     0.12108009     0.12108009    6[1-(0),6-(1,6),6-(6,6)]
   120     0.77293265     0.77293265     0.77293265    6[1-(0),6-(1,6),6-(6,6)]
   121     7.42548401     7.42548401     7.42548401    6[1-(0),6-(1,6),6-(6,6)]
   122     3.07573889     3.07573889     3.07573889    6[1-(0),6-(1,6),6-(1,7)]
   123     3.46410899     3.46410899     3.46410899    6[1-(0),6-(1,6),6-(1,6)]
   124     3.37501232     3.37501232     3.37501232    6[1-(0),6-(1,6),6-(6,6)]
   125     4.39315119     4.39315119     4.39315119    6[6-(6,6),6-(6,6),6-(9,9,9),6-(9,9,9)]
   126     3.55777472     3.55777472     3.55777472    6[6-(1,6),6-(1,6),6-(6,6,6)]
   127     3.59585022     3.59585022     3.59585022    6[1-(0),6-(1,6),7-(6,27)]
   128     4.18449745     4.18449745     4.18449745    6[1-(0),6-(1,6),6-(6,6)]
   129     6.53756335     6.53756335     6.53756335    6[6-(6,6),8-(27),8-(27)]
   130      5.0411962      5.0411962      5.0411962    6[6-(1,6),6-(1,6),6-(6,6,6)]
   131     6.36013152     6.36013152     6.36013152    6[1-(0),6-(1,6),6-(6,6)]
   132     5.42804328     5.42804328     5.42804328    6[6-(6,6,6),9-(0),9-(0),9-(0)]
   133     1.52530453     1.52530453     1.52530453    6[6-(6,6),8-(27),8-(27)]
   134     3.55015962     3.55015962     3.55015962    6[6-(6,6,6),9-(0),9-(0),9-(0)]
   135     2.85870854     2.85870854     2.85870854    6[1-(0),6-(1,6),6-(7,7)]
   136     6.02278259     6.02278259     6.02278259    6[6-(1,6),6-(1,6),6-(8,8)]
   137     0.07310496     0.07310496     0.07310496    6[6-(1,1,7),6-(1,6),6-(1,6)]
   138     2.27006131     2.27006131     2.27006131    6[1-(0),6-(1,6),6-(6,6)]
   139     1.94337352     1.94337352     1.94337352    6[6-(1,6),7-(1,6),7-(6,27)]
   140     1.60907063     1.60907063     1.60907063    6[1-(0),6-(1,6),6-(6,6)]
   141     4.70993935     4.70993935     4.70993935    6[1-(0),6-(1,6),6-(6,6)]
   142     0.13021821     0.13021821     0.13021821    6[1-(0),1-(0),6-(6,6),7-(1,6)]
   143     3.53645244     3.53645244     3.53645244    6[1-(0),6-(1,6),6-(6,6)]
   144     2.23731638     2.23731638     2.23731638    6[6-(1,6),6-(1,6),6-(8,8)]
   145     7.49401991     7.49401991     7.49401991    6[1-(0),6-(1,6),6-(6,6)]
   146     6.84216735     6.84216735     6.84216735    6[1-(0),6-(1,6),6-(6,6)]
   147     0.18961599     0.18961599     0.18961599    6[1-(0),6-(1,6),6-(6,6)]
   148     4.53936111     4.53936111     4.53936111    6[1-(0),6-(1,6),6-(1,7)]
   149     4.15099101     4.15099101     4.15099101    6[1-(0),6-(1,6),6-(1,6)]
   150     4.24008768     4.24008768     4.24008768    6[1-(0),6-(1,6),6-(6,6)]
   151     4.39315119     4.39315119     4.39315119    6[6-(6,6),6-(6,6),6-(9,9),6-(9,9,9)]
   152     3.55777472     3.55777472     3.55777472    6[6-(1,6),6-(1,6),6-(6,6,6)]
   153     3.59585022     3.59585022     3.59585022    6[1-(0),6-(1,6),7-(6,27)]
   154     4.18449745     4.18449745     4.18449745    6[1-(0),6-(1,6),6-(6,6)]
   155     6.53756335     6.53756335     6.53756335    6[6-(6,6),8-(27),8-(27)]
   156      5.0411962      5.0411962      5.0411962    6[6-(1,6),6-(1,6),6-(6,6,6)]
   157     6.36013152     6.36013152     6.36013152    6[1-(0),6-(1,6),6-(6,6)]
   158     5.42804328     5.42804328     5.42804328    6[6-(6,6,6),9-(0),9-(0),9-(0)]
   159     1.52530453     1.52530453     1.52530453    6[6-(6,6),8-(27),8-(27)]
   160     3.55015962     3.55015962     3.55015962    6[6-(6,6,6),9-(0),9-(0)]
   161     2.85870854     2.85870854     2.85870854    6[1-(0),6-(1,6),6-(7,7)]
   162     6.02278259     6.02278259     6.02278259    6[6-(1,6),6-(1,6),6-(8,8)]
   163     0.07310496     0.07310496     0.07310496    6[6-(1,1,7),6-(1,6),6-(1,6)]
   164     2.27006131     2.27006131     2.27006131    6[1-(0),6-(1,6),6-(6,6)]
   165     1.94337352     1.94337352     1.94337352    6[6-(1,6),7-(1,6),7-(6,27)]
   166     1.60907063     1.60907063     1.60907063    6[1-(0),6-(1,6),6-(6,6)]
   167     4.70993935     4.70993935     4.70993935    6[1-(0),6-(1,6),6-(6,6)]
   168     0.13021821     0.13021821     0.13021821    6[1-(0),1-(0),6-(6,6),7-(1,6)]
   169     3.53645244     3.53645244     3.53645244    6[1-(0),6-(1,6),6-(6,6)]
   170     2.23731638     2.23731638     2.23731638    6[6-(1,6),6-(1,6),6-(8,8)]
   171     7.49401991     7.49401991     7.49401991    6[1-(0),6-(1,6),6-(6,6)]
   172     6.84216735     6.84216735     6.84216735    6[1-(0),6-(1,6),6-(6,6)]
   173     0.18961599     0.18961599     0.18961599    6[1-(0),6-(1,6),6-(6,6)]
   174     4.53936111     4.53936111     4.53936111    6[1-(0),6-(1,6),6-(1,7)]
   175     4.15099101     4.15099101     4.15099101    6[1-(0),6-(1,6),6-(1,6)]
   176     4.24008768     4.24008768     4.24008768    6[1-(0),6-(1,6),6-(6,6)]
   177     5.30163262     5.30163262     5.30163262    7[6-(1,6),6-(6,7),27-(8,8,8,8)]
   178     6.96324744     6.96324744     6.96324744    7[1-(0),6-(1,1,6),6-(6,7)]
   179     5.30163262     5.30163262     5.30163262    7[6-(1,6),6-(6,7),27-(8,8,8,8)]
   180     6.96324744     6.96324744     6.96324744    7[1-(0),6-(1,1,6),6-(6,7)]
   181     2.31346738     2.31346738     2.31346738    7[6-(1,6),6-(6,7),27-(8,8,8,8)]
   182     0.65185256     0.65185256     0.65185256    7[1-(0),6-(1,1,6),6-(6,7)]
   183     2.31346738     2.31346738     2.31346738    7[6-(1,6),6-(6,7),27-(8,8,8,8)]
   184     0.65185256     0.65185256     0.65185256    7[1-(0),6-(1,1,6),6-(6,7)]
   185     0.02056077     0.02056077     0.02056077    8[6-(6,8),27-(7,8,8,8)]
   186     1.75223451     1.75223451     1.75223451    8[6-(6,8),27-(7,8,8,8)]
   187     7.21530725     7.21530725     7.21530725    8[6-(6,8),27-(7,8,8,8)]
   188     5.51561693     5.51561693     5.51561693    8[6-(6,8),27-(7,8,8,8)]
   189     0.02056077     0.02056077     0.02056077    8[6-(6,8),27-(7,8,8,8)]
   190     1.75223451     1.75223451     1.75223451    8[6-(6,8),27-(7,8,8,8)]
   191     7.21530725     7.21530725     7.21530725    8[6-(6,8),27-(7,8,8,8)]
   192     5.51561693     5.51561693     5.51561693    8[6-(6,8),27-(7,8,8,8)]
   193     7.59453923     7.59453923     7.59453923    8[6-(6,8),27-(7,8,8,8)]
   194     5.86286549     5.86286549     5.86286549    8[6-(6,8),27-(7,8,8,8)]
   195     0.39979275     0.39979275     0.39979275    8[6-(6,8),27-(7,8,8,8)]
   196     2.09948307     2.09948307     2.09948307    8[6-(6,8),27-(7,8,8,8)]
   197     7.59453923     7.59453923     7.59453923    8[6-(6,8),27-(7,8,8,8)]
   198     5.86286549     5.86286549     5.86286549    8[6-(6,8),27-(7,8,8,8)]
   199     0.39979275     0.39979275     0.39979275    8[6-(6,8),27-(7,8,8,8)]
   200     2.09948307     2.09948307     2.09948307    8[6-(6,8),27-(7,8,8,8)]
   201     1.25572999     1.25572999     1.25572999    9[6-(6,9,9)]
   202     1.53291963     1.53291963     1.53291963    9[6-(6,9,9)]
   203     2.76275828     2.76275828     2.76275828    9[6-(6,9,9)]
   204     4.54240715     4.54240715     4.54240715    9[6-(6,9,9)]
   205      5.1173472      5.1173472      5.1173472    9[6-(6,9,9)]
   206     3.36130514     3.36130514     3.36130514    9[6-(6,9,9)]
   207     1.25572999     1.25572999     1.25572999    9[6-(6,9,9)]
   208     1.53291963     1.53291963     1.53291963    9[6-(6,9,9)]
   209     2.76275828     2.76275828     2.76275828    9[6-(6,9,9)]
   210     4.54240715     4.54240715     4.54240715    9[6-(6,9,9)]
   211      5.1173472      5.1173472      5.1173472    9[6-(6,9,9)]
   212     3.36130514     3.36130514     3.36130514    9[6-(6,9,9)]
   213     6.35937001     6.35937001     6.35937001    9[6-(6,9,9)]
   214     6.08218037     6.08218037     6.08218037    9[6-(6,9,9)]
   215     4.85234172     4.85234172     4.85234172    9[6-(6,9,9)]
   216     3.07269285     3.07269285     3.07269285    9[6-(6,9,9)]
   217      2.4977528      2.4977528      2.4977528    9[6-(6,9,9)]
   218     4.25379486     4.25379486     4.25379486    9[6-(6,9,9)]
   219     6.35937001     6.35937001     6.35937001    9[6-(6,9,9)]
   220     6.08218037     6.08218037     6.08218037    9[6-(6,9,9)]
   221     4.85234172     4.85234172     4.85234172    9[6-(6,9,9)]
   222     3.07269285     3.07269285     3.07269285    9[6-(6,9)]
   223      2.4977528      2.4977528      2.4977528    9[6-(6,9)]
