# Supplementary material for: A collection of forcefield precursors for metal–organic frameworks
Source: RSC Adv. 2019 Nov 13;9(63):36492–507. doi: 10.1039/c9ra07327b (PMC9075174; doi:10.1039/c9ra07327b)
Supplement: RA-009-C9RA07327B-s3156 [file RA-009-C9RA07327B-s3156.txt]

HEBJAB_clean

9.73    0.00000000    0.00000000
0.40805444    10.18182653    0.00000000
3.25682685    3.92937343    18.85033009

     1  4.20431519599  4.20431519599  4.20431519599    27[7-(6,6),7-(6,6),8-(6),8-(6),8-(6)]
     2  9.19056609401  9.19056609401  9.19056609401    27[7-(6,6),7-(6,6),8-(6),8-(6),8-(6)]
     3            0.0            0.0            0.0    27[8-(6),8-(6)]
     4  3.75133686645  3.75133686645  3.75133686645    1[6-(6,6)]
     5  4.39505321897  4.39505321897  4.39505321897    1[6-(6,6)]
     6  3.81119097049  3.81119097049  3.81119097049    1[6-(6,6)]
     7  3.71271160557  3.71271160557  3.71271160557    1[6-(1,6,8)]
     8  5.27260393243  5.27260393243  5.27260393243    1[6-(1,6,8)]
     9  6.66865077398  6.66865077398  6.66865077398    1[6-(6,6)]
    10   6.9163999857   6.9163999857   6.9163999857    1[6-(6,6)]
    11  12.6443744358  12.6443744358  12.6443744358    1[6-(6,6)]
    12  2.68895580996  2.68895580996  2.68895580996    1[6-(6,6)]
    13  6.47312695539  6.47312695539  6.47312695539    1[6-(6,7)]
    14  8.47623041595  8.47623041595  8.47623041595    1[6-(6,6)]
    15  8.47278798773  8.47278798773  8.47278798773    1[6-(6,6)]
    16   6.4674719622   6.4674719622   6.4674719622    1[6-(6,7)]
    17  10.3859304166  10.3859304166  10.3859304166    1[6-(1,6,7)]
    18   0.8965061781   0.8965061781   0.8965061781    1[6-(1,6,7)]
    19  9.26067611023  9.26067611023  9.26067611023    1[6-(1,6,7)]
    20  8.03398956639  8.03398956639  8.03398956639    1[6-(1,6,7)]
    21  1.78606173807  1.78606173807  1.78606173807    1[6-(1,6,7)]
    22  1.98516607348  1.98516607348  1.98516607348    1[6-(1,6,7)]
    23  1.57502888279  1.57502888279  1.57502888279    1[6-(6,7)]
    24  9.29339712209  9.29339712209  9.29339712209    1[6-(6,6)]
    25  10.1249390166  10.1249390166  10.1249390166    1[6-(6,6)]
    26  2.39108017754  2.39108017754  2.39108017754    1[6-(6,7)]
    27  7.49179840108  7.49179840108  7.49179840108    1[6-(1,6,7)]
    28  8.31364430743  8.31364430743  8.31364430743    1[6-(1,6,7)]
    29  6.36078693291  6.36078693291  6.36078693291    1[6-(1,6,7)]
    30  7.77290133873  7.77290133873  7.77290133873    1[6-(1,6,7)]
    31  7.10229102985  7.10229102985  7.10229102985    1[6-(1,6,7)]
    32  5.95400326607  5.95400326607  5.95400326607    1[6-(1,6,7)]
    33  9.64354442355  9.64354442355  9.64354442355    1[6-(6,6)]
    34  8.99982807103  8.99982807103  8.99982807103    1[6-(6,6)]
    35  9.58369031951  9.58369031951  9.58369031951    1[6-(6,6)]
    36  9.68216968443  9.68216968443  9.68216968443    1[6-(1,6)]
    37  8.12227735757  8.12227735757  8.12227735757    1[6-(1,6)]
    38  6.72623051602  6.72623051602  6.72623051602    1[6-(6,6)]
    39   6.4784813043   6.4784813043   6.4784813043    1[6-(6,6)]
    40 0.750506854207 0.750506854207 0.750506854207    1[6-(6,6)]
    41    10.70592548    10.70592548    10.70592548    1[6-(6,6)]
    42  6.92175433461  6.92175433461  6.92175433461    1[6-(6,7)]
    43  4.91865087405  4.91865087405  4.91865087405    1[6-(6,6)]
    44  4.92209330227  4.92209330227  4.92209330227    1[6-(6,6)]
    45   6.9274093278   6.9274093278   6.9274093278    1[6-(6,7)]
    46  3.00895087342  3.00895087342  3.00895087342    1[6-(1,6,7)]
    47  12.4983751119  12.4983751119  12.4983751119    1[6-(1,6,7)]
    48  4.13420517977  4.13420517977  4.13420517977    1[6-(1,6,7)]
    49  5.36089172361  5.36089172361  5.36089172361    1[6-(1,6,7)]
    50  11.6088195519  11.6088195519  11.6088195519    1[6-(1,6,7)]
    51  11.4097152165  11.4097152165  11.4097152165    1[6-(1,6,7)]
    52  11.8198524072  11.8198524072  11.8198524072    1[6-(6,7)]
    53  4.10148416792  4.10148416792  4.10148416792    1[6-(6,6)]
    54  3.26994227345  3.26994227345  3.26994227345    1[6-(6,6)]
    55  11.0038011125  11.0038011125  11.0038011125    1[6-(6,7)]
    56  5.90308288892  5.90308288892  5.90308288892    1[6-(1,6,7)]
    57  5.08123698257  5.08123698257  5.08123698257    1[6-(1,6,7)]
    58  7.03409435709  7.03409435709  7.03409435709    1[6-(1,6,7)]
    59  5.62197995127  5.62197995127  5.62197995127    1[6-(1,6,7)]
    60  6.29259026015  6.29259026015  6.29259026015    1[6-(1,6,7)]
    61  7.44087802393  7.44087802393  7.44087802393    1[6-(1,6,7)]
    62  3.67657416771  3.67657416771  3.67657416771    6[6-(6,6),8-(0),8-(27)]
    63  3.75950420253  3.75950420253  3.75950420253    6[6-(1,6),6-(1,6),6-(8,8)]
    64  3.79924513127  3.79924513127  3.79924513127    6[1-(0),6-(6,6),6-(6,6)]
    65  4.31762319168  4.31762319168  4.31762319168    6[6-(1,6),6-(1,6),6-(8,8)]
    66  4.41526184181  4.41526184181  4.41526184181    6[6-(6,6),8-(27),8-(27)]
    67  4.34438545544  4.34438545544  4.34438545544    6[1-(0),6-(6,6),6-(6,8)]
    68  3.88868771842  3.88868771842  3.88868771842    6[6-(1,6),6-(1,6),8-(6)]
    69  3.81813620341  3.81813620341  3.81813620341    6[1-(0),6-(6,6),6-(6,8)]
    70  4.49277831421  4.49277831421  4.49277831421    6[1-(0),1-(0),6-(6,6),8-(6)]
    71   4.6518722279   4.6518722279   4.6518722279    6[6-(1,1,8),6-(1,6),6-(1,6)]
    72  5.91511951293  5.91511951293  5.91511951293    6[1-(0),6-(1,6),6-(6,6)]
    73  6.06633909139  6.06633909139  6.06633909139    6[1-(0),6-(1,6),6-(6,6)]
    74  4.93653579133  4.93653579133  4.93653579133    6[6-(1,6),6-(1,6),6-(8,8)]
    75  3.67045997417  3.67045997417  3.67045997417    6[1-(0),6-(1,6),6-(6,6)]
    76   3.5379243314   3.5379243314   3.5379243314    6[1-(0),6-(1,6),6-(6,6)]
    77  5.08351065865  5.08351065865  5.08351065865    6[6-(6,6),8-(0),8-(27)]
    78  6.87129363944  6.87129363944  6.87129363944    6[1-(0),6-(1,6),7-(6,27)]
    79  8.08366259998  8.08366259998  8.08366259998    6[1-(0),6-(1,7),6-(6,6)]
    80  8.71234771208  8.71234771208  8.71234771208    6[6-(1,1,7),6-(1,6),6-(1,6)]
    81  8.07937306922  8.07937306922  8.07937306922    6[1-(0),6-(1,7),6-(6,6)]
    82  6.87031777064  6.87031777064  6.87031777064    6[1-(0),6-(1,6),7-(6,27)]
    83  10.0007831277  10.0007831277  10.0007831277    6[1-(0),1-(0),6-(6,6),7-(6,6)]
    84  8.90395346068  8.90395346068  8.90395346068    6[1-(0),1-(0),6-(1,1,7),7-(6,6)]
    85  1.38879724948  1.38879724948  1.38879724948    6[1-(0),1-(0),6-(1,1,7),7-(6,6)]
    86   1.3384406823   1.3384406823   1.3384406823    6[1-(0),6-(1,6),7-(6,27)]
    87  9.85249785519  9.85249785519  9.85249785519    6[1-(0),6-(1,7),6-(6,6)]
    88  9.47428535706  9.47428535706  9.47428535706    6[6-(1,1,7),6-(1,6),6-(1,6)]
    89  10.3406516878  10.3406516878  10.3406516878    6[1-(0),6-(1,7),6-(6,6)]
    90  1.81220919311  1.81220919311  1.81220919311    6[1-(0),6-(1,6),7-(6,27)]
    91  8.17653030815  8.17653030815  8.17653030815    6[1-(0),1-(0),6-(6,6),7-(6,6)]
    92  7.12071275717  7.12071275717  7.12071275717    6[1-(0),1-(0),6-(1,1,7),7-(6,6)]
    93  6.71893883728  6.71893883728  6.71893883728    6[1-(0),1-(0),6-(1,1,7),7-(6,6)]
    94  9.71830712229  9.71830712229  9.71830712229    6[6-(6,6),8-(0),8-(27)]
    95  9.63537708747  9.63537708747  9.63537708747    6[6-(1,6),6-(1,6),6-(8,8)]
    96  9.59563615873  9.59563615873  9.59563615873    6[1-(0),6-(6,6),6-(6,6)]
    97  9.07725809832  9.07725809832  9.07725809832    6[6-(1,6),6-(1,6),6-(8,8)]
    98  8.97961944819  8.97961944819  8.97961944819    6[6-(6,6),8-(27),8-(27)]
    99  9.05049583456  9.05049583456  9.05049583456    6[1-(0),6-(6),6-(6,6)]
   100  9.50619357158  9.50619357158  9.50619357158    6[6-(1,6),6-(1,6)]
   101  9.57674508659  9.57674508659  9.57674508659    6[1-(0),6-(6),6-(6,6)]
   102  8.90210297579  8.90210297579  8.90210297579    6[1-(0),1-(0),6-(6,6)]
   103   8.7430090621   8.7430090621   8.7430090621    6[6-(1,1),6-(1,6),6-(1,6)]
   104  7.47976177707  7.47976177707  7.47976177707    6[1-(0),6-(1,6),6-(6,6)]
   105  7.32854219861  7.32854219861  7.32854219861    6[1-(0),6-(1,6),6-(6,6)]
   106  8.45834549867  8.45834549867  8.45834549867    6[6-(1,6),6-(1,6),6-(8,8)]
   107  9.72442131583  9.72442131583  9.72442131583    6[1-(0),6-(1,6),6-(6,6)]
   108   9.8569569586   9.8569569586   9.8569569586    6[1-(0),6-(1,6),6-(6,6)]
   109  8.31137063135  8.31137063135  8.31137063135    6[6-(6,6),8-(0),8-(27)]
   110  6.52358765056  6.52358765056  6.52358765056    6[1-(0),6-(1,6),7-(6,27)]
   111  5.31121869002  5.31121869002  5.31121869002    6[1-(0),6-(1,7),6-(6,6)]
   112  4.68253357792  4.68253357792  4.68253357792    6[6-(1,1,7),6-(1,6),6-(1,6)]
   113  5.31550822078  5.31550822078  5.31550822078    6[1-(0),6-(1,7),6-(6,6)]
   114  6.52456351936  6.52456351936  6.52456351936    6[1-(0),6-(1,6),7-(6,27)]
   115  3.39409816227  3.39409816227  3.39409816227    6[1-(0),1-(0),6-(6,6),7-(6,6)]
   116  4.49092782932  4.49092782932  4.49092782932    6[1-(0),1-(0),6-(1,1,7),7-(6,6)]
   117  12.0060840405  12.0060840405  12.0060840405    6[1-(0),1-(0),6-(1,1,7),7-(6,6)]
   118  12.0564406077  12.0564406077  12.0564406077    6[1-(0),6-(1,6),7-(6,27)]
   119  3.54238343481  3.54238343481  3.54238343481    6[1-(0),6-(1,7),6-(6,6)]
   120  3.92059593294  3.92059593294  3.92059593294    6[6-(1,1,7),6-(1,6),6-(1,6)]
   121  3.05422960219  3.05422960219  3.05422960219    6[1-(0),6-(1,7),6-(6,6)]
   122  11.5826720969  11.5826720969  11.5826720969    6[1-(0),6-(1,6),7-(6,27)]
   123  5.21835098185  5.21835098185  5.21835098185    6[1-(0),1-(0),6-(6,6),7-(6,6)]
   124  6.27416853283  6.27416853283  6.27416853283    6[1-(0),1-(0),6-(1,1,7),7-(6,6)]
   125  6.67594245272  6.67594245272  6.67594245272    6[1-(0),1-(0),6-(1,1,7),7-(6,6)]
   126   6.2405574313   6.2405574313   6.2405574313    7[6-(1,6),6-(1,6),27-(7,8,8,8)]
   127  9.80987582867  9.80987582867  9.80987582867    7[6-(1,1,6),6-(1,1,6),6-(1,1,6)]
   128  2.17926864729  2.17926864729  2.17926864729    7[6-(1,6),6-(1,6),27-(7,8,8,8)]
   129  7.71772746136  7.71772746136  7.71772746136    7[6-(1,1,6),6-(1,1,6),6-(1,1,6)]
   130   7.1543238587   7.1543238587   7.1543238587    7[6-(1,6),6-(1,6),27-(7,8,8,8)]
   131  3.58500546133  3.58500546133  3.58500546133    7[6-(1,1,6),6-(1,1,6),6-(1,1,6)]
   132  11.2156126427  11.2156126427  11.2156126427    7[6-(1,6),6-(1,6),27-(7,8,8,8)]
   133  5.67715382864  5.67715382864  5.67715382864    7[6-(1,1,6),6-(1,1,6),6-(1,1,6)]
   134  4.16040042161  4.16040042161  4.16040042161    8[6-(6,8),27-(7,7,8,8)]
   135  3.15618316346  3.15618316346  3.15618316346    8[6-(6,8)]
   136  4.30559181191  4.30559181191  4.30559181191    8[6-(6,8),27-(7,7,8,8)]
   137  4.59293894543  4.59293894543  4.59293894543    8[6-(6,8),27-(7,7,8,8)]
   138  4.14841624913  4.14841624913  4.14841624913    8[6-(6,8),27-(8)]
   139  6.09154608001  6.09154608001  6.09154608001    8[6-(6,8)]
   140  3.93447239423  3.93447239423  3.93447239423    8[6-(1,1,6),6-(6,6)]
   141  9.23448086838  9.23448086838  9.23448086838    8[6-(6,8),27-(7,7,8,8)]
   142  10.2386981265  10.2386981265  10.2386981265    8[6-(6,8)]
   143  9.08928947809  9.08928947809  9.08928947809    8[6-(6,8),27-(7,7,8,8)]
   144  8.80194234457  8.80194234457  8.80194234457    8[6-(6,8),27-(7,7,8,8)]
   145  9.24646504087  9.24646504087  9.24646504087    8[6-(6,8),27-(8)]
   146  7.30333520999  7.30333520999  7.30333520999    8[6-(6,8)]
