# Supplementary material for: A collection of forcefield precursors for metal–organic frameworks
Source: RSC Adv. 2019 Nov 13;9(63):36492–507. doi: 10.1039/c9ra07327b (PMC9075174; doi:10.1039/c9ra07327b)
Supplement: RA-009-C9RA07327B-s3157 [file RA-009-C9RA07327B-s3157.txt]

HEDBEZ_clean

10.9229    0.00000000    0.00000000
5.37130667    10.21047213    0.00000000
2.32451578    4.09959316    12.59902793

     1  9.75088921422  9.75088921422  9.75088921422    58[8-(6),8-(6),8-(6)]
     2  8.86783323578  8.86783323578  8.86783323578    58[8-(6),8-(6)]
     3  12.6105141834  12.6105141834  12.6105141834    92[8-(6),8-(6),8-(6),8-(6),8-(6)]
     4  6.00820826664  6.00820826664  6.00820826664    92[8-(6),8-(6),8-(6),8-(6),8-(6)]
     5    3.847911225    3.847911225    3.847911225    92[8-(6),8-(6),8-(6),8-(6),8-(6),8-(6)]
     6  4.25994969895  4.25994969895  4.25994969895    1[6-(6,6)]
     7   4.5538125935   4.5538125935   4.5538125935    1[6-(6,6)]
     8  5.24635961153  5.24635961153  5.24635961153    1[6-(6,6)]
     9  14.3587727511  14.3587727511  14.3587727511    1[6-(6,6)]
    10  14.0649098565  14.0649098565  14.0649098565    1[6-(6,6)]
    11  13.3723628385  13.3723628385  13.3723628385    1[6-(6,6)]
    12    6.611007848    6.611007848    6.611007848    6[6-(6,6),8-(58),8-(92)]
    13   13.210814946   13.210814946   13.210814946    6[6-(6,6),8-(58),8-(92)]
    14  3.57683588737  3.57683588737  3.57683588737    6[6-(1,6),6-(6,6),6-(8,8)]
    15  5.68465384793  5.68465384793  5.68465384793    6[6-(1,6),6-(6,6),6-(8,8)]
    16  3.88432673547  3.88432673547  3.88432673547    6[6-(1,6),6-(6,6),6-(8,8)]
    17  5.97670366177  5.97670366177  5.97670366177    6[6-(1,6),6-(6,6),6-(8,8)]
    18  4.47961606543  4.47961606543  4.47961606543    6[1-(0),6-(6,6),6-(6,6)]
    19  13.3068718356  13.3068718356  13.3068718356    6[6-(6,6),8-(92),8-(92)]
    20  10.6246809716  10.6246809716  10.6246809716    6[6-(6,6),8-(0),8-(92)]
    21    13.96086613    13.96086613    13.96086613    6[6-(6,6),8-(92),8-(92)]
    22    7.199552848    7.199552848    7.199552848    6[6-(6,6),8-(58),8-(92)]
    23  5.40985394562  5.40985394562  5.40985394562    6[1-(0),6-(6,6),6-(6,6)]
    24  12.5952480526  12.5952480526  12.5952480526    6[6-(1,6),6-(6,6),6-(8,8)]
    25  11.3632831896  11.3632831896  11.3632831896    6[6-(1,6),6-(6,6),6-(8,8)]
    26  5.06346255016  5.06346255016  5.06346255016    6[1-(0),6-(6,6),6-(6,6)]
    27   12.007714602   12.007714602   12.007714602    6[6-(6,6),8-(58),8-(92)]
    28  5.40790750397  5.40790750397  5.40790750397    6[6-(6,6),8-(58),8-(92)]
    29  15.0418865626  15.0418865626  15.0418865626    6[6-(1,6),6-(6,6),6-(8,8)]
    30  12.9340686021  12.9340686021  12.9340686021    6[6-(1,6),6-(6,6),6-(8,8)]
    31  14.7343957145  14.7343957145  14.7343957145    6[6-(1,6),6-(6,6),6-(8,8)]
    32  12.6420187882  12.6420187882  12.6420187882    6[6-(1,6),6-(6,6),6-(8)]
    33  14.1391063846  14.1391063846  14.1391063846    6[1-(0),6-(6,6),6-(6,6)]
    34   5.3118506144   5.3118506144   5.3118506144    6[6-(6,6),8-(92),8-(92)]
    35  7.99404147839  7.99404147839  7.99404147839    6[6-(6,6),8-(0),8-(92)]
    36  4.65785632004  4.65785632004  4.65785632004    6[6-(6,6),8-(92),8-(92)]
    37   11.419169602   11.419169602   11.419169602    6[6-(6,6),8-(92)]
    38  13.2088685044  13.2088685044  13.2088685044    6[1-(0),6-(6,6),6-(6,6)]
    39  6.02347439743  6.02347439743  6.02347439743    6[6-(1,6),6-(6,6),6-(8,8)]
    40  7.25543926037  7.25543926037  7.25543926037    6[6-(1,6),6-(6,6),6-(8,8)]
    41  13.5552598998  13.5552598998  13.5552598998    6[1-(0),6-(6,6),6-(6,6)]
    42  13.1992600638  13.1992600638  13.1992600638    8[6-(6,8),92-(8,8,8,8,8)]
    43  10.9080073022  10.9080073022  10.9080073022    8[6-(6,8),92-(8,8,8,8)]
    44  4.67925681277  4.67925681277  4.67925681277    8[6-(6,8),92-(8,8,8,8)]
    45  11.4790517033  11.4790517033  11.4790517033    8[6-(6,8),92-(8,8,8,8)]
    46  12.8969039873  12.8969039873  12.8969039873    8[6-(6,8),92-(8,8,8,8)]
    47  12.6992329189  12.6992329189  12.6992329189    8[6-(6,8),92-(8,8,8,8,8)]
    48  12.2364454697  12.2364454697  12.2364454697    8[6-(6,8),58-(8,8)]
    49  14.5017425617  14.5017425617  14.5017425617    8[6-(6,8),92-(8,8,8,8,8)]
    50  7.76531604392  7.76531604392  7.76531604392    8[6-(6,8),58-(8,8)]
    51  14.3165611612  14.3165611612  14.3165611612    8[6-(6,8),92-(8,8,8,8)]
    52  9.73120186494  9.73120186494  9.73120186494    8[6-(6,8)]
    53  8.29772264058  8.29772264058  8.29772264058    8[6-(6,8),58-(8,8)]
    54  5.41946238618  5.41946238618  5.41946238618    8[6-(6,8),92-(8,8,8,8,8)]
    55  7.71071514782  7.71071514782  7.71071514782    8[6-(6,8),92-(8,8,8,8)]
    56  13.9394656372  13.9394656372  13.9394656372    8[6-(6),92-(8,8,8,8)]
    57  7.13967074667  7.13967074667  7.13967074667    8[6-(6,8),92-(8,8,8,8)]
    58  5.72181846267  5.72181846267  5.72181846267    8[6-(6,8),92-(8,8,8,8)]
    59  5.91948953107  5.91948953107  5.91948953107    8[6-(6,8),92-(8,8,8,8,8)]
    60  6.38227698027  6.38227698027  6.38227698027    8[6-(6,8),58-(8)]
    61   4.1169798883   4.1169798883   4.1169798883    8[6-(6,8),92-(8,8,8,8,8)]
    62  10.8534064061  10.8534064061  10.8534064061    8[6-(6,8),58-(8)]
    63  4.30216128878  4.30216128878  4.30216128878    8[6-(6,8),92-(8,8,8,8)]
    64  8.88752058506  8.88752058506  8.88752058506    8[6-(6,8)]
