# Supplementary material for: A collection of forcefield precursors for metal–organic frameworks
Source: RSC Adv. 2019 Nov 13;9(63):36492–507. doi: 10.1039/c9ra07327b (PMC9075174; doi:10.1039/c9ra07327b)
Supplement: RA-009-C9RA07327B-s3158 [file RA-009-C9RA07327B-s3158.txt]

HEDBOJ_clean

8.3188    0.00000000    0.00000000
0.0    15.8523    0.00000000
0.0    0.0    21.5884

     1    1.207723384    1.207723384    1.207723384    58[8-(6),8-(6)]
     2    7.111076616    7.111076616    7.111076616    58[8-(6),8-(6)]
     3    2.951676616    2.951676616    2.951676616    58[8-(6),8-(6)]
     4    5.367123384    5.367123384    5.367123384    58[8-(6),8-(6)]
     5      8.1337067      8.1337067      8.1337067    92[8-(6),8-(6),8-(6),8-(6),8-(92)]
     6    8.191272796    8.191272796    8.191272796    92[8-(6),8-(6),8-(6),8-(6),8-(92)]
     7      0.1850933      0.1850933      0.1850933    92[8-(6),8-(6),8-(6),8-(6),8-(92)]
     8    0.127527204    0.127527204    0.127527204    92[8-(6),8-(6),8-(6),8-(6),8-(92)]
     9      4.3444933      4.3444933      4.3444933    92[8-(6),8-(6),8-(6),8-(6),8-(92)]
    10    4.286927204    4.286927204    4.286927204    92[8-(6),8-(6),8-(6),8-(6),8-(92)]
    11      3.9743067      3.9743067      3.9743067    92[8-(6),8-(6),8-(6),8-(92)]
    12    4.031872796    4.031872796    4.031872796    92[8-(6),8-(6),8-(6),8-(6),8-(92)]
    13     0.14890652     0.14890652     0.14890652    6[6-(6,6),8-(92),8-(92)]
    14       0.166376       0.166376       0.166376    6[6-(6,6),6-(6,6),6-(8,8)]
    15     0.12145448     0.12145448     0.12145448    6[6-(6,6),6-(6,6),6-(8,8)]
    16     0.08485176     0.08485176     0.08485176    6[6-(6,6),8-(92),8-(92)]
    17      1.5722532      1.5722532      1.5722532    6[6-(6,6),8-(0),8-(92)]
    18     1.66043248     1.66043248     1.66043248    6[6-(6,6),8-(58),8-(92)]
    19     6.94453424     6.94453424     6.94453424    6[6-(6,6),8-(0),8-(92)]
    20      0.8401988      0.8401988      0.8401988    6[6-(6,6),6-(6,6),6-(8,8)]
    21     7.68157992     7.68157992     7.68157992    6[6-(6,6),6-(6,6),6-(8,8)]
    22     0.88844784     0.88844784     0.88844784    6[6-(6,6),6-(6,6),6-(8,8)]
    23      7.7323246      7.7323246      7.7323246    6[6-(6,6),6-(6,6),6-(8,8)]
    24     6.85801872     6.85801872     6.85801872    6[6-(6,6),8-(58),8-(92)]
    25     8.16989348     8.16989348     8.16989348    6[6-(6,6),8-(92),8-(92)]
    26       8.152424       8.152424       8.152424    6[6-(6,6),6-(6,6),6-(8,8)]
    27     8.19734552     8.19734552     8.19734552    6[6-(6,6),6-(6,6),6-(8,8)]
    28     8.23394824     8.23394824     8.23394824    6[6-(6,6),8-(92),8-(92)]
    29      6.7465468      6.7465468      6.7465468    6[6-(6,6),8-(0),8-(92)]
    30     6.65836752     6.65836752     6.65836752    6[6-(6,6),8-(58),8-(92)]
    31     1.37426576     1.37426576     1.37426576    6[6-(6,6),8-(0),8-(92)]
    32      7.4786012      7.4786012      7.4786012    6[6-(6,6),6-(6,6),6-(8,8)]
    33     0.63722008     0.63722008     0.63722008    6[6-(6,6),6-(6,6),6-(8,8)]
    34     7.43035216     7.43035216     7.43035216    6[6-(6,6),6-(6,6),6-(8,8)]
    35      0.5864754      0.5864754      0.5864754    6[6-(6,6),6-(6,6),6-(8,8)]
    36     1.46078128     1.46078128     1.46078128    6[6-(6,6),8-(58),8-(92)]
    37     4.01049348     4.01049348     4.01049348    6[6-(6,6),8-(92),8-(92)]
    38       3.993024       3.993024       3.993024    6[6-(6,6),6-(6,6),6-(8,8)]
    39     4.03794552     4.03794552     4.03794552    6[6-(6,6),6-(6,6),6-(8,8)]
    40     4.07454824     4.07454824     4.07454824    6[6-(6,6),8-(92),8-(92)]
    41      2.5871468      2.5871468      2.5871468    6[6-(6,6),8-(0),8-(92)]
    42     2.49896752     2.49896752     2.49896752    6[6-(6,6),8-(58),8-(92)]
    43     5.53366576     5.53366576     5.53366576    6[6-(6,6),8-(0),8-(92)]
    44      3.3192012      3.3192012      3.3192012    6[6-(6,6),6-(6,6),6-(8,8)]
    45     4.79662008     4.79662008     4.79662008    6[6-(6,6),6-(6,6),6-(8,8)]
    46     3.27095216     3.27095216     3.27095216    6[6-(6,6),6-(6,6),6-(8,8)]
    47      4.7458754      4.7458754      4.7458754    6[6-(6,6),6-(6,6),6-(8,8)]
    48     5.62018128     5.62018128     5.62018128    6[6-(6,6),8-(58),8-(92)]
    49     4.30830652     4.30830652     4.30830652    6[6-(6,6),8-(92),8-(92)]
    50       4.325776       4.325776       4.325776    6[6-(6,6),6-(6,6),6-(8,8)]
    51     4.28085448     4.28085448     4.28085448    6[6-(6,6),6-(6,6),6-(8)]
    52     4.24425176     4.24425176     4.24425176    6[6-(6,6),8-(92)]
    53      5.7316532      5.7316532      5.7316532    6[6-(6,6),8-(0),8-(92)]
    54     5.81983248     5.81983248     5.81983248    6[6-(6,6),8-(58),8-(92)]
    55     2.78513424     2.78513424     2.78513424    6[6-(6,6),8-(0),8-(92)]
    56      4.9995988      4.9995988      4.9995988    6[6-(6,6),6-(6,6),6-(8,8)]
    57     3.52217992     3.52217992     3.52217992    6[6-(6,6),6-(6,6),6-(8,8)]
    58     5.04784784     5.04784784     5.04784784    6[6-(6,6),6-(6,6),6-(8,8)]
    59      3.5729246      3.5729246      3.5729246    6[6-(6,6),6-(6,6),6-(8,8)]
    60     2.69861872     2.69861872     2.69861872    6[6-(6,6),8-(58),8-(92)]
    61       7.944454       7.944454       7.944454    8[6-(6,8),92-(8,8,8,8)]
    62      0.6405476      0.6405476      0.6405476    8[6-(6,8),92-(8,8,8,8)]
    63     7.82632704     7.82632704     7.82632704    8[6-(6,8),92-(8,8,8,8)]
    64      2.7784792      2.7784792      2.7784792    8[6-(6,8),92-(8,8,8,8)]
    65     0.92837808     0.92837808     0.92837808    8[6-(6,8)]
    66     2.84752524     2.84752524     2.84752524    8[6-(6,8),92-(8,8,8,8)]
    67     1.09974536     1.09974536     1.09974536    8[6-(6,8),58-(8)]
    68     7.33884536     7.33884536     7.33884536    8[6-(6,8),58-(8)]
    69     5.68257228     5.68257228     5.68257228    8[6-(6,8),92-(8,8,8,8)]
    70     7.67242924     7.67242924     7.67242924    8[92-(8,8,8,8),92-(8,8,8,8)]
    71     5.74579516     5.74579516     5.74579516    8[6-(6,8),92-(8,8,8,8)]
    72     7.47527368     7.47527368     7.47527368    8[6-(6,8)]
    73     0.67049528     0.67049528     0.67049528    8[6-(6,8),92-(8,8,8,8)]
    74       0.374346       0.374346       0.374346    8[6-(6,8),92-(8,8,8,8)]
    75      7.6782524      7.6782524      7.6782524    8[6-(6,8),92-(8,8,8,8)]
    76     0.49247296     0.49247296     0.49247296    8[6-(6,8),92-(8,8,8,8)]
    77      5.5403208      5.5403208      5.5403208    8[6-(6,8),92-(8,8,8,8)]
    78     7.39042192     7.39042192     7.39042192    8[6-(6,8)]
    79     5.47127476     5.47127476     5.47127476    8[6-(6,8),92-(8,8,8)]
    80     7.21905464     7.21905464     7.21905464    8[6-(6,8),58-(8)]
    81     0.97995464     0.97995464     0.97995464    8[6-(6,8),58-(8)]
    82     2.63622772     2.63622772     2.63622772    8[6-(6,8),92-(8,8,8,8)]
    83     0.64637076     0.64637076     0.64637076    8[92-(8,8,8,8),92-(8,8,8,8)]
    84     2.57300484     2.57300484     2.57300484    8[6-(6,8),92-(8,8,8)]
    85     0.84352632     0.84352632     0.84352632    8[6-(6,8)]
    86     7.64830472     7.64830472     7.64830472    8[6-(6,8),92-(8,8,8,8)]
    87       4.533746       4.533746       4.533746    8[6-(6,8),92-(8,8,8,8)]
    88      3.5188524      3.5188524      3.5188524    8[6-(6,8),92-(8,8,8,8)]
    89     4.65187296     4.65187296     4.65187296    8[6-(6,8),92-(8,8,8,8)]
    90      1.3809208      1.3809208      1.3809208    8[6-(6,8),92-(8,8,8,8)]
    91     3.23102192     3.23102192     3.23102192    8[6-(6,8)]
    92     1.31187476     1.31187476     1.31187476    8[6-(6,8),92-(8,8,8,8)]
    93     3.05965464     3.05965464     3.05965464    8[6-(6,8),58-(8)]
    94     5.13935464     5.13935464     5.13935464    8[6-(6,8),58-(8)]
    95     6.79562772     6.79562772     6.79562772    8[6-(6,8),92-(8,8,8,8)]
    96     4.80577076     4.80577076     4.80577076    8[92-(8,8,8,8),92-(8,8,8,8)]
    97     6.73240484     6.73240484     6.73240484    8[6-(6,8),92-(8,8,8,8)]
    98     5.00292632     5.00292632     5.00292632    8[6-(6,8)]
    99     3.48890472     3.48890472     3.48890472    8[6-(6,8),92-(8,8,8,8)]
   100       3.785054       3.785054       3.785054    8[6-(6,8),92-(8,8,8,8)]
   101      4.7999476      4.7999476      4.7999476    8[6-(6,8),92-(8,8,8,8)]
   102     3.66692704     3.66692704     3.66692704    8[6-(6),92-(8,8,8)]
   103      6.9378792      6.9378792      6.9378792    8[6-(6,8),92-(8,8,8,8)]
   104     5.08777808     5.08777808     5.08777808    8[6-(6,8)]
   105     7.00692524     7.00692524     7.00692524    8[6-(6,8),92-(8,8,8,8)]
   106     5.25914536     5.25914536     5.25914536    8[6-(6,8),58-(8)]
   107     3.17944536     3.17944536     3.17944536    8[6-(6,8),58-(8)]
   108     1.52317228     1.52317228     1.52317228    8[6-(6,8),92-(8,8,8,8)]
   109     3.51302924     3.51302924     3.51302924    8[92-(8,8,8),92-(8,8,8,8)]
   110     1.58639516     1.58639516     1.58639516    8[6-(6,8),92-(8,8,8,8)]
   111     3.31587368     3.31587368     3.31587368    8[6-(6,8)]
