# Supplementary material for: A collection of forcefield precursors for metal–organic frameworks
Source: RSC Adv. 2019 Nov 13;9(63):36492–507. doi: 10.1039/c9ra07327b (PMC9075174; doi:10.1039/c9ra07327b)
Supplement: RA-009-C9RA07327B-s3159 [file RA-009-C9RA07327B-s3159.txt]

HIHGIQ_clean

16.0346    0.00000000    0.00000000
1.57353164    15.95720512    0.00000000
2.6237143    2.37771662    26.23311701

     1  13.4609084153  13.4609084153  13.4609084153    27[7-(6,6),8-(6),8-(6),8-(6),8-(6)]
     2  16.1074903483  16.1074903483  16.1074903483    27[7-(6,6),8-(6),8-(6),8-(6),8-(6)]
     3  8.90157181115  8.90157181115  8.90157181115    27[7-(6,6),8-(6),8-(6),8-(6),8-(6)]
     4  8.86765011288  8.86765011288  8.86765011288    27[7-(6,6),8-(6),8-(6),8-(6),8-(6)]
     5  11.3302741289  11.3302741289  11.3302741289    27[7-(6,6),8-(6),8-(6),8-(6),8-(6)]
     6  11.3641958271  11.3641958271  11.3641958271    27[7-(6,6),8-(6),8-(6),8-(6)]
     7  6.77093752469  6.77093752469  6.77093752469    27[7-(6,6),8-(6),8-(6),8-(6),8-(6)]
     8  4.12435559175  4.12435559175  4.12435559175    27[7-(6,6),8-(6),8-(6),8-(6),8-(6)]
     9  12.7853834987  12.7853834987  12.7853834987    1[6-(6,6)]
    10  12.8227769713  12.8227769713  12.8227769713    1[6-(6,6)]
    11  16.7548532984  16.7548532984  16.7548532984    1[6-(6,6)]
    12  16.7154124923  16.7154124923  16.7154124923    1[6-(6,6)]
    13  13.2671330103  13.2671330103  13.2671330103    1[6-(1,6,8)]
    14  13.3244871367  13.3244871367  13.3244871367    1[6-(1,6,8)]
    15  12.4003481475  12.4003481475  12.4003481475    1[6-(1,6,8)]
    16  13.2685151716  13.2685151716  13.2685151716    1[6-(1,6,8)]
    17  11.1592862443  11.1592862443  11.1592862443    1[6-(6,6)]
    18  9.30252043933  9.30252043933  9.30252043933    1[6-(6,6)]
    19  9.23974326532  9.23974326532  9.23974326532    1[6-(6,6)]
    20  11.0761762288  11.0761762288  11.0761762288    1[6-(6,6)]
    21  15.7956116543  15.7956116543  15.7956116543    1[6-(1,6,8)]
    22  15.3292332484  15.3292332484  15.3292332484    1[6-(1,6,8)]
    23  11.3812910944  11.3812910944  11.3812910944    1[6-(6,6)]
    24  12.0891686494  12.0891686494  12.0891686494    1[6-(6,6)]
    25  15.8323411347  15.8323411347  15.8323411347    1[6-(6,6)]
    26  15.0866255484  15.0866255484  15.0866255484    1[6-(6,6)]
    27  16.0381535485  16.0381535485  16.0381535485    1[6-(1,6,8)]
    28  14.8323248616  14.8323248616  14.8323248616    1[6-(1,6,8)]
    29  16.9719905587  16.9719905587  16.9719905587    1[6-(6,6)]
    30  2.78020969217  2.78020969217  2.78020969217    1[6-(6,6)]
    31   2.7273550731   2.7273550731   2.7273550731    1[6-(6,6)]
    32  16.8476763483  16.8476763483  16.8476763483    1[6-(6,6)]
    33  2.38388055678  2.38388055678  2.38388055678    1[6-(6,7)]
    34  4.66092396934  4.66092396934  4.66092396934    1[6-(6,6)]
    35  4.60741800792  4.60741800792  4.60741800792    1[6-(6,6)]
    36  2.29946322511  2.29946322511  2.29946322511    1[6-(6,7)]
    37  6.75038990335  6.75038990335  6.75038990335    1[6-(6,6)]
    38  6.78336590357  6.78336590357  6.78336590357    1[6-(6,6)]
    39  9.01973733863  9.01973733863  9.01973733863    1[6-(6,6)]
    40  11.2743002326  11.2743002326  11.2743002326    1[6-(6,7)]
    41  11.0945113779  11.0945113779  11.0945113779    1[6-(6,7)]
    42  8.78620077878  8.78620077878  8.78620077878    1[6-(6,6)]
    43  12.3792657276  12.3792657276  12.3792657276    1[6-(6,6)]
    44  14.2937058733  14.2937058733  14.2937058733    1[6-(6,6)]
    45  14.2894793927  14.2894793927  14.2894793927    1[6-(6,6)]
    46  12.3903451956  12.3903451956  12.3903451956    1[6-(6,6)]
    47  16.3953003463  16.3953003463  16.3953003463    1[6-(1,6,8)]
    48  15.1598349614  15.1598349614  15.1598349614    1[6-(1,6,8)]
    49  17.6687536008  17.6687536008  17.6687536008    1[6-(1,6,8)]
    50  17.7415618651  17.7415618651  17.7415618651    1[6-(1,6,8)]
    51  13.8854358799  13.8854358799  13.8854358799    1[6-(6,6)]
    52  13.4776691246  13.4776691246  13.4776691246    1[6-(6,6)]
    53  17.3685480402  17.3685480402  17.3685480402    1[6-(6,6)]
    54  17.7935807318  17.7935807318  17.7935807318    1[6-(6,6)]
    55  18.0243005383  18.0243005383  18.0243005383    1[6-(1,6,8)]
    56  18.8073584388  18.8073584388  18.8073584388    1[6-(1,6,8)]
    57  4.08302814284  4.08302814284  4.08302814284    1[6-(6,6)]
    58  5.94200673932  5.94200673932  5.94200673932    1[6-(6,6)]
    59  5.78358298104  5.78358298104  5.78358298104    1[6-(6,6)]
    60   3.9677483361   3.9677483361   3.9677483361    1[6-(6,6)]
    61  16.0398379051  16.0398379051  16.0398379051    1[6-(1,6,8)]
    62  15.4037753116  15.4037753116  15.4037753116    1[6-(1,6,8)]
    63  14.9664786269  14.9664786269  14.9664786269    1[6-(6,6)]
    64  13.1013124304  13.1013124304  13.1013124304    1[6-(6,6)]
    65  16.7909823029  16.7909823029  16.7909823029    1[6-(6,6)]
    66  18.6049344038  18.6049344038  18.6049344038    1[6-(6,6)]
    67  6.38501992224  6.38501992224  6.38501992224    1[6-(6,7)]
    68  6.56810063628  6.56810063628  6.56810063628    1[6-(6,6)]
    69  6.04364034581  6.04364034581  6.04364034581    1[6-(6,6)]
    70  5.90773803068  5.90773803068  5.90773803068    1[6-(6,7)]
    71  7.02105013143  7.02105013143  7.02105013143    1[6-(6,6)]
    72  6.59368765831  6.59368765831  6.59368765831    1[6-(6,6)]
    73   8.0202392652   8.0202392652   8.0202392652    1[6-(6,6)]
    74  8.01887549499  8.01887549499  8.01887549499    1[6-(6,7)]
    75  6.87067155972  6.87067155972  6.87067155972    1[6-(6,7)]
    76  6.74019785559  6.74019785559  6.74019785559    1[6-(6,6)]
    77  7.85258021245  7.85258021245  7.85258021245    1[6-(6,6)]
    78  5.93814006674  5.93814006674  5.93814006674    1[6-(6,6)]
    79  5.94236654727  5.94236654727  5.94236654727    1[6-(6,6)]
    80  7.84150074442  7.84150074442  7.84150074442    1[6-(6,6)]
    81  3.83654559366  3.83654559366  3.83654559366    1[6-(1,6,8)]
    82  5.07201097865  5.07201097865  5.07201097865    1[6-(1,6,8)]
    83  2.56309233923  2.56309233923  2.56309233923    1[6-(1,6,8)]
    84   2.4902840749   2.4902840749   2.4902840749    1[6-(1,6,8)]
    85  6.34641006009  6.34641006009  6.34641006009    1[6-(6,6)]
    86  6.75417681539  6.75417681539  6.75417681539    1[6-(6,6)]
    87  2.86329789977  2.86329789977  2.86329789977    1[6-(6,6)]
    88  2.43826520823  2.43826520823  2.43826520823    1[6-(6,6)]
    89  2.20754540168  2.20754540168  2.20754540168    1[6-(1,6,8)]
    90  1.42448750123  1.42448750123  1.42448750123    1[6-(1,6,8)]
    91  16.1488177972  16.1488177972  16.1488177972    1[6-(6,6)]
    92  14.2898392007  14.2898392007  14.2898392007    1[6-(6,6)]
    93   14.448262959   14.448262959   14.448262959    1[6-(6,6)]
    94  16.2640976039  16.2640976039  16.2640976039    1[6-(6,6)]
    95  4.19200803488  4.19200803488  4.19200803488    1[6-(1,6,8)]
    96  4.82807062839  4.82807062839  4.82807062839    1[6-(1,6,8)]
    97  5.26536731309  5.26536731309  5.26536731309    1[6-(6,6)]
    98  7.13053350955  7.13053350955  7.13053350955    1[6-(6,6)]
    99  3.44086363705  3.44086363705  3.44086363705    1[6-(6,6)]
   100  1.62691153622  1.62691153622  1.62691153622    1[6-(6,6)]
   101  13.8468260178  13.8468260178  13.8468260178    1[6-(6,7)]
   102  13.6637453037  13.6637453037  13.6637453037    1[6-(6,6)]
   103  14.1882055942  14.1882055942  14.1882055942    1[6-(6,6)]
   104  14.3241079093  14.3241079093  14.3241079093    1[6-(6,7)]
   105  13.2107958086  13.2107958086  13.2107958086    1[6-(6,6)]
   106  13.6381582817  13.6381582817  13.6381582817    1[6-(6,6)]
   107  12.2116066748  12.2116066748  12.2116066748    1[6-(6,6)]
   108   12.212970445   12.212970445   12.212970445    1[6-(6,7)]
   109  13.3611743803  13.3611743803  13.3611743803    1[6-(6,7)]
   110  13.4916480844  13.4916480844  13.4916480844    1[6-(6,6)]
   111  7.44646244128  7.44646244128  7.44646244128    1[6-(6,6)]
   112   7.4090689687   7.4090689687   7.4090689687    1[6-(6,6)]
   113  3.47699264164  3.47699264164  3.47699264164    1[6-(6,6)]
   114   3.5164334477   3.5164334477   3.5164334477    1[6-(6,6)]
   115  6.96471292967  6.96471292967  6.96471292967    1[6-(1,6,8)]
   116  6.90735880328  6.90735880328  6.90735880328    1[6-(1,6,8)]
   117  7.83149779252  7.83149779252  7.83149779252    1[6-(1,6,8)]
   118   6.9633307684   6.9633307684   6.9633307684    1[6-(1,6,8)]
   119   9.0725596957   9.0725596957   9.0725596957    1[6-(6,6)]
   120  10.9293255007  10.9293255007  10.9293255007    1[6-(6,6)]
   121  10.9921026747  10.9921026747  10.9921026747    1[6-(6,6)]
   122   9.1556697112   9.1556697112   9.1556697112    1[6-(6,6)]
   123   4.4362342857   4.4362342857   4.4362342857    1[6-(1,6,8)]
   124  4.90261269156  4.90261269156  4.90261269156    1[6-(1,6,8)]
   125  8.85055484561  8.85055484561  8.85055484561    1[6-(6,6)]
   126   8.1426772906   8.1426772906   8.1426772906    1[6-(6,6)]
   127  4.39950480535  4.39950480535  4.39950480535    1[6-(6,6)]
   128  5.14522039164  5.14522039164  5.14522039164    1[6-(6,6)]
   129  4.19369239146  4.19369239146  4.19369239146    1[6-(1,6,8)]
   130  5.39952107836  5.39952107836  5.39952107836    1[6-(1,6,8)]
   131  3.25985538131  3.25985538131  3.25985538131    1[6-(6,6)]
   132  17.4516362478  17.4516362478  17.4516362478    1[6-(6,6)]
   133  17.5044908669  17.5044908669  17.5044908669    1[6-(6,6)]
   134  3.38416959171  3.38416959171  3.38416959171    1[6-(6,6)]
   135  17.8479653832  17.8479653832  17.8479653832    1[6-(6,7)]
   136  15.5709219707  15.5709219707  15.5709219707    1[6-(6,6)]
   137  15.6244279321  15.6244279321  15.6244279321    1[6-(6,6)]
   138  17.9323827149  17.9323827149  17.9323827149    1[6-(6,7)]
   139  13.4814560367  13.4814560367  13.4814560367    1[6-(6,6)]
   140  13.4484800364  13.4484800364  13.4484800364    1[6-(6,6)]
   141  11.2121086014  11.2121086014  11.2121086014    1[6-(6,6)]
   142  8.95754570742  8.95754570742  8.95754570742    1[6-(6,7)]
   143  9.13733456207  9.13733456207  9.13733456207    1[6-(6,7)]
   144  11.4456451612  11.4456451612  11.4456451612    1[6-(6,6)]
   145  14.7481483551  14.7481483551  14.7481483551    6[6-(6,6),8-(27),8-(27)]
   146  14.7482962202  14.7482962202  14.7482962202    6[6-(1,6),6-(1,6),6-(8,8)]
   147  13.5904890421  13.5904890421  13.5904890421    6[1-(0),6-(1,6),6-(6,6)]
   148  13.6089561727  13.6089561727  13.6089561727    6[1-(0),6-(1,6),6-(6,8)]
   149  14.7950797082  14.7950797082  14.7950797082    6[6-(1,6),6-(1,6),8-(6)]
   150  15.9426366092  15.9426366092  15.9426366092    6[1-(0),6-(1,6),6-(6,8)]
   151  15.9206282879  15.9206282879  15.9206282879    6[1-(0),6-(1,6),6-(6,6)]
   152  13.8342056729  13.8342056729  13.8342056729    6[1-(0),1-(0),6-(6,6,6),8-(6)]
   153  14.2722768282  14.2722768282  14.2722768282    6[6-(1,1,8),6-(1,1,8),6-(1,1,8),6-(1,1,8)]
   154  13.0064593185  13.0064593185  13.0064593185    6[1-(0),1-(0),6-(6,6,6),8-(6)]
   155  11.2948092949  11.2948092949  11.2948092949    6[6-(1,6),6-(1,6),8-(6)]
   156  10.7744640578  10.7744640578  10.7744640578    6[1-(0),6-(1,6),6-(6,8)]
   157  9.66512488488  9.66512488488  9.66512488488    6[1-(0),6-(1,6),6-(6,6)]
   158  9.09234462005  9.09234462005  9.09234462005    6[6-(1,6),6-(1,6),6-(8,8)]
   159  9.62210388413  9.62210388413  9.62210388413    6[1-(0),6-(1,6),6-(6,6)]
   160  10.7322495836  10.7322495836  10.7322495836    6[1-(0),6-(1,6),6-(6,8)]
   161  7.97859253732  7.97859253732  7.97859253732    6[6-(6,6),8-(27),8-(27)]
   162  15.0224222897  15.0224222897  15.0224222897    6[1-(0),1-(0),6-(6,6,6),8-(6)]
   163   13.166396364   13.166396364   13.166396364    6[6-(1,6),6-(1,6),8-(6)]
   164  12.2685542495  12.2685542495  12.2685542495    6[1-(0),6-(1,6),6-(6,8)]
   165  12.7044822619  12.7044822619  12.7044822619    6[1-(0),6-(1,6),6-(6,6)]
   166  14.0364574709  14.0364574709  14.0364574709    6[6-(1,6),6-(1,6),6-(8,8)]
   167  14.9308730256  14.9308730256  14.9308730256    6[1-(0),6-(1,6),6-(6,6)]
   168  14.4879216503  14.4879216503  14.4879216503    6[1-(0),6-(1,6),6-(6,8)]
   169  14.4781470051  14.4781470051  14.4781470051    6[6-(6,6),8-(27),8-(27)]
   170  15.2596798364  15.2596798364  15.2596798364    6[1-(0),1-(0),6-(6,6,6),8-(6)]
   171  16.7438736595  16.7438736595  16.7438736595    6[6-(1,6),6-(1,6),8-(6)]
   172  17.3162000616  17.3162000616  17.3162000616    6[1-(0),6-(1,6),6-(6,8)]
   173  2.40908804363  2.40908804363  2.40908804363    6[1-(0),6-(1,6),6-(6,6)]
   174  2.95399587156  2.95399587156  2.95399587156    6[6-(1,6),6-(1,6),6-(8,8)]
   175  2.36008826805  2.36008826805  2.36008826805    6[1-(0),6-(1,6),6-(6,6)]
   176   17.257082391   17.257082391   17.257082391    6[1-(0),6-(1,6),6-(6,8)]
   177  4.19680833276  4.19680833276  4.19680833276    6[6-(6,6),8-(27),8-(27)]
   178  2.83183368068  2.83183368068  2.83183368068    6[1-(0),6-(1,6),7-(6,27)]
   179   4.2053631465   4.2053631465   4.2053631465    6[1-(0),6-(1,7),6-(6,6)]
   180  4.91668094221  4.91668094221  4.91668094221    6[6-(1,6),6-(1,6),6-(1,6)]
   181  4.17853787954  4.17853787954  4.17853787954    6[1-(0),6-(1,7),6-(6,6)]
   182  2.77881961293  2.77881961293  2.77881961293    6[1-(0),6-(1,6),7-(6,27)]
   183  6.36958934356  6.36958934356  6.36958934356    6[1-(0),6-(1,6),6-(6,6)]
   184  7.16654247862  7.16654247862  7.16654247862    6[1-(0),6-(1,6),6-(6,6)]
   185  8.63950304329  8.63950304329  8.63950304329    6[6-(1,6),6-(1,6),6-(1,6)]
   186  9.41977994647  9.41977994647  9.41977994647    6[1-(0),6-(1,7),6-(6,6)]
   187  10.7760503106  10.7760503106  10.7760503106    6[1-(0),6-(1,6),7-(6,27)]
   188  10.6679566369  10.6679566369  10.6679566369    6[1-(0),6-(1,6),7-(6,27)]
   189  9.27284510727  9.27284510727  9.27284510727    6[1-(0),6-(1,7),6-(6,6)]
   190  10.9540914885  10.9540914885  10.9540914885    6[6-(6,6),8-(27),8-(27)]
   191  12.1756211873  12.1756211873  12.1756211873    6[6-(1,6),6-(1,6),6-(8,8)]
   192  12.7586374185  12.7586374185  12.7586374185    6[1-(0),6-(1,6),6-(6,6)]
   193  13.9059355451  13.9059355451  13.9059355451    6[1-(0),6-(1,6),6-(6,8)]
   194  14.4612672788  14.4612672788  14.4612672788    6[6-(1,6),6-(1,6),8-(6)]
   195   13.896633686   13.896633686   13.896633686    6[1-(0),6-(1,6),6-(6,8)]
   196  12.7645937574  12.7645937574  12.7645937574    6[1-(0),6-(1,6),6-(6,6)]
   197  15.9555934297  15.9555934297  15.9555934297    6[1-(0),1-(0),6-(6,6,6),8-(6)]
   198   16.894595993   16.894595993   16.894595993    6[6-(1,1,8),6-(1,1,8),6-(1,1,8),6-(1,1,8)]
   199  17.2004073926  17.2004073926  17.2004073926    6[1-(0),1-(0),6-(6,6,6),8-(6)]
   200  15.8777601079  15.8777601079  15.8777601079    6[6-(1,6),6-(1,6),8-(6)]
   201  14.5921351333  14.5921351333  14.5921351333    6[1-(0),6-(1,6),6-(6,8)]
   202  14.3536414969  14.3536414969  14.3536414969    6[1-(0),6-(1,6),6-(6,6)]
   203  15.3770739577  15.3770739577  15.3770739577    6[6-(1,6),6-(1,6),6-(8,8)]
   204  16.6579411124  16.6579411124  16.6579411124    6[1-(0),6-(1,6),6-(6,6)]
   205   16.917486771   16.917486771   16.917486771    6[1-(0),6-(1,6),6-(6,8)]
   206  15.0959901911  15.0959901911  15.0959901911    6[6-(6,6),8-(27),8-(27)]
   207  18.2246302957  18.2246302957  18.2246302957    6[1-(0),1-(0),6-(6,6,6),8-(6)]
   208  3.90721254288  3.90721254288  3.90721254288    6[6-(1,6),6-(1,6),8-(6)]
   209  4.44680062329  4.44680062329  4.44680062329    6[1-(0),6-(1,6),6-(6,8)]
   210  5.53926113929  5.53926113929  5.53926113929    6[1-(0),6-(1,6),6-(6,6)]
   211  6.07153926797  6.07153926797  6.07153926797    6[6-(1,6),6-(1,6),6-(8,8)]
   212  5.46778814055  5.46778814055  5.46778814055    6[1-(0),6-(1,6),6-(6,6)]
   213  4.36772581897  4.36772581897  4.36772581897    6[1-(0),6-(1,6),6-(6,8)]
   214  7.19550200743  7.19550200743  7.19550200743    6[6-(6,6),8-(27),8-(27)]
   215    16.23806475    16.23806475    16.23806475    6[1-(0),1-(0),6-(6,6,6),8-(6)]
   216  16.8265399989  16.8265399989  16.8265399989    6[6-(1,6),6-(1,6),8-(6)]
   217  15.6461849157  15.6461849157  15.6461849157    6[1-(0),6-(1,6),6-(6,8)]
   218  13.9128169524  13.9128169524  13.9128169524    6[1-(0),6-(1,6),6-(6,6)]
   219  14.9265526166  14.9265526166  14.9265526166    6[6-(1,6),6-(1,6),6-(8,8)]
   220  16.0882187119  16.0882187119  16.0882187119    6[1-(0),6-(1,6),6-(6,6)]
   221  17.8166747649  17.8166747649  17.8166747649    6[1-(0),6-(1,6),6-(6,8)]
   222  14.7868869425  14.7868869425  14.7868869425    6[6-(6,6),8-(27),8-(27)]
   223  8.38743595161  8.38743595161  8.38743595161    6[1-(0),6-(1,6),7-(6,27)]
   224  8.50198480601  8.50198480601  8.50198480601    6[1-(0),6-(1,7),6-(6,6)]
   225  7.60667790692  7.60667790692  7.60667790692    6[6-(1,6),6-(1,6),6-(1,6)]
   226  6.65480025389  6.65480025389  6.65480025389    6[1-(0),6-(1,7),6-(6,6)]
   227  6.58347572683  6.58347572683  6.58347572683    6[1-(0),6-(1,6),7-(6,27)]
   228  7.69185846278  7.69185846278  7.69185846278    6[1-(0),6-(1,6),6-(6,6)]
   229  8.55938161144  8.55938161144  8.55938161144    6[1-(0),6-(1,6),6-(6,6)]
   230  8.66721732292  8.66721732292  8.66721732292    6[6-(1,6),6-(1,6),6-(1,6)]
   231  7.22868984018  7.22868984018  7.22868984018    6[1-(0),6-(1,7),6-(6,6)]
   232  7.24586527414  7.24586527414  7.24586527414    6[1-(0),6-(1,6),7-(6,27)]
   233  7.65306213358  7.65306213358  7.65306213358    6[1-(0),6-(1,6),7-(6,27)]
   234  7.56233897003  7.56233897003  7.56233897003    6[1-(0),6-(1,7),6-(6,6)]
   235  9.27775445147  9.27775445147  9.27775445147    6[6-(6,6),8-(27),8-(27)]
   236  8.05622475267  8.05622475267  8.05622475267    6[6-(1,6),6-(1,6),6-(8,8)]
   237  7.47320852154  7.47320852154  7.47320852154    6[1-(0),6-(1,6),6-(6,6)]
   238  6.32591039485  6.32591039485  6.32591039485    6[1-(0),6-(1,6),6-(6,8)]
   239  5.77057866121  5.77057866121  5.77057866121    6[6-(1,6),6-(1,6),8-(6)]
   240  6.33521225401  6.33521225401  6.33521225401    6[1-(0),6-(1,6),6-(6,8)]
   241  7.46725218264  7.46725218264  7.46725218264    6[1-(0),6-(1,6),6-(6,6)]
   242  4.27625251027  4.27625251027  4.27625251027    6[1-(0),1-(0),6-(6,6,6),8-(6)]
   243  3.33724994697  3.33724994697  3.33724994697    6[6-(1,1,8),6-(1,1,8),6-(1,1,8),6-(1,1,8)]
   244  3.03143854739  3.03143854739  3.03143854739    6[1-(0),1-(0),6-(6,6,6),8-(6)]
   245  4.35408583209  4.35408583209  4.35408583209    6[6-(1,6),6-(1,6),8-(6)]
   246  5.63971080674  5.63971080674  5.63971080674    6[1-(0),6-(1,6),6-(6,8)]
   247  5.87820444306  5.87820444306  5.87820444306    6[1-(0),6-(1,6),6-(6,6)]
   248  4.85477198231  4.85477198231  4.85477198231    6[6-(1,6),6-(1,6),6-(8,8)]
   249  3.57390482761  3.57390482761  3.57390482761    6[1-(0),6-(1,6),6-(6,6)]
   250  3.31435916904  3.31435916904  3.31435916904    6[1-(0),6-(1,6),6-(6,8)]
   251  5.13585574887  5.13585574887  5.13585574887    6[6-(6,6),8-(27),8-(27)]
   252  2.00721564429  2.00721564429  2.00721564429    6[1-(0),1-(0),6-(6,6,6),8-(6)]
   253  16.3246333971  16.3246333971  16.3246333971    6[6-(1,6),6-(1,6),8-(6)]
   254  15.7850453167  15.7850453167  15.7850453167    6[1-(0),6-(1,6),6-(6,8)]
   255  14.6925848007  14.6925848007  14.6925848007    6[1-(0),6-(1,6),6-(6,6)]
   256   14.160306672   14.160306672   14.160306672    6[6-(1,6),6-(1,6),6-(8,8)]
   257  14.7640577995  14.7640577995  14.7640577995    6[1-(0),6-(1,6),6-(6,6)]
   258   15.864120121   15.864120121   15.864120121    6[1-(0),6-(1,6),6-(6,8)]
   259  13.0363439326  13.0363439326  13.0363439326    6[6-(6,6),8-(27),8-(27)]
   260  3.99378119002  3.99378119002  3.99378119002    6[1-(0),1-(0),6-(6,6,6),8-(6)]
   261  3.40530594111  3.40530594111  3.40530594111    6[6-(1,6),6-(1,6),8-(6)]
   262  4.58566102428  4.58566102428  4.58566102428    6[1-(0),6-(1,6),6-(6,8)]
   263  6.31902898761  6.31902898761  6.31902898761    6[1-(0),6-(1,6),6-(6,6)]
   264  5.30529332345  5.30529332345  5.30529332345    6[6-(1,6),6-(1,6),6-(8,8)]
   265  4.14362722806  4.14362722806  4.14362722806    6[1-(0),6-(1,6),6-(6,6)]
   266  2.41517117509  2.41517117509  2.41517117509    6[1-(0),6-(1,6),6-(6,8)]
   267  5.44495899746  5.44495899746  5.44495899746    6[6-(6,6),8-(27),8-(27)]
   268  11.8444099884  11.8444099884  11.8444099884    6[1-(0),6-(1,6),7-(6,27)]
   269   11.729861134   11.729861134   11.729861134    6[1-(0),6-(1,7),6-(6,6)]
   270  12.6251680331  12.6251680331  12.6251680331    6[6-(1,6),6-(1,6),6-(1,6)]
   271  13.5770456861  13.5770456861  13.5770456861    6[1-(0),6-(1,7),6-(6,6)]
   272  13.6483702132  13.6483702132  13.6483702132    6[1-(0),6-(1,6),7-(6,27)]
   273  12.5399874772  12.5399874772  12.5399874772    6[1-(0),6-(1,6),6-(6,6)]
   274  11.6724643286  11.6724643286  11.6724643286    6[1-(0),6-(1,6),6-(6,6)]
   275  11.5646286171  11.5646286171  11.5646286171    6[6-(1,6),6-(1,6),6-(1,6)]
   276  13.0031560998  13.0031560998  13.0031560998    6[1-(0),6-(1,7),6-(6,6)]
   277  12.9859806659  12.9859806659  12.9859806659    6[1-(0),6-(1,6),7-(6,27)]
   278  12.5787838064  12.5787838064  12.5787838064    6[1-(0),6-(1,6),7-(6,27)]
   279    12.66950697    12.66950697    12.66950697    6[1-(0),6-(1,7),6-(6,6)]
   280  5.48369758492  5.48369758492  5.48369758492    6[6-(6,6),8-(27),8-(27)]
   281  5.48354971981  5.48354971981  5.48354971981    6[6-(1,6),6-(1,6),6-(8,8)]
   282  6.64135689785  6.64135689785  6.64135689785    6[1-(0),6-(1,6),6-(6,6)]
   283  6.62288976735  6.62288976735  6.62288976735    6[1-(0),6-(1,6),6-(6,8)]
   284  5.43676623184  5.43676623184  5.43676623184    6[6-(1,6),6-(1,6),8-(6)]
   285  4.28920933082  4.28920933082  4.28920933082    6[1-(0),6-(1,6),6-(6,8)]
   286  4.31121765213  4.31121765213  4.31121765213    6[1-(0),6-(1,6),6-(6,6)]
   287  6.39764026707  6.39764026707  6.39764026707    6[1-(0),1-(0),6-(6,6,6),8-(6)]
   288  5.95956911176  5.95956911176  5.95956911176    6[6-(1,1,8),6-(1,1,8),6-(1,1,8),6-(1,1,8)]
   289  7.22538662154  7.22538662154  7.22538662154    6[1-(0),1-(0),6-(6,6,6),8-(6)]
   290  8.93703664512  8.93703664512  8.93703664512    6[6-(1,6),6-(1,6),8-(6)]
   291  9.45738188216  9.45738188216  9.45738188216    6[1-(0),6-(1,6),6-(6,8)]
   292  10.5667210551  10.5667210551  10.5667210551    6[1-(0),6-(1,6),6-(6,6)]
   293  11.1395013199  11.1395013199  11.1395013199    6[6-(1,6),6-(1,6),6-(8,8)]
   294  10.6097420559  10.6097420559  10.6097420559    6[1-(0),6-(1,6),6-(6,6)]
   295  9.49959635636  9.49959635636  9.49959635636    6[1-(0),6-(1,6),6-(6,8)]
   296  12.2532534027  12.2532534027  12.2532534027    6[6-(6,6),8-(27),8-(27)]
   297  5.20942365031  5.20942365031  5.20942365031    6[1-(0),1-(0),6-(6,6,6),8-(6)]
   298  7.06544957596  7.06544957596  7.06544957596    6[6-(1,6),6-(1,6),8-(6)]
   299  7.96329169053  7.96329169053  7.96329169053    6[1-(0),6-(1,6),6-(6,8)]
   300  7.52736367808  7.52736367808  7.52736367808    6[1-(0),6-(1,6),6-(6,6)]
   301  6.19538846909  6.19538846909  6.19538846909    6[6-(1,6),6-(1,6),6-(8,8)]
   302  5.30097291442  5.30097291442  5.30097291442    6[1-(0),6-(1,6),6-(6,6)]
   303  5.74392428972  5.74392428972  5.74392428972    6[1-(0),6-(1,6),6-(6,8)]
   304  5.75369893486  5.75369893486  5.75369893486    6[6-(6,6),8-(27),8-(27)]
   305  4.97216610364  4.97216610364  4.97216610364    6[1-(0),1-(0),6-(6,6,6),8-(6)]
   306  3.48797228051  3.48797228051  3.48797228051    6[6-(1,6),6-(1,6),8-(6)]
   307  2.91564587845  2.91564587845  2.91564587845    6[1-(0),6-(1,6),6-(6,8)]
   308  17.8227578964  17.8227578964  17.8227578964    6[1-(0),6-(1,6),6-(6,6)]
   309  17.2778500684  17.2778500684  17.2778500684    6[6-(1,6),6-(1,6),6-(8)]
   310   17.871757672   17.871757672   17.871757672    6[1-(0),6-(1,6),6-(6,6)]
   311  2.97476354901  2.97476354901  2.97476354901    6[1-(0),6-(1,6),6-(6,8)]
   312  16.0350376072  16.0350376072  16.0350376072    6[6-(6,6),8-(27)]
   313  17.4000122593  17.4000122593  17.4000122593    6[1-(0),6-(1,6),7-(6,27)]
   314  16.0264827935  16.0264827935  16.0264827935    6[1-(0),6-(1,7),6-(6,6)]
   315  15.3151649978  15.3151649978  15.3151649978    6[6-(1,6),6-(1,6),6-(1,6)]
   316  16.0533080605  16.0533080605  16.0533080605    6[1-(0),6-(1,7),6-(6,6)]
   317  17.4530263271  17.4530263271  17.4530263271    6[1-(0),6-(1,6),7-(6,27)]
   318  13.8622565964  13.8622565964  13.8622565964    6[1-(0),6-(1,6),6-(6,6)]
   319  13.0653034614  13.0653034614  13.0653034614    6[1-(0),6-(1,6),6-(6,6)]
   320  11.5923428967  11.5923428967  11.5923428967    6[6-(1,6),6-(1,6),6-(1,6)]
   321  10.8120659935  10.8120659935  10.8120659935    6[1-(0),6-(1,7),6-(6,6)]
   322  9.45579562944  9.45579562944  9.45579562944    6[1-(0),6-(1,6),7-(6,27)]
   323  9.56388930311  9.56388930311  9.56388930311    6[1-(0),6-(1,6),7-(6,27)]
   324  10.9590008327  10.9590008327  10.9590008327    6[1-(0),6-(1,7),6-(6,6)]
   325  11.3859396248  11.3859396248  11.3859396248    7[6-(1,6),6-(1,6),27-(8,8,8,8)]
   326  2.11530025215  2.11530025215  2.11530025215    7[6-(1,6),6-(1,6),27-(8,8,8,8)]
   327  8.79330831758  8.79330831758  8.79330831758    7[6-(1,6),6-(1,6),27-(8,8,8,8)]
   328  7.43229489513  7.43229489513  7.43229489513    7[6-(1,6),6-(1,6),27-(8,8,8,8)]
   329  11.4385376224  11.4385376224  11.4385376224    7[6-(1,6),6-(1,6),27-(8,8,8,8)]
   330  12.7995510449  12.7995510449  12.7995510449    7[6-(1,6),6-(1,6),27-(8,8,8)]
   331  8.84590631522  8.84590631522  8.84590631522    7[6-(1,6),6-(1,6),27-(8,8,8,8)]
   332  18.1165456879  18.1165456879  18.1165456879    7[6-(1,6),6-(1,6),27-(8,8,8,8)]
   333  13.6594844974  13.6594844974  13.6594844974    8[6-(6,8),27-(7,8,8,8)]
   334  15.8366998249  15.8366998249  15.8366998249    8[6-(6,8),27-(7,8,8,8)]
   335   14.956233088   14.956233088   14.956233088    8[6-(1,1,6),6-(6,6)]
   336  12.4147736615  12.4147736615  12.4147736615    8[6-(1,1,6),6-(6,6)]
   337  7.56298782705  7.56298782705  7.56298782705    8[6-(6,8),27-(7,8,8,8)]
   338  7.54213975791  7.54213975791  7.54213975791    8[6-(6,8),27-(7,8,8,8)]
   339   14.160664354   14.160664354   14.160664354    8[6-(1,1,6),6-(6,6)]
   340  15.7081024863  15.7081024863  15.7081024863    8[6-(6,8),27-(7,8,8,8)]
   341  13.5695051083  13.5695051083  13.5695051083    8[6-(6,8),27-(7,8,8,8)]
   342  15.6514663424  15.6514663424  15.6514663424    8[6-(1,1,6),6-(6,6)]
   343  4.66241669539  4.66241669539  4.66241669539    8[6-(6,8),27-(7,8,8,8)]
   344  4.68858379225  4.68858379225  4.68858379225    8[6-(6,8),27-(7,8,8,8)]
   345  10.5112589439  10.5112589439  10.5112589439    8[6-(6,8),27-(7,8,8,8)]
   346  10.4542392097  10.4542392097  10.4542392097    8[6-(6,8),27-(7,8,8,8)]
   347  15.6008565439  15.6008565439  15.6008565439    8[6-(1,1,6),6-(6,6)]
   348   15.954503003   15.954503003   15.954503003    8[6-(1,1,6),6-(6,6)]
   349  13.8760608587  13.8760608587  13.8760608587    8[6-(6,8),27-(7,8,8,8)]
   350  16.0460646461  16.0460646461  16.0460646461    8[6-(6,8),27-(7,8,8,8)]
   351  18.8413719891  18.8413719891  18.8413719891    8[6-(1,1,6),6-(6,6)]
   352  7.56184248617  7.56184248617  7.56184248617    8[6-(6,8),27-(7,8,8,8)]
   353  7.67656877998  7.67656877998  7.67656877998    8[6-(6,8),27-(7,8,8,8)]
   354  17.1007036418  17.1007036418  17.1007036418    8[6-(1,1,6),6-(6,6)]
   355  13.6791310676  13.6791310676  13.6791310676    8[6-(6,8),27-(7,8,8,8)]
   356  15.8316536561  15.8316536561  15.8316536561    8[6-(6,8),27-(7,8,8,8)]
   357  9.72058699614  9.72058699614  9.72058699614    8[6-(6,8),27-(7,8,8,8)]
   358  9.77760673028  9.77760673028  9.77760673028    8[6-(6,8),27-(7,8,8)]
   359  4.63098939611  4.63098939611  4.63098939611    8[6-(1,1,6),6-(6,6)]
   360  4.27734293699  4.27734293699  4.27734293699    8[6-(1,1,6),6-(6,6)]
   361  6.35578508133  6.35578508133  6.35578508133    8[6-(6,8),27-(7,8,8,8)]
   362  4.18578129393  4.18578129393  4.18578129393    8[6-(6,8),27-(7,8,8,8)]
   363  1.39047395086  1.39047395086  1.39047395086    8[6-(1,1,6),6-(6,6)]
   364  12.6700034538  12.6700034538  12.6700034538    8[6-(6,8),27-(7,8,8)]
   365    12.55527716    12.55527716    12.55527716    8[6-(6,8),27-(7,8,8,8)]
   366  3.13114229816  3.13114229816  3.13114229816    8[6-(1,1,6),6-(6,6)]
   367  6.55271487241  6.55271487241  6.55271487241    8[6-(6,8),27-(7,8,8,8)]
   368  4.40019228389  4.40019228389  4.40019228389    8[6-(6,8),27-(7,8,8,8)]
   369  6.57236144255  6.57236144255  6.57236144255    8[6-(6,8),27-(7,8,8,8)]
   370  4.39514611507  4.39514611507  4.39514611507    8[6-(6,8),27-(7,8,8,8)]
   371  5.27561285198  5.27561285198  5.27561285198    8[6-(1,1,6),6-(6,6)]
   372  7.81707227853  7.81707227853  7.81707227853    8[6-(1,1,6),6-(6,6)]
   373   12.668858113   12.668858113   12.668858113    8[6-(6,8),27-(7,8,8,8)]
   374  12.6897061821  12.6897061821  12.6897061821    8[6-(6,8),27-(7,8,8)]
   375  6.07118158601  6.07118158601  6.07118158601    8[6-(1,1,6),6-(6,6)]
   376  4.52374345366  4.52374345366  4.52374345366    8[6-(6,8),27-(7,8,8,8)]
   377   6.6623408317   6.6623408317   6.6623408317    8[6-(6,8),27-(7,8,8,8)]
   378  4.58037959758  4.58037959758  4.58037959758    8[6-(1,1,6),6-(6,6)]
   379  15.5694292446  15.5694292446  15.5694292446    8[6-(6),27-(7,8,8,8)]
