# Supplementary material for: A collection of forcefield precursors for metal–organic frameworks
Source: RSC Adv. 2019 Nov 13;9(63):36492–507. doi: 10.1039/c9ra07327b (PMC9075174; doi:10.1039/c9ra07327b)
Supplement: RA-009-C9RA07327B-s3160 [file RA-009-C9RA07327B-s3160.txt]

HOGLEV_clean

22.627    0.00000000    0.00000000
0.0    32.868    0.00000000
0.0    0.0    32.868

     1    16.97454913    16.97454913    16.97454913    29[8-(6),8-(6),8-(6),8-(6)]
     2    18.80190565    18.80190565    18.80190565    29[8-(6),8-(6),8-(6),8-(6)]
     3    16.97454913    16.97454913    16.97454913    29[8-(6),8-(6),8-(6),8-(6)]
     4    18.80190565    18.80190565    18.80190565    29[8-(6),8-(6),8-(6),8-(6)]
     5    16.97454913    16.97454913    16.97454913    29[8-(6),8-(6),8-(6),8-(6)]
     6    18.80190565    18.80190565    18.80190565    29[8-(6),8-(6),8-(6),8-(6)]
     7    16.97454913    16.97454913    16.97454913    29[8-(6),8-(6),8-(6),8-(6)]
     8    18.80190565    18.80190565    18.80190565    29[8-(6),8-(6),8-(6),8-(6)]
     9     5.65245087     5.65245087     5.65245087    29[8-(6),8-(6),8-(6),8-(6)]
    10     3.82509435     3.82509435     3.82509435    29[8-(6),8-(6),8-(6),8-(6)]
    11     5.65245087     5.65245087     5.65245087    29[8-(6),8-(6),8-(6),8-(6)]
    12     3.82509435     3.82509435     3.82509435    29[8-(6),8-(6),8-(6),8-(6)]
    13     5.65245087     5.65245087     5.65245087    29[8-(6),8-(6),8-(6),8-(6)]
    14     3.82509435     3.82509435     3.82509435    29[8-(6),8-(6),8-(6),8-(6)]
    15     5.65245087     5.65245087     5.65245087    29[8-(6),8-(6),8-(6),8-(6)]
    16     3.82509435     3.82509435     3.82509435    29[8-(6),8-(6),8-(6),8-(6)]
    17        11.3135        11.3135        11.3135    29[8-(6),8-(6),8-(6),8-(6)]
    18        11.3135        11.3135        11.3135    29[8-(6),8-(6),8-(6),8-(6)]
    19        11.3135        11.3135        11.3135    29[8-(6),8-(6),8-(6),8-(6)]
    20        11.3135        11.3135        11.3135    29[8-(6),8-(6),8-(6),8-(6)]
    21        11.3135        11.3135        11.3135    29[8-(6),8-(6),8-(6),8-(6)]
    22        11.3135        11.3135        11.3135    29[8-(6),8-(6),8-(6),8-(6)]
    23        11.3135        11.3135        11.3135    29[8-(6),8-(6),8-(6),8-(6)]
    24        11.3135        11.3135        11.3135    29[8-(6),8-(6),8-(6),8-(6)]
    25    18.82385384    18.82385384    18.82385384    29[8-(6),8-(6),8-(6),8-(6)]
    26    17.01663535    17.01663535    17.01663535    29[8-(6),8-(6),8-(6)]
    27    18.82385384    18.82385384    18.82385384    29[8-(6),8-(6),8-(6),8-(6)]
    28    17.01663535    17.01663535    17.01663535    29[8-(6),8-(6),8-(6),8-(6)]
    29    18.82385384    18.82385384    18.82385384    29[8-(6),8-(6),8-(6),8-(6)]
    30    17.01663535    17.01663535    17.01663535    29[8-(6),8-(6),8-(6),8-(6)]
    31    18.82385384    18.82385384    18.82385384    29[8-(6),8-(6),8-(6),8-(6)]
    32    17.01663535    17.01663535    17.01663535    29[8-(6),8-(6),8-(6),8-(6)]
    33     3.80314616     3.80314616     3.80314616    29[8-(6),8-(6),8-(6),8-(6)]
    34     5.61036465     5.61036465     5.61036465    29[8-(6),8-(6),8-(6),8-(6)]
    35     3.80314616     3.80314616     3.80314616    29[8-(6),8-(6),8-(6),8-(6)]
    36     5.61036465     5.61036465     5.61036465    29[8-(6),8-(6),8-(6),8-(6)]
    37     3.80314616     3.80314616     3.80314616    29[8-(6),8-(6),8-(6),8-(6)]
    38     5.61036465     5.61036465     5.61036465    29[8-(6),8-(6),8-(6),8-(6)]
    39     3.80314616     3.80314616     3.80314616    29[8-(6),8-(6),8-(6),8-(6)]
    40     5.61036465     5.61036465     5.61036465    29[8-(6),8-(6),8-(6),8-(6)]
    41        11.3135        11.3135        11.3135    29[8-(6),8-(6),8-(6),8-(6)]
    42        11.3135        11.3135        11.3135    29[8-(6),8-(6),8-(6),8-(6)]
    43        11.3135        11.3135        11.3135    29[8-(6),8-(6),8-(6),8-(6)]
    44        11.3135        11.3135        11.3135    29[8-(6),8-(6),8-(6),8-(6)]
    45        11.3135        11.3135        11.3135    29[8-(6),8-(6),8-(6),8-(6)]
    46        11.3135        11.3135        11.3135    29[8-(6),8-(6),8-(6),8-(6)]
    47        11.3135        11.3135        11.3135    29[8-(6),8-(6),8-(6),8-(6)]
    48        11.3135        11.3135        11.3135    29[8-(6),8-(6),8-(6),8-(6)]
    49     14.5174832     14.5174832     14.5174832    1[6-(6,6)]
    50     14.3025267     14.3025267     14.3025267    1[6-(6,6)]
    51     17.0720715     17.0720715     17.0720715    1[6-(6,6)]
    52     14.5106951     14.5106951     14.5106951    1[6-(6,6)]
    53      14.232383      14.232383      14.232383    1[6-(6,6)]
    54     17.0856477     17.0856477     17.0856477    1[6-(6,6)]
    55     15.9361961     15.9361961     15.9361961    1[6-(1,6,6)]
    56     17.2259351     17.2259351     17.2259351    1[6-(1,6,6)]
    57      21.292007      21.292007      21.292007    1[6-(6,6)]
    58     21.1494569     21.1494569     21.1494569    1[6-(6,6)]
    59     14.5174832     14.5174832     14.5174832    1[6-(6,6)]
    60     14.3025267     14.3025267     14.3025267    1[6-(6,6)]
    61     17.0720715     17.0720715     17.0720715    1[6-(6,6)]
    62     14.5106951     14.5106951     14.5106951    1[6-(6,6)]
    63      14.232383      14.232383      14.232383    1[6-(6,6)]
    64     17.0856477     17.0856477     17.0856477    1[6-(6,6)]
    65     15.9361961     15.9361961     15.9361961    1[6-(1,6,6)]
    66     17.2259351     17.2259351     17.2259351    1[6-(1,6,6)]
    67      21.292007      21.292007      21.292007    1[6-(6,6)]
    68     21.1494569     21.1494569     21.1494569    1[6-(6,6)]
    69     14.5174832     14.5174832     14.5174832    1[6-(6,6)]
    70     14.3025267     14.3025267     14.3025267    1[6-(6,6)]
    71     17.0720715     17.0720715     17.0720715    1[6-(6,6)]
    72     14.5106951     14.5106951     14.5106951    1[6-(6,6)]
    73      14.232383      14.232383      14.232383    1[6-(6,6)]
    74     17.0856477     17.0856477     17.0856477    1[6-(6,6)]
    75     15.9361961     15.9361961     15.9361961    1[6-(1,6,6)]
    76     17.2259351     17.2259351     17.2259351    1[6-(1,6,6)]
    77      21.292007      21.292007      21.292007    1[6-(6,6)]
    78     21.1494569     21.1494569     21.1494569    1[6-(6,6)]
    79     14.5174832     14.5174832     14.5174832    1[6-(6,6)]
    80     14.3025267     14.3025267     14.3025267    1[6-(6,6)]
    81     17.0720715     17.0720715     17.0720715    1[6-(6,6)]
    82     14.5106951     14.5106951     14.5106951    1[6-(6,6)]
    83      14.232383      14.232383      14.232383    1[6-(6,6)]
    84     17.0856477     17.0856477     17.0856477    1[6-(6,6)]
    85     15.9361961     15.9361961     15.9361961    1[6-(1,6,6)]
    86     17.2259351     17.2259351     17.2259351    1[6-(1,6,6)]
    87      21.292007      21.292007      21.292007    1[6-(6,6)]
    88     21.1494569     21.1494569     21.1494569    1[6-(6,6)]
    89      8.1095168      8.1095168      8.1095168    1[6-(6,6)]
    90      8.3244733      8.3244733      8.3244733    1[6-(6,6)]
    91      5.5549285      5.5549285      5.5549285    1[6-(6,6)]
    92      8.1163049      8.1163049      8.1163049    1[6-(6,6)]
    93       8.394617       8.394617       8.394617    1[6-(6,6)]
    94      5.5413523      5.5413523      5.5413523    1[6-(6,6)]
    95      6.6908039      6.6908039      6.6908039    1[6-(1,6,6)]
    96      5.4010649      5.4010649      5.4010649    1[6-(1,6,6)]
    97       1.334993       1.334993       1.334993    1[6-(6,6)]
    98      1.4775431      1.4775431      1.4775431    1[6-(6,6)]
    99      8.1095168      8.1095168      8.1095168    1[6-(6,6)]
   100      8.3244733      8.3244733      8.3244733    1[6-(6,6)]
   101      5.5549285      5.5549285      5.5549285    1[6-(6,6)]
   102      8.1163049      8.1163049      8.1163049    1[6-(6,6)]
   103       8.394617       8.394617       8.394617    1[6-(6,6)]
   104      5.5413523      5.5413523      5.5413523    1[6-(6,6)]
   105      6.6908039      6.6908039      6.6908039    1[6-(1,6,6)]
   106      5.4010649      5.4010649      5.4010649    1[6-(1,6,6)]
   107       1.334993       1.334993       1.334993    1[6-(6,6)]
   108      1.4775431      1.4775431      1.4775431    1[6-(6,6)]
   109      8.1095168      8.1095168      8.1095168    1[6-(6,6)]
   110      8.3244733      8.3244733      8.3244733    1[6-(6,6)]
   111      5.5549285      5.5549285      5.5549285    1[6-(6,6)]
   112      8.1163049      8.1163049      8.1163049    1[6-(6,6)]
   113       8.394617       8.394617       8.394617    1[6-(6,6)]
   114      5.5413523      5.5413523      5.5413523    1[6-(6,6)]
   115      6.6908039      6.6908039      6.6908039    1[6-(1,6,6)]
   116      5.4010649      5.4010649      5.4010649    1[6-(1,6,6)]
   117       1.334993       1.334993       1.334993    1[6-(6,6)]
   118      1.4775431      1.4775431      1.4775431    1[6-(6,6)]
   119      8.1095168      8.1095168      8.1095168    1[6-(6,6)]
   120      8.3244733      8.3244733      8.3244733    1[6-(6,6)]
   121      5.5549285      5.5549285      5.5549285    1[6-(6,6)]
   122      8.1163049      8.1163049      8.1163049    1[6-(6,6)]
   123       8.394617       8.394617       8.394617    1[6-(6,6)]
   124      5.5413523      5.5413523      5.5413523    1[6-(6,6)]
   125      6.6908039      6.6908039      6.6908039    1[6-(1,6,6)]
   126      5.4010649      5.4010649      5.4010649    1[6-(1,6,6)]
   127       1.334993       1.334993       1.334993    1[6-(6,6)]
   128      1.4775431      1.4775431      1.4775431    1[6-(6,6)]
   129      8.1095168      8.1095168      8.1095168    1[6-(6,6)]
   130      8.3244733      8.3244733      8.3244733    1[6-(6,6)]
   131      5.5549285      5.5549285      5.5549285    1[6-(6,6)]
   132      8.1163049      8.1163049      8.1163049    1[6-(6,6)]
   133       8.394617       8.394617       8.394617    1[6-(6,6)]
   134      5.5413523      5.5413523      5.5413523    1[6-(6,6)]
   135      6.6908039      6.6908039      6.6908039    1[6-(1,6,6)]
   136      5.4010649      5.4010649      5.4010649    1[6-(1,6,6)]
   137       1.334993       1.334993       1.334993    1[6-(6,6)]
   138      1.4775431      1.4775431      1.4775431    1[6-(6,6)]
   139      8.1095168      8.1095168      8.1095168    1[6-(6,6)]
   140      8.3244733      8.3244733      8.3244733    1[6-(6,6)]
   141      5.5549285      5.5549285      5.5549285    1[6-(6,6)]
   142      8.1163049      8.1163049      8.1163049    1[6-(6,6)]
   143       8.394617       8.394617       8.394617    1[6-(6,6)]
   144      5.5413523      5.5413523      5.5413523    1[6-(6,6)]
   145      6.6908039      6.6908039      6.6908039    1[6-(1,6,6)]
   146      5.4010649      5.4010649      5.4010649    1[6-(1,6,6)]
   147       1.334993       1.334993       1.334993    1[6-(6,6)]
   148      1.4775431      1.4775431      1.4775431    1[6-(6,6)]
   149      8.1095168      8.1095168      8.1095168    1[6-(6,6)]
   150      8.3244733      8.3244733      8.3244733    1[6-(6,6)]
   151      5.5549285      5.5549285      5.5549285    1[6-(6,6)]
   152      8.1163049      8.1163049      8.1163049    1[6-(6,6)]
   153       8.394617       8.394617       8.394617    1[6-(6,6)]
   154      5.5413523      5.5413523      5.5413523    1[6-(6,6)]
   155      6.6908039      6.6908039      6.6908039    1[6-(1,6,6)]
   156      5.4010649      5.4010649      5.4010649    1[6-(1,6,6)]
   157       1.334993       1.334993       1.334993    1[6-(6,6)]
   158      1.4775431      1.4775431      1.4775431    1[6-(6,6)]
   159      8.1095168      8.1095168      8.1095168    1[6-(6,6)]
   160      8.3244733      8.3244733      8.3244733    1[6-(6,6)]
   161      5.5549285      5.5549285      5.5549285    1[6-(6,6)]
   162      8.1163049      8.1163049      8.1163049    1[6-(6,6)]
   163       8.394617       8.394617       8.394617    1[6-(6,6)]
   164      5.5413523      5.5413523      5.5413523    1[6-(6,6)]
   165      6.6908039      6.6908039      6.6908039    1[6-(1,6,6)]
   166      5.4010649      5.4010649      5.4010649    1[6-(1,6,6)]
   167       1.334993       1.334993       1.334993    1[6-(6,6)]
   168      1.4775431      1.4775431      1.4775431    1[6-(6,6)]
   169     14.5174832     14.5174832     14.5174832    1[6-(6,6)]
   170     14.3025267     14.3025267     14.3025267    1[6-(6,6)]
   171     17.0720715     17.0720715     17.0720715    1[6-(6,6)]
   172     14.5106951     14.5106951     14.5106951    1[6-(6,6)]
   173      14.232383      14.232383      14.232383    1[6-(6,6)]
   174     17.0856477     17.0856477     17.0856477    1[6-(6,6)]
   175     15.9361961     15.9361961     15.9361961    1[6-(1,6,6)]
   176     17.2259351     17.2259351     17.2259351    1[6-(1,6,6)]
   177      21.292007      21.292007      21.292007    1[6-(6,6)]
   178     21.1494569     21.1494569     21.1494569    1[6-(6,6)]
   179     14.5174832     14.5174832     14.5174832    1[6-(6,6)]
   180     14.3025267     14.3025267     14.3025267    1[6-(6,6)]
   181     17.0720715     17.0720715     17.0720715    1[6-(6,6)]
   182     14.5106951     14.5106951     14.5106951    1[6-(6,6)]
   183      14.232383      14.232383      14.232383    1[6-(6,6)]
   184     17.0856477     17.0856477     17.0856477    1[6-(6,6)]
   185     15.9361961     15.9361961     15.9361961    1[6-(1,6,6)]
   186     17.2259351     17.2259351     17.2259351    1[6-(1,6,6)]
   187      21.292007      21.292007      21.292007    1[6-(6,6)]
   188     21.1494569     21.1494569     21.1494569    1[6-(6,6)]
   189     14.5174832     14.5174832     14.5174832    1[6-(6,6)]
   190     14.3025267     14.3025267     14.3025267    1[6-(6,6)]
   191     17.0720715     17.0720715     17.0720715    1[6-(6,6)]
   192     14.5106951     14.5106951     14.5106951    1[6-(6,6)]
   193      14.232383      14.232383      14.232383    1[6-(6,6)]
   194     17.0856477     17.0856477     17.0856477    1[6-(6,6)]
   195     15.9361961     15.9361961     15.9361961    1[6-(1,6,6)]
   196     17.2259351     17.2259351     17.2259351    1[6-(1,6,6)]
   197      21.292007      21.292007      21.292007    1[6-(6,6)]
   198     21.1494569     21.1494569     21.1494569    1[6-(6,6)]
   199     14.5174832     14.5174832     14.5174832    1[6-(6,6)]
   200     14.3025267     14.3025267     14.3025267    1[6-(6,6)]
   201     17.0720715     17.0720715     17.0720715    1[6-(6,6)]
   202     14.5106951     14.5106951     14.5106951    1[6-(6,6)]
   203      14.232383      14.232383      14.232383    1[6-(6,6)]
   204     17.0856477     17.0856477     17.0856477    1[6-(6,6)]
   205     15.9361961     15.9361961     15.9361961    1[6-(1,6,6)]
   206     17.2259351     17.2259351     17.2259351    1[6-(1,6,6)]
   207      21.292007      21.292007      21.292007    1[6-(6,6)]
   208     21.1494569     21.1494569     21.1494569    1[6-(6,6)]
   209     18.4998352     18.4998352     18.4998352    1[6-(6,6)]
   210     18.4998352     18.4998352     18.4998352    1[6-(6,6)]
   211     18.4998352     18.4998352     18.4998352    1[6-(6,6)]
   212     18.4998352     18.4998352     18.4998352    1[6-(6,6)]
   213      4.1271648      4.1271648      4.1271648    1[6-(6,6)]
   214      4.1271648      4.1271648      4.1271648    1[6-(6,6)]
   215      4.1271648      4.1271648      4.1271648    1[6-(6,6)]
   216      4.1271648      4.1271648      4.1271648    1[6-(6,6)]
   217            0.0            0.0            0.0    1[6-(1,6,6)]
   218            0.0            0.0            0.0    1[6-(1,6,6)]
   219            0.0            0.0            0.0    1[6-(1,6,6)]
   220            0.0            0.0            0.0    1[6-(1,6,6)]
   221            0.0            0.0            0.0    1[6-(1,6,6)]
   222            0.0            0.0            0.0    1[6-(1,6,6)]
   223            0.0            0.0            0.0    1[6-(1,6,6)]
   224            0.0            0.0            0.0    1[6-(1,6,6)]
   225            0.0            0.0            0.0    1[6-(1,6,6)]
   226            0.0            0.0            0.0    1[6-(1,6,6)]
   227            0.0            0.0            0.0    1[6-(1,6,6)]
   228            0.0            0.0            0.0    1[6-(1,6,6)]
   229            0.0            0.0            0.0    1[6-(1,6,6)]
   230            0.0            0.0            0.0    1[6-(1,6,6)]
   231            0.0            0.0            0.0    1[6-(1,6,6)]
   232            0.0            0.0            0.0    1[6-(1,6,6)]
   233     18.4545812     18.4545812     18.4545812    1[6-(6,6)]
   234     18.4545812     18.4545812     18.4545812    1[6-(6,6)]
   235     18.4545812     18.4545812     18.4545812    1[6-(6,6)]
   236     18.4545812     18.4545812     18.4545812    1[6-(6,6)]
   237      4.1724188      4.1724188      4.1724188    1[6-(6,6)]
   238      4.1724188      4.1724188      4.1724188    1[6-(6,6)]
   239      4.1724188      4.1724188      4.1724188    1[6-(6,6)]
   240      4.1724188      4.1724188      4.1724188    1[6-(6,6)]
   241     15.9316707     15.9316707     15.9316707    6[6-(1,6),6-(1,6),6-(8,8)]
   242     14.8410493     14.8410493     14.8410493    6[1-(0),6-(6,6),6-(6,6)]
   243     14.2436965     14.2436965     14.2436965    6[6-(1,6),6-(1,6),6-(8,8)]
   244     14.7211262     14.7211262     14.7211262    6[1-(0),6-(6,6),6-(6,6)]
   245     15.7823325     15.7823325     15.7823325    6[6-(1,1,6),6-(1,6),6-(1,6)]
   246     16.3661091     16.3661091     16.3661091    6[1-(0),6-(6,6),6-(6,6)]
   247     15.9113064     15.9113064     15.9113064    6[6-(1,6),6-(1,6),6-(8,8)]
   248     14.8614136     14.8614136     14.8614136    6[1-(0),6-(6,6),6-(6,6)]
   249     14.2934759     14.2934759     14.2934759    6[6-(1,6),6-(1,6),6-(8,8)]
   250     14.6962365     14.6962365     14.6962365    6[1-(0),6-(6,6),6-(6,6)]
   251     15.8321119     15.8321119     15.8321119    6[6-(1,1,6),6-(1,6),6-(1,6)]
   252     16.3887361     16.3887361     16.3887361    6[1-(0),6-(6,6),6-(6,6)]
   253     16.2574995     16.2574995     16.2574995    6[1-(0),1-(0),6-(6,6),6-(6,6)]
   254     16.5946418     16.5946418     16.5946418    6[6-(6,6),8-(29),8-(29)]
   255     13.1394989     13.1394989     13.1394989    6[6-(6,6),8-(29),8-(29)]
   256     16.7100395     16.7100395     16.7100395    6[6-(6,6),8-(29),8-(29)]
   257     13.0919822     13.0919822     13.0919822    6[6-(6,6),8-(29),8-(29)]
   258     19.0722983     19.0722983     19.0722983    6[6-(6,6),8-(29),8-(29)]
   259     19.7352694     19.7352694     19.7352694    6[6-(1,6),6-(1,6),6-(8,8)]
   260     20.8915091     20.8915091     20.8915091    6[1-(0),6-(6,6),6-(6,6)]
   261     19.0722983     19.0722983     19.0722983    6[6-(6,6),8-(29),8-(29)]
   262     19.7737353     19.7737353     19.7737353    6[6-(1,6),6-(1,6),6-(8,8)]
   263     20.8349416     20.8349416     20.8349416    6[1-(0),6-(6,6),6-(6,6)]
   264     15.9316707     15.9316707     15.9316707    6[6-(1,6),6-(1,6),6-(8,8)]
   265     14.8410493     14.8410493     14.8410493    6[1-(0),6-(6,6),6-(6,6)]
   266     14.2436965     14.2436965     14.2436965    6[6-(1,6),6-(1,6),6-(8,8)]
   267     14.7211262     14.7211262     14.7211262    6[1-(0),6-(6,6),6-(6,6)]
   268     15.7823325     15.7823325     15.7823325    6[6-(1,1,6),6-(1,6),6-(1,6)]
   269     16.3661091     16.3661091     16.3661091    6[1-(0),6-(6,6),6-(6,6)]
   270     15.9113064     15.9113064     15.9113064    6[6-(1,6),6-(1,6),6-(8,8)]
   271     14.8614136     14.8614136     14.8614136    6[1-(0),6-(6,6),6-(6,6)]
   272     14.2934759     14.2934759     14.2934759    6[6-(1,6),6-(1,6),6-(8,8)]
   273     14.6962365     14.6962365     14.6962365    6[1-(0),6-(6,6),6-(6,6)]
   274     15.8321119     15.8321119     15.8321119    6[6-(1,1,6),6-(1,6),6-(1,6)]
   275     16.3887361     16.3887361     16.3887361    6[1-(0),6-(6,6),6-(6,6)]
   276     16.2574995     16.2574995     16.2574995    6[1-(0),1-(0),6-(6,6),6-(6,6)]
   277     16.5946418     16.5946418     16.5946418    6[6-(6,6),8-(29),8-(29)]
   278     13.1394989     13.1394989     13.1394989    6[6-(6,6),8-(29),8-(29)]
   279     16.7100395     16.7100395     16.7100395    6[6-(6,6),8-(29),8-(29)]
   280     13.0919822     13.0919822     13.0919822    6[6-(6,6),8-(29),8-(29)]
   281     19.0722983     19.0722983     19.0722983    6[6-(6,6),8-(29),8-(29)]
   282     19.7352694     19.7352694     19.7352694    6[6-(1,6),6-(1,6),6-(8,8)]
   283     20.8915091     20.8915091     20.8915091    6[1-(0),6-(6,6),6-(6,6)]
   284     19.0722983     19.0722983     19.0722983    6[6-(6,6),8-(29),8-(29)]
   285     19.7737353     19.7737353     19.7737353    6[6-(1,6),6-(1,6),6-(8,8)]
   286     20.8349416     20.8349416     20.8349416    6[1-(0),6-(6,6),6-(6,6)]
   287     15.9316707     15.9316707     15.9316707    6[6-(1,6),6-(1,6),6-(8,8)]
   288     14.8410493     14.8410493     14.8410493    6[1-(0),6-(6,6),6-(6,6)]
   289     14.2436965     14.2436965     14.2436965    6[6-(1,6),6-(1,6),6-(8,8)]
   290     14.7211262     14.7211262     14.7211262    6[1-(0),6-(6,6),6-(6,6)]
   291     15.7823325     15.7823325     15.7823325    6[6-(1,1,6),6-(1,6),6-(1,6)]
   292     16.3661091     16.3661091     16.3661091    6[1-(0),6-(6,6),6-(6,6)]
   293     15.9113064     15.9113064     15.9113064    6[6-(1,6),6-(1,6),6-(8,8)]
   294     14.8614136     14.8614136     14.8614136    6[1-(0),6-(6,6),6-(6,6)]
   295     14.2934759     14.2934759     14.2934759    6[6-(1,6),6-(1,6),6-(8,8)]
   296     14.6962365     14.6962365     14.6962365    6[1-(0),6-(6,6),6-(6,6)]
   297     15.8321119     15.8321119     15.8321119    6[6-(1,1,6),6-(1,6),6-(1,6)]
   298     16.3887361     16.3887361     16.3887361    6[1-(0),6-(6,6),6-(6,6)]
   299     16.2574995     16.2574995     16.2574995    6[1-(0),1-(0),6-(6,6),6-(6,6)]
   300     16.5946418     16.5946418     16.5946418    6[6-(6,6),8-(29),8-(29)]
   301     13.1394989     13.1394989     13.1394989    6[6-(6,6),8-(29),8-(29)]
   302     16.7100395     16.7100395     16.7100395    6[6-(6,6),8-(29),8-(29)]
   303     13.0919822     13.0919822     13.0919822    6[6-(6,6),8-(29),8-(29)]
   304     19.0722983     19.0722983     19.0722983    6[6-(6,6),8-(29),8-(29)]
   305     19.7352694     19.7352694     19.7352694    6[6-(1,6),6-(1,6),6-(8,8)]
   306     20.8915091     20.8915091     20.8915091    6[1-(0),6-(6,6),6-(6,6)]
   307     19.0722983     19.0722983     19.0722983    6[6-(6,6),8-(29),8-(29)]
   308     19.7737353     19.7737353     19.7737353    6[6-(1,6),6-(1,6),6-(8,8)]
   309     20.8349416     20.8349416     20.8349416    6[1-(0),6-(6,6),6-(6,6)]
   310     15.9316707     15.9316707     15.9316707    6[6-(1,6),6-(1,6),6-(8,8)]
   311     14.8410493     14.8410493     14.8410493    6[1-(0),6-(6,6),6-(6,6)]
   312     14.2436965     14.2436965     14.2436965    6[6-(1,6),6-(1,6),6-(8,8)]
   313     14.7211262     14.7211262     14.7211262    6[1-(0),6-(6,6),6-(6,6)]
   314     15.7823325     15.7823325     15.7823325    6[6-(1,1,6),6-(1,6),6-(1,6)]
   315     16.3661091     16.3661091     16.3661091    6[1-(0),6-(6,6),6-(6,6)]
   316     15.9113064     15.9113064     15.9113064    6[6-(1,6),6-(1,6),6-(8,8)]
   317     14.8614136     14.8614136     14.8614136    6[1-(0),6-(6,6),6-(6,6)]
   318     14.2934759     14.2934759     14.2934759    6[6-(1,6),6-(1,6),6-(8,8)]
   319     14.6962365     14.6962365     14.6962365    6[1-(0),6-(6,6),6-(6,6)]
   320     15.8321119     15.8321119     15.8321119    6[6-(1,1,6),6-(1,6),6-(1,6)]
   321     16.3887361     16.3887361     16.3887361    6[1-(0),6-(6,6),6-(6,6)]
   322     16.2574995     16.2574995     16.2574995    6[1-(0),1-(0),6-(6,6),6-(6,6)]
   323     16.5946418     16.5946418     16.5946418    6[6-(6,6),8-(29),8-(29)]
   324     13.1394989     13.1394989     13.1394989    6[6-(6,6),8-(29),8-(29)]
   325     16.7100395     16.7100395     16.7100395    6[6-(6,6),8-(29),8-(29)]
   326     13.0919822     13.0919822     13.0919822    6[6-(6,6),8-(29),8-(29)]
   327     19.0722983     19.0722983     19.0722983    6[6-(6,6),8-(29),8-(29)]
   328     19.7352694     19.7352694     19.7352694    6[6-(1,6),6-(1,6),6-(8,8)]
   329     20.8915091     20.8915091     20.8915091    6[1-(0),6-(6,6),6-(6,6)]
   330     19.0722983     19.0722983     19.0722983    6[6-(6,6),8-(29),8-(29)]
   331     19.7737353     19.7737353     19.7737353    6[6-(1,6),6-(1,6),6-(8,8)]
   332     20.8349416     20.8349416     20.8349416    6[1-(0),6-(6,6),6-(6,6)]
   333      6.6953293      6.6953293      6.6953293    6[6-(1,6),6-(1,6),6-(8,8)]
   334      7.7859507      7.7859507      7.7859507    6[1-(0),6-(6,6),6-(6,6)]
   335      8.3833035      8.3833035      8.3833035    6[6-(1,6),6-(1,6),6-(8,8)]
   336      7.9058738      7.9058738      7.9058738    6[1-(0),6-(6,6),6-(6,6)]
   337      6.8446675      6.8446675      6.8446675    6[6-(1,1,6),6-(1,6),6-(1,6)]
   338      6.2608909      6.2608909      6.2608909    6[1-(0),6-(6,6),6-(6,6)]
   339      6.7156936      6.7156936      6.7156936    6[6-(1,6),6-(1,6),6-(8,8)]
   340      7.7655864      7.7655864      7.7655864    6[1-(0),6-(6,6),6-(6,6)]
   341      8.3335241      8.3335241      8.3335241    6[6-(1,6),6-(1,6),6-(8,8)]
   342      7.9307635      7.9307635      7.9307635    6[1-(0),6-(6,6),6-(6,6)]
   343      6.7948881      6.7948881      6.7948881    6[6-(1,1,6),6-(1,6),6-(1,6)]
   344      6.2382639      6.2382639      6.2382639    6[1-(0),6-(6,6),6-(6,6)]
   345      6.3695005      6.3695005      6.3695005    6[1-(0),1-(0),6-(6,6),6-(6,6)]
   346      6.0323582      6.0323582      6.0323582    6[6-(6,6),8-(29),8-(29)]
   347      9.4875011      9.4875011      9.4875011    6[6-(6,6),8-(29),8-(29)]
   348      5.9169605      5.9169605      5.9169605    6[6-(6,6),8-(29),8-(29)]
   349      9.5350178      9.5350178      9.5350178    6[6-(6,6),8-(29),8-(29)]
   350      3.5547017      3.5547017      3.5547017    6[6-(6,6),8-(29),8-(29)]
   351      2.8917306      2.8917306      2.8917306    6[6-(1,6),6-(1,6),6-(8,8)]
   352      1.7354909      1.7354909      1.7354909    6[1-(0),6-(6,6),6-(6,6)]
   353      3.5547017      3.5547017      3.5547017    6[6-(6,6),8-(29),8-(29)]
   354      2.8532647      2.8532647      2.8532647    6[6-(1,6),6-(1,6),6-(8,8)]
   355      1.7920584      1.7920584      1.7920584    6[1-(0),6-(6,6),6-(6,6)]
   356      6.6953293      6.6953293      6.6953293    6[6-(1,6),6-(1,6),6-(8,8)]
   357      7.7859507      7.7859507      7.7859507    6[1-(0),6-(6,6),6-(6,6)]
   358      8.3833035      8.3833035      8.3833035    6[6-(1,6),6-(1,6),6-(8,8)]
   359      7.9058738      7.9058738      7.9058738    6[1-(0),6-(6,6),6-(6,6)]
   360      6.8446675      6.8446675      6.8446675    6[6-(1,1,6),6-(1,6),6-(1,6)]
   361      6.2608909      6.2608909      6.2608909    6[1-(0),6-(6,6),6-(6,6)]
   362      6.7156936      6.7156936      6.7156936    6[6-(1,6),6-(1,6),6-(8,8)]
   363      7.7655864      7.7655864      7.7655864    6[1-(0),6-(6,6),6-(6,6)]
   364      8.3335241      8.3335241      8.3335241    6[6-(1,6),6-(1,6),6-(8,8)]
   365      7.9307635      7.9307635      7.9307635    6[1-(0),6-(6,6),6-(6,6)]
   366      6.7948881      6.7948881      6.7948881    6[6-(1,1,6),6-(1,6),6-(1,6)]
   367      6.2382639      6.2382639      6.2382639    6[1-(0),6-(6,6),6-(6,6)]
   368      6.3695005      6.3695005      6.3695005    6[1-(0),1-(0),6-(6,6),6-(6,6)]
   369      6.0323582      6.0323582      6.0323582    6[6-(6,6),8-(29),8-(29)]
   370      9.4875011      9.4875011      9.4875011    6[6-(6,6),8-(29),8-(29)]
   371      5.9169605      5.9169605      5.9169605    6[6-(6,6),8-(29),8-(29)]
   372      9.5350178      9.5350178      9.5350178    6[6-(6,6),8-(29),8-(29)]
   373      3.5547017      3.5547017      3.5547017    6[6-(6,6),8-(29),8-(29)]
   374      2.8917306      2.8917306      2.8917306    6[6-(1,6),6-(1,6),6-(8,8)]
   375      1.7354909      1.7354909      1.7354909    6[1-(0),6-(6,6),6-(6,6)]
   376      3.5547017      3.5547017      3.5547017    6[6-(6,6),8-(29),8-(29)]
   377      2.8532647      2.8532647      2.8532647    6[6-(1,6),6-(1,6),6-(8,8)]
   378      1.7920584      1.7920584      1.7920584    6[1-(0),6-(6,6),6-(6,6)]
   379      6.6953293      6.6953293      6.6953293    6[6-(1,6),6-(1,6),6-(8,8)]
   380      7.7859507      7.7859507      7.7859507    6[1-(0),6-(6,6),6-(6,6)]
   381      8.3833035      8.3833035      8.3833035    6[6-(1,6),6-(1,6),6-(8,8)]
   382      7.9058738      7.9058738      7.9058738    6[1-(0),6-(6,6),6-(6,6)]
   383      6.8446675      6.8446675      6.8446675    6[6-(1,1,6),6-(1,6),6-(1,6)]
   384      6.2608909      6.2608909      6.2608909    6[1-(0),6-(6,6),6-(6,6)]
   385      6.7156936      6.7156936      6.7156936    6[6-(1,6),6-(1,6),6-(8,8)]
   386      7.7655864      7.7655864      7.7655864    6[1-(0),6-(6,6),6-(6,6)]
   387      8.3335241      8.3335241      8.3335241    6[6-(1,6),6-(1,6),6-(8,8)]
   388      7.9307635      7.9307635      7.9307635    6[1-(0),6-(6,6),6-(6,6)]
   389      6.7948881      6.7948881      6.7948881    6[6-(1,1,6),6-(1,6),6-(1,6)]
   390      6.2382639      6.2382639      6.2382639    6[1-(0),6-(6,6),6-(6,6)]
   391      6.3695005      6.3695005      6.3695005    6[1-(0),1-(0),6-(6,6),6-(6,6)]
   392      6.0323582      6.0323582      6.0323582    6[6-(6,6),8-(29),8-(29)]
   393      9.4875011      9.4875011      9.4875011    6[6-(6,6),8-(29),8-(29)]
   394      5.9169605      5.9169605      5.9169605    6[6-(6,6),8-(29),8-(29)]
   395      9.5350178      9.5350178      9.5350178    6[6-(6,6),8-(29),8-(29)]
   396      3.5547017      3.5547017      3.5547017    6[6-(6,6),8-(29),8-(29)]
   397      2.8917306      2.8917306      2.8917306    6[6-(1,6),6-(1,6),6-(8,8)]
   398      1.7354909      1.7354909      1.7354909    6[1-(0),6-(6,6),6-(6,6)]
   399      3.5547017      3.5547017      3.5547017    6[6-(6,6),8-(29),8-(29)]
   400      2.8532647      2.8532647      2.8532647    6[6-(1,6),6-(1,6),6-(8,8)]
   401      1.7920584      1.7920584      1.7920584    6[1-(0),6-(6,6),6-(6,6)]
   402      6.6953293      6.6953293      6.6953293    6[6-(1,6),6-(1,6),6-(8,8)]
   403      7.7859507      7.7859507      7.7859507    6[1-(0),6-(6,6),6-(6,6)]
   404      8.3833035      8.3833035      8.3833035    6[6-(1,6),6-(1,6),6-(8,8)]
   405      7.9058738      7.9058738      7.9058738    6[1-(0),6-(6,6),6-(6,6)]
   406      6.8446675      6.8446675      6.8446675    6[6-(1,1,6),6-(1,6),6-(1,6)]
   407      6.2608909      6.2608909      6.2608909    6[1-(0),6-(6,6),6-(6,6)]
   408      6.7156936      6.7156936      6.7156936    6[6-(1,6),6-(1,6),6-(8,8)]
   409      7.7655864      7.7655864      7.7655864    6[1-(0),6-(6,6),6-(6,6)]
   410      8.3335241      8.3335241      8.3335241    6[6-(1,6),6-(1,6),6-(8,8)]
   411      7.9307635      7.9307635      7.9307635    6[1-(0),6-(6,6),6-(6,6)]
   412      6.7948881      6.7948881      6.7948881    6[6-(1,1,6),6-(1,6),6-(1,6)]
   413      6.2382639      6.2382639      6.2382639    6[1-(0),6-(6,6),6-(6,6)]
   414      6.3695005      6.3695005      6.3695005    6[1-(0),1-(0),6-(6,6),6-(6,6)]
   415      6.0323582      6.0323582      6.0323582    6[6-(6,6),8-(29),8-(29)]
   416      9.4875011      9.4875011      9.4875011    6[6-(6,6),8-(29),8-(29)]
   417      5.9169605      5.9169605      5.9169605    6[6-(6,6),8-(29),8-(29)]
   418      9.5350178      9.5350178      9.5350178    6[6-(6,6),8-(29),8-(29)]
   419      3.5547017      3.5547017      3.5547017    6[6-(6,6),8-(29),8-(29)]
   420      2.8917306      2.8917306      2.8917306    6[6-(1,6),6-(1,6),6-(8,8)]
   421      1.7354909      1.7354909      1.7354909    6[1-(0),6-(6,6),6-(6,6)]
   422      3.5547017      3.5547017      3.5547017    6[6-(6,6),8-(29),8-(29)]
   423      2.8532647      2.8532647      2.8532647    6[6-(1,6),6-(1,6),6-(8,8)]
   424      1.7920584      1.7920584      1.7920584    6[1-(0),6-(6,6),6-(6,6)]
   425      6.6953293      6.6953293      6.6953293    6[6-(1,6),6-(1,6),6-(8,8)]
   426      7.7859507      7.7859507      7.7859507    6[1-(0),6-(6,6),6-(6,6)]
   427      8.3833035      8.3833035      8.3833035    6[6-(1,6),6-(1,6),6-(8,8)]
   428      7.9058738      7.9058738      7.9058738    6[1-(0),6-(6,6),6-(6,6)]
   429      6.8446675      6.8446675      6.8446675    6[6-(1,1,6),6-(1,6),6-(1,6)]
   430      6.2608909      6.2608909      6.2608909    6[1-(0),6-(6,6),6-(6,6)]
   431      6.7156936      6.7156936      6.7156936    6[6-(1,6),6-(1,6),6-(8,8)]
   432      7.7655864      7.7655864      7.7655864    6[1-(0),6-(6,6),6-(6,6)]
   433      8.3335241      8.3335241      8.3335241    6[6-(1,6),6-(1,6),6-(8,8)]
   434      7.9307635      7.9307635      7.9307635    6[1-(0),6-(6,6),6-(6,6)]
   435      6.7948881      6.7948881      6.7948881    6[6-(1,1,6),6-(1,6),6-(1,6)]
   436      6.2382639      6.2382639      6.2382639    6[1-(0),6-(6,6),6-(6,6)]
   437      6.3695005      6.3695005      6.3695005    6[1-(0),1-(0),6-(6,6),6-(6,6)]
   438      6.0323582      6.0323582      6.0323582    6[6-(6,6),8-(29),8-(29)]
   439      9.4875011      9.4875011      9.4875011    6[6-(6,6),8-(29),8-(29)]
   440      5.9169605      5.9169605      5.9169605    6[6-(6,6),8-(29),8-(29)]
   441      9.5350178      9.5350178      9.5350178    6[6-(6,6),8-(29),8-(29)]
   442      3.5547017      3.5547017      3.5547017    6[6-(6,6),8-(29),8-(29)]
   443      2.8917306      2.8917306      2.8917306    6[6-(1,6),6-(1,6),6-(8,8)]
   444      1.7354909      1.7354909      1.7354909    6[1-(0),6-(6,6),6-(6,6)]
   445      3.5547017      3.5547017      3.5547017    6[6-(6,6),8-(29),8-(29)]
   446      2.8532647      2.8532647      2.8532647    6[6-(1,6),6-(1,6),6-(8,8)]
   447      1.7920584      1.7920584      1.7920584    6[1-(0),6-(6,6),6-(6,6)]
   448      6.6953293      6.6953293      6.6953293    6[6-(1,6),6-(1,6),6-(8,8)]
   449      7.7859507      7.7859507      7.7859507    6[1-(0),6-(6,6),6-(6,6)]
   450      8.3833035      8.3833035      8.3833035    6[6-(1,6),6-(1,6),6-(8,8)]
   451      7.9058738      7.9058738      7.9058738    6[1-(0),6-(6,6),6-(6,6)]
   452      6.8446675      6.8446675      6.8446675    6[6-(1,1,6),6-(1,6),6-(1,6)]
   453      6.2608909      6.2608909      6.2608909    6[1-(0),6-(6,6),6-(6,6)]
   454      6.7156936      6.7156936      6.7156936    6[6-(1,6),6-(1,6),6-(8,8)]
   455      7.7655864      7.7655864      7.7655864    6[1-(0),6-(6,6),6-(6,6)]
   456      8.3335241      8.3335241      8.3335241    6[6-(1,6),6-(1,6),6-(8,8)]
   457      7.9307635      7.9307635      7.9307635    6[1-(0),6-(6,6),6-(6,6)]
   458      6.7948881      6.7948881      6.7948881    6[6-(1,1,6),6-(1,6),6-(1,6)]
   459      6.2382639      6.2382639      6.2382639    6[1-(0),6-(6,6),6-(6,6)]
   460      6.3695005      6.3695005      6.3695005    6[1-(0),1-(0),6-(6,6),6-(6,6)]
   461      6.0323582      6.0323582      6.0323582    6[6-(6,6),8-(29),8-(29)]
   462      9.4875011      9.4875011      9.4875011    6[6-(6,6),8-(29),8-(29)]
   463      5.9169605      5.9169605      5.9169605    6[6-(6,6),8-(29),8-(29)]
   464      9.5350178      9.5350178      9.5350178    6[6-(6,6),8-(29),8-(29)]
   465      3.5547017      3.5547017      3.5547017    6[6-(6,6),8-(29),8-(29)]
   466      2.8917306      2.8917306      2.8917306    6[6-(1,6),6-(1,6),6-(8,8)]
   467      1.7354909      1.7354909      1.7354909    6[1-(0),6-(6,6),6-(6,6)]
   468      3.5547017      3.5547017      3.5547017    6[6-(6,6),8-(29),8-(29)]
   469      2.8532647      2.8532647      2.8532647    6[6-(1,6),6-(1,6),6-(8,8)]
   470      1.7920584      1.7920584      1.7920584    6[1-(0),6-(6,6),6-(6,6)]
   471      6.6953293      6.6953293      6.6953293    6[6-(1,6),6-(1,6),6-(8,8)]
   472      7.7859507      7.7859507      7.7859507    6[1-(0),6-(6,6),6-(6,6)]
   473      8.3833035      8.3833035      8.3833035    6[6-(1,6),6-(1,6),6-(8,8)]
   474      7.9058738      7.9058738      7.9058738    6[1-(0),6-(6,6),6-(6,6)]
   475      6.8446675      6.8446675      6.8446675    6[6-(1,1,6),6-(1,6),6-(1,6)]
   476      6.2608909      6.2608909      6.2608909    6[1-(0),6-(6,6),6-(6,6)]
   477      6.7156936      6.7156936      6.7156936    6[6-(1,6),6-(1,6),6-(8,8)]
   478      7.7655864      7.7655864      7.7655864    6[1-(0),6-(6,6),6-(6,6)]
   479      8.3335241      8.3335241      8.3335241    6[6-(1,6),6-(1,6),6-(8,8)]
   480      7.9307635      7.9307635      7.9307635    6[1-(0),6-(6,6),6-(6,6)]
   481      6.7948881      6.7948881      6.7948881    6[6-(1,1,6),6-(1,6),6-(1,6)]
   482      6.2382639      6.2382639      6.2382639    6[1-(0),6-(6,6),6-(6,6)]
   483      6.3695005      6.3695005      6.3695005    6[1-(0),1-(0),6-(6,6),6-(6,6)]
   484      6.0323582      6.0323582      6.0323582    6[6-(6,6),8-(29),8-(29)]
   485      9.4875011      9.4875011      9.4875011    6[6-(6,6),8-(29),8-(29)]
   486      5.9169605      5.9169605      5.9169605    6[6-(6,6),8-(29),8-(29)]
   487      9.5350178      9.5350178      9.5350178    6[6-(6,6),8-(29),8-(29)]
   488      3.5547017      3.5547017      3.5547017    6[6-(6,6),8-(29),8-(29)]
   489      2.8917306      2.8917306      2.8917306    6[6-(1,6),6-(1,6),6-(8,8)]
   490      1.7354909      1.7354909      1.7354909    6[1-(0),6-(6,6),6-(6,6)]
   491      3.5547017      3.5547017      3.5547017    6[6-(6,6),8-(29),8-(29)]
   492      2.8532647      2.8532647      2.8532647    6[6-(1,6),6-(1,6),6-(8,8)]
   493      1.7920584      1.7920584      1.7920584    6[1-(0),6-(6,6),6-(6,6)]
   494      6.6953293      6.6953293      6.6953293    6[6-(1,6),6-(1,6),6-(8,8)]
   495      7.7859507      7.7859507      7.7859507    6[1-(0),6-(6,6),6-(6,6)]
   496      8.3833035      8.3833035      8.3833035    6[6-(1,6),6-(1,6),6-(8,8)]
   497      7.9058738      7.9058738      7.9058738    6[1-(0),6-(6,6),6-(6,6)]
   498      6.8446675      6.8446675      6.8446675    6[6-(1,1,6),6-(1,6),6-(1,6)]
   499      6.2608909      6.2608909      6.2608909    6[1-(0),6-(6,6),6-(6,6)]
   500      6.7156936      6.7156936      6.7156936    6[6-(1,6),6-(1,6),6-(8,8)]
   501      7.7655864      7.7655864      7.7655864    6[1-(0),6-(6,6),6-(6,6)]
   502      8.3335241      8.3335241      8.3335241    6[6-(1,6),6-(1,6),6-(8,8)]
   503      7.9307635      7.9307635      7.9307635    6[1-(0),6-(6,6),6-(6,6)]
   504      6.7948881      6.7948881      6.7948881    6[6-(1,1,6),6-(1,6),6-(1,6)]
   505      6.2382639      6.2382639      6.2382639    6[1-(0),6-(6,6),6-(6,6)]
   506      6.3695005      6.3695005      6.3695005    6[1-(0),1-(0),6-(6,6),6-(6,6)]
   507      6.0323582      6.0323582      6.0323582    6[6-(6,6),8-(29),8-(29)]
   508      9.4875011      9.4875011      9.4875011    6[6-(6,6),8-(29),8-(29)]
   509      5.9169605      5.9169605      5.9169605    6[6-(6,6),8-(29),8-(29)]
   510      9.5350178      9.5350178      9.5350178    6[6-(6,6),8-(29),8-(29)]
   511      3.5547017      3.5547017      3.5547017    6[6-(6,6),8-(29),8-(29)]
   512      2.8917306      2.8917306      2.8917306    6[6-(1,6),6-(1,6),6-(8,8)]
   513      1.7354909      1.7354909      1.7354909    6[1-(0),6-(6,6),6-(6,6)]
   514      3.5547017      3.5547017      3.5547017    6[6-(6,6),8-(29),8-(29)]
   515      2.8532647      2.8532647      2.8532647    6[6-(1,6),6-(1,6),6-(8,8)]
   516      1.7920584      1.7920584      1.7920584    6[1-(0),6-(6,6),6-(6,6)]
   517     15.9316707     15.9316707     15.9316707    6[6-(1,6),6-(1,6),6-(8,8)]
   518     14.8410493     14.8410493     14.8410493    6[1-(0),6-(6,6),6-(6,6)]
   519     14.2436965     14.2436965     14.2436965    6[6-(1,6),6-(1,6),6-(8,8)]
   520     14.7211262     14.7211262     14.7211262    6[1-(0),6-(6,6),6-(6,6)]
   521     15.7823325     15.7823325     15.7823325    6[6-(1,1,6),6-(1,6),6-(1,6)]
   522     16.3661091     16.3661091     16.3661091    6[1-(0),6-(6,6),6-(6,6)]
   523     15.9113064     15.9113064     15.9113064    6[6-(1,6),6-(1,6),6-(8,8)]
   524     14.8614136     14.8614136     14.8614136    6[1-(0),6-(6,6),6-(6,6)]
   525     14.2934759     14.2934759     14.2934759    6[6-(1,6),6-(1,6),6-(8,8)]
   526     14.6962365     14.6962365     14.6962365    6[1-(0),6-(6,6),6-(6,6)]
   527     15.8321119     15.8321119     15.8321119    6[6-(1,1,6),6-(1,6),6-(1,6)]
   528     16.3887361     16.3887361     16.3887361    6[1-(0),6-(6,6),6-(6,6)]
   529     16.2574995     16.2574995     16.2574995    6[1-(0),1-(0),6-(6,6),6-(6,6)]
   530     16.5946418     16.5946418     16.5946418    6[6-(6,6),8-(29),8-(29)]
   531     13.1394989     13.1394989     13.1394989    6[6-(6,6),8-(29),8-(29)]
   532     16.7100395     16.7100395     16.7100395    6[6-(6,6),8-(29),8-(29)]
   533     13.0919822     13.0919822     13.0919822    6[6-(6,6),8-(29),8-(29)]
   534     19.0722983     19.0722983     19.0722983    6[6-(6,6),8-(29),8-(29)]
   535     19.7352694     19.7352694     19.7352694    6[6-(1,6),6-(1,6),6-(8,8)]
   536     20.8915091     20.8915091     20.8915091    6[1-(0),6-(6,6),6-(6,6)]
   537     19.0722983     19.0722983     19.0722983    6[6-(6,6),8-(29),8-(29)]
   538     19.7737353     19.7737353     19.7737353    6[6-(1,6),6-(1,6),6-(8,8)]
   539     20.8349416     20.8349416     20.8349416    6[1-(0),6-(6,6),6-(6,6)]
   540     15.9316707     15.9316707     15.9316707    6[6-(1,6),6-(1,6),6-(8,8)]
   541     14.8410493     14.8410493     14.8410493    6[1-(0),6-(6,6),6-(6,6)]
   542     14.2436965     14.2436965     14.2436965    6[6-(1,6),6-(1,6),6-(8,8)]
   543     14.7211262     14.7211262     14.7211262    6[1-(0),6-(6,6),6-(6,6)]
   544     15.7823325     15.7823325     15.7823325    6[6-(1,1,6),6-(1,6),6-(1,6)]
   545     16.3661091     16.3661091     16.3661091    6[1-(0),6-(6,6),6-(6,6)]
   546     15.9113064     15.9113064     15.9113064    6[6-(1,6),6-(1,6),6-(8,8)]
   547     14.8614136     14.8614136     14.8614136    6[1-(0),6-(6,6),6-(6,6)]
   548     14.2934759     14.2934759     14.2934759    6[6-(1,6),6-(1,6),6-(8,8)]
   549     14.6962365     14.6962365     14.6962365    6[1-(0),6-(6,6),6-(6,6)]
   550     15.8321119     15.8321119     15.8321119    6[6-(1,1,6),6-(1,6),6-(1,6)]
   551     16.3887361     16.3887361     16.3887361    6[1-(0),6-(6,6),6-(6,6)]
   552     16.2574995     16.2574995     16.2574995    6[1-(0),1-(0),6-(6,6),6-(6,6)]
   553     16.5946418     16.5946418     16.5946418    6[6-(6,6),8-(29),8-(29)]
   554     13.1394989     13.1394989     13.1394989    6[6-(6,6),8-(29),8-(29)]
   555     16.7100395     16.7100395     16.7100395    6[6-(6,6),8-(29),8-(29)]
   556     13.0919822     13.0919822     13.0919822    6[6-(6,6),8-(29),8-(29)]
   557     19.0722983     19.0722983     19.0722983    6[6-(6,6),8-(29),8-(29)]
   558     19.7352694     19.7352694     19.7352694    6[6-(1,6),6-(1,6),6-(8,8)]
   559     20.8915091     20.8915091     20.8915091    6[1-(0),6-(6,6),6-(6,6)]
   560     19.0722983     19.0722983     19.0722983    6[6-(6,6),8-(29),8-(29)]
   561     19.7737353     19.7737353     19.7737353    6[6-(1,6),6-(1,6),6-(8,8)]
   562     20.8349416     20.8349416     20.8349416    6[1-(0),6-(6,6),6-(6,6)]
   563     15.9316707     15.9316707     15.9316707    6[6-(1,6),6-(1,6),6-(8,8)]
   564     14.8410493     14.8410493     14.8410493    6[1-(0),6-(6,6),6-(6,6)]
   565     14.2436965     14.2436965     14.2436965    6[6-(1,6),6-(1,6),6-(8,8)]
   566     14.7211262     14.7211262     14.7211262    6[1-(0),6-(6,6),6-(6,6)]
   567     15.7823325     15.7823325     15.7823325    6[6-(1,1,6),6-(1,6),6-(1,6)]
   568     16.3661091     16.3661091     16.3661091    6[1-(0),6-(6,6),6-(6,6)]
   569     15.9113064     15.9113064     15.9113064    6[6-(1,6),6-(1,6),6-(8,8)]
   570     14.8614136     14.8614136     14.8614136    6[1-(0),6-(6,6),6-(6,6)]
   571     14.2934759     14.2934759     14.2934759    6[6-(1,6),6-(1,6),6-(8,8)]
   572     14.6962365     14.6962365     14.6962365    6[1-(0),6-(6,6),6-(6,6)]
   573     15.8321119     15.8321119     15.8321119    6[6-(1,1,6),6-(1,6),6-(1,6)]
   574     16.3887361     16.3887361     16.3887361    6[1-(0),6-(6,6),6-(6,6)]
   575     16.2574995     16.2574995     16.2574995    6[1-(0),1-(0),6-(6,6),6-(6,6)]
   576     16.5946418     16.5946418     16.5946418    6[6-(6,6),8-(29),8-(29)]
   577     13.1394989     13.1394989     13.1394989    6[6-(6,6),8-(29),8-(29)]
   578     16.7100395     16.7100395     16.7100395    6[6-(6,6),8-(29),8-(29)]
   579     13.0919822     13.0919822     13.0919822    6[6-(6,6),8-(29),8-(29)]
   580     19.0722983     19.0722983     19.0722983    6[6-(6,6),8-(29),8-(29)]
   581     19.7352694     19.7352694     19.7352694    6[6-(1,6),6-(1,6),6-(8,8)]
   582     20.8915091     20.8915091     20.8915091    6[1-(0),6-(6,6),6-(6,6)]
   583     19.0722983     19.0722983     19.0722983    6[6-(6,6),8-(29),8-(29)]
   584     19.7737353     19.7737353     19.7737353    6[6-(1,6),6-(1,6),6-(8,8)]
   585     20.8349416     20.8349416     20.8349416    6[1-(0),6-(6,6),6-(6,6)]
   586     15.9316707     15.9316707     15.9316707    6[6-(1,6),6-(1,6),6-(8,8)]
   587     14.8410493     14.8410493     14.8410493    6[1-(0),6-(6,6),6-(6,6)]
   588     14.2436965     14.2436965     14.2436965    6[6-(1,6),6-(1,6),6-(8,8)]
   589     14.7211262     14.7211262     14.7211262    6[1-(0),6-(6,6),6-(6,6)]
   590     15.7823325     15.7823325     15.7823325    6[6-(1,1,6),6-(1,6),6-(1,6)]
   591     16.3661091     16.3661091     16.3661091    6[1-(0),6-(6,6),6-(6,6)]
   592     15.9113064     15.9113064     15.9113064    6[6-(1,6),6-(1,6),6-(8,8)]
   593     14.8614136     14.8614136     14.8614136    6[1-(0),6-(6,6),6-(6,6)]
   594     14.2934759     14.2934759     14.2934759    6[6-(1,6),6-(1,6),6-(8,8)]
   595     14.6962365     14.6962365     14.6962365    6[1-(0),6-(6,6),6-(6,6)]
   596     15.8321119     15.8321119     15.8321119    6[6-(1,1,6),6-(1,6),6-(1,6)]
   597     16.3887361     16.3887361     16.3887361    6[1-(0),6-(6,6),6-(6,6)]
   598     16.2574995     16.2574995     16.2574995    6[1-(0),1-(0),6-(6,6),6-(6,6)]
   599     16.5946418     16.5946418     16.5946418    6[6-(6,6),8-(29),8-(29)]
   600     13.1394989     13.1394989     13.1394989    6[6-(6,6),8-(29),8-(29)]
   601     16.7100395     16.7100395     16.7100395    6[6-(6,6),8-(29),8-(29)]
   602     13.0919822     13.0919822     13.0919822    6[6-(6,6),8-(29),8-(29)]
   603     19.0722983     19.0722983     19.0722983    6[6-(6,6),8-(29),8-(29)]
   604     19.7352694     19.7352694     19.7352694    6[6-(1,6),6-(1,6),6-(8,8)]
   605     20.8915091     20.8915091     20.8915091    6[1-(0),6-(6,6),6-(6,6)]
   606     19.0722983     19.0722983     19.0722983    6[6-(6,6),8-(29)]
   607     19.7737353     19.7737353     19.7737353    6[6-(1,6),6-(1,6),6-(8)]
   608     20.8349416     20.8349416     20.8349416    6[1-(0),6-(6,6),6-(6,6)]
   609      19.187696      19.187696      19.187696    6[1-(0),6-(6,6),6-(6,6)]
   610      21.382515      21.382515      21.382515    6[6-(1,1,6),6-(1,6),6-(1,6)]
   611      19.187696      19.187696      19.187696    6[1-(0),6-(6,6),6-(6,6)]
   612      21.382515      21.382515      21.382515    6[6-(1,1,6),6-(1,6),6-(1,6)]
   613      19.187696      19.187696      19.187696    6[1-(0),6-(6,6),6-(6,6)]
   614      21.382515      21.382515      21.382515    6[6-(1,1,6),6-(1,6),6-(1,6)]
   615      19.187696      19.187696      19.187696    6[1-(0),6-(6,6),6-(6,6)]
   616      21.382515      21.382515      21.382515    6[6-(1,1,6),6-(1,6),6-(1,6)]
   617       3.439304       3.439304       3.439304    6[1-(0),6-(6,6),6-(6,6)]
   618       1.244485       1.244485       1.244485    6[6-(1,1,6),6-(1,6),6-(1,6)]
   619       3.439304       3.439304       3.439304    6[1-(0),6-(6,6),6-(6,6)]
   620       1.244485       1.244485       1.244485    6[6-(1,1,6),6-(1,6),6-(1,6)]
   621       3.439304       3.439304       3.439304    6[1-(0),6-(6,6),6-(6,6)]
   622       1.244485       1.244485       1.244485    6[6-(1,1,6),6-(1,6),6-(1,6)]
   623       3.439304       3.439304       3.439304    6[1-(0),6-(6,6),6-(6,6)]
   624       1.244485       1.244485       1.244485    6[6-(1,1,6),6-(1,6),6-(1,6)]
   625            0.0            0.0            0.0    6[1-(0),1-(0),6-(6,6),6-(6,6)]
   626            0.0            0.0            0.0    6[1-(0),1-(0),6-(6,6),6-(6,6)]
   627            0.0            0.0            0.0    6[1-(0),1-(0),6-(6,6),6-(6,6)]
   628            0.0            0.0            0.0    6[1-(0),1-(0),6-(6,6),6-(6,6)]
   629     19.1718571     19.1718571     19.1718571    6[1-(0),6-(6,6),6-(6,6)]
   630     21.4006166     21.4006166     21.4006166    6[6-(1,1,6),6-(1,6),6-(1,6)]
   631     19.1718571     19.1718571     19.1718571    6[1-(0),6-(6,6),6-(6,6)]
   632     21.4006166     21.4006166     21.4006166    6[6-(1,1,6),6-(1,6),6-(1,6)]
   633     19.1718571     19.1718571     19.1718571    6[1-(0),6-(6,6),6-(6,6)]
   634     21.4006166     21.4006166     21.4006166    6[6-(1,1,6),6-(1,6),6-(1,6)]
   635     19.1718571     19.1718571     19.1718571    6[1-(0),6-(6,6),6-(6,6)]
   636     21.4006166     21.4006166     21.4006166    6[6-(1,1,6),6-(1,6),6-(1,6)]
   637      3.4551429      3.4551429      3.4551429    6[1-(0),6-(6,6),6-(6,6)]
   638      1.2263834      1.2263834      1.2263834    6[6-(1,1,6),6-(1,6),6-(1,6)]
   639      3.4551429      3.4551429      3.4551429    6[1-(0),6-(6,6),6-(6,6)]
   640      1.2263834      1.2263834      1.2263834    6[6-(1,1,6),6-(1,6),6-(1,6)]
   641      3.4551429      3.4551429      3.4551429    6[1-(0),6-(6,6),6-(6,6)]
   642      1.2263834      1.2263834      1.2263834    6[6-(1,1,6),6-(1,6),6-(1,6)]
   643      3.4551429      3.4551429      3.4551429    6[1-(0),6-(6,6),6-(6,6)]
   644      1.2263834      1.2263834      1.2263834    6[6-(1,1,6),6-(1,6),6-(1,6)]
   645            0.0            0.0            0.0    6[1-(0),1-(0),6-(6,6),6-(6,6)]
   646            0.0            0.0            0.0    6[1-(0),1-(0),6-(6,6),6-(6,6)]
   647            0.0            0.0            0.0    6[1-(0),1-(0),6-(6,6),6-(6,6)]
   648            0.0            0.0            0.0    6[1-(0),1-(0),6-(6,6),6-(6,6)]
   649     16.0787462     16.0787462     16.0787462    8[6-(6,8),29-(8,8,8)]
   650     17.6354838     17.6354838     17.6354838    8[6-(6,8),29-(8,8,8)]
   651     12.7186367     12.7186367     12.7186367    8[6-(6,8),29-(8,8,8)]
   652     12.6688573     12.6688573     12.6688573    8[6-(6,8),29-(8,8,8)]
   653     17.7282545     17.7282545     17.7282545    8[6-(6,8),29-(8,8,8)]
   654     16.1715169     16.1715169     16.1715169    8[6-(6,8),29-(8,8)]
   655     12.6846962     12.6846962     12.6846962    8[6-(6,8),29-(8,8,8)]
   656     12.7005351     12.7005351     12.7005351    8[6-(6,8),29-(8,8,8)]
   657     18.0925492     18.0925492     18.0925492    8[6-(6,8),29-(8,8,8)]
   658     19.6764392     19.6764392     19.6764392    8[6-(6,8),29-(8,8,8)]
   659       19.68549       19.68549       19.68549    8[6-(6,8),29-(8,8,8)]
   660     18.1332778     18.1332778     18.1332778    8[6-(6,8),29-(8,8)]
   661     16.0787462     16.0787462     16.0787462    8[6-(6,8),29-(8,8,8)]
   662     17.6354838     17.6354838     17.6354838    8[6-(6,8),29-(8,8,8)]
   663     12.7186367     12.7186367     12.7186367    8[6-(6,8),29-(8,8,8)]
   664     12.6688573     12.6688573     12.6688573    8[6-(6,8),29-(8,8,8)]
   665     17.7282545     17.7282545     17.7282545    8[6-(6,8),29-(8,8,8)]
   666     16.1715169     16.1715169     16.1715169    8[6-(6,8),29-(8,8,8)]
   667     12.6846962     12.6846962     12.6846962    8[6-(6,8),29-(8,8,8)]
   668     12.7005351     12.7005351     12.7005351    8[6-(6,8),29-(8,8,8)]
   669     18.0925492     18.0925492     18.0925492    8[6-(6,8),29-(8,8,8)]
   670     19.6764392     19.6764392     19.6764392    8[6-(6,8),29-(8,8,8)]
   671       19.68549       19.68549       19.68549    8[6-(6,8),29-(8,8,8)]
   672     18.1332778     18.1332778     18.1332778    8[6-(6,8),29-(8,8,8)]
   673     16.0787462     16.0787462     16.0787462    8[6-(6,8),29-(8,8,8)]
   674     17.6354838     17.6354838     17.6354838    8[6-(6,8),29-(8,8,8)]
   675     12.7186367     12.7186367     12.7186367    8[6-(6,8),29-(8,8,8)]
   676     12.6688573     12.6688573     12.6688573    8[6-(6,8),29-(8,8,8)]
   677     17.7282545     17.7282545     17.7282545    8[6-(6,8),29-(8,8,8)]
   678     16.1715169     16.1715169     16.1715169    8[6-(6,8),29-(8,8,8)]
   679     12.6846962     12.6846962     12.6846962    8[6-(6,8),29-(8,8,8)]
   680     12.7005351     12.7005351     12.7005351    8[6-(6,8),29-(8,8,8)]
   681     18.0925492     18.0925492     18.0925492    8[6-(6,8),29-(8,8,8)]
   682     19.6764392     19.6764392     19.6764392    8[6-(6,8),29-(8,8,8)]
   683       19.68549       19.68549       19.68549    8[6-(6,8),29-(8,8,8)]
   684     18.1332778     18.1332778     18.1332778    8[6-(6,8),29-(8,8,8)]
   685     16.0787462     16.0787462     16.0787462    8[6-(6,8),29-(8,8,8)]
   686     17.6354838     17.6354838     17.6354838    8[6-(6,8),29-(8,8,8)]
   687     12.7186367     12.7186367     12.7186367    8[6-(6,8),29-(8,8,8)]
   688     12.6688573     12.6688573     12.6688573    8[6-(6,8),29-(8,8,8)]
   689     17.7282545     17.7282545     17.7282545    8[6-(6,8),29-(8,8,8)]
   690     16.1715169     16.1715169     16.1715169    8[6-(6,8),29-(8,8,8)]
   691     12.6846962     12.6846962     12.6846962    8[6-(6,8),29-(8,8,8)]
   692     12.7005351     12.7005351     12.7005351    8[6-(6,8),29-(8,8,8)]
   693     18.0925492     18.0925492     18.0925492    8[6-(6,8),29-(8,8,8)]
   694     19.6764392     19.6764392     19.6764392    8[6-(6,8),29-(8,8,8)]
   695       19.68549       19.68549       19.68549    8[6-(6,8),29-(8,8,8)]
   696     18.1332778     18.1332778     18.1332778    8[6-(6,8),29-(8,8,8)]
   697      6.5482538      6.5482538      6.5482538    8[6-(6,8),29-(8,8,8)]
   698      4.9915162      4.9915162      4.9915162    8[6-(6,8),29-(8,8,8)]
   699      9.9083633      9.9083633      9.9083633    8[6-(6,8),29-(8,8,8)]
   700      9.9581427      9.9581427      9.9581427    8[6-(6,8),29-(8,8,8)]
   701      4.8987455      4.8987455      4.8987455    8[6-(6,8),29-(8,8,8)]
   702      6.4554831      6.4554831      6.4554831    8[6-(6,8),29-(8,8,8)]
   703      9.9423038      9.9423038      9.9423038    8[6-(6,8),29-(8,8,8)]
   704      9.9264649      9.9264649      9.9264649    8[6-(6,8),29-(8,8,8)]
   705      4.5344508      4.5344508      4.5344508    8[6-(6,8),29-(8,8,8)]
   706      2.9505608      2.9505608      2.9505608    8[6-(6,8),29-(8,8,8)]
   707        2.94151        2.94151        2.94151    8[6-(6,8),29-(8,8,8)]
   708      4.4937222      4.4937222      4.4937222    8[6-(6,8),29-(8,8,8)]
   709      6.5482538      6.5482538      6.5482538    8[6-(6,8),29-(8,8,8)]
   710      4.9915162      4.9915162      4.9915162    8[6-(6,8),29-(8,8,8)]
   711      9.9083633      9.9083633      9.9083633    8[6-(6,8),29-(8,8,8)]
   712      9.9581427      9.9581427      9.9581427    8[6-(6,8),29-(8,8,8)]
   713      4.8987455      4.8987455      4.8987455    8[6-(6,8),29-(8,8,8)]
   714      6.4554831      6.4554831      6.4554831    8[6-(6,8),29-(8,8,8)]
   715      9.9423038      9.9423038      9.9423038    8[6-(6,8),29-(8,8,8)]
   716      9.9264649      9.9264649      9.9264649    8[6-(6,8),29-(8,8,8)]
   717      4.5344508      4.5344508      4.5344508    8[6-(6,8),29-(8,8,8)]
   718      2.9505608      2.9505608      2.9505608    8[6-(6,8),29-(8,8,8)]
   719        2.94151        2.94151        2.94151    8[6-(6,8),29-(8,8,8)]
   720      4.4937222      4.4937222      4.4937222    8[6-(6,8),29-(8,8,8)]
   721      6.5482538      6.5482538      6.5482538    8[6-(6,8),29-(8,8,8)]
   722      4.9915162      4.9915162      4.9915162    8[6-(6,8),29-(8,8,8)]
   723      9.9083633      9.9083633      9.9083633    8[6-(6,8),29-(8,8,8)]
   724      9.9581427      9.9581427      9.9581427    8[6-(6,8),29-(8,8,8)]
   725      4.8987455      4.8987455      4.8987455    8[6-(6,8),29-(8,8,8)]
   726      6.4554831      6.4554831      6.4554831    8[6-(6,8),29-(8,8,8)]
   727      9.9423038      9.9423038      9.9423038    8[6-(6,8),29-(8,8,8)]
   728      9.9264649      9.9264649      9.9264649    8[6-(6,8),29-(8,8,8)]
   729      4.5344508      4.5344508      4.5344508    8[6-(6,8),29-(8,8,8)]
   730      2.9505608      2.9505608      2.9505608    8[6-(6,8),29-(8,8,8)]
   731        2.94151        2.94151        2.94151    8[6-(6,8),29-(8,8,8)]
   732      4.4937222      4.4937222      4.4937222    8[6-(6,8),29-(8,8,8)]
   733      6.5482538      6.5482538      6.5482538    8[6-(6,8),29-(8,8,8)]
   734      4.9915162      4.9915162      4.9915162    8[6-(6,8),29-(8,8,8)]
   735      9.9083633      9.9083633      9.9083633    8[6-(6,8),29-(8,8,8)]
   736      9.9581427      9.9581427      9.9581427    8[6-(6,8),29-(8,8,8)]
   737      4.8987455      4.8987455      4.8987455    8[6-(6,8),29-(8,8,8)]
   738      6.4554831      6.4554831      6.4554831    8[6-(6,8),29-(8,8,8)]
   739      9.9423038      9.9423038      9.9423038    8[6-(6,8),29-(8,8,8)]
   740      9.9264649      9.9264649      9.9264649    8[6-(6,8),29-(8,8,8)]
   741      4.5344508      4.5344508      4.5344508    8[6-(6,8),29-(8,8,8)]
   742      2.9505608      2.9505608      2.9505608    8[6-(6,8),29-(8,8,8)]
   743        2.94151        2.94151        2.94151    8[6-(6,8),29-(8,8,8)]
   744      4.4937222      4.4937222      4.4937222    8[6-(6,8),29-(8,8,8)]
   745      6.5482538      6.5482538      6.5482538    8[6-(6,8),29-(8,8,8)]
   746      4.9915162      4.9915162      4.9915162    8[6-(6,8),29-(8,8,8)]
   747      9.9083633      9.9083633      9.9083633    8[6-(6,8),29-(8,8,8)]
   748      9.9581427      9.9581427      9.9581427    8[6-(6,8),29-(8,8,8)]
   749      4.8987455      4.8987455      4.8987455    8[6-(6,8),29-(8,8,8)]
   750      6.4554831      6.4554831      6.4554831    8[6-(6,8),29-(8,8,8)]
   751      9.9423038      9.9423038      9.9423038    8[6-(6,8),29-(8,8,8)]
   752      9.9264649      9.9264649      9.9264649    8[6-(6,8),29-(8,8,8)]
   753      4.5344508      4.5344508      4.5344508    8[6-(6,8),29-(8,8,8)]
   754      2.9505608      2.9505608      2.9505608    8[6-(6,8),29-(8,8,8)]
   755        2.94151        2.94151        2.94151    8[6-(6,8),29-(8,8,8)]
   756      4.4937222      4.4937222      4.4937222    8[6-(6,8),29-(8,8,8)]
   757      6.5482538      6.5482538      6.5482538    8[6-(6,8),29-(8,8,8)]
   758      4.9915162      4.9915162      4.9915162    8[6-(6,8),29-(8,8,8)]
   759      9.9083633      9.9083633      9.9083633    8[6-(6,8),29-(8,8,8)]
   760      9.9581427      9.9581427      9.9581427    8[6-(6,8),29-(8,8,8)]
   761      4.8987455      4.8987455      4.8987455    8[6-(6,8),29-(8,8,8)]
   762      6.4554831      6.4554831      6.4554831    8[6-(6,8),29-(8,8,8)]
   763      9.9423038      9.9423038      9.9423038    8[6-(6,8),29-(8,8,8)]
   764      9.9264649      9.9264649      9.9264649    8[6-(6,8),29-(8,8,8)]
   765      4.5344508      4.5344508      4.5344508    8[6-(6,8),29-(8,8,8)]
   766      2.9505608      2.9505608      2.9505608    8[6-(6,8),29-(8,8,8)]
   767        2.94151        2.94151        2.94151    8[6-(6,8),29-(8,8,8)]
   768      4.4937222      4.4937222      4.4937222    8[6-(6,8),29-(8,8,8)]
   769      6.5482538      6.5482538      6.5482538    8[6-(6,8),29-(8,8,8)]
   770      4.9915162      4.9915162      4.9915162    8[6-(6,8),29-(8,8,8)]
   771      9.9083633      9.9083633      9.9083633    8[6-(6,8),29-(8,8,8)]
   772      9.9581427      9.9581427      9.9581427    8[6-(6,8),29-(8,8,8)]
   773      4.8987455      4.8987455      4.8987455    8[6-(6,8),29-(8,8,8)]
   774      6.4554831      6.4554831      6.4554831    8[6-(6,8),29-(8,8,8)]
   775      9.9423038      9.9423038      9.9423038    8[6-(6,8),29-(8,8,8)]
   776      9.9264649      9.9264649      9.9264649    8[6-(6,8),29-(8,8,8)]
   777      4.5344508      4.5344508      4.5344508    8[6-(6,8),29-(8,8,8)]
   778      2.9505608      2.9505608      2.9505608    8[6-(6,8),29-(8,8,8)]
   779        2.94151        2.94151        2.94151    8[6-(6,8),29-(8,8,8)]
   780      4.4937222      4.4937222      4.4937222    8[6-(6,8),29-(8,8,8)]
   781      6.5482538      6.5482538      6.5482538    8[6-(6,8),29-(8,8,8)]
   782      4.9915162      4.9915162      4.9915162    8[6-(6,8),29-(8,8,8)]
   783      9.9083633      9.9083633      9.9083633    8[6-(6,8),29-(8,8,8)]
   784      9.9581427      9.9581427      9.9581427    8[6-(6,8),29-(8,8,8)]
   785      4.8987455      4.8987455      4.8987455    8[6-(6,8),29-(8,8,8)]
   786      6.4554831      6.4554831      6.4554831    8[6-(6,8),29-(8,8,8)]
   787      9.9423038      9.9423038      9.9423038    8[6-(6,8),29-(8,8,8)]
   788      9.9264649      9.9264649      9.9264649    8[6-(6,8),29-(8,8,8)]
   789      4.5344508      4.5344508      4.5344508    8[6-(6,8),29-(8,8,8)]
   790      2.9505608      2.9505608      2.9505608    8[6-(6,8),29-(8,8,8)]
   791        2.94151        2.94151        2.94151    8[6-(6,8),29-(8,8,8)]
   792      4.4937222      4.4937222      4.4937222    8[6-(6,8),29-(8,8,8)]
   793     16.0787462     16.0787462     16.0787462    8[6-(6,8),29-(8,8,8)]
   794     17.6354838     17.6354838     17.6354838    8[6-(6,8),29-(8,8,8)]
   795     12.7186367     12.7186367     12.7186367    8[6-(6,8),29-(8,8,8)]
   796     12.6688573     12.6688573     12.6688573    8[6-(6,8),29-(8,8,8)]
   797     17.7282545     17.7282545     17.7282545    8[6-(6,8),29-(8,8,8)]
   798     16.1715169     16.1715169     16.1715169    8[6-(6,8),29-(8,8,8)]
   799     12.6846962     12.6846962     12.6846962    8[6-(6,8),29-(8,8,8)]
   800     12.7005351     12.7005351     12.7005351    8[6-(6,8),29-(8,8,8)]
   801     18.0925492     18.0925492     18.0925492    8[6-(6,8),29-(8,8,8)]
   802     19.6764392     19.6764392     19.6764392    8[6-(6,8),29-(8,8,8)]
   803       19.68549       19.68549       19.68549    8[6-(6,8),29-(8,8,8)]
   804     18.1332778     18.1332778     18.1332778    8[6-(6,8),29-(8,8,8)]
   805     16.0787462     16.0787462     16.0787462    8[6-(6,8),29-(8,8,8)]
   806     17.6354838     17.6354838     17.6354838    8[6-(6,8),29-(8,8,8)]
   807     12.7186367     12.7186367     12.7186367    8[6-(6,8),29-(8,8,8)]
   808     12.6688573     12.6688573     12.6688573    8[6-(6,8),29-(8,8,8)]
   809     17.7282545     17.7282545     17.7282545    8[6-(6,8),29-(8,8,8)]
   810     16.1715169     16.1715169     16.1715169    8[6-(6,8),29-(8,8,8)]
   811     12.6846962     12.6846962     12.6846962    8[6-(6,8),29-(8,8,8)]
   812     12.7005351     12.7005351     12.7005351    8[6-(6,8),29-(8,8,8)]
   813     18.0925492     18.0925492     18.0925492    8[6-(6,8),29-(8,8,8)]
   814     19.6764392     19.6764392     19.6764392    8[6-(6,8),29-(8,8,8)]
   815       19.68549       19.68549       19.68549    8[6-(6,8),29-(8,8,8)]
   816     18.1332778     18.1332778     18.1332778    8[6-(6,8),29-(8,8,8)]
   817     16.0787462     16.0787462     16.0787462    8[6-(6,8),29-(8,8,8)]
   818     17.6354838     17.6354838     17.6354838    8[6-(6,8),29-(8,8,8)]
   819     12.7186367     12.7186367     12.7186367    8[6-(6,8),29-(8,8,8)]
   820     12.6688573     12.6688573     12.6688573    8[6-(6,8),29-(8,8,8)]
   821     17.7282545     17.7282545     17.7282545    8[6-(6,8),29-(8,8,8)]
   822     16.1715169     16.1715169     16.1715169    8[6-(6,8),29-(8,8,8)]
   823     12.6846962     12.6846962     12.6846962    8[6-(6,8),29-(8,8,8)]
   824     12.7005351     12.7005351     12.7005351    8[6-(6,8),29-(8,8,8)]
   825     18.0925492     18.0925492     18.0925492    8[6-(6,8),29-(8,8,8)]
   826     19.6764392     19.6764392     19.6764392    8[6-(6,8),29-(8,8,8)]
   827       19.68549       19.68549       19.68549    8[6-(6,8),29-(8,8,8)]
   828     18.1332778     18.1332778     18.1332778    8[6-(6,8),29-(8,8,8)]
   829     16.0787462     16.0787462     16.0787462    8[6-(6,8),29-(8,8,8)]
   830     17.6354838     17.6354838     17.6354838    8[6-(6,8),29-(8,8,8)]
   831     12.7186367     12.7186367     12.7186367    8[6-(6,8),29-(8,8,8)]
   832     12.6688573     12.6688573     12.6688573    8[6-(6,8),29-(8,8,8)]
   833     17.7282545     17.7282545     17.7282545    8[6-(6,8),29-(8,8,8)]
   834     16.1715169     16.1715169     16.1715169    8[6-(6,8),29-(8,8)]
   835     12.6846962     12.6846962     12.6846962    8[6-(6,8),29-(8,8,8)]
   836     12.7005351     12.7005351     12.7005351    8[6-(6,8),29-(8,8,8)]
   837     18.0925492     18.0925492     18.0925492    8[6-(6,8),29-(8,8,8)]
   838     19.6764392     19.6764392     19.6764392    8[6-(6,8),29-(8,8,8)]
   839       19.68549       19.68549       19.68549    8[6-(6),29-(8,8,8)]
