# Supplementary material for: A collection of forcefield precursors for metal–organic frameworks
Source: RSC Adv. 2019 Nov 13;9(63):36492–507. doi: 10.1039/c9ra07327b (PMC9075174; doi:10.1039/c9ra07327b)
Supplement: RA-009-C9RA07327B-s3161 [file RA-009-C9RA07327B-s3161.txt]

HUHJAW_clean

7.8724    0.00000000    0.00000000
1.30876305    9.19573346    0.00000000
-3.93620571    4.73e-06    8.60297211

     1    -1.31372133    -1.31372133    -1.31372133    48[7-(6,7),7-(6,7),7-(7,7),7-(7,7),17-(48)]
     2     2.62247867     2.62247867     2.62247867    48[7-(6,7),7-(6,7),7-(7,7),7-(7,7),17-(48)]
     3         3.9362         3.9362         3.9362    48[7-(6,7),7-(6,7),7-(6,7),7-(6,7)]
     4-0.240321500498-0.240321500498-0.240321500498    1[6-(1,6,6)]
     5   7.0171176061   7.0171176061   7.0171176061    1[6-(1,6,6)]
     6-0.846152719055-0.846152719055-0.846152719055    1[6-(1,6,6)]
     7-0.039507518209-0.039507518209-0.039507518209    1[6-(1,6,6)]
     8   1.5490817092   1.5490817092   1.5490817092    1[6-(1,6,6)]
     9  2.16404383824  2.16404383824  2.16404383824    1[6-(1,6,6)]
    10  2.15491040166  2.15491040166  2.15491040166    1[6-(1,6,6)]
    11   1.3482664867   1.3482664867   1.3482664867    1[6-(1,6,6)]
    12   5.4852788405   5.4852788405   5.4852788405    1[6-(1,6,6)]
    13  -1.7721602661  -1.7721602661  -1.7721602661    1[6-(1,6,6)]
    14  6.09111005906  6.09111005906  6.09111005906    1[6-(1,6,6)]
    15  5.28446485821  5.28446485821  5.28446485821    1[6-(1,6,6)]
    16   3.6958756308   3.6958756308   3.6958756308    1[6-(1,6,6)]
    17  3.08091350176  3.08091350176  3.08091350176    1[6-(1,6,6)]
    18  3.09004693834  3.09004693834  3.09004693834    1[6-(1,6,6)]
    19   3.8966908533   3.8966908533   3.8966908533    1[6-(1,6,6)]
    20  5.59630749428  5.59630749428  5.59630749428    6[6-(1,1,6),7-(7,48),7-(7,48)]
    21  6.95359455327  6.95359455327  6.95359455327    6[1-(0),1-(0),6-(1,1,6),6-(7,7)]
    22-0.692753436773-0.692753436773-0.692753436773    6[1-(0),1-(0),6-(1,1,6),6-(1,1,6)]
    23  3.58485255454  3.58485255454  3.58485255454    6[6-(1,1,6),7-(7,48),7-(7,48)]
    24  2.22756573309  2.22756573309  2.22756573309    6[1-(0),1-(0),6-(1,1,6),6-(7,7)]
    25  2.00151226366  2.00151226366  2.00151226366    6[1-(0),1-(0),6-(1,1,6),6-(1,1,6)]
    26-0.351350154282-0.351350154282-0.351350154282    6[6-(1,1,6),7-(7,48),7-(7,48)]
    27 -1.70863721327 -1.70863721327 -1.70863721327    6[1-(0),1-(0),6-(1,1,6),6-(7,7)]
    28  5.93771077677  5.93771077677  5.93771077677    6[1-(0),1-(0),6-(1,1,6),6-(1,1,6)]
    29  1.66010478546  1.66010478546  1.66010478546    6[6-(1,1,6),7-(7,48),7-(7,48)]
    30  3.01739160692  3.01739160692  3.01739160692    6[1-(0),1-(0),6-(1,1,6),6-(7,7)]
    31  3.24344507634  3.24344507634  3.24344507634    6[1-(0),1-(0),6-(1,1,6),6-(1,1,6)]
    32  3.95201263694  3.95201263694  3.95201263694    7[7-(6,48),7-(7),48-(7,7,7,17)]
    33  3.46593106322  3.46593106322  3.46593106322    7[7-(6,48),7-(7,48)]
    34  4.48606147319  4.48606147319  4.48606147319    7[6-(6,7),7-(7),48-(7,7,7)]
    35  5.29916659234  5.29916659234  5.29916659234    7[6-(6,7),7-(7,48),48-(7,7,7,17)]
    36  5.22914637951  5.22914637951  5.22914637951    7[7-(6,48),7-(7),48-(7,7,7,17)]
    37   5.7152291135   5.7152291135   5.7152291135    7[7-(6,48),7-(7,48)]
    38  4.69509937276  4.69509937276  4.69509937276    7[6-(6,7),7-(7),48-(7,7,7)]
    39  3.88199230078  3.88199230078  3.88199230078    7[6-(6,7),7-(7,48),48-(7,7,7,17)]
    40  1.29294470306  1.29294470306  1.29294470306    7[7-(6,48),7-(7),48-(7,7,7,17)]
    41  1.77902627678  1.77902627678  1.77902627678    7[7-(6,48),7-(7,48)]
    42 0.758895866815 0.758895866815 0.758895866815    7[6-(6,7),7-(7),48-(7,7,7)]
    43 -0.05420925234 -0.05420925234 -0.05420925234    7[6-(6,7),7-(7,48),48-(7,7,7,17)]
    44 0.015810960487 0.015810960487 0.015810960487    7[7-(6,48),7-(7),48-(7,7,7,17)]
    45-0.470271773504-0.470271773504-0.470271773504    7[7-(6,48),7-(7,48)]
    46 0.549857967245 0.549857967245 0.549857967245    7[6-(6,7),7-(7),48-(7,7,7)]
    47  1.36296503922  1.36296503922  1.36296503922    7[6-(6,7),7-(7,48),48-(7,7,7,17)]
    48 0.654379823077 0.654379823077 0.654379823077    17[48-(7,7,7,7),48-(7,7,7,7)]
