# Supplementary material for: A collection of forcefield precursors for metal–organic frameworks
Source: RSC Adv. 2019 Nov 13;9(63):36492–507. doi: 10.1039/c9ra07327b (PMC9075174; doi:10.1039/c9ra07327b)
Supplement: RA-009-C9RA07327B-s3162 [file RA-009-C9RA07327B-s3162.txt]

HURGEH_clean

14.278    0.00000000    0.00000000
0.0    18.0309    0.00000000
0.0    -0.49576003    20.19861689

     1    13.51741094    13.51741094    13.51741094    27[8-(6),8-(6),8-(6),8-(6),8-(6,27)]
     2    11.38799002    11.38799002    11.38799002    27[8-(6),8-(6),8-(6),8-(6,27)]
     3    11.70096378    11.70096378    11.70096378    27[8-(6),8-(6),8-(6),8-(6)]
     4     6.37841094     6.37841094     6.37841094    27[8-(6),8-(6),8-(6),8-(6),8-(6,27)]
     5     4.24899002     4.24899002     4.24899002    27[8-(6),8-(6),8-(6),8-(6,27)]
     6     4.56196378     4.56196378     4.56196378    27[8-(6),8-(6),8-(6),8-(6)]
     7     0.76058906     0.76058906     0.76058906    27[8-(6),8-(6),8-(6),8-(6),8-(6,27)]
     8     2.89000998     2.89000998     2.89000998    27[8-(6),8-(6),8-(6),8-(6,27)]
     9     2.57703622     2.57703622     2.57703622    27[8-(6),8-(6),8-(6),8-(6)]
    10     7.89958906     7.89958906     7.89958906    27[8-(6),8-(6),8-(6),8-(6),8-(6,27)]
    11    10.02900998    10.02900998    10.02900998    27[8-(6),8-(6),8-(6),8-(6,27)]
    12     9.71603622     9.71603622     9.71603622    27[8-(6),8-(6),8-(6),8-(6)]
    13     12.3890206     12.3890206     12.3890206    1[6-(6,6)]
    14      0.2755654      0.2755654      0.2755654    1[6-(6,6)]
    15      0.1042294      0.1042294      0.1042294    1[6-(6,6)]
    16        2.57004        2.57004        2.57004    1[6-(6,6)]
    17       6.061011       6.061011       6.061011    1[6-(6,6)]
    18      7.9728352      7.9728352      7.9728352    1[6-(6,6)]
    19     10.0617066     10.0617066     10.0617066    1[6-(6,6)]
    20      1.9018296      1.9018296      1.9018296    1[6-(6,6)]
    21      1.0237326      1.0237326      1.0237326    1[6-(6,6)]
    22      5.2500206      5.2500206      5.2500206    1[6-(6,6)]
    23      7.4145654      7.4145654      7.4145654    1[6-(6,6)]
    24      7.2432294      7.2432294      7.2432294    1[6-(6,6)]
    25        9.70904        9.70904        9.70904    1[6-(6,6)]
    26      13.200011      13.200011      13.200011    1[6-(6,6)]
    27      0.8338352      0.8338352      0.8338352    1[6-(6,6)]
    28      2.9227066      2.9227066      2.9227066    1[6-(6,6)]
    29      9.0408296      9.0408296      9.0408296    1[6-(6,6)]
    30      8.1627326      8.1627326      8.1627326    1[6-(6,6)]
    31      1.8889794      1.8889794      1.8889794    1[6-(6,6)]
    32     14.0024346     14.0024346     14.0024346    1[6-(6,6)]
    33     14.1737706     14.1737706     14.1737706    1[6-(6,6)]
    34       11.70796       11.70796       11.70796    1[6-(6,6)]
    35       8.216989       8.216989       8.216989    1[6-(6,6)]
    36      6.3051648      6.3051648      6.3051648    1[6-(6,6)]
    37      4.2162934      4.2162934      4.2162934    1[6-(6,6)]
    38     12.3761704     12.3761704     12.3761704    1[6-(6,6)]
    39     13.2542674     13.2542674     13.2542674    1[6-(6,6)]
    40      9.0279794      9.0279794      9.0279794    1[6-(6,6)]
    41      6.8634346      6.8634346      6.8634346    1[6-(6,6)]
    42      7.0347706      7.0347706      7.0347706    1[6-(6,6)]
    43        4.56896        4.56896        4.56896    1[6-(6,6)]
    44       1.077989       1.077989       1.077989    1[6-(6,6)]
    45     13.4441648     13.4441648     13.4441648    1[6-(6,6)]
    46     11.3552934     11.3552934     11.3552934    1[6-(6,6)]
    47      5.2371704      5.2371704      5.2371704    1[6-(6,6)]
    48      6.1152674      6.1152674      6.1152674    1[6-(6,6)]
    49     10.4614906     10.4614906     10.4614906    6[6-(6,6),8-(27),8-(27)]
    50      12.678864      12.678864      12.678864    6[6-(6,6),8-(0),8-(27,27)]
    51     13.6940298     13.6940298     13.6940298    6[6-(1,6),6-(1,6),6-(8,8)]
    52     13.2913902     13.2913902     13.2913902    6[1-(0),6-(6,6),6-(6,6)]
    53     14.2294548     14.2294548     14.2294548    6[6-(1,6),6-(1,6),6-(8,8)]
    54      13.806826      13.806826      13.806826    6[6-(6,6),8-(27),8-(27)]
    55      2.0360428      2.0360428      2.0360428    6[6-(6,6),8-(0),8-(27)]
    56      1.5306016      1.5306016      1.5306016    6[6-(1,6),6-(1,6),6-(8,8)]
    57      0.5525586      0.5525586      0.5525586    6[1-(0),6-(6,6),6-(6,6)]
    58      0.0342672      0.0342672      0.0342672    6[6-(1,6),6-(1,6),6-(8,8)]
    59       0.442618       0.442618       0.442618    6[1-(0),6-(6,6),6-(6,6)]
    60      1.3835382      1.3835382      1.3835382    6[6-(1,6),6-(1,6),6-(8,8)]
    61      1.9403802      1.9403802      1.9403802    6[1-(0),6-(6,6),6-(6,6)]
    62      1.7005098      1.7005098      1.7005098    6[6-(6,6),8-(27),8-(27)]
    63     13.2128612     13.2128612     13.2128612    6[6-(6,6),8-(0),8-(27)]
    64      8.0613588      8.0613588      8.0613588    6[6-(6,6),8-(27),8-(27)]
    65      8.0485086      8.0485086      8.0485086    6[6-(1,6),6-(1,6),6-(8,8)]
    66      6.8420176      6.8420176      6.8420176    6[1-(0),6-(6,6),6-(6,6)]
    67      6.8291674      6.8291674      6.8291674    6[6-(1,6),6-(1,6),6-(8,8)]
    68      8.0085302      8.0085302      8.0085302    6[1-(0),6-(6,6),6-(6,6)]
    69       9.195032       9.195032       9.195032    6[6-(1,6),6-(1,6),6-(8,8)]
    70      9.2350104      9.2350104      9.2350104    6[1-(0),6-(6,6),6-(6,6)]
    71      5.5498586      5.5498586      5.5498586    6[6-(6,6),8-(0),8-(27)]
    72        1.28502        1.28502        1.28502    6[1-(0),6-(6,6),6-(6,6)]
    73      1.7033654      1.7033654      1.7033654    6[6-(1,6),6-(1,6),6-(8,8)]
    74      0.7481672      0.7481672      0.7481672    6[1-(0),6-(6,6),6-(6,6)]
    75      3.1283098      3.1283098      3.1283098    6[6-(6,6),8-(0),8-(0)]
    76      3.3224906      3.3224906      3.3224906    6[6-(6,6),8-(27),8-(27)]
    77       5.539864       5.539864       5.539864    6[6-(6,6),8-(0),8-(27,27)]
    78      6.5550298      6.5550298      6.5550298    6[6-(1,6),6-(1,6),6-(8,8)]
    79      6.1523902      6.1523902      6.1523902    6[1-(0),6-(6,6),6-(6,6)]
    80      7.0904548      7.0904548      7.0904548    6[6-(1,6),6-(1,6),6-(8,8)]
    81       6.667826       6.667826       6.667826    6[6-(6,6),8-(27),8-(27)]
    82      9.1750428      9.1750428      9.1750428    6[6-(6,6),8-(0),8-(27)]
    83      8.6696016      8.6696016      8.6696016    6[6-(1,6),6-(1,6),6-(8,8)]
    84      7.6915586      7.6915586      7.6915586    6[1-(0),6-(6,6),6-(6,6)]
    85      7.1732672      7.1732672      7.1732672    6[6-(1,6),6-(1,6),6-(8,8)]
    86       7.581618       7.581618       7.581618    6[1-(0),6-(6,6),6-(6,6)]
    87      8.5225382      8.5225382      8.5225382    6[6-(1,6),6-(1,6),6-(8,8)]
    88      9.0793802      9.0793802      9.0793802    6[1-(0),6-(6,6),6-(6,6)]
    89      8.8395098      8.8395098      8.8395098    6[6-(6,6),8-(27),8-(27)]
    90      6.0738612      6.0738612      6.0738612    6[6-(6,6),8-(0),8-(27)]
    91      0.9223588      0.9223588      0.9223588    6[6-(6,6),8-(27),8-(27)]
    92      0.9095086      0.9095086      0.9095086    6[6-(1,6),6-(1,6),6-(8,8)]
    93     13.9810176     13.9810176     13.9810176    6[1-(0),6-(6,6),6-(6,6)]
    94     13.9681674     13.9681674     13.9681674    6[6-(1,6),6-(1,6),6-(8,8)]
    95      0.8695302      0.8695302      0.8695302    6[1-(0),6-(6,6),6-(6,6)]
    96       2.056032       2.056032       2.056032    6[6-(1,6),6-(1,6),6-(8,8)]
    97      2.0960104      2.0960104      2.0960104    6[1-(0),6-(6,6),6-(6,6)]
    98     12.6888586     12.6888586     12.6888586    6[6-(6,6),8-(0),8-(27)]
    99        8.42402        8.42402        8.42402    6[1-(0),6-(6,6),6-(6,6)]
   100      8.8423654      8.8423654      8.8423654    6[6-(1,6),6-(1,6),6-(8,8)]
   101      7.8871672      7.8871672      7.8871672    6[1-(0),6-(6,6),6-(6,6)]
   102     10.2673098     10.2673098     10.2673098    6[6-(6,6),8-(0),8-(0)]
   103      3.8165094      3.8165094      3.8165094    6[6-(6,6),8-(27),8-(27)]
   104       1.599136       1.599136       1.599136    6[6-(6,6),8-(0),8-(27,27)]
   105      0.5839702      0.5839702      0.5839702    6[6-(1,6),6-(1,6),6-(8,8)]
   106      0.9866098      0.9866098      0.9866098    6[1-(0),6-(6,6),6-(6,6)]
   107      0.0485452      0.0485452      0.0485452    6[6-(1,6),6-(1,6),6-(8,8)]
   108       0.471174       0.471174       0.471174    6[6-(6,6),8-(27),8-(27)]
   109     12.2419572     12.2419572     12.2419572    6[6-(6,6),8-(0),8-(27)]
   110     12.7473984     12.7473984     12.7473984    6[6-(1,6),6-(1,6),6-(8,8)]
   111     13.7254414     13.7254414     13.7254414    6[1-(0),6-(6,6),6-(6,6)]
   112     14.2437328     14.2437328     14.2437328    6[6-(1,6),6-(1,6),6-(8,8)]
   113      13.835382      13.835382      13.835382    6[1-(0),6-(6,6),6-(6,6)]
   114     12.8944618     12.8944618     12.8944618    6[6-(1,6),6-(1,6),6-(8,8)]
   115     12.3376198     12.3376198     12.3376198    6[1-(0),6-(6,6),6-(6,6)]
   116     12.5774902     12.5774902     12.5774902    6[6-(6,6),8-(27),8-(27)]
   117      1.0651388      1.0651388      1.0651388    6[6-(6,6),8-(0),8-(27)]
   118      6.2166412      6.2166412      6.2166412    6[6-(6,6),8-(27),8-(27)]
   119      6.2294914      6.2294914      6.2294914    6[6-(1,6),6-(1,6),6-(8,8)]
   120      7.4359824      7.4359824      7.4359824    6[1-(0),6-(6,6),6-(6,6)]
   121      7.4488326      7.4488326      7.4488326    6[6-(1,6),6-(1,6),6-(8,8)]
   122      6.2694698      6.2694698      6.2694698    6[1-(0),6-(6,6),6-(6,6)]
   123       5.082968       5.082968       5.082968    6[6-(1,6),6-(1,6),6-(8,8)]
   124      5.0429896      5.0429896      5.0429896    6[1-(0),6-(6,6),6-(6,6)]
   125      8.7281414      8.7281414      8.7281414    6[6-(6,6),8-(0),8-(27)]
   126       12.99298       12.99298       12.99298    6[1-(0),6-(6,6),6-(6,6)]
   127     12.5746346     12.5746346     12.5746346    6[6-(1,6),6-(1,6),6-(8,8)]
   128     13.5298328     13.5298328     13.5298328    6[1-(0),6-(6,6),6-(6,6)]
   129     11.1496902     11.1496902     11.1496902    6[6-(6,6),8-(0),8-(0)]
   130     10.9555094     10.9555094     10.9555094    6[6-(6,6),8-(27),8-(27)]
   131       8.738136       8.738136       8.738136    6[6-(6,6),8-(0),8-(27,27)]
   132      7.7229702      7.7229702      7.7229702    6[6-(1,6),6-(1,6),6-(8,8)]
   133      8.1256098      8.1256098      8.1256098    6[1-(0),6-(6,6),6-(6,6)]
   134      7.1875452      7.1875452      7.1875452    6[6-(1,6),6-(1,6),6-(8,8)]
   135       7.610174       7.610174       7.610174    6[6-(6,6),8-(27),8-(27)]
   136      5.1029572      5.1029572      5.1029572    6[6-(6,6),8-(0),8-(27)]
   137      5.6083984      5.6083984      5.6083984    6[6-(1,6),6-(1,6),6-(8,8)]
   138      6.5864414      6.5864414      6.5864414    6[1-(0),6-(6,6),6-(6,6)]
   139      7.1047328      7.1047328      7.1047328    6[6-(1,6),6-(1,6),6-(8,8)]
   140       6.696382       6.696382       6.696382    6[1-(0),6-(6,6),6-(6,6)]
   141      5.7554618      5.7554618      5.7554618    6[6-(1,6),6-(1,6),6-(8,8)]
   142      5.1986198      5.1986198      5.1986198    6[1-(0),6-(6,6),6-(6,6)]
   143      5.4384902      5.4384902      5.4384902    6[6-(6,6),8-(27),8-(27)]
   144      8.2041388      8.2041388      8.2041388    6[6-(6,6),8-(0),8-(27)]
   145     13.3556412     13.3556412     13.3556412    6[6-(6,6),8-(27),8-(27)]
   146     13.3684914     13.3684914     13.3684914    6[6-(1,6),6-(1,6),6-(8,8)]
   147      0.2969824      0.2969824      0.2969824    6[1-(0),6-(6,6),6-(6,6)]
   148      0.3098326      0.3098326      0.3098326    6[6-(1,6),6-(1,6),6-(8,8)]
   149     13.4084698     13.4084698     13.4084698    6[1-(0),6-(6,6),6-(6,6)]
   150      12.221968      12.221968      12.221968    6[6-(1,6),6-(1,6),6-(8,8)]
   151     12.1819896     12.1819896     12.1819896    6[1-(0),6-(6,6),6-(6,6)]
   152      1.5891414      1.5891414      1.5891414    6[6-(6,6),8-(0),8-(27)]
   153        5.85398        5.85398        5.85398    6[1-(0),6-(6,6),6-(6,6)]
   154      5.4356346      5.4356346      5.4356346    6[6-(1,6),6-(1,6),6-(8)]
   155      6.3908328      6.3908328      6.3908328    6[1-(0),6-(6,6),6-(6,6)]
   156      4.0106902      4.0106902      4.0106902    6[6-(6,6),8-(0)]
   157     11.5566132     11.5566132     11.5566132    8[6-(6,8),27-(8,8,8,8)]
   158      10.265882      10.265882      10.265882    8[6-(6,8),27-(8,8,8)]
   159     12.9815576     12.9815576     12.9815576    8[6-(6,8),27-(8,8,8),27-(8,8,8,8)]
   160     11.6708372     11.6708372     11.6708372    8[6-(6,8)]
   161      0.4126342      0.4126342      0.4126342    8[6-(6,8),27-(8,8,8,8)]
   162     12.5489342     12.5489342     12.5489342    8[6-(6,8),27-(8,8,8)]
   163      1.2764532      1.2764532      1.2764532    8[6-(6,8),27-(8,8,8)]
   164      3.1597214      3.1597214      3.1597214    8[6-(6,8)]
   165      2.5257782      2.5257782      2.5257782    8[6-(6,8),27-(8,8,8)]
   166      1.0465774      1.0465774      1.0465774    8[6-(6,8),27-(8,8,8,8)]
   167     12.5203782     12.5203782     12.5203782    8[6-(6,8),27-(8,8,8)]
   168     13.0743646     13.0743646     13.0743646    8[6-(6,8)]
   169      9.1964598      9.1964598      9.1964598    8[6-(6,8),27-(8,8,8)]
   170      7.0019312      7.0019312      7.0019312    8[6-(6,8),27-(8,8,8,8)]
   171      4.4947144      4.4947144      4.4947144    8[6-(6,8),27-(8,8,8)]
   172      5.6126818      5.6126818      5.6126818    8[6-(6,8)]
   173      3.3381964      3.3381964      3.3381964    8[6-(6,8)]
   174       4.004979       4.004979       4.004979    8[6-(6,8)]
   175      4.4176132      4.4176132      4.4176132    8[6-(6,8),27-(8,8,8,8)]
   176       3.126882       3.126882       3.126882    8[6-(6,8),27-(8,8,8)]
   177      5.8425576      5.8425576      5.8425576    8[6-(6,8),27-(8,8,8),27-(8,8,8,8)]
   178      4.5318372      4.5318372      4.5318372    8[6-(6,8)]
   179      7.5516342      7.5516342      7.5516342    8[6-(6,8),27-(8,8,8,8)]
   180      5.4099342      5.4099342      5.4099342    8[6-(6,8),27-(8,8,8)]
   181      8.4154532      8.4154532      8.4154532    8[6-(6,8),27-(8,8,8)]
   182     10.2987214     10.2987214     10.2987214    8[6-(6,8)]
   183      9.6647782      9.6647782      9.6647782    8[6-(6,8),27-(8,8,8)]
   184      8.1855774      8.1855774      8.1855774    8[6-(6,8),27-(8,8,8,8)]
   185      5.3813782      5.3813782      5.3813782    8[6-(6,8),27-(8,8,8)]
   186      5.9353646      5.9353646      5.9353646    8[6-(6,8)]
   187      2.0574598      2.0574598      2.0574598    8[6-(6,8),27-(8,8,8)]
   188     14.1409312     14.1409312     14.1409312    8[6-(6,8),27-(8,8,8,8)]
   189     11.6337144     11.6337144     11.6337144    8[6-(6,8),27-(8,8,8)]
   190     12.7516818     12.7516818     12.7516818    8[6-(6,8)]
   191     10.4771964     10.4771964     10.4771964    8[6-(6,8)]
   192      11.143979      11.143979      11.143979    8[6-(6,8)]
   193      2.7213868      2.7213868      2.7213868    8[6-(6,8),27-(8,8,8,8)]
   194       4.012118       4.012118       4.012118    8[6-(6,8),27-(8,8,8)]
   195      1.2964424      1.2964424      1.2964424    8[6-(6,8),27-(8,8,8),27-(8,8,8,8)]
   196      2.6071628      2.6071628      2.6071628    8[6-(6,8)]
   197     13.8653658     13.8653658     13.8653658    8[6-(6,8),27-(8,8,8,8)]
   198      1.7290658      1.7290658      1.7290658    8[6-(6,8),27-(8,8,8)]
   199     13.0015468     13.0015468     13.0015468    8[6-(6,8),27-(8,8,8)]
   200     11.1182786     11.1182786     11.1182786    8[6-(6,8)]
   201     11.7522218     11.7522218     11.7522218    8[6-(6,8),27-(8,8,8)]
   202     13.2314226     13.2314226     13.2314226    8[6-(6,8),27-(8,8,8,8)]
   203      1.7576218      1.7576218      1.7576218    8[6-(6,8),27-(8,8,8)]
   204      1.2036354      1.2036354      1.2036354    8[6-(6,8)]
   205      5.0815402      5.0815402      5.0815402    8[6-(6,8),27-(8,8,8)]
   206      7.2760688      7.2760688      7.2760688    8[6-(6,8),27-(8,8,8,8)]
   207      9.7832856      9.7832856      9.7832856    8[6-(6,8),27-(8,8,8)]
   208      8.6653182      8.6653182      8.6653182    8[6-(6,8)]
   209     10.9398036     10.9398036     10.9398036    8[6-(6,8)]
   210      10.273021      10.273021      10.273021    8[6-(6,8)]
   211      9.8603868      9.8603868      9.8603868    8[6-(6,8),27-(8,8,8,8)]
   212      11.151118      11.151118      11.151118    8[6-(6,8),27-(8,8,8)]
   213      8.4354424      8.4354424      8.4354424    8[6-(6,8),27-(8,8,8),27-(8,8,8,8)]
   214      9.7461628      9.7461628      9.7461628    8[6-(6,8)]
   215      6.7263658      6.7263658      6.7263658    8[6-(6,8),27-(8,8,8,8)]
   216      8.8680658      8.8680658      8.8680658    8[6-(6,8),27-(8,8,8)]
   217      5.8625468      5.8625468      5.8625468    8[6-(6,8),27-(8,8,8)]
   218      3.9792786      3.9792786      3.9792786    8[6-(6,8)]
   219      4.6132218      4.6132218      4.6132218    8[6-(6,8),27-(8,8,8)]
   220      6.0924226      6.0924226      6.0924226    8[6-(6,8),27-(8,8,8,8)]
   221      8.8966218      8.8966218      8.8966218    8[6-(6,8),27-(8,8,8)]
   222      8.3426354      8.3426354      8.3426354    8[6-(6,8)]
   223     12.2205402     12.2205402     12.2205402    8[6-(6,8),27-(8,8,8)]
   224      0.1370688      0.1370688      0.1370688    8[6-(6,8),27-(8,8,8,8)]
   225      2.6442856      2.6442856      2.6442856    8[6-(6,8),27-(8,8,8)]
   226      1.5263182      1.5263182      1.5263182    8[6-(6,8)]
   227      3.8008036      3.8008036      3.8008036    8[6-(6)]
