# Supplementary material for: A collection of forcefield precursors for metal–organic frameworks
Source: RSC Adv. 2019 Nov 13;9(63):36492–507. doi: 10.1039/c9ra07327b (PMC9075174; doi:10.1039/c9ra07327b)
Supplement: RA-009-C9RA07327B-s3163 [file RA-009-C9RA07327B-s3163.txt]

HURGOR_clean

13.8496    0.00000000    0.00000000
0.0    22.3068    0.00000000
0.0    0.0    26.0986

     1   10.055225088   10.055225088   10.055225088    27[8-(6),8-(6),8-(6),8-(6)]
     2   10.719174912   10.719174912   10.719174912    27[8-(6),8-(6),8-(6),8-(6)]
     3    3.794374912    3.794374912    3.794374912    27[8-(6),8-(6),8-(6),8-(6)]
     4    3.130425088    3.130425088    3.130425088    27[8-(6),8-(6),8-(6),8-(6)]
     5        10.3872        10.3872        10.3872    27[8-(6),8-(6),8-(6),8-(6),8-(6),8-(6)]
     6         3.4624         3.4624         3.4624    27[8-(6),8-(6),8-(6),8-(6),8-(6),8-(6)]
     7   10.055225088   10.055225088   10.055225088    27[8-(6),8-(6),8-(6),8-(6)]
     8   10.719174912   10.719174912   10.719174912    27[8-(6),8-(6),8-(6),8-(6)]
     9    3.794374912    3.794374912    3.794374912    27[8-(6),8-(6),8-(6),8-(6)]
    10    3.130425088    3.130425088    3.130425088    27[8-(6),8-(6),8-(6),8-(6)]
    11        10.3872        10.3872        10.3872    27[8-(6),8-(6),8-(6),8-(6),8-(6),8-(6)]
    12         3.4624         3.4624         3.4624    27[8-(6),8-(6),8-(6),8-(6),8-(6),8-(6)]
    13    12.17656832    12.17656832    12.17656832    1[6-(6,6)]
    14    13.28730624    13.28730624    13.28730624    1[6-(6,6)]
    15     1.34895104     1.34895104     1.34895104    1[6-(6,6)]
    16     2.41398528     2.41398528     2.41398528    1[6-(6,6)]
    17     0.86975488     0.86975488     0.86975488    1[6-(6,6)]
    18     13.6141568     13.6141568     13.6141568    1[6-(6,6)]
    19    13.69448448    13.69448448    13.69448448    1[6-(6,6)]
    20    12.56435712    12.56435712    12.56435712    1[6-(6,6)]
    21     5.57307904     5.57307904     5.57307904    1[6-(6,6)]
    22       3.531648       3.531648       3.531648    1[6-(6,6)]
    23     5.20190976     5.20190976     5.20190976    1[6-(6,6)]
    24     7.23087616     7.23087616     7.23087616    1[6-(6,6)]
    25     9.34571008     9.34571008     9.34571008    1[6-(6,6)]
    26     9.66425088     9.66425088     9.66425088    1[6-(6,6)]
    27      10.941184      10.941184      10.941184    1[6-(6,6)]
    28    10.74867456    10.74867456    10.74867456    1[6-(6,6)]
    29     8.59783168     8.59783168     8.59783168    1[6-(6,6)]
    30     7.48709376     7.48709376     7.48709376    1[6-(6,6)]
    31     5.57584896     5.57584896     5.57584896    1[6-(6,6)]
    32     4.51081472     4.51081472     4.51081472    1[6-(6,6)]
    33     6.05504512     6.05504512     6.05504512    1[6-(6,6)]
    34      7.1602432      7.1602432      7.1602432    1[6-(6,6)]
    35     7.07991552     7.07991552     7.07991552    1[6-(6,6)]
    36     8.21004288     8.21004288     8.21004288    1[6-(6,6)]
    37     1.35172096     1.35172096     1.35172096    1[6-(6,6)]
    38       3.393152       3.393152       3.393152    1[6-(6,6)]
    39     1.72289024     1.72289024     1.72289024    1[6-(6,6)]
    40    13.54352384    13.54352384    13.54352384    1[6-(6,6)]
    41    11.42868992    11.42868992    11.42868992    1[6-(6,6)]
    42    11.11014912    11.11014912    11.11014912    1[6-(6,6)]
    43       9.833216       9.833216       9.833216    1[6-(6,6)]
    44    10.02572544    10.02572544    10.02572544    1[6-(6,6)]
    45     1.67303168     1.67303168     1.67303168    1[6-(6,6)]
    46     0.56229376     0.56229376     0.56229376    1[6-(6,6)]
    47    12.50064896    12.50064896    12.50064896    1[6-(6,6)]
    48    11.43561472    11.43561472    11.43561472    1[6-(6,6)]
    49    12.97984512    12.97984512    12.97984512    1[6-(6,6)]
    50      0.2354432      0.2354432      0.2354432    1[6-(6,6)]
    51     0.15511552     0.15511552     0.15511552    1[6-(6,6)]
    52     1.28524288     1.28524288     1.28524288    1[6-(6,6)]
    53     8.27652096     8.27652096     8.27652096    1[6-(6,6)]
    54      10.317952      10.317952      10.317952    1[6-(6,6)]
    55     8.64769024     8.64769024     8.64769024    1[6-(6,6)]
    56     6.61872384     6.61872384     6.61872384    1[6-(6,6)]
    57     4.50388992     4.50388992     4.50388992    1[6-(6,6)]
    58     4.18534912     4.18534912     4.18534912    1[6-(6,6)]
    59       2.908416       2.908416       2.908416    1[6-(6,6)]
    60     3.10092544     3.10092544     3.10092544    1[6-(6,6)]
    61     5.25176832     5.25176832     5.25176832    1[6-(6,6)]
    62     6.36250624     6.36250624     6.36250624    1[6-(6,6)]
    63     8.27375104     8.27375104     8.27375104    1[6-(6,6)]
    64     9.33878528     9.33878528     9.33878528    1[6-(6,6)]
    65     7.79455488     7.79455488     7.79455488    1[6-(6,6)]
    66      6.6893568      6.6893568      6.6893568    1[6-(6,6)]
    67     6.76968448     6.76968448     6.76968448    1[6-(6,6)]
    68     5.63955712     5.63955712     5.63955712    1[6-(6,6)]
    69    12.49787904    12.49787904    12.49787904    1[6-(6,6)]
    70      10.456448      10.456448      10.456448    1[6-(6,6)]
    71    12.12670976    12.12670976    12.12670976    1[6-(6,6)]
    72     0.30607616     0.30607616     0.30607616    1[6-(6,6)]
    73     2.42091008     2.42091008     2.42091008    1[6-(6,6)]
    74     2.73945088     2.73945088     2.73945088    1[6-(6,6)]
    75       4.016384       4.016384       4.016384    1[6-(6,6)]
    76     3.82387456     3.82387456     3.82387456    1[6-(6,6)]
    77    12.17656832    12.17656832    12.17656832    1[6-(6,6)]
    78    13.28730624    13.28730624    13.28730624    1[6-(6,6)]
    79     1.34895104     1.34895104     1.34895104    1[6-(6,6)]
    80     2.41398528     2.41398528     2.41398528    1[6-(6,6)]
    81     0.86975488     0.86975488     0.86975488    1[6-(6,6)]
    82     13.6141568     13.6141568     13.6141568    1[6-(6,6)]
    83    13.69448448    13.69448448    13.69448448    1[6-(6,6)]
    84    12.56435712    12.56435712    12.56435712    1[6-(6,6)]
    85     5.57307904     5.57307904     5.57307904    1[6-(6,6)]
    86       3.531648       3.531648       3.531648    1[6-(6,6)]
    87     5.20190976     5.20190976     5.20190976    1[6-(6,6)]
    88     7.23087616     7.23087616     7.23087616    1[6-(6,6)]
    89     9.34571008     9.34571008     9.34571008    1[6-(6,6)]
    90     9.66425088     9.66425088     9.66425088    1[6-(6,6)]
    91      10.941184      10.941184      10.941184    1[6-(6,6)]
    92    10.74867456    10.74867456    10.74867456    1[6-(6,6)]
    93     8.59783168     8.59783168     8.59783168    1[6-(6,6)]
    94     7.48709376     7.48709376     7.48709376    1[6-(6,6)]
    95     5.57584896     5.57584896     5.57584896    1[6-(6,6)]
    96     4.51081472     4.51081472     4.51081472    1[6-(6,6)]
    97     6.05504512     6.05504512     6.05504512    1[6-(6,6)]
    98      7.1602432      7.1602432      7.1602432    1[6-(6,6)]
    99     7.07991552     7.07991552     7.07991552    1[6-(6,6)]
   100     8.21004288     8.21004288     8.21004288    1[6-(6,6)]
   101     1.35172096     1.35172096     1.35172096    1[6-(6,6)]
   102       3.393152       3.393152       3.393152    1[6-(6,6)]
   103     1.72289024     1.72289024     1.72289024    1[6-(6,6)]
   104    13.54352384    13.54352384    13.54352384    1[6-(6,6)]
   105    11.42868992    11.42868992    11.42868992    1[6-(6,6)]
   106    11.11014912    11.11014912    11.11014912    1[6-(6,6)]
   107       9.833216       9.833216       9.833216    1[6-(6,6)]
   108    10.02572544    10.02572544    10.02572544    1[6-(6,6)]
   109     1.67303168     1.67303168     1.67303168    1[6-(6,6)]
   110     0.56229376     0.56229376     0.56229376    1[6-(6,6)]
   111    12.50064896    12.50064896    12.50064896    1[6-(6,6)]
   112    11.43561472    11.43561472    11.43561472    1[6-(6,6)]
   113    12.97984512    12.97984512    12.97984512    1[6-(6,6)]
   114      0.2354432      0.2354432      0.2354432    1[6-(6,6)]
   115     0.15511552     0.15511552     0.15511552    1[6-(6,6)]
   116     1.28524288     1.28524288     1.28524288    1[6-(6,6)]
   117     8.27652096     8.27652096     8.27652096    1[6-(6,6)]
   118      10.317952      10.317952      10.317952    1[6-(6,6)]
   119     8.64769024     8.64769024     8.64769024    1[6-(6,6)]
   120     6.61872384     6.61872384     6.61872384    1[6-(6,6)]
   121     4.50388992     4.50388992     4.50388992    1[6-(6,6)]
   122     4.18534912     4.18534912     4.18534912    1[6-(6,6)]
   123       2.908416       2.908416       2.908416    1[6-(6,6)]
   124     3.10092544     3.10092544     3.10092544    1[6-(6,6)]
   125     5.25176832     5.25176832     5.25176832    1[6-(6,6)]
   126     6.36250624     6.36250624     6.36250624    1[6-(6,6)]
   127     8.27375104     8.27375104     8.27375104    1[6-(6,6)]
   128     9.33878528     9.33878528     9.33878528    1[6-(6,6)]
   129     7.79455488     7.79455488     7.79455488    1[6-(6,6)]
   130      6.6893568      6.6893568      6.6893568    1[6-(6,6)]
   131     6.76968448     6.76968448     6.76968448    1[6-(6,6)]
   132     5.63955712     5.63955712     5.63955712    1[6-(6,6)]
   133    12.49787904    12.49787904    12.49787904    1[6-(6,6)]
   134      10.456448      10.456448      10.456448    1[6-(6,6)]
   135    12.12670976    12.12670976    12.12670976    1[6-(6,6)]
   136     0.30607616     0.30607616     0.30607616    1[6-(6,6)]
   137     2.42091008     2.42091008     2.42091008    1[6-(6,6)]
   138     2.73945088     2.73945088     2.73945088    1[6-(6,6)]
   139       4.016384       4.016384       4.016384    1[6-(6,6)]
   140     3.82387456     3.82387456     3.82387456    1[6-(6,6)]
   141    11.49655296    11.49655296    11.49655296    6[6-(6,6),8-(27),8-(27)]
   142    12.23889152    12.23889152    12.23889152    6[6-(1,6),6-(1,6),6-(8,8)]
   143    12.46879488    12.46879488    12.46879488    6[1-(0),6-(1,6),6-(6,6)]
   144    13.13911552    13.13911552    13.13911552    6[1-(0),6-(1,6),6-(6,6)]
   145    13.59615232    13.59615232    13.59615232    6[6-(1,6),6-(1,6),6-(6,6)]
   146     0.43210752     0.43210752     0.43210752    6[6-(1,6),6-(1,6),6-(6,6)]
   147     1.22845952     1.22845952     1.22845952    6[1-(0),6-(1,6),6-(6,6)]
   148      1.8627712      1.8627712      1.8627712    6[1-(0),6-(1,6),6-(6,6)]
   149     1.70211584     1.70211584     1.70211584    6[6-(1,6),6-(1,6),6-(8,8)]
   150     2.38074624     2.38074624     2.38074624    6[6-(6,6),8-(27),8-(27)]
   151     0.95285248     0.95285248     0.95285248    6[1-(0),6-(1,6),6-(6,6)]
   152     0.30330624     0.30330624     0.30330624    6[1-(0),6-(1,6),6-(6,6)]
   153    13.38979328    13.38979328    13.38979328    6[1-(0),6-(1,6),6-(6,6)]
   154    12.71808768    12.71808768    12.71808768    6[1-(0),6-(1,6),6-(6,6)]
   155     7.95521024     7.95521024     7.95521024    6[6-(6,6),8-(27),8-(27)]
   156     6.63118848     6.63118848     6.63118848    6[6-(1,6),6-(1,6),6-(8,8)]
   157     5.51768064     5.51768064     5.51768064    6[1-(0),6-(1,6),6-(6,6)]
   158     4.28783616     4.28783616     4.28783616    6[1-(0),6-(1,6),6-(6,6)]
   159     4.13964544     4.13964544     4.13964544    6[6-(1,6),6-(1,6),6-(6,6)]
   160       5.262848       5.262848       5.262848    6[1-(0),6-(1,6),6-(6,6)]
   161     6.48715264     6.48715264     6.48715264    6[1-(0),6-(1,6),6-(6,6)]
   162     9.90800384     9.90800384     9.90800384    6[6-(6,6),8-(0),8-(27)]
   163    10.04511488    10.04511488    10.04511488    6[6-(1,6),6-(1,6),6-(8,8)]
   164     9.70579968     9.70579968     9.70579968    6[1-(0),6-(1,6),6-(6,6)]
   165     9.85676032     9.85676032     9.85676032    6[1-(0),6-(1,6),6-(6,6)]
   166    10.29856256    10.29856256    10.29856256    6[6-(1,6),6-(1,6),6-(6,6)]
   167    10.63787776    10.63787776    10.63787776    6[1-(0),6-(1,6),6-(6,6)]
   168    10.51600128    10.51600128    10.51600128    6[1-(0),6-(1,6),6-(6,6)]
   169     9.27784704     9.27784704     9.27784704    6[6-(6,6),8-(27),8-(27)]
   170     8.53550848     8.53550848     8.53550848    6[6-(1,6),6-(1,6),6-(8,8)]
   171     8.30560512     8.30560512     8.30560512    6[1-(0),6-(1,6),6-(6,6)]
   172     7.63528448     7.63528448     7.63528448    6[1-(0),6-(1,6),6-(6,6)]
   173     7.17824768     7.17824768     7.17824768    6[6-(1,6),6-(1,6),6-(6,6)]
   174     6.49269248     6.49269248     6.49269248    6[6-(1,6),6-(1,6),6-(6,6)]
   175     5.69634048     5.69634048     5.69634048    6[1-(0),6-(1,6),6-(6,6)]
   176      5.0620288      5.0620288      5.0620288    6[1-(0),6-(1,6),6-(6,6)]
   177     5.22268416     5.22268416     5.22268416    6[6-(1,6),6-(1,6),6-(8,8)]
   178     4.54405376     4.54405376     4.54405376    6[6-(6,6),8-(27),8-(27)]
   179     5.97194752     5.97194752     5.97194752    6[1-(0),6-(1,6),6-(6,6)]
   180     6.62149376     6.62149376     6.62149376    6[1-(0),6-(1,6),6-(6,6)]
   181     7.38460672     7.38460672     7.38460672    6[1-(0),6-(1,6),6-(6,6)]
   182     8.05631232     8.05631232     8.05631232    6[1-(0),6-(1,6),6-(6,6)]
   183    12.81918976    12.81918976    12.81918976    6[6-(6,6),8-(27),8-(27)]
   184     0.29361152     0.29361152     0.29361152    6[6-(1,6),6-(1,6),6-(8,8)]
   185     1.40711936     1.40711936     1.40711936    6[1-(0),6-(1,6),6-(6,6)]
   186     2.63696384     2.63696384     2.63696384    6[1-(0),6-(1,6),6-(6,6)]
   187     2.78515456     2.78515456     2.78515456    6[6-(1,6),6-(1,6),6-(6,6)]
   188       1.661952       1.661952       1.661952    6[1-(0),6-(1,6),6-(6,6)]
   189     0.43764736     0.43764736     0.43764736    6[1-(0),6-(1,6),6-(6,6)]
   190    10.86639616    10.86639616    10.86639616    6[6-(6,6),8-(0),8-(27)]
   191    10.72928512    10.72928512    10.72928512    6[6-(1,6),6-(1,6),6-(8,8)]
   192    11.06860032    11.06860032    11.06860032    6[1-(0),6-(1,6),6-(6,6)]
   193    10.91763968    10.91763968    10.91763968    6[1-(0),6-(1,6),6-(6,6)]
   194    10.47583744    10.47583744    10.47583744    6[6-(1,6),6-(1,6),6-(6,6)]
   195    10.13652224    10.13652224    10.13652224    6[1-(0),6-(1,6),6-(6,6)]
   196    10.25839872    10.25839872    10.25839872    6[1-(0),6-(1,6),6-(6,6)]
   197     2.35304704     2.35304704     2.35304704    6[6-(6,6),8-(27),8-(27)]
   198     1.61070848     1.61070848     1.61070848    6[6-(1,6),6-(1,6),6-(8,8)]
   199     1.38080512     1.38080512     1.38080512    6[1-(0),6-(1,6),6-(6,6)]
   200     0.71048448     0.71048448     0.71048448    6[1-(0),6-(1,6),6-(6,6)]
   201     0.25344768     0.25344768     0.25344768    6[6-(1,6),6-(1,6),6-(6,6)]
   202    13.41749248    13.41749248    13.41749248    6[6-(1,6),6-(1,6),6-(6,6)]
   203    12.62114048    12.62114048    12.62114048    6[1-(0),6-(1,6),6-(6,6)]
   204     11.9868288     11.9868288     11.9868288    6[1-(0),6-(1,6),6-(6,6)]
   205    12.14748416    12.14748416    12.14748416    6[6-(1,6),6-(1,6),6-(8,8)]
   206    11.46885376    11.46885376    11.46885376    6[6-(6,6),8-(27),8-(27)]
   207    12.89674752    12.89674752    12.89674752    6[1-(0),6-(1,6),6-(6,6)]
   208    13.54629376    13.54629376    13.54629376    6[1-(0),6-(1,6),6-(6,6)]
   209     0.45980672     0.45980672     0.45980672    6[1-(0),6-(1,6),6-(6,6)]
   210     1.13151232     1.13151232     1.13151232    6[1-(0),6-(1,6),6-(6,6)]
   211     5.89438976     5.89438976     5.89438976    6[6-(6,6),8-(27),8-(27)]
   212     7.21841152     7.21841152     7.21841152    6[6-(1,6),6-(1,6),6-(8,8)]
   213     8.33191936     8.33191936     8.33191936    6[1-(0),6-(1,6),6-(6,6)]
   214     9.56176384     9.56176384     9.56176384    6[1-(0),6-(1,6),6-(6,6)]
   215     9.70995456     9.70995456     9.70995456    6[6-(1,6),6-(1,6),6-(6,6)]
   216       8.586752       8.586752       8.586752    6[1-(0),6-(1,6),6-(6,6)]
   217     7.36244736     7.36244736     7.36244736    6[1-(0),6-(1,6),6-(6,6)]
   218     3.94159616     3.94159616     3.94159616    6[6-(6,6),8-(0),8-(27)]
   219     3.80448512     3.80448512     3.80448512    6[6-(1,6),6-(1,6),6-(8,8)]
   220     4.14380032     4.14380032     4.14380032    6[1-(0),6-(1,6),6-(6,6)]
   221     3.99283968     3.99283968     3.99283968    6[1-(0),6-(1,6),6-(6,6)]
   222     3.55103744     3.55103744     3.55103744    6[6-(1,6),6-(1,6),6-(6,6)]
   223     3.21172224     3.21172224     3.21172224    6[1-(0),6-(1,6),6-(6,6)]
   224     3.33359872     3.33359872     3.33359872    6[1-(0),6-(1,6),6-(6,6)]
   225     4.57175296     4.57175296     4.57175296    6[6-(6,6),8-(27),8-(27)]
   226     5.31409152     5.31409152     5.31409152    6[6-(1,6),6-(1,6),6-(8,8)]
   227     5.54399488     5.54399488     5.54399488    6[1-(0),6-(1,6),6-(6,6)]
   228     6.21431552     6.21431552     6.21431552    6[1-(0),6-(1,6),6-(6,6)]
   229     6.67135232     6.67135232     6.67135232    6[6-(1,6),6-(1,6),6-(6,6)]
   230     7.35690752     7.35690752     7.35690752    6[6-(1,6),6-(1,6),6-(6,6)]
   231     8.15325952     8.15325952     8.15325952    6[1-(0),6-(1,6),6-(6,6)]
   232      8.7875712      8.7875712      8.7875712    6[1-(0),6-(1,6),6-(6,6)]
   233     8.62691584     8.62691584     8.62691584    6[6-(1,6),6-(1,6),6-(8,8)]
   234     9.30554624     9.30554624     9.30554624    6[6-(6,6),8-(27),8-(27)]
   235     7.87765248     7.87765248     7.87765248    6[1-(0),6-(1,6),6-(6,6)]
   236     7.22810624     7.22810624     7.22810624    6[1-(0),6-(1,6),6-(6,6)]
   237     6.46499328     6.46499328     6.46499328    6[1-(0),6-(1,6),6-(6,6)]
   238     5.79328768     5.79328768     5.79328768    6[1-(0),6-(1,6),6-(6,6)]
   239     1.03041024     1.03041024     1.03041024    6[6-(6,6),8-(27),8-(27)]
   240    13.55598848    13.55598848    13.55598848    6[6-(1,6),6-(1,6),6-(8,8)]
   241    12.44248064    12.44248064    12.44248064    6[1-(0),6-(1,6),6-(6,6)]
   242    11.21263616    11.21263616    11.21263616    6[1-(0),6-(1,6),6-(6,6)]
   243    11.06444544    11.06444544    11.06444544    6[6-(1,6),6-(1,6),6-(6,6)]
   244      12.187648      12.187648      12.187648    6[1-(0),6-(1,6),6-(6,6)]
   245    13.41195264    13.41195264    13.41195264    6[1-(0),6-(1,6),6-(6,6)]
   246     2.98320384     2.98320384     2.98320384    6[6-(6,6),8-(0),8-(27)]
   247     3.12031488     3.12031488     3.12031488    6[6-(1,6),6-(1,6),6-(8,8)]
   248     2.78099968     2.78099968     2.78099968    6[1-(0),6-(1,6),6-(6,6)]
   249     2.93196032     2.93196032     2.93196032    6[1-(0),6-(1,6),6-(6,6)]
   250     3.37376256     3.37376256     3.37376256    6[6-(1,6),6-(1,6),6-(6,6)]
   251     3.71307776     3.71307776     3.71307776    6[1-(0),6-(1,6),6-(6,6)]
   252     3.59120128     3.59120128     3.59120128    6[1-(0),6-(1,6),6-(6,6)]
   253    11.49655296    11.49655296    11.49655296    6[6-(6,6),8-(27),8-(27)]
   254    12.23889152    12.23889152    12.23889152    6[6-(1,6),6-(1,6),6-(8,8)]
   255    12.46879488    12.46879488    12.46879488    6[1-(0),6-(1,6),6-(6,6)]
   256    13.13911552    13.13911552    13.13911552    6[1-(0),6-(1,6),6-(6,6)]
   257    13.59615232    13.59615232    13.59615232    6[6-(1,6),6-(1,6),6-(6,6)]
   258     0.43210752     0.43210752     0.43210752    6[6-(1,6),6-(1,6),6-(6,6)]
   259     1.22845952     1.22845952     1.22845952    6[1-(0),6-(1,6),6-(6,6)]
   260      1.8627712      1.8627712      1.8627712    6[1-(0),6-(1,6),6-(6,6)]
   261     1.70211584     1.70211584     1.70211584    6[6-(1,6),6-(1,6),6-(8,8)]
   262     2.38074624     2.38074624     2.38074624    6[6-(6,6),8-(27),8-(27)]
   263     0.95285248     0.95285248     0.95285248    6[1-(0),6-(1,6),6-(6,6)]
   264     0.30330624     0.30330624     0.30330624    6[1-(0),6-(1,6),6-(6,6)]
   265    13.38979328    13.38979328    13.38979328    6[1-(0),6-(1,6),6-(6,6)]
   266    12.71808768    12.71808768    12.71808768    6[1-(0),6-(1,6),6-(6,6)]
   267     7.95521024     7.95521024     7.95521024    6[6-(6,6),8-(27),8-(27)]
   268     6.63118848     6.63118848     6.63118848    6[6-(1,6),6-(1,6),6-(8,8)]
   269     5.51768064     5.51768064     5.51768064    6[1-(0),6-(1,6),6-(6,6)]
   270     4.28783616     4.28783616     4.28783616    6[1-(0),6-(1,6),6-(6,6)]
   271     4.13964544     4.13964544     4.13964544    6[6-(1,6),6-(1,6),6-(6,6)]
   272       5.262848       5.262848       5.262848    6[1-(0),6-(1,6),6-(6,6)]
   273     6.48715264     6.48715264     6.48715264    6[1-(0),6-(1,6),6-(6,6)]
   274     9.90800384     9.90800384     9.90800384    6[6-(6,6),8-(0),8-(27)]
   275    10.04511488    10.04511488    10.04511488    6[6-(1,6),6-(1,6),6-(8,8)]
   276     9.70579968     9.70579968     9.70579968    6[1-(0),6-(1,6),6-(6,6)]
   277     9.85676032     9.85676032     9.85676032    6[1-(0),6-(1,6),6-(6,6)]
   278    10.29856256    10.29856256    10.29856256    6[6-(1,6),6-(1,6),6-(6,6)]
   279    10.63787776    10.63787776    10.63787776    6[1-(0),6-(1,6),6-(6,6)]
   280    10.51600128    10.51600128    10.51600128    6[1-(0),6-(1,6),6-(6,6)]
   281     9.27784704     9.27784704     9.27784704    6[6-(6,6),8-(27),8-(27)]
   282     8.53550848     8.53550848     8.53550848    6[6-(1,6),6-(1,6),6-(8,8)]
   283     8.30560512     8.30560512     8.30560512    6[1-(0),6-(1,6),6-(6,6)]
   284     7.63528448     7.63528448     7.63528448    6[1-(0),6-(1,6),6-(6,6)]
   285     7.17824768     7.17824768     7.17824768    6[6-(1,6),6-(1,6),6-(6,6)]
   286     6.49269248     6.49269248     6.49269248    6[6-(1,6),6-(1,6),6-(6,6)]
   287     5.69634048     5.69634048     5.69634048    6[1-(0),6-(1,6),6-(6,6)]
   288      5.0620288      5.0620288      5.0620288    6[1-(0),6-(1,6),6-(6,6)]
   289     5.22268416     5.22268416     5.22268416    6[6-(1,6),6-(1,6),6-(8,8)]
   290     4.54405376     4.54405376     4.54405376    6[6-(6,6),8-(27),8-(27)]
   291     5.97194752     5.97194752     5.97194752    6[1-(0),6-(1,6),6-(6,6)]
   292     6.62149376     6.62149376     6.62149376    6[1-(0),6-(1,6),6-(6,6)]
   293     7.38460672     7.38460672     7.38460672    6[1-(0),6-(1,6),6-(6,6)]
   294     8.05631232     8.05631232     8.05631232    6[1-(0),6-(1,6),6-(6,6)]
   295    12.81918976    12.81918976    12.81918976    6[6-(6,6),8-(27),8-(27)]
   296     0.29361152     0.29361152     0.29361152    6[6-(1,6),6-(1,6),6-(8,8)]
   297     1.40711936     1.40711936     1.40711936    6[1-(0),6-(1,6),6-(6,6)]
   298     2.63696384     2.63696384     2.63696384    6[1-(0),6-(1,6),6-(6,6)]
   299     2.78515456     2.78515456     2.78515456    6[6-(1,6),6-(1,6),6-(6,6)]
   300       1.661952       1.661952       1.661952    6[1-(0),6-(1,6),6-(6,6)]
   301     0.43764736     0.43764736     0.43764736    6[1-(0),6-(1,6),6-(6,6)]
   302    10.86639616    10.86639616    10.86639616    6[6-(6,6),8-(0),8-(27)]
   303    10.72928512    10.72928512    10.72928512    6[6-(1,6),6-(1,6),6-(8,8)]
   304    11.06860032    11.06860032    11.06860032    6[1-(0),6-(1,6),6-(6,6)]
   305    10.91763968    10.91763968    10.91763968    6[1-(0),6-(1,6),6-(6,6)]
   306    10.47583744    10.47583744    10.47583744    6[6-(1,6),6-(1,6),6-(6,6)]
   307    10.13652224    10.13652224    10.13652224    6[1-(0),6-(1,6),6-(6,6)]
   308    10.25839872    10.25839872    10.25839872    6[1-(0),6-(1,6),6-(6,6)]
   309     2.35304704     2.35304704     2.35304704    6[6-(6,6),8-(27),8-(27)]
   310     1.61070848     1.61070848     1.61070848    6[6-(1,6),6-(1,6),6-(8,8)]
   311     1.38080512     1.38080512     1.38080512    6[1-(0),6-(1,6),6-(6,6)]
   312     0.71048448     0.71048448     0.71048448    6[1-(0),6-(1,6),6-(6,6)]
   313     0.25344768     0.25344768     0.25344768    6[6-(1,6),6-(1,6),6-(6,6)]
   314    13.41749248    13.41749248    13.41749248    6[6-(1,6),6-(1,6),6-(6,6)]
   315    12.62114048    12.62114048    12.62114048    6[1-(0),6-(1,6),6-(6,6)]
   316     11.9868288     11.9868288     11.9868288    6[1-(0),6-(1,6),6-(6,6)]
   317    12.14748416    12.14748416    12.14748416    6[6-(1,6),6-(1,6),6-(8,8)]
   318    11.46885376    11.46885376    11.46885376    6[6-(6,6),8-(27),8-(27)]
   319    12.89674752    12.89674752    12.89674752    6[1-(0),6-(1,6),6-(6,6)]
   320    13.54629376    13.54629376    13.54629376    6[1-(0),6-(1,6),6-(6,6)]
   321     0.45980672     0.45980672     0.45980672    6[1-(0),6-(1,6),6-(6,6)]
   322     1.13151232     1.13151232     1.13151232    6[1-(0),6-(1,6),6-(6,6)]
   323     5.89438976     5.89438976     5.89438976    6[6-(6,6),8-(27),8-(27)]
   324     7.21841152     7.21841152     7.21841152    6[6-(1,6),6-(1,6),6-(8,8)]
   325     8.33191936     8.33191936     8.33191936    6[1-(0),6-(1,6),6-(6,6)]
   326     9.56176384     9.56176384     9.56176384    6[1-(0),6-(1,6),6-(6,6)]
   327     9.70995456     9.70995456     9.70995456    6[6-(1,6),6-(1,6),6-(6,6)]
   328       8.586752       8.586752       8.586752    6[1-(0),6-(1,6),6-(6,6)]
   329     7.36244736     7.36244736     7.36244736    6[1-(0),6-(1,6),6-(6,6)]
   330     3.94159616     3.94159616     3.94159616    6[6-(6,6),8-(0),8-(27)]
   331     3.80448512     3.80448512     3.80448512    6[6-(1,6),6-(1,6),6-(8,8)]
   332     4.14380032     4.14380032     4.14380032    6[1-(0),6-(1,6),6-(6,6)]
   333     3.99283968     3.99283968     3.99283968    6[1-(0),6-(1,6),6-(6,6)]
   334     3.55103744     3.55103744     3.55103744    6[6-(1,6),6-(1,6),6-(6,6)]
   335     3.21172224     3.21172224     3.21172224    6[1-(0),6-(1,6),6-(6,6)]
   336     3.33359872     3.33359872     3.33359872    6[1-(0),6-(1,6),6-(6,6)]
   337     4.57175296     4.57175296     4.57175296    6[6-(6,6),8-(27),8-(27)]
   338     5.31409152     5.31409152     5.31409152    6[6-(1,6),6-(1,6),6-(8,8)]
   339     5.54399488     5.54399488     5.54399488    6[1-(0),6-(1,6),6-(6,6)]
   340     6.21431552     6.21431552     6.21431552    6[1-(0),6-(1,6),6-(6,6)]
   341     6.67135232     6.67135232     6.67135232    6[6-(1,6),6-(1,6),6-(6,6)]
   342     7.35690752     7.35690752     7.35690752    6[6-(1,6),6-(1,6),6-(6,6)]
   343     8.15325952     8.15325952     8.15325952    6[1-(0),6-(1,6),6-(6,6)]
   344      8.7875712      8.7875712      8.7875712    6[1-(0),6-(1,6),6-(6,6)]
   345     8.62691584     8.62691584     8.62691584    6[6-(1,6),6-(1,6),6-(8,8)]
   346     9.30554624     9.30554624     9.30554624    6[6-(6,6),8-(27),8-(27)]
   347     7.87765248     7.87765248     7.87765248    6[1-(0),6-(1,6),6-(6,6)]
   348     7.22810624     7.22810624     7.22810624    6[1-(0),6-(1,6),6-(6,6)]
   349     6.46499328     6.46499328     6.46499328    6[1-(0),6-(1,6),6-(6,6)]
   350     5.79328768     5.79328768     5.79328768    6[1-(0),6-(1,6),6-(6,6)]
   351     1.03041024     1.03041024     1.03041024    6[6-(6,6),8-(27),8-(27)]
   352    13.55598848    13.55598848    13.55598848    6[6-(1,6),6-(1,6),6-(8,8)]
   353    12.44248064    12.44248064    12.44248064    6[1-(0),6-(1,6),6-(6,6)]
   354    11.21263616    11.21263616    11.21263616    6[1-(0),6-(1,6),6-(6,6)]
   355    11.06444544    11.06444544    11.06444544    6[6-(1,6),6-(1,6),6-(6,6)]
   356      12.187648      12.187648      12.187648    6[1-(0),6-(1,6),6-(6,6)]
   357    13.41195264    13.41195264    13.41195264    6[1-(0),6-(1,6),6-(6,6)]
   358     2.98320384     2.98320384     2.98320384    6[6-(6,6),8-(27)]
   359     3.12031488     3.12031488     3.12031488    6[6-(1,6),6-(1,6),6-(8)]
   360     2.78099968     2.78099968     2.78099968    6[1-(0),6-(1,6),6-(6,6)]
   361     2.93196032     2.93196032     2.93196032    6[1-(0),6-(1,6),6-(6,6)]
   362     3.37376256     3.37376256     3.37376256    6[6-(1,6),6-(1,6),6-(6,6)]
   363     3.71307776     3.71307776     3.71307776    6[1-(0),6-(1,6),6-(6,6)]
   364     3.59120128     3.59120128     3.59120128    6[1-(0),6-(1,6),6-(6,6)]
   365    8.977587712    8.977587712    8.977587712    8[6-(6,8),27-(8,8,8,8,8)]
   366    11.00281472    11.00281472    11.00281472    8[6-(6,8),27-(8,8,8)]
   367   11.462759936   11.462759936   11.462759936    8[6-(6,8),27-(8,8,8,8,8)]
   368    2.889580544    2.889580544    2.889580544    8[6-(6,8),27-(8,8,8)]
   369    2.373959936    2.373959936    2.373959936    8[6-(6,8),27-(8,8,8,8,8)]
   370     8.03484544     8.03484544     8.03484544    8[6-(6,8),27-(8,8,8)]
   371   10.456724992   10.456724992   10.456724992    8[6-(6,8),27-(8,8,8)]
   372      9.2584576      9.2584576      9.2584576    8[6-(6,8)]
   373   11.796812288   11.796812288   11.796812288    8[6-(6,8),27-(8,8,8,8,8)]
   374     9.77158528     9.77158528     9.77158528    8[6-(6,8),27-(8,8,8)]
   375    9.311640064    9.311640064    9.311640064    8[6-(6,8),27-(8,8,8,8,8)]
   376    4.035219456    4.035219456    4.035219456    8[6-(6,8),27-(8,8,8)]
   377    4.550840064    4.550840064    4.550840064    8[6-(6,8),27-(8,8,8,8,8)]
   378    12.73955456    12.73955456    12.73955456    8[6-(6,8),27-(8,8,8)]
   379   10.317675008   10.317675008   10.317675008    8[6-(6,8),27-(8,8,8)]
   380     11.5159424     11.5159424     11.5159424    8[6-(6,8)]
   381    4.872012288    4.872012288    4.872012288    8[6-(6,8),27-(8,8,8,8,8)]
   382     2.84678528     2.84678528     2.84678528    8[6-(6,8),27-(8,8,8)]
   383    2.386840064    2.386840064    2.386840064    8[6-(6,8),27-(8,8,8,8,8)]
   384   10.960019456   10.960019456   10.960019456    8[6-(6,8),27-(8,8,8)]
   385   11.475640064   11.475640064   11.475640064    8[6-(6,8),27-(8,8,8,8,8)]
   386     5.81475456     5.81475456     5.81475456    8[6-(6,8),27-(8,8,8)]
   387    3.392875008    3.392875008    3.392875008    8[6-(6,8),27-(8,8,8)]
   388      4.5911424      4.5911424      4.5911424    8[6-(6,8)]
   389    2.052787712    2.052787712    2.052787712    8[6-(6,8),27-(8,8,8,8,8)]
   390     4.07801472     4.07801472     4.07801472    8[6-(6,8),27-(8,8,8)]
   391    4.537959936    4.537959936    4.537959936    8[6-(6,8),27-(8,8,8,8,8)]
   392    9.814380544    9.814380544    9.814380544    8[6-(6,8),27-(8,8,8)]
   393    9.298759936    9.298759936    9.298759936    8[6-(6,8),27-(8,8,8,8,8)]
   394     1.11004544     1.11004544     1.11004544    8[6-(6,8),27-(8,8,8)]
   395    3.531924992    3.531924992    3.531924992    8[6-(6,8),27-(8,8,8)]
   396      2.3336576      2.3336576      2.3336576    8[6-(6,8)]
   397    8.977587712    8.977587712    8.977587712    8[6-(6,8),27-(8,8,8,8,8)]
   398    11.00281472    11.00281472    11.00281472    8[6-(6,8),27-(8,8,8)]
   399   11.462759936   11.462759936   11.462759936    8[6-(6,8),27-(8,8,8,8,8)]
   400    2.889580544    2.889580544    2.889580544    8[6-(6,8),27-(8,8,8)]
   401    2.373959936    2.373959936    2.373959936    8[6-(6,8),27-(8,8,8,8,8)]
   402     8.03484544     8.03484544     8.03484544    8[6-(6,8),27-(8,8,8)]
   403   10.456724992   10.456724992   10.456724992    8[6-(6,8),27-(8,8,8)]
   404      9.2584576      9.2584576      9.2584576    8[6-(6,8)]
   405   11.796812288   11.796812288   11.796812288    8[6-(6,8),27-(8,8,8,8,8)]
   406     9.77158528     9.77158528     9.77158528    8[6-(6,8),27-(8,8,8)]
   407    9.311640064    9.311640064    9.311640064    8[6-(6,8),27-(8,8,8,8,8)]
   408    4.035219456    4.035219456    4.035219456    8[6-(6,8),27-(8,8,8)]
   409    4.550840064    4.550840064    4.550840064    8[6-(6,8),27-(8,8,8,8,8)]
   410    12.73955456    12.73955456    12.73955456    8[6-(6,8),27-(8,8,8)]
   411   10.317675008   10.317675008   10.317675008    8[6-(6,8),27-(8,8,8)]
   412     11.5159424     11.5159424     11.5159424    8[6-(6,8)]
   413    4.872012288    4.872012288    4.872012288    8[6-(6,8),27-(8,8,8,8,8)]
   414     2.84678528     2.84678528     2.84678528    8[6-(6,8),27-(8,8,8)]
   415    2.386840064    2.386840064    2.386840064    8[6-(6,8),27-(8,8,8,8,8)]
   416   10.960019456   10.960019456   10.960019456    8[6-(6,8),27-(8,8,8)]
   417   11.475640064   11.475640064   11.475640064    8[6-(6,8),27-(8,8,8,8,8)]
   418     5.81475456     5.81475456     5.81475456    8[6-(6,8),27-(8,8,8)]
   419    3.392875008    3.392875008    3.392875008    8[6-(6,8),27-(8,8,8)]
   420      4.5911424      4.5911424      4.5911424    8[6-(6,8)]
   421    2.052787712    2.052787712    2.052787712    8[6-(6,8),27-(8,8,8,8,8)]
   422     4.07801472     4.07801472     4.07801472    8[6-(6,8),27-(8,8,8)]
   423    4.537959936    4.537959936    4.537959936    8[6-(6,8),27-(8,8,8,8,8)]
   424    9.814380544    9.814380544    9.814380544    8[6-(6,8),27-(8,8,8)]
   425    9.298759936    9.298759936    9.298759936    8[6-(6,8),27-(8,8,8,8,8)]
   426     1.11004544     1.11004544     1.11004544    8[6-(6,8),27-(8,8,8)]
   427    3.531924992    3.531924992    3.531924992    8[6-(6),27-(8,8,8)]
