# Supplementary material for: A collection of forcefield precursors for metal–organic frameworks
Source: RSC Adv. 2019 Nov 13;9(63):36492–507. doi: 10.1039/c9ra07327b (PMC9075174; doi:10.1039/c9ra07327b)
Supplement: RA-009-C9RA07327B-s3164 [file RA-009-C9RA07327B-s3164.txt]

HURQUG_clean

9.4193    0.00000000    0.00000000
-4.70965    8.15735309    0.00000000
0.0    0.0    17.4757

     1            0.0            0.0            0.0    58[8-(6),8-(6),8-(6),8-(6),8-(6),8-(6)]
     2        4.70965        4.70965        4.70965    58[8-(6),8-(6),8-(6),8-(6),8-(6),8-(6)]
     3            0.0            0.0            0.0    58[8-(6),8-(6),8-(6),8-(6),8-(6),8-(6),8-(6,6),8-(6,6),8-(6,6)]
     4            0.0            0.0            0.0    58[8-(6),8-(6),8-(6),8-(6),8-(6),8-(6),8-(6,6),8-(6,6)]
     5    2.555550283    2.555550283    2.555550283    1[6-(1,6,8)]
     6    1.557763834    1.557763834    1.557763834    1[6-(1,6,8)]
     7  -1.7846276745  -1.7846276745  -1.7846276745    1[6-(1,6,8)]
     8  -0.7111100535  -0.7111100535  -0.7111100535    1[6-(1,6,8)]
     9  -0.7709226085  -0.7709226085  -0.7709226085    1[6-(1,6,8)]
    10  -0.8466537805  -0.8466537805  -0.8466537805    1[6-(1,6,8)]
    11    2.555550283    2.555550283    2.555550283    1[6-(1,6,8)]
    12    1.557763834    1.557763834    1.557763834    1[6-(1,6,8)]
    13  -1.7846276745  -1.7846276745  -1.7846276745    1[6-(1,6,8)]
    14  -0.7111100535  -0.7111100535  -0.7111100535    1[6-(1,6,8)]
    15  -0.7709226085  -0.7709226085  -0.7709226085    1[6-(1,6)]
    16  -0.8466537805  -0.8466537805  -0.8466537805    1[6-(1,6)]
    17    7.265200283    7.265200283    7.265200283    1[6-(1,6,8)]
    18    6.267413834    6.267413834    6.267413834    1[6-(1,6,8)]
    19   2.9250223255   2.9250223255   2.9250223255    1[6-(1,6,8)]
    20   3.9985399465   3.9985399465   3.9985399465    1[6-(1,6,8)]
    21   3.9387273915   3.9387273915   3.9387273915    1[6-(1,6,8)]
    22   3.8629962195   3.8629962195   3.8629962195    1[6-(1,6,8)]
    23    7.265200283    7.265200283    7.265200283    1[6-(1,6,8)]
    24    6.267413834    6.267413834    6.267413834    1[6-(1,6,8)]
    25   2.9250223255   2.9250223255   2.9250223255    1[6-(1,6,8)]
    26   3.9985399465   3.9985399465   3.9985399465    1[6-(1,6,8)]
    27   3.9387273915   3.9387273915   3.9387273915    1[6-(1,6)]
    28   3.8629962195   3.8629962195   3.8629962195    1[6-(1,6)]
    29      2.1852776      2.1852776      2.1852776    6[6-(1,1,8),8-(58),8-(58)]
    30     2.36612816     2.36612816     2.36612816    6[1-(0),1-(0),6-(8,8),8-(6,58)]
    31    0.088070455    0.088070455    0.088070455    6[6-(1,1,8),8-(58),8-(58)]
    32   -1.005510275   -1.005510275   -1.005510275    6[1-(0),1-(0),6-(8,8),8-(6,58)]
    33   -2.273348055   -2.273348055   -2.273348055    6[6-(1,1,8),8-(58),8-(58)]
    34   -1.360617885   -1.360617885   -1.360617885    6[1-(0),1-(0),6-(8,8),8-(6,58)]
    35      2.1852776      2.1852776      2.1852776    6[6-(1,1,8),8-(58),8-(58)]
    36     2.36612816     2.36612816     2.36612816    6[1-(0),1-(0),6-(8,8),8-(6,58)]
    37    0.088070455    0.088070455    0.088070455    6[6-(1,1,8),8-(58),8-(58)]
    38   -1.005510275   -1.005510275   -1.005510275    6[1-(0),1-(0),6-(8,8),8-(6,58)]
    39   -2.273348055   -2.273348055   -2.273348055    6[6-(1,1),8-(58),8-(58)]
    40   -1.360617885   -1.360617885   -1.360617885    6[1-(0),1-(0),6-(8,8)]
    41      6.8949276      6.8949276      6.8949276    6[6-(1,1,8),8-(58),8-(58)]
    42     7.07577816     7.07577816     7.07577816    6[1-(0),1-(0),6-(8,8),8-(6,58)]
    43    4.797720455    4.797720455    4.797720455    6[6-(1,1,8),8-(58),8-(58)]
    44    3.704139725    3.704139725    3.704139725    6[1-(0),1-(0),6-(8,8),8-(6,58)]
    45    2.436301945    2.436301945    2.436301945    6[6-(1,1,8),8-(58),8-(58)]
    46    3.349032115    3.349032115    3.349032115    6[1-(0),1-(0),6-(8,8),8-(6,58)]
    47      6.8949276      6.8949276      6.8949276    6[6-(1,1,8),8-(58),8-(58)]
    48     7.07577816     7.07577816     7.07577816    6[1-(0),1-(0),6-(8,8),8-(6,58)]
    49    4.797720455    4.797720455    4.797720455    6[6-(1,1,8),8-(58),8-(58)]
    50    3.704139725    3.704139725    3.704139725    6[1-(0),1-(0),6-(8,8),8-(6,58)]
    51    2.436301945    2.436301945    2.436301945    6[6-(1,1),8-(58),8-(58)]
    52    3.349032115    3.349032115    3.349032115    6[1-(0),1-(0),6-(8,8)]
    53     1.30834077     1.30834077     1.30834077    8[6-(6,8),58-(8,8,8,8,8)]
    54    2.914802385    2.914802385    2.914802385    8[6-(6,8),58-(8,8,8,8,8,8,8,8)]
    55    0.437526485    0.437526485    0.437526485    8[6-(6,8),58-(8,8,8,8,8)]
    56     0.61131257     0.61131257     0.61131257    8[6-(6,8),58-(8,8,8,8,8,8,8,8)]
    57   -1.745867255   -1.745867255   -1.745867255    8[6-(6,8),58-(8,8,8,8,8)]
    58   -3.526114955   -3.526114955   -3.526114955    8[6-(6,8),58-(8,8,8,8,8,8,8,8)]
    59     1.30834077     1.30834077     1.30834077    8[6-(6,8),58-(8,8,8,8,8)]
    60    2.914802385    2.914802385    2.914802385    8[6-(6,8),58-(8,8,8,8,8,8,8)]
    61    0.437526485    0.437526485    0.437526485    8[6-(6,8),58-(8,8,8,8,8)]
    62     0.61131257     0.61131257     0.61131257    8[6-(6,8),58-(8,8,8,8,8,8,8)]
    63   -1.745867255   -1.745867255   -1.745867255    8[6-(6,8),58-(8,8,8,8,8)]
    64   -3.526114955   -3.526114955   -3.526114955    8[6-(6,8),58-(8,8,8,8,8,8,8)]
    65     6.01799077     6.01799077     6.01799077    8[6-(6,8),58-(8,8,8,8,8)]
    66    7.624452385    7.624452385    7.624452385    8[6-(6,8),58-(8,8,8,8,8,8,8,8)]
    67    5.147176485    5.147176485    5.147176485    8[6-(6,8),58-(8,8,8,8,8)]
    68     5.32096257     5.32096257     5.32096257    8[6-(6,8),58-(8,8,8,8,8,8,8,8)]
    69    2.963782745    2.963782745    2.963782745    8[6-(6,8),58-(8,8,8,8,8)]
    70    1.183535045    1.183535045    1.183535045    8[6-(6,8),58-(8,8,8,8,8,8,8,8)]
    71     6.01799077     6.01799077     6.01799077    8[6-(6,8),58-(8,8,8,8,8)]
    72    7.624452385    7.624452385    7.624452385    8[6-(6,8),58-(8,8,8,8,8,8,8)]
    73    5.147176485    5.147176485    5.147176485    8[6-(6,8),58-(8,8,8,8,8)]
    74     5.32096257     5.32096257     5.32096257    8[6-(6,8),58-(8,8,8,8,8,8,8)]
    75    2.963782745    2.963782745    2.963782745    8[6-(6,8),58-(8,8,8,8,8)]
    76    1.183535045    1.183535045    1.183535045    8[6-(6,8),58-(8,8,8,8,8,8,8)]
    77      3.4286252      3.4286252      3.4286252    8[6-(1,1,6),6-(1,1,6),58-(8,8,8,8,8,8,8,8)]
    78     -1.2810248     -1.2810248     -1.2810248    8[6-(1,1,6),6-(1,1,6),58-(8,8,8,8,8,8,8,8)]
    79      2.5620496      2.5620496      2.5620496    8[6-(1,1,6),6-(1,1,6),58-(8,8,8,8,8,8,8,8)]
    80      3.4286252      3.4286252      3.4286252    8[6-(1,1,6),6-(1,1,6),58-(8,8,8,8,8,8,8)]
    81     -1.2810248     -1.2810248     -1.2810248    8[6-(1,1,6),6-(1,1,6),58-(8,8,8,8,8,8,8)]
