# Supplementary material for: A collection of forcefield precursors for metal–organic frameworks
Source: RSC Adv. 2019 Nov 13;9(63):36492–507. doi: 10.1039/c9ra07327b (PMC9075174; doi:10.1039/c9ra07327b)
Supplement: RA-009-C9RA07327B-s3165 [file RA-009-C9RA07327B-s3165.txt]

HUYKUH_clean

24.7701    0.00000000    0.00000000
-8.25661007    23.35350604    0.00000000
-8.25661007    -11.67656225    20.22483963

     1 -6.19244999029 -6.19244999029 -6.19244999029    28[7-(6,6),7-(6,6),8-(1,6),8-(1,6),8-(6),8-(6)]
     2 -6.19239766721 -6.19239766721 -6.19239766721    28[7-(6,6),7-(6,6),8-(1,6),8-(1,6),8-(6),8-(6)]
     3  2.98995864826  2.98995864826  2.98995864826    28[7-(6,6),7-(6,6),8-(1,6),8-(1,6),8-(6),8-(6)]
     4  9.39515879924  9.39515879924  9.39515879924    28[7-(6,6),7-(6,6),8-(1,6),8-(1,6),8-(6),8-(6)]
     5    10.32096493    10.32096493    10.32096493    28[7-(6,6),7-(6,6),8-(1,6),8-(1,6),8-(6),8-(6)]
     6    10.32096493    10.32096493    10.32096493    28[7-(6,6),7-(6,6),8-(1,6),8-(1,6),8-(6),8-(6)]
     7 -5.26671130702 -5.26671130702 -5.26671130702    28[7-(6,6),7-(6,6),8-(1,6),8-(1,6),8-(6),8-(6)]
     8  1.13854116702  1.13854116702  1.13854116702    28[7-(6,6),7-(6,6),8-(1,6),8-(1,6),8-(6),8-(6)]
     9  2.06427985029  2.06427985029  2.06427985029    28[7-(6,6),7-(6,6),8-(1,6),8-(1,6),8-(6),8-(6)]
    10  2.06422752721  2.06422752721  2.06422752721    28[7-(6,6),7-(6,6),8-(1,6),8-(1,6),8-(6),8-(6)]
    11 -13.5233289392 -13.5233289392 -13.5233289392    28[7-(6,6),7-(6,6),8-(1,6),8-(1,6),8-(6),8-(6)]
    12 -7.11812878826 -7.11812878826 -7.11812878826    28[7-(6,6),7-(6,6),8-(1,6),8-(1,6),8-(6),8-(6)]
    13 -6.81993625724 -6.81993625724 -6.81993625724    1[6-(6,6)]
    14 -4.65008553343 -4.65008553343 -4.65008553343    1[6-(6,7)]
    15 -3.14404955924 -3.14404955924 -3.14404955924    1[6-(6,6)]
    16 -2.24076055393 -2.24076055393 -2.24076055393    1[6-(6,6)]
    17 -3.08790407118 -3.08790407118 -3.08790407118    1[6-(6,6)]
    18 -4.70127665075 -4.70127665075 -4.70127665075    1[6-(6,7)]
    19  16.7463026194  16.7463026194  16.7463026194    1[8-(6,28)]
    20 -2.16313247468 -2.16313247468 -2.16313247468    1[6-(6,6)]
    21 -7.59935150665 -7.59935150665 -7.59935150665    1[6-(6,7)]
    22 -7.22945502479 -7.22945502479 -7.22945502479    1[6-(6,6)]
    23 -5.60618007081 -5.60618007081 -5.60618007081    1[6-(6,6)]
    24  -4.0159295067  -4.0159295067  -4.0159295067    1[6-(6,6)]
    25  -4.3676622288  -4.3676622288  -4.3676622288    1[6-(6,7)]
    26  2.70658851811  2.70658851811  2.70658851811    1[8-(6,28)]
    27  2.18638587788  2.18638587788  2.18638587788    1[6-(6,6)]
    28  4.94746324716  4.94746324716  4.94746324716    1[6-(6,7)]
    29  5.27442465521  5.27442465521  5.27442465521    1[6-(6,6)]
    30  3.78655810638  3.78655810638  3.78655810638    1[6-(6,6)]
    31  2.01466212073  2.01466212073  2.01466212073    1[6-(6,6)]
    32  1.80164271405  1.80164271405  1.80164271405    1[6-(6,7)]
    33  2.18145953833  2.18145953833  2.18145953833    1[8-(6,28)]
    34  6.79695264404  6.79695264404  6.79695264404    1[6-(6,6)]
    35  7.30224358291  7.30224358291  7.30224358291    1[6-(6,7)]
    36  5.09934971882  5.09934971882  5.09934971882    1[6-(6,6)]
    37 -4.19595776164 -4.19595776164 -4.19595776164    1[6-(6,6)]
    38 -3.16716882285 -3.16716882285 -3.16716882285    1[6-(6,6)]
    39 -0.98904411449 -0.98904411449 -0.98904411449    1[6-(6,7)]
    40  11.3926291841  11.3926291841  11.3926291841    1[8-(6,28)]
    41  9.69342452429  9.69342452429  9.69342452429    1[6-(6,6)]
    42  11.8633237833  11.8633237833  11.8633237833    1[6-(6,7)]
    43  13.3693387409  13.3693387409  13.3693387409    1[6-(6,6)]
    44  14.2726060011  14.2726060011  14.2726060011    1[6-(6,6)]
    45  13.4254578974  13.4254578974  13.4254578974    1[6-(6,6)]
    46  11.8121059838  11.8121059838  11.8121059838    1[6-(6,7)]
    47   8.4896286092   8.4896286092   8.4896286092    1[8-(6,28)]
    48  14.3502286845  14.3502286845  14.3502286845    1[6-(6,6)]
    49  8.91401448182  8.91401448182  8.91401448182    1[6-(6,7)]
    50  9.28390133218  9.28390133218  9.28390133218    1[6-(6,6)]
    51  10.9071567534  10.9071567534  10.9071567534    1[6-(6,6)]
    52  12.4973997634  12.4973997634  12.4973997634    1[6-(6,6)]
    53  12.1456784803  12.1456784803  12.1456784803    1[6-(6,7)]
    54  10.9633494007  10.9633494007  10.9633494007    1[8-(6,28)]
    55 -6.07022993865 -6.07022993865 -6.07022993865    1[6-(6,6)]
    56 -3.30920110458 -3.30920110458 -3.30920110458    1[6-(6,7)]
    57  -2.9822186799  -2.9822186799  -2.9822186799    1[6-(6,6)]
    58 -4.47006348366 -4.47006348366 -4.47006348366    1[6-(6,6)]
    59 -6.24195488287 -6.24195488287 -6.24195488287    1[6-(6,6)]
    60 -6.45499495547 -6.45499495547 -6.45499495547    1[6-(6,7)]
    61  10.4382684436  10.4382684436  10.4382684436    1[8-(6,28)]
    62 -1.45966355019 -1.45966355019 -1.45966355019    1[6-(6,6)]
    63-0.954377440565-0.954377440565-0.954377440565    1[6-(6,7)]
    64 -3.15726167316 -3.15726167316 -3.15726167316    1[6-(6,6)]
    65  4.06067051918  4.06067051918  4.06067051918    1[6-(6,6)]
    66   5.0894670121   5.0894670121   5.0894670121    1[6-(6,6)]
    67  7.26758028136  7.26758028136  7.26758028136    1[6-(6,7)]
    68  3.13600319652  3.13600319652  3.13600319652    1[8-(6,28)]
    69  1.43677892295  1.43677892295  1.43677892295    1[6-(6,6)]
    70   3.6066112201   3.6066112201   3.6066112201    1[6-(6,7)]
    71  5.11262652837  5.11262652837  5.11262652837    1[6-(6,6)]
    72  6.01591920283  6.01591920283  6.01591920283    1[6-(6,6)]
    73  5.16879856376  5.16879856376  5.16879856376    1[6-(6,6)]
    74  3.55544551699  3.55544551699  3.55544551699    1[6-(6,7)]
    75 0.232955381364 0.232955381364 0.232955381364    1[8-(6,28)]
    76  6.09350738013  6.09350738013  6.09350738013    1[6-(6,6)]
    77 0.657306774824 0.657306774824 0.657306774824    1[6-(6,7)]
    78   1.0272239226   1.0272239226   1.0272239226    1[6-(6,6)]
    79  2.65049520744  2.65049520744  2.65049520744    1[6-(6,6)]
    80  4.24072289335  4.24072289335  4.24072289335    1[6-(6,6)]
    81  3.88897063845  3.88897063845  3.88897063845    1[6-(6,7)]
    82 -5.55002934882 -5.55002934882 -5.55002934882    1[8-(6,28)]
    83 -14.3268636692 -14.3268636692 -14.3268636692    1[6-(6,6)]
    84 -11.5658484326 -11.5658484326 -11.5658484326    1[6-(6,7)]
    85 -11.2388963053 -11.2388963053 -11.2388963053    1[6-(6,6)]
    86  12.0433430273  12.0433430273  12.0433430273    1[6-(6,6)]
    87  10.2714669521  10.2714669521  10.2714669521    1[6-(6,6)]
    88  10.0584578514  10.0584578514  10.0584578514    1[6-(6,7)]
    89  -6.0751977719  -6.0751977719  -6.0751977719    1[8-(6,28)]
    90 -9.71637298385 -9.71637298385 -9.71637298385    1[6-(6,6)]
    91 -9.21101991234 -9.21101991234 -9.21101991234    1[6-(6,7)]
    92 -11.4139044957 -11.4139044957 -11.4139044957    1[6-(6,6)]
    93 -12.4526077875 -12.4526077875 -12.4526077875    1[6-(6,6)]
    94 -11.4238387592 -11.4238387592 -11.4238387592    1[6-(6,6)]
    95 -9.24572435687 -9.24572435687 -9.24572435687    1[6-(6,7)]
    96 -5.12067861064 -5.12067861064 -5.12067861064    1[8-(6,28)]
    97 -10.2216775201 -10.2216775201 -10.2216775201    1[6-(6,6)]
    98 -4.78547691482 -4.78547691482 -4.78547691482    1[6-(6,7)]
    99  -5.1553940626  -5.1553940626  -5.1553940626    1[6-(6,6)]
   100 -6.77866534744 -6.77866534744 -6.77866534744    1[6-(6,6)]
   101 -8.36889303335 -8.36889303335 -8.36889303335    1[6-(6,6)]
   102 -8.01714077845 -8.01714077845 -8.01714077845    1[6-(6,7)]
   103  1.42185920882  1.42185920882  1.42185920882    1[8-(6,28)]
   104 -5.56494906295 -5.56494906295 -5.56494906295    1[6-(6,6)]
   105  -7.7347813601  -7.7347813601  -7.7347813601    1[6-(6,7)]
   106 -9.24079666837 -9.24079666837 -9.24079666837    1[6-(6,6)]
   107  14.6260106572  14.6260106572  14.6260106572    1[6-(6,6)]
   108  15.4731312962  15.4731312962  15.4731312962    1[6-(6,6)]
   109   17.086484343   17.086484343   17.086484343    1[6-(6,7)]
   110 -4.36112552136 -4.36112552136 -4.36112552136    1[8-(6,28)]
   111  5.58820284385  5.58820284385  5.58820284385    1[6-(6,6)]
   112  5.08284977234  5.08284977234  5.08284977234    1[6-(6,7)]
   113  7.28573435566  7.28573435566  7.28573435566    1[6-(6,6)]
   114  8.32443764754  8.32443764754  8.32443764754    1[6-(6,6)]
   115  7.29566861925  7.29566861925  7.29566861925    1[6-(6,6)]
   116  5.11755421687  5.11755421687  5.11755421687    1[6-(6,7)]
   117 0.992508470644 0.992508470644 0.992508470644    1[8-(6,28)]
   118  10.1986935292  10.1986935292  10.1986935292    1[6-(6,6)]
   119  7.43767829258  7.43767829258  7.43767829258    1[6-(6,7)]
   120  7.11072616531  7.11072616531  7.11072616531    1[6-(6,6)]
   121  8.59858683272  8.59858683272  8.59858683272    1[6-(6,6)]
   122  10.3704629079  10.3704629079  10.3704629079    1[6-(6,6)]
   123  10.5834720086  10.5834720086  10.5834720086    1[6-(6,7)]
   124   1.9470276319   1.9470276319   1.9470276319    1[8-(6,28)]
   125 -6.31455601788 -6.31455601788 -6.31455601788    1[6-(6,6)]
   126 -9.07563338717 -9.07563338717 -9.07563338717    1[6-(6,7)]
   127 -9.40259479521 -9.40259479521 -9.40259479521    1[6-(6,6)]
   128 -7.91472824638 -7.91472824638 -7.91472824638    1[6-(6,6)]
   129 -6.14283226073 -6.14283226073 -6.14283226073    1[6-(6,6)]
   130 -5.92981285405 -5.92981285405 -5.92981285405    1[6-(6,7)]
   131 -6.30962967833 -6.30962967833 -6.30962967833    1[8-(6,28)]
   132  -10.925122784  -10.925122784  -10.925122784    1[6-(6,6)]
   133 -11.4304137229 -11.4304137229 -11.4304137229    1[6-(6,7)]
   134 -9.22751985882 -9.22751985882 -9.22751985882    1[6-(6,6)]
   135 0.067787621642 0.067787621642 0.067787621642    1[6-(6,6)]
   136-0.961001317152-0.961001317152-0.961001317152    1[6-(6,6)]
   137 -3.13912602551 -3.13912602551 -3.13912602551    1[6-(6,7)]
   138  9.24930067587  9.24930067587  9.24930067587    1[8-(6,28)]
   139  2.69176611724  2.69176611724  2.69176611724    1[6-(6,6)]
   140 0.521915393425 0.521915393425 0.521915393425    1[6-(6,7)]
   141 -0.98412058076 -0.98412058076 -0.98412058076    1[6-(6,6)]
   142 -1.88740958607 -1.88740958607 -1.88740958607    1[6-(6,6)]
   143 -1.04026606882 -1.04026606882 -1.04026606882    1[6-(6,6)]
   144 0.573106510754 0.573106510754 0.573106510754    1[6-(6,7)]
   145  3.89562724057  3.89562724057  3.89562724057    1[8-(6,28)]
   146 -1.96503766532 -1.96503766532 -1.96503766532    1[6-(6,6)]
   147  3.47118136665  3.47118136665  3.47118136665    1[6-(6,7)]
   148  3.10128488479  3.10128488479  3.10128488479    1[6-(6,6)]
   149  1.47800993081  1.47800993081  1.47800993081    1[6-(6,6)]
   150-0.112240633298-0.112240633298-0.112240633298    1[6-(6,6)]
   151 0.239492088802 0.239492088802 0.239492088802    1[6-(6,7)]
   152 -6.83475865811 -6.83475865811 -6.83475865811    1[8-(6,28)]
   153 -2.66850658981 -2.66850658981 -2.66850658981    1[6-(6,6)]
   154 -3.17379269944 -3.17379269944 -3.17379269944    1[6-(6,7)]
   155-0.970908466845-0.970908466845-0.970908466845    1[6-(6,6)]
   156 -8.18884065918 -8.18884065918 -8.18884065918    1[6-(6,6)]
   157  -9.2176371521  -9.2176371521  -9.2176371521    1[6-(6,6)]
   158 -11.3957504214 -11.3957504214 -11.3957504214    1[6-(6,7)]
   159  17.5059266635  17.5059266635  17.5059266635    1[8-(6,28)]
   160  1.94205979865  1.94205979865  1.94205979865    1[6-(6,6)]
   161-0.818969035417-0.818969035417-0.818969035417    1[6-(6,7)]
   162  -1.1459514601  -1.1459514601  -1.1459514601    1[6-(6,6)]
   163 0.341893343655 0.341893343655 0.341893343655    1[6-(6,6)]
   164  2.11378474287  2.11378474287  2.11378474287    1[6-(6,6)]
   165  2.32682481547  2.32682481547  2.32682481547    1[6-(6,7)]
   166  10.2036614164  10.2036614164  10.2036614164    1[8-(6,28)]
   167  6.29170117545  6.29170117545  6.29170117545    1[6-(6,6)]
   168  11.7279153782  11.7279153782  11.7279153782    1[6-(6,7)]
   169  11.3580285278  11.3580285278  11.3580285278    1[6-(6,6)]
   170  9.73477310663  9.73477310663  9.73477310663    1[6-(6,6)]
   171  8.14453009665  8.14453009665  8.14453009665    1[6-(6,6)]
   172  8.49625137965  8.49625137965  8.49625137965    1[6-(6,7)]
   173  9.67858045928  9.67858045928  9.67858045928    1[8-(6,28)]
   174  10.9485053357  10.9485053357  10.9485053357    1[6-(6,6)]
   175  8.77860607668  8.77860607668  8.77860607668    1[6-(6,7)]
   176  7.27259111913  7.27259111913  7.27259111913    1[6-(6,6)]
   177   6.3693238589   6.3693238589   6.3693238589    1[6-(6,6)]
   178  7.21647196258  7.21647196258  7.21647196258    1[6-(6,6)]
   179  8.82982387624  8.82982387624  8.82982387624    1[6-(6,7)]
   180  12.1523012508  12.1523012508  12.1523012508    1[8-(6,28)]
   181  16.6873670426  16.6873670426  16.6873670426    6[6-(6,6),8-(0),8-(28)]
   182  16.2273124445  16.2273124445  16.2273124445    6[6-(1,6),6-(1,6),6-(8,8)]
   183 -7.69630247078 -7.69630247078 -7.69630247078    6[1-(0),6-(6,6),6-(6,6)]
   184  18.0970893957  18.0970893957  18.0970893957    6[6-(6,8),6-(8),8-(1,28)]
   185  17.1640731948  17.1640731948  17.1640731948    6[6-(6,8),8-(0)]
   186 -4.35944692358 -4.35944692358 -4.35944692358    6[1-(0),6-(1,6),7-(6,28)]
   187 -3.42147756599 -3.42147756599 -3.42147756599    6[1-(0),6-(1,6),6-(1,7)]
   188 -2.91781509793 -2.91781509793 -2.91781509793    6[1-(0),6-(1,6),6-(1,6)]
   189 -3.38845064009 -3.38845064009 -3.38845064009    6[1-(0),6-(1,6),6-(1,7)]
   190 -4.36274929782 -4.36274929782 -4.36274929782    6[1-(0),6-(1,6),7-(6,28)]
   191 -3.42326676602 -3.42326676602 -3.42326676602    6[6-(6,6),8-(0),8-(28)]
   192 -2.01137460837 -2.01137460837 -2.01137460837    6[6-(1,6),6-(1,6),6-(8,8)]
   193 -1.57839449331 -1.57839449331 -1.57839449331    6[1-(0),6-(6,6),6-(6,6)]
   194  1.65964995655  1.65964995655  1.65964995655    6[6-(6,8),6-(8),8-(1,28)]
   195  1.59525136569  1.59525136569  1.59525136569    6[6-(6,8),8-(0)]
   196  -6.8496402509  -6.8496402509  -6.8496402509    6[1-(0),6-(1,6),7-(6,28)]
   197 -6.63827070936 -6.63827070936 -6.63827070936    6[1-(0),6-(1,6),6-(1,7)]
   198 -5.67223257366 -5.67223257366 -5.67223257366    6[1-(0),6-(1,6),6-(1,6)]
   199 -4.75903550137 -4.75903550137 -4.75903550137    6[1-(0),6-(1,6),6-(1,7)]
   200 -4.98691891055 -4.98691891055 -4.98691891055    6[1-(0),6-(1,6),7-(6,28)]
   201  2.20703786551  2.20703786551  2.20703786551    6[6-(6,6),8-(0),8-(28)]
   202  2.17003641671  2.17003641671  2.17003641671    6[6-(1,6),6-(1,6),6-(8,8)]
   203  2.17663822178  2.17663822178  2.17663822178    6[1-(0),6-(6,6),6-(6,6)]
   204  1.18406144656  1.18406144656  1.18406144656    6[6-(6,8),6-(8),8-(1,28)]
   205 0.756366077246 0.756366077246 0.756366077246    6[6-(6,8),8-(0)]
   206  4.34306832865  4.34306832865  4.34306832865    6[1-(0),6-(1,6),7-(6,28)]
   207  4.51480549436  4.51480549436  4.51480549436    6[1-(0),6-(1,6),6-(1,7)]
   208  3.67426783172  3.67426783172  3.67426783172    6[1-(0),6-(1,6),6-(1,6)]
   209  2.62896499831  2.62896499831  2.62896499831    6[1-(0),6-(1,6),6-(1,7)]
   210  2.51997871663  2.51997871663  2.51997871663    6[1-(0),6-(1,6),7-(6,28)]
   211  9.29923164792  9.29923164792  9.29923164792    6[6-(6,6),8-(0),8-(28)]
   212  8.38439553715  8.38439553715  8.38439553715    6[6-(1,6),6-(1,6),6-(8,8)]
   213  7.09832853231  7.09832853231  7.09832853231    6[1-(0),6-(6,6),6-(6,6)]
   214  3.82956899119  3.82956899119  3.82956899119    6[6-(6,8),6-(8),8-(1,28)]
   215  13.5112892223  13.5112892223  13.5112892223    6[6-(6,8),8-(0)]
   216  6.86628863583  6.86628863583  6.86628863583    6[1-(0),6-(1,6),7-(6,28)]
   217   -2.711397499   -2.711397499   -2.711397499    6[1-(0),6-(1,6),6-(1,7)]
   218 -3.34056044013 -3.34056044013 -3.34056044013    6[1-(0),6-(1,6),6-(1,6)]
   219 -2.73781913685 -2.73781913685 -2.73781913685    6[1-(0),6-(1,6),6-(1,7)]
   220 -1.42665078827 -1.42665078827 -1.42665078827    6[1-(0),6-(1,6),7-(6,28)]
   221   8.4306585586   8.4306585586   8.4306585586    6[6-(6,6),8-(0),8-(28)]
   222   7.9705849538   7.9705849538   7.9705849538    6[6-(1,6),6-(1,6),6-(8,8)]
   223  8.81705599595  8.81705599595  8.81705599595    6[1-(0),6-(6,6),6-(6,6)]
   224  9.84042960341  9.84042960341  9.84042960341    6[6-(6,8),6-(8),8-(1,28)]
   225  8.90742557002  8.90742557002  8.90742557002    6[6-(6,8),8-(0)]
   226  12.1539527077  12.1539527077  12.1539527077    6[1-(0),6-(1,6),7-(6,28)]
   227   13.091909547   13.091909547   13.091909547    6[1-(0),6-(1,6),6-(1,7)]
   228  13.5955589842  13.5955589842  13.5955589842    6[1-(0),6-(1,6),6-(1,6)]
   229  13.1249209061  13.1249209061  13.1249209061    6[1-(0),6-(1,6),6-(1,7)]
   230  12.1506348205  12.1506348205  12.1506348205    6[1-(0),6-(1,6),7-(6,28)]
   231  13.0901048772  13.0901048772  13.0901048772    6[6-(6,6),8-(0),8-(28)]
   232  14.5020004909  14.5020004909  14.5020004909    6[6-(1,6),6-(1,6),6-(8,8)]
   233  14.9349737452  14.9349737452  14.9349737452    6[1-(0),6-(6,6),6-(6,6)]
   234  9.91639165709  9.91639165709  9.91639165709    6[6-(6,8),6-(8),8-(1,28)]
   235  9.85199719402  9.85199719402  9.85199719402    6[6-(6,8),8-(0)]
   236  9.66371842626  9.66371842626  9.66371842626    6[1-(0),6-(1,6),7-(6,28)]
   237  9.87508170867  9.87508170867  9.87508170867    6[1-(0),6-(1,6),6-(1,7)]
   238  10.8411088639  10.8411088639  10.8411088639    6[1-(0),6-(1,6),6-(1,6)]
   239  11.7543012419  11.7543012419  11.7543012419    6[1-(0),6-(1,6),6-(1,7)]
   240  11.5264249012  11.5264249012  11.5264249012    6[1-(0),6-(1,6),7-(6,28)]
   241 -14.3062187555 -14.3062187555 -14.3062187555    6[6-(6,6),8-(0),8-(28)]
   242 -14.3432011976 -14.3432011976 -14.3432011976    6[6-(1,6),6-(1,6),6-(8,8)]
   243 -6.07997527995 -6.07997527995 -6.07997527995    6[1-(0),6-(6,6),6-(6,6)]
   244  9.44085613386  9.44085613386  9.44085613386    6[6-(6,8),6-(8),8-(1,28)]
   245  9.01314859701  9.01314859701  9.01314859701    6[6-(6,8),8-(0)]
   246 -3.91358633764 -3.91358633764 -3.91358633764    6[1-(0),6-(1,6),7-(6,28)]
   247 -3.74183665367 -3.74183665367 -3.74183665367    6[1-(0),6-(1,6),6-(1,7)]
   248 -4.58236128545 -4.58236128545 -4.58236128545    6[1-(0),6-(1,6),6-(1,6)]
   249 -5.62766158284 -5.62766158284 -5.62766158284    6[1-(0),6-(1,6),6-(1,7)]
   250 -5.73666043673 -5.73666043673 -5.73666043673    6[1-(0),6-(1,6),7-(6,28)]
   251  1.04260496964  1.04260496964  1.04260496964    6[6-(6,6),8-(0),8-(28)]
   252 0.127765402869 0.127765402869 0.127765402869    6[6-(1,6),6-(1,6),6-(8,8)]
   253 -1.15829474122 -1.15829474122 -1.15829474122    6[1-(0),6-(6,6),6-(6,6)]
   254  12.0861823256  12.0861823256  12.0861823256    6[6-(6,8),6-(8),8-(1,28)]
   255  5.25467828895  5.25467828895  5.25467828895    6[6-(6,8),8-(0)]
   256 -1.39032507633 -1.39032507633 -1.39032507633    6[1-(0),6-(1,6),7-(6,28)]
   257  5.54521518796  5.54521518796  5.54521518796    6[1-(0),6-(1,6),6-(1,7)]
   258  4.91606322728  4.91606322728  4.91606322728    6[1-(0),6-(1,6),6-(1,6)]
   259  5.51880922491  5.51880922491  5.51880922491    6[1-(0),6-(1,6),6-(1,7)]
   260    6.829970505    6.829970505    6.829970505    6[1-(0),6-(1,6),7-(6,28)]
   261 0.174002494802 0.174002494802 0.174002494802    6[6-(6,6),8-(0),8-(28)]
   262-0.286059274309-0.286059274309-0.286059274309    6[6-(1,6),6-(1,6),6-(8,8)]
   263 0.560415250828 0.560415250828 0.560415250828    6[1-(0),6-(6,6),6-(6,6)]
   264  1.58375597088  1.58375597088  1.58375597088    6[6-(6,8),6-(8),8-(1,28)]
   265 0.650754905188 0.650754905188 0.650754905188    6[6-(6,8),8-(0)]
   266  3.89725120587  3.89725120587  3.89725120587    6[1-(0),6-(1,6),7-(6,28)]
   267  4.83520836896  4.83520836896  4.83520836896    6[1-(0),6-(1,6),6-(1,7)]
   268  5.33887256368  5.33887256368  5.33887256368    6[1-(0),6-(1,6),6-(1,6)]
   269  4.86825048403  4.86825048403  4.86825048403    6[1-(0),6-(1,6),6-(1,7)]
   270  3.89396342728  3.89396342728  3.89396342728    6[1-(0),6-(1,6),7-(6,28)]
   271  4.83335281677  4.83335281677  4.83335281677    6[6-(6,6),8-(0),8-(28)]
   272  6.24525214545  6.24525214545  6.24525214545    6[6-(1,6),6-(1,6),6-(8,8)]
   273  6.67824282009  6.67824282009  6.67824282009    6[1-(0),6-(6,6),6-(6,6)]
   274 -6.59698172363 -6.59698172363 -6.59698172363    6[6-(6,8),6-(8),8-(1,28)]
   275 -6.66139544971 -6.66139544971 -6.66139544971    6[6-(6,8),8-(0)]
   276  1.40701665464  1.40701665464  1.40701665464    6[1-(0),6-(1,6),7-(6,28)]
   277  1.61839839069  1.61839839069  1.61839839069    6[1-(0),6-(1,6),6-(1,7)]
   278  2.58443479974  2.58443479974  2.58443479974    6[1-(0),6-(1,6),6-(1,6)]
   279   3.4976184095   3.4976184095   3.4976184095    6[1-(0),6-(1,6),6-(1,7)]
   280  3.26972339936  3.26972339936  3.26972339936    6[1-(0),6-(1,6),7-(6,28)]
   281 -6.04960159002 -6.04960159002 -6.04960159002    6[6-(6,6),8-(0),8-(28)]
   282 -6.08658774712 -6.08658774712 -6.08658774712    6[6-(1,6),6-(1,6),6-(8,8)]
   283 -14.3365993898 -14.3365993898 -14.3365993898    6[1-(0),6-(6,6),6-(6,6)]
   284  17.6974845496  17.6974845496  17.6974845496    6[6-(6,8),6-(8),8-(1,28)]
   285 -7.50030372426 -7.50030372426 -7.50030372426    6[6-(6,8),8-(0)]
   286  -12.170239601  -12.170239601  -12.170239601    6[1-(0),6-(1,6),7-(6,28)]
   287  12.7715916293  12.7715916293  12.7715916293    6[1-(0),6-(1,6),6-(1,7)]
   288  11.9310577437  11.9310577437  11.9310577437    6[1-(0),6-(1,6),6-(1,6)]
   289  10.8857662145  10.8857662145  10.8857662145    6[1-(0),6-(1,6),6-(1,7)]
   290  10.7767860301  10.7767860301  10.7767860301    6[1-(0),6-(1,6),7-(6,28)]
   291 -7.21409400156 -7.21409400156 -7.21409400156    6[6-(6,6),8-(0),8-(28)]
   292 -8.12894540402 -8.12894540402 -8.12894540402    6[6-(1,6),6-(1,6),6-(8,8)]
   293 -9.41500903109 -9.41500903109 -9.41500903109    6[1-(0),6-(6,6),6-(6,6)]
   294 -4.42710914683 -4.42710914683 -4.42710914683    6[6-(6,8),6-(8),8-(1,28)]
   295 -3.00200608122 -3.00200608122 -3.00200608122    6[6-(6,8),8-(0)]
   296  -9.6469786095  -9.6469786095  -9.6469786095    6[1-(0),6-(1,6),7-(6,28)]
   297  -10.968048739  -10.968048739  -10.968048739    6[1-(0),6-(1,6),6-(1,7)]
   298 -11.5972154571 -11.5972154571 -11.5972154571    6[1-(0),6-(1,6),6-(1,6)]
   299 -10.9944854581 -10.9944854581 -10.9944854581    6[1-(0),6-(1,6),6-(1,7)]
   300 -9.68332320673 -9.68332320673 -9.68332320673    6[1-(0),6-(1,6),7-(6,28)]
   301 -8.96152295677 -8.96152295677 -8.96152295677    6[6-(6,6),8-(0),8-(28)]
   302 -10.3734222854 -10.3734222854 -10.3734222854    6[6-(1,6),6-(1,6),6-(8,8)]
   303 -10.8064129601 -10.8064129601 -10.8064129601    6[1-(0),6-(6,6),6-(6,6)]
   304  2.46881158363  2.46881158363  2.46881158363    6[6-(6,8),6-(8),8-(1,28)]
   305  2.53322530971  2.53322530971  2.53322530971    6[6-(6,8),8-(0)]
   306 -5.53518679464 -5.53518679464 -5.53518679464    6[1-(0),6-(1,6),7-(6,28)]
   307 -5.74656853069 -5.74656853069 -5.74656853069    6[1-(0),6-(1,6),6-(1,7)]
   308 -6.71260493974 -6.71260493974 -6.71260493974    6[1-(0),6-(1,6),6-(1,6)]
   309  -7.6257885495  -7.6257885495  -7.6257885495    6[1-(0),6-(1,6),6-(1,7)]
   310 -7.39789353936 -7.39789353936 -7.39789353936    6[1-(0),6-(1,6),7-(6,28)]
   311  -4.3021726348  -4.3021726348  -4.3021726348    6[6-(6,6),8-(0),8-(28)]
   312 -3.84211086569 -3.84211086569 -3.84211086569    6[6-(1,6),6-(1,6),6-(8,8)]
   313 -4.68858539083 -4.68858539083 -4.68858539083    6[1-(0),6-(6,6),6-(6,6)]
   314  19.0581738891  19.0581738891  19.0581738891    6[6-(6,8),6-(8),8-(1,28)]
   315 -4.77892504519 -4.77892504519 -4.77892504519    6[6-(6,8),8-(0)]
   316 -8.02542134587 -8.02542134587 -8.02542134587    6[1-(0),6-(1,6),7-(6,28)]
   317   15.806721491   15.806721491   15.806721491    6[1-(0),6-(1,6),6-(1,7)]
   318  15.3030572963  15.3030572963  15.3030572963    6[1-(0),6-(1,6),6-(1,6)]
   319   15.773679376   15.773679376   15.773679376    6[1-(0),6-(1,6),6-(1,7)]
   320  16.7479664327  16.7479664327  16.7479664327    6[1-(0),6-(1,6),7-(6,28)]
   321  3.08592386156  3.08592386156  3.08592386156    6[6-(6,6),8-(0),8-(28)]
   322  4.00077526402  4.00077526402  4.00077526402    6[6-(1,6),6-(1,6),6-(8,8)]
   323  5.28683889109  5.28683889109  5.28683889109    6[1-(0),6-(6,6),6-(6,6)]
   324 0.298939006831 0.298939006831 0.298939006831    6[6-(6,8),6-(8),8-(1,28)]
   325 -1.12616405878 -1.12616405878 -1.12616405878    6[6-(6,8),8-(0)]
   326   5.5188084695   5.5188084695   5.5188084695    6[1-(0),6-(1,6),7-(6,28)]
   327  6.83987859896  6.83987859896  6.83987859896    6[1-(0),6-(1,6),6-(1,7)]
   328  7.46904531715  7.46904531715  7.46904531715    6[1-(0),6-(1,6),6-(1,6)]
   329  6.86631531806  6.86631531806  6.86631531806    6[1-(0),6-(1,6),6-(1,7)]
   330  5.55515306673  5.55515306673  5.55515306673    6[1-(0),6-(1,6),7-(6,28)]
   331  1.92143145002  1.92143145002  1.92143145002    6[6-(6,6),8-(0),8-(28)]
   332  1.95841760712  1.95841760712  1.95841760712    6[6-(1,6),6-(1,6),6-(8,8)]
   333  10.2084292498  10.2084292498  10.2084292498    6[1-(0),6-(6,6),6-(6,6)]
   334  2.94444531042  2.94444531042  2.94444531042    6[6-(6,8),6-(8),8-(1,28)]
   335  3.37213358426  3.37213358426  3.37213358426    6[6-(6,8),8-(0)]
   336  8.04206946102  8.04206946102  8.04206946102    6[1-(0),6-(1,6),7-(6,28)]
   337  7.87033823069  7.87033823069  7.87033823069    6[1-(0),6-(1,6),6-(1,7)]
   338  8.71087211627  8.71087211627  8.71087211627    6[1-(0),6-(1,6),6-(1,6)]
   339  9.75616364547  9.75616364547  9.75616364547    6[1-(0),6-(1,6),6-(1,7)]
   340   9.8651438299   9.8651438299   9.8651438299    6[1-(0),6-(1,6),7-(6,28)]
   341 -6.33520800551 -6.33520800551 -6.33520800551    6[6-(6,6),8-(0),8-(28)]
   342 -6.29820655671 -6.29820655671 -6.29820655671    6[6-(1,6),6-(1,6),6-(8,8)]
   343 -6.30480836178 -6.30480836178 -6.30480836178    6[1-(0),6-(6,6),6-(6,6)]
   344 -5.31223158656 -5.31223158656 -5.31223158656    6[6-(6,8),6-(8),8-(1,28)]
   345 -4.88453621725 -4.88453621725 -4.88453621725    6[6-(6,8),8-(0)]
   346 -8.47123846865 -8.47123846865 -8.47123846865    6[1-(0),6-(1,6),7-(6,28)]
   347 -8.64297563436 -8.64297563436 -8.64297563436    6[1-(0),6-(1,6),6-(1,7)]
   348 -7.80243797172 -7.80243797172 -7.80243797172    6[1-(0),6-(1,6),6-(1,6)]
   349 -6.75713513831 -6.75713513831 -6.75713513831    6[1-(0),6-(1,6),6-(1,7)]
   350 -6.64814885663 -6.64814885663 -6.64814885663    6[1-(0),6-(1,6),7-(6,28)]
   351  11.3426982121  11.3426982121  11.3426982121    6[6-(6,6),8-(0),8-(28)]
   352  12.2575343228  12.2575343228  12.2575343228    6[6-(1,6),6-(1,6),6-(8,8)]
   353 -11.2264986723 -11.2264986723 -11.2264986723    6[1-(0),6-(6,6),6-(6,6)]
   354  16.8123608688  16.8123608688  16.8123608688    6[6-(6,8),6-(8),8-(1,28)]
   355  7.13064063773  7.13064063773  7.13064063773    6[6-(6,8),8-(0)]
   356 -10.9944587758 -10.9944587758 -10.9944587758    6[1-(0),6-(1,6),7-(6,28)]
   357   -1.416772641   -1.416772641   -1.416772641    6[1-(0),6-(1,6),6-(1,7)]
   358-0.787609699866-0.787609699866-0.787609699866    6[1-(0),6-(1,6),6-(1,6)]
   359 -1.39035100315 -1.39035100315 -1.39035100315    6[1-(0),6-(1,6),6-(1,7)]
   360 -2.70151935174 -2.70151935174 -2.70151935174    6[1-(0),6-(1,6),7-(6,28)]
   361   3.9545628174   3.9545628174   3.9545628174    6[6-(6,6),8-(0),8-(28)]
   362  4.41461741549  4.41461741549  4.41461741549    6[6-(1,6),6-(1,6),6-(8,8)]
   363  3.56813233078  3.56813233078  3.56813233078    6[1-(0),6-(6,6),6-(6,6)]
   364  2.54484046429  2.54484046429  2.54484046429    6[6-(6,8),6-(8),8-(1,28)]
   365  3.47785666521  3.47785666521  3.47785666521    6[6-(6,8),8-(0)]
   366 0.231276783581 0.231276783581 0.231276783581    6[1-(0),6-(1,6),7-(6,28)]
   367-0.706692574007-0.706692574007-0.706692574007    6[1-(0),6-(1,6),6-(1,7)]
   368 -1.21035504207 -1.21035504207 -1.21035504207    6[1-(0),6-(1,6),6-(1,6)]
   369-0.739719499909-0.739719499909-0.739719499909    6[1-(0),6-(1,6),6-(1,7)]
   370 0.234579157819 0.234579157819 0.234579157819    6[1-(0),6-(1,6),7-(6,28)]
   371-0.704903373977-0.704903373977-0.704903373977    6[6-(6,6),8-(0),8-(28)]
   372 -2.11679553163 -2.11679553163 -2.11679553163    6[6-(1,6),6-(1,6),6-(8,8)]
   373 -2.54977564669 -2.54977564669 -2.54977564669    6[1-(0),6-(6,6),6-(6,6)]
   374 -5.78782009655 -5.78782009655 -5.78782009655    6[6-(6,8),6-(8),8-(1,28)]
   375 -5.72342150569 -5.72342150569 -5.72342150569    6[6-(6,8),8-(0)]
   376   2.7214701109   2.7214701109   2.7214701109    6[1-(0),6-(1,6),7-(6,28)]
   377  2.51010056936  2.51010056936  2.51010056936    6[1-(0),6-(1,6),6-(1,7)]
   378  1.54406243366  1.54406243366  1.54406243366    6[1-(0),6-(1,6),6-(1,6)]
   379 0.630865361371 0.630865361371 0.630865361371    6[1-(0),6-(1,6),6-(1,7)]
   380 0.858748770547 0.858748770547 0.858748770547    6[1-(0),6-(1,6),7-(6,28)]
   381 -5.17077510964 -5.17077510964 -5.17077510964    6[6-(6,6),8-(0),8-(28)]
   382 -4.25593554287 -4.25593554287 -4.25593554287    6[6-(1,6),6-(1,6),6-(8,8)]
   383 -2.96987539878 -2.96987539878 -2.96987539878    6[1-(0),6-(6,6),6-(6,6)]
   384  8.55574753435  8.55574753435  8.55574753435    6[6-(6,8),6-(8),8-(1,28)]
   385  15.3872515711  15.3872515711  15.3872515711    6[6-(6,8),8-(0)]
   386 -2.73784506367 -2.73784506367 -2.73784506367    6[1-(0),6-(1,6),7-(6,28)]
   387 -9.67338532796 -9.67338532796 -9.67338532796    6[1-(0),6-(1,6),6-(1,7)]
   388 -9.04423336728 -9.04423336728 -9.04423336728    6[1-(0),6-(1,6),6-(1,6)]
   389 -9.64697936491 -9.64697936491 -9.64697936491    6[1-(0),6-(1,6),6-(1,7)]
   390  -10.958140645  -10.958140645  -10.958140645    6[1-(0),6-(1,6),7-(6,28)]
   391  10.1780486155  10.1780486155  10.1780486155    6[6-(6,6),8-(0),8-(28)]
   392  10.2150310576  10.2150310576  10.2150310576    6[6-(1,6),6-(1,6),6-(8,8)]
   393  1.95180513995  1.95180513995  1.95180513995    6[1-(0),6-(6,6),6-(6,6)]
   394  11.2010737261  11.2010737261  11.2010737261    6[6-(6,8),6-(8),8-(1,28)]
   395   11.628781263   11.628781263   11.628781263    6[6-(6,8),8-(0)]
   396-0.214583802364-0.214583802364-0.214583802364    6[1-(0),6-(1,6),7-(6,28)]
   397-0.386333486328-0.386333486328-0.386333486328    6[1-(0),6-(1,6),6-(1,7)]
   398 0.454191145454 0.454191145454 0.454191145454    6[1-(0),6-(1,6),6-(1,6)]
   399  1.49949144284  1.49949144284  1.49949144284    6[1-(0),6-(1,6),6-(1,7)]
   400  1.60849029673  1.60849029673  1.60849029673    6[1-(0),6-(1,6),7-(6,28)]
   401  7.55182498275  7.55182498275  7.55182498275    6[6-(6,6),8-(0),8-(28)]
   402  6.13992936908  6.13992936908  6.13992936908    6[6-(1,6),6-(1,6),6-(8,8)]
   403  5.70695611478  5.70695611478  5.70695611478    6[1-(0),6-(6,6),6-(6,6)]
   404  10.7255382029  10.7255382029  10.7255382029    6[6-(6,8),6-(8),8-(1,28)]
   405   10.789932666   10.789932666   10.789932666    6[6-(6,8),8-(0)]
   406  10.9782114337  10.9782114337  10.9782114337    6[1-(0),6-(1,6),7-(6,28)]
   407  10.7668481513  10.7668481513  10.7668481513    6[1-(0),6-(1,6),6-(1,7)]
   408  9.80082099608  9.80082099608  9.80082099608    6[1-(0),6-(1,6),6-(1,6)]
   409  8.88762861813  8.88762861813  8.88762861813    6[1-(0),6-(1,6),6-(1,7)]
   410  9.11550495881  9.11550495881  9.11550495881    6[1-(0),6-(1,6),7-(6,28)]
   411  12.2112713014  12.2112713014  12.2112713014    6[6-(6,6),8-(0),8-(28)]
   412  12.6713449062  12.6713449062  12.6713449062    6[6-(1,6),6-(1,6),6-(8,8)]
   413   11.824873864   11.824873864   11.824873864    6[1-(0),6-(6,6),6-(6,6)]
   414  10.8015002566  10.8015002566  10.8015002566    6[6-(0),6-(6,8),8-(1,28)]
   415    11.73450429    11.73450429    11.73450429    6[6-(6,8)]
   416  8.48797715229  8.48797715229  8.48797715229    6[1-(0),6-(1,6),7-(6,28)]
   417  7.55002031296  7.55002031296  7.55002031296    6[1-(0),6-(1,6),6-(1,7)]
   418  7.04637087575  7.04637087575  7.04637087575    6[1-(0),6-(1,6),6-(1,6)]
   419  7.51700895394  7.51700895394  7.51700895394    6[1-(0),6-(1,6),6-(1,7)]
   420  8.49129503946  8.49129503946  8.49129503946    6[1-(0),6-(1,6),7-(6,28)]
   421 -4.82364235306 -4.82364235306 -4.82364235306    7[6-(1,6),6-(1,6),28-(7,8,8,8,8)]
   422 -5.99902915706 -5.99902915706 -5.99902915706    7[6-(1,6),6-(1,6),28-(7,8,8,8,8)]
   423  3.34218693154  3.34218693154  3.34218693154    7[6-(1,6),6-(1,6),28-(7,8,8,8,8)]
   424-0.775855701416-0.775855701416-0.775855701416    7[6-(1,6),6-(1,6),28-(7,8,8,8,8)]
   425  11.6897553492  11.6897553492  11.6897553492    7[6-(1,6),6-(1,6),28-(7,8,8,8,8)]
   426   10.514325136   10.514325136   10.514325136    7[6-(1,6),6-(1,6),28-(7,8,8,8,8)]
   427 -4.91446580575 -4.91446580575 -4.91446580575    7[6-(1,6),6-(1,6),28-(7,8,8,8,8)]
   428  7.48075511051  7.48075511051  7.48075511051    7[6-(1,6),6-(1,6),28-(7,8,8,8,8)]
   429  3.43306897183  3.43306897183  3.43306897183    7[6-(1,6),6-(1,6),28-(7,8,8,8,8)]
   430  2.25761455305  2.25761455305  2.25761455305    7[6-(1,6),6-(1,6),28-(7,8,8,8,8)]
   431  11.5989897422  11.5989897422  11.5989897422    7[6-(1,6),6-(1,6),28-(7,8,8,8,8)]
   432 -9.03252361709 -9.03252361709 -9.03252361709    7[6-(1,6),6-(1,6),28-(7,8,8,8,8)]
   433 -6.38578469305 -6.38578469305 -6.38578469305    7[6-(1,6),6-(1,6),28-(7,8,8,8,8)]
   434  17.2088608882  17.2088608882  17.2088608882    7[6-(1,6),6-(1,6),28-(7,8,8,8,8)]
   435  4.90435347709  4.90435347709  4.90435347709    7[6-(1,6),6-(1,6),28-(7,8,8,8,8)]
   436  9.04294011779  9.04294011779  9.04294011779    7[6-(1,6),6-(1,6),28-(7,8,8,8,8)]
   437 -7.47035707154 -7.47035707154 -7.47035707154    7[6-(1,6),6-(1,6),28-(7,8,8,8,8)]
   438 -3.35231443858 -3.35231443858 -3.35231443858    7[6-(1,6),6-(1,6),28-(7,8,8,8,8)]
   439 0.695472213058 0.695472213058 0.695472213058    7[6-(1,6),6-(1,6),28-(7,8,8,8,8)]
   440  1.87085901706  1.87085901706  1.87085901706    7[6-(1,6),6-(1,6),28-(7,8,8,8,8)]
   441 -11.6089252505 -11.6089252505 -11.6089252505    7[6-(1,6),6-(1,6),28-(7,8,8,8,8)]
   442  0.78629566575  0.78629566575  0.78629566575    7[6-(1,6),6-(1,6),28-(7,8,8,8,8)]
   443   10.127604724   10.127604724   10.127604724    7[6-(1,6),6-(1,6),28-(7,8,8,8,8)]
   444  8.95217451077  8.95217451077  8.95217451077    7[6-(1,6),6-(1,6),28-(7,8,8,8,8)]
   445 -7.00952558238 -7.00952558238 -7.00952558238    8[6-(6,8),28-(7,7,8,8,8)]
   446  15.9824021376  15.9824021376  15.9824021376    8[6-(6,8)]
   447  17.2763816911  17.2763816911  17.2763816911    8[1-(0),6-(6,6),28-(7,7,8,8,8)]
   448  16.2261149795  16.2261149795  16.2261149795    8[6-(6)]
   449   -4.176772976   -4.176772976   -4.176772976    8[6-(6,8),28-(7,7,8,8,8)]
   450  4.52140749907  4.52140749907  4.52140749907    8[6-(6,8)]
   451  1.96018272839  1.96018272839  1.96018272839    8[1-(0),6-(6,6),28-(7,7,8,8,8)]
   452  2.87999286948  2.87999286948  2.87999286948    8[6-(6)]
   453  2.42980918019  2.42980918019  2.42980918019    8[6-(6,8),28-(7,7,8,8,8)]
   454  2.02687971024  2.02687971024  2.02687971024    8[6-(6,8)]
   455  2.44369771354  2.44369771354  2.44369771354    8[1-(0),6-(6,6),28-(7,7,8,8,8)]
   456 0.452509849771 0.452509849771 0.452509849771    8[6-(6)]
   457  8.75675916819  8.75675916819  8.75675916819    8[6-(6,8),28-(7,7,8,8,8)]
   458  10.4962905131  10.4962905131  10.4962905131    8[6-(6,8)]
   459   11.346717727   11.346717727   11.346717727    8[1-(0),6-(6,6),28-(7,7,8,8,8)]
   460  13.4683621612  13.4683621612  13.4683621612    8[6-(6)]
   461  9.50386765758  9.50386765758  9.50386765758    8[6-(6,8),28-(7,7,8,8,8)]
   462  7.72570598032  7.72570598032  7.72570598032    8[6-(6,8)]
   463  9.01971340308  9.01971340308  9.01971340308    8[1-(0),6-(6,6),28-(7,7,8,8,8)]
   464   7.9694565092   7.9694565092   7.9694565092    8[6-(6)]
   465  12.3365917202  12.3365917202  12.3365917202    8[6-(6,8),28-(7,7,8,8,8)]
   466  12.7781733593  12.7781733593  12.7781733593    8[6-(6,8)]
   467   10.216941423   10.216941423   10.216941423    8[1-(0),6-(6,6),28-(7,7,8,8,8)]
   468  11.1367438778  11.1367438778  11.1367438778    8[6-(6)]
   469 -5.82683909477 -5.82683909477 -5.82683909477    8[6-(6,8),28-(7,7,8,8,8)]
   470  10.2837107625  10.2837107625  10.2837107625    8[6-(6,8)]
   471  10.7005008965  10.7005008965  10.7005008965    8[1-(0),6-(6,6),28-(7,7,8,8,8)]
   472   8.7093032151   8.7093032151   8.7093032151    8[6-(6)]
   473 0.500139437009 0.500139437009 0.500139437009    8[6-(6,8),28-(7,7,8,8,8)]
   474  2.23965954783  2.23965954783  2.23965954783    8[6-(6,8)]
   475  3.09009392739  3.09009392739  3.09009392739    8[1-(0),6-(6,6),28-(7,7,8,8,8)]
   476  5.21174604792  5.21174604792  5.21174604792    8[6-(6)]
   477  1.24720361879  1.24720361879  1.24720361879    8[6-(6,8),28-(7,7,8,8,8)]
   478-0.530951159938-0.530951159938-0.530951159938    8[6-(6,8)]
   479 0.763031935855 0.763031935855 0.763031935855    8[1-(0),6-(6,6),28-(7,7,8,8,8)]
   480-0.287201178732-0.287201178732-0.287201178732    8[6-(6)]
   481  4.07985285783  4.07985285783  4.07985285783    8[6-(6,8),28-(7,7,8,8,8)]
   482 -3.73520430838 -3.73520430838 -3.73520430838    8[6-(6,8)]
   483  -6.2964326214  -6.2964326214  -6.2964326214    8[1-(0),6-(6,6),28-(7,7,8,8,8)]
   484 -5.37665607726 -5.37665607726 -5.37665607726    8[6-(6)]
   485 -14.0834552674 -14.0834552674 -14.0834552674    8[6-(6,8),28-(7,7,8,8,8)]
   486 -6.22975653478 -6.22975653478 -6.22975653478    8[6-(6,8)]
   487 -5.81297002407 -5.81297002407 -5.81297002407    8[1-(0),6-(6,6),28-(7,7,8,8,8)]
   488 -7.80414179487 -7.80414179487 -7.80414179487    8[6-(6)]
   489  -7.7565515592  -7.7565515592  -7.7565515592    8[6-(6,8),28-(7,7,8,8,8)]
   490  -6.0170383469  -6.0170383469  -6.0170383469    8[6-(6,8)]
   491 -5.16657964039 -5.16657964039 -5.16657964039    8[1-(0),6-(6,6),28-(7,7,8,8,8)]
   492 -3.04495129914 -3.04495129914 -3.04495129914    8[6-(6)]
   493 -8.20802299783 -8.20802299783 -8.20802299783    8[6-(6,8),28-(7,7,8,8,8)]
   494-0.392965831623-0.392965831623-0.392965831623    8[6-(6,8)]
   495   2.1682624814   2.1682624814   2.1682624814    8[1-(0),6-(6,6),28-(7,7,8,8,8)]
   496  1.24848593726  1.24848593726  1.24848593726    8[6-(6)]
   497 -5.37537375879 -5.37537375879 -5.37537375879    8[6-(6,8),28-(7,7,8,8,8)]
   498 -3.59721898006 -3.59721898006 -3.59721898006    8[6-(6,8)]
   499 -4.89120207585 -4.89120207585 -4.89120207585    8[1-(0),6-(6,6),28-(7,7,8,8,8)]
   500 -3.84096896127 -3.84096896127 -3.84096896127    8[6-(6)]
   501   3.6283814192   3.6283814192   3.6283814192    8[6-(6,8),28-(7,7,8,8,8)]
   502   1.8888682069   1.8888682069   1.8888682069    8[6-(6,8)]
   503  1.03840950039  1.03840950039  1.03840950039    8[1-(0),6-(6,6),28-(7,7,8,8,8)]
   504 -1.08321884086 -1.08321884086 -1.08321884086    8[6-(6)]
   505  9.95528512742  9.95528512742  9.95528512742    8[6-(6,8),28-(7,7,8,8,8)]
   506  2.10158639478  2.10158639478  2.10158639478    8[6-(6,8)]
   507  1.68479988407  1.68479988407  1.68479988407    8[1-(0),6-(6,6),28-(7,7,8,8,8)]
   508  3.67597165487  3.67597165487  3.67597165487    8[6-(6)]
   509 -6.55797932019 -6.55797932019 -6.55797932019    8[6-(6,8),28-(7,7,8,8,8)]
   510 -6.15504985024 -6.15504985024 -6.15504985024    8[6-(6,8)]
   511 -6.57186785354 -6.57186785354 -6.57186785354    8[1-(0),6-(6,6),28-(7,7,8,8,8)]
   512 -4.58067998977 -4.58067998977 -4.58067998977    8[6-(6)]
   513 -12.8849293082 -12.8849293082 -12.8849293082    8[6-(6,8),28-(7,7,8,8,8)]
   514  10.1456393469  10.1456393469  10.1456393469    8[6-(6,8)]
   515    9.295212133    9.295212133    9.295212133    8[1-(0),6-(6,6),28-(7,7,8,8,8)]
   516  7.17356769878  7.17356769878  7.17356769878    8[6-(6)]
   517  2.88135544238  2.88135544238  2.88135544238    8[6-(6,8),28-(7,7,8,8,8)]
   518  4.65952772239  4.65952772239  4.65952772239    8[6-(6,8)]
   519  3.36554816894  3.36554816894  3.36554816894    8[1-(0),6-(6,6),28-(7,7,8,8,8)]
   520  4.41581488047  4.41581488047  4.41581488047    8[6-(6)]
   5210.04860283600320.04860283600320.0486028360032    8[6-(6,8),28-(7,7,8,8,8)]
   522 -8.64957763907 -8.64957763907 -8.64957763907    8[6-(6,8)]
   523 -6.08835286839 -6.08835286839 -6.08835286839    8[1-(0),6-(6,6),28-(7,7,8,8,8)]
   524 -7.00816300948 -7.00816300948 -7.00816300948    8[6-(6)]
   525 -4.62830957701 -4.62830957701 -4.62830957701    8[6-(6,8),28-(7,7,8,8,8)]
   526  18.4022703122  18.4022703122  18.4022703122    8[6-(6,8)]
   527  17.5518359326  17.5518359326  17.5518359326    8[1-(0),6-(6,6),28-(7,7,8,8,8)]
   528  15.4301838121  15.4301838121  15.4301838121    8[6-(6)]
   529  1.69866895477  1.69866895477  1.69866895477    8[6-(6,8),28-(7,7,8,8,8)]
   530  10.3582190975  10.3582190975  10.3582190975    8[6-(6,8)]
   531  9.94142896347  9.94142896347  9.94142896347    8[1-(0),6-(6,6),28-(7,7,8,8,8)]
   532  11.9326266449  11.9326266449  11.9326266449    8[6-(6)]
   533  8.30533813982  8.30533813982  8.30533813982    8[6-(6,8),28-(7,7,8,8,8)]
   534  7.86375650069  7.86375650069  7.86375650069    8[6-(6,8)]
   535   10.424988437   10.424988437   10.424988437    8[1-(0),6-(6,6),28-(7,7,8,8,8)]
   536  9.50518598222  9.50518598222  9.50518598222    8[6-(6)]
   537  11.1380622024  11.1380622024  11.1380622024    8[6-(6,8),28-(7,7,8,8,8)]
   538  12.9162238797  12.9162238797  12.9162238797    8[6-(6,8)]
   539  11.6222164569  11.6222164569  11.6222164569    8[1-(0),6-(6,6),28-(7,7,8,8,8)]
