# Supplementary material for: A collection of forcefield precursors for metal–organic frameworks
Source: RSC Adv. 2019 Nov 13;9(63):36492–507. doi: 10.1039/c9ra07327b (PMC9075174; doi:10.1039/c9ra07327b)
Supplement: RA-009-C9RA07327B-s3166 [file RA-009-C9RA07327B-s3166.txt]

ICAMEG_clean

19.1704    0.00000000    0.00000000
0.0    19.8876    0.00000000
0.0    -9.9438    17.22316682

     1    12.84512652    12.84512652    12.84512652    27[7-(6,6),7-(6,6),8-(27),8-(6),8-(6),8-(6)]
     2   14.276580288   14.276580288   14.276580288    27[7-(6,6),8-(27),8-(6),8-(6),8-(6)]
     3   16.125565368   16.125565368   16.125565368    27[7-(6,6),8-(27),8-(6),8-(6),8-(6)]
     4   11.025280448   11.025280448   11.025280448    27[7-(6,6),8-(27),8-(6),8-(6),8-(6)]
     5    0.064795952    0.064795952    0.064795952    27[7-(6,6),7-(6,6),8-(27),8-(6),8-(6),8-(6)]
     6     1.49624972     1.49624972     1.49624972    27[7-(6,6),8-(27),8-(6),8-(6),8-(6)]
     7      3.3452348      3.3452348      3.3452348    27[7-(6,6),8-(27),8-(6),8-(6),8-(6)]
     8    17.41534988    17.41534988    17.41534988    27[7-(6,6),8-(27),8-(6),8-(6),8-(6)]
     9    6.455057088    6.455057088    6.455057088    27[7-(6,6),7-(6,6),8-(27),8-(6),8-(6),8-(6)]
    10    7.886510856    7.886510856    7.886510856    27[7-(6,6),8-(27),8-(6),8-(6),8-(6)]
    11    9.735495936    9.735495936    9.735495936    27[7-(6,6),8-(27),8-(6),8-(6),8-(6)]
    12    4.635211016    4.635211016    4.635211016    27[7-(6,6),8-(27),8-(6),8-(6)]
    13     4.29992072     4.29992072     4.29992072    1[6-(6,6)]
    14    13.07037872    13.07037872    13.07037872    1[6-(6,6)]
    15     6.93393368     6.93393368     6.93393368    1[6-(6,6)]
    16     7.59531248     7.59531248     7.59531248    1[6-(6,6)]
    17     7.38252104     7.38252104     7.38252104    1[6-(6,6)]
    18    12.06009864    12.06009864    12.06009864    1[6-(6,6)]
    19    10.42678056    10.42678056    10.42678056    1[6-(6,6)]
    20     8.63243112     8.63243112     8.63243112    1[6-(6,6)]
    21     9.87467304     9.87467304     9.87467304    1[6-(6,6)]
    22     6.56777904     6.56777904     6.56777904    1[6-(1,6,6)]
    23      7.8311084      7.8311084      7.8311084    1[6-(1,6,6)]
    24     8.73020016     8.73020016     8.73020016    1[6-(6,6)]
    25    10.42294648    10.42294648    10.42294648    1[6-(6,6)]
    26     5.65143392     5.65143392     5.65143392    1[6-(6,6)]
    27      9.7577336      9.7577336      9.7577336    1[6-(1,6,6)]
    28    11.00764368    11.00764368    11.00764368    1[6-(1,6,6)]
    29      9.5085184      9.5085184      9.5085184    1[6-(6,6)]
    30    18.27130824    18.27130824    18.27130824    1[6-(6,6)]
    31    15.75615176    15.75615176    15.75615176    1[6-(6,7)]
    32    17.91090472    17.91090472    17.91090472    1[6-(6,6)]
    33     7.83302544     7.83302544     7.83302544    1[6-(6,6)]
    34     12.9591904     12.9591904     12.9591904    1[6-(6,7)]
    35     9.24396688     9.24396688     9.24396688    1[6-(6,6)]
    36    11.78787896    11.78787896    11.78787896    1[6-(6,6)]
    37    11.16292392    11.16292392    11.16292392    1[6-(6,7)]
    38    14.26086056    14.26086056    14.26086056    1[6-(6,7)]
    39     10.6491572     10.6491572     10.6491572    1[6-(6,7)]
    40    12.62562544    12.62562544    12.62562544    1[6-(6,7)]
    41    14.03848392    14.03848392    14.03848392    1[6-(6,7)]
    42    16.04179072    16.04179072    16.04179072    1[6-(6,6)]
    43    17.19201472    17.19201472    17.19201472    1[6-(6,7)]
    44    17.32620752    17.32620752    17.32620752    1[6-(6,7)]
    45     13.4001096     13.4001096     13.4001096    1[6-(6,6)]
    46     8.63818224     8.63818224     8.63818224    1[6-(6,7)]
    47    10.77951592    10.77951592    10.77951592    1[6-(6,6)]
    48    12.21729592    12.21729592    12.21729592    1[6-(6,6)]
    49      7.3710188      7.3710188      7.3710188    1[6-(6,6)]
    50    18.05468272    18.05468272    18.05468272    1[6-(6,6)]
    51       9.010088       9.010088       9.010088    1[6-(6,6)]
    52      0.0095852      0.0095852      0.0095852    1[6-(6,6)]
    53    17.24760888    17.24760888    17.24760888    1[6-(6,7)]
    54      0.0383408      0.0383408      0.0383408    1[6-(6,7)]
    55     1.97071712     1.97071712     1.97071712    1[6-(6,6)]
    56     1.95729784     1.95729784     1.95729784    1[6-(6,6)]
    57      18.307732      18.307732      18.307732    1[6-(6,6)]
    58     0.04217488     0.04217488     0.04217488    1[6-(6,6)]
    59    15.55486256    15.55486256    15.55486256    1[6-(6,6)]
    60    15.22704872    15.22704872    15.22704872    1[6-(6,6)]
    61    13.94838304    13.94838304    13.94838304    1[6-(6,6)]
    62    12.99561416    12.99561416    12.99561416    1[6-(6,7)]
    63    14.60209368    14.60209368    14.60209368    1[6-(6,7)]
    64   10.689990152   10.689990152   10.689990152    1[6-(6,6)]
    65    0.290048152    0.290048152    0.290048152    1[6-(6,6)]
    66   13.324003112   13.324003112   13.324003112    1[6-(6,6)]
    67   13.985381912   13.985381912   13.985381912    1[6-(6,6)]
    68   13.772590472   13.772590472   13.772590472    1[6-(6,6)]
    69   18.450168072   18.450168072   18.450168072    1[6-(6,6)]
    70   16.816849992   16.816849992   16.816849992    1[6-(6,6)]
    71   15.022500552   15.022500552   15.022500552    1[6-(6,6)]
    72   16.264742472   16.264742472   16.264742472    1[6-(6,6)]
    73   12.957848472   12.957848472   12.957848472    1[6-(1,6,6)]
    74   14.221177832   14.221177832   14.221177832    1[6-(1,6,6)]
    75   15.120269592   15.120269592   15.120269592    1[6-(6,6)]
    76   16.813015912   16.813015912   16.813015912    1[6-(6,6)]
    77   12.041503352   12.041503352   12.041503352    1[6-(6,6)]
    78   16.147803032   16.147803032   16.147803032    1[6-(1,6,6)]
    79   17.397713112   17.397713112   17.397713112    1[6-(1,6,6)]
    80   15.898587832   15.898587832   15.898587832    1[6-(6,6)]
    81    5.490977672    5.490977672    5.490977672    1[6-(6,6)]
    82    2.975821192    2.975821192    2.975821192    1[6-(6,7)]
    83    5.130574152    5.130574152    5.130574152    1[6-(6,6)]
    84   14.223094872   14.223094872   14.223094872    1[6-(6,6)]
    85    0.178859832    0.178859832    0.178859832    1[6-(6,7)]
    86   15.634036312   15.634036312   15.634036312    1[6-(6,6)]
    87   18.177948392   18.177948392   18.177948392    1[6-(6,6)]
    88   17.552993352   17.552993352   17.552993352    1[6-(6,7)]
    89    1.480529992    1.480529992    1.480529992    1[6-(6,7)]
    90   17.039226632   17.039226632   17.039226632    1[6-(6,7)]
    91   19.015694872   19.015694872   19.015694872    1[6-(6,7)]
    92    1.258153352    1.258153352    1.258153352    1[6-(6,7)]
    93    3.261460152    3.261460152    3.261460152    1[6-(6,6)]
    94    4.411684152    4.411684152    4.411684152    1[6-(6,7)]
    95    4.545876952    4.545876952    4.545876952    1[6-(6,7)]
    96    0.619779032    0.619779032    0.619779032    1[6-(6,6)]
    97   15.028251672   15.028251672   15.028251672    1[6-(6,7)]
    98   17.169585352   17.169585352   17.169585352    1[6-(6,6)]
    99   18.607365352   18.607365352   18.607365352    1[6-(6,6)]
   100   13.761088232   13.761088232   13.761088232    1[6-(6,6)]
   101    5.274352152    5.274352152    5.274352152    1[6-(6,6)]
   102   15.400157432   15.400157432   15.400157432    1[6-(6,6)]
   103    6.399654632    6.399654632    6.399654632    1[6-(6,6)]
   104    4.467278312    4.467278312    4.467278312    1[6-(6,7)]
   105    6.428410232    6.428410232    6.428410232    1[6-(6,7)]
   106    8.360786552    8.360786552    8.360786552    1[6-(6,6)]
   107    8.347367272    8.347367272    8.347367272    1[6-(6,6)]
   108    5.527401432    5.527401432    5.527401432    1[6-(6,6)]
   109    6.432244312    6.432244312    6.432244312    1[6-(6,6)]
   110    2.774531992    2.774531992    2.774531992    1[6-(6,6)]
   111    2.446718152    2.446718152    2.446718152    1[6-(6,6)]
   112    1.168052472    1.168052472    1.168052472    1[6-(6,6)]
   113    0.215283592    0.215283592    0.215283592    1[6-(6,7)]
   114    1.821763112    1.821763112    1.821763112    1[6-(6,7)]
   115   17.080251288   17.080251288   17.080251288    1[6-(6,6)]
   116    6.680309288    6.680309288    6.680309288    1[6-(6,6)]
   117    0.543864248    0.543864248    0.543864248    1[6-(6,6)]
   118    1.205243048    1.205243048    1.205243048    1[6-(6,6)]
   119    0.992451608    0.992451608    0.992451608    1[6-(6,6)]
   120    5.670029208    5.670029208    5.670029208    1[6-(6,6)]
   121    4.036711128    4.036711128    4.036711128    1[6-(6,6)]
   122    2.242361688    2.242361688    2.242361688    1[6-(6,6)]
   123    3.484603608    3.484603608    3.484603608    1[6-(6,6)]
   124    0.177709608    0.177709608    0.177709608    1[6-(1,6,6)]
   125    1.441038968    1.441038968    1.441038968    1[6-(1,6,6)]
   126    2.340130728    2.340130728    2.340130728    1[6-(6,6)]
   127    4.032877048    4.032877048    4.032877048    1[6-(6,6)]
   128   18.431764488   18.431764488   18.431764488    1[6-(6,6)]
   129    3.367664168    3.367664168    3.367664168    1[6-(1,6,6)]
   130    4.617574248    4.617574248    4.617574248    1[6-(1,6,6)]
   131    3.118448968    3.118448968    3.118448968    1[6-(6,6)]
   132   11.881238808   11.881238808   11.881238808    1[6-(6,6)]
   133    9.366082328    9.366082328    9.366082328    1[6-(6,7)]
   134   11.520835288   11.520835288   11.520835288    1[6-(6,6)]
   135    1.442956008    1.442956008    1.442956008    1[6-(6,6)]
   136    6.569120968    6.569120968    6.569120968    1[6-(6,7)]
   137    2.853897448    2.853897448    2.853897448    1[6-(6,6)]
   138    5.397809528    5.397809528    5.397809528    1[6-(6,6)]
   139    4.772854488    4.772854488    4.772854488    1[6-(6,7)]
   140    7.870791128    7.870791128    7.870791128    1[6-(6,7)]
   141    4.259087768    4.259087768    4.259087768    1[6-(6,7)]
   142    6.235556008    6.235556008    6.235556008    1[6-(6,7)]
   143    7.648414488    7.648414488    7.648414488    1[6-(6,7)]
   144    9.651721288    9.651721288    9.651721288    1[6-(6,6)]
   145   10.801945288   10.801945288   10.801945288    1[6-(6,7)]
   146   10.936138088   10.936138088   10.936138088    1[6-(6,7)]
   147    7.010040168    7.010040168    7.010040168    1[6-(6,6)]
   148    2.248112808    2.248112808    2.248112808    1[6-(6,7)]
   149    4.389446488    4.389446488    4.389446488    1[6-(6,6)]
   150    5.827226488    5.827226488    5.827226488    1[6-(6,6)]
   151    0.980949368    0.980949368    0.980949368    1[6-(6,6)]
   152   11.664613288   11.664613288   11.664613288    1[6-(6,6)]
   153    2.620018568    2.620018568    2.620018568    1[6-(6,6)]
   154   12.789915768   12.789915768   12.789915768    1[6-(6,6)]
   155   10.857539448   10.857539448   10.857539448    1[6-(6,7)]
   156   12.818671368   12.818671368   12.818671368    1[6-(6,7)]
   157   14.751047688   14.751047688   14.751047688    1[6-(6,6)]
   158   14.737628408   14.737628408   14.737628408    1[6-(6,6)]
   159   11.917662568   11.917662568   11.917662568    1[6-(6,6)]
   160   12.822505448   12.822505448   12.822505448    1[6-(6,6)]
   161    9.164793128    9.164793128    9.164793128    1[6-(6,6)]
   162    8.836979288    8.836979288    8.836979288    1[6-(6,6)]
   163    7.558313608    7.558313608    7.558313608    1[6-(6,6)]
   164    6.605544728    6.605544728    6.605544728    1[6-(6,7)]
   165    8.212024248    8.212024248    8.212024248    1[6-(6,7)]
   166    12.72339448    12.72339448    12.72339448    6[6-(1,6),6-(1,6),6-(8,8)]
   167       4.840526       4.840526       4.840526    6[1-(0),6-(6,6),6-(6,6)]
   168    11.72461664    11.72461664    11.72461664    6[6-(1,6),6-(1,6),6-(8,8)]
   169    12.57386536    12.57386536    12.57386536    6[1-(0),6-(6,6),6-(6,6)]
   170     6.41058176     6.41058176     6.41058176    6[1-(0),6-(6,6),6-(6,6)]
   171      8.1090792      8.1090792      8.1090792    6[1-(0),6-(6,6),6-(6,6)]
   172     6.45850776     6.45850776     6.45850776    6[6-(1,1,6),6-(1,6),6-(1,6)]
   173     8.01897832     8.01897832     8.01897832    6[6-(1,6),6-(1,6),6-(8,8)]
   174     5.60542496     5.60542496     5.60542496    6[6-(1,6),6-(1,6),6-(8,8)]
   175         9.5852         9.5852         9.5852    6[6-(1,1,6),6-(1,6),6-(1,6)]
   176        7.90779        7.90779        7.90779    6[1-(0),6-(6,6),6-(6,6)]
   177     9.41650048     9.41650048     9.41650048    6[6-(1,6),6-(1,6),6-(8,8)]
   178    11.11499792    11.11499792    11.11499792    6[6-(1,1,6),6-(1,6),6-(1,6)]
   179    11.96999776    11.96999776    11.96999776    6[1-(0),6-(6,6),6-(6,6)]
   180     9.02734136     9.02734136     9.02734136    6[6-(1,6),6-(1,6),6-(8,8)]
   181    10.99997552    10.99997552    10.99997552    6[1-(0),6-(6,6),6-(6,6)]
   182     8.62476296     8.62476296     8.62476296    6[6-(1,6),6-(1,6),6-(8,8)]
   183     8.73020016     8.73020016     8.73020016    6[1-(0),6-(6,6),6-(6,6)]
   184      4.8501112      4.8501112      4.8501112    6[6-(1,6),6-(1,6),6-(8,8)]
   185       9.393496       9.393496       9.393496    6[1-(0),6-(6,6),6-(6,6)]
   186     7.20615336     7.20615336     7.20615336    6[1-(0),1-(0),6-(6,6),6-(6,6)]
   187      8.7033616      8.7033616      8.7033616    6[1-(0),6-(6,6),6-(6,6)]
   188     7.95379896     7.95379896     7.95379896    6[6-(1,1,6),6-(1,6),6-(1,6)]
   189     9.79224032     9.79224032     9.79224032    6[1-(0),6-(6,6),6-(6,6)]
   190     5.65143392     5.65143392     5.65143392    6[1-(0),6-(6,6),6-(6,6)]
   191     9.09827184     9.09827184     9.09827184    6[6-(6,6),8-(0),8-(27)]
   192     8.59600736     8.59600736     8.59600736    6[6-(6,6),8-(0),8-(27)]
   193     10.3711864     10.3711864     10.3711864    6[1-(0),1-(0),6-(6,6),6-(6,6)]
   194    10.27341736    10.27341736    10.27341736    6[6-(6,6),8-(27),8-(27)]
   195    13.65699296    13.65699296    13.65699296    6[6-(6,6),8-(27),8-(27)]
   196     5.66677024     5.66677024     5.66677024    6[6-(6,6),8-(0),8-(27)]
   197    11.62493056    11.62493056    11.62493056    6[6-(6,6),8-(0),8-(27)]
   198     3.99511136     3.99511136     3.99511136    6[6-(6,6),8-(27),8-(27)]
   199     7.04703904     7.04703904     7.04703904    6[6-(6,6),8-(27),8-(27)]
   200     9.31489736     9.31489736     9.31489736    6[1-(0),6-(1,6),6-(1,7)]
   201    18.13328136    18.13328136    18.13328136    6[1-(0),6-(1,6),6-(1,7)]
   202    15.84625264    15.84625264    15.84625264    6[1-(0),6-(1,6),7-(6,27)]
   203    17.16134208    17.16134208    17.16134208    6[1-(0),6-(1,6),6-(1,7)]
   204     8.32762176     8.32762176     8.32762176    6[1-(0),6-(1,6),6-(1,6)]
   205     12.2019596     12.2019596     12.2019596    6[1-(0),6-(1,6),7-(6,27)]
   206    10.00503176    10.00503176    10.00503176    6[1-(0),6-(1,6),6-(1,7)]
   207    12.29972864    12.29972864    12.29972864    6[1-(0),6-(1,6),6-(1,7)]
   208    11.12650016    11.12650016    11.12650016    6[1-(0),6-(1,6),7-(6,27)]
   209    13.72217232    13.72217232    13.72217232    6[1-(0),6-(1,6),7-(6)]
   210    10.01461696    10.01461696    10.01461696    6[1-(0),6-(1,6),7-(6,27)]
   211    12.80391016    12.80391016    12.80391016    6[1-(0),6-(1,6),7-(6)]
   212    14.83213848    14.83213848    14.83213848    6[1-(0),6-(1,6),7-(6,27)]
   213     16.0168692     16.0168692     16.0168692    6[1-(0),6-(1,6),6-(1,7)]
   214    17.46231736    17.46231736    17.46231736    6[1-(0),6-(1,6),7-(6,27)]
   215    17.52749672    17.52749672    17.52749672    6[1-(0),6-(1,6),7-(6,27)]
   216    13.24291232    13.24291232    13.24291232    6[1-(0),6-(1,6),6-(1,7)]
   217     8.84905664     8.84905664     8.84905664    6[1-(0),6-(1,6),7-(6,27)]
   218    10.89453832    10.89453832    10.89453832    6[1-(0),6-(1,6),6-(1,7)]
   219    12.54319272    12.54319272    12.54319272    6[1-(0),6-(1,6),6-(1,6)]
   220     8.04389984     8.04389984     8.04389984    6[1-(0),6-(1,6),6-(1,7)]
   221     17.2246044     17.2246044     17.2246044    6[1-(0),6-(1,6),6-(1,6)]
   222     9.86700488     9.86700488     9.86700488    6[1-(0),6-(1,6),6-(1,6)]
   223     0.01533632     0.01533632     0.01533632    6[1-(0),6-(1,6),6-(1,7)]
   224    18.02784416    18.02784416    18.02784416    6[1-(0),6-(1,6),7-(6)]
   225     0.03258968     0.03258968     0.03258968    6[1-(0),6-(1,6),7-(6)]
   226     1.19048184     1.19048184     1.19048184    6[1-(0),6-(1,6),6-(1,7)]
   227     1.18281368     1.18281368     1.18281368    6[1-(0),6-(1,6),6-(1,6)]
   228    18.17737328    18.17737328    18.17737328    6[1-(0),6-(1,6),6-(1,7)]
   229    18.60679024    18.60679024    18.60679024    6[1-(0),6-(1,6),6-(1,6)]
   230    15.04109584    15.04109584    15.04109584    6[1-(0),6-(1,6),6-(1,7)]
   231    14.84555776    14.84555776    14.84555776    6[1-(0),6-(1,6),6-(1,6)]
   232    14.07874176    14.07874176    14.07874176    6[1-(0),6-(1,6),6-(1,7)]
   233    13.50938088    13.50938088    13.50938088    6[1-(0),6-(1,6),7-(6,27)]
   234    14.47173496    14.47173496    14.47173496    6[1-(0),6-(1,6),7-(6,27)]
   235   19.113463912   19.113463912   19.113463912    6[6-(1,6),6-(1,6),6-(8,8)]
   236   11.230595432   11.230595432   11.230595432    6[1-(0),6-(6,6),6-(6,6)]
   237   18.114686072   18.114686072   18.114686072    6[6-(1,6),6-(1,6),6-(8,8)]
   238   18.963934792   18.963934792   18.963934792    6[1-(0),6-(6,6),6-(6,6)]
   239   12.800651192   12.800651192   12.800651192    6[1-(0),6-(6,6),6-(6,6)]
   240   14.499148632   14.499148632   14.499148632    6[1-(0),6-(6,6),6-(6,6)]
   241   12.848577192   12.848577192   12.848577192    6[6-(1,1,6),6-(1,6),6-(1,6)]
   242   14.409047752   14.409047752   14.409047752    6[6-(1,6),6-(1,6),6-(8,8)]
   243   11.995494392   11.995494392   11.995494392    6[6-(1,6),6-(1,6),6-(8,8)]
   244   15.975269432   15.975269432   15.975269432    6[6-(1,1,6),6-(1,6),6-(1,6)]
   245   14.297859432   14.297859432   14.297859432    6[1-(0),6-(6,6),6-(6,6)]
   246   15.806569912   15.806569912   15.806569912    6[6-(1,6),6-(1,6),6-(8,8)]
   247   17.505067352   17.505067352   17.505067352    6[6-(1,1,6),6-(1,6),6-(1,6)]
   248   18.360067192   18.360067192   18.360067192    6[1-(0),6-(6,6),6-(6,6)]
   249   15.417410792   15.417410792   15.417410792    6[6-(1,6),6-(1,6),6-(8,8)]
   250   17.390044952   17.390044952   17.390044952    6[1-(0),6-(6,6),6-(6,6)]
   251   15.014832392   15.014832392   15.014832392    6[6-(1,6),6-(1,6),6-(8,8)]
   252   15.120269592   15.120269592   15.120269592    6[1-(0),6-(6,6),6-(6,6)]
   253   11.240180632   11.240180632   11.240180632    6[6-(1,6),6-(1,6),6-(8,8)]
   254   15.783565432   15.783565432   15.783565432    6[1-(0),6-(6,6),6-(6,6)]
   255   13.596222792   13.596222792   13.596222792    6[1-(0),1-(0),6-(6,6),6-(6,6)]
   256   15.093431032   15.093431032   15.093431032    6[1-(0),6-(6,6),6-(6,6)]
   257   14.343868392   14.343868392   14.343868392    6[6-(1,1,6),6-(1,6),6-(1,6)]
   258   16.182309752   16.182309752   16.182309752    6[1-(0),6-(6,6),6-(6,6)]
   259   12.041503352   12.041503352   12.041503352    6[1-(0),6-(6,6),6-(6,6)]
   260   15.488341272   15.488341272   15.488341272    6[6-(6,6),8-(0),8-(27)]
   261   14.986076792   14.986076792   14.986076792    6[6-(6,6),8-(0),8-(27)]
   262   16.761255832   16.761255832   16.761255832    6[1-(0),1-(0),6-(6,6),6-(6,6)]
   263   16.663486792   16.663486792   16.663486792    6[6-(6,6),8-(27),8-(27)]
   264    0.876662392    0.876662392    0.876662392    6[6-(6,6),8-(27),8-(27)]
   265   12.056839672   12.056839672   12.056839672    6[6-(6,6),8-(0),8-(27)]
   266   18.014999992   18.014999992   18.014999992    6[6-(6,6),8-(0),8-(27)]
   267   10.385180792   10.385180792   10.385180792    6[6-(6,6),8-(27),8-(27)]
   268   13.437108472   13.437108472   13.437108472    6[6-(6,6),8-(27),8-(27)]
   269   15.704966792   15.704966792   15.704966792    6[1-(0),6-(1,6),6-(1,7)]
   270    5.352950792    5.352950792    5.352950792    6[1-(0),6-(1,6),6-(1,7)]
   271    3.065922072    3.065922072    3.065922072    6[1-(0),6-(1,6),7-(6,27)]
   272    4.381011512    4.381011512    4.381011512    6[1-(0),6-(1,6),6-(1,7)]
   273   14.717691192   14.717691192   14.717691192    6[1-(0),6-(1,6),6-(1,6)]
   274   18.592029032   18.592029032   18.592029032    6[1-(0),6-(1,6),7-(6,27)]
   275   16.395101192   16.395101192   16.395101192    6[1-(0),6-(1,6),6-(1,7)]
   276   18.689798072   18.689798072   18.689798072    6[1-(0),6-(1,6),6-(1,7)]
   277   17.516569592   17.516569592   17.516569592    6[1-(0),6-(1,6),7-(6,27)]
   278    0.941841752    0.941841752    0.941841752    6[1-(0),6-(1,6),7-(6)]
   279   16.404686392   16.404686392   16.404686392    6[1-(0),6-(1,6),7-(6,27)]
   280    0.023579592    0.023579592    0.023579592    6[1-(0),6-(1,6),7-(6)]
   281    2.051807912    2.051807912    2.051807912    6[1-(0),6-(1,6),7-(6,27)]
   282    3.236538632    3.236538632    3.236538632    6[1-(0),6-(1,6),6-(1,7)]
   283    4.681986792    4.681986792    4.681986792    6[1-(0),6-(1,6),7-(6,27)]
   284    4.747166152    4.747166152    4.747166152    6[1-(0),6-(1,6),7-(6,27)]
   285    0.462581752    0.462581752    0.462581752    6[1-(0),6-(1,6),6-(1,7)]
   286   15.239126072   15.239126072   15.239126072    6[1-(0),6-(1,6),7-(6,27)]
   287   17.284607752   17.284607752   17.284607752    6[1-(0),6-(1,6),6-(1,7)]
   288   18.933262152   18.933262152   18.933262152    6[1-(0),6-(1,6),6-(1,6)]
   289   14.433969272   14.433969272   14.433969272    6[1-(0),6-(1,6),6-(1,7)]
   290    4.444273832    4.444273832    4.444273832    6[1-(0),6-(1,6),6-(1,6)]
   291   16.257074312   16.257074312   16.257074312    6[1-(0),6-(1,6),6-(1,6)]
   292    6.405405752    6.405405752    6.405405752    6[1-(0),6-(1,6),6-(1,7)]
   293    5.247513592    5.247513592    5.247513592    6[1-(0),6-(1,6),7-(6)]
   294    6.422659112    6.422659112    6.422659112    6[1-(0),6-(1,6),7-(6)]
   295    7.580551272    7.580551272    7.580551272    6[1-(0),6-(1,6),6-(1,7)]
   296    7.572883112    7.572883112    7.572883112    6[1-(0),6-(1,6),6-(1,6)]
   297    5.397042712    5.397042712    5.397042712    6[1-(0),6-(1,6),6-(1,7)]
   298    5.826459672    5.826459672    5.826459672    6[1-(0),6-(1,6),6-(1,6)]
   299    2.260765272    2.260765272    2.260765272    6[1-(0),6-(1,6),6-(1,7)]
   300    2.065227192    2.065227192    2.065227192    6[1-(0),6-(1,6),6-(1,6)]
   301    1.298411192    1.298411192    1.298411192    6[1-(0),6-(1,6),6-(1,7)]
   302    0.729050312    0.729050312    0.729050312    6[1-(0),6-(1,6),7-(6,27)]
   303    1.691404392    1.691404392    1.691404392    6[1-(0),6-(1,6),7-(6,27)]
   304    6.333325048    6.333325048    6.333325048    6[6-(1,6),6-(1,6),6-(8,8)]
   305   17.620856568   17.620856568   17.620856568    6[1-(0),6-(6,6),6-(6,6)]
   306    5.334547208    5.334547208    5.334547208    6[6-(1,6),6-(1,6),6-(8,8)]
   307    6.183795928    6.183795928    6.183795928    6[1-(0),6-(6,6),6-(6,6)]
   308    0.020512328    0.020512328    0.020512328    6[1-(0),6-(6,6),6-(6,6)]
   309    1.719009768    1.719009768    1.719009768    6[1-(0),6-(6,6),6-(6,6)]
   310    0.068438328    0.068438328    0.068438328    6[6-(1,1,6),6-(1,6),6-(1,6)]
   311    1.628908888    1.628908888    1.628908888    6[6-(1,6),6-(1,6),6-(8,8)]
   312   18.385755528   18.385755528   18.385755528    6[6-(1,6),6-(1,6),6-(8,8)]
   313    3.195130568    3.195130568    3.195130568    6[6-(1,1,6),6-(1,6),6-(1,6)]
   314    1.517720568    1.517720568    1.517720568    6[1-(0),6-(6,6),6-(6,6)]
   315    3.026431048    3.026431048    3.026431048    6[6-(1,6),6-(1,6),6-(8)]
   316    4.724928488    4.724928488    4.724928488    6[6-(1,1,6),6-(1,6),6-(1,6)]
   317    5.579928328    5.579928328    5.579928328    6[1-(0),6-(6,6),6-(6,6)]
   318    2.637271928    2.637271928    2.637271928    6[6-(1,6),6-(1,6),6-(8,8)]
   319    4.609906088    4.609906088    4.609906088    6[1-(0),6-(6,6),6-(6,6)]
   320    2.234693528    2.234693528    2.234693528    6[6-(1,6),6-(1,6),6-(8,8)]
   321    2.340130728    2.340130728    2.340130728    6[1-(0),6-(6,6),6-(6,6)]
   322   17.630441768   17.630441768   17.630441768    6[6-(1,6),6-(1,6),6-(8,8)]
   323    3.003426568    3.003426568    3.003426568    6[1-(0),6-(6,6),6-(6,6)]
   324    0.816083928    0.816083928    0.816083928    6[1-(0),1-(0),6-(6,6),6-(6,6)]
   325    2.313292168    2.313292168    2.313292168    6[1-(0),6-(6,6),6-(6,6)]
   326    1.563729528    1.563729528    1.563729528    6[6-(1,1,6),6-(1,6),6-(1,6)]
   327    3.402170888    3.402170888    3.402170888    6[1-(0),6-(6,6),6-(6,6)]
   328   18.431764488   18.431764488   18.431764488    6[1-(0),6-(6,6),6-(6,6)]
   329    2.708202408    2.708202408    2.708202408    6[6-(6,6),8-(0),8-(27)]
   330    2.205937928    2.205937928    2.205937928    6[6-(6,6),8-(0),8-(27)]
   331    3.981116968    3.981116968    3.981116968    6[1-(0),1-(0),6-(6,6),6-(6,6)]
   332    3.883347928    3.883347928    3.883347928    6[6-(6,6),8-(27)]
   333    7.266923528    7.266923528    7.266923528    6[6-(6,6),8-(27),8-(27)]
   334   18.447100808   18.447100808   18.447100808    6[6-(6,6),8-(0),8-(27)]
   335    5.234861128    5.234861128    5.234861128    6[6-(6,6),8-(0),8-(27)]
   336   16.775441928   16.775441928   16.775441928    6[6-(6,6),8-(27),8-(27)]
   337    0.656969608    0.656969608    0.656969608    6[6-(6,6),8-(27),8-(27)]
   338    2.924827928    2.924827928    2.924827928    6[1-(0),6-(1,6),6-(1,7)]
   339   11.743211928   11.743211928   11.743211928    6[1-(0),6-(1,6),6-(1,7)]
   340    9.456183208    9.456183208    9.456183208    6[1-(0),6-(1,6),7-(6,27)]
   341   10.771272648   10.771272648   10.771272648    6[1-(0),6-(1,6),6-(1,7)]
   342    1.937552328    1.937552328    1.937552328    6[1-(0),6-(1,6),6-(1,6)]
   343    5.811890168    5.811890168    5.811890168    6[1-(0),6-(1,6),7-(6,27)]
   344    3.614962328    3.614962328    3.614962328    6[1-(0),6-(1,6),6-(1,7)]
   345    5.909659208    5.909659208    5.909659208    6[1-(0),6-(1,6),6-(1,7)]
   346    4.736430728    4.736430728    4.736430728    6[1-(0),6-(1,6),7-(6,27)]
   347    7.332102888    7.332102888    7.332102888    6[1-(0),6-(1,6),7-(6)]
   348    3.624547528    3.624547528    3.624547528    6[1-(0),6-(1,6),7-(6,27)]
   349    6.413840728    6.413840728    6.413840728    6[1-(0),6-(1,6),7-(6)]
   350    8.442069048    8.442069048    8.442069048    6[1-(0),6-(1,6),7-(6,27)]
   351    9.626799768    9.626799768    9.626799768    6[1-(0),6-(1,6),6-(1,7)]
   352   11.072247928   11.072247928   11.072247928    6[1-(0),6-(1,6),7-(6,27)]
   353   11.137427288   11.137427288   11.137427288    6[1-(0),6-(1,6),7-(6,27)]
   354    6.852842888    6.852842888    6.852842888    6[1-(0),6-(1,6),6-(1,7)]
   355    2.458987208    2.458987208    2.458987208    6[1-(0),6-(1,6),7-(6,27)]
   356    4.504468888    4.504468888    4.504468888    6[1-(0),6-(1,6),6-(1,7)]
   357    6.153123288    6.153123288    6.153123288    6[1-(0),6-(1,6),6-(1,6)]
   358    1.653830408    1.653830408    1.653830408    6[1-(0),6-(1,6),6-(1,7)]
   359   10.834534968   10.834534968   10.834534968    6[1-(0),6-(1,6),6-(1,6)]
   360    3.476935448    3.476935448    3.476935448    6[1-(0),6-(1,6),6-(1,6)]
   361   12.795666888   12.795666888   12.795666888    6[1-(0),6-(1,6),6-(1,7)]
   362   11.637774728   11.637774728   11.637774728    6[1-(0),6-(1,6),7-(6)]
   363   12.812920248   12.812920248   12.812920248    6[1-(0),6-(1,6),7-(6)]
   364   13.970812408   13.970812408   13.970812408    6[1-(0),6-(1,6),6-(1,7)]
   365   13.963144248   13.963144248   13.963144248    6[1-(0),6-(1,6),6-(1,6)]
   366   11.787303848   11.787303848   11.787303848    6[1-(0),6-(1,6),6-(1,7)]
   367   12.216720808   12.216720808   12.216720808    6[1-(0),6-(1,6),6-(1,6)]
   368    8.651026408    8.651026408    8.651026408    6[1-(0),6-(1,6),6-(1,7)]
   369    8.455488328    8.455488328    8.455488328    6[1-(0),6-(1,6),6-(1,6)]
   370    7.688672328    7.688672328    7.688672328    6[1-(0),6-(1,6),6-(1,7)]
   371    7.119311448    7.119311448    7.119311448    6[1-(0),6-(1,6),7-(6,27)]
   372    8.081665528    8.081665528    8.081665528    6[1-(0),6-(1,6),7-(6,27)]
   373    17.19201472    17.19201472    17.19201472    7[6-(1,6),6-(1,6),27-(8,8,8,8)]
   374    13.49021048    13.49021048    13.49021048    7[6-(1,6),6-(1,6)]
   375     9.85933672     9.85933672     9.85933672    7[6-(1,6),6-(1,6),27-(8,8,8,8)]
   376    14.76312504    14.76312504    14.76312504    7[6-(1,6),6-(1,6),27-(7,8,8,8,8)]
   377     12.3457376     12.3457376     12.3457376    7[6-(1,6),6-(1,6),27-(8,8,8,8)]
   378    18.03551232    18.03551232    18.03551232    7[6-(1,6),6-(1,6)]
   379    13.70491896    13.70491896    13.70491896    7[6-(1,6),6-(1,6),27-(7,8,8,8,8)]
   380    4.411684152    4.411684152    4.411684152    7[6-(1,6),6-(1,6),27-(8,8,8,8)]
   381    0.709879912    0.709879912    0.709879912    7[6-(1,6),6-(1,6)]
   382   16.249406152   16.249406152   16.249406152    7[6-(1,6),6-(1,6),27-(8,8,8,8)]
   383    1.982794472    1.982794472    1.982794472    7[6-(1,6),6-(1,6),27-(7,8,8,8,8)]
   384   18.735807032   18.735807032   18.735807032    7[6-(1,6),6-(1,6),27-(8,8,8,8)]
   385    5.255181752    5.255181752    5.255181752    7[6-(1,6),6-(1,6)]
   386    0.924588392    0.924588392    0.924588392    7[6-(1,6),6-(1,6),27-(7,8,8,8,8)]
   387   10.801945288   10.801945288   10.801945288    7[6-(1,6),6-(1,6),27-(8,8,8,8)]
   388    7.100141048    7.100141048    7.100141048    7[6-(1,6),6-(1,6)]
   389    3.469267288    3.469267288    3.469267288    7[6-(1,6),6-(1,6),27-(8,8,8)]
   390    8.373055608    8.373055608    8.373055608    7[6-(1,6),6-(1,6),27-(7,8,8,8,8)]
   391    5.955668168    5.955668168    5.955668168    7[6-(1,6),6-(1,6),27-(8,8,8,8)]
   392   11.645442888   11.645442888   11.645442888    7[6-(1,6),6-(1,6)]
   393    7.314849528    7.314849528    7.314849528    7[6-(1,6),6-(1,6),27-(7,8,8,8,8)]
   394    14.36438072    14.36438072    14.36438072    8[6-(6,8),27-(7,8,8,8)]
   395    12.33806944    12.33806944    12.33806944    8[6-(6,8),27-(7,7,8,8,8)]
   396      7.0163664      7.0163664      7.0163664    8[6-(6,8),27-(7,7,8,8,8)]
   397    11.94891032    11.94891032    11.94891032    8[27-(7,7,8,8,8),27-(7,8,8,8)]
   398    15.11394336    15.11394336    15.11394336    8[27-(7,8,8,8),27-(7,8,8,8)]
   399      9.8440004      9.8440004      9.8440004    8[6-(6,8)]
   400      3.3356496      3.3356496      3.3356496    8[6-(6,8),27-(7,8,8,8)]
   401     8.43689304     8.43689304     8.43689304    8[6-(6,8),27-(7,8,8,8)]
   402     6.52177008     6.52177008     6.52177008    8[6-(6,8)]
   403     7.80810392     7.80810392     7.80810392    8[6-(6,8)]
   404     6.36840688     6.36840688     6.36840688    8[6-(6,8),27-(7,8,8)]
   405     4.84436008     4.84436008     4.84436008    8[6-(6,8),27-(7,8,8)]
   406    10.87345088    10.87345088    10.87345088    8[6-(6,8)]
   407    11.03639928    11.03639928    11.03639928    8[6-(6,8),27-(7,7,8,8,8)]
   408     9.37240856     9.37240856     9.37240856    8[6-(6,8),27-(7,8,8,8)]
   409    13.68383152    13.68383152    13.68383152    8[6-(6,8),27-(7,8,8,8)]
   410     4.09479744     4.09479744     4.09479744    8[6-(6,8),27-(7,8,8,8)]
   411     10.1890676     10.1890676     10.1890676    8[6-(6,8),27-(7,8,8,8)]
   412    1.584050152    1.584050152    1.584050152    8[6-(6,8),27-(7,8,8,8)]
   413   18.728138872   18.728138872   18.728138872    8[6-(6,8),27-(7,7,8,8,8)]
   414   13.406435832   13.406435832   13.406435832    8[6-(6,8),27-(7,7,8,8,8)]
   415   18.338979752   18.338979752   18.338979752    8[27-(7,7,8,8,8),27-(7,8,8,8)]
   416    2.333612792    2.333612792    2.333612792    8[27-(7,8,8,8),27-(7,8,8,8)]
   417   16.234069832   16.234069832   16.234069832    8[6-(6,8)]
   418    9.725719032    9.725719032    9.725719032    8[6-(6,8),27-(7,8,8,8)]
   419   14.826962472   14.826962472   14.826962472    8[6-(6,8),27-(7,8,8,8)]
   420   12.911839512   12.911839512   12.911839512    8[6-(6,8)]
   421   14.198173352   14.198173352   14.198173352    8[6-(6,8)]
   422   12.758476312   12.758476312   12.758476312    8[6-(6,8),27-(7,8,8,8)]
   423   11.234429512   11.234429512   11.234429512    8[6-(6,8),27-(7,8,8,8)]
   424   17.263520312   17.263520312   17.263520312    8[6-(6,8)]
   425   17.426468712   17.426468712   17.426468712    8[6-(6,8),27-(7,7,8,8,8)]
   426   15.762477992   15.762477992   15.762477992    8[6-(6,8),27-(7,8,8,8)]
   427    0.903500952    0.903500952    0.903500952    8[6-(6,8),27-(7,8,8,8)]
   428   10.484866872   10.484866872   10.484866872    8[6-(6,8),27-(7,8,8,8)]
   429   16.579137032   16.579137032   16.579137032    8[6-(6,8),27-(7,8,8,8)]
   430    7.974311288    7.974311288    7.974311288    8[6-(6,8),27-(7,8,8,8)]
   431    5.948000008    5.948000008    5.948000008    8[6-(6,8),27-(7,7,8,8,8)]
   432    0.626296968    0.626296968    0.626296968    8[6-(6,8),27-(7,7,8,8,8)]
   433    5.558840888    5.558840888    5.558840888    8[27-(7,7,8,8,8),27-(7,8,8)]
   434    8.723873928    8.723873928    8.723873928    8[27-(7,8,8,8),27-(7,8,8,8)]
   435    3.453930968    3.453930968    3.453930968    8[6-(6,8)]
   436   16.115980168   16.115980168   16.115980168    8[6-(6,8),27-(7,8,8,8)]
   437    2.046823608    2.046823608    2.046823608    8[6-(6,8),27-(7,8,8,8)]
   438    0.131700648    0.131700648    0.131700648    8[6-(6,8)]
   439    1.418034488    1.418034488    1.418034488    8[6-(6,8)]
   440   19.148737448   19.148737448   19.148737448    8[6-(6,8),27-(7,8,8,8)]
   441   17.624690648   17.624690648   17.624690648    8[6-(6,8),27-(7,8,8,8)]
   442    4.483381448    4.483381448    4.483381448    8[6-(6,8)]
   443    4.646329848    4.646329848    4.646329848    8[6-(6),27-(7,7,8,8,8)]
   444    2.982339128    2.982339128    2.982339128    8[6-(6,8),27-(7,8,8,8)]
   445    7.293762088    7.293762088    7.293762088    8[6-(6,8),27-(7,8,8,8)]
   446   16.875128008   16.875128008   16.875128008    8[6-(6,8),27-(7,8,8,8)]
