# Supplementary material for: A collection of forcefield precursors for metal–organic frameworks
Source: RSC Adv. 2019 Nov 13;9(63):36492–507. doi: 10.1039/c9ra07327b (PMC9075174; doi:10.1039/c9ra07327b)
Supplement: RA-009-C9RA07327B-s3167 [file RA-009-C9RA07327B-s3167.txt]

ICAREL_clean

33.4232    0.00000000    0.00000000
16.46080812    29.08869358    0.00000000
16.46080812    9.59873558    27.45935851

     1  15.1212017007  15.1212017007  15.1212017007    29[7-(6,6),8-(6),8-(6),8-(6),8-(6)]
     2    13.79406416    13.79406416    13.79406416    29[7-(6,6),8-(6),8-(6),8-(6),8-(6)]
     3  22.9471404423  22.9471404423  22.9471404423    29[7-(6,6),8-(6),8-(6),8-(6),8-(6)]
     4  22.9471404423  22.9471404423  22.9471404423    29[7-(6,6),8-(6),8-(6),8-(6),8-(6)]
     5  15.1212017007  15.1212017007  15.1212017007    29[7-(6,6),8-(6),8-(6),8-(6),8-(6)]
     6    13.79406416    13.79406416    13.79406416    29[7-(6,6),8-(6),8-(6),8-(6),8-(6)]
     7  21.3818008879  21.3818008879  21.3818008879    29[7-(6,6),8-(6),8-(6),8-(6),8-(6)]
     8  24.0227831294  24.0227831294  24.0227831294    29[8-(6),8-(6),8-(6),8-(6)]
     9  30.5002738909  30.5002738909  30.5002738909    29[7-(6,6),8-(6),8-(6),8-(6),8-(6)]
    10  31.8538105887  31.8538105887  31.8538105887    29[8-(6),8-(6),8-(6),8-(6)]
    11  30.5002738909  30.5002738909  30.5002738909    29[7-(6,6),8-(6),8-(6),8-(6),8-(6)]
    12  31.8538105887  31.8538105887  31.8538105887    29[8-(6),8-(6),8-(6),8-(6)]
    13  43.3976757977  43.3976757977  43.3976757977    29[7-(6,6),8-(6),8-(6),8-(6),8-(6)]
    14  51.2236145393  51.2236145393  51.2236145393    29[7-(6,6),8-(6),8-(6),8-(6),8-(6)]
    15    52.55075208    52.55075208    52.55075208    29[7-(6,6),8-(6),8-(6),8-(6),8-(6)]
    16  51.2236145393  51.2236145393  51.2236145393    29[7-(6,6),8-(6),8-(6),8-(6),8-(6)]
    17    52.55075208    52.55075208    52.55075208    29[7-(6,6),8-(6),8-(6),8-(6),8-(6)]
    18  43.3976757977  43.3976757977  43.3976757977    29[7-(6,6),8-(6),8-(6),8-(6)]
    19  35.8445423491  35.8445423491  35.8445423491    29[7-(6,6),8-(6),8-(6),8-(6),8-(6)]
    20  34.4910056513  34.4910056513  34.4910056513    29[8-(6),8-(6),8-(6),8-(6)]
    21  44.9630153521  44.9630153521  44.9630153521    29[7-(6,6),8-(6),8-(6),8-(6),8-(6)]
    22  42.3220331106  42.3220331106  42.3220331106    29[8-(6),8-(6),8-(6),8-(6)]
    23  35.8445423491  35.8445423491  35.8445423491    29[7-(6,6),8-(6),8-(6),8-(6),8-(6)]
    24  34.4910056513  34.4910056513  34.4910056513    29[8-(6),8-(6),8-(6),8-(6)]
    25  43.2628461872  43.2628461872  43.2628461872    1[6-(6,6)]
    26  41.2707780241  41.2707780241  41.2707780241    1[6-(6,6)]
    27  24.5733830028  24.5733830028  24.5733830028    1[6-(6,6)]
    28  24.3617773777  24.3617773777  24.3617773777    1[6-(6,6)]
    29   24.458162346   24.458162346   24.458162346    1[6-(6,6)]
    30  54.2736675114  54.2736675114  54.2736675114    1[6-(6,6)]
    31  54.3293427392  54.3293427392  54.3293427392    1[6-(6,6)]
    32   17.110591337   17.110591337   17.110591337    1[6-(6,6)]
    33  19.1080901807  19.1080901807  19.1080901807    1[6-(6,6)]
    34  20.7875853319  20.7875853319  20.7875853319    1[6-(6,6)]
    35   20.890631649   20.890631649   20.890631649    1[6-(6,6)]
    36  20.8648868261  20.8648868261  20.8648868261    1[6-(6,6)]
    37  24.6796320192  24.6796320192  24.6796320192    1[6-(6,6)]
    38  24.7032291775  24.7032291775  24.7032291775    1[6-(6,6)]
    39  46.0528437012  46.0528437012  46.0528437012    1[6-(6,6)]
    40  45.4193941085  45.4193941085  45.4193941085    1[6-(6,6)]
    41  14.5088990944  14.5088990944  14.5088990944    1[6-(6,6)]
    42  15.2236587059  15.2236587059  15.2236587059    1[6-(6,6)]
    43  34.0162212456  34.0162212456  34.0162212456    1[6-(6,6)]
    44  31.0552446823  31.0552446823  31.0552446823    1[6-(6,7)]
    45  31.9808168152  31.9808168152  31.9808168152    1[6-(6,6)]
    46  35.1413196958  35.1413196958  35.1413196958    1[6-(6,6)]
    47  34.2007823605  34.2007823605  34.2007823605    1[6-(6,7)]
    48  28.2613068086  28.2613068086  28.2613068086    1[6-(6,6)]
    49  26.2692386454  26.2692386454  26.2692386454    1[6-(6,6)]
    50  39.5308201626  39.5308201626  39.5308201626    1[6-(6,6)]
    51  37.7349271359  37.7349271359  37.7349271359    1[6-(6,6)]
    52   35.790736361   35.790736361   35.790736361    1[6-(6,6)]
    53  52.3229924452  52.3229924452  52.3229924452    1[6-(6,6)]
    54  50.3516618433  50.3516618433  50.3516618433    1[6-(6,6)]
    55  19.0409115329  19.0409115329  19.0409115329    1[6-(6,6)]
    56  21.0485878118  21.0485878118  21.0485878118    1[6-(6,6)]
    57  22.8010212481  22.8010212481  22.8010212481    1[6-(6,6)]
    58  24.5731669262  24.5731669262  24.5731669262    1[6-(6,6)]
    59    26.53880691    26.53880691    26.53880691    1[6-(6,6)]
    60   28.513132584   28.513132584   28.513132584    1[6-(6,6)]
    61  26.5334712613  26.5334712613  26.5334712613    1[6-(6,6)]
    62  31.0411268874  31.0411268874  31.0411268874    1[6-(6,6)]
    63   30.419550969   30.419550969   30.419550969    1[6-(6,6)]
    64  16.4934989444  16.4934989444  16.4934989444    1[6-(6,6)]
    65  17.1929924031  17.1929924031  17.1929924031    1[6-(6,6)]
    66  43.8578010144  43.8578010144  43.8578010144    1[6-(6,6)]
    67  44.5691822931  44.5691822931  44.5691822931    1[6-(6,7)]
    68  43.1607293033  43.1607293033  43.1607293033    1[6-(6,6)]
    69  45.9633257153  45.9633257153  45.9633257153    1[6-(6,6)]
    70   47.360205981   47.360205981   47.360205981    1[6-(6,7)]
    71  36.3591526921  36.3591526921  36.3591526921    1[6-(6,6)]
    72  35.0489726825  35.0489726825  35.0489726825    1[6-(6,6)]
    73  33.9468007557  33.9468007557  33.9468007557    1[6-(6,6)]
    74  34.1032790344  34.1032790344  34.1032790344    1[6-(6,6)]
    75  33.5228645666  33.5228645666  33.5228645666    1[6-(6,6)]
    76  47.2105275326  47.2105275326  47.2105275326    1[6-(6,6)]
    77  46.6979626323  46.6979626323  46.6979626323    1[6-(6,6)]
    78  25.9140727227  25.9140727227  25.9140727227    1[6-(6,6)]
    79  27.3823449398  27.3823449398  27.3823449398    1[6-(6,6)]
    80  28.4087880036  28.4087880036  28.4087880036    1[6-(6,6)]
    81  28.3846163816  28.3846163816  28.3846163816    1[6-(6,6)]
    82  28.9525552745  28.9525552745  28.9525552745    1[6-(6,6)]
    83  31.7020622575  31.7020622575  31.7020622575    1[6-(6,6)]
    84  31.2100027026  31.2100027026  31.2100027026    1[6-(6,6)]
    85  42.2736227904  42.2736227904  42.2736227904    1[6-(6,6)]
    86  43.6281655259  43.6281655259  43.6281655259    1[6-(6,6)]
    87  20.2489725066  20.2489725066  20.2489725066    1[6-(6,6)]
    88  18.9740435505  18.9740435505  18.9740435505    1[6-(6,6)]
    89  39.2643852933  39.2643852933  39.2643852933    1[6-(6,6)]
    90  37.6129053831  37.6129053831  37.6129053831    1[6-(6,7)]
    91  37.4986828938  37.4986828938  37.4986828938    1[6-(6,6)]
    92  41.1290440295  41.1290440295  41.1290440295    1[6-(6,6)]
    93  41.2299975555  41.2299975555  41.2299975555    1[6-(6,7)]
    94  36.3591526921  36.3591526921  36.3591526921    1[6-(6,6)]
    95  35.0489726825  35.0489726825  35.0489726825    1[6-(6,6)]
    96  33.9468007557  33.9468007557  33.9468007557    1[6-(6,6)]
    97  34.1032790344  34.1032790344  34.1032790344    1[6-(6,6)]
    98  33.5228645666  33.5228645666  33.5228645666    1[6-(6,6)]
    99  47.2105275326  47.2105275326  47.2105275326    1[6-(6,6)]
   100  46.6979626323  46.6979626323  46.6979626323    1[6-(6,6)]
   101  25.9140727227  25.9140727227  25.9140727227    1[6-(6,6)]
   102  27.3823449398  27.3823449398  27.3823449398    1[6-(6,6)]
   103  28.4087880036  28.4087880036  28.4087880036    1[6-(6,6)]
   104  28.3846163816  28.3846163816  28.3846163816    1[6-(6,6)]
   105  28.9525552745  28.9525552745  28.9525552745    1[6-(6,6)]
   106  31.7020622575  31.7020622575  31.7020622575    1[6-(6,6)]
   107  31.2100027026  31.2100027026  31.2100027026    1[6-(6,6)]
   108  42.2736227904  42.2736227904  42.2736227904    1[6-(6,6)]
   109  43.6281655259  43.6281655259  43.6281655259    1[6-(6,6)]
   110  20.2489725066  20.2489725066  20.2489725066    1[6-(6,6)]
   111  18.9740435505  18.9740435505  18.9740435505    1[6-(6,6)]
   112  39.2643852933  39.2643852933  39.2643852933    1[6-(6,6)]
   113  37.6129053831  37.6129053831  37.6129053831    1[6-(6,7)]
   114  37.4986828938  37.4986828938  37.4986828938    1[6-(6,6)]
   115  41.1290440295  41.1290440295  41.1290440295    1[6-(6,6)]
   116  41.2299975555  41.2299975555  41.2299975555    1[6-(6,7)]
   117  43.2628461872  43.2628461872  43.2628461872    1[6-(6,6)]
   118  41.2707780241  41.2707780241  41.2707780241    1[6-(6,6)]
   119  24.5733830028  24.5733830028  24.5733830028    1[6-(6,6)]
   120  24.3617773777  24.3617773777  24.3617773777    1[6-(6,6)]
   121   24.458162346   24.458162346   24.458162346    1[6-(6,6)]
   122  54.2736675114  54.2736675114  54.2736675114    1[6-(6,6)]
   123  54.3293427392  54.3293427392  54.3293427392    1[6-(6,6)]
   124   17.110591337   17.110591337   17.110591337    1[6-(6,6)]
   125  19.1080901807  19.1080901807  19.1080901807    1[6-(6,6)]
   126  20.7875853319  20.7875853319  20.7875853319    1[6-(6,6)]
   127   20.890631649   20.890631649   20.890631649    1[6-(6,6)]
   128  20.8648868261  20.8648868261  20.8648868261    1[6-(6,6)]
   129  24.6796320192  24.6796320192  24.6796320192    1[6-(6,6)]
   130  24.7032291775  24.7032291775  24.7032291775    1[6-(6,6)]
   131  46.0528437012  46.0528437012  46.0528437012    1[6-(6,6)]
   132  45.4193941085  45.4193941085  45.4193941085    1[6-(6,6)]
   133  14.5088990944  14.5088990944  14.5088990944    1[6-(6,6)]
   134  15.2236587059  15.2236587059  15.2236587059    1[6-(6,6)]
   135  34.0162212456  34.0162212456  34.0162212456    1[6-(6,6)]
   136  31.0552446823  31.0552446823  31.0552446823    1[6-(6,7)]
   137  31.9808168152  31.9808168152  31.9808168152    1[6-(6,6)]
   138  35.1413196958  35.1413196958  35.1413196958    1[6-(6,6)]
   139  34.2007823605  34.2007823605  34.2007823605    1[6-(6,7)]
   140  28.2613068086  28.2613068086  28.2613068086    1[6-(6,6)]
   141  26.2692386454  26.2692386454  26.2692386454    1[6-(6,6)]
   142  39.5308201626  39.5308201626  39.5308201626    1[6-(6,6)]
   143  37.7349271359  37.7349271359  37.7349271359    1[6-(6,6)]
   144   35.790736361   35.790736361   35.790736361    1[6-(6,6)]
   145  52.3229924452  52.3229924452  52.3229924452    1[6-(6,6)]
   146  50.3516618433  50.3516618433  50.3516618433    1[6-(6,6)]
   147  19.0409115329  19.0409115329  19.0409115329    1[6-(6,6)]
   148  21.0485878118  21.0485878118  21.0485878118    1[6-(6,6)]
   149  22.8010212481  22.8010212481  22.8010212481    1[6-(6,6)]
   150  24.5731669262  24.5731669262  24.5731669262    1[6-(6,6)]
   151    26.53880691    26.53880691    26.53880691    1[6-(6,6)]
   152   28.513132584   28.513132584   28.513132584    1[6-(6,6)]
   153  26.5334712613  26.5334712613  26.5334712613    1[6-(6,6)]
   154  31.0411268874  31.0411268874  31.0411268874    1[6-(6,6)]
   155   30.419550969   30.419550969   30.419550969    1[6-(6,6)]
   156  16.4934989444  16.4934989444  16.4934989444    1[6-(6,6)]
   157  17.1929924031  17.1929924031  17.1929924031    1[6-(6,6)]
   158  43.8578010144  43.8578010144  43.8578010144    1[6-(6,6)]
   159  44.5691822931  44.5691822931  44.5691822931    1[6-(6,7)]
   160  43.1607293033  43.1607293033  43.1607293033    1[6-(6,6)]
   161  45.9633257153  45.9633257153  45.9633257153    1[6-(6,6)]
   162   47.360205981   47.360205981   47.360205981    1[6-(6,7)]
   163  18.9766855204  18.9766855204  18.9766855204    1[6-(6,7)]
   164  49.9158805559  49.9158805559  49.9158805559    1[6-(6,6)]
   165   49.037160207   49.037160207   49.037160207    1[6-(6,6)]
   166  50.0709626913  50.0709626913  50.0709626913    1[6-(6,6)]
   167   52.489758191   52.489758191   52.489758191    1[6-(6,7)]
   168  27.9234991175  27.9234991175  27.9234991175    1[6-(6,7)]
   169  43.3175101146  43.3175101146  43.3175101146    1[6-(6,6)]
   170  43.9857599051  43.9857599051  43.9857599051    1[6-(6,6)]
   171  45.9965961617  45.9965961617  45.9965961617    1[6-(6,6)]
   172  47.1457566292  47.1457566292  47.1457566292    1[6-(6,7)]
   173  27.9234991175  27.9234991175  27.9234991175    1[6-(6,7)]
   174  43.3175101146  43.3175101146  43.3175101146    1[6-(6,6)]
   175  43.9857599051  43.9857599051  43.9857599051    1[6-(6,6)]
   176  45.9965961617  45.9965961617  45.9965961617    1[6-(6,6)]
   177  47.1457566292  47.1457566292  47.1457566292    1[6-(6,7)]
   178  53.9894924314  53.9894924314  53.9894924314    1[6-(6,6)]
   179  53.9894924314  53.9894924314  53.9894924314    1[6-(6,6)]
   180  48.4156504597  48.4156504597  48.4156504597    1[6-(6,6)]
   181  24.7812154521  24.7812154521  24.7812154521    1[6-(6,6)]
   182  24.7812154521  24.7812154521  24.7812154521    1[6-(6,6)]
   183  30.1973071794  30.1973071794  30.1973071794    1[6-(6,6)]
   184  44.8676102158  44.8676102158  44.8676102158    1[6-(6,6)]
   185  29.9110211756  29.9110211756  29.9110211756    1[6-(6,6)]
   186  44.8676102158  44.8676102158  44.8676102158    1[6-(6,6)]
   187  17.7571971394  17.7571971394  17.7571971394    1[6-(6,6)]
   188  15.7369762665  15.7369762665  15.7369762665    1[6-(6,6)]
   189  17.7571971394  17.7571971394  17.7571971394    1[6-(6,6)]
   190  29.9856635479  29.9856635479  29.9856635479    1[6-(6,6)]
   191  31.2958435575  31.2958435575  31.2958435575    1[6-(6,6)]
   192  32.3980154843  32.3980154843  32.3980154843    1[6-(6,6)]
   193  32.2415372056  32.2415372056  32.2415372056    1[6-(6,6)]
   194  32.8219516734  32.8219516734  32.8219516734    1[6-(6,6)]
   195  19.1342887074  19.1342887074  19.1342887074    1[6-(6,6)]
   196  19.6468536077  19.6468536077  19.6468536077    1[6-(6,6)]
   197  40.4307435173  40.4307435173  40.4307435173    1[6-(6,6)]
   198  38.9624713002  38.9624713002  38.9624713002    1[6-(6,6)]
   199  37.9360282364  37.9360282364  37.9360282364    1[6-(6,6)]
   200  37.9601998584  37.9601998584  37.9601998584    1[6-(6,6)]
   201  37.3922609655  37.3922609655  37.3922609655    1[6-(6,6)]
   202  34.6427539825  34.6427539825  34.6427539825    1[6-(6,6)]
   203  35.1348135374  35.1348135374  35.1348135374    1[6-(6,6)]
   204  24.0711934496  24.0711934496  24.0711934496    1[6-(6,6)]
   205  22.7166507141  22.7166507141  22.7166507141    1[6-(6,6)]
   206  46.0958437334  46.0958437334  46.0958437334    1[6-(6,6)]
   207  47.3707726895  47.3707726895  47.3707726895    1[6-(6,6)]
   208  27.0804309467  27.0804309467  27.0804309467    1[6-(6,6)]
   209  28.7319108569  28.7319108569  28.7319108569    1[6-(6,7)]
   210  28.8461333462  28.8461333462  28.8461333462    1[6-(6,6)]
   211  25.2157722105  25.2157722105  25.2157722105    1[6-(6,6)]
   212  25.1148186845  25.1148186845  25.1148186845    1[6-(6,7)]
   213  23.0819700528  23.0819700528  23.0819700528    1[6-(6,6)]
   214  25.0740382159  25.0740382159  25.0740382159    1[6-(6,6)]
   215  41.7714332372  41.7714332372  41.7714332372    1[6-(6,6)]
   216  41.9830388623  41.9830388623  41.9830388623    1[6-(6,6)]
   217   41.886653894   41.886653894   41.886653894    1[6-(6,6)]
   218  12.0711487286  12.0711487286  12.0711487286    1[6-(6,6)]
   219  12.0154735008  12.0154735008  12.0154735008    1[6-(6,6)]
   220   49.234224903   49.234224903   49.234224903    1[6-(6,6)]
   221  47.2367260593  47.2367260593  47.2367260593    1[6-(6,6)]
   222  45.5572309081  45.5572309081  45.5572309081    1[6-(6,6)]
   223   45.454184591   45.454184591   45.454184591    1[6-(6,6)]
   224  45.4799294139  45.4799294139  45.4799294139    1[6-(6,6)]
   225  41.6651842208  41.6651842208  41.6651842208    1[6-(6,6)]
   226  41.6415870625  41.6415870625  41.6415870625    1[6-(6,6)]
   227  20.2919725388  20.2919725388  20.2919725388    1[6-(6,6)]
   228  20.9254221315  20.9254221315  20.9254221315    1[6-(6,6)]
   229  51.8359171456  51.8359171456  51.8359171456    1[6-(6,6)]
   230  51.1211575341  51.1211575341  51.1211575341    1[6-(6,6)]
   231  32.3285949944  32.3285949944  32.3285949944    1[6-(6,6)]
   232  35.2895715577  35.2895715577  35.2895715577    1[6-(6,7)]
   233  34.3639994248  34.3639994248  34.3639994248    1[6-(6,6)]
   234  31.2034965442  31.2034965442  31.2034965442    1[6-(6,6)]
   235  32.1440338795  32.1440338795  32.1440338795    1[6-(6,7)]
   236  38.0835094314  38.0835094314  38.0835094314    1[6-(6,6)]
   237  40.0755775946  40.0755775946  40.0755775946    1[6-(6,6)]
   238  26.8139960774  26.8139960774  26.8139960774    1[6-(6,6)]
   239  28.6098891041  28.6098891041  28.6098891041    1[6-(6,6)]
   240   30.554079879   30.554079879   30.554079879    1[6-(6,6)]
   241  14.0218237948  14.0218237948  14.0218237948    1[6-(6,6)]
   242  15.9931543967  15.9931543967  15.9931543967    1[6-(6,6)]
   243  47.3039047071  47.3039047071  47.3039047071    1[6-(6,6)]
   244  45.2962284282  45.2962284282  45.2962284282    1[6-(6,6)]
   245  43.5437949919  43.5437949919  43.5437949919    1[6-(6,6)]
   246  41.7716493138  41.7716493138  41.7716493138    1[6-(6,6)]
   247    39.80600933    39.80600933    39.80600933    1[6-(6,6)]
   248   37.831683656   37.831683656   37.831683656    1[6-(6,6)]
   249  39.8113449787  39.8113449787  39.8113449787    1[6-(6,6)]
   250  35.3036893526  35.3036893526  35.3036893526    1[6-(6,6)]
   251   35.925265271   35.925265271   35.925265271    1[6-(6,6)]
   252  49.8513172956  49.8513172956  49.8513172956    1[6-(6,6)]
   253  49.1518238369  49.1518238369  49.1518238369    1[6-(6,6)]
   254  22.4870152256  22.4870152256  22.4870152256    1[6-(6,6)]
   255  21.7756339469  21.7756339469  21.7756339469    1[6-(6,7)]
   256  23.1840869367  23.1840869367  23.1840869367    1[6-(6,6)]
   257  20.3814905247  20.3814905247  20.3814905247    1[6-(6,6)]
   258   18.984610259   18.984610259   18.984610259    1[6-(6,7)]
   259  23.0819700528  23.0819700528  23.0819700528    1[6-(6,6)]
   260  25.0740382159  25.0740382159  25.0740382159    1[6-(6,6)]
   261  41.7714332372  41.7714332372  41.7714332372    1[6-(6,6)]
   262  41.9830388623  41.9830388623  41.9830388623    1[6-(6,6)]
   263   41.886653894   41.886653894   41.886653894    1[6-(6,6)]
   264  12.0711487286  12.0711487286  12.0711487286    1[6-(6,6)]
   265  12.0154735008  12.0154735008  12.0154735008    1[6-(6,6)]
   266   49.234224903   49.234224903   49.234224903    1[6-(6,6)]
   267  47.2367260593  47.2367260593  47.2367260593    1[6-(6,6)]
   268  45.5572309081  45.5572309081  45.5572309081    1[6-(6,6)]
   269   45.454184591   45.454184591   45.454184591    1[6-(6,6)]
   270  45.4799294139  45.4799294139  45.4799294139    1[6-(6,6)]
   271  41.6651842208  41.6651842208  41.6651842208    1[6-(6,6)]
   272  41.6415870625  41.6415870625  41.6415870625    1[6-(6,6)]
   273  20.2919725388  20.2919725388  20.2919725388    1[6-(6,6)]
   274  20.9254221315  20.9254221315  20.9254221315    1[6-(6,6)]
   275  51.8359171456  51.8359171456  51.8359171456    1[6-(6,6)]
   276  51.1211575341  51.1211575341  51.1211575341    1[6-(6,6)]
   277  32.3285949944  32.3285949944  32.3285949944    1[6-(6,6)]
   278  35.2895715577  35.2895715577  35.2895715577    1[6-(6,7)]
   279  34.3639994248  34.3639994248  34.3639994248    1[6-(6,6)]
   280  31.2034965442  31.2034965442  31.2034965442    1[6-(6,6)]
   281  32.1440338795  32.1440338795  32.1440338795    1[6-(6,7)]
   282  38.0835094314  38.0835094314  38.0835094314    1[6-(6,6)]
   283  40.0755775946  40.0755775946  40.0755775946    1[6-(6,6)]
   284  26.8139960774  26.8139960774  26.8139960774    1[6-(6,6)]
   285  28.6098891041  28.6098891041  28.6098891041    1[6-(6,6)]
   286   30.554079879   30.554079879   30.554079879    1[6-(6,6)]
   287  14.0218237948  14.0218237948  14.0218237948    1[6-(6,6)]
   288  15.9931543967  15.9931543967  15.9931543967    1[6-(6,6)]
   289  47.3039047071  47.3039047071  47.3039047071    1[6-(6,6)]
   290  45.2962284282  45.2962284282  45.2962284282    1[6-(6,6)]
   291  43.5437949919  43.5437949919  43.5437949919    1[6-(6,6)]
   292  41.7716493138  41.7716493138  41.7716493138    1[6-(6,6)]
   293    39.80600933    39.80600933    39.80600933    1[6-(6,6)]
   294   37.831683656   37.831683656   37.831683656    1[6-(6,6)]
   295  39.8113449787  39.8113449787  39.8113449787    1[6-(6,6)]
   296  35.3036893526  35.3036893526  35.3036893526    1[6-(6,6)]
   297   35.925265271   35.925265271   35.925265271    1[6-(6,6)]
   298  49.8513172956  49.8513172956  49.8513172956    1[6-(6,6)]
   299  49.1518238369  49.1518238369  49.1518238369    1[6-(6,6)]
   300  22.4870152256  22.4870152256  22.4870152256    1[6-(6,6)]
   301  21.7756339469  21.7756339469  21.7756339469    1[6-(6,7)]
   302  23.1840869367  23.1840869367  23.1840869367    1[6-(6,6)]
   303  20.3814905247  20.3814905247  20.3814905247    1[6-(6,6)]
   304   18.984610259   18.984610259   18.984610259    1[6-(6,7)]
   305  29.9856635479  29.9856635479  29.9856635479    1[6-(6,6)]
   306  31.2958435575  31.2958435575  31.2958435575    1[6-(6,6)]
   307  32.3980154843  32.3980154843  32.3980154843    1[6-(6,6)]
   308  32.2415372056  32.2415372056  32.2415372056    1[6-(6,6)]
   309  32.8219516734  32.8219516734  32.8219516734    1[6-(6,6)]
   310  19.1342887074  19.1342887074  19.1342887074    1[6-(6,6)]
   311  19.6468536077  19.6468536077  19.6468536077    1[6-(6,6)]
   312  40.4307435173  40.4307435173  40.4307435173    1[6-(6,6)]
   313  38.9624713002  38.9624713002  38.9624713002    1[6-(6,6)]
   314  37.9360282364  37.9360282364  37.9360282364    1[6-(6,6)]
   315  37.9601998584  37.9601998584  37.9601998584    1[6-(6,6)]
   316  37.3922609655  37.3922609655  37.3922609655    1[6-(6,6)]
   317  34.6427539825  34.6427539825  34.6427539825    1[6-(6,6)]
   318  35.1348135374  35.1348135374  35.1348135374    1[6-(6,6)]
   319  24.0711934496  24.0711934496  24.0711934496    1[6-(6,6)]
   320  22.7166507141  22.7166507141  22.7166507141    1[6-(6,6)]
   321  46.0958437334  46.0958437334  46.0958437334    1[6-(6,6)]
   322  47.3707726895  47.3707726895  47.3707726895    1[6-(6,6)]
   323  27.0804309467  27.0804309467  27.0804309467    1[6-(6,6)]
   324  28.7319108569  28.7319108569  28.7319108569    1[6-(6,7)]
   325  28.8461333462  28.8461333462  28.8461333462    1[6-(6,6)]
   326  25.2157722105  25.2157722105  25.2157722105    1[6-(6,6)]
   327  25.1148186845  25.1148186845  25.1148186845    1[6-(6,7)]
   328  38.4213171225  38.4213171225  38.4213171225    1[6-(6,7)]
   329  23.0273061254  23.0273061254  23.0273061254    1[6-(6,6)]
   330  22.3590563349  22.3590563349  22.3590563349    1[6-(6,6)]
   331  20.3482200783  20.3482200783  20.3482200783    1[6-(6,6)]
   332  19.1990596108  19.1990596108  19.1990596108    1[6-(6,7)]
   333  47.3681307196  47.3681307196  47.3681307196    1[6-(6,7)]
   334  16.4289356841  16.4289356841  16.4289356841    1[6-(6,6)]
   335   17.307656033   17.307656033   17.307656033    1[6-(6,6)]
   336  16.2738535487  16.2738535487  16.2738535487    1[6-(6,6)]
   337   13.855058049   13.855058049   13.855058049    1[6-(6,7)]
   338  38.4213171225  38.4213171225  38.4213171225    1[6-(6,7)]
   339  23.0273061254  23.0273061254  23.0273061254    1[6-(6,6)]
   340  22.3590563349  22.3590563349  22.3590563349    1[6-(6,6)]
   341  20.3482200783  20.3482200783  20.3482200783    1[6-(6,6)]
   342  19.1990596108  19.1990596108  19.1990596108    1[6-(6,7)]
   343  17.9291657803  17.9291657803  17.9291657803    1[6-(6,6)]
   344  12.3553238086  12.3553238086  12.3553238086    1[6-(6,6)]
   345  12.3553238086  12.3553238086  12.3553238086    1[6-(6,6)]
   346  36.1475090606  36.1475090606  36.1475090606    1[6-(6,6)]
   347  41.5636007879  41.5636007879  41.5636007879    1[6-(6,6)]
   348  41.5636007879  41.5636007879  41.5636007879    1[6-(6,6)]
   349  21.4772060242  21.4772060242  21.4772060242    1[6-(6,6)]
   350  21.4772060242  21.4772060242  21.4772060242    1[6-(6,6)]
   351  36.4337950644  36.4337950644  36.4337950644    1[6-(6,6)]
   352  48.5876191006  48.5876191006  48.5876191006    1[6-(6,6)]
   353  48.5876191006  48.5876191006  48.5876191006    1[6-(6,6)]
   354  50.6078399735  50.6078399735  50.6078399735    1[6-(6,6)]
   355  43.2769852765  43.2769852765  43.2769852765    6[1-(0),6-(1,6),6-(6,6)]
   356  42.0748267379  42.0748267379  42.0748267379    6[1-(0),6-(1,6),6-(6,6)]
   357  57.1867027844  57.1867027844  57.1867027844    6[1-(0),6-(6,6),6-(6,6)]
   358  56.0157949014  56.0157949014  56.0157949014    6[6-(1,6),6-(1,6),6-(6,6)]
   359  23.6631528013  23.6631528013  23.6631528013    6[1-(0),6-(1,6),6-(6,6)]
   360  23.7107762521  23.7107762521  23.7107762521    6[1-(0),6-(1,6),6-(6,6)]
   361  54.9890740235  54.9890740235  54.9890740235    6[1-(0),6-(1,6),6-(6,6)]
   362  55.0233874698  55.0233874698  55.0233874698    6[1-(0),6-(1,6),6-(6,6)]
   363  22.6196201775  22.6196201775  22.6196201775    6[6-(1,6),6-(1,6),6-(8,8)]
   364   22.650973422   22.650973422   22.650973422    6[6-(6,6),8-(29),8-(29)]
   365   55.991483779   55.991483779   55.991483779    6[6-(1,6),6-(1,6),6-(6,6)]
   366  17.9152241601  17.9152241601  17.9152241601    6[1-(0),6-(1,6),6-(6,6)]
   367  19.1361220262  19.1361220262  19.1361220262    6[1-(0),6-(1,6),6-(6,6)]
   368  21.5995270311  21.5995270311  21.5995270311    6[1-(0),6-(6,6),6-(6,6)]
   369   22.799358721   22.799358721   22.799358721    6[6-(1,6),6-(1,6),6-(6,6)]
   370  22.7835971871  22.7835971871  22.7835971871    6[6-(1,6),6-(1,6),6-(6,6)]
   371  21.6673023769  21.6673023769  21.6673023769    6[1-(0),6-(1,6),6-(6,6)]
   372  21.6550933851  21.6550933851  21.6550933851    6[1-(0),6-(1,6),6-(6,6)]
   373   22.767578317   22.767578317   22.767578317    6[6-(1,6),6-(1,6),6-(8,8)]
   374  23.9041568613  23.9041568613  23.9041568613    6[1-(0),6-(1,6),6-(6,6)]
   375  23.9211043765  23.9211043765  23.9211043765    6[1-(0),6-(1,6),6-(6,6)]
   376  22.7392112681  22.7392112681  22.7392112681    6[6-(6,6),8-(29),8-(29)]
   377  46.3217085588  46.3217085588  46.3217085588    6[1-(0),6-(1,6),6-(6,6)]
   378  45.9510214637  45.9510214637  45.9510214637    6[1-(0),6-(1,6),6-(6,6)]
   379  15.0574368541  15.0574368541  15.0574368541    6[1-(0),6-(1,6),6-(6,6)]
   380  15.4790849762  15.4790849762  15.4790849762    6[1-(0),6-(1,6),6-(6,6)]
   381  33.6505722383  33.6505722383  33.6505722383    6[1-(0),6-(1,6),6-(1,6)]
   382  31.8825276862  31.8825276862  31.8825276862    6[1-(0),6-(1,6),7-(6,29)]
   383  32.4301776996  32.4301776996  32.4301776996    6[1-(0),6-(1,6),6-(1,7)]
   384  34.3233167636  34.3233167636  34.3233167636    6[1-(0),6-(1,6),6-(1,7)]
   385  33.7763301984  33.7763301984  33.7763301984    6[1-(0),6-(1,6),7-(6,29)]
   386   27.460233344   27.460233344   27.460233344    6[1-(0),6-(1,6),6-(6,6)]
   387  26.2533253357  26.2533253357  26.2533253357    6[1-(0),6-(1,6),6-(6,6)]
   388  55.9911934047  55.9911934047  55.9911934047    6[1-(0),6-(6,6),6-(6,6)]
   389  53.5050216554  53.5050216554  53.5050216554    6[6-(1,6),6-(1,6),6-(6,6)]
   390  36.9686226159  36.9686226159  36.9686226159    6[1-(0),6-(1,6),6-(6,6)]
   391  35.7964804666  35.7964804666  35.7964804666    6[1-(0),6-(1,6),6-(6,6)]
   392  52.3151225675  52.3151225675  52.3151225675    6[1-(0),6-(1,6),6-(6,6)]
   393  51.1239032005  51.1239032005  51.1239032005    6[1-(0),6-(1,6),6-(6,6)]
   394  34.6018538015  34.6018538015  34.6018538015    6[6-(1,6),6-(1,6),6-(8,8)]
   395  33.3225230254  33.3225230254  33.3225230254    6[6-(6,6),8-(29),8-(29)]
   396  54.7627281112  54.7627281112  54.7627281112    6[6-(1,6),6-(1,6),6-(6,6)]
   397  19.0294836827  19.0294836827  19.0294836827    6[1-(0),6-(1,6),6-(6,6)]
   398  20.2553006424  20.2553006424  20.2553006424    6[1-(0),6-(1,6),6-(6,6)]
   399  22.8018213675  22.8018213675  22.8018213675    6[1-(0),6-(6,6),6-(6,6)]
   400  24.0221775517  24.0221775517  24.0221775517    6[6-(1,6),6-(1,6),6-(6,6)]
   401  25.3128594404  25.3128594404  25.3128594404    6[6-(1,6),6-(1,6),6-(6,6)]
   402   25.366630422   25.366630422   25.366630422    6[1-(0),6-(1,6),6-(6,6)]
   403  26.5509485534  26.5509485534  26.5509485534    6[1-(0),6-(1,6),6-(6,6)]
   404  27.7409516163  27.7409516163  27.7409516163    6[6-(1,6),6-(1,6),6-(8,8)]
   405  27.7159455645  27.7159455645  27.7159455645    6[1-(0),6-(1,6),6-(6,6)]
   406  26.5236441627  26.5236441627  26.5236441627    6[1-(0),6-(1,6),6-(6,6)]
   407  29.0169925029  29.0169925029  29.0169925029    6[6-(6,6),8-(29),8-(29)]
   408  30.4913867128  30.4913867128  30.4913867128    6[1-(0),6-(1,6),6-(6,6)]
   409  30.1285023181  30.1285023181  30.1285023181    6[1-(0),6-(1,6),6-(6,6)]
   410  16.2215658088  16.2215658088  16.2215658088    6[1-(0),6-(1,6),6-(6,6)]
   411  16.6308313849  16.6308313849  16.6308313849    6[1-(0),6-(1,6),6-(6,6)]
   412  44.4220303299  44.4220303299  44.4220303299    6[1-(0),6-(1,6),6-(1,6)]
   413  44.8445090653  44.8445090653  44.8445090653    6[1-(0),6-(1,6),7-(6,29)]
   414  44.0032784315  44.0032784315  44.0032784315    6[1-(0),6-(1,6),6-(1,7)]
   415  45.6818432382  45.6818432382  45.6818432382    6[1-(0),6-(1,6),6-(1,7)]
   416   46.523906944   46.523906944   46.523906944    6[1-(0),6-(1,6),7-(6,29)]
   417  36.1509148238  36.1509148238  36.1509148238    6[1-(0),6-(1,6),6-(6,6)]
   418  35.3336329569  35.3336329569  35.3336329569    6[1-(0),6-(1,6),6-(6,6)]
   419  50.1311958819  50.1311958819  50.1311958819    6[1-(0),6-(6,6),6-(6,6)]
   420  48.9636804773  48.9636804773  48.9636804773    6[6-(1,6),6-(1,6),6-(6,6)]
   421  33.3171285159  33.3171285159  33.3171285159    6[1-(0),6-(1,6),6-(6,6)]
   422  32.9886957387  32.9886957387  32.9886957387    6[1-(0),6-(1,6),6-(6,6)]
   423  47.7907437814  47.7907437814  47.7907437814    6[1-(0),6-(1,6),6-(6,6)]
   424  47.4827561595  47.4827561595  47.4827561595    6[1-(0),6-(1,6),6-(6,6)]
   425   31.837153549   31.837153549   31.837153549    6[6-(1,6),6-(1,6),6-(8,8)]
   426  31.5406237584  31.5406237584  31.5406237584    6[6-(6,6),8-(29),8-(29)]
   427  49.3305221116  49.3305221116  49.3305221116    6[6-(1,6),6-(1,6),6-(6,6)]
   428  26.1837117059  26.1837117059  26.1837117059    6[1-(0),6-(1,6),6-(6,6)]
   429  27.0648528627  27.0648528627  27.0648528627    6[1-(0),6-(1,6),6-(6,6)]
   430  28.6568997967  28.6568997967  28.6568997967    6[1-(0),6-(6,6),6-(6,6)]
   431  29.3894175903  29.3894175903  29.3894175903    6[6-(1,6),6-(1,6),6-(6,6)]
   432   29.750560404   29.750560404   29.750560404    6[6-(1,6),6-(1,6),6-(6,6)]
   433  29.0854652178  29.0854652178  29.0854652178    6[1-(0),6-(1,6),6-(6,6)]
   434  29.4160661659  29.4160661659  29.4160661659    6[1-(0),6-(1,6),6-(6,6)]
   435  30.3996369195  30.3996369195  30.3996369195    6[6-(1,6),6-(1,6),6-(8,8)]
   436  31.0475289537  31.0475289537  31.0475289537    6[1-(0),6-(1,6),6-(6,6)]
   437  30.7440568863  30.7440568863  30.7440568863    6[1-(0),6-(1,6),6-(6,6)]
   438  30.7502097051  30.7502097051  30.7502097051    6[6-(6,6),8-(29),8-(29)]
   439  42.5306139736  42.5306139736  42.5306139736    6[1-(0),6-(1,6),6-(6,6)]
   440  43.3617123432  43.3617123432  43.3617123432    6[1-(0),6-(1,6),6-(6,6)]
   441  19.9982423609  19.9982423609  19.9982423609    6[1-(0),6-(1,6),6-(6,6)]
   442  19.2170872748  19.2170872748  19.2170872748    6[1-(0),6-(1,6),6-(6,6)]
   443  39.3046463236  39.3046463236  39.3046463236    6[1-(0),6-(1,6),6-(1,6)]
   444  38.3016056454  38.3016056454  38.3016056454    6[1-(0),6-(1,6),7-(6,29)]
   445  38.2448856361  38.2448856361  38.2448856361    6[1-(0),6-(1,6),6-(1,7)]
   446  40.4212966444  40.4212966444  40.4212966444    6[1-(0),6-(1,6),6-(1,7)]
   447   40.478510478   40.478510478   40.478510478    6[1-(0),6-(1,6),7-(6,29)]
   448  36.1509148238  36.1509148238  36.1509148238    6[1-(0),6-(1,6),6-(6,6)]
   449  35.3336329569  35.3336329569  35.3336329569    6[1-(0),6-(1,6),6-(6,6)]
   450  50.1311958819  50.1311958819  50.1311958819    6[1-(0),6-(6,6),6-(6,6)]
   451  48.9636804773  48.9636804773  48.9636804773    6[6-(1,6),6-(1,6),6-(6,6)]
   452  33.3171285159  33.3171285159  33.3171285159    6[1-(0),6-(1,6),6-(6,6)]
   453  32.9886957387  32.9886957387  32.9886957387    6[1-(0),6-(1,6),6-(6,6)]
   454  47.7907437814  47.7907437814  47.7907437814    6[1-(0),6-(1,6),6-(6,6)]
   455  47.4827561595  47.4827561595  47.4827561595    6[1-(0),6-(1,6),6-(6,6)]
   456   31.837153549   31.837153549   31.837153549    6[6-(1,6),6-(1,6),6-(8,8)]
   457  31.5406237584  31.5406237584  31.5406237584    6[6-(6,6),8-(29),8-(29)]
   458  49.3305221116  49.3305221116  49.3305221116    6[6-(1,6),6-(1,6),6-(6,6)]
   459  26.1837117059  26.1837117059  26.1837117059    6[1-(0),6-(1,6),6-(6,6)]
   460  27.0648528627  27.0648528627  27.0648528627    6[1-(0),6-(1,6),6-(6,6)]
   461  28.6568997967  28.6568997967  28.6568997967    6[1-(0),6-(6,6),6-(6,6)]
   462  29.3894175903  29.3894175903  29.3894175903    6[6-(1,6),6-(1,6),6-(6,6)]
   463   29.750560404   29.750560404   29.750560404    6[6-(1,6),6-(1,6),6-(6,6)]
   464  29.0854652178  29.0854652178  29.0854652178    6[1-(0),6-(1,6),6-(6,6)]
   465  29.4160661659  29.4160661659  29.4160661659    6[1-(0),6-(1,6),6-(6,6)]
   466  30.3996369195  30.3996369195  30.3996369195    6[6-(1,6),6-(1,6),6-(8,8)]
   467  31.0475289537  31.0475289537  31.0475289537    6[1-(0),6-(1,6),6-(6,6)]
   468  30.7440568863  30.7440568863  30.7440568863    6[1-(0),6-(1,6),6-(6,6)]
   469  30.7502097051  30.7502097051  30.7502097051    6[6-(6,6),8-(29),8-(29)]
   470  42.5306139736  42.5306139736  42.5306139736    6[1-(0),6-(1,6),6-(6,6)]
   471  43.3617123432  43.3617123432  43.3617123432    6[1-(0),6-(1,6),6-(6,6)]
   472  19.9982423609  19.9982423609  19.9982423609    6[1-(0),6-(1,6),6-(6,6)]
   473  19.2170872748  19.2170872748  19.2170872748    6[1-(0),6-(1,6),6-(6,6)]
   474  39.3046463236  39.3046463236  39.3046463236    6[1-(0),6-(1,6),6-(1,6)]
   475  38.3016056454  38.3016056454  38.3016056454    6[1-(0),6-(1,6),7-(6,29)]
   476  38.2448856361  38.2448856361  38.2448856361    6[1-(0),6-(1,6),6-(1,7)]
   477  40.4212966444  40.4212966444  40.4212966444    6[1-(0),6-(1,6),6-(1,7)]
   478   40.478510478   40.478510478   40.478510478    6[1-(0),6-(1,6),7-(6,29)]
   479  43.2769852765  43.2769852765  43.2769852765    6[1-(0),6-(1,6),6-(6,6)]
   480  42.0748267379  42.0748267379  42.0748267379    6[1-(0),6-(1,6),6-(6,6)]
   481  57.1867027844  57.1867027844  57.1867027844    6[1-(0),6-(6,6),6-(6,6)]
   482  56.0157949014  56.0157949014  56.0157949014    6[6-(1,6),6-(1,6),6-(6,6)]
   483  23.6631528013  23.6631528013  23.6631528013    6[1-(0),6-(1,6),6-(6,6)]
   484  23.7107762521  23.7107762521  23.7107762521    6[1-(0),6-(1,6),6-(6,6)]
   485  54.9890740235  54.9890740235  54.9890740235    6[1-(0),6-(1,6),6-(6,6)]
   486  55.0233874698  55.0233874698  55.0233874698    6[1-(0),6-(1,6),6-(6,6)]
   487  22.6196201775  22.6196201775  22.6196201775    6[6-(1,6),6-(1,6),6-(8,8)]
   488   22.650973422   22.650973422   22.650973422    6[6-(6,6),8-(29),8-(29)]
   489   55.991483779   55.991483779   55.991483779    6[6-(1,6),6-(1,6),6-(6,6)]
   490  17.9152241601  17.9152241601  17.9152241601    6[1-(0),6-(1,6),6-(6,6)]
   491  19.1361220262  19.1361220262  19.1361220262    6[1-(0),6-(1,6),6-(6,6)]
   492  21.5995270311  21.5995270311  21.5995270311    6[1-(0),6-(6,6),6-(6,6)]
   493   22.799358721   22.799358721   22.799358721    6[6-(1,6),6-(1,6),6-(6,6)]
   494  22.7835971871  22.7835971871  22.7835971871    6[6-(1,6),6-(1,6),6-(6,6)]
   495  21.6673023769  21.6673023769  21.6673023769    6[1-(0),6-(1,6),6-(6,6)]
   496  21.6550933851  21.6550933851  21.6550933851    6[1-(0),6-(1,6),6-(6,6)]
   497   22.767578317   22.767578317   22.767578317    6[6-(1,6),6-(1,6),6-(8,8)]
   498  23.9041568613  23.9041568613  23.9041568613    6[1-(0),6-(1,6),6-(6,6)]
   499  23.9211043765  23.9211043765  23.9211043765    6[1-(0),6-(1,6),6-(6,6)]
   500  22.7392112681  22.7392112681  22.7392112681    6[6-(6,6),8-(29),8-(29)]
   501  46.3217085588  46.3217085588  46.3217085588    6[1-(0),6-(1,6),6-(6,6)]
   502  45.9510214637  45.9510214637  45.9510214637    6[1-(0),6-(1,6),6-(6,6)]
   503  15.0574368541  15.0574368541  15.0574368541    6[1-(0),6-(1,6),6-(6,6)]
   504  15.4790849762  15.4790849762  15.4790849762    6[1-(0),6-(1,6),6-(6,6)]
   505  33.6505722383  33.6505722383  33.6505722383    6[1-(0),6-(1,6),6-(1,6)]
   506  31.8825276862  31.8825276862  31.8825276862    6[1-(0),6-(1,6),7-(6,29)]
   507  32.4301776996  32.4301776996  32.4301776996    6[1-(0),6-(1,6),6-(1,7)]
   508  34.3233167636  34.3233167636  34.3233167636    6[1-(0),6-(1,6),6-(1,7)]
   509  33.7763301984  33.7763301984  33.7763301984    6[1-(0),6-(1,6),7-(6,29)]
   510   27.460233344   27.460233344   27.460233344    6[1-(0),6-(1,6),6-(6,6)]
   511  26.2533253357  26.2533253357  26.2533253357    6[1-(0),6-(1,6),6-(6,6)]
   512  55.9911934047  55.9911934047  55.9911934047    6[1-(0),6-(6,6),6-(6,6)]
   513  53.5050216554  53.5050216554  53.5050216554    6[6-(1,6),6-(1,6),6-(6,6)]
   514  36.9686226159  36.9686226159  36.9686226159    6[1-(0),6-(1,6),6-(6,6)]
   515  35.7964804666  35.7964804666  35.7964804666    6[1-(0),6-(1,6),6-(6,6)]
   516  52.3151225675  52.3151225675  52.3151225675    6[1-(0),6-(1,6),6-(6,6)]
   517  51.1239032005  51.1239032005  51.1239032005    6[1-(0),6-(1,6),6-(6,6)]
   518  34.6018538015  34.6018538015  34.6018538015    6[6-(1,6),6-(1,6),6-(8,8)]
   519  33.3225230254  33.3225230254  33.3225230254    6[6-(6,6),8-(29),8-(29)]
   520  54.7627281112  54.7627281112  54.7627281112    6[6-(1,6),6-(1,6),6-(6,6)]
   521  19.0294836827  19.0294836827  19.0294836827    6[1-(0),6-(1,6),6-(6,6)]
   522  20.2553006424  20.2553006424  20.2553006424    6[1-(0),6-(1,6),6-(6,6)]
   523  22.8018213675  22.8018213675  22.8018213675    6[1-(0),6-(6,6),6-(6,6)]
   524  24.0221775517  24.0221775517  24.0221775517    6[6-(1,6),6-(1,6),6-(6,6)]
   525  25.3128594404  25.3128594404  25.3128594404    6[6-(1,6),6-(1,6),6-(6,6)]
   526   25.366630422   25.366630422   25.366630422    6[1-(0),6-(1,6),6-(6,6)]
   527  26.5509485534  26.5509485534  26.5509485534    6[1-(0),6-(1,6),6-(6,6)]
   528  27.7409516163  27.7409516163  27.7409516163    6[6-(1,6),6-(1,6),6-(8,8)]
   529  27.7159455645  27.7159455645  27.7159455645    6[1-(0),6-(1,6),6-(6,6)]
   530  26.5236441627  26.5236441627  26.5236441627    6[1-(0),6-(1,6),6-(6,6)]
   531  29.0169925029  29.0169925029  29.0169925029    6[6-(6,6),8-(29),8-(29)]
   532  30.4913867128  30.4913867128  30.4913867128    6[1-(0),6-(1,6),6-(6,6)]
   533  30.1285023181  30.1285023181  30.1285023181    6[1-(0),6-(1,6),6-(6,6)]
   534  16.2215658088  16.2215658088  16.2215658088    6[1-(0),6-(1,6),6-(6,6)]
   535  16.6308313849  16.6308313849  16.6308313849    6[1-(0),6-(1,6),6-(6,6)]
   536  44.4220303299  44.4220303299  44.4220303299    6[1-(0),6-(1,6),6-(1,6)]
   537  44.8445090653  44.8445090653  44.8445090653    6[1-(0),6-(1,6),7-(6,29)]
   538  44.0032784315  44.0032784315  44.0032784315    6[1-(0),6-(1,6),6-(1,7)]
   539  45.6818432382  45.6818432382  45.6818432382    6[1-(0),6-(1,6),6-(1,7)]
   540   46.523906944   46.523906944   46.523906944    6[1-(0),6-(1,6),7-(6,29)]
   541  51.9886373024  51.9886373024  51.9886373024    6[1-(0),6-(1,6),7-(6,29)]
   542  50.4261829273  50.4261829273  50.4261829273    6[1-(0),6-(1,6),6-(1,7)]
   543   49.966228037   49.966228037   49.966228037    6[1-(0),6-(1,6),6-(1,6)]
   544  50.5533252586  50.5533252586  50.5533252586    6[1-(0),6-(1,6),6-(1,7)]
   545  52.0155989327  52.0155989327  52.0155989327    6[1-(0),6-(1,6),7-(6,29)]
   546  44.7747016598  44.7747016598  44.7747016598    6[1-(0),6-(1,6),7-(6,29)]
   547  44.1229631206  44.1229631206  44.1229631206    6[1-(0),6-(1,6),6-(1,7)]
   548  44.4722789309  44.4722789309  44.4722789309    6[1-(0),6-(1,6),6-(1,6)]
   549  45.6688348929  45.6688348929  45.6688348929    6[1-(0),6-(1,6),6-(1,7)]
   550  46.3435447119  46.3435447119  46.3435447119    6[1-(0),6-(1,6),7-(6,29)]
   551  44.7747016598  44.7747016598  44.7747016598    6[1-(0),6-(1,6),7-(6,29)]
   552  44.1232973526  44.1232973526  44.1232973526    6[1-(0),6-(1,6),6-(1,7)]
   553  44.4722789309  44.4722789309  44.4722789309    6[1-(0),6-(1,6),6-(1,6)]
   554  45.6688348929  45.6688348929  45.6688348929    6[1-(0),6-(1,6),6-(1,7)]
   555  46.3435447119  46.3435447119  46.3435447119    6[1-(0),6-(1,6),7-(6,29)]
   556  12.3160837813  12.3160837813  12.3160837813    6[6-(6,6),8-(29),8-(29)]
   557  11.0315099391  11.0315099391  11.0315099391    6[6-(1,6),6-(1,6),6-(8,8)]
   558  58.4919377351  58.4919377351  58.4919377351    6[6-(1,6),6-(1,6),6-(6,6)]
   559  57.1982917427  57.1982917427  57.1982917427    6[6-(1,6),6-(1,6),6-(6,6)]
   560  54.7913030817  54.7913030817  54.7913030817    6[1-(0),6-(6,6),6-(6,6)]
   561  13.9751923248  13.9751923248  13.9751923248    6[6-(6,6),8-(29),8-(29)]
   562  13.6223594977  13.6223594977  13.6223594977    6[6-(1,6),6-(1,6),6-(8,8)]
   563  62.7895150159  62.7895150159  62.7895150159    6[6-(1,6),6-(1,6),6-(6,6)]
   564  62.3888988736  62.3888988736  62.3888988736    6[6-(1,6),6-(1,6),6-(6,6)]
   565  15.0043185737  15.0043185737  15.0043185737    6[6-(6,6),8-(29),8-(29)]
   566  15.4196400095  15.4196400095  15.4196400095    6[6-(1,6),6-(1,6),6-(8,8)]
   567  16.2477179873  16.2477179873  16.2477179873    6[6-(1,6),6-(1,6),6-(6,6)]
   568  16.7006612652  16.7006612652  16.7006612652    6[6-(1,6),6-(1,6),6-(6,6)]
   569  12.3160837813  12.3160837813  12.3160837813    6[6-(6,6),8-(29),8-(29)]
   570  11.0315099391  11.0315099391  11.0315099391    6[6-(1,6),6-(1,6),6-(8,8)]
   571  58.4919377351  58.4919377351  58.4919377351    6[6-(1,6),6-(1,6),6-(6,6)]
   572  57.1982917427  57.1982917427  57.1982917427    6[6-(1,6),6-(1,6),6-(6,6)]
   573  54.7913030817  54.7913030817  54.7913030817    6[1-(0),6-(6,6),6-(6,6)]
   574  13.9751923248  13.9751923248  13.9751923248    6[6-(6,6),8-(29),8-(29)]
   575  13.6223594977  13.6223594977  13.6223594977    6[6-(1,6),6-(1,6),6-(8,8)]
   576  62.7895150159  62.7895150159  62.7895150159    6[6-(1,6),6-(1,6),6-(6,6)]
   577  62.3888988736  62.3888988736  62.3888988736    6[6-(1,6),6-(1,6),6-(6,6)]
   578  15.0043185737  15.0043185737  15.0043185737    6[6-(6,6),8-(29),8-(29)]
   579  15.4196400095  15.4196400095  15.4196400095    6[6-(1,6),6-(1,6),6-(8,8)]
   580  16.2477179873  16.2477179873  16.2477179873    6[6-(1,6),6-(1,6),6-(6,6)]
   581  16.7006612652  16.7006612652  16.7006612652    6[6-(1,6),6-(1,6),6-(6,6)]
   582  21.1338135762  21.1338135762  21.1338135762    6[6-(6,6),8-(29),8-(29)]
   583  20.1820418627  20.1820418627  20.1820418627    6[6-(1,6),6-(1,6),6-(8,8)]
   584  51.3986046987  51.3986046987  51.3986046987    6[6-(1,6),6-(1,6),6-(6,6)]
   585  50.5207069313  50.5207069313  50.5207069313    6[6-(1,6),6-(1,6),6-(6,6)]
   586   48.943688105   48.943688105   48.943688105    6[1-(0),6-(6,6),6-(6,6)]
   587  24.6564104916  24.6564104916  24.6564104916    6[6-(6,6),8-(29),8-(29)]
   588  25.6108692067  25.6108692067  25.6108692067    6[6-(1,6),6-(1,6),6-(8,8)]
   589  60.2607616344  60.2607616344  60.2607616344    6[6-(1,6),6-(1,6),6-(6,6)]
   590  61.1694725213  61.1694725213  61.1694725213    6[6-(1,6),6-(1,6),6-(6,6)]
   591  21.2944823546  21.2944823546  21.2944823546    6[6-(6,6),8-(29),8-(29)]
   592  20.4081098375  20.4081098375  20.4081098375    6[6-(1,6),6-(1,6),6-(8,8)]
   593  18.7778283601  18.7778283601  18.7778283601    6[6-(1,6),6-(1,6),6-(6,6)]
   594  17.9329790353  17.9329790353  17.9329790353    6[6-(1,6),6-(1,6),6-(6,6)]
   595   16.591170543   16.591170543   16.591170543    6[6-(6,6),8-(29),8-(29)]
   596  17.8852364797  17.8852364797  17.8852364797    6[6-(1,6),6-(1,6),6-(8,8)]
   597  20.3107620056  20.3107620056  20.3107620056    6[6-(1,6),6-(1,6),6-(6,6)]
   598   21.594357788   21.594357788   21.594357788    6[6-(1,6),6-(1,6),6-(6,6)]
   599  23.9846453522  23.9846453522  23.9846453522    6[1-(0),6-(6,6),6-(6,6)]
   600   16.591170543   16.591170543   16.591170543    6[6-(6,6),8-(29),8-(29)]
   601  17.8852364797  17.8852364797  17.8852364797    6[6-(1,6),6-(1,6),6-(8,8)]
   602  20.3107620056  20.3107620056  20.3107620056    6[6-(1,6),6-(1,6),6-(6,6)]
   603   21.594357788   21.594357788   21.594357788    6[6-(1,6),6-(1,6),6-(6,6)]
   604  23.9846453522  23.9846453522  23.9846453522    6[1-(0),6-(6,6),6-(6,6)]
   605  24.7592407289  24.7592407289  24.7592407289    6[6-(6,6),8-(29),8-(29)]
   606  25.7378061767  25.7378061767  25.7378061767    6[6-(1,6),6-(1,6),6-(8,8)]
   607  27.4509112436  27.4509112436  27.4509112436    6[6-(1,6),6-(1,6),6-(6,6)]
   608  28.2872087521  28.2872087521  28.2872087521    6[6-(1,6),6-(1,6),6-(6,6)]
   609  29.7284504906  29.7284504906  29.7284504906    6[1-(0),6-(6,6),6-(6,6)]
   610  61.5903436602  61.5903436602  61.5903436602    6[1-(0),6-(6,6),6-(6,6)]
   611  62.7844960485  62.7844960485  62.7844960485    6[1-(0),6-(6,6),6-(6,6)]
   612  61.5903436602  61.5903436602  61.5903436602    6[1-(0),6-(6,6),6-(6,6)]
   613  17.5038966412  17.5038966412  17.5038966412    6[1-(0),6-(6,6),6-(6,6)]
   614  16.2953262197  16.2953262197  16.2953262197    6[1-(0),6-(6,6),6-(6,6)]
   615  17.5038966412  17.5038966412  17.5038966412    6[1-(0),6-(6,6),6-(6,6)]
   616  30.1939014162  30.1939014162  30.1939014162    6[1-(0),6-(1,6),6-(6,6)]
   617  31.0111832831  31.0111832831  31.0111832831    6[1-(0),6-(1,6),6-(6,6)]
   618  16.2136203581  16.2136203581  16.2136203581    6[1-(0),6-(6,6),6-(6,6)]
   619  17.3811357627  17.3811357627  17.3811357627    6[6-(1,6),6-(1,6),6-(6,6)]
   620  33.0276877241  33.0276877241  33.0276877241    6[1-(0),6-(1,6),6-(6,6)]
   621  33.3561205013  33.3561205013  33.3561205013    6[1-(0),6-(1,6),6-(6,6)]
   622  18.5540724586  18.5540724586  18.5540724586    6[1-(0),6-(1,6),6-(6,6)]
   623  18.8620600805  18.8620600805  18.8620600805    6[1-(0),6-(1,6),6-(6,6)]
   624   34.507662691   34.507662691   34.507662691    6[6-(1,6),6-(1,6),6-(8,8)]
   625  34.8041924816  34.8041924816  34.8041924816    6[6-(6,6),8-(29),8-(29)]
   626  17.0142941284  17.0142941284  17.0142941284    6[6-(1,6),6-(1,6),6-(6,6)]
   627  40.1611045341  40.1611045341  40.1611045341    6[1-(0),6-(1,6),6-(6,6)]
   628  39.2799633773  39.2799633773  39.2799633773    6[1-(0),6-(1,6),6-(6,6)]
   629  37.6879164433  37.6879164433  37.6879164433    6[1-(0),6-(6,6),6-(6,6)]
   630  36.9553986497  36.9553986497  36.9553986497    6[6-(1,6),6-(1,6),6-(6,6)]
   631   36.594255836   36.594255836   36.594255836    6[6-(1,6),6-(1,6),6-(6,6)]
   632  37.2593510222  37.2593510222  37.2593510222    6[1-(0),6-(1,6),6-(6,6)]
   633  36.9287500741  36.9287500741  36.9287500741    6[1-(0),6-(1,6),6-(6,6)]
   634  35.9451793205  35.9451793205  35.9451793205    6[6-(1,6),6-(1,6),6-(8,8)]
   635  35.2972872863  35.2972872863  35.2972872863    6[1-(0),6-(1,6),6-(6,6)]
   636  35.6007593537  35.6007593537  35.6007593537    6[1-(0),6-(1,6),6-(6,6)]
   637  35.5946065349  35.5946065349  35.5946065349    6[6-(6,6),8-(29),8-(29)]
   638  23.8142022664  23.8142022664  23.8142022664    6[1-(0),6-(1,6),6-(6,6)]
   639  22.9831038968  22.9831038968  22.9831038968    6[1-(0),6-(1,6),6-(6,6)]
   640  46.3465738791  46.3465738791  46.3465738791    6[1-(0),6-(1,6),6-(6,6)]
   641  47.1277289652  47.1277289652  47.1277289652    6[1-(0),6-(1,6),6-(6,6)]
   642  27.0401699164  27.0401699164  27.0401699164    6[1-(0),6-(1,6),6-(1,6)]
   643  28.0432105946  28.0432105946  28.0432105946    6[1-(0),6-(1,6),7-(6,29)]
   644  28.0999306039  28.0999306039  28.0999306039    6[1-(0),6-(1,6),6-(1,7)]
   645  25.9235195956  25.9235195956  25.9235195956    6[1-(0),6-(1,6),6-(1,7)]
   646   25.866305762   25.866305762   25.866305762    6[1-(0),6-(1,6),7-(6,29)]
   647  23.0678309635  23.0678309635  23.0678309635    6[1-(0),6-(1,6),6-(6,6)]
   648  24.2699895021  24.2699895021  24.2699895021    6[1-(0),6-(1,6),6-(6,6)]
   649  9.15811345558  9.15811345558  9.15811345558    6[1-(0),6-(6,6),6-(6,6)]
   650  10.3290213386  10.3290213386  10.3290213386    6[6-(1,6),6-(1,6),6-(6,6)]
   651  42.6816634387  42.6816634387  42.6816634387    6[1-(0),6-(1,6),6-(6,6)]
   652  42.6340399879  42.6340399879  42.6340399879    6[1-(0),6-(1,6),6-(6,6)]
   653  11.3557422165  11.3557422165  11.3557422165    6[1-(0),6-(1,6),6-(6,6)]
   654  11.3214287702  11.3214287702  11.3214287702    6[1-(0),6-(1,6),6-(6,6)]
   655  43.7251960625  43.7251960625  43.7251960625    6[6-(1,6),6-(1,6),6-(8,8)]
   656   43.693842818   43.693842818   43.693842818    6[6-(6,6),8-(29),8-(29)]
   657   10.353332461   10.353332461   10.353332461    6[6-(1,6),6-(1,6),6-(6,6)]
   658  48.4295920799  48.4295920799  48.4295920799    6[1-(0),6-(1,6),6-(6,6)]
   659  47.2086942138  47.2086942138  47.2086942138    6[1-(0),6-(1,6),6-(6,6)]
   660  44.7452892089  44.7452892089  44.7452892089    6[1-(0),6-(6,6),6-(6,6)]
   661   43.545457519   43.545457519   43.545457519    6[6-(1,6),6-(1,6),6-(6,6)]
   662  43.5612190529  43.5612190529  43.5612190529    6[6-(1,6),6-(1,6),6-(6,6)]
   663  44.6775138631  44.6775138631  44.6775138631    6[1-(0),6-(1,6),6-(6,6)]
   664  44.6897228549  44.6897228549  44.6897228549    6[1-(0),6-(1,6),6-(6,6)]
   665   43.577237923   43.577237923   43.577237923    6[6-(1,6),6-(1,6),6-(8,8)]
   666  42.4406593787  42.4406593787  42.4406593787    6[1-(0),6-(1,6),6-(6,6)]
   667  42.4237118635  42.4237118635  42.4237118635    6[1-(0),6-(1,6),6-(6,6)]
   668  43.6056049719  43.6056049719  43.6056049719    6[6-(6,6),8-(29),8-(29)]
   669  20.0231076812  20.0231076812  20.0231076812    6[1-(0),6-(1,6),6-(6,6)]
   670  20.3937947763  20.3937947763  20.3937947763    6[1-(0),6-(1,6),6-(6,6)]
   671  51.2873793859  51.2873793859  51.2873793859    6[1-(0),6-(1,6),6-(6,6)]
   672  50.8657312638  50.8657312638  50.8657312638    6[1-(0),6-(1,6),6-(6,6)]
   673  32.6942440017  32.6942440017  32.6942440017    6[1-(0),6-(1,6),6-(1,6)]
   674  34.4622885538  34.4622885538  34.4622885538    6[1-(0),6-(1,6),7-(6,29)]
   675  33.9146385404  33.9146385404  33.9146385404    6[1-(0),6-(1,6),6-(1,7)]
   676  32.0214994764  32.0214994764  32.0214994764    6[1-(0),6-(1,6),6-(1,7)]
   677  32.5684860416  32.5684860416  32.5684860416    6[1-(0),6-(1,6),7-(6,29)]
   678   38.884582896   38.884582896   38.884582896    6[1-(0),6-(1,6),6-(6,6)]
   679  40.0914909043  40.0914909043  40.0914909043    6[1-(0),6-(1,6),6-(6,6)]
   680  10.3536228353  10.3536228353  10.3536228353    6[1-(0),6-(6,6),6-(6,6)]
   681  12.8397945846  12.8397945846  12.8397945846    6[6-(1,6),6-(1,6),6-(6,6)]
   682  29.3761936241  29.3761936241  29.3761936241    6[1-(0),6-(1,6),6-(6,6)]
   683  30.5483357734  30.5483357734  30.5483357734    6[1-(0),6-(1,6),6-(6,6)]
   684  14.0296936725  14.0296936725  14.0296936725    6[1-(0),6-(1,6),6-(6,6)]
   685  15.2209130395  15.2209130395  15.2209130395    6[1-(0),6-(1,6),6-(6,6)]
   686  31.7429624385  31.7429624385  31.7429624385    6[6-(1,6),6-(1,6),6-(8,8)]
   687  33.0222932146  33.0222932146  33.0222932146    6[6-(6,6),8-(29),8-(29)]
   688  11.5820881288  11.5820881288  11.5820881288    6[6-(1,6),6-(1,6),6-(6,6)]
   689  47.3153325573  47.3153325573  47.3153325573    6[1-(0),6-(1,6),6-(6,6)]
   690  46.0895155976  46.0895155976  46.0895155976    6[1-(0),6-(1,6),6-(6,6)]
   691  43.5429948725  43.5429948725  43.5429948725    6[1-(0),6-(6,6),6-(6,6)]
   692  42.3226386883  42.3226386883  42.3226386883    6[6-(1,6),6-(1,6),6-(6,6)]
   693  41.0319567996  41.0319567996  41.0319567996    6[6-(1,6),6-(1,6),6-(6,6)]
   694   40.978185818   40.978185818   40.978185818    6[1-(0),6-(1,6),6-(6,6)]
   695  39.7938676866  39.7938676866  39.7938676866    6[1-(0),6-(1,6),6-(6,6)]
   696  38.6038646237  38.6038646237  38.6038646237    6[6-(1,6),6-(1,6),6-(8,8)]
   697  38.6288706754  38.6288706754  38.6288706754    6[1-(0),6-(1,6),6-(6,6)]
   698  39.8211720773  39.8211720773  39.8211720773    6[1-(0),6-(1,6),6-(6,6)]
   699  37.3278237371  37.3278237371  37.3278237371    6[6-(6,6),8-(29),8-(29)]
   700  35.8534295272  35.8534295272  35.8534295272    6[1-(0),6-(1,6),6-(6,6)]
   701  36.2163139219  36.2163139219  36.2163139219    6[1-(0),6-(1,6),6-(6,6)]
   702  50.1232504312  50.1232504312  50.1232504312    6[1-(0),6-(1,6),6-(6,6)]
   703  49.7139848551  49.7139848551  49.7139848551    6[1-(0),6-(1,6),6-(6,6)]
   704  21.9227859101  21.9227859101  21.9227859101    6[1-(0),6-(1,6),6-(1,6)]
   705  21.5003071747  21.5003071747  21.5003071747    6[1-(0),6-(1,6),7-(6,29)]
   706  22.3415378085  22.3415378085  22.3415378085    6[1-(0),6-(1,6),6-(1,7)]
   707  20.6629730018  20.6629730018  20.6629730018    6[1-(0),6-(1,6),6-(1,7)]
   708   19.820909296   19.820909296   19.820909296    6[1-(0),6-(1,6),7-(6,29)]
   709  23.0678309635  23.0678309635  23.0678309635    6[1-(0),6-(1,6),6-(6,6)]
   710  24.2699895021  24.2699895021  24.2699895021    6[1-(0),6-(1,6),6-(6,6)]
   711  9.15811345558  9.15811345558  9.15811345558    6[1-(0),6-(6,6),6-(6,6)]
   712  10.3290213386  10.3290213386  10.3290213386    6[6-(1,6),6-(1,6),6-(6,6)]
   713  42.6816634387  42.6816634387  42.6816634387    6[1-(0),6-(1,6),6-(6,6)]
   714  42.6340399879  42.6340399879  42.6340399879    6[1-(0),6-(1,6),6-(6,6)]
   715  11.3557422165  11.3557422165  11.3557422165    6[1-(0),6-(1,6),6-(6,6)]
   716  11.3214287702  11.3214287702  11.3214287702    6[1-(0),6-(1,6),6-(6,6)]
   717  43.7251960625  43.7251960625  43.7251960625    6[6-(1,6),6-(1,6),6-(8,8)]
   718   43.693842818   43.693842818   43.693842818    6[6-(6,6),8-(29),8-(29)]
   719   10.353332461   10.353332461   10.353332461    6[6-(1,6),6-(1,6),6-(6,6)]
   720  48.4295920799  48.4295920799  48.4295920799    6[1-(0),6-(1,6),6-(6,6)]
   721  47.2086942138  47.2086942138  47.2086942138    6[1-(0),6-(1,6),6-(6,6)]
   722  44.7452892089  44.7452892089  44.7452892089    6[1-(0),6-(6,6),6-(6,6)]
   723   43.545457519   43.545457519   43.545457519    6[6-(1,6),6-(1,6),6-(6,6)]
   724  43.5612190529  43.5612190529  43.5612190529    6[6-(1,6),6-(1,6),6-(6,6)]
   725  44.6775138631  44.6775138631  44.6775138631    6[1-(0),6-(1,6),6-(6,6)]
   726  44.6897228549  44.6897228549  44.6897228549    6[1-(0),6-(1,6),6-(6,6)]
   727   43.577237923   43.577237923   43.577237923    6[6-(1,6),6-(1,6),6-(8,8)]
   728  42.4406593787  42.4406593787  42.4406593787    6[1-(0),6-(1,6),6-(6,6)]
   729  42.4237118635  42.4237118635  42.4237118635    6[1-(0),6-(1,6),6-(6,6)]
   730  43.6056049719  43.6056049719  43.6056049719    6[6-(6,6),8-(29),8-(29)]
   731  20.0231076812  20.0231076812  20.0231076812    6[1-(0),6-(1,6),6-(6,6)]
   732  20.3937947763  20.3937947763  20.3937947763    6[1-(0),6-(1,6),6-(6,6)]
   733  51.2873793859  51.2873793859  51.2873793859    6[1-(0),6-(1,6),6-(6,6)]
   734  50.8657312638  50.8657312638  50.8657312638    6[1-(0),6-(1,6),6-(6,6)]
   735  32.6942440017  32.6942440017  32.6942440017    6[1-(0),6-(1,6),6-(1,6)]
   736  34.4622885538  34.4622885538  34.4622885538    6[1-(0),6-(1,6),7-(6,29)]
   737  33.9146385404  33.9146385404  33.9146385404    6[1-(0),6-(1,6),6-(1,7)]
   738  32.0214994764  32.0214994764  32.0214994764    6[1-(0),6-(1,6),6-(1,7)]
   739  32.5684860416  32.5684860416  32.5684860416    6[1-(0),6-(1,6),7-(6,29)]
   740   38.884582896   38.884582896   38.884582896    6[1-(0),6-(1,6),6-(6,6)]
   741  40.0914909043  40.0914909043  40.0914909043    6[1-(0),6-(1,6),6-(6,6)]
   742  10.3536228353  10.3536228353  10.3536228353    6[1-(0),6-(6,6),6-(6,6)]
   743  12.8397945846  12.8397945846  12.8397945846    6[6-(1,6),6-(1,6),6-(6,6)]
   744  29.3761936241  29.3761936241  29.3761936241    6[1-(0),6-(1,6),6-(6,6)]
   745  30.5483357734  30.5483357734  30.5483357734    6[1-(0),6-(1,6),6-(6,6)]
   746  14.0296936725  14.0296936725  14.0296936725    6[1-(0),6-(1,6),6-(6,6)]
   747  15.2209130395  15.2209130395  15.2209130395    6[1-(0),6-(1,6),6-(6,6)]
   748  31.7429624385  31.7429624385  31.7429624385    6[6-(1,6),6-(1,6),6-(8,8)]
   749  33.0222932146  33.0222932146  33.0222932146    6[6-(6,6),8-(29),8-(29)]
   750  11.5820881288  11.5820881288  11.5820881288    6[6-(1,6),6-(1,6),6-(6,6)]
   751  47.3153325573  47.3153325573  47.3153325573    6[1-(0),6-(1,6),6-(6,6)]
   752  46.0895155976  46.0895155976  46.0895155976    6[1-(0),6-(1,6),6-(6,6)]
   753  43.5429948725  43.5429948725  43.5429948725    6[1-(0),6-(6,6),6-(6,6)]
   754  42.3226386883  42.3226386883  42.3226386883    6[6-(1,6),6-(1,6),6-(6,6)]
   755  41.0319567996  41.0319567996  41.0319567996    6[6-(1,6),6-(1,6),6-(6,6)]
   756   40.978185818   40.978185818   40.978185818    6[1-(0),6-(1,6),6-(6,6)]
   757  39.7938676866  39.7938676866  39.7938676866    6[1-(0),6-(1,6),6-(6,6)]
   758  38.6038646237  38.6038646237  38.6038646237    6[6-(1,6),6-(1,6),6-(8,8)]
   759  38.6288706754  38.6288706754  38.6288706754    6[1-(0),6-(1,6),6-(6,6)]
   760  39.8211720773  39.8211720773  39.8211720773    6[1-(0),6-(1,6),6-(6,6)]
   761  37.3278237371  37.3278237371  37.3278237371    6[6-(6,6),8-(29),8-(29)]
   762  35.8534295272  35.8534295272  35.8534295272    6[1-(0),6-(1,6),6-(6,6)]
   763  36.2163139219  36.2163139219  36.2163139219    6[1-(0),6-(1,6),6-(6,6)]
   764  50.1232504312  50.1232504312  50.1232504312    6[1-(0),6-(1,6),6-(6,6)]
   765  49.7139848551  49.7139848551  49.7139848551    6[1-(0),6-(1,6),6-(6,6)]
   766  21.9227859101  21.9227859101  21.9227859101    6[1-(0),6-(1,6),6-(1,6)]
   767  21.5003071747  21.5003071747  21.5003071747    6[1-(0),6-(1,6),7-(6,29)]
   768  22.3415378085  22.3415378085  22.3415378085    6[1-(0),6-(1,6),6-(1,7)]
   769  20.6629730018  20.6629730018  20.6629730018    6[1-(0),6-(1,6),6-(1,7)]
   770   19.820909296   19.820909296   19.820909296    6[1-(0),6-(1,6),7-(6,29)]
   771  30.1939014162  30.1939014162  30.1939014162    6[1-(0),6-(1,6),6-(6,6)]
   772  31.0111832831  31.0111832831  31.0111832831    6[1-(0),6-(1,6),6-(6,6)]
   773  16.2136203581  16.2136203581  16.2136203581    6[1-(0),6-(6,6),6-(6,6)]
   774  17.3811357627  17.3811357627  17.3811357627    6[6-(1,6),6-(1,6),6-(6,6)]
   775  33.0276877241  33.0276877241  33.0276877241    6[1-(0),6-(1,6),6-(6,6)]
   776  33.3561205013  33.3561205013  33.3561205013    6[1-(0),6-(1,6),6-(6,6)]
   777  18.5540724586  18.5540724586  18.5540724586    6[1-(0),6-(1,6),6-(6,6)]
   778  18.8620600805  18.8620600805  18.8620600805    6[1-(0),6-(1,6),6-(6,6)]
   779   34.507662691   34.507662691   34.507662691    6[6-(1,6),6-(1,6),6-(8,8)]
   780  34.8041924816  34.8041924816  34.8041924816    6[6-(6,6),8-(29),8-(29)]
   781  17.0142941284  17.0142941284  17.0142941284    6[6-(1,6),6-(1,6),6-(6,6)]
   782  40.1611045341  40.1611045341  40.1611045341    6[1-(0),6-(1,6),6-(6,6)]
   783  39.2799633773  39.2799633773  39.2799633773    6[1-(0),6-(1,6),6-(6,6)]
   784  37.6879164433  37.6879164433  37.6879164433    6[1-(0),6-(6,6),6-(6,6)]
   785  36.9553986497  36.9553986497  36.9553986497    6[6-(1,6),6-(1,6),6-(6,6)]
   786   36.594255836   36.594255836   36.594255836    6[6-(1,6),6-(1,6),6-(6,6)]
   787  37.2593510222  37.2593510222  37.2593510222    6[1-(0),6-(1,6),6-(6,6)]
   788  36.9287500741  36.9287500741  36.9287500741    6[1-(0),6-(1,6),6-(6,6)]
   789  35.9451793205  35.9451793205  35.9451793205    6[6-(1,6),6-(1,6),6-(8,8)]
   790  35.2972872863  35.2972872863  35.2972872863    6[1-(0),6-(1,6),6-(6,6)]
   791  35.6007593537  35.6007593537  35.6007593537    6[1-(0),6-(1,6),6-(6,6)]
   792  35.5946065349  35.5946065349  35.5946065349    6[6-(6,6),8-(29),8-(29)]
   793  23.8142022664  23.8142022664  23.8142022664    6[1-(0),6-(1,6),6-(6,6)]
   794  22.9831038968  22.9831038968  22.9831038968    6[1-(0),6-(1,6),6-(6,6)]
   795  46.3465738791  46.3465738791  46.3465738791    6[1-(0),6-(1,6),6-(6,6)]
   796  47.1277289652  47.1277289652  47.1277289652    6[1-(0),6-(1,6),6-(6,6)]
   797  27.0401699164  27.0401699164  27.0401699164    6[1-(0),6-(1,6),6-(1,6)]
   798  28.0432105946  28.0432105946  28.0432105946    6[1-(0),6-(1,6),7-(6,29)]
   799  28.0999306039  28.0999306039  28.0999306039    6[1-(0),6-(1,6),6-(1,7)]
   800  25.9235195956  25.9235195956  25.9235195956    6[1-(0),6-(1,6),6-(1,7)]
   801   25.866305762   25.866305762   25.866305762    6[1-(0),6-(1,6),7-(6,29)]
   802  21.5701145802  21.5701145802  21.5701145802    6[1-(0),6-(1,6),7-(6,29)]
   803  22.2218531194  22.2218531194  22.2218531194    6[1-(0),6-(1,6),6-(1,7)]
   804  21.8725373091  21.8725373091  21.8725373091    6[1-(0),6-(1,6),6-(1,6)]
   805  20.6759813471  20.6759813471  20.6759813471    6[1-(0),6-(1,6),6-(1,7)]
   806  20.0012715281  20.0012715281  20.0012715281    6[1-(0),6-(1,6),7-(6,29)]
   807  14.3561789376  14.3561789376  14.3561789376    6[1-(0),6-(1,6),7-(6,29)]
   808  15.9186333127  15.9186333127  15.9186333127    6[1-(0),6-(1,6),6-(1,7)]
   809   16.378588203   16.378588203   16.378588203    6[1-(0),6-(1,6),6-(1,6)]
   810  15.7914909814  15.7914909814  15.7914909814    6[1-(0),6-(1,6),6-(1,7)]
   811  14.3290526992  14.3290526992  14.3290526992    6[1-(0),6-(1,6),7-(6,29)]
   812  21.5701145802  21.5701145802  21.5701145802    6[1-(0),6-(1,6),7-(6,29)]
   813  22.2218531194  22.2218531194  22.2218531194    6[1-(0),6-(1,6),6-(1,7)]
   814  21.8725373091  21.8725373091  21.8725373091    6[1-(0),6-(1,6),6-(1,6)]
   815  20.6759813471  20.6759813471  20.6759813471    6[1-(0),6-(1,6),6-(1,7)]
   816  20.0012715281  20.0012715281  20.0012715281    6[1-(0),6-(1,6),7-(6,29)]
   817  45.2110026638  45.2110026638  45.2110026638    6[6-(6,6),8-(29),8-(29)]
   818  46.1627743773  46.1627743773  46.1627743773    6[6-(1,6),6-(1,6),6-(8,8)]
   819  14.9462115413  14.9462115413  14.9462115413    6[6-(1,6),6-(1,6),6-(6,6)]
   820  15.8241093087  15.8241093087  15.8241093087    6[6-(1,6),6-(1,6),6-(6,6)]
   821   17.401128135   17.401128135   17.401128135    6[1-(0),6-(6,6),6-(6,6)]
   822  41.6884057484  41.6884057484  41.6884057484    6[6-(6,6),8-(29),8-(29)]
   823  40.7339470333  40.7339470333  40.7339470333    6[6-(1,6),6-(1,6),6-(8,8)]
   824  6.08405460558  6.08405460558  6.08405460558    6[6-(1,6),6-(1,6),6-(6,6)]
   825  5.17534371867  5.17534371867  5.17534371867    6[6-(1,6),6-(1,6),6-(6,6)]
   826  45.0503338854  45.0503338854  45.0503338854    6[6-(6,6),8-(29)]
   827  45.9367064025  45.9367064025  45.9367064025    6[6-(1,6),6-(1,6),6-(8)]
   828  47.5669878799  47.5669878799  47.5669878799    6[6-(1,6),6-(1,6),6-(6,6)]
   829  48.4118372047  48.4118372047  48.4118372047    6[6-(1,6),6-(1,6),6-(6,6)]
   830  54.0287324587  54.0287324587  54.0287324587    6[6-(6,6),8-(29),8-(29)]
   831  55.3133063009  55.3133063009  55.3133063009    6[6-(1,6),6-(1,6),6-(8,8)]
   832  7.85287850489  7.85287850489  7.85287850489    6[6-(1,6),6-(1,6),6-(6,6)]
   833  9.14652449729  9.14652449729  9.14652449729    6[6-(1,6),6-(1,6),6-(6,6)]
   834  11.5535131583  11.5535131583  11.5535131583    6[1-(0),6-(6,6),6-(6,6)]
   835  52.3696239152  52.3696239152  52.3696239152    6[6-(6,6),8-(29),8-(29)]
   836  52.7224567423  52.7224567423  52.7224567423    6[6-(1,6),6-(1,6),6-(8,8)]
   837  3.55530122411  3.55530122411  3.55530122411    6[6-(1,6),6-(1,6),6-(6,6)]
   838  3.95591736642  3.95591736642  3.95591736642    6[6-(1,6),6-(1,6),6-(6,6)]
   839  51.3404976663  51.3404976663  51.3404976663    6[6-(6,6),8-(29),8-(29)]
   840  50.9251762305  50.9251762305  50.9251762305    6[6-(1,6),6-(1,6),6-(8,8)]
   841  50.0970982527  50.0970982527  50.0970982527    6[6-(1,6),6-(1,6),6-(6,6)]
   842  49.6441549748  49.6441549748  49.6441549748    6[6-(1,6),6-(1,6),6-(6,6)]
   843  54.0287324587  54.0287324587  54.0287324587    6[6-(6,6),8-(29),8-(29)]
   844  55.3133063009  55.3133063009  55.3133063009    6[6-(1,6),6-(1,6),6-(8,8)]
   845  7.85287850489  7.85287850489  7.85287850489    6[6-(1,6),6-(1,6),6-(6,6)]
   846  9.14652449729  9.14652449729  9.14652449729    6[6-(1,6),6-(1,6),6-(6,6)]
   847  11.5535131583  11.5535131583  11.5535131583    6[1-(0),6-(6,6),6-(6,6)]
   848  52.3696239152  52.3696239152  52.3696239152    6[6-(6,6),8-(29),8-(29)]
   849  52.7224567423  52.7224567423  52.7224567423    6[6-(1,6),6-(1,6),6-(8,8)]
   850  3.55530122411  3.55530122411  3.55530122411    6[6-(1,6),6-(1,6),6-(6,6)]
   851  3.95591736642  3.95591736642  3.95591736642    6[6-(1,6),6-(1,6),6-(6,6)]
   852  51.3404976663  51.3404976663  51.3404976663    6[6-(6,6),8-(29),8-(29)]
   853  50.9251762305  50.9251762305  50.9251762305    6[6-(1,6),6-(1,6),6-(8,8)]
   854  50.0970982527  50.0970982527  50.0970982527    6[6-(1,6),6-(1,6),6-(6,6)]
   855  49.6441549748  49.6441549748  49.6441549748    6[6-(1,6),6-(1,6),6-(6,6)]
   856  41.5855755111  41.5855755111  41.5855755111    6[6-(6,6),8-(29),8-(29)]
   857  40.6070100633  40.6070100633  40.6070100633    6[6-(1,6),6-(1,6),6-(8,8)]
   858  38.8939049964  38.8939049964  38.8939049964    6[6-(1,6),6-(1,6),6-(6,6)]
   859  38.0576074879  38.0576074879  38.0576074879    6[6-(1,6),6-(1,6),6-(6,6)]
   860  36.6163657494  36.6163657494  36.6163657494    6[1-(0),6-(6,6),6-(6,6)]
   861   49.753645697   49.753645697   49.753645697    6[6-(6,6),8-(29),8-(29)]
   862  48.4595797603  48.4595797603  48.4595797603    6[6-(1,6),6-(1,6),6-(8,8)]
   863  46.0340542344  46.0340542344  46.0340542344    6[6-(1,6),6-(1,6),6-(6,6)]
   864   44.750458452   44.750458452   44.750458452    6[6-(1,6),6-(1,6),6-(6,6)]
   865  42.3601708878  42.3601708878  42.3601708878    6[1-(0),6-(6,6),6-(6,6)]
   866   49.753645697   49.753645697   49.753645697    6[6-(6,6),8-(29),8-(29)]
   867  48.4595797603  48.4595797603  48.4595797603    6[6-(1,6),6-(1,6),6-(8,8)]
   868  46.0340542344  46.0340542344  46.0340542344    6[6-(1,6),6-(1,6),6-(6,6)]
   869   44.750458452   44.750458452   44.750458452    6[6-(1,6),6-(1,6),6-(6,6)]
   870  42.3601708878  42.3601708878  42.3601708878    6[1-(0),6-(6,6),6-(6,6)]
   871  4.75447257982  4.75447257982  4.75447257982    6[1-(0),6-(6,6),6-(6,6)]
   872  4.75447257982  4.75447257982  4.75447257982    6[1-(0),6-(6,6),6-(6,6)]
   873  3.56032019147  3.56032019147  3.56032019147    6[1-(0),6-(6,6),6-(6,6)]
   874  48.8409195988  48.8409195988  48.8409195988    6[1-(0),6-(6,6),6-(6,6)]
   875  48.8409195988  48.8409195988  48.8409195988    6[1-(0),6-(6,6),6-(6,6)]
   876  50.0494900203  50.0494900203  50.0494900203    6[1-(0),6-(6,6),6-(6,6)]
   877  32.5945004793  32.5945004793  32.5945004793    7[6-(1,6),6-(1,6),29-(8,8,8,8)]
   878  46.0850299893  46.0850299893  46.0850299893    7[6-(1,6),6-(1,6),29-(8,8,8,8)]
   879  39.3923486492  39.3923486492  39.3923486492    7[6-(1,6),6-(1,6),29-(8,8,8,8)]
   880  39.3923486492  39.3923486492  39.3923486492    7[6-(1,6),6-(1,6),29-(8,8,8,8)]
   881  32.5945004793  32.5945004793  32.5945004793    7[6-(1,6),6-(1,6),29-(8,8,8,8)]
   882  46.0850299893  46.0850299893  46.0850299893    7[6-(1,6),6-(1,6),29-(8,8,8,8)]
   883  52.6720024857  52.6720024857  52.6720024857    7[6-(1,6),6-(1,6),29-(8,8,8,8)]
   884  45.9058739887  45.9058739887  45.9058739887    7[6-(1,6),6-(1,6),29-(8,8,8,8)]
   885  45.9058739887  45.9058739887  45.9058739887    7[6-(1,6),6-(1,6),29-(8,8,8,8)]
   886  26.9524675908  26.9524675908  26.9524675908    7[6-(1,6),6-(1,6),29-(8,8,8,8)]
   887  33.7503157607  33.7503157607  33.7503157607    7[6-(1,6),6-(1,6),29-(8,8,8,8)]
   888  20.2597862507  20.2597862507  20.2597862507    7[6-(1,6),6-(1,6),29-(8,8,8,8)]
   889  33.7503157607  33.7503157607  33.7503157607    7[6-(1,6),6-(1,6),29-(8,8,8,8)]
   890  20.2597862507  20.2597862507  20.2597862507    7[6-(1,6),6-(1,6),29-(8,8,8,8)]
   891  26.9524675908  26.9524675908  26.9524675908    7[6-(1,6),6-(1,6),29-(8,8,8)]
   892  20.4389422513  20.4389422513  20.4389422513    7[6-(1,6),6-(1,6),29-(8,8,8,8)]
   893  13.6728137543  13.6728137543  13.6728137543    7[6-(1,6),6-(1,6),29-(8,8,8,8)]
   894  20.4389422513  20.4389422513  20.4389422513    7[6-(1,6),6-(1,6),29-(8,8,8,8)]
   895  13.3780333171  13.3780333171  13.3780333171    8[6-(6,8),29-(7,8,8,8)]
   896  21.5577872623  21.5577872623  21.5577872623    8[6-(6,8),29-(7,8,8,8)]
   897  23.7875136686  23.7875136686  23.7875136686    8[6-(6,8),29-(8,8,8)]
   898   16.668698405   16.668698405   16.668698405    8[6-(6,8),29-(7,8,8,8)]
   899  23.8628859482  23.8628859482  23.8628859482    8[6-(6,8),29-(8,8,8)]
   900  21.6326205751  21.6326205751  21.6326205751    8[6-(6,8),29-(7,8,8,8)]
   901  14.6509302608  14.6509302608  14.6509302608    8[6-(6,8),29-(7,8,8,8)]
   902  15.4196003258  15.4196003258  15.4196003258    8[6-(6,8),29-(7,8,8,8)]
   903  12.2508823766  12.2508823766  12.2508823766    8[6-(6,8),29-(7,8,8,8)]
   904   32.262074282   32.262074282   32.262074282    8[6-(6,8),29-(7,8,8,8)]
   905   33.412653317   33.412653317   33.412653317    8[6-(6,8),29-(8,8,8)]
   906   15.546805806   15.546805806   15.546805806    8[6-(6,8),29-(7,8,8,8)]
   907  30.0914762466  30.0914762466  30.0914762466    8[6-(6,8),29-(8,8,8)]
   908  28.9435810993  28.9435810993  28.9435810993    8[6-(6,8),29-(7,8,8,8)]
   909  13.5300554054  13.5300554054  13.5300554054    8[6-(6,8),29-(7,8,8,8)]
   910  14.2956722398  14.2956722398  14.2956722398    8[6-(6,8),29-(7,8,8,8)]
   911  21.5143838301  21.5143838301  21.5143838301    8[6-(6,8),29-(7,8,8,8)]
   912  30.8619984563  30.8619984563  30.8619984563    8[6-(6,8),29-(7,8,8,8)]
   913  32.0336108572  32.0336108572  32.0336108572    8[6-(6,8),29-(8,8,8)]
   914  24.3786143862  24.3786143862  24.3786143862    8[6-(6,8),29-(7,8,8,8)]
   915  31.4798480219  31.4798480219  31.4798480219    8[6-(6,8),29-(8,8,8)]
   916  30.3100713891  30.3100713891  30.3100713891    8[6-(6,8),29-(7,8,8,8)]
   917  24.2745432939  24.2745432939  24.2745432939    8[6-(6,8),29-(7,8,8,8)]
   918  21.6495476155  21.6495476155  21.6495476155    8[6-(6,8),29-(7,8,8,8)]
   919  21.5143838301  21.5143838301  21.5143838301    8[6-(6,8),29-(7,8,8,8)]
   920  30.8619984563  30.8619984563  30.8619984563    8[6-(6,8),29-(7,8,8,8)]
   921  32.0336108572  32.0336108572  32.0336108572    8[6-(6,8),29-(8,8,8)]
   922  24.3786143862  24.3786143862  24.3786143862    8[6-(6,8),29-(7,8,8,8)]
   923  31.4798480219  31.4798480219  31.4798480219    8[6-(6,8),29-(8,8,8)]
   924  30.3100713891  30.3100713891  30.3100713891    8[6-(6,8),29-(7,8,8,8)]
   925  24.2745432939  24.2745432939  24.2745432939    8[6-(6,8),29-(7,8,8,8)]
   926  21.6495476155  21.6495476155  21.6495476155    8[6-(6,8),29-(7,8,8,8)]
   927  13.3780333171  13.3780333171  13.3780333171    8[6-(6,8),29-(7,8,8,8)]
   928  21.5577872623  21.5577872623  21.5577872623    8[6-(6,8),29-(7,8,8,8)]
   929  23.7875136686  23.7875136686  23.7875136686    8[6-(6,8),29-(8,8,8)]
   930   16.668698405   16.668698405   16.668698405    8[6-(6,8),29-(7,8,8,8)]
   931  23.8628859482  23.8628859482  23.8628859482    8[6-(6,8),29-(8,8,8)]
   932  21.6326205751  21.6326205751  21.6326205751    8[6-(6,8),29-(7,8,8,8)]
   933  14.6509302608  14.6509302608  14.6509302608    8[6-(6,8),29-(7,8,8,8)]
   934  15.4196003258  15.4196003258  15.4196003258    8[6-(6,8),29-(7,8,8,8)]
   935  12.2508823766  12.2508823766  12.2508823766    8[6-(6,8),29-(7,8,8,8)]
   936   32.262074282   32.262074282   32.262074282    8[6-(6,8),29-(7,8,8,8)]
   937   33.412653317   33.412653317   33.412653317    8[6-(6,8),29-(8,8,8)]
   938   15.546805806   15.546805806   15.546805806    8[6-(6,8),29-(7,8,8,8)]
   939  30.0914762466  30.0914762466  30.0914762466    8[6-(6,8),29-(8,8,8)]
   940  28.9435810993  28.9435810993  28.9435810993    8[6-(6,8),29-(7,8,8,8)]
   941  13.5300554054  13.5300554054  13.5300554054    8[6-(6,8),29-(7,8,8,8)]
   942  14.2956722398  14.2956722398  14.2956722398    8[6-(6,8),29-(7,8,8,8)]
   943  44.8304324099  44.8304324099  44.8304324099    8[6-(6,8),29-(7,8,8,8)]
   944  35.4828177837  35.4828177837  35.4828177837    8[6-(6,8),29-(7,8,8,8)]
   945  34.3112053828  34.3112053828  34.3112053828    8[6-(6,8),29-(8,8,8)]
   946  41.9662018538  41.9662018538  41.9662018538    8[6-(6,8),29-(7,8,8,8)]
   947  34.8649682181  34.8649682181  34.8649682181    8[6-(6,8),29-(8,8,8)]
   948  36.0347448509  36.0347448509  36.0347448509    8[6-(6,8),29-(7,8,8,8)]
   949  42.0702729461  42.0702729461  42.0702729461    8[6-(6,8),29-(7,8,8,8)]
   950  44.6952686245  44.6952686245  44.6952686245    8[6-(6),29-(7,8,8,8)]
   951  52.9667829229  52.9667829229  52.9667829229    8[6-(6,8),29-(7,8,8,8)]
   952  44.7870289777  44.7870289777  44.7870289777    8[6-(6,8),29-(7,8,8,8)]
   953  42.5573025714  42.5573025714  42.5573025714    8[6-(6,8),29-(8,8,8)]
   954   49.676117835   49.676117835   49.676117835    8[6-(6,8),29-(7,8,8,8)]
   955  42.4819302918  42.4819302918  42.4819302918    8[6-(6,8),29-(8,8,8)]
   956  44.7121956649  44.7121956649  44.7121956649    8[6-(6,8),29-(7,8,8,8)]
   957  51.6938859792  51.6938859792  51.6938859792    8[6-(6,8),29-(7,8,8,8)]
   958  50.9252159142  50.9252159142  50.9252159142    8[6-(6,8),29-(7,8,8,8)]
   959  54.0939338634  54.0939338634  54.0939338634    8[6-(6,8),29-(7,8,8,8)]
   960   34.082741958   34.082741958   34.082741958    8[6-(6,8),29-(7,8,8,8)]
   961   32.932162923   32.932162923   32.932162923    8[6-(6,8),29-(8,8,8)]
   962   50.798010434   50.798010434   50.798010434    8[6-(6,8),29-(7,8,8,8)]
   963  36.2533399934  36.2533399934  36.2533399934    8[6-(6,8),29-(8,8,8)]
   964  37.4012351407  37.4012351407  37.4012351407    8[6-(6,8),29-(7,8,8,8)]
   965  52.8147608346  52.8147608346  52.8147608346    8[6-(6,8),29-(7,8,8,8)]
   966  52.0491440002  52.0491440002  52.0491440002    8[6-(6,8),29-(7,8,8,8)]
   967  52.9667829229  52.9667829229  52.9667829229    8[6-(6,8),29-(7,8,8,8)]
   968  44.7870289777  44.7870289777  44.7870289777    8[6-(6,8),29-(7,8,8,8)]
   969  42.5573025714  42.5573025714  42.5573025714    8[6-(6,8),29-(8,8,8)]
   970   49.676117835   49.676117835   49.676117835    8[6-(6,8),29-(7,8,8,8)]
   971  42.4819302918  42.4819302918  42.4819302918    8[6-(6,8),29-(8,8,8)]
   972  44.7121956649  44.7121956649  44.7121956649    8[6-(6,8),29-(7,8,8,8)]
   973  51.6938859792  51.6938859792  51.6938859792    8[6-(6,8),29-(7,8,8,8)]
   974  50.9252159142  50.9252159142  50.9252159142    8[6-(6,8),29-(7,8,8,8)]
   975  54.0939338634  54.0939338634  54.0939338634    8[6-(6,8),29-(7,8,8,8)]
   976   34.082741958   34.082741958   34.082741958    8[6-(6,8),29-(7,8,8,8)]
   977   32.932162923   32.932162923   32.932162923    8[6-(6,8),29-(8,8,8)]
   978   50.798010434   50.798010434   50.798010434    8[6-(6,8),29-(7,8,8,8)]
   979  36.2533399934  36.2533399934  36.2533399934    8[6-(6,8),29-(8,8,8)]
   980  37.4012351407  37.4012351407  37.4012351407    8[6-(6,8),29-(7,8,8,8)]
   981  52.8147608346  52.8147608346  52.8147608346    8[6-(6,8),29-(7,8,8,8)]
   982  52.0491440002  52.0491440002  52.0491440002    8[6-(6,8),29-(7,8,8,8)]
   983  44.8304324099  44.8304324099  44.8304324099    8[6-(6,8),29-(7,8,8)]
   984  35.4828177837  35.4828177837  35.4828177837    8[6-(6,8),29-(7,8,8,8)]
   985  34.3112053828  34.3112053828  34.3112053828    8[6-(6,8),29-(8,8,8)]
   986  41.9662018538  41.9662018538  41.9662018538    8[6-(6,8),29-(7,8,8)]
   987  34.8649682181  34.8649682181  34.8649682181    8[6-(6,8),29-(8,8,8)]
   988  36.0347448509  36.0347448509  36.0347448509    8[6-(6,8),29-(7,8,8,8)]
   989  42.0702729461  42.0702729461  42.0702729461    8[6-(6,8),29-(7,8,8)]
