# Supplementary material for: A collection of forcefield precursors for metal–organic frameworks
Source: RSC Adv. 2019 Nov 13;9(63):36492–507. doi: 10.1039/c9ra07327b (PMC9075174; doi:10.1039/c9ra07327b)
Supplement: RA-009-C9RA07327B-s3168 [file RA-009-C9RA07327B-s3168.txt]

ICODIP_clean

31.1162    0.00000000    0.00000000
-10.3719537    29.33667464    0.00000000
-10.3719537    -14.66809768    25.40644385

     1  13.2844926131  13.2844926131  13.2844926131    30[8-(6),8-(6),8-(6),8-(6)]
     2  7.45992313694  7.45992313694  7.45992313694    30[8-(6),8-(6),8-(6),8-(6)]
     3 -7.45966896194 -7.45966896194 -7.45966896194    30[8-(6),8-(6),8-(6),8-(6)]
     4 -2.91211528806 -2.91211528806 -2.91211528806    30[8-(6),8-(6),8-(6),8-(6)]
     5  2.91232188489  2.91232188489  2.91232188489    30[8-(6),8-(6),8-(6),8-(6)]
     6  17.8319244151  17.8319244151  17.8319244151    30[8-(6),8-(6),8-(6),8-(6)]
     7  8.09846818489  8.09846818489  8.09846818489    30[8-(6),8-(6),8-(6),8-(6)]
     8 -8.09812928489 -8.09812928489 -8.09812928489    30[8-(6),8-(6),8-(6),8-(6)]
     9  12.6458999869  12.6458999869  12.6458999869    30[8-(6),8-(6),8-(6),8-(6)]
    10  18.4704694631  18.4704694631  18.4704694631    30[8-(6),8-(6),8-(6),8-(6)]
    11 -2.27369211194 -2.27369211194 -2.27369211194    30[8-(6),8-(6),8-(6),8-(6)]
    12  2.27386156194  2.27386156194  2.27386156194    30[8-(6),8-(6),8-(6),8-(6)]
    13     12.9651963     12.9651963     12.9651963    30[8-(6),8-(6),8-(6),8-(6)]
    14  12.9916642103  12.9916642103  12.9916642103    30[8-(6),8-(6),8-(6),8-(6)]
    15  12.9387283897  12.9387283897  12.9387283897    30[8-(6),8-(6),8-(6),8-(6)]
    16     12.9651963     12.9651963     12.9651963    30[8-(6),8-(6),8-(6),8-(6)]
    17  -7.7788807669  -7.7788807669  -7.7788807669    30[8-(6),8-(6),8-(6),8-(6)]
    18 -7.75232813163 -7.75232813163 -7.75232813163    30[8-(6),8-(6),8-(6),8-(6)]
    19  23.3106823066  23.3106823066  23.3106823066    30[8-(6),8-(6),8-(6),8-(6)]
    20   2.5931580919   2.5931580919   2.5931580919    30[8-(6),8-(6),8-(6),8-(6)]
    21   2.5930733669   2.5930733669   2.5930733669    30[8-(6),8-(6),8-(6),8-(6)]
    22  2.61971029337  2.61971029337  2.61971029337    30[8-(6),8-(6),8-(6),8-(6)]
    23  2.56652073163  2.56652073163  2.56652073163    30[8-(6),8-(6),8-(6),8-(6)]
    24  23.3372345081  23.3372345081  23.3372345081    30[8-(6),8-(6),8-(6),8-(6)]
    25  6.75235126501  6.75235126501  6.75235126501    1[7-(6,6)]
    26   12.824195851   12.824195851   12.824195851    1[6-(6,6)]
    27 -18.6114317875 -18.6114317875 -18.6114317875    1[7-(6,6)]
    28 -18.5035638758 -18.5035638758 -18.5035638758    1[6-(6,6)]
    29  8.29776616444  8.29776616444  8.29776616444    1[6-(6,6)]
    30   8.5778419232   8.5778419232   8.5778419232    1[6-(6,6)]
    31  12.7163416647  12.7163416647  12.7163416647    1[6-(6,6)]
    32  11.7973139745  11.7973139745  11.7973139745    1[6-(6,6)]
    33  6.64445244553  6.64445244553  6.64445244553    1[7-(6,6)]
    34  4.48497271169  4.48497271169  4.48497271169    1[6-(6,6)]
    35  9.41377187813  9.41377187813  9.41377187813    1[7-(6,6)]
    36  6.43490027841  6.43490027841  6.43490027841    1[6-(6,6)]
    37  15.4668423968  15.4668423968  15.4668423968    1[6-(6,6)]
    38  7.37050408224  7.37050408224  7.37050408224    1[6-(6,6)]
    39  8.28115389018  8.28115389018  8.28115389018    1[6-(6,6)]
    40  5.41643105526  5.41643105526  5.41643105526    1[6-(6,6)]
    41   15.859046652   15.859046652   15.859046652    1[7-(6,6)]
    42 -12.6454564329 -12.6454564329 -12.6454564329    1[6-(6,6)]
    43  17.6741307548  17.6741307548  17.6741307548    1[7-(6,6)]
    44 -10.7287196602 -10.7287196602 -10.7287196602    1[6-(6,6)]
    45  13.5585411872  13.5585411872  13.5585411872    1[6-(6,6)]
    46  14.7637534636  14.7637534636  14.7637534636    1[6-(6,6)]
    47  16.6203409028  16.6203409028  16.6203409028    1[6-(6,6)]
    48  12.4362840032  12.4362840032  12.4362840032    1[6-(6,6)]
    49  12.2329811375  12.2329811375  12.2329811375    1[7-(6,6)]
    50  5.70891937013  5.70891937013  5.70891937013    1[6-(6,6)]
    51  1.89616065463  1.89616065463  1.89616065463    1[7-(6,6)]
    52  2.05381475755  2.05381475755  2.05381475755    1[6-(6,6)]
    53  14.5376354515  14.5376354515  14.5376354515    1[6-(6,6)]
    54   10.776732031   10.776732031   10.776732031    1[6-(6,6)]
    55  3.87099504236  3.87099504236  3.87099504236    1[6-(6,6)]
    56  11.8388024671  11.8388024671  11.8388024671    1[6-(6,6)]
    57 -13.9917646602 -13.9917646602 -13.9917646602    1[7-(6,6)]
    58  2.45199797358  2.45199797358  2.45199797358    1[6-(6,6)]
    59 -8.23945477123 -8.23945477123 -8.23945477123    1[7-(6,6)]
    60  2.24039246141  2.24039246141  2.24039246141    1[6-(6,6)]
    61 -12.4463182769 -12.4463182769 -12.4463182769    1[6-(6,6)]
    62 -12.1662918281 -12.1662918281 -12.1662918281    1[6-(6,6)]
    63 -8.02785593539 -8.02785593539 -8.02785593539    1[6-(6,6)]
    64  -8.9467951388  -8.9467951388  -8.9467951388    1[6-(6,6)]
    65 -3.72751159092 -3.72751159092 -3.72751159092    1[7-(6,6)]
    66 -5.88701958902 -5.88701958902 -5.88701958902    1[6-(6,6)]
    67 -0.95822431993 -0.95822431993 -0.95822431993    1[7-(6,6)]
    68 -3.93707463673 -3.93707463673 -3.93707463673    1[6-(6,6)]
    69 -5.27710675564 -5.27710675564 -5.27710675564    1[6-(6,6)]
    70 -3.00148381277 -3.00148381277 -3.00148381277    1[6-(6,6)]
    71 -2.09085264433 -2.09085264433 -2.09085264433    1[6-(6,6)]
    72 -4.95560215068 -4.95560215068 -4.95560215068    1[6-(6,6)]
    73 -4.88516057284 -4.88516057284 -4.88516057284    1[7-(6,6)]
    74  -2.2734280054  -2.2734280054  -2.2734280054    1[6-(6,6)]
    75  7.30198428847  7.30198428847  7.30198428847    1[7-(6,6)]
    76  10.0153082526  10.0153082526  10.0153082526    1[6-(6,6)]
    77  23.9305024786  23.9305024786  23.9305024786    1[6-(6,6)]
    78 -5.98043593513 -5.98043593513 -5.98043593513    1[6-(6,6)]
    79 -4.12378464715 -4.12378464715 -4.12378464715    1[6-(6,6)]
    80 -8.30793003354 -8.30793003354 -8.30793003354    1[6-(6,6)]
    81  1.86086832392  1.86086832392  1.86086832392    1[7-(6,6)]
    82 -4.66316517916 -4.66316517916 -4.66316517916    1[6-(6,6)]
    83 -8.47591999731 -8.47591999731 -8.47591999731    1[7-(6,6)]
    84 -8.31828717731 -8.31828717731 -8.31828717731    1[6-(6,6)]
    85  4.16555405396  4.16555405396  4.16555405396    1[6-(6,6)]
    86  0.40464307601  0.40464307601  0.40464307601    1[6-(6,6)]
    87 -6.50107527313 -6.50107527313 -6.50107527313    1[6-(6,6)]
    88  1.46675882302  1.46675882302  1.46675882302    1[6-(6,6)]
    89 -3.61980150485 -3.61980150485 -3.61980150485    1[7-(6,6)]
    90 -7.91998524461 -7.91998524461 -7.91998524461    1[6-(6,6)]
    91  2.13251617878  2.13251617878  2.13251617878    1[7-(6,6)]
    92 -8.13159048566 -8.13159048566 -8.13159048566    1[6-(6,6)]
    93 -2.07434898752 -2.07434898752 -2.07434898752    1[6-(6,6)]
    94 -1.79431379509 -1.79431379509 -1.79431379509    1[6-(6,6)]
    95  2.34411437071  2.34411437071  2.34411437071    1[6-(6,6)]
    96  1.42518594432  1.42518594432  1.42518594432    1[6-(6,6)]
    97  17.0164357654  17.0164357654  17.0164357654    1[7-(6,6)]
    98  14.8570306573  14.8570306573  14.8570306573    1[6-(6,6)]
    99  19.7858544618  19.7858544618  19.7858544618    1[7-(6,6)]
   100  16.8070037383  16.8070037383  16.8070037383    1[6-(6,6)]
   101   5.0948806988   5.0948806988   5.0948806988    1[6-(6,6)]
   102  17.7424903505  17.7424903505  17.7424903505    1[6-(6,6)]
   103  18.6532117341  18.6532117341  18.6532117341    1[6-(6,6)]
   104  15.7883896354  15.7883896354  15.7883896354    1[6-(6,6)]
   105  5.48692262085  5.48692262085  5.48692262085    1[7-(6,6)]
   106  8.09855229825  8.09855229825  8.09855229825    1[6-(6,6)]
   107 -3.06997134326 -3.06997134326 -3.06997134326    1[7-(6,6)]
   108 -0.35664697242 -0.35664697242 -0.35664697242    1[6-(6,6)]
   109  3.18639187416  3.18639187416  3.18639187416    1[6-(6,6)]
   110  4.39162045157  4.39162045157  4.39162045157    1[6-(6,6)]
   111  6.24818152437  6.24818152437  6.24818152437    1[6-(6,6)]
   112  2.06410873036  2.06410873036  2.06410873036    1[6-(6,6)]
   113  22.6049357186  22.6049357186  22.6049357186    1[7-(6,6)]
   114   16.080941189   16.080941189   16.080941189    1[6-(6,6)]
   115  12.2681396027  12.2681396027  12.2681396027    1[7-(6,6)]
   116  12.4258189198  12.4258189198  12.4258189198    1[6-(6,6)]
   117  24.9096153146  24.9096153146  24.9096153146    1[6-(6,6)]
   118   21.148695593   21.148695593   21.148695593    1[6-(6,6)]
   119  14.2429849708  14.2429849708  14.2429849708    1[6-(6,6)]
   120  22.2108082899  22.2108082899  22.2108082899    1[6-(6,6)]
   121  8.91395683461  8.91395683461  8.91395683461    1[7-(6,6)]
   122  11.0733619427  11.0733619427  11.0733619427    1[6-(6,6)]
   123   6.1445381382   6.1445381382   6.1445381382    1[7-(6,6)]
   124  9.12338886168  9.12338886168  9.12338886168    1[6-(6,6)]
   125  20.8355119012  20.8355119012  20.8355119012    1[6-(6,6)]
   126  8.18790224947  8.18790224947  8.18790224947    1[6-(6,6)]
   127  7.27718086585  7.27718086585  7.27718086585    1[6-(6,6)]
   128  10.1420029646  10.1420029646  10.1420029646    1[6-(6,6)]
   129 -1.56600589515 -1.56600589515 -1.56600589515    1[7-(6,6)]
   130  2.73417784461  2.73417784461  2.73417784461    1[6-(6,6)]
   131 -7.31832357878 -7.31832357878 -7.31832357878    1[7-(6,6)]
   132  2.94578308566  2.94578308566  2.94578308566    1[6-(6,6)]
   133 -3.11145841248 -3.11145841248 -3.11145841248    1[6-(6,6)]
   134 -3.39149360491 -3.39149360491 -3.39149360491    1[6-(6,6)]
   135 -7.52992177071 -7.52992177071 -7.52992177071    1[6-(6,6)]
   136 -6.61099334432 -6.61099334432 -6.61099334432    1[6-(6,6)]
   137  3.32545688139  3.32545688139  3.32545688139    1[7-(6,6)]
   138  9.84945141097  9.84945141097  9.84945141097    1[6-(6,6)]
   139  13.6622529973  13.6622529973  13.6622529973    1[7-(6,6)]
   140  13.5045736802  13.5045736802  13.5045736802    1[6-(6,6)]
   141  1.02077728544  1.02077728544  1.02077728544    1[6-(6,6)]
   142  4.78169700701  4.78169700701  4.78169700701    1[6-(6,6)]
   143  11.6874076292  11.6874076292  11.6874076292    1[6-(6,6)]
   144   3.7195843101   3.7195843101   3.7195843101    1[6-(6,6)]
   145 -10.6727300209 -10.6727300209 -10.6727300209    1[7-(6,6)]
   146 -13.2843596983 -13.2843596983 -13.2843596983    1[6-(6,6)]
   147 -2.11583605674 -2.11583605674 -2.11583605674    1[7-(6,6)]
   148 -4.82916042758 -4.82916042758 -4.82916042758    1[6-(6,6)]
   149 -8.37219927416 -8.37219927416 -8.37219927416    1[6-(6,6)]
   150 -9.57742785157 -9.57742785157 -9.57742785157    1[6-(6,6)]
   151 -11.4339889244 -11.4339889244 -11.4339889244    1[6-(6,6)]
   152 -7.24991613036 -7.24991613036 -7.24991613036    1[6-(6,6)]
   153   10.071345948   10.071345948   10.071345948    1[7-(6,6)]
   154  7.45964903285  7.45964903285  7.45964903285    1[6-(6,6)]
   155  8.25626184521  8.25626184521  8.25626184521    1[7-(6,6)]
   156  5.54291226021  5.54291226021  5.54291226021    1[6-(6,6)]
   157  12.3718514128  12.3718514128  12.3718514128    1[6-(6,6)]
   158  11.1666391364  11.1666391364  11.1666391364    1[6-(6,6)]
   159  9.31005169722  9.31005169722  9.31005169722    1[6-(6,6)]
   160  13.4941085968  13.4941085968  13.4941085968    1[6-(6,6)]
   161  13.6974114625  13.6974114625  13.6974114625    1[7-(6,6)]
   162  20.2214732299  20.2214732299  20.2214732299    1[6-(6,6)]
   163 -7.08196805463 -7.08196805463 -7.08196805463    1[7-(6,6)]
   164 -7.23962215755 -7.23962215755 -7.23962215755    1[6-(6,6)]
   165  11.3927571485  11.3927571485  11.3927571485    1[6-(6,6)]
   166   15.153660569   15.153660569   15.153660569    1[6-(6,6)]
   167  22.0593975576  22.0593975576  22.0593975576    1[6-(6,6)]
   168  14.0915901329  14.0915901329  14.0915901329    1[6-(6,6)]
   169   19.178041335   19.178041335   19.178041335    1[7-(6,6)]
   170   13.106196749   13.106196749   13.106196749    1[6-(6,6)]
   171  13.4256243875  13.4256243875  13.4256243875    1[7-(6,6)]
   172  13.3177564757  13.3177564757  13.3177564757    1[6-(6,6)]
   173  17.6326264356  17.6326264356  17.6326264356    1[6-(6,6)]
   174  17.3525506768  17.3525506768  17.3525506768    1[6-(6,6)]
   175  13.2140509353  13.2140509353  13.2140509353    1[6-(6,6)]
   176  14.1330786255  14.1330786255  14.1330786255    1[6-(6,6)]
   177  19.2859401545  19.2859401545  19.2859401545    1[7-(6,6)]
   178 -9.67078011169 -9.67078011169 -9.67078011169    1[6-(6,6)]
   179  16.5166207219  16.5166207219  16.5166207219    1[7-(6,6)]
   180 -11.6207076784 -11.6207076784 -11.6207076784    1[6-(6,6)]
   181  10.4635502032  10.4635502032  10.4635502032    1[6-(6,6)]
   182  18.5598885178  18.5598885178  18.5598885178    1[6-(6,6)]
   183  17.6492387098  17.6492387098  17.6492387098    1[6-(6,6)]
   184  20.5139615447  20.5139615447  20.5139615447    1[6-(6,6)]
   185 -7.04667572392 -7.04667572392 -7.04667572392    1[7-(6,6)]
   186 -0.52264222084 -0.52264222084 -0.52264222084    1[6-(6,6)]
   187  3.29011259731  3.29011259731  3.29011259731    1[7-(6,6)]
   188  3.13247977731  3.13247977731  3.13247977731    1[6-(6,6)]
   189   21.764838546   21.764838546   21.764838546    1[6-(6,6)]
   190 -5.59045047601 -5.59045047601 -5.59045047601    1[6-(6,6)]
   191  1.31526787313  1.31526787313  1.31526787313    1[6-(6,6)]
   192 -6.65256622302 -6.65256622302 -6.65256622302    1[6-(6,6)]
   193 -0.30064682716 -0.30064682716 -0.30064682716    1[7-(6,6)]
   194  -2.9123793946  -2.9123793946  -2.9123793946    1[6-(6,6)]
   195 -12.4877916885 -12.4877916885 -12.4877916885    1[7-(6,6)]
   196 -15.2011156526 -15.2011156526 -15.2011156526    1[6-(6,6)]
   197   1.9998901214   1.9998901214   1.9998901214    1[6-(6,6)]
   198  0.79462853513  0.79462853513  0.79462853513    1[6-(6,6)]
   199 -1.06202275285 -1.06202275285 -1.06202275285    1[6-(6,6)]
   200  3.12212263354  3.12212263354  3.12212263354    1[6-(6,6)]
   201 -1.45829580908 -1.45829580908 -1.45829580908    1[7-(6,6)]
   202  0.70121218902  0.70121218902  0.70121218902    1[6-(6,6)]
   203 -4.22758308007 -4.22758308007 -4.22758308007    1[7-(6,6)]
   204 -1.24873276327 -1.24873276327 -1.24873276327    1[6-(6,6)]
   205  0.09129935564  0.09129935564  0.09129935564    1[6-(6,6)]
   206 -2.18432358723 -2.18432358723 -2.18432358723    1[6-(6,6)]
   207 -3.09495475567 -3.09495475567 -3.09495475567    1[6-(6,6)]
   208 -0.23020524932 -0.23020524932 -0.23020524932    1[6-(6,6)]
   209  8.80595726016  8.80595726016  8.80595726016    1[7-(6,6)]
   210 -7.63780537358 -7.63780537358 -7.63780537358    1[6-(6,6)]
   211  3.05364737123  3.05364737123  3.05364737123    1[7-(6,6)]
   212 -7.42619986141 -7.42619986141 -7.42619986141    1[6-(6,6)]
   213  7.26051087692  7.26051087692  7.26051087692    1[6-(6,6)]
   214  6.98048442811  6.98048442811  6.98048442811    1[6-(6,6)]
   215  2.84204853539  2.84204853539  2.84204853539    1[6-(6,6)]
   216   3.7609877388   3.7609877388   3.7609877388    1[6-(6,6)]
   217   12.631299944   12.631299944   12.631299944    6[6-(1,6),6-(1,6),7-(1,6)]
   218   12.775868142   12.775868142   12.775868142    6[1-(0),6-(6,6),6-(6,6)]
   219  12.9494866693  12.9494866693  12.9494866693    6[6-(6,6),8-(0),8-(30)]
   220  5.84021929601  5.84021929601  5.84021929601    6[7-(1,6),7-(6),7-(6)]
   221  12.6404271345  12.6404271345  12.6404271345    6[1-(0),6-(6,6),6-(6,7)]
   222  8.80869990263  8.80869990263  8.80869990263    6[1-(0),6-(6,6),6-(6,7)]
   223  8.19675739975  8.19675739975  8.19675739975    6[6-(1,6),6-(1,6),7-(1,6)]
   224  12.6885441069  12.6885441069  12.6885441069    6[6-(1,6),6-(1,6),6-(8,8)]
   225  8.97467072991  8.97467072991  8.97467072991    6[1-(0),6-(6,6),6-(6,7)]
   226  12.7142672333  12.7142672333  12.7142672333    6[1-(0),6-(6,6),6-(6,7)]
   227  10.0996058469  10.0996058469  10.0996058469    6[6-(1,6),6-(1,6),6-(8,8)]
   228  10.8771049055  10.8771049055  10.8771049055    6[1-(0),6-(6,6),6-(6,6)]
   229  10.3296765918  10.3296765918  10.3296765918    6[6-(1,6),6-(1,6),6-(8,8)]
   230 -18.5328001476 -18.5328001476 -18.5328001476    6[7-(1,6),7-(6),7-(6)]
   231  11.1034418589  11.1034418589  11.1034418589    6[6-(6,6),8-(0),8-(30)]
   232   12.796611924   12.796611924   12.796611924    6[6-(1,6),6-(1,6),6-(8,8)]
   233  10.7551099351  10.7551099351  10.7551099351    6[6-(6,6),8-(0),8-(30)]
   234  12.6719488759  12.6719488759  12.6719488759    6[6-(6,6),8-(0),8-(30)]
   235  7.59699895805  7.59699895805  7.59699895805    6[6-(1,6),6-(1,6),7-(1,6)]
   236  5.26598720001  5.26598720001  5.26598720001    6[1-(0),6-(6,6),6-(6,6)]
   237  6.41585158672  6.41585158672  6.41585158672    6[6-(6,6),8-(0),8-(30)]
   238  6.42270391177  6.42270391177  6.42270391177    6[7-(1,6),7-(6),7-(6)]
   239  6.44278937182  6.44278937182  6.44278937182    6[1-(0),6-(6,6),6-(6,7)]
   240  15.8296563128  15.8296563128  15.8296563128    6[1-(0),6-(6,6),6-(6,7)]
   241  6.23310977653  6.23310977653  6.23310977653    6[6-(1,6),6-(1,6),7-(1,6)]
   242  5.29647200027  5.29647200027  5.29647200027    6[6-(1,6),6-(1,6),6-(8,8)]
   243  6.79568964227  6.79568964227  6.79568964227    6[1-(0),6-(6,6),6-(6,7)]
   244   7.5206698276   7.5206698276   7.5206698276    6[1-(0),6-(6,6),6-(6,7)]
   245  15.5597821714  15.5597821714  15.5597821714    6[6-(1,6),6-(1,6),6-(8,8)]
   246   5.6869303301   5.6869303301   5.6869303301    6[1-(0),6-(6,6),6-(6,6)]
   247  6.53349067548  6.53349067548  6.53349067548    6[6-(1,6),6-(1,6),6-(8,8)]
   248  9.16337787882  9.16337787882  9.16337787882    6[7-(1,6),7-(6),7-(6)]
   249   7.1076865329   7.1076865329   7.1076865329    6[6-(6,6),8-(0),8-(30)]
   250  6.38285788509  6.38285788509  6.38285788509    6[6-(1,6),6-(1,6),6-(8,8)]
   251  14.6478791989  14.6478791989  14.6478791989    6[6-(6,6),8-(0),8-(30)]
   252  4.04227470291  4.04227470291  4.04227470291    6[6-(6,6),8-(0),8-(30)]
   253   -12.62556754   -12.62556754   -12.62556754    6[6-(1,6),6-(1,6),7-(1,6)]
   254 -12.6448404903 -12.6448404903 -12.6448404903    6[1-(0),6-(6,6),6-(6,6)]
   255  15.9976189527  15.9976189527  15.9976189527    6[6-(6,6),8-(0),8-(30)]
   256   15.167648382   15.167648382   15.167648382    6[7-(1,6),7-(6),7-(6)]
   257 -11.5053779619 -11.5053779619 -11.5053779619    6[1-(0),6-(6,6),6-(6,7)]
   258  13.5570861382  13.5570861382  13.5570861382    6[1-(0),6-(6,6),6-(6,7)]
   259  14.3441100798  14.3441100798  14.3441100798    6[6-(1,6),6-(1,6),7-(1,6)]
   260  -11.543952581  -11.543952581  -11.543952581    6[6-(1,6),6-(1,6),6-(8,8)]
   261  14.2827030169  14.2827030169  14.2827030169    6[1-(0),6-(6,6),6-(6,7)]
   262  17.3799952091  17.3799952091  17.3799952091    6[1-(0),6-(6,6),6-(6,7)]
   263  12.7860310062  12.7860310062  12.7860310062    6[6-(1,6),6-(1,6),6-(8,8)]
   264  12.8631948951  12.8631948951  12.8631948951    6[1-(0),6-(6,6),6-(6,6)]
   265  13.5280356429  13.5280356429  13.5280356429    6[6-(1,6),6-(1,6),6-(8,8)]
   266  19.2645811721  19.2645811721  19.2645811721    6[7-(1,6),7-(6),7-(6)]
   267  13.5512643186  13.5512643186  13.5512643186    6[6-(6,6),8-(0),8-(30)]
   268 -13.8185494817 -13.8185494817 -13.8185494817    6[6-(1,6),6-(1,6),6-(8,8)]
   269  11.9724557612  11.9724557612  11.9724557612    6[6-(6,6),8-(0),8-(30)]
   270 -10.2694262544 -10.2694262544 -10.2694262544    6[6-(6,6),8-(0),8-(30)]
   271  2.76990013791  2.76990013791  2.76990013791    6[6-(1,6),6-(1,6),7-(1,6)]
   272   4.9756166483   4.9756166483   4.9756166483    6[1-(0),6-(6,6),6-(6,6)]
   273  6.12587429134  6.12587429134  6.12587429134    6[6-(6,6),8-(0),8-(30)]
   274  24.4302136102  24.4302136102  24.4302136102    6[7-(1,6),7-(6),7-(6)]
   275  2.79479295557  2.79479295557  2.79479295557    6[1-(0),6-(6,6),6-(6,7)]
   276  13.6653428464  13.6653428464  13.6653428464    6[1-(0),6-(6,6),6-(6,7)]
   277  12.7148542439  12.7148542439  12.7148542439    6[6-(1,6),6-(1,6),7-(1,6)]
   278  3.93156797383  3.93156797383  3.93156797383    6[6-(1,6),6-(1,6),6-(8,8)]
   279  11.4357681109  11.4357681109  11.4357681109    6[1-(0),6-(6,6),6-(6,7)]
   280  3.87389923006  3.87389923006  3.87389923006    6[1-(0),6-(6,6),6-(6,7)]
   281  13.4153661755  13.4153661755  13.4153661755    6[6-(1,6),6-(1,6),6-(8,8)]
   282  12.0616013693  12.0616013693  12.0616013693    6[1-(0),6-(6,6),6-(6,6)]
   283  11.0976285898  11.0976285898  11.0976285898    6[6-(1,6),6-(1,6),6-(8,8)]
   284 0.477472596643 0.477472596643 0.477472596643    6[7-(1,6),7-(6),7-(6)]
   285  9.72643878955  9.72643878955  9.72643878955    6[6-(6,6),8-(0),8-(30)]
   286  5.01171117257  5.01171117257  5.01171117257    6[6-(1,6),6-(1,6),6-(8,8)]
   287  14.4853403048  14.4853403048  14.4853403048    6[6-(6,6),8-(0),8-(30)]
   288  3.92783417555  3.92783417555  3.92783417555    6[6-(6,6),8-(0),8-(30)]
   289  2.25905263799  2.25905263799  2.25905263799    6[6-(1,6),6-(1,6),7-(1,6)]
   290  2.40365789473  2.40365789473  2.40365789473    6[1-(0),6-(6,6),6-(6,6)]
   291 -7.79467727465 -7.79467727465 -7.79467727465    6[6-(6,6),8-(0),8-(30)]
   292  16.2123200922  16.2123200922  16.2123200922    6[7-(1,6),7-(6),7-(6)]
   293     2.26818946     2.26818946     2.26818946    6[1-(0),6-(6,6),6-(6,7)]
   294 -11.9353946278 -11.9353946278 -11.9353946278    6[1-(0),6-(6,6),6-(6,7)]
   295 -12.5473512289 -12.5473512289 -12.5473512289    6[6-(1,6),6-(1,6),7-(1,6)]
   296   2.3163250821   2.3163250821   2.3163250821    6[6-(1,6),6-(1,6),6-(8,8)]
   297 -11.7694529425 -11.7694529425 -11.7694529425    6[1-(0),6-(6,6),6-(6,7)]
   298 -8.02992413104 -8.02992413104 -8.02992413104    6[1-(0),6-(6,6),6-(6,7)]
   299 -10.6444885209 -10.6444885209 -10.6444885209    6[6-(1,6),6-(1,6),6-(8,8)]
   300 -9.86700459749 -9.86700459749 -9.86700459749    6[1-(0),6-(6,6),6-(6,6)]
   301 -10.4144477008 -10.4144477008 -10.4144477008    6[6-(1,6),6-(1,6),6-(8,8)]
   302 -8.16083267471 -8.16083267471 -8.16083267471    6[7-(1,6),7-(6),7-(6)]
   303 -9.64069832469 -9.64069832469 -9.64069832469    6[6-(6,6),8-(0),8-(30)]
   304  2.42439284839  2.42439284839  2.42439284839    6[6-(1,6),6-(1,6),6-(8,8)]
   305 -9.98896824338 -9.98896824338 -9.98896824338    6[6-(6,6),8-(0),8-(30)]
   306  2.29974006556  2.29974006556  2.29974006556    6[6-(6,6),8-(0),8-(30)]
   307  -2.7749916041  -2.7749916041  -2.7749916041    6[6-(1,6),6-(1,6),7-(1,6)]
   308  -5.1060047008  -5.1060047008  -5.1060047008    6[1-(0),6-(6,6),6-(6,6)]
   309  -3.9561619393  -3.9561619393  -3.9561619393    6[6-(6,6),8-(0),8-(30)]
   310 -3.94925832173 -3.94925832173 -3.94925832173    6[7-(1,6),7-(6),7-(6)]
   311 -3.92919211459 -3.92919211459 -3.92919211459    6[1-(0),6-(6,6),6-(6,7)]
   312 -4.91429702509 -4.91429702509 -4.91429702509    6[1-(0),6-(6,6),6-(6,7)]
   313 -4.13887843366 -4.13887843366 -4.13887843366    6[6-(1,6),6-(1,6),7-(1,6)]
   314 -5.07551019445 -5.07551019445 -5.07551019445    6[6-(1,6),6-(1,6),6-(8,8)]
   315 -3.57630542386 -3.57630542386 -3.57630542386    6[1-(0),6-(6,6),6-(6,7)]
   316 -2.85133048471 -2.85133048471 -2.85133048471    6[1-(0),6-(6,6),6-(6,7)]
   317 -5.18418800978 -5.18418800978 -5.18418800978    6[6-(1,6),6-(1,6),6-(8,8)]
   318 -4.68509187175 -4.68509187175 -4.68509187175    6[1-(0),6-(6,6),6-(6,6)]
   319 -3.83852162372 -3.83852162372 -3.83852162372    6[6-(1,6),6-(1,6),6-(8,8)]
   320 -1.20860596972 -1.20860596972 -1.20860596972    6[7-(1,6),7-(6),7-(6)]
   321   -3.264331897   -3.264331897   -3.264331897    6[6-(6,6),8-(0),8-(30)]
   322 -3.98914377265 -3.98914377265 -3.98914377265    6[6-(1,6),6-(1,6),6-(8,8)]
   323 -6.09610298273 -6.09610298273 -6.09610298273    6[6-(6,6),8-(0),8-(30)]
   324 -6.32969694524 -6.32969694524 -6.32969694524    6[6-(6,6),8-(0),8-(30)]
   325 -2.25348968395 -2.25348968395 -2.25348968395    6[6-(1,6),6-(1,6),7-(1,6)]
   326 -2.27279969304 -2.27279969304 -2.27279969304    6[1-(0),6-(6,6),6-(6,6)]
   327  -4.7465402534  -4.7465402534  -4.7465402534    6[6-(6,6),8-(0),8-(30)]
   328 -5.57657556416 -5.57657556416 -5.57657556416    6[7-(1,6),7-(6),7-(6)]
   329 -1.13330973739 -1.13330973739 -1.13330973739    6[1-(0),6-(6,6),6-(6,7)]
   330  23.9290575186  23.9290575186  23.9290575186    6[1-(0),6-(6,6),6-(6,7)]
   331 -6.40010444152 -6.40010444152 -6.40010444152    6[6-(1,6),6-(1,6),7-(1,6)]
   332 -1.17190300619 -1.17190300619 -1.17190300619    6[6-(1,6),6-(1,6),6-(8,8)]
   333 -6.46149646071 -6.46149646071 -6.46149646071    6[1-(0),6-(6,6),6-(6,7)]
   334 -3.36413657663 -3.36413657663 -3.36413657663    6[1-(0),6-(6,6),6-(6,7)]
   335   23.158002224   23.158002224   23.158002224    6[6-(1,6),6-(1,6),6-(8,8)]
   336 -7.88101875186 -7.88101875186 -7.88101875186    6[1-(0),6-(6,6),6-(6,6)]
   337 -7.21616321448 -7.21616321448 -7.21616321448    6[6-(1,6),6-(1,6),6-(8,8)]
   338  8.89244424924  8.89244424924  8.89244424924    6[7-(1,6),7-(6),7-(6)]
   339 -7.19291864776 -7.19291864776 -7.19291864776    6[6-(6,6),8-(0),8-(30)]
   340 -3.44649985605 -3.44649985605 -3.44649985605    6[6-(1,6),6-(1,6),6-(8,8)]
   341  22.3444107897  22.3444107897  22.3444107897    6[6-(6,6),8-(0),8-(30)]
   342 0.102613105976 0.102613105976 0.102613105976    6[6-(6,6),8-(0),8-(30)]
   343 -7.60218614994 -7.60218614994 -7.60218614994    6[6-(1,6),6-(1,6),7-(1,6)]
   344 -5.39646830089 -5.39646830089 -5.39646830089    6[1-(0),6-(6,6),6-(6,6)]
   345 -4.24618903265 -4.24618903265 -4.24618903265    6[6-(6,6),8-(0),8-(30)]
   346  3.68614529372  3.68614529372  3.68614529372    6[7-(1,6),7-(6),7-(6)]
   347 -7.57730240802 -7.57730240802 -7.57730240802    6[1-(0),6-(6,6),6-(6,7)]
   348  3.29326563428  3.29326563428  3.29326563428    6[1-(0),6-(6,6),6-(6,7)]
   349  2.34276560408  2.34276560408  2.34276560408    6[6-(1,6),6-(1,6),7-(1,6)]
   350 -6.44052668146 -6.44052668146 -6.44052668146    6[6-(1,6),6-(1,6),6-(8,8)]
   351  1.06368632708  1.06368632708  1.06368632708    6[1-(0),6-(6,6),6-(6,7)]
   352 -6.49817730763 -6.49817730763 -6.49817730763    6[1-(0),6-(6,6),6-(6,7)]
   353  3.04330580669  3.04330580669  3.04330580669    6[6-(1,6),6-(1,6),6-(8,8)]
   354  1.68954672111  1.68954672111  1.68954672111    6[1-(0),6-(6,6),6-(6,6)]
   355 0.725564039016 0.725564039016 0.725564039016    6[6-(1,6),6-(1,6),6-(8,8)]
   356 -9.89462040481 -9.89462040481 -9.89462040481    6[7-(1,6),7-(6),7-(6)]
   357-0.645619630553-0.645619630553-0.645619630553    6[6-(6,6),8-(0),8-(30)]
   358 -5.36036401969 -5.36036401969 -5.36036401969    6[6-(1,6),6-(1,6),6-(8,8)]
   359  4.11329193644  4.11329193644  4.11329193644    6[6-(6,6),8-(0),8-(30)]
   360  -6.4442710263  -6.4442710263  -6.4442710263    6[6-(6,6),8-(0),8-(30)]
   361 -8.11290532199 -8.11290532199 -8.11290532199    6[6-(1,6),6-(1,6),7-(1,6)]
   362 -7.96831894875 -7.96831894875 -7.96831894875    6[1-(0),6-(6,6),6-(6,6)]
   363  2.57728288139  2.57728288139  2.57728288139    6[6-(6,6),8-(0),8-(30)]
   364 -4.53191291618 -4.53191291618 -4.53191291618    6[7-(1,6),7-(6),7-(6)]
   365 -8.10378707847 -8.10378707847 -8.10378707847    6[1-(0),6-(6,6),6-(6,7)]
   366 -1.56342236284 -1.56342236284 -1.56342236284    6[1-(0),6-(6,6),6-(6,7)]
   367 -2.17537905885 -2.17537905885 -2.17537905885    6[6-(1,6),6-(1,6),7-(1,6)]
   368   -8.055660505   -8.055660505   -8.055660505    6[6-(1,6),6-(1,6),6-(8,8)]
   369  -1.3974756754  -1.3974756754  -1.3974756754    6[1-(0),6-(6,6),6-(6,7)]
   370  2.34203375777  2.34203375777  2.34203375777    6[1-(0),6-(6,6),6-(6,7)]
   371-0.272512162011-0.272512162011-0.272512162011    6[6-(1,6),6-(1,6),6-(8,8)]
   372 0.504975207973 0.504975207973 0.504975207973    6[1-(0),6-(6,6),6-(6,6)]
   373-0.042466410971-0.042466410971-0.042466410971    6[6-(1,6),6-(1,6),6-(8,8)]
   374  2.21112323831  2.21112323831  2.21112323831    6[7-(1,6),7-(6),7-(6)]
   375  0.73128746575  0.73128746575  0.73128746575    6[6-(6,6),8-(0),8-(30)]
   376 -7.94756528442 -7.94756528442 -7.94756528442    6[6-(1,6),6-(1,6),6-(8,8)]
   377 0.383007312278 0.383007312278 0.383007312278    6[6-(6,6),8-(0),8-(30)]
   378 -8.07226617749 -8.07226617749 -8.07226617749    6[6-(6,6),8-(0),8-(30)]
   379   17.969081074   17.969081074   17.969081074    6[6-(1,6),6-(1,6),7-(1,6)]
   380  15.6380511408  15.6380511408  15.6380511408    6[1-(0),6-(6,6),6-(6,6)]
   381  16.7878859246  16.7878859246  16.7878859246    6[6-(6,6),8-(0),8-(30)]
   382   16.794666674   16.794666674   16.794666674    6[7-(1,6),7-(6),7-(6)]
   383  16.8148804348  16.8148804348  16.8148804348    6[1-(0),6-(6,6),6-(6,7)]
   384  5.45770172828  5.45770172828  5.45770172828    6[1-(0),6-(6,6),6-(6,7)]
   385  16.6050767851  16.6050767851  16.6050767851    6[6-(1,6),6-(1,6),7-(1,6)]
   386  15.6685534622  15.6685534622  15.6685534622    6[6-(1,6),6-(1,6),6-(8,8)]
   387  17.1676665976  17.1676665976  17.1676665976    6[1-(0),6-(6,6),6-(6,7)]
   388  17.8927338531  17.8927338531  17.8927338531    6[1-(0),6-(6,6),6-(6,7)]
   389  5.18782333033  5.18782333033  5.18782333033    6[6-(1,6),6-(1,6),6-(8,8)]
   390  16.0588905777  16.0588905777  16.0588905777    6[1-(0),6-(6,6),6-(6,6)]
   391  16.9054642282  16.9054642282  16.9054642282    6[6-(1,6),6-(1,6),6-(8,8)]
   392  19.5354850429  19.5354850429  19.5354850429    6[7-(1,6),7-(6),7-(6)]
   393  17.4796714761  17.4796714761  17.4796714761    6[6-(6,6),8-(0),8-(30)]
   394  16.7549119436  16.7549119436  16.7549119436    6[6-(1,6),6-(1,6),6-(8,8)]
   395  4.27590497178  4.27590497178  4.27590497178    6[6-(6,6),8-(0),8-(30)]
   396  14.4143666063  14.4143666063  14.4143666063    6[6-(6,6),8-(0),8-(30)]
   397  8.11846818791  8.11846818791  8.11846818791    6[6-(1,6),6-(1,6),7-(1,6)]
   398  8.09917501537  8.09917501537  8.09917501537    6[1-(0),6-(6,6),6-(6,6)]
   399  5.62544243271  5.62544243271  5.62544243271    6[6-(6,6),8-(0),8-(30)]
   400  4.79552999016  4.79552999016  4.79552999016    6[7-(1,6),7-(6),7-(6)]
   401  9.23864826325  9.23864826325  9.23864826325    6[1-(0),6-(6,6),6-(6,7)]
   402  3.18493561523  3.18493561523  3.18493561523    6[1-(0),6-(6,6),6-(6,7)]
   403  3.97197088969  3.97197088969  3.97197088969    6[6-(1,6),6-(1,6),7-(1,6)]
   404  9.20006388719  9.20006388719  9.20006388719    6[6-(1,6),6-(1,6),6-(8,8)]
   405  3.91056206784  3.91056206784  3.91056206784    6[1-(0),6-(6,6),6-(6,7)]
   406  7.00782963556  7.00782963556  7.00782963556    6[1-(0),6-(6,6),6-(6,7)]
   407  2.41386773384  2.41386773384  2.41386773384    6[6-(1,6),6-(1,6),6-(8,8)]
   408  2.49102934873  2.49102934873  2.49102934873    6[1-(0),6-(6,6),6-(6,6)]
   409  3.15588148356  3.15588148356  3.15588148356    6[6-(1,6),6-(1,6),6-(8,8)]
   410 -1.47952361339 -1.47952361339 -1.47952361339    6[7-(1,6),7-(6),7-(6)]
   411  3.17910852915  3.17910852915  3.17910852915    6[6-(6,6),8-(0),8-(30)]
   412  6.92547497775  6.92547497775  6.92547497775    6[6-(1,6),6-(1,6),6-(8,8)]
   413  1.60027968516  1.60027968516  1.60027968516    6[6-(6,6),8-(0),8-(30)]
   414  10.4745801044  10.4745801044  10.4745801044    6[6-(6,6),8-(0),8-(30)]
   415    13.14189496    13.14189496    13.14189496    6[6-(1,6),6-(1,6),7-(1,6)]
   416  15.3476316926  15.3476316926  15.3476316926    6[1-(0),6-(6,6),6-(6,6)]
   417  16.4978813613  16.4978813613  16.4978813613    6[6-(6,6),8-(0),8-(30)]
   418  14.0582551521  14.0582551521  14.0582551521    6[7-(1,6),7-(6),7-(6)]
   419  13.1667972805  13.1667972805  13.1667972805    6[1-(0),6-(6,6),6-(6,7)]
   420  24.0373239193  24.0373239193  24.0373239193    6[1-(0),6-(6,6),6-(6,7)]
   421   23.086823984   23.086823984   23.086823984    6[6-(1,6),6-(1,6),7-(1,6)]
   422  14.3035820556  14.3035820556  14.3035820556    6[6-(1,6),6-(1,6),6-(8,8)]
   423    21.80773961    21.80773961    21.80773961    6[1-(0),6-(6,6),6-(6,7)]
   424  14.2458953536  14.2458953536  14.2458953536    6[1-(0),6-(6,6),6-(6,7)]
   425  23.7873599978  23.7873599978  23.7873599978    6[6-(1,6),6-(1,6),6-(8,8)]
   426  22.4335974656  22.4335974656  22.4335974656    6[1-(0),6-(6,6),6-(6,6)]
   427  21.4696132992  21.4696132992  21.4696132992    6[6-(1,6),6-(1,6),6-(8,8)]
   428  10.8494542322  10.8494542322  10.8494542322    6[7-(1,6),7-(6),7-(6)]
   429   20.098425129   20.098425129   20.098425129    6[6-(6,6),8-(0),8-(30)]
   430  15.3837172631  15.3837172631  15.3837172631    6[6-(1,6),6-(1,6),6-(8,8)]
   431  24.8573469308  24.8573469308  24.8573469308    6[6-(6,6),8-(0),8-(30)]
   432  14.2998583668  14.2998583668  14.2998583668    6[6-(6,6),8-(0),8-(30)]
   433  7.96131152596  7.96131152596  7.96131152596    6[6-(1,6),6-(1,6),7-(1,6)]
   434  10.2923414592  10.2923414592  10.2923414592    6[1-(0),6-(6,6),6-(6,6)]
   435  9.14250667542  9.14250667542  9.14250667542    6[6-(6,6),8-(0),8-(30)]
   436  9.13572592604  9.13572592604  9.13572592604    6[7-(1,6),7-(6),7-(6)]
   437  9.11551216523  9.11551216523  9.11551216523    6[1-(0),6-(6,6),6-(6,7)]
   438  20.4726908717  20.4726908717  20.4726908717    6[1-(0),6-(6,6),6-(6,7)]
   439  9.32531581487  9.32531581487  9.32531581487    6[6-(1,6),6-(1,6),7-(1,6)]
   440  10.2618391378  10.2618391378  10.2618391378    6[6-(1,6),6-(1,6),6-(8,8)]
   441  8.76272600241  8.76272600241  8.76272600241    6[1-(0),6-(6,6),6-(6,7)]
   442  8.03765874689  8.03765874689  8.03765874689    6[1-(0),6-(6,6),6-(6,7)]
   443  20.7425692697  20.7425692697  20.7425692697    6[6-(1,6),6-(1,6),6-(8,8)]
   444  9.87150202235  9.87150202235  9.87150202235    6[1-(0),6-(6,6),6-(6,6)]
   445  9.02492837176  9.02492837176  9.02492837176    6[6-(1,6),6-(1,6),6-(8,8)]
   446  6.39490755709  6.39490755709  6.39490755709    6[7-(1,6),7-(6),7-(6)]
   447  8.45072112391  8.45072112391  8.45072112391    6[6-(6,6),8-(0),8-(30)]
   448  9.17548065645  9.17548065645  9.17548065645    6[6-(1,6),6-(1,6),6-(8,8)]
   449  21.6544876282  21.6544876282  21.6544876282    6[6-(6,6),8-(0),8-(30)]
   450  11.5160259937  11.5160259937  11.5160259937    6[6-(6,6),8-(0),8-(30)]
   451  2.92709792199  2.92709792199  2.92709792199    6[6-(1,6),6-(1,6),7-(1,6)]
   452  2.78251154875  2.78251154875  2.78251154875    6[1-(0),6-(6,6),6-(6,6)]
   453 -7.76309028139 -7.76309028139 -7.76309028139    6[6-(6,6),8-(0),8-(30)]
   454-0.653894483824-0.653894483824-0.653894483824    6[7-(1,6),7-(6),7-(6)]
   455  2.91797967847  2.91797967847  2.91797967847    6[1-(0),6-(6,6),6-(6,7)]
   456 -3.62238503716 -3.62238503716 -3.62238503716    6[1-(0),6-(6,6),6-(6,7)]
   457 -3.01042834115 -3.01042834115 -3.01042834115    6[6-(1,6),6-(1,6),7-(1,6)]
   458    2.869853105    2.869853105    2.869853105    6[6-(1,6),6-(1,6),6-(8,8)]
   459  -3.7883317246  -3.7883317246  -3.7883317246    6[1-(0),6-(6,6),6-(6,7)]
   460 -7.52784115777 -7.52784115777 -7.52784115777    6[1-(0),6-(6,6),6-(6,7)]
   461 -4.91329523799 -4.91329523799 -4.91329523799    6[6-(1,6),6-(1,6),6-(8,8)]
   462 -5.69078260797 -5.69078260797 -5.69078260797    6[1-(0),6-(6,6),6-(6,6)]
   463 -5.14334098903 -5.14334098903 -5.14334098903    6[6-(1,6),6-(1,6),6-(8,8)]
   464 -7.39693063831 -7.39693063831 -7.39693063831    6[7-(1,6),7-(6),7-(6)]
   465 -5.91709486575 -5.91709486575 -5.91709486575    6[6-(6,6),8-(0),8-(30)]
   466  2.76175788442  2.76175788442  2.76175788442    6[6-(1,6),6-(1,6),6-(8,8)]
   467 -5.56881471228 -5.56881471228 -5.56881471228    6[6-(6,6),8-(0),8-(30)]
   468  2.88645877749  2.88645877749  2.88645877749    6[6-(6,6),8-(0),8-(30)]
   469    12.78849764    12.78849764    12.78849764    6[6-(1,6),6-(1,6),7-(1,6)]
   470  10.5827609074  10.5827609074  10.5827609074    6[1-(0),6-(6,6),6-(6,6)]
   471  9.43251123869  9.43251123869  9.43251123869    6[6-(6,6),8-(0),8-(30)]
   472  11.8721374479  11.8721374479  11.8721374479    6[7-(1,6),7-(6),7-(6)]
   473  12.7635953195  12.7635953195  12.7635953195    6[1-(0),6-(6,6),6-(6,7)]
   474  1.89306868066  1.89306868066  1.89306868066    6[1-(0),6-(6,6),6-(6,7)]
   475  2.84356861597  2.84356861597  2.84356861597    6[6-(1,6),6-(1,6),7-(1,6)]
   476  11.6268105444  11.6268105444  11.6268105444    6[6-(1,6),6-(1,6),6-(8,8)]
   477  4.12265299003  4.12265299003  4.12265299003    6[1-(0),6-(6,6),6-(6,7)]
   478  11.6844972464  11.6844972464  11.6844972464    6[1-(0),6-(6,6),6-(6,7)]
   479  2.14303260216  2.14303260216  2.14303260216    6[6-(1,6),6-(1,6),6-(8,8)]
   480  3.49679513436  3.49679513436  3.49679513436    6[1-(0),6-(6,6),6-(6,6)]
   481  4.46077930083  4.46077930083  4.46077930083    6[6-(1,6),6-(1,6),6-(8,8)]
   482  15.0809383678  15.0809383678  15.0809383678    6[7-(1,6),7-(6),7-(6)]
   483  5.83196747099  5.83196747099  5.83196747099    6[6-(6,6),8-(0),8-(30)]
   484  10.5466753369  10.5466753369  10.5466753369    6[6-(1,6),6-(1,6),6-(8,8)]
   485  1.07304566922  1.07304566922  1.07304566922    6[6-(6,6),8-(0),8-(30)]
   486  11.6305342332  11.6305342332  11.6305342332    6[6-(6,6),8-(0),8-(30)]
   487 -13.3042755879 -13.3042755879 -13.3042755879    6[6-(1,6),6-(1,6),7-(1,6)]
   488 -13.2849824154 -13.2849824154 -13.2849824154    6[1-(0),6-(6,6),6-(6,6)]
   489 -10.8112498327 -10.8112498327 -10.8112498327    6[6-(6,6),8-(0),8-(30)]
   490 -9.98133739016 -9.98133739016 -9.98133739016    6[7-(1,6),7-(6),7-(6)]
   491 -14.4244556633 -14.4244556633 -14.4244556633    6[1-(0),6-(6,6),6-(6,7)]
   492 -8.37074301523 -8.37074301523 -8.37074301523    6[1-(0),6-(6,6),6-(6,7)]
   493 -9.15777828969 -9.15777828969 -9.15777828969    6[6-(1,6),6-(1,6),7-(1,6)]
   494 -14.3858712872 -14.3858712872 -14.3858712872    6[6-(1,6),6-(1,6),6-(8,8)]
   495 -9.09636946784 -9.09636946784 -9.09636946784    6[1-(0),6-(6,6),6-(6,7)]
   496 -12.1936370356 -12.1936370356 -12.1936370356    6[1-(0),6-(6,6),6-(6,7)]
   497 -7.59967513384 -7.59967513384 -7.59967513384    6[6-(1,6),6-(1,6),6-(8,8)]
   498 -7.67683674874 -7.67683674874 -7.67683674874    6[1-(0),6-(6,6),6-(6,6)]
   499 -8.34168888356 -8.34168888356 -8.34168888356    6[6-(1,6),6-(1,6),6-(8,8)]
   500 -3.70628378661 -3.70628378661 -3.70628378661    6[7-(1,6),7-(6),7-(6)]
   501 -8.36491592915 -8.36491592915 -8.36491592915    6[6-(6,6),8-(0),8-(30)]
   502 -12.1112823778 -12.1112823778 -12.1112823778    6[6-(1,6),6-(1,6),6-(8,8)]
   503 -6.78608708516 -6.78608708516 -6.78608708516    6[6-(6,6),8-(0),8-(30)]
   504 -15.6603875044 -15.6603875044 -15.6603875044    6[6-(6,6),8-(0),8-(30)]
   505  7.43976013996  7.43976013996  7.43976013996    6[6-(1,6),6-(1,6),7-(1,6)]
   506  7.45903309034  7.45903309034  7.45903309034    6[1-(0),6-(6,6),6-(6,6)]
   507  9.93277364731  9.93277364731  9.93277364731    6[6-(6,6),8-(0),8-(30)]
   508   10.762744218   10.762744218   10.762744218    6[7-(1,6),7-(6),7-(6)]
   509  6.31957056186  6.31957056186  6.31957056186    6[1-(0),6-(6,6),6-(6,7)]
   510  12.3733064618  12.3733064618  12.3733064618    6[1-(0),6-(6,6),6-(6,7)]
   511  11.5862825202  11.5862825202  11.5862825202    6[6-(1,6),6-(1,6),7-(1,6)]
   512    6.358145181    6.358145181    6.358145181    6[6-(1,6),6-(1,6),6-(8,8)]
   513  11.6476895831  11.6476895831  11.6476895831    6[1-(0),6-(6,6),6-(6,7)]
   514  8.55039739094  8.55039739094  8.55039739094    6[1-(0),6-(6,6),6-(6,7)]
   515  13.1443615938  13.1443615938  13.1443615938    6[6-(1,6),6-(1,6),6-(8,8)]
   516  13.0671977049  13.0671977049  13.0671977049    6[1-(0),6-(6,6),6-(6,6)]
   517  12.4023569571  12.4023569571  12.4023569571    6[6-(1,6),6-(1,6),6-(8,8)]
   518  6.66581142786  6.66581142786  6.66581142786    6[7-(1,6),7-(6),7-(6)]
   519  12.3791282814  12.3791282814  12.3791282814    6[6-(6,6),8-(0),8-(30)]
   520   8.6327420817   8.6327420817   8.6327420817    6[6-(1,6),6-(1,6),6-(8,8)]
   521  13.9579368388  13.9579368388  13.9579368388    6[6-(6,6),8-(0),8-(30)]
   522  5.08361885439  5.08361885439  5.08361885439    6[6-(6,6),8-(0),8-(30)]
   523  23.1604924621  23.1604924621  23.1604924621    6[6-(1,6),6-(1,6),7-(1,6)]
   524  20.9547759517  20.9547759517  20.9547759517    6[1-(0),6-(6,6),6-(6,6)]
   525  19.8045183087  19.8045183087  19.8045183087    6[6-(6,6),8-(0),8-(30)]
   526  1.50017898978  1.50017898978  1.50017898978    6[7-(1,6),7-(6),7-(6)]
   527  23.1355996444  23.1355996444  23.1355996444    6[1-(0),6-(6,6),6-(6,7)]
   528  12.2650497536  12.2650497536  12.2650497536    6[1-(0),6-(6,6),6-(6,7)]
   529  13.2155383561  13.2155383561  13.2155383561    6[6-(1,6),6-(1,6),7-(1,6)]
   530  21.9988246262  21.9988246262  21.9988246262    6[6-(1,6),6-(1,6),6-(8,8)]
   531  14.4946244891  14.4946244891  14.4946244891    6[1-(0),6-(6,6),6-(6,7)]
   532  22.0564933699  22.0564933699  22.0564933699    6[1-(0),6-(6,6),6-(6,7)]
   533  12.5150264245  12.5150264245  12.5150264245    6[6-(1,6),6-(1,6),6-(8,8)]
   534  13.8687912307  13.8687912307  13.8687912307    6[1-(0),6-(6,6),6-(6,6)]
   535  14.8327640102  14.8327640102  14.8327640102    6[6-(1,6),6-(1,6),6-(8,8)]
   536 -5.66327999664 -5.66327999664 -5.66327999664    6[7-(1,6),7-(6),7-(6)]
   537  16.2039538105  16.2039538105  16.2039538105    6[6-(6,6),8-(0),8-(30)]
   538  20.9186814274  20.9186814274  20.9186814274    6[6-(1,6),6-(1,6),6-(8,8)]
   539  11.4450522952  11.4450522952  11.4450522952    6[6-(6,6),8-(0),8-(30)]
   540  22.0025584244  22.0025584244  22.0025584244    6[6-(6,6),8-(0),8-(30)]
   541   13.299092656   13.299092656   13.299092656    6[6-(1,6),6-(1,6),7-(1,6)]
   542   13.154524458   13.154524458   13.154524458    6[1-(0),6-(6,6),6-(6,6)]
   543  12.9809059307  12.9809059307  12.9809059307    6[6-(6,6),8-(0),8-(30)]
   544   20.090173304   20.090173304   20.090173304    6[7-(1,6),7-(6),7-(6)]
   545  13.2899654655  13.2899654655  13.2899654655    6[1-(0),6-(6,6),6-(6,7)]
   546  17.1216926974  17.1216926974  17.1216926974    6[1-(0),6-(6,6),6-(6,7)]
   547  17.7336352002  17.7336352002  17.7336352002    6[6-(1,6),6-(1,6),7-(1,6)]
   548  13.2418484931  13.2418484931  13.2418484931    6[6-(1,6),6-(1,6),6-(8,8)]
   549  16.9557218701  16.9557218701  16.9557218701    6[1-(0),6-(6,6),6-(6,7)]
   550  13.2161253667  13.2161253667  13.2161253667    6[1-(0),6-(6,6),6-(6,7)]
   551  15.8307867531  15.8307867531  15.8307867531    6[6-(1,6),6-(1,6),6-(8,8)]
   552  15.0532876945  15.0532876945  15.0532876945    6[1-(0),6-(6,6),6-(6,6)]
   553  15.6007160082  15.6007160082  15.6007160082    6[6-(1,6),6-(1,6),6-(8,8)]
   554  13.3469927476  13.3469927476  13.3469927476    6[7-(1,6),7-(6),7-(6)]
   555  14.8269507411  14.8269507411  14.8269507411    6[6-(6,6),8-(0),8-(30)]
   556   13.133780676   13.133780676   13.133780676    6[6-(1,6),6-(1,6),6-(8,8)]
   557  15.1752826649  15.1752826649  15.1752826649    6[6-(6,6),8-(0),8-(30)]
   558  13.2584437241  13.2584437241  13.2584437241    6[6-(6,6),8-(0),8-(30)]
   559 -12.7828063581 -12.7828063581 -12.7828063581    6[6-(1,6),6-(1,6),7-(1,6)]
   560    -10.4517946    -10.4517946    -10.4517946    6[1-(0),6-(6,6),6-(6,6)]
   561  19.5145410133  19.5145410133  19.5145410133    6[6-(6,6),8-(0),8-(30)]
   562  19.5076886882  19.5076886882  19.5076886882    6[7-(1,6),7-(6),7-(6)]
   563 -11.6285967718 -11.6285967718 -11.6285967718    6[1-(0),6-(6,6),6-(6,7)]
   564  10.1007362872  10.1007362872  10.1007362872    6[1-(0),6-(6,6),6-(6,7)]
   565  19.6972828235  19.6972828235  19.6972828235    6[6-(1,6),6-(1,6),7-(1,6)]
   566 -10.4822794003 -10.4822794003 -10.4822794003    6[6-(1,6),6-(1,6),6-(8,8)]
   567  19.1347029577  19.1347029577  19.1347029577    6[1-(0),6-(6,6),6-(6,7)]
   568  18.4097227724  18.4097227724  18.4097227724    6[1-(0),6-(6,6),6-(6,7)]
   569  10.3706104286  10.3706104286  10.3706104286    6[6-(1,6),6-(1,6),6-(8,8)]
   570  20.2434622699  20.2434622699  20.2434622699    6[1-(0),6-(6,6),6-(6,6)]
   571  19.3969019245  19.3969019245  19.3969019245    6[6-(1,6),6-(1,6),6-(8,8)]
   572  16.7670147212  16.7670147212  16.7670147212    6[7-(1,6),7-(6),7-(6)]
   573  18.8227060671  18.8227060671  18.8227060671    6[6-(6,6),8-(0),8-(30)]
   574 -11.5686652851 -11.5686652851 -11.5686652851    6[6-(1,6),6-(1,6),6-(8,8)]
   575  11.2825134011  11.2825134011  11.2825134011    6[6-(6,6),8-(0),8-(30)]
   576 -9.22808210291 -9.22808210291 -9.22808210291    6[6-(6,6),8-(0),8-(30)]
   577  2.41637874994  2.41637874994  2.41637874994    6[6-(1,6),6-(1,6),7-(1,6)]
   578 0.210660900891 0.210660900891 0.210660900891    6[1-(0),6-(6,6),6-(6,6)]
   579-0.939618367354-0.939618367354-0.939618367354    6[6-(6,6),8-(0),8-(30)]
   580 -8.87195269372 -8.87195269372 -8.87195269372    6[7-(1,6),7-(6),7-(6)]
   581  2.39149500802  2.39149500802  2.39149500802    6[1-(0),6-(6,6),6-(6,7)]
   582  22.6371269657  22.6371269657  22.6371269657    6[1-(0),6-(6,6),6-(6,7)]
   583 -7.52857300408 -7.52857300408 -7.52857300408    6[6-(1,6),6-(1,6),7-(1,6)]
   584  1.25471928146  1.25471928146  1.25471928146    6[6-(1,6),6-(1,6),6-(8,8)]
   585 -6.24949372708 -6.24949372708 -6.24949372708    6[1-(0),6-(6,6),6-(6,7)]
   586  1.31236990763  1.31236990763  1.31236990763    6[1-(0),6-(6,6),6-(6,7)]
   587  22.8870867933  22.8870867933  22.8870867933    6[6-(1,6),6-(1,6),6-(8,8)]
   588 -6.87535412111 -6.87535412111 -6.87535412111    6[1-(0),6-(6,6),6-(6,6)]
   589 -5.91137143902 -5.91137143902 -5.91137143902    6[6-(1,6),6-(1,6),6-(8,8)]
   590  4.70881300481  4.70881300481  4.70881300481    6[7-(1,6),7-(6),7-(6)]
   591 -4.54018776945 -4.54018776945 -4.54018776945    6[6-(6,6),8-(0),8-(30)]
   592 0.174556619691 0.174556619691 0.174556619691    6[6-(1,6),6-(1,6),6-(8,8)]
   593  21.8171006636  21.8171006636  21.8171006636    6[6-(6,6),8-(0),8-(30)]
   594   1.2584636263   1.2584636263   1.2584636263    6[6-(6,6),8-(0),8-(30)]
   595 -2.93231771605 -2.93231771605 -2.93231771605    6[6-(1,6),6-(1,6),7-(1,6)]
   596 -2.91300770696 -2.91300770696 -2.91300770696    6[1-(0),6-(6,6),6-(6,6)]
   597-0.439267146598-0.439267146598-0.439267146598    6[6-(6,6),8-(0),8-(30)]
   598 0.390768164156 0.390768164156 0.390768164156    6[7-(1,6),7-(6),7-(6)]
   599 -4.05249766261 -4.05249766261 -4.05249766261    6[1-(0),6-(6,6),6-(6,7)]
   600  2.00133508141  2.00133508141  2.00133508141    6[1-(0),6-(6,6),6-(6,7)]
   601  1.21429704152  1.21429704152  1.21429704152    6[6-(1,6),6-(1,6),7-(1,6)]
   602 -4.01390439381 -4.01390439381 -4.01390439381    6[6-(1,6),6-(1,6),6-(8,8)]
   603  1.27568906071  1.27568906071  1.27568906071    6[1-(0),6-(6,6),6-(6,7)]
   604 -1.82167082337 -1.82167082337 -1.82167082337    6[1-(0),6-(6,6),6-(6,7)]
   605  2.77239037605  2.77239037605  2.77239037605    6[6-(1,6),6-(1,6),6-(8,8)]
   606  2.69521135186  2.69521135186  2.69521135186    6[1-(0),6-(6,6),6-(6,6)]
   607  2.03035581448  2.03035581448  2.03035581448    6[6-(1,6),6-(1,6),6-(8,8)]
   608 -14.0782516492 -14.0782516492 -14.0782516492    6[7-(1,6),7-(6),7-(6)]
   609  2.00711124776  2.00711124776  2.00711124776    6[6-(6,6),8-(0),8-(30)]
   610 -1.73930754395 -1.73930754395 -1.73930754395    6[6-(1,6),6-(1,6),6-(8,8)]
   611  3.58598181034  3.58598181034  3.58598181034    6[6-(6,6),8-(0),8-(30)]
   612 -5.28842050598 -5.28842050598 -5.28842050598    6[6-(6,6),8-(0),8-(30)]
   613  -2.4108157959  -2.4108157959  -2.4108157959    6[6-(1,6),6-(1,6),7-(1,6)]
   614-0.079802699201-0.079802699201-0.079802699201    6[1-(0),6-(6,6),6-(6,6)]
   615  -1.2296454607  -1.2296454607  -1.2296454607    6[6-(6,6),8-(0),8-(30)]
   616  29.8796509217  29.8796509217  29.8796509217    6[7-(1,6),7-(6),7-(6)]
   617 -1.25661528541 -1.25661528541 -1.25661528541    6[1-(0),6-(6,6),6-(6,7)]
   618-0.271510374913-0.271510374913-0.271510374913    6[1-(0),6-(6,6),6-(6,7)]
   619 -1.04692896634 -1.04692896634 -1.04692896634    6[6-(1,6),6-(1,6),7-(1,6)]
   620-0.110297205555-0.110297205555-0.110297205555    6[6-(1,6),6-(1,6),6-(8,8)]
   621 -1.60950197614 -1.60950197614 -1.60950197614    6[1-(0),6-(6,6),6-(6,7)]
   622 -2.33447691529 -2.33447691529 -2.33447691529    6[1-(0),6-(6,6),6-(6,7)]
   623-0.001619390221-0.001619390221-0.001619390221    6[6-(1,6),6-(1,6),6-(8,8)]
   624-0.500715528246-0.500715528246-0.500715528246    6[1-(0),6-(6,6),6-(6,6)]
   625 -1.34728577628 -1.34728577628 -1.34728577628    6[6-(1,6),6-(1,6),6-(8,8)]
   626 -3.97720143028 -3.97720143028 -3.97720143028    6[7-(1,6),7-(6),7-(6)]
   627   -1.921475503   -1.921475503   -1.921475503    6[6-(6,6),8-(0),8-(30)]
   628 -1.19666362736 -1.19666362736 -1.19666362736    6[6-(1,6),6-(1,6),6-(8,8)]
   629 0.910295582725 0.910295582725 0.910295582725    6[6-(6,6),8-(0),8-(30)]
   630  1.14388954524  1.14388954524  1.14388954524    6[6-(6,6),8-(0),8-(30)]
   631 -7.44486003799 -7.44486003799 -7.44486003799    6[6-(1,6),6-(1,6),7-(1,6)]
   632 -7.58946529473 -7.58946529473 -7.58946529473    6[1-(0),6-(6,6),6-(6,6)]
   633  2.60886987465  2.60886987465  2.60886987465    6[6-(6,6),8-(0),8-(30)]
   634  9.71807250783  9.71807250783  9.71807250783    6[7-(1,6),7-(6),7-(6)]
   635    -7.45399686    -7.45399686    -7.45399686    6[1-(0),6-(6,6),6-(6,7)]
   636  6.74958722778  6.74958722778  6.74958722778    6[1-(0),6-(6,6),6-(6,7)]
   637   7.3615438289   7.3615438289   7.3615438289    6[6-(1,6),6-(1,6),7-(1,6)]
   638  -7.5021324821  -7.5021324821  -7.5021324821    6[6-(1,6),6-(1,6),6-(8)]
   639  6.58364554251  6.58364554251  6.58364554251    6[1-(0),6-(6,6),6-(6,7)]
   640  2.84411673104  2.84411673104  2.84411673104    6[1-(0),6-(6,6),6-(6,7)]
   641  5.45868112086  5.45868112086  5.45868112086    6[6-(1,6),6-(1,6),6-(8,8)]
   642  4.68119719749  4.68119719749  4.68119719749    6[1-(0),6-(6,6),6-(6,6)]
   643  5.22864030082  5.22864030082  5.22864030082    6[6-(1,6),6-(1,6),6-(8,8)]
   644  2.97502527471  2.97502527471  2.97502527471    6[7-(1,6),7-(6),7-(6)]
   645  4.45489092469  4.45489092469  4.45489092469    6[6-(6,6),8-(0),8-(30)]
   646 -7.61020024839 -7.61020024839 -7.61020024839    6[6-(1,6),6-(1,6),6-(8,8)]
   647  4.80316084338  4.80316084338  4.80316084338    6[6-(6,6),8-(0),8-(30)]
   648 -7.48554746556 -7.48554746556 -7.48554746556    6[6-(6,6),8-(30)]
   649  6.90709636446  6.90709636446  6.90709636446    7[1-(0),6-(6,6),6-(7,7)]
   650 -8.19340869548 -8.19340869548 -8.19340869548    7[6-(7,7),6-(7,7)]
   651  4.73767183002  4.73767183002  4.73767183002    7[6-(7,7),6-(7,7)]
   652 -18.5485757961 -18.5485757961 -18.5485757961    7[1-(0),6-(6,6),6-(7,7)]
   653  6.45361235752  6.45361235752  6.45361235752    7[1-(0),6-(6,6),6-(7,7)]
   654   10.455530762   10.455530762   10.455530762    7[6-(7,7),6-(7,7)]
   655 -3.94697714599 -3.94697714599 -3.94697714599    7[6-(7,7),6-(7,7)]
   656  8.78252353802  8.78252353802  8.78252353802    7[1-(0),6-(6,6),6-(7,7)]
   657  15.1956526333  15.1956526333  15.1956526333    7[1-(0),6-(6,6),6-(7,7)]
   658  18.7337296905  18.7337296905  18.7337296905    7[6-(7,7),6-(7,7)]
   659  16.2946740586  16.2946740586  16.2946740586    7[6-(7,7),6-(7,7)]
   660  18.4186408293  18.4186408293  18.4186408293    7[1-(0),6-(6,6),6-(7,7)]
   661  12.9324701448  12.9324701448  12.9324701448    7[1-(0),6-(6,6),6-(7,7)]
   662-0.251266557061-0.251266557061-0.251266557061    7[6-(7,7),6-(7,7)]
   663  24.4034627573  24.4034627573  24.4034627573    7[6-(7,7),6-(7,7)]
   664  1.72004292874  1.72004292874  1.72004292874    7[1-(0),6-(6,6),6-(7,7)]
   665 -13.8370122879 -13.8370122879 -13.8370122879    7[1-(0),6-(6,6),6-(7,7)]
   666 -18.5653651304 -18.5653651304 -18.5653651304    7[6-(7,7),6-(7,7)]
   667  15.1097723889  15.1097723889  15.1097723889    7[6-(7,7),6-(7,7)]
   668 -8.17659506201 -8.17659506201 -8.17659506201    7[1-(0),6-(6,6),6-(7,7)]
   669 -3.91835836204 -3.91835836204 -3.91835836204    7[1-(0),6-(6,6),6-(7,7)]
   670 0.083542843298 0.083542843298 0.083542843298    7[6-(7,7),6-(7,7)]
   671  6.42498623299  6.42498623299  6.42498623299    7[6-(7,7),6-(7,7)]
   672 -1.58946709191 -1.58946709191 -1.58946709191    7[1-(0),6-(6,6),6-(7,7)]
   673 -5.54856186436 -5.54856186436 -5.54856186436    7[1-(0),6-(6,6),6-(7,7)]
   674  8.36160927543  8.36160927543  8.36160927543    7[6-(7,7),6-(7,7)]
   675 -4.44954965031 -4.44954965031 -4.44954965031    7[6-(7,7),6-(7,7)]
   676  8.04649064525  8.04649064525  8.04649064525    7[1-(0),6-(6,6),6-(7,7)]
   677  2.56036401431  2.56036401431  2.56036401431    7[1-(0),6-(6,6),6-(7,7)]
   678 -10.6233554883 -10.6233554883 -10.6233554883    7[6-(7,7),6-(7,7)]
   679  3.65937622836  3.65937622836  3.65937622836    7[6-(7,7),6-(7,7)]
   680 -8.65204329133 -8.65204329133 -8.65204329133    7[1-(0),6-(6,6),6-(7,7)]
   681 -3.46504527254 -3.46504527254 -3.46504527254    7[1-(0),6-(6,6),6-(7,7)]
   682  2.17855937388  2.17855937388  2.17855937388    7[6-(7,7),6-(7,7)]
   683   25.481730193   25.481730193   25.481730193    7[6-(7,7),6-(7,7)]
   684  2.19536465007  2.19536465007  2.19536465007    7[1-(0),6-(6,6),6-(7,7)]
   685  16.8255845445  16.8255845445  16.8255845445    7[1-(0),6-(6,6),6-(7,7)]
   686 -10.2885604573 -10.2885604573 -10.2885604573    7[6-(7,7),6-(7,7)]
   687   16.796948741   16.796948741   16.796948741    7[6-(7,7),6-(7,7)]
   688  19.1546136419  19.1546136419  19.1546136419    7[1-(0),6-(6,6),6-(7,7)]
   689  4.82352577909  4.82352577909  4.82352577909    7[1-(0),6-(6,6),6-(7,7)]
   690 -2.01036427394 -2.01036427394 -2.01036427394    7[6-(7,7),6-(7,7)]
   691  5.92256469168  5.92256469168  5.92256469168    7[6-(7,7),6-(7,7)]
   692 -2.32546693855 -2.32546693855 -2.32546693855    7[1-(0),6-(6,6),6-(7,7)]
   693  23.3044275489  23.3044275489  23.3044275489    7[1-(0),6-(6,6),6-(7,7)]
   694  10.1207042574  10.1207042574  10.1207042574    7[6-(7,7),6-(7,7)]
   695  14.0314952743  14.0314952743  14.0314952743    7[6-(7,7),6-(7,7)]
   696  12.0920275466  12.0920275466  12.0920275466    7[1-(0),6-(6,6),6-(7,7)]
   697  9.10480805548  9.10480805548  9.10480805548    7[1-(0),6-(6,6),6-(7,7)]
   698  5.10275305733  5.10275305733  5.10275305733    7[6-(7,7),6-(7,7)]
   699    9.133443859    9.133443859    9.133443859    7[6-(7,7),6-(7,7)]
   700  6.77577895812  6.77577895812  6.77577895812    7[1-(0),6-(6,6),6-(7,7)]
   701 -1.72076212746 -1.72076212746 -1.72076212746    7[1-(0),6-(6,6),6-(7,7)]
   702 -7.36436677388 -7.36436677388 -7.36436677388    7[6-(7,7),6-(7,7)]
   703 0.448662406972 0.448662406972 0.448662406972    7[6-(7,7),6-(7,7)]
   704 -7.38117205008 -7.38117205008 -7.38117205008    7[1-(0),6-(6,6),6-(7,7)]
   705  2.62596505107  2.62596505107  2.62596505107    7[1-(0),6-(6,6),6-(7,7)]
   706 -15.3065116574 -15.3065116574 -15.3065116574    7[6-(7,7),6-(7,7)]
   707  11.8988973257  11.8988973257  11.8988973257    7[6-(7,7),6-(7,7)]
   708  13.8383650534  13.8383650534  13.8383650534    7[1-(0),6-(6,6),6-(7,7)]
   709 -10.0093331791 -10.0093331791 -10.0093331791    7[1-(0),6-(6,6),6-(7,7)]
   710 -3.17544312606 -3.17544312606 -3.17544312606    7[6-(7,7),6-(7,7)]
   711  20.0078279083  20.0078279083  20.0078279083    7[6-(7,7),6-(7,7)]
   712 -2.86034046145 -2.86034046145 -2.86034046145    7[1-(0),6-(6,6),6-(7,7)]
   713  10.7347399667  10.7347399667  10.7347399667    7[1-(0),6-(6,6),6-(7,7)]
   714  7.19666290949  7.19666290949  7.19666290949    7[6-(7,7),6-(7,7)]
   715  9.63571854138  9.63571854138  9.63571854138    7[6-(7,7),6-(7,7)]
   716   7.5117517707   7.5117517707   7.5117517707    7[1-(0),6-(6,6),6-(7,7)]
   717  12.9979224552  12.9979224552  12.9979224552    7[1-(0),6-(6,6),6-(7,7)]
   718 -4.93454084294 -4.93454084294 -4.93454084294    7[6-(7,7),6-(7,7)]
   719  1.52692984265  1.52692984265  1.52692984265    7[6-(7,7),6-(7,7)]
   720 -6.90585032874 -6.90585032874 -6.90585032874    7[1-(0),6-(6,6),6-(7,7)]
   721  19.0232962355  19.0232962355  19.0232962355    7[1-(0),6-(6,6),6-(7,7)]
   722  3.00760129548  3.00760129548  3.00760129548    7[6-(7,7),6-(7,7)]
   723    21.19272077    21.19272077    21.19272077    7[6-(7,7),6-(7,7)]
   724  13.3627683961  13.3627683961  13.3627683961    7[1-(0),6-(6,6),6-(7,7)]
   725  19.4767802425  19.4767802425  19.4767802425    7[1-(0),6-(6,6),6-(7,7)]
   726   15.474861838   15.474861838   15.474861838    7[6-(7,7),6-(7,7)]
   727   29.877369746   29.877369746   29.877369746    7[6-(7,7),6-(7,7)]
   728   17.147869062   17.147869062   17.147869062    7[1-(0),6-(6,6),6-(7,7)]
   729 -7.74617141431 -7.74617141431 -7.74617141431    7[1-(0),6-(6,6),6-(7,7)]
   730  5.43754808833  5.43754808833  5.43754808833    7[6-(7,7),6-(7,7)]
   731 -8.84518362836 -8.84518362836 -8.84518362836    7[6-(7,7),6-(7,7)]
   732  3.46623589133  3.46623589133  3.46623589133    7[1-(0),6-(6,6),6-(7,7)]
   733 0.362754464357 0.362754464357 0.362754464357    7[1-(0),6-(6,6),6-(7,7)]
   734 -13.5474166754 -13.5474166754 -13.5474166754    7[6-(7,7),6-(7,7)]
   735-0.736257749695-0.736257749695-0.736257749695    7[6-(7,7),6-(7,7)]
   736 -13.2322980452 -13.2322980452 -13.2322980452    7[1-(0),6-(6,6),6-(7,7)]
   737 -1.26744903796 -1.26744903796 -1.26744903796    7[1-(0),6-(6,6),6-(7,7)]
   738  -5.2693502433  -5.2693502433  -5.2693502433    7[6-(7,7),6-(7,7)]
   739   19.505406367   19.505406367   19.505406367    7[6-(7,7),6-(7,7)]
   740 -3.59634030809 -3.59634030809 -3.59634030809    7[1-(0),6-(6,6),6-(7,7)]
   741  8.65120488792  8.65120488792  8.65120488792    7[1-(0),6-(6,6),6-(7,7)]
   742  13.3795577304  13.3795577304  13.3795577304    7[6-(7,7),6-(7,7)]
   743  10.8206202111  10.8206202111  10.8206202111    7[6-(7,7),6-(7,7)]
   744  2.99078766201  2.99078766201  2.99078766201    7[1-(0),6-(6,6),6-(7,7)]
   745  11.9045409973  11.9045409973  11.9045409973    8[6-(6,8),30-(8,8,8)]
   746  12.4020240012  12.4020240012  12.4020240012    8[6-(6,8),30-(8,8,8)]
   747   13.060252089   13.060252089   13.060252089    8[6-(6,8)]
   748   10.564932324   10.564932324   10.564932324    8[6-(6,8)]
   749  9.97076717641  9.97076717641  9.97076717641    8[6-(6,8)]
   750  12.9063395757  12.9063395757  12.9063395757    8[6-(6,8),30-(8,8,8)]
   751  13.0719040346  13.0719040346  13.0719040346    8[6-(6,8),30-(8,8,8)]
   752  12.3118231276  12.3118231276  12.3118231276    8[6-(6,8)]
   753  13.9212158763  13.9212158763  13.9212158763    8[6-(6,8),30-(8,8,8)]
   754  6.62767234961  6.62767234961  6.62767234961    8[6-(6,8),30-(8,8,8)]
   755   5.3902649051   5.3902649051   5.3902649051    8[6-(6,8)]
   756  8.07892104569  8.07892104569  8.07892104569    8[6-(6,8)]
   757  14.9638168762  14.9638168762  14.9638168762    8[6-(6,8)]
   758  7.49206214601  7.49206214601  7.49206214601    8[6-(6,8),30-(8,8,8)]
   759  3.97754656442  3.97754656442  3.97754656442    8[6-(6,8),30-(8,8,8)]
   760  3.23906311869  3.23906311869  3.23906311869    8[6-(6,8)]
   761  22.1375969508  22.1375969508  22.1375969508    8[6-(6,8),30-(8,8,8)]
   762  13.0915794967  13.0915794967  13.0915794967    8[6-(6,8),30-(8,8,8)]
   763 -15.1770709664 -15.1770709664 -15.1770709664    8[6-(6,8)]
   764  13.9387557405  13.9387557405  13.9387557405    8[6-(6,8)]
   765  21.6849526774  21.6849526774  21.6849526774    8[6-(6,8)]
   766  15.0363296404  15.0363296404  15.0363296404    8[6-(6,8),30-(8,8,8)]
   767 -9.45916208394 -9.45916208394 -9.45916208394    8[6-(6,8),30-(8,8,8)]
   768 -10.1557421521 -10.1557421521 -10.1557421521    8[6-(6,8)]
   769  14.2693850755  14.2693850755  14.2693850755    8[6-(6,8),30-(8,8,8)]
   770  9.36755565247  9.36755565247  9.36755565247    8[6-(6,8),30-(8,8,8)]
   771  7.09918547228  7.09918547228  7.09918547228    8[6-(6,8)]
   772  8.90622238982  8.90622238982  8.90622238982    8[6-(6,8)]
   773    15.61320217    15.61320217    15.61320217    8[6-(6,8)]
   774  6.05410013789  6.05410013789  6.05410013789    8[6-(6,8),30-(8,8,8)]
   775   2.7823429849   2.7823429849   2.7823429849    8[6-(6,8),30-(8,8,8)]
   776  4.97748740581  4.97748740581  4.97748740581    8[6-(6,8)]
   777 -8.83953300929 -8.83953300929 -8.83953300929    8[6-(6,8),30-(8,8,8)]
   778 -8.34211519281 -8.34211519281 -8.34211519281    8[6-(6,8),30-(8,8,8)]
   779  2.68805817333  2.68805817333  2.68805817333    8[6-(6,8)]
   780 -10.1792224934 -10.1792224934 -10.1792224934    8[6-(6,8)]
   781 -10.7733043698 -10.7733043698 -10.7733043698    8[6-(6,8)]
   782 -7.83783374557 -7.83783374557 -7.83783374557    8[6-(6,8),30-(8,8,8)]
   783  2.69968639592  2.69968639592  2.69968639592    8[6-(6,8),30-(8,8,8)]
   784  1.93962945255  1.93962945255  1.93962945255    8[6-(6,8)]
   785 -6.82277738401 -6.82277738401 -6.82277738401    8[6-(6,8),30-(8,8,8)]
   786 -3.74436044288 -3.74436044288 -3.74436044288    8[6-(6,8),30-(8,8,8)]
   787 -4.98175000363 -4.98175000363 -4.98175000363    8[6-(6,8)]
   788 -2.29308981996 -2.29308981996 -2.29308981996    8[6-(6,8)]
   789  -5.7801642854  -5.7801642854  -5.7801642854    8[6-(6,8)]
   790 -2.87995887987 -2.87995887987 -2.87995887987    8[6-(6,8),30-(8,8,8)]
   791   -6.394421732   -6.394421732   -6.394421732    8[6-(6,8),30-(8,8,8)]
   792 -7.13290465922 -7.13290465922 -7.13290465922    8[6-(6,8)]
   793  11.7656404074  11.7656404074  11.7656404074    8[6-(6,8),30-(8,8,8)]
   794 -7.65260445927 -7.65260445927 -7.65260445927    8[6-(6,8),30-(8,8,8)]
   795 -4.80504650071 -4.80504650071 -4.80504650071    8[6-(6,8)]
   796 -6.80541259215 -6.80541259215 -6.80541259215    8[6-(6,8)]
   797  11.3129936736  11.3129936736  11.3129936736    8[6-(6,8)]
   798 -5.70782018833 -5.70782018833 -5.70782018833    8[6-(6,8),30-(8,8,8)]
   799 0.912886104766 0.912886104766 0.912886104766    8[6-(6,8),30-(8,8,8)]
   800 0.216282072944 0.216282072944 0.216282072944    8[6-(6,8)]
   801  3.89734778585  3.89734778585  3.89734778585    8[6-(6,8),30-(8,8,8)]
   802 -1.00448840505 -1.00448840505 -1.00448840505    8[6-(6,8),30-(8,8,8)]
   803   -3.272876469   -3.272876469   -3.272876469    8[6-(6,8)]
   804 -1.46584359453 -1.46584359453 -1.46584359453    8[6-(6,8)]
   805   5.2411527816   5.2411527816   5.2411527816    8[6-(6,8)]
   806 -4.31795568623 -4.31795568623 -4.31795568623    8[6-(6,8),30-(8,8,8)]
   807 -7.58976556868 -7.58976556868 -7.58976556868    8[6-(6,8),30-(8,8,8)]
   808 -5.39462166628 -5.39462166628 -5.39462166628    8[6-(6,8)]
   809  1.53243829995  1.53243829995  1.53243829995    8[6-(6,8),30-(8,8,8)]
   810  2.02987043157  2.02987043157  2.02987043157    8[6-(6,8),30-(8,8,8)]
   811 -7.68389697038 -7.68389697038 -7.68389697038    8[6-(6,8)]
   812 0.192768065398 0.192768065398 0.192768065398    8[6-(6,8)]
   813-0.401320846605-0.401320846605-0.401320846605    8[6-(6,8)]
   814  2.53414305386  2.53414305386  2.53414305386    8[6-(6,8),30-(8,8,8)]
   815 -7.67232699454 -7.67232699454 -7.67232699454    8[6-(6,8),30-(8,8,8)]
   816 -8.43238428019 -8.43238428019 -8.43238428019    8[6-(6,8)]
   817  3.54924172369  3.54924172369  3.54924172369    8[6-(6,8),30-(8,8,8)]
   818  16.9996564693  16.9996564693  16.9996564693    8[6-(6,8),30-(8,8,8)]
   819  15.7622908145  15.7622908145  15.7622908145    8[6-(6,8)]
   820  18.4509158543  18.4509158543  18.4509158543    8[6-(6,8)]
   821   4.5918280492   4.5918280492   4.5918280492    8[6-(6,8)]
   822  17.8640892179  17.8640892179  17.8640892179    8[6-(6,8),30-(8,8,8)]
   823  14.3496544436  14.3496544436  14.3496544436    8[6-(6,8),30-(8,8,8)]
   824  13.6111473765  13.6111473765  13.6111473765    8[6-(6,8)]
   825  1.39345184974  1.39345184974  1.39345184974    8[6-(6,8),30-(8,8,8)]
   826  2.71940917858  2.71940917858  2.71940917858    8[6-(6,8),30-(8,8,8)]
   827  5.56694323114  5.56694323114  5.56694323114    8[6-(6,8)]
   828  3.56661228363  3.56661228363  3.56661228363    8[6-(6,8)]
   829 0.940831889005 0.940831889005 0.940831889005    8[6-(6,8)]
   830  4.66416226394  4.66416226394  4.66416226394    8[6-(6,8),30-(8,8,8)]
   831  11.2848404792  11.2848404792  11.2848404792    8[6-(6,8),30-(8,8,8)]
   832  10.5882605872  10.5882605872  10.5882605872    8[6-(6,8)]
   833 -6.47479297339 -6.47479297339 -6.47479297339    8[6-(6,8),30-(8,8,8)]
   834  19.7395565206  19.7395565206  19.7395565206    8[6-(6,8),30-(8,8,8)]
   835  17.4712018247  17.4712018247  17.4712018247    8[6-(6,8)]
   836  19.2781963967  19.2781963967  19.2781963967    8[6-(6,8)]
   837 -5.13100019161 -5.13100019161 -5.13100019161    8[6-(6,8)]
   838  16.4260980643  16.4260980643  16.4260980643    8[6-(6,8),30-(8,8,8)]
   839  13.1543709718  13.1543709718  13.1543709718    8[6-(6,8),30-(8,8,8)]
   840  15.3495152165  15.3495152165  15.3495152165    8[6-(6,8)]
   841 -8.73504912369 -8.73504912369 -8.73504912369    8[6-(6,8),30-(8,8,8)]
   842  8.93073613073  8.93073613073  8.93073613073    8[6-(6,8),30-(8,8,8)]
   843  10.1681017855  10.1681017855  10.1681017855    8[6-(6,8)]
   844  7.47947674574  7.47947674574  7.47947674574    8[6-(6,8)]
   845 -9.77763544921 -9.77763544921 -9.77763544921    8[6-(6,8)]
   846  8.06630338214  8.06630338214  8.06630338214    8[6-(6,8),30-(8,8,8)]
   847  11.5807381564  11.5807381564  11.5807381564    8[6-(6,8),30-(8,8,8)]
   848  12.3192452235  12.3192452235  12.3192452235    8[6-(6,8)]
   849 -6.71824569995 -6.71824569995 -6.71824569995    8[6-(6,8),30-(8,8,8)]
   850 -7.21567783157 -7.21567783157 -7.21567783157    8[6-(6,8),30-(8,8,8)]
   851  2.49808957038  2.49808957038  2.49808957038    8[6-(6,8)]
   852  -5.3785754654  -5.3785754654  -5.3785754654    8[6-(6,8)]
   853  -4.7844865534  -4.7844865534  -4.7844865534    8[6-(6,8)]
   854 -7.71995045386 -7.71995045386 -7.71995045386    8[6-(6,8),30-(8,8,8)]
   855  2.48651959454  2.48651959454  2.48651959454    8[6-(6,8),30-(8,8,8)]
   856  3.24657688019  3.24657688019  3.24657688019    8[6-(6,8)]
   857  1.28898557339  1.28898557339  1.28898557339    8[6-(6,8),30-(8,8,8)]
   858  6.19083607943  6.19083607943  6.19083607943    8[6-(6,8),30-(8,8,8)]
   859  8.45919077528  8.45919077528  8.45919077528    8[6-(6,8)]
   860  6.65219620329  6.65219620329  6.65219620329    8[6-(6,8)]
   861-0.054807208395-0.054807208395-0.054807208395    8[6-(6,8)]
   862  9.50429453566  9.50429453566  9.50429453566    8[6-(6,8),30-(8,8,8)]
   863  12.7760216282  12.7760216282  12.7760216282    8[6-(6,8),30-(8,8,8)]
   864  10.5808773835  10.5808773835  10.5808773835    8[6-(6,8)]
   865 -6.57925924974 -6.57925924974 -6.57925924974    8[6-(6,8),30-(8,8,8)]
   866 -7.90521657858 -7.90521657858 -7.90521657858    8[6-(6,8),30-(8,8,8)]
   867 -10.7527506311 -10.7527506311 -10.7527506311    8[6-(6,8)]
   868 -8.75241968363 -8.75241968363 -8.75241968363    8[6-(6,8)]
   869 -6.12663928901 -6.12663928901 -6.12663928901    8[6-(6,8)]
   870 -9.84996966394 -9.84996966394 -9.84996966394    8[6-(6,8),30-(8,8,8)]
   871 -16.4706478792 -16.4706478792 -16.4706478792    8[6-(6,8),30-(8,8,8)]
   872 -15.7740679872 -15.7740679872 -15.7740679872    8[6-(6,8)]
   873  3.79279564919  3.79279564919  3.79279564919    8[6-(6,8),30-(8,8,8)]
   874  12.8388131033  12.8388131033  12.8388131033    8[6-(6,8),30-(8,8,8)]
   875  9.99126356642  9.99126356642  9.99126356642    8[6-(6,8)]
   876  11.9916368595  11.9916368595  11.9916368595    8[6-(6,8)]
   877  4.24543992261  4.24543992261  4.24543992261    8[6-(6,8)]
   878  10.8940629596  10.8940629596  10.8940629596    8[6-(6,8),30-(8,8,8)]
   879  4.27335468394  4.27335468394  4.27335468394    8[6-(6,8),30-(8,8,8)]
   880  4.96993475215  4.96993475215  4.96993475215    8[6-(6,8)]
   881  11.6610075245  11.6610075245  11.6610075245    8[6-(6,8),30-(8,8,8)]
   882  16.5628369475  16.5628369475  16.5628369475    8[6-(6,8),30-(8,8,8)]
   883  18.8312071277  18.8312071277  18.8312071277    8[6-(6,8)]
   884  17.0241702102  17.0241702102  17.0241702102    8[6-(6,8)]
   885    10.31719043    10.31719043    10.31719043    8[6-(6,8)]
   886  19.8762924621  19.8762924621  19.8762924621    8[6-(6,8),30-(8,8,8)]
   887  23.1480496151  23.1480496151  23.1480496151    8[6-(6,8),30-(8,8,8)]
   888  20.9529051942  20.9529051942  20.9529051942    8[6-(6,8)]
   889  14.0258516027  14.0258516027  14.0258516027    8[6-(6,8),30-(8,8,8)]
   890  13.5283685988  13.5283685988  13.5283685988    8[6-(6,8),30-(8,8,8)]
   891   12.870140511   12.870140511   12.870140511    8[6-(6,8)]
   892   15.365460276   15.365460276   15.365460276    8[6-(6,8)]
   893  15.9596254236  15.9596254236  15.9596254236    8[6-(6,8)]
   894  13.0240530243  13.0240530243  13.0240530243    8[6-(6,8),30-(8,8,8)]
   895  12.8584885654  12.8584885654  12.8584885654    8[6-(6,8),30-(8,8,8)]
   896  13.6185694724  13.6185694724  13.6185694724    8[6-(6,8)]
   897  12.0091767237  12.0091767237  12.0091767237    8[6-(6,8),30-(8,8,8)]
   898  19.3027202504  19.3027202504  19.3027202504    8[6-(6,8),30-(8,8,8)]
   899 -10.5760723051 -10.5760723051 -10.5760723051    8[6-(6,8)]
   900  17.8514715543  17.8514715543  17.8514715543    8[6-(6,8)]
   901  10.9665757238  10.9665757238  10.9665757238    8[6-(6,8)]
   902   18.438330454   18.438330454   18.438330454    8[6-(6,8),30-(8,8,8)]
   903 -9.16335396442 -9.16335396442 -9.16335396442    8[6-(6,8),30-(8,8,8)]
   904 -8.42487051869 -8.42487051869 -8.42487051869    8[6-(6,8)]
   905  22.0330448141  22.0330448141  22.0330448141    8[6-(6,8),30-(8,8,8)]
   906 -4.18131899495 -4.18131899495 -4.18131899495    8[6-(6,8),30-(8,8,8)]
   907 -1.91293093101 -1.91293093101 -1.91293093101    8[6-(6,8)]
   908 -3.71996380547 -3.71996380547 -3.71996380547    8[6-(6,8)]
   909  20.6892398184  20.6892398184  20.6892398184    8[6-(6,8)]
   910-0.867851713766-0.867851713766-0.867851713766    8[6-(6,8),30-(8,8,8)]
   911  2.40395816868  2.40395816868  2.40395816868    8[6-(6,8),30-(8,8,8)]
   912  0.20881426628  0.20881426628  0.20881426628    8[6-(6,8)]
   913  14.1647521926  14.1647521926  14.1647521926    8[6-(6,8),30-(8,8,8)]
   914  2.46679705927  2.46679705927  2.46679705927    8[6-(6,8),30-(8,8,8)]
   915-0.380760899287-0.380760899287-0.380760899287    8[6-(6,8)]
   916  1.61960519215  1.61960519215  1.61960519215    8[6-(6,8)]
   917  14.6173989264  14.6173989264  14.6173989264    8[6-(6,8)]
   918 0.522012788334 0.522012788334 0.522012788334    8[6-(6,8),30-(8,8,8)]
   919 -6.09869350477 -6.09869350477 -6.09869350477    8[6-(6,8),30-(8,8,8)]
   920 -5.40208947294 -5.40208947294 -5.40208947294    8[6-(6,8)]
   921    1.636969984    1.636969984    1.636969984    8[6-(6,8),30-(8,8,8)]
   922 -1.44144695712 -1.44144695712 -1.44144695712    8[6-(6,8),30-(8,8,8)]
   923-0.204057396373-0.204057396373-0.204057396373    8[6-(6,8)]
   924 -2.89271758004 -2.89271758004 -2.89271758004    8[6-(6,8)]
   925 0.594356885395 0.594356885395 0.594356885395    8[6-(6,8)]
   926 -2.30584852013 -2.30584852013 -2.30584852013    8[6-(6,8),30-(8,8,8)]
   927    1.208614332    1.208614332    1.208614332    8[6-(6,8),30-(8,8,8)]
   928  1.94709725922  1.94709725922  1.94709725922    8[6-(6,8)]
   929  3.65372560929  3.65372560929  3.65372560929    8[6-(6,8),30-(8,8,8)]
   930  3.15630779281  3.15630779281  3.15630779281    8[6-(6,8),30-(8,8,8)]
   931 -7.87386557334 -7.87386557334 -7.87386557334    8[6-(6,8)]
   932  4.99341509337  4.99341509337  4.99341509337    8[6-(6,8)]
   933   5.5874969698   5.5874969698   5.5874969698    8[6-(6,8)]
   934  2.65202634557  2.65202634557  2.65202634557    8[6-(6,8),30-(8,8,8)]
   935 -7.88549379592 -7.88549379592 -7.88549379592    8[6-(6),30-(8,8,8)]
