# Supplementary material for: A collection of forcefield precursors for metal–organic frameworks
Source: RSC Adv. 2019 Nov 13;9(63):36492–507. doi: 10.1039/c9ra07327b (PMC9075174; doi:10.1039/c9ra07327b)
Supplement: RA-009-C9RA07327B-s3169 [file RA-009-C9RA07327B-s3169.txt]

ICODIP01_clean

31.215    0.00000000    0.00000000
-10.40488667    29.4298243    0.00000000
-10.40488667    -14.71467174    25.48711427

     1  -7.4764503681  -7.4764503681  -7.4764503681    30[8-(6),8-(6),8-(6),8-(6)]
     2   7.4767903581   7.4767903581   7.4767903581    30[8-(6),8-(6),8-(6),8-(6)]
     3   2.9284841453   2.9284841453   2.9284841453    30[8-(6),8-(6),8-(6),8-(6)]
     4  -2.9283141503  -2.9283141503  -2.9283141503    30[8-(6),8-(6),8-(6),8-(6)]
     5  13.3334558128  13.3334558128  13.3334558128    30[8-(6),8-(6),8-(6),8-(6)]
     6  17.8817141822  17.8817141822  17.8817141822    30[8-(6),8-(6),8-(6),8-(6)]
     7   8.1310124778   8.1310124778   8.1310124778    30[8-(6),8-(6),8-(6),8-(6)]
     8  12.6792708472  12.6792708472  12.6792708472    30[8-(6),8-(6),8-(6),8-(6)]
     9  18.5359363019  18.5359363019  18.5359363019    30[8-(6),8-(6),8-(6),8-(6)]
    10   2.2741770281   2.2741770281   2.2741770281    30[8-(6),8-(6),8-(6),8-(6)]
    11  -8.1307574853  -8.1307574853  -8.1307574853    30[8-(6),8-(6),8-(6),8-(6)]
    12  -2.2739591897  -2.2739591897  -2.2739591897    30[8-(6),8-(6),8-(6),8-(6)]
    13 -13.0061078921 -13.0061078921 -13.0061078921    30[8-(6),8-(6),8-(6),8-(6)]
    14  7.80391954961  7.80391954961  7.80391954961    30[8-(6),8-(6),8-(6),8-(6)]
    15  7.85844204654  7.85844204654  7.85844204654    30[8-(6),8-(6),8-(6),8-(6)]
    16  7.74931294596  7.74931294596  7.74931294596    30[8-(6),8-(6),8-(6),8-(6)]
    17    -2.60113667    -2.60113667    -2.60113667    30[8-(6),8-(6),8-(6),8-(6)]
    18    -2.60113667    -2.60113667    -2.60113667    30[8-(6),8-(6),8-(6),8-(6)]
    19 -2.54669917058 -2.54669917058 -2.54669917058    30[8-(6),8-(6),8-(6),8-(6)]
    20 -2.65557416942 -2.65557416942 -2.65557416942    30[8-(6),8-(6),8-(6),8-(6)]
    21  7.80383455211  7.80383455211  7.80383455211    30[8-(6),8-(6),8-(6),8-(6)]
    22  18.2088071104  18.2088071104  18.2088071104    30[8-(6),8-(6),8-(6),8-(6)]
    23  -12.951586286  -12.951586286  -12.951586286    30[8-(6),8-(6),8-(6),8-(6)]
    24  18.1542846135  18.1542846135  18.1542846135    30[8-(6),8-(6),8-(6),8-(6)]
    25 -12.2839705117 -12.2839705117 -12.2839705117    1[7-(6,6)]
    26 -2.02467007954 -2.02467007954 -2.02467007954    1[6-(6,6)]
    27 -3.90379223815 -3.90379223815 -3.90379223815    1[6-(6,6)]
    28 -14.6105344502 -14.6105344502 -14.6105344502    1[6-(6,6)]
    29 -1.89354263426 -1.89354263426 -1.89354263426    1[7-(6,6)]
    30 -10.7960531205 -10.7960531205 -10.7960531205    1[6-(6,6)]
    31 -11.9239675528 -11.9239675528 -11.9239675528    1[6-(6,6)]
    32 -5.76839440605 -5.76839440605 -5.76839440605    1[6-(6,6)]
    33  14.0365220441  14.0365220441  14.0365220441    1[7-(6,6)]
    34  18.4856397186  18.4856397186  18.4856397186    1[6-(6,6)]
    35  8.09112703015  8.09112703015  8.09112703015    1[6-(6,6)]
    36  12.4924049032  12.4924049032  12.4924049032    1[6-(6,6)]
    37  8.28258741657  8.28258741657  8.28258741657    1[7-(6,6)]
    38  12.1865086809  12.1865086809  12.1865086809    1[6-(6,6)]
    39  8.99424358591  8.99424358591  8.99424358591    1[6-(6,6)]
    40  18.3878171244  18.3878171244  18.3878171244    1[6-(6,6)]
    41  4.86342408826  4.86342408826  4.86342408826    1[7-(6,6)]
    42  10.7650876731  10.7650876731  10.7650876731    1[6-(6,6)]
    43  4.15385358811  4.15385358811  4.15385358811    1[6-(6,6)]
    44  7.23160825341  7.23160825341  7.23160825341    1[6-(6,6)]
    45  13.4682976634  13.4682976634  13.4682976634    1[7-(6,6)]
    46  6.01422906724  6.01422906724  6.01422906724    1[6-(6,6)]
    47  8.43653254867  8.43653254867  8.43653254867    1[6-(6,6)]
    48  2.30176951527  2.30176951527  2.30176951527    1[6-(6,6)]
    49 -6.61529564065 -6.61529564065 -6.61529564065    1[7-(6,6)]
    50 -6.41560399217 -6.41560399217 -6.41560399217    1[6-(6,6)]
    51 -8.34050840011 -8.34050840011 -8.34050840011    1[6-(6,6)]
    52  5.29208794358  5.29208794358  5.29208794358    1[6-(6,6)]
    53 -9.45177579571 -9.45177579571 -9.45177579571    1[7-(6,6)]
    54 -7.40400464769 -7.40400464769 -7.40400464769    1[6-(6,6)]
    55 -5.50612860181 -5.50612860181 -5.50612860181    1[6-(6,6)]
    56 -4.51562558358 -4.51562558358 -4.51562558358    1[6-(6,6)]
    57 -1.87908254978 -1.87908254978 -1.87908254978    1[7-(6,6)]
    58  8.38026816695  8.38026816695  8.38026816695    1[6-(6,6)]
    59   6.5011301988   6.5011301988   6.5011301988    1[6-(6,6)]
    60   -4.205621601   -4.205621601   -4.205621601    1[6-(6,6)]
    61    8.511369161    8.511369161    8.511369161    1[7-(6,6)]
    62 -0.39115648877 -0.39115648877 -0.39115648877    1[6-(6,6)]
    63 -1.51902934029 -1.51902934029 -1.51902934029    1[6-(6,6)]
    64  4.63656015996  4.63656015996  4.63656015996    1[6-(6,6)]
    65  3.63143546001  3.63143546001  3.63143546001    1[7-(6,6)]
    66    28.89054587    28.89054587    28.89054587    1[6-(6,6)]
    67 -2.31403380779 -2.31403380779 -2.31403380779    1[6-(6,6)]
    68  2.08735666999  2.08735666999  2.08735666999    1[6-(6,6)]
    69  29.0924012494  29.0924012494  29.0924012494    1[7-(6,6)]
    70  1.78141934288  1.78141934288  1.78141934288    1[6-(6,6)]
    71 -1.41081675098 -1.41081675098 -1.41081675098    1[6-(6,6)]
    72 -2.42223028158 -2.42223028158 -2.42223028158    1[6-(6,6)]
    73  -5.5416338687  -5.5416338687  -5.5416338687    1[7-(6,6)]
    74  21.1700927617  21.1700927617  21.1700927617    1[6-(6,6)]
    75 -6.25123884384 -6.25123884384 -6.25123884384    1[6-(6,6)]
    76 -3.17347459082 -3.17347459082 -3.17347459082    1[6-(6,6)]
    77 -7.34167079686 -7.34167079686 -7.34167079686    1[7-(6,6)]
    78 -4.39083755946 -4.39083755946 -4.39083755946    1[6-(6,6)]
    79 -1.96857565881 -1.96857565881 -1.96857565881    1[6-(6,6)]
    80  23.1116449543  23.1116449543  23.1116449543    1[6-(6,6)]
    81  3.78962094847  3.78962094847  3.78962094847    1[7-(6,6)]
    82  3.98943319141  3.98943319141  3.98943319141    1[6-(6,6)]
    83  2.06448244283  2.06448244283  2.06448244283    1[6-(6,6)]
    84 -5.11280715817 -5.11280715817 -5.11280715817    1[6-(6,6)]
    85 0.953240376479 0.953240376479 0.953240376479    1[7-(6,6)]
    86  3.00091469535  3.00091469535  3.00091469535    1[6-(6,6)]
    87  4.89876174009  4.89876174009  4.89876174009    1[6-(6,6)]
    88  5.88936515736  5.88936515736  5.88936515736    1[6-(6,6)]
    89  8.52596405152  8.52596405152  8.52596405152    1[7-(6,6)]
    90  18.7853029026  18.7853029026  18.7853029026    1[6-(6,6)]
    91  16.9061340294  16.9061340294  16.9061340294    1[6-(6,6)]
    92  6.19939304123  6.19939304123  6.19939304123    1[6-(6,6)]
    93  18.9163834633  18.9163834633  18.9163834633    1[7-(6,6)]
    94  10.0138655992  10.0138655992  10.0138655992    1[6-(6,6)]
    95  8.88594688307  8.88594688307  8.88594688307    1[6-(6,6)]
    96  15.0415782361  15.0415782361  15.0415782361    1[6-(6,6)]
    97  24.4414174859  24.4414174859  24.4414174859    1[7-(6,6)]
    98  8.08072340144  8.08072340144  8.08072340144    1[6-(6,6)]
    99  18.4960307676  18.4960307676  18.4960307676    1[6-(6,6)]
   100  22.8973074168  22.8973074168  22.8973074168    1[6-(6,6)]
   101  18.6874913241  18.6874913241  18.6874913241    1[7-(6,6)]
   102  22.5914199662  22.5914199662  22.5914199662    1[6-(6,6)]
   103  19.3991591551  19.3991591551  19.3991591551    1[6-(6,6)]
   104  7.98290114722  7.98290114722  7.98290114722    1[6-(6,6)]
   105  15.2684407704  15.2684407704  15.2684407704    1[7-(6,6)]
   106 0.360198555209 0.360198555209 0.360198555209    1[6-(6,6)]
   107  14.5587532457  14.5587532457  14.5587532457    1[6-(6,6)]
   108 -13.5783686726 -13.5783686726 -13.5783686726    1[6-(6,6)]
   109  3.06340912346  3.06340912346  3.06340912346    1[7-(6,6)]
   110  16.4192184822  16.4192184822  16.4192184822    1[6-(6,6)]
   111  18.8415051001  18.8415051001  18.8415051001    1[6-(6,6)]
   112  12.7066835205  12.7066835205  12.7066835205    1[6-(6,6)]
   113  14.1945176822  14.1945176822  14.1945176822    1[7-(6,6)]
   114  14.3943417908  14.3943417908  14.3943417908    1[6-(6,6)]
   115  12.4694219473  12.4694219473  12.4694219473    1[6-(6,6)]
   116  15.6970082046  15.6970082046  15.6970082046    1[6-(6,6)]
   117  11.3581694092  11.3581694092  11.3581694092    1[7-(6,6)]
   118  13.4058359423  13.4058359423  13.4058359423    1[6-(6,6)]
   119  15.3037288517  15.3037288517  15.3037288517    1[6-(6,6)]
   120  16.2942904162  16.2942904162  16.2942904162    1[6-(6,6)]
   121  1.57130917413  1.57130917413  1.57130917413    1[7-(6,6)]
   122  17.9320032586  17.9320032586  17.9320032586    1[6-(6,6)]
   123  7.51669589236  7.51669589236  7.51669589236    1[6-(6,6)]
   124  3.11541924323  3.11541924323  3.11541924323    1[6-(6,6)]
   125  7.32523533594  7.32523533594  7.32523533594    1[7-(6,6)]
   126   3.4213066938   3.4213066938   3.4213066938    1[6-(6,6)]
   127  6.61356750494  6.61356750494  6.61356750494    1[6-(6,6)]
   128  18.0298255128  18.0298255128  18.0298255128    1[6-(6,6)]
   129  17.4867626085  17.4867626085  17.4867626085    1[7-(6,6)]
   130  7.22742375741  7.22742375741  7.22742375741    1[6-(6,6)]
   131  9.10659263065  9.10659263065  9.10659263065    1[6-(6,6)]
   132 -11.4016663812 -11.4016663812 -11.4016663812    1[6-(6,6)]
   133  7.09634319675  7.09634319675  7.09634319675    1[7-(6,6)]
   134  15.9988610608  15.9988610608  15.9988610608    1[6-(6,6)]
   135  17.1267797769  17.1267797769  17.1267797769    1[6-(6,6)]
   136  10.9711484239  10.9711484239  10.9711484239    1[6-(6,6)]
   137  11.8182089778  11.8182089778  11.8182089778    1[7-(6,6)]
   138  11.6183848692  11.6183848692  11.6183848692    1[6-(6,6)]
   139  13.5433047127  13.5433047127  13.5433047127    1[6-(6,6)]
   140  10.3157184554  10.3157184554  10.3157184554    1[6-(6,6)]
   141  14.6545572508  14.6545572508  14.6545572508    1[7-(6,6)]
   142  12.6068907177  12.6068907177  12.6068907177    1[6-(6,6)]
   143  10.7089978083  10.7089978083  10.7089978083    1[6-(6,6)]
   144  9.71843624378  9.71843624378  9.71843624378    1[6-(6,6)]
   145  10.7442858896  10.7442858896  10.7442858896    1[7-(6,6)]
   146  25.6525281048  25.6525281048  25.6525281048    1[6-(6,6)]
   147  11.4539734143  11.4539734143  11.4539734143    1[6-(6,6)]
   148   8.3760953326   8.3760953326   8.3760953326    1[6-(6,6)]
   149  22.9493175365  22.9493175365  22.9493175365    1[7-(6,6)]
   150  9.59350817778  9.59350817778  9.59350817778    1[6-(6,6)]
   151  7.17122155986  7.17122155986  7.17122155986    1[6-(6,6)]
   152  13.3060431395  13.3060431395  13.3060431395    1[6-(6,6)]
   153  21.1493025717  21.1493025717  21.1493025717    1[7-(6,6)]
   154  15.2476389869  15.2476389869  15.2476389869    1[6-(6,6)]
   155  21.8588730719  21.8588730719  21.8588730719    1[6-(6,6)]
   156  18.7811184066  18.7811184066  18.7811184066    1[6-(6,6)]
   157  12.5444289966  12.5444289966  12.5444289966    1[7-(6,6)]
   158  19.9984975928  19.9984975928  19.9984975928    1[6-(6,6)]
   159  17.5761941113  17.5761941113  17.5761941113    1[6-(6,6)]
   160  23.7109571447  23.7109571447  23.7109571447    1[6-(6,6)]
   161  1.41302230065  1.41302230065  1.41302230065    1[7-(6,6)]
   162  1.21333065217  1.21333065217  1.21333065217    1[6-(6,6)]
   163  3.13823506011  3.13823506011  3.13823506011    1[6-(6,6)]
   164 -10.4943612836 -10.4943612836 -10.4943612836    1[6-(6,6)]
   165  4.24950245571  4.24950245571  4.24950245571    1[7-(6,6)]
   166  2.20173130769  2.20173130769  2.20173130769    1[6-(6,6)]
   167 0.303855261806 0.303855261806 0.303855261806    1[6-(6,6)]
   168-0.686647756419-0.686647756419-0.686647756419    1[6-(6,6)]
   169  7.08169717174  7.08169717174  7.08169717174    1[7-(6,6)]
   170 -3.17760326046 -3.17760326046 -3.17760326046    1[6-(6,6)]
   171 -1.29848110185 -1.29848110185 -1.29848110185    1[6-(6,6)]
   172  9.40826111023  9.40826111023  9.40826111023    1[6-(6,6)]
   173 -3.30873070574 -3.30873070574 -3.30873070574    1[7-(6,6)]
   174  5.59377978048  5.59377978048  5.59377978048    1[6-(6,6)]
   175  6.72169421278  6.72169421278  6.72169421278    1[6-(6,6)]
   176 0.566121066047 0.566121066047 0.566121066047    1[6-(6,6)]
   177  11.9762046159  11.9762046159  11.9762046159    1[7-(6,6)]
   178  7.52708694143  7.52708694143  7.52708694143    1[6-(6,6)]
   179  17.9215996299  17.9215996299  17.9215996299    1[6-(6,6)]
   180  13.5203217568  13.5203217568  13.5203217568    1[6-(6,6)]
   181  17.7301392434  17.7301392434  17.7301392434    1[7-(6,6)]
   182  13.8262179791  13.8262179791  13.8262179791    1[6-(6,6)]
   183  17.0184830741  17.0184830741  17.0184830741    1[6-(6,6)]
   184  7.62490953564  7.62490953564  7.62490953564    1[6-(6,6)]
   185 -8.99189428847 -8.99189428847 -8.99189428847    1[7-(6,6)]
   186  22.0232934686  22.0232934686  22.0232934686    1[6-(6,6)]
   187 -7.26675578283 -7.26675578283 -7.26675578283    1[6-(6,6)]
   188-0.089466181828-0.089466181828-0.089466181828    1[6-(6,6)]
   189 -6.15551371648 -6.15551371648 -6.15551371648    1[7-(6,6)]
   190 -8.20318803535 -8.20318803535 -8.20318803535    1[6-(6,6)]
   191 -10.1010350801 -10.1010350801 -10.1010350801    1[6-(6,6)]
   192  20.1233615026  20.1233615026  20.1233615026    1[6-(6,6)]
   193   0.3393605287   0.3393605287   0.3393605287    1[7-(6,6)]
   194  4.84263389835  4.84263389835  4.84263389835    1[6-(6,6)]
   195  1.04896550384  1.04896550384  1.04896550384    1[6-(6,6)]
   196 -2.02879874918 -2.02879874918 -2.02879874918    1[6-(6,6)]
   197  2.13939745686  2.13939745686  2.13939745686    1[7-(6,6)]
   198-0.811435780536-0.811435780536-0.811435780536    1[6-(6,6)]
   199 -3.23369768119 -3.23369768119 -3.23369768119    1[6-(6,6)]
   200  2.90108170573  2.90108170573  2.90108170573    1[6-(6,6)]
   201 -8.83370880001 -8.83370880001 -8.83370880001    1[7-(6,6)]
   202 -2.87781920999 -2.87781920999 -2.87781920999    1[6-(6,6)]
   203 -2.88823953221 -2.88823953221 -2.88823953221    1[6-(6,6)]
   204 -7.28963000999 -7.28963000999 -7.28963000999    1[6-(6,6)]
   205 -3.07967458938 -3.07967458938 -3.07967458938    1[7-(6,6)]
   206 -6.98369268288 -6.98369268288 -6.98369268288    1[6-(6,6)]
   207 -3.79145658902 -3.79145658902 -3.79145658902    1[6-(6,6)]
   208 -2.78004305842 -2.78004305842 -2.78004305842    1[6-(6,6)]
   209 -3.32319079022 -3.32319079022 -3.32319079022    1[7-(6,6)]
   210  17.6324584931  17.6324584931  17.6324584931    1[6-(6,6)]
   211 -11.7034035388 -11.7034035388 -11.7034035388    1[6-(6,6)]
   212-0.996651738998-0.996651738998-0.996651738998    1[6-(6,6)]
   213   17.501357499   17.501357499   17.501357499    1[7-(6,6)]
   214 -4.81111685123 -4.81111685123 -4.81111685123    1[6-(6,6)]
   215 -3.68324399971 -3.68324399971 -3.68324399971    1[6-(6,6)]
   216 -9.83883349996 -9.83883349996 -9.83883349996    1[6-(6,6)]
   217 -11.1544075831 -11.1544075831 -11.1544075831    6[6-(1,6),6-(1,6),6-(8,8)]
   218 -3.69475278318 -3.69475278318 -3.69475278318    6[7-(1,6),7-(6),7-(6)]
   219-0.480133435079-0.480133435079-0.480133435079    6[7-(1,6),7-(6),7-(6)]
   220 -5.02858554104 -5.02858554104 -5.02858554104    6[6-(1,6),6-(1,6),6-(8,8)]
   221 -3.92088115656 -3.92088115656 -3.92088115656    6[6-(1,6),6-(1,6),6-(8,8)]
   222 -2.78276669521 -2.78276669521 -2.78276669521    6[6-(1,6),6-(1,6),7-(1,6)]
   223 -2.77986280247 -2.77986280247 -2.77986280247    6[1-(0),6-(6,6),6-(6,7)]
   224  -3.8977636155  -3.8977636155  -3.8977636155    6[1-(0),6-(6,6),6-(6,7)]
   225 -13.7311033312 -13.7311033312 -13.7311033312    6[1-(0),6-(6,6),6-(6,7)]
   226 -13.4322744726 -13.4322744726 -13.4322744726    6[6-(1,6),6-(1,6),6-(8,8)]
   227 -9.76304998126 -9.76304998126 -9.76304998126    6[6-(6,6),8-(0),8-(30)]
   228 -11.4592708475 -11.4592708475 -11.4592708475    6[1-(0),6-(6,6),6-(6,7)]
   229 -12.1314408842 -12.1314408842 -12.1314408842    6[1-(0),6-(6,6),6-(6,6)]
   230 -12.7565675089 -12.7565675089 -12.7565675089    6[6-(1,6),6-(1,6),7-(1,6)]
   231 -5.02172734597 -5.02172734597 -5.02172734597    6[1-(0),6-(6,6),6-(6,6)]
   232 -6.17666998734 -6.17666998734 -6.17666998734    6[6-(6,6),8-(0),8-(30)]
   233 -3.89966520045 -3.89966520045 -3.89966520045    6[6-(6,6),8-(0),8-(30)]
   234  -14.579325944  -14.579325944  -14.579325944    6[6-(6,6),8-(0),8-(30)]
   235  10.4401282813  10.4401282813  10.4401282813    6[6-(1,6),6-(1,6),6-(8,8)]
   236  14.9565237078  14.9565237078  14.9565237078    6[7-(1,6),7-(6),7-(6)]
   237  8.19145281838  8.19145281838  8.19145281838    6[7-(1,6),7-(6),7-(6)]
   238   18.385934878   18.385934878   18.385934878    6[6-(1,6),6-(1,6),6-(8,8)]
   239  18.4739796055  18.4739796055  18.4739796055    6[6-(1,6),6-(1,6),6-(8,8)]
   240  18.5232902108  18.5232902108  18.5232902108    6[6-(1,6),6-(1,6),7-(1,6)]
   241  18.4920845639  18.4920845639  18.4920845639    6[1-(0),6-(6,6),6-(6,7)]
   242  8.06845031683  8.06845031683  8.06845031683    6[1-(0),6-(6,6),6-(6,7)]
   243  11.9863072173  11.9863072173  11.9863072173    6[1-(0),6-(6,6),6-(6,7)]
   244  10.6636207829  10.6636207829  10.6636207829    6[6-(1,6),6-(1,6),6-(8,8)]
   245  9.66849585447  9.66849585447  9.66849585447    6[6-(6,6),8-(0),8-(30)]
   246  11.7959022689  11.7959022689  11.7959022689    6[1-(0),6-(6,6),6-(6,7)]
   247  9.90385014107  9.90385014107  9.90385014107    6[1-(0),6-(6,6),6-(6,6)]
   248  12.5825187492  12.5825187492  12.5825187492    6[6-(1,6),6-(1,6),7-(1,6)]
   249  18.4127890666  18.4127890666  18.4127890666    6[1-(0),6-(6,6),6-(6,6)]
   250  7.81434969414  7.81434969414  7.81434969414    6[6-(6,6),8-(0),8-(30)]
   251  18.4710765491  18.4710765491  18.4710765491    6[6-(6,6),8-(0),8-(30)]
   252  10.0513852734  10.0513852734  10.0513852734    6[6-(6,6),8-(0),8-(30)]
   253  7.23287361492  7.23287361492  7.23287361492    6[6-(1,6),6-(1,6),6-(8,8)]
   254  5.58947549574  5.58947549574  5.58947549574    6[7-(1,6),7-(6),7-(6)]
   255  11.8825807259  11.8825807259  11.8825807259    6[7-(1,6),7-(6),7-(6)]
   256  3.44652451343  3.44652451343  3.44652451343    6[6-(1,6),6-(1,6),6-(8,8)]
   257  1.16138391673  1.16138391673  1.16138391673    6[6-(1,6),6-(1,6),6-(8,8)]
   258  2.25827562703  2.25827562703  2.25827562703    6[6-(1,6),6-(1,6),7-(1,6)]
   259   1.1237177714   1.1237177714   1.1237177714    6[1-(0),6-(6,6),6-(6,7)]
   260  3.40407151504  3.40407151504  3.40407151504    6[1-(0),6-(6,6),6-(6,7)]
   261  7.21496443302  7.21496443302  7.21496443302    6[1-(0),6-(6,6),6-(6,7)]
   262  8.00283969257  8.00283969257  8.00283969257    6[6-(1,6),6-(1,6),6-(8,8)]
   263    7.199584009    7.199584009    7.199584009    6[6-(6,6),8-(0),8-(30)]
   264  6.47642109952  6.47642109952  6.47642109952    6[1-(0),6-(6,6),6-(6,7)]
   265  7.95519112885  7.95519112885  7.95519112885    6[1-(0),6-(6,6),6-(6,6)]
   266   6.4002502811   6.4002502811   6.4002502811    6[6-(1,6),6-(1,6),7-(1,6)]
   267  2.30052071467  2.30052071467  2.30052071467    6[1-(0),6-(6,6),6-(6,6)]
   268  4.77690555249  4.77690555249  4.77690555249    6[6-(6,6),8-(0),8-(30)]
   269-0.103860614237-0.103860614237-0.103860614237    6[6-(6,6),8-(0),8-(30)]
   270  8.85688476829  8.85688476829  8.85688476829    6[6-(6,6),8-(0),8-(30)]
   271 -6.51791433317 -6.51791433317 -6.51791433317    6[6-(1,6),6-(1,6),6-(8,8)]
   272  -6.4456797704  -6.4456797704  -6.4456797704    6[7-(1,6),7-(6),7-(6)]
   273 -9.18833345915 -9.18833345915 -9.18833345915    6[7-(1,6),7-(6),7-(6)]
   274 -6.39830720042 -6.39830720042 -6.39830720042    6[6-(1,6),6-(1,6),6-(8,8)]
   275 -5.30891571567 -5.30891571567 -5.30891571567    6[6-(1,6),6-(1,6),6-(8,8)]
   276 -7.59323249258 -7.59323249258 -7.59323249258    6[6-(1,6),6-(1,6),7-(1,6)]
   277 -6.43037288282 -6.43037288282 -6.43037288282    6[1-(0),6-(6,6),6-(6,7)]
   278 -7.57407823638 -7.57407823638 -7.57407823638    6[1-(0),6-(6,6),6-(6,7)]
   279  4.93539833083  4.93539833083  4.93539833083    6[1-(0),6-(6,6),6-(6,7)]
   280  5.17138064712  5.17138064712  5.17138064712    6[6-(1,6),6-(1,6),6-(8,8)]
   281 -7.10434990221 -7.10434990221 -7.10434990221    6[6-(6,6),8-(0),8-(30)]
   282 -6.81237254093 -6.81237254093 -6.81237254093    6[1-(0),6-(6,6),6-(6,7)]
   283 -5.72692040574 -5.72692040574 -5.72692040574    6[1-(0),6-(6,6),6-(6,6)]
   284  -6.2255215414  -6.2255215414  -6.2255215414    6[6-(1,6),6-(1,6),7-(1,6)]
   285 -5.28601578526 -5.28601578526 -5.28601578526    6[1-(0),6-(6,6),6-(6,6)]
   286  -6.4139052793  -6.4139052793  -6.4139052793    6[6-(6,6),8-(0),8-(30)]
   287 -4.06198408443 -4.06198408443 -4.06198408443    6[6-(6,6),8-(0),8-(30)]
   288  6.07662255232  6.07662255232  6.07662255232    6[6-(6,6),8-(0),8-(30)]
   289-0.749489447018-0.749489447018-0.749489447018    6[6-(1,6),6-(1,6),6-(8,8)]
   290 -14.0996442912 -14.0996442912 -14.0996442912    6[7-(1,6),7-(6),7-(6)]
   291   9.9247812569   9.9247812569   9.9247812569    6[7-(1,6),7-(6),7-(6)]
   292  5.37635366081  5.37635366081  5.37635366081    6[6-(1,6),6-(1,6),6-(8,8)]
   293  6.48406622546  6.48406622546  6.48406622546    6[6-(1,6),6-(1,6),6-(8,8)]
   294  7.62216162356  7.62216162356  7.62216162356    6[6-(1,6),6-(1,6),7-(1,6)]
   295  7.62507527062  7.62507527062  7.62507527062    6[1-(0),6-(6,6),6-(6,7)]
   296  6.50716526766  6.50716526766  6.50716526766    6[1-(0),6-(6,6),6-(6,7)]
   297 -3.32618926139 -3.32618926139 -3.32618926139    6[1-(0),6-(6,6),6-(6,7)]
   298 -3.02734767021 -3.02734767021 -3.02734767021    6[6-(1,6),6-(1,6),6-(8,8)]
   299 0.641869667774 0.641869667774 0.641869667774    6[6-(6,6),8-(0),8-(30)]
   300 -1.05436619205 -1.05436619205 -1.05436619205    6[1-(0),6-(6,6),6-(6,7)]
   301 -1.72651190583 -1.72651190583 -1.72651190583    6[1-(0),6-(6,6),6-(6,6)]
   302 -2.35166448537 -2.35166448537 -2.35166448537    6[6-(1,6),6-(1,6),7-(1,6)]
   303  5.38322072282  5.38322072282  5.38322072282    6[1-(0),6-(6,6),6-(6,6)]
   304  4.22827044868  4.22827044868  4.22827044868    6[6-(6,6),8-(0),8-(30)]
   305  6.50529239146  6.50529239146  6.50529239146    6[6-(6,6),8-(0),8-(30)]
   306 -4.17438674559 -4.17438674559 -4.17438674559    6[6-(6,6),8-(0),8-(30)]
   3070.03505182552270.03505182552270.0350518255227    6[6-(1,6),6-(1,6),6-(8,8)]
   308  4.55145788691  4.55145788691  4.55145788691    6[7-(1,6),7-(6),7-(6)]
   309  29.0012421515  29.0012421515  29.0012421515    6[7-(1,6),7-(6),7-(6)]
   310  -2.4241092198  -2.4241092198  -2.4241092198    6[6-(1,6),6-(1,6),6-(8,8)]
   311 -2.33609220833 -2.33609220833 -2.33609220833    6[6-(1,6),6-(1,6),6-(8,8)]
   312 -2.28678193965 -2.28678193965 -2.28678193965    6[6-(1,6),6-(1,6),7-(1,6)]
   313 -2.31799687845 -2.31799687845 -2.31799687845    6[1-(0),6-(6,6),6-(6,7)]
   314 -2.33671669532 -2.33671669532 -2.33671669532    6[1-(0),6-(6,6),6-(6,7)]
   315  1.58125166409  1.58125166409  1.58125166409    6[1-(0),6-(6,6),6-(6,7)]
   316 0.258569224593 0.258569224593 0.258569224593    6[6-(1,6),6-(1,6),6-(8,8)]
   317-0.736592239205-0.736592239205-0.736592239205    6[6-(6,6),8-(0),8-(30)]
   318  1.39082212422  1.39082212422  1.39082212422    6[1-(0),6-(6,6),6-(6,7)]
   319-0.501212432955-0.501212432955-0.501212432955    6[1-(0),6-(6,6),6-(6,6)]
   320  2.17744857978  2.17744857978  2.17744857978    6[6-(1,6),6-(1,6),7-(1,6)]
   321   -2.397264449   -2.397264449   -2.397264449    6[1-(0),6-(6,6),6-(6,6)]
   322 -2.59078748729 -2.59078748729 -2.59078748729    6[6-(6,6),8-(0),8-(30)]
   323 -2.33900577379 -2.33900577379 -2.33900577379    6[6-(6,6),8-(0),8-(30)]
   324-0.353649938198-0.353649938198-0.353649938198    6[6-(6,6),8-(0),8-(30)]
   325 -3.17221451615 -3.17221451615 -3.17221451615    6[6-(1,6),6-(1,6),6-(8,8)]
   326  -4.8155763312  -4.8155763312  -4.8155763312    6[7-(1,6),7-(6),7-(6)]
   327 -8.92739063112 -8.92739063112 -8.92739063112    6[7-(1,6),7-(6),7-(6)]
   328  24.2564153166  24.2564153166  24.2564153166    6[6-(1,6),6-(1,6),6-(8,8)]
   329  21.9712665397  21.9712665397  21.9712665397    6[6-(1,6),6-(1,6),6-(8,8)]
   330  23.0681773133  23.0681773133  23.0681773133    6[6-(1,6),6-(1,6),7-(1,6)]
   331  21.9336097033  21.9336097033  21.9336097033    6[1-(0),6-(6,6),6-(6,7)]
   332 -7.00102736311 -7.00102736311 -7.00102736311    6[1-(0),6-(6,6),6-(6,7)]
   333 -3.19011963177 -3.19011963177 -3.19011963177    6[1-(0),6-(6,6),6-(6,7)]
   334 -2.40225710485 -2.40225710485 -2.40225710485    6[6-(1,6),6-(1,6),6-(8,8)]
   335 -3.20550563503 -3.20550563503 -3.20550563503    6[6-(6,6),8-(0),8-(30)]
   336 -3.92865355095 -3.92865355095 -3.92865355095    6[1-(0),6-(6,6),6-(6,7)]
   337 -2.44990784451 -2.44990784451 -2.44990784451    6[1-(0),6-(6,6),6-(6,6)]
   338 -4.00482273742 -4.00482273742 -4.00482273742    6[6-(1,6),6-(1,6),7-(1,6)]
   339  23.1104026509  23.1104026509  23.1104026509    6[1-(0),6-(6,6),6-(6,6)]
   340 -5.62820487853 -5.62820487853 -5.62820487853    6[6-(6,6),8-(0),8-(30)]
   341  20.7060117988  20.7060117988  20.7060117988    6[6-(6,6),8-(0),8-(30)]
   342 -1.54822442516 -1.54822442516 -1.54822442516    6[6-(6,6),8-(0),8-(30)]
   343  3.88699212765  3.88699212765  3.88699212765    6[6-(1,6),6-(1,6),6-(8,8)]
   344  3.95921605553  3.95921605553  3.95921605553    6[7-(1,6),7-(6),7-(6)]
   345  1.21670721272  1.21670721272  1.21670721272    6[7-(1,6),7-(6),7-(6)]
   346  4.00668023242  4.00668023242  4.00668023242    6[6-(1,6),6-(1,6),6-(8,8)]
   347  5.09609943315  5.09609943315  5.09609943315    6[6-(1,6),6-(1,6),6-(8,8)]
   348  2.81178299283  2.81178299283  2.81178299283    6[6-(1,6),6-(1,6),7-(1,6)]
   349  3.97465189452  3.97465189452  3.97465189452    6[1-(0),6-(6,6),6-(6,7)]
   350  2.83091878078  2.83091878078  2.83091878078    6[1-(0),6-(6,6),6-(6,7)]
   351 -5.46948945094 -5.46948945094 -5.46948945094    6[1-(0),6-(6,6),6-(6,7)]
   352 -5.23351112953 -5.23351112953 -5.23351112953    6[6-(1,6),6-(1,6),6-(8,8)]
   353  3.30056819646  3.30056819646  3.30056819646    6[6-(6,6),8-(0),8-(30)]
   354  3.59253760878  3.59253760878  3.59253760878    6[1-(0),6-(6,6),6-(6,7)]
   355  4.67797217329  4.67797217329  4.67797217329    6[1-(0),6-(6,6),6-(6,6)]
   356  4.17937863301  4.17937863301  4.17937863301    6[6-(1,6),6-(1,6),7-(1,6)]
   357   5.1189810653   5.1189810653   5.1189810653    6[1-(0),6-(6,6),6-(6,6)]
   358  3.99106190713  3.99106190713  3.99106190713    6[6-(6,6),8-(0),8-(30)]
   359  6.34304157348  6.34304157348  6.34304157348    6[6-(6,6),8-(0),8-(30)]
   360 -4.32828557105 -4.32828557105 -4.32828557105    6[6-(6,6),8-(0),8-(30)]
   361  9.65550842011  9.65550842011  9.65550842011    6[6-(1,6),6-(1,6),6-(8,8)]
   362  6.71029056441  6.71029056441  6.71029056441    6[7-(1,6),7-(6),7-(6)]
   363  20.3298077682  20.3298077682  20.3298077682    6[7-(1,6),7-(6),7-(6)]
   364  15.7813623702  15.7813623702  15.7813623702    6[6-(1,6),6-(1,6),6-(8,8)]
   365  16.8890943211  16.8890943211  16.8890943211    6[6-(1,6),6-(1,6),6-(8,8)]
   366  18.0271811617  18.0271811617  18.0271811617    6[6-(1,6),6-(1,6),7-(1,6)]
   367  18.0301038218  18.0301038218  18.0301038218    6[1-(0),6-(6,6),6-(6,7)]
   368  16.9121750378  16.9121750378  16.9121750378    6[1-(0),6-(6,6),6-(6,7)]
   369  7.07882138257  7.07882138257  7.07882138257    6[1-(0),6-(6,6),6-(6,7)]
   370  7.37764573285  7.37764573285  7.37764573285    6[6-(1,6),6-(1,6),6-(8,8)]
   371  11.0468615035  11.0468615035  11.0468615035    6[6-(6,6),8-(0),8-(30)]
   372  9.35064892957  9.35064892957  9.35064892957    6[1-(0),6-(6,6),6-(6,7)]
   373  8.67847568001  8.67847568001  8.67847568001    6[1-(0),6-(6,6),6-(6,6)]
   374  8.05335768425  8.05335768425  8.05335768425    6[6-(1,6),6-(1,6),7-(1,6)]
   375  15.7882390132  15.7882390132  15.7882390132    6[1-(0),6-(6,6),6-(6,6)]
   376  14.6332669287  14.6332669287  14.6332669287    6[6-(6,6),8-(0),8-(30)]
   377   16.910330799   16.910330799   16.910330799    6[6-(6,6),8-(0),8-(30)]
   378  6.23059467963  6.23059467963  6.23059467963    6[6-(6,6),8-(0),8-(30)]
   379  20.8450422831  20.8450422831  20.8450422831    6[6-(1,6),6-(1,6),6-(8,8)]
   380 -5.85357630475 -5.85357630475 -5.85357630475    6[7-(1,6),7-(6),7-(6)]
   381  18.5963416201  18.5963416201  18.5963416201    6[7-(1,6),7-(6),7-(6)]
   382  7.98104363177  7.98104363177  7.98104363177    6[6-(1,6),6-(1,6),6-(8,8)]
   383  8.06906079284  8.06906079284  8.06906079284    6[6-(1,6),6-(1,6),6-(8,8)]
   384  8.11839901889  8.11839901889  8.11839901889    6[6-(1,6),6-(1,6),7-(1,6)]
   385  8.08717460457  8.08717460457  8.08717460457    6[1-(0),6-(6,6),6-(6,7)]
   386  18.4733416685  18.4733416685  18.4733416685    6[1-(0),6-(6,6),6-(6,7)]
   387  22.3912125086  22.3912125086  22.3912125086    6[1-(0),6-(6,6),6-(6,7)]
   388  21.0685305825  21.0685305825  21.0685305825    6[6-(1,6),6-(1,6),6-(8,8)]
   389  20.0734143747  20.0734143747  20.0734143747    6[6-(6,6),8-(0),8-(30)]
   390  22.2008124968  22.2008124968  22.2008124968    6[1-(0),6-(6,6),6-(6,7)]
   391  20.3087635819  20.3087635819  20.3087635819    6[1-(0),6-(6,6),6-(6,6)]
   392   22.987423561   22.987423561   22.987423561    6[6-(1,6),6-(1,6),7-(1,6)]
   393  8.00787937244  8.00787937244  8.00787937244    6[1-(0),6-(6,6),6-(6,6)]
   394  18.2192427832  18.2192427832  18.2192427832    6[6-(6,6),8-(0),8-(30)]
   395  8.06613721467  8.06613721467  8.06613721467    6[6-(6,6),8-(0),8-(30)]
   396  20.4562946548  20.4562946548  20.4562946548    6[6-(6,6),8-(0),8-(30)]
   397  17.6378516912  17.6378516912  17.6378516912    6[6-(1,6),6-(1,6),6-(8,8)]
   398  15.9945145255  15.9945145255  15.9945145255    6[7-(1,6),7-(6),7-(6)]
   399  1.47767989527  1.47767989527  1.47767989527    6[7-(1,6),7-(6),7-(6)]
   400    13.85143246    13.85143246    13.85143246    6[6-(1,6),6-(1,6),6-(8,8)]
   401  11.5662835336  11.5662835336  11.5662835336    6[6-(1,6),6-(1,6),6-(8,8)]
   402  12.6631663497  12.6631663497  12.6631663497    6[6-(1,6),6-(1,6),7-(1,6)]
   403  11.5286082153  11.5286082153  11.5286082153    6[1-(0),6-(6,6),6-(6,7)]
   404  13.8089709381  13.8089709381  13.8089709381    6[1-(0),6-(6,6),6-(6,7)]
   405 -13.5950238113 -13.5950238113 -13.5950238113    6[1-(0),6-(6,6),6-(6,7)]
   406 -12.8071617977 -12.8071617977 -12.8071617977    6[6-(1,6),6-(1,6),6-(8,8)]
   407   17.604544416   17.604544416   17.604544416    6[6-(6,6),8-(0),8-(30)]
   408  16.8814127414  16.8814127414  16.8814127414    6[1-(0),6-(6,6),6-(6,7)]
   409  18.3601728057  18.3601728057  18.3601728057    6[1-(0),6-(6,6),6-(6,6)]
   410  16.8052589463  16.8052589463  16.8052589463    6[6-(1,6),6-(1,6),7-(1,6)]
   411  12.7054288244  12.7054288244  12.7054288244    6[1-(0),6-(6,6),6-(6,6)]
   412   15.181821516   15.181821516   15.181821516    6[6-(6,6),8-(0),8-(30)]
   413  10.3010388054  10.3010388054  10.3010388054    6[6-(6,6),8-(0),8-(30)]
   414 -11.9531123531 -11.9531123531 -11.9531123531    6[6-(6,6),8-(0),8-(30)]
   415  14.2919375955  14.2919375955  14.2919375955    6[6-(1,6),6-(1,6),6-(8,8)]
   416  14.3641112049  14.3641112049  14.3641112049    6[7-(1,6),7-(6),7-(6)]
   417  11.6216240364  11.6216240364  11.6216240364    6[7-(1,6),7-(6),7-(6)]
   418   14.411614858   14.411614858   14.411614858    6[6-(1,6),6-(1,6),6-(8,8)]
   419  15.5010146725  15.5010146725  15.5010146725    6[6-(1,6),6-(1,6),6-(8,8)]
   420  13.2167067897  13.2167067897  13.2167067897    6[6-(1,6),6-(1,6),7-(1,6)]
   421  14.3795666783  14.3795666783  14.3795666783    6[1-(0),6-(6,6),6-(6,7)]
   422  13.2358523456  13.2358523456  13.2358523456    6[1-(0),6-(6,6),6-(6,7)]
   423  15.3403299101  15.3403299101  15.3403299101    6[1-(0),6-(6,6),6-(6,7)]
   424  15.5763254724  15.5763254724  15.5763254724    6[6-(1,6),6-(1,6),6-(8,8)]
   425  13.7055196958  13.7055196958  13.7055196958    6[6-(6,6),8-(0),8-(30)]
   426  13.9974658222  13.9974658222  13.9974658222    6[1-(0),6-(6,6),6-(6,7)]
   427  15.0829279225  15.0829279225  15.0829279225    6[1-(0),6-(6,6),6-(6,6)]
   428  14.5842997984  14.5842997984  14.5842997984    6[6-(1,6),6-(1,6),7-(1,6)]
   429    15.52390611    15.52390611    15.52390611    6[1-(0),6-(6,6),6-(6,6)]
   430  14.3960087622  14.3960087622  14.3960087622    6[6-(6,6),8-(0),8-(30)]
   431  16.7479465009  16.7479465009  16.7479465009    6[6-(6,6),8-(0),8-(30)]
   432  16.4815630087  16.4815630087  16.4815630087    6[6-(6,6),8-(0),8-(30)]
   433  5.16768437686  5.16768437686  5.16768437686    6[6-(1,6),6-(1,6),6-(8,8)]
   434 0.651302964751 0.651302964751 0.651302964751    6[7-(1,6),7-(6),7-(6)]
   435  7.41638503989  7.41638503989  7.41638503989    6[7-(1,6),7-(6),7-(6)]
   436  18.0316830282  18.0316830282  18.0316830282    6[6-(1,6),6-(1,6),6-(8,8)]
   437  17.9436658672  17.9436658672  17.9436658672    6[6-(1,6),6-(1,6),6-(8,8)]
   438  17.8943276411  17.8943276411  17.8943276411    6[6-(1,6),6-(1,6),7-(1,6)]
   439  17.9255520554  17.9255520554  17.9255520554    6[1-(0),6-(6,6),6-(6,7)]
   440  7.53938499151  7.53938499151  7.53938499151    6[1-(0),6-(6,6),6-(6,7)]
   441  3.62151415142  3.62151415142  3.62151415142    6[1-(0),6-(6,6),6-(6,7)]
   442  4.94419607754  4.94419607754  4.94419607754    6[6-(1,6),6-(1,6),6-(8,8)]
   443  5.93931228527  5.93931228527  5.93931228527    6[6-(6,6),8-(0),8-(30)]
   444  3.81191416316  3.81191416316  3.81191416316    6[1-(0),6-(6,6),6-(6,7)]
   445  5.70396307812  5.70396307812  5.70396307812    6[1-(0),6-(6,6),6-(6,6)]
   446  3.02530309895  3.02530309895  3.02530309895    6[6-(1,6),6-(1,6),7-(1,6)]
   447  18.0048472876  18.0048472876  18.0048472876    6[1-(0),6-(6,6),6-(6,6)]
   448  7.79348387685  7.79348387685  7.79348387685    6[6-(6,6),8-(0),8-(30)]
   449  17.9465894453  17.9465894453  17.9465894453    6[6-(6,6),8-(0),8-(30)]
   450  5.55643200523  5.55643200523  5.55643200523    6[6-(6,6),8-(0),8-(30)]
   451  16.3572182399  16.3572182399  16.3572182399    6[6-(1,6),6-(1,6),6-(8,8)]
   452  19.3024360956  19.3024360956  19.3024360956    6[7-(1,6),7-(6),7-(6)]
   453  5.68291889182  5.68291889182  5.68291889182    6[7-(1,6),7-(6),7-(6)]
   454  10.2313642898  10.2313642898  10.2313642898    6[6-(1,6),6-(1,6),6-(8,8)]
   455   9.1236323389   9.1236323389   9.1236323389    6[6-(1,6),6-(1,6),6-(8,8)]
   456  7.98554549835  7.98554549835  7.98554549835    6[6-(1,6),6-(1,6),7-(1,6)]
   457  7.98262283815  7.98262283815  7.98262283815    6[1-(0),6-(6,6),6-(6,7)]
   458  9.10055162216  9.10055162216  9.10055162216    6[1-(0),6-(6,6),6-(6,7)]
   459 -12.2810947226 -12.2810947226 -12.2810947226    6[1-(0),6-(6,6),6-(6,7)]
   460 -12.5799190728 -12.5799190728 -12.5799190728    6[6-(1,6),6-(1,6),6-(8,8)]
   461  14.9658651565  14.9658651565  14.9658651565    6[6-(6,6),8-(0),8-(30)]
   462  16.6620777304  16.6620777304  16.6620777304    6[1-(0),6-(6,6),6-(6,7)]
   463    17.33425098    17.33425098    17.33425098    6[1-(0),6-(6,6),6-(6,6)]
   464  17.9593689758  17.9593689758  17.9593689758    6[6-(1,6),6-(1,6),7-(1,6)]
   465  10.2244876468  10.2244876468  10.2244876468    6[1-(0),6-(6,6),6-(6,6)]
   466  11.3794597313  11.3794597313  11.3794597313    6[6-(6,6),8-(0),8-(30)]
   467    9.102395861    9.102395861    9.102395861    6[6-(6,6),8-(0),8-(30)]
   468 -11.4328680196 -11.4328680196 -11.4328680196    6[6-(6,6),8-(0),8-(30)]
   469  11.7207890645  11.7207890645  11.7207890645    6[6-(1,6),6-(1,6),6-(8,8)]
   470 -19.5663845449 -19.5663845449 -19.5663845449    6[7-(1,6),7-(6),7-(6)]
   471  14.3911026236  14.3911026236  14.3911026236    6[7-(1,6),7-(6),7-(6)]
   472   11.601111802   11.601111802   11.601111802    6[6-(1,6),6-(1,6),6-(8,8)]
   473  10.5117119875  10.5117119875  10.5117119875    6[6-(1,6),6-(1,6),6-(8,8)]
   474  12.7960198703  12.7960198703  12.7960198703    6[6-(1,6),6-(1,6),7-(1,6)]
   475  11.6331599817  11.6331599817  11.6331599817    6[1-(0),6-(6,6),6-(6,7)]
   476  12.7768743144  12.7768743144  12.7768743144    6[1-(0),6-(6,6),6-(6,7)]
   477  10.6723967499  10.6723967499  10.6723967499    6[1-(0),6-(6,6),6-(6,7)]
   478  10.4364011876  10.4364011876  10.4364011876    6[6-(1,6),6-(1,6),6-(8,8)]
   479  12.3072069642  12.3072069642  12.3072069642    6[6-(6,6),8-(0),8-(30)]
   480  12.0152608378  12.0152608378  12.0152608378    6[1-(0),6-(6,6),6-(6,7)]
   481  10.9297987375  10.9297987375  10.9297987375    6[1-(0),6-(6,6),6-(6,6)]
   482  11.4284268616  11.4284268616  11.4284268616    6[6-(1,6),6-(1,6),7-(1,6)]
   483    10.48882055    10.48882055    10.48882055    6[1-(0),6-(6,6),6-(6,6)]
   484  11.6167178978  11.6167178978  11.6167178978    6[6-(6,6),8-(0),8-(30)]
   485  9.26478015905  9.26478015905  9.26478015905    6[6-(6,6),8-(0),8-(30)]
   486  9.53116365127  9.53116365127  9.53116365127    6[6-(6,6),8-(0),8-(30)]
   487  8.37487496877  8.37487496877  8.37487496877    6[6-(1,6),6-(1,6),6-(8,8)]
   488  10.0182121345  10.0182121345  10.0182121345    6[7-(1,6),7-(6),7-(6)]
   489  24.5350467647  24.5350467647  24.5350467647    6[7-(1,6),7-(6),7-(6)]
   490     12.1612942     12.1612942     12.1612942    6[6-(1,6),6-(1,6),6-(8,8)]
   491  14.4464431264  14.4464431264  14.4464431264    6[6-(1,6),6-(1,6),6-(8,8)]
   492  13.3495603103  13.3495603103  13.3495603103    6[6-(1,6),6-(1,6),7-(1,6)]
   493  14.4841184447  14.4841184447  14.4841184447    6[1-(0),6-(6,6),6-(6,7)]
   494  12.2037557219  12.2037557219  12.2037557219    6[1-(0),6-(6,6),6-(6,7)]
   495  8.39275047125  8.39275047125  8.39275047125    6[1-(0),6-(6,6),6-(6,7)]
   496  7.60488845772  7.60488845772  7.60488845772    6[6-(1,6),6-(1,6),6-(8,8)]
   497  8.40818224397  8.40818224397  8.40818224397    6[6-(6,6),8-(0),8-(30)]
   498  9.13131391857  9.13131391857  9.13131391857    6[1-(0),6-(6,6),6-(6,7)]
   499  7.65255385434  7.65255385434  7.65255385434    6[1-(0),6-(6,6),6-(6,6)]
   500  9.20746771369  9.20746771369  9.20746771369    6[6-(1,6),6-(1,6),7-(1,6)]
   501  13.3072978356  13.3072978356  13.3072978356    6[1-(0),6-(6,6),6-(6,6)]
   502   10.830905144   10.830905144   10.830905144    6[6-(6,6),8-(0),8-(30)]
   503  15.7116878546  15.7116878546  15.7116878546    6[6-(6,6),8-(0),8-(30)]
   504  6.75083901313  6.75083901313  6.75083901313    6[6-(6,6),8-(0),8-(30)]
   505  18.7798530451  18.7798530451  18.7798530451    6[6-(1,6),6-(1,6),6-(8,8)]
   506  20.4232511643  20.4232511643  20.4232511643    6[7-(1,6),7-(6),7-(6)]
   507  14.1301459341  14.1301459341  14.1301459341    6[7-(1,6),7-(6),7-(6)]
   508  22.5662021466  22.5662021466  22.5662021466    6[6-(1,6),6-(1,6),6-(8,8)]
   509  24.8513427433  24.8513427433  24.8513427433    6[6-(1,6),6-(1,6),6-(8,8)]
   510   23.754451033   23.754451033   23.754451033    6[6-(1,6),6-(1,6),7-(1,6)]
   511  24.8890088886  24.8890088886  24.8890088886    6[1-(0),6-(6,6),6-(6,7)]
   512   22.608655145   22.608655145   22.608655145    6[1-(0),6-(6,6),6-(6,7)]
   513   18.797762227   18.797762227   18.797762227    6[1-(0),6-(6,6),6-(6,7)]
   514  18.0098869674  18.0098869674  18.0098869674    6[6-(1,6),6-(1,6),6-(8,8)]
   515   18.813142651   18.813142651   18.813142651    6[6-(6,6),8-(0),8-(30)]
   516  19.5363055605  19.5363055605  19.5363055605    6[1-(0),6-(6,6),6-(6,7)]
   517  18.0575355311  18.0575355311  18.0575355311    6[1-(0),6-(6,6),6-(6,6)]
   518  19.6124763789  19.6124763789  19.6124763789    6[6-(1,6),6-(1,6),7-(1,6)]
   519  23.7122059453  23.7122059453  23.7122059453    6[1-(0),6-(6,6),6-(6,6)]
   520  21.2358211075  21.2358211075  21.2358211075    6[6-(6,6),8-(0),8-(30)]
   521  26.1165872742  26.1165872742  26.1165872742    6[6-(6,6),8-(0),8-(30)]
   522  17.1558418917  17.1558418917  17.1558418917    6[6-(6,6),8-(0),8-(30)]
   523  1.31564099317  1.31564099317  1.31564099317    6[6-(1,6),6-(1,6),6-(8,8)]
   524   1.2434064304   1.2434064304   1.2434064304    6[7-(1,6),7-(6),7-(6)]
   525  3.98606011915  3.98606011915  3.98606011915    6[7-(1,6),7-(6),7-(6)]
   526  1.19603386042  1.19603386042  1.19603386042    6[6-(1,6),6-(1,6),6-(8,8)]
   527 0.106642375667 0.106642375667 0.106642375667    6[6-(1,6),6-(1,6),6-(8,8)]
   528  2.39095915258  2.39095915258  2.39095915258    6[6-(1,6),6-(1,6),7-(1,6)]
   529  1.22809954282  1.22809954282  1.22809954282    6[1-(0),6-(6,6),6-(6,7)]
   530  2.37180489638  2.37180489638  2.37180489638    6[1-(0),6-(6,6),6-(6,7)]
   531 -10.1376716708 -10.1376716708 -10.1376716708    6[1-(0),6-(6,6),6-(6,7)]
   532 -10.3736539871 -10.3736539871 -10.3736539871    6[6-(1,6),6-(1,6),6-(8,8)]
   533  1.90207656221  1.90207656221  1.90207656221    6[6-(6,6),8-(0),8-(30)]
   534  1.61009920093  1.61009920093  1.61009920093    6[1-(0),6-(6,6),6-(6,7)]
   535  0.52464706574  0.52464706574  0.52464706574    6[1-(0),6-(6,6),6-(6,6)]
   536   1.0232482014   1.0232482014   1.0232482014    6[6-(1,6),6-(1,6),7-(1,6)]
   5370.08374244526330.08374244526330.0837424452633    6[1-(0),6-(6,6),6-(6,6)]
   538   1.2116319393   1.2116319393   1.2116319393    6[6-(6,6),8-(0),8-(30)]
   539 -1.14028925557 -1.14028925557 -1.14028925557    6[6-(6,6),8-(0),8-(30)]
   540 -11.2788958923 -11.2788958923 -11.2788958923    6[6-(6,6),8-(0),8-(30)]
   541  5.95213424309  5.95213424309  5.95213424309    6[6-(1,6),6-(1,6),6-(8,8)]
   542 -1.50752055682 -1.50752055682 -1.50752055682    6[7-(1,6),7-(6),7-(6)]
   543 -4.72213990492 -4.72213990492 -4.72213990492    6[7-(1,6),7-(6),7-(6)]
   544 -0.17368779896 -0.17368779896 -0.17368779896    6[6-(1,6),6-(1,6),6-(8,8)]
   545 -1.28139218344 -1.28139218344 -1.28139218344    6[6-(1,6),6-(1,6),6-(8,8)]
   546 -2.41950664479 -2.41950664479 -2.41950664479    6[6-(1,6),6-(1,6),7-(1,6)]
   547 -2.42241053753 -2.42241053753 -2.42241053753    6[1-(0),6-(6,6),6-(6,7)]
   548  -1.3045097245  -1.3045097245  -1.3045097245    6[1-(0),6-(6,6),6-(6,7)]
   549  8.52882999118  8.52882999118  8.52882999118    6[1-(0),6-(6,6),6-(6,7)]
   550  8.23000113263  8.23000113263  8.23000113263    6[6-(1,6),6-(1,6),6-(8,8)]
   551  4.56077664126  4.56077664126  4.56077664126    6[6-(6,6),8-(0),8-(30)]
   552  6.25699750752  6.25699750752  6.25699750752    6[1-(0),6-(6,6),6-(6,7)]
   553  6.92916754418  6.92916754418  6.92916754418    6[1-(0),6-(6,6),6-(6,6)]
   554  7.55429416888  7.55429416888  7.55429416888    6[6-(1,6),6-(1,6),7-(1,6)]
   555-0.180545994028-0.180545994028-0.180545994028    6[1-(0),6-(6,6),6-(6,6)]
   556 0.974396647336 0.974396647336 0.974396647336    6[6-(6,6),8-(0),8-(30)]
   557 -1.30260813954 -1.30260813954 -1.30260813954    6[6-(6,6),8-(0),8-(30)]
   558  9.37705260404  9.37705260404  9.37705260404    6[6-(6,6),8-(0),8-(30)]
   559  15.5725983787  15.5725983787  15.5725983787    6[6-(1,6),6-(1,6),6-(8,8)]
   560  11.0562029522  11.0562029522  11.0562029522    6[7-(1,6),7-(6),7-(6)]
   561  17.8212738416  17.8212738416  17.8212738416    6[7-(1,6),7-(6),7-(6)]
   562  7.62679178197  7.62679178197  7.62679178197    6[6-(1,6),6-(1,6),6-(8,8)]
   563  7.53874705451  7.53874705451  7.53874705451    6[6-(1,6),6-(1,6),6-(8,8)]
   564  7.48943644924  7.48943644924  7.48943644924    6[6-(1,6),6-(1,6),7-(1,6)]
   565  7.52064209612  7.52064209612  7.52064209612    6[1-(0),6-(6,6),6-(6,7)]
   566  17.9442763432  17.9442763432  17.9442763432    6[1-(0),6-(6,6),6-(6,7)]
   567  14.0264194427  14.0264194427  14.0264194427    6[1-(0),6-(6,6),6-(6,7)]
   568  15.3491058771  15.3491058771  15.3491058771    6[6-(1,6),6-(1,6),6-(8,8)]
   569  16.3442308055  16.3442308055  16.3442308055    6[6-(6,6),8-(0),8-(30)]
   570  14.2168243911  14.2168243911  14.2168243911    6[1-(0),6-(6,6),6-(6,7)]
   571  16.1088765189  16.1088765189  16.1088765189    6[1-(0),6-(6,6),6-(6,6)]
   572  13.4302079108  13.4302079108  13.4302079108    6[6-(1,6),6-(1,6),7-(1,6)]
   573  7.59993759344  7.59993759344  7.59993759344    6[1-(0),6-(6,6),6-(6,6)]
   574  18.1983769659  18.1983769659  18.1983769659    6[6-(6,6),8-(0),8-(30)]
   575  7.54165011088  7.54165011088  7.54165011088    6[6-(6,6),8-(0),8-(30)]
   576  15.9613413866  15.9613413866  15.9613413866    6[6-(6,6),8-(0),8-(30)]
   577 -9.08926546765 -9.08926546765 -9.08926546765    6[6-(1,6),6-(1,6),6-(8,8)]
   578 -9.16148939553 -9.16148939553 -9.16148939553    6[7-(1,6),7-(6),7-(6)]
   579 -6.41898055272 -6.41898055272 -6.41898055272    6[7-(1,6),7-(6),7-(6)]
   580  22.0060464276  22.0060464276  22.0060464276    6[6-(1,6),6-(1,6),6-(8,8)]
   581  20.9166272268  20.9166272268  20.9166272268    6[6-(1,6),6-(1,6),6-(8,8)]
   582  23.2009436672  23.2009436672  23.2009436672    6[6-(1,6),6-(1,6),7-(1,6)]
   583  22.0380747655  22.0380747655  22.0380747655    6[1-(0),6-(6,6),6-(6,7)]
   584 -8.03319212078 -8.03319212078 -8.03319212078    6[1-(0),6-(6,6),6-(6,7)]
   585 0.267216110938 0.267216110938 0.267216110938    6[1-(0),6-(6,6),6-(6,7)]
   5860.03123778952970.03123778952970.0312377895297    6[6-(1,6),6-(1,6),6-(8,8)]
   587 -8.50284153646 -8.50284153646 -8.50284153646    6[6-(6,6),8-(0),8-(30)]
   588 -8.79481094878 -8.79481094878 -8.79481094878    6[1-(0),6-(6,6),6-(6,7)]
   589 -9.88024551329 -9.88024551329 -9.88024551329    6[1-(0),6-(6,6),6-(6,6)]
   590 -9.38165197301 -9.38165197301 -9.38165197301    6[6-(1,6),6-(1,6),7-(1,6)]
   591  20.8937455947  20.8937455947  20.8937455947    6[1-(0),6-(6,6),6-(6,6)]
   592 -9.19333524713 -9.19333524713 -9.19333524713    6[6-(6,6),8-(0),8-(30)]
   593  19.6696850865  19.6696850865  19.6696850865    6[6-(6,6),8-(0),8-(30)]
   594-0.873987768948-0.873987768948-0.873987768948    6[6-(6,6),8-(0),8-(30)]
   595 -2.03005882385 -2.03005882385 -2.03005882385    6[6-(1,6),6-(1,6),6-(8,8)]
   596-0.386697008799-0.386697008799-0.386697008799    6[7-(1,6),7-(6),7-(6)]
   597  3.72511729112  3.72511729112  3.72511729112    6[7-(1,6),7-(6),7-(6)]
   598  1.75631134343  1.75631134343  1.75631134343    6[6-(1,6),6-(1,6),6-(8,8)]
   599  4.04146012028  4.04146012028  4.04146012028    6[6-(1,6),6-(1,6),6-(8,8)]
   600  2.94454934674  2.94454934674  2.94454934674    6[6-(1,6),6-(1,6),7-(1,6)]
   601  4.07911695669  4.07911695669  4.07911695669    6[1-(0),6-(6,6),6-(6,7)]
   602  1.79875402311  1.79875402311  1.79875402311    6[1-(0),6-(6,6),6-(6,7)]
   603 -2.01215370823 -2.01215370823 -2.01215370823    6[1-(0),6-(6,6),6-(6,7)]
   604 -2.80001623515 -2.80001623515 -2.80001623515    6[6-(1,6),6-(1,6),6-(8,8)]
   605 -1.99676770497 -1.99676770497 -1.99676770497    6[6-(6,6),8-(0),8-(30)]
   606 -1.27361978905 -1.27361978905 -1.27361978905    6[1-(0),6-(6,6),6-(6,7)]
   607 -2.75236549549 -2.75236549549 -2.75236549549    6[1-(0),6-(6,6),6-(6,6)]
   608 -1.19745060258 -1.19745060258 -1.19745060258    6[6-(1,6),6-(1,6),7-(1,6)]
   609  2.90232400912  2.90232400912  2.90232400912    6[1-(0),6-(6,6),6-(6,6)]
   610 0.425931538525 0.425931538525 0.425931538525    6[6-(6,6),8-(0),8-(30)]
   611  5.30671486115  5.30671486115  5.30671486115    6[6-(6,6),8-(0),8-(30)]
   612 -3.65404891484 -3.65404891484 -3.65404891484    6[6-(6,6),8-(0),8-(30)]
   613 -5.23732516552 -5.23732516552 -5.23732516552    6[6-(1,6),6-(1,6),6-(8,8)]
   614 -9.75373122691 -9.75373122691 -9.75373122691    6[7-(1,6),7-(6),7-(6)]
   615 -2.98851549151 -2.98851549151 -2.98851549151    6[7-(1,6),7-(6),7-(6)]
   616  -2.7781641202  -2.7781641202  -2.7781641202    6[6-(1,6),6-(1,6),6-(8,8)]
   617 -2.86618113167 -2.86618113167 -2.86618113167    6[6-(1,6),6-(1,6),6-(8,8)]
   618 -2.91549140035 -2.91549140035 -2.91549140035    6[6-(1,6),6-(1,6),7-(1,6)]
   619 -2.88427646155 -2.88427646155 -2.88427646155    6[1-(0),6-(6,6),6-(6,7)]
   620 -2.86555664468 -2.86555664468 -2.86555664468    6[1-(0),6-(6,6),6-(6,7)]
   621 -6.78352500409 -6.78352500409 -6.78352500409    6[1-(0),6-(6,6),6-(6,7)]
   622 -5.46084256459 -5.46084256459 -5.46084256459    6[6-(1,6),6-(1,6),6-(8,8)]
   623  -4.4656811008  -4.4656811008  -4.4656811008    6[6-(6,6),8-(0),8-(30)]
   624 -6.59309546422 -6.59309546422 -6.59309546422    6[1-(0),6-(6,6),6-(6,7)]
   625 -4.70106090704 -4.70106090704 -4.70106090704    6[1-(0),6-(6,6),6-(6,6)]
   626 -7.37972191978 -7.37972191978 -7.37972191978    6[6-(1,6),6-(1,6),7-(1,6)]
   627   -2.805008891   -2.805008891   -2.805008891    6[1-(0),6-(6,6),6-(6,6)]
   628 -2.61148585271 -2.61148585271 -2.61148585271    6[6-(6,6),8-(0),8-(30)]
   629 -2.86326756621 -2.86326756621 -2.86326756621    6[6-(6,6),8-(0),8-(30)]
   630  -4.8486234018  -4.8486234018  -4.8486234018    6[6-(6,6),8-(0),8-(30)]
   631 -4.45278389298 -4.45278389298 -4.45278389298    6[6-(1,6),6-(1,6),6-(8,8)]
   632  8.89737095124  8.89737095124  8.89737095124    6[7-(1,6),7-(6),7-(6)]
   633  16.0879454031  16.0879454031  16.0879454031    6[7-(1,6),7-(6),7-(6)]
   634 -10.5786270008 -10.5786270008 -10.5786270008    6[6-(1,6),6-(1,6),6-(8,8)]
   635 -11.6863395655 -11.6863395655 -11.6863395655    6[6-(1,6),6-(1,6),6-(8,8)]
   636 -12.8244349636 -12.8244349636 -12.8244349636    6[6-(1,6),6-(1,6),7-(1,6)]
   637 -12.8273486106 -12.8273486106 -12.8273486106    6[1-(0),6-(6,6),6-(6,7)]
   638 -11.7094386077 -11.7094386077 -11.7094386077    6[1-(0),6-(6,6),6-(6,7)]
   639 -1.87608407861 -1.87608407861 -1.87608407861    6[1-(0),6-(6,6),6-(6,7)]
   640 -2.17492566979 -2.17492566979 -2.17492566979    6[6-(1,6),6-(1,6),6-(8)]
   641 -5.84414300777 -5.84414300777 -5.84414300777    6[6-(6,6),8-(0),8-(30)]
   642 -4.14790714795 -4.14790714795 -4.14790714795    6[1-(0),6-(6,6),6-(6,7)]
   643 -3.47576143417 -3.47576143417 -3.47576143417    6[1-(0),6-(6,6),6-(6,6)]
   644 -2.85060885463 -2.85060885463 -2.85060885463    6[6-(1,6),6-(1,6),7-(1,6)]
   645 -10.5854940628 -10.5854940628 -10.5854940628    6[1-(0),6-(6,6),6-(6,6)]
   646 -9.43054378868 -9.43054378868 -9.43054378868    6[6-(6,6),8-(0),8-(30)]
   647 -11.7075657315 -11.7075657315 -11.7075657315    6[6-(6,6),8-(0),8-(30)]
   648 -1.02788659441 -1.02788659441 -1.02788659441    6[6-(6,6),8-(30)]
   649 -3.66749174551 -3.66749174551 -3.66749174551    7[6-(7,7),6-(7,7)]
   650-0.0891211089234-0.0891211089234-0.0891211089234    7[6-(7,7),6-(7,7)]
   651 -12.9756943984 -12.9756943984 -12.9756943984    7[1-(0),6-(6,6),6-(7,7)]
   652 -1.71603901776 -1.71603901776 -1.71603901776    7[1-(0),6-(6,6),6-(7,7)]
   653 -15.1728124689 -15.1728124689 -15.1728124689    7[6-(7,7),6-(7,7)]
   654  18.6261076538  18.6261076538  18.6261076538    7[6-(7,7),6-(7,7)]
   655  13.8841877341  13.8841877341  13.8841877341    7[1-(0),6-(6,6),6-(7,7)]
   656  8.20497234405  8.20497234405  8.20497234405    7[1-(0),6-(6,6),6-(7,7)]
   657  4.47800755358  4.47800755358  4.47800755358    7[6-(7,7),6-(7,7)]
   658  10.6649906982  10.6649906982  10.6649906982    7[6-(7,7),6-(7,7)]
   659  5.53974849101  5.53974849101  5.53974849101    7[1-(0),6-(6,6),6-(7,7)]
   660  12.7318344029  12.7318344029  12.7318344029    7[1-(0),6-(6,6),6-(7,7)]
   661 -6.44713668913 -6.44713668913 -6.44713668913    7[6-(7,7),6-(7,7)]
   662 -8.39152392306 -8.39152392306 -8.39152392306    7[6-(7,7),6-(7,7)]
   663 -6.44756184673 -6.44756184673 -6.44756184673    7[1-(0),6-(6,6),6-(7,7)]
   664 -8.81520107915 -8.81520107915 -8.81520107915    7[1-(0),6-(6,6),6-(7,7)]
   665 -14.0723921341 -14.0723921341 -14.0723921341    7[6-(7,7),6-(7,7)]
   666  10.3157998491  10.3157998491  10.3157998491    7[6-(7,7),6-(7,7)]
   667 -2.57080382187 -2.57080382187 -2.57080382187    7[1-(0),6-(6,6),6-(7,7)]
   668  8.68887861173  8.68887861173  8.68887861173    7[1-(0),6-(6,6),6-(7,7)]
   669    5.637112408    5.637112408    5.637112408    7[6-(7,7),6-(7,7)]
   670  29.0309971763  29.0309971763  29.0309971763    7[6-(7,7),6-(7,7)]
   671  3.47911232543  3.47911232543  3.47911232543    7[1-(0),6-(6,6),6-(7,7)]
   672  29.0147787107  29.0147787107  29.0147787107    7[1-(0),6-(6,6),6-(7,7)]
   673 -5.92703539282 -5.92703539282 -5.92703539282    7[6-(7,7),6-(7,7)]
   674  21.0700130752  21.0700130752  21.0700130752    7[6-(7,7),6-(7,7)]
   675 -4.86531208047 -4.86531208047 -4.86531208047    7[1-(0),6-(6,6),6-(7,7)]
   676 -8.07813989163 -8.07813989163 -8.07813989163    7[1-(0),6-(6,6),6-(7,7)]
   677  14.3626551089  14.3626551089  14.3626551089    7[6-(7,7),6-(7,7)]
   678  2.01352988942  2.01352988942  2.01352988942    7[6-(7,7),6-(7,7)]
   679  3.95734356691  3.95734356691  3.95734356691    7[1-(0),6-(6,6),6-(7,7)]
   680  1.58982255922  1.58982255922  1.58982255922    7[1-(0),6-(6,6),6-(7,7)]
   681  6.73756066962  6.73756066962  6.73756066962    7[6-(7,7),6-(7,7)]
   682  20.7208365499  20.7208365499  20.7208365499    7[6-(7,7),6-(7,7)]
   683  7.83423601023  7.83423601023  7.83423601023    7[1-(0),6-(6,6),6-(7,7)]
   684   19.093898296   19.093898296   19.093898296    7[1-(0),6-(6,6),6-(7,7)]
   685 -4.76792154906 -4.76792154906 -4.76792154906    7[6-(7,7),6-(7,7)]
   686  8.22120665998  8.22120665998  8.22120665998    7[6-(7,7),6-(7,7)]
   687  24.2890873305  24.2890873305  24.2890873305    7[1-(0),6-(6,6),6-(7,7)]
   688  18.6098650353  18.6098650353  18.6098650353    7[1-(0),6-(6,6),6-(7,7)]
   689  14.8830552292  14.8830552292  14.8830552292    7[6-(7,7),6-(7,7)]
   690 0.260086916533 0.260086916533 0.260086916533    7[6-(7,7),6-(7,7)]
   691  15.9447695795  15.9447695795  15.9447695795    7[1-(0),6-(6,6),6-(7,7)]
   692  2.32694377877  2.32694377877  2.32694377877    7[1-(0),6-(6,6),6-(7,7)]
   693   3.9577589702   3.9577589702   3.9577589702    7[6-(7,7),6-(7,7)]
   694  12.4184365236  12.4184365236  12.4184365236    7[6-(7,7),6-(7,7)]
   695  14.3622470698  14.3622470698  14.3622470698    7[1-(0),6-(6,6),6-(7,7)]
   696  11.9947462099  11.9947462099  11.9947462099    7[1-(0),6-(6,6),6-(7,7)]
   697-0.434351790936-0.434351790936-0.434351790936    7[6-(7,7),6-(7,7)]
   698       17.79152       17.79152       17.79152    7[6-(7,7),6-(7,7)]
   699   1.7236393295   1.7236393295   1.7236393295    7[1-(0),6-(6,6),6-(7,7)]
   700  7.40286162473  7.40286162473  7.40286162473    7[1-(0),6-(6,6),6-(7,7)]
   701  19.2751659904  19.2751659904  19.2751659904    7[6-(7,7),6-(7,7)]
   702  5.29189011014  5.29189011014  5.29189011014    7[6-(7,7),6-(7,7)]
   703  18.1784906498  18.1784906498  18.1784906498    7[1-(0),6-(6,6),6-(7,7)]
   704  6.91882836398  6.91882836398  6.91882836398    7[1-(0),6-(6,6),6-(7,7)]
   705  -9.1600323102  -9.1600323102  -9.1600323102    7[6-(7,7),6-(7,7)]
   706  13.5942901364  13.5942901364  13.5942901364    7[6-(7,7),6-(7,7)]
   707  11.6504795902  11.6504795902  11.6504795902    7[1-(0),6-(6,6),6-(7,7)]
   708  14.0179804501  14.0179804501  14.0179804501    7[1-(0),6-(6,6),6-(7,7)]
   709  11.1296714308  11.1296714308  11.1296714308    7[6-(7,7),6-(7,7)]
   710  25.7526397435  25.7526397435  25.7526397435    7[6-(7,7),6-(7,7)]
   711  10.0679570805  10.0679570805  10.0679570805    7[1-(0),6-(6,6),6-(7,7)]
   712  23.6857828812  23.6857828812  23.6857828812    7[1-(0),6-(6,6),6-(7,7)]
   713 -9.68028089358 -9.68028089358 -9.68028089358    7[6-(7,7),6-(7,7)]
   714  15.3477359618  15.3477359618  15.3477359618    7[6-(7,7),6-(7,7)]
   715   20.472978169   20.472978169   20.472978169    7[1-(0),6-(6,6),6-(7,7)]
   716  13.2808922571  13.2808922571  13.2808922571    7[1-(0),6-(6,6),6-(7,7)]
   717  1.24486334913  1.24486334913  1.24486334913    7[6-(7,7),6-(7,7)]
   718  3.18925058306  3.18925058306  3.18925058306    7[6-(7,7),6-(7,7)]
   719  1.24528850673  1.24528850673  1.24528850673    7[1-(0),6-(6,6),6-(7,7)]
   720  3.61292773915  3.61292773915  3.61292773915    7[1-(0),6-(6,6),6-(7,7)]
   721 -1.53478159449 -1.53478159449 -1.53478159449    7[6-(7,7),6-(7,7)]
   722 -5.11315223108 -5.11315223108 -5.11315223108    7[6-(7,7),6-(7,7)]
   723  7.77342105836  7.77342105836  7.77342105836    7[1-(0),6-(6,6),6-(7,7)]
   724 -3.48623432224 -3.48623432224 -3.48623432224    7[1-(0),6-(6,6),6-(7,7)]
   725  9.97053912894  9.97053912894  9.97053912894    7[6-(7,7),6-(7,7)]
   726  7.38661900625  7.38661900625  7.38661900625    7[6-(7,7),6-(7,7)]
   727  12.1285389259  12.1285389259  12.1285389259    7[1-(0),6-(6,6),6-(7,7)]
   728   17.807754316   17.807754316   17.807754316    7[1-(0),6-(6,6),6-(7,7)]
   729 -19.5649284489 -19.5649284489 -19.5649284489    7[6-(7,7),6-(7,7)]
   730  23.9991967706  23.9991967706  23.9991967706    7[6-(7,7),6-(7,7)]
   731 -9.15961690691 -9.15961690691 -9.15961690691    7[1-(0),6-(6,6),6-(7,7)]
   732 -6.79209589922 -6.79209589922 -6.79209589922    7[1-(0),6-(6,6),6-(7,7)]
   733 0.724762052824 0.724762052824 0.724762052824    7[6-(7,7),6-(7,7)]
   734  4.94271358476  4.94271358476  4.94271358476    7[6-(7,7),6-(7,7)]
   735-0.336961259528-0.336961259528-0.336961259528    7[1-(0),6-(6,6),6-(7,7)]
   736  2.87586655163  2.87586655163  2.87586655163    7[1-(0),6-(6,6),6-(7,7)]
   737  -10.839385748  -10.839385748  -10.839385748    7[6-(7,7),6-(7,7)]
   738 -3.01827051627 -3.01827051627 -3.01827051627    7[6-(7,7),6-(7,7)]
   739 -8.68138566543 -8.68138566543 -8.68138566543    7[1-(0),6-(6,6),6-(7,7)]
   740 -3.00205205068 -3.00205205068 -3.00205205068    7[1-(0),6-(6,6),6-(7,7)]
   741  8.87011879411  8.87011879411  8.87011879411    7[6-(7,7),6-(7,7)]
   742  15.6969268109  15.6969268109  15.6969268109    7[6-(7,7),6-(7,7)]
   743 -2.63146951813 -2.63146951813 -2.63146951813    7[1-(0),6-(6,6),6-(7,7)]
   744  17.3238480483  17.3238480483  17.3238480483    7[1-(0),6-(6,6),6-(7,7)]
   745 -9.40720382611 -9.40720382611 -9.40720382611    8[6-(6,8),30-(8,8,8)]
   746  16.8724850063  16.8724850063  16.8724850063    8[6-(6,8),30-(8,8,8)]
   747 -6.10153715526 -6.10153715526 -6.10153715526    8[6-(6,8),30-(8,8,8)]
   748 -7.12873333176 -7.12873333176 -7.12873333176    8[6-(6,8)]
   749 -2.78362857688 -2.78362857688 -2.78362857688    8[6-(6,8),30-(8,8,8)]
   750 -8.92773081503 -8.92773081503 -8.92773081503    8[6-(6,8)]
   751 -4.96930278848 -4.96930278848 -4.96930278848    8[6-(6,8)]
   752  15.5716644191  15.5716644191  15.5716644191    8[6-(6,8)]
   753  8.37036776775  8.37036776775  8.37036776775    8[6-(6,8),30-(8,8,8)]
   754  8.87437340285  8.87437340285  8.87437340285    8[6-(6,8),30-(8,8,8)]
   755  7.89196309391  7.89196309391  7.89196309391    8[6-(6,8),30-(8,8,8)]
   756  18.0862603995  18.0862603995  18.0862603995    8[6-(6,8)]
   757  18.0962961624  18.0962961624  18.0962961624    8[6-(6,8),30-(8,8,8)]
   758   10.250345406   10.250345406   10.250345406    8[6-(6,8)]
   759  18.8577262177  18.8577262177  18.8577262177    8[6-(6,8)]
   760  10.7811844903  10.7811844903  10.7811844903    8[6-(6,8)]
   761  7.66740213946  7.66740213946  7.66740213946    8[6-(6,8),30-(8,8,8)]
   762  9.03752469136  9.03752469136  9.03752469136    8[6-(6,8),30-(8,8,8)]
   763  5.71813865545  5.71813865545  5.71813865545    8[6-(6,8),30-(8,8,8)]
   764  4.82913959653  4.82913959653  4.82913959653    8[6-(6,8)]
   765-0.923145021726-0.923145021726-0.923145021726    8[6-(6,8),30-(8,8,8)]
   766  6.76673243457  6.76673243457  6.76673243457    8[6-(6,8)]
   767 -0.21665366562 -0.21665366562 -0.21665366562    8[6-(6,8)]
   768  9.52966427459  9.52966427459  9.52966427459    8[6-(6,8)]
   769 -6.62988610109 -6.62988610109 -6.62988610109    8[6-(6,8),30-(8,8,8)]
   770   6.8361835495   6.8361835495   6.8361835495    8[6-(6,8),30-(8,8,8)]
   771  -7.5078846141  -7.5078846141  -7.5078846141    8[6-(6,8),30-(8,8,8)]
   772 -5.38110001431 -5.38110001431 -5.38110001431    8[6-(6,8)]
   773 -3.98395591375 -3.98395591375 -3.98395591375    8[6-(6,8),30-(8,8,8)]
   774 -8.08866704556 -8.08866704556 -8.08866704556    8[6-(6,8)]
   775 -3.26620311356 -3.26620311356 -3.26620311356    8[6-(6,8)]
   776   5.7380534661   5.7380534661   5.7380534661    8[6-(6,8)]
   777 0.997730303091 0.997730303091 0.997730303091    8[6-(6,8),30-(8,8,8)]
   778 -3.93755997552 -3.93755997552 -3.93755997552    8[6-(6,8),30-(8,8,8)]
   779  4.30339371004  4.30339371004  4.30339371004    8[6-(6,8),30-(8,8,8)]
   780  3.27621662737  3.27621662737  3.27621662737    8[6-(6,8)]
   781  7.62133271412  7.62133271412  7.62133271412    8[6-(6,8),30-(8,8,8)]
   782  1.47717604018  1.47717604018  1.47717604018    8[6-(6,8)]
   783  5.43565814553  5.43565814553  5.43565814553    8[6-(6,8)]
   784 -5.23840511003 -5.23840511003 -5.23840511003    8[6-(6,8)]
   785 -2.03471941136 -2.03471941136 -2.03471941136    8[6-(6,8),30-(8,8,8)]
   786 -1.53066226777 -1.53066226777 -1.53066226777    8[6-(6,8),30-(8,8,8)]
   787 -2.51316701233 -2.51316701233 -2.51316701233    8[6-(6,8),30-(8,8,8)]
   788 -2.72375524793 -2.72375524793 -2.72375524793    8[6-(6,8)]
   789 -2.71380197009 -2.71380197009 -2.71380197009    8[6-(6,8),30-(8,8,8)]
   790-0.154753047157-0.154753047157-0.154753047157    8[6-(6,8)]
   791 -1.95234828888 -1.95234828888 -1.95234828888    8[6-(6,8)]
   792 0.376163466405 0.376163466405 0.376163466405    8[6-(6,8)]
   793 -2.73770198475 -2.73770198475 -2.73770198475    8[6-(6,8),30-(8,8,8)]
   794 -11.7724869918 -11.7724869918 -11.7724869918    8[6-(6,8),30-(8,8,8)]
   795 -4.68696220485 -4.68696220485 -4.68696220485    8[6-(6,8),30-(8,8,8)]
   796  25.6390196424  25.6390196424  25.6390196424    8[6-(6,8)]
   797  19.8867236923  19.8867236923  19.8867236923    8[6-(6,8),30-(8,8,8)]
   798 -3.63834441563 -3.63834441563 -3.63834441563    8[6-(6,8)]
   799  20.5932154054  20.5932154054  20.5932154054    8[6-(6,8)]
   800 -11.2803228613 -11.2803228613 -11.2803228613    8[6-(6,8)]
   801  3.77503108301  3.77503108301  3.77503108301    8[6-(6,8),30-(8,8,8)]
   802 -3.56872411488 -3.56872411488 -3.56872411488    8[6-(6,8),30-(8,8,8)]
   803  2.89707549714  2.89707549714  2.89707549714    8[6-(6,8),30-(8,8,8)]
   804  5.02385896816  5.02385896816  5.02385896816    8[6-(6,8)]
   805  6.42108555369  6.42108555369  6.42108555369    8[6-(6,8),30-(8,8,8)]
   806  2.31626141261  2.31626141261  2.31626141261    8[6-(6,8)]
   807  7.13881472799  7.13881472799  7.13881472799    8[6-(6,8)]
   808 -4.66686884505 -4.66686884505 -4.66686884505    8[6-(6,8)]
   809   11.402707713   11.402707713   11.402707713    8[6-(6,8),30-(8,8,8)]
   810  6.46741035922  6.46741035922  6.46741035922    8[6-(6,8),30-(8,8,8)]
   811  14.7083831352  14.7083831352  14.7083831352    8[6-(6,8),30-(8,8,8)]
   812  13.6812115944  13.6812115944  13.6812115944    8[6-(6,8)]
   813  18.0263747528  18.0263747528  18.0263747528    8[6-(6,8),30-(8,8,8)]
   814  11.8821761648  11.8821761648  11.8821761648    8[6-(6,8)]
   815  15.8407006329  15.8407006329  15.8407006329    8[6-(6,8)]
   816  5.16657678097  5.16657678097  5.16657678097    8[6-(6,8)]
   817  18.7752862336  18.7752862336  18.7752862336    8[6-(6,8),30-(8,8,8)]
   818  19.2792780549  19.2792780549  19.2792780549    8[6-(6,8),30-(8,8,8)]
   819  18.2968728084  18.2968728084  18.2968728084    8[6-(6,8),30-(8,8,8)]
   820  7.68137213839  7.68137213839  7.68137213839    8[6-(6,8)]
   821  7.69134949773  7.69134949773  7.69134949773    8[6-(6,8),30-(8,8,8)]
   822  20.6552684311  20.6552684311  20.6552684311    8[6-(6,8)]
   823  8.45277946123  8.45277946123  8.45277946123    8[6-(6,8)]
   824  21.1861021333  21.1861021333  21.1861021333    8[6-(6,8)]
   825  18.0723490353  18.0723490353  18.0723490353    8[6-(6,8),30-(8,8,8)]
   826 -1.36759730952 -1.36759730952 -1.36759730952    8[6-(6,8),30-(8,8,8)]
   827  16.1230546394  16.1230546394  16.1230546394    8[6-(6,8),30-(8,8,8)]
   828  15.2340622511  15.2340622511  15.2340622511    8[6-(6,8)]
   829  9.48174221946  9.48174221946  9.48174221946    8[6-(6,8),30-(8,8,8)]
   830  17.1716907711  17.1716907711  17.1716907711    8[6-(6,8)]
   831  10.1882576503  10.1882576503  10.1882576503    8[6-(6,8)]
   832-0.875431523262-0.875431523262-0.875431523262    8[6-(6,8)]
   833  14.1799970081  14.1799970081  14.1799970081    8[6-(6,8),30-(8,8,8)]
   834  17.2411355554  17.2411355554  17.2411355554    8[6-(6,8),30-(8,8,8)]
   835   13.302029407   13.302029407   13.302029407    8[6-(6,8),30-(8,8,8)]
   836  15.4288073361  15.4288073361  15.4288073361    8[6-(6,8)]
   837  16.8259868501  16.8259868501  16.8259868501    8[6-(6,8),30-(8,8,8)]
   838  12.7212046229  12.7212046229  12.7212046229    8[6-(6,8)]
   839  17.5437155756  17.5437155756  17.5437155756    8[6-(6,8)]
   840  16.1429792689  16.1429792689  16.1429792689    8[6-(6,8)]
   841  7.23744042639  7.23744042639  7.23744042639    8[6-(6,8),30-(8,8,8)]
   842  6.73344860508  6.73344860508  6.73344860508    8[6-(6,8),30-(8,8,8)]
   843  7.71585385157  7.71585385157  7.71585385157    8[6-(6,8),30-(8,8,8)]
   844  18.3313545216  18.3313545216  18.3313545216    8[6-(6,8)]
   845  18.3213771623  18.3213771623  18.3213771623    8[6-(6,8),30-(8,8,8)]
   846  5.35745822886  5.35745822886  5.35745822886    8[6-(6,8)]
   847  17.5599471988  17.5599471988  17.5599471988    8[6-(6,8)]
   848  4.82662452666  4.82662452666  4.82662452666    8[6-(6,8)]
   849   14.610018947   14.610018947   14.610018947    8[6-(6,8),30-(8,8,8)]
   850 -11.6696836992 -11.6696836992 -11.6696836992    8[6-(6,8),30-(8,8,8)]
   851  11.3043435248  11.3043435248  11.3043435248    8[6-(6,8),30-(8,8,8)]
   852  12.3315150656  12.3315150656  12.3315150656    8[6-(6,8)]
   853  7.98635190724  7.98635190724  7.98635190724    8[6-(6,8),30-(8,8,8)]
   854  14.1305504952  14.1305504952  14.1305504952    8[6-(6,8)]
   855  10.1720260271  10.1720260271  10.1720260271    8[6-(6,8)]
   856  -10.368850121  -10.368850121  -10.368850121    8[6-(6,8)]
   857  11.8327296519  11.8327296519  11.8327296519    8[6-(6,8),30-(8,8,8)]
   858  8.77159110462  8.77159110462  8.77159110462    8[6-(6,8),30-(8,8,8)]
   859   12.710697253   12.710697253   12.710697253    8[6-(6,8),30-(8,8,8)]
   860  10.5839193239  10.5839193239  10.5839193239    8[6-(6,8)]
   861  9.18673980994  9.18673980994  9.18673980994    8[6-(6,8),30-(8,8,8)]
   862  13.2915220371  13.2915220371  13.2915220371    8[6-(6,8)]
   863  8.46901108443  8.46901108443  8.46901108443    8[6-(6,8)]
   864  9.86974739105  9.86974739105  9.86974739105    8[6-(6,8)]
   865  7.94037762471  7.94037762471  7.94037762471    8[6-(6,8),30-(8,8,8)]
   866 -3.83467603048 -3.83467603048 -3.83467603048    8[6-(6,8),30-(8,8,8)]
   867  9.88967202061  9.88967202061  9.88967202061    8[6-(6,8),30-(8,8,8)]
   868  10.7786644089  10.7786644089  10.7786644089    8[6-(6,8)]
   869  16.5309844405  16.5309844405  16.5309844405    8[6-(6,8),30-(8,8,8)]
   870  8.84103588894  8.84103588894  8.84103588894    8[6-(6,8)]
   871  15.8244690097  15.8244690097  15.8244690097    8[6-(6,8)]
   872 -4.32684181674 -4.32684181674 -4.32684181674    8[6-(6,8)]
   873  18.3453245205  18.3453245205  18.3453245205    8[6-(6,8),30-(8,8,8)]
   874  16.9752019686  16.9752019686  16.9752019686    8[6-(6,8),30-(8,8,8)]
   875  20.2945880045  20.2945880045  20.2945880045    8[6-(6,8),30-(8,8,8)]
   876  21.1835870635  21.1835870635  21.1835870635    8[6-(6,8)]
   877  26.9358716817  26.9358716817  26.9358716817    8[6-(6,8),30-(8,8,8)]
   878  19.2459942254  19.2459942254  19.2459942254    8[6-(6,8)]
   879  26.2293803256  26.2293803256  26.2293803256    8[6-(6,8)]
   880  16.4830623854  16.4830623854  16.4830623854    8[6-(6,8)]
   881  1.42761276109  1.42761276109  1.42761276109    8[6-(6,8),30-(8,8,8)]
   882  19.1765431105  19.1765431105  19.1765431105    8[6-(6,8),30-(8,8,8)]
   883   2.3056112741   2.3056112741   2.3056112741    8[6-(6,8),30-(8,8,8)]
   884 0.178826674311 0.178826674311 0.178826674311    8[6-(6,8)]
   885 -1.21831742625 -1.21831742625 -1.21831742625    8[6-(6,8),30-(8,8,8)]
   886  2.88639370556  2.88639370556  2.88639370556    8[6-(6,8)]
   887 -1.93607022644 -1.93607022644 -1.93607022644    8[6-(6,8)]
   888  20.2746731939  20.2746731939  20.2746731939    8[6-(6,8)]
   889  4.20493048611  4.20493048611  4.20493048611    8[6-(6,8),30-(8,8,8)]
   890  9.14024165371  9.14024165371  9.14024165371    8[6-(6,8),30-(8,8,8)]
   891 0.899263815259 0.899263815259 0.899263815259    8[6-(6,8),30-(8,8,8)]
   892  1.92645999176  1.92645999176  1.92645999176    8[6-(6,8)]
   893 -2.41864476312 -2.41864476312 -2.41864476312    8[6-(6,8),30-(8,8,8)]
   894  3.72545747503  3.72545747503  3.72545747503    8[6-(6,8)]
   895-0.232970551517-0.232970551517-0.232970551517    8[6-(6,8)]
   896  10.4410622409  10.4410622409  10.4410622409    8[6-(6,8)]
   897  17.6423588923  17.6423588923  17.6423588923    8[6-(6,8),30-(8,8,8)]
   898  17.1383532572  17.1383532572  17.1383532572    8[6-(6,8),30-(8,8,8)]
   899  18.1207635661  18.1207635661  18.1207635661    8[6-(6,8),30-(8,8,8)]
   900  7.92646626046  7.92646626046  7.92646626046    8[6-(6,8)]
   901  7.91643049764  7.91643049764  7.91643049764    8[6-(6,8),30-(8,8,8)]
   902   15.762381254   15.762381254   15.762381254    8[6-(6,8)]
   903  7.15500044234  7.15500044234  7.15500044234    8[6-(6,8)]
   904  15.2315421697  15.2315421697  15.2315421697    8[6-(6,8)]
   905 -8.97730442301 -8.97730442301 -8.97730442301    8[6-(6,8),30-(8,8,8)]
   906 -1.63354922512 -1.63354922512 -1.63354922512    8[6-(6,8),30-(8,8,8)]
   907 -8.09934883714 -8.09934883714 -8.09934883714    8[6-(6,8),30-(8,8,8)]
   908  20.9888676918  20.9888676918  20.9888676918    8[6-(6,8)]
   909  19.5916411063  19.5916411063  19.5916411063    8[6-(6,8),30-(8,8,8)]
   910 -7.51853475261 -7.51853475261 -7.51853475261    8[6-(6,8)]
   911   18.873911932   18.873911932   18.873911932    8[6-(6,8)]
   912-0.535404494949-0.535404494949-0.535404494949    8[6-(6,8)]
   913 -2.46457135525 -2.46457135525 -2.46457135525    8[6-(6,8),30-(8,8,8)]
   914  6.57021365183  6.57021365183  6.57021365183    8[6-(6,8),30-(8,8,8)]
   915-0.515311135154-0.515311135154-0.515311135154    8[6-(6,8),30-(8,8,8)]
   916 0.373707017606 0.373707017606 0.373707017606    8[6-(6,8)]
   917  6.12600296773  6.12600296773  6.12600296773    8[6-(6,8),30-(8,8,8)]
   918 -1.56392892437 -1.56392892437 -1.56392892437    8[6-(6,8)]
   919  5.41951125464  5.41951125464  5.41951125464    8[6-(6,8)]
   920  6.07804952132  6.07804952132  6.07804952132    8[6-(6,8)]
   921 -3.16755392864 -3.16755392864 -3.16755392864    8[6-(6,8),30-(8,8,8)]
   922 -3.67161107223 -3.67161107223 -3.67161107223    8[6-(6,8),30-(8,8,8)]
   923 -2.68910632767 -2.68910632767 -2.68910632767    8[6-(6,8),30-(8,8,8)]
   924 -2.47851809207 -2.47851809207 -2.47851809207    8[6-(6,8)]
   925 -2.48847136991 -2.48847136991 -2.48847136991    8[6-(6,8),30-(8,8,8)]
   926 -5.04752029284 -5.04752029284 -5.04752029284    8[6-(6,8)]
   927 -3.24992505112 -3.24992505112 -3.24992505112    8[6-(6,8)]
   928  -5.5784368064  -5.5784368064  -5.5784368064    8[6-(6,8)]
   929 -6.20000364309 -6.20000364309 -6.20000364309    8[6-(6,8),30-(8,8,8)]
   930 -1.26471336448 -1.26471336448 -1.26471336448    8[6-(6),30-(8,8,8)]
   931 -9.50566705004 -9.50566705004 -9.50566705004    8[6-(6,8),30-(8,8,8)]
   932 -8.47848996737 -8.47848996737 -8.47848996737    8[6-(6,8)]
   933 -12.8236060541 -12.8236060541 -12.8236060541    8[6-(6,8),30-(8,8,8)]
   934 -6.67944938018 -6.67944938018 -6.67944938018    8[6-(6,8)]
   935 -10.6379314855 -10.6379314855 -10.6379314855    8[6-(6,8)]
