# Supplementary material for: A collection of forcefield precursors for metal–organic frameworks
Source: RSC Adv. 2019 Nov 13;9(63):36492–507. doi: 10.1039/c9ra07327b (PMC9075174; doi:10.1039/c9ra07327b)
Supplement: RA-009-C9RA07327B-s3170 [file RA-009-C9RA07327B-s3170.txt]

IFAREN_charged

18.2174    0.00000000    0.00000000
0.0    20.2987    0.00000000
-4.42843816    0.0    28.12843518

     1  13.7758645183  13.7758645183  13.7758645183    27[7-(6,6),7-(6,6),7-(6,6),8-(0),8-(42),8-(42)]
     2  11.5318487676  11.5318487676  11.5318487676    27[7-(6,6),7-(6,6),7-(6,6),7-(6,6),7-(6,6),7-(6,6)]
     3  9.80881613338  9.80881613338  9.80881613338    27[7-(6,6),7-(6,6),7-(6,6),8-(0),8-(0),8-(42)]
     4  11.3360164017  11.3360164017  11.3360164017    27[7-(6,6),7-(6,6),7-(6,6),8-(0),8-(42),8-(42)]
     5  13.5800321524  13.5800321524  13.5800321524    27[7-(6,6),7-(6,6),7-(6,6),7-(6,6),7-(6,6),7-(6,6)]
     6  10.8746266266  10.8746266266  10.8746266266    27[7-(6,6),7-(6,6),7-(6,6),8-(0),8-(0),8-(42)]
     70.01309732173440.01309732173440.0130973217344    27[7-(6,6),7-(6,6),7-(6,6),8-(0),8-(42),8-(42)]
     8  2.25711307238  2.25711307238  2.25711307238    27[7-(6,6),7-(6,6),7-(6,6),7-(6,6),7-(6,6),7-(6,6)]
     9  3.98014570662  3.98014570662  3.98014570662    27[7-(6,6),7-(6,6),7-(6,6),8-(0),8-(0),8-(42)]
    10  2.45294543827  2.45294543827  2.45294543827    27[7-(6,6),7-(6,6),7-(6,6),8-(42),8-(42)]
    11 0.208929687622 0.208929687622 0.208929687622    27[7-(6,6),7-(6,6),7-(6,6),7-(6,6),7-(6,6),7-(6,6)]
    12  2.91433521338  2.91433521338  2.91433521338    27[7-(6,6),7-(6,6),7-(6,6),8-(0),8-(0),8-(42)]
    13  10.1034698143  10.1034698143  10.1034698143    42[8-(0),8-(0),8-(15),8-(15,42),8-(42),8-(42)]
    14  12.5123847575  12.5123847575  12.5123847575    42[8-(0),8-(0),8-(15,42),8-(42),8-(42)]
    15   14.049001214   14.049001214   14.049001214    42[8-(0),8-(0),8-(15),8-(15,42),8-(42),8-(42)]
    16  12.4161958734  12.4161958734  12.4161958734    42[8-(0),8-(0),8-(15,42),8-(15,42),8-(42),8-(42)]
    17   9.4941860728   9.4941860728   9.4941860728    42[8-(0),8-(15),8-(15,42),8-(27),8-(42),8-(42)]
    18  14.2745342138  14.2745342138  14.2745342138    42[8-(0),8-(15),8-(15,42),8-(27),8-(42),8-(42)]
    19  11.5681632646  11.5681632646  11.5681632646    42[8-(0),8-(0),8-(15,42),8-(42),8-(42)]
    20  13.1598710863  13.1598710863  13.1598710863    42[8-(0),8-(15),8-(15,42),8-(27),8-(42),8-(42)]
    21  10.4301884623  10.4301884623  10.4301884623    42[8-(0),8-(0),8-(15),8-(15,42),8-(42),8-(42)]
    22  8.90331275045  8.90331275045  8.90331275045    42[8-(0),8-(0),8-(15,42),8-(15,42),8-(42),8-(42)]
    23  10.5799729457  10.5799729457  10.5799729457    42[8-(0),8-(0),8-(15),8-(15,42),8-(42),8-(42)]
    24  8.17105800255  8.17105800255  8.17105800255    42[8-(0),8-(0),8-(15,42),8-(42),8-(42)]
    25  6.63444154598  6.63444154598  6.63444154598    42[8-(0),8-(0),8-(15),8-(15,42),8-(42),8-(42)]
    26  8.26724688655  8.26724688655  8.26724688655    42[8-(0),8-(0),8-(15,42),8-(15,42),8-(42),8-(42)]
    27  11.1892566872  11.1892566872  11.1892566872    42[8-(0),8-(15),8-(15,42),8-(27),8-(42),8-(42)]
    28  10.8373467062  10.8373467062  10.8373467062    42[8-(0),8-(15),8-(15,42),8-(27),8-(42),8-(42)]
    29  13.5437176554  13.5437176554  13.5437176554    42[8-(0),8-(0),8-(15,42),8-(42),8-(42)]
    30  11.9520098337  11.9520098337  11.9520098337    42[8-(0),8-(15),8-(15,42),8-(27),8-(42),8-(42)]
    31  14.6816924577  14.6816924577  14.6816924577    42[8-(0),8-(0),8-(15),8-(15,42),8-(42),8-(42)]
    32  16.2085681696  16.2085681696  16.2085681696    42[8-(0),8-(0),8-(15,42),8-(15,42),8-(42),8-(42)]
    33  3.68549202568  3.68549202568  3.68549202568    42[8-(0),8-(0),8-(15),8-(15,42),8-(42),8-(42)]
    34  1.27657708255  1.27657708255  1.27657708255    42[8-(0),8-(0),8-(15,42),8-(42),8-(42)]
    35-0.260039374024-0.260039374024-0.260039374024    42[8-(0),8-(0),8-(15),8-(15,42),8-(42),8-(42)]
    36  1.37276596655  1.37276596655  1.37276596655    42[8-(0),8-(0),8-(15,42),8-(15,42),8-(42),8-(42)]
    37   4.2947757672   4.2947757672   4.2947757672    42[8-(0),8-(15),8-(15,42),8-(27),8-(42),8-(42)]
    38 -0.48557237382 -0.48557237382 -0.48557237382    42[8-(0),8-(15),8-(15,42),8-(27),8-(42),8-(42)]
    39   2.2207985754   2.2207985754   2.2207985754    42[8-(0),8-(0),8-(15,42),8-(42),8-(42)]
    40 0.629090753722 0.629090753722 0.629090753722    42[8-(0),8-(15),8-(15,42),8-(27),8-(42),8-(42)]
    41  3.35877337768  3.35877337768  3.35877337768    42[8-(0),8-(0),8-(15),8-(15,42),8-(42),8-(42)]
    42  4.88564908955  4.88564908955  4.88564908955    42[8-(0),8-(0),8-(15,42),8-(15,42),8-(42),8-(42)]
    43  3.20898889432  3.20898889432  3.20898889432    42[8-(0),8-(0),8-(15),8-(15,42),8-(42),8-(42)]
    44  5.61790383745  5.61790383745  5.61790383745    42[8-(0),8-(0),8-(15,42),8-(42),8-(42)]
    45  7.15452029402  7.15452029402  7.15452029402    42[8-(0),8-(0),8-(15),8-(15,42),8-(42),8-(42)]
    46  5.52171495345  5.52171495345  5.52171495345    42[8-(0),8-(0),8-(15,42),8-(15,42),8-(42),8-(42)]
    47   2.5997051528   2.5997051528   2.5997051528    42[8-(0),8-(15),8-(15,42),8-(27),8-(42),8-(42)]
    48  2.95161513382  2.95161513382  2.95161513382    42[8-(0),8-(15),8-(15,42),8-(27),8-(42),8-(42)]
    49 0.245244184597 0.245244184597 0.245244184597    42[8-(0),8-(0),8-(15,42),8-(42),8-(42)]
    50  1.83695200628  1.83695200628  1.83695200628    42[8-(0),8-(15),8-(15,42),8-(27),8-(42),8-(42)]
    51-0.892730617676-0.892730617676-0.892730617676    42[8-(0),8-(0),8-(15),8-(15,42),8-(42),8-(42)]
    52 -2.41960632955 -2.41960632955 -2.41960632955    42[8-(0),8-(0),8-(15,42),8-(15,42),8-(42),8-(42)]
    53  10.6193715685  10.6193715685  10.6193715685    15[6-(1,1,6),8-(42),8-(42,42),8-(42,42)]
    54  12.7400979963  12.7400979963  12.7400979963    15[6-(1,1,6),8-(42),8-(42),8-(42,42)]
    55-0.974733250869-0.974733250869-0.974733250869    15[6-(1,1,6),8-(42),8-(42),8-(42,42)]
    56  12.4065154559  12.4065154559  12.4065154559    15[6-(1,1,6),8-(42),8-(42,42),8-(42,42)]
    57  10.0640711915  10.0640711915  10.0640711915    15[6-(1,1,6),8-(42),8-(42,42),8-(42,42)]
    58  7.94334476365  7.94334476365  7.94334476365    15[6-(1,1,6),8-(42),8-(42),8-(42,42)]
    59  3.44077601087  3.44077601087  3.44077601087    15[6-(1,1,6),8-(42),8-(42),8-(42,42)]
    60  12.7053654641  12.7053654641  12.7053654641    15[6-(1,1,6),8-(42),8-(42,42),8-(42,42)]
    61  3.16959027147  3.16959027147  3.16959027147    15[6-(1,1,6),8-(42),8-(42,42),8-(42,42)]
    62  1.04886384365  1.04886384365  1.04886384365    15[6-(1,1,6),8-(42),8-(42),8-(42,42)]
    63  14.7636950909  14.7636950909  14.7636950909    15[6-(1,1,6),8-(42),8-(42),8-(42,42)]
    64  1.38244638412  1.38244638412  1.38244638412    15[6-(1,1,6),8-(42),8-(42,42),8-(42,42)]
    65  3.72489064853  3.72489064853  3.72489064853    15[6-(1,1,6),8-(42),8-(42,42),8-(42,42)]
    66  5.84561707635  5.84561707635  5.84561707635    15[6-(1,1,6),8-(42),8-(42),8-(42,42)]
    67  10.3481858291  10.3481858291  10.3481858291    15[6-(1,1,6),8-(42),8-(42),8-(42,42)]
    68  1.08359637588  1.08359637588  1.08359637588    15[6-(1,1,6),8-(42),8-(42,42),8-(42,42)]
    69  11.5376934804  11.5376934804  11.5376934804    1[6-(6,7)]
    70  9.24508835986  9.24508835986  9.24508835986    1[6-(6,6)]
    71  7.98340437642  7.98340437642  7.98340437642    1[6-(6,6)]
    72  9.09073786403  9.09073786403  9.09073786403    1[6-(6,6)]
    73  16.1308047418  16.1308047418  16.1308047418    1[6-(6,6)]
    74 0.014310146968 0.014310146968 0.014310146968    1[6-(6,6)]
    75 0.219001060824 0.219001060824 0.219001060824    1[6-(6,6)]
    76  16.6187732132  16.6187732132  16.6187732132    1[6-(6,7)]
    77   9.1245652106   9.1245652106   9.1245652106    1[6-(6,7)]
    78  7.86013333659  7.86013333659  7.86013333659    1[6-(6,6)]
    79   8.2153948065   8.2153948065   8.2153948065    1[6-(6,6)]
    80  9.82519449225  9.82519449225  9.82519449225    1[6-(6,6)]
    81  14.6896259911  14.6896259911  14.6896259911    1[6-(6,6)]
    82  14.9642210105  14.9642210105  14.9642210105    1[6-(6,6)]
    83  14.1012272151  14.1012272151  14.1012272151    1[6-(6,6)]
    84  12.8467448519  12.8467448519  12.8467448519    1[6-(6,7)]
    85  10.3947326396  10.3947326396  10.3947326396    1[6-(6,7)]
    86  9.17850681638  9.17850681638  9.17850681638    1[6-(6,6)]
    87  8.30187515333  8.30187515333  8.30187515333    1[6-(6,6)]
    88  8.64033180216  8.64033180216  8.64033180216    1[6-(6,6)]
    89  12.6386500136  12.6386500136  12.6386500136    1[6-(6,6)]
    90  14.1057999672  14.1057999672  14.1057999672    1[6-(6,6)]
    91  14.8048476015  14.8048476015  14.8048476015    1[6-(6,6)]
    92  13.9657981515  13.9657981515  13.9657981515    1[6-(6,7)]
    93  7.00445523302  7.00445523302  7.00445523302    1[6-(6,7)]
    94  5.07688912139  5.07688912139  5.07688912139    1[6-(6,6)]
    95  5.04908154394  5.04908154394  5.04908154394    1[6-(6,6)]
    96  7.01373848942  7.01373848942  7.01373848942    1[6-(6,6)]
    97  13.9051658901  13.9051658901  13.9051658901    1[6-(6,6)]
    98 -3.17453541915 -3.17453541915 -3.17453541915    1[6-(6,6)]
    99  13.8628272219  13.8628272219  13.8628272219    1[6-(6,6)]
   100   11.658280437   11.658280437   11.658280437    1[6-(6,7)]
   101  11.0493253132  11.0493253132  11.0493253132    1[6-(1,6,15)]
   102  9.82341224166  9.82341224166  9.82341224166    1[6-(1,6,15)]
   103  14.2898004399  14.2898004399  14.2898004399    1[6-(1,6,15)]
   104  13.3159299618  13.3159299618  13.3159299618    1[6-(1,6,15)]
   105    14.61993959    14.61993959    14.61993959    1[6-(1,6,6)]
   106 -2.61260912715 -2.61260912715 -2.61260912715    1[6-(1,6,6)]
   107 -2.21126370555 -2.21126370555 -2.21126370555    1[6-(1,6,15)]
   108  -3.0861767244  -3.0861767244  -3.0861767244    1[6-(1,6,15)]
   109  13.5124849319  13.5124849319  13.5124849319    1[6-(1,6,15)]
   110  14.5569272804  14.5569272804  14.5569272804    1[6-(1,6,15)]
   111  8.31834603305  8.31834603305  8.31834603305    1[6-(1,6,6)]
   112  13.8858059274  13.8858059274  13.8858059274    1[6-(1,6,6)]
   113  13.5741874396  13.5741874396  13.5741874396    1[6-(6,7)]
   114  15.8667925601  15.8667925601  15.8667925601    1[6-(6,6)]
   115  17.1284765436  17.1284765436  17.1284765436    1[6-(6,6)]
   116   16.021143056   16.021143056   16.021143056    1[6-(6,6)]
   117  8.98107617824  8.98107617824  8.98107617824    1[6-(6,6)]
   118  6.88017077303  6.88017077303  6.88017077303    1[6-(6,6)]
   119  6.67547985918  6.67547985918  6.67547985918    1[6-(6,6)]
   120  8.49310770685  8.49310770685  8.49310770685    1[6-(6,7)]
   121  11.5588775494  11.5588775494  11.5588775494    1[6-(6,7)]
   122  17.2517475834  17.2517475834  17.2517475834    1[6-(6,6)]
   123  16.8964861135  16.8964861135  16.8964861135    1[6-(6,6)]
   124  15.2866864278  15.2866864278  15.2866864278    1[6-(6,6)]
   125  10.4222549289  10.4222549289  10.4222549289    1[6-(6,6)]
   126  10.1476599095  10.1476599095  10.1476599095    1[6-(6,6)]
   127  6.58221554494  6.58221554494  6.58221554494    1[6-(6,6)]
   128  7.83669790814  7.83669790814  7.83669790814    1[6-(6,7)]
   129  14.7171482804  14.7171482804  14.7171482804    1[6-(6,7)]
   130  15.9333741036  15.9333741036  15.9333741036    1[6-(6,6)]
   131  12.3815676067  12.3815676067  12.3815676067    1[6-(6,6)]
   132  12.0431109578  12.0431109578  12.0431109578    1[6-(6,6)]
   133  8.04479274642  8.04479274642  8.04479274642    1[6-(6,6)]
   134  6.57764279277  6.57764279277  6.57764279277    1[6-(6,6)]
   135  10.3070333185  10.3070333185  10.3070333185    1[6-(6,6)]
   136  11.1460827685  11.1460827685  11.1460827685    1[6-(6,7)]
   137   13.678987527   13.678987527   13.678987527    1[6-(6,7)]
   138 -2.61084636139 -2.61084636139 -2.61084636139    1[6-(6,6)]
   139 -2.58303878394 -2.58303878394 -2.58303878394    1[6-(6,6)]
   140  13.6697042706  13.6697042706  13.6697042706    1[6-(6,6)]
   141  6.77827686993  6.77827686993  6.77827686993    1[6-(6,6)]
   142  5.64057817915  5.64057817915  5.64057817915    1[6-(6,6)]
   143  6.82061553812  6.82061553812  6.82061553812    1[6-(6,6)]
   144  9.02516232299  9.02516232299  9.02516232299    1[6-(6,7)]
   145  9.63411744682  9.63411744682  9.63411744682    1[6-(1,6,15)]
   146  10.8600305183  10.8600305183  10.8600305183    1[6-(1,6,15)]
   147  6.39364232013  6.39364232013  6.39364232013    1[6-(1,6,15)]
   148  7.36751279819  7.36751279819  7.36751279819    1[6-(1,6,15)]
   149  6.06350316995  6.06350316995  6.06350316995    1[6-(1,6,6)]
   150  5.07865188715  5.07865188715  5.07865188715    1[6-(1,6,6)]
   151  4.67730646555  4.67730646555  4.67730646555    1[6-(1,6,15)]
   152   5.5522194844   5.5522194844   5.5522194844    1[6-(1,6,15)]
   153  11.5993959881  11.5993959881  11.5993959881    1[6-(1,6,15)]
   154  10.5549536396  10.5549536396  10.5549536396    1[6-(1,6,15)]
   155   12.365096727   12.365096727   12.365096727    1[6-(1,6,6)]
   156  11.2260749926  11.2260749926  11.2260749926    1[6-(1,6,6)]
   157  2.25126835963  2.25126835963  2.25126835963    1[6-(6,7)]
   158  4.54387348014  4.54387348014  4.54387348014    1[6-(6,6)]
   159  5.80555746358  5.80555746358  5.80555746358    1[6-(6,6)]
   160  4.69822397597  4.69822397597  4.69822397597    1[6-(6,6)]
   161 -2.34184290176 -2.34184290176 -2.34184290176    1[6-(6,6)]
   162   13.774651693   13.774651693   13.774651693    1[6-(6,6)]
   163  13.5699607792  13.5699607792  13.5699607792    1[6-(6,6)]
   164 -2.82981137315 -2.82981137315 -2.82981137315    1[6-(6,7)]
   165   4.6643966294   4.6643966294   4.6643966294    1[6-(6,7)]
   166  5.92882850341  5.92882850341  5.92882850341    1[6-(6,6)]
   167   5.5735670335   5.5735670335   5.5735670335    1[6-(6,6)]
   168  3.96376734775  3.96376734775  3.96376734775    1[6-(6,6)]
   169-0.900664151128-0.900664151128-0.900664151128    1[6-(6,6)]
   170 -1.17525917049 -1.17525917049 -1.17525917049    1[6-(6,6)]
   171-0.312265375064-0.312265375064-0.312265375064    1[6-(6,6)]
   172 0.942216988136 0.942216988136 0.942216988136    1[6-(6,7)]
   173  3.39422920042  3.39422920042  3.39422920042    1[6-(6,7)]
   174  4.61045502362  4.61045502362  4.61045502362    1[6-(6,6)]
   175  5.48708668667  5.48708668667  5.48708668667    1[6-(6,6)]
   176  5.14863003784  5.14863003784  5.14863003784    1[6-(6,6)]
   177  1.15031182642  1.15031182642  1.15031182642    1[6-(6,6)]
   178-0.316838127232-0.316838127232-0.316838127232    1[6-(6,6)]
   179 -1.01588576146 -1.01588576146 -1.01588576146    1[6-(6,6)]
   180-0.176836311512-0.176836311512-0.176836311512    1[6-(6,7)]
   181  6.78450660698  6.78450660698  6.78450660698    1[6-(6,7)]
   182  8.71207271861  8.71207271861  8.71207271861    1[6-(6,6)]
   183  8.73988029606  8.73988029606  8.73988029606    1[6-(6,6)]
   184  6.77522335058  6.77522335058  6.77522335058    1[6-(6,6)]
   185-0.116204050072-0.116204050072-0.116204050072    1[6-(6,6)]
   186  16.9634972592  16.9634972592  16.9634972592    1[6-(6,6)]
   187 -0.07386538188 -0.07386538188 -0.07386538188    1[6-(6,6)]
   188  2.13068140299  2.13068140299  2.13068140299    1[6-(6,7)]
   189  2.73963652682  2.73963652682  2.73963652682    1[6-(1,6,15)]
   190  3.96554959834  3.96554959834  3.96554959834    1[6-(1,6,15)]
   191-0.500838599872-0.500838599872-0.500838599872    1[6-(1,6,15)]
   192 0.473031878192 0.473031878192 0.473031878192    1[6-(1,6,15)]
   193-0.830977750048-0.830977750048-0.830977750048    1[6-(1,6,6)]
   194  16.4015709672  16.4015709672  16.4015709672    1[6-(1,6,6)]
   195  16.0002255456  16.0002255456  16.0002255456    1[6-(1,6,15)]
   196  16.8751385644  16.8751385644  16.8751385644    1[6-(1,6,15)]
   197 0.276476908136 0.276476908136 0.276476908136    1[6-(1,6,15)]
   198-0.767965440384-0.767965440384-0.767965440384    1[6-(1,6,15)]
   199  5.47061580695  5.47061580695  5.47061580695    1[6-(1,6,6)]
   200 -0.09684408736 -0.09684408736 -0.09684408736    1[6-(1,6,6)]
   201 0.214774400368 0.214774400368 0.214774400368    1[6-(6,7)]
   202 -2.07783072014 -2.07783072014 -2.07783072014    1[6-(6,6)]
   203 -3.33951470358 -3.33951470358 -3.33951470358    1[6-(6,6)]
   204 -2.23218121597 -2.23218121597 -2.23218121597    1[6-(6,6)]
   205  4.80788566176  4.80788566176  4.80788566176    1[6-(6,6)]
   206  6.90879106697  6.90879106697  6.90879106697    1[6-(6,6)]
   207  7.11348198082  7.11348198082  7.11348198082    1[6-(6,6)]
   208  5.29585413315  5.29585413315  5.29585413315    1[6-(6,7)]
   209   2.2300842906   2.2300842906   2.2300842906    1[6-(6,7)]
   210 -3.46278574341 -3.46278574341 -3.46278574341    1[6-(6,6)]
   211  -3.1075242735  -3.1075242735  -3.1075242735    1[6-(6,6)]
   212 -1.49772458775 -1.49772458775 -1.49772458775    1[6-(6,6)]
   213  3.36670691113  3.36670691113  3.36670691113    1[6-(6,6)]
   214  3.64130193049  3.64130193049  3.64130193049    1[6-(6,6)]
   215  7.20674629506  7.20674629506  7.20674629506    1[6-(6,6)]
   216  5.95226393186  5.95226393186  5.95226393186    1[6-(6,7)]
   217-0.928186440416-0.928186440416-0.928186440416    1[6-(6,7)]
   218 -2.14441226362 -2.14441226362 -2.14441226362    1[6-(6,6)]
   219  1.40739423333  1.40739423333  1.40739423333    1[6-(6,6)]
   220  1.74585088216  1.74585088216  1.74585088216    1[6-(6,6)]
   221  5.74416909358  5.74416909358  5.74416909358    1[6-(6,6)]
   222  7.21131904723  7.21131904723  7.21131904723    1[6-(6,6)]
   223  3.48192852146  3.48192852146  3.48192852146    1[6-(6,6)]
   224  2.64287907151  2.64287907151  2.64287907151    1[6-(6,7)]
   225 0.109974313016 0.109974313016 0.109974313016    1[6-(6,7)]
   226  16.3998082014  16.3998082014  16.3998082014    1[6-(6,6)]
   227  16.3720006239  16.3720006239  16.3720006239    1[6-(6,6)]
   228 0.119257569416 0.119257569416 0.119257569416    1[6-(6,6)]
   229  7.01068497007  7.01068497007  7.01068497007    1[6-(6,6)]
   230  8.14838366085  8.14838366085  8.14838366085    1[6-(6,6)]
   231  6.96834630188  6.96834630188  6.96834630188    1[6-(6,6)]
   232  4.76379951701  4.76379951701  4.76379951701    1[6-(6,7)]
   233  4.15484439318  4.15484439318  4.15484439318    1[6-(1,6,15)]
   234  2.92893132166  2.92893132166  2.92893132166    1[6-(1,6,15)]
   235  7.39531951987  7.39531951987  7.39531951987    1[6-(1,6,15)]
   236  6.42144904181  6.42144904181  6.42144904181    1[6-(1,6,15)]
   237  7.72545867005  7.72545867005  7.72545867005    1[6-(1,6,6)]
   238  8.71030995285  8.71030995285  8.71030995285    1[6-(1,6,6)]
   239  9.11165537445  9.11165537445  9.11165537445    1[6-(1,6,15)]
   240   8.2367423556   8.2367423556   8.2367423556    1[6-(1,6,15)]
   241  2.18956585186  2.18956585186  2.18956585186    1[6-(1,6,15)]
   242  3.23400820038  3.23400820038  3.23400820038    1[6-(1,6,15)]
   243  1.42386511305  1.42386511305  1.42386511305    1[6-(1,6,6)]
   244  2.56288684736  2.56288684736  2.56288684736    1[6-(1,6,6)]
   245  11.0310814472  11.0310814472  11.0310814472    6[1-(0),6-(1,6),7-(6,27)]
   246  9.67013049887  9.67013049887  9.67013049887    6[1-(0),6-(1,6),6-(1,7)]
   247  8.92416724866  8.92416724866  8.92416724866    6[1-(0),6-(1,6),6-(1,6)]
   248  9.57543865251  9.57543865251  9.57543865251    6[1-(0),6-(1,6),6-(6,7)]
   249  10.9395415941  10.9395415941  10.9395415941    6[6-(1,6),6-(6,7),7-(6,27)]
   250  11.7588055571  11.7588055571  11.7588055571    6[6-(6,7),6-(6,7),7-(6,27)]
   251  13.7784771021  13.7784771021  13.7784771021    6[6-(6,7),6-(6,7),7-(6,27)]
   252  15.1566406848  15.1566406848  15.1566406848    6[6-(1,6),6-(6,7),7-(6,27)]
   253  16.2413940887  16.2413940887  16.2413940887    6[1-(0),6-(1,6),6-(6,7)]
   254 -0.73580571852 -0.73580571852 -0.73580571852    6[1-(0),6-(1,6),6-(1,6)]
   255-0.612948790656-0.612948790656-0.612948790656    6[1-(0),6-(1,6),6-(1,7)]
   256  16.5131558777  16.5131558777  16.5131558777    6[1-(0),6-(1,6),7-(6,27)]
   257  9.26133534394  9.26133534394  9.26133534394    6[1-(0),6-(1,6),7-(6,27)]
   258  8.50528709322  8.50528709322  8.50528709322    6[1-(0),6-(1,6),6-(1,7)]
   259  8.71178516462  8.71178516462  8.71178516462    6[1-(0),6-(1,6),6-(1,6)]
   260  9.66033934406  9.66033934406  9.66033934406    6[1-(0),6-(1,6),6-(6,7)]
   261  10.3487036259  10.3487036259  10.3487036259    6[6-(1,6),6-(6,7),7-(6,27)]
   262  11.3910444307  11.3910444307  11.3910444307    6[6-(6,7),6-(6,7),7-(6,27)]
   263    13.20375569    13.20375569    13.20375569    6[6-(6,7),6-(6,7),7-(6,27)]
   264  13.5990725701  13.5990725701  13.5990725701    6[6-(1,6),6-(6,7),7-(6,27)]
   265  14.3173399482  14.3173399482  14.3173399482    6[1-(0),6-(1,6),6-(6,7)]
   266  14.4862617794  14.4862617794  14.4862617794    6[1-(0),6-(1,6),6-(1,6)]
   267  13.9649265613  13.9649265613  13.9649265613    6[1-(0),6-(1,6),6-(1,7)]
   268   13.222231531   13.222231531   13.222231531    6[1-(0),6-(1,6),7-(6,27)]
   269  10.0188031166  10.0188031166  10.0188031166    6[1-(0),6-(1,6),7-(6,27)]
   270  9.30796335397  9.30796335397  9.30796335397    6[1-(0),6-(1,6),6-(1,7)]
   271  8.78397107295  8.78397107295  8.78397107295    6[1-(0),6-(1,6),6-(1,6)]
   272  8.96790966802  8.96790966802  8.96790966802    6[1-(0),6-(1,6),6-(6,7)]
   273  9.63373906515  9.63373906515  9.63373906515    6[6-(1,6),6-(6,7),7-(6,27)]
   274  9.96061478347  9.96061478347  9.96061478347    6[6-(6,7),6-(6,7),7-(6,27)]
   275  11.5901352238  11.5901352238  11.5901352238    6[6-(6,7),6-(6,7),7-(6,27)]
   276  12.5202384207  12.5202384207  12.5202384207    6[6-(1,6),6-(6,7),7-(6,27)]
   277  12.9355101231  12.9355101231  12.9355101231    6[1-(0),6-(1,6),6-(6,7)]
   278  13.7967171536  13.7967171536  13.7967171536    6[1-(0),6-(1,6),6-(1,6)]
   279  14.1991261002  14.1991261002  14.1991261002    6[1-(0),6-(1,6),6-(1,7)]
   280  13.6941766957  13.6941766957  13.6941766957    6[1-(0),6-(1,6),7-(6,27)]
   281  7.00111028282  7.00111028282  7.00111028282    6[1-(0),6-(1,6),7-(6,27)]
   282   5.8476344063   5.8476344063   5.8476344063    6[1-(0),6-(1,6),6-(1,7)]
   283  5.84006064758  5.84006064758  5.84006064758    6[1-(0),6-(1,6),6-(1,6)]
   284  6.99340081961  6.99340081961  6.99340081961    6[1-(0),6-(1,6),6-(6,7)]
   285   8.1220287996   8.1220287996   8.1220287996    6[6-(1,6),6-(6,7),7-(6,27)]
   286  9.42301675849  9.42301675849  9.42301675849    6[6-(6,7),6-(6,7),7-(6,27)]
   287  11.3125754098  11.3125754098  11.3125754098    6[6-(6,7),6-(6,7),7-(6,27)]
   288  12.1359334988  12.1359334988  12.1359334988    6[6-(1,6),6-(6,7),7-(6,27)]
   289  13.4497701162  13.4497701162  13.4497701162    6[1-(0),6-(1,6),6-(6,7)]
   290  14.1308171436  14.1308171436  14.1308171436    6[1-(0),6-(1,6),6-(1,6)]
   291   13.444830658   13.444830658   13.444830658    6[1-(0),6-(1,6),6-(1,7)]
   292  12.1254984189  12.1254984189  12.1254984189    6[1-(0),6-(1,6),7-(6,27)]
   293  10.2170158061  10.2170158061  10.2170158061    6[1-(0),1-(0),6-(1,1,6),15-(8,8,8)]
   294  13.8686518826  13.8686518826  13.8686518826    6[1-(0),1-(0),6-(1,1,6),15-(8,8,8)]
   295 -3.22160960939 -3.22160960939 -3.22160960939    6[1-(0),1-(0),6-(1,1,15),6-(1,1,15)]
   296 -2.45747313615 -2.45747313615 -2.45747313615    6[1-(0),1-(0),6-(1,1,6),15-(8,8,8)]
   297  13.6678382011  13.6678382011  13.6678382011    6[1-(0),1-(0),6-(1,1,6),15-(8,8,8)]
   298  13.6607394099  13.6607394099  13.6607394099    6[1-(0),1-(0),6-(1,1,15),6-(1,1,15)]
   299  14.0807994728  14.0807994728  14.0807994728    6[1-(0),6-(1,6),7-(6,27)]
   300  15.4417504211  15.4417504211  15.4417504211    6[1-(0),6-(1,6),6-(1,7)]
   301  16.1877136713  16.1877136713  16.1877136713    6[1-(0),6-(1,6),6-(1,6)]
   302  15.5364422675  15.5364422675  15.5364422675    6[1-(0),6-(1,6),6-(6,7)]
   303  14.1723393259  14.1723393259  14.1723393259    6[6-(1,6),6-(6,7),7-(6,27)]
   304  13.3530753629  13.3530753629  13.3530753629    6[6-(6,7),6-(6,7),7-(6,27)]
   305  11.3334038179  11.3334038179  11.3334038179    6[6-(6,7),6-(6,7),7-(6,27)]
   306  9.95524023522  9.95524023522  9.95524023522    6[6-(1,6),6-(6,7),7-(6,27)]
   307  8.87048683133  8.87048683133  8.87048683133    6[1-(0),6-(1,6),6-(6,7)]
   308  7.63028663852  7.63028663852  7.63028663852    6[1-(0),6-(1,6),6-(1,6)]
   309  7.50742971066  7.50742971066  7.50742971066    6[1-(0),6-(1,6),6-(1,7)]
   310  8.59872504231  8.59872504231  8.59872504231    6[1-(0),6-(1,6),7-(6,27)]
   311  15.8505455761  15.8505455761  15.8505455761    6[1-(0),6-(1,6),7-(6,27)]
   312  16.6065938268  16.6065938268  16.6065938268    6[1-(0),6-(1,6),6-(1,7)]
   313  16.4000957554  16.4000957554  16.4000957554    6[1-(0),6-(1,6),6-(1,6)]
   314  15.4515415759  15.4515415759  15.4515415759    6[1-(0),6-(1,6),6-(6,7)]
   315  14.7631772941  14.7631772941  14.7631772941    6[6-(1,6),6-(6,7),7-(6,27)]
   316  13.7208364893  13.7208364893  13.7208364893    6[6-(6,7),6-(6,7),7-(6,27)]
   317    11.90812523    11.90812523    11.90812523    6[6-(6,7),6-(6,7),7-(6,27)]
   318  11.5128083499  11.5128083499  11.5128083499    6[6-(1,6),6-(6,7),7-(6,27)]
   319  10.7945409718  10.7945409718  10.7945409718    6[1-(0),6-(1,6),6-(6,7)]
   320  10.6256191406  10.6256191406  10.6256191406    6[1-(0),6-(1,6),6-(1,6)]
   321   6.7185161987   6.7185161987   6.7185161987    6[1-(0),6-(1,6),6-(1,7)]
   322  7.46121122899  7.46121122899  7.46121122899    6[1-(0),6-(1,6),7-(6,27)]
   323  15.0930778034  15.0930778034  15.0930778034    6[1-(0),6-(1,6),7-(6,27)]
   324   15.803917566   15.803917566   15.803917566    6[1-(0),6-(1,6),6-(1,7)]
   325   11.899471687   11.899471687   11.899471687    6[1-(0),6-(1,6),6-(1,6)]
   326   11.715533092   11.715533092   11.715533092    6[1-(0),6-(1,6),6-(6,7)]
   327  11.0497036948  11.0497036948  11.0497036948    6[6-(1,6),6-(6,7),7-(6,27)]
   328  10.7228279765  10.7228279765  10.7228279765    6[6-(6,7),6-(6,7),7-(6,27)]
   329  9.09330753615  9.09330753615  9.09330753615    6[6-(6,7),6-(6,7),7-(6,27)]
   330  8.16320433933  8.16320433933  8.16320433933    6[6-(1,6),6-(6,7),7-(6,27)]
   331  7.74793263689  7.74793263689  7.74793263689    6[1-(0),6-(1,6),6-(6,7)]
   332  6.88672560643  6.88672560643  6.88672560643    6[1-(0),6-(1,6),6-(1,6)]
   333  6.48431665983  6.48431665983  6.48431665983    6[1-(0),6-(1,6),6-(1,7)]
   334  11.4177042243  11.4177042243  11.4177042243    6[1-(0),6-(1,6),7-(6,27)]
   335  13.6823324772  13.6823324772  13.6823324772    6[1-(0),6-(1,6),7-(6,27)]
   336  -3.3815916463  -3.3815916463  -3.3815916463    6[1-(0),6-(1,6),6-(1,7)]
   337 -3.37401788758 -3.37401788758 -3.37401788758    6[1-(0),6-(1,6),6-(1,6)]
   338  13.6900419404  13.6900419404  13.6900419404    6[1-(0),6-(1,6),6-(6,7)]
   339  12.5614139604  12.5614139604  12.5614139604    6[6-(1,6),6-(6,7),7-(6,27)]
   340  11.2604260015  11.2604260015  11.2604260015    6[6-(6,7),6-(6,7),7-(6,27)]
   341  9.37086735016  9.37086735016  9.37086735016    6[6-(6,7),6-(6,7),7-(6,27)]
   342  8.54750926115  8.54750926115  8.54750926115    6[6-(1,6),6-(6,7),7-(6,27)]
   343  7.23367264385  7.23367264385  7.23367264385    6[1-(0),6-(1,6),6-(6,7)]
   344  6.55262561639  6.55262561639  6.55262561639    6[1-(0),6-(1,6),6-(1,6)]
   345  7.23861210201  7.23861210201  7.23861210201    6[1-(0),6-(1,6),6-(1,7)]
   346  8.55794434109  8.55794434109  8.55794434109    6[1-(0),6-(1,6),7-(6,27)]
   347  10.4664269539  10.4664269539  10.4664269539    6[1-(0),1-(0),6-(1,1,6),15-(8,8,8)]
   348  6.81479087736  6.81479087736  6.81479087736    6[1-(0),1-(0),6-(1,1,6),15-(8,8,8)]
   349  5.68765236939  5.68765236939  5.68765236939    6[1-(0),1-(0),6-(1,1,15),6-(1,1,15)]
   350  4.92351589615  4.92351589615  4.92351589615    6[1-(0),1-(0),6-(1,1,6),15-(8,8,8)]
   351  11.4440427189  11.4440427189  11.4440427189    6[1-(0),1-(0),6-(1,1,6),15-(8,8,8)]
   352  11.4511415101  11.4511415101  11.4511415101    6[1-(0),1-(0),6-(1,1,15),6-(1,1,15)]
   353  2.75788039285  2.75788039285  2.75788039285    6[1-(0),6-(1,6),7-(6,27)]
   354  4.11883134113  4.11883134113  4.11883134113    6[1-(0),6-(1,6),6-(1,7)]
   355  4.86479459134  4.86479459134  4.86479459134    6[1-(0),6-(1,6),6-(1,6)]
   356  4.21352318749  4.21352318749  4.21352318749    6[1-(0),6-(1,6),6-(6,7)]
   357  2.84942024586  2.84942024586  2.84942024586    6[6-(1,6),6-(6,7),7-(6,27)]
   358  2.03015628292  2.03015628292  2.03015628292    6[6-(6,7),6-(6,7),7-(6,27)]
   3590.01048473792560.01048473792560.0104847379256    6[6-(6,7),6-(6,7),7-(6,27)]
   360 -1.36767884478 -1.36767884478 -1.36767884478    6[6-(1,6),6-(6,7),7-(6,27)]
   361 -2.45243224867 -2.45243224867 -2.45243224867    6[1-(0),6-(1,6),6-(6,7)]
   362  14.5247675585  14.5247675585  14.5247675585    6[1-(0),6-(1,6),6-(1,6)]
   363  14.4019106307  14.4019106307  14.4019106307    6[1-(0),6-(1,6),6-(1,7)]
   364 -2.72419403769 -2.72419403769 -2.72419403769    6[1-(0),6-(1,6),7-(6,27)]
   365  4.52762649606  4.52762649606  4.52762649606    6[1-(0),6-(1,6),7-(6,27)]
   366  5.28367474678  5.28367474678  5.28367474678    6[1-(0),6-(1,6),6-(1,7)]
   367  5.07717667538  5.07717667538  5.07717667538    6[1-(0),6-(1,6),6-(1,6)]
   368  4.12862249594  4.12862249594  4.12862249594    6[1-(0),6-(1,6),6-(6,7)]
   369  3.44025821412  3.44025821412  3.44025821412    6[6-(1,6),6-(6,7),7-(6,27)]
   370   2.3979174093   2.3979174093   2.3979174093    6[6-(6,7),6-(6,7),7-(6,27)]
   371 0.585206150042 0.585206150042 0.585206150042    6[6-(6,7),6-(6,7),7-(6,27)]
   372 0.189889269888 0.189889269888 0.189889269888    6[6-(1,6),6-(6,7),7-(6,27)]
   373-0.528378108168-0.528378108168-0.528378108168    6[1-(0),6-(1,6),6-(6,7)]
   374-0.697299939416-0.697299939416-0.697299939416    6[1-(0),6-(1,6),6-(1,6)]
   375-0.175964721296-0.175964721296-0.175964721296    6[1-(0),6-(1,6),6-(1,7)]
   376 0.566730308992 0.566730308992 0.566730308992    6[1-(0),6-(1,6),7-(6,27)]
   377  3.77015872338  3.77015872338  3.77015872338    6[1-(0),6-(1,6),7-(6,27)]
   378  4.48099848603  4.48099848603  4.48099848603    6[1-(0),6-(1,6),6-(1,7)]
   379  5.00499076705  5.00499076705  5.00499076705    6[1-(0),6-(1,6),6-(1,6)]
   380  4.82105217198  4.82105217198  4.82105217198    6[1-(0),6-(1,6),6-(6,7)]
   381  4.15522277485  4.15522277485  4.15522277485    6[6-(1,6),6-(6,7),7-(6,27)]
   382  3.82834705653  3.82834705653  3.82834705653    6[6-(6,7),6-(6,7),7-(6,27)]
   383  2.19882661615  2.19882661615  2.19882661615    6[6-(6,7),6-(6,7),7-(6,27)]
   384  1.26872341933  1.26872341933  1.26872341933    6[6-(1,6),6-(6,7),7-(6,27)]
   385 0.853451716888 0.853451716888 0.853451716888    6[1-(0),6-(1,6),6-(6,7)]
   386-0.007755313568-0.007755313568-0.007755313568    6[1-(0),6-(1,6),6-(1,6)]
   387-0.410164260172-0.410164260172-0.410164260172    6[1-(0),6-(1,6),6-(1,7)]
   3880.09478514431360.09478514431360.0947851443136    6[1-(0),6-(1,6),7-(6,27)]
   389  6.78785155718  6.78785155718  6.78785155718    6[1-(0),6-(1,6),7-(6,27)]
   390   7.9413274337   7.9413274337   7.9413274337    6[1-(0),6-(1,6),6-(1,7)]
   391  7.94890119242  7.94890119242  7.94890119242    6[1-(0),6-(1,6),6-(1,6)]
   392  6.79556102039  6.79556102039  6.79556102039    6[1-(0),6-(1,6),6-(6,7)]
   393   5.6669330404   5.6669330404   5.6669330404    6[6-(1,6),6-(6,7),7-(6,27)]
   394  4.36594508151  4.36594508151  4.36594508151    6[6-(6,7),6-(6,7),7-(6,27)]
   395  2.47638643016  2.47638643016  2.47638643016    6[6-(6,7),6-(6,7),7-(6,27)]
   396  1.65302834115  1.65302834115  1.65302834115    6[6-(1,6),6-(6,7),7-(6,27)]
   397 0.339191723846 0.339191723846 0.339191723846    6[1-(0),6-(1,6),6-(6,7)]
   398-0.341855303608-0.341855303608-0.341855303608    6[1-(0),6-(1,6),6-(1,6)]
   399 0.344131182008 0.344131182008 0.344131182008    6[1-(0),6-(1,6),6-(1,7)]
   400  1.66346342109  1.66346342109  1.66346342109    6[1-(0),6-(1,6),7-(6,27)]
   401  3.57194603386  3.57194603386  3.57194603386    6[1-(0),1-(0),6-(1,1,6),15-(8,8,8)]
   402-0.0796900426352-0.0796900426352-0.0796900426352    6[1-(0),1-(0),6-(1,1,6),15-(8,8,8)]
   403  17.0105714494  17.0105714494  17.0105714494    6[1-(0),1-(0),6-(1,1,15),6-(1,1,15)]
   404  16.2464349762  16.2464349762  16.2464349762    6[1-(0),1-(0),6-(1,1,6),15-(8,8,8)]
   405 0.121123638875 0.121123638875 0.121123638875    6[1-(0),1-(0),6-(1,1,6),15-(8,8,8)]
   406 0.128222430098 0.128222430098 0.128222430098    6[1-(0),1-(0),6-(1,1,15),6-(1,1,15)]
   407-0.291837632848-0.291837632848-0.291837632848    6[1-(0),6-(1,6),7-(6,27)]
   408 -1.65278858113 -1.65278858113 -1.65278858113    6[1-(0),6-(1,6),6-(1,7)]
   409 -2.39875183134 -2.39875183134 -2.39875183134    6[1-(0),6-(1,6),6-(1,6)]
   410 -1.74748042749 -1.74748042749 -1.74748042749    6[1-(0),6-(1,6),6-(6,7)]
   411-0.383377485859-0.383377485859-0.383377485859    6[6-(1,6),6-(6,7),7-(6,27)]
   412 0.435886477077 0.435886477077 0.435886477077    6[6-(6,7),6-(6,7),7-(6,27)]
   413  2.45555802207  2.45555802207  2.45555802207    6[6-(6,7),6-(6,7),7-(6,27)]
   414  3.83372160478  3.83372160478  3.83372160478    6[6-(1,6),6-(6,7),7-(6,27)]
   415  4.91847500867  4.91847500867  4.91847500867    6[1-(0),6-(1,6),6-(6,7)]
   416  6.15867520148  6.15867520148  6.15867520148    6[1-(0),6-(1,6),6-(1,6)]
   417  6.28153212934  6.28153212934  6.28153212934    6[1-(0),6-(1,6),6-(1,7)]
   418  5.19023679769  5.19023679769  5.19023679769    6[1-(0),6-(1,6),7-(6,27)]
   419 -2.06158373606 -2.06158373606 -2.06158373606    6[1-(0),6-(1,6),7-(6,27)]
   420 -2.81763198678 -2.81763198678 -2.81763198678    6[1-(0),6-(1,6),6-(1,7)]
   421 -2.61113391538 -2.61113391538 -2.61113391538    6[1-(0),6-(1,6),6-(1,6)]
   422 -1.66257973594 -1.66257973594 -1.66257973594    6[1-(0),6-(1,6),6-(6,7)]
   423-0.974215454116-0.974215454116-0.974215454116    6[6-(1,6),6-(6,7),7-(6,27)]
   4240.06812535069840.06812535069840.0681253506984    6[6-(6,7),6-(6,7),7-(6,27)]
   425  1.88083660996  1.88083660996  1.88083660996    6[6-(6,7),6-(6,7),7-(6,27)]
   426  2.27615349011  2.27615349011  2.27615349011    6[6-(1,6),6-(6,7),7-(6,27)]
   427  2.99442086817  2.99442086817  2.99442086817    6[1-(0),6-(1,6),6-(6,7)]
   428  3.16334269942  3.16334269942  3.16334269942    6[1-(0),6-(1,6),6-(1,6)]
   429   7.0704456413   7.0704456413   7.0704456413    6[1-(0),6-(1,6),6-(1,7)]
   430  6.32775061101  6.32775061101  6.32775061101    6[1-(0),6-(1,6),7-(6,27)]
   431 -1.30411596338 -1.30411596338 -1.30411596338    6[1-(0),6-(1,6),7-(6,27)]
   432 -2.01495572603 -2.01495572603 -2.01495572603    6[1-(0),6-(1,6),6-(1,7)]
   433  1.88949015295  1.88949015295  1.88949015295    6[1-(0),6-(1,6),6-(1,6)]
   434  2.07342874802  2.07342874802  2.07342874802    6[1-(0),6-(1,6),6-(6,7)]
   435  2.73925814515  2.73925814515  2.73925814515    6[6-(1,6),6-(6,7),7-(6,27)]
   436  3.06613386347  3.06613386347  3.06613386347    6[6-(6,7),6-(6,7),7-(6,27)]
   437  4.69565430385  4.69565430385  4.69565430385    6[6-(6,7),6-(6,7),7-(6,27)]
   438  5.62575750067  5.62575750067  5.62575750067    6[6-(1,6),6-(6,7),7-(6,27)]
   439  6.04102920311  6.04102920311  6.04102920311    6[1-(0),6-(1,6),6-(6,7)]
   440  6.90223623357  6.90223623357  6.90223623357    6[1-(0),6-(1,6),6-(1,6)]
   441  7.30464518017  7.30464518017  7.30464518017    6[1-(0),6-(1,6),6-(1,7)]
   442  2.37125761569  2.37125761569  2.37125761569    6[1-(0),6-(1,6),7-(6,27)]
   443 0.106629362824 0.106629362824 0.106629362824    6[1-(0),6-(1,6),7-(6,27)]
   444  17.1705534863  17.1705534863  17.1705534863    6[1-(0),6-(1,6),6-(1,7)]
   445  17.1629797276  17.1629797276  17.1629797276    6[1-(0),6-(1,6),6-(1,6)]
   446 0.098919899608 0.098919899608 0.098919899608    6[1-(0),6-(1,6),6-(6,7)]
   447   1.2275478796   1.2275478796   1.2275478796    6[6-(1,6),6-(6,7),7-(6,27)]
   448  2.52853583849  2.52853583849  2.52853583849    6[6-(6,7),6-(6,7),7-(6,27)]
   449  4.41809448984  4.41809448984  4.41809448984    6[6-(6,7),6-(6,7),7-(6,27)]
   450  5.24145257885  5.24145257885  5.24145257885    6[6-(1,6),6-(6,7),7-(6,27)]
   451  6.55528919615  6.55528919615  6.55528919615    6[1-(0),6-(1,6),6-(6,7)]
   452  7.23633622361  7.23633622361  7.23633622361    6[1-(0),6-(1,6),6-(1,6)]
   453  6.55034973799  6.55034973799  6.55034973799    6[1-(0),6-(1,6),6-(1,7)]
   454  5.23101749891  5.23101749891  5.23101749891    6[1-(0),6-(1,6),7-(6,27)]
   455  3.32253488614  3.32253488614  3.32253488614    6[1-(0),1-(0),6-(1,1,6),15-(8,8,8)]
   456  6.97417096264  6.97417096264  6.97417096264    6[1-(0),1-(0),6-(1,1,6),15-(8,8,8)]
   457  8.10130947061  8.10130947061  8.10130947061    6[1-(0),1-(0),6-(1,1,15),6-(1,1,15)]
   458  8.86544594385  8.86544594385  8.86544594385    6[1-(0),1-(0),6-(1,1,6),15-(8,8,8)]
   459  2.34491912112  2.34491912112  2.34491912112    6[1-(0),1-(0),6-(1,1,6),15-(8,8,8)]
   460   2.3378203299   2.3378203299   2.3378203299    6[1-(0),1-(0),6-(1,1,15),6-(1,1,15)]
   461  11.6818796054  11.6818796054  11.6818796054    7[6-(1,6),6-(6,6),27-(7,7,8,8,8)]
   462  12.9992524079  12.9992524079  12.9992524079    7[6-(6,6),6-(6,6),27-(7,7,8,8,8)]
   463  15.3076008686  15.3076008686  15.3076008686    7[6-(1,6),6-(6,6),27-(7,7,8,8,8)]
   464  10.1680641895  10.1680641895  10.1680641895    7[6-(1,6),6-(6,6),27-(7,7,7,7,7)]
   465  12.0832823313  12.0832823313  12.0832823313    7[6-(6,6),6-(6,6),27-(7,7,7,7,7)]
   466  13.0260522056  13.0260522056  13.0260522056    7[6-(1,6),6-(6,6),27-(7,7,7,7,7)]
   467  10.2069808516  10.2069808516  10.2069808516    7[6-(1,6),6-(6,6),27-(7,7,7,7,7)]
   468  10.9580269039  10.9580269039  10.9580269039    7[6-(6,6),6-(6,6),27-(7,7,7,7,7)]
   469  12.8480828001  12.8480828001  12.8480828001    7[6-(1,6),6-(6,6),27-(7,7,7,7,7)]
   470  8.10817236142  8.10817236142  8.10817236142    7[6-(1,6),6-(6,6),27-(7,7,8,8,8)]
   471  10.1681858486  10.1681858486  10.1681858486    7[6-(6,6),6-(6,6),27-(7,7,8,8,8)]
   472  11.4843829357  11.4843829357  11.4843829357    7[6-(1,6),6-(6,6),27-(7,7,8,8,8)]
   473  13.4300013146  13.4300013146  13.4300013146    7[6-(1,6),6-(6,6),27-(7,7,8,8,8)]
   474  12.1126285121  12.1126285121  12.1126285121    7[6-(6,6),6-(6,6),27-(7,7,8,8,8)]
   475  9.80428005145  9.80428005145  9.80428005145    7[6-(1,6),6-(6,6),27-(7,7,8,8,8)]
   476  14.9438167305  14.9438167305  14.9438167305    7[6-(1,6),6-(6,6),27-(7,7,7,7,7)]
   477  13.0285985887  13.0285985887  13.0285985887    7[6-(6,6),6-(6,6),27-(7,7,7,7,7)]
   478  12.0858287144  12.0858287144  12.0858287144    7[6-(1,6),6-(6,6),27-(7,7,7,7,7)]
   479  10.4764619084  10.4764619084  10.4764619084    7[6-(1,6),6-(6,6),27-(7,7,7,7,7)]
   480  9.72541585608  9.72541585608  9.72541585608    7[6-(6,6),6-(6,6),27-(7,7,7,7,7)]
   481  7.83535995994  7.83535995994  7.83535995994    7[6-(1,6),6-(6,6),27-(7,7,7,7,7)]
   482  12.5752703986  12.5752703986  12.5752703986    7[6-(1,6),6-(6,6),27-(7,7,8,8,8)]
   483  10.5152569114  10.5152569114  10.5152569114    7[6-(6,6),6-(6,6),27-(7,7,8,8,8)]
   484   9.1990598243   9.1990598243   9.1990598243    7[6-(1,6),6-(6,6),27-(7,7,8,8,8)]
   485  2.10708223458  2.10708223458  2.10708223458    7[6-(1,6),6-(6,6),27-(7,7,8,8,8)]
   486 0.789709432138 0.789709432138 0.789709432138    7[6-(6,6),6-(6,6),27-(7,7,8,8,8)]
   487 -1.51863902855 -1.51863902855 -1.51863902855    7[6-(1,6),6-(6,6),27-(7,7,8,8,8)]
   488  3.62089765046  3.62089765046  3.62089765046    7[6-(1,6),6-(6,6),27-(7,7,7,7,7)]
   489  1.70567950866  1.70567950866  1.70567950866    7[6-(6,6),6-(6,6),27-(7,7,7,7,7)]
   490 0.762909634441 0.762909634441 0.762909634441    7[6-(1,6),6-(6,6),27-(7,7,7,7,7)]
   491  3.58198098839  3.58198098839  3.58198098839    7[6-(1,6),6-(6,6),27-(7,7,7,7,7)]
   492  2.83093493608  2.83093493608  2.83093493608    7[6-(6,6),6-(6,6),27-(7,7,7,7,7)]
   493 0.940879039935 0.940879039935 0.940879039935    7[6-(1,6),6-(6,6),27-(7,7,7,7,7)]
   494  5.68078947858  5.68078947858  5.68078947858    7[6-(1,6),6-(6,6),27-(7,7,8,8,8)]
   495   3.6207759914   3.6207759914   3.6207759914    7[6-(6,6),6-(6,6),27-(7,7,8,8,8)]
   496   2.3045789043   2.3045789043   2.3045789043    7[6-(1,6),6-(6,6),27-(7,7,8,8,8)]
   497  0.35896052542  0.35896052542  0.35896052542    7[6-(1,6),6-(6,6),27-(7,7,8,8)]
   498  1.67633332786  1.67633332786  1.67633332786    7[6-(6,6),6-(6,6),27-(7,7,8,8)]
   499  3.98468178855  3.98468178855  3.98468178855    7[6-(1,6),6-(6,6),27-(7,7,8,8)]
   500 -1.15485489046 -1.15485489046 -1.15485489046    7[6-(1,6),6-(6,6),27-(7,7,7,7,7)]
   501 0.760363251336 0.760363251336 0.760363251336    7[6-(6,6),6-(6,6),27-(7,7,7,7,7)]
   502  1.70313312556  1.70313312556  1.70313312556    7[6-(1,6),6-(6,6),27-(7,7,7,7,7)]
   503  3.31249993161  3.31249993161  3.31249993161    7[6-(1,6),6-(6,6),27-(7,7,7,7,7)]
   504  4.06354598392  4.06354598392  4.06354598392    7[6-(6,6),6-(6,6),27-(7,7,7,7,7)]
   505  5.95360188006  5.95360188006  5.95360188006    7[6-(1,6),6-(6,6),27-(7,7,7,7,7)]
   506  1.21369144142  1.21369144142  1.21369144142    7[6-(1,6),6-(6,6),27-(7,7,8,8,8)]
   507   3.2737049286   3.2737049286   3.2737049286    7[6-(6,6),6-(6,6),27-(7,7,8,8,8)]
   508   4.5899020157   4.5899020157   4.5899020157    7[6-(1,6),6-(6,6),27-(7,7,8,8,8)]
   509  9.82765143702  9.82765143702  9.82765143702    8[27-(7,7,7,8,8),42-(8,8,8,8,8)]
   510  7.88396543285  7.88396543285  7.88396543285    8[42-(8,8,8,8,8)]
   511  9.40983603512  9.40983603512  9.40983603512    8[42-(8,8,8,8,8),42-(8,8,8,8,8)]
   512  9.81626394838  9.81626394838  9.81626394838    8[42-(8,8,8,8,8)]
   513  8.79505927651  8.79505927651  8.79505927651    8[42-(8,8,8,8,8)]
   514  11.5295439104  11.5295439104  11.5295439104    8[42-(8,8,8,8),42-(8,8,8,8,8)]
   515  10.9283082389  10.9283082389  10.9283082389    8[15-(6,8,8),42-(8,8,8,8),42-(8,8,8,8,8)]
   516  11.8274343656  11.8274343656  11.8274343656    8[15-(6,8,8),42-(8,8,8,8,8),42-(8,8,8,8,8)]
   517  11.8601771602  11.8601771602  11.8601771602    8[15-(6,8,8),42-(8,8,8,8,8),42-(8,8,8,8,8)]
   518  14.0025347588  14.0025347588  14.0025347588    8[42-(8,8,8,8,8),42-(8,8,8,8,8)]
   519  12.3060357781  12.3060357781  12.3060357781    8[42-(8,8,8,8,8)]
   520 -2.56023383451 -2.56023383451 -2.56023383451    8[42-(8,8,8,8,8)]
   521  13.2217004372  13.2217004372  13.2217004372    8[42-(8,8,8,8),42-(8,8,8,8,8)]
   522  11.7129687415  11.7129687415  11.7129687415    8[42-(8,8,8,8)]
   523  10.4335437252  10.4335437252  10.4335437252    8[42-(8,8,8,8,8),42-(8,8,8,8,8)]
   524  9.44861544195  9.44861544195  9.44861544195    8[15-(6,8,8),42-(8,8,8,8,8)]
   525 -4.07464555473 -4.07464555473 -4.07464555473    8[42-(8,8,8,8,8)]
   526  13.4482930716  13.4482930716  13.4482930716    8[15-(6,8,8),42-(8,8,8,8,8)]
   527  13.9159444806  13.9159444806  13.9159444806    8[42-(8,8,8,8)]
   528  11.8671839087  11.8671839087  11.8671839087    8[15-(6,8,8),42-(8,8,8,8,8)]
   529  14.5679501071  14.5679501071  14.5679501071    8[27-(7,7,7,8,8),42-(8,8,8,8,8)]
   530  13.2464084925  13.2464084925  13.2464084925    8[27-(7,7,7,8,8),42-(8,8,8,8,8)]
   531 -1.41225589064 -1.41225589064 -1.41225589064    8[15-(6,8,8),42-(8,8,8,8,8),42-(8,8,8,8,8)]
   532  9.38777301501  9.38777301501  9.38777301501    8[42-(8,8,8,8,8),42-(8,8,8,8,8)]
   533   11.182543934   11.182543934   11.182543934    8[15-(6,8,8),42-(8,8,8,8,8),42-(8,8,8,8,8)]
   534  11.8846599957  11.8846599957  11.8846599957    8[42-(8,8,8,8,8),42-(8,8,8,8,8)]
   535-0.105257794205-0.105257794205-0.105257794205    8[15-(6,8,8),42-(8,8,8,8,8)]
   536  13.7652127206  13.7652127206  13.7652127206    8[42-(8,8,8,8),42-(8,8,8,8,8)]
   537  13.0113966078  13.0113966078  13.0113966078    8[15-(6,8,8),42-(8,8,8,8),42-(8,8,8,8,8)]
   538-0.212833488825-0.212833488825-0.212833488825    8[15-(6,8,8),42-(8,8,8,8,8)]
   539  14.5914808811  14.5914808811  14.5914808811    8[42-(8,8,8,8,8)]
   540  12.3678934568  12.3678934568  12.3678934568    8[42-(8,8,8,8),42-(8,8,8,8,8)]
   541  14.3062712745  14.3062712745  14.3062712745    8[42-(8,8,8,8,8)]
   542   15.939830903   15.939830903   15.939830903    8[42-(8,8,8,8,8),42-(8,8,8,8,8)]
   543  8.77093936293  8.77093936293  8.77093936293    8[42-(8,8,8,8,8)]
   544  10.8422152879  10.8422152879  10.8422152879    8[42-(8,8,8,8,8)]
   545  7.28205540947  7.28205540947  7.28205540947    8[42-(8,8,8,8,8)]
   546  12.0319695971  12.0319695971  12.0319695971    8[15-(6,8,8),42-(8,8,8,8,8)]
   547  11.8009047771  11.8009047771  11.8009047771    8[42-(8,8,8,8)]
   548  9.94621316095  9.94621316095  9.94621316095    8[42-(8,8,8,8)]
   549  9.15369104698  9.15369104698  9.15369104698    8[42-(8,8,8,8,8)]
   550  12.9605609822  12.9605609822  12.9605609822    8[42-(8,8,8,8,8)]
   551  10.9136841925  10.9136841925  10.9136841925    8[27-(7,7,7,8,8)]
   552  8.59126454452  8.59126454452  8.59126454452    8[27-(7,7,7,8,8)]
   553  14.5922574446  14.5922574446  14.5922574446    8[27-(7,7,7,8,8)]
   554   10.855791323   10.855791323   10.855791323    8[27-(7,7,7,8,8),42-(8,8,8,8,8)]
   555  12.7994773271  12.7994773271  12.7994773271    8[42-(8,8,8,8,8)]
   556  11.2736067249  11.2736067249  11.2736067249    8[42-(8,8,8,8,8),42-(8,8,8,8,8)]
   557  10.8671788116  10.8671788116  10.8671788116    8[42-(8,8,8,8,8)]
   558  11.8883834835  11.8883834835  11.8883834835    8[42-(8,8,8,8,8)]
   559  9.15389884961  9.15389884961  9.15389884961    8[42-(8,8,8,8),42-(8,8,8,8,8)]
   560  9.75513452112  9.75513452112  9.75513452112    8[15-(6,8,8),42-(8,8,8,8),42-(8,8,8,8,8)]
   561   8.8560083944   8.8560083944   8.8560083944    8[15-(6,8,8),42-(8,8,8,8,8),42-(8,8,8,8,8)]
   562  8.82326559978  8.82326559978  8.82326559978    8[15-(6,8,8),42-(8,8,8,8,8),42-(8,8,8,8,8)]
   563  6.68090800116  6.68090800116  6.68090800116    8[42-(8,8,8,8,8),42-(8,8,8,8,8)]
   564  8.37740698193  8.37740698193  8.37740698193    8[42-(8,8,8,8,8)]
   565  5.02627659451  5.02627659451  5.02627659451    8[42-(8,8,8,8,8)]
   566  7.46174232281  7.46174232281  7.46174232281    8[42-(8,8,8,8),42-(8,8,8,8,8)]
   567   8.9704740185   8.9704740185   8.9704740185    8[42-(8,8,8,8)]
   568  10.2498990348  10.2498990348  10.2498990348    8[42-(8,8,8,8,8),42-(8,8,8,8,8)]
   569  11.2348273181  11.2348273181  11.2348273181    8[15-(6,8,8),42-(8,8,8,8,8)]
   570  6.54068831473  6.54068831473  6.54068831473    8[42-(8,8,8,8,8)]
   571  7.23514968838  7.23514968838  7.23514968838    8[15-(6,8,8),42-(8,8,8,8,8)]
   572  6.76749827941  6.76749827941  6.76749827941    8[42-(8,8,8,8)]
   573  8.81625885127  8.81625885127  8.81625885127    8[15-(6,8,8),42-(8,8,8,8,8)]
   574  10.5439308129  10.5439308129  10.5439308129    8[27-(7,7,7,8,8),42-(8,8,8,8,8)]
   575  11.8654724275  11.8654724275  11.8654724275    8[27-(7,7,7,8,8),42-(8,8,8,8,8)]
   576  3.87829865064  3.87829865064  3.87829865064    8[15-(6,8,8),42-(8,8,8,8,8),42-(8,8,8,8,8)]
   577   15.724107905   15.724107905   15.724107905    8[42-(8,8,8,8,8),42-(8,8,8,8,8)]
   578   13.929336986   13.929336986   13.929336986    8[15-(6,8,8),42-(8,8,8,8,8),42-(8,8,8,8,8)]
   579  13.2272209243  13.2272209243  13.2272209243    8[42-(8,8,8,8,8),42-(8,8,8,8,8)]
   580   2.5713005542   2.5713005542   2.5713005542    8[15-(6,8,8),42-(8,8,8,8,8)]
   581  11.3466681994  11.3466681994  11.3466681994    8[42-(8,8,8,8),42-(8,8,8,8,8)]
   582  12.1004843122  12.1004843122  12.1004843122    8[15-(6,8,8),42-(8,8,8,8),42-(8,8,8,8,8)]
   583  2.67887624882  2.67887624882  2.67887624882    8[15-(6,8,8),42-(8,8,8,8,8)]
   584  10.5204000389  10.5204000389  10.5204000389    8[42-(8,8,8,8,8)]
   585  12.7439874632  12.7439874632  12.7439874632    8[42-(8,8,8,8),42-(8,8,8,8,8)]
   586  10.8056096455  10.8056096455  10.8056096455    8[42-(8,8,8,8,8)]
   587  9.17205001703  9.17205001703  9.17205001703    8[42-(8,8,8,8,8),42-(8,8,8,8,8)]
   588 -1.87645844293 -1.87645844293 -1.87645844293    8[42-(8,8,8,8,8)]
   589  14.2696656321  14.2696656321  14.2696656321    8[42-(8,8,8,8,8)]
   590-0.387574489466-0.387574489466-0.387574489466    8[42-(8,8,8,8,8)]
   591  13.0799113229  13.0799113229  13.0799113229    8[15-(6,8,8),42-(8,8,8,8,8)]
   592  13.3109761429  13.3109761429  13.3109761429    8[42-(8,8,8,8)]
   593  15.1656677591  15.1656677591  15.1656677591    8[42-(8,8,8,8)]
   594   15.958189873   15.958189873   15.958189873    8[42-(8,8,8,8,8)]
   595  7.72288177777  7.72288177777  7.72288177777    8[42-(8,8,8,8,8)]
   596   9.7697585675   9.7697585675   9.7697585675    8[27-(7,7,7,8,8)]
   597  12.0921782155  12.0921782155  12.0921782155    8[27-(7,7,7,8,8)]
   598  10.5196234754  10.5196234754  10.5196234754    8[27-(7,7,7,8,8)]
   599  3.96131040298  3.96131040298  3.96131040298    8[27-(7,7,7,8,8),42-(8,8,8,8,8)]
   600  5.90499640715  5.90499640715  5.90499640715    8[42-(8,8,8,8,8)]
   601  4.37912580488  4.37912580488  4.37912580488    8[42-(8,8,8,8,8),42-(8,8,8,8,8)]
   602  3.97269789162  3.97269789162  3.97269789162    8[42-(8,8,8,8,8)]
   603  4.99390256349  4.99390256349  4.99390256349    8[42-(8,8,8,8,8)]
   604  2.25941792961  2.25941792961  2.25941792961    8[42-(8,8,8,8),42-(8,8,8,8,8)]
   605  2.86065360112  2.86065360112  2.86065360112    8[15-(6,8,8),42-(8,8,8,8),42-(8,8,8,8,8)]
   606   1.9615274744   1.9615274744   1.9615274744    8[15-(6,8,8),42-(8,8,8,8,8),42-(8,8,8,8,8)]
   607  1.92878467978  1.92878467978  1.92878467978    8[15-(6,8,8),42-(8,8,8,8,8),42-(8,8,8,8,8)]
   608-0.213572918842-0.213572918842-0.213572918842    8[42-(8,8,8,8,8),42-(8,8,8,8,8)]
   609  1.48292606193  1.48292606193  1.48292606193    8[42-(8,8,8,8,8)]
   610  16.3491956745  16.3491956745  16.3491956745    8[42-(8,8,8,8,8)]
   611 0.567261402811 0.567261402811 0.567261402811    8[42-(8,8,8,8),42-(8,8,8,8,8)]
   612   2.0759930985   2.0759930985   2.0759930985    8[42-(8,8,8,8)]
   613  3.35541811475  3.35541811475  3.35541811475    8[42-(8,8,8,8,8),42-(8,8,8,8,8)]
   614  4.34034639805  4.34034639805  4.34034639805    8[15-(6,8,8),42-(8,8,8,8,8)]
   615  17.8636073947  17.8636073947  17.8636073947    8[42-(8,8,8,8,8)]
   616 0.340668768375 0.340668768375 0.340668768375    8[15-(6,8,8),42-(8,8,8,8,8)]
   617-0.126982640592-0.126982640592-0.126982640592    8[42-(8,8,8,8)]
   618  1.92177793127  1.92177793127  1.92177793127    8[15-(6,8,8),42-(8,8,8,8,8)]
   619-0.778988267135-0.778988267135-0.778988267135    8[27-(7,7,7,8,8),42-(8,8,8,8,8)]
   620 0.542553347532 0.542553347532 0.542553347532    8[27-(7,7,7,8,8),42-(8,8,8,8,8)]
   621  15.2012177306  15.2012177306  15.2012177306    8[15-(6,8,8),42-(8,8,8,8,8),42-(8,8,8,8,8)]
   622  4.40118882499  4.40118882499  4.40118882499    8[42-(8,8,8,8,8),42-(8,8,8,8,8)]
   623  2.60641790598  2.60641790598  2.60641790598    8[15-(6,8,8),42-(8,8,8,8,8),42-(8,8,8,8,8)]
   624  1.90430184429  1.90430184429  1.90430184429    8[42-(8,8,8,8,8),42-(8,8,8,8,8)]
   625  13.8942196342  13.8942196342  13.8942196342    8[15-(6,8,8),42-(8,8,8,8,8)]
   6260.02374911936320.02374911936320.0237491193632    8[42-(8,8,8,8),42-(8,8,8,8,8)]
   627 0.777565232151 0.777565232151 0.777565232151    8[15-(6,8,8),42-(8,8,8,8),42-(8,8,8,8,8)]
   628  14.0017953288  14.0017953288  14.0017953288    8[15-(6,8,8),42-(8,8,8,8,8)]
   629-0.802519041105-0.802519041105-0.802519041105    8[42-(8,8,8,8,8)]
   630  1.42106838321  1.42106838321  1.42106838321    8[42-(8,8,8,8),42-(8,8,8,8,8)]
   631-0.517309434514-0.517309434514-0.517309434514    8[42-(8,8,8,8,8)]
   632 -2.15086906297 -2.15086906297 -2.15086906297    8[42-(8,8,8,8,8),42-(8,8,8,8,8)]
   633  5.01802247707  5.01802247707  5.01802247707    8[42-(8,8,8,8,8)]
   634  2.94674655215  2.94674655215  2.94674655215    8[42-(8,8,8,8,8)]
   635  6.50690643053  6.50690643053  6.50690643053    8[42-(8,8,8,8,8)]
   636  1.75699224293  1.75699224293  1.75699224293    8[15-(6,8,8),42-(8,8,8,8,8)]
   637   1.9880570629   1.9880570629   1.9880570629    8[42-(8,8,8,8)]
   638  3.84274867905  3.84274867905  3.84274867905    8[42-(8,8,8,8)]
   639  4.63527079302  4.63527079302  4.63527079302    8[42-(8,8,8,8,8)]
   640 0.828400857768 0.828400857768 0.828400857768    8[42-(8,8,8,8,8)]
   641   2.8752776475   2.8752776475   2.8752776475    8[27-(7,7,7,8,8)]
   642  5.19769729548  5.19769729548  5.19769729548    8[27-(7,7,7,8,8)]
   643-0.803295604567-0.803295604567-0.803295604567    8[27-(7,7,7,8,8)]
   644  2.93317051702  2.93317051702  2.93317051702    8[27-(7,7,7,8,8),42-(8,8,8,8,8)]
   645 0.989484512853 0.989484512853 0.989484512853    8[42-(8,8,8,8,8)]
   646  2.51535511512  2.51535511512  2.51535511512    8[42-(8,8,8,8,8),42-(8,8,8,8,8)]
   647  2.92178302838  2.92178302838  2.92178302838    8[42-(8,8,8,8,8)]
   648  1.90057835651  1.90057835651  1.90057835651    8[42-(8,8,8,8,8)]
   649  4.63506299039  4.63506299039  4.63506299039    8[42-(8,8,8,8),42-(8,8,8,8,8)]
   650  4.03382731888  4.03382731888  4.03382731888    8[15-(6,8,8),42-(8,8,8,8),42-(8,8,8,8,8)]
   651   4.9329534456   4.9329534456   4.9329534456    8[15-(6,8,8),42-(8,8,8,8,8),42-(8,8,8,8,8)]
   652  4.96569624022  4.96569624022  4.96569624022    8[15-(6,8,8),42-(8,8,8,8,8),42-(8,8,8,8,8)]
   653  7.10805383884  7.10805383884  7.10805383884    8[42-(8,8,8,8,8),42-(8,8,8,8,8)]
   654  5.41155485807  5.41155485807  5.41155485807    8[42-(8,8,8,8,8)]
   655  8.76268524549  8.76268524549  8.76268524549    8[42-(8,8,8,8,8)]
   656  6.32721951719  6.32721951719  6.32721951719    8[42-(8,8,8,8),42-(8,8,8,8,8)]
   657   4.8184878215   4.8184878215   4.8184878215    8[42-(8,8,8,8)]
   658  3.53906280525  3.53906280525  3.53906280525    8[42-(8,8,8,8,8),42-(8,8,8,8,8)]
   659  2.55413452195  2.55413452195  2.55413452195    8[15-(6,8,8),42-(8,8,8,8,8)]
   660  7.24827352527  7.24827352527  7.24827352527    8[42-(8,8,8,8,8)]
   661  6.55381215162  6.55381215162  6.55381215162    8[15-(6,8,8),42-(8,8,8,8,8)]
   662  7.02146356059  7.02146356059  7.02146356059    8[42-(8,8,8,8)]
   663  4.97270298873  4.97270298873  4.97270298873    8[15-(6,8,8),42-(8,8,8,8,8)]
   664  3.24503102714  3.24503102714  3.24503102714    8[27-(7,7,7,8),42-(8,8,8,8,8)]
   665  1.92348941247  1.92348941247  1.92348941247    8[27-(7,7,7,8),42-(8,8,8,8,8)]
   666  9.91066318936  9.91066318936  9.91066318936    8[15-(6,8,8),42-(8,8,8,8,8),42-(8,8,8,8,8)]
   667 -1.93514606499 -1.93514606499 -1.93514606499    8[42-(8,8,8,8,8),42-(8,8,8,8,8)]
   668-0.140375145984-0.140375145984-0.140375145984    8[15-(6,8,8),42-(8,8,8,8,8),42-(8,8,8,8,8)]
   669 0.561740915706 0.561740915706 0.561740915706    8[42-(8,8,8,8,8),42-(8,8,8,8,8)]
   670  11.2176612858  11.2176612858  11.2176612858    8[15-(6,8,8),42-(8,8,8,8,8)]
   671  2.44229364064  2.44229364064  2.44229364064    8[42-(8,8,8,8),42-(8,8,8,8,8)]
   672  1.68847752785  1.68847752785  1.68847752785    8[15-(6,8,8),42-(8,8,8,8),42-(8,8,8,8,8)]
   673  11.1100855912  11.1100855912  11.1100855912    8[15-(6,8,8),42-(8,8,8,8,8)]
   674   3.2685618011   3.2685618011   3.2685618011    8[42-(8,8,8,8,8)]
   675  1.04497437679  1.04497437679  1.04497437679    8[42-(8,8,8,8),42-(8,8,8,8,8)]
   676  2.98335219451  2.98335219451  2.98335219451    8[42-(8,8,8,8,8)]
   677  4.61691182297  4.61691182297  4.61691182297    8[42-(8,8,8,8,8),42-(8,8,8,8,8)]
   678  15.6654202829  15.6654202829  15.6654202829    8[42-(8,8,8,8,8)]
   679-0.480703792149-0.480703792149-0.480703792149    8[42-(8,8,8,8,8)]
   680  14.1765363295  14.1765363295  14.1765363295    8[42-(8,8,8,8,8)]
   681 0.709050517066 0.709050517066 0.709050517066    8[15-(6,8,8),42-(8,8,8,8,8)]
   682 0.477985697104 0.477985697104 0.477985697104    8[42-(8,8,8,8)]
   683 -1.37670591905 -1.37670591905 -1.37670591905    8[42-(8,8,8,8)]
   684 -2.16922803302 -2.16922803302 -2.16922803302    8[42-(8,8,8,8,8)]
   685  6.06608006223  6.06608006223  6.06608006223    8[42-(8,8,8,8,8)]
   686   4.0192032725   4.0192032725   4.0192032725    8[27-(7,7,7,8,8)]
   687  1.69678362452  1.69678362452  1.69678362452    8[27-(7,7,7,8,8)]
