# Supplementary material for: A collection of forcefield precursors for metal–organic frameworks
Source: RSC Adv. 2019 Nov 13;9(63):36492–507. doi: 10.1039/c9ra07327b (PMC9075174; doi:10.1039/c9ra07327b)
Supplement: RA-009-C9RA07327B-s3171 [file RA-009-C9RA07327B-s3171.txt]

IFEPUG_clean

5.0662    0.00000000    0.00000000
2.53308849    18.9306773    0.00000000
2.53308849    8.69e-06    18.9306773

     1  6.54404345864  6.54404345864  6.54404345864    30[7-(6,6),8-(30),8-(30),8-(6)]
     2  1.47785592536  1.47785592536  1.47785592536    30[7-(6,6),8-(30),8-(30),8-(6)]
     3   6.1214321931   6.1214321931   6.1214321931    30[7-(6,6),8-(30),8-(30),8-(6)]
     4   6.1214223829   6.1214223829   6.1214223829    30[7-(6,6),8-(30),8-(30),8-(6)]
     5  5.36052798125  5.36052798125  5.36052798125    1[6-(7,7)]
     6  3.59445307605  3.59445307605  3.59445307605    1[6-(6,6)]
     7  5.35141274616  5.35141274616  5.35141274616    1[6-(6,6)]
     8  6.52423937442  6.52423937442  6.52423937442    1[6-(6,6)]
     9  5.95631861915  5.95631861915  5.95631861915    1[6-(6,6)]
    10  4.31892169721  4.31892169721  4.31892169721    1[6-(6,6)]
    11  7.70516818422  7.70516818422  7.70516818422    1[6-(6,6)]
    12  3.98100206195  3.98100206195  3.98100206195    1[6-(6,6)]
    13  8.13477894472  8.13477894472  8.13477894472    1[6-(6,6)]
    14  6.54753932725  6.54753932725  6.54753932725    1[6-(6,6)]
    15  7.47870732923  7.47870732923  7.47870732923    1[6-(6,6)]
    16  5.36054143875  5.36054143875  5.36054143875    1[6-(7,7)]
    17  3.59446170395  3.59446170395  3.59446170395    1[6-(6,6)]
    18  5.35141835384  5.35141835384  5.35141835384    1[6-(6,6)]
    19  6.52424232558  6.52424232558  6.52424232558    1[6-(6,6)]
    20  5.95632104085  5.95632104085  5.95632104085    1[6-(6,6)]
    21  4.31892628279  4.31892628279  4.31892628279    1[6-(6,6)]
    22  2.63897595578  2.63897595578  2.63897595578    1[6-(6,6)]
    23  3.98101483805  3.98101483805  3.98101483805    1[6-(6,6)]
    24  3.06859271528  3.06859271528  3.06859271528    1[6-(6,6)]
    25  1.48135141275  1.48135141275  1.48135141275    1[6-(6,6)]
    26  2.41251853077  2.41251853077  2.41251853077    1[6-(6,6)]
    27  2.23874472393  2.23874472393  2.23874472393    1[6-(7,7)]
    28   4.0048237359   4.0048237359   4.0048237359    1[6-(6,6)]
    29  2.24786539865  2.24786539865  2.24786539865    1[6-(6,6)]
    30  6.14123898908  6.14123898908  6.14123898908    1[6-(6,6)]
    31  6.70915805469  6.70915805469  6.70915805469    1[6-(6,6)]
    32  3.28035304525  3.28035304525  3.28035304525    1[6-(6,6)]
    33  4.96030506423  4.96030506423  4.96030506423    1[6-(6,6)]
    34  3.61826939785  3.61826939785  3.61826939785    1[6-(6,6)]
    35  4.53069021769  4.53069021769  4.53069021769    1[6-(6,6)]
    36  6.11792913305  6.11792913305  6.11792913305    1[6-(6,6)]
    37  5.18676336861  5.18676336861  5.18676336861    1[6-(6,6)]
    38  7.30493981607  7.30493981607  7.30493981607    1[6-(7,7)]
    39   4.0048154441   4.0048154441   4.0048154441    1[6-(6,6)]
    40  7.31405746135  7.31405746135  7.31405746135    1[6-(6,6)]
    41  6.14123327092  6.14123327092  6.14123327092    1[6-(6,6)]
    42  6.70915624531  6.70915624531  6.70915624531    1[6-(6,6)]
    43  3.28035293475  3.28035293475  3.28035293475    1[6-(6,6)]
    44  4.96030475577  4.96030475577  4.96030475577    1[6-(6,6)]
    45  3.61826766215  3.61826766215  3.61826766215    1[6-(6,6)]
    46  4.53069208231  4.53069208231  4.53069208231    1[6-(6,6)]
    47  6.11793408695  6.11793408695  6.11793408695    1[6-(6,6)]
    48  5.18676473139  5.18676473139  5.18676473139    1[6-(6,6)]
    49  5.99988302139  5.99988302139  5.99988302139    6[1-(0),7-(6,30),7-(6,6)]
    50  7.52531709528  7.52531709528  7.52531709528    6[6-(1,6),6-(6,7),7-(6,30)]
    51  8.47978983043  8.47978983043  8.47978983043    6[1-(0),6-(6,6),6-(6,7)]
    52  4.11576596718  4.11576596718  4.11576596718    6[6-(1,6),6-(1,6),6-(6,6)]
    53  5.13761919456  5.13761919456  5.13761919456    6[1-(0),6-(1,6),6-(6,6)]
    54  5.82915629105  5.82915629105  5.82915629105    6[1-(0),6-(1,6),6-(1,6)]
    55  5.49377399976  5.49377399976  5.49377399976    6[1-(0),6-(1,6),6-(1,6)]
    56  4.52410267912  4.52410267912  4.52410267912    6[1-(0),6-(1,6),6-(6,6)]
    57  3.80622128576  3.80622128576  3.80622128576    6[6-(1,6),6-(1,6),6-(6,6)]
    58  7.90629624734  7.90629624734  7.90629624734    6[1-(0),6-(6,6),6-(6,7)]
    59  7.26288804716  7.26288804716  7.26288804716    6[6-(1,6),6-(6,7),7-(6,6)]
    60  5.77241083982  5.77241083982  5.77241083982    6[6-(1,6),6-(1,6),7-(6,6)]
    61  4.80983218191  4.80983218191  4.80983218191    6[6-(1,6),6-(1,6),6-(8,8)]
    62  4.23329827891  4.23329827891  4.23329827891    6[6-(6,6),8-(0),8-(30)]
    63  4.51244650641  4.51244650641  4.51244650641    6[1-(0),6-(1,6),6-(6,7)]
    64  9.03858926873  9.03858926873  9.03858926873    6[1-(0),6-(1,6),6-(6,6)]
    65  6.04041259906  6.04041259906  6.04041259906    6[1-(0),6-(1,6),6-(6,6)]
    66  6.57743009601  6.57743009601  6.57743009601    6[1-(0),6-(1,6),6-(6,7)]
    67  5.99989527861  5.99989527861  5.99989527861    6[1-(0),7-(6,30),7-(6,6)]
    68  2.45912684472  2.45912684472  2.45912684472    6[6-(1,6),6-(6,7),7-(6,30)]
    69  3.41359826957  3.41359826957  3.41359826957    6[1-(0),6-(6,6),6-(6,7)]
    70  4.11577277282  4.11577277282  4.11577277282    6[6-(1,6),6-(1,6),6-(6,6)]
    71  5.13762462544  5.13762462544  5.13762462544    6[1-(0),6-(1,6),6-(6,6)]
    72  5.82916012895  5.82916012895  5.82916012895    6[1-(0),6-(1,6),6-(1,6)]
    73  5.49377754024  5.49377754024  5.49377754024    6[1-(0),6-(1,6),6-(1,6)]
    74  4.52410750088  4.52410750088  4.52410750088    6[1-(0),6-(1,6),6-(6,6)]
    75  3.80622781424  3.80622781424  3.80622781424    6[6-(1,6),6-(1,6),6-(6,6)]
    76  2.84010417266  2.84010417266  2.84010417266    6[1-(0),6-(6,6),6-(6,7)]
    77  2.19669757284  2.19669757284  2.19669757284    6[6-(1,6),6-(6,7),7-(6,6)]
    78  5.77242270018  5.77242270018  5.77242270018    6[6-(1,6),6-(1,6),7-(6,6)]
    79  4.80984535809  4.80984535809  4.80984535809    6[6-(1,6),6-(1,6),6-(8,8)]
    80  4.23331214109  4.23331214109  4.23331214109    6[6-(6,6),8-(0),8-(30)]
    81  4.51245915359  4.51245915359  4.51245915359    6[1-(0),6-(1,6),6-(6,7)]
    82  3.97240255127  3.97240255127  3.97240255127    6[1-(0),6-(1,6),6-(6,6)]
    83  6.04042490094  6.04042490094  6.04042490094    6[1-(0),6-(1,6),6-(6,6)]
    84  1.51124180399  1.51124180399  1.51124180399    6[1-(0),6-(1,6),6-(6,7)]
    85  6.66559021671  6.66559021671  6.66559021671    6[1-(0),7-(6,30),7-(6,6)]
    86   5.1401578166   5.1401578166   5.1401578166    6[6-(1,6),6-(6,7),7-(6,30)]
    87   4.1856862801   4.1856862801   4.1856862801    6[1-(0),6-(6,6),6-(6,7)]
    88  3.48351029574  3.48351029574  3.48351029574    6[6-(1,6),6-(1,6),6-(6,6)]
    89  2.46165824676  2.46165824676  2.46165824676    6[1-(0),6-(1,6),6-(6,6)]
    90   6.8363212923   6.8363212923   6.8363212923    6[1-(0),6-(1,6),6-(1,6)]
    91  7.17170255805  7.17170255805  7.17170255805    6[1-(0),6-(1,6),6-(1,6)]
    92  3.07517273322  3.07517273322  3.07517273322    6[1-(0),6-(1,6),6-(6,6)]
    93   3.7930539118   3.7930539118   3.7930539118    6[6-(1,6),6-(1,6),6-(6,6)]
    94  4.75917771981  4.75917771981  4.75917771981    6[1-(0),6-(6,6),6-(6,7)]
    95  5.40258579314  5.40258579314  5.40258579314    6[6-(1,6),6-(6,7),7-(6,6)]
    96  6.89306048509  6.89306048509  6.89306048509    6[6-(1,6),6-(1,6),7-(6,6)]
    97  7.85563635735  7.85563635735  7.85563635735    6[6-(1,6),6-(1,6),6-(8,8)]
    98  3.36596877303  3.36596877303  3.36596877303    6[6-(6,6),8-(0),8-(30)]
    99  3.08682434567  3.08682434567  3.08682434567    6[1-(0),6-(1,6),6-(6,7)]
   100  3.62688019984  3.62688019984  3.62688019984    6[1-(0),6-(1,6),6-(6,6)]
   101  6.62505643444  6.62505643444  6.62505643444    6[1-(0),6-(1,6),6-(6,6)]
   102  6.08804029566  6.08804029566  6.08804029566    6[1-(0),6-(1,6),6-(6,7)]
   103  6.66558544329  6.66558544329  6.66558544329    6[1-(0),7-(6,30),7-(6,6)]
   104   5.1401522034   5.1401522034   5.1401522034    6[6-(1,6),6-(6,7),7-(6,30)]
   105   4.1856795799   4.1856795799   4.1856795799    6[1-(0),6-(6,6),6-(6,7)]
   106  3.48350492426  3.48350492426  3.48350492426    6[6-(1,6),6-(1,6),6-(6,6)]
   107  7.52785189324  7.52785189324  7.52785189324    6[1-(0),6-(1,6),6-(6,6)]
   108   6.8363162477   6.8363162477   6.8363162477    6[1-(0),6-(1,6),6-(1,6)]
   109  7.17169986195  7.17169986195  7.17169986195    6[1-(0),6-(1,6),6-(1,6)]
   110  3.07517104678  3.07517104678  3.07517104678    6[1-(0),6-(1,6),6-(6,6)]
   111   3.7930509482   3.7930509482   3.7930509482    6[6-(1,6),6-(1,6),6-(6,6)]
   112  4.75917582019  4.75917582019  4.75917582019    6[1-(0),6-(6,6),6-(6,7)]
   113  5.40258254686  5.40258254686  5.40258254686    6[6-(1,6),6-(6,7),7-(6,6)]
   114  6.89305993491  6.89305993491  6.89305993491    6[6-(1,6),6-(1,6),7-(6,6)]
   115  2.78944006265  2.78944006265  2.78944006265    6[6-(1,6),6-(1,6),6-(8)]
   116  3.36597476697  3.36597476697  3.36597476697    6[6-(6,6),8-(30)]
   117  3.08682395433  3.08682395433  3.08682395433    6[1-(0),6-(1,6),6-(6,7)]
   118  3.62688194016  3.62688194016  3.62688194016    6[1-(0),6-(1,6),6-(6,6)]
   119  6.62506002556  6.62506002556  6.62506002556    6[1-(0),6-(1,6),6-(6,6)]
   120  6.08804176434  6.08804176434  6.08804176434    6[1-(0),6-(1,6),6-(6,7)]
   121  6.69445943457  6.69445943457  6.69445943457    7[6-(1,7),6-(6,6),30-(8,8,8)]
   122  6.28612385775  6.28612385775  6.28612385775    7[6-(1,7),6-(6,6),6-(6,6)]
   123  1.62827090543  1.62827090543  1.62827090543    7[6-(1,7),6-(6,6),30-(8,8,8)]
   124  6.28613504225  6.28613504225  6.28613504225    7[6-(1,7),6-(6,6),6-(6,6)]
   125  5.97101506687  5.97101506687  5.97101506687    7[6-(1,7),6-(6,6),30-(8,8,8)]
   126  6.37934890913  6.37934890913  6.37934890913    7[6-(1,7),6-(6,6),6-(6,6)]
   127  5.97100855313  5.97100855313  5.97100855313    7[6-(1,7),6-(6,6),30-(8,8,8)]
   128  6.37934615087  6.37934615087  6.37934615087    7[6-(1,7),6-(6,6),6-(6,6)]
   129  5.64322363207  5.64322363207  5.64322363207    8[30-(7,8,8),30-(7,8,8)]
   130  4.69178985404  4.69178985404  4.69178985404    8[6-(6,8),30-(7,8,8)]
   131  8.05219947957  8.05219947957  8.05219947957    8[6-(6,8)]
   132  5.64323370793  5.64323370793  5.64323370793    8[30-(7,8,8),30-(7,8,8)]
   133  4.69180276596  4.69180276596  4.69180276596    8[6-(6,8),30-(7,8,8)]
   134  2.98601406043  2.98601406043  2.98601406043    8[6-(6,8)]
   135  1.95605408342  1.95605408342  1.95605408342    8[30-(7,8,8),30-(7,8,8)]
   136  7.97367679481  7.97367679481  7.97367679481    8[6-(6,8),30-(7,8,8)]
   137  4.61326718287  4.61326718287  4.61326718287    8[6-(6,8)]
   138  7.02224253658  7.02224253658  7.02224253658    8[30-(7,8,8),30-(7,8,8)]
   139  2.90748454519  2.90748454519  2.90748454519    8[6-(6),30-(7,8,8)]
