# Supplementary material for: A collection of forcefield precursors for metal–organic frameworks
Source: RSC Adv. 2019 Nov 13;9(63):36492–507. doi: 10.1039/c9ra07327b (PMC9075174; doi:10.1039/c9ra07327b)
Supplement: RA-009-C9RA07327B-s3172 [file RA-009-C9RA07327B-s3172.txt]

IFEQAN_clean

5.0883    0.00000000    0.00000000
2.54405058    18.88894775    0.00000000
2.54414948    -6.13e-06    18.88893442

     1  3.55921316712  3.55921316712  3.55921316712    30[7-(6,6),8-(30),8-(30),8-(6)]
     2  8.64741682688  8.64741682688  8.64741682688    30[7-(6,6),8-(30),8-(30),8-(6)]
     3   4.0731905388   4.0731905388   4.0731905388    30[7-(6,6),8-(30),8-(30),8-(6)]
     4   4.0731795872   4.0731795872   4.0731795872    30[7-(6,6),8-(30),8-(30),8-(6)]
     5  4.79418609465  4.79418609465  4.79418609465    1[6-(7,7)]
     6  6.54150507105  6.54150507105  6.54150507105    1[6-(6,6)]
     7   4.7753487738   4.7753487738   4.7753487738    1[6-(6,6)]
     8  3.65642095035  3.65642095035  3.65642095035    1[6-(6,6)]
     9    4.192209495    4.192209495    4.192209495    1[6-(6,6)]
    10  5.86778767228  5.86778767228  5.86778767228    1[6-(6,6)]
    11  2.43828082319  2.43828082319  2.43828082319    1[6-(6,6)]
    12  6.19091624096  6.19091624096  6.19091624096    1[6-(6,6)]
    13  2.02511950535  2.02511950535  2.02511950535    1[6-(6,6)]
    14  3.63046783189  3.63046783189  3.63046783189    1[6-(6,6)]
    15  2.68150560801  2.68150560801  2.68150560801    1[6-(6,6)]
    16  4.79410648535  4.79410648535  4.79410648535    1[6-(7,7)]
    17  6.54143194895  6.54143194895  6.54143194895    1[6-(6,6)]
    18   4.7752903862   4.7752903862   4.7752903862    1[6-(6,6)]
    19  3.65638386965  3.65638386965  3.65638386965    1[6-(6,6)]
    20    4.192191305    4.192191305    4.192191305    1[6-(6,6)]
    21  5.86776750772  5.86776750772  5.86776750772    1[6-(6,6)]
    22  7.52654595681  7.52654595681  7.52654595681    1[6-(6,6)]
    23  6.19085303904  6.19085303904  6.19085303904    1[6-(6,6)]
    24  7.11336735465  7.11336735465  7.11336735465    1[6-(6,6)]
    25  8.71873632811  8.71873632811  8.71873632811    1[6-(6,6)]
    26  7.76976265199  7.76976265199  7.76976265199    1[6-(6,6)]
    27   7.9265219749   7.9265219749   7.9265219749    1[6-(7,7)]
    28  6.17918218398  6.17918218398  6.17918218398    1[6-(6,6)]
    29  7.94532540588  7.94532540588  7.94532540588    1[6-(6,6)]
    30  3.97594156778  3.97594156778  3.97594156778    1[6-(6,6)]
    31  3.44015114354  3.44015114354  3.44015114354    1[6-(6,6)]
    32  6.85288213087  6.85288213087  6.85288213087    1[6-(6,6)]
    33  5.19410271513  5.19410271513  5.19410271513    1[6-(6,6)]
    34   6.5297890764   6.5297890764   6.5297890764    1[6-(6,6)]
    35  5.60729022775  5.60729022775  5.60729022775    1[6-(6,6)]
    36  4.00193473373  4.00193473373  4.00193473373    1[6-(6,6)]
    37  4.95089305949  4.95089305949  4.95089305949    1[6-(6,6)]
    38   2.8381855651   2.8381855651   2.8381855651    1[6-(7,7)]
    39  6.17918091602  6.17918091602  6.17918091602    1[6-(6,6)]
    40  2.85703555412  2.85703555412  2.85703555412    1[6-(6,6)]
    41  3.97595373222  3.97595373222  3.97595373222    1[6-(6,6)]
    42  3.44014817646  3.44014817646  3.44014817646    1[6-(6,6)]
    43  6.85286280913  6.85286280913  6.85286280913    1[6-(6,6)]
    44  5.19407062487  5.19407062487  5.19407062487    1[6-(6,6)]
    45   6.5297417636   6.5297417636   6.5297417636    1[6-(6,6)]
    46  5.60722303225  5.60722303225  5.60722303225    1[6-(6,6)]
    47  4.00186122627  4.00186122627  4.00186122627    1[6-(6,6)]
    48  4.95083880051  4.95083880051  4.95083880051    1[6-(6,6)]
    49   4.1469514298   4.1469514298   4.1469514298    6[1-(0),7-(6,30),7-(6,6)]
    50   2.5965427301   2.5965427301   2.5965427301    6[6-(1,6),6-(6,7),7-(6,30)]
    51  1.64655662033  1.64655662033  1.64655662033    6[1-(0),6-(6,6),6-(6,7)]
    52  6.04640320334  6.04640320334  6.04640320334    6[6-(1,6),6-(1,6),6-(6,6)]
    53  5.00686261874  5.00686261874  5.00686261874    6[1-(0),6-(1,6),6-(6,6)]
    54  4.33825370521  4.33825370521  4.33825370521    6[1-(0),6-(1,6),6-(1,6)]
    55  4.66695219314  4.66695219314  4.66695219314    6[1-(0),6-(1,6),6-(1,6)]
    56  5.64492405843  5.64492405843  5.64492405843    6[1-(0),6-(1,6),6-(6,6)]
    57  6.34406299236  6.34406299236  6.34406299236    6[6-(1,6),6-(1,6),6-(6,6)]
    58  2.23119079103  2.23119079103  2.23119079103    6[1-(0),6-(6,6),6-(6,7)]
    59  2.87741128261  2.87741128261  2.87741128261    6[6-(1,6),6-(6,7),7-(6,6)]
    60  4.38812685947  4.38812685947  4.38812685947    6[6-(1,6),6-(1,6),7-(6,6)]
    61  5.39814807713  5.39814807713  5.39814807713    6[6-(1,6),6-(1,6),6-(8,8)]
    62  5.99652876161  5.99652876161  5.99652876161    6[6-(6,6),8-(0),8-(30)]
    63  5.66885344359  5.66885344359  5.66885344359    6[1-(0),6-(1,6),6-(6,7)]
    64  1.12601600338  1.12601600338  1.12601600338    6[1-(0),6-(1,6),6-(6,6)]
    65  4.14184530899  4.14184530899  4.14184530899    6[1-(0),6-(1,6),6-(6,6)]
    66   3.5872238397   3.5872238397   3.5872238397    6[1-(0),6-(1,6),6-(6,7)]
    67   4.1468776302   4.1468776302   4.1468776302    6[1-(0),7-(6,30),7-(6,6)]
    68   7.6847763099   7.6847763099   7.6847763099    6[6-(1,6),6-(6,7),7-(6,30)]
    69  6.73479119967  6.73479119967  6.73479119967    6[1-(0),6-(6,6),6-(6,7)]
    70  6.04635063666  6.04635063666  6.04635063666    6[6-(1,6),6-(1,6),6-(6,6)]
    71  5.00681184126  5.00681184126  5.00681184126    6[1-(0),6-(1,6),6-(6,6)]
    72  4.33821551479  4.33821551479  4.33821551479    6[1-(0),6-(1,6),6-(1,6)]
    73  4.66692538686  4.66692538686  4.66692538686    6[1-(0),6-(1,6),6-(1,6)]
    74  5.64489604157  5.64489604157  5.64489604157    6[1-(0),6-(1,6),6-(6,6)]
    75  6.34402194764  6.34402194764  6.34402194764    6[6-(1,6),6-(1,6),6-(6,6)]
    76  7.31944836897  7.31944836897  7.31944836897    6[1-(0),6-(6,6),6-(6,7)]
    77  7.96565607739  7.96565607739  7.96565607739    6[6-(1,6),6-(6,7),7-(6,6)]
    78  4.38807304053  4.38807304053  4.38807304053    6[6-(1,6),6-(1,6),7-(6,6)]
    79  5.39810692287  5.39810692287  5.39810692287    6[6-(1,6),6-(1,6),6-(8,8)]
    80  5.99649439839  5.99649439839  5.99649439839    6[6-(6,6),8-(0),8-(30)]
    81  5.66879667641  5.66879667641  5.66879667641    6[1-(0),6-(1,6),6-(6,7)]
    82  6.21426563662  6.21426563662  6.21426563662    6[1-(0),6-(1,6),6-(6,6)]
    83  4.14180715101  4.14180715101  4.14180715101    6[1-(0),6-(1,6),6-(6,6)]
    84   8.6754792203   8.6754792203   8.6754792203    6[1-(0),6-(1,6),6-(6,7)]
    85  3.48545150711  3.48545150711  3.48545150711    6[1-(0),7-(6,30),7-(6,6)]
    86   5.0358492696   5.0358492696   5.0358492696    6[6-(1,6),6-(6,7),7-(6,30)]
    87  5.98582980967  5.98582980967  5.98582980967    6[1-(0),6-(6,6),6-(6,7)]
    88  6.67427617213  6.67427617213  6.67427617213    6[6-(1,6),6-(1,6),6-(6,6)]
    89   7.7138107694   7.7138107694   7.7138107694    6[1-(0),6-(1,6),6-(6,6)]
    90   3.2941128049   3.2941128049   3.2941128049    6[1-(0),6-(1,6),6-(1,6)]
    91   2.9654131635   2.9654131635   2.9654131635    6[1-(0),6-(1,6),6-(1,6)]
    92  7.07574680883  7.07574680883  7.07574680883    6[1-(0),6-(1,6),6-(6,6)]
    93  6.37661529232  6.37661529232  6.37661529232    6[6-(1,6),6-(1,6),6-(6,6)]
    94  5.40119344116  5.40119344116  5.40119344116    6[1-(0),6-(6,6),6-(6,7)]
    95  4.75497985256  4.75497985256  4.75497985256    6[6-(1,6),6-(6,7),7-(6,6)]
    96  3.24427438747  3.24427438747  3.24427438747    6[6-(1,6),6-(1,6),7-(6,6)]
    97  2.23425879138  2.23425879138  2.23425879138    6[6-(1,6),6-(1,6),6-(8,8)]
    98  6.72418113097  6.72418113097  6.72418113097    6[6-(6,6),8-(0),8-(30)]
    99  7.05185130793  7.05185130793  7.05185130793    6[1-(0),6-(1,6),6-(6,7)]
   100  6.50639148032  6.50639148032  6.50639148032    6[1-(0),6-(1,6),6-(6,6)]
   101  3.49055800122  3.49055800122  3.49055800122    6[1-(0),6-(1,6),6-(6,6)]
   102  4.04517689792  4.04517689792  4.04517689792    6[1-(0),6-(1,6),6-(6,7)]
   103  3.48541955289  3.48541955289  3.48541955289    6[1-(0),7-(6,30),7-(6,6)]
   104   5.0358318104   5.0358318104   5.0358318104    6[6-(1,6),6-(6,7),7-(6,30)]
   105  5.98582249033  5.98582249033  5.98582249033    6[1-(0),6-(6,6),6-(6,7)]
   106  6.67427010787  6.67427010787  6.67427010787    6[6-(1,6),6-(1,6),6-(6,6)]
   107   2.6255148906   2.6255148906   2.6255148906    6[1-(0),6-(1,6),6-(6,6)]
   108   3.2941180951   3.2941180951   3.2941180951    6[1-(0),6-(1,6),6-(1,6)]
   109   2.9654093765   2.9654093765   2.9654093765    6[1-(0),6-(1,6),6-(1,6)]
   110  7.07573321117  7.07573321117  7.07573321117    6[1-(0),6-(1,6),6-(6,6)]
   111  6.37659988768  6.37659988768  6.37659988768    6[6-(1,6),6-(1,6),6-(6,6)]
   112  5.40116751884  5.40116751884  5.40116751884    6[1-(0),6-(6,6),6-(6,7)]
   113  4.75495290744  4.75495290744  4.75495290744    6[6-(1,6),6-(6,7),7-(6,6)]
   114  3.24422583253  3.24422583253  3.24422583253    6[6-(1,6),6-(1,6),7-(6,6)]
   115  7.32248632862  7.32248632862  7.32248632862    6[6-(1,6),6-(1,6),6-(8)]
   116  6.72409582903  6.72409582903  6.72409582903    6[6-(6,6),8-(30)]
   117  7.05179869207  7.05179869207  7.05179869207    6[1-(0),6-(1,6),6-(6,7)]
   118  6.50632699968  6.50632699968  6.50632699968    6[1-(0),6-(1,6),6-(6,6)]
   119  3.49048965878  3.49048965878  3.49048965878    6[1-(0),6-(1,6),6-(6,6)]
   120  4.04512016208  4.04512016208  4.04512016208    6[1-(0),6-(1,6),6-(6,7)]
   121  3.43662674734  3.43662674734  3.43662674734    7[6-(1,7),6-(6,6),30-(8,8,8)]
   122  3.85538519752  3.85538519752  3.85538519752    7[6-(1,7),6-(6,6),6-(6,6)]
   123  8.52484895266  8.52484895266  8.52484895266    7[6-(1,7),6-(6,6),30-(8,8,8)]
   124  3.85532468248  3.85532468248  3.85532468248    7[6-(1,7),6-(6,6),6-(6,6)]
   125  4.19577270046  4.19577270046  4.19577270046    7[6-(1,7),6-(6,6),30-(8,8,8)]
   126  3.77701321774  3.77701321774  3.77701321774    7[6-(1,7),6-(6,6),6-(6,6)]
   127  4.19575171954  4.19575171954  4.19575171954    7[6-(1,7),6-(6,6),30-(8,8,8)]
   128  3.77697702226  3.77697702226  3.77697702226    7[6-(1,7),6-(6,6),6-(6,6)]
   129  4.45836523342  4.45836523342  4.45836523342    8[30-(7,8,8),30-(7,8,8)]
   130  5.51211679223  5.51211679223  5.51211679223    8[6-(6,8),30-(7,8,8)]
   131  2.13603716379  2.13603716379  2.13603716379    8[6-(6,8)]
   132  4.45827174658  4.45827174658  4.45827174658    8[30-(7,8,8),30-(7,8,8)]
   133  5.51209404777  5.51209404777  5.51209404777    8[6-(6,8),30-(7,8,8)]
   134  7.22429957621  7.22429957621  7.22429957621    8[6-(6,8)]
   135  8.26232811516  8.26232811516  8.26232811516    8[30-(7,8,8),30-(7,8,8)]
   136  2.12028916962  2.12028916962  2.12028916962    8[6-(6,8),30-(7,8,8)]
   137  5.49637596406  5.49637596406  5.49637596406    8[6-(6,8)]
   138  3.17403502484  3.17403502484  3.17403502484    8[30-(7,8,8),30-(7,8,8)]
   139  7.20850011038  7.20850011038  7.20850011038    8[6-(6),30-(7,8,8)]
