# Supplementary material for: A collection of forcefield precursors for metal–organic frameworks
Source: RSC Adv. 2019 Nov 13;9(63):36492–507. doi: 10.1039/c9ra07327b (PMC9075174; doi:10.1039/c9ra07327b)
Supplement: RA-009-C9RA07327B-s3173 [file RA-009-C9RA07327B-s3173.txt]

ILUFOL_clean

15.2196    0.00000000    0.00000000
-7.6098    13.18056024    0.00000000
0.0    0.0    15.4737

     1         7.6098         7.6098         7.6098    66[7-(6,6),7-(6,6),7-(6,6),8-(6),8-(6),8-(6),8-(6),8-(6),8-(6)]
     2            0.0            0.0            0.0    66[7-(6,6),7-(6,6),7-(6,6),8-(6),8-(6),8-(6),8-(6),8-(6),8-(6)]
     3            0.0            0.0            0.0    66[7-(6,6),7-(6,6),7-(6,6),8-(6),8-(6),8-(6),8-(6),8-(6)]
     4         7.6098         7.6098         7.6098    66[7-(6,6),7-(6,6),7-(6,6),8-(6),8-(6),8-(6),8-(6),8-(6),8-(6)]
     5         7.6098         7.6098         7.6098    27[8-(6),8-(6),8-(6),8-(6)]
     6         3.8049         3.8049         3.8049    27[8-(6),8-(6),8-(6),8-(6)]
     7        -3.8049        -3.8049        -3.8049    27[8-(6),8-(6),8-(6),8-(6)]
     8         7.6098         7.6098         7.6098    27[8-(6),8-(6),8-(6),8-(6)]
     9        -3.8049        -3.8049        -3.8049    27[8-(6),8-(6),8-(6),8-(6)]
    10         3.8049         3.8049         3.8049    27[8-(6),8-(6),8-(6),8-(6)]
    11    11.24500146    11.24500146    11.24500146    1[6-(6,6)]
    12     2.60940042     2.60940042     2.60940042    1[6-(6,6)]
    13     8.97499812     8.97499812     8.97499812    1[6-(6,6)]
    14    -3.63520146    -3.63520146    -3.63520146    1[6-(6,6)]
    15     5.00039958     5.00039958     5.00039958    1[6-(6,6)]
    16    -1.36519812    -1.36519812    -1.36519812    1[6-(6,6)]
    17     3.63520146     3.63520146     3.63520146    1[6-(6,6)]
    18    -5.00039958    -5.00039958    -5.00039958    1[6-(6,6)]
    19     1.36519812     1.36519812     1.36519812    1[6-(6,6)]
    20     3.97459854     3.97459854     3.97459854    1[6-(6,6)]
    21    12.61019958    12.61019958    12.61019958    1[6-(6,6)]
    22     6.24460188     6.24460188     6.24460188    1[6-(6,6)]
    23    -3.63520146    -3.63520146    -3.63520146    1[6-(6,6)]
    24     5.00039958     5.00039958     5.00039958    1[6-(6,6)]
    25    -1.36519812    -1.36519812    -1.36519812    1[6-(6,6)]
    26    11.24500146    11.24500146    11.24500146    1[6-(6,6)]
    27     2.60940042     2.60940042     2.60940042    1[6-(6,6)]
    28     8.97499812     8.97499812     8.97499812    1[6-(6,6)]
    29     3.97459854     3.97459854     3.97459854    1[6-(6,6)]
    30    12.61019958    12.61019958    12.61019958    1[6-(6,6)]
    31     6.24460188     6.24460188     6.24460188    1[6-(6,6)]
    32     3.63520146     3.63520146     3.63520146    1[6-(6,6)]
    33    -5.00039958    -5.00039958    -5.00039958    1[6-(6,6)]
    34     1.36519812     1.36519812     1.36519812    1[6-(6,6)]
    35     12.9480747     12.9480747     12.9480747    1[6-(6,6)]
    36      2.2715253      2.2715253      2.2715253    1[6-(6,6)]
    37         7.6098         7.6098         7.6098    1[6-(6,6)]
    38     -5.3382747     -5.3382747     -5.3382747    1[6-(6,6)]
    39      5.3382747      5.3382747      5.3382747    1[6-(6,6)]
    40            0.0            0.0            0.0    1[6-(6,6)]
    41     -5.3382747     -5.3382747     -5.3382747    1[6-(6,6)]
    42      5.3382747      5.3382747      5.3382747    1[6-(6,6)]
    43            0.0            0.0            0.0    1[6-(6,6)]
    44     12.9480747     12.9480747     12.9480747    1[6-(6,6)]
    45      2.2715253      2.2715253      2.2715253    1[6-(6,6)]
    46         7.6098         7.6098         7.6098    1[6-(6,6)]
    47     8.77105548     8.77105548     8.77105548    6[6-(6,7),8-(27),8-(66)]
    48      9.9422037      9.9422037      9.9422037    6[6-(1,6),6-(8,8),7-(6,66)]
    49    11.13009348    11.13009348    11.13009348    6[1-(0),6-(1,6),6-(6,7)]
    50     4.79950086     4.79950086     4.79950086    6[6-(6,7),8-(27),8-(66)]
    51     4.47988926     4.47988926     4.47988926    6[6-(1,6),6-(8,8),7-(6,66)]
    52     3.27525792     3.27525792     3.27525792    6[1-(0),6-(1,6),6-(6,7)]
    53     9.25884366     9.25884366     9.25884366    6[6-(6,7),8-(27),8-(66)]
    54     8.40730704     8.40730704     8.40730704    6[6-(1,6),6-(8,8),7-(6,66)]
    55      8.4240486      8.4240486      8.4240486    6[1-(0),6-(1,6),6-(6,7)]
    56    -1.16125548    -1.16125548    -1.16125548    6[6-(6,7),8-(27),8-(66)]
    57     -2.3324037     -2.3324037     -2.3324037    6[6-(1,6),6-(8,8),7-(6,66)]
    58    -3.52029348    -3.52029348    -3.52029348    6[1-(0),6-(1,6),6-(6,7)]
    59     2.81029914     2.81029914     2.81029914    6[6-(6,7),8-(27),8-(66)]
    60     3.12991074     3.12991074     3.12991074    6[6-(1,6),6-(8,8),7-(6,66)]
    61     4.33454208     4.33454208     4.33454208    6[1-(0),6-(1,6),6-(6,7)]
    62    -1.64904366    -1.64904366    -1.64904366    6[6-(6,7),8-(27),8-(66)]
    63    -0.79750704    -0.79750704    -0.79750704    6[6-(1,6),6-(8,8),7-(6,66)]
    64     -0.8142486     -0.8142486     -0.8142486    6[1-(0),6-(1,6),6-(6,7)]
    65     1.16125548     1.16125548     1.16125548    6[6-(6,7),8-(27),8-(66)]
    66      2.3324037      2.3324037      2.3324037    6[6-(1,6),6-(8,8),7-(6,66)]
    67     3.52029348     3.52029348     3.52029348    6[1-(0),6-(1,6),6-(6,7)]
    68    -2.81029914    -2.81029914    -2.81029914    6[6-(6,7),8-(27),8-(66)]
    69    -3.12991074    -3.12991074    -3.12991074    6[6-(1,6),6-(8,8),7-(6,66)]
    70    -4.33454208    -4.33454208    -4.33454208    6[1-(0),6-(1,6),6-(6,7)]
    71     1.64904366     1.64904366     1.64904366    6[6-(6,7),8-(27),8-(66)]
    72     0.79750704     0.79750704     0.79750704    6[6-(1,6),6-(8,8),7-(6,66)]
    73      0.8142486      0.8142486      0.8142486    6[1-(0),6-(1,6),6-(6,7)]
    74     6.44854452     6.44854452     6.44854452    6[6-(6,7),8-(27),8-(66)]
    75      5.2773963      5.2773963      5.2773963    6[6-(1,6),6-(8,8),7-(6,66)]
    76     4.08950652     4.08950652     4.08950652    6[1-(0),6-(1,6),6-(6,7)]
    77    10.42009914    10.42009914    10.42009914    6[6-(6,7),8-(27),8-(66)]
    78    10.73971074    10.73971074    10.73971074    6[6-(1,6),6-(8,8),7-(6,66)]
    79    11.94434208    11.94434208    11.94434208    6[1-(0),6-(1,6),6-(6,7)]
    80     5.96075634     5.96075634     5.96075634    6[6-(6,7),8-(27),8-(66)]
    81     6.81229296     6.81229296     6.81229296    6[6-(1,6),6-(8,8),7-(6,66)]
    82      6.7955514      6.7955514      6.7955514    6[1-(0),6-(1,6),6-(6,7)]
    83    -1.16125548    -1.16125548    -1.16125548    6[6-(6,7),8-(27),8-(66)]
    84     -2.3324037     -2.3324037     -2.3324037    6[6-(1,6),6-(8,8),7-(6,66)]
    85    -3.52029348    -3.52029348    -3.52029348    6[1-(0),6-(1,6),6-(6,7)]
    86     2.81029914     2.81029914     2.81029914    6[6-(6,7),8-(27),8-(66)]
    87     3.12991074     3.12991074     3.12991074    6[6-(1,6),6-(8,8),7-(6,66)]
    88     4.33454208     4.33454208     4.33454208    6[1-(0),6-(1,6),6-(6,7)]
    89    -1.64904366    -1.64904366    -1.64904366    6[6-(6,7),8-(27),8-(66)]
    90    -0.79750704    -0.79750704    -0.79750704    6[6-(1,6),6-(8,8),7-(6,66)]
    91     -0.8142486     -0.8142486     -0.8142486    6[1-(0),6-(1,6),6-(6,7)]
    92     8.77105548     8.77105548     8.77105548    6[6-(6,7),8-(27),8-(66)]
    93      9.9422037      9.9422037      9.9422037    6[6-(1,6),6-(8,8),7-(6,66)]
    94    11.13009348    11.13009348    11.13009348    6[1-(0),6-(1,6),6-(6,7)]
    95     4.79950086     4.79950086     4.79950086    6[6-(6,7),8-(27),8-(66)]
    96     4.47988926     4.47988926     4.47988926    6[6-(1,6),6-(8,8),7-(6,66)]
    97     3.27525792     3.27525792     3.27525792    6[1-(0),6-(1,6),6-(6,7)]
    98     9.25884366     9.25884366     9.25884366    6[6-(6,7),8-(27),8-(66)]
    99     8.40730704     8.40730704     8.40730704    6[6-(1,6),6-(8,8),7-(6,66)]
   100      8.4240486      8.4240486      8.4240486    6[1-(0),6-(1,6),6-(6,7)]
   101     6.44854452     6.44854452     6.44854452    6[6-(6,7),8-(27),8-(66)]
   102      5.2773963      5.2773963      5.2773963    6[6-(1,6),6-(8,8),7-(6,66)]
   103     4.08950652     4.08950652     4.08950652    6[1-(0),6-(1,6),6-(6,7)]
   104    10.42009914    10.42009914    10.42009914    6[6-(6,7),8-(27),8-(66)]
   105    10.73971074    10.73971074    10.73971074    6[6-(1,6),6-(8,8),7-(6,66)]
   106    11.94434208    11.94434208    11.94434208    6[1-(0),6-(1,6),6-(6,7)]
   107     5.96075634     5.96075634     5.96075634    6[6-(6,7),8-(27),8-(66)]
   108     6.81229296     6.81229296     6.81229296    6[6-(1,6),6-(8,8),7-(6,66)]
   109      6.7955514      6.7955514      6.7955514    6[1-(0),6-(1,6),6-(6,7)]
   110     1.16125548     1.16125548     1.16125548    6[6-(6,7),8-(27),8-(66)]
   111      2.3324037      2.3324037      2.3324037    6[6-(1,6),6-(8,8),7-(6,66)]
   112     3.52029348     3.52029348     3.52029348    6[1-(0),6-(1,6),6-(6,7)]
   113    -2.81029914    -2.81029914    -2.81029914    6[6-(6,7),8-(27),8-(66)]
   114    -3.12991074    -3.12991074    -3.12991074    6[6-(1,6),6-(8,8),7-(6,66)]
   115    -4.33454208    -4.33454208    -4.33454208    6[1-(0),6-(1,6),6-(6,7)]
   116     1.64904366     1.64904366     1.64904366    6[6-(6,7),8-(27)]
   117     0.79750704     0.79750704     0.79750704    6[6-(1,6),6-(8),7-(6,66)]
   118      0.8142486      0.8142486      0.8142486    6[1-(0),6-(1,6),6-(6,7)]
   119    12.14333835    12.14333835    12.14333835    6[1-(0),6-(1,6),6-(1,6)]
   120     3.07626165     3.07626165     3.07626165    6[1-(0),6-(1,6),6-(1,6)]
   121         7.6098         7.6098         7.6098    6[1-(0),6-(1,6),6-(1,6)]
   122    -4.53353835    -4.53353835    -4.53353835    6[1-(0),6-(1,6),6-(1,6)]
   123     4.53353835     4.53353835     4.53353835    6[1-(0),6-(1,6),6-(1,6)]
   124            0.0            0.0            0.0    6[1-(0),6-(1,6),6-(1,6)]
   125    -4.53353835    -4.53353835    -4.53353835    6[1-(0),6-(1,6),6-(1,6)]
   126     4.53353835     4.53353835     4.53353835    6[1-(0),6-(1,6),6-(1,6)]
   127            0.0            0.0            0.0    6[1-(0),6-(1,6),6-(1,6)]
   128    12.14333835    12.14333835    12.14333835    6[1-(0),6-(1,6),6-(1,6)]
   129     3.07626165     3.07626165     3.07626165    6[1-(0),6-(1,6),6-(1,6)]
   130         7.6098         7.6098         7.6098    6[1-(0),6-(1,6),6-(1,6)]
   131     9.75424164     9.75424164     9.75424164    7[6-(6,6),6-(6,6),66-(7,7,8,8,8,8,8,8)]
   132     5.46535836     5.46535836     5.46535836    7[6-(6,6),6-(6,6),66-(7,7,8,8,8,8,8,8)]
   133         7.6098         7.6098         7.6098    7[6-(6,6),6-(6,6),66-(7,7,8,8,8,8,8,8)]
   134    -2.14444164    -2.14444164    -2.14444164    7[6-(6,6),6-(6,6),66-(7,7,8,8,8,8,8,8)]
   135     2.14444164     2.14444164     2.14444164    7[6-(6,6),6-(6,6),66-(7,7,8,8,8,8,8,8)]
   136            0.0            0.0            0.0    7[6-(6,6),6-(6,6),66-(7,7,8,8,8,8,8,8)]
   137    -2.14444164    -2.14444164    -2.14444164    7[6-(6,6),6-(6,6),66-(7,7,8,8,8,8,8)]
   138     2.14444164     2.14444164     2.14444164    7[6-(6,6),6-(6,6),66-(7,7,8,8,8,8,8)]
   139            0.0            0.0            0.0    7[6-(6,6),6-(6,6),66-(7,7,8,8,8,8,8)]
   140     9.75424164     9.75424164     9.75424164    7[6-(6,6),6-(6,6),66-(7,7,8,8,8,8,8,8)]
   141     5.46535836     5.46535836     5.46535836    7[6-(6,6),6-(6,6),66-(7,7,8,8,8,8,8,8)]
   142         7.6098         7.6098         7.6098    7[6-(6,6),6-(6,6),66-(7,7,8,8,8,8,8,8)]
   143     8.85932916     8.85932916     8.85932916    8[6-(6,8),27-(8,8,8)]
   144     7.78786932     7.78786932     7.78786932    8[6-(6,8),66-(7,7,7,8,8,8,8,8)]
   145     3.88328094     3.88328094     3.88328094    8[6-(6,8),27-(8,8,8)]
   146     5.98739064     5.98739064     5.98739064    8[6-(6,8),66-(7,7,7,8,8,8,8,8)]
   147     10.0867899     10.0867899     10.0867899    8[6-(6,8),27-(8,8,8)]
   148     9.05414004     9.05414004     9.05414004    8[6-(6,8),66-(7,7,7,8,8,8,8,8)]
   149    -1.24952916    -1.24952916    -1.24952916    8[6-(6,8),27-(8,8,8)]
   150    -0.17806932    -0.17806932    -0.17806932    8[6-(6,8),66-(7,7,7,8,8,8,8,8)]
   151     3.72651906     3.72651906     3.72651906    8[6-(6,8),27-(8,8,8)]
   152     1.62240936     1.62240936     1.62240936    8[6-(6,8),66-(7,7,7,8,8,8,8,8)]
   153     -2.4769899     -2.4769899     -2.4769899    8[6-(6,8),27-(8,8,8)]
   154    -1.44434004    -1.44434004    -1.44434004    8[6-(6,8),66-(7,7,7,8,8,8,8,8)]
   155     1.24952916     1.24952916     1.24952916    8[6-(6,8),27-(8,8,8)]
   156     0.17806932     0.17806932     0.17806932    8[6-(6,8),66-(7,7,7,8,8,8,8,8)]
   157    -3.72651906    -3.72651906    -3.72651906    8[6-(6,8),27-(8,8,8)]
   158    -1.62240936    -1.62240936    -1.62240936    8[6-(6,8),66-(7,7,7,8,8,8,8,8)]
   159      2.4769899      2.4769899      2.4769899    8[6-(6,8),27-(8,8,8)]
   160     1.44434004     1.44434004     1.44434004    8[6-(6,8),66-(7,7,7,8,8,8,8,8)]
   161     6.36027084     6.36027084     6.36027084    8[6-(6,8),27-(8,8,8)]
   162     7.43173068     7.43173068     7.43173068    8[6-(6,8),66-(7,7,7,8,8,8,8,8)]
   163    11.33631906    11.33631906    11.33631906    8[6-(6,8),27-(8,8,8)]
   164     9.23220936     9.23220936     9.23220936    8[6-(6,8),66-(7,7,7,8,8,8,8,8)]
   165      5.1328101      5.1328101      5.1328101    8[6-(6,8),27-(8,8,8)]
   166     6.16545996     6.16545996     6.16545996    8[6-(6,8),66-(7,7,7,8,8,8,8,8)]
   167    -1.24952916    -1.24952916    -1.24952916    8[6-(6,8),27-(8,8,8)]
   168    -0.17806932    -0.17806932    -0.17806932    8[6-(6,8),66-(7,7,7,8,8,8,8)]
   169     3.72651906     3.72651906     3.72651906    8[6-(6,8),27-(8,8,8)]
   170     1.62240936     1.62240936     1.62240936    8[6-(6,8),66-(7,7,7,8,8,8,8)]
   171     -2.4769899     -2.4769899     -2.4769899    8[6-(6,8),27-(8,8,8)]
   172    -1.44434004    -1.44434004    -1.44434004    8[6-(6,8),66-(7,7,7,8,8,8,8)]
   173     8.85932916     8.85932916     8.85932916    8[6-(6,8),27-(8,8,8)]
   174     7.78786932     7.78786932     7.78786932    8[6-(6,8),66-(7,7,7,8,8,8,8,8)]
   175     3.88328094     3.88328094     3.88328094    8[6-(6,8),27-(8,8,8)]
   176     5.98739064     5.98739064     5.98739064    8[6-(6,8),66-(7,7,7,8,8,8,8,8)]
   177     10.0867899     10.0867899     10.0867899    8[6-(6,8),27-(8,8,8)]
   178     9.05414004     9.05414004     9.05414004    8[6-(6,8),66-(7,7,7,8,8,8,8,8)]
   179     6.36027084     6.36027084     6.36027084    8[6-(6,8),27-(8,8,8)]
   180     7.43173068     7.43173068     7.43173068    8[6-(6,8),66-(7,7,7,8,8,8,8,8)]
   181    11.33631906    11.33631906    11.33631906    8[6-(6,8),27-(8,8,8)]
   182     9.23220936     9.23220936     9.23220936    8[6-(6,8),66-(7,7,7,8,8,8,8,8)]
   183      5.1328101      5.1328101      5.1328101    8[6-(6,8),27-(8,8,8)]
   184     6.16545996     6.16545996     6.16545996    8[6-(6,8),66-(7,7,7,8,8,8,8,8)]
   185     1.24952916     1.24952916     1.24952916    8[6-(6,8),27-(8,8,8)]
   186     0.17806932     0.17806932     0.17806932    8[6-(6,8),66-(7,7,7,8,8,8,8)]
   187    -3.72651906    -3.72651906    -3.72651906    8[6-(6,8),27-(8,8,8)]
   188    -1.62240936    -1.62240936    -1.62240936    8[6-(6,8),66-(7,7,7,8,8,8,8)]
   189      2.4769899      2.4769899      2.4769899    8[6-(6),27-(8,8,8)]
