# Supplementary material for: A collection of forcefield precursors for metal–organic frameworks
Source: RSC Adv. 2019 Nov 13;9(63):36492–507. doi: 10.1039/c9ra07327b (PMC9075174; doi:10.1039/c9ra07327b)
Supplement: RA-009-C9RA07327B-s3174 [file RA-009-C9RA07327B-s3174.txt]

ILUFUR_clean

15.288    0.00000000    0.00000000
-7.644    13.23979637    0.00000000
0.0    0.0    15.571

     1            0.0            0.0            0.0    65[7-(6,6),7-(6,6),7-(6,6),8-(6),8-(6),8-(6),8-(6),8-(6),8-(6)]
     2          7.644          7.644          7.644    65[7-(6,6),7-(6,6),7-(6,6),8-(6),8-(6),8-(6),8-(6),8-(6),8-(6)]
     3          7.644          7.644          7.644    65[7-(6,6),7-(6,6),7-(6,6),8-(6),8-(6),8-(6),8-(6),8-(6),8-(6)]
     4            0.0            0.0            0.0    65[7-(6,6),7-(6,6),7-(6,6),8-(6),8-(6),8-(6),8-(6),8-(6),8-(6)]
     5          3.822          3.822          3.822    27[8-(6),8-(6),8-(6),8-(6)]
     6          7.644          7.644          7.644    27[8-(6),8-(6),8-(6),8-(6)]
     7          3.822          3.822          3.822    27[8-(6),8-(6),8-(6),8-(6)]
     8          7.644          7.644          7.644    27[8-(6),8-(6),8-(6)]
     9      1.3652184      1.3652184      1.3652184    1[6-(6,6)]
    10     -5.0358672     -5.0358672     -5.0358672    1[6-(6,6)]
    11      3.6706488      3.6706488      3.6706488    1[6-(6,6)]
    12      6.2787816      6.2787816      6.2787816    1[6-(6,6)]
    13     12.6798672     12.6798672     12.6798672    1[6-(6,6)]
    14      3.9733512      3.9733512      3.9733512    1[6-(6,6)]
    15      9.0092184      9.0092184      9.0092184    1[6-(6,6)]
    16      2.6081328      2.6081328      2.6081328    1[6-(6,6)]
    17     11.3146488     11.3146488     11.3146488    1[6-(6,6)]
    18     -1.3652184     -1.3652184     -1.3652184    1[6-(6,6)]
    19      5.0358672      5.0358672      5.0358672    1[6-(6,6)]
    20     -3.6706488     -3.6706488     -3.6706488    1[6-(6,6)]
    21      6.2787816      6.2787816      6.2787816    1[6-(6,6)]
    22     12.6798672     12.6798672     12.6798672    1[6-(6,6)]
    23      3.9733512      3.9733512      3.9733512    1[6-(6,6)]
    24      1.3652184      1.3652184      1.3652184    1[6-(6,6)]
    25     -5.0358672     -5.0358672     -5.0358672    1[6-(6,6)]
    26      3.6706488      3.6706488      3.6706488    1[6-(6,6)]
    27     -1.3652184     -1.3652184     -1.3652184    1[6-(6,6)]
    28      5.0358672      5.0358672      5.0358672    1[6-(6,6)]
    29     -3.6706488     -3.6706488     -3.6706488    1[6-(6,6)]
    30      9.0092184      9.0092184      9.0092184    1[6-(6,6)]
    31      2.6081328      2.6081328      2.6081328    1[6-(6,6)]
    32     11.3146488     11.3146488     11.3146488    1[6-(6,6)]
    33            0.0            0.0            0.0    1[6-(6,6)]
    34     -5.3657058     -5.3657058     -5.3657058    1[6-(6,6)]
    35      5.3657058      5.3657058      5.3657058    1[6-(6,6)]
    36          7.644          7.644          7.644    1[6-(6,6)]
    37     13.0097058     13.0097058     13.0097058    1[6-(6,6)]
    38      2.2782942      2.2782942      2.2782942    1[6-(6,6)]
    39          7.644          7.644          7.644    1[6-(6,6)]
    40     13.0097058     13.0097058     13.0097058    1[6-(6,6)]
    41      2.2782942      2.2782942      2.2782942    1[6-(6,6)]
    42            0.0            0.0            0.0    1[6-(6,6)]
    43     -5.3657058     -5.3657058     -5.3657058    1[6-(6,6)]
    44      5.3657058      5.3657058      5.3657058    1[6-(6,6)]
    45       1.658748       1.658748       1.658748    6[6-(6,7),8-(27),8-(65)]
    46      0.7957404      0.7957404      0.7957404    6[6-(1,6),6-(8,8),7-(6,65)]
    47      0.8171436      0.8171436      0.8171436    6[1-(0),6-(1,6),6-(6,7)]
    48     -2.8412748     -2.8412748     -2.8412748    6[6-(6,7),8-(0),8-(65)]
    49     -3.1562076     -3.1562076     -3.1562076    6[6-(1,6),6-(8,8),7-(6,65)]
    50     -4.3708392     -4.3708392     -4.3708392    6[1-(0),6-(1,6),6-(6,7)]
    51      1.1825268      1.1825268      1.1825268    6[6-(6,7),8-(27),8-(65)]
    52      2.3604672      2.3604672      2.3604672    6[6-(1,6),6-(8,8),7-(6,65)]
    53      3.5536956      3.5536956      3.5536956    6[1-(0),6-(1,6),6-(6,7)]
    54       5.985252       5.985252       5.985252    6[6-(6,7),8-(27),8-(65)]
    55      6.8482596      6.8482596      6.8482596    6[6-(1,6),6-(8,8),7-(6,65)]
    56      6.8268564      6.8268564      6.8268564    6[1-(0),6-(1,6),6-(6,7)]
    57     10.4852748     10.4852748     10.4852748    6[6-(6,7),8-(0),8-(65)]
    58     10.8002076     10.8002076     10.8002076    6[6-(1,6),6-(8,8),7-(6,65)]
    59     12.0148392     12.0148392     12.0148392    6[1-(0),6-(1,6),6-(6,7)]
    60      6.4614732      6.4614732      6.4614732    6[6-(6,7),8-(27),8-(65)]
    61      5.2835328      5.2835328      5.2835328    6[6-(1,6),6-(8,8),7-(6,65)]
    62      4.0903044      4.0903044      4.0903044    6[1-(0),6-(1,6),6-(6,7)]
    63       9.302748       9.302748       9.302748    6[6-(6,7),8-(0),8-(65)]
    64      8.4397404      8.4397404      8.4397404    6[6-(1,6),6-(8,8),7-(6,65)]
    65      8.4611436      8.4611436      8.4611436    6[1-(0),6-(1,6),6-(6,7)]
    66      4.8027252      4.8027252      4.8027252    6[6-(6,7),8-(27),8-(65)]
    67      4.4877924      4.4877924      4.4877924    6[6-(1,6),6-(8,8),7-(6,65)]
    68      3.2731608      3.2731608      3.2731608    6[1-(0),6-(1,6),6-(6,7)]
    69      8.8265268      8.8265268      8.8265268    6[6-(6,7),8-(27),8-(65)]
    70     10.0044672     10.0044672     10.0044672    6[6-(1,6),6-(8,8),7-(6,65)]
    71     11.1976956     11.1976956     11.1976956    6[1-(0),6-(1,6),6-(6,7)]
    72      -1.658748      -1.658748      -1.658748    6[6-(6,7),8-(0),8-(65)]
    73     -0.7957404     -0.7957404     -0.7957404    6[6-(1,6),6-(8,8),7-(6,65)]
    74     -0.8171436     -0.8171436     -0.8171436    6[1-(0),6-(1,6),6-(6,7)]
    75      2.8412748      2.8412748      2.8412748    6[6-(6,7),8-(27),8-(65)]
    76      3.1562076      3.1562076      3.1562076    6[6-(1,6),6-(8,8),7-(6,65)]
    77      4.3708392      4.3708392      4.3708392    6[1-(0),6-(1,6),6-(6,7)]
    78     -1.1825268     -1.1825268     -1.1825268    6[6-(6,7),8-(27),8-(65)]
    79     -2.3604672     -2.3604672     -2.3604672    6[6-(1,6),6-(8,8),7-(6,65)]
    80     -3.5536956     -3.5536956     -3.5536956    6[1-(0),6-(1,6),6-(6,7)]
    81       5.985252       5.985252       5.985252    6[6-(6,7),8-(27),8-(65)]
    82      6.8482596      6.8482596      6.8482596    6[6-(1,6),6-(8,8),7-(6,65)]
    83      6.8268564      6.8268564      6.8268564    6[1-(0),6-(1,6),6-(6,7)]
    84     10.4852748     10.4852748     10.4852748    6[6-(6,7),8-(0),8-(65)]
    85     10.8002076     10.8002076     10.8002076    6[6-(1,6),6-(8,8),7-(6,65)]
    86     12.0148392     12.0148392     12.0148392    6[1-(0),6-(1,6),6-(6,7)]
    87      6.4614732      6.4614732      6.4614732    6[6-(6,7),8-(27),8-(65)]
    88      5.2835328      5.2835328      5.2835328    6[6-(1,6),6-(8,8),7-(6,65)]
    89      4.0903044      4.0903044      4.0903044    6[1-(0),6-(1,6),6-(6,7)]
    90       1.658748       1.658748       1.658748    6[6-(6,7),8-(27),8-(65)]
    91      0.7957404      0.7957404      0.7957404    6[6-(1,6),6-(8,8),7-(6,65)]
    92      0.8171436      0.8171436      0.8171436    6[1-(0),6-(1,6),6-(6,7)]
    93     -2.8412748     -2.8412748     -2.8412748    6[6-(6,7),8-(0),8-(65)]
    94     -3.1562076     -3.1562076     -3.1562076    6[6-(1,6),6-(8,8),7-(6,65)]
    95     -4.3708392     -4.3708392     -4.3708392    6[1-(0),6-(1,6),6-(6,7)]
    96      1.1825268      1.1825268      1.1825268    6[6-(6,7),8-(27),8-(65)]
    97      2.3604672      2.3604672      2.3604672    6[6-(1,6),6-(8,8),7-(6,65)]
    98      3.5536956      3.5536956      3.5536956    6[1-(0),6-(1,6),6-(6,7)]
    99      -1.658748      -1.658748      -1.658748    6[6-(6,7),8-(0),8-(65)]
   100     -0.7957404     -0.7957404     -0.7957404    6[6-(1,6),6-(8,8),7-(6,65)]
   101     -0.8171436     -0.8171436     -0.8171436    6[1-(0),6-(1,6),6-(6,7)]
   102      2.8412748      2.8412748      2.8412748    6[6-(6,7),8-(27),8-(65)]
   103      3.1562076      3.1562076      3.1562076    6[6-(1,6),6-(8,8),7-(6,65)]
   104      4.3708392      4.3708392      4.3708392    6[1-(0),6-(1,6),6-(6,7)]
   105     -1.1825268     -1.1825268     -1.1825268    6[6-(6,7),8-(27),8-(65)]
   106     -2.3604672     -2.3604672     -2.3604672    6[6-(1,6),6-(8,8),7-(6,65)]
   107     -3.5536956     -3.5536956     -3.5536956    6[1-(0),6-(1,6),6-(6,7)]
   108       9.302748       9.302748       9.302748    6[6-(6,7),8-(0),8-(65)]
   109      8.4397404      8.4397404      8.4397404    6[6-(1,6),6-(8,8),7-(6,65)]
   110      8.4611436      8.4611436      8.4611436    6[1-(0),6-(1,6),6-(6,7)]
   111      4.8027252      4.8027252      4.8027252    6[6-(6,7),8-(27),8-(65)]
   112      4.4877924      4.4877924      4.4877924    6[6-(1,6),6-(8,8),7-(6,65)]
   113      3.2731608      3.2731608      3.2731608    6[1-(0),6-(1,6),6-(6,7)]
   114      8.8265268      8.8265268      8.8265268    6[6-(6,7),8-(65)]
   115     10.0044672     10.0044672     10.0044672    6[6-(1,6),6-(8),7-(6,65)]
   116     11.1976956     11.1976956     11.1976956    6[1-(0),6-(1,6),6-(6,7)]
   117            0.0            0.0            0.0    6[1-(0),6-(1,6),6-(1,6)]
   118     -4.5607926     -4.5607926     -4.5607926    6[1-(0),6-(1,6),6-(1,6)]
   119      4.5607926      4.5607926      4.5607926    6[1-(0),6-(1,6),6-(1,6)]
   120          7.644          7.644          7.644    6[1-(0),6-(1,6),6-(1,6)]
   121     12.2047926     12.2047926     12.2047926    6[1-(0),6-(1,6),6-(1,6)]
   122      3.0832074      3.0832074      3.0832074    6[1-(0),6-(1,6),6-(1,6)]
   123          7.644          7.644          7.644    6[1-(0),6-(1,6),6-(1,6)]
   124     12.2047926     12.2047926     12.2047926    6[1-(0),6-(1,6),6-(1,6)]
   125      3.0832074      3.0832074      3.0832074    6[1-(0),6-(1,6),6-(1,6)]
   126            0.0            0.0            0.0    6[1-(0),6-(1,6),6-(1,6)]
   127     -4.5607926     -4.5607926     -4.5607926    6[1-(0),6-(1,6),6-(1,6)]
   128      4.5607926      4.5607926      4.5607926    6[1-(0),6-(1,6),6-(1,6)]
   129            0.0            0.0            0.0    7[6-(6,6),6-(6,6),65-(7,7,8,8,8,8,8,8)]
   130    -2.16760908    -2.16760908    -2.16760908    7[6-(6,6),6-(6,6),65-(7,7,8,8,8,8,8,8)]
   131     2.16760908     2.16760908     2.16760908    7[6-(6,6),6-(6,6),65-(7,7,8,8,8,8,8,8)]
   132          7.644          7.644          7.644    7[6-(6,6),6-(6,6),65-(7,7,8,8,8,8,8,8)]
   133     9.81160908     9.81160908     9.81160908    7[6-(6,6),6-(6,6),65-(7,7,8,8,8,8,8,8)]
   134     5.47639092     5.47639092     5.47639092    7[6-(6,6),6-(6,6),65-(7,7,8,8,8,8,8,8)]
   135          7.644          7.644          7.644    7[6-(6,6),6-(6,6),65-(7,7,8,8,8,8,8,8)]
   136     9.81160908     9.81160908     9.81160908    7[6-(6,6),6-(6,6),65-(7,7,8,8,8,8,8,8)]
   137     5.47639092     5.47639092     5.47639092    7[6-(6,6),6-(6,6),65-(7,7,8,8,8,8,8,8)]
   138            0.0            0.0            0.0    7[6-(6,6),6-(6,6),65-(7,7,8,8,8,8,8,8)]
   139    -2.16760908    -2.16760908    -2.16760908    7[6-(6,6),6-(6,6),65-(7,7,8,8,8,8,8,8)]
   140     2.16760908     2.16760908     2.16760908    7[6-(6,6),6-(6,6),65-(7,7,8,8,8,8,8,8)]
   141       1.456182       1.456182       1.456182    8[6-(6,8),65-(7,7,7,8,8,8,8,8)]
   142      2.4927084      2.4927084      2.4927084    8[6-(6,8),27-(8,8,8)]
   143     -1.6404024     -1.6404024     -1.6404024    8[6-(6,8),65-(7,7,7,8,8,8,8,8)]
   144     -3.7639056     -3.7639056     -3.7639056    8[6-(6,8)]
   145      0.1842204      0.1842204      0.1842204    8[6-(6,8),65-(7,7,7,8,8,8,8,8)]
   146      1.2711972      1.2711972      1.2711972    8[6-(6,8),27-(8,8,8)]
   147       6.187818       6.187818       6.187818    8[6-(6,8),65-(7,7,7,8,8,8,8,8)]
   148      5.1512916      5.1512916      5.1512916    8[6-(6,8),27-(8,8,8)]
   149      9.2844024      9.2844024      9.2844024    8[6-(6,8),65-(7,7,7,8,8,8,8,8)]
   150     11.4079056     11.4079056     11.4079056    8[6-(6,8)]
   151      7.4597796      7.4597796      7.4597796    8[6-(6,8),65-(7,7,7,8,8,8,8,8)]
   152      6.3728028      6.3728028      6.3728028    8[6-(6,8),27-(8,8,8)]
   153       9.100182       9.100182       9.100182    8[6-(6,8),65-(7,7,7,8,8,8,8,8)]
   154     10.1367084     10.1367084     10.1367084    8[6-(6,8)]
   155      6.0035976      6.0035976      6.0035976    8[6-(6,8),65-(7,7,7,8,8,8,8,8)]
   156      3.8800944      3.8800944      3.8800944    8[6-(6,8),27-(8,8,8)]
   157      7.8282204      7.8282204      7.8282204    8[6-(6,8),65-(7,7,7,8,8,8,8,8)]
   158      8.9151972      8.9151972      8.9151972    8[6-(6,8),27-(8,8)]
   159      -1.456182      -1.456182      -1.456182    8[6-(6,8),65-(7,7,7,8,8,8,8,8)]
   160     -2.4927084     -2.4927084     -2.4927084    8[6-(6,8)]
   161      1.6404024      1.6404024      1.6404024    8[6-(6,8),65-(7,7,7,8,8,8,8,8)]
   162      3.7639056      3.7639056      3.7639056    8[6-(6,8),27-(8,8,8)]
   163     -0.1842204     -0.1842204     -0.1842204    8[6-(6,8),65-(7,7,7,8,8,8,8,8)]
   164     -1.2711972     -1.2711972     -1.2711972    8[6-(6,8),27-(8,8)]
   165       6.187818       6.187818       6.187818    8[6-(6,8),65-(7,7,7,8,8,8,8,8)]
   166      5.1512916      5.1512916      5.1512916    8[6-(6,8),27-(8,8,8)]
   167      9.2844024      9.2844024      9.2844024    8[6-(6,8),65-(7,7,7,8,8,8,8,8)]
   168     11.4079056     11.4079056     11.4079056    8[6-(6,8)]
   169      7.4597796      7.4597796      7.4597796    8[6-(6,8),65-(7,7,7,8,8,8,8,8)]
   170      6.3728028      6.3728028      6.3728028    8[6-(6,8),27-(8,8,8)]
   171       1.456182       1.456182       1.456182    8[6-(6,8),65-(7,7,7,8,8,8,8,8)]
   172      2.4927084      2.4927084      2.4927084    8[6-(6,8),27-(8,8,8)]
   173     -1.6404024     -1.6404024     -1.6404024    8[6-(6,8),65-(7,7,7,8,8,8,8,8)]
   174     -3.7639056     -3.7639056     -3.7639056    8[6-(6,8)]
   175      0.1842204      0.1842204      0.1842204    8[6-(6,8),65-(7,7,7,8,8,8,8,8)]
   176      1.2711972      1.2711972      1.2711972    8[6-(6,8),27-(8,8,8)]
   177      -1.456182      -1.456182      -1.456182    8[6-(6,8),65-(7,7,7,8,8,8,8,8)]
   178     -2.4927084     -2.4927084     -2.4927084    8[6-(6,8)]
   179      1.6404024      1.6404024      1.6404024    8[6-(6,8),65-(7,7,7,8,8,8,8,8)]
   180      3.7639056      3.7639056      3.7639056    8[6-(6,8),27-(8,8,8)]
   181     -0.1842204     -0.1842204     -0.1842204    8[6-(6,8),65-(7,7,7,8,8,8,8,8)]
   182     -1.2711972     -1.2711972     -1.2711972    8[6-(6,8),27-(8,8)]
   183       9.100182       9.100182       9.100182    8[6-(6,8),65-(7,7,7,8,8,8,8,8)]
   184     10.1367084     10.1367084     10.1367084    8[6-(6,8)]
   185      6.0035976      6.0035976      6.0035976    8[6-(6,8),65-(7,7,7,8,8,8,8,8)]
   186      3.8800944      3.8800944      3.8800944    8[6-(6,8),27-(8,8,8)]
   187      7.8282204      7.8282204      7.8282204    8[6-(6),65-(7,7,7,8,8,8,8,8)]
