# Supplementary material for: A collection of forcefield precursors for metal–organic frameworks
Source: RSC Adv. 2019 Nov 13;9(63):36492–507. doi: 10.1039/c9ra07327b (PMC9075174; doi:10.1039/c9ra07327b)
Supplement: RA-009-C9RA07327B-s3175 [file RA-009-C9RA07327B-s3175.txt]

ILUJEF_clean

15.3092    0.00000000    0.00000000
-7.6546    13.25815611    0.00000000
0.0    0.0    15.346

     1            0.0            0.0            0.0    62[7-(6,6),7-(6,6),7-(6,6),8-(6),8-(6),8-(6),8-(6),8-(6),8-(6)]
     2         7.6546         7.6546         7.6546    62[7-(6,6),7-(6,6),7-(6,6),8-(6),8-(6),8-(6),8-(6),8-(6),8-(6)]
     3         7.6546         7.6546         7.6546    62[7-(6,6),7-(6,6),7-(6,6),8-(6),8-(6),8-(6),8-(6),8-(6),8-(6)]
     4            0.0            0.0            0.0    62[7-(6,6),7-(6,6),7-(6,6),8-(6),8-(6),8-(6),8-(6),8-(6),8-(6)]
     5         3.8273         3.8273         3.8273    27[8-(6),8-(6),8-(6),8-(6)]
     6        -3.8273        -3.8273        -3.8273    27[8-(6),8-(6),8-(6),8-(6)]
     7         7.6546         7.6546         7.6546    27[8-(6),8-(6),8-(6),8-(6)]
     8        -3.8273        -3.8273        -3.8273    27[8-(6),8-(6),8-(6),8-(6)]
     9         7.6546         7.6546         7.6546    27[8-(6),8-(6),8-(6)]
    10     1.37859346     1.37859346     1.37859346    1[6-(6,6)]
    11    -5.04744324    -5.04744324    -5.04744324    1[6-(6,6)]
    12     3.66884978     3.66884978     3.66884978    1[6-(6,6)]
    13     6.27600654     6.27600654     6.27600654    1[6-(6,6)]
    14    12.70204324    12.70204324    12.70204324    1[6-(6,6)]
    15     3.98575022     3.98575022     3.98575022    1[6-(6,6)]
    16     9.03319346     9.03319346     9.03319346    1[6-(6,6)]
    17     2.60715676     2.60715676     2.60715676    1[6-(6,6)]
    18    11.32344978    11.32344978    11.32344978    1[6-(6,6)]
    19    -1.37859346    -1.37859346    -1.37859346    1[6-(6,6)]
    20     5.04744324     5.04744324     5.04744324    1[6-(6,6)]
    21    -3.66884978    -3.66884978    -3.66884978    1[6-(6,6)]
    22     6.27600654     6.27600654     6.27600654    1[6-(6,6)]
    23    12.70204324    12.70204324    12.70204324    1[6-(6,6)]
    24     3.98575022     3.98575022     3.98575022    1[6-(6,6)]
    25     1.37859346     1.37859346     1.37859346    1[6-(6,6)]
    26    -5.04744324    -5.04744324    -5.04744324    1[6-(6,6)]
    27     3.66884978     3.66884978     3.66884978    1[6-(6,6)]
    28    -1.37859346    -1.37859346    -1.37859346    1[6-(6,6)]
    29     5.04744324     5.04744324     5.04744324    1[6-(6,6)]
    30    -3.66884978    -3.66884978    -3.66884978    1[6-(6,6)]
    31     9.03319346     9.03319346     9.03319346    1[6-(6,6)]
    32     2.60715676     2.60715676     2.60715676    1[6-(6,6)]
    33    11.32344978    11.32344978    11.32344978    1[6-(6,6)]
    34            0.0            0.0            0.0    1[6-(6,6)]
    35    -5.35477543    -5.35477543    -5.35477543    1[6-(6,6)]
    36     5.35477543     5.35477543     5.35477543    1[6-(6,6)]
    37         7.6546         7.6546         7.6546    1[6-(6,6)]
    38    13.00937543    13.00937543    13.00937543    1[6-(6,6)]
    39     2.29982457     2.29982457     2.29982457    1[6-(6,6)]
    40         7.6546         7.6546         7.6546    1[6-(6,6)]
    41    13.00937543    13.00937543    13.00937543    1[6-(6,6)]
    42     2.29982457     2.29982457     2.29982457    1[6-(6,6)]
    43            0.0            0.0            0.0    1[6-(6,6)]
    44    -5.35477543    -5.35477543    -5.35477543    1[6-(6,6)]
    45     5.35477543     5.35477543     5.35477543    1[6-(6,6)]
    46     1.67023372     1.67023372     1.67023372    6[6-(6,7),8-(27),8-(62)]
    47     0.80220208     0.80220208     0.80220208    6[6-(1,6),6-(8,8),7-(6,62)]
    48     0.82363496     0.82363496     0.82363496    6[1-(0),6-(1,6),6-(6,7)]
    49    -2.86358586    -2.86358586    -2.86358586    6[6-(6,7),8-(27),8-(62)]
    50    -3.17818992    -3.17818992    -3.17818992    6[6-(1,6),6-(8,8),7-(6,62)]
    51    -4.37613482    -4.37613482    -4.37613482    6[1-(0),6-(1,6),6-(6,7)]
    52     1.19335214     1.19335214     1.19335214    6[6-(6,7),8-(27),8-(62)]
    53     2.37598784     2.37598784     2.37598784    6[6-(1,6),6-(8,8),7-(6,62)]
    54     3.55249986     3.55249986     3.55249986    6[1-(0),6-(1,6),6-(6,7)]
    55     5.98436628     5.98436628     5.98436628    6[6-(6,7),8-(27),8-(62)]
    56     6.85239792     6.85239792     6.85239792    6[6-(1,6),6-(8,8),7-(6,62)]
    57     6.83096504     6.83096504     6.83096504    6[1-(0),6-(1,6),6-(6,7)]
    58    10.51818586    10.51818586    10.51818586    6[6-(6,7),8-(27),8-(62)]
    59    10.83278992    10.83278992    10.83278992    6[6-(1,6),6-(8,8),7-(6,62)]
    60    12.03073482    12.03073482    12.03073482    6[1-(0),6-(1,6),6-(6,7)]
    61     6.46124786     6.46124786     6.46124786    6[6-(6,7),8-(27),8-(62)]
    62     5.27861216     5.27861216     5.27861216    6[6-(1,6),6-(8,8),7-(6,62)]
    63     4.10210014     4.10210014     4.10210014    6[1-(0),6-(1,6),6-(6,7)]
    64     9.32483372     9.32483372     9.32483372    6[6-(6,7),8-(27),8-(62)]
    65     8.45680208     8.45680208     8.45680208    6[6-(1,6),6-(8,8),7-(6,62)]
    66     8.47823496     8.47823496     8.47823496    6[1-(0),6-(1,6),6-(6,7)]
    67     4.79101414     4.79101414     4.79101414    6[6-(6,7),8-(0),8-(62)]
    68     4.47641008     4.47641008     4.47641008    6[6-(1,6),6-(8,8),7-(6,62)]
    69     3.27846518     3.27846518     3.27846518    6[1-(0),6-(1,6),6-(6,7)]
    70     8.84795214     8.84795214     8.84795214    6[6-(6,7),8-(27),8-(62)]
    71    10.03058784    10.03058784    10.03058784    6[6-(1,6),6-(8,8),7-(6,62)]
    72    11.20709986    11.20709986    11.20709986    6[1-(0),6-(1,6),6-(6,7)]
    73    -1.67023372    -1.67023372    -1.67023372    6[6-(6,7),8-(27),8-(62)]
    74    -0.80220208    -0.80220208    -0.80220208    6[6-(1,6),6-(8,8),7-(6,62)]
    75    -0.82363496    -0.82363496    -0.82363496    6[1-(0),6-(1,6),6-(6,7)]
    76     2.86358586     2.86358586     2.86358586    6[6-(6,7),8-(0),8-(62)]
    77     3.17818992     3.17818992     3.17818992    6[6-(1,6),6-(8,8),7-(6,62)]
    78     4.37613482     4.37613482     4.37613482    6[1-(0),6-(1,6),6-(6,7)]
    79    -1.19335214    -1.19335214    -1.19335214    6[6-(6,7),8-(27),8-(62)]
    80    -2.37598784    -2.37598784    -2.37598784    6[6-(1,6),6-(8,8),7-(6,62)]
    81    -3.55249986    -3.55249986    -3.55249986    6[1-(0),6-(1,6),6-(6,7)]
    82     5.98436628     5.98436628     5.98436628    6[6-(6,7),8-(27),8-(62)]
    83     6.85239792     6.85239792     6.85239792    6[6-(1,6),6-(8,8),7-(6,62)]
    84     6.83096504     6.83096504     6.83096504    6[1-(0),6-(1,6),6-(6,7)]
    85    10.51818586    10.51818586    10.51818586    6[6-(6,7),8-(27),8-(62)]
    86    10.83278992    10.83278992    10.83278992    6[6-(1,6),6-(8,8),7-(6,62)]
    87    12.03073482    12.03073482    12.03073482    6[1-(0),6-(1,6),6-(6,7)]
    88     6.46124786     6.46124786     6.46124786    6[6-(6,7),8-(27),8-(62)]
    89     5.27861216     5.27861216     5.27861216    6[6-(1,6),6-(8,8),7-(6,62)]
    90     4.10210014     4.10210014     4.10210014    6[1-(0),6-(1,6),6-(6,7)]
    91     1.67023372     1.67023372     1.67023372    6[6-(6,7),8-(27),8-(62)]
    92     0.80220208     0.80220208     0.80220208    6[6-(1,6),6-(8,8),7-(6,62)]
    93     0.82363496     0.82363496     0.82363496    6[1-(0),6-(1,6),6-(6,7)]
    94    -2.86358586    -2.86358586    -2.86358586    6[6-(6,7),8-(27),8-(62)]
    95    -3.17818992    -3.17818992    -3.17818992    6[6-(1,6),6-(8,8),7-(6,62)]
    96    -4.37613482    -4.37613482    -4.37613482    6[1-(0),6-(1,6),6-(6,7)]
    97     1.19335214     1.19335214     1.19335214    6[6-(6,7),8-(27),8-(62)]
    98     2.37598784     2.37598784     2.37598784    6[6-(1,6),6-(8,8),7-(6,62)]
    99     3.55249986     3.55249986     3.55249986    6[1-(0),6-(1,6),6-(6,7)]
   100    -1.67023372    -1.67023372    -1.67023372    6[6-(6,7),8-(27),8-(62)]
   101    -0.80220208    -0.80220208    -0.80220208    6[6-(1,6),6-(8,8),7-(6,62)]
   102    -0.82363496    -0.82363496    -0.82363496    6[1-(0),6-(1,6),6-(6,7)]
   103     2.86358586     2.86358586     2.86358586    6[6-(6,7),8-(0),8-(62)]
   104     3.17818992     3.17818992     3.17818992    6[6-(1,6),6-(8,8),7-(6,62)]
   105     4.37613482     4.37613482     4.37613482    6[1-(0),6-(1,6),6-(6,7)]
   106    -1.19335214    -1.19335214    -1.19335214    6[6-(6,7),8-(27),8-(62)]
   107    -2.37598784    -2.37598784    -2.37598784    6[6-(1,6),6-(8,8),7-(6,62)]
   108    -3.55249986    -3.55249986    -3.55249986    6[1-(0),6-(1,6),6-(6,7)]
   109     9.32483372     9.32483372     9.32483372    6[6-(6,7),8-(27),8-(62)]
   110     8.45680208     8.45680208     8.45680208    6[6-(1,6),6-(8,8),7-(6,62)]
   111     8.47823496     8.47823496     8.47823496    6[1-(0),6-(1,6),6-(6,7)]
   112     4.79101414     4.79101414     4.79101414    6[6-(6,7),8-(0),8-(62)]
   113     4.47641008     4.47641008     4.47641008    6[6-(1,6),6-(8,8),7-(6,62)]
   114     3.27846518     3.27846518     3.27846518    6[1-(0),6-(1,6),6-(6,7)]
   115     8.84795214     8.84795214     8.84795214    6[6-(6,7),8-(62)]
   116    10.03058784    10.03058784    10.03058784    6[6-(1,6),6-(8),7-(6,62)]
   117    11.20709986    11.20709986    11.20709986    6[1-(0),6-(1,6),6-(6,7)]
   118            0.0            0.0            0.0    6[1-(0),6-(1,6),6-(1,6)]
   119    -4.55678338    -4.55678338    -4.55678338    6[1-(0),6-(1,6),6-(1,6)]
   120     4.55678338     4.55678338     4.55678338    6[1-(0),6-(1,6),6-(1,6)]
   121         7.6546         7.6546         7.6546    6[1-(0),6-(1,6),6-(1,6)]
   122    12.21138338    12.21138338    12.21138338    6[1-(0),6-(1,6),6-(1,6)]
   123     3.09781662     3.09781662     3.09781662    6[1-(0),6-(1,6),6-(1,6)]
   124         7.6546         7.6546         7.6546    6[1-(0),6-(1,6),6-(1,6)]
   125    12.21138338    12.21138338    12.21138338    6[1-(0),6-(1,6),6-(1,6)]
   126     3.09781662     3.09781662     3.09781662    6[1-(0),6-(1,6),6-(1,6)]
   127            0.0            0.0            0.0    6[1-(0),6-(1,6),6-(1,6)]
   128    -4.55678338    -4.55678338    -4.55678338    6[1-(0),6-(1,6),6-(1,6)]
   129     4.55678338     4.55678338     4.55678338    6[1-(0),6-(1,6),6-(1,6)]
   130            0.0            0.0            0.0    7[6-(6,6),6-(6,6),62-(7,7,8,8,8,8,8,8)]
   131    -2.19151198    -2.19151198    -2.19151198    7[6-(6,6),6-(6,6),62-(7,7,8,8,8,8,8,8)]
   132     2.19151198     2.19151198     2.19151198    7[6-(6,6),6-(6,6),62-(7,7,8,8,8,8,8,8)]
   133         7.6546         7.6546         7.6546    7[6-(6,6),6-(6,6),62-(7,7,8,8,8,8,8,8)]
   134     9.84611198     9.84611198     9.84611198    7[6-(6,6),6-(6,6),62-(7,7,8,8,8,8,8,8)]
   135     5.46308802     5.46308802     5.46308802    7[6-(6,6),6-(6,6),62-(7,7,8,8,8,8,8,8)]
   136         7.6546         7.6546         7.6546    7[6-(6,6),6-(6,6),62-(7,7,8,8,8,8,8,8)]
   137     9.84611198     9.84611198     9.84611198    7[6-(6,6),6-(6,6),62-(7,7,8,8,8,8,8,8)]
   138     5.46308802     5.46308802     5.46308802    7[6-(6,6),6-(6,6),62-(7,7,8,8,8,8,8,8)]
   139            0.0            0.0            0.0    7[6-(6,6),6-(6,6),62-(7,7,8,8,8,8,8,8)]
   140    -2.19151198    -2.19151198    -2.19151198    7[6-(6,6),6-(6,6),62-(7,7,8,8,8,8,8,8)]
   141     2.19151198     2.19151198     2.19151198    7[6-(6,6),6-(6,6),62-(7,7,8,8,8,8,8,8)]
   142     1.46049768     1.46049768     1.46049768    8[6-(6,8),62-(7,7,7,8,8,8,8,8)]
   143     2.50841242     2.50841242     2.50841242    8[6-(6,8),27-(8,8,8)]
   144     -1.6725301     -1.6725301     -1.6725301    8[6-(6,8),62-(7,7,7,8,8,8,8,8)]
   145    -3.78443424    -3.78443424    -3.78443424    8[6-(6,8),27-(8,8,8)]
   146     0.21203242     0.21203242     0.21203242    8[6-(6,8),62-(7,7,7,8,8,8,8,8)]
   147     1.27602182     1.27602182     1.27602182    8[6-(6,8),27-(8,8,8)]
   148     6.19410232     6.19410232     6.19410232    8[6-(6,8),62-(7,7,7,8,8,8,8,8)]
   149     5.14618758     5.14618758     5.14618758    8[6-(6,8),27-(8,8,8)]
   150      9.3271301      9.3271301      9.3271301    8[6-(6,8),62-(7,7,7,8,8,8,8,8)]
   151    11.43903424    11.43903424    11.43903424    8[6-(6,8),27-(8,8,8)]
   152     7.44256758     7.44256758     7.44256758    8[6-(6,8),62-(7,7,7,8,8,8,8,8)]
   153     6.37857818     6.37857818     6.37857818    8[6-(6,8),27-(8,8,8)]
   154     9.11509768     9.11509768     9.11509768    8[6-(6,8),62-(7,7,7,8,8,8,8,8)]
   155    10.16301242    10.16301242    10.16301242    8[6-(6,8),27-(8,8,8)]
   156      5.9820699      5.9820699      5.9820699    8[6-(6,8),62-(7,7,7,8,8,8,8,8)]
   157     3.87016576     3.87016576     3.87016576    8[6-(6,8)]
   158     7.86663242     7.86663242     7.86663242    8[6-(6,8),62-(7,7,7,8,8,8,8,8)]
   159     8.93062182     8.93062182     8.93062182    8[6-(6,8),27-(8,8)]
   160    -1.46049768    -1.46049768    -1.46049768    8[6-(6,8),62-(7,7,7,8,8,8,8,8)]
   161    -2.50841242    -2.50841242    -2.50841242    8[6-(6,8),27-(8,8,8)]
   162      1.6725301      1.6725301      1.6725301    8[6-(6,8),62-(7,7,7,8,8,8,8,8)]
   163     3.78443424     3.78443424     3.78443424    8[6-(6,8)]
   164    -0.21203242    -0.21203242    -0.21203242    8[6-(6,8),62-(7,7,7,8,8,8,8,8)]
   165    -1.27602182    -1.27602182    -1.27602182    8[6-(6,8),27-(8,8)]
   166     6.19410232     6.19410232     6.19410232    8[6-(6,8),62-(7,7,7,8,8,8,8,8)]
   167     5.14618758     5.14618758     5.14618758    8[6-(6,8),27-(8,8,8)]
   168      9.3271301      9.3271301      9.3271301    8[6-(6,8),62-(7,7,7,8,8,8,8,8)]
   169    11.43903424    11.43903424    11.43903424    8[6-(6,8),27-(8,8,8)]
   170     7.44256758     7.44256758     7.44256758    8[6-(6,8),62-(7,7,7,8,8,8,8,8)]
   171     6.37857818     6.37857818     6.37857818    8[6-(6,8),27-(8,8,8)]
   172     1.46049768     1.46049768     1.46049768    8[6-(6,8),62-(7,7,7,8,8,8,8,8)]
   173     2.50841242     2.50841242     2.50841242    8[6-(6,8),27-(8,8,8)]
   174     -1.6725301     -1.6725301     -1.6725301    8[6-(6,8),62-(7,7,7,8,8,8,8,8)]
   175    -3.78443424    -3.78443424    -3.78443424    8[6-(6,8),27-(8,8,8)]
   176     0.21203242     0.21203242     0.21203242    8[6-(6,8),62-(7,7,7,8,8,8,8,8)]
   177     1.27602182     1.27602182     1.27602182    8[6-(6,8),27-(8,8,8)]
   178    -1.46049768    -1.46049768    -1.46049768    8[6-(6,8),62-(7,7,7,8,8,8,8,8)]
   179    -2.50841242    -2.50841242    -2.50841242    8[6-(6,8),27-(8,8,8)]
   180      1.6725301      1.6725301      1.6725301    8[6-(6,8),62-(7,7,7,8,8,8,8,8)]
   181     3.78443424     3.78443424     3.78443424    8[6-(6,8)]
   182    -0.21203242    -0.21203242    -0.21203242    8[6-(6,8),62-(7,7,7,8,8,8,8,8)]
   183    -1.27602182    -1.27602182    -1.27602182    8[6-(6,8),27-(8,8)]
   184     9.11509768     9.11509768     9.11509768    8[6-(6,8),62-(7,7,7,8,8,8,8,8)]
   185    10.16301242    10.16301242    10.16301242    8[6-(6,8),27-(8,8,8)]
   186      5.9820699      5.9820699      5.9820699    8[6-(6,8),62-(7,7,7,8,8,8,8,8)]
   187     3.87016576     3.87016576     3.87016576    8[6-(6,8)]
   188     7.86663242     7.86663242     7.86663242    8[6-(6),62-(7,7,7,8,8,8,8,8)]
