# Supplementary material for: A collection of forcefield precursors for metal–organic frameworks
Source: RSC Adv. 2019 Nov 13;9(63):36492–507. doi: 10.1039/c9ra07327b (PMC9075174; doi:10.1039/c9ra07327b)
Supplement: RA-009-C9RA07327B-s3176 [file RA-009-C9RA07327B-s3176.txt]

INAMUG_clean

11.166    0.00000000    0.00000000
-3.69086529    11.03723504    0.00000000
-0.24863377    -2.488048    20.80024756

     1  7.55346246835  7.55346246835  7.55346246835    27[7-(6,6),8-(6),8-(6)]
     2-0.326961528349-0.326961528349-0.326961528349    27[7-(6,6),8-(6),8-(6)]
     3   -0.124316885   -0.124316885   -0.124316885    27[7-(6,6),7-(6,6),8-(6),8-(6)]
     4    3.737567355    3.737567355    3.737567355    27[7-(6,6),7-(6,6),8-(6),8-(6)]
     5 -1.30789058481 -1.30789058481 -1.30789058481    1[6-(6,6)]
     6  8.63879077656  8.63879077656  8.63879077656    1[6-(6,6)]
     7  6.86836299277  6.86836299277  6.86836299277    1[6-(6,6)]
     8  8.30825317278  8.30825317278  8.30825317278    1[6-(6,7)]
     9  6.79016602376  6.79016602376  6.79016602376    1[6-(6,7)]
    10  2.38556114379  2.38556114379  2.38556114379    1[6-(1,6,6)]
    11  1.77909144407  1.77909144407  1.77909144407    1[6-(1,6,6)]
    12  2.01874174254  2.01874174254  2.01874174254    1[6-(6,6)]
    13   3.8007546881   3.8007546881   3.8007546881    1[6-(6,6)]
    14 -1.21559461749 -1.21559461749 -1.21559461749    1[6-(6,7)]
    15-0.625629180931-0.625629180931-0.625629180931    1[6-(6,6)]
    16  -2.3753882526  -2.3753882526  -2.3753882526    1[6-(6,7)]
    17 0.128181979645 0.128181979645 0.128181979645    1[6-(1,6,6)]
    18 0.397554213888 0.397554213888 0.397554213888    1[6-(1,6,6)]
    19  1.89542396823  1.89542396823  1.89542396823    1[6-(1,6,6)]
    20 0.925516326756 0.925516326756 0.925516326756    1[6-(1,6,6)]
    21  2.47098388436  2.47098388436  2.47098388436    1[6-(1,6,6)]
    22  1.49072918863  1.49072918863  1.49072918863    1[6-(1,6,6)]
    23   6.5062437913   6.5062437913   6.5062437913    1[6-(1,6,6)]
    24  7.40510535381  7.40510535381  7.40510535381    1[6-(1,6,6)]
    25  5.38317040746  5.38317040746  5.38317040746    1[6-(6,6)]
    26  6.71394489297  6.71394489297  6.71394489297    1[6-(6,6)]
    27  6.00640098835  6.00640098835  6.00640098835    1[6-(6,7)]
    28  2.89894460474  2.89894460474  2.89894460474    1[6-(6,7)]
    29   3.5275343459   3.5275343459   3.5275343459    1[6-(6,6)]
    30  6.50303060876  6.50303060876  6.50303060876    1[6-(6,6)]
    31  4.02851890724  4.02851890724  4.02851890724    1[6-(1,6,6)]
    32   4.7827594064   4.7827594064   4.7827594064    1[6-(1,6,6)]
    33  5.60296663577  5.60296663577  5.60296663577    1[6-(1,6,6)]
    34  6.46250436289  6.46250436289  6.46250436289    1[6-(1,6,6)]
    35  6.35936643917  6.35936643917  6.35936643917    1[6-(6,6)]
    36  5.17753370129  5.17753370129  5.17753370129    1[6-(6,7)]
    37  1.86208975106  1.86208975106  1.86208975106    1[6-(6,7)]
    38  2.94777167785  2.94777167785  2.94777167785    1[6-(6,6)]
    39 -0.39911369944 -0.39911369944 -0.39911369944    1[6-(6,6)]
    40  8.61855970927  8.61855970927  8.61855970927    1[6-(6,7)]
    41  0.50722338928  0.50722338928  0.50722338928    1[6-(6,6)]
    42  9.44410883315  9.44410883315  9.44410883315    1[6-(6,7)]
    43  9.97577258956  9.97577258956  9.97577258956    1[6-(6,6)]
    44  5.62834427493  5.62834427493  5.62834427493    1[6-(6,7)]
    45  5.91510388824  5.91510388824  5.91510388824    1[6-(6,7)]
    46  4.08360346314  4.08360346314  4.08360346314    1[6-(6,6)]
    47  8.53439152481  8.53439152481  8.53439152481    1[6-(6,6)]
    48 -1.41228983656 -1.41228983656 -1.41228983656    1[6-(6,6)]
    49 0.358137947227 0.358137947227 0.358137947227    1[6-(6,6)]
    50 -1.08175223278 -1.08175223278 -1.08175223278    1[6-(6,7)]
    51  0.43633491624  0.43633491624  0.43633491624    1[6-(6,7)]
    52  4.84093979621  4.84093979621  4.84093979621    1[6-(1,6,6)]
    53  5.44740949593  5.44740949593  5.44740949593    1[6-(1,6,6)]
    54  5.20775919746  5.20775919746  5.20775919746    1[6-(6,6)]
    55   3.4257462519   3.4257462519   3.4257462519    1[6-(6,6)]
    56  8.44209555749  8.44209555749  8.44209555749    1[6-(6,7)]
    57  7.85213012093  7.85213012093  7.85213012093    1[6-(6,6)]
    58   9.6018891926   9.6018891926   9.6018891926    1[6-(6,7)]
    59  7.09831896035  7.09831896035  7.09831896035    1[6-(1,6,6)]
    60  6.82894672611  6.82894672611  6.82894672611    1[6-(1,6,6)]
    61  5.33107697177  5.33107697177  5.33107697177    1[6-(1,6,6)]
    62  6.30098461324  6.30098461324  6.30098461324    1[6-(1,6,6)]
    63  4.75551705564  4.75551705564  4.75551705564    1[6-(1,6,6)]
    64  5.73577175137  5.73577175137  5.73577175137    1[6-(1,6,6)]
    65 0.720257148701 0.720257148701 0.720257148701    1[6-(1,6,6)]
    66-0.178604413807-0.178604413807-0.178604413807    1[6-(1,6,6)]
    67  1.84333053254  1.84333053254  1.84333053254    1[6-(6,6)]
    68 0.512556047035 0.512556047035 0.512556047035    1[6-(6,6)]
    69  1.22009995165  1.22009995165  1.22009995165    1[6-(6,7)]
    70  4.32755633526  4.32755633526  4.32755633526    1[6-(6,7)]
    71   3.6989665941   3.6989665941   3.6989665941    1[6-(6,6)]
    72 0.723470331237 0.723470331237 0.723470331237    1[6-(6,6)]
    73  3.19798203276  3.19798203276  3.19798203276    1[6-(1,6,6)]
    74   2.4437415336   2.4437415336   2.4437415336    1[6-(1,6,6)]
    75  1.62353430423  1.62353430423  1.62353430423    1[6-(1,6,6)]
    76 0.763996577109 0.763996577109 0.763996577109    1[6-(1,6,6)]
    77 0.867134500826 0.867134500826 0.867134500826    1[6-(6,6)]
    78  2.04896723872  2.04896723872  2.04896723872    1[6-(6,7)]
    79  5.36441118894  5.36441118894  5.36441118894    1[6-(6,7)]
    80  4.27872926216  4.27872926216  4.27872926216    1[6-(6,6)]
    81  7.62561463944  7.62561463944  7.62561463944    1[6-(6,6)]
    82 -1.39205876927 -1.39205876927 -1.39205876927    1[6-(6,7)]
    83  6.71927755072  6.71927755072  6.71927755072    1[6-(6,6)]
    84 -2.21760789315 -2.21760789315 -2.21760789315    1[6-(6,7)]
    85 -2.74927164956 -2.74927164956 -2.74927164956    1[6-(6,6)]
    86  1.59815666507  1.59815666507  1.59815666507    1[6-(6,7)]
    87  1.31139705176  1.31139705176  1.31139705176    1[6-(6,7)]
    88  3.14289747686  3.14289747686  3.14289747686    1[6-(6,6)]
    89  6.34545499641  6.34545499641  6.34545499641    6[6-(6,6),8-(0),8-(27)]
    90  7.78133653518  7.78133653518  7.78133653518    6[6-(1,6),6-(6,6),6-(8,8)]
    91  8.26498612236  8.26498612236  8.26498612236    6[6-(1,6),6-(6,6),6-(8,8)]
    92  7.51417707919  7.51417707919  7.51417707919    6[6-(6,6),8-(0),8-(27)]
    93 -1.62150054686 -1.62150054686 -1.62150054686    6[1-(0),6-(6,6),6-(6,6)]
    94  7.64641642565  7.64641642565  7.64641642565    6[6-(6,6),8-(0),8-(27)]
    95  8.45876555312  8.45876555312  8.45876555312    6[6-(1,6),6-(6,6),6-(8,8)]
    96 -2.60123010349 -2.60123010349 -2.60123010349    6[6-(6,6),8-(0),8-(27)]
    97  -2.3591467291  -2.3591467291  -2.3591467291    6[6-(1,6),6-(6,6),6-(8,8)]
    98  8.86143991245  8.86143991245  8.86143991245    6[1-(0),6-(6,6),6-(6,6)]
    99  7.59822513245  7.59822513245  7.59822513245    6[1-(0),6-(1,7),6-(6,6)]
   100  8.47633191255  8.47633191255  8.47633191255    6[1-(0),6-(1,6),7-(6,27)]
   101  6.05774248751  6.05774248751  6.05774248751    6[1-(0),6-(1,6),7-(6,27)]
   102  1.81713635302  1.81713635302  1.81713635302    6[1-(0),1-(0),6-(1,1,6),6-(1,6)]
   103  2.42175876206  2.42175876206  2.42175876206    6[1-(0),6-(1,1,6),6-(6,6)]
   104  3.69030534576  3.69030534576  3.69030534576    6[6-(1,6),6-(1,6),6-(1,6)]
   105  4.20603790154  4.20603790154  4.20603790154    6[1-(0),6-(1,7),6-(6,6)]
   106 -1.10964064505 -1.10964064505 -1.10964064505    6[1-(0),6-(1,6),7-(6)]
   107-0.735622577702-0.735622577702-0.735622577702    6[1-(0),6-(1,7),6-(6,6)]
   108 -1.78014641521 -1.78014641521 -1.78014641521    6[1-(0),6-(1,6),7-(6)]
   109 0.394714246314 0.394714246314 0.394714246314    6[1-(0),1-(0),6-(1,1,6),6-(6,6)]
   110 0.155902426116 0.155902426116 0.155902426116    6[6-(1,1,6),6-(1,6),6-(1,6)]
   111  1.29165902689  1.29165902689  1.29165902689    6[1-(0),1-(0),6-(1,1,6),6-(6,6)]
   112  2.08886577095  2.08886577095  2.08886577095    6[1-(0),1-(0),6-(1,1,6),6-(1,1,6)]
   113  6.89048741921  6.89048741921  6.89048741921    6[1-(0),1-(0),6-(1,1,6),6-(6,6)]
   114  7.81041673684  7.81041673684  7.81041673684    6[6-(1,1,6),6-(1,6),6-(1,6)]
   115  5.21447226575  5.21447226575  5.21447226575    6[1-(0),6-(1,7),6-(6,6)]
   116  5.93174731266  5.93174731266  5.93174731266    6[1-(0),6-(1,7),6-(6,6)]
   117  5.49983725137  5.49983725137  5.49983725137    6[1-(0),6-(1,6),7-(6,27)]
   118  3.68154214959  3.68154214959  3.68154214959    6[1-(0),6-(1,6),7-(6,27)]
   119  4.05246074776  4.05246074776  4.05246074776    6[1-(0),6-(1,7),6-(6,6)]
   120  5.20916375011  5.20916375011  5.20916375011    6[6-(1,6),6-(1,6),6-(1,6)]
   121  5.72544921366  5.72544921366  5.72544921366    6[1-(0),6-(1,1,6),6-(6,6)]
   122  4.90498020833  4.90498020833  4.90498020833    6[1-(0),1-(0),6-(1,1,6),6-(1,6)]
   123  5.55524690593  5.55524690593  5.55524690593    6[1-(0),1-(0),6-(1,1,6),6-(6,6)]
   124  4.80166722824  4.80166722824  4.80166722824    6[6-(1,1,6),6-(1,6),6-(1,6)]
   125  5.44175706503  5.44175706503  5.44175706503    6[1-(0),6-(1,7),6-(6,6)]
   126  4.71935549858  4.71935549858  4.71935549858    6[1-(0),6-(1,6),7-(6)]
   127  2.78318399213  2.78318399213  2.78318399213    6[1-(0),6-(1,6),7-(6)]
   128  3.43139006877  3.43139006877  3.43139006877    6[1-(0),6-(1,7),6-(6,6)]
   129-0.804457129726-0.804457129726-0.804457129726    6[1-(0),6-(1,7),6-(6,6)]
   130  9.07390157237  9.07390157237  9.07390157237    6[1-(0),6-(1,6),7-(6)]
   131-0.591232984522-0.591232984522-0.591232984522    6[6-(1,1,6),6-(1,6),6-(1,6)]
   132-0.0568417784781-0.0568417784781-0.0568417784781    6[1-(0),6-(1,7),6-(6,6)]
   133  9.55068680444  9.55068680444  9.55068680444    6[1-(0),6-(1,6),7-(6)]
   134  9.88826686477  9.88826686477  9.88826686477    6[1-(0),6-(1,7),6-(6,6)]
   135  5.30974396156  5.30974396156  5.30974396156    6[1-(0),6-(1,6),7-(6,27)]
   136  5.47908956323  5.47908956323  5.47908956323    6[1-(0),6-(1,6),7-(6,27)]
   137  4.36919299737  4.36919299737  4.36919299737    6[1-(0),6-(1,7),6-(6,6)]
   138 0.881045943593 0.881045943593 0.881045943593    6[6-(6,6),8-(0),8-(27)]
   139-0.554835595177-0.554835595177-0.554835595177    6[6-(1,6),6-(6,6),6-(8,8)]
   140 -1.03848518236 -1.03848518236 -1.03848518236    6[6-(1,6),6-(6,6),6-(8,8)]
   141-0.287676139192-0.287676139192-0.287676139192    6[6-(6,6),8-(0),8-(27)]
   142  8.84800148686  8.84800148686  8.84800148686    6[1-(0),6-(6,6),6-(6,6)]
   143 -0.41991548565 -0.41991548565 -0.41991548565    6[6-(6,6),8-(0),8-(27)]
   144 -1.23226461312 -1.23226461312 -1.23226461312    6[6-(1,6),6-(6,6),6-(8,8)]
   145  9.82773104349  9.82773104349  9.82773104349    6[6-(6,6),8-(27)]
   146   9.5856476691   9.5856476691   9.5856476691    6[6-(1,6),6-(6,6),6-(8)]
   147 -1.63493897245 -1.63493897245 -1.63493897245    6[1-(0),6-(6,6),6-(6,6)]
   148-0.371724192445-0.371724192445-0.371724192445    6[1-(0),6-(1,7),6-(6,6)]
   149 -1.24983097255 -1.24983097255 -1.24983097255    6[1-(0),6-(1,6),7-(6,27)]
   150  1.16875845249  1.16875845249  1.16875845249    6[1-(0),6-(1,6),7-(6,27)]
   151  5.40936458698  5.40936458698  5.40936458698    6[1-(0),1-(0),6-(1,1,6),6-(1,6)]
   152  4.80474217794  4.80474217794  4.80474217794    6[1-(0),6-(1,1,6),6-(6,6)]
   153  3.53619559424  3.53619559424  3.53619559424    6[6-(1,6),6-(1,6),6-(1,6)]
   154  3.02046303846  3.02046303846  3.02046303846    6[1-(0),6-(1,7),6-(6,6)]
   155  8.33614158505  8.33614158505  8.33614158505    6[1-(0),6-(1,6),7-(6)]
   156   7.9621235177   7.9621235177   7.9621235177    6[1-(0),6-(1,7),6-(6,6)]
   157  9.00664735521  9.00664735521  9.00664735521    6[1-(0),6-(1,6),7-(6)]
   158  6.83178669369  6.83178669369  6.83178669369    6[1-(0),1-(0),6-(1,1,6),6-(6,6)]
   159  7.07059851388  7.07059851388  7.07059851388    6[6-(1,1,6),6-(1,6),6-(1,6)]
   160  5.93484191311  5.93484191311  5.93484191311    6[1-(0),1-(0),6-(1,1,6),6-(6,6)]
   161  5.13763516905  5.13763516905  5.13763516905    6[1-(0),1-(0),6-(1,1,6),6-(1,1,6)]
   162 0.336013520786 0.336013520786 0.336013520786    6[1-(0),1-(0),6-(1,1,6),6-(6,6)]
   163-0.583915796837-0.583915796837-0.583915796837    6[6-(1,1,6),6-(1,6),6-(1,6)]
   164  2.01202867425  2.01202867425  2.01202867425    6[1-(0),6-(1,7),6-(6,6)]
   165  1.29475362734  1.29475362734  1.29475362734    6[1-(0),6-(1,7),6-(6,6)]
   166  1.72666368863  1.72666368863  1.72666368863    6[1-(0),6-(1,6),7-(6,27)]
   167  3.54495879041  3.54495879041  3.54495879041    6[1-(0),6-(1,6),7-(6,27)]
   168  3.17404019224  3.17404019224  3.17404019224    6[1-(0),6-(1,7),6-(6,6)]
   169  2.01733718989  2.01733718989  2.01733718989    6[6-(1,6),6-(1,6),6-(1,6)]
   170  1.50105172634  1.50105172634  1.50105172634    6[1-(0),6-(1,1,6),6-(6,6)]
   171  2.32152073167  2.32152073167  2.32152073167    6[1-(0),1-(0),6-(1,1,6),6-(1,6)]
   172  1.67125403407  1.67125403407  1.67125403407    6[1-(0),1-(0),6-(1,1,6),6-(6,6)]
   173  2.42483371176  2.42483371176  2.42483371176    6[6-(1,1,6),6-(1,6),6-(1,6)]
   174  1.78474387497  1.78474387497  1.78474387497    6[1-(0),6-(1,7),6-(6,6)]
   175  2.50714544142  2.50714544142  2.50714544142    6[1-(0),6-(1,6),7-(6)]
   176  4.44331694787  4.44331694787  4.44331694787    6[1-(0),6-(1,6),7-(6)]
   177  3.79511087123  3.79511087123  3.79511087123    6[1-(0),6-(1,7),6-(6,6)]
   178  8.03095806973  8.03095806973  8.03095806973    6[1-(0),6-(1,7),6-(6,6)]
   179 -1.84740063237 -1.84740063237 -1.84740063237    6[1-(0),6-(1,6),7-(6)]
   180  7.81773392452  7.81773392452  7.81773392452    6[6-(1,1,6),6-(1,6),6-(1,6)]
   181  7.28334271848  7.28334271848  7.28334271848    6[1-(0),6-(1,7),6-(6,6)]
   182 -2.32418586444 -2.32418586444 -2.32418586444    6[1-(0),6-(1,6),7-(6)]
   183 -2.66176592477 -2.66176592477 -2.66176592477    6[1-(0),6-(1,7),6-(6,6)]
   184  1.91675697844  1.91675697844  1.91675697844    6[1-(0),6-(1,6),7-(6,27)]
   185  1.74741137677  1.74741137677  1.74741137677    6[1-(0),6-(1,6),7-(6,27)]
   186  2.85730794263  2.85730794263  2.85730794263    6[1-(0),6-(1,7),6-(6,6)]
   187 -1.98113491549 -1.98113491549 -1.98113491549    7[6-(1,6),6-(1,6)]
   188  5.87001242971  5.87001242971  5.87001242971    7[6-(1,6),6-(1,6),27-(7,8,8)]
   189   4.3795605468   4.3795605468   4.3795605468    7[6-(1,6),6-(1,6),27-(7,8,8)]
   190  3.40789590665  3.40789590665  3.40789590665    7[6-(1,6),6-(1,6)]
   191  8.90555591962  8.90555591962  8.90555591962    7[6-(1,6),6-(1,6)]
   192  5.95356748976  5.95356748976  5.95356748976    7[6-(1,6),6-(1,6),27-(8,8)]
   193  9.20763585548  9.20763585548  9.20763585548    7[6-(1,6),6-(1,6)]
   194  1.35648851029  1.35648851029  1.35648851029    7[6-(1,6),6-(1,6),27-(7,8,8)]
   195   2.8469403932   2.8469403932   2.8469403932    7[6-(1,6),6-(1,6),27-(7,8,8)]
   196  3.81860503335  3.81860503335  3.81860503335    7[6-(1,6),6-(1,6)]
   197 -1.67905497962 -1.67905497962 -1.67905497962    7[6-(1,6),6-(1,6)]
   198  1.27293345024  1.27293345024  1.27293345024    7[6-(1,6),6-(1,6),27-(8,8)]
   199   7.2427722127   7.2427722127   7.2427722127    8[6-(6,8),27-(7,8)]
   200  7.27534543524  7.27534543524  7.27534543524    8[6-(6,8)]
   201  5.49519139865  5.49519139865  5.49519139865    8[6-(6,8),27-(7,7,8)]
   202  6.09810891631  6.09810891631  6.09810891631    8[6-(6,8)]
   203  7.85004553728  7.85004553728  7.85004553728    8[6-(6,8),27-(7,8)]
   204  6.84853030973  6.84853030973  6.84853030973    8[6-(6,8)]
   205  7.74222218176  7.74222218176  7.74222218176    8[6-(6,8),27-(7,7,8)]
   206 -1.88973798923 -1.88973798923 -1.88973798923    8[6-(6,8)]
   207-0.016271272698-0.016271272698-0.016271272698    8[6-(6,8),27-(7,8)]
   208-0.0488444952371-0.0488444952371-0.0488444952371    8[6-(6,8)]
   209  1.73130954135  1.73130954135  1.73130954135    8[6-(6,8),27-(7,7,8)]
   210  1.12839202369  1.12839202369  1.12839202369    8[6-(6,8)]
   211-0.623544597284-0.623544597284-0.623544597284    8[6-(6,8),27-(7,8)]
   212 0.377970630272 0.377970630272 0.377970630272    8[6-(6,8)]
   213 -0.51572124176 -0.51572124176 -0.51572124176    8[6-(6),27-(7,7,8)]
