# Supplementary material for: A collection of forcefield precursors for metal–organic frameworks
Source: RSC Adv. 2019 Nov 13;9(63):36492–507. doi: 10.1039/c9ra07327b (PMC9075174; doi:10.1039/c9ra07327b)
Supplement: RA-009-C9RA07327B-s3177 [file RA-009-C9RA07327B-s3177.txt]

IXUWII_clean

16.13    0.00000000    0.00000000
3.17374839    16.57763056    0.00000000
-3.17374839    -0.10499393    16.57729806

     1  2.08864852693  2.08864852693  2.08864852693    27[7-(6,6),7-(6,6),8-(6),8-(6),8-(6)]
     2  5.97635147307  5.97635147307  5.97635147307    27[7-(6,6),7-(6,6),8-(6),8-(6),8-(6)]
     3  14.0413514731  14.0413514731  14.0413514731    27[7-(6,6),7-(6,6),8-(6),8-(6),8-(6)]
     4  10.1536485269  10.1536485269  10.1536485269    27[7-(6,6),7-(6,6),8-(6),8-(6),8-(6)]
     5  8.05411405673  8.05411405673  8.05411405673    1[7-(6,6)]
     6  6.19604435072  6.19604435072  6.19604435072    1[6-(6,6)]
     7  8.45350853284  8.45350853284  8.45350853284    1[7-(6,6)]
     8   7.5266648475   7.5266648475   7.5266648475    1[6-(6,6)]
     9  7.44884516538  7.44884516538  7.44884516538    1[6-(6,6)]
    10  2.92040804244  2.92040804244  2.92040804244    1[6-(6,6)]
    11  13.8588888432  13.8588888432  13.8588888432    1[6-(6,6)]
    12  12.2525693189  12.2525693189  12.2525693189    1[6-(6,6)]
    13   4.1758977406   4.1758977406   4.1758977406    1[6-(6,7)]
    14  1.58867787925  1.58867787925  1.58867787925    1[6-(6,7)]
    15  5.53775582271  5.53775582271  5.53775582271    1[6-(6,6)]
    16   5.1467437947   5.1467437947   5.1467437947    1[6-(6,6)]
    17  8.21952926455  8.21952926455  8.21952926455    1[6-(6,6)]
    18  9.36639452518  9.36639452518  9.36639452518    1[6-(6,6)]
    19  10.1115445518  10.1115445518  10.1115445518    1[6-(6,6)]
    20   8.2174608171   8.2174608171   8.2174608171    1[6-(6,6)]
    21  8.26238238466  8.26238238466  8.26238238466    1[6-(6,7)]
    22  7.78621533617  7.78621533617  7.78621533617    1[6-(6,6)]
    23  10.9819959403  10.9819959403  10.9819959403    1[6-(6,6)]
    24  11.3201842417  11.3201842417  11.3201842417    1[6-(6,7)]
    25  5.17176873435  5.17176873435  5.17176873435    1[6-(6,6)]
    26 0.445690976692 0.445690976692 0.445690976692    1[6-(6,6)]
    27 0.010885943266 0.010885943266 0.010885943266    1[7-(6,6)]
    28  1.86895564928  1.86895564928  1.86895564928    1[6-(6,6)]
    29  15.7414914672  15.7414914672  15.7414914672    1[7-(6,6)]
    30  16.6683351525  16.6683351525  16.6683351525    1[6-(6,6)]
    31 0.616154834624 0.616154834624 0.616154834624    1[6-(6,6)]
    32  5.14459195756  5.14459195756  5.14459195756    1[6-(6,6)]
    33  10.3361111568  10.3361111568  10.3361111568    1[6-(6,6)]
    34  11.9424306811  11.9424306811  11.9424306811    1[6-(6,6)]
    35   3.8891022594   3.8891022594   3.8891022594    1[6-(6,7)]
    36  6.47632212075  6.47632212075  6.47632212075    1[6-(6,7)]
    37  2.52724417729  2.52724417729  2.52724417729    1[6-(6,6)]
    38   2.9182562053   2.9182562053   2.9182562053    1[6-(6,6)]
    39-0.154529264552-0.154529264552-0.154529264552    1[6-(6,6)]
    40 -1.30139452518 -1.30139452518 -1.30139452518    1[6-(6,6)]
    41  14.0834554482  14.0834554482  14.0834554482    1[6-(6,6)]
    42-0.152460817104-0.152460817104-0.152460817104    1[6-(6,6)]
    43  15.9326176153  15.9326176153  15.9326176153    1[6-(6,7)]
    44  16.4087846638  16.4087846638  16.4087846638    1[6-(6,6)]
    45  13.2130040597  13.2130040597  13.2130040597    1[6-(6,6)]
    46  12.8748157583  12.8748157583  12.8748157583    1[6-(6,7)]
    47  2.89323126565  2.89323126565  2.89323126565    1[6-(6,6)]
    48  7.61930902331  7.61930902331  7.61930902331    1[6-(6,6)]
    49  8.07588594327  8.07588594327  8.07588594327    1[7-(6,6)]
    50  9.93395564928  9.93395564928  9.93395564928    1[6-(6,6)]
    51  7.67649146716  7.67649146716  7.67649146716    1[7-(6,6)]
    52   8.6033351525   8.6033351525   8.6033351525    1[6-(6,6)]
    53  8.68115483462  8.68115483462  8.68115483462    1[6-(6,6)]
    54  13.2095919576  13.2095919576  13.2095919576    1[6-(6,6)]
    55  2.27111115681  2.27111115681  2.27111115681    1[6-(6,6)]
    56  3.87743068109  3.87743068109  3.87743068109    1[6-(6,6)]
    57  11.9541022594  11.9541022594  11.9541022594    1[6-(6,7)]
    58  14.5413221207  14.5413221207  14.5413221207    1[6-(6,7)]
    59  10.5922441773  10.5922441773  10.5922441773    1[6-(6,6)]
    60  10.9832562053  10.9832562053  10.9832562053    1[6-(6,6)]
    61  7.91047073545  7.91047073545  7.91047073545    1[6-(6,6)]
    62  6.76360547482  6.76360547482  6.76360547482    1[6-(6,6)]
    63  6.01845544822  6.01845544822  6.01845544822    1[6-(6,6)]
    64   7.9125391829   7.9125391829   7.9125391829    1[6-(6,6)]
    65  7.86761761534  7.86761761534  7.86761761534    1[6-(6,7)]
    66  8.34378466383  8.34378466383  8.34378466383    1[6-(6,6)]
    67   5.1480040597   5.1480040597   5.1480040597    1[6-(6,6)]
    68  4.80981575831  4.80981575831  4.80981575831    1[6-(6,7)]
    69  10.9582312657  10.9582312657  10.9582312657    1[6-(6,6)]
    70  15.6843090233  15.6843090233  15.6843090233    1[6-(6,6)]
    71  16.1191140567  16.1191140567  16.1191140567    1[7-(6,6)]
    72  14.2610443507  14.2610443507  14.2610443507    1[6-(6,6)]
    73 0.388508532844 0.388508532844 0.388508532844    1[7-(6,6)]
    74-0.538335152496-0.538335152496-0.538335152496    1[6-(6,6)]
    75  15.5138451654  15.5138451654  15.5138451654    1[6-(6,6)]
    76  10.9854080424  10.9854080424  10.9854080424    1[6-(6,6)]
    77  5.79388884319  5.79388884319  5.79388884319    1[6-(6,6)]
    78  4.18756931891  4.18756931891  4.18756931891    1[6-(6,6)]
    79  12.2408977406  12.2408977406  12.2408977406    1[6-(6,7)]
    80  9.65367787925  9.65367787925  9.65367787925    1[6-(6,7)]
    81  13.6027558227  13.6027558227  13.6027558227    1[6-(6,6)]
    82  13.2117437947  13.2117437947  13.2117437947    1[6-(6,6)]
    83  16.2845292646  16.2845292646  16.2845292646    1[6-(6,6)]
    84  17.4313945252  17.4313945252  17.4313945252    1[6-(6,6)]
    85  2.04654455178  2.04654455178  2.04654455178    1[6-(6,6)]
    86  16.2824608171  16.2824608171  16.2824608171    1[6-(6,6)]
    87 0.197382384662 0.197382384662 0.197382384662    1[6-(6,7)]
    88-0.278784663832-0.278784663832-0.278784663832    1[6-(6,6)]
    89   2.9169959403   2.9169959403   2.9169959403    1[6-(6,6)]
    90  3.25518424169  3.25518424169  3.25518424169    1[6-(6,7)]
    91  13.2367687343  13.2367687343  13.2367687343    1[6-(6,6)]
    92  8.51069097669  8.51069097669  8.51069097669    1[6-(6,6)]
    93  3.52908266494  3.52908266494  3.52908266494    6[6-(6,6),8-(27),8-(27)]
    94  4.41947452651  4.41947452651  4.41947452651    6[6-(1,6),6-(1,6),6-(8,8)]
    95  5.79562846365  5.79562846365  5.79562846365    6[1-(0),6-(1,6),6-(6,6)]
    96  6.58604558314  6.58604558314  6.58604558314    6[1-(0),6-(1,6),6-(6,6)]
    97  6.04498150732  6.04498150732  6.04498150732    6[6-(1,6),6-(1,6),6-(6,6)]
    98  4.67471729276  4.67471729276  4.67471729276    6[1-(0),6-(1,6),6-(6,6)]
    99  3.86369180242  3.86369180242  3.86369180242    6[1-(0),6-(1,6),6-(6,6)]
   100  0.38966637217  0.38966637217  0.38966637217    6[6-(6,6),8-(0),8-(27)]
   101 -2.01742750684 -2.01742750684 -2.01742750684    6[1-(0),6-(1,6),6-(6,6)]
   102  13.1371724038  13.1371724038  13.1371724038    6[1-(0),6-(1,6),6-(6,6)]
   103  3.81864683591  3.81864683591  3.81864683591    6[1-(0),6-(1,6),7-(6,27)]
   104  2.31283743229  2.31283743229  2.31283743229    6[1-(0),6-(1,6),7-(6,27)]
   105  5.94422558106  5.94422558106  5.94422558106    6[1-(0),6-(1,7),6-(6,7)]
   106  6.99849045492  6.99849045492  6.99849045492    6[6-(1,6),6-(1,6),7-(1,6)]
   107  4.37567661264  4.37567661264  4.37567661264    6[1-(0),6-(1,7),6-(6,7)]
   108  7.43741464675  7.43741464675  7.43741464675    6[6-(6,6),7-(1,6),8-(0)]
   109  8.16697986496  8.16697986496  8.16697986496    6[6-(1,6),6-(1,6),6-(7,8)]
   110  8.48501557944  8.48501557944  8.48501557944    6[1-(0),6-(1,6),6-(6,6)]
   111  9.16495846136  9.16495846136  9.16495846136    6[1-(0),6-(1,6),6-(1,6)]
   112  9.59058290094  9.59058290094  9.59058290094    6[1-(0),6-(1,6),6-(6,6)]
   113  9.23150151509  9.23150151509  9.23150151509    6[6-(1,6),6-(1,6),6-(7,8)]
   114  8.49261320698  8.49261320698  8.49261320698    6[1-(0),6-(6,6),6-(6,6)]
   115  8.82961821747  8.82961821747  8.82961821747    6[1-(0),6-(1,6),7-(6,27)]
   116  8.54827531444  8.54827531444  8.54827531444    6[1-(0),6-(1,7),6-(6,7)]
   117  9.36246132553  9.36246132553  9.36246132553    6[6-(1,6),6-(1,6),7-(1,6)]
   118  10.3936866043  10.3936866043  10.3936866043    6[1-(0),6-(1,7),6-(6,7)]
   119  10.5878415856  10.5878415856  10.5878415856    6[1-(0),6-(1,6),7-(6,27)]
   120   9.6915663642   9.6915663642   9.6915663642    6[6-(6,6),7-(1,6),8-(0)]
   121-0.750674237116-0.750674237116-0.750674237116    6[6-(1,6),6-(1,6),6-(8,8)]
   122  -2.7989189705  -2.7989189705  -2.7989189705    6[6-(1,6),6-(1,6),6-(6,6)]
   123  1.75268172005  1.75268172005  1.75268172005    6[1-(0),6-(1,6),6-(6,6)]
   124 -0.45310805422 -0.45310805422 -0.45310805422    6[1-(0),6-(1,6),6-(6,6)]
   125  4.53591733506  4.53591733506  4.53591733506    6[6-(6,6),8-(27),8-(27)]
   126  3.64552547349  3.64552547349  3.64552547349    6[6-(1,6),6-(1,6),6-(8,8)]
   127  2.26937153635  2.26937153635  2.26937153635    6[1-(0),6-(1,6),6-(6,6)]
   128  17.6089544169  17.6089544169  17.6089544169    6[1-(0),6-(1,6),6-(6,6)]
   129  2.02001849268  2.02001849268  2.02001849268    6[6-(1,6),6-(1,6),6-(6,6)]
   130  3.39028270724  3.39028270724  3.39028270724    6[1-(0),6-(1,6),6-(6,6)]
   131  4.20130819758  4.20130819758  4.20130819758    6[1-(0),6-(1,6),6-(6,6)]
   132  7.67533362783  7.67533362783  7.67533362783    6[6-(6,6),8-(0),8-(27)]
   133  10.0824275068  10.0824275068  10.0824275068    6[1-(0),6-(1,6),6-(6,6)]
   134  11.0578275962  11.0578275962  11.0578275962    6[1-(0),6-(1,6),6-(6,6)]
   135  4.24635316409  4.24635316409  4.24635316409    6[1-(0),6-(1,6),7-(6,27)]
   136  5.75216256771  5.75216256771  5.75216256771    6[1-(0),6-(1,6),7-(6,27)]
   137  2.12077441894  2.12077441894  2.12077441894    6[1-(0),6-(1,7),6-(6,7)]
   138  1.06650954508  1.06650954508  1.06650954508    6[6-(1,6),6-(1,6),7-(1,6)]
   139  3.68932338736  3.68932338736  3.68932338736    6[1-(0),6-(1,7),6-(6,7)]
   140 0.627585353247 0.627585353247 0.627585353247    6[6-(6,6),7-(1,6),8-(0)]
   141-0.101979864959-0.101979864959-0.101979864959    6[6-(1,6),6-(1,6),6-(7,8)]
   142-0.420015579442-0.420015579442-0.420015579442    6[1-(0),6-(1,6),6-(6,6)]
   143 -1.09995846136 -1.09995846136 -1.09995846136    6[1-(0),6-(1,6),6-(1,6)]
   144  14.6044170991  14.6044170991  14.6044170991    6[1-(0),6-(1,6),6-(6,6)]
   145  14.9634984849  14.9634984849  14.9634984849    6[6-(1,6),6-(1,6),6-(7,8)]
   146 -0.42761320698 -0.42761320698 -0.42761320698    6[1-(0),6-(6,6),6-(6,6)]
   147  15.3653817825  15.3653817825  15.3653817825    6[1-(0),6-(1,6),7-(6,27)]
   148  15.6467246856  15.6467246856  15.6467246856    6[1-(0),6-(1,7),6-(6,7)]
   149  14.8325386745  14.8325386745  14.8325386745    6[6-(1,6),6-(1,6),7-(1,6)]
   150  13.8013133957  13.8013133957  13.8013133957    6[1-(0),6-(1,7),6-(6,7)]
   151  13.6071584144  13.6071584144  13.6071584144    6[1-(0),6-(1,6),7-(6,27)]
   152  14.5034336358  14.5034336358  14.5034336358    6[6-(6,6),7-(1,6),8-(0)]
   153  8.81567423712  8.81567423712  8.81567423712    6[6-(1,6),6-(1,6),6-(8,8)]
   154  10.8639189705  10.8639189705  10.8639189705    6[6-(1,6),6-(1,6),6-(6,6)]
   155  6.31231827995  6.31231827995  6.31231827995    6[1-(0),6-(1,6),6-(6,6)]
   156  8.51810805422  8.51810805422  8.51810805422    6[1-(0),6-(1,6),6-(6,6)]
   157  12.6009173351  12.6009173351  12.6009173351    6[6-(6,6),8-(27),8-(27)]
   158  11.7105254735  11.7105254735  11.7105254735    6[6-(1,6),6-(1,6),6-(8,8)]
   159  10.3343715364  10.3343715364  10.3343715364    6[1-(0),6-(1,6),6-(6,6)]
   160  9.54395441686  9.54395441686  9.54395441686    6[1-(0),6-(1,6),6-(6,6)]
   161  10.0850184927  10.0850184927  10.0850184927    6[6-(1,6),6-(1,6),6-(6,6)]
   162  11.4552827072  11.4552827072  11.4552827072    6[1-(0),6-(1,6),6-(6,6)]
   163  12.2663081976  12.2663081976  12.2663081976    6[1-(0),6-(1,6),6-(6,6)]
   164  15.7403336278  15.7403336278  15.7403336278    6[6-(6,6),8-(0),8-(27)]
   165  18.1474275068  18.1474275068  18.1474275068    6[1-(0),6-(1,6),6-(6,6)]
   166  2.99282759625  2.99282759625  2.99282759625    6[1-(0),6-(1,6),6-(6,6)]
   167  12.3113531641  12.3113531641  12.3113531641    6[1-(0),6-(1,6),7-(6,27)]
   168  13.8171625677  13.8171625677  13.8171625677    6[1-(0),6-(1,6),7-(6,27)]
   169  10.1857744189  10.1857744189  10.1857744189    6[1-(0),6-(1,7),6-(6,7)]
   170  9.13150954508  9.13150954508  9.13150954508    6[6-(1,6),6-(1,6),7-(1,6)]
   171  11.7543233874  11.7543233874  11.7543233874    6[1-(0),6-(1,7),6-(6,7)]
   172  8.69258535325  8.69258535325  8.69258535325    6[6-(6,6),7-(1,6),8-(0)]
   173  7.96302013504  7.96302013504  7.96302013504    6[6-(1,6),6-(1,6),6-(7,8)]
   174  7.64498442056  7.64498442056  7.64498442056    6[1-(0),6-(1,6),6-(6,6)]
   175  6.96504153864  6.96504153864  6.96504153864    6[1-(0),6-(1,6),6-(1,6)]
   176  6.53941709906  6.53941709906  6.53941709906    6[1-(0),6-(1,6),6-(6,6)]
   177  6.89849848491  6.89849848491  6.89849848491    6[6-(1,6),6-(1,6),6-(7,8)]
   178  7.63738679302  7.63738679302  7.63738679302    6[1-(0),6-(6,6),6-(6,6)]
   179  7.30038178253  7.30038178253  7.30038178253    6[1-(0),6-(1,6),7-(6,27)]
   180  7.58172468556  7.58172468556  7.58172468556    6[1-(0),6-(1,7),6-(6,7)]
   181  6.76753867447  6.76753867447  6.76753867447    6[6-(1,6),6-(1,6),7-(1,6)]
   182  5.73631339573  5.73631339573  5.73631339573    6[1-(0),6-(1,7),6-(6,7)]
   183  5.54215841438  5.54215841438  5.54215841438    6[1-(0),6-(1,6),7-(6,27)]
   184   6.4384336358   6.4384336358   6.4384336358    6[6-(6,6),7-(1,6),8-(0)]
   185  16.8806742371  16.8806742371  16.8806742371    6[6-(1,6),6-(1,6),6-(8,8)]
   186  18.9289189705  18.9289189705  18.9289189705    6[6-(1,6),6-(1,6),6-(6,6)]
   187  14.3773182799  14.3773182799  14.3773182799    6[1-(0),6-(1,6),6-(6,6)]
   188  16.5831080542  16.5831080542  16.5831080542    6[1-(0),6-(1,6),6-(6,6)]
   189  11.5940826649  11.5940826649  11.5940826649    6[6-(6,6),8-(27),8-(27)]
   190  12.4844745265  12.4844745265  12.4844745265    6[6-(1,6),6-(1,6),6-(8,8)]
   191  13.8606284636  13.8606284636  13.8606284636    6[1-(0),6-(1,6),6-(6,6)]
   192 -1.47895441686 -1.47895441686 -1.47895441686    6[1-(0),6-(1,6),6-(6,6)]
   193  14.1099815073  14.1099815073  14.1099815073    6[6-(1,6),6-(1,6),6-(6,6)]
   194  12.7397172928  12.7397172928  12.7397172928    6[1-(0),6-(1,6),6-(6,6)]
   195  11.9286918024  11.9286918024  11.9286918024    6[1-(0),6-(1,6),6-(6,6)]
   196  8.45466637217  8.45466637217  8.45466637217    6[6-(6,6),8-(0),8-(27)]
   197  6.04757249316  6.04757249316  6.04757249316    6[1-(0),6-(1,6),6-(6,6)]
   198  5.07217240375  5.07217240375  5.07217240375    6[1-(0),6-(1,6),6-(6,6)]
   199  11.8836468359  11.8836468359  11.8836468359    6[1-(0),6-(1,6),7-(6,27)]
   200  10.3778374323  10.3778374323  10.3778374323    6[1-(0),6-(1,6),7-(6,27)]
   201  14.0092255811  14.0092255811  14.0092255811    6[1-(0),6-(1,7),6-(6,7)]
   202  15.0634904549  15.0634904549  15.0634904549    6[6-(1,6),6-(1,6),7-(1,6)]
   203  12.4406766126  12.4406766126  12.4406766126    6[1-(0),6-(1,7),6-(6,7)]
   204  15.5024146468  15.5024146468  15.5024146468    6[6-(6,6),7-(1,6),8-(0)]
   205   16.231979865   16.231979865   16.231979865    6[6-(1,6),6-(1,6),6-(7,8)]
   206  16.5500155794  16.5500155794  16.5500155794    6[1-(0),6-(1,6),6-(6,6)]
   207  17.2299584614  17.2299584614  17.2299584614    6[1-(0),6-(1,6),6-(1,6)]
   208  1.52558290094  1.52558290094  1.52558290094    6[1-(0),6-(1,6),6-(6,6)]
   209  1.16650151509  1.16650151509  1.16650151509    6[6-(1,6),6-(1,6),6-(7)]
   210   16.557613207   16.557613207   16.557613207    6[1-(0),6-(6,6),6-(6,6)]
   211 0.764618217473 0.764618217473 0.764618217473    6[1-(0),6-(1,6),7-(6,27)]
   212  0.48327531444  0.48327531444  0.48327531444    6[1-(0),6-(1,7),6-(6,7)]
   213  1.29746132553  1.29746132553  1.29746132553    6[6-(1,6),6-(1,6),7-(1,6)]
   214  2.32868660427  2.32868660427  2.32868660427    6[1-(0),6-(1,7),6-(6,7)]
   215  2.52284158562  2.52284158562  2.52284158562    6[1-(0),6-(1,6),7-(6,27)]
   216   1.6265663642   1.6265663642   1.6265663642    6[6-(6,6),7-(1,6)]
   217  7.31432576288  7.31432576288  7.31432576288    6[6-(1,6),6-(1,6),6-(8,8)]
   218   5.2660810295   5.2660810295   5.2660810295    6[6-(1,6),6-(1,6),6-(6,6)]
   219  9.81768172005  9.81768172005  9.81768172005    6[1-(0),6-(1,6),6-(6,6)]
   220  7.61189194578  7.61189194578  7.61189194578    6[1-(0),6-(1,6),6-(6,6)]
   221  2.81258385626  2.81258385626  2.81258385626    7[6-(1,6),6-(1,6),27-(7,8,8,8)]
   222  7.56803602366  7.56803602366  7.56803602366    7[1-(0),6-(6,6),6-(6,8)]
   223  9.84325957015  9.84325957015  9.84325957015    7[6-(1,6),6-(1,6),27-(7,8,8,8)]
   224  9.09121462146  9.09121462146  9.09121462146    7[1-(0),6-(6,6),6-(6,8)]
   225  5.25241614374  5.25241614374  5.25241614374    7[6-(1,6),6-(1,6),27-(7,8,8,8)]
   226 0.496963976335 0.496963976335 0.496963976335    7[1-(0),6-(6,6),6-(6,8)]
   227  14.3517404298  14.3517404298  14.3517404298    7[6-(1,6),6-(1,6),27-(7,8,8,8)]
   228  15.1037853785  15.1037853785  15.1037853785    7[1-(0),6-(6,6),6-(6,8)]
   229  13.3174161437  13.3174161437  13.3174161437    7[6-(1,6),6-(1,6),27-(7,8,8,8)]
   230  8.56196397633  8.56196397633  8.56196397633    7[1-(0),6-(6,6),6-(6,8)]
   231  6.28674042985  6.28674042985  6.28674042985    7[6-(1,6),6-(1,6),27-(7,8,8,8)]
   232  7.03878537854  7.03878537854  7.03878537854    7[1-(0),6-(6,6),6-(6,8)]
   233  10.8775838563  10.8775838563  10.8775838563    7[6-(1,6),6-(1,6),27-(7,8,8,8)]
   234  15.6330360237  15.6330360237  15.6330360237    7[1-(0),6-(6,6),6-(6,8)]
   235  1.77825957015  1.77825957015  1.77825957015    7[6-(1,6),6-(1,6),27-(7,8,8,8)]
   236  1.02621462146  1.02621462146  1.02621462146    7[1-(0),6-(6),6-(6,6)]
   237  4.05547626416  4.05547626416  4.05547626416    8[6-(6,8),27-(7,7,8,8)]
   238  2.29839183071  2.29839183071  2.29839183071    8[6-(6,8),27-(7,7,8,8)]
   2390.08917560949560.08917560949560.0891756094956    8[6-(6,8),27-(7,7,8,8)]
   240  1.58420649441  1.58420649441  1.58420649441    8[6-(6,8)]
   241  6.79595412987  6.79595412987  6.79595412987    8[6-(6,7)]
   242   10.536867965   10.536867965   10.536867965    8[6-(6,7)]
   243  4.00952373584  4.00952373584  4.00952373584    8[6-(6,8),27-(7,7,8,8)]
   244  5.76660816928  5.76660816928  5.76660816928    8[6-(6,8),27-(7,7,8,8)]
   245   7.9758243905   7.9758243905   7.9758243905    8[6-(6,8),27-(7,7,8,8)]
   246  6.48079350559  6.48079350559  6.48079350559    8[6-(6,8)]
   247  1.26904587013  1.26904587013  1.26904587013    8[6-(6,7)]
   248   13.658132035   13.658132035   13.658132035    8[6-(6,7)]
   249  12.0745237358  12.0745237358  12.0745237358    8[6-(6,8),27-(7,7,8,8)]
   250  13.8316081693  13.8316081693  13.8316081693    8[6-(6,8),27-(7,7,8,8)]
   251  16.0408243905  16.0408243905  16.0408243905    8[6-(6,8),27-(7,7,8,8)]
   252  14.5457935056  14.5457935056  14.5457935056    8[6-(6,8)]
   253  9.33404587013  9.33404587013  9.33404587013    8[6-(6,7)]
   254  5.59313203503  5.59313203503  5.59313203503    8[6-(6,7)]
   255  12.1204762642  12.1204762642  12.1204762642    8[6-(6,8),27-(7,7,8,8)]
   256  10.3633918307  10.3633918307  10.3633918307    8[6-(6,8),27-(7,7,8,8)]
   257   8.1541756095   8.1541756095   8.1541756095    8[6-(6,8),27-(7,7,8,8)]
   258  9.64920649441  9.64920649441  9.64920649441    8[6-(6,8)]
   259  14.8609541299  14.8609541299  14.8609541299    8[6-(6,7)]
