# Supplementary material for: A collection of forcefield precursors for metal–organic frameworks
Source: RSC Adv. 2019 Nov 13;9(63):36492–507. doi: 10.1039/c9ra07327b (PMC9075174; doi:10.1039/c9ra07327b)
Supplement: RA-009-C9RA07327B-s3178 [file RA-009-C9RA07327B-s3178.txt]

IXUWOO_clean

15.1056    0.00000000    0.00000000
1.15173688    15.06162851    0.00000000
1.22437761    1.13432605    16.04984763

     1  13.9162136955  13.9162136955  13.9162136955    27[7-(6,6),7-(6,6),8-(6),8-(6),8-(6)]
     2  4.58039808915  4.58039808915  4.58039808915    27[7-(6,6),7-(6,6),8-(6),8-(6),8-(6)]
     3  3.56550079451  3.56550079451  3.56550079451    27[7-(6,6),7-(6,6),8-(6),8-(6),8-(6)]
     4  12.9013164009  12.9013164009  12.9013164009    27[7-(6,6),7-(6,6),8-(6),8-(6),8-(6)]
     5    8.750726089    8.750726089    8.750726089    1[7-(6,6)]
     6  10.2604806095  10.2604806095  10.2604806095    1[7-(6,6)]
     7  14.6986188429  14.6986188429  14.6986188429    1[6-(6,6)]
     8  13.6143101715  13.6143101715  13.6143101715    1[6-(6,6)]
     9   2.2204367838   2.2204367838   2.2204367838    1[6-(6,6)]
    10  1.88469920085  1.88469920085  1.88469920085    1[6-(6,6)]
    11  16.1011981853  16.1011981853  16.1011981853    1[6-(6,6)]
    12  14.9998708326  14.9998708326  14.9998708326    1[6-(6,6)]
    13  9.83062214547  9.83062214547  9.83062214547    1[6-(6,6)]
    14  6.12055428984  6.12055428984  6.12055428984    1[6-(6,6)]
    15  5.41025584974  5.41025584974  5.41025584974    1[6-(6,6)]
    16  6.96439283741  6.96439283741  6.96439283741    1[6-(6,6)]
    17  13.9096236059  13.9096236059  13.9096236059    1[6-(6,7)]
    18  11.5253422194  11.5253422194  11.5253422194    1[6-(6,6)]
    19  10.5910502702  10.5910502702  10.5910502702    1[6-(6,6)]
    20  11.8355396743  11.8355396743  11.8355396743    1[6-(6,7)]
    21  13.2762255375  13.2762255375  13.2762255375    1[6-(6,7)]
    22  12.2021643461  12.2021643461  12.2021643461    1[6-(6,6)]
    23  8.83106467282  8.83106467282  8.83106467282    1[6-(6,6)]
    24  10.0249994776  10.0249994776  10.0249994776    1[6-(6,7)]
    25  15.6419510184  15.6419510184  15.6419510184    1[7-(6,6)]
    26  9.35516533755  9.35516533755  9.35516533755    1[7-(6,6)]
    27  1.66856776977  1.66856776977  1.66856776977    1[6-(6,6)]
    28  2.95381207006  2.95381207006  2.95381207006    1[6-(6,6)]
    29  2.53636414111  2.53636414111  2.53636414111    1[6-(6,6)]
    30  11.2193026424  11.2193026424  11.2193026424    1[6-(6,6)]
    31   8.4840422331   8.4840422331   8.4840422331    1[6-(6,6)]
    32  6.59087056031  6.59087056031  6.59087056031    1[6-(6,6)]
    33  11.7991900641  11.7991900641  11.7991900641    1[6-(6,6)]
    34  10.2494230955  10.2494230955  10.2494230955    1[6-(6,6)]
    35  13.3478513298  13.3478513298  13.3478513298    1[6-(6,6)]
    36  14.5286715136  14.5286715136  14.5286715136    1[6-(6,6)]
    37  1.44653174498  1.44653174498  1.44653174498    1[6-(6,7)]
    38   14.938088175   14.938088175   14.938088175    1[6-(6,6)]
    39  2.66086252216  2.66086252216  2.66086252216    1[6-(6,6)]
    40  4.18202878844  4.18202878844  4.18202878844    1[6-(6,7)]
    41  6.11615859962  6.11615859962  6.11615859962    1[6-(6,7)]
    42  8.00512539717  8.00512539717  8.00512539717    1[6-(6,6)]
    43  6.84680110173  6.84680110173  6.84680110173    1[6-(6,6)]
    44  4.97470854929  4.97470854929  4.97470854929    1[6-(6,7)]
    45    8.730988401    8.730988401    8.730988401    1[7-(6,6)]
    46  7.22123388053  7.22123388053  7.22123388053    1[7-(6,6)]
    47  2.78309564709  2.78309564709  2.78309564709    1[6-(6,6)]
    48  3.86740431845  3.86740431845  3.86740431845    1[6-(6,6)]
    49  15.2612777062  15.2612777062  15.2612777062    1[6-(6,6)]
    50  15.5970152891  15.5970152891  15.5970152891    1[6-(6,6)]
    51  1.38051630468  1.38051630468  1.38051630468    1[6-(6,6)]
    52  2.48184365744  2.48184365744  2.48184365744    1[6-(6,6)]
    53  7.65109234453  7.65109234453  7.65109234453    1[6-(6,6)]
    54  11.3611602002  11.3611602002  11.3611602002    1[6-(6,6)]
    55  12.0714586403  12.0714586403  12.0714586403    1[6-(6,6)]
    56  10.5173216526  10.5173216526  10.5173216526    1[6-(6,6)]
    57  3.57209088413  3.57209088413  3.57209088413    1[6-(6,7)]
    58   5.9563722706   5.9563722706   5.9563722706    1[6-(6,6)]
    59   6.8906642198   6.8906642198   6.8906642198    1[6-(6,6)]
    60   5.6461748157   5.6461748157   5.6461748157    1[6-(6,7)]
    61  4.20548895252  4.20548895252  4.20548895252    1[6-(6,7)]
    62  5.27955014386  5.27955014386  5.27955014386    1[6-(6,6)]
    63  8.65064981718  8.65064981718  8.65064981718    1[6-(6,6)]
    64  7.45671501237  7.45671501237  7.45671501237    1[6-(6,7)]
    65  1.83976347163  1.83976347163  1.83976347163    1[7-(6,6)]
    66  8.12654915245  8.12654915245  8.12654915245    1[7-(6,6)]
    67  15.8131467202  15.8131467202  15.8131467202    1[6-(6,6)]
    68  14.5279024199  14.5279024199  14.5279024199    1[6-(6,6)]
    69  14.9453503489  14.9453503489  14.9453503489    1[6-(6,6)]
    70  6.26241184757  6.26241184757  6.26241184757    1[6-(6,6)]
    71   8.9976722569   8.9976722569   8.9976722569    1[6-(6,6)]
    72  10.8908439297  10.8908439297  10.8908439297    1[6-(6,6)]
    73  5.68252442586  5.68252442586  5.68252442586    1[6-(6,6)]
    74  7.23229139453  7.23229139453  7.23229139453    1[6-(6,6)]
    75  4.13386316023  4.13386316023  4.13386316023    1[6-(6,6)]
    76  2.95304297638  2.95304297638  2.95304297638    1[6-(6,6)]
    77   16.035182745   16.035182745   16.035182745    1[6-(6,7)]
    78  2.54362631502  2.54362631502  2.54362631502    1[6-(6,6)]
    79  14.8208519678  14.8208519678  14.8208519678    1[6-(6,6)]
    80  13.2996857016  13.2996857016  13.2996857016    1[6-(6,7)]
    81  11.3655558904  11.3655558904  11.3655558904    1[6-(6,7)]
    82  9.47658909283  9.47658909283  9.47658909283    1[6-(6,6)]
    83  10.6349133883  10.6349133883  10.6349133883    1[6-(6,6)]
    84  12.5070059407  12.5070059407  12.5070059407    1[6-(6,7)]
    85  15.2953991631  15.2953991631  15.2953991631    6[6-(6,6),8-(0),8-(27)]
    86  14.9710524698  14.9710524698  14.9710524698    6[1-(0),6-(1,6),6-(6,6)]
    87  14.3384595952  14.3384595952  14.3384595952    6[1-(0),6-(1,6),6-(6,6)]
    88  16.0073956056  16.0073956056  16.0073956056    6[6-(1,6),6-(1,6),6-(8,8)]
    89  17.0400821583  17.0400821583  17.0400821583    6[1-(0),6-(6,6),6-(6,6)]
    90  1.45823386362  1.45823386362  1.45823386362    6[6-(1,6),6-(1,6),6-(6,6)]
    91  14.8796762486  14.8796762486  14.8796762486    6[6-(6,6),8-(27),8-(27)]
    92  1.50037885874  1.50037885874  1.50037885874    6[1-(0),6-(1,6),6-(6,6)]
    93  16.0703149493  16.0703149493  16.0703149493    6[1-(0),6-(1,6),6-(6,6)]
    94  15.4665200381  15.4665200381  15.4665200381    6[6-(1,6),6-(1,6),6-(8,8)]
    95  15.4164149363  15.4164149363  15.4164149363    6[1-(0),6-(6,6),6-(6,6)]
    96  15.9867431292  15.9867431292  15.9867431292    6[6-(1,6),6-(1,6),6-(6,6)]
    97  9.59138913329  9.59138913329  9.59138913329    6[6-(6,6),7-(1,6),8-(0)]
    98   8.4365806868   8.4365806868   8.4365806868    6[6-(6,6),7-(1,6),8-(0)]
    99  8.52403186251  8.52403186251  8.52403186251    6[6-(1,6),6-(1,6),6-(7,8)]
   100   8.9394314667   8.9394314667   8.9394314667    6[1-(0),6-(6,6),6-(6,6)]
   101  8.05882457319  8.05882457319  8.05882457319    6[6-(1,6),6-(1,6),6-(7,8)]
   102  6.73633348363  6.73633348363  6.73633348363    6[1-(0),6-(1,6),6-(6,6)]
   103  6.31269476706  6.31269476706  6.31269476706    6[1-(0),6-(1,6),6-(1,6)]
   104  7.23526537831  7.23526537831  7.23526537831    6[1-(0),6-(1,6),6-(6,6)]
   105   13.205451591   13.205451591   13.205451591    6[1-(0),6-(1,6),7-(6,27)]
   106    11.32110947    11.32110947    11.32110947    6[1-(0),6-(1,7),6-(6,7)]
   107  10.2896697045  10.2896697045  10.2896697045    6[6-(1,6),6-(1,6),7-(1,6)]
   108  11.2519105259  11.2519105259  11.2519105259    6[1-(0),6-(1,7),6-(6,7)]
   109  12.0032110091  12.0032110091  12.0032110091    6[1-(0),6-(1,6),7-(6,27)]
   110    12.36157838    12.36157838    12.36157838    6[1-(0),6-(1,6),7-(6,27)]
   111  11.7215488615  11.7215488615  11.7215488615    6[1-(0),6-(1,7),6-(6,7)]
   112  10.3645270291  10.3645270291  10.3645270291    6[6-(1,6),6-(1,6),7-(1,6)]
   113  9.74105999009  9.74105999009  9.74105999009    6[1-(0),6-(1,7),6-(6,7)]
   114  10.4735584489  10.4735584489  10.4735584489    6[1-(0),6-(1,6),7-(6,27)]
   115  3.14735070988  3.14735070988  3.14735070988    6[6-(6,6),8-(0),8-(27)]
   116  1.58869745393  1.58869745393  1.58869745393    6[1-(0),6-(1,6),6-(6,6)]
   117  2.36361973234  2.36361973234  2.36361973234    6[1-(0),6-(1,6),6-(6,6)]
   118  2.27628022786  2.27628022786  2.27628022786    6[6-(1,6),6-(1,6),6-(8,8)]
   119  1.42220312304  1.42220312304  1.42220312304    6[1-(0),6-(6,6),6-(6,6)]
   120  16.8031157888  16.8031157888  16.8031157888    6[6-(1,6),6-(1,6),6-(6,6)]
   121  6.33710161265  6.33710161265  6.33710161265    6[6-(6,6),8-(27),8-(27)]
   122  10.5152216612  10.5152216612  10.5152216612    6[1-(0),6-(1,6),6-(6,6)]
   123   8.4256207452   8.4256207452   8.4256207452    6[1-(0),6-(1,6),6-(6,6)]
   124  7.36611517244  7.36611517244  7.36611517244    6[6-(1,6),6-(1,6),6-(8,8)]
   125  7.28784473355  7.28784473355  7.28784473355    6[1-(0),6-(6,6),6-(6,6)]
   126  7.02806387384  7.02806387384  7.02806387384    6[6-(1,6),6-(1,6),6-(6,6)]
   127  13.9305669154  13.9305669154  13.9305669154    6[6-(6,6),7-(1,6),8-(0)]
   128  9.02179802187  9.02179802187  9.02179802187    6[6-(6,6),7-(1,6),8-(0)]
   129  13.2815990224  13.2815990224  13.2815990224    6[6-(1,6),6-(1,6),6-(7,8)]
   130  12.1294354455  12.1294354455  12.1294354455    6[1-(0),6-(6,6),6-(6,6)]
   131  10.2591121037  10.2591121037  10.2591121037    6[6-(1,6),6-(1,6),6-(7,8)]
   132   10.699719044   10.699719044   10.699719044    6[1-(0),6-(1,6),6-(6,6)]
   133  13.0593823897  13.0593823897  13.0593823897    6[1-(0),6-(1,6),6-(1,6)]
   134  13.7470875825  13.7470875825  13.7470875825    6[1-(0),6-(1,6),6-(6,6)]
   135  1.70418014005  1.70418014005  1.70418014005    6[1-(0),6-(1,6),7-(6,27)]
   136  15.8288509898  15.8288509898  15.8288509898    6[1-(0),6-(1,7),6-(6,7)]
   137  16.1709699173  16.1709699173  16.1709699173    6[6-(1,6),6-(1,6),7-(1,6)]
   138  2.37954734332  2.37954734332  2.37954734332    6[1-(0),6-(1,7),6-(6,7)]
   139  3.28875657145  3.28875657145  3.28875657145    6[1-(0),6-(1,6),7-(6,27)]
   140  6.25776174023  6.25776174023  6.25776174023    6[1-(0),6-(1,6),7-(6,27)]
   141  7.38896724057  7.38896724057  7.38896724057    6[1-(0),6-(1,7),6-(6,7)]
   142  7.61014461503  7.61014461503  7.61014461503    6[6-(1,6),6-(1,6),7-(1,6)]
   143  6.71264057394  6.71264057394  6.71264057394    6[1-(0),6-(1,7),6-(6,7)]
   144  5.58943394773  5.58943394773  5.58943394773    6[1-(0),6-(1,6),7-(6,27)]
   145  2.18631532688  2.18631532688  2.18631532688    6[6-(6,6),8-(0),8-(27)]
   146  2.51066202019  2.51066202019  2.51066202019    6[1-(0),6-(1,6),6-(6,6)]
   147  3.14325489478  3.14325489478  3.14325489478    6[1-(0),6-(1,6),6-(6,6)]
   148  1.47431888443  1.47431888443  1.47431888443    6[6-(1,6),6-(1,6),6-(8,8)]
   149 0.441632331667 0.441632331667 0.441632331667    6[1-(0),6-(6,6),6-(6,6)]
   150  16.0234806264  16.0234806264  16.0234806264    6[6-(1,6),6-(1,6),6-(6,6)]
   151  2.60203824139  2.60203824139  2.60203824139    6[6-(6,6),8-(27),8-(27)]
   152  15.9813356313  15.9813356313  15.9813356313    6[1-(0),6-(1,6),6-(6,6)]
   153  1.41139954074  1.41139954074  1.41139954074    6[1-(0),6-(1,6),6-(6,6)]
   154  2.01519445188  2.01519445188  2.01519445188    6[6-(1,6),6-(1,6),6-(8,8)]
   155   2.0652995537   2.0652995537   2.0652995537    6[1-(0),6-(6,6),6-(6,6)]
   156  1.49497136079  1.49497136079  1.49497136079    6[6-(1,6),6-(1,6),6-(6,6)]
   157  7.89032535671  7.89032535671  7.89032535671    6[6-(6,6),7-(1,6),8-(0)]
   158  9.04513380321  9.04513380321  9.04513380321    6[6-(6,6),7-(1,6),8-(0)]
   159  8.95768262749  8.95768262749  8.95768262749    6[6-(1,6),6-(1,6),6-(7,8)]
   160   8.5422830233   8.5422830233   8.5422830233    6[1-(0),6-(6,6),6-(6,6)]
   161  9.42288991681  9.42288991681  9.42288991681    6[6-(1,6),6-(1,6),6-(7,8)]
   162  10.7453810064  10.7453810064  10.7453810064    6[1-(0),6-(1,6),6-(6,6)]
   163  11.1690197229  11.1690197229  11.1690197229    6[1-(0),6-(1,6),6-(1,6)]
   164  10.2464491117  10.2464491117  10.2464491117    6[1-(0),6-(1,6),6-(6,6)]
   165  4.27626289903  4.27626289903  4.27626289903    6[1-(0),6-(1,6),7-(6,27)]
   166  6.16060501996  6.16060501996  6.16060501996    6[1-(0),6-(1,7),6-(6,7)]
   167   7.1920447855   7.1920447855   7.1920447855    6[6-(1,6),6-(1,6),7-(1,6)]
   168   6.2298039641   6.2298039641   6.2298039641    6[1-(0),6-(1,7),6-(6,7)]
   169  5.47850348095  5.47850348095  5.47850348095    6[1-(0),6-(1,6),7-(6,27)]
   170  5.12013610998  5.12013610998  5.12013610998    6[1-(0),6-(1,6),7-(6,27)]
   171   5.7601656285   5.7601656285   5.7601656285    6[1-(0),6-(1,7),6-(6,7)]
   172  7.11718746092  7.11718746092  7.11718746092    6[6-(1,6),6-(1,6),7-(1,6)]
   173  7.74065449991  7.74065449991  7.74065449991    6[1-(0),6-(1,7),6-(6,7)]
   174  7.00815604107  7.00815604107  7.00815604107    6[1-(0),6-(1,6),7-(6,27)]
   175  14.3343637801  14.3343637801  14.3343637801    6[6-(6,6),8-(0),8-(27)]
   176  15.8930170361  15.8930170361  15.8930170361    6[1-(0),6-(1,6),6-(6,6)]
   177  15.1180947577  15.1180947577  15.1180947577    6[1-(0),6-(1,6),6-(6,6)]
   178  15.2054342621  15.2054342621  15.2054342621    6[6-(1,6),6-(1,6),6-(8,8)]
   179   16.059511367   16.059511367   16.059511367    6[1-(0),6-(6,6),6-(6,6)]
   180 0.678598701177 0.678598701177 0.678598701177    6[6-(1,6),6-(1,6),6-(6,6)]
   181  11.1446128774  11.1446128774  11.1446128774    6[6-(6,6),8-(27),8-(27)]
   182  6.96649282881  6.96649282881  6.96649282881    6[1-(0),6-(1,6),6-(6,6)]
   183   9.0560937448   9.0560937448   9.0560937448    6[1-(0),6-(1,6),6-(6,6)]
   184  10.1155993176  10.1155993176  10.1155993176    6[6-(1,6),6-(1,6),6-(8,8)]
   185  10.1938697564  10.1938697564  10.1938697564    6[1-(0),6-(6,6),6-(6,6)]
   186  10.4536506162  10.4536506162  10.4536506162    6[6-(1,6),6-(1,6),6-(6,6)]
   187  3.55114757461  3.55114757461  3.55114757461    6[6-(6,6),7-(1,6),8-(0)]
   188  8.45991646813  8.45991646813  8.45991646813    6[6-(6,6),7-(1,6)]
   189  4.20011546759  4.20011546759  4.20011546759    6[6-(1,6),6-(1,6),6-(7,8)]
   190  5.35227904452  5.35227904452  5.35227904452    6[1-(0),6-(6,6),6-(6,6)]
   191  7.22260238634  7.22260238634  7.22260238634    6[6-(1,6),6-(1,6),6-(7)]
   192  6.78199544596  6.78199544596  6.78199544596    6[1-(0),6-(1,6),6-(6,6)]
   193  4.42233210027  4.42233210027  4.42233210027    6[1-(0),6-(1,6),6-(1,6)]
   194  3.73462690747  3.73462690747  3.73462690747    6[1-(0),6-(1,6),6-(6,6)]
   195    15.77753435    15.77753435    15.77753435    6[1-(0),6-(1,6),7-(6,27)]
   196  1.65286350016  1.65286350016  1.65286350016    6[1-(0),6-(1,7),6-(6,7)]
   197  1.31074457275  1.31074457275  1.31074457275    6[6-(1,6),6-(1,6),7-(1,6)]
   198  15.1021671467  15.1021671467  15.1021671467    6[1-(0),6-(1,7),6-(6,7)]
   199  14.1929579185  14.1929579185  14.1929579185    6[1-(0),6-(1,6),7-(6,27)]
   200  11.2239527498  11.2239527498  11.2239527498    6[1-(0),6-(1,6),7-(6,27)]
   201  10.0927472494  10.0927472494  10.0927472494    6[1-(0),6-(1,7),6-(6,7)]
   202  9.87156987497  9.87156987497  9.87156987497    6[6-(1,6),6-(1,6),7-(1,6)]
   203  10.7690739161  10.7690739161  10.7690739161    6[1-(0),6-(1,7),6-(6,7)]
   204  11.8922805423  11.8922805423  11.8922805423    6[1-(0),6-(1,6),7-(6,27)]
   205  12.9700057207  12.9700057207  12.9700057207    7[6-(1,6),6-(1,6),27-(7,8,8,8)]
   206  9.45813004249  9.45813004249  9.45813004249    7[1-(0),6-(6,6),6-(6,8)]
   207  11.7694207205  11.7694207205  11.7694207205    7[6-(1,6),6-(1,6),27-(7,8,8,8)]
   208  9.74216433053  9.74216433053  9.74216433053    7[1-(0),6-(6,6),6-(6,8)]
   209  2.98058419909  2.98058419909  2.98058419909    7[6-(1,6),6-(1,6),27-(7,8,8,8)]
   210  15.2806028703  15.2806028703  15.2806028703    7[1-(0),6-(6,6),6-(6,8)]
   211  5.34569295545  5.34569295545  5.34569295545    7[6-(1,6),6-(1,6),27-(7,8,8,8)]
   212  8.74880024901  8.74880024901  8.74880024901    7[1-(0),6-(6,6),6-(6,8)]
   213  4.51170876932  4.51170876932  4.51170876932    7[6-(1,6),6-(1,6),27-(7,8,8,8)]
   214  8.02358444751  8.02358444751  8.02358444751    7[1-(0),6-(6,6),6-(6,8)]
   215  5.71229376953  5.71229376953  5.71229376953    7[6-(1,6),6-(1,6),27-(7,8,8,8)]
   216  7.73955015947  7.73955015947  7.73955015947    7[1-(0),6-(6,6),6-(6,8)]
   217  14.5011302909  14.5011302909  14.5011302909    7[6-(1,6),6-(1,6),27-(7,8,8,8)]
   218  2.20111161974  2.20111161974  2.20111161974    7[1-(0),6-(6,6),6-(6,8)]
   219  12.1360215346  12.1360215346  12.1360215346    7[6-(1,6),6-(1,6),27-(7,8,8,8)]
   220  8.73291424099  8.73291424099  8.73291424099    7[1-(0),6-(6),6-(6,6)]
   221  15.7345990232  15.7345990232  15.7345990232    8[6-(6,8)]
   222  14.1943161044  14.1943161044  14.1943161044    8[6-(6,8),27-(7,7,8,8)]
   223  15.0584401862  15.0584401862  15.0584401862    8[6-(6,8),27-(7,7,8,8)]
   224   14.192079566   14.192079566   14.192079566    8[6-(6,8),27-(7,7,8,8)]
   225  10.5091193392  10.5091193392  10.5091193392    8[6-(6,7)]
   226  7.59383322004  7.59383322004  7.59383322004    8[6-(6,7)]
   227   3.2551422841   3.2551422841   3.2551422841    8[6-(6,8)]
   228  3.76283933197  3.76283933197  3.76283933197    8[6-(6,8),27-(7,7,8,8)]
   229  6.33136557779  6.33136557779  6.33136557779    8[6-(6,8),27-(7,7,8,8)]
   230  5.48977335206  5.48977335206  5.48977335206    8[6-(6,8),27-(7,7,8,8)]
   231   13.261215473   13.261215473   13.261215473    8[6-(6,7)]
   232  8.29334050131  8.29334050131  8.29334050131    8[6-(6,7)]
   233   1.7471154668   1.7471154668   1.7471154668    8[6-(6,8)]
   234  3.28739838555  3.28739838555  3.28739838555    8[6-(6,8),27-(7,7,8,8)]
   235  2.42327430385  2.42327430385  2.42327430385    8[6-(6,8),27-(7,7,8,8)]
   236  3.28963492401  3.28963492401  3.28963492401    8[6-(6,8),27-(7,7,8,8)]
   237  6.97259515081  6.97259515081  6.97259515081    8[6-(6,7)]
   238  9.88788126996  9.88788126996  9.88788126996    8[6-(6,7)]
   239  14.2265722059  14.2265722059  14.2265722059    8[6-(6,8)]
   240   13.718875158   13.718875158   13.718875158    8[6-(6,8),27-(7,7,8,8)]
   241  11.1503489122  11.1503489122  11.1503489122    8[6-(6,8),27-(7,7,8,8)]
   242  11.9919411379  11.9919411379  11.9919411379    8[6-(6,8),27-(7,7,8,8)]
   243  4.22049901697  4.22049901697  4.22049901697    8[6-(6,7)]
