# Supplementary material for: A collection of forcefield precursors for metal–organic frameworks
Source: RSC Adv. 2019 Nov 13;9(63):36492–507. doi: 10.1039/c9ra07327b (PMC9075174; doi:10.1039/c9ra07327b)
Supplement: RA-009-C9RA07327B-s3179 [file RA-009-C9RA07327B-s3179.txt]

IYICUP_clean

18.3139    0.00000000    0.00000000
-3.20850179    18.03065305    0.00000000
-7.55285846    -9.01551675    18.21886448

     1 -4.25095842908 -4.25095842908 -4.25095842908    57[8-(6),8-(6),8-(6),8-(6),8-(6),8-(6),8-(6),8-(6),8-(6),8-(6)]
     2  2.64646850158  2.64646850158  2.64646850158    57[8-(6),8-(6),8-(6),8-(6),8-(6),8-(6),8-(6),8-(6),8-(6),8-(6)]
     3  11.8034981791  11.8034981791  11.8034981791    57[8-(6),8-(6),8-(6),8-(6),8-(6),8-(6),8-(6),8-(6),8-(6)]
     4  4.90607124842  4.90607124842  4.90607124842    57[8-(6),8-(6),8-(6),8-(6),8-(6),8-(6),8-(6),8-(6),8-(6),8-(6)]
     5  4.93089242507  4.93089242507  4.93089242507    27[7-(6,6),7-(6,6),7-(6,6),7-(6,6),7-(6,6),7-(6,6)]
     6 -6.53538235257 -6.53538235257 -6.53538235257    27[7-(6,6),7-(6,6),7-(6,6),7-(6,6),7-(6,6),7-(6,6)]
     7  2.62164732493  2.62164732493  2.62164732493    27[7-(6,6),7-(6,6),7-(6,6),7-(6,6),7-(6,6),7-(6,6)]
     8  14.0879221026  14.0879221026  14.0879221026    27[7-(6,6),7-(6,6),7-(6,6),7-(6,6),7-(6,6),7-(6,6)]
     9  7.20041141689  7.20041141689  7.20041141689    1[6-(6,7)]
    10  9.50694716463  9.50694716463  9.50694716463    1[6-(6,6)]
    11  9.28410852077  9.28410852077  9.28410852077    1[6-(6,6)]
    12  7.86910861926  7.86910861926  7.86910861926    1[6-(6,6)]
    13  3.96915490621  3.96915490621  3.96915490621    1[6-(6,6)]
    14  3.39745266731  3.39745266731  3.39745266731    1[6-(6,7)]
    15  -8.1152441006  -8.1152441006  -8.1152441006    1[6-(6,7)]
    16 -7.54697696131 -7.54697696131 -7.54697696131    1[6-(6,6)]
    17 -3.64419992129 -3.64419992129 -3.64419992129    1[6-(6,6)]
    18 -8.80493723114 -8.80493723114 -8.80493723114    1[6-(6,7)]
    19   7.2024288059   7.2024288059   7.2024288059    1[6-(6,6)]
    20  7.42533724725  7.42533724725  7.42533724725    1[6-(6,6)]
    21  8.84036678879  8.84036678879  8.84036678879    1[6-(6,6)]
    22 -5.57356031182 -5.57356031182 -5.57356031182    1[6-(6,6)]
    23 -5.00189682805 -5.00189682805 -5.00189682805    1[6-(6,7)]
    24  6.51074677903  6.51074677903  6.51074677903    1[6-(6,7)]
    25  5.94247951225  5.94247951225  5.94247951225    1[6-(6,6)]
    26   2.0397098663   2.0397098663   2.0397098663    1[6-(6,6)]
    27  5.39988383701  5.39988383701  5.39988383701    1[6-(6,7)]
    28  5.75782143088  5.75782143088  5.75782143088    1[6-(6,6)]
    29  5.29624769781  5.29624769781  5.29624769781    1[6-(6,6)]
    30  4.63648806677  4.63648806677  4.63648806677    1[6-(6,6)]
    31    11.64277203    11.64277203    11.64277203    1[6-(6,6)]
    32  4.37321562492  4.37321562492  4.37321562492    1[6-(6,7)]
    33 -4.26336016298 -4.26336016298 -4.26336016298    1[6-(6,7)]
    34 -1.95192994277 -1.95192994277 -1.95192994277    1[6-(6,6)]
    35 -2.23033452135 -2.23033452135 -2.23033452135    1[6-(6,6)]
    36 -7.00433787776 -7.00433787776 -7.00433787776    1[6-(6,7)]
    37 -4.15377546641 -4.15377546641 -4.15377546641    1[6-(6,6)]
    38 -3.69227153083 -3.69227153083 -3.69227153083    1[6-(6,6)]
    39 -3.03254153982 -3.03254153982 -3.03254153982    1[6-(6,6)]
    40  1.85837044061  1.85837044061  1.85837044061    1[6-(6,6)]
    41 -5.97775131917 -5.97775131917 -5.97775131917    1[6-(6,7)]
    42  2.65887762955  2.65887762955  2.65887762955    1[6-(6,7)]
    43 0.347447536822 0.347447536822 0.347447536822    1[6-(6,6)]
    44 0.625844721332 0.625844721332 0.625844721332    1[6-(6,6)]
    45 0.352128333107 0.352128333107 0.352128333107    1[6-(6,7)]
    46 -1.95440741463 -1.95440741463 -1.95440741463    1[6-(6,6)]
    47 -1.73156877077 -1.73156877077 -1.73156877077    1[6-(6,6)]
    48-0.316568869257-0.316568869257-0.316568869257    1[6-(6,6)]
    49  3.58338484379  3.58338484379  3.58338484379    1[6-(6,6)]
    50  4.15508708269  4.15508708269  4.15508708269    1[6-(6,7)]
    51  15.6677838506  15.6677838506  15.6677838506    1[6-(6,7)]
    52  15.0995167113  15.0995167113  15.0995167113    1[6-(6,6)]
    53  11.1967396713  11.1967396713  11.1967396713    1[6-(6,6)]
    54  16.3574769811  16.3574769811  16.3574769811    1[6-(6,7)]
    55 0.350110944097 0.350110944097 0.350110944097    1[6-(6,6)]
    56  0.12720250275  0.12720250275  0.12720250275    1[6-(6,6)]
    57 -1.28782703879 -1.28782703879 -1.28782703879    1[6-(6,6)]
    58  13.1261000618  13.1261000618  13.1261000618    1[6-(6,6)]
    59  12.5544365781  12.5544365781  12.5544365781    1[6-(6,7)]
    60  1.04179297097  1.04179297097  1.04179297097    1[6-(6,7)]
    61  1.61006023775  1.61006023775  1.61006023775    1[6-(6,6)]
    62   5.5128298837   5.5128298837   5.5128298837    1[6-(6,6)]
    63  2.15265591299  2.15265591299  2.15265591299    1[6-(6,7)]
    64  1.79471831913  1.79471831913  1.79471831913    1[6-(6,6)]
    65  2.25629205219  2.25629205219  2.25629205219    1[6-(6,6)]
    66  2.91605168323  2.91605168323  2.91605168323    1[6-(6,6)]
    67    -4.09023228    -4.09023228    -4.09023228    1[6-(6,6)]
    68  3.17932412508  3.17932412508  3.17932412508    1[6-(6,7)]
    69   11.815899913   11.815899913   11.815899913    1[6-(6,7)]
    70  9.50446969277  9.50446969277  9.50446969277    1[6-(6,6)]
    71  9.78287427135  9.78287427135  9.78287427135    1[6-(6,6)]
    72  14.5568776278  14.5568776278  14.5568776278    1[6-(6,7)]
    73  11.7063152164  11.7063152164  11.7063152164    1[6-(6,6)]
    74  11.2448112808  11.2448112808  11.2448112808    1[6-(6,6)]
    75  10.5850812898  10.5850812898  10.5850812898    1[6-(6,6)]
    76  5.69416930939  5.69416930939  5.69416930939    1[6-(6,6)]
    77  13.5302910692  13.5302910692  13.5302910692    1[6-(6,7)]
    78  4.89366212045  4.89366212045  4.89366212045    1[6-(6,7)]
    79  7.20509221318  7.20509221318  7.20509221318    1[6-(6,6)]
    80  6.92669502867  6.92669502867  6.92669502867    1[6-(6,6)]
    81  7.62542044184  7.62542044184  7.62542044184    6[1-(0),6-(1,6),7-(6,27)]
    82  9.00115537704  9.00115537704  9.00115537704    6[1-(0),6-(1,7),6-(6,6)]
    83  9.62056146643  9.62056146643  9.62056146643    6[6-(1,6),6-(1,6),6-(8,8)]
    84  8.86253513672  8.86253513672  8.86253513672    6[1-(0),6-(6,6),6-(6,7)]
    85  7.47127978312  7.47127978312  7.47127978312    6[6-(1,6),6-(6,7),7-(6,27)]
    86   6.5534138495   6.5534138495   6.5534138495    6[6-(1,6),6-(6,7),7-(6,27)]
    87  6.95174236309  6.95174236309  6.95174236309    6[1-(0),6-(6,6),6-(6,7)]
    88  5.97111400783  5.97111400783  5.97111400783    6[6-(1,6),6-(1,6),6-(8,8)]
    89  4.64691111088  4.64691111088  4.64691111088    6[1-(0),6-(1,7),6-(6,6)]
    90  4.31326885792  4.31326885792  4.31326885792    6[1-(0),6-(1,6),7-(6,27)]
    91  11.1410702605  11.1410702605  11.1410702605    6[6-(6,6),8-(57),8-(57)]
    92   6.3745087199   6.3745087199   6.3745087199    6[6-(6,6),8-(0),8-(57)]
    93 -7.20526633905 -7.20526633905 -7.20526633905    6[1-(0),6-(1,6),7-(6,27)]
    94 -6.86679000202 -6.86679000202 -6.86679000202    6[1-(0),6-(1,7),6-(6,6)]
    95 -5.53771587575 -5.53771587575 -5.53771587575    6[6-(1,6),6-(1,6),6-(8,8)]
    96  -4.5604465669  -4.5604465669  -4.5604465669    6[1-(0),6-(6,6),6-(6,7)]
    97 -4.95665854447 -4.95665854447 -4.95665854447    6[6-(1,6),6-(6,7),7-(6,27)]
    98 -5.14275820278 -5.14275820278 -5.14275820278    6[6-(6,6),8-(57),8-(57)]
    99  9.08396853206  9.08396853206  9.08396853206    6[1-(0),6-(1,6),7-(6,27)]
   100  7.70823455299  7.70823455299  7.70823455299    6[1-(0),6-(1,7),6-(6,6)]
   101  7.08884898852  7.08884898852  7.08884898852    6[6-(1,6),6-(1,6),6-(8,8)]
   102  7.84689584315  7.84689584315  7.84689584315    6[1-(0),6-(6,6),6-(6,7)]
   103  9.23814932275  9.23814932275  9.23814932275    6[6-(1,6),6-(6,7),7-(6,27)]
   104  10.1560349781  10.1560349781  10.1560349781    6[6-(1,6),6-(6,7),7-(6,27)]
   105  9.75772934792  9.75772934792  9.75772934792    6[1-(0),6-(6,6),6-(6,7)]
   106   10.738375092   10.738375092   10.738375092    6[6-(1,6),6-(1,6),6-(8,8)]
   107 -6.25132811753 -6.25132811753 -6.25132811753    6[1-(0),6-(1,7),6-(6,6)]
   108 -5.91770893918 -5.91770893918 -5.91770893918    6[1-(0),6-(1,6),7-(6,27)]
   109  5.56834182621  5.56834182621  5.56834182621    6[6-(6,6),8-(57),8-(57)]
   110  10.3350049971  10.3350049971  10.3350049971    6[6-(6,6),8-(0),8-(57)]
   111  5.60077092974  5.60077092974  5.60077092974    6[1-(0),6-(1,6),7-(6,27)]
   112  5.26229440149  5.26229440149  5.26229440149    6[1-(0),6-(1,7),6-(6,6)]
   113  3.93322288864  3.93322288864  3.93322288864    6[6-(1,6),6-(1,6),6-(8,8)]
   114   2.9559554283   2.9559554283   2.9559554283    6[1-(0),6-(6,6),6-(6,7)]
   115  3.35216759709  3.35216759709  3.35216759709    6[6-(1,6),6-(6,7),7-(6,27)]
   116  3.53826610805  3.53826610805  3.53826610805    6[6-(6,6),8-(57),8-(57)]
   117  5.38380044607  5.38380044607  5.38380044607    6[1-(0),6-(1,6),7-(6,27)]
   118  5.59641876298  5.59641876298  5.59641876298    6[1-(0),6-(1,7),6-(6,6)]
   119  5.57533544334  5.57533544334  5.57533544334    6[6-(1,6),6-(1,6),6-(8,8)]
   120  5.32180888892  5.32180888892  5.32180888892    6[1-(0),6-(6,6),6-(6,7)]
   121  5.11179754935  5.11179754935  5.11179754935    6[6-(1,6),6-(6,7),7-(6,27)]
   122  4.80719106129  4.80719106129  4.80719106129    6[6-(1,6),6-(6,7),7-(6,27)]
   123  4.59825968346  4.59825968346  4.59825968346    6[1-(0),6-(6,6),6-(6,7)]
   124   4.3305887349   4.3305887349   4.3305887349    6[6-(1,6),6-(1,6),6-(8,8)]
   125  4.26013999586  4.26013999586  4.26013999586    6[1-(0),6-(1,7),6-(6,6)]
   126  4.44312543628  4.44312543628  4.44312543628    6[1-(0),6-(1,6),7-(6,27)]
   127  5.82396807637  5.82396807637  5.82396807637    6[6-(6,6),8-(57),8-(57)]
   128  11.5919689721  11.5919689721  11.5919689721    6[6-(6,6),8-(0),8-(57)]
   129 -3.85186245462 -3.85186245462 -3.85186245462    6[1-(0),6-(1,6),7-(6,27)]
   130 -2.47715560916 -2.47715560916 -2.47715560916    6[1-(0),6-(1,7),6-(6,6)]
   131  -1.8519956529  -1.8519956529  -1.8519956529    6[6-(1,6),6-(1,6),6-(8,8)]
   132 -2.62695438492 -2.62695438492 -2.62695438492    6[1-(0),6-(6,6),6-(6,7)]
   133 -4.01710175593 -4.01710175593 -4.01710175593    6[6-(1,6),6-(6,7),7-(6,27)]
   134-0.327155086204-0.327155086204-0.327155086204    6[6-(6,6),8-(57),8-(57)]
   135 -3.77976748497 -3.77976748497 -3.77976748497    6[1-(0),6-(1,6),7-(6,27)]
   136   -3.992386758   -3.992386758   -3.992386758    6[1-(0),6-(1,7),6-(6,6)]
   137 -3.97132396329 -3.97132396329 -3.97132396329    6[6-(1,6),6-(1,6),6-(8,8)]
   138  -3.7178179338  -3.7178179338  -3.7178179338    6[1-(0),6-(6,6),6-(6,7)]
   139 -3.50780472021 -3.50780472021 -3.50780472021    6[6-(1,6),6-(6,7),7-(6,27)]
   140 -3.20321795393 -3.20321795393 -3.20321795393    6[6-(1,6),6-(6,7),7-(6,27)]
   141 -2.99430945947 -2.99430945947 -2.99430945947    6[1-(0),6-(6,6),6-(6,7)]
   142 -2.72665589973 -2.72665589973 -2.72665589973    6[6-(1,6),6-(1,6),6-(8,8)]
   143  -5.8647028442  -5.8647028442  -5.8647028442    6[1-(0),6-(1,7),6-(6,6)]
   144 -6.04766521003 -6.04766521003 -6.04766521003    6[1-(0),6-(1,6),7-(6,27)]
   145 -4.21995822812 -4.21995822812 -4.21995822812    6[6-(6,6),8-(57),8-(57)]
   146  5.11765616587  5.11765616587  5.11765616587    6[6-(6,6),8-(0),8-(57)]
   147  2.24737800893  2.24737800893  2.24737800893    6[1-(0),6-(1,6),7-(6,27)]
   148 0.872671354698 0.872671354698 0.872671354698    6[1-(0),6-(1,7),6-(6,6)]
   149 0.247508785014 0.247508785014 0.247508785014    6[6-(1,6),6-(1,6),6-(8,8)]
   150  1.02246566852  1.02246566852  1.02246566852    6[1-(0),6-(6,6),6-(6,7)]
   151   2.4126128483   2.4126128483   2.4126128483    6[6-(1,6),6-(6,7),7-(6,27)]
   152 -1.27733267407 -1.27733267407 -1.27733267407    6[6-(6,6),8-(57),8-(57)]
   153-0.072880691836-0.072880691836-0.072880691836    6[1-(0),6-(1,6),7-(6,27)]
   154 -1.44861562704 -1.44861562704 -1.44861562704    6[1-(0),6-(1,7),6-(6,6)]
   155 -2.06802171643 -2.06802171643 -2.06802171643    6[6-(1,6),6-(1,6),6-(8,8)]
   156 -1.30999538672 -1.30999538672 -1.30999538672    6[1-(0),6-(6,6),6-(6,7)]
   1570.08125996688440.08125996688440.0812599668844    6[6-(1,6),6-(6,7),7-(6,27)]
   158 0.999125900496 0.999125900496 0.999125900496    6[6-(1,6),6-(6,7),7-(6,27)]
   159  0.60079738691  0.60079738691  0.60079738691    6[1-(0),6-(6,6),6-(6,7)]
   160  1.58142574217  1.58142574217  1.58142574217    6[6-(1,6),6-(1,6),6-(8,8)]
   161  2.90562863912  2.90562863912  2.90562863912    6[1-(0),6-(1,7),6-(6,6)]
   162  3.23927089208  3.23927089208  3.23927089208    6[1-(0),6-(1,6),7-(6,27)]
   163 -3.58853051054 -3.58853051054 -3.58853051054    6[6-(6,6),8-(57),8-(57)]
   164   1.1780310301   1.1780310301   1.1780310301    6[6-(6,6),8-(0),8-(57)]
   165   14.757806089   14.757806089   14.757806089    6[1-(0),6-(1,6),7-(6,27)]
   166   14.419329752   14.419329752   14.419329752    6[1-(0),6-(1,7),6-(6,6)]
   167  13.0902556258  13.0902556258  13.0902556258    6[6-(1,6),6-(1,6),6-(8,8)]
   168  12.1129863169  12.1129863169  12.1129863169    6[1-(0),6-(6,6),6-(6,7)]
   169  12.5091982945  12.5091982945  12.5091982945    6[6-(1,6),6-(6,7),7-(6,27)]
   170  12.6952979528  12.6952979528  12.6952979528    6[6-(6,6),8-(57),8-(57)]
   171 -1.53142878206 -1.53142878206 -1.53142878206    6[1-(0),6-(1,6),7-(6,27)]
   172-0.155694802991-0.155694802991-0.155694802991    6[1-(0),6-(1,7),6-(6,6)]
   173  0.46369076148  0.46369076148  0.46369076148    6[6-(1,6),6-(1,6),6-(8,8)]
   174-0.294356093154-0.294356093154-0.294356093154    6[1-(0),6-(6,6),6-(6,7)]
   175 -1.68560957275 -1.68560957275 -1.68560957275    6[6-(1,6),6-(6,7),7-(6,27)]
   176 -2.60349522813 -2.60349522813 -2.60349522813    6[6-(1,6),6-(6,7),7-(6,27)]
   177 -2.20518959792 -2.20518959792 -2.20518959792    6[1-(0),6-(6,6),6-(6,7)]
   178   -3.185835342   -3.185835342   -3.185835342    6[6-(1,6),6-(1,6),6-(8,8)]
   179  13.8038678675  13.8038678675  13.8038678675    6[1-(0),6-(1,7),6-(6,6)]
   180  13.4702486892  13.4702486892  13.4702486892    6[1-(0),6-(1,6),7-(6,27)]
   181  1.98419792379  1.98419792379  1.98419792379    6[6-(6,6),8-(57),8-(57)]
   182  -2.7824652471  -2.7824652471  -2.7824652471    6[6-(6,6),8-(0),8-(57)]
   183  1.95176882026  1.95176882026  1.95176882026    6[1-(0),6-(1,6),7-(6,27)]
   184  2.29024534851  2.29024534851  2.29024534851    6[1-(0),6-(1,7),6-(6,6)]
   185  3.61931686136  3.61931686136  3.61931686136    6[6-(1,6),6-(1,6),6-(8,8)]
   186   4.5965843217   4.5965843217   4.5965843217    6[1-(0),6-(6,6),6-(6,7)]
   187  4.20037215291  4.20037215291  4.20037215291    6[6-(1,6),6-(6,7),7-(6,27)]
   188  4.01427364195  4.01427364195  4.01427364195    6[6-(6,6),8-(57),8-(57)]
   189  2.16873930393  2.16873930393  2.16873930393    6[1-(0),6-(1,6),7-(6,27)]
   190  1.95612098703  1.95612098703  1.95612098703    6[1-(0),6-(1,7),6-(6,6)]
   191  1.97720430666  1.97720430666  1.97720430666    6[6-(1,6),6-(1,6),6-(8,8)]
   192  2.23073086108  2.23073086108  2.23073086108    6[1-(0),6-(6,6),6-(6,7)]
   193  2.44074220065  2.44074220065  2.44074220065    6[6-(1,6),6-(6,7),7-(6,27)]
   194  2.74534868871  2.74534868871  2.74534868871    6[6-(1,6),6-(6,7),7-(6,27)]
   195  2.95428006654  2.95428006654  2.95428006654    6[1-(0),6-(6,6),6-(6,7)]
   196   3.2219510151   3.2219510151   3.2219510151    6[6-(1,6),6-(1,6),6-(8,8)]
   197  3.29239975414  3.29239975414  3.29239975414    6[1-(0),6-(1,7),6-(6,6)]
   198  3.10941431372  3.10941431372  3.10941431372    6[1-(0),6-(1,6),7-(6,27)]
   199  1.72857167363  1.72857167363  1.72857167363    6[6-(6,6),8-(57),8-(57)]
   200 -4.03942922214 -4.03942922214 -4.03942922214    6[6-(6,6),8-(0),8-(57)]
   201  11.4044022046  11.4044022046  11.4044022046    6[1-(0),6-(1,6),7-(6,27)]
   202  10.0296953592  10.0296953592  10.0296953592    6[1-(0),6-(1,7),6-(6,6)]
   203   9.4045354029   9.4045354029   9.4045354029    6[6-(1,6),6-(1,6),6-(8,8)]
   204  10.1794941349  10.1794941349  10.1794941349    6[1-(0),6-(6,6),6-(6,7)]
   205  11.5696415059  11.5696415059  11.5696415059    6[6-(1,6),6-(6,7),7-(6,27)]
   206   7.8796948362   7.8796948362   7.8796948362    6[6-(6,6),8-(57),8-(57)]
   207   11.332307235   11.332307235   11.332307235    6[1-(0),6-(1,6),7-(6,27)]
   208   11.544926508   11.544926508   11.544926508    6[1-(0),6-(1,7),6-(6,6)]
   209  11.5238637133  11.5238637133  11.5238637133    6[6-(1,6),6-(1,6),6-(8,8)]
   210  11.2703576838  11.2703576838  11.2703576838    6[1-(0),6-(6,6),6-(6,7)]
   211  11.0603444702  11.0603444702  11.0603444702    6[6-(1,6),6-(6,7),7-(6,27)]
   212  10.7557577039  10.7557577039  10.7557577039    6[6-(1,6),6-(6,7),7-(6,27)]
   213  10.5468492095  10.5468492095  10.5468492095    6[1-(0),6-(6,6),6-(6,7)]
   214  10.2791956497  10.2791956497  10.2791956497    6[6-(1,6),6-(1,6),6-(8,8)]
   215  13.4172425942  13.4172425942  13.4172425942    6[1-(0),6-(1,7),6-(6,6)]
   216    13.60020496    13.60020496    13.60020496    6[1-(0),6-(1,6),7-(6,27)]
   217  11.7724979781  11.7724979781  11.7724979781    6[6-(6,6),8-(57),8-(57)]
   218  2.43488358413  2.43488358413  2.43488358413    6[6-(6,6),8-(0),8-(57)]
   219  5.30516174107  5.30516174107  5.30516174107    6[1-(0),6-(1,6),7-(6,27)]
   220   6.6798683953   6.6798683953   6.6798683953    6[1-(0),6-(1,7),6-(6,6)]
   221  7.30503096499  7.30503096499  7.30503096499    6[6-(1,6),6-(1,6),6-(8)]
   222  6.53007408148  6.53007408148  6.53007408148    6[1-(0),6-(6,6),6-(6,7)]
   223   5.1399269017   5.1399269017   5.1399269017    6[6-(1,6),6-(6,7),7-(6,27)]
   224  8.82987242407  8.82987242407  8.82987242407    6[6-(6,6),8-(57)]
   225  6.86973319121  6.86973319121  6.86973319121    7[6-(1,6),6-(6,6),27-(7,7,7,7,7)]
   226  5.23850151543  5.23850151543  5.23850151543    7[6-(1,6),6-(6,6),27-(7,7,7,7,7)]
   227 -6.26356811921 -6.26356811921 -6.26356811921    7[6-(1,6),6-(6,6),27-(7,7,7,7,7)]
   228 -8.47422485887 -8.47422485887 -8.47422485887    7[6-(1,6),6-(6,6),27-(7,7,7,7,7)]
   229 -6.84295842458 -6.84295842458 -6.84295842458    7[6-(1,6),6-(6,6),27-(7,7,7,7,7)]
   230  4.65907545717  4.65907545717  4.65907545717    7[6-(1,6),6-(6,6),27-(7,7,7,7,7)]
   231  5.15376169471  5.15376169471  5.15376169471    7[6-(1,6),6-(6,6),27-(7,7,7,7,7)]
   232  4.71884279865  4.71884279865  4.71884279865    7[6-(1,6),6-(6,6),27-(7,7,7,7,7)]
   233 -4.61707697978 -4.61707697978 -4.61707697978    7[6-(1,6),6-(6,6),27-(7,7,7,7,7)]
   234 -6.75824988206 -6.75824988206 -6.75824988206    7[6-(1,6),6-(6,6),27-(7,7,7,7,7)]
   235 -6.32336574451 -6.32336574451 -6.32336574451    7[6-(1,6),6-(6,6),27-(7,7,7,7,7)]
   236  3.01258978682  3.01258978682  3.01258978682    7[6-(1,6),6-(6,6),27-(7,7,7,7,7)]
   237 0.682806558786 0.682806558786 0.682806558786    7[6-(1,6),6-(6,6),27-(7,7,7,7,7)]
   238  2.31403823457  2.31403823457  2.31403823457    7[6-(1,6),6-(6,6),27-(7,7,7,7,7)]
   239  13.8161078692  13.8161078692  13.8161078692    7[6-(1,6),6-(6,6),27-(7,7,7,7,7)]
   240  16.0267646089  16.0267646089  16.0267646089    7[6-(1,6),6-(6,6),27-(7,7,7,7,7)]
   241  14.3954981746  14.3954981746  14.3954981746    7[6-(1,6),6-(6,6),27-(7,7,7,7,7)]
   242  2.89346429283  2.89346429283  2.89346429283    7[6-(1,6),6-(6,6),27-(7,7,7,7,7)]
   243  2.39877805529  2.39877805529  2.39877805529    7[6-(1,6),6-(6,6),27-(7,7,7,7,7)]
   244  2.83369695135  2.83369695135  2.83369695135    7[6-(1,6),6-(6,6),27-(7,7,7,7,7)]
   245  12.1696167298  12.1696167298  12.1696167298    7[6-(1,6),6-(6,6),27-(7,7,7,7,7)]
   246  14.3107896321  14.3107896321  14.3107896321    7[6-(1,6),6-(6,6),27-(7,7,7,7,7)]
   247  13.8759054945  13.8759054945  13.8759054945    7[6-(1,6),6-(6,6),27-(7,7,7,7,7)]
   248  4.53994996318  4.53994996318  4.53994996318    7[6-(1,6),6-(6,6),27-(7,7,7,7,7)]
   249 -6.54456064716 -6.54456064716 -6.54456064716    8[6-(6,8),57-(8,8,8,8,8,8,8,8,8)]
   250  11.6957319959  11.6957319959  11.6957319959    8[6-(6,8),57-(8,8,8,8,8,8,8,8,8)]
   251  7.56497613614  7.56497613614  7.56497613614    8[6-(6,8)]
   252  5.47120094172  5.47120094172  5.47120094172    8[6-(6,8),57-(8,8,8,8,8,8,8,8,8)]
   253 -5.95893687311 -5.95893687311 -5.95893687311    8[6-(6,8),57-(8,8,8,8,8,8,8,8,8)]
   254 -4.06259141535 -4.06259141535 -4.06259141535    8[6-(6,8),57-(8,8,8,8,8,8,8,8,8)]
   255  4.94005517299  4.94005517299  4.94005517299    8[6-(6,8),57-(8,8,8,8,8,8,8,8,8)]
   256  5.01369883742  5.01369883742  5.01369883742    8[6-(6,8),57-(8,8,8,8,8,8,8,8,8)]
   257  9.14454132888  9.14454132888  9.14454132888    8[6-(6,8)]
   258   11.238327761   11.238327761   11.238327761    8[6-(6,8),57-(8,8,8,8,8,8,8,8)]
   259  4.35443610947  4.35443610947  4.35443610947    8[6-(6,8),57-(8,8,8,8,8,8,8,8,8)]
   260  2.45810760071  2.45810760071  2.45810760071    8[6-(6,8),57-(8,8,8,8,8,8,8,8,8)]
   261   3.0504038425   3.0504038425   3.0504038425    8[6-(6,8),57-(8,8,8,8,8,8,8,8,8)]
   262  5.54479308397  5.54479308397  5.54479308397    8[6-(6,8),57-(8,8,8,8,8,8,8,8,8)]
   263  11.4259678811  11.4259678811  11.4259678811    8[6-(6,8)]
   264  11.5224641894  11.5224641894  11.5224641894    8[6-(6,8),57-(8,8,8,8,8,8,8,8)]
   265  0.36419365374  0.36419365374  0.36419365374    8[6-(6,8),57-(8,8,8,8,8,8,8,8,8)]
   266  0.13368209453  0.13368209453  0.13368209453    8[6-(6,8),57-(8,8,8,8,8,8,8,8,8)]
   267 -4.65487822333 -4.65487822333 -4.65487822333    8[6-(6,8),57-(8,8,8,8,8,8,8,8,8)]
   268 -3.94080198224 -3.94080198224 -3.94080198224    8[6-(6,8),57-(8,8,8,8,8,8,8,8,8)]
   269  5.28365350888  5.28365350888  5.28365350888    8[6-(6,8)]
   270  5.18714596285  5.18714596285  5.18714596285    8[6-(6,8),57-(8,8,8,8,8,8,8,8,8)]
   271  -1.9686727451  -1.9686727451  -1.9686727451    8[6-(6,8),57-(8,8,8,8,8,8,8,8,8)]
   272 -1.73817813489 -1.73817813489 -1.73817813489    8[6-(6,8),57-(8,8,8,8,8,8,8,8,8)]
   273  14.0971003972  14.0971003972  14.0971003972    8[6-(6,8),57-(8,8,8,8,8,8,8,8)]
   274 -4.14319224585 -4.14319224585 -4.14319224585    8[6-(6,8),57-(8,8,8,8,8,8,8,8)]
   275-0.0124363861428-0.0124363861428-0.0124363861428    8[6-(6,8)]
   276  2.08133880828  2.08133880828  2.08133880828    8[6-(6,8),57-(8,8,8,8,8,8,8,8,8)]
   277  13.5114766231  13.5114766231  13.5114766231    8[6-(6,8),57-(8,8,8,8,8,8,8,8)]
   278  11.6151311654  11.6151311654  11.6151311654    8[6-(6,8),57-(8,8,8,8,8,8,8,8)]
   279  2.61248457701  2.61248457701  2.61248457701    8[6-(6,8),57-(8,8,8,8,8,8,8,8,8)]
   280  2.53884091258  2.53884091258  2.53884091258    8[6-(6,8),57-(8,8,8,8,8,8,8,8,8)]
   281 -1.59200157888 -1.59200157888 -1.59200157888    8[6-(6,8)]
   282 -3.68578801102 -3.68578801102 -3.68578801102    8[6-(6,8),57-(8,8,8,8,8,8,8,8,8)]
   283  3.19810364053  3.19810364053  3.19810364053    8[6-(6,8),57-(8,8,8,8,8,8,8,8,8)]
   284  5.09443214929  5.09443214929  5.09443214929    8[6-(6,8),57-(8,8,8,8,8,8,8,8,8)]
   285   4.5021359075   4.5021359075   4.5021359075    8[6-(6,8),57-(8,8,8,8,8,8,8,8,8)]
   286  2.00774666603  2.00774666603  2.00774666603    8[6-(6,8),57-(8,8,8,8,8,8,8,8,8)]
   287  -3.8734281311  -3.8734281311  -3.8734281311    8[6-(6,8)]
   288 -3.96992443941 -3.96992443941 -3.96992443941    8[6-(6,8),57-(8,8,8,8,8,8,8,8,8)]
   289  7.18834609626  7.18834609626  7.18834609626    8[6-(6,8),57-(8,8,8,8,8,8,8,8,8)]
   290  7.41885765547  7.41885765547  7.41885765547    8[6-(6,8),57-(8,8,8,8,8,8,8,8,8)]
   291  12.2074179733  12.2074179733  12.2074179733    8[6-(6,8),57-(8,8,8,8,8,8,8,8)]
   292  11.4933417322  11.4933417322  11.4933417322    8[6-(6,8),57-(8,8,8,8,8,8,8,8)]
   293  2.26888624112  2.26888624112  2.26888624112    8[6-(6,8)]
   294  2.36539378715  2.36539378715  2.36539378715    8[6-(6,8),57-(8,8,8,8,8,8,8,8,8)]
   295   9.5212124951   9.5212124951   9.5212124951    8[6-(6),57-(8,8,8,8,8,8,8,8)]
