# Supplementary material for: A collection of forcefield precursors for metal–organic frameworks
Source: RSC Adv. 2019 Nov 13;9(63):36492–507. doi: 10.1039/c9ra07327b (PMC9075174; doi:10.1039/c9ra07327b)
Supplement: RA-009-C9RA07327B-s3180 [file RA-009-C9RA07327B-s3180.txt]

JEJWIF_clean

13.703    0.00000000    0.00000000
-4.60913718    13.34654466    0.00000000
-3.65185413    -5.60965962    14.32312048

     1   8.5937715559   8.5937715559   8.5937715559    27[8-(6),8-(6),8-(6),8-(6,27)]
     2  -3.1517628659  -3.1517628659  -3.1517628659    27[8-(6),8-(6),8-(6)]
     3            0.0            0.0            0.0    27[8-(6),8-(6),8-(6),8-(6),8-(6,27)]
     4  8.73730535008  8.73730535008  8.73730535008    1[6-(6,6)]
     5  9.49457539528  9.49457539528  9.49457539528    1[6-(6,6)]
     6 -1.28483045525 -1.28483045525 -1.28483045525    1[6-(6,6)]
     7 -2.12163567151 -2.12163567151 -2.12163567151    1[6-(6,6)]
     8  2.07185723832  2.07185723832  2.07185723832    1[6-(6,6)]
     9 0.049211879325 0.049211879325 0.049211879325    1[6-(6,6)]
    10  2.42404501788  2.42404501788  2.42404501788    1[6-(6,6)]
    11  4.42413840574  4.42413840574  4.42413840574    1[6-(6,6)]
    12-0.440490590121-0.440490590121-0.440490590121    1[6-(6,6)]
    13-0.478719155768-0.478719155768-0.478719155768    1[6-(6,6)]
    14 -3.73848489207 -3.73848489207 -3.73848489207    1[6-(6,6)]
    15 -3.66664629222 -3.66664629222 -3.66664629222    1[6-(6,6)]
    16 -3.86466065044 -3.86466065044 -3.86466065044    1[6-(6,6)]
    17  -5.8872855681  -5.8872855681  -5.8872855681    1[6-(6,6)]
    18 -1.38633007923 -1.38633007923 -1.38633007923    1[6-(6,6)]
    19  -2.9565574739  -2.9565574739  -2.9565574739    1[6-(6,6)]
    20 -1.25216630946 -1.25216630946 -1.25216630946    1[6-(6,6)]
    21-0.767692898707-0.767692898707-0.767692898707    1[6-(6,6)]
    22 -1.54143002008 -1.54143002008 -1.54143002008    1[6-(6,6)]
    23 -2.10939368732 -2.10939368732 -2.10939368732    1[6-(6,6)]
    24 -3.29529666008 -3.29529666008 -3.29529666008    1[6-(6,6)]
    25 -4.05256670528 -4.05256670528 -4.05256670528    1[6-(6,6)]
    26  6.72683914525  6.72683914525  6.72683914525    1[6-(6,6)]
    27  7.56364436151  7.56364436151  7.56364436151    1[6-(6,6)]
    28  3.37015145168  3.37015145168  3.37015145168    1[6-(6,6)]
    29  5.39279681067  5.39279681067  5.39279681067    1[6-(6,6)]
    30  3.01796367212  3.01796367212  3.01796367212    1[6-(6,6)]
    31  1.01787028426  1.01787028426  1.01787028426    1[6-(6,6)]
    32  5.88249928012  5.88249928012  5.88249928012    1[6-(6,6)]
    33  5.92072784577  5.92072784577  5.92072784577    1[6-(6,6)]
    34  9.18049358207  9.18049358207  9.18049358207    1[6-(6,6)]
    35  9.10865498222  9.10865498222  9.10865498222    1[6-(6,6)]
    36  9.30666934044  9.30666934044  9.30666934044    1[6-(6,6)]
    37  11.3292942581  11.3292942581  11.3292942581    1[6-(6,6)]
    38  6.82833876923  6.82833876923  6.82833876923    1[6-(6,6)]
    39   8.3985661639   8.3985661639   8.3985661639    1[6-(6,6)]
    40  6.69417499946  6.69417499946  6.69417499946    1[6-(6,6)]
    41  6.20970158871  6.20970158871  6.20970158871    1[6-(6,6)]
    42  6.98343871008  6.98343871008  6.98343871008    1[6-(6,6)]
    43  7.55140237732  7.55140237732  7.55140237732    1[6-(6,6)]
    44  -4.0582180754  -4.0582180754  -4.0582180754    6[6-(6,6),8-(0),8-(27)]
    45  -3.6225089546  -3.6225089546  -3.6225089546    6[6-(1,6),6-(1,6),6-(8,8)]
    46   9.4904171383   9.4904171383   9.4904171383    6[1-(0),6-(1,6),6-(6,6)]
    47 -3.76916018283 -3.76916018283 -3.76916018283    6[1-(0),6-(1,6),6-(6,7)]
    48 -2.62783076733 -2.62783076733 -2.62783076733    6[6-(1,6),6-(1,6),7-(6,6)]
    49 -2.01878254366 -2.01878254366 -2.01878254366    6[1-(0),6-(1,6),6-(6,7)]
    50 -2.52961004039 -2.52961004039 -2.52961004039    6[1-(0),6-(1,6),6-(6,6)]
    51  6.59654986435  6.59654986435  6.59654986435    6[6-(6,6),8-(27),8-(27)]
    52   1.6276589628   1.6276589628   1.6276589628    6[6-(1,6),6-(1,6),6-(8,8)]
    53  1.40104993436  1.40104993436  1.40104993436    6[1-(0),6-(1,6),6-(6,6)]
    54 0.194217136183 0.194217136183 0.194217136183    6[1-(0),6-(1,6),6-(6,7)]
    55-0.782209603395-0.782209603395-0.782209603395    6[6-(1,6),6-(1,6),7-(6,6)]
    56-0.556457225171-0.556457225171-0.556457225171    6[1-(0),6-(1,6),6-(6,7)]
    57  4.28826284944  4.28826284944  4.28826284944    6[1-(0),6-(1,6),6-(6,6)]
    58 -1.10171590112 -1.10171590112 -1.10171590112    6[1-(0),6-(1,6),6-(6,7)]
    59  -1.1308004568  -1.1308004568  -1.1308004568    6[1-(0),6-(1,6),6-(6,7)]
    60 -2.10665889953 -2.10665889953 -2.10665889953    6[6-(1,6),6-(1,6),7-(6,6)]
    61 -3.05614508547 -3.05614508547 -3.05614508547    6[1-(0),6-(1,6),6-(6,7)]
    62 -3.01065798895 -3.01065798895 -3.01065798895    6[1-(0),6-(1,6),6-(6,7)]
    63 -2.04237619562 -2.04237619562 -2.04237619562    6[6-(1,6),6-(1,6),7-(6,6)]
    64 -3.22514773603 -3.22514773603 -3.22514773603    6[6-(1,6),6-(1,6),7-(6,6)]
    65 -4.09346536497 -4.09346536497 -4.09346536497    6[1-(0),6-(1,6),6-(6,7)]
    66 -5.29855216707 -5.29855216707 -5.29855216707    6[1-(0),6-(1,6),6-(6,6)]
    67 -5.66374831478 -5.66374831478 -5.66374831478    6[6-(1,6),6-(1,6),6-(8,8)]
    68 -4.79054120135 -4.79054120135 -4.79054120135    6[1-(0),6-(1,6),6-(6,6)]
    69 -3.56275358163 -3.56275358163 -3.56275358163    6[1-(0),6-(1,6),6-(6,7)]
    70 -1.74659442932 -1.74659442932 -1.74659442932    6[6-(1,6),6-(1,6),7-(6,6)]
    71 -1.33166584636 -1.33166584636 -1.33166584636    6[1-(0),6-(1,6),6-(6,7)]
    72 -1.03287101812 -1.03287101812 -1.03287101812    6[1-(0),6-(1,6),6-(6,6)]
    73 -1.11524892883 -1.11524892883 -1.11524892883    6[6-(1,6),6-(1,6),6-(8,8)]
    74 -1.50111782781 -1.50111782781 -1.50111782781    6[1-(0),6-(1,6),6-(6,6)]
    75 -1.82918674587 -1.82918674587 -1.82918674587    6[1-(0),6-(1,6),6-(6,7)]
    76-0.819062053417-0.819062053417-0.819062053417    6[6-(6,6),8-(27),8-(27)]
    77 -3.32620808155 -3.32620808155 -3.32620808155    6[6-(6,6),8-(0),8-(27,27)]
    78   9.5002267654   9.5002267654   9.5002267654    6[6-(6,6),8-(0),8-(27)]
    79   9.0645176446   9.0645176446   9.0645176446    6[6-(1,6),6-(1,6),6-(8,8)]
    80  -4.0484084483  -4.0484084483  -4.0484084483    6[1-(0),6-(1,6),6-(6,6)]
    81  9.21116887283  9.21116887283  9.21116887283    6[1-(0),6-(1,6),6-(6,7)]
    82  8.06983945733  8.06983945733  8.06983945733    6[6-(1,6),6-(1,6),7-(6,6)]
    83  7.46079123366  7.46079123366  7.46079123366    6[1-(0),6-(1,6),6-(6,7)]
    84  7.97161873039  7.97161873039  7.97161873039    6[1-(0),6-(1,6),6-(6,6)]
    85 -1.15454117435 -1.15454117435 -1.15454117435    6[6-(6,6),8-(27),8-(27)]
    86   3.8143497272   3.8143497272   3.8143497272    6[6-(1,6),6-(1,6),6-(8,8)]
    87  4.04095875564  4.04095875564  4.04095875564    6[1-(0),6-(1,6),6-(6,6)]
    88  5.24779155382  5.24779155382  5.24779155382    6[1-(0),6-(1,6),6-(6,7)]
    89  6.22421829339  6.22421829339  6.22421829339    6[6-(1,6),6-(1,6),7-(6,6)]
    90  5.99846591517  5.99846591517  5.99846591517    6[1-(0),6-(1,6),6-(6,7)]
    91  1.15374584056  1.15374584056  1.15374584056    6[1-(0),6-(1,6),6-(6,6)]
    92  6.54372459112  6.54372459112  6.54372459112    6[1-(0),6-(1,6),6-(6,7)]
    93   6.5728091468   6.5728091468   6.5728091468    6[1-(0),6-(1,6),6-(6,7)]
    94  7.54866758953  7.54866758953  7.54866758953    6[6-(1,6),6-(1,6),7-(6,6)]
    95  8.49815377547  8.49815377547  8.49815377547    6[1-(0),6-(1,6),6-(6,7)]
    96  8.45266667895  8.45266667895  8.45266667895    6[1-(0),6-(1,6),6-(6,7)]
    97  7.48438488562  7.48438488562  7.48438488562    6[6-(1,6),6-(1,6),7-(6,6)]
    98  8.66715642603  8.66715642603  8.66715642603    6[6-(1,6),6-(1,6),7-(6,6)]
    99  9.53547405497  9.53547405497  9.53547405497    6[1-(0),6-(1,6),6-(6,7)]
   100  10.7405608571  10.7405608571  10.7405608571    6[1-(0),6-(1,6),6-(6,6)]
   101  11.1057570048  11.1057570048  11.1057570048    6[6-(1,6),6-(1,6),6-(8)]
   102  10.2325498914  10.2325498914  10.2325498914    6[1-(0),6-(1,6),6-(6,6)]
   103  9.00476227163  9.00476227163  9.00476227163    6[1-(0),6-(1,6),6-(6,7)]
   104  7.18860311932  7.18860311932  7.18860311932    6[6-(1,6),6-(1,6),7-(6,6)]
   105  6.77367453636  6.77367453636  6.77367453636    6[1-(0),6-(1,6),6-(6,7)]
   106  6.47487970812  6.47487970812  6.47487970812    6[1-(0),6-(1,6),6-(6,6)]
   107  6.55725761883  6.55725761883  6.55725761883    6[6-(1,6),6-(1,6),6-(8,8)]
   108  6.94312651781  6.94312651781  6.94312651781    6[1-(0),6-(1,6),6-(6,6)]
   109  7.27119543587  7.27119543587  7.27119543587    6[1-(0),6-(1,6),6-(6,7)]
   110  6.26107074342  6.26107074342  6.26107074342    6[6-(6,6),8-(27),8-(27)]
   111  8.76821677155  8.76821677155  8.76821677155    6[6-(6,6),8-(0)]
   112 -2.10982507748 -2.10982507748 -2.10982507748    7[6-(6,6),6-(6,6),6-(6,6)]
   113 -1.98835039258 -1.98835039258 -1.98835039258    7[6-(6,6),6-(6,6),6-(6,6)]
   114  7.55183376748  7.55183376748  7.55183376748    7[6-(6,6),6-(6,6),6-(6,6)]
   115  7.43035908258  7.43035908258  7.43035908258    7[6-(6,6),6-(6,6),6-(6,6)]
   116  8.52843021695  8.52843021695  8.52843021695    8[6-(6,8),27-(8,8,8)]
   117 -3.29563069456 -3.29563069456 -3.29563069456    8[6-(6,8)]
   118  6.82342425237  6.82342425237  6.82342425237    8[6-(6,8),27-(8,8,8)]
   119  3.73145651316  3.73145651316  3.73145651316    8[6-(6,8),27-(8,8,8,8)]
   120  9.68022054096  9.68022054096  9.68022054096    8[6-(6,8)]
   121-0.783067733827-0.783067733827-0.783067733827    8[6-(6,8),27-(8,8,8)]
   122-0.628676095906-0.628676095906-0.628676095906    8[6-(6,8),27-(8,8,8,8)]
   123 -3.66814654042 -3.66814654042 -3.66814654042    8[6-(6,8),27-(8,8,8),27-(8,8,8,8)]
   124 -3.08642152695 -3.08642152695 -3.08642152695    8[6-(6,8),27-(8,8)]
   125  8.73763938456  8.73763938456  8.73763938456    8[6-(6,8)]
   126 -1.38141556237 -1.38141556237 -1.38141556237    8[6-(6,8),27-(8,8)]
   127  1.71055217684  1.71055217684  1.71055217684    8[6-(6,8),27-(8,8,8,8)]
   128 -4.23821185096 -4.23821185096 -4.23821185096    8[6-(6)]
   129  6.22507642383  6.22507642383  6.22507642383    8[6-(6,8),27-(8,8)]
   130  6.07068478591  6.07068478591  6.07068478591    8[6-(6,8),27-(8,8,8,8)]
