# Supplementary material for: A collection of forcefield precursors for metal–organic frameworks
Source: RSC Adv. 2019 Nov 13;9(63):36492–507. doi: 10.1039/c9ra07327b (PMC9075174; doi:10.1039/c9ra07327b)
Supplement: RA-009-C9RA07327B-s3181 [file RA-009-C9RA07327B-s3181.txt]

KAVREG_clean

9.8839    0.00000000    0.00000000
0.0    18.0818    0.00000000
0.0    0.0    18.237

     1    4.168831342    4.168831342    4.168831342    27[8-(6,27),8-(6,27),8-(6,27),8-(6,27),8-(6,27),8-(6,27)]
     2    6.052702682    6.052702682    6.052702682    27[8-(6),8-(6),8-(6,27),8-(6,27),8-(6,27),8-(6,27)]
     3    0.773118658    0.773118658    0.773118658    27[8-(6,27),8-(6,27),8-(6,27),8-(6,27),8-(6,27),8-(6,27)]
     4    8.773147318    8.773147318    8.773147318    27[8-(6),8-(6),8-(6,27),8-(6,27),8-(6,27),8-(6,27)]
     5    5.715068658    5.715068658    5.715068658    27[8-(6,27),8-(6,27),8-(6,27),8-(6,27),8-(6,27),8-(6,27)]
     6    3.831197318    3.831197318    3.831197318    27[8-(6),8-(6),8-(6,27),8-(6,27),8-(6,27),8-(6,27)]
     7    9.110781342    9.110781342    9.110781342    27[8-(6,27),8-(6,27),8-(6,27),8-(6,27),8-(6,27),8-(6,27)]
     8    1.110752682    1.110752682    1.110752682    27[8-(6),8-(6),8-(6,27),8-(6,27),8-(6,27),8-(6,27)]
     9    5.715068658    5.715068658    5.715068658    27[8-(6,27),8-(6,27),8-(6,27),8-(6,27),8-(6,27),8-(6,27)]
    10    3.831197318    3.831197318    3.831197318    27[8-(6),8-(6,27),8-(6,27),8-(6,27),8-(6,27)]
    11    9.110781342    9.110781342    9.110781342    27[8-(6,27),8-(6,27),8-(6,27),8-(6,27),8-(6,27),8-(6,27)]
    12    1.110752682    1.110752682    1.110752682    27[8-(6),8-(6),8-(6,27),8-(6,27),8-(6,27),8-(6,27)]
    13    4.168831342    4.168831342    4.168831342    27[8-(6,27),8-(6,27),8-(6,27),8-(6,27),8-(6,27),8-(6,27)]
    14    6.052702682    6.052702682    6.052702682    27[8-(6),8-(6),8-(6,27),8-(6,27),8-(6,27),8-(6,27)]
    15    0.773118658    0.773118658    0.773118658    27[8-(6,27),8-(6,27),8-(6,27),8-(6,27),8-(6,27),8-(6,27)]
    16    8.773147318    8.773147318    8.773147318    27[8-(6),8-(6),8-(6,27),8-(6,27),8-(6,27),8-(6,27)]
    17        4.94195        4.94195        4.94195    27[8-(6),8-(6),8-(6),8-(6),8-(6,27),8-(6,27)]
    18            0.0            0.0            0.0    27[8-(6),8-(6),8-(6),8-(6),8-(6,27),8-(6,27)]
    19        4.94195        4.94195        4.94195    27[8-(6),8-(6),8-(6),8-(6),8-(6,27),8-(6,27)]
    20            0.0            0.0            0.0    27[8-(6),8-(6),8-(6),8-(6),8-(6,27),8-(6,27)]
    21        4.94195        4.94195        4.94195    27[8-(6),8-(6),8-(6),8-(6),8-(6,27),8-(6,27)]
    22            0.0            0.0            0.0    27[8-(6),8-(6),8-(6),8-(6),8-(6,27),8-(6,27)]
    23        4.94195        4.94195        4.94195    27[8-(6),8-(6),8-(6),8-(6),8-(6,27),8-(6,27)]
    24            0.0            0.0            0.0    27[8-(6),8-(6),8-(6),8-(6),8-(6,27),8-(6,27)]
    25      1.2256036      1.2256036      1.2256036    1[6-(8,8)]
    26      6.5925613      6.5925613      6.5925613    1[6-(8,8)]
    27      2.0261995      2.0261995      2.0261995    1[6-(8,8)]
    28      2.5599301      2.5599301      2.5599301    1[6-(8,8)]
    29      7.0373368      7.0373368      7.0373368    1[6-(8,8)]
    30      5.2483509      5.2483509      5.2483509    1[6-(8,8)]
    31      3.7163464      3.7163464      3.7163464    1[6-(8,8)]
    32      8.2332887      8.2332887      8.2332887    1[6-(8,8)]
    33      2.9157505      2.9157505      2.9157505    1[6-(8,8)]
    34      2.3820199      2.3820199      2.3820199    1[6-(8,8)]
    35      7.7885132      7.7885132      7.7885132    1[6-(8,8)]
    36      9.5774991      9.5774991      9.5774991    1[6-(8,8)]
    37      8.6582964      8.6582964      8.6582964    1[6-(8,8)]
    38      3.2913387      3.2913387      3.2913387    1[6-(8,8)]
    39      7.8577005      7.8577005      7.8577005    1[6-(8,8)]
    40      7.3239699      7.3239699      7.3239699    1[6-(8,8)]
    41      2.8465632      2.8465632      2.8465632    1[6-(8,8)]
    42      4.6355491      4.6355491      4.6355491    1[6-(8,8)]
    43      6.1675536      6.1675536      6.1675536    1[6-(8,8)]
    44      1.6506113      1.6506113      1.6506113    1[6-(8,8)]
    45      6.9681495      6.9681495      6.9681495    1[6-(8,8)]
    46      7.5018801      7.5018801      7.5018801    1[6-(8,8)]
    47      2.0953868      2.0953868      2.0953868    1[6-(8,8)]
    48      0.3064009      0.3064009      0.3064009    1[6-(8,8)]
    49      8.6582964      8.6582964      8.6582964    1[6-(8,8)]
    50      3.2913387      3.2913387      3.2913387    1[6-(8,8)]
    51      7.8577005      7.8577005      7.8577005    1[6-(8,8)]
    52      7.3239699      7.3239699      7.3239699    1[6-(8,8)]
    53      2.8465632      2.8465632      2.8465632    1[6-(8,8)]
    54      4.6355491      4.6355491      4.6355491    1[6-(8,8)]
    55      6.1675536      6.1675536      6.1675536    1[6-(8,8)]
    56      1.6506113      1.6506113      1.6506113    1[6-(8,8)]
    57      6.9681495      6.9681495      6.9681495    1[6-(8,8)]
    58      7.5018801      7.5018801      7.5018801    1[6-(8,8)]
    59      2.0953868      2.0953868      2.0953868    1[6-(8,8)]
    60      0.3064009      0.3064009      0.3064009    1[6-(8,8)]
    61      1.2256036      1.2256036      1.2256036    1[6-(8,8)]
    62      6.5925613      6.5925613      6.5925613    1[6-(8,8)]
    63      2.0261995      2.0261995      2.0261995    1[6-(8,8)]
    64      2.5599301      2.5599301      2.5599301    1[6-(8,8)]
    65      7.0373368      7.0373368      7.0373368    1[6-(8,8)]
    66      5.2483509      5.2483509      5.2483509    1[6-(8,8)]
    67      3.7163464      3.7163464      3.7163464    1[6-(8,8)]
    68      8.2332887      8.2332887      8.2332887    1[6-(8,8)]
    69      2.9157505      2.9157505      2.9157505    1[6-(8)]
    70      2.3820199      2.3820199      2.3820199    1[6-(8,8)]
    71      7.7885132      7.7885132      7.7885132    1[6-(8,8)]
    72      9.5774991      9.5774991      9.5774991    1[6-(8,8)]
    73     5.09811562     5.09811562     5.09811562    6[1-(0),8-(27),8-(27,27)]
    74     2.10428231     2.10428231     2.10428231    6[1-(0),8-(27),8-(27,27)]
    75     5.96196848     5.96196848     5.96196848    6[1-(0),8-(27),8-(27,27)]
    76     2.20905165     2.20905165     2.20905165    6[1-(0),8-(27),8-(27,27)]
    77     3.27058251     3.27058251     3.27058251    6[1-(0),8-(27),8-(27,27)]
    78      6.2960443      6.2960443      6.2960443    6[1-(0),8-(27),8-(27,27)]
    79     9.72773438     9.72773438     9.72773438    6[1-(0),8-(27),8-(27,27)]
    80     2.83766769     2.83766769     2.83766769    6[1-(0),8-(27),8-(27,27)]
    81     8.86388152     8.86388152     8.86388152    6[1-(0),8-(27),8-(27,27)]
    82     2.73289835     2.73289835     2.73289835    6[1-(0),8-(27),8-(27,27)]
    83     1.67136749     1.67136749     1.67136749    6[1-(0),8-(27),8-(27,27)]
    84      8.5298057      8.5298057      8.5298057    6[1-(0),8-(27),8-(27,27)]
    85     4.78578438     4.78578438     4.78578438    6[1-(0),8-(27),8-(27,27)]
    86     7.77961769     7.77961769     7.77961769    6[1-(0),8-(27),8-(27,27)]
    87     3.92193152     3.92193152     3.92193152    6[1-(0),8-(27),8-(27,27)]
    88     7.67484835     7.67484835     7.67484835    6[1-(0),8-(27),8-(27,27)]
    89     6.61331749     6.61331749     6.61331749    6[1-(0),8-(27),8-(27,27)]
    90      3.5878557      3.5878557      3.5878557    6[1-(0),8-(27),8-(27,27)]
    91     0.15616562     0.15616562     0.15616562    6[1-(0),8-(27),8-(27,27)]
    92     7.04623231     7.04623231     7.04623231    6[1-(0),8-(27),8-(27,27)]
    93     1.02001848     1.02001848     1.02001848    6[1-(0),8-(27),8-(27,27)]
    94     7.15100165     7.15100165     7.15100165    6[1-(0),8-(27),8-(27,27)]
    95     8.21253251     8.21253251     8.21253251    6[1-(0),8-(27),8-(27,27)]
    96      1.3540943      1.3540943      1.3540943    6[1-(0),8-(27),8-(27,27)]
    97     4.78578438     4.78578438     4.78578438    6[1-(0),8-(27),8-(27,27)]
    98     7.77961769     7.77961769     7.77961769    6[1-(0),8-(27),8-(27,27)]
    99     3.92193152     3.92193152     3.92193152    6[1-(0),8-(27),8-(27,27)]
   100     7.67484835     7.67484835     7.67484835    6[1-(0),8-(27),8-(27,27)]
   101     6.61331749     6.61331749     6.61331749    6[1-(0),8-(27),8-(27,27)]
   102      3.5878557      3.5878557      3.5878557    6[1-(0),8-(27),8-(27,27)]
   103     0.15616562     0.15616562     0.15616562    6[1-(0),8-(27),8-(27,27)]
   104     7.04623231     7.04623231     7.04623231    6[1-(0),8-(27),8-(27,27)]
   105     1.02001848     1.02001848     1.02001848    6[1-(0),8-(27),8-(27,27)]
   106     7.15100165     7.15100165     7.15100165    6[1-(0),8-(27),8-(27,27)]
   107     8.21253251     8.21253251     8.21253251    6[1-(0),8-(27),8-(27,27)]
   108      1.3540943      1.3540943      1.3540943    6[1-(0),8-(27),8-(27,27)]
   109     5.09811562     5.09811562     5.09811562    6[1-(0),8-(27),8-(27,27)]
   110     2.10428231     2.10428231     2.10428231    6[1-(0),8-(27),8-(27,27)]
   111     5.96196848     5.96196848     5.96196848    6[1-(0),8-(27),8-(27,27)]
   112     2.20905165     2.20905165     2.20905165    6[1-(0),8-(27),8-(27,27)]
   113     3.27058251     3.27058251     3.27058251    6[1-(0),8-(27),8-(27,27)]
   114      6.2960443      6.2960443      6.2960443    6[1-(0),8-(27),8-(27,27)]
   115     9.72773438     9.72773438     9.72773438    6[1-(0),8-(27),8-(27,27)]
   116     2.83766769     2.83766769     2.83766769    6[1-(0),8-(27),8-(27,27)]
   117     8.86388152     8.86388152     8.86388152    6[1-(0),8-(27),8-(27,27)]
   118     2.73289835     2.73289835     2.73289835    6[1-(0),8-(27,27)]
   119     1.67136749     1.67136749     1.67136749    6[1-(0),8-(27),8-(27,27)]
   120      8.5298057      8.5298057      8.5298057    6[1-(0),8-(27),8-(27,27)]
   121     4.99729984     4.99729984     4.99729984    8[6-(1,8),27-(8,8,8,8,8),27-(8,8,8,8,8)]
   122     4.93700805     4.93700805     4.93700805    8[6-(1,8),27-(8,8,8,8,8)]
   123     2.89005236     2.89005236     2.89005236    8[6-(1,8),27-(8,8,8,8,8)]
   124     2.41859033     2.41859033     2.41859033    8[6-(1,8),27-(8,8,8,8,8),27-(8,8,8,8,8)]
   125     5.20387335     5.20387335     5.20387335    8[6-(1,8),27-(8,8,8,8,8),27-(8,8,8,8,8)]
   126     6.03214417     6.03214417     6.03214417    8[6-(1,8),27-(8,8,8,8,8)]
   127     3.42279457     3.42279457     3.42279457    8[6-(1,8),27-(8,8,8,8,8),27-(8,8,8,8,8)]
   128     2.98394941     2.98394941     2.98394941    8[6-(1,8),27-(8,8,8,8,8),27-(8,8,8,8,8)]
   129     4.37362575     4.37362575     4.37362575    8[6-(1,8),27-(8,8,8,8,8)]
   130     5.78109311     5.78109311     5.78109311    8[6-(1,8),27-(8,8,8,8,8),27-(8,8,8,8,8)]
   131     6.04400485     6.04400485     6.04400485    8[6-(1,8),27-(8,8,8,8,8)]
   132     1.23054555     1.23054555     1.23054555    8[6-(1,8),27-(8,8,8,8,8)]
   133     9.82855016     9.82855016     9.82855016    8[6-(1,8),27-(8,8,8,8,8),27-(8,8,8,8,8)]
   134     0.00494195     0.00494195     0.00494195    8[6-(1,8),27-(8,8,8,8,8)]
   135     2.05189764     2.05189764     2.05189764    8[6-(1,8),27-(8,8,8,8,8)]
   136     2.52335967     2.52335967     2.52335967    8[6-(1,8),27-(8,8,8,8,8),27-(8,8,8,8,8)]
   137     9.62197665     9.62197665     9.62197665    8[6-(1,8),27-(8,8,8,8,8),27-(8,8,8,8,8)]
   138     8.79370583     8.79370583     8.79370583    8[6-(1,8),27-(8,8,8,8,8)]
   139     1.51915543     1.51915543     1.51915543    8[6-(1,8),27-(8,8,8,8,8),27-(8,8,8,8,8)]
   140     1.95800059     1.95800059     1.95800059    8[6-(1,8),27-(8,8,8,8,8),27-(8,8,8,8,8)]
   141     0.56832425     0.56832425     0.56832425    8[6-(1,8),27-(8,8,8,8,8)]
   142     9.04475689     9.04475689     9.04475689    8[6-(1,8),27-(8,8,8,8,8),27-(8,8,8,8,8)]
   143     8.78184515     8.78184515     8.78184515    8[6-(1,8),27-(8,8,8,8,8)]
   144     3.71140445     3.71140445     3.71140445    8[6-(1,8),27-(8,8,8,8,8)]
   145     4.88660016     4.88660016     4.88660016    8[6-(1,8),27-(8,8,8,8,8),27-(8,8,8,8,8)]
   146     4.94689195     4.94689195     4.94689195    8[6-(1,8),27-(8,8,8,8,8)]
   147     6.99384764     6.99384764     6.99384764    8[6-(1,8),27-(8,8,8,8,8)]
   148     7.46530967     7.46530967     7.46530967    8[6-(1,8),27-(8,8,8,8,8),27-(8,8,8,8,8)]
   149     4.68002665     4.68002665     4.68002665    8[6-(1,8),27-(8,8,8,8,8),27-(8,8,8,8,8)]
   150     3.85175583     3.85175583     3.85175583    8[6-(1,8),27-(8,8,8,8,8)]
   151     6.46110543     6.46110543     6.46110543    8[6-(1,8),27-(8,8,8,8,8),27-(8,8,8,8,8)]
   152     6.89995059     6.89995059     6.89995059    8[6-(1,8),27-(8,8,8,8,8),27-(8,8,8,8,8)]
   153     5.51027425     5.51027425     5.51027425    8[6-(1,8),27-(8,8,8,8,8)]
   154     4.10280689     4.10280689     4.10280689    8[6-(1,8),27-(8,8,8,8,8),27-(8,8,8,8,8)]
   155     3.83989515     3.83989515     3.83989515    8[6-(1,8),27-(8,8,8,8,8)]
   156     8.65335445     8.65335445     8.65335445    8[6-(1,8),27-(8,8,8,8,8)]
   157     0.05534984     0.05534984     0.05534984    8[6-(1,8),27-(8,8,8,8,8),27-(8,8,8,8,8)]
   158     9.87895805     9.87895805     9.87895805    8[6-(1,8),27-(8,8,8,8,8)]
   159     7.83200236     7.83200236     7.83200236    8[6-(1,8),27-(8,8,8,8,8)]
   160     7.36054033     7.36054033     7.36054033    8[6-(1,8),27-(8,8,8,8,8),27-(8,8,8,8,8)]
   161     0.26192335     0.26192335     0.26192335    8[6-(1,8),27-(8,8,8,8,8),27-(8,8,8,8,8)]
   162     1.09019417     1.09019417     1.09019417    8[6-(1,8),27-(8,8,8,8,8)]
   163     8.36474457     8.36474457     8.36474457    8[6-(1,8),27-(8,8,8,8,8),27-(8,8,8,8,8)]
   164     7.92589941     7.92589941     7.92589941    8[6-(1,8),27-(8,8,8,8,8),27-(8,8,8,8,8)]
   165     9.31557575     9.31557575     9.31557575    8[6-(1,8),27-(8,8,8,8,8)]
   166     0.83914311     0.83914311     0.83914311    8[6-(1,8),27-(8,8,8,8,8),27-(8,8,8,8,8)]
   167     1.10205485     1.10205485     1.10205485    8[6-(1,8),27-(8,8,8,8,8)]
   168     6.17249555     6.17249555     6.17249555    8[6-(1,8),27-(8,8,8,8,8)]
   169     4.88660016     4.88660016     4.88660016    8[6-(1,8),27-(8,8,8,8),27-(8,8,8,8,8)]
   170     4.94689195     4.94689195     4.94689195    8[6-(1,8),27-(8,8,8,8,8)]
   171     6.99384764     6.99384764     6.99384764    8[6-(1,8),27-(8,8,8,8,8)]
   172     7.46530967     7.46530967     7.46530967    8[6-(1,8),27-(8,8,8,8,8),27-(8,8,8,8,8)]
   173     4.68002665     4.68002665     4.68002665    8[6-(1,8),27-(8,8,8,8,8),27-(8,8,8,8,8)]
   174     3.85175583     3.85175583     3.85175583    8[6-(1,8),27-(8,8,8,8,8)]
   175     6.46110543     6.46110543     6.46110543    8[6-(1,8),27-(8,8,8,8,8),27-(8,8,8,8,8)]
   176     6.89995059     6.89995059     6.89995059    8[6-(1,8),27-(8,8,8,8,8),27-(8,8,8,8,8)]
   177     5.51027425     5.51027425     5.51027425    8[6-(1,8),27-(8,8,8,8)]
   178     4.10280689     4.10280689     4.10280689    8[6-(1,8),27-(8,8,8,8),27-(8,8,8,8,8)]
   179     3.83989515     3.83989515     3.83989515    8[6-(1,8),27-(8,8,8,8,8)]
   180     8.65335445     8.65335445     8.65335445    8[6-(1,8),27-(8,8,8,8,8)]
   181     0.05534984     0.05534984     0.05534984    8[6-(1,8),27-(8,8,8,8,8),27-(8,8,8,8,8)]
   182     9.87895805     9.87895805     9.87895805    8[6-(1,8),27-(8,8,8,8,8)]
   183     7.83200236     7.83200236     7.83200236    8[6-(1,8),27-(8,8,8,8,8)]
   184     7.36054033     7.36054033     7.36054033    8[6-(1,8),27-(8,8,8,8,8),27-(8,8,8,8,8)]
   185     0.26192335     0.26192335     0.26192335    8[6-(1,8),27-(8,8,8,8,8),27-(8,8,8,8,8)]
   186     1.09019417     1.09019417     1.09019417    8[6-(1,8),27-(8,8,8,8,8)]
   187     8.36474457     8.36474457     8.36474457    8[6-(1,8),27-(8,8,8,8,8),27-(8,8,8,8,8)]
   188     7.92589941     7.92589941     7.92589941    8[6-(1,8),27-(8,8,8,8,8),27-(8,8,8,8,8)]
   189     9.31557575     9.31557575     9.31557575    8[6-(1,8),27-(8,8,8,8,8)]
   190     0.83914311     0.83914311     0.83914311    8[6-(1,8),27-(8,8,8,8,8),27-(8,8,8,8,8)]
   191     1.10205485     1.10205485     1.10205485    8[6-(1,8),27-(8,8,8,8,8)]
   192     6.17249555     6.17249555     6.17249555    8[6-(1,8),27-(8,8,8,8,8)]
   193     4.99729984     4.99729984     4.99729984    8[6-(1,8),27-(8,8,8,8,8),27-(8,8,8,8,8)]
   194     4.93700805     4.93700805     4.93700805    8[6-(1,8),27-(8,8,8,8,8)]
   195     2.89005236     2.89005236     2.89005236    8[6-(1,8),27-(8,8,8,8,8)]
   196     2.41859033     2.41859033     2.41859033    8[6-(1,8),27-(8,8,8,8,8),27-(8,8,8,8,8)]
   197     5.20387335     5.20387335     5.20387335    8[6-(1,8),27-(8,8,8,8,8),27-(8,8,8,8,8)]
   198     6.03214417     6.03214417     6.03214417    8[6-(1,8),27-(8,8,8,8,8)]
   199     3.42279457     3.42279457     3.42279457    8[6-(1,8),27-(8,8,8,8,8),27-(8,8,8,8,8)]
   200     2.98394941     2.98394941     2.98394941    8[6-(1,8),27-(8,8,8,8,8),27-(8,8,8,8,8)]
   201     4.37362575     4.37362575     4.37362575    8[6-(1,8),27-(8,8,8,8,8)]
   202     5.78109311     5.78109311     5.78109311    8[6-(1,8),27-(8,8,8,8,8),27-(8,8,8,8,8)]
   203     6.04400485     6.04400485     6.04400485    8[6-(1,8),27-(8,8,8,8,8)]
   204     1.23054555     1.23054555     1.23054555    8[6-(1,8),27-(8,8,8,8,8)]
   205     9.82855016     9.82855016     9.82855016    8[6-(1,8),27-(8,8,8,8,8),27-(8,8,8,8,8)]
   206     0.00494195     0.00494195     0.00494195    8[6-(1,8),27-(8,8,8,8,8)]
   207     2.05189764     2.05189764     2.05189764    8[6-(1,8),27-(8,8,8,8,8)]
   208     2.52335967     2.52335967     2.52335967    8[6-(1,8),27-(8,8,8,8),27-(8,8,8,8,8)]
   209     9.62197665     9.62197665     9.62197665    8[6-(1,8),27-(8,8,8,8,8),27-(8,8,8,8,8)]
   210     8.79370583     8.79370583     8.79370583    8[6-(1,8),27-(8,8,8,8,8)]
   211     1.51915543     1.51915543     1.51915543    8[6-(1),27-(8,8,8,8,8),27-(8,8,8,8,8)]
   212     1.95800059     1.95800059     1.95800059    8[6-(1,8),27-(8,8,8,8),27-(8,8,8,8,8)]
   213     0.56832425     0.56832425     0.56832425    8[6-(1,8),27-(8,8,8,8,8)]
   214     9.04475689     9.04475689     9.04475689    8[6-(1,8),27-(8,8,8,8,8),27-(8,8,8,8,8)]
   215     8.78184515     8.78184515     8.78184515    8[6-(1,8),27-(8,8,8,8,8)]
