# Supplementary material for: A collection of forcefield precursors for metal–organic frameworks
Source: RSC Adv. 2019 Nov 13;9(63):36492–507. doi: 10.1039/c9ra07327b (PMC9075174; doi:10.1039/c9ra07327b)
Supplement: RA-009-C9RA07327B-s3182 [file RA-009-C9RA07327B-s3182.txt]

KIFXOO_clean

11.275    0.00000000    0.00000000
-3.43022596    12.83762026    0.00000000
-3.57838823    -1.70585388    18.35070234

     1  -4.8566982581  -4.8566982581  -4.8566982581    28[7-(6,6),7-(6,6),8-(6),8-(6),8-(6)]
     2   9.1230840681   9.1230840681   9.1230840681    28[7-(6,6),7-(6,6),8-(6),8-(6),8-(6)]
     3    2.133192905    2.133192905    2.133192905    28[7-(6,6),7-(6,6),8-(6)]
     4         5.6375         5.6375         5.6375    28[7-(6,6),7-(6,6)]
     5   7.1266534422   7.1266534422   7.1266534422    1[8-(6)]
     6  5.73576701093  5.73576701093  5.73576701093    1[6-(6,6)]
     7 0.753953023739 0.753953023739 0.753953023739    1[6-(6,6)]
     8  1.59043193099  1.59043193099  1.59043193099    1[6-(6,6)]
     9  3.15115022633  3.15115022633  3.15115022633    1[6-(6,6)]
    10 -1.57527980508 -1.57527980508 -1.57527980508    1[6-(6,6)]
    11 -1.54242714989 -1.54242714989 -1.54242714989    1[6-(6,6)]
    12 -1.73824856746 -1.73824856746 -1.73824856746    1[6-(6,6)]
    13 -1.64484229645 -1.64484229645 -1.64484229645    1[6-(6,6)]
    14  7.61228955165  7.61228955165  7.61228955165    1[6-(6,7)]
    15  5.35344931879  5.35344931879  5.35344931879    1[6-(6,6)]
    16  1.85065983812  1.85065983812  1.85065983812    1[6-(6,6)]
    17  4.12885547635  4.12885547635  4.12885547635    1[6-(6,7)]
    18 -4.63248674647 -4.63248674647 -4.63248674647    1[6-(6,6)]
    19 -1.56280598006 -1.56280598006 -1.56280598006    1[6-(6,6)]
    20  5.33573985383  5.33573985383  5.33573985383    1[6-(6,6)]
    21  5.69462822314  5.69462822314  5.69462822314    1[6-(6,6)]
    22 0.125566159878 0.125566159878 0.125566159878    1[6-(6,6)]
    23  1.00692423576  1.00692423576  1.00692423576    1[6-(6,6)]
    24 -2.67827810949 -2.67827810949 -2.67827810949    1[6-(6,6)]
    25    7.719194027    7.719194027    7.719194027    1[6-(6,6)]
    26  3.24186254497  3.24186254497  3.24186254497    1[6-(6,7)]
    27  2.62198263967  2.62198263967  2.62198263967    1[6-(6,6)]
    28-0.941071025964-0.941071025964-0.941071025964    1[6-(6,6)]
    29-0.234217790697-0.234217790697-0.234217790697    1[6-(6,7)]
    30  2.05013635163  2.05013635163  2.05013635163    1[6-(6,6)]
    31  1.24886489044  1.24886489044  1.24886489044    1[6-(6,7)]
    32 -2.37673559799 -2.37673559799 -2.37673559799    1[6-(6,7)]
    33 -1.68085594546 -1.68085594546 -1.68085594546    1[6-(6,6)]
    34-0.296746931438-0.296746931438-0.296746931438    1[6-(6,6)]
    35   3.3499792748   3.3499792748   3.3499792748    1[6-(6,6)]
    36 -2.56326090993 -2.56326090993 -2.56326090993    1[6-(6,7)]
    37  1.07257944117  1.07257944117  1.07257944117    1[6-(6,7)]
    38  -2.8602676322  -2.8602676322  -2.8602676322    1[8-(6)]
    39 -1.46938120093 -1.46938120093 -1.46938120093    1[6-(6,6)]
    40  3.51243278626  3.51243278626  3.51243278626    1[6-(6,6)]
    41  2.67595387901  2.67595387901  2.67595387901    1[6-(6,6)]
    42  1.11523558367  1.11523558367  1.11523558367    1[6-(6,6)]
    43  5.84166561507  5.84166561507  5.84166561507    1[6-(6,6)]
    44  5.80881295989  5.80881295989  5.80881295989    1[6-(6,6)]
    45  6.00463437746  6.00463437746  6.00463437746    1[6-(6,6)]
    46  5.91122810645  5.91122810645  5.91122810645    1[6-(6,6)]
    47 -3.34590374165 -3.34590374165 -3.34590374165    1[6-(6,7)]
    48 -1.08706350879 -1.08706350879 -1.08706350879    1[6-(6,6)]
    49  2.41572597188  2.41572597188  2.41572597188    1[6-(6,6)]
    50 0.137530333654 0.137530333654 0.137530333654    1[6-(6,7)]
    51  8.89887255647  8.89887255647  8.89887255647    1[6-(6,6)]
    52  5.82919179006  5.82919179006  5.82919179006    1[6-(6,6)]
    53 -1.06935404383 -1.06935404383 -1.06935404383    1[6-(6,6)]
    54 -1.42824241314 -1.42824241314 -1.42824241314    1[6-(6,6)]
    55  4.14081965012  4.14081965012  4.14081965012    1[6-(6,6)]
    56  3.25946157424  3.25946157424  3.25946157424    1[6-(6,6)]
    57  6.94466391949  6.94466391949  6.94466391949    1[6-(6,6)]
    58   -3.452808217   -3.452808217   -3.452808217    1[6-(6,6)]
    59  1.02452326503  1.02452326503  1.02452326503    1[6-(6,7)]
    60  1.64440317034  1.64440317034  1.64440317034    1[6-(6,6)]
    61  5.20745683596  5.20745683596  5.20745683596    1[6-(6,6)]
    62   4.5006036007   4.5006036007   4.5006036007    1[6-(6,7)]
    63  2.21624945837  2.21624945837  2.21624945837    1[6-(6,6)]
    64  3.01752091956  3.01752091956  3.01752091956    1[6-(6,7)]
    65  6.64312140799  6.64312140799  6.64312140799    1[6-(6,7)]
    66  5.94724175546  5.94724175546  5.94724175546    1[6-(6,6)]
    67  4.56313274144  4.56313274144  4.56313274144    1[6-(6,6)]
    68 0.916406535197 0.916406535197 0.916406535197    1[6-(6,6)]
    69  6.82964671994  6.82964671994  6.82964671994    1[6-(6,7)]
    70  3.19380636883  3.19380636883  3.19380636883    1[6-(6,7)]
    71  5.52414273809  5.52414273809  5.52414273809    6[6-(6,6),8-(0),8-(1)]
    72  4.59632405052  4.59632405052  4.59632405052    6[6-(1,6),6-(1,6),6-(8,8)]
    73  4.89949870838  4.89949870838  4.89949870838    6[1-(0),6-(1,6),6-(6,6)]
    74  0.54571821037  0.54571821037  0.54571821037    6[1-(0),6-(1,6),6-(6,8)]
    75-0.693706906692-0.693706906692-0.693706906692    6[6-(1,6),6-(1,6),8-(6)]
    76  2.42650363745  2.42650363745  2.42650363745    6[1-(0),6-(1,6),6-(6,8)]
    77  3.35551030324  3.35551030324  3.35551030324    6[1-(0),6-(1,6),6-(6,6)]
    78 -1.58320087006 -1.58320087006 -1.58320087006    6[6-(1,6),6-(1,6),8-(6)]
    79 -1.57827202669 -1.57827202669 -1.57827202669    6[1-(0),6-(1,6),6-(6,8)]
    80 -1.57826933709 -1.57826933709 -1.57826933709    6[1-(0),6-(1,6),6-(6,6)]
    81 -1.63012732844 -1.63012732844 -1.63012732844    6[6-(1,6),6-(1,6),6-(8,8)]
    82 -1.67819147638 -1.67819147638 -1.67819147638    6[1-(0),6-(1,6),6-(6,6)]
    83 -1.63671919573 -1.63671919573 -1.63671919573    6[1-(0),6-(1,6),6-(6,8)]
    84 -1.65279481057 -1.65279481057 -1.65279481057    6[6-(6,6),8-(28),8-(28)]
    85  3.59134574544  3.59134574544  3.59134574544    6[1-(0),6-(1,6),7-(6,28)]
    86  2.22764997894  2.22764997894  2.22764997894    6[1-(0),6-(1,7),6-(6,6)]
    87  1.51484299289  1.51484299289  1.51484299289    6[6-(1,6),6-(1,6),6-(6,6)]
    88  2.26994237245  2.26994237245  2.26994237245    6[1-(0),6-(1,7),6-(6,6)]
    89  3.64671087613  3.64671087613  3.64671087613    6[1-(0),6-(1,6),7-(6,28)]
    90 -4.87594736337 -4.87594736337 -4.87594736337    6[6-(6,6),8-(0),8-(28)]
    91 -5.07902980556 -5.07902980556 -5.07902980556    6[6-(1,6),6-(1,6),6-(8,8)]
    92 -4.89996511759 -4.89996511759 -4.89996511759    6[1-(0),6-(1,6),6-(6,6)]
    93 -5.11290785647 -5.11290785647 -5.11290785647    6[1-(0),6-(1,6),6-(6,8)]
    94 -5.50024722646 -5.50024722646 -5.50024722646    6[6-(1,6),6-(1,6),8-(6)]
    95  5.59893026326  5.59893026326  5.59893026326    6[1-(0),6-(1,6),6-(6,8)]
    96  5.80968593701  5.80968593701  5.80968593701    6[1-(0),6-(1,6),6-(6,6)]
    97 -1.79470589048 -1.79470589048 -1.79470589048    6[6-(1,6),6-(1,6),8-(6)]
    98 -0.43610741162 -0.43610741162 -0.43610741162    6[1-(0),6-(1,6),6-(6,8)]
    990.08549887689010.08549887689010.0854988768901    6[1-(0),6-(1,6),6-(6,6)]
   100-0.740547685599-0.740547685599-0.740547685599    6[6-(1,6),6-(1,6),6-(8,8)]
   101 -2.10722891137 -2.10722891137 -2.10722891137    6[1-(0),6-(1,6),6-(6,6)]
   102  8.64065701195  8.64065701195  8.64065701195    6[1-(0),6-(1,6),6-(6,8)]
   103-0.178944779895-0.178944779895-0.178944779895    6[6-(6,6),8-(0),8-(28)]
   104  2.37651841335  2.37651841335  2.37651841335    6[1-(0),6-(1,6),7-(6,28)]
   105  2.02008855784  2.02008855784  2.02008855784    6[1-(0),6-(1,7),6-(6,6)]
   106 0.747986363327 0.747986363327 0.747986363327    6[6-(1,6),6-(1,6),6-(6,6)]
   107-0.0886551407271-0.0886551407271-0.0886551407271    6[1-(0),6-(1,7),6-(6,6)]
   108 0.350759818846 0.350759818846 0.350759818846    6[1-(0),6-(1,6),7-(6,28)]
   109 0.277238957618 0.277238957618 0.277238957618    6[6-(1,6),6-(1,6),6-(6,6)]
   110  1.13928961824  1.13928961824  1.13928961824    6[1-(0),6-(1,7),6-(6,6)]
   111 0.652092494316 0.652092494316 0.652092494316    6[1-(0),6-(1,6),7-(6,28)]
   112 -1.47215480392 -1.47215480392 -1.47215480392    6[1-(0),6-(1,6),7-(6,28)]
   113  -1.0600178043  -1.0600178043  -1.0600178043    6[1-(0),6-(1,7),6-(6,6)]
   1140.03353566197480.03353566197480.0335356619748    6[6-(1,6),6-(1,6),6-(6,6)]
   115-0.719968847765-0.719968847765-0.719968847765    6[1-(0),6-(1,7),6-(6,6)]
   116-0.680750819997-0.680750819997-0.680750819997    6[1-(0),6-(1,7),6-(6,6)]
   117 -2.08671318721 -2.08671318721 -2.08671318721    6[1-(0),6-(1,6),7-(6,28)]
   118 -2.05702002257 -2.05702002257 -2.05702002257    6[1-(0),6-(1,6),7-(6,28)]
   119 -1.25775692809 -1.25775692809 -1.25775692809    6[6-(6,6),8-(0),8-(1)]
   120-0.329938240516-0.329938240516-0.329938240516    6[6-(1,6),6-(1,6),6-(8,8)]
   121-0.633112898382-0.633112898382-0.633112898382    6[1-(0),6-(1,6),6-(6,6)]
   122  3.72066759963  3.72066759963  3.72066759963    6[1-(0),6-(1,6),6-(6,8)]
   123  4.96009271669  4.96009271669  4.96009271669    6[6-(1,6),6-(1,6),8-(6)]
   124  1.83988217255  1.83988217255  1.83988217255    6[1-(0),6-(1,6),6-(6,8)]
   125 0.910875506764 0.910875506764 0.910875506764    6[1-(0),6-(1,6),6-(6,6)]
   126  5.84958668006  5.84958668006  5.84958668006    6[6-(1,6),6-(1,6),8-(6)]
   127  5.84465783669  5.84465783669  5.84465783669    6[1-(0),6-(1,6),6-(6,8)]
   128  5.84465514709  5.84465514709  5.84465514709    6[1-(0),6-(1,6),6-(6,6)]
   129  5.89651313844  5.89651313844  5.89651313844    6[6-(1,6),6-(1,6),6-(8,8)]
   130  5.94457728638  5.94457728638  5.94457728638    6[1-(0),6-(1,6),6-(6,6)]
   131  5.90310500573  5.90310500573  5.90310500573    6[1-(0),6-(1,6),6-(6,8)]
   132  5.91918062057  5.91918062057  5.91918062057    6[6-(6,6),8-(28),8-(28)]
   133 0.675040064557 0.675040064557 0.675040064557    6[1-(0),6-(1,6),7-(6,28)]
   134  2.03873583106  2.03873583106  2.03873583106    6[1-(0),6-(1,7),6-(6,6)]
   135  2.75154281711  2.75154281711  2.75154281711    6[6-(1,6),6-(1,6),6-(6,6)]
   136  1.99644343755  1.99644343755  1.99644343755    6[1-(0),6-(1,7),6-(6,6)]
   137 0.619674933868 0.619674933868 0.619674933868    6[1-(0),6-(1,6),7-(6,28)]
   138  9.14233317337  9.14233317337  9.14233317337    6[6-(6,6),8-(0),8-(28)]
   139  9.34541561556  9.34541561556  9.34541561556    6[6-(1,6),6-(1,6),6-(8,8)]
   140  9.16635092759  9.16635092759  9.16635092759    6[1-(0),6-(1,6),6-(6,6)]
   141  9.37929366647  9.37929366647  9.37929366647    6[1-(0),6-(1,6),6-(6,8)]
   142  9.76663303646  9.76663303646  9.76663303646    6[6-(1,6),6-(1,6),8-(6)]
   143 -1.33254445326 -1.33254445326 -1.33254445326    6[1-(0),6-(1,6),6-(6,8)]
   144 -1.54330012701 -1.54330012701 -1.54330012701    6[1-(0),6-(1,6),6-(6,6)]
   145  6.06109170048  6.06109170048  6.06109170048    6[6-(1,6),6-(1,6),8-(6)]
   146  4.70249322162  4.70249322162  4.70249322162    6[1-(0),6-(1,6),6-(6,8)]
   147  4.18088693311  4.18088693311  4.18088693311    6[1-(0),6-(1,6),6-(6,6)]
   148   5.0069334956   5.0069334956   5.0069334956    6[6-(1,6),6-(1,6),6-(8)]
   149  6.37361472137  6.37361472137  6.37361472137    6[1-(0),6-(1,6),6-(6,6)]
   150 -4.37427120195 -4.37427120195 -4.37427120195    6[1-(0),6-(1,6),6-(6,8)]
   151   4.4453305899   4.4453305899   4.4453305899    6[6-(6,6),8-(0)]
   152  1.88986739665  1.88986739665  1.88986739665    6[1-(0),6-(1,6),7-(6,28)]
   153  2.24629725216  2.24629725216  2.24629725216    6[1-(0),6-(1,7),6-(6,6)]
   154  3.51839944667  3.51839944667  3.51839944667    6[6-(1,6),6-(1,6),6-(6,6)]
   155  4.35504095073  4.35504095073  4.35504095073    6[1-(0),6-(1,7),6-(6,6)]
   156  3.91562599115  3.91562599115  3.91562599115    6[1-(0),6-(1,6),7-(6,28)]
   157  3.98914685238  3.98914685238  3.98914685238    6[6-(1,6),6-(1,6),6-(6,6)]
   158  3.12709619176  3.12709619176  3.12709619176    6[1-(0),6-(1,7),6-(6,6)]
   159  3.61429331568  3.61429331568  3.61429331568    6[1-(0),6-(1,6),7-(6,28)]
   160  5.73854061392  5.73854061392  5.73854061392    6[1-(0),6-(1,6),7-(6,28)]
   161   5.3264036143   5.3264036143   5.3264036143    6[1-(0),6-(1,7),6-(6,6)]
   162  4.23285014803  4.23285014803  4.23285014803    6[6-(1,6),6-(1,6),6-(6,6)]
   163  4.98635465776  4.98635465776  4.98635465776    6[1-(0),6-(1,7),6-(6,6)]
   164     4.94713663     4.94713663     4.94713663    6[1-(0),6-(1,7),6-(6,6)]
   165  6.35309899721  6.35309899721  6.35309899721    6[1-(0),6-(1,6),7-(6,28)]
   166  6.32340583257  6.32340583257  6.32340583257    6[1-(0),6-(1,6),7-(6,28)]
   167  1.55698259666  1.55698259666  1.55698259666    7[6-(1,6),6-(1,6),28-(7,8)]
   168-0.642271555825-0.642271555825-0.642271555825    7[6-(1,6),6-(1,6),28-(7)]
   169  4.31701446619  4.31701446619  4.31701446619    7[6-(1,6),6-(1,6),28-(7,8,8,8)]
   170  -2.7751757555  -2.7751757555  -2.7751757555    7[6-(1,6),6-(1,6),28-(7,8,8,8)]
   171  2.70940321334  2.70940321334  2.70940321334    7[6-(1,6),6-(1,6),28-(7,8)]
   172  4.90865736583  4.90865736583  4.90865736583    7[6-(1,6),6-(1,6),28-(7)]
   173-0.0506286561947-0.0506286561947-0.0506286561947    7[6-(1,6),6-(1,6),28-(7,8,8,8)]
   174   7.0415615655   7.0415615655   7.0415615655    7[6-(1,6),6-(1,6),28-(7,8,8,8)]
   175  6.58058086369  6.58058086369  6.58058086369    8[1-(0),6-(6,8)]
   176  5.33779543104  5.33779543104  5.33779543104    8[6-(6,8)]
   177 -1.67350418038 -1.67350418038 -1.67350418038    8[6-(6,6),6-(6,6)]
   178 -1.24016594401 -1.24016594401 -1.24016594401    8[6-(6,8),28-(7,7,8,8)]
   179 -2.12371002734 -2.12371002734 -2.12371002734    8[6-(6,8),28-(7,7,8,8)]
   180 -4.84774287993 -4.84774287993 -4.84774287993    8[6-(6,8),28-(7,7,8,8)]
   181 -4.76469703153 -4.76469703153 -4.76469703153    8[6-(6,8)]
   182   5.4573103642   5.4573103642   5.4573103642    8[6-(6,6),6-(6,6)]
   183  -0.9639859117  -0.9639859117  -0.9639859117    8[6-(6,8)]
   184  1.04742623626  1.04742623626  1.04742623626    8[6-(6,8),28-(7,7)]
   185 -2.31419505369 -2.31419505369 -2.31419505369    8[1-(0),6-(6,8)]
   186 -1.07140962104 -1.07140962104 -1.07140962104    8[6-(6,8)]
   187  5.93988999038  5.93988999038  5.93988999038    8[6-(6,6),6-(6,6)]
   188  5.50655175401  5.50655175401  5.50655175401    8[6-(6,8),28-(7,7,8,8)]
   189  6.39009583734  6.39009583734  6.39009583734    8[6-(6,8),28-(7,7,8,8)]
   190  9.11412868993  9.11412868993  9.11412868993    8[6-(6,8),28-(7,7,8,8)]
   191  9.03108284153  9.03108284153  9.03108284153    8[6-(6,8)]
   192  -1.1909245542  -1.1909245542  -1.1909245542    8[6-(6,6),6-(6,6)]
   193   5.2303717217   5.2303717217   5.2303717217    8[6-(6)]
