# Supplementary material for: A collection of forcefield precursors for metal–organic frameworks
Source: RSC Adv. 2019 Nov 13;9(63):36492–507. doi: 10.1039/c9ra07327b (PMC9075174; doi:10.1039/c9ra07327b)
Supplement: RA-009-C9RA07327B-s3183 [file RA-009-C9RA07327B-s3183.txt]

KINLAW_clean

8.733    0.00000000    0.00000000
0.0    16.283    0.00000000
0.0    0.0    22.98

     1     6.36522171     6.36522171     6.36522171    27[7-(6,6),7-(6,6),8-(6),8-(6)]
     2     6.73427829     6.73427829     6.73427829    27[7-(6,6),7-(6,6),8-(6),8-(6)]
     3     2.36777829     2.36777829     2.36777829    27[7-(6,6),7-(6,6),8-(6),8-(6)]
     4     1.99872171     1.99872171     1.99872171    27[7-(6,6),7-(6,6),8-(6),8-(6)]
     5      5.3288766      5.3288766      5.3288766    1[6-(6,7)]
     6      3.7246245      3.7246245      3.7246245    1[6-(6,7)]
     7       4.095777       4.095777       4.095777    1[6-(7,7)]
     8      1.9264998      1.9264998      1.9264998    1[6-(6,6)]
     9      0.6575949      0.6575949      0.6575949    1[6-(6,6)]
    10      1.6706229      1.6706229      1.6706229    1[6-(6,6)]
    11       3.012885       3.012885       3.012885    1[6-(6,6)]
    12      1.1920545      1.1920545      1.1920545    1[6-(6,6)]
    13      7.6859133      7.6859133      7.6859133    1[6-(6,6)]
    14      7.7706234      7.7706234      7.7706234    1[6-(6,7)]
    15      0.6418755      0.6418755      0.6418755    1[6-(6,7)]
    16       0.270723       0.270723       0.270723    1[6-(7,7)]
    17      2.4400002      2.4400002      2.4400002    1[6-(6,6)]
    18      3.7089051      3.7089051      3.7089051    1[6-(6,6)]
    19      2.6958771      2.6958771      2.6958771    1[6-(6,6)]
    20       1.353615       1.353615       1.353615    1[6-(6,6)]
    21      3.1744455      3.1744455      3.1744455    1[6-(6,6)]
    22      5.4135867      5.4135867      5.4135867    1[6-(6,6)]
    23      7.7706234      7.7706234      7.7706234    1[6-(6,7)]
    24      0.6418755      0.6418755      0.6418755    1[6-(6,7)]
    25       0.270723       0.270723       0.270723    1[6-(7,7)]
    26      2.4400002      2.4400002      2.4400002    1[6-(6,6)]
    27      3.7089051      3.7089051      3.7089051    1[6-(6,6)]
    28      2.6958771      2.6958771      2.6958771    1[6-(6,6)]
    29       1.353615       1.353615       1.353615    1[6-(6,6)]
    30      3.1744455      3.1744455      3.1744455    1[6-(6,6)]
    31      5.4135867      5.4135867      5.4135867    1[6-(6,6)]
    32      5.3288766      5.3288766      5.3288766    1[6-(6,7)]
    33      3.7246245      3.7246245      3.7246245    1[6-(6,7)]
    34       4.095777       4.095777       4.095777    1[6-(7,7)]
    35      1.9264998      1.9264998      1.9264998    1[6-(6,6)]
    36      0.6575949      0.6575949      0.6575949    1[6-(6,6)]
    37      1.6706229      1.6706229      1.6706229    1[6-(6,6)]
    38       3.012885       3.012885       3.012885    1[6-(6,6)]
    39      1.1920545      1.1920545      1.1920545    1[6-(6,6)]
    40      7.6859133      7.6859133      7.6859133    1[6-(6,6)]
    41      3.4041234      3.4041234      3.4041234    1[6-(6,7)]
    42      5.0083755      5.0083755      5.0083755    1[6-(6,7)]
    43       4.637223       4.637223       4.637223    1[6-(7,7)]
    44      6.8065002      6.8065002      6.8065002    1[6-(6,6)]
    45      8.0754051      8.0754051      8.0754051    1[6-(6,6)]
    46      7.0623771      7.0623771      7.0623771    1[6-(6,6)]
    47       5.720115       5.720115       5.720115    1[6-(6,6)]
    48      7.5409455      7.5409455      7.5409455    1[6-(6,6)]
    49      1.0470867      1.0470867      1.0470867    1[6-(6,6)]
    50      0.9623766      0.9623766      0.9623766    1[6-(6,7)]
    51      8.0911245      8.0911245      8.0911245    1[6-(6,7)]
    52       8.462277       8.462277       8.462277    1[6-(7,7)]
    53      6.2929998      6.2929998      6.2929998    1[6-(6,6)]
    54      5.0240949      5.0240949      5.0240949    1[6-(6,6)]
    55      6.0371229      6.0371229      6.0371229    1[6-(6,6)]
    56       7.379385       7.379385       7.379385    1[6-(6,6)]
    57      5.5585545      5.5585545      5.5585545    1[6-(6,6)]
    58      3.3194133      3.3194133      3.3194133    1[6-(6,6)]
    59      0.9623766      0.9623766      0.9623766    1[6-(6,7)]
    60      8.0911245      8.0911245      8.0911245    1[6-(6,7)]
    61       8.462277       8.462277       8.462277    1[6-(7,7)]
    62      6.2929998      6.2929998      6.2929998    1[6-(6,6)]
    63      5.0240949      5.0240949      5.0240949    1[6-(6,6)]
    64      6.0371229      6.0371229      6.0371229    1[6-(6,6)]
    65       7.379385       7.379385       7.379385    1[6-(6,6)]
    66      5.5585545      5.5585545      5.5585545    1[6-(6,6)]
    67      3.3194133      3.3194133      3.3194133    1[6-(6,6)]
    68      3.4041234      3.4041234      3.4041234    1[6-(6,7)]
    69      5.0083755      5.0083755      5.0083755    1[6-(6,7)]
    70       4.637223       4.637223       4.637223    1[6-(7,7)]
    71      6.8065002      6.8065002      6.8065002    1[6-(6,6)]
    72      8.0754051      8.0754051      8.0754051    1[6-(6,6)]
    73      7.0623771      7.0623771      7.0623771    1[6-(6,6)]
    74       5.720115       5.720115       5.720115    1[6-(6,6)]
    75      7.5409455      7.5409455      7.5409455    1[6-(6,6)]
    76      1.0470867      1.0470867      1.0470867    1[6-(6,6)]
    77      4.8747606      4.8747606      4.8747606    6[1-(0),6-(1,7),7-(6,27)]
    78      3.9874878      3.9874878      3.9874878    6[1-(0),6-(1,7),7-(6,6)]
    79      4.2031929      4.2031929      4.2031929    6[1-(0),7-(6,27),7-(6,6)]
    80       2.628633       2.628633       2.628633    6[6-(1,6),6-(1,6),7-(6,6)]
    81      1.8985542      1.8985542      1.8985542    6[1-(0),6-(1,6),6-(6,7)]
    82      1.1274303      1.1274303      1.1274303    6[1-(0),6-(1,6),6-(6,7)]
    83       1.039227       1.039227       1.039227    6[6-(1,6),6-(1,6),7-(7)]
    84       1.737867       1.737867       1.737867    6[1-(0),6-(1,6),6-(6,7)]
    85      2.5343166      2.5343166      2.5343166    6[1-(0),6-(1,6),6-(6,7)]
    86      7.8361209      7.8361209      7.8361209    6[6-(6,6),8-(0),8-(27)]
    87      8.6910816      8.6910816      8.6910816    6[6-(1,6),6-(1,6),6-(8,8)]
    88      1.0261275      1.0261275      1.0261275    6[1-(0),6-(6),6-(6,6)]
    89      1.8461562      1.8461562      1.8461562    6[6-(1,6),6-(6,6)]
    90      1.6811025      1.6811025      1.6811025    6[6-(6),6-(6,6),6-(6,7)]
    91       0.550179       0.550179       0.550179    6[6-(1,6),6-(6,6),7-(8,8)]
    92      8.4386979      8.4386979      8.4386979    6[1-(0),6-(6,6),6-(6,7)]
    93      8.2247394      8.2247394      8.2247394    6[1-(0),6-(1,7),7-(6,27)]
    94      0.3790122      0.3790122      0.3790122    6[1-(0),6-(1,7),7-(6,6)]
    95      0.1633071      0.1633071      0.1633071    6[1-(0),7-(6,27),7-(6,6)]
    96       1.737867       1.737867       1.737867    6[6-(1,6),6-(1,6),7-(6,6)]
    97      2.4679458      2.4679458      2.4679458    6[1-(0),6-(1,6),6-(6,7)]
    98      3.2390697      3.2390697      3.2390697    6[1-(0),6-(1,6),6-(6,7)]
    99       3.327273       3.327273       3.327273    6[6-(1,6),6-(1,6),7-(7)]
   100       2.628633       2.628633       2.628633    6[1-(0),6-(1,6),6-(6,7)]
   101      1.8321834      1.8321834      1.8321834    6[1-(0),6-(1,6),6-(6,7)]
   102      5.2633791      5.2633791      5.2633791    6[6-(6,6),8-(0),8-(27)]
   103      4.4084184      4.4084184      4.4084184    6[6-(1,6),6-(1,6),6-(8,8)]
   104      3.3403725      3.3403725      3.3403725    6[1-(0),6-(6),6-(6,6)]
   105      2.5203438      2.5203438      2.5203438    6[6-(1,6),6-(6,6)]
   106      2.6853975      2.6853975      2.6853975    6[6-(6),6-(6,6),6-(6,7)]
   107       3.816321       3.816321       3.816321    6[6-(1,6),6-(6,6),7-(8,8)]
   108      4.6608021      4.6608021      4.6608021    6[1-(0),6-(6,6),6-(6,7)]
   109      8.2247394      8.2247394      8.2247394    6[1-(0),6-(1,7),7-(6,27)]
   110      0.3790122      0.3790122      0.3790122    6[1-(0),6-(1,7),7-(6,6)]
   111      0.1633071      0.1633071      0.1633071    6[1-(0),7-(6,27),7-(6,6)]
   112       1.737867       1.737867       1.737867    6[6-(1,6),6-(1,6),7-(6,6)]
   113      2.4679458      2.4679458      2.4679458    6[1-(0),6-(1,6),6-(6,7)]
   114      3.2390697      3.2390697      3.2390697    6[1-(0),6-(1,6),6-(6,7)]
   115       3.327273       3.327273       3.327273    6[6-(1,6),6-(1,6),7-(7)]
   116       2.628633       2.628633       2.628633    6[1-(0),6-(1,6),6-(6,7)]
   117      1.8321834      1.8321834      1.8321834    6[1-(0),6-(1,6),6-(6,7)]
   118      5.2633791      5.2633791      5.2633791    6[6-(6,6),8-(0),8-(27)]
   119      4.4084184      4.4084184      4.4084184    6[6-(1,6),6-(1,6),6-(8,8)]
   120      3.3403725      3.3403725      3.3403725    6[1-(0),6-(6),6-(6,6)]
   121      2.5203438      2.5203438      2.5203438    6[6-(1,6),6-(6,6)]
   122      2.6853975      2.6853975      2.6853975    6[6-(6),6-(6,6),6-(6,7)]
   123       3.816321       3.816321       3.816321    6[6-(1,6),6-(6,6),7-(8,8)]
   124      4.6608021      4.6608021      4.6608021    6[1-(0),6-(6,6),6-(6,7)]
   125      4.8747606      4.8747606      4.8747606    6[1-(0),6-(1,7),7-(6,27)]
   126      3.9874878      3.9874878      3.9874878    6[1-(0),6-(1,7),7-(6,6)]
   127      4.2031929      4.2031929      4.2031929    6[1-(0),7-(6,27),7-(6,6)]
   128       2.628633       2.628633       2.628633    6[6-(1,6),6-(1,6),7-(6,6)]
   129      1.8985542      1.8985542      1.8985542    6[1-(0),6-(1,6),6-(6,7)]
   130      1.1274303      1.1274303      1.1274303    6[1-(0),6-(1,6),6-(6,7)]
   131       1.039227       1.039227       1.039227    6[6-(1,6),6-(1,6),7-(7)]
   132       1.737867       1.737867       1.737867    6[1-(0),6-(1,6),6-(6,7)]
   133      2.5343166      2.5343166      2.5343166    6[1-(0),6-(1,6),6-(6,7)]
   134      7.8361209      7.8361209      7.8361209    6[6-(6,6),8-(0),8-(27)]
   135      8.6910816      8.6910816      8.6910816    6[6-(1,6),6-(1,6),6-(8,8)]
   136      1.0261275      1.0261275      1.0261275    6[1-(0),6-(6),6-(6,6)]
   137      1.8461562      1.8461562      1.8461562    6[6-(1,6),6-(6,6)]
   138      1.6811025      1.6811025      1.6811025    6[6-(6),6-(6,6),6-(6,7)]
   139       0.550179       0.550179       0.550179    6[6-(1,6),6-(6,6),7-(8,8)]
   140      8.4386979      8.4386979      8.4386979    6[1-(0),6-(6,6),6-(6,7)]
   141      3.8582394      3.8582394      3.8582394    6[1-(0),6-(1,7),7-(6,27)]
   142      4.7455122      4.7455122      4.7455122    6[1-(0),6-(1,7),7-(6,6)]
   143      4.5298071      4.5298071      4.5298071    6[1-(0),7-(6,27),7-(6,6)]
   144       6.104367       6.104367       6.104367    6[6-(1,6),6-(1,6),7-(6,6)]
   145      6.8344458      6.8344458      6.8344458    6[1-(0),6-(1,6),6-(6,7)]
   146      7.6055697      7.6055697      7.6055697    6[1-(0),6-(1,6),6-(6,7)]
   147       7.693773       7.693773       7.693773    6[6-(1,6),6-(1,6),7-(7)]
   148       6.995133       6.995133       6.995133    6[1-(0),6-(1,6),6-(6,7)]
   149      6.1986834      6.1986834      6.1986834    6[1-(0),6-(1,6),6-(6,7)]
   150      0.8968791      0.8968791      0.8968791    6[6-(6,6),8-(0),8-(27)]
   151      0.0419184      0.0419184      0.0419184    6[6-(1,6),6-(1,6),6-(8,8)]
   152      7.7068725      7.7068725      7.7068725    6[1-(0),6-(6),6-(6,6)]
   153      6.8868438      6.8868438      6.8868438    6[6-(1,6),6-(6,6)]
   154      7.0518975      7.0518975      7.0518975    6[6-(6),6-(6,6),6-(6,7)]
   155       8.182821       8.182821       8.182821    6[6-(1,6),6-(6,6),7-(8,8)]
   156      0.2943021      0.2943021      0.2943021    6[1-(0),6-(6,6),6-(6,7)]
   157      0.5082606      0.5082606      0.5082606    6[1-(0),6-(1,7),7-(6,27)]
   158      8.3539878      8.3539878      8.3539878    6[1-(0),6-(1,7),7-(6,6)]
   159      8.5696929      8.5696929      8.5696929    6[1-(0),7-(6,27),7-(6,6)]
   160       6.995133       6.995133       6.995133    6[6-(1,6),6-(1,6),7-(6,6)]
   161      6.2650542      6.2650542      6.2650542    6[1-(0),6-(1,6),6-(6,7)]
   162      5.4939303      5.4939303      5.4939303    6[1-(0),6-(1,6),6-(6,7)]
   163       5.405727       5.405727       5.405727    6[6-(1,6),6-(1,6),7-(7)]
   164       6.104367       6.104367       6.104367    6[1-(0),6-(1,6),6-(6,7)]
   165      6.9008166      6.9008166      6.9008166    6[1-(0),6-(1,6),6-(6,7)]
   166      3.4696209      3.4696209      3.4696209    6[6-(6,6),8-(0),8-(27)]
   167      4.3245816      4.3245816      4.3245816    6[6-(1,6),6-(1,6),6-(8,8)]
   168      5.3926275      5.3926275      5.3926275    6[1-(0),6-(6),6-(6,6)]
   169      6.2126562      6.2126562      6.2126562    6[6-(1,6),6-(6,6)]
   170      6.0476025      6.0476025      6.0476025    6[6-(6),6-(6,6),6-(6,7)]
   171       4.916679       4.916679       4.916679    6[6-(1,6),6-(6,6),7-(8,8)]
   172      4.0721979      4.0721979      4.0721979    6[1-(0),6-(6,6),6-(6,7)]
   173      0.5082606      0.5082606      0.5082606    6[1-(0),6-(1,7),7-(6,27)]
   174      8.3539878      8.3539878      8.3539878    6[1-(0),6-(1,7),7-(6,6)]
   175      8.5696929      8.5696929      8.5696929    6[1-(0),7-(6,27),7-(6,6)]
   176       6.995133       6.995133       6.995133    6[6-(1,6),6-(1,6),7-(6,6)]
   177      6.2650542      6.2650542      6.2650542    6[1-(0),6-(1,6),6-(6,7)]
   178      5.4939303      5.4939303      5.4939303    6[1-(0),6-(1,6),6-(6,7)]
   179       5.405727       5.405727       5.405727    6[6-(1,6),6-(1,6),7-(7)]
   180       6.104367       6.104367       6.104367    6[1-(0),6-(1,6),6-(6,7)]
   181      6.9008166      6.9008166      6.9008166    6[1-(0),6-(1,6),6-(6,7)]
   182      3.4696209      3.4696209      3.4696209    6[6-(6,6),8-(0),8-(27)]
   183      4.3245816      4.3245816      4.3245816    6[6-(1,6),6-(1,6),6-(8,8)]
   184      5.3926275      5.3926275      5.3926275    6[1-(0),6-(6),6-(6,6)]
   185      6.2126562      6.2126562      6.2126562    6[6-(1,6),6-(6,6)]
   186      6.0476025      6.0476025      6.0476025    6[6-(6),6-(6,6),6-(6,7)]
   187       4.916679       4.916679       4.916679    6[6-(1,6),6-(6,6),7-(8,8)]
   188      4.0721979      4.0721979      4.0721979    6[1-(0),6-(6,6),6-(6,7)]
   189      3.8582394      3.8582394      3.8582394    6[1-(0),6-(1,7),7-(6,27)]
   190      4.7455122      4.7455122      4.7455122    6[1-(0),6-(1,7),7-(6,6)]
   191      4.5298071      4.5298071      4.5298071    6[1-(0),7-(6,27),7-(6,6)]
   192       6.104367       6.104367       6.104367    6[6-(1,6),6-(1,6),7-(6,6)]
   193      6.8344458      6.8344458      6.8344458    6[1-(0),6-(1,6),6-(6,7)]
   194      7.6055697      7.6055697      7.6055697    6[1-(0),6-(1,6),6-(6,7)]
   195       7.693773       7.693773       7.693773    6[6-(1,6),6-(1,6),7-(7)]
   196       6.995133       6.995133       6.995133    6[1-(0),6-(1,6),6-(6,7)]
   197      6.1986834      6.1986834      6.1986834    6[1-(0),6-(1,6),6-(6,7)]
   198      0.8968791      0.8968791      0.8968791    6[6-(6,6),8-(0),8-(27)]
   199      0.0419184      0.0419184      0.0419184    6[6-(1,6),6-(1,6),6-(8,8)]
   200      7.7068725      7.7068725      7.7068725    6[1-(0),6-(6),6-(6,6)]
   201      6.8868438      6.8868438      6.8868438    6[6-(1,6),6-(6,6)]
   202      7.0518975      7.0518975      7.0518975    6[6-(6),6-(6,6),6-(6,7)]
   203       8.182821       8.182821       8.182821    6[6-(1,6),6-(6,6),7-(8)]
   204      0.2943021      0.2943021      0.2943021    6[1-(0),6-(6,6),6-(6,7)]
   205      5.0249682      5.0249682      5.0249682    7[6-(1,6),6-(1,7),27-(7,8,8)]
   206      3.5246388      3.5246388      3.5246388    7[6-(1,6),6-(1,7),6-(6,6)]
   207      0.2890623      0.2890623      0.2890623    7[6-(6,6),7-(6)]
   208      0.1493343      0.1493343      0.1493343    7[6-(6,6),8-(0),8-(0)]
   209      8.0745318      8.0745318      8.0745318    7[6-(1,6),6-(1,7),27-(7,8,8)]
   210      0.8418612      0.8418612      0.8418612    7[6-(1,6),6-(1,7),6-(6,6)]
   211      4.0774377      4.0774377      4.0774377    7[6-(6,6),7-(6)]
   212      4.2171657      4.2171657      4.2171657    7[6-(6,6),8-(0),8-(0)]
   213      8.0745318      8.0745318      8.0745318    7[6-(1,6),6-(1,7),27-(7,8,8)]
   214      0.8418612      0.8418612      0.8418612    7[6-(1,6),6-(1,7),6-(6,6)]
   215      4.0774377      4.0774377      4.0774377    7[6-(6,6),7-(6)]
   216      4.2171657      4.2171657      4.2171657    7[6-(6,6),8-(0),8-(0)]
   217      5.0249682      5.0249682      5.0249682    7[6-(1,6),6-(1,7),27-(7,8,8)]
   218      3.5246388      3.5246388      3.5246388    7[6-(1,6),6-(1,7),6-(6,6)]
   219      0.2890623      0.2890623      0.2890623    7[6-(6,6),7-(6)]
   220      0.1493343      0.1493343      0.1493343    7[6-(6,6),8-(0),8-(0)]
   221      3.7080318      3.7080318      3.7080318    7[6-(1,6),6-(1,7),27-(7,8,8)]
   222      5.2083612      5.2083612      5.2083612    7[6-(1,6),6-(1,7),6-(6,6)]
   223      8.4439377      8.4439377      8.4439377    7[6-(6,6),7-(6)]
   224      8.5836657      8.5836657      8.5836657    7[6-(6,6),8-(0),8-(0)]
   225      0.6584682      0.6584682      0.6584682    7[6-(1,6),6-(1,7),27-(7,8,8)]
   226      7.8911388      7.8911388      7.8911388    7[6-(1,6),6-(1,7),6-(6,6)]
   227      4.6555623      4.6555623      4.6555623    7[6-(6,6),7-(6)]
   228      4.5158343      4.5158343      4.5158343    7[6-(6,6),8-(0),8-(0)]
   229      0.6584682      0.6584682      0.6584682    7[6-(1,6),6-(1,7),27-(7,8,8)]
   230      7.8911388      7.8911388      7.8911388    7[6-(1,6),6-(1,7),6-(6,6)]
   231      4.6555623      4.6555623      4.6555623    7[6-(6,6),7-(6)]
   232      4.5158343      4.5158343      4.5158343    7[6-(6,6),8-(0),8-(0)]
   233      3.7080318      3.7080318      3.7080318    7[6-(1,6),6-(1,7),27-(7,8,8)]
   234      5.2083612      5.2083612      5.2083612    7[6-(1,6),6-(1,7),6-(6,6)]
   235      8.4439377      8.4439377      8.4439377    7[6-(6,6),7-(6)]
   236      8.5836657      8.5836657      8.5836657    7[6-(6,6),8-(0)]
   237      6.9139161      6.9139161      6.9139161    8[6-(6,8),27-(7,7,8)]
   238       8.051826       8.051826       8.051826    8[6-(6,8)]
   239      7.7260851      7.7260851      7.7260851    8[7-(6,8)]
   240      0.9815892      0.9815892      0.9815892    8[7-(6,8)]
   241      6.1855839      6.1855839      6.1855839    8[6-(6,8),27-(7,7,8)]
   242       5.047674       5.047674       5.047674    8[6-(6,8)]
   243      5.3734149      5.3734149      5.3734149    8[7-(6,8)]
   244      3.3849108      3.3849108      3.3849108    8[7-(6,8)]
   245      6.1855839      6.1855839      6.1855839    8[6-(6,8),27-(7,7,8)]
   246       5.047674       5.047674       5.047674    8[6-(6,8)]
   247      5.3734149      5.3734149      5.3734149    8[7-(6,8)]
   248      3.3849108      3.3849108      3.3849108    8[7-(6,8)]
   249      6.9139161      6.9139161      6.9139161    8[6-(6,8),27-(7,7,8)]
   250       8.051826       8.051826       8.051826    8[6-(6,8)]
   251      7.7260851      7.7260851      7.7260851    8[7-(6,8)]
   252      0.9815892      0.9815892      0.9815892    8[7-(6,8)]
   253      1.8190839      1.8190839      1.8190839    8[6-(6,8),27-(7,7,8)]
   254       0.681174       0.681174       0.681174    8[6-(6,8)]
   255      1.0069149      1.0069149      1.0069149    8[7-(6,8)]
   256      7.7514108      7.7514108      7.7514108    8[7-(6,8)]
   257      2.5474161      2.5474161      2.5474161    8[6-(6,8),27-(7,7,8)]
   258       3.685326       3.685326       3.685326    8[6-(6,8)]
   259      3.3595851      3.3595851      3.3595851    8[7-(6,8)]
   260      5.3480892      5.3480892      5.3480892    8[7-(6,8)]
   261      2.5474161      2.5474161      2.5474161    8[6-(6,8),27-(7,7,8)]
   262       3.685326       3.685326       3.685326    8[6-(6,8)]
   263      3.3595851      3.3595851      3.3595851    8[7-(6,8)]
   264      5.3480892      5.3480892      5.3480892    8[7-(6,8)]
   265      1.8190839      1.8190839      1.8190839    8[6-(6,8),27-(7,7,8)]
   266       0.681174       0.681174       0.681174    8[6-(6,8)]
   267      1.0069149      1.0069149      1.0069149    8[7-(6)]
