# Supplementary material for: A collection of forcefield precursors for metal–organic frameworks
Source: RSC Adv. 2019 Nov 13;9(63):36492–507. doi: 10.1039/c9ra07327b (PMC9075174; doi:10.1039/c9ra07327b)
Supplement: RA-009-C9RA07327B-s3184 [file RA-009-C9RA07327B-s3184.txt]

KIPJIE_clean

7.3524    0.00000000    0.00000000
-0.31224915    23.17289635    0.00000000
0.0    0.0    29.1642

     1  5.60228611537  5.60228611537  5.60228611537    58[8-(6),8-(6),8-(6),8-(6),8-(6),8-(6),8-(6,58),8-(6,58),8-(6,58)]
     2  1.92621209868  1.92621209868  1.92621209868    58[8-(6),8-(6),8-(6),8-(6),8-(6,58),8-(6,58),8-(6,58)]
     3  1.28174015963  1.28174015963  1.28174015963    58[8-(6),8-(6),8-(6),8-(6),8-(6),8-(6),8-(6,58),8-(6,58),8-(6,58)]
     4  4.95781417632  4.95781417632  4.95781417632    58[8-(6),8-(6),8-(6),8-(6),8-(6,58),8-(6,58),8-(6,58)]
     5  1.43786473463  1.43786473463  1.43786473463    58[8-(6),8-(6),8-(6),8-(6),8-(6),8-(6),8-(6,58),8-(6,58),8-(6,58)]
     6  5.11393875132  5.11393875132  5.11393875132    58[8-(6),8-(6),8-(6),8-(6),8-(6,58),8-(6,58),8-(6,58)]
     7  5.75841069037  5.75841069037  5.75841069037    58[8-(6),8-(6),8-(6),8-(6),8-(6),8-(6),8-(6,58),8-(6,58),8-(6,58)]
     8  2.08233667368  2.08233667368  2.08233667368    58[8-(6),8-(6),8-(6),8-(6),8-(6,58),8-(6,58),8-(6,58)]
     9  6.53241227191  6.53241227191  6.53241227191    1[8-(6)]
    10  6.50420784647  6.50420784647  6.50420784647    1[8-(6)]
    11  4.10986919679  4.10986919679  4.10986919679    1[6-(6,6)]
    12  6.92781177144  6.92781177144  6.92781177144    1[6-(6,6)]
    13  0.62601057762  0.62601057762  0.62601057762    1[6-(6,6)]
    14  1.41177074214  1.41177074214  1.41177074214    1[6-(6,6)]
    15  1.47147490182  1.47147490182  1.47147490182    1[6-(6,6)]
    16  2.82573034998  2.82573034998  2.82573034998    1[6-(6,6)]
    17  6.98337427915  6.98337427915  6.98337427915    1[6-(6,6)]
    18  4.20913804565  4.20913804565  4.20913804565    1[6-(6,6)]
    19  3.12206078568  3.12206078568  3.12206078568    1[6-(6,6)]
    20 0.780723239535 0.780723239535 0.780723239535    1[6-(6,6)]
    21  4.12024208634  4.12024208634  4.12024208634    1[6-(6,6)]
    22  5.41369778093  5.41369778093  5.41369778093    1[6-(6,6)]
    23 0.351614003085 0.351614003085 0.351614003085    1[8-(6)]
    24 0.692067578535 0.692067578535 0.692067578535    1[8-(6)]
    25  2.77415707821  2.77415707821  2.77415707821    1[6-(6,6)]
    26 -0.04378549644 -0.04378549644 -0.04378549644    1[6-(6,6)]
    27  6.25801569738  6.25801569738  6.25801569738    1[6-(6,6)]
    28  5.47225553286  5.47225553286  5.47225553286    1[6-(6,6)]
    29  5.41255137318  5.41255137318  5.41255137318    1[6-(6,6)]
    30  4.05829592502  4.05829592502  4.05829592502    1[6-(6,6)]
    31-0.099348004155-0.099348004155-0.099348004155    1[6-(6,6)]
    32  2.67488822936  2.67488822936  2.67488822936    1[6-(6,6)]
    33  3.76196548932  3.76196548932  3.76196548932    1[6-(6,6)]
    34  6.41555218547  6.41555218547  6.41555218547    1[6-(6,6)]
    35  3.07603333866  3.07603333866  3.07603333866    1[6-(6,6)]
    36  1.78257764408  1.78257764408  1.78257764408    1[6-(6,6)]
    37 0.507738578085 0.507738578085 0.507738578085    1[8-(6)]
    38 0.535943003535 0.535943003535 0.535943003535    1[8-(6)]
    39  2.93028165321  2.93028165321  2.93028165321    1[6-(6,6)]
    40  0.11233907856  0.11233907856  0.11233907856    1[6-(6,6)]
    41  6.41414027238  6.41414027238  6.41414027238    1[6-(6,6)]
    42  5.62838010786  5.62838010786  5.62838010786    1[6-(6,6)]
    43  5.56867594818  5.56867594818  5.56867594818    1[6-(6,6)]
    44  4.21442050002  4.21442050002  4.21442050002    1[6-(6,6)]
    45 0.056776570845 0.056776570845 0.056776570845    1[6-(6,6)]
    46  2.83101280436  2.83101280436  2.83101280436    1[6-(6,6)]
    47  3.91809006432  3.91809006432  3.91809006432    1[6-(6,6)]
    48  6.25942761046  6.25942761046  6.25942761046    1[6-(6,6)]
    49  2.91990876366  2.91990876366  2.91990876366    1[6-(6,6)]
    50  1.62645306908  1.62645306908  1.62645306908    1[6-(6,6)]
    51  6.68853684691  6.68853684691  6.68853684691    1[8-(6)]
    52  6.34808327146  6.34808327146  6.34808327146    1[8-(6)]
    53  4.26599377179  4.26599377179  4.26599377179    1[6-(6,6)]
    54  7.08393634644  7.08393634644  7.08393634644    1[6-(6,6)]
    55  0.78213515262  0.78213515262  0.78213515262    1[6-(6,6)]
    56  1.56789531714  1.56789531714  1.56789531714    1[6-(6,6)]
    57  1.62759947682  1.62759947682  1.62759947682    1[6-(6,6)]
    58  2.98185492498  2.98185492498  2.98185492498    1[6-(6,6)]
    59  7.13949885416  7.13949885416  7.13949885416    1[6-(6,6)]
    60  4.36526262064  4.36526262064  4.36526262064    1[6-(6,6)]
    61  3.27818536068  3.27818536068  3.27818536068    1[6-(6,6)]
    62 0.624598664535 0.624598664535 0.624598664535    1[6-(6,6)]
    63  3.96411751134  3.96411751134  3.96411751134    1[6-(6,6)]
    64  5.25757320593  5.25757320593  5.25757320593    1[6-(6,6)]
    65  3.16882522065  3.16882522065  3.16882522065    6[6-(6,6),6-(6,6),6-(9,9,9),6-(9,9,9)]
    66  2.49221959314  2.49221959314  2.49221959314    6[6-(1,6),6-(1,6),6-(6,6,6)]
    67  3.19562531172  3.19562531172  3.19562531172    6[1-(0),6-(6,6),6-(6,6)]
    68  2.59583102727  2.59583102727  2.59583102727    6[6-(1,6),6-(6,6),6-(8,8)]
    69  1.19675173305  1.19675173305  1.19675173305    6[6-(1,6),6-(6,6),6-(8,8)]
    70 0.488341301085 0.488341301085 0.488341301085    6[1-(0),6-(1,6),6-(6,6)]
    71  1.11713926164  1.11713926164  1.11713926164    6[1-(0),6-(1,6),6-(6,6)]
    72  3.43858887178  3.43858887178  3.43858887178    6[6-(6,6),8-(58),8-(58)]
    73  0.42600125163  0.42600125163  0.42600125163    6[6-(6,6),8-(58),8-(58,58)]
    74  2.24415725793  2.24415725793  2.24415725793    6[6-(1,6),6-(1,6),6-(6,6,6)]
    75  1.42649299611  1.42649299611  1.42649299611    6[1-(0),6-(6,6),6-(6,6)]
    76 0.640345335585 0.640345335585 0.640345335585    6[6-(1,6),6-(6,6),6-(8,8)]
    77  0.64551819654  0.64551819654  0.64551819654    6[6-(1,6),6-(6,6),6-(8,8)]
    78  1.46343225768  1.46343225768  1.46343225768    6[1-(0),6-(1,6),6-(6,6)]
    79  2.26735057787  2.26735057787  2.26735057787    6[1-(0),6-(1,6),6-(6,6)]
    80-0.154498170315-0.154498170315-0.154498170315    6[6-(6,6),8-(0),8-(1)]
    81   7.0936978962   7.0936978962   7.0936978962    6[6-(6,6),8-(58),8-(58)]
    82  3.66397764877  3.66397764877  3.66397764877    6[6-(6,6,6),9-(0),9-(0),9-(0)]
    83  4.38964382276  4.38964382276  4.38964382276    6[6-(6,6,6),9-(0),9-(0),9-(0)]
    84  0.41583221715  0.41583221715  0.41583221715    6[6-(6,6),6-(6,6),6-(9,9,9),6-(9,9,9)]
    85  1.24786323588  1.24786323588  1.24786323588    6[6-(1,6),6-(1,6),6-(6,6,6)]
    86 0.550543853745 0.550543853745 0.550543853745    6[1-(0),6-(6,6),6-(6,6)]
    87  1.18323115773  1.18323115773  1.18323115773    6[6-(1,6),6-(6,6),6-(8,8)]
    88  2.58591586215  2.58591586215  2.58591586215    6[6-(1,6),6-(6,6),6-(8,8)]
    89  3.28210823835  3.28210823835  3.28210823835    6[1-(0),6-(1,6),6-(6,6)]
    90  2.62603522098  2.62603522098  2.62603522098    6[1-(0),6-(1,6),6-(6,6)]
    91 0.359311437975 0.359311437975 0.359311437975    6[6-(6,6),8-(58),8-(58,58)]
    92   3.3733470402   3.3733470402   3.3733470402    6[6-(6,6),8-(58),8-(58,58)]
    93  6.88780859805  6.88780859805  6.88780859805    6[6-(1,6),6-(1,6),6-(6,6,6)]
    94-0.047037918795-0.047037918795-0.047037918795    6[1-(0),6-(6,6),6-(6,6)]
    95  6.50697600195  6.50697600195  6.50697600195    6[6-(1,6),6-(6,6),6-(8,8)]
    96  5.27769137784  5.27769137784  5.27769137784    6[6-(1,6),6-(6,6),6-(8,8)]
    97  4.90224808214  4.90224808214  4.90224808214    6[1-(0),6-(1,6),6-(6,6)]
    98  5.68622745258  5.68622745258  5.68622745258    6[1-(0),6-(1,6),6-(6,6)]
    99  6.96759930495  6.96759930495  6.96759930495    6[6-(6,6),8-(1),8-(58)]
   100   4.3520292618   4.3520292618   4.3520292618    6[6-(6,6),8-(58),8-(58)]
   101   1.3015887047   1.3015887047   1.3015887047    6[6-(6,6,6),9-(0),9-(0),9-(0)]
   102  6.89011788083  6.89011788083  6.89011788083    6[6-(6,6,6),9-(0),9-(0),9-(0)]
   103  3.71520105435  3.71520105435  3.71520105435    6[6-(6,6),6-(6,6),6-(9,9,9),6-(9,9,9)]
   104  4.39180668186  4.39180668186  4.39180668186    6[6-(1,6),6-(1,6),6-(6,6,6)]
   105  3.68840096328  3.68840096328  3.68840096328    6[1-(0),6-(6,6),6-(6,6)]
   106  4.28819524773  4.28819524773  4.28819524773    6[6-(1,6),6-(6,6),6-(8,8)]
   107  5.68727454195  5.68727454195  5.68727454195    6[6-(1,6),6-(6,6),6-(8,8)]
   108  6.39568497392  6.39568497392  6.39568497392    6[1-(0),6-(1,6),6-(6,6)]
   109  5.76688701336  5.76688701336  5.76688701336    6[1-(0),6-(1,6),6-(6,6)]
   110  3.44543740321  3.44543740321  3.44543740321    6[6-(6,6),8-(58),8-(58)]
   111  6.45802502337  6.45802502337  6.45802502337    6[6-(6,6),8-(58),8-(58,58)]
   112  4.63986901707  4.63986901707  4.63986901707    6[6-(1,6),6-(1,6),6-(6,6,6)]
   113  5.45753327889  5.45753327889  5.45753327889    6[1-(0),6-(6,6),6-(6,6)]
   114  6.24368093942  6.24368093942  6.24368093942    6[6-(1,6),6-(6,6),6-(8,8)]
   115  6.23850807846  6.23850807846  6.23850807846    6[6-(1,6),6-(6,6),6-(8,8)]
   116  5.42059401732  5.42059401732  5.42059401732    6[1-(0),6-(1,6),6-(6,6)]
   117  4.61667569714  4.61667569714  4.61667569714    6[1-(0),6-(1,6),6-(6,6)]
   118  7.03852444531  7.03852444531  7.03852444531    6[6-(6,6),8-(0),8-(1)]
   119  -0.2096716212  -0.2096716212  -0.2096716212    6[6-(6,6),8-(58),8-(58)]
   120  3.22004862623  3.22004862623  3.22004862623    6[6-(6,6,6),9-(0),9-(0),9-(0)]
   121  2.49438245224  2.49438245224  2.49438245224    6[6-(6,6,6),9-(0),9-(0),9-(0)]
   122  6.78044320785  6.78044320785  6.78044320785    6[6-(6,6),6-(6,6),6-(9,9,9),6-(9,9,9)]
   123  5.63616303912  5.63616303912  5.63616303912    6[6-(1,6),6-(1,6),6-(6,6,6)]
   124  6.33348242125  6.33348242125  6.33348242125    6[1-(0),6-(6,6),6-(6,6)]
   125  5.70079511727  5.70079511727  5.70079511727    6[6-(1,6),6-(6,6),6-(8,8)]
   126  4.29811041285  4.29811041285  4.29811041285    6[6-(1,6),6-(6,6),6-(8,8)]
   127  3.60191803665  3.60191803665  3.60191803665    6[1-(0),6-(1,6),6-(6,6)]
   128  4.25799105402  4.25799105402  4.25799105402    6[1-(0),6-(1,6),6-(6,6)]
   129  6.52471483703  6.52471483703  6.52471483703    6[6-(6,6),8-(58),8-(58,58)]
   130   3.5106792348   3.5106792348   3.5106792348    6[6-(6,6),8-(58),8-(58,58)]
   131  0.30846682695  0.30846682695  0.30846682695    6[6-(1,6),6-(1,6),6-(6,6,6)]
   132   7.2433133438   7.2433133438   7.2433133438    6[1-(0),6-(6,6),6-(6,6)]
   133  0.68929942305  0.68929942305  0.68929942305    6[6-(1,6),6-(6,6),6-(8,8)]
   134  1.91858404716  1.91858404716  1.91858404716    6[6-(1,6),6-(6,6),6-(8,8)]
   135  2.29402734287  2.29402734287  2.29402734287    6[1-(0),6-(1,6),6-(6,6)]
   136  1.51004797242  1.51004797242  1.51004797242    6[1-(0),6-(1,6),6-(6,6)]
   137  0.22867612005  0.22867612005  0.22867612005    6[6-(6,6),8-(1),8-(58)]
   138   2.8442461632   2.8442461632   2.8442461632    6[6-(6,6),8-(58),8-(58)]
   139  5.89468672031  5.89468672031  5.89468672031    6[6-(6,6,6),9-(0),9-(0),9-(0)]
   140-0.006091605825-0.006091605825-0.006091605825    6[6-(6,6,6),9-(0),9-(0),9-(0)]
   141  3.87132562935  3.87132562935  3.87132562935    6[6-(6,6),6-(6,6),6-(9,9,9),6-(9,9,9)]
   142  4.54793125686  4.54793125686  4.54793125686    6[6-(1,6),6-(1,6),6-(6,6,6)]
   143  3.84452553828  3.84452553828  3.84452553828    6[1-(0),6-(6,6),6-(6,6)]
   144  4.44431982273  4.44431982273  4.44431982273    6[6-(1,6),6-(6,6),6-(8,8)]
   145  5.84339911695  5.84339911695  5.84339911695    6[6-(1,6),6-(6,6),6-(8,8)]
   146  6.55180954892  6.55180954892  6.55180954892    6[1-(0),6-(1,6),6-(6,6)]
   147  5.92301158836  5.92301158836  5.92301158836    6[1-(0),6-(1,6),6-(6,6)]
   148  3.60156197821  3.60156197821  3.60156197821    6[6-(6,6),8-(58),8-(58)]
   149  6.61414959837  6.61414959837  6.61414959837    6[6-(6,6),8-(58),8-(58,58)]
   150  4.79599359207  4.79599359207  4.79599359207    6[6-(1,6),6-(1,6),6-(6,6,6)]
   151  5.61365785389  5.61365785389  5.61365785389    6[1-(0),6-(6,6),6-(6,6)]
   152  6.39980551442  6.39980551442  6.39980551442    6[6-(1,6),6-(6,6),6-(8,8)]
   153  6.39463265346  6.39463265346  6.39463265346    6[6-(1,6),6-(6,6),6-(8,8)]
   154  5.57671859232  5.57671859232  5.57671859232    6[1-(0),6-(1,6),6-(6,6)]
   155  4.77280027214  4.77280027214  4.77280027214    6[1-(0),6-(1,6),6-(6,6)]
   156  7.19464902032  7.19464902032  7.19464902032    6[6-(6,6),8-(0),8-(1)]
   157  -0.0535470462  -0.0535470462  -0.0535470462    6[6-(6,6),8-(58),8-(58)]
   158  3.37617320123  3.37617320123  3.37617320123    6[6-(6,6,6),9-(0),9-(0),9-(0)]
   159  2.65050702725  2.65050702725  2.65050702725    6[6-(6,6,6),9-(0),9-(0),9-(0)]
   160  6.62431863285  6.62431863285  6.62431863285    6[6-(6,6),6-(6,6),6-(9,9,9),6-(9,9,9)]
   161  5.79228761412  5.79228761412  5.79228761412    6[6-(1,6),6-(1,6),6-(6,6,6)]
   162  6.48960699625  6.48960699625  6.48960699625    6[1-(0),6-(6,6),6-(6,6)]
   163  5.85691969227  5.85691969227  5.85691969227    6[6-(1,6),6-(6,6),6-(8,8)]
   164  4.45423498785  4.45423498785  4.45423498785    6[6-(1,6),6-(6,6),6-(8,8)]
   165  3.75804261165  3.75804261165  3.75804261165    6[1-(0),6-(1,6),6-(6,6)]
   166  4.41411562902  4.41411562902  4.41411562902    6[1-(0),6-(1,6),6-(6,6)]
   167  6.68083941203  6.68083941203  6.68083941203    6[6-(6,6),8-(58),8-(58,58)]
   168   3.6668038098   3.6668038098   3.6668038098    6[6-(6,6),8-(58),8-(58,58)]
   169  0.15234225195  0.15234225195  0.15234225195    6[6-(1,6),6-(1,6),6-(6,6,6)]
   170   7.0871887688   7.0871887688   7.0871887688    6[1-(0),6-(6,6),6-(6,6)]
   171  0.53317484805  0.53317484805  0.53317484805    6[6-(1,6),6-(6,6),6-(8,8)]
   172  1.76245947216  1.76245947216  1.76245947216    6[6-(1,6),6-(6,6),6-(8,8)]
   173  2.13790276787  2.13790276787  2.13790276787    6[1-(0),6-(1,6),6-(6,6)]
   174  1.35392339742  1.35392339742  1.35392339742    6[1-(0),6-(1,6),6-(6,6)]
   175  0.07255154505  0.07255154505  0.07255154505    6[6-(6,6),8-(1),8-(58)]
   176   2.6881215882   2.6881215882   2.6881215882    6[6-(6,6),8-(58),8-(58)]
   177   5.7385621453   5.7385621453   5.7385621453    6[6-(6,6,6),9-(0),9-(0),9-(0)]
   178 0.150032969175 0.150032969175 0.150032969175    6[6-(6,6,6),9-(0),9-(0),9-(0)]
   179  3.32494979565  3.32494979565  3.32494979565    6[6-(6,6),6-(6,6),6-(9,9,9),6-(9,9,9)]
   180  2.64834416814  2.64834416814  2.64834416814    6[6-(1,6),6-(1,6),6-(6,6,6)]
   181  3.35174988672  3.35174988672  3.35174988672    6[1-(0),6-(6,6),6-(6,6)]
   182  2.75195560227  2.75195560227  2.75195560227    6[6-(1,6),6-(6,6),6-(8,8)]
   183  1.35287630805  1.35287630805  1.35287630805    6[6-(1,6),6-(6,6),6-(8,8)]
   184 0.644465876085 0.644465876085 0.644465876085    6[1-(0),6-(1,6),6-(6,6)]
   185  1.27326383664  1.27326383664  1.27326383664    6[1-(0),6-(1,6),6-(6,6)]
   186  3.59471344678  3.59471344678  3.59471344678    6[6-(6,6),8-(58),8-(58)]
   187  0.58212582663  0.58212582663  0.58212582663    6[6-(6,6),8-(58),8-(58,58)]
   188  2.40028183293  2.40028183293  2.40028183293    6[6-(1,6),6-(1,6),6-(6,6,6)]
   189  1.58261757111  1.58261757111  1.58261757111    6[1-(0),6-(6,6),6-(6,6)]
   190 0.796469910585 0.796469910585 0.796469910585    6[6-(1,6),6-(6,6),6-(8,8)]
   191  0.80164277154  0.80164277154  0.80164277154    6[6-(1,6),6-(6,6),6-(8,8)]
   192  1.61955683268  1.61955683268  1.61955683268    6[1-(0),6-(1,6),6-(6,6)]
   193  2.42347515287  2.42347515287  2.42347515287    6[1-(0),6-(1,6),6-(6,6)]
   194 0.001626404685 0.001626404685 0.001626404685    6[6-(6,6),8-(0),8-(1)]
   195   7.2498224712   7.2498224712   7.2498224712    6[6-(6,6),8-(58),8-(58)]
   196  3.82010222378  3.82010222378  3.82010222378    6[6-(6,6,6),9-(0),9-(0),9-(0)]
   197  4.54576839776  4.54576839776  4.54576839776    6[6-(6,6,6),9-(0),9-(0),9-(0)]
   198  0.25970764215  0.25970764215  0.25970764215    6[6-(6,6),6-(6,6),6-(9,9),6-(9,9,9)]
   199  1.40398781088  1.40398781088  1.40398781088    6[6-(1,6),6-(1,6),6-(6,6,6)]
   200 0.706668428745 0.706668428745 0.706668428745    6[1-(0),6-(6,6),6-(6,6)]
   201  1.33935573273  1.33935573273  1.33935573273    6[6-(1,6),6-(6,6),6-(8,8)]
   202  2.74204043715  2.74204043715  2.74204043715    6[6-(1,6),6-(6,6),6-(8,8)]
   203  3.43823281335  3.43823281335  3.43823281335    6[1-(0),6-(1,6),6-(6,6)]
   204  2.78215979598  2.78215979598  2.78215979598    6[1-(0),6-(1,6),6-(6,6)]
   205 0.515436012975 0.515436012975 0.515436012975    6[6-(6,6),8-(58),8-(58,58)]
   206   3.5294716152   3.5294716152   3.5294716152    6[6-(6,6),8-(58),8-(58,58)]
   207  6.73168402305  6.73168402305  6.73168402305    6[6-(1,6),6-(1,6),6-(6,6,6)]
   208-0.203162493795-0.203162493795-0.203162493795    6[1-(0),6-(6,6),6-(6,6)]
   209  6.35085142695  6.35085142695  6.35085142695    6[6-(1,6),6-(6,6),6-(8,8)]
   210  5.12156680284  5.12156680284  5.12156680284    6[6-(1,6),6-(6,6),6-(8,8)]
   211  4.74612350713  4.74612350713  4.74612350713    6[1-(0),6-(1,6),6-(6,6)]
   212  5.53010287758  5.53010287758  5.53010287758    6[1-(0),6-(1,6),6-(6,6)]
   213  6.81147472995  6.81147472995  6.81147472995    6[6-(6,6),8-(1),8-(58)]
   214   4.1959046868   4.1959046868   4.1959046868    6[6-(6,6),8-(58),8-(58)]
   215   1.1454641297   1.1454641297   1.1454641297    6[6-(6,6,6),9-(0),9-(0),9-(0)]
   216  7.04624245583  7.04624245583  7.04624245583    6[6-(6,6,6),9-(0),9-(0)]
   217  4.68320822517  4.68320822517  4.68320822517    8[6-(6,8),58-(8,8,8,8,8,8,8,8)]
   218  2.89062505085  2.89062505085  2.89062505085    8[6-(6,8),58-(8,8,8,8,8,8)]
   219 0.214124282997 0.214124282997 0.214124282997    8[6-(6,8),58-(8,8,8,8,8,8),58-(8,8,8,8,8,8,8,8)]
   220-0.072008469714-0.072008469714-0.072008469714    8[6-(6,8),58-(8,8,8,8,8,8,8,8)]
   221  7.01240238827  7.01240238827  7.01240238827    8[6-(6,8)]
   222  6.74430956354  6.74430956354  6.74430956354    8[1-(0),6-(6,8)]
   223 0.254844708255 0.254844708255 0.254844708255    8[6-(6,8),58-(8,8,8,8,8,8,8,8)]
   224  5.86768936619  5.86768936619  5.86768936619    8[6-(6,8),58-(8,8,8,8,8,8)]
   225 0.907286894894 0.907286894894 0.907286894894    8[6-(6,8),58-(8,8,8,8,8,8),58-(8,8,8,8,8,8,8,8)]
   226  6.45652604033  6.45652604033  6.45652604033    8[6-(6,8),58-(8,8,8,8,8,8,8,8)]
   227  3.56457099607  3.56457099607  3.56457099607    8[6-(6,8),58-(8,8,8,8,8,8),58-(8,8,8,8,8,8,8,8)]
   228  3.88820200268  3.88820200268  3.88820200268    8[6-(6,8),58-(8,8,8,8,8,8,8,8)]
   229  0.75473306118  0.75473306118  0.75473306118    8[6-(6,8),58-(8,8,8,8,8,8)]
   230  6.08650366971  6.08650366971  6.08650366971    8[1-(0),6-(6,8)]
   231  4.81347317955  4.81347317955  4.81347317955    8[6-(6,8),58-(8,8,8,8,8,8,8,8)]
   232  3.12222835911  3.12222835911  3.12222835911    8[6-(6,8),58-(8,8,8,8,8,8)]
   233  2.20081804983  2.20081804983  2.20081804983    8[6-(6,8),58-(8,8,8,8,8,8,8,8)]
   234  3.99340122415  3.99340122415  3.99340122415    8[6-(6,8),58-(8,8,8,8,8,8)]
   235    6.669901992    6.669901992    6.669901992    8[6-(6,8),58-(8,8,8,8,8,8),58-(8,8,8,8,8,8,8,8)]
   236  6.95603474471  6.95603474471  6.95603474471    8[6-(6,8),58-(8,8,8,8,8,8,8,8)]
   237-0.128376113265-0.128376113265-0.128376113265    8[6-(6,8)]
   238 0.139716711465 0.139716711465 0.139716711465    8[1-(0),6-(6,8)]
   239  6.62918156675  6.62918156675  6.62918156675    8[6-(6,8),58-(8,8,8,8,8,8,8,8)]
   240  1.01633690882  1.01633690882  1.01633690882    8[6-(6,8),58-(8,8,8,8,8,8)]
   241  5.97673938011  5.97673938011  5.97673938011    8[6-(6,8),58-(8,8,8,8,8,8),58-(8,8,8,8,8,8,8,8)]
   242 0.427500234675 0.427500234675 0.427500234675    8[6-(6,8),58-(8,8,8,8,8,8,8,8)]
   243  3.31945527893  3.31945527893  3.31945527893    8[6-(6,8),58-(8,8,8,8,8,8),58-(8,8,8,8,8,8,8,8)]
   244  2.99582427233  2.99582427233  2.99582427233    8[6-(6,8),58-(8,8,8,8,8,8,8,8)]
   245  6.44154236382  6.44154236382  6.44154236382    8[6-(6,8),58-(8,8,8,8,8,8)]
   246  1.10977175529  1.10977175529  1.10977175529    8[1-(0),6-(6,8)]
   247  2.38280224545  2.38280224545  2.38280224545    8[6-(6,8),58-(8,8,8,8,8,8,8,8)]
   248  4.07404706589  4.07404706589  4.07404706589    8[6-(6,8),58-(8,8,8,8,8,8)]
   249  2.35694262483  2.35694262483  2.35694262483    8[6-(6,8),58-(8,8,8,8,8,8,8,8)]
   250  4.14952579915  4.14952579915  4.14952579915    8[6-(6,8),58-(8,8,8,8,8,8)]
   251    6.826026567    6.826026567    6.826026567    8[6-(6,8),58-(8,8,8,8,8,8),58-(8,8,8,8,8,8,8,8)]
   252  7.11215931971  7.11215931971  7.11215931971    8[6-(6,8),58-(8,8,8,8,8,8,8,8)]
   253 0.027748461735 0.027748461735 0.027748461735    8[6-(6,8)]
   254 0.295841286465 0.295841286465 0.295841286465    8[1-(0),6-(6,8)]
   255  6.78530614175  6.78530614175  6.78530614175    8[6-(6,8),58-(8,8,8,8,8,8,8,8)]
   256  1.17246148382  1.17246148382  1.17246148382    8[6-(6,8),58-(8,8,8,8,8,8)]
   257  6.13286395511  6.13286395511  6.13286395511    8[6-(6,8),58-(8,8,8,8,8,8),58-(8,8,8,8,8,8,8,8)]
   258 0.583624809675 0.583624809675 0.583624809675    8[6-(6,8),58-(8,8,8,8,8,8,8,8)]
   259  3.47557985393  3.47557985393  3.47557985393    8[6-(6,8),58-(8,8,8,8,8,8),58-(8,8,8,8,8,8,8,8)]
   260  3.15194884732  3.15194884732  3.15194884732    8[6-(6,8),58-(8,8,8,8,8,8,8,8)]
   261  6.28541778882  6.28541778882  6.28541778882    8[6-(6,8),58-(8,8,8,8,8,8)]
   262  0.95364718029  0.95364718029  0.95364718029    8[1-(0),6-(6,8)]
   263  2.22667767045  2.22667767045  2.22667767045    8[6-(6,8),58-(8,8,8,8,8,8,8,8)]
   264  3.91792249089  3.91792249089  3.91792249089    8[6-(6,8),58-(8,8,8,8,8,8)]
   265  4.83933280017  4.83933280017  4.83933280017    8[6-(6,8),58-(8,8,8,8,8,8,8,8)]
   266  3.04674962585  3.04674962585  3.04674962585    8[6-(6,8),58-(8,8,8,8,8,8)]
   267 0.370248857997 0.370248857997 0.370248857997    8[6-(6,8),58-(8,8,8,8,8,8),58-(8,8,8,8,8,8,8,8)]
   268 0.084116105286 0.084116105286 0.084116105286    8[6-(6,8),58-(8,8,8,8,8,8,8,8)]
   269  7.16852696327  7.16852696327  7.16852696327    8[6-(6,8)]
   270  6.90043413854  6.90043413854  6.90043413854    8[1-(0),6-(6,8)]
   271 0.410969283255 0.410969283255 0.410969283255    8[6-(6,8),58-(8,8,8,8,8,8,8,8)]
   272  6.02381394118  6.02381394118  6.02381394118    8[6-(6,8),58-(8,8,8,8,8,8)]
   273  1.06341146989  1.06341146989  1.06341146989    8[6-(6,8),58-(8,8,8,8,8,8),58-(8,8,8,8,8,8,8,8)]
   274  6.61265061533  6.61265061533  6.61265061533    8[6-(6,8),58-(8,8,8,8,8,8,8,8)]
   275  3.72069557107  3.72069557107  3.72069557107    8[6-(6,8),58-(8,8,8,8,8,8),58-(8,8,8,8,8,8,8,8)]
   276  4.04432657768  4.04432657768  4.04432657768    8[6-(6,8),58-(8,8,8,8,8,8,8,8)]
   277  0.59860848618  0.59860848618  0.59860848618    8[6-(6,8),58-(8,8,8,8,8,8)]
   278  5.93037909471  5.93037909471  5.93037909471    8[1-(0),6-(6,8)]
   279  4.65734860455  4.65734860455  4.65734860455    8[6-(6,8),58-(8,8,8,8,8,8,8,8)]
   280  2.96610378411  2.96610378411  2.96610378411    8[6-(6,8),58-(8,8,8,8,8,8)]
   281  2.65278217695  2.65278217695  2.65278217695    9[6-(6,9,9)]
   282  4.51574067882  4.51574067882  4.51574067882    9[6-(6,9,9)]
   283  4.30334126658  4.30334126658  4.30334126658    9[6-(6,9,9)]
   284  5.45452696007  5.45452696007  5.45452696007    9[6-(6,9,9)]
   285  4.06156697515  4.06156697515  4.06156697515    9[6-(6,9,9)]
   286    4.803496086    4.803496086    4.803496086    9[6-(6,9,9)]
   287  2.05408723577  2.05408723577  2.05408723577    9[6-(6,9,9)]
   288  2.12661857693  2.12661857693  2.12661857693    9[6-(6,9,9)]
   289  0.57683548565  0.57683548565  0.57683548565    9[6-(6,9,9)]
   290 0.244643594874 0.244643594874 0.244643594874    9[6-(6,9,9)]
   291  6.35402427809  6.35402427809  6.35402427809    9[6-(6,9,9)]
   292  5.87434320845  5.87434320845  5.87434320845    9[6-(6,9,9)]
   293  4.23124409805  4.23124409805  4.23124409805    9[6-(6,9,9)]
   294  2.36828559618  2.36828559618  2.36828559618    9[6-(6,9,9)]
   295  2.58068500842  2.58068500842  2.58068500842    9[6-(6,9,9)]
   296  1.42949931494  1.42949931494  1.42949931494    9[6-(6,9,9)]
   297  2.82245929985  2.82245929985  2.82245929985    9[6-(6,9,9)]
   298    2.080530189    2.080530189    2.080530189    9[6-(6,9,9)]
   299  5.14218818923  5.14218818923  5.14218818923    9[6-(6,9,9)]
   300  5.06965684807  5.06965684807  5.06965684807    9[6-(6,9,9)]
   301  6.61943993935  6.61943993935  6.61943993935    9[6-(6,9,9)]
   302  6.63938268013  6.63938268013  6.63938268013    9[6-(6,9,9)]
   303 0.530001996906 0.530001996906 0.530001996906    9[6-(6,9,9)]
   304  1.00968306655  1.00968306655  1.00968306655    9[6-(6,9,9)]
   305  4.38736867305  4.38736867305  4.38736867305    9[6-(6,9,9)]
   306  2.52441017118  2.52441017118  2.52441017118    9[6-(6,9,9)]
   307  2.73680958342  2.73680958342  2.73680958342    9[6-(6,9,9)]
   308  1.58562388994  1.58562388994  1.58562388994    9[6-(6,9,9)]
   309  2.97858387485  2.97858387485  2.97858387485    9[6-(6,9,9)]
   310    2.236654764    2.236654764    2.236654764    9[6-(6,9,9)]
   311  4.98606361423  4.98606361423  4.98606361423    9[6-(6,9,9)]
   312  4.91353227307  4.91353227307  4.91353227307    9[6-(6,9,9)]
   313  6.46331536435  6.46331536435  6.46331536435    9[6-(6,9,9)]
   314  6.79550725513  6.79550725513  6.79550725513    9[6-(6,9,9)]
   315 0.686126571906 0.686126571906 0.686126571906    9[6-(6,9,9)]
   316  1.16580764155  1.16580764155  1.16580764155    9[6-(6,9,9)]
   317  2.80890675195  2.80890675195  2.80890675195    9[6-(6,9,9)]
   318  4.67186525382  4.67186525382  4.67186525382    9[6-(6,9,9)]
   319  4.45946584158  4.45946584158  4.45946584158    9[6-(6,9,9)]
   320  5.61065153507  5.61065153507  5.61065153507    9[6-(6,9,9)]
   321  4.21769155015  4.21769155015  4.21769155015    9[6-(6,9,9)]
   322    4.959620661    4.959620661    4.959620661    9[6-(6,9,9)]
   323  1.89796266077  1.89796266077  1.89796266077    9[6-(6,9,9)]
   324  1.97049400193  1.97049400193  1.97049400193    9[6-(6,9,9)]
   325  0.42071091065  0.42071091065  0.42071091065    9[6-(6,9,9)]
   326 0.400768169874 0.400768169874 0.400768169874    9[6-(6,9)]
   327  6.51014885309  6.51014885309  6.51014885309    9[6-(6,9)]
