# Supplementary material for: A collection of forcefield precursors for metal–organic frameworks
Source: RSC Adv. 2019 Nov 13;9(63):36492–507. doi: 10.1039/c9ra07327b (PMC9075174; doi:10.1039/c9ra07327b)
Supplement: RA-009-C9RA07327B-s3185 [file RA-009-C9RA07327B-s3185.txt]

KUCXIP_clean

12.727    0.00000000    0.00000000
0.0    16.37    0.00000000
0.0    -3.61694163    13.79677144

     1            0.0            0.0            0.0    27[6-(7),6-(7),6-(7),6-(7),6-(7),6-(7)]
     2         6.3635         6.3635         6.3635    27[6-(7),6-(7),6-(7),6-(7),6-(7),6-(7)]
     3         6.3635         6.3635         6.3635    27[6-(7),6-(7),6-(7),6-(7),6-(7),6-(7)]
     4            0.0            0.0            0.0    27[6-(0),6-(7),6-(7),6-(7),6-(7),6-(7)]
     5     10.9261295     10.9261295     10.9261295    82[6-(0),6-(0),6-(0),7-(6),7-(6)]
     6      1.8008705      1.8008705      1.8008705    82[6-(0),6-(0),6-(0),7-(6),7-(6)]
     7      4.5626295      4.5626295      4.5626295    82[6-(0),6-(0),6-(0),7-(6),7-(6)]
     8      8.1643705      8.1643705      8.1643705    82[6-(0),6-(0),6-(0),7-(6),7-(6)]
     9       1.845415       1.845415       1.845415    6[7-(82),27-(6,6,6,6,6)]
    10        0.38181        0.38181        0.38181    6[7-(0),27-(6,6,6,6,6)]
    11      12.637911      12.637911      12.637911    6[7-(82),27-(6,6,6,6,6)]
    12       11.96338       11.96338       11.96338    6[82-(6,6,7,7)]
    13      11.861564      11.861564      11.861564    6[82-(6,6,7,7)]
    14       9.099805       9.099805       9.099805    6[82-(6,6,7,7)]
    15      10.881585      10.881585      10.881585    6[7-(82),27-(6,6,6,6,6)]
    16       12.34519       12.34519       12.34519    6[7-(0),27-(6,6,6,6,6)]
    17       0.089089       0.089089       0.089089    6[7-(82),27-(6,6,6,6,6)]
    18        0.76362        0.76362        0.76362    6[82-(6,6,7,7)]
    19       0.865436       0.865436       0.865436    6[82-(6,6,7,7)]
    20       3.627195       3.627195       3.627195    6[82-(6,6,7,7)]
    21        5.59988        5.59988        5.59988    6[82-(6,6,7,7)]
    22       5.498064       5.498064       5.498064    6[82-(6,6,7,7)]
    23       2.736305       2.736305       2.736305    6[82-(6,6,7,7)]
    24       8.208915       8.208915       8.208915    6[7-(82),27-(6,6,6,6,6)]
    25        6.74531        6.74531        6.74531    6[7-(0),27-(6,6,6,6,6)]
    26       6.274411       6.274411       6.274411    6[7-(82),27-(6,6,6,6,6)]
    27        7.12712        7.12712        7.12712    6[82-(6,6,7,7)]
    28       7.228936       7.228936       7.228936    6[82-(6,6,7,7)]
    29       9.990695       9.990695       9.990695    6[82-(6,6,7,7)]
    30       4.518085       4.518085       4.518085    6[7-(82),27-(6,6,6,6,6)]
    31        5.98169        5.98169        5.98169    6[7-(0),27-(6,6,6,6,6)]
    32       6.452589       6.452589       6.452589    6[7-(82),27-(6,6,6,6,6)]
    33       4.861714       4.861714       4.861714    6[7-(0),27-(6,6,6,6,6)]
    34       5.523518       5.523518       5.523518    6[7-(0),27-(6,6,6,6,6)]
    35       6.936215       6.936215       6.936215    6[7-(0),27-(6,6,6,6,6)]
    36       7.865286       7.865286       7.865286    6[7-(0),27-(6,6,6,6,6)]
    37       7.203482       7.203482       7.203482    6[7-(0),27-(6,6,6,6,6)]
    38       5.790785       5.790785       5.790785    6[7-(0),27-(6,6,6,6,6)]
    39      11.225214      11.225214      11.225214    6[7-(0),27-(6,6,6,6,6)]
    40      11.887018      11.887018      11.887018    6[7-(0),27-(6,6,6,6,6)]
    41       0.572715       0.572715       0.572715    6[7-(0),27-(6,6,6,6,6)]
    42       1.501786       1.501786       1.501786    6[7-(0),27-(6,6,6,6,6)]
    43       0.839982       0.839982       0.839982    6[7-(0),27-(6,6,6,6,6)]
    44      12.154285      12.154285      12.154285    6[27-(6,6,6,6,6)]
    45       2.939937       2.939937       2.939937    7[6-(27),82-(6,6,6,7)]
    46       0.623623       0.623623       0.623623    7[6-(27)]
    47      12.421552      12.421552      12.421552    7[6-(27),82-(6,6,6,7)]
    48       9.787063       9.787063       9.787063    7[6-(27),82-(6,6,6,7)]
    49      12.103377      12.103377      12.103377    7[6-(27)]
    50       0.305448       0.305448       0.305448    7[6-(27),82-(6,6,6,7)]
    51       9.303437       9.303437       9.303437    7[6-(27),82-(6,6,6,7)]
    52       6.987123       6.987123       6.987123    7[6-(27)]
    53       6.058052       6.058052       6.058052    7[6-(27),82-(6,6,6,7)]
    54       3.423563       3.423563       3.423563    7[6-(27),82-(6,6,6,7)]
    55       5.739877       5.739877       5.739877    7[6-(27)]
    56       6.668948       6.668948       6.668948    7[6-(27),82-(6,6,6,7)]
    57       3.830827       3.830827       3.830827    7[6-(27)]
    58        4.96353        4.96353        4.96353    7[6-(27)]
    59        7.25439        7.25439        7.25439    7[6-(27)]
    60       8.896173       8.896173       8.896173    7[6-(27)]
    61        7.76347        7.76347        7.76347    7[6-(27)]
    62        5.47261        5.47261        5.47261    7[6-(27)]
    63      10.194327      10.194327      10.194327    7[6-(27)]
    64       11.32703       11.32703       11.32703    7[6-(27)]
    65        0.89089        0.89089        0.89089    7[6-(27)]
    66       2.532673       2.532673       2.532673    7[6-(27)]
    67        1.39997        1.39997        1.39997    7[6-(27)]
