# Supplementary material for: A collection of forcefield precursors for metal–organic frameworks
Source: RSC Adv. 2019 Nov 13;9(63):36492–507. doi: 10.1039/c9ra07327b (PMC9075174; doi:10.1039/c9ra07327b)
Supplement: RA-009-C9RA07327B-s3186 [file RA-009-C9RA07327B-s3186.txt]

LAFQOA_clean

44.9918    0.00000000    0.00000000
22.4959    38.96404176    0.00000000
22.4959    12.98801392    36.73565087

     1   72.950379397   72.950379397   72.950379397    27[7-(6),7-(6)]
     2   28.281170603   28.281170603   28.281170603    27[7-(6),7-(6)]
     3   39.206529397   39.206529397   39.206529397    27[7-(6),7-(6)]
     4   39.529120603   39.529120603   39.529120603    27[7-(6),7-(6)]
     5        67.4877        67.4877        67.4877    27[7-(6),7-(6)]
     6        44.9918        44.9918        44.9918    27[7-(6),7-(6)]
     7   44.669208794   44.669208794   44.669208794    27[7-(6),7-(6)]
     8   22.818491206   22.818491206   22.818491206    27[7-(6),7-(6)]
     9   62.025020603   62.025020603   62.025020603    27[7-(6),7-(6)]
    10   39.206529397   39.206529397   39.206529397    27[7-(6),7-(6)]
    11   50.454479397   50.454479397   50.454479397    27[7-(6),7-(6)]
    12   28.281170603   28.281170603   28.281170603    27[7-(6),7-(6)]
    13   17.033220603   17.033220603   17.033220603    27[7-(6),7-(6)]
    14   61.702429397   61.702429397   61.702429397    27[7-(6),7-(6)]
    15   50.777070603   50.777070603   50.777070603    27[7-(6),7-(6)]
    16   50.454479397   50.454479397   50.454479397    27[7-(6),7-(6)]
    17        22.4959        22.4959        22.4959    27[7-(6),7-(6)]
    18        44.9918        44.9918        44.9918    27[7-(6),7-(6)]
    19   45.314391206   45.314391206   45.314391206    27[7-(6),7-(6)]
    20   67.165108794   67.165108794   67.165108794    27[7-(6),7-(6)]
    21   27.958579397   27.958579397   27.958579397    27[7-(6),7-(6)]
    22   50.777070603   50.777070603   50.777070603    27[7-(6),7-(6)]
    23   39.529120603   39.529120603   39.529120603    27[7-(6),7-(6)]
    24   61.702429397   61.702429397   61.702429397    27[7-(6),7-(6)]
    25   50.508244598   50.508244598   50.508244598    27[7-(6),7-(6),7-(6,6),7-(6,6),7-(6,6),7-(6,6)]
    26   16.979455402   16.979455402   16.979455402    27[7-(6),7-(6),7-(6,6),7-(6,6),7-(6,6),7-(6,6)]
    27   50.508244598   50.508244598   50.508244598    27[7-(6),7-(6),7-(6,6),7-(6,6),7-(6,6),7-(6,6)]
    28   16.979455402   16.979455402   16.979455402    27[7-(6),7-(6),7-(6,6),7-(6,6),7-(6,6),7-(6,6)]
    29       56.23975       56.23975       56.23975    27[7-(6),7-(6),7-(6,6),7-(6,6),7-(6,6),7-(6,6)]
    30       11.24795       11.24795       11.24795    27[7-(6),7-(6),7-(6,6),7-(6,6),7-(6,6),7-(6,6)]
    31       33.74385       33.74385       33.74385    27[7-(6),7-(6),7-(6,6),7-(6,6),7-(6,6),7-(6,6)]
    32       78.73565       78.73565       78.73565    27[7-(6),7-(6),7-(6,6),7-(6,6),7-(6,6),7-(6,6)]
    33   61.971255402   61.971255402   61.971255402    27[7-(6),7-(6),7-(6,6),7-(6,6),7-(6,6),7-(6,6)]
    34   50.508244598   50.508244598   50.508244598    27[7-(6),7-(6),7-(6,6),7-(6,6),7-(6,6),7-(6,6)]
    35   50.508244598   50.508244598   50.508244598    27[7-(6),7-(6),7-(6,6),7-(6,6),7-(6,6),7-(6,6)]
    36   61.971255402   61.971255402   61.971255402    27[7-(6),7-(6),7-(6,6),7-(6,6),7-(6,6),7-(6,6)]
    37   39.475355402   39.475355402   39.475355402    27[7-(6),7-(6),7-(6,6),7-(6,6),7-(6,6),7-(6,6)]
    38   73.004144598   73.004144598   73.004144598    27[7-(6),7-(6),7-(6,6),7-(6,6),7-(6,6),7-(6,6)]
    39   39.475355402   39.475355402   39.475355402    27[7-(6),7-(6),7-(6,6),7-(6,6),7-(6,6),7-(6,6)]
    40   73.004144598   73.004144598   73.004144598    27[7-(6),7-(6),7-(6,6),7-(6,6),7-(6,6),7-(6,6)]
    41       33.74385       33.74385       33.74385    27[7-(6),7-(6),7-(6,6),7-(6,6),7-(6,6),7-(6,6)]
    42       78.73565       78.73565       78.73565    27[7-(6),7-(6),7-(6,6),7-(6,6),7-(6,6),7-(6,6)]
    43       56.23975       56.23975       56.23975    27[7-(6),7-(6),7-(6,6),7-(6,6),7-(6,6),7-(6,6)]
    44       11.24795       11.24795       11.24795    27[7-(6),7-(6),7-(6,6),7-(6,6),7-(6,6),7-(6,6)]
    45   28.012344598   28.012344598   28.012344598    27[7-(6),7-(6),7-(6,6),7-(6,6),7-(6,6),7-(6,6)]
    46   39.475355402   39.475355402   39.475355402    27[7-(6),7-(6),7-(6,6),7-(6,6),7-(6,6),7-(6,6)]
    47   39.475355402   39.475355402   39.475355402    27[7-(6),7-(6),7-(6,6),7-(6,6),7-(6,6),7-(6,6)]
    48   28.012344598   28.012344598   28.012344598    27[7-(6),7-(6),7-(6,6),7-(6,6),7-(6,6),7-(6,6)]
    49      47.466349      47.466349      47.466349    1[6-(6,7)]
    50    49.56296688    49.56296688    49.56296688    1[6-(6,6)]
    51     48.4561686     48.4561686     48.4561686    1[6-(6,6)]
    52     46.7689761     46.7689761     46.7689761    1[6-(6,7)]
    53    49.29751526    49.29751526    49.29751526    1[6-(6,7)]
    54    48.45166942    48.45166942    48.45166942    1[6-(6,6)]
    55    48.54165302    48.54165302    48.54165302    1[6-(6,6)]
    56    50.41781108    50.41781108    50.41781108    1[6-(6,7)]
    57    49.90040538    49.90040538    49.90040538    1[6-(6,7)]
    58     50.7507504     50.7507504     50.7507504    1[6-(6,6)]
    59    51.34464216    51.34464216    51.34464216    1[6-(6,6)]
    60    51.12418234    51.12418234    51.12418234    1[6-(6,7)]
    61    52.76188386    52.76188386    52.76188386    1[6-(6,7)]
    62    55.02947058    55.02947058    55.02947058    1[6-(6,6)]
    63    56.34323114    56.34323114    56.34323114    1[6-(6,6)]
    64    53.01383794    53.01383794    53.01383794    1[6-(6,7)]
    65    22.86483276    22.86483276    22.86483276    1[6-(6,7)]
    66    19.54443792    19.54443792    19.54443792    1[6-(6,6)]
    67    18.46463472    18.46463472    18.46463472    1[6-(6,6)]
    68     19.5939289     19.5939289     19.5939289    1[6-(6,7)]
    69    29.11419378    29.11419378    29.11419378    1[6-(6,7)]
    70    28.13337254    28.13337254    28.13337254    1[6-(6,6)]
    71    25.81179566    25.81179566    25.81179566    1[6-(6,6)]
    72    25.60933256    25.60933256    25.60933256    1[6-(6,7)]
    73    19.47695022    19.47695022    19.47695022    1[6-(6,7)]
    74    22.86483276    22.86483276    22.86483276    1[6-(6,6)]
    75    21.54207384    21.54207384    21.54207384    1[6-(6,6)]
    76    19.21599778    19.21599778    19.21599778    1[6-(6,7)]
    77     18.4241421     18.4241421     18.4241421    1[6-(6,7)]
    78    18.76607978    18.76607978    18.76607978    1[6-(6,6)]
    79    17.75826346    17.75826346    17.75826346    1[6-(6,6)]
    80    60.96838818    60.96838818    60.96838818    1[6-(6,7)]
    81    44.62286724    44.62286724    44.62286724    1[6-(6,7)]
    82    47.94326208    47.94326208    47.94326208    1[6-(6,6)]
    83    49.02306528    49.02306528    49.02306528    1[6-(6,6)]
    84     47.8937711     47.8937711     47.8937711    1[6-(6,7)]
    85    38.37350622    38.37350622    38.37350622    1[6-(6,7)]
    86    39.35432746    39.35432746    39.35432746    1[6-(6,6)]
    87    41.67590434    41.67590434    41.67590434    1[6-(6,6)]
    88    41.87836744    41.87836744    41.87836744    1[6-(6,7)]
    89    48.01074978    48.01074978    48.01074978    1[6-(6,7)]
    90    44.62286724    44.62286724    44.62286724    1[6-(6,6)]
    91    45.94562616    45.94562616    45.94562616    1[6-(6,6)]
    92    48.27170222    48.27170222    48.27170222    1[6-(6,7)]
    93     49.0635579     49.0635579     49.0635579    1[6-(6,7)]
    94    48.72162022    48.72162022    48.72162022    1[6-(6,6)]
    95    49.72943654    49.72943654    49.72943654    1[6-(6,6)]
    96    51.51111182    51.51111182    51.51111182    1[6-(6,7)]
    97      65.013151      65.013151      65.013151    1[6-(6,7)]
    98    62.91653312    62.91653312    62.91653312    1[6-(6,6)]
    99     64.0233314     64.0233314     64.0233314    1[6-(6,6)]
   100     65.7105239     65.7105239     65.7105239    1[6-(6,7)]
   101    63.18198474    63.18198474    63.18198474    1[6-(6,7)]
   102    64.02783058    64.02783058    64.02783058    1[6-(6,6)]
   103    63.93784698    63.93784698    63.93784698    1[6-(6,6)]
   104    62.06168892    62.06168892    62.06168892    1[6-(6,7)]
   105    62.57909462    62.57909462    62.57909462    1[6-(6,7)]
   106     16.7369496     16.7369496     16.7369496    1[6-(6,6)]
   107    16.14305784    16.14305784    16.14305784    1[6-(6,6)]
   108    16.36351766    16.36351766    16.36351766    1[6-(6,7)]
   109    59.71761614    59.71761614    59.71761614    1[6-(6,7)]
   110    57.45002942    57.45002942    57.45002942    1[6-(6,6)]
   111    56.13626886    56.13626886    56.13626886    1[6-(6,6)]
   112    59.46566206    59.46566206    59.46566206    1[6-(6,7)]
   113    41.86037072    41.86037072    41.86037072    1[6-(6,7)]
   114    45.20776064    45.20776064    45.20776064    1[6-(6,6)]
   115    43.91649598    43.91649598    43.91649598    1[6-(6,6)]
   116    41.71639696    41.71639696    41.71639696    1[6-(6,7)]
   117    41.98184858    41.98184858    41.98184858    1[6-(6,7)]
   118    40.69058392    40.69058392    40.69058392    1[6-(6,6)]
   119    41.72539532    41.72539532    41.72539532    1[6-(6,6)]
   120     45.2842467     45.2842467     45.2842467    1[6-(6,7)]
   121     47.8037875     47.8037875     47.8037875    1[6-(6,7)]
   122     47.9612588     47.9612588     47.9612588    1[6-(6,6)]
   123     50.2108488     50.2108488     50.2108488    1[6-(6,6)]
   124     51.1781725     51.1781725     51.1781725    1[6-(6,7)]
   125     49.8284185     49.8284185     49.8284185    1[6-(6,7)]
   126     50.7957422     50.7957422     50.7957422    1[6-(6,6)]
   127     53.1353158     53.1353158     53.1353158    1[6-(6,6)]
   128    53.34677726    53.34677726    53.34677726    1[6-(6,7)]
   129    25.62732928    25.62732928    25.62732928    1[6-(6,7)]
   130    22.27993936    22.27993936    22.27993936    1[6-(6,6)]
   131    23.57120402    23.57120402    23.57120402    1[6-(6,6)]
   132    25.77130304    25.77130304    25.77130304    1[6-(6,7)]
   133    25.50585142    25.50585142    25.50585142    1[6-(6,7)]
   134    26.79711608    26.79711608    26.79711608    1[6-(6,6)]
   135    25.76230468    25.76230468    25.76230468    1[6-(6,6)]
   136     22.2034533     22.2034533     22.2034533    1[6-(6,7)]
   137     19.6839125     19.6839125     19.6839125    1[6-(6,7)]
   138     19.5264412     19.5264412     19.5264412    1[6-(6,6)]
   139     17.2768512     17.2768512     17.2768512    1[6-(6,6)]
   140     16.3095275     16.3095275     16.3095275    1[6-(6,7)]
   141     17.6592815     17.6592815     17.6592815    1[6-(6,7)]
   142     16.6919578     16.6919578     16.6919578    1[6-(6,6)]
   143     14.3523842     14.3523842     14.3523842    1[6-(6,6)]
   144    59.13272274    59.13272274    59.13272274    1[6-(6,7)]
   145    50.22884552    50.22884552    50.22884552    1[6-(6,7)]
   146    52.29846832    52.29846832    52.29846832    1[6-(6,6)]
   147     53.5627379     53.5627379     53.5627379    1[6-(6,6)]
   148    52.94635024    52.94635024    52.94635024    1[6-(6,7)]
   149     45.6891729     45.6891729     45.6891729    1[6-(6,7)]
   150    47.11541296    47.11541296    47.11541296    1[6-(6,6)]
   151    48.49216204    48.49216204    48.49216204    1[6-(6,6)]
   152    47.01193182    47.01193182    47.01193182    1[6-(6,7)]
   153    50.10736766    50.10736766    50.10736766    1[6-(6,7)]
   154    47.41235884    47.41235884    47.41235884    1[6-(6,6)]
   155    47.07941952    47.07941952    47.07941952    1[6-(6,6)]
   156    48.21771206    48.21771206    48.21771206    1[6-(6,7)]
   157    51.99702326    51.99702326    51.99702326    1[6-(6,7)]
   158     52.9553486     52.9553486     52.9553486    1[6-(6,6)]
   159    52.93735188    52.93735188    52.93735188    1[6-(6,6)]
   160     51.1781725     51.1781725     51.1781725    1[6-(6,7)]
   161    62.25065448    62.25065448    62.25065448    1[6-(6,7)]
   162    60.18103168    60.18103168    60.18103168    1[6-(6,6)]
   163     58.9167621     58.9167621     58.9167621    1[6-(6,6)]
   164    59.53314976    59.53314976    59.53314976    1[6-(6,7)]
   165     66.7903271     66.7903271     66.7903271    1[6-(6,7)]
   166    65.36408704    65.36408704    65.36408704    1[6-(6,6)]
   167    63.98733796    63.98733796    63.98733796    1[6-(6,6)]
   168    65.46756818    65.46756818    65.46756818    1[6-(6,7)]
   169    62.37213234    62.37213234    62.37213234    1[6-(6,7)]
   170    20.07534116    20.07534116    20.07534116    1[6-(6,6)]
   171    20.40828048    20.40828048    20.40828048    1[6-(6,6)]
   172    19.26998794    19.26998794    19.26998794    1[6-(6,7)]
   173    60.48247674    60.48247674    60.48247674    1[6-(6,7)]
   174     59.5241514     59.5241514     59.5241514    1[6-(6,6)]
   175    59.54214812    59.54214812    59.54214812    1[6-(6,6)]
   176     61.3013275     61.3013275     61.3013275    1[6-(6,7)]
   177    53.47725348    53.47725348    53.47725348    1[6-(6,7)]
   178    53.50424856    53.50424856    53.50424856    1[6-(6,6)]
   179     51.1331807     51.1331807     51.1331807    1[6-(6,6)]
   180    50.06237586    50.06237586    50.06237586    1[6-(6,7)]
   181    59.84809236    59.84809236    59.84809236    1[6-(6,7)]
   182    57.57600646    57.57600646    57.57600646    1[6-(6,6)]
   183    56.28924098    56.28924098    56.28924098    1[6-(6,6)]
   184    59.64562926    59.64562926    59.64562926    1[6-(6,7)]
   185    56.03278772    56.03278772    56.03278772    1[6-(6,7)]
   186    59.57814156    59.57814156    59.57814156    1[6-(6,6)]
   187    60.50497264    60.50497264    60.50497264    1[6-(6,6)]
   188    59.14622028    59.14622028    59.14622028    1[6-(6,7)]
   189     57.0046106     57.0046106     57.0046106    1[6-(6,7)]
   190    58.31387198    58.31387198    58.31387198    1[6-(6,6)]
   191    59.64562926    59.64562926    59.64562926    1[6-(6,6)]
   192    58.07541544    58.07541544    58.07541544    1[6-(6,7)]
   193    16.85392828    16.85392828    16.85392828    1[6-(6,7)]
   194    15.60315624    15.60315624    15.60315624    1[6-(6,6)]
   195    15.78762262    15.78762262    15.78762262    1[6-(6,6)]
   196    16.30052914    16.30052914    16.30052914    1[6-(6,7)]
   197    18.56361668    18.56361668    18.56361668    1[6-(6,7)]
   198     19.0090355     19.0090355     19.0090355    1[6-(6,6)]
   199     18.0642077     18.0642077     18.0642077    1[6-(6,6)]
   200    16.38151438    16.38151438    16.38151438    1[6-(6,7)]
   201    13.34456788    13.34456788    13.34456788    1[6-(6,7)]
   202     14.0374416     14.0374416     14.0374416    1[6-(6,6)]
   203    12.38174336    12.38174336    12.38174336    1[6-(6,6)]
   204    11.19395984    11.19395984    11.19395984    1[6-(6,7)]
   205    14.18141536    14.18141536    14.18141536    1[6-(6,7)]
   206    15.48167838    15.48167838    15.48167838    1[6-(6,6)]
   207    14.45586534    14.45586534    14.45586534    1[6-(6,6)]
   208    55.90681068    55.90681068    55.90681068    1[6-(6,7)]
   209    59.00224652    59.00224652    59.00224652    1[6-(6,7)]
   210    58.97525144    58.97525144    58.97525144    1[6-(6,6)]
   211     61.3463193     61.3463193     61.3463193    1[6-(6,6)]
   212    62.41712414    62.41712414    62.41712414    1[6-(6,7)]
   213    52.63140764    52.63140764    52.63140764    1[6-(6,7)]
   214    54.90349354    54.90349354    54.90349354    1[6-(6,6)]
   215    56.19025902    56.19025902    56.19025902    1[6-(6,6)]
   216    52.83387074    52.83387074    52.83387074    1[6-(6,7)]
   217    56.44671228    56.44671228    56.44671228    1[6-(6,7)]
   218    52.90135844    52.90135844    52.90135844    1[6-(6,6)]
   219    51.97452736    51.97452736    51.97452736    1[6-(6,6)]
   220    53.33327972    53.33327972    53.33327972    1[6-(6,7)]
   221     55.4748894     55.4748894     55.4748894    1[6-(6,7)]
   222    54.16562802    54.16562802    54.16562802    1[6-(6,6)]
   223    52.83387074    52.83387074    52.83387074    1[6-(6,6)]
   224    54.40408456    54.40408456    54.40408456    1[6-(6,7)]
   225    50.63377172    50.63377172    50.63377172    1[6-(6,7)]
   226    51.88454376    51.88454376    51.88454376    1[6-(6,6)]
   227    51.70007738    51.70007738    51.70007738    1[6-(6,6)]
   228    51.18717086    51.18717086    51.18717086    1[6-(6,7)]
   229    48.92408332    48.92408332    48.92408332    1[6-(6,7)]
   230     48.4786645     48.4786645     48.4786645    1[6-(6,6)]
   231     49.4234923     49.4234923     49.4234923    1[6-(6,6)]
   232    51.10618562    51.10618562    51.10618562    1[6-(6,7)]
   233    54.14313212    54.14313212    54.14313212    1[6-(6,7)]
   234      8.4584584      8.4584584      8.4584584    1[6-(6,6)]
   235    10.11415664    10.11415664    10.11415664    1[6-(6,6)]
   236    11.30194016    11.30194016    11.30194016    1[6-(6,7)]
   237    53.30628464    53.30628464    53.30628464    1[6-(6,7)]
   238    52.00602162    52.00602162    52.00602162    1[6-(6,6)]
   239    53.03183466    53.03183466    53.03183466    1[6-(6,6)]
   240    56.57268932    56.57268932    56.57268932    1[6-(6,7)]
   241    28.13787172    28.13787172    28.13787172    1[6-(6,7)]
   242    29.38864376    29.38864376    29.38864376    1[6-(6,6)]
   243    29.20417738    29.20417738    29.20417738    1[6-(6,6)]
   244    28.69127086    28.69127086    28.69127086    1[6-(6,7)]
   245    26.42818332    26.42818332    26.42818332    1[6-(6,7)]
   246     25.9827645     25.9827645     25.9827645    1[6-(6,6)]
   247     26.9275923     26.9275923     26.9275923    1[6-(6,6)]
   248    28.61028562    28.61028562    28.61028562    1[6-(6,7)]
   249    31.64723212    31.64723212    31.64723212    1[6-(6,7)]
   250     30.9543584     30.9543584     30.9543584    1[6-(6,6)]
   251    32.61005664    32.61005664    32.61005664    1[6-(6,6)]
   252    33.79784016    33.79784016    33.79784016    1[6-(6,7)]
   253    30.81038464    30.81038464    30.81038464    1[6-(6,7)]
   254    29.51012162    29.51012162    29.51012162    1[6-(6,6)]
   255    30.53593466    30.53593466    30.53593466    1[6-(6,6)]
   256    34.07678932    34.07678932    34.07678932    1[6-(6,7)]
   257    59.00224652    59.00224652    59.00224652    1[6-(6,7)]
   258    58.97525144    58.97525144    58.97525144    1[6-(6,6)]
   259     61.3463193     61.3463193     61.3463193    1[6-(6,6)]
   260    62.41712414    62.41712414    62.41712414    1[6-(6,7)]
   261    52.63140764    52.63140764    52.63140764    1[6-(6,7)]
   262    54.90349354    54.90349354    54.90349354    1[6-(6,6)]
   263    56.19025902    56.19025902    56.19025902    1[6-(6,6)]
   264    52.83387074    52.83387074    52.83387074    1[6-(6,7)]
   265    56.44671228    56.44671228    56.44671228    1[6-(6,7)]
   266    75.39725844    75.39725844    75.39725844    1[6-(6,6)]
   267    74.47042736    74.47042736    74.47042736    1[6-(6,6)]
   268    75.82917972    75.82917972    75.82917972    1[6-(6,7)]
   269     55.4748894     55.4748894     55.4748894    1[6-(6,7)]
   270    54.16562802    54.16562802    54.16562802    1[6-(6,6)]
   271    52.83387074    52.83387074    52.83387074    1[6-(6,6)]
   272    31.90818456    31.90818456    31.90818456    1[6-(6,7)]
   273    39.34982828    39.34982828    39.34982828    1[6-(6,7)]
   274    38.09905624    38.09905624    38.09905624    1[6-(6,6)]
   275    38.28352262    38.28352262    38.28352262    1[6-(6,6)]
   276    38.79642914    38.79642914    38.79642914    1[6-(6,7)]
   277    41.05951668    41.05951668    41.05951668    1[6-(6,7)]
   278     41.5049355     41.5049355     41.5049355    1[6-(6,6)]
   279     40.5601077     40.5601077     40.5601077    1[6-(6,6)]
   280    38.87741438    38.87741438    38.87741438    1[6-(6,7)]
   281    35.84046788    35.84046788    35.84046788    1[6-(6,7)]
   282     36.5333416     36.5333416     36.5333416    1[6-(6,6)]
   283    34.87764336    34.87764336    34.87764336    1[6-(6,6)]
   284    33.68985984    33.68985984    33.68985984    1[6-(6,7)]
   285    36.67731536    36.67731536    36.67731536    1[6-(6,7)]
   286    37.97757838    37.97757838    37.97757838    1[6-(6,6)]
   287    36.95176534    36.95176534    36.95176534    1[6-(6,6)]
   288    33.41091068    33.41091068    33.41091068    1[6-(6,7)]
   289    53.47725348    53.47725348    53.47725348    1[6-(6,7)]
   290    53.50424856    53.50424856    53.50424856    1[6-(6,6)]
   291     51.1331807     51.1331807     51.1331807    1[6-(6,6)]
   292    50.06237586    50.06237586    50.06237586    1[6-(6,7)]
   293    59.84809236    59.84809236    59.84809236    1[6-(6,7)]
   294    57.57600646    57.57600646    57.57600646    1[6-(6,6)]
   295    56.28924098    56.28924098    56.28924098    1[6-(6,6)]
   296    59.64562926    59.64562926    59.64562926    1[6-(6,7)]
   297    56.03278772    56.03278772    56.03278772    1[6-(6,7)]
   298    82.07404156    82.07404156    82.07404156    1[6-(6,6)]
   299    83.00087264    83.00087264    83.00087264    1[6-(6,6)]
   300    81.64212028    81.64212028    81.64212028    1[6-(6,7)]
   301     57.0046106     57.0046106     57.0046106    1[6-(6,7)]
   302    58.31387198    58.31387198    58.31387198    1[6-(6,6)]
   303    59.64562926    59.64562926    59.64562926    1[6-(6,6)]
   304    35.57951544    35.57951544    35.57951544    1[6-(6,7)]
   305    45.36073276    45.36073276    45.36073276    1[6-(6,7)]
   306    42.04033792    42.04033792    42.04033792    1[6-(6,6)]
   307    40.96053472    40.96053472    40.96053472    1[6-(6,6)]
   308     42.0898289     42.0898289     42.0898289    1[6-(6,7)]
   309    51.61009378    51.61009378    51.61009378    1[6-(6,7)]
   310    50.62927254    50.62927254    50.62927254    1[6-(6,6)]
   311    48.30769566    48.30769566    48.30769566    1[6-(6,6)]
   312    48.10523256    48.10523256    48.10523256    1[6-(6,7)]
   313    41.97285022    41.97285022    41.97285022    1[6-(6,7)]
   314    67.85663276    67.85663276    67.85663276    1[6-(6,6)]
   315    66.53387384    66.53387384    66.53387384    1[6-(6,6)]
   316    64.20779778    64.20779778    64.20779778    1[6-(6,7)]
   317     40.9200421     40.9200421     40.9200421    1[6-(6,7)]
   318    41.26197978    41.26197978    41.26197978    1[6-(6,6)]
   319    40.25416346    40.25416346    40.25416346    1[6-(6,6)]
   320    38.47248818    38.47248818    38.47248818    1[6-(6,7)]
   321      47.466349      47.466349      47.466349    1[6-(6,7)]
   322    49.56296688    49.56296688    49.56296688    1[6-(6,6)]
   323     48.4561686     48.4561686     48.4561686    1[6-(6,6)]
   324     46.7689761     46.7689761     46.7689761    1[6-(6,7)]
   325    49.29751526    49.29751526    49.29751526    1[6-(6,7)]
   326    48.45166942    48.45166942    48.45166942    1[6-(6,6)]
   327    48.54165302    48.54165302    48.54165302    1[6-(6,6)]
   328    50.41781108    50.41781108    50.41781108    1[6-(6,7)]
   329    49.90040538    49.90040538    49.90040538    1[6-(6,7)]
   330     50.7507504     50.7507504     50.7507504    1[6-(6,6)]
   331    51.34464216    51.34464216    51.34464216    1[6-(6,6)]
   332    51.12418234    51.12418234    51.12418234    1[6-(6,7)]
   333    52.76188386    52.76188386    52.76188386    1[6-(6,7)]
   334    55.02947058    55.02947058    55.02947058    1[6-(6,6)]
   335    56.34323114    56.34323114    56.34323114    1[6-(6,6)]
   336    30.51793794    30.51793794    30.51793794    1[6-(6,7)]
   337      65.013151      65.013151      65.013151    1[6-(6,7)]
   338    62.91653312    62.91653312    62.91653312    1[6-(6,6)]
   339     64.0233314     64.0233314     64.0233314    1[6-(6,6)]
   340     65.7105239     65.7105239     65.7105239    1[6-(6,7)]
   341    63.18198474    63.18198474    63.18198474    1[6-(6,7)]
   342    64.02783058    64.02783058    64.02783058    1[6-(6,6)]
   343    63.93784698    63.93784698    63.93784698    1[6-(6,6)]
   344    62.06168892    62.06168892    62.06168892    1[6-(6,7)]
   345    62.57909462    62.57909462    62.57909462    1[6-(6,7)]
   346     61.7287496     61.7287496     61.7287496    1[6-(6,6)]
   347    61.13485784    61.13485784    61.13485784    1[6-(6,6)]
   348    61.35531766    61.35531766    61.35531766    1[6-(6,7)]
   349    59.71761614    59.71761614    59.71761614    1[6-(6,7)]
   350    57.45002942    57.45002942    57.45002942    1[6-(6,6)]
   351    56.13626886    56.13626886    56.13626886    1[6-(6,6)]
   352    36.96976206    36.96976206    36.96976206    1[6-(6,7)]
   353    22.12696724    22.12696724    22.12696724    1[6-(6,7)]
   354    25.44736208    25.44736208    25.44736208    1[6-(6,6)]
   355    26.52716528    26.52716528    26.52716528    1[6-(6,6)]
   356     25.3978711     25.3978711     25.3978711    1[6-(6,7)]
   357    15.87760622    15.87760622    15.87760622    1[6-(6,7)]
   358    16.85842746    16.85842746    16.85842746    1[6-(6,6)]
   359    19.18000434    19.18000434    19.18000434    1[6-(6,6)]
   360    19.38246744    19.38246744    19.38246744    1[6-(6,7)]
   361    25.51484978    25.51484978    25.51484978    1[6-(6,7)]
   362    44.62286724    44.62286724    44.62286724    1[6-(6,6)]
   363    45.94562616    45.94562616    45.94562616    1[6-(6,6)]
   364    48.27170222    48.27170222    48.27170222    1[6-(6,7)]
   365     26.5676579     26.5676579     26.5676579    1[6-(6,7)]
   366    26.22572022    26.22572022    26.22572022    1[6-(6,6)]
   367    27.23353654    27.23353654    27.23353654    1[6-(6,6)]
   368    29.01521182    29.01521182    29.01521182    1[6-(6,7)]
   369    50.22884552    50.22884552    50.22884552    1[6-(6,7)]
   370    52.29846832    52.29846832    52.29846832    1[6-(6,6)]
   371     53.5627379     53.5627379     53.5627379    1[6-(6,6)]
   372    52.94635024    52.94635024    52.94635024    1[6-(6,7)]
   373     45.6891729     45.6891729     45.6891729    1[6-(6,7)]
   374    47.11541296    47.11541296    47.11541296    1[6-(6,6)]
   375    48.49216204    48.49216204    48.49216204    1[6-(6,6)]
   376    47.01193182    47.01193182    47.01193182    1[6-(6,7)]
   377    50.10736766    50.10736766    50.10736766    1[6-(6,7)]
   378    47.41235884    47.41235884    47.41235884    1[6-(6,6)]
   379    47.07941952    47.07941952    47.07941952    1[6-(6,6)]
   380    48.21771206    48.21771206    48.21771206    1[6-(6,7)]
   381    51.99702326    51.99702326    51.99702326    1[6-(6,7)]
   382     52.9553486     52.9553486     52.9553486    1[6-(6,6)]
   383    52.93735188    52.93735188    52.93735188    1[6-(6,6)]
   384     28.6822725     28.6822725     28.6822725    1[6-(6,7)]
   385    62.25065448    62.25065448    62.25065448    1[6-(6,7)]
   386    60.18103168    60.18103168    60.18103168    1[6-(6,6)]
   387     58.9167621     58.9167621     58.9167621    1[6-(6,6)]
   388    59.53314976    59.53314976    59.53314976    1[6-(6,7)]
   389     66.7903271     66.7903271     66.7903271    1[6-(6,7)]
   390    65.36408704    65.36408704    65.36408704    1[6-(6,6)]
   391    63.98733796    63.98733796    63.98733796    1[6-(6,6)]
   392    65.46756818    65.46756818    65.46756818    1[6-(6,7)]
   393    62.37213234    62.37213234    62.37213234    1[6-(6,7)]
   394    65.06714116    65.06714116    65.06714116    1[6-(6,6)]
   395    65.40008048    65.40008048    65.40008048    1[6-(6,6)]
   396    64.26178794    64.26178794    64.26178794    1[6-(6,7)]
   397    60.48247674    60.48247674    60.48247674    1[6-(6,7)]
   398     59.5241514     59.5241514     59.5241514    1[6-(6,6)]
   399    59.54214812    59.54214812    59.54214812    1[6-(6,6)]
   400     38.8054275     38.8054275     38.8054275    1[6-(6,7)]
   401    19.36447072    19.36447072    19.36447072    1[6-(6,7)]
   402    22.71186064    22.71186064    22.71186064    1[6-(6,6)]
   403    21.42059598    21.42059598    21.42059598    1[6-(6,6)]
   404    19.22049696    19.22049696    19.22049696    1[6-(6,7)]
   405    19.48594858    19.48594858    19.48594858    1[6-(6,7)]
   406    18.19468392    18.19468392    18.19468392    1[6-(6,6)]
   407    19.22949532    19.22949532    19.22949532    1[6-(6,6)]
   408     22.7883467     22.7883467     22.7883467    1[6-(6,7)]
   409     25.3078875     25.3078875     25.3078875    1[6-(6,7)]
   410     47.9612588     47.9612588     47.9612588    1[6-(6,6)]
   411     50.2108488     50.2108488     50.2108488    1[6-(6,6)]
   412     51.1781725     51.1781725     51.1781725    1[6-(6,7)]
   413     27.3325185     27.3325185     27.3325185    1[6-(6,7)]
   414     28.2998422     28.2998422     28.2998422    1[6-(6,6)]
   415     30.6394158     30.6394158     30.6394158    1[6-(6,6)]
   416    30.85087726    30.85087726    30.85087726    1[6-(6,7)]
   417    48.12322928    48.12322928    48.12322928    1[6-(6,7)]
   418    44.77583936    44.77583936    44.77583936    1[6-(6,6)]
   419    46.06710402    46.06710402    46.06710402    1[6-(6,6)]
   420    48.26720304    48.26720304    48.26720304    1[6-(6,7)]
   421    48.00175142    48.00175142    48.00175142    1[6-(6,7)]
   422    49.29301608    49.29301608    49.29301608    1[6-(6,6)]
   423    48.25820468    48.25820468    48.25820468    1[6-(6,6)]
   424     44.6993533     44.6993533     44.6993533    1[6-(6,7)]
   425     42.1798125     42.1798125     42.1798125    1[6-(6,7)]
   426     64.5182412     64.5182412     64.5182412    1[6-(6,6)]
   427     62.2686512     62.2686512     62.2686512    1[6-(6,6)]
   428     61.3013275     61.3013275     61.3013275    1[6-(6,7)]
   429     40.1551815     40.1551815     40.1551815    1[6-(6,7)]
   430     39.1878578     39.1878578     39.1878578    1[6-(6,6)]
   431     36.8482842     36.8482842     36.8482842    1[6-(6,6)]
   432    36.63682274    36.63682274    36.63682274    1[6-(6,7)]
   433      42.517251      42.517251      42.517251    1[6-(6,7)]
   434    40.42063312    40.42063312    40.42063312    1[6-(6,6)]
   435     41.5274314     41.5274314     41.5274314    1[6-(6,6)]
   436     43.2146239     43.2146239     43.2146239    1[6-(6,7)]
   437    40.68608474    40.68608474    40.68608474    1[6-(6,7)]
   438    41.53193058    41.53193058    41.53193058    1[6-(6,6)]
   439    41.44194698    41.44194698    41.44194698    1[6-(6,6)]
   440    39.56578892    39.56578892    39.56578892    1[6-(6,7)]
   441    40.08319462    40.08319462    40.08319462    1[6-(6,7)]
   442     39.2328496     39.2328496     39.2328496    1[6-(6,6)]
   443    38.63895784    38.63895784    38.63895784    1[6-(6,6)]
   444    38.85941766    38.85941766    38.85941766    1[6-(6,7)]
   445    37.22171614    37.22171614    37.22171614    1[6-(6,7)]
   446    34.95412942    34.95412942    34.95412942    1[6-(6,6)]
   447    33.64036886    33.64036886    33.64036886    1[6-(6,6)]
   448    36.96976206    36.96976206    36.96976206    1[6-(6,7)]
   449    67.11876724    67.11876724    67.11876724    1[6-(6,7)]
   450    70.43916208    70.43916208    70.43916208    1[6-(6,6)]
   451    71.51896528    71.51896528    71.51896528    1[6-(6,6)]
   452     70.3896711     70.3896711     70.3896711    1[6-(6,7)]
   453    60.86940622    60.86940622    60.86940622    1[6-(6,7)]
   454    61.85022746    61.85022746    61.85022746    1[6-(6,6)]
   455    64.17180434    64.17180434    64.17180434    1[6-(6,6)]
   456    64.37426744    64.37426744    64.37426744    1[6-(6,7)]
   457    70.50664978    70.50664978    70.50664978    1[6-(6,7)]
   458    67.11876724    67.11876724    67.11876724    1[6-(6,6)]
   459    68.44152616    68.44152616    68.44152616    1[6-(6,6)]
   460    70.76760222    70.76760222    70.76760222    1[6-(6,7)]
   461     71.5594579     71.5594579     71.5594579    1[6-(6,7)]
   462    71.21752022    71.21752022    71.21752022    1[6-(6,6)]
   463    72.22533654    72.22533654    72.22533654    1[6-(6,6)]
   464    29.01521182    29.01521182    29.01521182    1[6-(6,7)]
   465    45.36073276    45.36073276    45.36073276    1[6-(6,7)]
   466    42.04033792    42.04033792    42.04033792    1[6-(6,6)]
   467    40.96053472    40.96053472    40.96053472    1[6-(6,6)]
   468     42.0898289     42.0898289     42.0898289    1[6-(6,7)]
   469    51.61009378    51.61009378    51.61009378    1[6-(6,7)]
   470    50.62927254    50.62927254    50.62927254    1[6-(6,6)]
   471    48.30769566    48.30769566    48.30769566    1[6-(6,6)]
   472    48.10523256    48.10523256    48.10523256    1[6-(6,7)]
   473    41.97285022    41.97285022    41.97285022    1[6-(6,7)]
   474    45.36073276    45.36073276    45.36073276    1[6-(6,6)]
   475    44.03797384    44.03797384    44.03797384    1[6-(6,6)]
   476    41.71189778    41.71189778    41.71189778    1[6-(6,7)]
   477     40.9200421     40.9200421     40.9200421    1[6-(6,7)]
   478    41.26197978    41.26197978    41.26197978    1[6-(6,6)]
   479    40.25416346    40.25416346    40.25416346    1[6-(6,6)]
   480    38.47248818    38.47248818    38.47248818    1[6-(6,7)]
   481      24.970449      24.970449      24.970449    1[6-(6,7)]
   482    27.06706688    27.06706688    27.06706688    1[6-(6,6)]
   483     25.9602686     25.9602686     25.9602686    1[6-(6,6)]
   484     24.2730761     24.2730761     24.2730761    1[6-(6,7)]
   485    26.80161526    26.80161526    26.80161526    1[6-(6,7)]
   486    25.95576942    25.95576942    25.95576942    1[6-(6,6)]
   487    26.04575302    26.04575302    26.04575302    1[6-(6,6)]
   488    27.92191108    27.92191108    27.92191108    1[6-(6,7)]
   489    27.40450538    27.40450538    27.40450538    1[6-(6,7)]
   490     73.2466504     73.2466504     73.2466504    1[6-(6,6)]
   491    73.84054216    73.84054216    73.84054216    1[6-(6,6)]
   492    73.62008234    73.62008234    73.62008234    1[6-(6,7)]
   493    30.26598386    30.26598386    30.26598386    1[6-(6,7)]
   494    32.53357058    32.53357058    32.53357058    1[6-(6,6)]
   495    33.84733114    33.84733114    33.84733114    1[6-(6,6)]
   496    30.51793794    30.51793794    30.51793794    1[6-(6,7)]
   497    48.12322928    48.12322928    48.12322928    1[6-(6,7)]
   498    44.77583936    44.77583936    44.77583936    1[6-(6,6)]
   499    46.06710402    46.06710402    46.06710402    1[6-(6,6)]
   500    48.26720304    48.26720304    48.26720304    1[6-(6,7)]
   501    48.00175142    48.00175142    48.00175142    1[6-(6,7)]
   502    49.29301608    49.29301608    49.29301608    1[6-(6,6)]
   503    48.25820468    48.25820468    48.25820468    1[6-(6,6)]
   504     44.6993533     44.6993533     44.6993533    1[6-(6,7)]
   505     42.1798125     42.1798125     42.1798125    1[6-(6,7)]
   506     42.0223412     42.0223412     42.0223412    1[6-(6,6)]
   507     39.7727512     39.7727512     39.7727512    1[6-(6,6)]
   508     38.8054275     38.8054275     38.8054275    1[6-(6,7)]
   509     40.1551815     40.1551815     40.1551815    1[6-(6,7)]
   510     39.1878578     39.1878578     39.1878578    1[6-(6,6)]
   511     36.8482842     36.8482842     36.8482842    1[6-(6,6)]
   512    36.63682274    36.63682274    36.63682274    1[6-(6,7)]
   513    64.35627072    64.35627072    64.35627072    1[6-(6,7)]
   514    67.70366064    67.70366064    67.70366064    1[6-(6,6)]
   515    66.41239598    66.41239598    66.41239598    1[6-(6,6)]
   516    64.21229696    64.21229696    64.21229696    1[6-(6,7)]
   517    64.47774858    64.47774858    64.47774858    1[6-(6,7)]
   518    63.18648392    63.18648392    63.18648392    1[6-(6,6)]
   519    64.22129532    64.22129532    64.22129532    1[6-(6,6)]
   520     67.7801467     67.7801467     67.7801467    1[6-(6,7)]
   521     70.2996875     70.2996875     70.2996875    1[6-(6,7)]
   522     70.4571588     70.4571588     70.4571588    1[6-(6,6)]
   523     72.7067488     72.7067488     72.7067488    1[6-(6,6)]
   524     73.6740725     73.6740725     73.6740725    1[6-(6,7)]
   525     72.3243185     72.3243185     72.3243185    1[6-(6,7)]
   526     73.2916422     73.2916422     73.2916422    1[6-(6,6)]
   527     75.6312158     75.6312158     75.6312158    1[6-(6,6)]
   528    30.85087726    30.85087726    30.85087726    1[6-(6,7)]
   529    39.75475448    39.75475448    39.75475448    1[6-(6,7)]
   530    37.68513168    37.68513168    37.68513168    1[6-(6,6)]
   531     36.4208621     36.4208621     36.4208621    1[6-(6,6)]
   532    37.03724976    37.03724976    37.03724976    1[6-(6,7)]
   533     44.2944271     44.2944271     44.2944271    1[6-(6,7)]
   534    42.86818704    42.86818704    42.86818704    1[6-(6,6)]
   535    41.49143796    41.49143796    41.49143796    1[6-(6,6)]
   536    42.97166818    42.97166818    42.97166818    1[6-(6,7)]
   537    39.87623234    39.87623234    39.87623234    1[6-(6,7)]
   538    42.57124116    42.57124116    42.57124116    1[6-(6,6)]
   539    42.90418048    42.90418048    42.90418048    1[6-(6,6)]
   540    41.76588794    41.76588794    41.76588794    1[6-(6,7)]
   541    37.98657674    37.98657674    37.98657674    1[6-(6,7)]
   542     37.0282514     37.0282514     37.0282514    1[6-(6,6)]
   543    37.04624812    37.04624812    37.04624812    1[6-(6,6)]
   544     38.8054275     38.8054275     38.8054275    1[6-(6,7)]
   545    27.73294552    27.73294552    27.73294552    1[6-(6,7)]
   546    29.80256832    29.80256832    29.80256832    1[6-(6,6)]
   547     31.0668379     31.0668379     31.0668379    1[6-(6,6)]
   548    30.45045024    30.45045024    30.45045024    1[6-(6,7)]
   549     23.1932729     23.1932729     23.1932729    1[6-(6,7)]
   550    24.61951296    24.61951296    24.61951296    1[6-(6,6)]
   551    25.99626204    25.99626204    25.99626204    1[6-(6,6)]
   552    24.51603182    24.51603182    24.51603182    1[6-(6,7)]
   553    27.61146766    27.61146766    27.61146766    1[6-(6,7)]
   554    69.90825884    69.90825884    69.90825884    1[6-(6,6)]
   555    69.57531952    69.57531952    69.57531952    1[6-(6,6)]
   556    70.71361206    70.71361206    70.71361206    1[6-(6,7)]
   557    29.50112326    29.50112326    29.50112326    1[6-(6,7)]
   558     30.4594486     30.4594486     30.4594486    1[6-(6,6)]
   559    30.44145188    30.44145188    30.44145188    1[6-(6,6)]
   560     28.6822725     28.6822725     28.6822725    1[6-(6,7)]
   561    36.50634652    36.50634652    36.50634652    1[6-(6,7)]
   562    36.47935144    36.47935144    36.47935144    1[6-(6,6)]
   563     38.8504193     38.8504193     38.8504193    1[6-(6,6)]
   564    39.92122414    39.92122414    39.92122414    1[6-(6,7)]
   565    30.13550764    30.13550764    30.13550764    1[6-(6,7)]
   566    32.40759354    32.40759354    32.40759354    1[6-(6,6)]
   567    33.69435902    33.69435902    33.69435902    1[6-(6,6)]
   568    30.33797074    30.33797074    30.33797074    1[6-(6,7)]
   569    33.95081228    33.95081228    33.95081228    1[6-(6,7)]
   570    30.40545844    30.40545844    30.40545844    1[6-(6,6)]
   571    29.47862736    29.47862736    29.47862736    1[6-(6,6)]
   572    30.83737972    30.83737972    30.83737972    1[6-(6,7)]
   573     32.9789894     32.9789894     32.9789894    1[6-(6,7)]
   574    31.66972802    31.66972802    31.66972802    1[6-(6,6)]
   575    30.33797074    30.33797074    30.33797074    1[6-(6,6)]
   576    31.90818456    31.90818456    31.90818456    1[6-(6,7)]
   577    73.12967172    73.12967172    73.12967172    1[6-(6,7)]
   578    74.38044376    74.38044376    74.38044376    1[6-(6,6)]
   579    74.19597738    74.19597738    74.19597738    1[6-(6,6)]
   580    73.68307086    73.68307086    73.68307086    1[6-(6,7)]
   581    71.41998332    71.41998332    71.41998332    1[6-(6,7)]
   582     70.9745645     70.9745645     70.9745645    1[6-(6,6)]
   583     71.9193923     71.9193923     71.9193923    1[6-(6,6)]
   584    73.60208562    73.60208562    73.60208562    1[6-(6,7)]
   585    76.63903212    76.63903212    76.63903212    1[6-(6,7)]
   586     75.9461584     75.9461584     75.9461584    1[6-(6,6)]
   587    77.60185664    77.60185664    77.60185664    1[6-(6,6)]
   588    78.78964016    78.78964016    78.78964016    1[6-(6,7)]
   589    75.80218464    75.80218464    75.80218464    1[6-(6,7)]
   590    74.50192162    74.50192162    74.50192162    1[6-(6,6)]
   591    75.52773466    75.52773466    75.52773466    1[6-(6,6)]
   592    34.07678932    34.07678932    34.07678932    1[6-(6,7)]
   593    30.98135348    30.98135348    30.98135348    1[6-(6,7)]
   594    31.00834856    31.00834856    31.00834856    1[6-(6,6)]
   595     28.6372807     28.6372807     28.6372807    1[6-(6,6)]
   596    27.56647586    27.56647586    27.56647586    1[6-(6,7)]
   597    37.35219236    37.35219236    37.35219236    1[6-(6,7)]
   598    35.08010646    35.08010646    35.08010646    1[6-(6,6)]
   599    33.79334098    33.79334098    33.79334098    1[6-(6,6)]
   600    37.14972926    37.14972926    37.14972926    1[6-(6,7)]
   601    33.53688772    33.53688772    33.53688772    1[6-(6,7)]
   602    37.08224156    37.08224156    37.08224156    1[6-(6,6)]
   603    38.00907264    38.00907264    38.00907264    1[6-(6,6)]
   604    36.65032028    36.65032028    36.65032028    1[6-(6,7)]
   605     34.5087106     34.5087106     34.5087106    1[6-(6,7)]
   606    35.81797198    35.81797198    35.81797198    1[6-(6,6)]
   607    37.14972926    37.14972926    37.14972926    1[6-(6,6)]
   608    35.57951544    35.57951544    35.57951544    1[6-(6,7)]
   609    39.34982828    39.34982828    39.34982828    1[6-(6,7)]
   610    38.09905624    38.09905624    38.09905624    1[6-(6,6)]
   611    38.28352262    38.28352262    38.28352262    1[6-(6,6)]
   612    38.79642914    38.79642914    38.79642914    1[6-(6,7)]
   613    41.05951668    41.05951668    41.05951668    1[6-(6,7)]
   614     41.5049355     41.5049355     41.5049355    1[6-(6,6)]
   615     40.5601077     40.5601077     40.5601077    1[6-(6,6)]
   616    38.87741438    38.87741438    38.87741438    1[6-(6,7)]
   617    35.84046788    35.84046788    35.84046788    1[6-(6,7)]
   618     81.5251416     81.5251416     81.5251416    1[6-(6,6)]
   619    79.86944336    79.86944336    79.86944336    1[6-(6,6)]
   620    78.68165984    78.68165984    78.68165984    1[6-(6,7)]
   621    36.67731536    36.67731536    36.67731536    1[6-(6,7)]
   622    37.97757838    37.97757838    37.97757838    1[6-(6,6)]
   623    36.95176534    36.95176534    36.95176534    1[6-(6,6)]
   624    33.41091068    33.41091068    33.41091068    1[6-(6,7)]
   625    61.84572828    61.84572828    61.84572828    1[6-(6,7)]
   626    60.59495624    60.59495624    60.59495624    1[6-(6,6)]
   627    60.77942262    60.77942262    60.77942262    1[6-(6,6)]
   628    61.29232914    61.29232914    61.29232914    1[6-(6,7)]
   629    63.55541668    63.55541668    63.55541668    1[6-(6,7)]
   630     64.0008355     64.0008355     64.0008355    1[6-(6,6)]
   631     63.0560077     63.0560077     63.0560077    1[6-(6,6)]
   632    61.37331438    61.37331438    61.37331438    1[6-(6,7)]
   633    58.33636788    58.33636788    58.33636788    1[6-(6,7)]
   634     59.0292416     59.0292416     59.0292416    1[6-(6,6)]
   635    57.37354336    57.37354336    57.37354336    1[6-(6,6)]
   636    56.18575984    56.18575984    56.18575984    1[6-(6,7)]
   637    59.17321536    59.17321536    59.17321536    1[6-(6,7)]
   638    60.47347838    60.47347838    60.47347838    1[6-(6,6)]
   639    59.44766534    59.44766534    59.44766534    1[6-(6,6)]
   640    55.90681068    55.90681068    55.90681068    1[6-(6,7)]
   641    30.98135348    30.98135348    30.98135348    1[6-(6,7)]
   642    31.00834856    31.00834856    31.00834856    1[6-(6,6)]
   643     28.6372807     28.6372807     28.6372807    1[6-(6,6)]
   644    27.56647586    27.56647586    27.56647586    1[6-(6,7)]
   645    37.35219236    37.35219236    37.35219236    1[6-(6,7)]
   646    35.08010646    35.08010646    35.08010646    1[6-(6,6)]
   647    33.79334098    33.79334098    33.79334098    1[6-(6,6)]
   648    37.14972926    37.14972926    37.14972926    1[6-(6,7)]
   649    33.53688772    33.53688772    33.53688772    1[6-(6,7)]
   650    14.58634156    14.58634156    14.58634156    1[6-(6,6)]
   651    15.51317264    15.51317264    15.51317264    1[6-(6,6)]
   652    14.15442028    14.15442028    14.15442028    1[6-(6,7)]
   653     34.5087106     34.5087106     34.5087106    1[6-(6,7)]
   654    35.81797198    35.81797198    35.81797198    1[6-(6,6)]
   655    37.14972926    37.14972926    37.14972926    1[6-(6,6)]
   656    58.07541544    58.07541544    58.07541544    1[6-(6,7)]
   657    50.63377172    50.63377172    50.63377172    1[6-(6,7)]
   658    51.88454376    51.88454376    51.88454376    1[6-(6,6)]
   659    51.70007738    51.70007738    51.70007738    1[6-(6,6)]
   660    51.18717086    51.18717086    51.18717086    1[6-(6,7)]
   661    48.92408332    48.92408332    48.92408332    1[6-(6,7)]
   662     48.4786645     48.4786645     48.4786645    1[6-(6,6)]
   663     49.4234923     49.4234923     49.4234923    1[6-(6,6)]
   664    51.10618562    51.10618562    51.10618562    1[6-(6,7)]
   665    54.14313212    54.14313212    54.14313212    1[6-(6,7)]
   666     53.4502584     53.4502584     53.4502584    1[6-(6,6)]
   667    55.10595664    55.10595664    55.10595664    1[6-(6,6)]
   668    56.29374016    56.29374016    56.29374016    1[6-(6,7)]
   669    53.30628464    53.30628464    53.30628464    1[6-(6,7)]
   670    52.00602162    52.00602162    52.00602162    1[6-(6,6)]
   671    53.03183466    53.03183466    53.03183466    1[6-(6,6)]
   672    56.57268932    56.57268932    56.57268932    1[6-(6,7)]
   673    36.50634652    36.50634652    36.50634652    1[6-(6,7)]
   674    36.47935144    36.47935144    36.47935144    1[6-(6,6)]
   675     38.8504193     38.8504193     38.8504193    1[6-(6,6)]
   676    39.92122414    39.92122414    39.92122414    1[6-(6,7)]
   677    30.13550764    30.13550764    30.13550764    1[6-(6,7)]
   678    32.40759354    32.40759354    32.40759354    1[6-(6,6)]
   679    33.69435902    33.69435902    33.69435902    1[6-(6,6)]
   680    30.33797074    30.33797074    30.33797074    1[6-(6,7)]
   681    33.95081228    33.95081228    33.95081228    1[6-(6,7)]
   682     7.90955844     7.90955844     7.90955844    1[6-(6,6)]
   683     6.98272736     6.98272736     6.98272736    1[6-(6,6)]
   684     8.34147972     8.34147972     8.34147972    1[6-(6,7)]
   685     32.9789894     32.9789894     32.9789894    1[6-(6,7)]
   686    31.66972802    31.66972802    31.66972802    1[6-(6,6)]
   687    30.33797074    30.33797074    30.33797074    1[6-(6,6)]
   688    54.40408456    54.40408456    54.40408456    1[6-(6,7)]
   689    44.62286724    44.62286724    44.62286724    1[6-(6,7)]
   690    47.94326208    47.94326208    47.94326208    1[6-(6,6)]
   691    49.02306528    49.02306528    49.02306528    1[6-(6,6)]
   692     47.8937711     47.8937711     47.8937711    1[6-(6,7)]
   693    38.37350622    38.37350622    38.37350622    1[6-(6,7)]
   694    39.35432746    39.35432746    39.35432746    1[6-(6,6)]
   695    41.67590434    41.67590434    41.67590434    1[6-(6,6)]
   696    41.87836744    41.87836744    41.87836744    1[6-(6,7)]
   697    48.01074978    48.01074978    48.01074978    1[6-(6,7)]
   698    22.12696724    22.12696724    22.12696724    1[6-(6,6)]
   699    23.44972616    23.44972616    23.44972616    1[6-(6,6)]
   700    25.77580222    25.77580222    25.77580222    1[6-(6,7)]
   701     49.0635579     49.0635579     49.0635579    1[6-(6,7)]
   702    48.72162022    48.72162022    48.72162022    1[6-(6,6)]
   703    49.72943654    49.72943654    49.72943654    1[6-(6,6)]
   704    51.51111182    51.51111182    51.51111182    1[6-(6,7)]
   705      42.517251      42.517251      42.517251    1[6-(6,7)]
   706    40.42063312    40.42063312    40.42063312    1[6-(6,6)]
   707     41.5274314     41.5274314     41.5274314    1[6-(6,6)]
   708     43.2146239     43.2146239     43.2146239    1[6-(6,7)]
   709    40.68608474    40.68608474    40.68608474    1[6-(6,7)]
   710    41.53193058    41.53193058    41.53193058    1[6-(6,6)]
   711    41.44194698    41.44194698    41.44194698    1[6-(6,6)]
   712    39.56578892    39.56578892    39.56578892    1[6-(6,7)]
   713    40.08319462    40.08319462    40.08319462    1[6-(6,7)]
   714     39.2328496     39.2328496     39.2328496    1[6-(6,6)]
   715    38.63895784    38.63895784    38.63895784    1[6-(6,6)]
   716    38.85941766    38.85941766    38.85941766    1[6-(6,7)]
   717    37.22171614    37.22171614    37.22171614    1[6-(6,7)]
   718    34.95412942    34.95412942    34.95412942    1[6-(6,6)]
   719    33.64036886    33.64036886    33.64036886    1[6-(6,6)]
   720    59.46566206    59.46566206    59.46566206    1[6-(6,7)]
   721      24.970449      24.970449      24.970449    1[6-(6,7)]
   722    27.06706688    27.06706688    27.06706688    1[6-(6,6)]
   723     25.9602686     25.9602686     25.9602686    1[6-(6,6)]
   724     24.2730761     24.2730761     24.2730761    1[6-(6,7)]
   725    26.80161526    26.80161526    26.80161526    1[6-(6,7)]
   726    25.95576942    25.95576942    25.95576942    1[6-(6,6)]
   727    26.04575302    26.04575302    26.04575302    1[6-(6,6)]
   728    27.92191108    27.92191108    27.92191108    1[6-(6,7)]
   729    27.40450538    27.40450538    27.40450538    1[6-(6,7)]
   730     28.2548504     28.2548504     28.2548504    1[6-(6,6)]
   731    28.84874216    28.84874216    28.84874216    1[6-(6,6)]
   732    28.62828234    28.62828234    28.62828234    1[6-(6,7)]
   733    30.26598386    30.26598386    30.26598386    1[6-(6,7)]
   734    32.53357058    32.53357058    32.53357058    1[6-(6,6)]
   735    33.84733114    33.84733114    33.84733114    1[6-(6,6)]
   736    53.01383794    53.01383794    53.01383794    1[6-(6,7)]
   737    67.85663276    67.85663276    67.85663276    1[6-(6,7)]
   738    64.53623792    64.53623792    64.53623792    1[6-(6,6)]
   739    63.45643472    63.45643472    63.45643472    1[6-(6,6)]
   740     64.5857289     64.5857289     64.5857289    1[6-(6,7)]
   741    74.10599378    74.10599378    74.10599378    1[6-(6,7)]
   742    73.12517254    73.12517254    73.12517254    1[6-(6,6)]
   743    70.80359566    70.80359566    70.80359566    1[6-(6,6)]
   744    70.60113256    70.60113256    70.60113256    1[6-(6,7)]
   745    64.46875022    64.46875022    64.46875022    1[6-(6,7)]
   746    45.36073276    45.36073276    45.36073276    1[6-(6,6)]
   747    44.03797384    44.03797384    44.03797384    1[6-(6,6)]
   748    41.71189778    41.71189778    41.71189778    1[6-(6,7)]
   749     63.4159421     63.4159421     63.4159421    1[6-(6,7)]
   750    63.75787978    63.75787978    63.75787978    1[6-(6,6)]
   751    62.75006346    62.75006346    62.75006346    1[6-(6,6)]
   752    60.96838818    60.96838818    60.96838818    1[6-(6,7)]
   753    39.75475448    39.75475448    39.75475448    1[6-(6,7)]
   754    37.68513168    37.68513168    37.68513168    1[6-(6,6)]
   755     36.4208621     36.4208621     36.4208621    1[6-(6,6)]
   756    37.03724976    37.03724976    37.03724976    1[6-(6,7)]
   757     44.2944271     44.2944271     44.2944271    1[6-(6,7)]
   758    42.86818704    42.86818704    42.86818704    1[6-(6,6)]
   759    41.49143796    41.49143796    41.49143796    1[6-(6,6)]
   760    42.97166818    42.97166818    42.97166818    1[6-(6,7)]
   761    39.87623234    39.87623234    39.87623234    1[6-(6,7)]
   762    42.57124116    42.57124116    42.57124116    1[6-(6,6)]
   763    42.90418048    42.90418048    42.90418048    1[6-(6,6)]
   764    41.76588794    41.76588794    41.76588794    1[6-(6,7)]
   765    37.98657674    37.98657674    37.98657674    1[6-(6,7)]
   766     37.0282514     37.0282514     37.0282514    1[6-(6,6)]
   767    37.04624812    37.04624812    37.04624812    1[6-(6,6)]
   768     61.3013275     61.3013275     61.3013275    1[6-(6,7)]
   769    27.73294552    27.73294552    27.73294552    1[6-(6,7)]
   770    29.80256832    29.80256832    29.80256832    1[6-(6,6)]
   771     31.0668379     31.0668379     31.0668379    1[6-(6,6)]
   772    30.45045024    30.45045024    30.45045024    1[6-(6,7)]
   773     23.1932729     23.1932729     23.1932729    1[6-(6,7)]
   774    24.61951296    24.61951296    24.61951296    1[6-(6,6)]
   775    25.99626204    25.99626204    25.99626204    1[6-(6,6)]
   776    24.51603182    24.51603182    24.51603182    1[6-(6,7)]
   777    27.61146766    27.61146766    27.61146766    1[6-(6,7)]
   778    24.91645884    24.91645884    24.91645884    1[6-(6,6)]
   779    24.58351952    24.58351952    24.58351952    1[6-(6,6)]
   780    25.72181206    25.72181206    25.72181206    1[6-(6,7)]
   781    29.50112326    29.50112326    29.50112326    1[6-(6,7)]
   782     30.4594486     30.4594486     30.4594486    1[6-(6,6)]
   783    30.44145188    30.44145188    30.44145188    1[6-(6,6)]
   784     51.1781725     51.1781725     51.1781725    1[6-(6,7)]
   785    70.61912928    70.61912928    70.61912928    1[6-(6,7)]
   786    67.27173936    67.27173936    67.27173936    1[6-(6,6)]
   787    68.56300402    68.56300402    68.56300402    1[6-(6,6)]
   788    70.76310304    70.76310304    70.76310304    1[6-(6,7)]
   789    70.49765142    70.49765142    70.49765142    1[6-(6,7)]
   790    71.78891608    71.78891608    71.78891608    1[6-(6,6)]
   791    70.75410468    70.75410468    70.75410468    1[6-(6,6)]
   792     67.1952533     67.1952533     67.1952533    1[6-(6,7)]
   793     64.6757125     64.6757125     64.6757125    1[6-(6,7)]
   794     42.0223412     42.0223412     42.0223412    1[6-(6,6)]
   795     39.7727512     39.7727512     39.7727512    1[6-(6,6)]
   796     38.8054275     38.8054275     38.8054275    1[6-(6,7)]
   797     62.6510815     62.6510815     62.6510815    1[6-(6,7)]
   798     61.6837578     61.6837578     61.6837578    1[6-(6,6)]
   799     59.3441842     59.3441842     59.3441842    1[6-(6,6)]
   800    59.13272274    59.13272274    59.13272274    1[6-(6,7)]
   801    41.86037072    41.86037072    41.86037072    1[6-(6,7)]
   802    45.20776064    45.20776064    45.20776064    1[6-(6,6)]
   803    43.91649598    43.91649598    43.91649598    1[6-(6,6)]
   804    41.71639696    41.71639696    41.71639696    1[6-(6,7)]
   805    41.98184858    41.98184858    41.98184858    1[6-(6,7)]
   806    40.69058392    40.69058392    40.69058392    1[6-(6,6)]
   807    41.72539532    41.72539532    41.72539532    1[6-(6,6)]
   808     45.2842467     45.2842467     45.2842467    1[6-(6,7)]
   809     47.8037875     47.8037875     47.8037875    1[6-(6,7)]
   810     25.4653588     25.4653588     25.4653588    1[6-(6,6)]
   811     27.7149488     27.7149488     27.7149488    1[6-(6,6)]
   812     28.6822725     28.6822725     28.6822725    1[6-(6,7)]
   813     49.8284185     49.8284185     49.8284185    1[6-(6,7)]
   814     50.7957422     50.7957422     50.7957422    1[6-(6,6)]
   815     53.1353158     53.1353158     53.1353158    1[6-(6,6)]
   816    53.34677726    53.34677726    53.34677726    1[6-(6,7)]
   817   73.254748924   73.254748924   73.254748924    6[7-(27),16-(0)]
   818    50.51679304    50.51679304    50.51679304    6[7-(27),16-(0)]
   819    47.63506825    47.63506825    47.63506825    6[1-(0),6-(6,6),7-(6)]
   820    48.58214564    48.58214564    48.58214564    6[6-(1,6),6-(1,7),6-(7,7)]
   821   48.909236026   48.909236026   48.909236026    6[1-(0),6-(1,6),6-(6,6)]
   822   48.241557714   48.241557714   48.241557714    6[1-(0),6-(1,6),6-(1,7)]
   823   47.251288196   47.251288196   47.251288196    6[1-(0),6-(1,6),7-(6)]
   824    49.35150542    49.35150542    49.35150542    6[1-(0),6-(1,6),7-(6)]
   825   48.841298408   48.841298408   48.841298408    6[1-(0),6-(1,6),6-(1,7)]
   826   48.902037338   48.902037338   48.902037338    6[1-(0),6-(1,6),6-(6,6)]
   827   49.491429918   49.491429918   49.491429918    6[6-(1,6),6-(1,7),6-(7,7)]
   828   49.998487504   49.998487504   49.998487504    6[1-(0),6-(6,6),7-(6)]
   829   49.520674588   49.520674588   49.520674588    6[6-(6,6),7-(6),7-(6)]
   830    49.95664513    49.95664513    49.95664513    6[6-(6,6),7-(6),7-(6)]
   831   49.148592402   49.148592402   49.148592402    6[6-(6,6),7-(6),7-(6)]
   832    50.21759757    50.21759757    50.21759757    6[1-(0),6-(6,6),7-(6,27)]
   833   50.329177234   50.329177234   50.329177234    6[6-(1,6),6-(1,7),6-(7,7)]
   834   50.715206878   50.715206878   50.715206878    6[1-(0),6-(1,6),6-(6,6)]
   835   51.039147838   51.039147838   51.039147838    6[1-(0),6-(1,6),6-(1,7)]
   836   50.922169158   50.922169158   50.922169158    6[1-(0),6-(1,6),7-(6,27)]
   837    53.29053751    53.29053751    53.29053751    6[1-(0),6-(1,6),7-(6,27)]
   838   54.633992658   54.633992658   54.633992658    6[1-(0),6-(1,6),6-(1,7)]
   839     55.4074017     55.4074017     55.4074017    6[1-(0),6-(1,6),6-(6,6)]
   840   54.792813712   54.792813712   54.792813712    6[6-(1,6),6-(1,7),6-(7,7)]
   841   53.429562172   53.429562172   53.429562172    6[1-(0),6-(6,6),7-(6,27)]
   842   55.567572508   55.567572508   55.567572508    6[6-(6,6),7-(6),7-(6)]
   843   30.962456924   30.962456924   30.962456924    6[7-(27),16-(0)]
   844   61.660362064   61.660362064   61.660362064    6[7-(27),16-(0)]
   845   21.946550122   21.946550122   21.946550122    6[1-(0),6-(6,6),7-(6)]
   846   21.332412052   21.332412052   21.332412052    6[6-(1,6),6-(1,7),6-(7,7)]
   847   19.999305018   19.999305018   19.999305018    6[1-(0),6-(1,6),6-(6,6)]
   848   19.359521622   19.359521622   19.359521622    6[1-(0),6-(1,6),6-(1,7)]
   849   20.058244276   20.058244276   20.058244276    6[1-(0),6-(1,6),7-(6)]
   850   28.172065488   28.172065488   28.172065488    6[1-(0),6-(1,6),7-(6)]
   851   27.595270612   27.595270612   27.595270612    6[1-(0),6-(1,6),6-(1,7)]
   852    26.23246899    26.23246899    26.23246899    6[1-(0),6-(1,6),6-(6,6)]
   853   25.474807078   25.474807078   25.474807078    6[6-(1,6),6-(1,7),6-(7,7)]
   854   26.127638096   26.127638096   26.127638096    6[1-(0),6-(6,6),7-(6)]
   855   23.999525956   23.999525956   23.999525956    6[6-(6,6),7-(6),7-(6)]
   856   22.038333394   22.038333394   22.038333394    6[6-(6,6),7-(6),7-(6)]
   857   22.060829294   22.060829294   22.060829294    6[6-(6,6),7-(6),7-(6)]
   858   19.899423222   19.899423222   19.899423222    6[1-(0),6-(6,6),7-(6,27)]
   859   21.284270826   21.284270826   21.284270826    6[6-(1,6),6-(1,7),6-(7,7)]
   860   21.915955698   21.915955698   21.915955698    6[1-(0),6-(1,6),6-(6,6)]
   861   21.138497394   21.138497394   21.138497394    6[1-(0),6-(1,6),6-(1,7)]
   862    19.74465143    19.74465143    19.74465143    6[1-(0),6-(1,6),7-(6,27)]
   863   17.972874346   17.972874346   17.972874346    6[1-(0),6-(1,6),7-(6,27)]
   864   18.198733182   18.198733182   18.198733182    6[1-(0),6-(1,6),6-(1,7)]
   865   17.592693636   17.592693636   17.592693636    6[1-(0),6-(1,6),6-(6,6)]
   866   61.731449108   61.731449108   61.731449108    6[6-(1,6),6-(1,7),6-(7,7)]
   867   61.546982728   61.546982728   61.546982728    6[1-(0),6-(6,6),7-(6,27)]
   868   61.029577028   61.029577028   61.029577028    6[6-(6,6),7-(6),7-(6)]
   869   36.525243076   36.525243076   36.525243076    6[7-(27),16-(0)]
   870   50.819137936   50.819137936   50.819137936    6[7-(27),16-(0)]
   871   45.541149878   45.541149878   45.541149878    6[1-(0),6-(6,6),7-(6)]
   872   46.155287948   46.155287948   46.155287948    6[6-(1,6),6-(1,7),6-(7,7)]
   873   47.488394982   47.488394982   47.488394982    6[1-(0),6-(1,6),6-(6,6)]
   874   48.128178378   48.128178378   48.128178378    6[1-(0),6-(1,6),6-(1,7)]
   875   47.429455724   47.429455724   47.429455724    6[1-(0),6-(1,6),7-(6)]
   876   39.315634512   39.315634512   39.315634512    6[1-(0),6-(1,6),7-(6)]
   877   39.892429388   39.892429388   39.892429388    6[1-(0),6-(1,6),6-(1,7)]
   878    41.25523101    41.25523101    41.25523101    6[1-(0),6-(1,6),6-(6,6)]
   879   42.012892922   42.012892922   42.012892922    6[6-(1,6),6-(1,7),6-(7,7)]
   880   41.360061904   41.360061904   41.360061904    6[1-(0),6-(6,6),7-(6)]
   881   43.488174044   43.488174044   43.488174044    6[6-(6,6),7-(6),7-(6)]
   882   45.449366606   45.449366606   45.449366606    6[6-(6,6),7-(6),7-(6)]
   883   45.426870706   45.426870706   45.426870706    6[6-(6,6),7-(6),7-(6)]
   884   47.588276778   47.588276778   47.588276778    6[1-(0),6-(6,6),7-(6,27)]
   885   46.203429174   46.203429174   46.203429174    6[6-(1,6),6-(1,7),6-(7,7)]
   886   45.571744302   45.571744302   45.571744302    6[1-(0),6-(1,6),6-(6,6)]
   887   46.349202606   46.349202606   46.349202606    6[1-(0),6-(1,6),6-(1,7)]
   888    47.74304857    47.74304857    47.74304857    6[1-(0),6-(1,6),7-(6,27)]
   889   49.514825654   49.514825654   49.514825654    6[1-(0),6-(1,6),7-(6,27)]
   890   49.288966818   49.288966818   49.288966818    6[1-(0),6-(1,6),6-(1,7)]
   891   49.895006364   49.895006364   49.895006364    6[1-(0),6-(1,6),6-(6,6)]
   892   50.748050892   50.748050892   50.748050892    6[6-(1,6),6-(1,7),6-(7,7)]
   893   50.932517272   50.932517272   50.932517272    6[1-(0),6-(6,6),7-(6,27)]
   894   51.449922972   51.449922972   51.449922972    6[6-(6,6),7-(6),7-(6)]
   895   84.216551076   84.216551076   84.216551076    6[7-(27),16-(0)]
   896    16.97090696    16.97090696    16.97090696    6[7-(27),16-(0)]
   897    64.84443175    64.84443175    64.84443175    6[1-(0),6-(6,6),7-(6)]
   898    63.89735436    63.89735436    63.89735436    6[6-(1,6),6-(1,7),6-(7,7)]
   899   63.570263974   63.570263974   63.570263974    6[1-(0),6-(1,6),6-(6,6)]
   900   64.237942286   64.237942286   64.237942286    6[1-(0),6-(1,6),6-(1,7)]
   901   65.228211804   65.228211804   65.228211804    6[1-(0),6-(1,6),7-(6)]
   902    63.12799458    63.12799458    63.12799458    6[1-(0),6-(1,6),7-(6)]
   903   63.638201592   63.638201592   63.638201592    6[1-(0),6-(1,6),6-(1,7)]
   904   63.577462662   63.577462662   63.577462662    6[1-(0),6-(1,6),6-(6,6)]
   905   62.988070082   62.988070082   62.988070082    6[6-(1,6),6-(1,7),6-(7,7)]
   906   62.481012496   62.481012496   62.481012496    6[1-(0),6-(6,6),7-(6)]
   907   62.958825412   62.958825412   62.958825412    6[6-(6,6),7-(6),7-(6)]
   908    62.52285487    62.52285487    62.52285487    6[6-(6,6),7-(6),7-(6)]
   909   63.330907598   63.330907598   63.330907598    6[6-(6,6),7-(6),7-(6)]
   910    62.26190243    62.26190243    62.26190243    6[1-(0),6-(6,6),7-(6,27)]
   911   62.150322766   62.150322766   62.150322766    6[6-(1,6),6-(1,7),6-(7,7)]
   912   16.772493122   16.772493122   16.772493122    6[1-(0),6-(1,6),6-(6,6)]
   913   16.448552162   16.448552162   16.448552162    6[1-(0),6-(1,6),6-(1,7)]
   914   16.565530842   16.565530842   16.565530842    6[1-(0),6-(1,6),7-(6,27)]
   915    59.18896249    59.18896249    59.18896249    6[1-(0),6-(1,6),7-(6,27)]
   916   57.845507342   57.845507342   57.845507342    6[1-(0),6-(1,6),6-(1,7)]
   917     57.0720983     57.0720983     57.0720983    6[1-(0),6-(1,6),6-(6,6)]
   918   57.686686288   57.686686288   57.686686288    6[6-(1,6),6-(1,7),6-(7,7)]
   919   59.049937828   59.049937828   59.049937828    6[1-(0),6-(6,6),7-(6,27)]
   920   56.911927492   56.911927492   56.911927492    6[6-(6,6),7-(6),7-(6)]
   921   65.107183862   65.107183862   65.107183862    6[7-(27),16-(0)]
   922   52.926553848   52.926553848   52.926553848    6[7-(27),16-(0)]
   923    42.29679118    42.29679118    42.29679118    6[1-(0),6-(6,6),7-(6)]
   924   43.625848952   43.625848952   43.625848952    6[6-(1,6),6-(1,7),6-(7,7)]
   925   44.284078986   44.284078986   44.284078986    6[1-(0),6-(1,6),6-(6,6)]
   926   43.532266008   43.532266008   43.532266008    6[1-(0),6-(1,6),6-(1,7)]
   927   42.205457826   42.205457826   42.205457826    6[1-(0),6-(1,6),7-(6)]
   928    42.41152027    42.41152027    42.41152027    6[1-(0),6-(1,6),7-(6)]
   929   41.633612048   41.633612048   41.633612048    6[1-(0),6-(1,6),6-(1,7)]
   930   42.243700856   42.243700856   42.243700856    6[1-(0),6-(1,6),6-(6,6)]
   931   43.624499198   43.624499198   43.624499198    6[6-(1,6),6-(1,7),6-(7,7)]
   932   44.339868818   44.339868818   44.339868818    6[1-(0),6-(6,6),7-(6)]
   933   44.335819556   44.335819556   44.335819556    6[6-(6,6),7-(6),7-(6)]
   934   46.264168104   46.264168104   46.264168104    6[6-(6,6),7-(6),7-(6)]
   935   44.353366358   44.353366358   44.353366358    6[6-(6,6),7-(6),7-(6)]
   936   48.308595496   48.308595496   48.308595496    6[1-(0),6-(6,6),7-(6,27)]
   937   47.670161854   47.670161854   47.670161854    6[6-(1,6),6-(1,7),6-(7,7)]
   938   48.378332786   48.378332786   48.378332786    6[1-(0),6-(1,6),6-(6,6)]
   939   49.691643428   49.691643428   49.691643428    6[1-(0),6-(1,6),6-(1,7)]
   940   50.272037648   50.272037648   50.272037648    6[1-(0),6-(1,6),7-(6,27)]
   941   50.779545152   50.779545152   50.779545152    6[1-(0),6-(1,6),7-(6,27)]
   942   51.341042816   51.341042816   51.341042816    6[1-(0),6-(1,6),6-(1,7)]
   943   52.715992224   52.715992224   52.715992224    6[1-(0),6-(1,6),6-(6,6)]
   944   53.470954628   53.470954628   53.470954628    6[6-(1,6),6-(1,7),6-(7,7)]
   945   52.821722954   52.821722954   52.821722954    6[1-(0),6-(6,6),7-(6,27)]
   946   54.941286652   54.941286652   54.941286652    6[6-(6,6),7-(6),7-(6)]
   947   47.372316138   47.372316138   47.372316138    6[7-(27),16-(0)]
   948   59.552946152   59.552946152   59.552946152    6[7-(27),16-(0)]
   949    25.19090882    25.19090882    25.19090882    6[1-(0),6-(6,6),7-(6)]
   950   23.861851048   23.861851048   23.861851048    6[6-(1,6),6-(1,7),6-(7,7)]
   951   23.203621014   23.203621014   23.203621014    6[1-(0),6-(1,6),6-(6,6)]
   952   23.955433992   23.955433992   23.955433992    6[1-(0),6-(1,6),6-(1,7)]
   953   25.282242174   25.282242174   25.282242174    6[1-(0),6-(1,6),7-(6)]
   954    25.07617973    25.07617973    25.07617973    6[1-(0),6-(1,6),7-(6)]
   955   25.854087952   25.854087952   25.854087952    6[1-(0),6-(1,6),6-(1,7)]
   956   25.243999144   25.243999144   25.243999144    6[1-(0),6-(1,6),6-(6,6)]
   957   23.863200802   23.863200802   23.863200802    6[6-(1,6),6-(1,7),6-(7,7)]
   958   23.147831182   23.147831182   23.147831182    6[1-(0),6-(6,6),7-(6)]
   959   23.151880444   23.151880444   23.151880444    6[6-(6,6),7-(6),7-(6)]
   960   21.223531896   21.223531896   21.223531896    6[6-(6,6),7-(6),7-(6)]
   961   23.134333642   23.134333642   23.134333642    6[6-(6,6),7-(6),7-(6)]
   962   19.179104504   19.179104504   19.179104504    6[1-(0),6-(6,6),7-(6,27)]
   963   19.817538146   19.817538146   19.817538146    6[6-(1,6),6-(1,7),6-(7,7)]
   964   19.109367214   19.109367214   19.109367214    6[1-(0),6-(1,6),6-(6,6)]
   965   17.796056572   17.796056572   17.796056572    6[1-(0),6-(1,6),6-(1,7)]
   966   17.215662352   17.215662352   17.215662352    6[1-(0),6-(1,6),7-(6,27)]
   967   16.708154848   16.708154848   16.708154848    6[1-(0),6-(1,6),7-(6,27)]
   968   16.146657184   16.146657184   16.146657184    6[1-(0),6-(1,6),6-(1,7)]
   969   14.771707776   14.771707776   14.771707776    6[1-(0),6-(1,6),6-(6,6)]
   970   59.008545372   59.008545372   59.008545372    6[6-(1,6),6-(1,7),6-(7,7)]
   971   59.657777046   59.657777046   59.657777046    6[1-(0),6-(6,6),7-(6,27)]
   972   57.538213348   57.538213348   57.538213348    6[6-(6,6),7-(6),7-(6)]
   973   44.672808138   44.672808138   44.672808138    6[7-(27),16-(0)]
   974   48.409377128   48.409377128   48.409377128    6[7-(27),16-(0)]
   975   50.879426948   50.879426948   50.879426948    6[1-(0),6-(6,6),7-(6)]
   976   51.111584636   51.111584636   51.111584636    6[6-(1,6),6-(1,7),6-(7,7)]
   977   52.113552022   52.113552022   52.113552022    6[1-(0),6-(1,6),6-(6,6)]
   978   52.837470084   52.837470084   52.837470084    6[1-(0),6-(1,6),6-(1,7)]
   979   52.475286094   52.475286094   52.475286094    6[1-(0),6-(1,6),7-(6)]
   980   46.255619662   46.255619662   46.255619662    6[1-(0),6-(1,6),7-(6)]
   981   47.100115748   47.100115748   47.100115748    6[1-(0),6-(1,6),6-(1,7)]
   982   47.913567492   47.913567492   47.913567492    6[1-(0),6-(1,6),6-(6,6)]
   983   47.879823642   47.879823642   47.879823642    6[6-(1,6),6-(1,7),6-(7,7)]
   984    47.01868059    47.01868059    47.01868059    6[1-(0),6-(6,6),7-(6)]
   985   48.673029076   48.673029076   48.673029076    6[6-(6,6),7-(6),7-(6)]
   986   49.141843632   49.141843632   49.141843632    6[6-(6,6),7-(6),7-(6)]
   987    50.22209675    50.22209675    50.22209675    6[6-(6,6),7-(6),7-(6)]
   988   49.497278852   49.497278852   49.497278852    6[1-(0),6-(6,6),7-(6,27)]
   989   48.862444554   48.862444554   48.862444554    6[6-(1,6),6-(1,7),6-(7,7)]
   990   47.908618394   47.908618394   47.908618394    6[1-(0),6-(1,6),6-(6,6)]
   991   47.696707016   47.696707016   47.696707016    6[1-(0),6-(1,6),6-(1,7)]
   992    48.39318008    48.39318008    48.39318008    6[1-(0),6-(1,6),7-(6,27)]
   993   52.025818012   52.025818012   52.025818012    6[1-(0),6-(1,6),7-(6,27)]
   994    52.58191666    52.58191666    52.58191666    6[1-(0),6-(1,6),6-(1,7)]
   995    52.58641584    52.58641584    52.58641584    6[1-(0),6-(1,6),6-(6,6)]
   996   52.069909976   52.069909976   52.069909976    6[6-(1,6),6-(1,7),6-(7,7)]
   997    51.54035649    51.54035649    51.54035649    6[1-(0),6-(6,6),7-(6,27)]
   998   52.076208828   52.076208828   52.076208828    6[6-(6,6),7-(6),7-(6)]
   999   67.806691862   67.806691862   67.806691862    6[7-(27),16-(0)]
  1000   19.078322872   19.078322872   19.078322872    6[7-(27),16-(0)]
  1001   61.600073052   61.600073052   61.600073052    6[1-(0),6-(6,6),7-(6)]
  1002   61.367915364   61.367915364   61.367915364    6[6-(1,6),6-(1,7),6-(7,7)]
  1003   60.365947978   60.365947978   60.365947978    6[1-(0),6-(1,6),6-(6,6)]
  1004   59.642029916   59.642029916   59.642029916    6[1-(0),6-(1,6),6-(1,7)]
  1005   60.004213906   60.004213906   60.004213906    6[1-(0),6-(1,6),7-(6)]
  1006   66.223880338   66.223880338   66.223880338    6[1-(0),6-(1,6),7-(6)]
  1007   65.379384252   65.379384252   65.379384252    6[1-(0),6-(1,6),6-(1,7)]
  1008   64.565932508   64.565932508   64.565932508    6[1-(0),6-(1,6),6-(6,6)]
  1009   64.599676358   64.599676358   64.599676358    6[6-(1,6),6-(1,7),6-(7,7)]
  1010    65.46081941    65.46081941    65.46081941    6[1-(0),6-(6,6),7-(6)]
  1011   63.806470924   63.806470924   63.806470924    6[6-(6,6),7-(6),7-(6)]
  1012   63.337656368   63.337656368   63.337656368    6[6-(6,6),7-(6),7-(6)]
  1013    62.25740325    62.25740325    62.25740325    6[6-(6,6),7-(6),7-(6)]
  1014   62.982221148   62.982221148   62.982221148    6[1-(0),6-(6,6),7-(6,27)]
  1015   63.617055446   63.617055446   63.617055446    6[6-(1,6),6-(1,7),6-(7,7)]
  1016   19.579081606   19.579081606   19.579081606    6[1-(0),6-(1,6),6-(6,6)]
  1017   19.790992984   19.790992984   19.790992984    6[1-(0),6-(1,6),6-(1,7)]
  1018    19.09451992    19.09451992    19.09451992    6[1-(0),6-(1,6),7-(6,27)]
  1019   60.453681988   60.453681988   60.453681988    6[1-(0),6-(1,6),7-(6,27)]
  1020    59.89758334    59.89758334    59.89758334    6[1-(0),6-(1,6),6-(1,7)]
  1021    59.89308416    59.89308416    59.89308416    6[1-(0),6-(1,6),6-(6,6)]
  1022   60.409590024   60.409590024   60.409590024    6[6-(1,6),6-(1,7),6-(7,7)]
  1023    60.93914351    60.93914351    60.93914351    6[1-(0),6-(6,6),7-(6,27)]
  1024   60.403291172   60.403291172   60.403291172    6[6-(6,6),7-(6),7-(6)]
  1025   62.325790786   62.325790786   62.325790786    6[7-(27),16-(0)]
  1026   58.347165912   58.347165912   58.347165912    6[7-(27),16-(0)]
  1027   52.995391302   52.995391302   52.995391302    6[1-(0),6-(6,6),7-(6)]
  1028   53.710311004   53.710311004   53.710311004    6[6-(1,6),6-(1,7),6-(7,7)]
  1029   53.035434004   53.035434004   53.035434004    6[1-(0),6-(1,6),6-(6,6)]
  1030    51.64383763    51.64383763    51.64383763    6[1-(0),6-(1,6),6-(1,7)]
  1031   51.015752102   51.015752102   51.015752102    6[1-(0),6-(1,6),7-(6)]
  1032   59.335635758   59.335635758   59.335635758    6[1-(0),6-(1,6),7-(6)]
  1033    57.98093266    57.98093266    57.98093266    6[1-(0),6-(1,6),6-(1,7)]
  1034   57.228219846   57.228219846   57.228219846    6[1-(0),6-(1,6),6-(6,6)]
  1035   57.851356276   57.851356276   57.851356276    6[6-(1,6),6-(1,7),6-(7,7)]
  1036   59.219556914   59.219556914   59.219556914    6[1-(0),6-(6,6),7-(6)]
  1037   57.087395512   57.087395512   57.087395512    6[6-(6,6),7-(6),7-(6)]
  1038   57.054551498   57.054551498   57.054551498    6[6-(6,6),7-(6),7-(6)]
  1039   55.166245652   55.166245652   55.166245652    6[6-(6,6),7-(6),7-(6)]
  1040   56.960068718   56.960068718   56.960068718    6[1-(0),6-(6,6),7-(6,27)]
  1041    57.70648268    57.70648268    57.70648268    6[6-(1,6),6-(1,7),6-(7,7)]
  1042   59.046338484   59.046338484   59.046338484    6[1-(0),6-(1,6),6-(6,6)]
  1043   59.582190822   59.582190822   59.582190822    6[1-(0),6-(1,6),6-(1,7)]
  1044   58.768739078   58.768739078   58.768739078    6[1-(0),6-(1,6),7-(6,27)]
  1045   57.504469498   57.504469498   57.504469498    6[1-(0),6-(1,6),7-(6,27)]
  1046   58.291825998   58.291825998   58.291825998    6[1-(0),6-(1,6),6-(1,7)]
  1047    59.06073586    59.06073586    59.06073586    6[1-(0),6-(1,6),6-(6,6)]
  1048   58.962653736   58.962653736   58.962653736    6[6-(1,6),6-(1,7),6-(7,7)]
  1049   58.128955682   58.128955682   58.128955682    6[1-(0),6-(6,6),7-(6,27)]
  1050    59.73111368    59.73111368    59.73111368    6[6-(6,6),7-(6),7-(6)]
  1051   41.891415062   41.891415062   41.891415062    6[7-(27),16-(0)]
  1052   53.829989192   53.829989192   53.829989192    6[7-(27),16-(0)]
  1053    16.58622707    16.58622707    16.58622707    6[1-(0),6-(6,6),7-(6)]
  1054   16.204246688   16.204246688   16.204246688    6[6-(1,6),6-(1,7),6-(7,7)]
  1055    15.87310704    15.87310704    15.87310704    6[1-(0),6-(1,6),6-(6,6)]
  1056   15.957241706   15.957241706   15.957241706    6[1-(0),6-(1,6),6-(1,7)]
  1057    16.29378037    16.29378037    16.29378037    6[1-(0),6-(1,6),7-(6)]
  1058    18.18793515    18.18793515    18.18793515    6[1-(0),6-(1,6),7-(6)]
  1059    18.45563636    18.45563636    18.45563636    6[1-(0),6-(1,6),6-(1,7)]
  1060   17.906286482   17.906286482   17.906286482    6[1-(0),6-(1,6),6-(6,6)]
  1061    17.11488072    17.11488072    17.11488072    6[6-(1,6),6-(1,7),6-(7,7)]
  1062   16.906568686   16.906568686   16.906568686    6[1-(0),6-(6,6),7-(6)]
  1063   16.432805032   16.432805032   16.432805032    6[6-(6,6),7-(6),7-(6)]
  1064   14.940427026   14.940427026   14.940427026    6[6-(6,6),7-(6),7-(6)]
  1065   16.043176044   16.043176044   16.043176044    6[6-(6,6),7-(6),7-(6)]
  1066   13.156952074   13.156952074   13.156952074    6[1-(0),6-(6,6),7-(6,27)]
  1067    13.90696538    13.90696538    13.90696538    6[6-(1,6),6-(1,7),6-(7,7)]
  1068   13.584824092   13.584824092   13.584824092    6[1-(0),6-(1,6),6-(6,6)]
  1069    12.59545441    12.59545441    12.59545441    6[1-(0),6-(1,6),6-(1,7)]
  1070    11.89808151    11.89808151    11.89808151    6[1-(0),6-(1,6),7-(6,27)]
  1071   13.758942358   13.758942358   13.758942358    6[1-(0),6-(1,6),7-(6,27)]
  1072   14.540899842   14.540899842   14.540899842    6[1-(0),6-(1,6),6-(1,7)]
  1073   13.939359476   13.939359476   13.939359476    6[1-(0),6-(1,6),6-(6,6)]
  1074   57.561609084   57.561609084   57.561609084    6[6-(1,6),6-(1,7),6-(7,7)]
  1075   56.847589218   56.847589218   56.847589218    6[1-(0),6-(6,6),7-(6,27)]
  1076   56.866035856   56.866035856   56.866035856    6[6-(6,6),7-(6),7-(6)]
  1077   50.153709214   50.153709214   50.153709214    6[7-(27),16-(0)]
  1078   54.132334088   54.132334088   54.132334088    6[7-(27),16-(0)]
  1079   59.484108698   59.484108698   59.484108698    6[1-(0),6-(6,6),7-(6)]
  1080   58.769188996   58.769188996   58.769188996    6[6-(1,6),6-(1,7),6-(7,7)]
  1081   59.444065996   59.444065996   59.444065996    6[1-(0),6-(1,6),6-(6,6)]
  1082    60.83566237    60.83566237    60.83566237    6[1-(0),6-(1,6),6-(1,7)]
  1083   61.463747898   61.463747898   61.463747898    6[1-(0),6-(1,6),7-(6)]
  1084   53.143864242   53.143864242   53.143864242    6[1-(0),6-(1,6),7-(6)]
  1085    54.49856734    54.49856734    54.49856734    6[1-(0),6-(1,6),6-(1,7)]
  1086   55.251280154   55.251280154   55.251280154    6[1-(0),6-(1,6),6-(6,6)]
  1087   54.628143724   54.628143724   54.628143724    6[6-(1,6),6-(1,7),6-(7,7)]
  1088   53.259943086   53.259943086   53.259943086    6[1-(0),6-(6,6),7-(6)]
  1089   55.392104488   55.392104488   55.392104488    6[6-(6,6),7-(6),7-(6)]
  1090   55.424948502   55.424948502   55.424948502    6[6-(6,6),7-(6),7-(6)]
  1091   57.313254348   57.313254348   57.313254348    6[6-(6,6),7-(6),7-(6)]
  1092   55.519431282   55.519431282   55.519431282    6[1-(0),6-(6,6),7-(6,27)]
  1093    54.77301732    54.77301732    54.77301732    6[6-(1,6),6-(1,7),6-(7,7)]
  1094   53.433161516   53.433161516   53.433161516    6[1-(0),6-(1,6),6-(6,6)]
  1095   52.897309178   52.897309178   52.897309178    6[1-(0),6-(1,6),6-(1,7)]
  1096   53.710760922   53.710760922   53.710760922    6[1-(0),6-(1,6),7-(6,27)]
  1097   54.975030502   54.975030502   54.975030502    6[1-(0),6-(1,6),7-(6,27)]
  1098   54.187674002   54.187674002   54.187674002    6[1-(0),6-(1,6),6-(1,7)]
  1099    53.41876414    53.41876414    53.41876414    6[1-(0),6-(1,6),6-(6,6)]
  1100   53.516846264   53.516846264   53.516846264    6[6-(1,6),6-(1,7),6-(7,7)]
  1101   54.350544318   54.350544318   54.350544318    6[1-(0),6-(6,6),7-(6,27)]
  1102    52.74838632    52.74838632    52.74838632    6[6-(6,6),7-(6),7-(6)]
  1103   70.588084938   70.588084938   70.588084938    6[7-(27),16-(0)]
  1104   13.657710808   13.657710808   13.657710808    6[7-(27),16-(0)]
  1105    50.90147293    50.90147293    50.90147293    6[1-(0),6-(6,6),7-(6)]
  1106   51.283453312   51.283453312   51.283453312    6[6-(1,6),6-(1,7),6-(7,7)]
  1107    51.61459296    51.61459296    51.61459296    6[1-(0),6-(1,6),6-(6,6)]
  1108   51.530458294   51.530458294   51.530458294    6[1-(0),6-(1,6),6-(1,7)]
  1109    51.19391963    51.19391963    51.19391963    6[1-(0),6-(1,6),7-(6)]
  1110    49.29976485    49.29976485    49.29976485    6[1-(0),6-(1,6),7-(6)]
  1111    49.03206364    49.03206364    49.03206364    6[1-(0),6-(1,6),6-(1,7)]
  1112   49.581413518   49.581413518   49.581413518    6[1-(0),6-(1,6),6-(6,6)]
  1113    50.37281928    50.37281928    50.37281928    6[6-(1,6),6-(1,7),6-(7,7)]
  1114   50.581131314   50.581131314   50.581131314    6[1-(0),6-(6,6),7-(6)]
  1115   51.054894968   51.054894968   51.054894968    6[6-(6,6),7-(6),7-(6)]
  1116   52.547272974   52.547272974   52.547272974    6[6-(6,6),7-(6),7-(6)]
  1117   51.444523956   51.444523956   51.444523956    6[6-(6,6),7-(6),7-(6)]
  1118   54.330747926   54.330747926   54.330747926    6[1-(0),6-(6,6),7-(6,27)]
  1119    53.58073462    53.58073462    53.58073462    6[6-(1,6),6-(1,7),6-(7,7)]
  1120    8.911075908    8.911075908    8.911075908    6[1-(0),6-(1,6),6-(6,6)]
  1121     9.90044559     9.90044559     9.90044559    6[1-(0),6-(1,6),6-(1,7)]
  1122    10.59781849    10.59781849    10.59781849    6[1-(0),6-(1,6),7-(6,27)]
  1123   53.728757642   53.728757642   53.728757642    6[1-(0),6-(1,6),7-(6,27)]
  1124   52.946800158   52.946800158   52.946800158    6[1-(0),6-(1,6),6-(1,7)]
  1125   53.548340524   53.548340524   53.548340524    6[1-(0),6-(1,6),6-(6,6)]
  1126   54.917890916   54.917890916   54.917890916    6[6-(1,6),6-(1,7),6-(7,7)]
  1127   55.631910782   55.631910782   55.631910782    6[1-(0),6-(6,6),7-(6,27)]
  1128   55.613464144   55.613464144   55.613464144    6[6-(6,6),7-(6),7-(6)]
  1129   25.596284938   25.596284938   25.596284938    6[7-(27),16-(0)]
  1130   36.153610808   36.153610808   36.153610808    6[7-(27),16-(0)]
  1131    28.40557293    28.40557293    28.40557293    6[1-(0),6-(6,6),7-(6)]
  1132   28.787553312   28.787553312   28.787553312    6[6-(1,6),6-(1,7),6-(7,7)]
  1133    29.11869296    29.11869296    29.11869296    6[1-(0),6-(1,6),6-(6,6)]
  1134   29.034558294   29.034558294   29.034558294    6[1-(0),6-(1,6),6-(1,7)]
  1135    28.69801963    28.69801963    28.69801963    6[1-(0),6-(1,6),7-(6)]
  1136    26.80386485    26.80386485    26.80386485    6[1-(0),6-(1,6),7-(6)]
  1137    26.53616364    26.53616364    26.53616364    6[1-(0),6-(1,6),6-(1,7)]
  1138   27.085513518   27.085513518   27.085513518    6[1-(0),6-(1,6),6-(6,6)]
  1139    27.87691928    27.87691928    27.87691928    6[6-(1,6),6-(1,7),6-(7,7)]
  1140   28.085231314   28.085231314   28.085231314    6[1-(0),6-(6,6),7-(6)]
  1141   28.558994968   28.558994968   28.558994968    6[6-(6,6),7-(6),7-(6)]
  1142   30.051372974   30.051372974   30.051372974    6[6-(6,6),7-(6),7-(6)]
  1143   28.948623956   28.948623956   28.948623956    6[6-(6,6),7-(6),7-(6)]
  1144   31.834847926   31.834847926   31.834847926    6[1-(0),6-(6,6),7-(6,27)]
  1145    31.08483462    31.08483462    31.08483462    6[6-(1,6),6-(1,7),6-(7,7)]
  1146   31.406975908   31.406975908   31.406975908    6[1-(0),6-(1,6),6-(6,6)]
  1147    32.39634559    32.39634559    32.39634559    6[1-(0),6-(1,6),6-(1,7)]
  1148    33.09371849    33.09371849    33.09371849    6[1-(0),6-(1,6),7-(6,27)]
  1149   31.232857642   31.232857642   31.232857642    6[1-(0),6-(1,6),7-(6,27)]
  1150   30.450900158   30.450900158   30.450900158    6[1-(0),6-(1,6),6-(1,7)]
  1151   31.052440524   31.052440524   31.052440524    6[1-(0),6-(1,6),6-(6,6)]
  1152   32.421990916   32.421990916   32.421990916    6[6-(1,6),6-(1,7),6-(7,7)]
  1153   33.136010782   33.136010782   33.136010782    6[1-(0),6-(6,6),7-(6,27)]
  1154   33.117564144   33.117564144   33.117564144    6[6-(6,6),7-(6),7-(6)]
  1155   50.153709214   50.153709214   50.153709214    6[7-(27),16-(0)]
  1156   54.132334088   54.132334088   54.132334088    6[7-(27),16-(0)]
  1157   59.484108698   59.484108698   59.484108698    6[1-(0),6-(6,6),7-(6)]
  1158   58.769188996   58.769188996   58.769188996    6[6-(1,6),6-(1,7),6-(7,7)]
  1159   59.444065996   59.444065996   59.444065996    6[1-(0),6-(1,6),6-(6,6)]
  1160    60.83566237    60.83566237    60.83566237    6[1-(0),6-(1,6),6-(1,7)]
  1161   61.463747898   61.463747898   61.463747898    6[1-(0),6-(1,6),7-(6)]
  1162   53.143864242   53.143864242   53.143864242    6[1-(0),6-(1,6),7-(6)]
  1163    54.49856734    54.49856734    54.49856734    6[1-(0),6-(1,6),6-(1,7)]
  1164   55.251280154   55.251280154   55.251280154    6[1-(0),6-(1,6),6-(6,6)]
  1165   54.628143724   54.628143724   54.628143724    6[6-(1,6),6-(1,7),6-(7,7)]
  1166   53.259943086   53.259943086   53.259943086    6[1-(0),6-(6,6),7-(6)]
  1167   55.392104488   55.392104488   55.392104488    6[6-(6,6),7-(6),7-(6)]
  1168   55.424948502   55.424948502   55.424948502    6[6-(6,6),7-(6),7-(6)]
  1169   57.313254348   57.313254348   57.313254348    6[6-(6,6),7-(6),7-(6)]
  1170   55.519431282   55.519431282   55.519431282    6[1-(0),6-(6,6),7-(6,27)]
  1171    54.77301732    54.77301732    54.77301732    6[6-(1,6),6-(1,7),6-(7,7)]
  1172   75.929061516   75.929061516   75.929061516    6[1-(0),6-(1,6),6-(6,6)]
  1173   75.393209178   75.393209178   75.393209178    6[1-(0),6-(1,6),6-(1,7)]
  1174   76.206660922   76.206660922   76.206660922    6[1-(0),6-(1,6),7-(6,27)]
  1175   54.975030502   54.975030502   54.975030502    6[1-(0),6-(1,6),7-(6,27)]
  1176   54.187674002   54.187674002   54.187674002    6[1-(0),6-(1,6),6-(1,7)]
  1177    53.41876414    53.41876414    53.41876414    6[1-(0),6-(1,6),6-(6,6)]
  1178   31.020946264   31.020946264   31.020946264    6[6-(1,6),6-(1,7),6-(7,7)]
  1179   31.854644318   31.854644318   31.854644318    6[1-(0),6-(6,6),7-(6,27)]
  1180    30.25248632    30.25248632    30.25248632    6[6-(6,6),7-(6),7-(6)]
  1181   41.891415062   41.891415062   41.891415062    6[7-(27),16-(0)]
  1182   31.334089192   31.334089192   31.334089192    6[7-(27),16-(0)]
  1183    39.08212707    39.08212707    39.08212707    6[1-(0),6-(6,6),7-(6)]
  1184   38.700146688   38.700146688   38.700146688    6[6-(1,6),6-(1,7),6-(7,7)]
  1185    38.36900704    38.36900704    38.36900704    6[1-(0),6-(1,6),6-(6,6)]
  1186   38.453141706   38.453141706   38.453141706    6[1-(0),6-(1,6),6-(1,7)]
  1187    38.78968037    38.78968037    38.78968037    6[1-(0),6-(1,6),7-(6)]
  1188    40.68383515    40.68383515    40.68383515    6[1-(0),6-(1,6),7-(6)]
  1189    40.95153636    40.95153636    40.95153636    6[1-(0),6-(1,6),6-(1,7)]
  1190   40.402186482   40.402186482   40.402186482    6[1-(0),6-(1,6),6-(6,6)]
  1191    39.61078072    39.61078072    39.61078072    6[6-(1,6),6-(1,7),6-(7,7)]
  1192   39.402468686   39.402468686   39.402468686    6[1-(0),6-(6,6),7-(6)]
  1193   38.928705032   38.928705032   38.928705032    6[6-(6,6),7-(6),7-(6)]
  1194   37.436327026   37.436327026   37.436327026    6[6-(6,6),7-(6),7-(6)]
  1195   38.539076044   38.539076044   38.539076044    6[6-(6,6),7-(6),7-(6)]
  1196   35.652852074   35.652852074   35.652852074    6[1-(0),6-(6,6),7-(6,27)]
  1197    36.40286538    36.40286538    36.40286538    6[6-(1,6),6-(1,7),6-(7,7)]
  1198   36.080724092   36.080724092   36.080724092    6[1-(0),6-(1,6),6-(6,6)]
  1199    35.09135441    35.09135441    35.09135441    6[1-(0),6-(1,6),6-(1,7)]
  1200    34.39398151    34.39398151    34.39398151    6[1-(0),6-(1,6),7-(6,27)]
  1201   36.254842358   36.254842358   36.254842358    6[1-(0),6-(1,6),7-(6,27)]
  1202   37.036799842   37.036799842   37.036799842    6[1-(0),6-(1,6),6-(1,7)]
  1203   36.435259476   36.435259476   36.435259476    6[1-(0),6-(1,6),6-(6,6)]
  1204   35.065709084   35.065709084   35.065709084    6[6-(1,6),6-(1,7),6-(7,7)]
  1205   34.351689218   34.351689218   34.351689218    6[1-(0),6-(6,6),7-(6,27)]
  1206   34.370135856   34.370135856   34.370135856    6[6-(6,6),7-(6),7-(6)]
  1207   17.333990786   17.333990786   17.333990786    6[7-(27),16-(0)]
  1208   58.347165912   58.347165912   58.347165912    6[7-(27),16-(0)]
  1209   52.995391302   52.995391302   52.995391302    6[1-(0),6-(6,6),7-(6)]
  1210   53.710311004   53.710311004   53.710311004    6[6-(1,6),6-(1,7),6-(7,7)]
  1211   53.035434004   53.035434004   53.035434004    6[1-(0),6-(1,6),6-(6,6)]
  1212    51.64383763    51.64383763    51.64383763    6[1-(0),6-(1,6),6-(1,7)]
  1213   51.015752102   51.015752102   51.015752102    6[1-(0),6-(1,6),7-(6)]
  1214   59.335635758   59.335635758   59.335635758    6[1-(0),6-(1,6),7-(6)]
  1215    57.98093266    57.98093266    57.98093266    6[1-(0),6-(1,6),6-(1,7)]
  1216   57.228219846   57.228219846   57.228219846    6[1-(0),6-(1,6),6-(6,6)]
  1217   57.851356276   57.851356276   57.851356276    6[6-(1,6),6-(1,7),6-(7,7)]
  1218   59.219556914   59.219556914   59.219556914    6[1-(0),6-(6,6),7-(6)]
  1219   57.087395512   57.087395512   57.087395512    6[6-(6,6),7-(6),7-(6)]
  1220   57.054551498   57.054551498   57.054551498    6[6-(6,6),7-(6),7-(6)]
  1221   55.166245652   55.166245652   55.166245652    6[6-(6,6),7-(6),7-(6)]
  1222   56.960068718   56.960068718   56.960068718    6[1-(0),6-(6,6),7-(6,27)]
  1223    57.70648268    57.70648268    57.70648268    6[6-(1,6),6-(1,7),6-(7,7)]
  1224   81.542238484   81.542238484   81.542238484    6[1-(0),6-(1,6),6-(6,6)]
  1225   82.078090822   82.078090822   82.078090822    6[1-(0),6-(1,6),6-(1,7)]
  1226   81.264639078   81.264639078   81.264639078    6[1-(0),6-(1,6),7-(6,27)]
  1227   57.504469498   57.504469498   57.504469498    6[1-(0),6-(1,6),7-(6,27)]
  1228   58.291825998   58.291825998   58.291825998    6[1-(0),6-(1,6),6-(1,7)]
  1229    59.06073586    59.06073586    59.06073586    6[1-(0),6-(1,6),6-(6,6)]
  1230   36.466753736   36.466753736   36.466753736    6[6-(1,6),6-(1,7),6-(7,7)]
  1231   35.633055682   35.633055682   35.633055682    6[1-(0),6-(6,6),7-(6,27)]
  1232    37.23521368    37.23521368    37.23521368    6[6-(6,6),7-(6),7-(6)]
  1233    8.466556924    8.466556924    8.466556924    6[7-(27),16-(0)]
  1234   61.660362064   61.660362064   61.660362064    6[7-(27),16-(0)]
  1235   44.442450122   44.442450122   44.442450122    6[1-(0),6-(6,6),7-(6)]
  1236   43.828312052   43.828312052   43.828312052    6[6-(1,6),6-(1,7),6-(7,7)]
  1237   42.495205018   42.495205018   42.495205018    6[1-(0),6-(1,6),6-(6,6)]
  1238   41.855421622   41.855421622   41.855421622    6[1-(0),6-(1,6),6-(1,7)]
  1239   42.554144276   42.554144276   42.554144276    6[1-(0),6-(1,6),7-(6)]
  1240   50.667965488   50.667965488   50.667965488    6[1-(0),6-(1,6),7-(6)]
  1241   50.091170612   50.091170612   50.091170612    6[1-(0),6-(1,6),6-(1,7)]
  1242    48.72836899    48.72836899    48.72836899    6[1-(0),6-(1,6),6-(6,6)]
  1243   47.970707078   47.970707078   47.970707078    6[6-(1,6),6-(1,7),6-(7,7)]
  1244   48.623538096   48.623538096   48.623538096    6[1-(0),6-(6,6),7-(6)]
  1245   46.495425956   46.495425956   46.495425956    6[6-(6,6),7-(6),7-(6)]
  1246   44.534233394   44.534233394   44.534233394    6[6-(6,6),7-(6),7-(6)]
  1247   44.556729294   44.556729294   44.556729294    6[6-(6,6),7-(6),7-(6)]
  1248   42.395323222   42.395323222   42.395323222    6[1-(0),6-(6,6),7-(6,27)]
  1249   43.780170826   43.780170826   43.780170826    6[6-(1,6),6-(1,7),6-(7,7)]
  1250   66.907755698   66.907755698   66.907755698    6[1-(0),6-(1,6),6-(6,6)]
  1251   66.130297394   66.130297394   66.130297394    6[1-(0),6-(1,6),6-(1,7)]
  1252    64.73645143    64.73645143    64.73645143    6[1-(0),6-(1,6),7-(6,27)]
  1253   40.468774346   40.468774346   40.468774346    6[1-(0),6-(1,6),7-(6,27)]
  1254   40.694633182   40.694633182   40.694633182    6[1-(0),6-(1,6),6-(1,7)]
  1255   40.088593636   40.088593636   40.088593636    6[1-(0),6-(1,6),6-(6,6)]
  1256   39.235549108   39.235549108   39.235549108    6[6-(1,6),6-(1,7),6-(7,7)]
  1257   39.051082728   39.051082728   39.051082728    6[1-(0),6-(6,6),7-(6,27)]
  1258   38.533677028   38.533677028   38.533677028    6[6-(6,6),7-(6),7-(6)]
  1259   50.758848924   50.758848924   50.758848924    6[7-(27),16-(0)]
  1260    28.02089304    28.02089304    28.02089304    6[7-(27),16-(0)]
  1261    47.63506825    47.63506825    47.63506825    6[1-(0),6-(6,6),7-(6)]
  1262    48.58214564    48.58214564    48.58214564    6[6-(1,6),6-(1,7),6-(7,7)]
  1263   48.909236026   48.909236026   48.909236026    6[1-(0),6-(1,6),6-(6,6)]
  1264   48.241557714   48.241557714   48.241557714    6[1-(0),6-(1,6),6-(1,7)]
  1265   47.251288196   47.251288196   47.251288196    6[1-(0),6-(1,6),7-(6)]
  1266    49.35150542    49.35150542    49.35150542    6[1-(0),6-(1,6),7-(6)]
  1267   48.841298408   48.841298408   48.841298408    6[1-(0),6-(1,6),6-(1,7)]
  1268   48.902037338   48.902037338   48.902037338    6[1-(0),6-(1,6),6-(6,6)]
  1269   49.491429918   49.491429918   49.491429918    6[6-(1,6),6-(1,7),6-(7,7)]
  1270   49.998487504   49.998487504   49.998487504    6[1-(0),6-(6,6),7-(6)]
  1271   49.520674588   49.520674588   49.520674588    6[6-(6,6),7-(6),7-(6)]
  1272    49.95664513    49.95664513    49.95664513    6[6-(6,6),7-(6),7-(6)]
  1273   49.148592402   49.148592402   49.148592402    6[6-(6,6),7-(6),7-(6)]
  1274    50.21759757    50.21759757    50.21759757    6[1-(0),6-(6,6),7-(6,27)]
  1275   50.329177234   50.329177234   50.329177234    6[6-(1,6),6-(1,7),6-(7,7)]
  1276   50.715206878   50.715206878   50.715206878    6[1-(0),6-(1,6),6-(6,6)]
  1277   51.039147838   51.039147838   51.039147838    6[1-(0),6-(1,6),6-(1,7)]
  1278   50.922169158   50.922169158   50.922169158    6[1-(0),6-(1,6),7-(6,27)]
  1279    53.29053751    53.29053751    53.29053751    6[1-(0),6-(1,6),7-(6,27)]
  1280   54.633992658   54.633992658   54.633992658    6[1-(0),6-(1,6),6-(1,7)]
  1281     55.4074017     55.4074017     55.4074017    6[1-(0),6-(1,6),6-(6,6)]
  1282   32.296913712   32.296913712   32.296913712    6[6-(1,6),6-(1,7),6-(7,7)]
  1283   30.933662172   30.933662172   30.933662172    6[1-(0),6-(6,6),7-(6,27)]
  1284   33.071672508   33.071672508   33.071672508    6[6-(6,6),7-(6),7-(6)]
  1285   61.720651076   61.720651076   61.720651076    6[7-(27),16-(0)]
  1286    39.46680696    39.46680696    39.46680696    6[7-(27),16-(0)]
  1287    64.84443175    64.84443175    64.84443175    6[1-(0),6-(6,6),7-(6)]
  1288    63.89735436    63.89735436    63.89735436    6[6-(1,6),6-(1,7),6-(7,7)]
  1289   63.570263974   63.570263974   63.570263974    6[1-(0),6-(1,6),6-(6,6)]
  1290   64.237942286   64.237942286   64.237942286    6[1-(0),6-(1,6),6-(1,7)]
  1291   65.228211804   65.228211804   65.228211804    6[1-(0),6-(1,6),7-(6)]
  1292    63.12799458    63.12799458    63.12799458    6[1-(0),6-(1,6),7-(6)]
  1293   63.638201592   63.638201592   63.638201592    6[1-(0),6-(1,6),6-(1,7)]
  1294   63.577462662   63.577462662   63.577462662    6[1-(0),6-(1,6),6-(6,6)]
  1295   62.988070082   62.988070082   62.988070082    6[6-(1,6),6-(1,7),6-(7,7)]
  1296   62.481012496   62.481012496   62.481012496    6[1-(0),6-(6,6),7-(6)]
  1297   62.958825412   62.958825412   62.958825412    6[6-(6,6),7-(6),7-(6)]
  1298    62.52285487    62.52285487    62.52285487    6[6-(6,6),7-(6),7-(6)]
  1299   63.330907598   63.330907598   63.330907598    6[6-(6,6),7-(6),7-(6)]
  1300    62.26190243    62.26190243    62.26190243    6[1-(0),6-(6,6),7-(6,27)]
  1301   62.150322766   62.150322766   62.150322766    6[6-(1,6),6-(1,7),6-(7,7)]
  1302   61.764293122   61.764293122   61.764293122    6[1-(0),6-(1,6),6-(6,6)]
  1303   61.440352162   61.440352162   61.440352162    6[1-(0),6-(1,6),6-(1,7)]
  1304   61.557330842   61.557330842   61.557330842    6[1-(0),6-(1,6),7-(6,27)]
  1305    59.18896249    59.18896249    59.18896249    6[1-(0),6-(1,6),7-(6,27)]
  1306   57.845507342   57.845507342   57.845507342    6[1-(0),6-(1,6),6-(1,7)]
  1307     57.0720983     57.0720983     57.0720983    6[1-(0),6-(1,6),6-(6,6)]
  1308   35.190786288   35.190786288   35.190786288    6[6-(1,6),6-(1,7),6-(7,7)]
  1309   36.554037828   36.554037828   36.554037828    6[1-(0),6-(6,6),7-(6,27)]
  1310   34.416027492   34.416027492   34.416027492    6[6-(6,6),7-(6),7-(6)]
  1311   14.029343076   14.029343076   14.029343076    6[7-(27),16-(0)]
  1312   50.819137936   50.819137936   50.819137936    6[7-(27),16-(0)]
  1313   23.045249878   23.045249878   23.045249878    6[1-(0),6-(6,6),7-(6)]
  1314   23.659387948   23.659387948   23.659387948    6[6-(1,6),6-(1,7),6-(7,7)]
  1315   24.992494982   24.992494982   24.992494982    6[1-(0),6-(1,6),6-(6,6)]
  1316   25.632278378   25.632278378   25.632278378    6[1-(0),6-(1,6),6-(1,7)]
  1317   24.933555724   24.933555724   24.933555724    6[1-(0),6-(1,6),7-(6)]
  1318   16.819734512   16.819734512   16.819734512    6[1-(0),6-(1,6),7-(6)]
  1319   17.396529388   17.396529388   17.396529388    6[1-(0),6-(1,6),6-(1,7)]
  1320    18.75933101    18.75933101    18.75933101    6[1-(0),6-(1,6),6-(6,6)]
  1321   19.516992922   19.516992922   19.516992922    6[6-(1,6),6-(1,7),6-(7,7)]
  1322   18.864161904   18.864161904   18.864161904    6[1-(0),6-(6,6),7-(6)]
  1323   20.992274044   20.992274044   20.992274044    6[6-(6,6),7-(6),7-(6)]
  1324   22.953466606   22.953466606   22.953466606    6[6-(6,6),7-(6),7-(6)]
  1325   22.930970706   22.930970706   22.930970706    6[6-(6,6),7-(6),7-(6)]
  1326   25.092376778   25.092376778   25.092376778    6[1-(0),6-(6,6),7-(6,27)]
  1327   23.707529174   23.707529174   23.707529174    6[6-(1,6),6-(1,7),6-(7,7)]
  1328   45.571744302   45.571744302   45.571744302    6[1-(0),6-(1,6),6-(6,6)]
  1329   46.349202606   46.349202606   46.349202606    6[1-(0),6-(1,6),6-(1,7)]
  1330    47.74304857    47.74304857    47.74304857    6[1-(0),6-(1,6),7-(6,27)]
  1331   27.018925654   27.018925654   27.018925654    6[1-(0),6-(1,6),7-(6,27)]
  1332   26.793066818   26.793066818   26.793066818    6[1-(0),6-(1,6),6-(1,7)]
  1333   27.399106364   27.399106364   27.399106364    6[1-(0),6-(1,6),6-(6,6)]
  1334   28.252150892   28.252150892   28.252150892    6[6-(1,6),6-(1,7),6-(7,7)]
  1335   28.436617272   28.436617272   28.436617272    6[1-(0),6-(6,6),7-(6,27)]
  1336   28.954022972   28.954022972   28.954022972    6[6-(6,6),7-(6),7-(6)]
  1337   44.672808138   44.672808138   44.672808138    6[7-(27),16-(0)]
  1338   25.913477128   25.913477128   25.913477128    6[7-(27),16-(0)]
  1339   50.879426948   50.879426948   50.879426948    6[1-(0),6-(6,6),7-(6)]
  1340   51.111584636   51.111584636   51.111584636    6[6-(1,6),6-(1,7),6-(7,7)]
  1341   52.113552022   52.113552022   52.113552022    6[1-(0),6-(1,6),6-(6,6)]
  1342   52.837470084   52.837470084   52.837470084    6[1-(0),6-(1,6),6-(1,7)]
  1343   52.475286094   52.475286094   52.475286094    6[1-(0),6-(1,6),7-(6)]
  1344   46.255619662   46.255619662   46.255619662    6[1-(0),6-(1,6),7-(6)]
  1345   47.100115748   47.100115748   47.100115748    6[1-(0),6-(1,6),6-(1,7)]
  1346   47.913567492   47.913567492   47.913567492    6[1-(0),6-(1,6),6-(6,6)]
  1347   47.879823642   47.879823642   47.879823642    6[6-(1,6),6-(1,7),6-(7,7)]
  1348    47.01868059    47.01868059    47.01868059    6[1-(0),6-(6,6),7-(6)]
  1349   48.673029076   48.673029076   48.673029076    6[6-(6,6),7-(6),7-(6)]
  1350   49.141843632   49.141843632   49.141843632    6[6-(6,6),7-(6),7-(6)]
  1351    50.22209675    50.22209675    50.22209675    6[6-(6,6),7-(6),7-(6)]
  1352   49.497278852   49.497278852   49.497278852    6[1-(0),6-(6,6),7-(6,27)]
  1353   48.862444554   48.862444554   48.862444554    6[6-(1,6),6-(1,7),6-(7,7)]
  1354   47.908618394   47.908618394   47.908618394    6[1-(0),6-(1,6),6-(6,6)]
  1355   47.696707016   47.696707016   47.696707016    6[1-(0),6-(1,6),6-(1,7)]
  1356    48.39318008    48.39318008    48.39318008    6[1-(0),6-(1,6),7-(6,27)]
  1357   52.025818012   52.025818012   52.025818012    6[1-(0),6-(1,6),7-(6,27)]
  1358    52.58191666    52.58191666    52.58191666    6[1-(0),6-(1,6),6-(1,7)]
  1359    52.58641584    52.58641584    52.58641584    6[1-(0),6-(1,6),6-(6,6)]
  1360   29.574009976   29.574009976   29.574009976    6[6-(1,6),6-(1,7),6-(7,7)]
  1361    29.04445649    29.04445649    29.04445649    6[1-(0),6-(6,6),7-(6,27)]
  1362   29.580308828   29.580308828   29.580308828    6[6-(6,6),7-(6),7-(6)]
  1363   22.814891862   22.814891862   22.814891862    6[7-(27),16-(0)]
  1364   41.574222872   41.574222872   41.574222872    6[7-(27),16-(0)]
  1365   61.600073052   61.600073052   61.600073052    6[1-(0),6-(6,6),7-(6)]
  1366   61.367915364   61.367915364   61.367915364    6[6-(1,6),6-(1,7),6-(7,7)]
  1367   60.365947978   60.365947978   60.365947978    6[1-(0),6-(1,6),6-(6,6)]
  1368   59.642029916   59.642029916   59.642029916    6[1-(0),6-(1,6),6-(1,7)]
  1369   60.004213906   60.004213906   60.004213906    6[1-(0),6-(1,6),7-(6)]
  1370   66.223880338   66.223880338   66.223880338    6[1-(0),6-(1,6),7-(6)]
  1371   65.379384252   65.379384252   65.379384252    6[1-(0),6-(1,6),6-(1,7)]
  1372   64.565932508   64.565932508   64.565932508    6[1-(0),6-(1,6),6-(6,6)]
  1373   64.599676358   64.599676358   64.599676358    6[6-(1,6),6-(1,7),6-(7,7)]
  1374    65.46081941    65.46081941    65.46081941    6[1-(0),6-(6,6),7-(6)]
  1375   63.806470924   63.806470924   63.806470924    6[6-(6,6),7-(6),7-(6)]
  1376   63.337656368   63.337656368   63.337656368    6[6-(6,6),7-(6),7-(6)]
  1377    62.25740325    62.25740325    62.25740325    6[6-(6,6),7-(6),7-(6)]
  1378   62.982221148   62.982221148   62.982221148    6[1-(0),6-(6,6),7-(6,27)]
  1379   63.617055446   63.617055446   63.617055446    6[6-(1,6),6-(1,7),6-(7,7)]
  1380   64.570881606   64.570881606   64.570881606    6[1-(0),6-(1,6),6-(6,6)]
  1381   64.782792984   64.782792984   64.782792984    6[1-(0),6-(1,6),6-(1,7)]
  1382    64.08631992    64.08631992    64.08631992    6[1-(0),6-(1,6),7-(6,27)]
  1383   60.453681988   60.453681988   60.453681988    6[1-(0),6-(1,6),7-(6,27)]
  1384    59.89758334    59.89758334    59.89758334    6[1-(0),6-(1,6),6-(1,7)]
  1385    59.89308416    59.89308416    59.89308416    6[1-(0),6-(1,6),6-(6,6)]
  1386   37.913690024   37.913690024   37.913690024    6[6-(1,6),6-(1,7),6-(7,7)]
  1387    38.44324351    38.44324351    38.44324351    6[1-(0),6-(6,6),7-(6,27)]
  1388   37.907391172   37.907391172   37.907391172    6[6-(6,6),7-(6),7-(6)]
  1389   20.115383862   20.115383862   20.115383862    6[7-(27),16-(0)]
  1390   52.926553848   52.926553848   52.926553848    6[7-(27),16-(0)]
  1391    19.80089118    19.80089118    19.80089118    6[1-(0),6-(6,6),7-(6)]
  1392   21.129948952   21.129948952   21.129948952    6[6-(1,6),6-(1,7),6-(7,7)]
  1393   21.788178986   21.788178986   21.788178986    6[1-(0),6-(1,6),6-(6,6)]
  1394   21.036366008   21.036366008   21.036366008    6[1-(0),6-(1,6),6-(1,7)]
  1395   19.709557826   19.709557826   19.709557826    6[1-(0),6-(1,6),7-(6)]
  1396    19.91562027    19.91562027    19.91562027    6[1-(0),6-(1,6),7-(6)]
  1397   19.137712048   19.137712048   19.137712048    6[1-(0),6-(1,6),6-(1,7)]
  1398   19.747800856   19.747800856   19.747800856    6[1-(0),6-(1,6),6-(6,6)]
  1399   21.128599198   21.128599198   21.128599198    6[6-(1,6),6-(1,7),6-(7,7)]
  1400   21.843968818   21.843968818   21.843968818    6[1-(0),6-(6,6),7-(6)]
  1401   21.839919556   21.839919556   21.839919556    6[6-(6,6),7-(6),7-(6)]
  1402   23.768268104   23.768268104   23.768268104    6[6-(6,6),7-(6),7-(6)]
  1403   21.857466358   21.857466358   21.857466358    6[6-(6,6),7-(6),7-(6)]
  1404   25.812695496   25.812695496   25.812695496    6[1-(0),6-(6,6),7-(6,27)]
  1405   25.174261854   25.174261854   25.174261854    6[6-(1,6),6-(1,7),6-(7,7)]
  1406   48.378332786   48.378332786   48.378332786    6[1-(0),6-(1,6),6-(6,6)]
  1407   49.691643428   49.691643428   49.691643428    6[1-(0),6-(1,6),6-(1,7)]
  1408   50.272037648   50.272037648   50.272037648    6[1-(0),6-(1,6),7-(6,27)]
  1409   28.283645152   28.283645152   28.283645152    6[1-(0),6-(1,6),7-(6,27)]
  1410   28.845142816   28.845142816   28.845142816    6[1-(0),6-(1,6),6-(1,7)]
  1411   30.220092224   30.220092224   30.220092224    6[1-(0),6-(1,6),6-(6,6)]
  1412   30.975054628   30.975054628   30.975054628    6[6-(1,6),6-(1,7),6-(7,7)]
  1413   30.325822954   30.325822954   30.325822954    6[1-(0),6-(6,6),7-(6,27)]
  1414   32.445386652   32.445386652   32.445386652    6[6-(6,6),7-(6),7-(6)]
  1415   47.372316138   47.372316138   47.372316138    6[7-(27),16-(0)]
  1416   59.552946152   59.552946152   59.552946152    6[7-(27),16-(0)]
  1417    47.68680882    47.68680882    47.68680882    6[1-(0),6-(6,6),7-(6)]
  1418   46.357751048   46.357751048   46.357751048    6[6-(1,6),6-(1,7),6-(7,7)]
  1419   45.699521014   45.699521014   45.699521014    6[1-(0),6-(1,6),6-(6,6)]
  1420   46.451333992   46.451333992   46.451333992    6[1-(0),6-(1,6),6-(1,7)]
  1421   47.778142174   47.778142174   47.778142174    6[1-(0),6-(1,6),7-(6)]
  1422    47.57207973    47.57207973    47.57207973    6[1-(0),6-(1,6),7-(6)]
  1423   48.349987952   48.349987952   48.349987952    6[1-(0),6-(1,6),6-(1,7)]
  1424   47.739899144   47.739899144   47.739899144    6[1-(0),6-(1,6),6-(6,6)]
  1425   46.359100802   46.359100802   46.359100802    6[6-(1,6),6-(1,7),6-(7,7)]
  1426   45.643731182   45.643731182   45.643731182    6[1-(0),6-(6,6),7-(6)]
  1427   45.647780444   45.647780444   45.647780444    6[6-(6,6),7-(6),7-(6)]
  1428   43.719431896   43.719431896   43.719431896    6[6-(6,6),7-(6),7-(6)]
  1429   45.630233642   45.630233642   45.630233642    6[6-(6,6),7-(6),7-(6)]
  1430   41.675004504   41.675004504   41.675004504    6[1-(0),6-(6,6),7-(6,27)]
  1431   42.313438146   42.313438146   42.313438146    6[6-(1,6),6-(1,7),6-(7,7)]
  1432   64.101167214   64.101167214   64.101167214    6[1-(0),6-(1,6),6-(6,6)]
  1433   62.787856572   62.787856572   62.787856572    6[1-(0),6-(1,6),6-(1,7)]
  1434   62.207462352   62.207462352   62.207462352    6[1-(0),6-(1,6),7-(6,27)]
  1435   39.204054848   39.204054848   39.204054848    6[1-(0),6-(1,6),7-(6,27)]
  1436   38.642557184   38.642557184   38.642557184    6[1-(0),6-(1,6),6-(1,7)]
  1437   37.267607776   37.267607776   37.267607776    6[1-(0),6-(1,6),6-(6,6)]
  1438   36.512645372   36.512645372   36.512645372    6[6-(1,6),6-(1,7),6-(7,7)]
  1439   37.161877046   37.161877046   37.161877046    6[1-(0),6-(6,6),7-(6,27)]
  1440   35.042313348   35.042313348   35.042313348    6[6-(6,6),7-(6),7-(6)]
  1441   16.728851076   16.728851076   16.728851076    6[7-(27),16-(0)]
  1442    39.46680696    39.46680696    39.46680696    6[7-(27),16-(0)]
  1443    42.34853175    42.34853175    42.34853175    6[1-(0),6-(6,6),7-(6)]
  1444    41.40145436    41.40145436    41.40145436    6[6-(1,6),6-(1,7),6-(7,7)]
  1445   41.074363974   41.074363974   41.074363974    6[1-(0),6-(1,6),6-(6,6)]
  1446   41.742042286   41.742042286   41.742042286    6[1-(0),6-(1,6),6-(1,7)]
  1447   42.732311804   42.732311804   42.732311804    6[1-(0),6-(1,6),7-(6)]
  1448    40.63209458    40.63209458    40.63209458    6[1-(0),6-(1,6),7-(6)]
  1449   41.142301592   41.142301592   41.142301592    6[1-(0),6-(1,6),6-(1,7)]
  1450   41.081562662   41.081562662   41.081562662    6[1-(0),6-(1,6),6-(6,6)]
  1451   40.492170082   40.492170082   40.492170082    6[6-(1,6),6-(1,7),6-(7,7)]
  1452   39.985112496   39.985112496   39.985112496    6[1-(0),6-(6,6),7-(6)]
  1453   40.462925412   40.462925412   40.462925412    6[6-(6,6),7-(6),7-(6)]
  1454    40.02695487    40.02695487    40.02695487    6[6-(6,6),7-(6),7-(6)]
  1455   40.835007598   40.835007598   40.835007598    6[6-(6,6),7-(6),7-(6)]
  1456    39.76600243    39.76600243    39.76600243    6[1-(0),6-(6,6),7-(6,27)]
  1457   39.654422766   39.654422766   39.654422766    6[6-(1,6),6-(1,7),6-(7,7)]
  1458   39.268393122   39.268393122   39.268393122    6[1-(0),6-(1,6),6-(6,6)]
  1459   38.944452162   38.944452162   38.944452162    6[1-(0),6-(1,6),6-(1,7)]
  1460   39.061430842   39.061430842   39.061430842    6[1-(0),6-(1,6),7-(6,27)]
  1461    36.69306249    36.69306249    36.69306249    6[1-(0),6-(1,6),7-(6,27)]
  1462   35.349607342   35.349607342   35.349607342    6[1-(0),6-(1,6),6-(1,7)]
  1463     34.5761983     34.5761983     34.5761983    6[1-(0),6-(1,6),6-(6,6)]
  1464   35.190786288   35.190786288   35.190786288    6[6-(1,6),6-(1,7),6-(7,7)]
  1465   36.554037828   36.554037828   36.554037828    6[1-(0),6-(6,6),7-(6,27)]
  1466   34.416027492   34.416027492   34.416027492    6[6-(6,6),7-(6),7-(6)]
  1467   59.021143076   59.021143076   59.021143076    6[7-(27),16-(0)]
  1468   28.323237936   28.323237936   28.323237936    6[7-(27),16-(0)]
  1469   68.037049878   68.037049878   68.037049878    6[1-(0),6-(6,6),7-(6)]
  1470   68.651187948   68.651187948   68.651187948    6[6-(1,6),6-(1,7),6-(7,7)]
  1471   69.984294982   69.984294982   69.984294982    6[1-(0),6-(1,6),6-(6,6)]
  1472   70.624078378   70.624078378   70.624078378    6[1-(0),6-(1,6),6-(1,7)]
  1473   69.925355724   69.925355724   69.925355724    6[1-(0),6-(1,6),7-(6)]
  1474   61.811534512   61.811534512   61.811534512    6[1-(0),6-(1,6),7-(6)]
  1475   62.388329388   62.388329388   62.388329388    6[1-(0),6-(1,6),6-(1,7)]
  1476    63.75113101    63.75113101    63.75113101    6[1-(0),6-(1,6),6-(6,6)]
  1477   64.508792922   64.508792922   64.508792922    6[6-(1,6),6-(1,7),6-(7,7)]
  1478   63.855961904   63.855961904   63.855961904    6[1-(0),6-(6,6),7-(6)]
  1479   65.984074044   65.984074044   65.984074044    6[6-(6,6),7-(6),7-(6)]
  1480   67.945266606   67.945266606   67.945266606    6[6-(6,6),7-(6),7-(6)]
  1481   67.922770706   67.922770706   67.922770706    6[6-(6,6),7-(6),7-(6)]
  1482   70.084176778   70.084176778   70.084176778    6[1-(0),6-(6,6),7-(6,27)]
  1483   68.699329174   68.699329174   68.699329174    6[6-(1,6),6-(1,7),6-(7,7)]
  1484   68.067644302   68.067644302   68.067644302    6[1-(0),6-(1,6),6-(6,6)]
  1485   68.845102606   68.845102606   68.845102606    6[1-(0),6-(1,6),6-(1,7)]
  1486    70.23894857    70.23894857    70.23894857    6[1-(0),6-(1,6),7-(6,27)]
  1487   72.010725654   72.010725654   72.010725654    6[1-(0),6-(1,6),7-(6,27)]
  1488   71.784866818   71.784866818   71.784866818    6[1-(0),6-(1,6),6-(1,7)]
  1489   72.390906364   72.390906364   72.390906364    6[1-(0),6-(1,6),6-(6,6)]
  1490   28.252150892   28.252150892   28.252150892    6[6-(1,6),6-(1,7),6-(7,7)]
  1491   28.436617272   28.436617272   28.436617272    6[1-(0),6-(6,6),7-(6,27)]
  1492   28.954022972   28.954022972   28.954022972    6[6-(6,6),7-(6),7-(6)]
  1493   53.458356924   53.458356924   53.458356924    6[7-(27),16-(0)]
  1494   39.164462064   39.164462064   39.164462064    6[7-(27),16-(0)]
  1495   44.442450122   44.442450122   44.442450122    6[1-(0),6-(6,6),7-(6)]
  1496   43.828312052   43.828312052   43.828312052    6[6-(1,6),6-(1,7),6-(7,7)]
  1497   42.495205018   42.495205018   42.495205018    6[1-(0),6-(1,6),6-(6,6)]
  1498   41.855421622   41.855421622   41.855421622    6[1-(0),6-(1,6),6-(1,7)]
  1499   42.554144276   42.554144276   42.554144276    6[1-(0),6-(1,6),7-(6)]
  1500   50.667965488   50.667965488   50.667965488    6[1-(0),6-(1,6),7-(6)]
  1501   50.091170612   50.091170612   50.091170612    6[1-(0),6-(1,6),6-(1,7)]
  1502    48.72836899    48.72836899    48.72836899    6[1-(0),6-(1,6),6-(6,6)]
  1503   47.970707078   47.970707078   47.970707078    6[6-(1,6),6-(1,7),6-(7,7)]
  1504   48.623538096   48.623538096   48.623538096    6[1-(0),6-(6,6),7-(6)]
  1505   46.495425956   46.495425956   46.495425956    6[6-(6,6),7-(6),7-(6)]
  1506   44.534233394   44.534233394   44.534233394    6[6-(6,6),7-(6),7-(6)]
  1507   44.556729294   44.556729294   44.556729294    6[6-(6,6),7-(6),7-(6)]
  1508   42.395323222   42.395323222   42.395323222    6[1-(0),6-(6,6),7-(6,27)]
  1509   43.780170826   43.780170826   43.780170826    6[6-(1,6),6-(1,7),6-(7,7)]
  1510   44.411855698   44.411855698   44.411855698    6[1-(0),6-(1,6),6-(6,6)]
  1511   43.634397394   43.634397394   43.634397394    6[1-(0),6-(1,6),6-(1,7)]
  1512    42.24055143    42.24055143    42.24055143    6[1-(0),6-(1,6),7-(6,27)]
  1513   40.468774346   40.468774346   40.468774346    6[1-(0),6-(1,6),7-(6,27)]
  1514   40.694633182   40.694633182   40.694633182    6[1-(0),6-(1,6),6-(1,7)]
  1515   40.088593636   40.088593636   40.088593636    6[1-(0),6-(1,6),6-(6,6)]
  1516   39.235549108   39.235549108   39.235549108    6[6-(1,6),6-(1,7),6-(7,7)]
  1517   39.051082728   39.051082728   39.051082728    6[1-(0),6-(6,6),7-(6,27)]
  1518   38.533677028   38.533677028   38.533677028    6[6-(6,6),7-(6),7-(6)]
  1519    5.767048924    5.767048924    5.767048924    6[7-(27),16-(0)]
  1520    73.01269304    73.01269304    73.01269304    6[7-(27),16-(0)]
  1521    25.13916825    25.13916825    25.13916825    6[1-(0),6-(6,6),7-(6)]
  1522    26.08624564    26.08624564    26.08624564    6[6-(1,6),6-(1,7),6-(7,7)]
  1523   26.413336026   26.413336026   26.413336026    6[1-(0),6-(1,6),6-(6,6)]
  1524   25.745657714   25.745657714   25.745657714    6[1-(0),6-(1,6),6-(1,7)]
  1525   24.755388196   24.755388196   24.755388196    6[1-(0),6-(1,6),7-(6)]
  1526    26.85560542    26.85560542    26.85560542    6[1-(0),6-(1,6),7-(6)]
  1527   26.345398408   26.345398408   26.345398408    6[1-(0),6-(1,6),6-(1,7)]
  1528   26.406137338   26.406137338   26.406137338    6[1-(0),6-(1,6),6-(6,6)]
  1529   26.995529918   26.995529918   26.995529918    6[6-(1,6),6-(1,7),6-(7,7)]
  1530   27.502587504   27.502587504   27.502587504    6[1-(0),6-(6,6),7-(6)]
  1531   27.024774588   27.024774588   27.024774588    6[6-(6,6),7-(6),7-(6)]
  1532    27.46074513    27.46074513    27.46074513    6[6-(6,6),7-(6),7-(6)]
  1533   26.652692402   26.652692402   26.652692402    6[6-(6,6),7-(6),7-(6)]
  1534    27.72169757    27.72169757    27.72169757    6[1-(0),6-(6,6),7-(6,27)]
  1535   27.833277234   27.833277234   27.833277234    6[6-(1,6),6-(1,7),6-(7,7)]
  1536   73.211106878   73.211106878   73.211106878    6[1-(0),6-(1,6),6-(6,6)]
  1537   73.535047838   73.535047838   73.535047838    6[1-(0),6-(1,6),6-(1,7)]
  1538   73.418069158   73.418069158   73.418069158    6[1-(0),6-(1,6),7-(6,27)]
  1539    30.79463751    30.79463751    30.79463751    6[1-(0),6-(1,6),7-(6,27)]
  1540   32.138092658   32.138092658   32.138092658    6[1-(0),6-(1,6),6-(1,7)]
  1541     32.9115017     32.9115017     32.9115017    6[1-(0),6-(1,6),6-(6,6)]
  1542   32.296913712   32.296913712   32.296913712    6[6-(1,6),6-(1,7),6-(7,7)]
  1543   30.933662172   30.933662172   30.933662172    6[1-(0),6-(6,6),7-(6,27)]
  1544   33.071672508   33.071672508   33.071672508    6[6-(6,6),7-(6),7-(6)]
  1545   24.876416138   24.876416138   24.876416138    6[7-(27),16-(0)]
  1546   37.057046152   37.057046152   37.057046152    6[7-(27),16-(0)]
  1547    47.68680882    47.68680882    47.68680882    6[1-(0),6-(6,6),7-(6)]
  1548   46.357751048   46.357751048   46.357751048    6[6-(1,6),6-(1,7),6-(7,7)]
  1549   45.699521014   45.699521014   45.699521014    6[1-(0),6-(1,6),6-(6,6)]
  1550   46.451333992   46.451333992   46.451333992    6[1-(0),6-(1,6),6-(1,7)]
  1551   47.778142174   47.778142174   47.778142174    6[1-(0),6-(1,6),7-(6)]
  1552    47.57207973    47.57207973    47.57207973    6[1-(0),6-(1,6),7-(6)]
  1553   48.349987952   48.349987952   48.349987952    6[1-(0),6-(1,6),6-(1,7)]
  1554   47.739899144   47.739899144   47.739899144    6[1-(0),6-(1,6),6-(6,6)]
  1555   46.359100802   46.359100802   46.359100802    6[6-(1,6),6-(1,7),6-(7,7)]
  1556   45.643731182   45.643731182   45.643731182    6[1-(0),6-(6,6),7-(6)]
  1557   45.647780444   45.647780444   45.647780444    6[6-(6,6),7-(6),7-(6)]
  1558   43.719431896   43.719431896   43.719431896    6[6-(6,6),7-(6),7-(6)]
  1559   45.630233642   45.630233642   45.630233642    6[6-(6,6),7-(6),7-(6)]
  1560   41.675004504   41.675004504   41.675004504    6[1-(0),6-(6,6),7-(6,27)]
  1561   42.313438146   42.313438146   42.313438146    6[6-(1,6),6-(1,7),6-(7,7)]
  1562   41.605267214   41.605267214   41.605267214    6[1-(0),6-(1,6),6-(6,6)]
  1563   40.291956572   40.291956572   40.291956572    6[1-(0),6-(1,6),6-(1,7)]
  1564   39.711562352   39.711562352   39.711562352    6[1-(0),6-(1,6),7-(6,27)]
  1565   39.204054848   39.204054848   39.204054848    6[1-(0),6-(1,6),7-(6,27)]
  1566   38.642557184   38.642557184   38.642557184    6[1-(0),6-(1,6),6-(1,7)]
  1567   37.267607776   37.267607776   37.267607776    6[1-(0),6-(1,6),6-(6,6)]
  1568   36.512645372   36.512645372   36.512645372    6[6-(1,6),6-(1,7),6-(7,7)]
  1569   37.161877046   37.161877046   37.161877046    6[1-(0),6-(6,6),7-(6,27)]
  1570   35.042313348   35.042313348   35.042313348    6[6-(6,6),7-(6),7-(6)]
  1571   42.611283862   42.611283862   42.611283862    6[7-(27),16-(0)]
  1572   30.430653848   30.430653848   30.430653848    6[7-(27),16-(0)]
  1573    64.79269118    64.79269118    64.79269118    6[1-(0),6-(6,6),7-(6)]
  1574   66.121748952   66.121748952   66.121748952    6[6-(1,6),6-(1,7),6-(7,7)]
  1575   66.779978986   66.779978986   66.779978986    6[1-(0),6-(1,6),6-(6,6)]
  1576   66.028166008   66.028166008   66.028166008    6[1-(0),6-(1,6),6-(1,7)]
  1577   64.701357826   64.701357826   64.701357826    6[1-(0),6-(1,6),7-(6)]
  1578    64.90742027    64.90742027    64.90742027    6[1-(0),6-(1,6),7-(6)]
  1579   64.129512048   64.129512048   64.129512048    6[1-(0),6-(1,6),6-(1,7)]
  1580   64.739600856   64.739600856   64.739600856    6[1-(0),6-(1,6),6-(6,6)]
  1581   66.120399198   66.120399198   66.120399198    6[6-(1,6),6-(1,7),6-(7,7)]
  1582   66.835768818   66.835768818   66.835768818    6[1-(0),6-(6,6),7-(6)]
  1583   66.831719556   66.831719556   66.831719556    6[6-(6,6),7-(6),7-(6)]
  1584   68.760068104   68.760068104   68.760068104    6[6-(6,6),7-(6),7-(6)]
  1585   66.849266358   66.849266358   66.849266358    6[6-(6,6),7-(6),7-(6)]
  1586   70.804495496   70.804495496   70.804495496    6[1-(0),6-(6,6),7-(6,27)]
  1587   70.166061854   70.166061854   70.166061854    6[6-(1,6),6-(1,7),6-(7,7)]
  1588   70.874232786   70.874232786   70.874232786    6[1-(0),6-(1,6),6-(6,6)]
  1589   72.187543428   72.187543428   72.187543428    6[1-(0),6-(1,6),6-(1,7)]
  1590   72.767937648   72.767937648   72.767937648    6[1-(0),6-(1,6),7-(6,27)]
  1591   73.275445152   73.275445152   73.275445152    6[1-(0),6-(1,6),7-(6,27)]
  1592   73.836942816   73.836942816   73.836942816    6[1-(0),6-(1,6),6-(1,7)]
  1593   75.211892224   75.211892224   75.211892224    6[1-(0),6-(1,6),6-(6,6)]
  1594   30.975054628   30.975054628   30.975054628    6[6-(1,6),6-(1,7),6-(7,7)]
  1595   30.325822954   30.325822954   30.325822954    6[1-(0),6-(6,6),7-(6,27)]
  1596   32.445386652   32.445386652   32.445386652    6[6-(6,6),7-(6),7-(6)]
  1597   45.310791862   45.310791862   45.310791862    6[7-(27),16-(0)]
  1598   41.574222872   41.574222872   41.574222872    6[7-(27),16-(0)]
  1599   39.104173052   39.104173052   39.104173052    6[1-(0),6-(6,6),7-(6)]
  1600   38.872015364   38.872015364   38.872015364    6[6-(1,6),6-(1,7),6-(7,7)]
  1601   37.870047978   37.870047978   37.870047978    6[1-(0),6-(1,6),6-(6,6)]
  1602   37.146129916   37.146129916   37.146129916    6[1-(0),6-(1,6),6-(1,7)]
  1603   37.508313906   37.508313906   37.508313906    6[1-(0),6-(1,6),7-(6)]
  1604   43.727980338   43.727980338   43.727980338    6[1-(0),6-(1,6),7-(6)]
  1605   42.883484252   42.883484252   42.883484252    6[1-(0),6-(1,6),6-(1,7)]
  1606   42.070032508   42.070032508   42.070032508    6[1-(0),6-(1,6),6-(6,6)]
  1607   42.103776358   42.103776358   42.103776358    6[6-(1,6),6-(1,7),6-(7,7)]
  1608    42.96491941    42.96491941    42.96491941    6[1-(0),6-(6,6),7-(6)]
  1609   41.310570924   41.310570924   41.310570924    6[6-(6,6),7-(6),7-(6)]
  1610   40.841756368   40.841756368   40.841756368    6[6-(6,6),7-(6),7-(6)]
  1611    39.76150325    39.76150325    39.76150325    6[6-(6,6),7-(6),7-(6)]
  1612   40.486321148   40.486321148   40.486321148    6[1-(0),6-(6,6),7-(6,27)]
  1613   41.121155446   41.121155446   41.121155446    6[6-(1,6),6-(1,7),6-(7,7)]
  1614   42.074981606   42.074981606   42.074981606    6[1-(0),6-(1,6),6-(6,6)]
  1615   42.286892984   42.286892984   42.286892984    6[1-(0),6-(1,6),6-(1,7)]
  1616    41.59041992    41.59041992    41.59041992    6[1-(0),6-(1,6),7-(6,27)]
  1617   37.957781988   37.957781988   37.957781988    6[1-(0),6-(1,6),7-(6,27)]
  1618    37.40168334    37.40168334    37.40168334    6[1-(0),6-(1,6),6-(1,7)]
  1619    37.39718416    37.39718416    37.39718416    6[1-(0),6-(1,6),6-(6,6)]
  1620   37.913690024   37.913690024   37.913690024    6[6-(1,6),6-(1,7),6-(7,7)]
  1621    38.44324351    38.44324351    38.44324351    6[1-(0),6-(6,6),7-(6,27)]
  1622   37.907391172   37.907391172   37.907391172    6[6-(6,6),7-(6),7-(6)]
  1623   22.176908138   22.176908138   22.176908138    6[7-(27),16-(0)]
  1624   70.905277128   70.905277128   70.905277128    6[7-(27),16-(0)]
  1625   28.383526948   28.383526948   28.383526948    6[1-(0),6-(6,6),7-(6)]
  1626   28.615684636   28.615684636   28.615684636    6[6-(1,6),6-(1,7),6-(7,7)]
  1627   29.617652022   29.617652022   29.617652022    6[1-(0),6-(1,6),6-(6,6)]
  1628   30.341570084   30.341570084   30.341570084    6[1-(0),6-(1,6),6-(1,7)]
  1629   29.979386094   29.979386094   29.979386094    6[1-(0),6-(1,6),7-(6)]
  1630   23.759719662   23.759719662   23.759719662    6[1-(0),6-(1,6),7-(6)]
  1631   24.604215748   24.604215748   24.604215748    6[1-(0),6-(1,6),6-(1,7)]
  1632   25.417667492   25.417667492   25.417667492    6[1-(0),6-(1,6),6-(6,6)]
  1633   25.383923642   25.383923642   25.383923642    6[6-(1,6),6-(1,7),6-(7,7)]
  1634    24.52278059    24.52278059    24.52278059    6[1-(0),6-(6,6),7-(6)]
  1635   26.177129076   26.177129076   26.177129076    6[6-(6,6),7-(6),7-(6)]
  1636   26.645943632   26.645943632   26.645943632    6[6-(6,6),7-(6),7-(6)]
  1637    27.72619675    27.72619675    27.72619675    6[6-(6,6),7-(6),7-(6)]
  1638   27.001378852   27.001378852   27.001378852    6[1-(0),6-(6,6),7-(6,27)]
  1639   26.366544554   26.366544554   26.366544554    6[6-(1,6),6-(1,7),6-(7,7)]
  1640   70.404518394   70.404518394   70.404518394    6[1-(0),6-(1,6),6-(6,6)]
  1641   70.192607016   70.192607016   70.192607016    6[1-(0),6-(1,6),6-(1,7)]
  1642    70.88908008    70.88908008    70.88908008    6[1-(0),6-(1,6),7-(6,27)]
  1643   29.529918012   29.529918012   29.529918012    6[1-(0),6-(1,6),7-(6,27)]
  1644    30.08601666    30.08601666    30.08601666    6[1-(0),6-(1,6),6-(1,7)]
  1645    30.09051584    30.09051584    30.09051584    6[1-(0),6-(1,6),6-(6,6)]
  1646   29.574009976   29.574009976   29.574009976    6[6-(1,6),6-(1,7),6-(7,7)]
  1647    29.04445649    29.04445649    29.04445649    6[1-(0),6-(6,6),7-(6,27)]
  1648   29.580308828   29.580308828   29.580308828    6[6-(6,6),7-(6),7-(6)]
  1649   27.657809214   27.657809214   27.657809214    6[7-(27),16-(0)]
  1650   31.636434088   31.636434088   31.636434088    6[7-(27),16-(0)]
  1651   36.988208698   36.988208698   36.988208698    6[1-(0),6-(6,6),7-(6)]
  1652   36.273288996   36.273288996   36.273288996    6[6-(1,6),6-(1,7),6-(7,7)]
  1653   36.948165996   36.948165996   36.948165996    6[1-(0),6-(1,6),6-(6,6)]
  1654    38.33976237    38.33976237    38.33976237    6[1-(0),6-(1,6),6-(1,7)]
  1655   38.967847898   38.967847898   38.967847898    6[1-(0),6-(1,6),7-(6)]
  1656   30.647964242   30.647964242   30.647964242    6[1-(0),6-(1,6),7-(6)]
  1657    32.00266734    32.00266734    32.00266734    6[1-(0),6-(1,6),6-(1,7)]
  1658   32.755380154   32.755380154   32.755380154    6[1-(0),6-(1,6),6-(6,6)]
  1659   32.132243724   32.132243724   32.132243724    6[6-(1,6),6-(1,7),6-(7,7)]
  1660   30.764043086   30.764043086   30.764043086    6[1-(0),6-(6,6),7-(6)]
  1661   32.896204488   32.896204488   32.896204488    6[6-(6,6),7-(6),7-(6)]
  1662   32.929048502   32.929048502   32.929048502    6[6-(6,6),7-(6),7-(6)]
  1663   34.817354348   34.817354348   34.817354348    6[6-(6,6),7-(6),7-(6)]
  1664   33.023531282   33.023531282   33.023531282    6[1-(0),6-(6,6),7-(6,27)]
  1665    32.27711732    32.27711732    32.27711732    6[6-(1,6),6-(1,7),6-(7,7)]
  1666   30.937261516   30.937261516   30.937261516    6[1-(0),6-(1,6),6-(6,6)]
  1667   30.401409178   30.401409178   30.401409178    6[1-(0),6-(1,6),6-(1,7)]
  1668   31.214860922   31.214860922   31.214860922    6[1-(0),6-(1,6),7-(6,27)]
  1669   32.479130502   32.479130502   32.479130502    6[1-(0),6-(1,6),7-(6,27)]
  1670   31.691774002   31.691774002   31.691774002    6[1-(0),6-(1,6),6-(1,7)]
  1671    30.92286414    30.92286414    30.92286414    6[1-(0),6-(1,6),6-(6,6)]
  1672   31.020946264   31.020946264   31.020946264    6[6-(1,6),6-(1,7),6-(7,7)]
  1673   31.854644318   31.854644318   31.854644318    6[1-(0),6-(6,6),7-(6,27)]
  1674    30.25248632    30.25248632    30.25248632    6[6-(6,6),7-(6),7-(6)]
  1675   48.092184938   48.092184938   48.092184938    6[7-(27),16-(0)]
  1676   36.153610808   36.153610808   36.153610808    6[7-(27),16-(0)]
  1677    73.39737293    73.39737293    73.39737293    6[1-(0),6-(6,6),7-(6)]
  1678   73.779353312   73.779353312   73.779353312    6[6-(1,6),6-(1,7),6-(7,7)]
  1679    74.11049296    74.11049296    74.11049296    6[1-(0),6-(1,6),6-(6,6)]
  1680   74.026358294   74.026358294   74.026358294    6[1-(0),6-(1,6),6-(1,7)]
  1681    73.68981963    73.68981963    73.68981963    6[1-(0),6-(1,6),7-(6)]
  1682    71.79566485    71.79566485    71.79566485    6[1-(0),6-(1,6),7-(6)]
  1683    71.52796364    71.52796364    71.52796364    6[1-(0),6-(1,6),6-(1,7)]
  1684   72.077313518   72.077313518   72.077313518    6[1-(0),6-(1,6),6-(6,6)]
  1685    72.86871928    72.86871928    72.86871928    6[6-(1,6),6-(1,7),6-(7,7)]
  1686   73.077031314   73.077031314   73.077031314    6[1-(0),6-(6,6),7-(6)]
  1687   73.550794968   73.550794968   73.550794968    6[6-(6,6),7-(6),7-(6)]
  1688   75.043172974   75.043172974   75.043172974    6[6-(6,6),7-(6),7-(6)]
  1689   73.940423956   73.940423956   73.940423956    6[6-(6,6),7-(6),7-(6)]
  1690   76.826647926   76.826647926   76.826647926    6[1-(0),6-(6,6),7-(6,27)]
  1691    76.07663462    76.07663462    76.07663462    6[6-(1,6),6-(1,7),6-(7,7)]
  1692   76.398775908   76.398775908   76.398775908    6[1-(0),6-(1,6),6-(6,6)]
  1693    77.38814559    77.38814559    77.38814559    6[1-(0),6-(1,6),6-(1,7)]
  1694    78.08551849    78.08551849    78.08551849    6[1-(0),6-(1,6),7-(6,27)]
  1695   76.224657642   76.224657642   76.224657642    6[1-(0),6-(1,6),7-(6,27)]
  1696   75.442700158   75.442700158   75.442700158    6[1-(0),6-(1,6),6-(1,7)]
  1697   76.044240524   76.044240524   76.044240524    6[1-(0),6-(1,6),6-(6,6)]
  1698   32.421990916   32.421990916   32.421990916    6[6-(1,6),6-(1,7),6-(7,7)]
  1699   33.136010782   33.136010782   33.136010782    6[1-(0),6-(6,6),7-(6,27)]
  1700   33.117564144   33.117564144   33.117564144    6[6-(6,6),7-(6),7-(6)]
  1701   39.829890786   39.829890786   39.829890786    6[7-(27),16-(0)]
  1702   35.851265912   35.851265912   35.851265912    6[7-(27),16-(0)]
  1703   30.499491302   30.499491302   30.499491302    6[1-(0),6-(6,6),7-(6)]
  1704   31.214411004   31.214411004   31.214411004    6[6-(1,6),6-(1,7),6-(7,7)]
  1705   30.539534004   30.539534004   30.539534004    6[1-(0),6-(1,6),6-(6,6)]
  1706    29.14793763    29.14793763    29.14793763    6[1-(0),6-(1,6),6-(1,7)]
  1707   28.519852102   28.519852102   28.519852102    6[1-(0),6-(1,6),7-(6)]
  1708   36.839735758   36.839735758   36.839735758    6[1-(0),6-(1,6),7-(6)]
  1709    35.48503266    35.48503266    35.48503266    6[1-(0),6-(1,6),6-(1,7)]
  1710   34.732319846   34.732319846   34.732319846    6[1-(0),6-(1,6),6-(6,6)]
  1711   35.355456276   35.355456276   35.355456276    6[6-(1,6),6-(1,7),6-(7,7)]
  1712   36.723656914   36.723656914   36.723656914    6[1-(0),6-(6,6),7-(6)]
  1713   34.591495512   34.591495512   34.591495512    6[6-(6,6),7-(6),7-(6)]
  1714   34.558651498   34.558651498   34.558651498    6[6-(6,6),7-(6),7-(6)]
  1715   32.670345652   32.670345652   32.670345652    6[6-(6,6),7-(6),7-(6)]
  1716   34.464168718   34.464168718   34.464168718    6[1-(0),6-(6,6),7-(6,27)]
  1717    35.21058268    35.21058268    35.21058268    6[6-(1,6),6-(1,7),6-(7,7)]
  1718   36.550438484   36.550438484   36.550438484    6[1-(0),6-(1,6),6-(6,6)]
  1719   37.086290822   37.086290822   37.086290822    6[1-(0),6-(1,6),6-(1,7)]
  1720   36.272839078   36.272839078   36.272839078    6[1-(0),6-(1,6),7-(6,27)]
  1721   35.008569498   35.008569498   35.008569498    6[1-(0),6-(1,6),7-(6,27)]
  1722   35.795925998   35.795925998   35.795925998    6[1-(0),6-(1,6),6-(1,7)]
  1723    36.56483586    36.56483586    36.56483586    6[1-(0),6-(1,6),6-(6,6)]
  1724   36.466753736   36.466753736   36.466753736    6[6-(1,6),6-(1,7),6-(7,7)]
  1725   35.633055682   35.633055682   35.633055682    6[1-(0),6-(6,6),7-(6,27)]
  1726    37.23521368    37.23521368    37.23521368    6[6-(6,6),7-(6),7-(6)]
  1727   19.395515062   19.395515062   19.395515062    6[7-(27),16-(0)]
  1728   76.325889192   76.325889192   76.325889192    6[7-(27),16-(0)]
  1729    39.08212707    39.08212707    39.08212707    6[1-(0),6-(6,6),7-(6)]
  1730   38.700146688   38.700146688   38.700146688    6[6-(1,6),6-(1,7),6-(7,7)]
  1731    38.36900704    38.36900704    38.36900704    6[1-(0),6-(1,6),6-(6,6)]
  1732   38.453141706   38.453141706   38.453141706    6[1-(0),6-(1,6),6-(1,7)]
  1733    38.78968037    38.78968037    38.78968037    6[1-(0),6-(1,6),7-(6)]
  1734    40.68383515    40.68383515    40.68383515    6[1-(0),6-(1,6),7-(6)]
  1735    40.95153636    40.95153636    40.95153636    6[1-(0),6-(1,6),6-(1,7)]
  1736   40.402186482   40.402186482   40.402186482    6[1-(0),6-(1,6),6-(6,6)]
  1737    39.61078072    39.61078072    39.61078072    6[6-(1,6),6-(1,7),6-(7,7)]
  1738   39.402468686   39.402468686   39.402468686    6[1-(0),6-(6,6),7-(6)]
  1739   38.928705032   38.928705032   38.928705032    6[6-(6,6),7-(6),7-(6)]
  1740   37.436327026   37.436327026   37.436327026    6[6-(6,6),7-(6),7-(6)]
  1741   38.539076044   38.539076044   38.539076044    6[6-(6,6),7-(6),7-(6)]
  1742   35.652852074   35.652852074   35.652852074    6[1-(0),6-(6,6),7-(6,27)]
  1743    36.40286538    36.40286538    36.40286538    6[6-(1,6),6-(1,7),6-(7,7)]
  1744   81.072524092   81.072524092   81.072524092    6[1-(0),6-(1,6),6-(6,6)]
  1745    80.08315441    80.08315441    80.08315441    6[1-(0),6-(1,6),6-(1,7)]
  1746    79.38578151    79.38578151    79.38578151    6[1-(0),6-(1,6),7-(6,27)]
  1747   36.254842358   36.254842358   36.254842358    6[1-(0),6-(1,6),7-(6,27)]
  1748   37.036799842   37.036799842   37.036799842    6[1-(0),6-(1,6),6-(1,7)]
  1749   36.435259476   36.435259476   36.435259476    6[1-(0),6-(1,6),6-(6,6)]
  1750   35.065709084   35.065709084   35.065709084    6[6-(1,6),6-(1,7),6-(7,7)]
  1751   34.351689218   34.351689218   34.351689218    6[1-(0),6-(6,6),7-(6,27)]
  1752   34.370135856   34.370135856   34.370135856    6[6-(6,6),7-(6),7-(6)]
  1753   64.387315062   64.387315062   64.387315062    6[7-(27),16-(0)]
  1754   53.829989192   53.829989192   53.829989192    6[7-(27),16-(0)]
  1755    61.57802707    61.57802707    61.57802707    6[1-(0),6-(6,6),7-(6)]
  1756   61.196046688   61.196046688   61.196046688    6[6-(1,6),6-(1,7),6-(7,7)]
  1757    60.86490704    60.86490704    60.86490704    6[1-(0),6-(1,6),6-(6,6)]
  1758   60.949041706   60.949041706   60.949041706    6[1-(0),6-(1,6),6-(1,7)]
  1759    61.28558037    61.28558037    61.28558037    6[1-(0),6-(1,6),7-(6)]
  1760    63.17973515    63.17973515    63.17973515    6[1-(0),6-(1,6),7-(6)]
  1761    63.44743636    63.44743636    63.44743636    6[1-(0),6-(1,6),6-(1,7)]
  1762   62.898086482   62.898086482   62.898086482    6[1-(0),6-(1,6),6-(6,6)]
  1763    62.10668072    62.10668072    62.10668072    6[6-(1,6),6-(1,7),6-(7,7)]
  1764   61.898368686   61.898368686   61.898368686    6[1-(0),6-(6,6),7-(6)]
  1765   61.424605032   61.424605032   61.424605032    6[6-(6,6),7-(6),7-(6)]
  1766   59.932227026   59.932227026   59.932227026    6[6-(6,6),7-(6),7-(6)]
  1767   61.034976044   61.034976044   61.034976044    6[6-(6,6),7-(6),7-(6)]
  1768   58.148752074   58.148752074   58.148752074    6[1-(0),6-(6,6),7-(6,27)]
  1769    58.89876538    58.89876538    58.89876538    6[6-(1,6),6-(1,7),6-(7,7)]
  1770   58.576624092   58.576624092   58.576624092    6[1-(0),6-(1,6),6-(6,6)]
  1771    57.58725441    57.58725441    57.58725441    6[1-(0),6-(1,6),6-(1,7)]
  1772    56.88988151    56.88988151    56.88988151    6[1-(0),6-(1,6),7-(6,27)]
  1773   58.750742358   58.750742358   58.750742358    6[1-(0),6-(1,6),7-(6,27)]
  1774   59.532699842   59.532699842   59.532699842    6[1-(0),6-(1,6),6-(1,7)]
  1775   58.931159476   58.931159476   58.931159476    6[1-(0),6-(1,6),6-(6,6)]
  1776   57.561609084   57.561609084   57.561609084    6[6-(1,6),6-(1,7),6-(7)]
  1777   56.847589218   56.847589218   56.847589218    6[1-(0),6-(6,6),7-(6,27)]
  1778   56.866035856   56.866035856   56.866035856    6[6-(6,6),7-(6)]
  1779   39.829890786   39.829890786   39.829890786    6[7-(27),16-(0)]
  1780   35.851265912   35.851265912   35.851265912    6[7-(27),16-(0)]
  1781   30.499491302   30.499491302   30.499491302    6[1-(0),6-(6,6),7-(6)]
  1782   31.214411004   31.214411004   31.214411004    6[6-(1,6),6-(1,7),6-(7,7)]
  1783   30.539534004   30.539534004   30.539534004    6[1-(0),6-(1,6),6-(6,6)]
  1784    29.14793763    29.14793763    29.14793763    6[1-(0),6-(1,6),6-(1,7)]
  1785   28.519852102   28.519852102   28.519852102    6[1-(0),6-(1,6),7-(6)]
  1786   36.839735758   36.839735758   36.839735758    6[1-(0),6-(1,6),7-(6)]
  1787    35.48503266    35.48503266    35.48503266    6[1-(0),6-(1,6),6-(1,7)]
  1788   34.732319846   34.732319846   34.732319846    6[1-(0),6-(1,6),6-(6,6)]
  1789   35.355456276   35.355456276   35.355456276    6[6-(1,6),6-(1,7),6-(7,7)]
  1790   36.723656914   36.723656914   36.723656914    6[1-(0),6-(6,6),7-(6)]
  1791   34.591495512   34.591495512   34.591495512    6[6-(6,6),7-(6),7-(6)]
  1792   34.558651498   34.558651498   34.558651498    6[6-(6,6),7-(6),7-(6)]
  1793   32.670345652   32.670345652   32.670345652    6[6-(6,6),7-(6),7-(6)]
  1794   34.464168718   34.464168718   34.464168718    6[1-(0),6-(6,6),7-(6,27)]
  1795    35.21058268    35.21058268    35.21058268    6[6-(1,6),6-(1,7),6-(7,7)]
  1796   14.054538484   14.054538484   14.054538484    6[1-(0),6-(1,6),6-(6,6)]
  1797   14.590390822   14.590390822   14.590390822    6[1-(0),6-(1,6),6-(1,7)]
  1798   13.776939078   13.776939078   13.776939078    6[1-(0),6-(1,6),7-(6,27)]
  1799   35.008569498   35.008569498   35.008569498    6[1-(0),6-(1,6),7-(6,27)]
  1800   35.795925998   35.795925998   35.795925998    6[1-(0),6-(1,6),6-(1,7)]
  1801    36.56483586    36.56483586    36.56483586    6[1-(0),6-(1,6),6-(6,6)]
  1802   58.962653736   58.962653736   58.962653736    6[6-(1,6),6-(1,7),6-(7,7)]
  1803   58.128955682   58.128955682   58.128955682    6[1-(0),6-(6,6),7-(6,27)]
  1804    59.73111368    59.73111368    59.73111368    6[6-(6,6),7-(6),7-(6)]
  1805   48.092184938   48.092184938   48.092184938    6[7-(27),16-(0)]
  1806   58.649510808   58.649510808   58.649510808    6[7-(27),16-(0)]
  1807    50.90147293    50.90147293    50.90147293    6[1-(0),6-(6,6),7-(6)]
  1808   51.283453312   51.283453312   51.283453312    6[6-(1,6),6-(1,7),6-(7,7)]
  1809    51.61459296    51.61459296    51.61459296    6[1-(0),6-(1,6),6-(6,6)]
  1810   51.530458294   51.530458294   51.530458294    6[1-(0),6-(1,6),6-(1,7)]
  1811    51.19391963    51.19391963    51.19391963    6[1-(0),6-(1,6),7-(6)]
  1812    49.29976485    49.29976485    49.29976485    6[1-(0),6-(1,6),7-(6)]
  1813    49.03206364    49.03206364    49.03206364    6[1-(0),6-(1,6),6-(1,7)]
  1814   49.581413518   49.581413518   49.581413518    6[1-(0),6-(1,6),6-(6,6)]
  1815    50.37281928    50.37281928    50.37281928    6[6-(1,6),6-(1,7),6-(7,7)]
  1816   50.581131314   50.581131314   50.581131314    6[1-(0),6-(6,6),7-(6)]
  1817   51.054894968   51.054894968   51.054894968    6[6-(6,6),7-(6),7-(6)]
  1818   52.547272974   52.547272974   52.547272974    6[6-(6,6),7-(6),7-(6)]
  1819   51.444523956   51.444523956   51.444523956    6[6-(6,6),7-(6),7-(6)]
  1820   54.330747926   54.330747926   54.330747926    6[1-(0),6-(6,6),7-(6,27)]
  1821    53.58073462    53.58073462    53.58073462    6[6-(1,6),6-(1,7),6-(7,7)]
  1822   53.902875908   53.902875908   53.902875908    6[1-(0),6-(1,6),6-(6,6)]
  1823    54.89224559    54.89224559    54.89224559    6[1-(0),6-(1,6),6-(1,7)]
  1824    55.58961849    55.58961849    55.58961849    6[1-(0),6-(1,6),7-(6,27)]
  1825   53.728757642   53.728757642   53.728757642    6[1-(0),6-(1,6),7-(6,27)]
  1826   52.946800158   52.946800158   52.946800158    6[1-(0),6-(1,6),6-(1,7)]
  1827   53.548340524   53.548340524   53.548340524    6[1-(0),6-(1,6),6-(6,6)]
  1828   54.917890916   54.917890916   54.917890916    6[6-(1,6),6-(1,7),6-(7,7)]
  1829   55.631910782   55.631910782   55.631910782    6[1-(0),6-(6,6),7-(6,27)]
  1830   55.613464144   55.613464144   55.613464144    6[6-(6,6),7-(6),7-(6)]
  1831   72.649609214   72.649609214   72.649609214    6[7-(27),16-(0)]
  1832   31.636434088   31.636434088   31.636434088    6[7-(27),16-(0)]
  1833   36.988208698   36.988208698   36.988208698    6[1-(0),6-(6,6),7-(6)]
  1834   36.273288996   36.273288996   36.273288996    6[6-(1,6),6-(1,7),6-(7,7)]
  1835   36.948165996   36.948165996   36.948165996    6[1-(0),6-(1,6),6-(6,6)]
  1836    38.33976237    38.33976237    38.33976237    6[1-(0),6-(1,6),6-(1,7)]
  1837   38.967847898   38.967847898   38.967847898    6[1-(0),6-(1,6),7-(6)]
  1838   30.647964242   30.647964242   30.647964242    6[1-(0),6-(1,6),7-(6)]
  1839    32.00266734    32.00266734    32.00266734    6[1-(0),6-(1,6),6-(1,7)]
  1840   32.755380154   32.755380154   32.755380154    6[1-(0),6-(1,6),6-(6,6)]
  1841   32.132243724   32.132243724   32.132243724    6[6-(1,6),6-(1,7),6-(7,7)]
  1842   30.764043086   30.764043086   30.764043086    6[1-(0),6-(6,6),7-(6)]
  1843   32.896204488   32.896204488   32.896204488    6[6-(6,6),7-(6),7-(6)]
  1844   32.929048502   32.929048502   32.929048502    6[6-(6,6),7-(6),7-(6)]
  1845   34.817354348   34.817354348   34.817354348    6[6-(6,6),7-(6),7-(6)]
  1846   33.023531282   33.023531282   33.023531282    6[1-(0),6-(6,6),7-(6,27)]
  1847    32.27711732    32.27711732    32.27711732    6[6-(1,6),6-(1,7),6-(7,7)]
  1848    8.441361516    8.441361516    8.441361516    6[1-(0),6-(1,6),6-(6,6)]
  1849    7.905509178    7.905509178    7.905509178    6[1-(0),6-(1,6),6-(1,7)]
  1850    8.718960922    8.718960922    8.718960922    6[1-(0),6-(1,6),7-(6,27)]
  1851   32.479130502   32.479130502   32.479130502    6[1-(0),6-(1,6),7-(6,27)]
  1852   31.691774002   31.691774002   31.691774002    6[1-(0),6-(1,6),6-(1,7)]
  1853    30.92286414    30.92286414    30.92286414    6[1-(0),6-(1,6),6-(6,6)]
  1854   53.516846264   53.516846264   53.516846264    6[6-(1,6),6-(1,7),6-(7,7)]
  1855   54.350544318   54.350544318   54.350544318    6[1-(0),6-(6,6),7-(6,27)]
  1856    52.74838632    52.74838632    52.74838632    6[6-(6,6),7-(6),7-(6)]
  1857   81.517043076   81.517043076   81.517043076    6[7-(27),16-(0)]
  1858   28.323237936   28.323237936   28.323237936    6[7-(27),16-(0)]
  1859   45.541149878   45.541149878   45.541149878    6[1-(0),6-(6,6),7-(6)]
  1860   46.155287948   46.155287948   46.155287948    6[6-(1,6),6-(1,7),6-(7,7)]
  1861   47.488394982   47.488394982   47.488394982    6[1-(0),6-(1,6),6-(6,6)]
  1862   48.128178378   48.128178378   48.128178378    6[1-(0),6-(1,6),6-(1,7)]
  1863   47.429455724   47.429455724   47.429455724    6[1-(0),6-(1,6),7-(6)]
  1864   39.315634512   39.315634512   39.315634512    6[1-(0),6-(1,6),7-(6)]
  1865   39.892429388   39.892429388   39.892429388    6[1-(0),6-(1,6),6-(1,7)]
  1866    41.25523101    41.25523101    41.25523101    6[1-(0),6-(1,6),6-(6,6)]
  1867   42.012892922   42.012892922   42.012892922    6[6-(1,6),6-(1,7),6-(7,7)]
  1868   41.360061904   41.360061904   41.360061904    6[1-(0),6-(6,6),7-(6)]
  1869   43.488174044   43.488174044   43.488174044    6[6-(6,6),7-(6),7-(6)]
  1870   45.449366606   45.449366606   45.449366606    6[6-(6,6),7-(6),7-(6)]
  1871   45.426870706   45.426870706   45.426870706    6[6-(6,6),7-(6),7-(6)]
  1872   47.588276778   47.588276778   47.588276778    6[1-(0),6-(6,6),7-(6,27)]
  1873   46.203429174   46.203429174   46.203429174    6[6-(1,6),6-(1,7),6-(7,7)]
  1874   23.075844302   23.075844302   23.075844302    6[1-(0),6-(1,6),6-(6,6)]
  1875   23.853302606   23.853302606   23.853302606    6[1-(0),6-(1,6),6-(1,7)]
  1876    25.24714857    25.24714857    25.24714857    6[1-(0),6-(1,6),7-(6,27)]
  1877   49.514825654   49.514825654   49.514825654    6[1-(0),6-(1,6),7-(6,27)]
  1878   49.288966818   49.288966818   49.288966818    6[1-(0),6-(1,6),6-(1,7)]
  1879   49.895006364   49.895006364   49.895006364    6[1-(0),6-(1,6),6-(6,6)]
  1880   50.748050892   50.748050892   50.748050892    6[6-(1,6),6-(1,7),6-(7,7)]
  1881   50.932517272   50.932517272   50.932517272    6[1-(0),6-(6,6),7-(6,27)]
  1882   51.449922972   51.449922972   51.449922972    6[6-(6,6),7-(6),7-(6)]
  1883   39.224751076   39.224751076   39.224751076    6[7-(27),16-(0)]
  1884    61.96270696    61.96270696    61.96270696    6[7-(27),16-(0)]
  1885    42.34853175    42.34853175    42.34853175    6[1-(0),6-(6,6),7-(6)]
  1886    41.40145436    41.40145436    41.40145436    6[6-(1,6),6-(1,7),6-(7,7)]
  1887   41.074363974   41.074363974   41.074363974    6[1-(0),6-(1,6),6-(6,6)]
  1888   41.742042286   41.742042286   41.742042286    6[1-(0),6-(1,6),6-(1,7)]
  1889   42.732311804   42.732311804   42.732311804    6[1-(0),6-(1,6),7-(6)]
  1890    40.63209458    40.63209458    40.63209458    6[1-(0),6-(1,6),7-(6)]
  1891   41.142301592   41.142301592   41.142301592    6[1-(0),6-(1,6),6-(1,7)]
  1892   41.081562662   41.081562662   41.081562662    6[1-(0),6-(1,6),6-(6,6)]
  1893   40.492170082   40.492170082   40.492170082    6[6-(1,6),6-(1,7),6-(7,7)]
  1894   39.985112496   39.985112496   39.985112496    6[1-(0),6-(6,6),7-(6)]
  1895   40.462925412   40.462925412   40.462925412    6[6-(6,6),7-(6),7-(6)]
  1896    40.02695487    40.02695487    40.02695487    6[6-(6,6),7-(6),7-(6)]
  1897   40.835007598   40.835007598   40.835007598    6[6-(6,6),7-(6),7-(6)]
  1898    39.76600243    39.76600243    39.76600243    6[1-(0),6-(6,6),7-(6,27)]
  1899   39.654422766   39.654422766   39.654422766    6[6-(1,6),6-(1,7),6-(7,7)]
  1900   39.268393122   39.268393122   39.268393122    6[1-(0),6-(1,6),6-(6,6)]
  1901   38.944452162   38.944452162   38.944452162    6[1-(0),6-(1,6),6-(1,7)]
  1902   39.061430842   39.061430842   39.061430842    6[1-(0),6-(1,6),7-(6,27)]
  1903    36.69306249    36.69306249    36.69306249    6[1-(0),6-(1,6),7-(6,27)]
  1904   35.349607342   35.349607342   35.349607342    6[1-(0),6-(1,6),6-(1,7)]
  1905     34.5761983     34.5761983     34.5761983    6[1-(0),6-(1,6),6-(6,6)]
  1906   57.686686288   57.686686288   57.686686288    6[6-(1,6),6-(1,7),6-(7,7)]
  1907   59.049937828   59.049937828   59.049937828    6[1-(0),6-(6,6),7-(6,27)]
  1908   56.911927492   56.911927492   56.911927492    6[6-(6,6),7-(6),7-(6)]
  1909   28.262948924   28.262948924   28.262948924    6[7-(27),16-(0)]
  1910    50.51679304    50.51679304    50.51679304    6[7-(27),16-(0)]
  1911    25.13916825    25.13916825    25.13916825    6[1-(0),6-(6,6),7-(6)]
  1912    26.08624564    26.08624564    26.08624564    6[6-(1,6),6-(1,7),6-(7,7)]
  1913   26.413336026   26.413336026   26.413336026    6[1-(0),6-(1,6),6-(6,6)]
  1914   25.745657714   25.745657714   25.745657714    6[1-(0),6-(1,6),6-(1,7)]
  1915   24.755388196   24.755388196   24.755388196    6[1-(0),6-(1,6),7-(6)]
  1916    26.85560542    26.85560542    26.85560542    6[1-(0),6-(1,6),7-(6)]
  1917   26.345398408   26.345398408   26.345398408    6[1-(0),6-(1,6),6-(1,7)]
  1918   26.406137338   26.406137338   26.406137338    6[1-(0),6-(1,6),6-(6,6)]
  1919   26.995529918   26.995529918   26.995529918    6[6-(1,6),6-(1,7),6-(7,7)]
  1920   27.502587504   27.502587504   27.502587504    6[1-(0),6-(6,6),7-(6)]
  1921   27.024774588   27.024774588   27.024774588    6[6-(6,6),7-(6),7-(6)]
  1922    27.46074513    27.46074513    27.46074513    6[6-(6,6),7-(6),7-(6)]
  1923   26.652692402   26.652692402   26.652692402    6[6-(6,6),7-(6),7-(6)]
  1924    27.72169757    27.72169757    27.72169757    6[1-(0),6-(6,6),7-(6,27)]
  1925   27.833277234   27.833277234   27.833277234    6[6-(1,6),6-(1,7),6-(7,7)]
  1926   28.219306878   28.219306878   28.219306878    6[1-(0),6-(1,6),6-(6,6)]
  1927   28.543247838   28.543247838   28.543247838    6[1-(0),6-(1,6),6-(1,7)]
  1928   28.426269158   28.426269158   28.426269158    6[1-(0),6-(1,6),7-(6,27)]
  1929    30.79463751    30.79463751    30.79463751    6[1-(0),6-(1,6),7-(6,27)]
  1930   32.138092658   32.138092658   32.138092658    6[1-(0),6-(1,6),6-(1,7)]
  1931     32.9115017     32.9115017     32.9115017    6[1-(0),6-(1,6),6-(6,6)]
  1932   54.792813712   54.792813712   54.792813712    6[6-(1,6),6-(1,7),6-(7,7)]
  1933   53.429562172   53.429562172   53.429562172    6[1-(0),6-(6,6),7-(6,27)]
  1934   55.567572508   55.567572508   55.567572508    6[6-(6,6),7-(6),7-(6)]
  1935   75.954256924   75.954256924   75.954256924    6[7-(27),16-(0)]
  1936   39.164462064   39.164462064   39.164462064    6[7-(27),16-(0)]
  1937   66.938350122   66.938350122   66.938350122    6[1-(0),6-(6,6),7-(6)]
  1938   66.324212052   66.324212052   66.324212052    6[6-(1,6),6-(1,7),6-(7,7)]
  1939   64.991105018   64.991105018   64.991105018    6[1-(0),6-(1,6),6-(6,6)]
  1940   64.351321622   64.351321622   64.351321622    6[1-(0),6-(1,6),6-(1,7)]
  1941   65.050044276   65.050044276   65.050044276    6[1-(0),6-(1,6),7-(6)]
  1942   73.163865488   73.163865488   73.163865488    6[1-(0),6-(1,6),7-(6)]
  1943   72.587070612   72.587070612   72.587070612    6[1-(0),6-(1,6),6-(1,7)]
  1944    71.22426899    71.22426899    71.22426899    6[1-(0),6-(1,6),6-(6,6)]
  1945   70.466607078   70.466607078   70.466607078    6[6-(1,6),6-(1,7),6-(7,7)]
  1946   71.119438096   71.119438096   71.119438096    6[1-(0),6-(6,6),7-(6)]
  1947   68.991325956   68.991325956   68.991325956    6[6-(6,6),7-(6),7-(6)]
  1948   67.030133394   67.030133394   67.030133394    6[6-(6,6),7-(6),7-(6)]
  1949   67.052629294   67.052629294   67.052629294    6[6-(6,6),7-(6),7-(6)]
  1950   64.891223222   64.891223222   64.891223222    6[1-(0),6-(6,6),7-(6,27)]
  1951   66.276070826   66.276070826   66.276070826    6[6-(1,6),6-(1,7),6-(7,7)]
  1952   44.411855698   44.411855698   44.411855698    6[1-(0),6-(1,6),6-(6,6)]
  1953   43.634397394   43.634397394   43.634397394    6[1-(0),6-(1,6),6-(1,7)]
  1954    42.24055143    42.24055143    42.24055143    6[1-(0),6-(1,6),7-(6,27)]
  1955   62.964674346   62.964674346   62.964674346    6[1-(0),6-(1,6),7-(6,27)]
  1956   63.190533182   63.190533182   63.190533182    6[1-(0),6-(1,6),6-(1,7)]
  1957   62.584493636   62.584493636   62.584493636    6[1-(0),6-(1,6),6-(6,6)]
  1958   61.731449108   61.731449108   61.731449108    6[6-(1,6),6-(1,7),6-(7,7)]
  1959   61.546982728   61.546982728   61.546982728    6[1-(0),6-(6,6),7-(6,27)]
  1960   61.029577028   61.029577028   61.029577028    6[6-(6,6),7-(6),7-(6)]
  1961   45.310791862   45.310791862   45.310791862    6[7-(27),16-(0)]
  1962   64.070122872   64.070122872   64.070122872    6[7-(27),16-(0)]
  1963   39.104173052   39.104173052   39.104173052    6[1-(0),6-(6,6),7-(6)]
  1964   38.872015364   38.872015364   38.872015364    6[6-(1,6),6-(1,7),6-(7,7)]
  1965   37.870047978   37.870047978   37.870047978    6[1-(0),6-(1,6),6-(6,6)]
  1966   37.146129916   37.146129916   37.146129916    6[1-(0),6-(1,6),6-(1,7)]
  1967   37.508313906   37.508313906   37.508313906    6[1-(0),6-(1,6),7-(6)]
  1968   43.727980338   43.727980338   43.727980338    6[1-(0),6-(1,6),7-(6)]
  1969   42.883484252   42.883484252   42.883484252    6[1-(0),6-(1,6),6-(1,7)]
  1970   42.070032508   42.070032508   42.070032508    6[1-(0),6-(1,6),6-(6,6)]
  1971   42.103776358   42.103776358   42.103776358    6[6-(1,6),6-(1,7),6-(7,7)]
  1972    42.96491941    42.96491941    42.96491941    6[1-(0),6-(6,6),7-(6)]
  1973   41.310570924   41.310570924   41.310570924    6[6-(6,6),7-(6),7-(6)]
  1974   40.841756368   40.841756368   40.841756368    6[6-(6,6),7-(6),7-(6)]
  1975    39.76150325    39.76150325    39.76150325    6[6-(6,6),7-(6),7-(6)]
  1976   40.486321148   40.486321148   40.486321148    6[1-(0),6-(6,6),7-(6,27)]
  1977   41.121155446   41.121155446   41.121155446    6[6-(1,6),6-(1,7),6-(7,7)]
  1978   42.074981606   42.074981606   42.074981606    6[1-(0),6-(1,6),6-(6,6)]
  1979   42.286892984   42.286892984   42.286892984    6[1-(0),6-(1,6),6-(1,7)]
  1980    41.59041992    41.59041992    41.59041992    6[1-(0),6-(1,6),7-(6,27)]
  1981   37.957781988   37.957781988   37.957781988    6[1-(0),6-(1,6),7-(6,27)]
  1982    37.40168334    37.40168334    37.40168334    6[1-(0),6-(1,6),6-(1,7)]
  1983    37.39718416    37.39718416    37.39718416    6[1-(0),6-(1,6),6-(6,6)]
  1984   60.409590024   60.409590024   60.409590024    6[6-(1,6),6-(1,7),6-(7,7)]
  1985    60.93914351    60.93914351    60.93914351    6[1-(0),6-(6,6),7-(6,27)]
  1986   60.403291172   60.403291172   60.403291172    6[6-(6,6),7-(6),7-(6)]
  1987   67.168708138   67.168708138   67.168708138    6[7-(27),16-(0)]
  1988   48.409377128   48.409377128   48.409377128    6[7-(27),16-(0)]
  1989   28.383526948   28.383526948   28.383526948    6[1-(0),6-(6,6),7-(6)]
  1990   28.615684636   28.615684636   28.615684636    6[6-(1,6),6-(1,7),6-(7,7)]
  1991   29.617652022   29.617652022   29.617652022    6[1-(0),6-(1,6),6-(6,6)]
  1992   30.341570084   30.341570084   30.341570084    6[1-(0),6-(1,6),6-(1,7)]
  1993   29.979386094   29.979386094   29.979386094    6[1-(0),6-(1,6),7-(6)]
  1994   23.759719662   23.759719662   23.759719662    6[1-(0),6-(1,6),7-(6)]
  1995   24.604215748   24.604215748   24.604215748    6[1-(0),6-(1,6),6-(1,7)]
  1996   25.417667492   25.417667492   25.417667492    6[1-(0),6-(1,6),6-(6,6)]
  1997   25.383923642   25.383923642   25.383923642    6[6-(1,6),6-(1,7),6-(7,7)]
  1998    24.52278059    24.52278059    24.52278059    6[1-(0),6-(6,6),7-(6)]
  1999   26.177129076   26.177129076   26.177129076    6[6-(6,6),7-(6),7-(6)]
  2000   26.645943632   26.645943632   26.645943632    6[6-(6,6),7-(6),7-(6)]
  2001    27.72619675    27.72619675    27.72619675    6[6-(6,6),7-(6),7-(6)]
  2002   27.001378852   27.001378852   27.001378852    6[1-(0),6-(6,6),7-(6,27)]
  2003   26.366544554   26.366544554   26.366544554    6[6-(1,6),6-(1,7),6-(7,7)]
  2004   25.412718394   25.412718394   25.412718394    6[1-(0),6-(1,6),6-(6,6)]
  2005   25.200807016   25.200807016   25.200807016    6[1-(0),6-(1,6),6-(1,7)]
  2006    25.89728008    25.89728008    25.89728008    6[1-(0),6-(1,6),7-(6,27)]
  2007   29.529918012   29.529918012   29.529918012    6[1-(0),6-(1,6),7-(6,27)]
  2008    30.08601666    30.08601666    30.08601666    6[1-(0),6-(1,6),6-(1,7)]
  2009    30.09051584    30.09051584    30.09051584    6[1-(0),6-(1,6),6-(6,6)]
  2010   52.069909976   52.069909976   52.069909976    6[6-(1,6),6-(1,7),6-(7,7)]
  2011    51.54035649    51.54035649    51.54035649    6[1-(0),6-(6,6),7-(6,27)]
  2012   52.076208828   52.076208828   52.076208828    6[6-(6,6),7-(6),7-(6)]
  2013   69.868216138   69.868216138   69.868216138    6[7-(27),16-(0)]
  2014   37.057046152   37.057046152   37.057046152    6[7-(27),16-(0)]
  2015    70.18270882    70.18270882    70.18270882    6[1-(0),6-(6,6),7-(6)]
  2016   68.853651048   68.853651048   68.853651048    6[6-(1,6),6-(1,7),6-(7,7)]
  2017   68.195421014   68.195421014   68.195421014    6[1-(0),6-(1,6),6-(6,6)]
  2018   68.947233992   68.947233992   68.947233992    6[1-(0),6-(1,6),6-(1,7)]
  2019   70.274042174   70.274042174   70.274042174    6[1-(0),6-(1,6),7-(6)]
  2020    70.06797973    70.06797973    70.06797973    6[1-(0),6-(1,6),7-(6)]
  2021   70.845887952   70.845887952   70.845887952    6[1-(0),6-(1,6),6-(1,7)]
  2022   70.235799144   70.235799144   70.235799144    6[1-(0),6-(1,6),6-(6,6)]
  2023   68.855000802   68.855000802   68.855000802    6[6-(1,6),6-(1,7),6-(7,7)]
  2024   68.139631182   68.139631182   68.139631182    6[1-(0),6-(6,6),7-(6)]
  2025   68.143680444   68.143680444   68.143680444    6[6-(6,6),7-(6),7-(6)]
  2026   66.215331896   66.215331896   66.215331896    6[6-(6,6),7-(6),7-(6)]
  2027   68.126133642   68.126133642   68.126133642    6[6-(6,6),7-(6),7-(6)]
  2028   64.170904504   64.170904504   64.170904504    6[1-(0),6-(6,6),7-(6,27)]
  2029   64.809338146   64.809338146   64.809338146    6[6-(1,6),6-(1,7),6-(7,7)]
  2030   41.605267214   41.605267214   41.605267214    6[1-(0),6-(1,6),6-(6,6)]
  2031   40.291956572   40.291956572   40.291956572    6[1-(0),6-(1,6),6-(1,7)]
  2032   39.711562352   39.711562352   39.711562352    6[1-(0),6-(1,6),7-(6,27)]
  2033   61.699954848   61.699954848   61.699954848    6[1-(0),6-(1,6),7-(6,27)]
  2034   61.138457184   61.138457184   61.138457184    6[1-(0),6-(1,6),6-(1,7)]
  2035   59.763507776   59.763507776   59.763507776    6[1-(0),6-(1,6),6-(6,6)]
  2036   59.008545372   59.008545372   59.008545372    6[6-(1,6),6-(1,7),6-(7,7)]
  2037   59.657777046   59.657777046   59.657777046    6[1-(0),6-(6,6),7-(6,27)]
  2038   57.538213348   57.538213348   57.538213348    6[6-(6,6),7-(6),7-(6)]
  2039   42.611283862   42.611283862   42.611283862    6[7-(27),16-(0)]
  2040   30.430653848   30.430653848   30.430653848    6[7-(27),16-(0)]
  2041    42.29679118    42.29679118    42.29679118    6[1-(0),6-(6,6),7-(6)]
  2042   43.625848952   43.625848952   43.625848952    6[6-(1,6),6-(1,7),6-(7,7)]
  2043   44.284078986   44.284078986   44.284078986    6[1-(0),6-(1,6),6-(6,6)]
  2044   43.532266008   43.532266008   43.532266008    6[1-(0),6-(1,6),6-(1,7)]
  2045   42.205457826   42.205457826   42.205457826    6[1-(0),6-(1,6),7-(6)]
  2046    42.41152027    42.41152027    42.41152027    6[1-(0),6-(1,6),7-(6)]
  2047   41.633612048   41.633612048   41.633612048    6[1-(0),6-(1,6),6-(1,7)]
  2048   42.243700856   42.243700856   42.243700856    6[1-(0),6-(1,6),6-(6,6)]
  2049   43.624499198   43.624499198   43.624499198    6[6-(1,6),6-(1,7),6-(7,7)]
  2050   44.339868818   44.339868818   44.339868818    6[1-(0),6-(6,6),7-(6)]
  2051   44.335819556   44.335819556   44.335819556    6[6-(6,6),7-(6),7-(6)]
  2052   46.264168104   46.264168104   46.264168104    6[6-(6,6),7-(6),7-(6)]
  2053   44.353366358   44.353366358   44.353366358    6[6-(6,6),7-(6),7-(6)]
  2054   48.308595496   48.308595496   48.308595496    6[1-(0),6-(6,6),7-(6,27)]
  2055   47.670161854   47.670161854   47.670161854    6[6-(1,6),6-(1,7),6-(7,7)]
  2056   25.882432786   25.882432786   25.882432786    6[1-(0),6-(1,6),6-(6,6)]
  2057   27.195743428   27.195743428   27.195743428    6[1-(0),6-(1,6),6-(1,7)]
  2058   27.776137648   27.776137648   27.776137648    6[1-(0),6-(1,6),7-(6,27)]
  2059   50.779545152   50.779545152   50.779545152    6[1-(0),6-(1,6),7-(6,27)]
  2060   51.341042816   51.341042816   51.341042816    6[1-(0),6-(1,6),6-(1,7)]
  2061   52.715992224   52.715992224   52.715992224    6[1-(0),6-(1,6),6-(6,6)]
  2062   53.470954628   53.470954628   53.470954628    6[6-(1,6),6-(1,7),6-(7)]
  2063   52.821722954   52.821722954   52.821722954    6[1-(0),6-(6,6),7-(6,27)]
  2064   54.941286652   54.941286652   54.941286652    6[6-(6,6),7-(6)]
  2065     72.9766996     72.9766996     72.9766996    16[6-(7)]
  2066   50.551436726   50.551436726   50.551436726    16[6-(7)]
  2067   32.242923552   32.242923552   32.242923552    16[6-(7)]
  2068   61.410657574   61.410657574   61.410657574    16[6-(7)]
  2069   35.244776448   35.244776448   35.244776448    16[6-(7)]
  2070   51.068842426   51.068842426   51.068842426    16[6-(7)]
  2071     84.4946004     84.4946004     84.4946004    16[6-(7)]
  2072   16.936263274   16.936263274   16.936263274    16[6-(7)]
  2073   63.648999624   63.648999624   63.648999624    16[6-(7)]
  2074   54.207920312   54.207920312   54.207920312    16[6-(7)]
  2075   48.830500376   48.830500376   48.830500376    16[6-(7)]
  2076   58.271579688   58.271579688   58.271579688    16[6-(7)]
  2077   44.572476424   44.572476424   44.572476424    16[6-(7)]
  2078    47.41235884    47.41235884    47.41235884    16[6-(7)]
  2079   67.907023576   67.907023576   67.907023576    16[6-(7)]
  2080    20.07534116    20.07534116    20.07534116    16[6-(7)]
  2081   62.148073176   62.148073176   62.148073176    16[6-(7)]
  2082   59.378827886   59.378827886   59.378827886    16[6-(7)]
  2083   43.071549976   43.071549976   43.071549976    16[6-(7)]
  2084   52.583266414   52.583266414   52.583266414    16[6-(7)]
  2085   50.331426824   50.331426824   50.331426824    16[6-(7)]
  2086   53.100672114   53.100672114   53.100672114    16[6-(7)]
  2087   69.407950024   69.407950024   69.407950024    16[6-(7)]
  2088   14.904433586   14.904433586   14.904433586    16[6-(7)]
  2089   24.416150024   24.416150024   24.416150024    16[6-(7)]
  2090   37.400333586   37.400333586   37.400333586    16[6-(7)]
  2091   50.331426824   50.331426824   50.331426824    16[6-(7)]
  2092   53.100672114   53.100672114   53.100672114    16[6-(7)]
  2093   43.071549976   43.071549976   43.071549976    16[6-(7)]
  2094   30.087366414   30.087366414   30.087366414    16[6-(7)]
  2095   17.156273176   17.156273176   17.156273176    16[6-(7)]
  2096   59.378827886   59.378827886   59.378827886    16[6-(7)]
  2097    9.747023552    9.747023552    9.747023552    16[6-(7)]
  2098   61.410657574   61.410657574   61.410657574    16[6-(7)]
  2099     50.4807996     50.4807996     50.4807996    16[6-(7)]
  2100   28.055536726   28.055536726   28.055536726    16[6-(7)]
  2101     61.9987004     61.9987004     61.9987004    16[6-(7)]
  2102   39.432163274   39.432163274   39.432163274    16[6-(7)]
  2103   12.748876448   12.748876448   12.748876448    16[6-(7)]
  2104   51.068842426   51.068842426   51.068842426    16[6-(7)]
  2105   44.572476424   44.572476424   44.572476424    16[6-(7)]
  2106    24.91645884    24.91645884    24.91645884    16[6-(7)]
  2107   22.915223576   22.915223576   22.915223576    16[6-(7)]
  2108    42.57124116    42.57124116    42.57124116    16[6-(7)]
  2109   18.657199624   18.657199624   18.657199624    16[6-(7)]
  2110   54.207920312   54.207920312   54.207920312    16[6-(7)]
  2111   48.830500376   48.830500376   48.830500376    16[6-(7)]
  2112   58.271579688   58.271579688   58.271579688    16[6-(7)]
  2113     17.0069004     17.0069004     17.0069004    16[6-(7)]
  2114   39.432163274   39.432163274   39.432163274    16[6-(7)]
  2115   57.740676448   57.740676448   57.740676448    16[6-(7)]
  2116   28.572942426   28.572942426   28.572942426    16[6-(7)]
  2117   54.738823552   54.738823552   54.738823552    16[6-(7)]
  2118   38.914757574   38.914757574   38.914757574    16[6-(7)]
  2119      5.4889996      5.4889996      5.4889996    16[6-(7)]
  2120   73.047336726   73.047336726   73.047336726    16[6-(7)]
  2121   26.334600376   26.334600376   26.334600376    16[6-(7)]
  2122   35.775679688   35.775679688   35.775679688    16[6-(7)]
  2123   41.153099624   41.153099624   41.153099624    16[6-(7)]
  2124   31.712020312   31.712020312   31.712020312    16[6-(7)]
  2125   45.411123576   45.411123576   45.411123576    16[6-(7)]
  2126    42.57124116    42.57124116    42.57124116    16[6-(7)]
  2127   22.076576424   22.076576424   22.076576424    16[6-(7)]
  2128    69.90825884    69.90825884    69.90825884    16[6-(7)]
  2129   27.835526824   27.835526824   27.835526824    16[6-(7)]
  2130   30.604772114   30.604772114   30.604772114    16[6-(7)]
  2131   46.912050024   46.912050024   46.912050024    16[6-(7)]
  2132   37.400333586   37.400333586   37.400333586    16[6-(7)]
  2133   39.652173176   39.652173176   39.652173176    16[6-(7)]
  2134   36.882927886   36.882927886   36.882927886    16[6-(7)]
  2135   20.575649976   20.575649976   20.575649976    16[6-(7)]
  2136   75.079166414   75.079166414   75.079166414    16[6-(7)]
  2137   65.567449976   65.567449976   65.567449976    16[6-(7)]
  2138   52.583266414   52.583266414   52.583266414    16[6-(7)]
  2139   39.652173176   39.652173176   39.652173176    16[6-(7)]
  2140   36.882927886   36.882927886   36.882927886    16[6-(7)]
  2141   46.912050024   46.912050024   46.912050024    16[6-(7)]
  2142   59.896233586   59.896233586   59.896233586    16[6-(7)]
  2143   72.827326824   72.827326824   72.827326824    16[6-(7)]
  2144   30.604772114   30.604772114   30.604772114    16[6-(7)]
  2145   80.236576448   80.236576448   80.236576448    16[6-(7)]
  2146   28.572942426   28.572942426   28.572942426    16[6-(7)]
  2147     39.5028004     39.5028004     39.5028004    16[6-(7)]
  2148   61.928063274   61.928063274   61.928063274    16[6-(7)]
  2149     27.9848996     27.9848996     27.9848996    16[6-(7)]
  2150   50.551436726   50.551436726   50.551436726    16[6-(7)]
  2151   77.234723552   77.234723552   77.234723552    16[6-(7)]
  2152   38.914757574   38.914757574   38.914757574    16[6-(7)]
  2153   45.411123576   45.411123576   45.411123576    16[6-(7)]
  2154    65.06714116    65.06714116    65.06714116    16[6-(7)]
  2155   67.068376424   67.068376424   67.068376424    16[6-(7)]
  2156    47.41235884    47.41235884    47.41235884    16[6-(7)]
  2157   71.326400376   71.326400376   71.326400376    16[6-(7)]
  2158   35.775679688   35.775679688   35.775679688    16[6-(7)]
  2159   41.153099624   41.153099624   41.153099624    16[6-(7)]
  2160   31.712020312   31.712020312   31.712020312    16[6-(7)]
  2161   73.412670142   73.412670142   73.412670142    7[6-(16),27-(7)]
  2162   50.468201896   50.468201896   50.468201896    7[6-(16),27-(7,7,7,7,7)]
  2163   46.931396498   46.931396498   46.931396498    7[6-(1,6),6-(1,6)]
  2164   49.919301936   49.919301936   49.919301936    7[6-(1,6),6-(1,6)]
  2165    49.95439554    49.95439554    49.95439554    7[6-(6,7),6-(6,7)]
  2166    49.10405052    49.10405052    49.10405052    7[6-(6,7),6-(6,7)]
  2167   49.611108106   49.611108106   49.611108106    7[6-(6,7),6-(6,7)]
  2168   50.528490908   50.528490908   50.528490908    7[6-(1,6),6-(1,6),27-(7,7,7,7,7)]
  2169   52.671000424   52.671000424   52.671000424    7[6-(1,6),6-(1,6),27-(7,7,7,7,7)]
  2170    56.88538233    56.88538233    56.88538233    7[6-(6,7),6-(6,7)]
  2171    30.04777363    30.04777363    30.04777363    7[6-(16),27-(7)]
  2172   61.825032052   61.825032052   61.825032052    7[6-(16),27-(7,7,7,7,7)]
  2173   21.331962134   21.331962134   21.331962134    7[6-(1,6),6-(1,6)]
  2174   27.457595704   27.457595704   27.457595704    7[6-(1,6),6-(1,6)]
  2175   23.360642396   23.360642396   23.360642396    7[6-(6,7),6-(6,7)]
  2176   23.405634196   23.405634196   23.405634196    7[6-(6,7),6-(6,7)]
  2177   21.320264266   21.320264266   21.320264266    7[6-(6,7),6-(6,7)]
  2178   19.136812212   19.136812212   19.136812212    7[6-(1,6),6-(1,6),27-(7,7,7,7,7)]
  2179   17.149074488   17.149074488   17.149074488    7[6-(1,6),6-(1,6),27-(7,7,7,7,7)]
  2180   61.081317598   61.081317598   61.081317598    7[6-(6,7),6-(6,7)]
  2181    37.43992637    37.43992637    37.43992637    7[6-(16),27-(7)]
  2182   50.654467948   50.654467948   50.654467948    7[6-(16),27-(7,7,7,7,7)]
  2183   46.155737866   46.155737866   46.155737866    7[6-(1,6),6-(1,6)]
  2184   40.030104296   40.030104296   40.030104296    7[6-(1,6),6-(1,6)]
  2185   44.127057604   44.127057604   44.127057604    7[6-(6,7),6-(6,7)]
  2186   44.082065804   44.082065804   44.082065804    7[6-(6,7),6-(6,7)]
  2187   46.167435734   46.167435734   46.167435734    7[6-(6,7),6-(6,7)]
  2188   48.350887788   48.350887788   48.350887788    7[6-(1,6),6-(1,6),27-(7,7,7,7,7)]
  2189   50.338625512   50.338625512   50.338625512    7[6-(1,6),6-(1,6),27-(7,7,7,7,7)]
  2190   51.398182402   51.398182402   51.398182402    7[6-(6,7),6-(6,7)]
  2191   84.058629858   84.058629858   84.058629858    7[6-(16),27-(7)]
  2192   17.019498104   17.019498104   17.019498104    7[6-(16),27-(7,7,7,7,7)]
  2193   65.548103502   65.548103502   65.548103502    7[6-(1,6),6-(1,6)]
  2194   62.560198064   62.560198064   62.560198064    7[6-(1,6),6-(1,6)]
  2195    62.52510446    62.52510446    62.52510446    7[6-(6,7),6-(6,7)]
  2196    63.37544948    63.37544948    63.37544948    7[6-(6,7),6-(6,7)]
  2197   62.868391894   62.868391894   62.868391894    7[6-(6,7),6-(6,7)]
  2198   16.959209092   16.959209092   16.959209092    7[6-(1,6),6-(1,6),27-(7,7,7,7,7)]
  2199   59.808499576   59.808499576   59.808499576    7[6-(1,6),6-(1,6),27-(7,7,7,7,7)]
  2200    55.59411767    55.59411767    55.59411767    7[6-(6,7),6-(6,7)]
  2201   66.136596246   66.136596246   66.136596246    7[6-(16),27-(7)]
  2202   52.025368094   52.025368094   52.025368094    7[6-(16),27-(7,7,7,7,7)]
  2203   41.572873118   41.572873118   41.572873118    7[6-(1,6),6-(1,6)]
  2204     43.7545255     43.7545255     43.7545255    7[6-(1,6),6-(1,6)]
  2205    45.65092987    45.65092987    45.65092987    7[6-(6,7),6-(6,7)]
  2206   43.640246328   43.640246328   43.640246328    7[6-(6,7),6-(6,7)]
  2207   45.674775524   45.674775524   45.674775524    7[6-(6,7),6-(6,7)]
  2208   49.576914338   49.576914338   49.576914338    7[6-(1,6),6-(1,6),27-(7,7,7,7,7)]
  2209   51.494464854   51.494464854   51.494464854    7[6-(1,6),6-(1,6),27-(7,7,7,7,7)]
  2210   55.520331118   55.520331118   55.520331118    7[6-(6,7),6-(6,7)]
  2211   46.342903754   46.342903754   46.342903754    7[6-(16),27-(7)]
  2212   60.454131906   60.454131906   60.454131906    7[6-(16),27-(7,7,7,7,7)]
  2213   25.914826882   25.914826882   25.914826882    7[6-(1,6),6-(1,6)]
  2214     23.7331745     23.7331745     23.7331745    7[6-(1,6),6-(1,6)]
  2215    21.83677013    21.83677013    21.83677013    7[6-(6,7),6-(6,7)]
  2216   23.847453672   23.847453672   23.847453672    7[6-(6,7),6-(6,7)]
  2217   21.812924476   21.812924476   21.812924476    7[6-(6,7),6-(6,7)]
  2218   17.910785662   17.910785662   17.910785662    7[6-(1,6),6-(1,6),27-(7,7,7,7,7)]
  2219   15.993235146   15.993235146   15.993235146    7[6-(1,6),6-(1,6),27-(7,7,7,7,7)]
  2220   56.959168882   56.959168882   56.959168882    7[6-(6,7),6-(6,7)]
  2221   44.716000266   44.716000266   44.716000266    7[6-(16),27-(7)]
  2222    49.09730175    49.09730175    49.09730175    7[6-(16),27-(7,7,7,7,7)]
  2223   51.514261246   51.514261246   51.514261246    7[6-(1,6),6-(1,6)]
  2224   46.194880732   46.194880732   46.194880732    7[6-(1,6),6-(1,6)]
  2225   48.430523274   48.430523274   48.430523274    7[6-(6,7),6-(6,7)]
  2226   49.545869996   49.545869996   49.545869996    7[6-(6,7),6-(6,7)]
  2227   50.103768316   50.103768316   50.103768316    7[6-(6,7),6-(6,7)]
  2228   49.302464358   49.302464358   49.302464358    7[6-(1,6),6-(1,6),27-(7,7,7,7,7)]
  2229   51.515161082   51.515161082   51.515161082    7[6-(1,6),6-(1,6),27-(7,7,7,7,7)]
  2230   52.763233614   52.763233614   52.763233614    7[6-(6,7),6-(6,7)]
  2231   67.763499734   67.763499734   67.763499734    7[6-(16),27-(7)]
  2232    18.39039825    18.39039825    18.39039825    7[6-(16),27-(7,7,7,7,7)]
  2233   60.965238754   60.965238754   60.965238754    7[6-(1,6),6-(1,6)]
  2234   66.284619268   66.284619268   66.284619268    7[6-(1,6),6-(1,6)]
  2235   64.048976726   64.048976726   64.048976726    7[6-(6,7),6-(6,7)]
  2236   62.933630004   62.933630004   62.933630004    7[6-(6,7),6-(6,7)]
  2237   62.375731684   62.375731684   62.375731684    7[6-(6,7),6-(6,7)]
  2238   18.185235642   18.185235642   18.185235642    7[6-(1,6),6-(1,6),27-(7,7,7,7,7)]
  2239   60.964338918   60.964338918   60.964338918    7[6-(1,6),6-(1,6),27-(7,7,7,7,7)]
  2240   59.716266386   59.716266386   59.716266386    7[6-(6,7),6-(6,7)]
  2241   62.440519876   62.440519876   62.440519876    7[6-(16),27-(7)]
  2242   57.610650146   57.610650146   57.610650146    7[6-(16),27-(7,7,7,7,7)]
  2243   51.656885252   51.656885252   51.656885252    7[6-(1,6),6-(1,6)]
  2244   59.964171204   59.964171204   59.964171204    7[6-(1,6),6-(1,6)]
  2245   57.763622266   57.763622266   57.763622266    7[6-(6,7),6-(6,7)]
  2246   55.797930524   55.797930524   55.797930524    7[6-(6,7),6-(6,7)]
  2247    55.74708979    55.74708979    55.74708979    7[6-(6,7),6-(6,7)]
  2248    57.46577655    57.46577655    57.46577655    7[6-(1,6),6-(1,6),27-(7,7,7,7,7)]
  2249   57.395589342   57.395589342   57.395589342    7[6-(1,6),6-(1,6),27-(7,7,7,7,7)]
  2250   60.361898716   60.361898716   60.361898716    7[6-(6,7),6-(6,7)]
  2251   41.019923896   41.019923896   41.019923896    7[6-(16),27-(7)]
  2252   54.682583802   54.682583802   54.682583802    7[6-(16),27-(7,7,7,7,7)]
  2253    16.60647338    16.60647338    16.60647338    7[6-(1,6),6-(1,6)]
  2254   17.412726436   17.412726436   17.412726436    7[6-(1,6),6-(1,6)]
  2255    15.55141567    15.55141567    15.55141567    7[6-(6,7),6-(6,7)]
  2256   16.711754192   16.711754192   16.711754192    7[6-(6,7),6-(6,7)]
  2257   15.184282582   15.184282582   15.184282582    7[6-(6,7),6-(6,7)]
  2258    12.19952657    12.19952657    12.19952657    7[6-(1,6),6-(1,6),27-(7,7,7,7,7)]
  2259    12.42448557    12.42448557    12.42448557    7[6-(1,6),6-(1,6),27-(7,7,7,7,7)]
  2260   57.604801212   57.604801212   57.604801212    7[6-(6,7),6-(6,7)]
  2261   50.038980124   50.038980124   50.038980124    7[6-(16),27-(7)]
  2262   54.868849854   54.868849854   54.868849854    7[6-(16),27-(7,7,7,7,7)]
  2263   60.822614748   60.822614748   60.822614748    7[6-(1,6),6-(1,6)]
  2264   52.515328796   52.515328796   52.515328796    7[6-(1,6),6-(1,6)]
  2265   54.715877734   54.715877734   54.715877734    7[6-(6,7),6-(6,7)]
  2266   56.681569476   56.681569476   56.681569476    7[6-(6,7),6-(6,7)]
  2267    56.73241021    56.73241021    56.73241021    7[6-(6,7),6-(6,7)]
  2268    55.01372345    55.01372345    55.01372345    7[6-(1,6),6-(1,6),27-(7,7,7,7,7)]
  2269   55.083910658   55.083910658   55.083910658    7[6-(1,6),6-(1,6),27-(7,7,7,7,7)]
  2270   52.117601284   52.117601284   52.117601284    7[6-(6,7),6-(6,7)]
  2271   71.459576104   71.459576104   71.459576104    7[6-(16),27-(7)]
  2272   12.805116198   12.805116198   12.805116198    7[6-(16),27-(7,7,7,7,7)]
  2273    50.88122662    50.88122662    50.88122662    7[6-(1,6),6-(1,6)]
  2274   50.074973564   50.074973564   50.074973564    7[6-(1,6),6-(1,6)]
  2275    51.93628433    51.93628433    51.93628433    7[6-(6,7),6-(6,7)]
  2276   50.775945808   50.775945808   50.775945808    7[6-(6,7),6-(6,7)]
  2277   52.303417418   52.303417418   52.303417418    7[6-(6,7),6-(6,7)]
  2278    10.29637343    10.29637343    10.29637343    7[6-(1,6),6-(1,6),27-(7,7,7,7,7)]
  2279    55.06321443    55.06321443    55.06321443    7[6-(1,6),6-(1,6),27-(7,7,7,7,7)]
  2280   54.874698788   54.874698788   54.874698788    7[6-(6,7),6-(6,7)]
  2281   26.467776104   26.467776104   26.467776104    7[6-(16),27-(7)]
  2282   35.301016198   35.301016198   35.301016198    7[6-(16),27-(7,7,7,7,7)]
  2283    28.38532662    28.38532662    28.38532662    7[6-(1,6),6-(1,6)]
  2284   27.579073564   27.579073564   27.579073564    7[6-(1,6),6-(1,6)]
  2285    29.44038433    29.44038433    29.44038433    7[6-(6,7),6-(6,7)]
  2286   28.280045808   28.280045808   28.280045808    7[6-(6,7),6-(6,7)]
  2287   29.807517418   29.807517418   29.807517418    7[6-(6,7),6-(6,7)]
  2288    32.79227343    32.79227343    32.79227343    7[6-(1,6),6-(1,6),27-(7,7,7,7,7)]
  2289    32.56731443    32.56731443    32.56731443    7[6-(1,6),6-(1,6),27-(7,7,7,7,7)]
  2290   32.378798788   32.378798788   32.378798788    7[6-(6,7),6-(6,7)]
  2291   50.038980124   50.038980124   50.038980124    7[6-(16),27-(7)]
  2292   54.868849854   54.868849854   54.868849854    7[6-(16),27-(7,7,7,7,7)]
  2293   60.822614748   60.822614748   60.822614748    7[6-(1,6),6-(1,6)]
  2294   52.515328796   52.515328796   52.515328796    7[6-(1,6),6-(1,6)]
  2295   54.715877734   54.715877734   54.715877734    7[6-(6,7),6-(6,7)]
  2296   56.681569476   56.681569476   56.681569476    7[6-(6,7),6-(6,7)]
  2297    56.73241021    56.73241021    56.73241021    7[6-(6,7),6-(6,7)]
  2298    77.50962345    77.50962345    77.50962345    7[6-(1,6),6-(1,6),27-(7,7,7,7,7)]
  2299   55.083910658   55.083910658   55.083910658    7[6-(1,6),6-(1,6),27-(7,7,7,7,7)]
  2300   29.621701284   29.621701284   29.621701284    7[6-(6,7),6-(6,7)]
  2301   41.019923896   41.019923896   41.019923896    7[6-(16),27-(7)]
  2302   32.186683802   32.186683802   32.186683802    7[6-(16),27-(7,7,7,7,7)]
  2303    39.10237338    39.10237338    39.10237338    7[6-(1,6),6-(1,6)]
  2304   39.908626436   39.908626436   39.908626436    7[6-(1,6),6-(1,6)]
  2305    38.04731567    38.04731567    38.04731567    7[6-(6,7),6-(6,7)]
  2306   39.207654192   39.207654192   39.207654192    7[6-(6,7),6-(6,7)]
  2307   37.680182582   37.680182582   37.680182582    7[6-(6,7),6-(6,7)]
  2308    34.69542657    34.69542657    34.69542657    7[6-(1,6),6-(1,6),27-(7,7,7,7,7)]
  2309    34.92038557    34.92038557    34.92038557    7[6-(1,6),6-(1,6),27-(7,7,7,7,7)]
  2310   35.108901212   35.108901212   35.108901212    7[6-(6,7),6-(6,7)]
  2311   17.448719876   17.448719876   17.448719876    7[6-(16),27-(7)]
  2312   57.610650146   57.610650146   57.610650146    7[6-(16),27-(7,7,7,7,7)]
  2313   51.656885252   51.656885252   51.656885252    7[6-(1,6),6-(1,6)]
  2314   59.964171204   59.964171204   59.964171204    7[6-(1,6),6-(1,6)]
  2315   57.763622266   57.763622266   57.763622266    7[6-(6,7),6-(6,7)]
  2316   55.797930524   55.797930524   55.797930524    7[6-(6,7),6-(6,7)]
  2317    55.74708979    55.74708979    55.74708979    7[6-(6,7),6-(6,7)]
  2318    79.96167655    79.96167655    79.96167655    7[6-(1,6),6-(1,6),27-(7,7,7,7,7)]
  2319   57.395589342   57.395589342   57.395589342    7[6-(1,6),6-(1,6),27-(7,7,7,7,7)]
  2320   37.865998716   37.865998716   37.865998716    7[6-(6,7),6-(6,7)]
  2321     7.55187363     7.55187363     7.55187363    7[6-(16),27-(7)]
  2322   61.825032052   61.825032052   61.825032052    7[6-(16),27-(7,7,7,7,7)]
  2323   43.827862134   43.827862134   43.827862134    7[6-(1,6),6-(1,6)]
  2324   49.953495704   49.953495704   49.953495704    7[6-(1,6),6-(1,6)]
  2325   45.856542396   45.856542396   45.856542396    7[6-(6,7),6-(6,7)]
  2326   45.901534196   45.901534196   45.901534196    7[6-(6,7),6-(6,7)]
  2327   43.816164266   43.816164266   43.816164266    7[6-(6,7),6-(6,7)]
  2328   64.128612212   64.128612212   64.128612212    7[6-(1,6),6-(1,6),27-(7,7,7,7,7)]
  2329   39.644974488   39.644974488   39.644974488    7[6-(1,6),6-(1,6),27-(7,7,7,7,7)]
  2330   38.585417598   38.585417598   38.585417598    7[6-(6,7),6-(6,7)]
  2331   50.916770142   50.916770142   50.916770142    7[6-(16),27-(7)]
  2332   27.972301896   27.972301896   27.972301896    7[6-(16),27-(7,7,7,7,7)]
  2333   46.931396498   46.931396498   46.931396498    7[6-(1,6),6-(1,6)]
  2334   49.919301936   49.919301936   49.919301936    7[6-(1,6),6-(1,6)]
  2335    49.95439554    49.95439554    49.95439554    7[6-(6,7),6-(6,7)]
  2336    49.10405052    49.10405052    49.10405052    7[6-(6,7),6-(6,7)]
  2337   49.611108106   49.611108106   49.611108106    7[6-(6,7),6-(6,7)]
  2338   50.528490908   50.528490908   50.528490908    7[6-(1,6),6-(1,6),27-(7,7,7,7,7)]
  2339   52.671000424   52.671000424   52.671000424    7[6-(1,6),6-(1,6),27-(7,7,7,7,7)]
  2340    34.38948233    34.38948233    34.38948233    7[6-(6,7),6-(6,7)]
  2341   61.562729858   61.562729858   61.562729858    7[6-(16),27-(7)]
  2342   39.515398104   39.515398104   39.515398104    7[6-(16),27-(7,7,7,7,7)]
  2343   65.548103502   65.548103502   65.548103502    7[6-(1,6),6-(1,6)]
  2344   62.560198064   62.560198064   62.560198064    7[6-(1,6),6-(1,6)]
  2345    62.52510446    62.52510446    62.52510446    7[6-(6,7),6-(6,7)]
  2346    63.37544948    63.37544948    63.37544948    7[6-(6,7),6-(6,7)]
  2347   62.868391894   62.868391894   62.868391894    7[6-(6,7),6-(6,7)]
  2348   61.951009092   61.951009092   61.951009092    7[6-(1,6),6-(1,6),27-(7,7,7,7,7)]
  2349   59.808499576   59.808499576   59.808499576    7[6-(1,6),6-(1,6),27-(7,7,7,7,7)]
  2350    33.09821767    33.09821767    33.09821767    7[6-(6,7),6-(6,7)]
  2351    14.94402637    14.94402637    14.94402637    7[6-(16),27-(7)]
  2352   50.654467948   50.654467948   50.654467948    7[6-(16),27-(7,7,7,7,7)]
  2353   23.659837866   23.659837866   23.659837866    7[6-(1,6),6-(1,6)]
  2354   17.534204296   17.534204296   17.534204296    7[6-(1,6),6-(1,6)]
  2355   21.631157604   21.631157604   21.631157604    7[6-(6,7),6-(6,7)]
  2356   21.586165804   21.586165804   21.586165804    7[6-(6,7),6-(6,7)]
  2357   23.671535734   23.671535734   23.671535734    7[6-(6,7),6-(6,7)]
  2358   48.350887788   48.350887788   48.350887788    7[6-(1,6),6-(1,6),27-(7,7,7,7,7)]
  2359   27.842725512   27.842725512   27.842725512    7[6-(1,6),6-(1,6),27-(7,7,7,7,7)]
  2360   28.902282402   28.902282402   28.902282402    7[6-(6,7),6-(6,7)]
  2361   44.716000266   44.716000266   44.716000266    7[6-(16),27-(7)]
  2362    26.60140175    26.60140175    26.60140175    7[6-(16),27-(7,7,7,7,7)]
  2363   51.514261246   51.514261246   51.514261246    7[6-(1,6),6-(1,6)]
  2364   46.194880732   46.194880732   46.194880732    7[6-(1,6),6-(1,6)]
  2365   48.430523274   48.430523274   48.430523274    7[6-(6,7),6-(6,7)]
  2366   49.545869996   49.545869996   49.545869996    7[6-(6,7),6-(6,7)]
  2367   50.103768316   50.103768316   50.103768316    7[6-(6,7),6-(6,7)]
  2368   49.302464358   49.302464358   49.302464358    7[6-(1,6),6-(1,6),27-(7,7,7,7,7)]
  2369   51.515161082   51.515161082   51.515161082    7[6-(1,6),6-(1,6),27-(7,7,7,7,7)]
  2370   30.267333614   30.267333614   30.267333614    7[6-(6,7),6-(6,7)]
  2371   22.771699734   22.771699734   22.771699734    7[6-(16),27-(7)]
  2372    40.88629825    40.88629825    40.88629825    7[6-(16),27-(7,7,7,7,7)]
  2373   60.965238754   60.965238754   60.965238754    7[6-(1,6),6-(1,6)]
  2374   66.284619268   66.284619268   66.284619268    7[6-(1,6),6-(1,6)]
  2375   64.048976726   64.048976726   64.048976726    7[6-(6,7),6-(6,7)]
  2376   62.933630004   62.933630004   62.933630004    7[6-(6,7),6-(6,7)]
  2377   62.375731684   62.375731684   62.375731684    7[6-(6,7),6-(6,7)]
  2378   63.177035642   63.177035642   63.177035642    7[6-(1,6),6-(1,6),27-(7,7,7,7,7)]
  2379   60.964338918   60.964338918   60.964338918    7[6-(1,6),6-(1,6),27-(7,7,7,7,7)]
  2380   37.220366386   37.220366386   37.220366386    7[6-(6,7),6-(6,7)]
  2381   21.144796246   21.144796246   21.144796246    7[6-(16),27-(7)]
  2382   52.025368094   52.025368094   52.025368094    7[6-(16),27-(7,7,7,7,7)]
  2383   19.076973118   19.076973118   19.076973118    7[6-(1,6),6-(1,6)]
  2384     21.2586255     21.2586255     21.2586255    7[6-(1,6),6-(1,6)]
  2385    23.15502987    23.15502987    23.15502987    7[6-(6,7),6-(6,7)]
  2386   21.144346328   21.144346328   21.144346328    7[6-(6,7),6-(6,7)]
  2387   23.178875524   23.178875524   23.178875524    7[6-(6,7),6-(6,7)]
  2388   49.576914338   49.576914338   49.576914338    7[6-(1,6),6-(1,6),27-(7,7,7,7,7)]
  2389   28.998564854   28.998564854   28.998564854    7[6-(1,6),6-(1,6),27-(7,7,7,7,7)]
  2390   33.024431118   33.024431118   33.024431118    7[6-(6,7),6-(6,7)]
  2391   46.342903754   46.342903754   46.342903754    7[6-(16),27-(7)]
  2392   60.454131906   60.454131906   60.454131906    7[6-(16),27-(7,7,7,7,7)]
  2393   48.410726882   48.410726882   48.410726882    7[6-(1,6),6-(1,6)]
  2394     46.2290745     46.2290745     46.2290745    7[6-(1,6),6-(1,6)]
  2395    44.33267013    44.33267013    44.33267013    7[6-(6,7),6-(6,7)]
  2396   46.343353672   46.343353672   46.343353672    7[6-(6,7),6-(6,7)]
  2397   44.308824476   44.308824476   44.308824476    7[6-(6,7),6-(6,7)]
  2398   62.902585662   62.902585662   62.902585662    7[6-(1,6),6-(1,6),27-(7,7,7,7,7)]
  2399   38.489135146   38.489135146   38.489135146    7[6-(1,6),6-(1,6),27-(7,7,7,7,7)]
  2400   34.463268882   34.463268882   34.463268882    7[6-(6,7),6-(6,7)]
  2401   16.570929858   16.570929858   16.570929858    7[6-(16),27-(7)]
  2402   39.515398104   39.515398104   39.515398104    7[6-(16),27-(7,7,7,7,7)]
  2403   43.052203502   43.052203502   43.052203502    7[6-(1,6),6-(1,6)]
  2404   40.064298064   40.064298064   40.064298064    7[6-(1,6),6-(1,6)]
  2405    40.02920446    40.02920446    40.02920446    7[6-(6,7),6-(6,7)]
  2406    40.87954948    40.87954948    40.87954948    7[6-(6,7),6-(6,7)]
  2407   40.372491894   40.372491894   40.372491894    7[6-(6,7),6-(6,7)]
  2408   39.455109092   39.455109092   39.455109092    7[6-(1,6),6-(1,6),27-(7,7,7,7,7)]
  2409   37.312599576   37.312599576   37.312599576    7[6-(1,6),6-(1,6),27-(7,7,7,7,7)]
  2410    33.09821767    33.09821767    33.09821767    7[6-(6,7),6-(6,7)]
  2411    59.93582637    59.93582637    59.93582637    7[6-(16),27-(7)]
  2412   28.158567948   28.158567948   28.158567948    7[6-(16),27-(7,7,7,7,7)]
  2413   68.651637866   68.651637866   68.651637866    7[6-(1,6),6-(1,6)]
  2414   62.526004296   62.526004296   62.526004296    7[6-(1,6),6-(1,6)]
  2415   66.622957604   66.622957604   66.622957604    7[6-(6,7),6-(6,7)]
  2416   66.577965804   66.577965804   66.577965804    7[6-(6,7),6-(6,7)]
  2417   68.663335734   68.663335734   68.663335734    7[6-(6,7),6-(6,7)]
  2418   70.846787788   70.846787788   70.846787788    7[6-(1,6),6-(1,6),27-(7,7,7,7,7)]
  2419   72.834525512   72.834525512   72.834525512    7[6-(1,6),6-(1,6),27-(7,7,7,7,7)]
  2420   28.902282402   28.902282402   28.902282402    7[6-(6,7),6-(6,7)]
  2421    52.54367363    52.54367363    52.54367363    7[6-(16),27-(7)]
  2422   39.329132052   39.329132052   39.329132052    7[6-(16),27-(7,7,7,7,7)]
  2423   43.827862134   43.827862134   43.827862134    7[6-(1,6),6-(1,6)]
  2424   49.953495704   49.953495704   49.953495704    7[6-(1,6),6-(1,6)]
  2425   45.856542396   45.856542396   45.856542396    7[6-(6,7),6-(6,7)]
  2426   45.901534196   45.901534196   45.901534196    7[6-(6,7),6-(6,7)]
  2427   43.816164266   43.816164266   43.816164266    7[6-(6,7),6-(6,7)]
  2428   41.632712212   41.632712212   41.632712212    7[6-(1,6),6-(1,6),27-(7,7,7,7,7)]
  2429   39.644974488   39.644974488   39.644974488    7[6-(1,6),6-(1,6),27-(7,7,7,7,7)]
  2430   38.585417598   38.585417598   38.585417598    7[6-(6,7),6-(6,7)]
  2431    5.924970142    5.924970142    5.924970142    7[6-(16),27-(7)]
  2432   72.964101896   72.964101896   72.964101896    7[6-(16),27-(7,7,7,7,7)]
  2433   24.435496498   24.435496498   24.435496498    7[6-(1,6),6-(1,6)]
  2434   27.423401936   27.423401936   27.423401936    7[6-(1,6),6-(1,6)]
  2435    27.45849554    27.45849554    27.45849554    7[6-(6,7),6-(6,7)]
  2436    26.60815052    26.60815052    26.60815052    7[6-(6,7),6-(6,7)]
  2437   27.115208106   27.115208106   27.115208106    7[6-(6,7),6-(6,7)]
  2438   73.024390908   73.024390908   73.024390908    7[6-(1,6),6-(1,6),27-(7,7,7,7,7)]
  2439   30.175100424   30.175100424   30.175100424    7[6-(1,6),6-(1,6),27-(7,7,7,7,7)]
  2440    34.38948233    34.38948233    34.38948233    7[6-(6,7),6-(6,7)]
  2441   23.847003754   23.847003754   23.847003754    7[6-(16),27-(7)]
  2442   37.958231906   37.958231906   37.958231906    7[6-(16),27-(7,7,7,7,7)]
  2443   48.410726882   48.410726882   48.410726882    7[6-(1,6),6-(1,6)]
  2444     46.2290745     46.2290745     46.2290745    7[6-(1,6),6-(1,6)]
  2445    44.33267013    44.33267013    44.33267013    7[6-(6,7),6-(6,7)]
  2446   46.343353672   46.343353672   46.343353672    7[6-(6,7),6-(6,7)]
  2447   44.308824476   44.308824476   44.308824476    7[6-(6,7),6-(6,7)]
  2448   40.406685662   40.406685662   40.406685662    7[6-(1,6),6-(1,6),27-(7,7,7,7,7)]
  2449   38.489135146   38.489135146   38.489135146    7[6-(1,6),6-(1,6),27-(7,7,7,7,7)]
  2450   34.463268882   34.463268882   34.463268882    7[6-(6,7),6-(6,7)]
  2451   43.640696246   43.640696246   43.640696246    7[6-(16),27-(7)]
  2452   29.529468094   29.529468094   29.529468094    7[6-(16),27-(7,7,7,7,7)]
  2453   64.068773118   64.068773118   64.068773118    7[6-(1,6),6-(1,6)]
  2454     66.2504255     66.2504255     66.2504255    7[6-(1,6),6-(1,6)]
  2455    68.14682987    68.14682987    68.14682987    7[6-(6,7),6-(6,7)]
  2456   66.136146328   66.136146328   66.136146328    7[6-(6,7),6-(6,7)]
  2457   68.170675524   68.170675524   68.170675524    7[6-(6,7),6-(6,7)]
  2458   72.072814338   72.072814338   72.072814338    7[6-(1,6),6-(1,6),27-(7,7,7,7,7)]
  2459   73.990364854   73.990364854   73.990364854    7[6-(1,6),6-(1,6),27-(7,7,7,7,7)]
  2460   33.024431118   33.024431118   33.024431118    7[6-(6,7),6-(6,7)]
  2461   45.267599734   45.267599734   45.267599734    7[6-(16),27-(7)]
  2462    40.88629825    40.88629825    40.88629825    7[6-(16),27-(7,7,7,7,7)]
  2463   38.469338754   38.469338754   38.469338754    7[6-(1,6),6-(1,6)]
  2464   43.788719268   43.788719268   43.788719268    7[6-(1,6),6-(1,6)]
  2465   41.553076726   41.553076726   41.553076726    7[6-(6,7),6-(6,7)]
  2466   40.437730004   40.437730004   40.437730004    7[6-(6,7),6-(6,7)]
  2467   39.879831684   39.879831684   39.879831684    7[6-(6,7),6-(6,7)]
  2468   40.681135642   40.681135642   40.681135642    7[6-(1,6),6-(1,6),27-(7,7,7,7,7)]
  2469   38.468438918   38.468438918   38.468438918    7[6-(1,6),6-(1,6),27-(7,7,7,7,7)]
  2470   37.220366386   37.220366386   37.220366386    7[6-(6,7),6-(6,7)]
  2471   22.220100266   22.220100266   22.220100266    7[6-(16),27-(7)]
  2472    71.59320175    71.59320175    71.59320175    7[6-(16),27-(7,7,7,7,7)]
  2473   29.018361246   29.018361246   29.018361246    7[6-(1,6),6-(1,6)]
  2474   23.698980732   23.698980732   23.698980732    7[6-(1,6),6-(1,6)]
  2475   25.934623274   25.934623274   25.934623274    7[6-(6,7),6-(6,7)]
  2476   27.049969996   27.049969996   27.049969996    7[6-(6,7),6-(6,7)]
  2477   27.607868316   27.607868316   27.607868316    7[6-(6,7),6-(6,7)]
  2478   71.798364358   71.798364358   71.798364358    7[6-(1,6),6-(1,6),27-(7,7,7,7,7)]
  2479   29.019261082   29.019261082   29.019261082    7[6-(1,6),6-(1,6),27-(7,7,7,7,7)]
  2480   30.267333614   30.267333614   30.267333614    7[6-(6,7),6-(6,7)]
  2481   27.543080124   27.543080124   27.543080124    7[6-(16),27-(7)]
  2482   32.372949854   32.372949854   32.372949854    7[6-(16),27-(7,7,7,7,7)]
  2483   38.326714748   38.326714748   38.326714748    7[6-(1,6),6-(1,6)]
  2484   30.019428796   30.019428796   30.019428796    7[6-(1,6),6-(1,6)]
  2485   32.219977734   32.219977734   32.219977734    7[6-(6,7),6-(6,7)]
  2486   34.185669476   34.185669476   34.185669476    7[6-(6,7),6-(6,7)]
  2487    34.23651021    34.23651021    34.23651021    7[6-(6,7),6-(6,7)]
  2488    32.51782345    32.51782345    32.51782345    7[6-(1,6),6-(1,6),27-(7,7,7,7,7)]
  2489   32.588010658   32.588010658   32.588010658    7[6-(1,6),6-(1,6),27-(7,7,7,7,7)]
  2490   29.621701284   29.621701284   29.621701284    7[6-(6,7),6-(6,7)]
  2491   48.963676104   48.963676104   48.963676104    7[6-(16),27-(7)]
  2492   35.301016198   35.301016198   35.301016198    7[6-(16),27-(7,7,7,7,7)]
  2493    73.37712662    73.37712662    73.37712662    7[6-(1,6),6-(1,6)]
  2494   72.570873564   72.570873564   72.570873564    7[6-(1,6),6-(1,6)]
  2495    74.43218433    74.43218433    74.43218433    7[6-(6,7),6-(6,7)]
  2496   73.271845808   73.271845808   73.271845808    7[6-(6,7),6-(6,7)]
  2497   74.799317418   74.799317418   74.799317418    7[6-(6,7),6-(6,7)]
  2498    77.78407343    77.78407343    77.78407343    7[6-(1,6),6-(1,6),27-(7,7,7,7,7)]
  2499    77.55911443    77.55911443    77.55911443    7[6-(1,6),6-(1,6),27-(7,7,7,7,7)]
  2500   32.378798788   32.378798788   32.378798788    7[6-(6,7),6-(6,7)]
  2501   39.944619876   39.944619876   39.944619876    7[6-(16),27-(7)]
  2502   35.114750146   35.114750146   35.114750146    7[6-(16),27-(7,7,7,7,7)]
  2503   29.160985252   29.160985252   29.160985252    7[6-(1,6),6-(1,6)]
  2504   37.468271204   37.468271204   37.468271204    7[6-(1,6),6-(1,6)]
  2505   35.267722266   35.267722266   35.267722266    7[6-(6,7),6-(6,7)]
  2506   33.302030524   33.302030524   33.302030524    7[6-(6,7),6-(6,7)]
  2507    33.25118979    33.25118979    33.25118979    7[6-(6,7),6-(6,7)]
  2508    34.96987655    34.96987655    34.96987655    7[6-(1,6),6-(1,6),27-(7,7,7,7,7)]
  2509   34.899689342   34.899689342   34.899689342    7[6-(1,6),6-(1,6),27-(7,7,7,7,7)]
  2510   37.865998716   37.865998716   37.865998716    7[6-(6,7),6-(6,7)]
  2511   18.524023896   18.524023896   18.524023896    7[6-(16),27-(7)]
  2512   77.178483802   77.178483802   77.178483802    7[6-(16),27-(7,7,7,7,7)]
  2513    39.10237338    39.10237338    39.10237338    7[6-(1,6),6-(1,6)]
  2514   39.908626436   39.908626436   39.908626436    7[6-(1,6),6-(1,6)]
  2515    38.04731567    38.04731567    38.04731567    7[6-(6,7),6-(6,7)]
  2516   39.207654192   39.207654192   39.207654192    7[6-(6,7),6-(6,7)]
  2517   37.680182582   37.680182582   37.680182582    7[6-(6,7),6-(6,7)]
  2518    79.68722657    79.68722657    79.68722657    7[6-(1,6),6-(1,6),27-(7,7,7,7,7)]
  2519    34.92038557    34.92038557    34.92038557    7[6-(1,6),6-(1,6),27-(7,7,7,7,7)]
  2520   35.108901212   35.108901212   35.108901212    7[6-(6,7),6-(6,7)]
  2521   63.515823896   63.515823896   63.515823896    7[6-(16),27-(7)]
  2522   54.682583802   54.682583802   54.682583802    7[6-(16),27-(7,7,7,7,7)]
  2523    61.59827338    61.59827338    61.59827338    7[6-(1,6),6-(1,6)]
  2524   62.404526436   62.404526436   62.404526436    7[6-(1,6),6-(1,6)]
  2525    60.54321567    60.54321567    60.54321567    7[6-(6,7),6-(6,7)]
  2526   61.703554192   61.703554192   61.703554192    7[6-(6,7),6-(6,7)]
  2527   60.176082582   60.176082582   60.176082582    7[6-(6,7),6-(6,7)]
  2528    57.19132657    57.19132657    57.19132657    7[6-(1,6),6-(1,6),27-(7,7,7,7,7)]
  2529    57.41628557    57.41628557    57.41628557    7[6-(1,6),6-(1,6),27-(7,7,7,7,7)]
  2530   57.604801212   57.604801212   57.604801212    7[6-(6),6-(6,7)]
  2531   39.944619876   39.944619876   39.944619876    7[6-(16),27-(7)]
  2532   35.114750146   35.114750146   35.114750146    7[6-(16),27-(7,7,7,7,7)]
  2533   29.160985252   29.160985252   29.160985252    7[6-(1,6),6-(1,6)]
  2534   37.468271204   37.468271204   37.468271204    7[6-(1,6),6-(1,6)]
  2535   35.267722266   35.267722266   35.267722266    7[6-(6,7),6-(6,7)]
  2536   33.302030524   33.302030524   33.302030524    7[6-(6,7),6-(6,7)]
  2537    33.25118979    33.25118979    33.25118979    7[6-(6,7),6-(6,7)]
  2538    12.47397655    12.47397655    12.47397655    7[6-(1,6),6-(1,6),27-(7,7,7,7,7)]
  2539   34.899689342   34.899689342   34.899689342    7[6-(1,6),6-(1,6),27-(7,7,7,7,7)]
  2540   60.361898716   60.361898716   60.361898716    7[6-(6,7),6-(6,7)]
  2541   48.963676104   48.963676104   48.963676104    7[6-(16),27-(7)]
  2542   57.796916198   57.796916198   57.796916198    7[6-(16),27-(7,7,7,7,7)]
  2543    50.88122662    50.88122662    50.88122662    7[6-(1,6),6-(1,6)]
  2544   50.074973564   50.074973564   50.074973564    7[6-(1,6),6-(1,6)]
  2545    51.93628433    51.93628433    51.93628433    7[6-(6,7),6-(6,7)]
  2546   50.775945808   50.775945808   50.775945808    7[6-(6,7),6-(6,7)]
  2547   52.303417418   52.303417418   52.303417418    7[6-(6,7),6-(6,7)]
  2548    55.28817343    55.28817343    55.28817343    7[6-(1,6),6-(1,6),27-(7,7,7,7,7)]
  2549    55.06321443    55.06321443    55.06321443    7[6-(1,6),6-(1,6),27-(7,7,7,7,7)]
  2550   54.874698788   54.874698788   54.874698788    7[6-(6,7),6-(6,7)]
  2551   72.534880124   72.534880124   72.534880124    7[6-(16),27-(7)]
  2552   32.372949854   32.372949854   32.372949854    7[6-(16),27-(7,7,7,7,7)]
  2553   38.326714748   38.326714748   38.326714748    7[6-(1,6),6-(1,6)]
  2554   30.019428796   30.019428796   30.019428796    7[6-(1,6),6-(1,6)]
  2555   32.219977734   32.219977734   32.219977734    7[6-(6,7),6-(6,7)]
  2556   34.185669476   34.185669476   34.185669476    7[6-(6,7),6-(6,7)]
  2557    34.23651021    34.23651021    34.23651021    7[6-(6,7),6-(6,7)]
  2558    10.02192345    10.02192345    10.02192345    7[6-(1,6),6-(1,6),27-(7,7,7,7,7)]
  2559   32.588010658   32.588010658   32.588010658    7[6-(1,6),6-(1,6),27-(7,7,7,7,7)]
  2560   52.117601284   52.117601284   52.117601284    7[6-(6,7),6-(6,7)]
  2561    82.43172637    82.43172637    82.43172637    7[6-(16),27-(7)]
  2562   28.158567948   28.158567948   28.158567948    7[6-(16),27-(7,7,7,7,7)]
  2563   46.155737866   46.155737866   46.155737866    7[6-(1,6),6-(1,6)]
  2564   40.030104296   40.030104296   40.030104296    7[6-(1,6),6-(1,6)]
  2565   44.127057604   44.127057604   44.127057604    7[6-(6,7),6-(6,7)]
  2566   44.082065804   44.082065804   44.082065804    7[6-(6,7),6-(6,7)]
  2567   46.167435734   46.167435734   46.167435734    7[6-(6,7),6-(6,7)]
  2568   25.854987788   25.854987788   25.854987788    7[6-(1,6),6-(1,6),27-(7,7,7,7,7)]
  2569   50.338625512   50.338625512   50.338625512    7[6-(1,6),6-(1,6),27-(7,7,7,7,7)]
  2570   51.398182402   51.398182402   51.398182402    7[6-(6,7),6-(6,7)]
  2571   39.066829858   39.066829858   39.066829858    7[6-(16),27-(7)]
  2572   62.011298104   62.011298104   62.011298104    7[6-(16),27-(7,7,7,7,7)]
  2573   43.052203502   43.052203502   43.052203502    7[6-(1,6),6-(1,6)]
  2574   40.064298064   40.064298064   40.064298064    7[6-(1,6),6-(1,6)]
  2575    40.02920446    40.02920446    40.02920446    7[6-(6,7),6-(6,7)]
  2576    40.87954948    40.87954948    40.87954948    7[6-(6,7),6-(6,7)]
  2577   40.372491894   40.372491894   40.372491894    7[6-(6,7),6-(6,7)]
  2578   39.455109092   39.455109092   39.455109092    7[6-(1,6),6-(1,6),27-(7,7,7,7,7)]
  2579   37.312599576   37.312599576   37.312599576    7[6-(1,6),6-(1,6),27-(7,7,7,7,7)]
  2580    55.59411767    55.59411767    55.59411767    7[6-(6),6-(6,7)]
  2581   28.420870142   28.420870142   28.420870142    7[6-(16),27-(7)]
  2582   50.468201896   50.468201896   50.468201896    7[6-(16),27-(7,7,7,7,7)]
  2583   24.435496498   24.435496498   24.435496498    7[6-(1,6),6-(1,6)]
  2584   27.423401936   27.423401936   27.423401936    7[6-(1,6),6-(1,6)]
  2585    27.45849554    27.45849554    27.45849554    7[6-(6,7),6-(6,7)]
  2586    26.60815052    26.60815052    26.60815052    7[6-(6,7),6-(6,7)]
  2587   27.115208106   27.115208106   27.115208106    7[6-(6,7),6-(6,7)]
  2588   28.032590908   28.032590908   28.032590908    7[6-(1,6),6-(1,6),27-(7,7,7,7,7)]
  2589   30.175100424   30.175100424   30.175100424    7[6-(1,6),6-(1,6),27-(7,7,7,7,7)]
  2590    56.88538233    56.88538233    56.88538233    7[6-(6,7),6-(6,7)]
  2591    75.03957363    75.03957363    75.03957363    7[6-(16),27-(7)]
  2592   39.329132052   39.329132052   39.329132052    7[6-(16),27-(7,7,7,7,7)]
  2593   66.323762134   66.323762134   66.323762134    7[6-(1,6),6-(1,6)]
  2594   72.449395704   72.449395704   72.449395704    7[6-(1,6),6-(1,6)]
  2595   68.352442396   68.352442396   68.352442396    7[6-(6,7),6-(6,7)]
  2596   68.397434196   68.397434196   68.397434196    7[6-(6,7),6-(6,7)]
  2597   66.312064266   66.312064266   66.312064266    7[6-(6,7),6-(6,7)]
  2598   41.632712212   41.632712212   41.632712212    7[6-(1,6),6-(1,6),27-(7,7,7,7,7)]
  2599   62.140874488   62.140874488   62.140874488    7[6-(1,6),6-(1,6),27-(7,7,7,7,7)]
  2600   61.081317598   61.081317598   61.081317598    7[6-(6,7),6-(6,7)]
  2601   45.267599734   45.267599734   45.267599734    7[6-(16),27-(7)]
  2602    63.38219825    63.38219825    63.38219825    7[6-(16),27-(7,7,7,7,7)]
  2603   38.469338754   38.469338754   38.469338754    7[6-(1,6),6-(1,6)]
  2604   43.788719268   43.788719268   43.788719268    7[6-(1,6),6-(1,6)]
  2605   41.553076726   41.553076726   41.553076726    7[6-(6,7),6-(6,7)]
  2606   40.437730004   40.437730004   40.437730004    7[6-(6,7),6-(6,7)]
  2607   39.879831684   39.879831684   39.879831684    7[6-(6,7),6-(6,7)]
  2608   40.681135642   40.681135642   40.681135642    7[6-(1,6),6-(1,6),27-(7,7,7,7,7)]
  2609   38.468438918   38.468438918   38.468438918    7[6-(1,6),6-(1,6),27-(7,7,7,7,7)]
  2610   59.716266386   59.716266386   59.716266386    7[6-(6,7),6-(6,7)]
  2611   67.211900266   67.211900266   67.211900266    7[6-(16),27-(7)]
  2612    49.09730175    49.09730175    49.09730175    7[6-(16),27-(7,7,7,7,7)]
  2613   29.018361246   29.018361246   29.018361246    7[6-(1,6),6-(1,6)]
  2614   23.698980732   23.698980732   23.698980732    7[6-(1,6),6-(1,6)]
  2615   25.934623274   25.934623274   25.934623274    7[6-(6,7),6-(6,7)]
  2616   27.049969996   27.049969996   27.049969996    7[6-(6,7),6-(6,7)]
  2617   27.607868316   27.607868316   27.607868316    7[6-(6,7),6-(6,7)]
  2618   26.806564358   26.806564358   26.806564358    7[6-(1,6),6-(1,6),27-(7,7,7,7,7)]
  2619   29.019261082   29.019261082   29.019261082    7[6-(1,6),6-(1,6),27-(7,7,7,7,7)]
  2620   52.763233614   52.763233614   52.763233614    7[6-(6,7),6-(6,7)]
  2621   68.838803754   68.838803754   68.838803754    7[6-(16),27-(7)]
  2622   37.958231906   37.958231906   37.958231906    7[6-(16),27-(7,7,7,7,7)]
  2623   70.906626882   70.906626882   70.906626882    7[6-(1,6),6-(1,6)]
  2624     68.7249745     68.7249745     68.7249745    7[6-(1,6),6-(1,6)]
  2625    66.82857013    66.82857013    66.82857013    7[6-(6,7),6-(6,7)]
  2626   68.839253672   68.839253672   68.839253672    7[6-(6,7),6-(6,7)]
  2627   66.804724476   66.804724476   66.804724476    7[6-(6,7),6-(6,7)]
  2628   40.406685662   40.406685662   40.406685662    7[6-(1,6),6-(1,6),27-(7,7,7,7,7)]
  2629   60.985035146   60.985035146   60.985035146    7[6-(1,6),6-(1,6),27-(7,7,7,7,7)]
  2630   56.959168882   56.959168882   56.959168882    7[6-(6,7),6-(6,7)]
  2631   43.640696246   43.640696246   43.640696246    7[6-(16),27-(7)]
  2632   29.529468094   29.529468094   29.529468094    7[6-(16),27-(7,7,7,7,7)]
  2633   41.572873118   41.572873118   41.572873118    7[6-(1,6),6-(1,6)]
  2634     43.7545255     43.7545255     43.7545255    7[6-(1,6),6-(1,6)]
  2635    45.65092987    45.65092987    45.65092987    7[6-(6,7),6-(6,7)]
  2636   43.640246328   43.640246328   43.640246328    7[6-(6,7),6-(6,7)]
  2637   45.674775524   45.674775524   45.674775524    7[6-(6,7),6-(6,7)]
  2638   27.081014338   27.081014338   27.081014338    7[6-(1,6),6-(1,6),27-(7,7,7,7,7)]
  2639   51.494464854   51.494464854   51.494464854    7[6-(1,6),6-(1,6),27-(7,7,7,7,7)]
