# Supplementary material for: A collection of forcefield precursors for metal–organic frameworks
Source: RSC Adv. 2019 Nov 13;9(63):36492–507. doi: 10.1039/c9ra07327b (PMC9075174; doi:10.1039/c9ra07327b)
Supplement: RA-009-C9RA07327B-s3187 [file RA-009-C9RA07327B-s3187.txt]

LAFQUG_clean

45.0597    0.00000000    0.00000000
22.52985    39.02284489    0.00000000
22.52985    13.00761496    36.79109099

     1   39.611081076   39.611081076   39.611081076    27[7-(6),7-(6)]
     2   50.876006076   50.876006076   50.876006076    27[7-(6),7-(6)]
     3   61.773243924   61.773243924   61.773243924    27[7-(6),7-(6)]
     4   27.978468924   27.978468924   27.978468924    27[7-(6),7-(6)]
     5   50.876006076   50.876006076   50.876006076    27[7-(6),7-(6)]
     6   61.773243924   61.773243924   61.773243924    27[7-(6),7-(6)]
     7   50.508318924   50.508318924   50.508318924    27[7-(6),7-(6)]
     8   17.081231076   17.081231076   17.081231076    27[7-(6),7-(6)]
     9   45.427387152   45.427387152   45.427387152    27[7-(6),7-(6)]
    10        45.0597        45.0597        45.0597    27[7-(6),7-(6)]
    11   67.221862848   67.221862848   67.221862848    27[7-(6),7-(6)]
    12       22.52985       22.52985       22.52985    27[7-(6),7-(6)]
    13   50.508318924   50.508318924   50.508318924    27[7-(6),7-(6)]
    14   39.243393924   39.243393924   39.243393924    27[7-(6),7-(6)]
    15   28.346156076   28.346156076   28.346156076    27[7-(6),7-(6)]
    16   62.140931076   62.140931076   62.140931076    27[7-(6),7-(6)]
    17   39.243393924   39.243393924   39.243393924    27[7-(6),7-(6)]
    18   28.346156076   28.346156076   28.346156076    27[7-(6),7-(6)]
    19   39.611081076   39.611081076   39.611081076    27[7-(6),7-(6)]
    20   73.038168924   73.038168924   73.038168924    27[7-(6),7-(6)]
    21   44.692012848   44.692012848   44.692012848    27[7-(6),7-(6)]
    22        45.0597        45.0597        45.0597    27[7-(6),7-(6)]
    23   22.897537152   22.897537152   22.897537152    27[7-(6),7-(6)]
    24       67.58955       67.58955       67.58955    27[7-(6),7-(6)]
    25   39.527720631   39.527720631   39.527720631    27[7-(6),7-(6),7-(6,6),7-(6,6),7-(6,6),7-(6,6)]
    26   28.061829369   28.061829369   28.061829369    27[7-(6),7-(6),7-(6,6),7-(6,6),7-(6,6),7-(6,6)]
    27      56.324625      56.324625      56.324625    27[7-(6),7-(6),7-(6,6),7-(6,6),7-(6,6),7-(6,6)]
    28      11.264925      11.264925      11.264925    27[7-(6),7-(6),7-(6,6),7-(6,6),7-(6,6),7-(6,6)]
    29   39.527720631   39.527720631   39.527720631    27[7-(6),7-(6),7-(6,6),7-(6,6),7-(6,6),7-(6,6)]
    30   28.061829369   28.061829369   28.061829369    27[7-(6),7-(6),7-(6,6),7-(6,6),7-(6,6),7-(6,6)]
    31   73.121529369   73.121529369   73.121529369    27[7-(6),7-(6),7-(6,6),7-(6,6),7-(6,6),7-(6,6)]
    32   39.527720631   39.527720631   39.527720631    27[7-(6),7-(6),7-(6,6),7-(6,6),7-(6,6),7-(6,6)]
    33   39.527720631   39.527720631   39.527720631    27[7-(6),7-(6),7-(6,6),7-(6,6),7-(6,6),7-(6,6)]
    34   73.121529369   73.121529369   73.121529369    27[7-(6),7-(6),7-(6,6),7-(6,6),7-(6,6),7-(6,6)]
    35      33.794775      33.794775      33.794775    27[7-(6),7-(6),7-(6,6),7-(6,6),7-(6,6),7-(6,6)]
    36      78.854475      78.854475      78.854475    27[7-(6),7-(6),7-(6,6),7-(6,6),7-(6,6),7-(6,6)]
    37   50.591679369   50.591679369   50.591679369    27[7-(6),7-(6),7-(6,6),7-(6,6),7-(6,6),7-(6,6)]
    38   62.057570631   62.057570631   62.057570631    27[7-(6),7-(6),7-(6,6),7-(6,6),7-(6,6),7-(6,6)]
    39      33.794775      33.794775      33.794775    27[7-(6),7-(6),7-(6,6),7-(6,6),7-(6,6),7-(6,6)]
    40      78.854475      78.854475      78.854475    27[7-(6),7-(6),7-(6,6),7-(6,6),7-(6,6),7-(6,6)]
    41   50.591679369   50.591679369   50.591679369    27[7-(6),7-(6),7-(6,6),7-(6,6),7-(6,6),7-(6,6)]
    42   62.057570631   62.057570631   62.057570631    27[7-(6),7-(6),7-(6,6),7-(6,6),7-(6,6),7-(6,6)]
    43   16.997870631   16.997870631   16.997870631    27[7-(6),7-(6),7-(6,6),7-(6,6),7-(6,6),7-(6,6)]
    44   50.591679369   50.591679369   50.591679369    27[7-(6),7-(6),7-(6,6),7-(6,6),7-(6,6),7-(6,6)]
    45   50.591679369   50.591679369   50.591679369    27[7-(6),7-(6),7-(6,6),7-(6,6),7-(6,6),7-(6,6)]
    46   16.997870631   16.997870631   16.997870631    27[7-(6),7-(6),7-(6,6),7-(6,6),7-(6,6),7-(6,6)]
    47      56.324625      56.324625      56.324625    27[7-(6),7-(6),7-(6,6),7-(6,6),7-(6,6),7-(6,6)]
    48      11.264925      11.264925      11.264925    27[7-(6),7-(6),7-(6,6),7-(6,6),7-(6,6),7-(6,6)]
    49     43.2122523     43.2122523     43.2122523    1[6-(6,7)]
    50    41.56306728    41.56306728    41.56306728    1[6-(6,6)]
    51    40.55823597    40.55823597    40.55823597    1[6-(6,6)]
    52    42.62197023    42.62197023    42.62197023    1[6-(6,7)]
    53    40.75649865    40.75649865    40.75649865    1[6-(6,7)]
    54    41.62615086    41.62615086    41.62615086    1[6-(6,6)]
    55    41.59460907    41.59460907    41.59460907    1[6-(6,6)]
    56    39.77870316    39.77870316    39.77870316    1[6-(6,7)]
    57    40.20677031    40.20677031    40.20677031    1[6-(6,7)]
    58    39.29656437    39.29656437    39.29656437    1[6-(6,6)]
    59    38.71529424    38.71529424    38.71529424    1[6-(6,6)]
    60    38.81442558    38.81442558    38.81442558    1[6-(6,7)]
    61    63.52065909    63.52065909    63.52065909    1[6-(6,7)]
    62    63.98026803    63.98026803    63.98026803    1[6-(6,6)]
    63    62.90784717    62.90784717    62.90784717    1[6-(6,6)]
    64    61.06039947    61.06039947    61.06039947    1[6-(6,7)]
    65    64.68770532    64.68770532    64.68770532    1[6-(6,7)]
    66     63.5792367     63.5792367     63.5792367    1[6-(6,6)]
    67    64.62011577    64.62011577    64.62011577    1[6-(6,6)]
    68    67.95453357    67.95453357    67.95453357    1[6-(6,7)]
    69    74.19980799    74.19980799    74.19980799    1[6-(6,7)]
    70    73.21300056    73.21300056    73.21300056    1[6-(6,6)]
    71    70.88341407    70.88341407    70.88341407    1[6-(6,6)]
    72     70.6986693     70.6986693     70.6986693    1[6-(6,7)]
    73    64.54802025    64.54802025    64.54802025    1[6-(6,7)]
    74    45.39764775    45.39764775    45.39764775    1[6-(6,6)]
    75    44.05036272    44.05036272    44.05036272    1[6-(6,6)]
    76    41.74330608    41.74330608    41.74330608    1[6-(6,7)]
    77    37.28690175    37.28690175    37.28690175    1[6-(6,7)]
    78    35.03391675    35.03391675    35.03391675    1[6-(6,6)]
    79    33.70014963    33.70014963    33.70014963    1[6-(6,6)]
    80    59.55540549    59.55540549    59.55540549    1[6-(6,7)]
    81    47.96154468    47.96154468    47.96154468    1[6-(6,7)]
    82     49.0700133     49.0700133     49.0700133    1[6-(6,6)]
    83    48.02913423    48.02913423    48.02913423    1[6-(6,6)]
    84    44.69471643    44.69471643    44.69471643    1[6-(6,7)]
    85    38.44944201    38.44944201    38.44944201    1[6-(6,7)]
    86    39.43624944    39.43624944    39.43624944    1[6-(6,6)]
    87    41.76583593    41.76583593    41.76583593    1[6-(6,6)]
    88     41.9505807     41.9505807     41.9505807    1[6-(6,7)]
    89    48.10122975    48.10122975    48.10122975    1[6-(6,7)]
    90    22.19190225    22.19190225    22.19190225    1[6-(6,6)]
    91    23.53918728    23.53918728    23.53918728    1[6-(6,6)]
    92    25.84624392    25.84624392    25.84624392    1[6-(6,7)]
    93    30.30264825    30.30264825    30.30264825    1[6-(6,7)]
    94    32.55563325    32.55563325    32.55563325    1[6-(6,6)]
    95    33.88940037    33.88940037    33.88940037    1[6-(6,6)]
    96    53.09384451    53.09384451    53.09384451    1[6-(6,7)]
    97     24.3772977     24.3772977     24.3772977    1[6-(6,7)]
    98    26.02648272    26.02648272    26.02648272    1[6-(6,6)]
    99    27.03131403    27.03131403    27.03131403    1[6-(6,6)]
   100    24.96757977    24.96757977    24.96757977    1[6-(6,7)]
   101    26.83305135    26.83305135    26.83305135    1[6-(6,7)]
   102    25.96339914    25.96339914    25.96339914    1[6-(6,6)]
   103    25.99494093    25.99494093    25.99494093    1[6-(6,6)]
   104    27.81084684    27.81084684    27.81084684    1[6-(6,7)]
   105    27.38277969    27.38277969    27.38277969    1[6-(6,7)]
   106    28.29298563    28.29298563    28.29298563    1[6-(6,6)]
   107    28.87425576    28.87425576    28.87425576    1[6-(6,6)]
   108    28.77512442    28.77512442    28.77512442    1[6-(6,7)]
   109    49.12859091    49.12859091    49.12859091    1[6-(6,7)]
   110    48.66898197    48.66898197    48.66898197    1[6-(6,6)]
   111    49.74140283    49.74140283    49.74140283    1[6-(6,6)]
   112    51.58885053    51.58885053    51.58885053    1[6-(6,7)]
   113    51.22837293    51.22837293    51.22837293    1[6-(6,7)]
   114    51.78711321    51.78711321    51.78711321    1[6-(6,6)]
   115    52.07098932    52.07098932    52.07098932    1[6-(6,6)]
   116    50.77326996    50.77326996    50.77326996    1[6-(6,7)]
   117    49.03396554    49.03396554    49.03396554    1[6-(6,7)]
   118    48.61491033    48.61491033    48.61491033    1[6-(6,6)]
   119     49.6107297     49.6107297     49.6107297    1[6-(6,6)]
   120    51.34552815    51.34552815    51.34552815    1[6-(6,7)]
   121    54.31496238    54.31496238    54.31496238    1[6-(6,7)]
   122    53.59851315    53.59851315    53.59851315    1[6-(6,6)]
   123    55.27473399    55.27473399    55.27473399    1[6-(6,6)]
   124    56.33814291    56.33814291    56.33814291    1[6-(6,7)]
   125    59.24449356    59.24449356    59.24449356    1[6-(6,7)]
   126    60.53770695    60.53770695    60.53770695    1[6-(6,6)]
   127    59.52836967    59.52836967    59.52836967    1[6-(6,6)]
   128    55.98217128    55.98217128    55.98217128    1[6-(6,7)]
   129    61.42087707    61.42087707    61.42087707    1[6-(6,7)]
   130    60.86213679    60.86213679    60.86213679    1[6-(6,6)]
   131    60.57826068    60.57826068    60.57826068    1[6-(6,6)]
   132    61.87598004    61.87598004    61.87598004    1[6-(6,7)]
   133    63.61528446    63.61528446    63.61528446    1[6-(6,7)]
   134    64.03433967    64.03433967    64.03433967    1[6-(6,6)]
   135     63.0385203     63.0385203     63.0385203    1[6-(6,6)]
   136    61.30372185    61.30372185    61.30372185    1[6-(6,7)]
   137    58.33428762    58.33428762    58.33428762    1[6-(6,7)]
   138    59.05073685    59.05073685    59.05073685    1[6-(6,6)]
   139    57.37451601    57.37451601    57.37451601    1[6-(6,6)]
   140    56.31110709    56.31110709    56.31110709    1[6-(6,7)]
   141    53.40475644    53.40475644    53.40475644    1[6-(6,7)]
   142    52.11154305    52.11154305    52.11154305    1[6-(6,6)]
   143    53.12088033    53.12088033    53.12088033    1[6-(6,6)]
   144    56.66707872    56.66707872    56.66707872    1[6-(6,7)]
   145    39.94542405    39.94542405    39.94542405    1[6-(6,7)]
   146    38.84596737    38.84596737    38.84596737    1[6-(6,6)]
   147    36.51638088    36.51638088    36.51638088    1[6-(6,6)]
   148     36.5434167     36.5434167     36.5434167    1[6-(6,7)]
   149    30.17197512    30.17197512    30.17197512    1[6-(6,7)]
   150    32.44748997    32.44748997    32.44748997    1[6-(6,6)]
   151     33.7497153     33.7497153     33.7497153    1[6-(6,6)]
   152    30.38375571    30.38375571    30.38375571    1[6-(6,7)]
   153    33.99303768    33.99303768    33.99303768    1[6-(6,7)]
   154     7.88995347     7.88995347     7.88995347    1[6-(6,6)]
   155     6.97974753     6.97974753     6.97974753    1[6-(6,6)]
   156     8.32252659     8.32252659     8.32252659    1[6-(6,7)]
   157    34.57881378    34.57881378    34.57881378    1[6-(6,7)]
   158    35.99819433    35.99819433    35.99819433    1[6-(6,6)]
   159    37.26887787    37.26887787    37.26887787    1[6-(6,6)]
   160     58.1720727     58.1720727     58.1720727    1[6-(6,7)]
   161    27.64412595    27.64412595    27.64412595    1[6-(6,7)]
   162    28.74358263    28.74358263    28.74358263    1[6-(6,6)]
   163    31.07316912    31.07316912    31.07316912    1[6-(6,6)]
   164     31.0461333     31.0461333     31.0461333    1[6-(6,7)]
   165    37.41757488    37.41757488    37.41757488    1[6-(6,7)]
   166    35.14206003    35.14206003    35.14206003    1[6-(6,6)]
   167     33.8398347     33.8398347     33.8398347    1[6-(6,6)]
   168    37.20579429    37.20579429    37.20579429    1[6-(6,7)]
   169    33.59651232    33.59651232    33.59651232    1[6-(6,7)]
   170    14.63989653    14.63989653    14.63989653    1[6-(6,6)]
   171    15.55010247    15.55010247    15.55010247    1[6-(6,6)]
   172    14.20732341    14.20732341    14.20732341    1[6-(6,7)]
   173    33.01073622    33.01073622    33.01073622    1[6-(6,7)]
   174    31.59135567    31.59135567    31.59135567    1[6-(6,6)]
   175    30.32067213    30.32067213    30.32067213    1[6-(6,6)]
   176     54.4771773     54.4771773     54.4771773    1[6-(6,7)]
   177    37.06160325    37.06160325    37.06160325    1[6-(6,7)]
   178    36.51187491    36.51187491    36.51187491    1[6-(6,6)]
   179    37.83663009    37.83663009    37.83663009    1[6-(6,6)]
   180    39.87332853    39.87332853    39.87332853    1[6-(6,7)]
   181    44.37929853    44.37929853    44.37929853    1[6-(6,7)]
   182    42.97343589    42.97343589    42.97343589    1[6-(6,6)]
   183    41.63966877    41.63966877    41.63966877    1[6-(6,6)]
   184    43.18972245    43.18972245    43.18972245    1[6-(6,7)]
   185    40.00850763    40.00850763    40.00850763    1[6-(6,7)]
   186     42.6715359     42.6715359     42.6715359    1[6-(6,6)]
   187    43.00047171    43.00047171    43.00047171    1[6-(6,6)]
   188    41.75682399    41.75682399    41.75682399    1[6-(6,7)]
   189    62.73662031    62.73662031    62.73662031    1[6-(6,7)]
   190     61.7768487     61.7768487     61.7768487    1[6-(6,6)]
   191     59.4337443     59.4337443     59.4337443    1[6-(6,6)]
   192    59.21295177    59.21295177    59.21295177    1[6-(6,7)]
   193    70.83835437    70.83835437    70.83835437    1[6-(6,7)]
   194    68.63042907    68.63042907    68.63042907    1[6-(6,6)]
   195    67.34172165    67.34172165    67.34172165    1[6-(6,6)]
   196    70.70317527    70.70317527    70.70317527    1[6-(6,7)]
   197    70.57700811    70.57700811    70.57700811    1[6-(6,7)]
   198    71.86571553    71.86571553    71.86571553    1[6-(6,6)]
   199    70.83835437    70.83835437    70.83835437    1[6-(6,6)]
   200    67.28765001    67.28765001    67.28765001    1[6-(6,7)]
   201    64.74628293    64.74628293    64.74628293    1[6-(6,7)]
   202    42.02267622    42.02267622    42.02267622    1[6-(6,6)]
   203    39.76518525    39.76518525    39.76518525    1[6-(6,6)]
   204    38.80090767    38.80090767    38.80090767    1[6-(6,7)]
   205    38.07094053    38.07094053    38.07094053    1[6-(6,7)]
   206    37.23733608    37.23733608    37.23733608    1[6-(6,6)]
   207     37.1742525     37.1742525     37.1742525    1[6-(6,6)]
   208    61.40285319    61.40285319    61.40285319    1[6-(6,7)]
   209    30.52794675    30.52794675    30.52794675    1[6-(6,7)]
   210    31.07767509    31.07767509    31.07767509    1[6-(6,6)]
   211    29.75291991    29.75291991    29.75291991    1[6-(6,6)]
   212    27.71622147    27.71622147    27.71622147    1[6-(6,7)]
   213    23.21025147    23.21025147    23.21025147    1[6-(6,7)]
   214    24.61611411    24.61611411    24.61611411    1[6-(6,6)]
   215    25.94988123    25.94988123    25.94988123    1[6-(6,6)]
   216    24.39982755    24.39982755    24.39982755    1[6-(6,7)]
   217    27.58104237    27.58104237    27.58104237    1[6-(6,7)]
   218     24.9180141     24.9180141     24.9180141    1[6-(6,6)]
   219    24.58907829    24.58907829    24.58907829    1[6-(6,6)]
   220    25.83272601    25.83272601    25.83272601    1[6-(6,7)]
   221    49.91262969    49.91262969    49.91262969    1[6-(6,7)]
   222     50.8724013     50.8724013     50.8724013    1[6-(6,6)]
   223     53.2155057     53.2155057     53.2155057    1[6-(6,6)]
   224    53.43629823    53.43629823    53.43629823    1[6-(6,7)]
   225    41.81089563    41.81089563    41.81089563    1[6-(6,7)]
   226    44.01882093    44.01882093    44.01882093    1[6-(6,6)]
   227    45.30752835    45.30752835    45.30752835    1[6-(6,6)]
   228    41.94607473    41.94607473    41.94607473    1[6-(6,7)]
   229    42.07224189    42.07224189    42.07224189    1[6-(6,7)]
   230    40.78353447    40.78353447    40.78353447    1[6-(6,6)]
   231    41.81089563    41.81089563    41.81089563    1[6-(6,6)]
   232    45.36159999    45.36159999    45.36159999    1[6-(6,7)]
   233    47.90296707    47.90296707    47.90296707    1[6-(6,7)]
   234    25.56687378    25.56687378    25.56687378    1[6-(6,6)]
   235    27.82436475    27.82436475    27.82436475    1[6-(6,6)]
   236    28.78864233    28.78864233    28.78864233    1[6-(6,7)]
   237    29.51860947    29.51860947    29.51860947    1[6-(6,7)]
   238    30.35221392    30.35221392    30.35221392    1[6-(6,6)]
   239     30.4152975     30.4152975     30.4152975    1[6-(6,6)]
   240    51.24639681    51.24639681    51.24639681    1[6-(6,7)]
   241    64.34074563    64.34074563    64.34074563    1[6-(6,7)]
   242    66.54867093    66.54867093    66.54867093    1[6-(6,6)]
   243    67.83737835    67.83737835    67.83737835    1[6-(6,6)]
   244    64.47592473    64.47592473    64.47592473    1[6-(6,7)]
   245    64.60209189    64.60209189    64.60209189    1[6-(6,7)]
   246    63.31338447    63.31338447    63.31338447    1[6-(6,6)]
   247    64.34074563    64.34074563    64.34074563    1[6-(6,6)]
   248    67.89144999    67.89144999    67.89144999    1[6-(6,7)]
   249    70.43281707    70.43281707    70.43281707    1[6-(6,7)]
   250    70.62657378    70.62657378    70.62657378    1[6-(6,6)]
   251    72.88406475    72.88406475    72.88406475    1[6-(6,6)]
   252    73.84834233    73.84834233    73.84834233    1[6-(6,7)]
   253    29.51860947    29.51860947    29.51860947    1[6-(6,7)]
   254    30.35221392    30.35221392    30.35221392    1[6-(6,6)]
   255     30.4152975     30.4152975     30.4152975    1[6-(6,6)]
   256    28.71654681    28.71654681    28.71654681    1[6-(6,7)]
   257    30.52794675    30.52794675    30.52794675    1[6-(6,7)]
   258    31.07767509    31.07767509    31.07767509    1[6-(6,6)]
   259    29.75291991    29.75291991    29.75291991    1[6-(6,6)]
   260    27.71622147    27.71622147    27.71622147    1[6-(6,7)]
   261    23.21025147    23.21025147    23.21025147    1[6-(6,7)]
   262    24.61611411    24.61611411    24.61611411    1[6-(6,6)]
   263    25.94988123    25.94988123    25.94988123    1[6-(6,6)]
   264    24.39982755    24.39982755    24.39982755    1[6-(6,7)]
   265    27.58104237    27.58104237    27.58104237    1[6-(6,7)]
   266     69.9777141     69.9777141     69.9777141    1[6-(6,6)]
   267    69.64877829    69.64877829    69.64877829    1[6-(6,6)]
   268    70.89242601    70.89242601    70.89242601    1[6-(6,7)]
   269    72.44247969    72.44247969    72.44247969    1[6-(6,7)]
   270     73.4022513     73.4022513     73.4022513    1[6-(6,6)]
   271     75.7453557     75.7453557     75.7453557    1[6-(6,6)]
   272    30.90644823    30.90644823    30.90644823    1[6-(6,7)]
   273    48.30850437    48.30850437    48.30850437    1[6-(6,7)]
   274    46.10057907    46.10057907    46.10057907    1[6-(6,6)]
   275    44.81187165    44.81187165    44.81187165    1[6-(6,6)]
   276    48.17332527    48.17332527    48.17332527    1[6-(6,7)]
   277    48.04715811    48.04715811    48.04715811    1[6-(6,7)]
   278    49.33586553    49.33586553    49.33586553    1[6-(6,6)]
   279    48.30850437    48.30850437    48.30850437    1[6-(6,6)]
   280    44.75780001    44.75780001    44.75780001    1[6-(6,7)]
   281    42.21643293    42.21643293    42.21643293    1[6-(6,7)]
   282    42.02267622    42.02267622    42.02267622    1[6-(6,6)]
   283    39.76518525    39.76518525    39.76518525    1[6-(6,6)]
   284    38.80090767    38.80090767    38.80090767    1[6-(6,7)]
   285    38.07094053    38.07094053    38.07094053    1[6-(6,7)]
   286    37.23733608    37.23733608    37.23733608    1[6-(6,6)]
   287     37.1742525     37.1742525     37.1742525    1[6-(6,6)]
   288    38.87300319    38.87300319    38.87300319    1[6-(6,7)]
   289    37.06160325    37.06160325    37.06160325    1[6-(6,7)]
   290    36.51187491    36.51187491    36.51187491    1[6-(6,6)]
   291    37.83663009    37.83663009    37.83663009    1[6-(6,6)]
   292    39.87332853    39.87332853    39.87332853    1[6-(6,7)]
   293    44.37929853    44.37929853    44.37929853    1[6-(6,7)]
   294    42.97343589    42.97343589    42.97343589    1[6-(6,6)]
   295    41.63966877    41.63966877    41.63966877    1[6-(6,6)]
   296    43.18972245    43.18972245    43.18972245    1[6-(6,7)]
   297    40.00850763    40.00850763    40.00850763    1[6-(6,7)]
   298     42.6715359     42.6715359     42.6715359    1[6-(6,6)]
   299    43.00047171    43.00047171    43.00047171    1[6-(6,6)]
   300    41.75682399    41.75682399    41.75682399    1[6-(6,7)]
   301    40.20677031    40.20677031    40.20677031    1[6-(6,7)]
   302     39.2469987     39.2469987     39.2469987    1[6-(6,6)]
   303     36.9038943     36.9038943     36.9038943    1[6-(6,6)]
   304    36.68310177    36.68310177    36.68310177    1[6-(6,7)]
   305    42.15785532    42.15785532    42.15785532    1[6-(6,7)]
   306     41.0493867     41.0493867     41.0493867    1[6-(6,6)]
   307    42.09026577    42.09026577    42.09026577    1[6-(6,6)]
   308    45.42468357    45.42468357    45.42468357    1[6-(6,7)]
   309    51.66995799    51.66995799    51.66995799    1[6-(6,7)]
   310    50.68315056    50.68315056    50.68315056    1[6-(6,6)]
   311    48.35356407    48.35356407    48.35356407    1[6-(6,6)]
   312     48.1688193     48.1688193     48.1688193    1[6-(6,7)]
   313    42.01817025    42.01817025    42.01817025    1[6-(6,7)]
   314    45.39764775    45.39764775    45.39764775    1[6-(6,6)]
   315    44.05036272    44.05036272    44.05036272    1[6-(6,6)]
   316    41.74330608    41.74330608    41.74330608    1[6-(6,7)]
   317    37.28690175    37.28690175    37.28690175    1[6-(6,7)]
   318    35.03391675    35.03391675    35.03391675    1[6-(6,6)]
   319    33.70014963    33.70014963    33.70014963    1[6-(6,6)]
   320    37.02555549    37.02555549    37.02555549    1[6-(6,7)]
   321     43.2122523     43.2122523     43.2122523    1[6-(6,7)]
   322    41.56306728    41.56306728    41.56306728    1[6-(6,6)]
   323    40.55823597    40.55823597    40.55823597    1[6-(6,6)]
   324    42.62197023    42.62197023    42.62197023    1[6-(6,7)]
   325    40.75649865    40.75649865    40.75649865    1[6-(6,7)]
   326    41.62615086    41.62615086    41.62615086    1[6-(6,6)]
   327    41.59460907    41.59460907    41.59460907    1[6-(6,6)]
   328    39.77870316    39.77870316    39.77870316    1[6-(6,7)]
   329    40.20677031    40.20677031    40.20677031    1[6-(6,7)]
   330    39.29656437    39.29656437    39.29656437    1[6-(6,6)]
   331    38.71529424    38.71529424    38.71529424    1[6-(6,6)]
   332    38.81442558    38.81442558    38.81442558    1[6-(6,7)]
   333    40.99080909    40.99080909    40.99080909    1[6-(6,7)]
   334    41.45041803    41.45041803    41.45041803    1[6-(6,6)]
   335    40.37799717    40.37799717    40.37799717    1[6-(6,6)]
   336    38.53054947    38.53054947    38.53054947    1[6-(6,7)]
   337     24.3772977     24.3772977     24.3772977    1[6-(6,7)]
   338    26.02648272    26.02648272    26.02648272    1[6-(6,6)]
   339    27.03131403    27.03131403    27.03131403    1[6-(6,6)]
   340    24.96757977    24.96757977    24.96757977    1[6-(6,7)]
   341    26.83305135    26.83305135    26.83305135    1[6-(6,7)]
   342    25.96339914    25.96339914    25.96339914    1[6-(6,6)]
   343    25.99494093    25.99494093    25.99494093    1[6-(6,6)]
   344    27.81084684    27.81084684    27.81084684    1[6-(6,7)]
   345    27.38277969    27.38277969    27.38277969    1[6-(6,7)]
   346    73.35268563    73.35268563    73.35268563    1[6-(6,6)]
   347    73.93395576    73.93395576    73.93395576    1[6-(6,6)]
   348    73.83482442    73.83482442    73.83482442    1[6-(6,7)]
   349    71.65844091    71.65844091    71.65844091    1[6-(6,7)]
   350    71.19883197    71.19883197    71.19883197    1[6-(6,6)]
   351    72.27125283    72.27125283    72.27125283    1[6-(6,6)]
   352    29.05900053    29.05900053    29.05900053    1[6-(6,7)]
   353    70.49139468    70.49139468    70.49139468    1[6-(6,7)]
   354     71.5998633     71.5998633     71.5998633    1[6-(6,6)]
   355    70.55898423    70.55898423    70.55898423    1[6-(6,6)]
   356    67.22456643    67.22456643    67.22456643    1[6-(6,7)]
   357    60.97929201    60.97929201    60.97929201    1[6-(6,7)]
   358    61.96609944    61.96609944    61.96609944    1[6-(6,6)]
   359    64.29568593    64.29568593    64.29568593    1[6-(6,6)]
   360     64.4804307     64.4804307     64.4804307    1[6-(6,7)]
   361    70.63107975    70.63107975    70.63107975    1[6-(6,7)]
   362    67.25160225    67.25160225    67.25160225    1[6-(6,6)]
   363    68.59888728    68.59888728    68.59888728    1[6-(6,6)]
   364    70.90594392    70.90594392    70.90594392    1[6-(6,7)]
   365    30.30264825    30.30264825    30.30264825    1[6-(6,7)]
   366    32.55563325    32.55563325    32.55563325    1[6-(6,6)]
   367    33.88940037    33.88940037    33.88940037    1[6-(6,6)]
   368    30.56399451    30.56399451    30.56399451    1[6-(6,7)]
   369    39.94542405    39.94542405    39.94542405    1[6-(6,7)]
   370    38.84596737    38.84596737    38.84596737    1[6-(6,6)]
   371    36.51638088    36.51638088    36.51638088    1[6-(6,6)]
   372     36.5434167     36.5434167     36.5434167    1[6-(6,7)]
   373    30.17197512    30.17197512    30.17197512    1[6-(6,7)]
   374    32.44748997    32.44748997    32.44748997    1[6-(6,6)]
   375     33.7497153     33.7497153     33.7497153    1[6-(6,6)]
   376    30.38375571    30.38375571    30.38375571    1[6-(6,7)]
   377    33.99303768    33.99303768    33.99303768    1[6-(6,7)]
   378    30.41980347    30.41980347    30.41980347    1[6-(6,6)]
   379    29.50959753    29.50959753    29.50959753    1[6-(6,6)]
   380    30.85237659    30.85237659    30.85237659    1[6-(6,7)]
   381    34.57881378    34.57881378    34.57881378    1[6-(6,7)]
   382    35.99819433    35.99819433    35.99819433    1[6-(6,6)]
   383    37.26887787    37.26887787    37.26887787    1[6-(6,6)]
   384     35.6422227     35.6422227     35.6422227    1[6-(6,7)]
   385    27.64412595    27.64412595    27.64412595    1[6-(6,7)]
   386    28.74358263    28.74358263    28.74358263    1[6-(6,6)]
   387    31.07316912    31.07316912    31.07316912    1[6-(6,6)]
   388     31.0461333     31.0461333     31.0461333    1[6-(6,7)]
   389    37.41757488    37.41757488    37.41757488    1[6-(6,7)]
   390    35.14206003    35.14206003    35.14206003    1[6-(6,6)]
   391     33.8398347     33.8398347     33.8398347    1[6-(6,6)]
   392    37.20579429    37.20579429    37.20579429    1[6-(6,7)]
   393    33.59651232    33.59651232    33.59651232    1[6-(6,7)]
   394    37.16974653    37.16974653    37.16974653    1[6-(6,6)]
   395    38.07995247    38.07995247    38.07995247    1[6-(6,6)]
   396    36.73717341    36.73717341    36.73717341    1[6-(6,7)]
   397    33.01073622    33.01073622    33.01073622    1[6-(6,7)]
   398    31.59135567    31.59135567    31.59135567    1[6-(6,6)]
   399    30.32067213    30.32067213    30.32067213    1[6-(6,6)]
   400     31.9473273     31.9473273     31.9473273    1[6-(6,7)]
   401    73.75822293    73.75822293    73.75822293    1[6-(6,7)]
   402    74.31696321    74.31696321    74.31696321    1[6-(6,6)]
   403    74.60083932    74.60083932    74.60083932    1[6-(6,6)]
   404    73.30311996    73.30311996    73.30311996    1[6-(6,7)]
   405    71.56381554    71.56381554    71.56381554    1[6-(6,7)]
   406    71.14476033    71.14476033    71.14476033    1[6-(6,6)]
   407     72.1405797     72.1405797     72.1405797    1[6-(6,6)]
   408    73.87537815    73.87537815    73.87537815    1[6-(6,7)]
   409    76.84481238    76.84481238    76.84481238    1[6-(6,7)]
   410    76.12836315    76.12836315    76.12836315    1[6-(6,6)]
   411    77.80458399    77.80458399    77.80458399    1[6-(6,6)]
   412    78.86799291    78.86799291    78.86799291    1[6-(6,7)]
   413    36.71464356    36.71464356    36.71464356    1[6-(6,7)]
   414    38.00785695    38.00785695    38.00785695    1[6-(6,6)]
   415    36.99851967    36.99851967    36.99851967    1[6-(6,6)]
   416    33.45232128    33.45232128    33.45232128    1[6-(6,7)]
   417    38.89102707    38.89102707    38.89102707    1[6-(6,7)]
   418    38.33228679    38.33228679    38.33228679    1[6-(6,6)]
   419    38.04841068    38.04841068    38.04841068    1[6-(6,6)]
   420    39.34613004    39.34613004    39.34613004    1[6-(6,7)]
   421    41.08543446    41.08543446    41.08543446    1[6-(6,7)]
   422    41.50448967    41.50448967    41.50448967    1[6-(6,6)]
   423     40.5086703     40.5086703     40.5086703    1[6-(6,6)]
   424    38.77387185    38.77387185    38.77387185    1[6-(6,7)]
   425    35.80443762    35.80443762    35.80443762    1[6-(6,7)]
   426    81.58058685    81.58058685    81.58058685    1[6-(6,6)]
   427    79.90436601    79.90436601    79.90436601    1[6-(6,6)]
   428    78.84095709    78.84095709    78.84095709    1[6-(6,7)]
   429    75.93460644    75.93460644    75.93460644    1[6-(6,7)]
   430    74.64139305    74.64139305    74.64139305    1[6-(6,6)]
   431    75.65073033    75.65073033    75.65073033    1[6-(6,6)]
   432    34.13722872    34.13722872    34.13722872    1[6-(6,7)]
   433     46.9071477     46.9071477     46.9071477    1[6-(6,7)]
   434    48.55633272    48.55633272    48.55633272    1[6-(6,6)]
   435    49.56116403    49.56116403    49.56116403    1[6-(6,6)]
   436    47.49742977    47.49742977    47.49742977    1[6-(6,7)]
   437    49.36290135    49.36290135    49.36290135    1[6-(6,7)]
   438    48.49324914    48.49324914    48.49324914    1[6-(6,6)]
   439    48.52479093    48.52479093    48.52479093    1[6-(6,6)]
   440    50.34069684    50.34069684    50.34069684    1[6-(6,7)]
   441    49.91262969    49.91262969    49.91262969    1[6-(6,7)]
   442    50.82283563    50.82283563    50.82283563    1[6-(6,6)]
   443    51.40410576    51.40410576    51.40410576    1[6-(6,6)]
   444    51.30497442    51.30497442    51.30497442    1[6-(6,7)]
   445    26.59874091    26.59874091    26.59874091    1[6-(6,7)]
   446    26.13913197    26.13913197    26.13913197    1[6-(6,6)]
   447    27.21155283    27.21155283    27.21155283    1[6-(6,6)]
   448    29.05900053    29.05900053    29.05900053    1[6-(6,7)]
   449    25.43169468    25.43169468    25.43169468    1[6-(6,7)]
   450     26.5401633     26.5401633     26.5401633    1[6-(6,6)]
   451    25.49928423    25.49928423    25.49928423    1[6-(6,6)]
   452    22.16486643    22.16486643    22.16486643    1[6-(6,7)]
   453    15.91959201    15.91959201    15.91959201    1[6-(6,7)]
   454    16.90639944    16.90639944    16.90639944    1[6-(6,6)]
   455    19.23598593    19.23598593    19.23598593    1[6-(6,6)]
   456     19.4207307     19.4207307     19.4207307    1[6-(6,7)]
   457    25.57137975    25.57137975    25.57137975    1[6-(6,7)]
   458    44.72175225    44.72175225    44.72175225    1[6-(6,6)]
   459    46.06903728    46.06903728    46.06903728    1[6-(6,6)]
   460    48.37609392    48.37609392    48.37609392    1[6-(6,7)]
   461    52.83249825    52.83249825    52.83249825    1[6-(6,7)]
   462    55.08548325    55.08548325    55.08548325    1[6-(6,6)]
   463    56.41925037    56.41925037    56.41925037    1[6-(6,6)]
   464    30.56399451    30.56399451    30.56399451    1[6-(6,7)]
   465    42.15785532    42.15785532    42.15785532    1[6-(6,7)]
   466     41.0493867     41.0493867     41.0493867    1[6-(6,6)]
   467    42.09026577    42.09026577    42.09026577    1[6-(6,6)]
   468    45.42468357    45.42468357    45.42468357    1[6-(6,7)]
   469    51.66995799    51.66995799    51.66995799    1[6-(6,7)]
   470    50.68315056    50.68315056    50.68315056    1[6-(6,6)]
   471    48.35356407    48.35356407    48.35356407    1[6-(6,6)]
   472     48.1688193     48.1688193     48.1688193    1[6-(6,7)]
   473    42.01817025    42.01817025    42.01817025    1[6-(6,7)]
   474    67.92749775    67.92749775    67.92749775    1[6-(6,6)]
   475    66.58021272    66.58021272    66.58021272    1[6-(6,6)]
   476    64.27315608    64.27315608    64.27315608    1[6-(6,7)]
   477    59.81675175    59.81675175    59.81675175    1[6-(6,7)]
   478    57.56376675    57.56376675    57.56376675    1[6-(6,6)]
   479    56.22999963    56.22999963    56.22999963    1[6-(6,6)]
   480    37.02555549    37.02555549    37.02555549    1[6-(6,7)]
   481     65.7421023     65.7421023     65.7421023    1[6-(6,7)]
   482    64.09291728    64.09291728    64.09291728    1[6-(6,6)]
   483    63.08808597    63.08808597    63.08808597    1[6-(6,6)]
   484    65.15182023    65.15182023    65.15182023    1[6-(6,7)]
   485    63.28634865    63.28634865    63.28634865    1[6-(6,7)]
   486    64.15600086    64.15600086    64.15600086    1[6-(6,6)]
   487    64.12445907    64.12445907    64.12445907    1[6-(6,6)]
   488    62.30855316    62.30855316    62.30855316    1[6-(6,7)]
   489    62.73662031    62.73662031    62.73662031    1[6-(6,7)]
   490    61.82641437    61.82641437    61.82641437    1[6-(6,6)]
   491    61.24514424    61.24514424    61.24514424    1[6-(6,6)]
   492    61.34427558    61.34427558    61.34427558    1[6-(6,7)]
   493    40.99080909    40.99080909    40.99080909    1[6-(6,7)]
   494    41.45041803    41.45041803    41.45041803    1[6-(6,6)]
   495    40.37799717    40.37799717    40.37799717    1[6-(6,6)]
   496    38.53054947    38.53054947    38.53054947    1[6-(6,7)]
   497    38.89102707    38.89102707    38.89102707    1[6-(6,7)]
   498    38.33228679    38.33228679    38.33228679    1[6-(6,6)]
   499    38.04841068    38.04841068    38.04841068    1[6-(6,6)]
   500    39.34613004    39.34613004    39.34613004    1[6-(6,7)]
   501    41.08543446    41.08543446    41.08543446    1[6-(6,7)]
   502    41.50448967    41.50448967    41.50448967    1[6-(6,6)]
   503     40.5086703     40.5086703     40.5086703    1[6-(6,6)]
   504    38.77387185    38.77387185    38.77387185    1[6-(6,7)]
   505    35.80443762    35.80443762    35.80443762    1[6-(6,7)]
   506    36.52088685    36.52088685    36.52088685    1[6-(6,6)]
   507    34.84466601    34.84466601    34.84466601    1[6-(6,6)]
   508    33.78125709    33.78125709    33.78125709    1[6-(6,7)]
   509    30.87490644    30.87490644    30.87490644    1[6-(6,7)]
   510    29.58169305    29.58169305    29.58169305    1[6-(6,6)]
   511    30.59103033    30.59103033    30.59103033    1[6-(6,6)]
   512    34.13722872    34.13722872    34.13722872    1[6-(6,7)]
   513    28.69852293    28.69852293    28.69852293    1[6-(6,7)]
   514    29.25726321    29.25726321    29.25726321    1[6-(6,6)]
   515    29.54113932    29.54113932    29.54113932    1[6-(6,6)]
   516    28.24341996    28.24341996    28.24341996    1[6-(6,7)]
   517    26.50411554    26.50411554    26.50411554    1[6-(6,7)]
   518    26.08506033    26.08506033    26.08506033    1[6-(6,6)]
   519     27.0808797     27.0808797     27.0808797    1[6-(6,6)]
   520    28.81567815    28.81567815    28.81567815    1[6-(6,7)]
   521    31.78511238    31.78511238    31.78511238    1[6-(6,7)]
   522    31.06866315    31.06866315    31.06866315    1[6-(6,6)]
   523    32.74488399    32.74488399    32.74488399    1[6-(6,6)]
   524    33.80829291    33.80829291    33.80829291    1[6-(6,7)]
   525    36.71464356    36.71464356    36.71464356    1[6-(6,7)]
   526    38.00785695    38.00785695    38.00785695    1[6-(6,6)]
   527    36.99851967    36.99851967    36.99851967    1[6-(6,6)]
   528    33.45232128    33.45232128    33.45232128    1[6-(6,7)]
   529    50.17397595    50.17397595    50.17397595    1[6-(6,7)]
   530    51.27343263    51.27343263    51.27343263    1[6-(6,6)]
   531    53.60301912    53.60301912    53.60301912    1[6-(6,6)]
   532     53.5759833     53.5759833     53.5759833    1[6-(6,7)]
   533    59.94742488    59.94742488    59.94742488    1[6-(6,7)]
   534    57.67191003    57.67191003    57.67191003    1[6-(6,6)]
   535     56.3696847     56.3696847     56.3696847    1[6-(6,6)]
   536    59.73564429    59.73564429    59.73564429    1[6-(6,7)]
   537    56.12636232    56.12636232    56.12636232    1[6-(6,7)]
   538    82.22944653    82.22944653    82.22944653    1[6-(6,6)]
   539    83.13965247    83.13965247    83.13965247    1[6-(6,6)]
   540    81.79687341    81.79687341    81.79687341    1[6-(6,7)]
   541    55.54058622    55.54058622    55.54058622    1[6-(6,7)]
   542    54.12120567    54.12120567    54.12120567    1[6-(6,6)]
   543    52.85052213    52.85052213    52.85052213    1[6-(6,6)]
   544     31.9473273     31.9473273     31.9473273    1[6-(6,7)]
   545    62.47527405    62.47527405    62.47527405    1[6-(6,7)]
   546    61.37581737    61.37581737    61.37581737    1[6-(6,6)]
   547    59.04623088    59.04623088    59.04623088    1[6-(6,6)]
   548     59.0732667     59.0732667     59.0732667    1[6-(6,7)]
   549    52.70182512    52.70182512    52.70182512    1[6-(6,7)]
   550    54.97733997    54.97733997    54.97733997    1[6-(6,6)]
   551     56.2795653     56.2795653     56.2795653    1[6-(6,6)]
   552    52.91360571    52.91360571    52.91360571    1[6-(6,7)]
   553    56.52288768    56.52288768    56.52288768    1[6-(6,7)]
   554    75.47950347    75.47950347    75.47950347    1[6-(6,6)]
   555    74.56929753    74.56929753    74.56929753    1[6-(6,6)]
   556    75.91207659    75.91207659    75.91207659    1[6-(6,7)]
   557    57.10866378    57.10866378    57.10866378    1[6-(6,7)]
   558    58.52804433    58.52804433    58.52804433    1[6-(6,6)]
   559    59.79872787    59.79872787    59.79872787    1[6-(6,6)]
   560     35.6422227     35.6422227     35.6422227    1[6-(6,7)]
   561    53.05779675    53.05779675    53.05779675    1[6-(6,7)]
   562    53.60752509    53.60752509    53.60752509    1[6-(6,6)]
   563    52.28276991    52.28276991    52.28276991    1[6-(6,6)]
   564    50.24607147    50.24607147    50.24607147    1[6-(6,7)]
   565    45.74010147    45.74010147    45.74010147    1[6-(6,7)]
   566    47.14596411    47.14596411    47.14596411    1[6-(6,6)]
   567    48.47973123    48.47973123    48.47973123    1[6-(6,6)]
   568    46.92967755    46.92967755    46.92967755    1[6-(6,7)]
   569    50.11089237    50.11089237    50.11089237    1[6-(6,7)]
   570     47.4478641     47.4478641     47.4478641    1[6-(6,6)]
   571    47.11892829    47.11892829    47.11892829    1[6-(6,6)]
   572    48.36257601    48.36257601    48.36257601    1[6-(6,7)]
   573    27.38277969    27.38277969    27.38277969    1[6-(6,7)]
   574     28.3425513     28.3425513     28.3425513    1[6-(6,6)]
   575     30.6856557     30.6856557     30.6856557    1[6-(6,6)]
   576    30.90644823    30.90644823    30.90644823    1[6-(6,7)]
   577    19.28104563    19.28104563    19.28104563    1[6-(6,7)]
   578    21.48897093    21.48897093    21.48897093    1[6-(6,6)]
   579    22.77767835    22.77767835    22.77767835    1[6-(6,6)]
   580    19.41622473    19.41622473    19.41622473    1[6-(6,7)]
   581    19.54239189    19.54239189    19.54239189    1[6-(6,7)]
   582    18.25368447    18.25368447    18.25368447    1[6-(6,6)]
   583    19.28104563    19.28104563    19.28104563    1[6-(6,6)]
   584    22.83174999    22.83174999    22.83174999    1[6-(6,7)]
   585    25.37311707    25.37311707    25.37311707    1[6-(6,7)]
   586    48.09672378    48.09672378    48.09672378    1[6-(6,6)]
   587    50.35421475    50.35421475    50.35421475    1[6-(6,6)]
   588    51.31849233    51.31849233    51.31849233    1[6-(6,7)]
   589    52.04845947    52.04845947    52.04845947    1[6-(6,7)]
   590    52.88206392    52.88206392    52.88206392    1[6-(6,6)]
   591     52.9451475     52.9451475     52.9451475    1[6-(6,6)]
   592    28.71654681    28.71654681    28.71654681    1[6-(6,7)]
   593    59.59145325    59.59145325    59.59145325    1[6-(6,7)]
   594    59.04172491    59.04172491    59.04172491    1[6-(6,6)]
   595    60.36648009    60.36648009    60.36648009    1[6-(6,6)]
   596    62.40317853    62.40317853    62.40317853    1[6-(6,7)]
   597    66.90914853    66.90914853    66.90914853    1[6-(6,7)]
   598    65.50328589    65.50328589    65.50328589    1[6-(6,6)]
   599    64.16951877    64.16951877    64.16951877    1[6-(6,6)]
   600    65.71957245    65.71957245    65.71957245    1[6-(6,7)]
   601    62.53835763    62.53835763    62.53835763    1[6-(6,7)]
   602     65.2013859     65.2013859     65.2013859    1[6-(6,6)]
   603    65.53032171    65.53032171    65.53032171    1[6-(6,6)]
   604    64.28667399    64.28667399    64.28667399    1[6-(6,7)]
   605    40.20677031    40.20677031    40.20677031    1[6-(6,7)]
   606     39.2469987     39.2469987     39.2469987    1[6-(6,6)]
   607     36.9038943     36.9038943     36.9038943    1[6-(6,6)]
   608    36.68310177    36.68310177    36.68310177    1[6-(6,7)]
   609    48.30850437    48.30850437    48.30850437    1[6-(6,7)]
   610    46.10057907    46.10057907    46.10057907    1[6-(6,6)]
   611    44.81187165    44.81187165    44.81187165    1[6-(6,6)]
   612    48.17332527    48.17332527    48.17332527    1[6-(6,7)]
   613    48.04715811    48.04715811    48.04715811    1[6-(6,7)]
   614    49.33586553    49.33586553    49.33586553    1[6-(6,6)]
   615    48.30850437    48.30850437    48.30850437    1[6-(6,6)]
   616    44.75780001    44.75780001    44.75780001    1[6-(6,7)]
   617    42.21643293    42.21643293    42.21643293    1[6-(6,7)]
   618    64.55252622    64.55252622    64.55252622    1[6-(6,6)]
   619    62.29503525    62.29503525    62.29503525    1[6-(6,6)]
   620    61.33075767    61.33075767    61.33075767    1[6-(6,7)]
   621    60.60079053    60.60079053    60.60079053    1[6-(6,7)]
   622    59.76718608    59.76718608    59.76718608    1[6-(6,6)]
   623     59.7041025     59.7041025     59.7041025    1[6-(6,6)]
   624    38.87300319    38.87300319    38.87300319    1[6-(6,7)]
   625    25.77865437    25.77865437    25.77865437    1[6-(6,7)]
   626    23.57072907    23.57072907    23.57072907    1[6-(6,6)]
   627    22.28202165    22.28202165    22.28202165    1[6-(6,6)]
   628    25.64347527    25.64347527    25.64347527    1[6-(6,7)]
   629    25.51730811    25.51730811    25.51730811    1[6-(6,7)]
   630    26.80601553    26.80601553    26.80601553    1[6-(6,6)]
   631    25.77865437    25.77865437    25.77865437    1[6-(6,6)]
   632    22.22795001    22.22795001    22.22795001    1[6-(6,7)]
   633    19.68658293    19.68658293    19.68658293    1[6-(6,7)]
   634    19.49282622    19.49282622    19.49282622    1[6-(6,6)]
   635    17.23533525    17.23533525    17.23533525    1[6-(6,6)]
   636    16.27105767    16.27105767    16.27105767    1[6-(6,7)]
   637    60.60079053    60.60079053    60.60079053    1[6-(6,7)]
   638    59.76718608    59.76718608    59.76718608    1[6-(6,6)]
   639     59.7041025     59.7041025     59.7041025    1[6-(6,6)]
   640    61.40285319    61.40285319    61.40285319    1[6-(6,7)]
   641    59.59145325    59.59145325    59.59145325    1[6-(6,7)]
   642    59.04172491    59.04172491    59.04172491    1[6-(6,6)]
   643    60.36648009    60.36648009    60.36648009    1[6-(6,6)]
   644    62.40317853    62.40317853    62.40317853    1[6-(6,7)]
   645    66.90914853    66.90914853    66.90914853    1[6-(6,7)]
   646    65.50328589    65.50328589    65.50328589    1[6-(6,6)]
   647    64.16951877    64.16951877    64.16951877    1[6-(6,6)]
   648    65.71957245    65.71957245    65.71957245    1[6-(6,7)]
   649    62.53835763    62.53835763    62.53835763    1[6-(6,7)]
   650     20.1416859     20.1416859     20.1416859    1[6-(6,6)]
   651    20.47062171    20.47062171    20.47062171    1[6-(6,6)]
   652    19.22697399    19.22697399    19.22697399    1[6-(6,7)]
   653    17.67692031    17.67692031    17.67692031    1[6-(6,7)]
   654     16.7171487     16.7171487     16.7171487    1[6-(6,6)]
   655     14.3740443     14.3740443     14.3740443    1[6-(6,6)]
   656    59.21295177    59.21295177    59.21295177    1[6-(6,7)]
   657    41.81089563    41.81089563    41.81089563    1[6-(6,7)]
   658    44.01882093    44.01882093    44.01882093    1[6-(6,6)]
   659    45.30752835    45.30752835    45.30752835    1[6-(6,6)]
   660    41.94607473    41.94607473    41.94607473    1[6-(6,7)]
   661    42.07224189    42.07224189    42.07224189    1[6-(6,7)]
   662    40.78353447    40.78353447    40.78353447    1[6-(6,6)]
   663    41.81089563    41.81089563    41.81089563    1[6-(6,6)]
   664    45.36159999    45.36159999    45.36159999    1[6-(6,7)]
   665    47.90296707    47.90296707    47.90296707    1[6-(6,7)]
   666    48.09672378    48.09672378    48.09672378    1[6-(6,6)]
   667    50.35421475    50.35421475    50.35421475    1[6-(6,6)]
   668    51.31849233    51.31849233    51.31849233    1[6-(6,7)]
   669    52.04845947    52.04845947    52.04845947    1[6-(6,7)]
   670    52.88206392    52.88206392    52.88206392    1[6-(6,6)]
   671     52.9451475     52.9451475     52.9451475    1[6-(6,6)]
   672    51.24639681    51.24639681    51.24639681    1[6-(6,7)]
   673    53.05779675    53.05779675    53.05779675    1[6-(6,7)]
   674    53.60752509    53.60752509    53.60752509    1[6-(6,6)]
   675    52.28276991    52.28276991    52.28276991    1[6-(6,6)]
   676    50.24607147    50.24607147    50.24607147    1[6-(6,7)]
   677    45.74010147    45.74010147    45.74010147    1[6-(6,7)]
   678    47.14596411    47.14596411    47.14596411    1[6-(6,6)]
   679    48.47973123    48.47973123    48.47973123    1[6-(6,6)]
   680    46.92967755    46.92967755    46.92967755    1[6-(6,7)]
   681    50.11089237    50.11089237    50.11089237    1[6-(6,7)]
   682     47.4478641     47.4478641     47.4478641    1[6-(6,6)]
   683    47.11892829    47.11892829    47.11892829    1[6-(6,6)]
   684    48.36257601    48.36257601    48.36257601    1[6-(6,7)]
   685    49.91262969    49.91262969    49.91262969    1[6-(6,7)]
   686     50.8724013     50.8724013     50.8724013    1[6-(6,6)]
   687     53.2155057     53.2155057     53.2155057    1[6-(6,6)]
   688    53.43629823    53.43629823    53.43629823    1[6-(6,7)]
   689    47.96154468    47.96154468    47.96154468    1[6-(6,7)]
   690     49.0700133     49.0700133     49.0700133    1[6-(6,6)]
   691    48.02913423    48.02913423    48.02913423    1[6-(6,6)]
   692    44.69471643    44.69471643    44.69471643    1[6-(6,7)]
   693    38.44944201    38.44944201    38.44944201    1[6-(6,7)]
   694    39.43624944    39.43624944    39.43624944    1[6-(6,6)]
   695    41.76583593    41.76583593    41.76583593    1[6-(6,6)]
   696     41.9505807     41.9505807     41.9505807    1[6-(6,7)]
   697    48.10122975    48.10122975    48.10122975    1[6-(6,7)]
   698    44.72175225    44.72175225    44.72175225    1[6-(6,6)]
   699    46.06903728    46.06903728    46.06903728    1[6-(6,6)]
   700    48.37609392    48.37609392    48.37609392    1[6-(6,7)]
   701    52.83249825    52.83249825    52.83249825    1[6-(6,7)]
   702    55.08548325    55.08548325    55.08548325    1[6-(6,6)]
   703    56.41925037    56.41925037    56.41925037    1[6-(6,6)]
   704    53.09384451    53.09384451    53.09384451    1[6-(6,7)]
   705     46.9071477     46.9071477     46.9071477    1[6-(6,7)]
   706    48.55633272    48.55633272    48.55633272    1[6-(6,6)]
   707    49.56116403    49.56116403    49.56116403    1[6-(6,6)]
   708    47.49742977    47.49742977    47.49742977    1[6-(6,7)]
   709    49.36290135    49.36290135    49.36290135    1[6-(6,7)]
   710    48.49324914    48.49324914    48.49324914    1[6-(6,6)]
   711    48.52479093    48.52479093    48.52479093    1[6-(6,6)]
   712    50.34069684    50.34069684    50.34069684    1[6-(6,7)]
   713    49.91262969    49.91262969    49.91262969    1[6-(6,7)]
   714    50.82283563    50.82283563    50.82283563    1[6-(6,6)]
   715    51.40410576    51.40410576    51.40410576    1[6-(6,6)]
   716    51.30497442    51.30497442    51.30497442    1[6-(6,7)]
   717    49.12859091    49.12859091    49.12859091    1[6-(6,7)]
   718    48.66898197    48.66898197    48.66898197    1[6-(6,6)]
   719    49.74140283    49.74140283    49.74140283    1[6-(6,6)]
   720    51.58885053    51.58885053    51.58885053    1[6-(6,7)]
   721     65.7421023     65.7421023     65.7421023    1[6-(6,7)]
   722    64.09291728    64.09291728    64.09291728    1[6-(6,6)]
   723    63.08808597    63.08808597    63.08808597    1[6-(6,6)]
   724    65.15182023    65.15182023    65.15182023    1[6-(6,7)]
   725    63.28634865    63.28634865    63.28634865    1[6-(6,7)]
   726    64.15600086    64.15600086    64.15600086    1[6-(6,6)]
   727    64.12445907    64.12445907    64.12445907    1[6-(6,6)]
   728    62.30855316    62.30855316    62.30855316    1[6-(6,7)]
   729    62.73662031    62.73662031    62.73662031    1[6-(6,7)]
   730    16.76671437    16.76671437    16.76671437    1[6-(6,6)]
   731    16.18544424    16.18544424    16.18544424    1[6-(6,6)]
   732    16.28457558    16.28457558    16.28457558    1[6-(6,7)]
   733    18.46095909    18.46095909    18.46095909    1[6-(6,7)]
   734    18.92056803    18.92056803    18.92056803    1[6-(6,6)]
   735    17.84814717    17.84814717    17.84814717    1[6-(6,6)]
   736    61.06039947    61.06039947    61.06039947    1[6-(6,7)]
   737    19.62800532    19.62800532    19.62800532    1[6-(6,7)]
   738     18.5195367     18.5195367     18.5195367    1[6-(6,6)]
   739    19.56041577    19.56041577    19.56041577    1[6-(6,6)]
   740    22.89483357    22.89483357    22.89483357    1[6-(6,7)]
   741    29.14010799    29.14010799    29.14010799    1[6-(6,7)]
   742    28.15330056    28.15330056    28.15330056    1[6-(6,6)]
   743    25.82371407    25.82371407    25.82371407    1[6-(6,6)]
   744     25.6389693     25.6389693     25.6389693    1[6-(6,7)]
   745    19.48832025    19.48832025    19.48832025    1[6-(6,7)]
   746    22.86779775    22.86779775    22.86779775    1[6-(6,6)]
   747    21.52051272    21.52051272    21.52051272    1[6-(6,6)]
   748    19.21345608    19.21345608    19.21345608    1[6-(6,7)]
   749    59.81675175    59.81675175    59.81675175    1[6-(6,7)]
   750    57.56376675    57.56376675    57.56376675    1[6-(6,6)]
   751    56.22999963    56.22999963    56.22999963    1[6-(6,6)]
   752    59.55540549    59.55540549    59.55540549    1[6-(6,7)]
   753    50.17397595    50.17397595    50.17397595    1[6-(6,7)]
   754    51.27343263    51.27343263    51.27343263    1[6-(6,6)]
   755    53.60301912    53.60301912    53.60301912    1[6-(6,6)]
   756     53.5759833     53.5759833     53.5759833    1[6-(6,7)]
   757    59.94742488    59.94742488    59.94742488    1[6-(6,7)]
   758    57.67191003    57.67191003    57.67191003    1[6-(6,6)]
   759     56.3696847     56.3696847     56.3696847    1[6-(6,6)]
   760    59.73564429    59.73564429    59.73564429    1[6-(6,7)]
   761    56.12636232    56.12636232    56.12636232    1[6-(6,7)]
   762    59.69959653    59.69959653    59.69959653    1[6-(6,6)]
   763    60.60980247    60.60980247    60.60980247    1[6-(6,6)]
   764    59.26702341    59.26702341    59.26702341    1[6-(6,7)]
   765    55.54058622    55.54058622    55.54058622    1[6-(6,7)]
   766    54.12120567    54.12120567    54.12120567    1[6-(6,6)]
   767    52.85052213    52.85052213    52.85052213    1[6-(6,6)]
   768     54.4771773     54.4771773     54.4771773    1[6-(6,7)]
   769    62.47527405    62.47527405    62.47527405    1[6-(6,7)]
   770    61.37581737    61.37581737    61.37581737    1[6-(6,6)]
   771    59.04623088    59.04623088    59.04623088    1[6-(6,6)]
   772     59.0732667     59.0732667     59.0732667    1[6-(6,7)]
   773    52.70182512    52.70182512    52.70182512    1[6-(6,7)]
   774    54.97733997    54.97733997    54.97733997    1[6-(6,6)]
   775     56.2795653     56.2795653     56.2795653    1[6-(6,6)]
   776    52.91360571    52.91360571    52.91360571    1[6-(6,7)]
   777    56.52288768    56.52288768    56.52288768    1[6-(6,7)]
   778    52.94965347    52.94965347    52.94965347    1[6-(6,6)]
   779    52.03944753    52.03944753    52.03944753    1[6-(6,6)]
   780    53.38222659    53.38222659    53.38222659    1[6-(6,7)]
   781    57.10866378    57.10866378    57.10866378    1[6-(6,7)]
   782    58.52804433    58.52804433    58.52804433    1[6-(6,6)]
   783    59.79872787    59.79872787    59.79872787    1[6-(6,6)]
   784     58.1720727     58.1720727     58.1720727    1[6-(6,7)]
   785    16.36117707    16.36117707    16.36117707    1[6-(6,7)]
   786    15.80243679    15.80243679    15.80243679    1[6-(6,6)]
   787    15.51856068    15.51856068    15.51856068    1[6-(6,6)]
   788    16.81628004    16.81628004    16.81628004    1[6-(6,7)]
   789    18.55558446    18.55558446    18.55558446    1[6-(6,7)]
   790    18.97463967    18.97463967    18.97463967    1[6-(6,6)]
   791     17.9788203     17.9788203     17.9788203    1[6-(6,6)]
   792    16.24402185    16.24402185    16.24402185    1[6-(6,7)]
   793    13.27458762    13.27458762    13.27458762    1[6-(6,7)]
   794    13.99103685    13.99103685    13.99103685    1[6-(6,6)]
   795    12.31481601    12.31481601    12.31481601    1[6-(6,6)]
   796    11.25140709    11.25140709    11.25140709    1[6-(6,7)]
   797    53.40475644    53.40475644    53.40475644    1[6-(6,7)]
   798    52.11154305    52.11154305    52.11154305    1[6-(6,6)]
   799    53.12088033    53.12088033    53.12088033    1[6-(6,6)]
   800    56.66707872    56.66707872    56.66707872    1[6-(6,7)]
   801    51.22837293    51.22837293    51.22837293    1[6-(6,7)]
   802    51.78711321    51.78711321    51.78711321    1[6-(6,6)]
   803    52.07098932    52.07098932    52.07098932    1[6-(6,6)]
   804    50.77326996    50.77326996    50.77326996    1[6-(6,7)]
   805    49.03396554    49.03396554    49.03396554    1[6-(6,7)]
   806    48.61491033    48.61491033    48.61491033    1[6-(6,6)]
   807     49.6107297     49.6107297     49.6107297    1[6-(6,6)]
   808    51.34552815    51.34552815    51.34552815    1[6-(6,7)]
   809    54.31496238    54.31496238    54.31496238    1[6-(6,7)]
   810     8.53881315     8.53881315     8.53881315    1[6-(6,6)]
   811    10.21503399    10.21503399    10.21503399    1[6-(6,6)]
   812    11.27844291    11.27844291    11.27844291    1[6-(6,7)]
   813    14.18479356    14.18479356    14.18479356    1[6-(6,7)]
   814    15.47800695    15.47800695    15.47800695    1[6-(6,6)]
   815    14.46866967    14.46866967    14.46866967    1[6-(6,6)]
   816    55.98217128    55.98217128    55.98217128    1[6-(6,7)]
   817   39.872877933   39.872877933   39.872877933    6[7-(27),16-(0)]
   818    62.07874869    62.07874869    62.07874869    6[7-(27),16-(0)]
   819   42.760754106   42.760754106   42.760754106    6[1-(0),6-(1,6),7-(6)]
   820    41.79737772    41.79737772    41.79737772    6[1-(0),6-(1,6),6-(1,7)]
   821   41.183214009   41.183214009   41.183214009    6[1-(0),6-(1,6),6-(6,6)]
   822    41.51350161    41.51350161    41.51350161    6[6-(1,6),6-(1,7),6-(7,7)]
   823   42.440379639   42.440379639   42.440379639    6[1-(0),6-(6,6),7-(6)]
   824   40.733067606   40.733067606   40.733067606    6[1-(0),6-(1,6),7-(6)]
   825   41.254408335   41.254408335   41.254408335    6[1-(0),6-(1,6),6-(1,7)]
   826   41.229174903   41.229174903   41.229174903    6[1-(0),6-(1,6),6-(6,6)]
   827   40.649256564   40.649256564   40.649256564    6[6-(1,6),6-(1,7),6-(7,7)]
   828   40.160809416   40.160809416   40.160809416    6[1-(0),6-(6,6),7-(6)]
   829    40.61681358    40.61681358    40.61681358    6[6-(6,6),7-(6),7-(6)]
   830   40.982698344   40.982698344   40.982698344    6[6-(6,6),7-(6),7-(6)]
   831     40.1932524     40.1932524     40.1932524    6[6-(6,6),7-(6),7-(6)]
   832   39.883692261   39.883692261   39.883692261    6[1-(0),6-(6,6),7-(6,27)]
   833   39.801683607   39.801683607   39.801683607    6[6-(1,6),6-(1,7),6-(7,7)]
   834   39.357845562   39.357845562   39.357845562    6[1-(0),6-(1,6),6-(6,6)]
   835   39.008632887   39.008632887   39.008632887    6[1-(0),6-(1,6),6-(1,7)]
   836   39.090641541   39.090641541   39.090641541    6[1-(0),6-(1,6),7-(6,27)]
   837   63.094844925   63.094844925   63.094844925    6[1-(0),6-(1,6),7-(6,27)]
   838   63.367005513   63.367005513   63.367005513    6[1-(0),6-(1,6),6-(1,7)]
   839   62.738873295   62.738873295   62.738873295    6[1-(0),6-(1,6),6-(6,6)]
   840    61.84443825    61.84443825    61.84443825    6[6-(1,6),6-(1,7),6-(7,7)]
   841   61.645724973   61.645724973   61.645724973    6[1-(0),6-(6,6),7-(6,27)]
   842   61.153222452   61.153222452   61.153222452    6[6-(6,6),7-(6),7-(6)]
   843   48.176479449   48.176479449   48.176479449    6[7-(27),16-(0)]
   844    39.20644497    39.20644497    39.20644497    6[7-(27),16-(0)]
   845   65.148215454   65.148215454   65.148215454    6[1-(0),6-(1,6),7-(6)]
   846   64.466011596   64.466011596   64.466011596    6[1-(0),6-(1,6),6-(1,7)]
   847   65.082878889   65.082878889   65.082878889    6[1-(0),6-(1,6),6-(6,6)]
   848    66.40447989    66.40447989    66.40447989    6[6-(1,6),6-(1,7),6-(7,7)]
   849   67.033963899   67.033963899   67.033963899    6[1-(0),6-(6,6),7-(6)]
   850   73.250850708   73.250850708   73.250850708    6[1-(0),6-(1,6),7-(6)]
   851   72.670031175   72.670031175   72.670031175    6[1-(0),6-(1,6),6-(1,7)]
   852   71.308327041   71.308327041   71.308327041    6[1-(0),6-(1,6),6-(6,6)]
   853    70.55447826    70.55447826    70.55447826    6[6-(1,6),6-(1,7),6-(7,7)]
   854   71.215053462   71.215053462   71.215053462    6[1-(0),6-(6,6),7-(6)]
   855   69.078322488   69.078322488   69.078322488    6[6-(6,6),7-(6),7-(6)]
   856   67.139854194   67.139854194   67.139854194    6[6-(6,6),7-(6),7-(6)]
   857   67.115521956   67.115521956   67.115521956    6[6-(6,6),7-(6),7-(6)]
   858   64.972032027   64.972032027   64.972032027    6[1-(0),6-(6,6),7-(6,27)]
   859   66.359870787   66.359870787   66.359870787    6[6-(1,6),6-(1,7),6-(7,7)]
   860   44.449591662   44.449591662   44.449591662    6[1-(0),6-(1,6),6-(6,6)]
   861   43.654287957   43.654287957   43.654287957    6[1-(0),6-(1,6),6-(1,7)]
   862   42.280868301   42.280868301   42.280868301    6[1-(0),6-(1,6),7-(6,27)]
   863   36.759252663   36.759252663   36.759252663    6[1-(0),6-(1,6),7-(6,27)]
   864   35.416473603   35.416473603   35.416473603    6[1-(0),6-(1,6),6-(1,7)]
   865   34.630632435   34.630632435   34.630632435    6[1-(0),6-(1,6),6-(6,6)]
   866   57.774646146   57.774646146   57.774646146    6[6-(1,6),6-(1,7),6-(7,7)]
   867   59.137702071   59.137702071   59.137702071    6[1-(0),6-(6,6),7-(6,27)]
   868   56.997816918   56.997816918   56.997816918    6[6-(6,6),7-(6),7-(6)]
   869   19.413070551   19.413070551   19.413070551    6[7-(27),16-(0)]
   870    28.38310503    28.38310503    28.38310503    6[7-(27),16-(0)]
   871   47.501034546   47.501034546   47.501034546    6[1-(0),6-(1,6),7-(6)]
   872   48.183238404   48.183238404   48.183238404    6[1-(0),6-(1,6),6-(1,7)]
   873   47.566371111   47.566371111   47.566371111    6[1-(0),6-(1,6),6-(6,6)]
   874    46.24477011    46.24477011    46.24477011    6[6-(1,6),6-(1,7),6-(7,7)]
   875   45.615286101   45.615286101   45.615286101    6[1-(0),6-(6,6),7-(6)]
   876   39.398399292   39.398399292   39.398399292    6[1-(0),6-(1,6),7-(6)]
   877   39.979218825   39.979218825   39.979218825    6[1-(0),6-(1,6),6-(1,7)]
   878   41.340922959   41.340922959   41.340922959    6[1-(0),6-(1,6),6-(6,6)]
   879    42.09477174    42.09477174    42.09477174    6[6-(1,6),6-(1,7),6-(7,7)]
   880   41.434196538   41.434196538   41.434196538    6[1-(0),6-(6,6),7-(6)]
   881   43.570927512   43.570927512   43.570927512    6[6-(6,6),7-(6),7-(6)]
   882   45.509395806   45.509395806   45.509395806    6[6-(6,6),7-(6),7-(6)]
   883   45.533728044   45.533728044   45.533728044    6[6-(6,6),7-(6),7-(6)]
   884   47.677217973   47.677217973   47.677217973    6[1-(0),6-(6,6),7-(6,27)]
   885   46.289379213   46.289379213   46.289379213    6[6-(1,6),6-(1,7),6-(7,7)]
   886   23.139958338   23.139958338   23.139958338    6[1-(0),6-(1,6),6-(6,6)]
   887   23.935262043   23.935262043   23.935262043    6[1-(0),6-(1,6),6-(1,7)]
   888   25.308681699   25.308681699   25.308681699    6[1-(0),6-(1,6),7-(6,27)]
   889   30.830297337   30.830297337   30.830297337    6[1-(0),6-(1,6),7-(6,27)]
   890   32.173076397   32.173076397   32.173076397    6[1-(0),6-(1,6),6-(1,7)]
   891   32.958917565   32.958917565   32.958917565    6[1-(0),6-(1,6),6-(6,6)]
   892   54.874603854   54.874603854   54.874603854    6[6-(1,6),6-(1,7),6-(7,7)]
   893   53.511547929   53.511547929   53.511547929    6[1-(0),6-(6,6),7-(6,27)]
   894   55.651433082   55.651433082   55.651433082    6[6-(6,6),7-(6),7-(6)]
   895   27.716672067   27.716672067   27.716672067    6[7-(27),16-(0)]
   896    50.57050131    50.57050131    50.57050131    6[7-(27),16-(0)]
   897   24.828795894   24.828795894   24.828795894    6[1-(0),6-(1,6),7-(6)]
   898    25.79217228    25.79217228    25.79217228    6[1-(0),6-(1,6),6-(1,7)]
   899   26.406335991   26.406335991   26.406335991    6[1-(0),6-(1,6),6-(6,6)]
   900    26.07604839    26.07604839    26.07604839    6[6-(1,6),6-(1,7),6-(7,7)]
   901   25.149170361   25.149170361   25.149170361    6[1-(0),6-(6,6),7-(6)]
   902   26.856482394   26.856482394   26.856482394    6[1-(0),6-(1,6),7-(6)]
   903   26.335141665   26.335141665   26.335141665    6[1-(0),6-(1,6),6-(1,7)]
   904   26.360375097   26.360375097   26.360375097    6[1-(0),6-(1,6),6-(6,6)]
   905   26.940293436   26.940293436   26.940293436    6[6-(1,6),6-(1,7),6-(7,7)]
   906   27.428740584   27.428740584   27.428740584    6[1-(0),6-(6,6),7-(6)]
   907    26.97273642    26.97273642    26.97273642    6[6-(6,6),7-(6),7-(6)]
   908   26.606851656   26.606851656   26.606851656    6[6-(6,6),7-(6),7-(6)]
   909     27.3962976     27.3962976     27.3962976    6[6-(6,6),7-(6),7-(6)]
   910   27.705857739   27.705857739   27.705857739    6[1-(0),6-(6,6),7-(6,27)]
   911   27.787866393   27.787866393   27.787866393    6[6-(1,6),6-(1,7),6-(7,7)]
   912   28.231704438   28.231704438   28.231704438    6[1-(0),6-(1,6),6-(6,6)]
   913   28.580917113   28.580917113   28.580917113    6[1-(0),6-(1,6),6-(1,7)]
   914   28.498908459   28.498908459   28.498908459    6[1-(0),6-(1,6),7-(6,27)]
   915   49.554405075   49.554405075   49.554405075    6[1-(0),6-(1,6),7-(6,27)]
   916   49.282244487   49.282244487   49.282244487    6[1-(0),6-(1,6),6-(1,7)]
   917   49.910376705   49.910376705   49.910376705    6[1-(0),6-(1,6),6-(6,6)]
   918    50.80481175    50.80481175    50.80481175    6[6-(1,6),6-(1,7),6-(7,7)]
   919   51.003525027   51.003525027   51.003525027    6[1-(0),6-(6,6),7-(6,27)]
   920   51.496027548   51.496027548   51.496027548    6[6-(6,6),7-(6),7-(6)]
   921   53.559761808   53.559761808   53.559761808    6[7-(27),16-(0)]
   922   58.765508949   58.765508949   58.765508949    6[7-(27),16-(0)]
   923    51.26442069    51.26442069    51.26442069    6[1-(0),6-(1,6),7-(6)]
   924   51.630756051   51.630756051   51.630756051    6[1-(0),6-(1,6),6-(1,7)]
   925   51.769990524   51.769990524   51.769990524    6[1-(0),6-(1,6),6-(6,6)]
   926   51.456825609   51.456825609   51.456825609    6[6-(1,6),6-(1,7),6-(7,7)]
   927   51.031462041   51.031462041   51.031462041    6[1-(0),6-(6,6),7-(6)]
   928   49.444910004   49.444910004   49.444910004    6[1-(0),6-(1,6),7-(6)]
   929   49.184915535   49.184915535   49.184915535    6[1-(0),6-(1,6),6-(1,7)]
   930   49.759877307   49.759877307   49.759877307    6[1-(0),6-(1,6),6-(6,6)]
   931   50.571402504   50.571402504   50.571402504    6[6-(1,6),6-(1,7),6-(7,7)]
   932   50.783183094   50.783183094   50.783183094    6[1-(0),6-(6,6),7-(6)]
   933   51.253606362   51.253606362   51.253606362    6[6-(6,6),7-(6),7-(6)]
   934    51.64292217    51.64292217    51.64292217    6[6-(6,6),7-(6),7-(6)]
   935    52.75139079    52.75139079    52.75139079    6[6-(6,6),7-(6),7-(6)]
   936   54.500157747   54.500157747   54.500157747    6[1-(0),6-(6,6),7-(6,27)]
   937   53.775147174   53.775147174   53.775147174    6[6-(1,6),6-(1,7),6-(7,7)]
   938   54.063078657   54.063078657   54.063078657    6[1-(0),6-(1,6),6-(6,6)]
   939   55.045830714   55.045830714   55.045830714    6[1-(0),6-(1,6),6-(1,7)]
   940   55.688382036   55.688382036   55.688382036    6[1-(0),6-(1,6),7-(6,27)]
   941   58.826790141   58.826790141   58.826790141    6[1-(0),6-(1,6),7-(6,27)]
   942   59.604520563   59.604520563   59.604520563    6[1-(0),6-(1,6),6-(1,7)]
   943   59.015139687   59.015139687   59.015139687    6[1-(0),6-(1,6),6-(6,6)]
   944   57.637214061   57.637214061   57.637214061    6[6-(1,6),6-(1,7),6-(7,7)]
   945   56.921215428   56.921215428   56.921215428    6[1-(0),6-(6,6),7-(6,27)]
   946   56.944195875   56.944195875   56.944195875    6[6-(6,6),7-(6),7-(6)]
   947   59.089488192   59.089488192   59.089488192    6[7-(27),16-(0)]
   948   53.883741051   53.883741051   53.883741051    6[7-(27),16-(0)]
   949    61.38482931    61.38482931    61.38482931    6[1-(0),6-(1,6),7-(6)]
   950   61.018493949   61.018493949   61.018493949    6[1-(0),6-(1,6),6-(1,7)]
   951   60.879259476   60.879259476   60.879259476    6[1-(0),6-(1,6),6-(6,6)]
   952   61.192424391   61.192424391   61.192424391    6[6-(1,6),6-(1,7),6-(7,7)]
   953   61.617787959   61.617787959   61.617787959    6[1-(0),6-(6,6),7-(6)]
   954   63.204339996   63.204339996   63.204339996    6[1-(0),6-(1,6),7-(6)]
   955   63.464334465   63.464334465   63.464334465    6[1-(0),6-(1,6),6-(1,7)]
   956   62.889372693   62.889372693   62.889372693    6[1-(0),6-(1,6),6-(6,6)]
   957   62.077847496   62.077847496   62.077847496    6[6-(1,6),6-(1,7),6-(7,7)]
   958   61.866066906   61.866066906   61.866066906    6[1-(0),6-(6,6),7-(6)]
   959   61.395643638   61.395643638   61.395643638    6[6-(6,6),7-(6),7-(6)]
   960    61.00632783    61.00632783    61.00632783    6[6-(6,6),7-(6),7-(6)]
   961    59.89785921    59.89785921    59.89785921    6[6-(6,6),7-(6),7-(6)]
   962   58.149092253   58.149092253   58.149092253    6[1-(0),6-(6,6),7-(6,27)]
   963   58.874102826   58.874102826   58.874102826    6[6-(1,6),6-(1,7),6-(7,7)]
   964   58.586171343   58.586171343   58.586171343    6[1-(0),6-(1,6),6-(6,6)]
   965   57.603419286   57.603419286   57.603419286    6[1-(0),6-(1,6),6-(1,7)]
   966   56.960867964   56.960867964   56.960867964    6[1-(0),6-(1,6),7-(6,27)]
   967   53.822459859   53.822459859   53.822459859    6[1-(0),6-(1,6),7-(6,27)]
   968   53.044729437   53.044729437   53.044729437    6[1-(0),6-(1,6),6-(1,7)]
   969   53.634110313   53.634110313   53.634110313    6[1-(0),6-(1,6),6-(6,6)]
   970   55.012035939   55.012035939   55.012035939    6[6-(1,6),6-(1,7),6-(7,7)]
   971   55.728034572   55.728034572   55.728034572    6[1-(0),6-(6,6),7-(6,27)]
   972   55.705054125   55.705054125   55.705054125    6[6-(6,6),7-(6),7-(6)]
   973    5.726186676    5.726186676    5.726186676    6[7-(27),16-(0)]
   974   31.696344771   31.696344771   31.696344771    6[7-(27),16-(0)]
   975   38.997367962   38.997367962   38.997367962    6[1-(0),6-(1,6),7-(6)]
   976   38.349860073   38.349860073   38.349860073    6[1-(0),6-(1,6),6-(1,7)]
   977   36.979594596   36.979594596   36.979594596    6[1-(0),6-(1,6),6-(6,6)]
   978   36.301446111   36.301446111   36.301446111    6[6-(1,6),6-(1,7),6-(7,7)]
   979   37.024203699   37.024203699   37.024203699    6[1-(0),6-(6,6),7-(6)]
   980   30.686556894   30.686556894   30.686556894    6[1-(0),6-(1,6),7-(6)]
   981   32.048711625   32.048711625   32.048711625    6[1-(0),6-(1,6),6-(1,7)]
   982   32.810220555   32.810220555   32.810220555    6[1-(0),6-(1,6),6-(6,6)]
   983     32.1726258     32.1726258     32.1726258    6[6-(1,6),6-(1,7),6-(7,7)]
   984    30.81182286    30.81182286    30.81182286    6[1-(0),6-(6,6),7-(6)]
   985    32.93413473    32.93413473    32.93413473    6[6-(6,6),7-(6),7-(6)]
   986    34.84917198    34.84917198    34.84917198    6[6-(6,6),7-(6),7-(6)]
   987   32.975589654   32.975589654   32.975589654    6[6-(6,6),7-(6),7-(6)]
   988   33.060752487   33.060752487   33.060752487    6[1-(0),6-(6,6),7-(6,27)]
   989   32.315915646   32.315915646   32.315915646    6[6-(1,6),6-(1,7),6-(7,7)]
   990    8.434725243    8.434725243    8.434725243    6[1-(0),6-(1,6),6-(6,6)]
   991    7.898064216    7.898064216    7.898064216    6[1-(0),6-(1,6),6-(1,7)]
   992    8.710941204    8.710941204    8.710941204    6[1-(0),6-(1,6),7-(6,27)]
   993   35.098352121   35.098352121   35.098352121    6[1-(0),6-(1,6),7-(6,27)]
   994   35.935561347   35.935561347   35.935561347    6[1-(0),6-(1,6),6-(1,7)]
   995   36.682651173   36.682651173   36.682651173    6[1-(0),6-(1,6),6-(6,6)]
   996   59.081828043   59.081828043   59.081828043    6[6-(1,6),6-(1,7),6-(7,7)]
   997   58.236057474   58.236057474   58.236057474    6[1-(0),6-(6,6),7-(6,27)]
   998   59.860459659   59.860459659   59.860459659    6[6-(6,6),7-(6),7-(6)]
   999   16.803663324   16.803663324   16.803663324    6[7-(27),16-(0)]
  1000   35.893205229   35.893205229   35.893205229    6[7-(27),16-(0)]
  1001   28.592182038   28.592182038   28.592182038    6[1-(0),6-(1,6),7-(6)]
  1002   29.239689927   29.239689927   29.239689927    6[1-(0),6-(1,6),6-(1,7)]
  1003   30.609955404   30.609955404   30.609955404    6[1-(0),6-(1,6),6-(6,6)]
  1004   31.288103889   31.288103889   31.288103889    6[6-(1,6),6-(1,7),6-(7,7)]
  1005   30.565346301   30.565346301   30.565346301    6[1-(0),6-(6,6),7-(6)]
  1006   36.902993106   36.902993106   36.902993106    6[1-(0),6-(1,6),7-(6)]
  1007   35.540838375   35.540838375   35.540838375    6[1-(0),6-(1,6),6-(1,7)]
  1008   34.779329445   34.779329445   34.779329445    6[1-(0),6-(1,6),6-(6,6)]
  1009     35.4169242     35.4169242     35.4169242    6[6-(1,6),6-(1,7),6-(7,7)]
  1010    36.77772714    36.77772714    36.77772714    6[1-(0),6-(6,6),7-(6)]
  1011    34.65541527    34.65541527    34.65541527    6[6-(6,6),7-(6),7-(6)]
  1012    32.74037802    32.74037802    32.74037802    6[6-(6,6),7-(6),7-(6)]
  1013   34.613960346   34.613960346   34.613960346    6[6-(6,6),7-(6),7-(6)]
  1014   34.528797513   34.528797513   34.528797513    6[1-(0),6-(6,6),7-(6,27)]
  1015   35.273634354   35.273634354   35.273634354    6[6-(1,6),6-(1,7),6-(7,7)]
  1016   14.095124757   14.095124757   14.095124757    6[1-(0),6-(1,6),6-(6,6)]
  1017   14.631785784   14.631785784   14.631785784    6[1-(0),6-(1,6),6-(1,7)]
  1018   13.818908796   13.818908796   13.818908796    6[1-(0),6-(1,6),7-(6,27)]
  1019   32.491197879   32.491197879   32.491197879    6[1-(0),6-(1,6),7-(6,27)]
  1020   31.653988653   31.653988653   31.653988653    6[1-(0),6-(1,6),6-(1,7)]
  1021   30.906898827   30.906898827   30.906898827    6[1-(0),6-(1,6),6-(6,6)]
  1022   53.567421957   53.567421957   53.567421957    6[6-(1,6),6-(1,7),6-(7,7)]
  1023   54.413192526   54.413192526   54.413192526    6[1-(0),6-(6,6),7-(6,27)]
  1024   52.788790341   52.788790341   52.788790341    6[6-(6,6),7-(6),7-(6)]
  1025   45.411616257   45.411616257   45.411616257    6[7-(27),16-(0)]
  1026   64.177178919   64.177178919   64.177178919    6[7-(27),16-(0)]
  1027   37.558161144   37.558161144   37.558161144    6[1-(0),6-(1,6),7-(6)]
  1028   37.242292647   37.242292647   37.242292647    6[1-(0),6-(1,6),6-(1,7)]
  1029   37.998394413   37.998394413   37.998394413    6[1-(0),6-(1,6),6-(6,6)]
  1030   39.006830499   39.006830499   39.006830499    6[6-(1,6),6-(1,7),6-(7,7)]
  1031    39.21095094    39.21095094    39.21095094    6[1-(0),6-(6,6),7-(6)]
  1032   43.841285712   43.841285712   43.841285712    6[1-(0),6-(1,6),7-(6)]
  1033    43.00047171    43.00047171    43.00047171    6[1-(0),6-(1,6),6-(1,7)]
  1034   42.213729348   42.213729348   42.213729348    6[1-(0),6-(1,6),6-(6,6)]
  1035   42.271405764   42.271405764   42.271405764    6[6-(1,6),6-(1,7),6-(7,7)]
  1036   43.143761556   43.143761556   43.143761556    6[1-(0),6-(6,6),7-(6)]
  1037    41.47745385    41.47745385    41.47745385    6[6-(6,6),7-(6),7-(6)]
  1038   39.928301364   39.928301364   39.928301364    6[6-(6,6),7-(6),7-(6)]
  1039   41.012437746   41.012437746   41.012437746    6[6-(6,6),7-(6),7-(6)]
  1040   40.617714774   40.617714774   40.617714774    6[1-(0),6-(6,6),7-(6,27)]
  1041   41.280542961   41.280542961   41.280542961    6[6-(1,6),6-(1,7),6-(7,7)]
  1042   42.188045319   42.188045319   42.188045319    6[1-(0),6-(1,6),6-(6,6)]
  1043   42.375493671   42.375493671   42.375493671    6[1-(0),6-(1,6),6-(1,7)]
  1044   41.644625337   41.644625337   41.644625337    6[1-(0),6-(1,6),7-(6,27)]
  1045   61.791267804   61.791267804   61.791267804    6[1-(0),6-(1,6),7-(6,27)]
  1046   61.226219166   61.226219166   61.226219166    6[1-(0),6-(1,6),6-(1,7)]
  1047   59.850997122   59.850997122   59.850997122    6[1-(0),6-(1,6),6-(6,6)]
  1048   59.087235207   59.087235207   59.087235207    6[6-(1,6),6-(1,7),6-(7,7)]
  1049   59.734292499   59.734292499   59.734292499    6[1-(0),6-(6,6),7-(6,27)]
  1050   57.617387793   57.617387793   57.617387793    6[6-(6,6),7-(6),7-(6)]
  1051   42.637741125   42.637741125   42.637741125    6[7-(27),16-(0)]
  1052   37.108014741   37.108014741   37.108014741    6[7-(27),16-(0)]
  1053   70.350808416   70.350808416   70.350808416    6[1-(0),6-(1,6),7-(6)]
  1054   69.021096669   69.021096669   69.021096669    6[1-(0),6-(1,6),6-(1,7)]
  1055   68.267698485   68.267698485   68.267698485    6[1-(0),6-(1,6),6-(6,6)]
  1056   68.911151001   68.911151001   68.911151001    6[6-(1,6),6-(1,7),6-(7,7)]
  1057   70.263392598   70.263392598   70.263392598    6[1-(0),6-(6,6),7-(6)]
  1058   70.142632602   70.142632602   70.142632602    6[1-(0),6-(1,6),7-(6)]
  1059     70.9239678     70.9239678     70.9239678    6[1-(0),6-(1,6),6-(1,7)]
  1060   70.323772596   70.323772596   70.323772596    6[1-(0),6-(1,6),6-(6,6)]
  1061    68.93232906    68.93232906    68.93232906    6[6-(1,6),6-(1,7),6-(7,7)]
  1062   68.232101322   68.232101322   68.232101322    6[1-(0),6-(6,6),7-(6)]
  1063   68.217682218   68.217682218   68.217682218    6[6-(6,6),7-(6),7-(6)]
  1064   68.194251174   68.194251174   68.194251174    6[6-(6,6),7-(6),7-(6)]
  1065    66.29633661    66.29633661    66.29633661    6[6-(6,6),7-(6),7-(6)]
  1066   64.238009514   64.238009514   64.238009514    6[1-(0),6-(6,6),7-(6,27)]
  1067   64.881011433   64.881011433   64.881011433    6[6-(1,6),6-(1,7),6-(7,7)]
  1068   41.619391905   41.619391905   41.619391905    6[1-(0),6-(1,6),6-(6,6)]
  1069   40.287427173   40.287427173   40.287427173    6[1-(0),6-(1,6),6-(1,7)]
  1070   39.726884505   39.726884505   39.726884505    6[1-(0),6-(1,6),7-(6,27)]
  1071   38.062829784   38.062829784   38.062829784    6[1-(0),6-(1,6),7-(6,27)]
  1072    37.55725995    37.55725995    37.55725995    6[1-(0),6-(1,6),6-(1,7)]
  1073   37.518508608   37.518508608   37.518508608    6[1-(0),6-(1,6),6-(6,6)]
  1074   60.531849189   60.531849189   60.531849189    6[6-(1,6),6-(1,7),6-(7,7)]
  1075   61.049134545   61.049134545   61.049134545    6[1-(0),6-(6,6),7-(6,27)]
  1076   60.533651577   60.533651577   60.533651577    6[6-(6,6),7-(6),7-(6)]
  1077   22.177933743   22.177933743   22.177933743    6[7-(27),16-(0)]
  1078   48.472071081   48.472071081   48.472071081    6[7-(27),16-(0)]
  1079   30.031388856   30.031388856   30.031388856    6[1-(0),6-(1,6),7-(6)]
  1080   30.347257353   30.347257353   30.347257353    6[1-(0),6-(1,6),6-(1,7)]
  1081   29.591155587   29.591155587   29.591155587    6[1-(0),6-(1,6),6-(6,6)]
  1082   28.582719501   28.582719501   28.582719501    6[6-(1,6),6-(1,7),6-(7,7)]
  1083    28.37859906    28.37859906    28.37859906    6[1-(0),6-(6,6),7-(6)]
  1084   23.748264288   23.748264288   23.748264288    6[1-(0),6-(1,6),7-(6)]
  1085    24.58907829    24.58907829    24.58907829    6[1-(0),6-(1,6),6-(1,7)]
  1086   25.375820652   25.375820652   25.375820652    6[1-(0),6-(1,6),6-(6,6)]
  1087   25.318144236   25.318144236   25.318144236    6[6-(1,6),6-(1,7),6-(7,7)]
  1088   24.445788444   24.445788444   24.445788444    6[1-(0),6-(6,6),7-(6)]
  1089    26.11209615    26.11209615    26.11209615    6[6-(6,6),7-(6),7-(6)]
  1090   27.661248636   27.661248636   27.661248636    6[6-(6,6),7-(6),7-(6)]
  1091   26.577112254   26.577112254   26.577112254    6[6-(6,6),7-(6),7-(6)]
  1092   26.971835226   26.971835226   26.971835226    6[1-(0),6-(6,6),7-(6,27)]
  1093   26.309007039   26.309007039   26.309007039    6[6-(1,6),6-(1,7),6-(7,7)]
  1094   25.401504681   25.401504681   25.401504681    6[1-(0),6-(1,6),6-(6,6)]
  1095   25.214056329   25.214056329   25.214056329    6[1-(0),6-(1,6),6-(1,7)]
  1096   25.944924663   25.944924663   25.944924663    6[1-(0),6-(1,6),7-(6,27)]
  1097   50.857982196   50.857982196   50.857982196    6[1-(0),6-(1,6),7-(6,27)]
  1098   51.423030834   51.423030834   51.423030834    6[1-(0),6-(1,6),6-(1,7)]
  1099   52.798252878   52.798252878   52.798252878    6[1-(0),6-(1,6),6-(6,6)]
  1100   53.562014793   53.562014793   53.562014793    6[6-(1,6),6-(1,7),6-(7,7)]
  1101   52.914957501   52.914957501   52.914957501    6[1-(0),6-(6,6),7-(6,27)]
  1102   55.031862207   55.031862207   55.031862207    6[6-(6,6),7-(6),7-(6)]
  1103   24.951808875   24.951808875   24.951808875    6[7-(27),16-(0)]
  1104   30.481535259   30.481535259   30.481535259    6[7-(27),16-(0)]
  1105   42.298441584   42.298441584   42.298441584    6[1-(0),6-(1,6),7-(6)]
  1106   43.628153331   43.628153331   43.628153331    6[1-(0),6-(1,6),6-(1,7)]
  1107   44.381551515   44.381551515   44.381551515    6[1-(0),6-(1,6),6-(6,6)]
  1108   43.738098999   43.738098999   43.738098999    6[6-(1,6),6-(1,7),6-(7,7)]
  1109   42.385857402   42.385857402   42.385857402    6[1-(0),6-(6,6),7-(6)]
  1110   42.506617398   42.506617398   42.506617398    6[1-(0),6-(1,6),7-(6)]
  1111     41.7252822     41.7252822     41.7252822    6[1-(0),6-(1,6),6-(1,7)]
  1112   42.325477404   42.325477404   42.325477404    6[1-(0),6-(1,6),6-(6,6)]
  1113    43.71692094    43.71692094    43.71692094    6[6-(1,6),6-(1,7),6-(7,7)]
  1114   44.417148678   44.417148678   44.417148678    6[1-(0),6-(6,6),7-(6)]
  1115   44.431567782   44.431567782   44.431567782    6[6-(6,6),7-(6),7-(6)]
  1116   44.454998826   44.454998826   44.454998826    6[6-(6,6),7-(6),7-(6)]
  1117    46.35291339    46.35291339    46.35291339    6[6-(6,6),7-(6),7-(6)]
  1118   48.411240486   48.411240486   48.411240486    6[1-(0),6-(6,6),7-(6,27)]
  1119   47.768238567   47.768238567   47.768238567    6[6-(1,6),6-(1,7),6-(7,7)]
  1120   25.970158095   25.970158095   25.970158095    6[1-(0),6-(1,6),6-(6,6)]
  1121   27.302122827   27.302122827   27.302122827    6[1-(0),6-(1,6),6-(1,7)]
  1122   27.862665495   27.862665495   27.862665495    6[1-(0),6-(1,6),7-(6,27)]
  1123   29.526720216   29.526720216   29.526720216    6[1-(0),6-(1,6),7-(6,27)]
  1124    30.03229005    30.03229005    30.03229005    6[1-(0),6-(1,6),6-(1,7)]
  1125   30.071041392   30.071041392   30.071041392    6[1-(0),6-(1,6),6-(6,6)]
  1126   52.117400811   52.117400811   52.117400811    6[6-(1,6),6-(1,7),6-(7,7)]
  1127   51.600115455   51.600115455   51.600115455    6[1-(0),6-(6,6),7-(6,27)]
  1128   52.115598423   52.115598423   52.115598423    6[6-(6,6),7-(6),7-(6)]
  1129   70.011508875   70.011508875   70.011508875    6[7-(27),16-(0)]
  1130   30.481535259   30.481535259   30.481535259    6[7-(27),16-(0)]
  1131   64.828291584   64.828291584   64.828291584    6[1-(0),6-(1,6),7-(6)]
  1132   66.158003331   66.158003331   66.158003331    6[1-(0),6-(1,6),6-(1,7)]
  1133   66.911401515   66.911401515   66.911401515    6[1-(0),6-(1,6),6-(6,6)]
  1134   66.267948999   66.267948999   66.267948999    6[6-(1,6),6-(1,7),6-(7,7)]
  1135   64.915707402   64.915707402   64.915707402    6[1-(0),6-(6,6),7-(6)]
  1136   65.036467398   65.036467398   65.036467398    6[1-(0),6-(1,6),7-(6)]
  1137     64.2551322     64.2551322     64.2551322    6[1-(0),6-(1,6),6-(1,7)]
  1138   64.855327404   64.855327404   64.855327404    6[1-(0),6-(1,6),6-(6,6)]
  1139    66.24677094    66.24677094    66.24677094    6[6-(1,6),6-(1,7),6-(7,7)]
  1140   66.946998678   66.946998678   66.946998678    6[1-(0),6-(6,6),7-(6)]
  1141   66.961417782   66.961417782   66.961417782    6[6-(6,6),7-(6),7-(6)]
  1142   66.984848826   66.984848826   66.984848826    6[6-(6,6),7-(6),7-(6)]
  1143    68.88276339    68.88276339    68.88276339    6[6-(6,6),7-(6),7-(6)]
  1144   70.941090486   70.941090486   70.941090486    6[1-(0),6-(6,6),7-(6,27)]
  1145   70.298088567   70.298088567   70.298088567    6[6-(1,6),6-(1,7),6-(7,7)]
  1146   71.029858095   71.029858095   71.029858095    6[1-(0),6-(1,6),6-(6,6)]
  1147   72.361822827   72.361822827   72.361822827    6[1-(0),6-(1,6),6-(1,7)]
  1148   72.922365495   72.922365495   72.922365495    6[1-(0),6-(1,6),7-(6,27)]
  1149   29.526720216   29.526720216   29.526720216    6[1-(0),6-(1,6),7-(6,27)]
  1150    30.03229005    30.03229005    30.03229005    6[1-(0),6-(1,6),6-(1,7)]
  1151   30.071041392   30.071041392   30.071041392    6[1-(0),6-(1,6),6-(6,6)]
  1152   29.587550811   29.587550811   29.587550811    6[6-(1,6),6-(1,7),6-(7,7)]
  1153   29.070265455   29.070265455   29.070265455    6[1-(0),6-(6,6),7-(6,27)]
  1154   29.585748423   29.585748423   29.585748423    6[6-(6,6),7-(6),7-(6)]
  1155   67.237633743   67.237633743   67.237633743    6[7-(27),16-(0)]
  1156   71.001921081   71.001921081   71.001921081    6[7-(27),16-(0)]
  1157   30.031388856   30.031388856   30.031388856    6[1-(0),6-(1,6),7-(6)]
  1158   30.347257353   30.347257353   30.347257353    6[1-(0),6-(1,6),6-(1,7)]
  1159   29.591155587   29.591155587   29.591155587    6[1-(0),6-(1,6),6-(6,6)]
  1160   28.582719501   28.582719501   28.582719501    6[6-(1,6),6-(1,7),6-(7,7)]
  1161    28.37859906    28.37859906    28.37859906    6[1-(0),6-(6,6),7-(6)]
  1162   23.748264288   23.748264288   23.748264288    6[1-(0),6-(1,6),7-(6)]
  1163    24.58907829    24.58907829    24.58907829    6[1-(0),6-(1,6),6-(1,7)]
  1164   25.375820652   25.375820652   25.375820652    6[1-(0),6-(1,6),6-(6,6)]
  1165   25.318144236   25.318144236   25.318144236    6[6-(1,6),6-(1,7),6-(7,7)]
  1166   24.445788444   24.445788444   24.445788444    6[1-(0),6-(6,6),7-(6)]
  1167    26.11209615    26.11209615    26.11209615    6[6-(6,6),7-(6),7-(6)]
  1168   27.661248636   27.661248636   27.661248636    6[6-(6,6),7-(6),7-(6)]
  1169   26.577112254   26.577112254   26.577112254    6[6-(6,6),7-(6),7-(6)]
  1170   26.971835226   26.971835226   26.971835226    6[1-(0),6-(6,6),7-(6,27)]
  1171   26.309007039   26.309007039   26.309007039    6[6-(1,6),6-(1,7),6-(7,7)]
  1172   70.461204681   70.461204681   70.461204681    6[1-(0),6-(1,6),6-(6,6)]
  1173   70.273756329   70.273756329   70.273756329    6[1-(0),6-(1,6),6-(1,7)]
  1174   71.004624663   71.004624663   71.004624663    6[1-(0),6-(1,6),7-(6,27)]
  1175   73.387832196   73.387832196   73.387832196    6[1-(0),6-(1,6),7-(6,27)]
  1176   73.952880834   73.952880834   73.952880834    6[1-(0),6-(1,6),6-(1,7)]
  1177   75.328102878   75.328102878   75.328102878    6[1-(0),6-(1,6),6-(6,6)]
  1178   31.032164793   31.032164793   31.032164793    6[6-(1,6),6-(1,7),6-(7,7)]
  1179   30.385107501   30.385107501   30.385107501    6[1-(0),6-(6,6),7-(6,27)]
  1180   32.502012207   32.502012207   32.502012207    6[6-(6,6),7-(6),7-(6)]
  1181   42.637741125   42.637741125   42.637741125    6[7-(27),16-(0)]
  1182   37.108014741   37.108014741   37.108014741    6[7-(27),16-(0)]
  1183   47.820958416   47.820958416   47.820958416    6[1-(0),6-(1,6),7-(6)]
  1184   46.491246669   46.491246669   46.491246669    6[1-(0),6-(1,6),6-(1,7)]
  1185   45.737848485   45.737848485   45.737848485    6[1-(0),6-(1,6),6-(6,6)]
  1186   46.381301001   46.381301001   46.381301001    6[6-(1,6),6-(1,7),6-(7,7)]
  1187   47.733542598   47.733542598   47.733542598    6[1-(0),6-(6,6),7-(6)]
  1188   47.612782602   47.612782602   47.612782602    6[1-(0),6-(1,6),7-(6)]
  1189     48.3941178     48.3941178     48.3941178    6[1-(0),6-(1,6),6-(1,7)]
  1190   47.793922596   47.793922596   47.793922596    6[1-(0),6-(1,6),6-(6,6)]
  1191    46.40247906    46.40247906    46.40247906    6[6-(1,6),6-(1,7),6-(7,7)]
  1192   45.702251322   45.702251322   45.702251322    6[1-(0),6-(6,6),7-(6)]
  1193   45.687832218   45.687832218   45.687832218    6[6-(6,6),7-(6),7-(6)]
  1194   45.664401174   45.664401174   45.664401174    6[6-(6,6),7-(6),7-(6)]
  1195    43.76648661    43.76648661    43.76648661    6[6-(6,6),7-(6),7-(6)]
  1196   41.708159514   41.708159514   41.708159514    6[1-(0),6-(6,6),7-(6,27)]
  1197   42.351161433   42.351161433   42.351161433    6[6-(1,6),6-(1,7),6-(7,7)]
  1198   41.619391905   41.619391905   41.619391905    6[1-(0),6-(1,6),6-(6,6)]
  1199   40.287427173   40.287427173   40.287427173    6[1-(0),6-(1,6),6-(1,7)]
  1200   39.726884505   39.726884505   39.726884505    6[1-(0),6-(1,6),7-(6,27)]
  1201   38.062829784   38.062829784   38.062829784    6[1-(0),6-(1,6),7-(6,27)]
  1202    37.55725995    37.55725995    37.55725995    6[1-(0),6-(1,6),6-(1,7)]
  1203   37.518508608   37.518508608   37.518508608    6[1-(0),6-(1,6),6-(6,6)]
  1204   38.001999189   38.001999189   38.001999189    6[6-(1,6),6-(1,7),6-(7,7)]
  1205   38.519284545   38.519284545   38.519284545    6[1-(0),6-(6,6),7-(6,27)]
  1206   38.003801577   38.003801577   38.003801577    6[6-(6,6),7-(6),7-(6)]
  1207   45.411616257   45.411616257   45.411616257    6[7-(27),16-(0)]
  1208   41.647328919   41.647328919   41.647328919    6[7-(27),16-(0)]
  1209   37.558161144   37.558161144   37.558161144    6[1-(0),6-(1,6),7-(6)]
  1210   37.242292647   37.242292647   37.242292647    6[1-(0),6-(1,6),6-(1,7)]
  1211   37.998394413   37.998394413   37.998394413    6[1-(0),6-(1,6),6-(6,6)]
  1212   39.006830499   39.006830499   39.006830499    6[6-(1,6),6-(1,7),6-(7,7)]
  1213    39.21095094    39.21095094    39.21095094    6[1-(0),6-(6,6),7-(6)]
  1214   43.841285712   43.841285712   43.841285712    6[1-(0),6-(1,6),7-(6)]
  1215    43.00047171    43.00047171    43.00047171    6[1-(0),6-(1,6),6-(1,7)]
  1216   42.213729348   42.213729348   42.213729348    6[1-(0),6-(1,6),6-(6,6)]
  1217   42.271405764   42.271405764   42.271405764    6[6-(1,6),6-(1,7),6-(7,7)]
  1218   43.143761556   43.143761556   43.143761556    6[1-(0),6-(6,6),7-(6)]
  1219    41.47745385    41.47745385    41.47745385    6[6-(6,6),7-(6),7-(6)]
  1220   39.928301364   39.928301364   39.928301364    6[6-(6,6),7-(6),7-(6)]
  1221   41.012437746   41.012437746   41.012437746    6[6-(6,6),7-(6),7-(6)]
  1222   40.617714774   40.617714774   40.617714774    6[1-(0),6-(6,6),7-(6,27)]
  1223   41.280542961   41.280542961   41.280542961    6[6-(1,6),6-(1,7),6-(7,7)]
  1224   42.188045319   42.188045319   42.188045319    6[1-(0),6-(1,6),6-(6,6)]
  1225   42.375493671   42.375493671   42.375493671    6[1-(0),6-(1,6),6-(1,7)]
  1226   41.644625337   41.644625337   41.644625337    6[1-(0),6-(1,6),7-(6,27)]
  1227   39.261417804   39.261417804   39.261417804    6[1-(0),6-(1,6),7-(6,27)]
  1228   38.696369166   38.696369166   38.696369166    6[1-(0),6-(1,6),6-(1,7)]
  1229   37.321147122   37.321147122   37.321147122    6[1-(0),6-(1,6),6-(6,6)]
  1230   36.557385207   36.557385207   36.557385207    6[6-(1,6),6-(1,7),6-(7,7)]
  1231   37.204442499   37.204442499   37.204442499    6[1-(0),6-(6,6),7-(6,27)]
  1232   35.087537793   35.087537793   35.087537793    6[6-(6,6),7-(6),7-(6)]
  1233   48.176479449   48.176479449   48.176479449    6[7-(27),16-(0)]
  1234    39.20644497    39.20644497    39.20644497    6[7-(27),16-(0)]
  1235   42.618365454   42.618365454   42.618365454    6[1-(0),6-(1,6),7-(6)]
  1236   41.936161596   41.936161596   41.936161596    6[1-(0),6-(1,6),6-(1,7)]
  1237   42.553028889   42.553028889   42.553028889    6[1-(0),6-(1,6),6-(6,6)]
  1238    43.87462989    43.87462989    43.87462989    6[6-(1,6),6-(1,7),6-(7,7)]
  1239   44.504113899   44.504113899   44.504113899    6[1-(0),6-(6,6),7-(6)]
  1240   50.721000708   50.721000708   50.721000708    6[1-(0),6-(1,6),7-(6)]
  1241   50.140181175   50.140181175   50.140181175    6[1-(0),6-(1,6),6-(1,7)]
  1242   48.778477041   48.778477041   48.778477041    6[1-(0),6-(1,6),6-(6,6)]
  1243    48.02462826    48.02462826    48.02462826    6[6-(1,6),6-(1,7),6-(7,7)]
  1244   48.685203462   48.685203462   48.685203462    6[1-(0),6-(6,6),7-(6)]
  1245   46.548472488   46.548472488   46.548472488    6[6-(6,6),7-(6),7-(6)]
  1246   44.610004194   44.610004194   44.610004194    6[6-(6,6),7-(6),7-(6)]
  1247   44.585671956   44.585671956   44.585671956    6[6-(6,6),7-(6),7-(6)]
  1248   42.442182027   42.442182027   42.442182027    6[1-(0),6-(6,6),7-(6,27)]
  1249   43.830020787   43.830020787   43.830020787    6[6-(1,6),6-(1,7),6-(7,7)]
  1250   44.449591662   44.449591662   44.449591662    6[1-(0),6-(1,6),6-(6,6)]
  1251   43.654287957   43.654287957   43.654287957    6[1-(0),6-(1,6),6-(1,7)]
  1252   42.280868301   42.280868301   42.280868301    6[1-(0),6-(1,6),7-(6,27)]
  1253   36.759252663   36.759252663   36.759252663    6[1-(0),6-(1,6),7-(6,27)]
  1254   35.416473603   35.416473603   35.416473603    6[1-(0),6-(1,6),6-(1,7)]
  1255   34.630632435   34.630632435   34.630632435    6[1-(0),6-(1,6),6-(6,6)]
  1256   35.244796146   35.244796146   35.244796146    6[6-(1,6),6-(1,7),6-(7,7)]
  1257   36.607852071   36.607852071   36.607852071    6[1-(0),6-(6,6),7-(6,27)]
  1258   34.467966918   34.467966918   34.467966918    6[6-(6,6),7-(6),7-(6)]
  1259   39.872877933   39.872877933   39.872877933    6[7-(27),16-(0)]
  1260    39.54889869    39.54889869    39.54889869    6[7-(27),16-(0)]
  1261   42.760754106   42.760754106   42.760754106    6[1-(0),6-(1,6),7-(6)]
  1262    41.79737772    41.79737772    41.79737772    6[1-(0),6-(1,6),6-(1,7)]
  1263   41.183214009   41.183214009   41.183214009    6[1-(0),6-(1,6),6-(6,6)]
  1264    41.51350161    41.51350161    41.51350161    6[6-(1,6),6-(1,7),6-(7,7)]
  1265   42.440379639   42.440379639   42.440379639    6[1-(0),6-(6,6),7-(6)]
  1266   40.733067606   40.733067606   40.733067606    6[1-(0),6-(1,6),7-(6)]
  1267   41.254408335   41.254408335   41.254408335    6[1-(0),6-(1,6),6-(1,7)]
  1268   41.229174903   41.229174903   41.229174903    6[1-(0),6-(1,6),6-(6,6)]
  1269   40.649256564   40.649256564   40.649256564    6[6-(1,6),6-(1,7),6-(7,7)]
  1270   40.160809416   40.160809416   40.160809416    6[1-(0),6-(6,6),7-(6)]
  1271    40.61681358    40.61681358    40.61681358    6[6-(6,6),7-(6),7-(6)]
  1272   40.982698344   40.982698344   40.982698344    6[6-(6,6),7-(6),7-(6)]
  1273     40.1932524     40.1932524     40.1932524    6[6-(6,6),7-(6),7-(6)]
  1274   39.883692261   39.883692261   39.883692261    6[1-(0),6-(6,6),7-(6,27)]
  1275   39.801683607   39.801683607   39.801683607    6[6-(1,6),6-(1,7),6-(7,7)]
  1276   39.357845562   39.357845562   39.357845562    6[1-(0),6-(1,6),6-(6,6)]
  1277   39.008632887   39.008632887   39.008632887    6[1-(0),6-(1,6),6-(1,7)]
  1278   39.090641541   39.090641541   39.090641541    6[1-(0),6-(1,6),7-(6,27)]
  1279   40.564994925   40.564994925   40.564994925    6[1-(0),6-(1,6),7-(6,27)]
  1280   40.837155513   40.837155513   40.837155513    6[1-(0),6-(1,6),6-(1,7)]
  1281   40.209023295   40.209023295   40.209023295    6[1-(0),6-(1,6),6-(6,6)]
  1282    39.31458825    39.31458825    39.31458825    6[6-(1,6),6-(1,7),6-(7,7)]
  1283   39.115874973   39.115874973   39.115874973    6[1-(0),6-(6,6),7-(6,27)]
  1284   38.623372452   38.623372452   38.623372452    6[6-(6,6),7-(6),7-(6)]
  1285   72.776372067   72.776372067   72.776372067    6[7-(27),16-(0)]
  1286    73.10035131    73.10035131    73.10035131    6[7-(27),16-(0)]
  1287   24.828795894   24.828795894   24.828795894    6[1-(0),6-(1,6),7-(6)]
  1288    25.79217228    25.79217228    25.79217228    6[1-(0),6-(1,6),6-(1,7)]
  1289   26.406335991   26.406335991   26.406335991    6[1-(0),6-(1,6),6-(6,6)]
  1290    26.07604839    26.07604839    26.07604839    6[6-(1,6),6-(1,7),6-(7,7)]
  1291   25.149170361   25.149170361   25.149170361    6[1-(0),6-(6,6),7-(6)]
  1292   26.856482394   26.856482394   26.856482394    6[1-(0),6-(1,6),7-(6)]
  1293   26.335141665   26.335141665   26.335141665    6[1-(0),6-(1,6),6-(1,7)]
  1294   26.360375097   26.360375097   26.360375097    6[1-(0),6-(1,6),6-(6,6)]
  1295   26.940293436   26.940293436   26.940293436    6[6-(1,6),6-(1,7),6-(7,7)]
  1296   27.428740584   27.428740584   27.428740584    6[1-(0),6-(6,6),7-(6)]
  1297    26.97273642    26.97273642    26.97273642    6[6-(6,6),7-(6),7-(6)]
  1298   26.606851656   26.606851656   26.606851656    6[6-(6,6),7-(6),7-(6)]
  1299     27.3962976     27.3962976     27.3962976    6[6-(6,6),7-(6),7-(6)]
  1300   27.705857739   27.705857739   27.705857739    6[1-(0),6-(6,6),7-(6,27)]
  1301   27.787866393   27.787866393   27.787866393    6[6-(1,6),6-(1,7),6-(7,7)]
  1302   73.291404438   73.291404438   73.291404438    6[1-(0),6-(1,6),6-(6,6)]
  1303   73.640617113   73.640617113   73.640617113    6[1-(0),6-(1,6),6-(1,7)]
  1304   73.558608459   73.558608459   73.558608459    6[1-(0),6-(1,6),7-(6,27)]
  1305   72.084255075   72.084255075   72.084255075    6[1-(0),6-(1,6),7-(6,27)]
  1306   71.812094487   71.812094487   71.812094487    6[1-(0),6-(1,6),6-(1,7)]
  1307   72.440226705   72.440226705   72.440226705    6[1-(0),6-(1,6),6-(6,6)]
  1308    28.27496175    28.27496175    28.27496175    6[6-(1,6),6-(1,7),6-(7,7)]
  1309   28.473675027   28.473675027   28.473675027    6[1-(0),6-(6,6),7-(6,27)]
  1310   28.966177548   28.966177548   28.966177548    6[6-(6,6),7-(6),7-(6)]
  1311   64.472770551   64.472770551   64.472770551    6[7-(27),16-(0)]
  1312    28.38310503    28.38310503    28.38310503    6[7-(27),16-(0)]
  1313   70.030884546   70.030884546   70.030884546    6[1-(0),6-(1,6),7-(6)]
  1314   70.713088404   70.713088404   70.713088404    6[1-(0),6-(1,6),6-(1,7)]
  1315   70.096221111   70.096221111   70.096221111    6[1-(0),6-(1,6),6-(6,6)]
  1316    68.77462011    68.77462011    68.77462011    6[6-(1,6),6-(1,7),6-(7,7)]
  1317   68.145136101   68.145136101   68.145136101    6[1-(0),6-(6,6),7-(6)]
  1318   61.928249292   61.928249292   61.928249292    6[1-(0),6-(1,6),7-(6)]
  1319   62.509068825   62.509068825   62.509068825    6[1-(0),6-(1,6),6-(1,7)]
  1320   63.870772959   63.870772959   63.870772959    6[1-(0),6-(1,6),6-(6,6)]
  1321    64.62462174    64.62462174    64.62462174    6[6-(1,6),6-(1,7),6-(7,7)]
  1322   63.964046538   63.964046538   63.964046538    6[1-(0),6-(6,6),7-(6)]
  1323   66.100777512   66.100777512   66.100777512    6[6-(6,6),7-(6),7-(6)]
  1324   68.039245806   68.039245806   68.039245806    6[6-(6,6),7-(6),7-(6)]
  1325   68.063578044   68.063578044   68.063578044    6[6-(6,6),7-(6),7-(6)]
  1326   70.207067973   70.207067973   70.207067973    6[1-(0),6-(6,6),7-(6,27)]
  1327   68.819229213   68.819229213   68.819229213    6[6-(1,6),6-(1,7),6-(7,7)]
  1328   68.199658338   68.199658338   68.199658338    6[1-(0),6-(1,6),6-(6,6)]
  1329   68.994962043   68.994962043   68.994962043    6[1-(0),6-(1,6),6-(1,7)]
  1330   70.368381699   70.368381699   70.368381699    6[1-(0),6-(1,6),7-(6,27)]
  1331   30.830297337   30.830297337   30.830297337    6[1-(0),6-(1,6),7-(6,27)]
  1332   32.173076397   32.173076397   32.173076397    6[1-(0),6-(1,6),6-(1,7)]
  1333   32.958917565   32.958917565   32.958917565    6[1-(0),6-(1,6),6-(6,6)]
  1334   32.344753854   32.344753854   32.344753854    6[6-(1,6),6-(1,7),6-(7,7)]
  1335   30.981697929   30.981697929   30.981697929    6[1-(0),6-(6,6),7-(6,27)]
  1336   33.121583082   33.121583082   33.121583082    6[6-(6,6),7-(6),7-(6)]
  1337   28.256036676   28.256036676   28.256036676    6[7-(27),16-(0)]
  1338   31.696344771   31.696344771   31.696344771    6[7-(27),16-(0)]
  1339   38.997367962   38.997367962   38.997367962    6[1-(0),6-(1,6),7-(6)]
  1340   38.349860073   38.349860073   38.349860073    6[1-(0),6-(1,6),6-(1,7)]
  1341   36.979594596   36.979594596   36.979594596    6[1-(0),6-(1,6),6-(6,6)]
  1342   36.301446111   36.301446111   36.301446111    6[6-(1,6),6-(1,7),6-(7,7)]
  1343   37.024203699   37.024203699   37.024203699    6[1-(0),6-(6,6),7-(6)]
  1344   30.686556894   30.686556894   30.686556894    6[1-(0),6-(1,6),7-(6)]
  1345   32.048711625   32.048711625   32.048711625    6[1-(0),6-(1,6),6-(1,7)]
  1346   32.810220555   32.810220555   32.810220555    6[1-(0),6-(1,6),6-(6,6)]
  1347     32.1726258     32.1726258     32.1726258    6[6-(1,6),6-(1,7),6-(7,7)]
  1348    30.81182286    30.81182286    30.81182286    6[1-(0),6-(6,6),7-(6)]
  1349    32.93413473    32.93413473    32.93413473    6[6-(6,6),7-(6),7-(6)]
  1350    34.84917198    34.84917198    34.84917198    6[6-(6,6),7-(6),7-(6)]
  1351   32.975589654   32.975589654   32.975589654    6[6-(6,6),7-(6),7-(6)]
  1352   33.060752487   33.060752487   33.060752487    6[1-(0),6-(6,6),7-(6,27)]
  1353   32.315915646   32.315915646   32.315915646    6[6-(1,6),6-(1,7),6-(7,7)]
  1354   30.964575243   30.964575243   30.964575243    6[1-(0),6-(1,6),6-(6,6)]
  1355   30.427914216   30.427914216   30.427914216    6[1-(0),6-(1,6),6-(1,7)]
  1356   31.240791204   31.240791204   31.240791204    6[1-(0),6-(1,6),7-(6,27)]
  1357   35.098352121   35.098352121   35.098352121    6[1-(0),6-(1,6),7-(6,27)]
  1358   35.935561347   35.935561347   35.935561347    6[1-(0),6-(1,6),6-(1,7)]
  1359   36.682651173   36.682651173   36.682651173    6[1-(0),6-(1,6),6-(6,6)]
  1360   36.551978043   36.551978043   36.551978043    6[6-(1,6),6-(1,7),6-(7,7)]
  1361   35.706207474   35.706207474   35.706207474    6[1-(0),6-(6,6),7-(6,27)]
  1362   37.330609659   37.330609659   37.330609659    6[6-(6,6),7-(6),7-(6)]
  1363   39.333513324   39.333513324   39.333513324    6[7-(27),16-(0)]
  1364   35.893205229   35.893205229   35.893205229    6[7-(27),16-(0)]
  1365   28.592182038   28.592182038   28.592182038    6[1-(0),6-(1,6),7-(6)]
  1366   29.239689927   29.239689927   29.239689927    6[1-(0),6-(1,6),6-(1,7)]
  1367   30.609955404   30.609955404   30.609955404    6[1-(0),6-(1,6),6-(6,6)]
  1368   31.288103889   31.288103889   31.288103889    6[6-(1,6),6-(1,7),6-(7,7)]
  1369   30.565346301   30.565346301   30.565346301    6[1-(0),6-(6,6),7-(6)]
  1370   36.902993106   36.902993106   36.902993106    6[1-(0),6-(1,6),7-(6)]
  1371   35.540838375   35.540838375   35.540838375    6[1-(0),6-(1,6),6-(1,7)]
  1372   34.779329445   34.779329445   34.779329445    6[1-(0),6-(1,6),6-(6,6)]
  1373     35.4169242     35.4169242     35.4169242    6[6-(1,6),6-(1,7),6-(7,7)]
  1374    36.77772714    36.77772714    36.77772714    6[1-(0),6-(6,6),7-(6)]
  1375    34.65541527    34.65541527    34.65541527    6[6-(6,6),7-(6),7-(6)]
  1376    32.74037802    32.74037802    32.74037802    6[6-(6,6),7-(6),7-(6)]
  1377   34.613960346   34.613960346   34.613960346    6[6-(6,6),7-(6),7-(6)]
  1378   34.528797513   34.528797513   34.528797513    6[1-(0),6-(6,6),7-(6,27)]
  1379   35.273634354   35.273634354   35.273634354    6[6-(1,6),6-(1,7),6-(7,7)]
  1380   36.624974757   36.624974757   36.624974757    6[1-(0),6-(1,6),6-(6,6)]
  1381   37.161635784   37.161635784   37.161635784    6[1-(0),6-(1,6),6-(1,7)]
  1382   36.348758796   36.348758796   36.348758796    6[1-(0),6-(1,6),7-(6,27)]
  1383   32.491197879   32.491197879   32.491197879    6[1-(0),6-(1,6),7-(6,27)]
  1384   31.653988653   31.653988653   31.653988653    6[1-(0),6-(1,6),6-(1,7)]
  1385   30.906898827   30.906898827   30.906898827    6[1-(0),6-(1,6),6-(6,6)]
  1386   31.037571957   31.037571957   31.037571957    6[6-(1,6),6-(1,7),6-(7,7)]
  1387   31.883342526   31.883342526   31.883342526    6[1-(0),6-(6,6),7-(6,27)]
  1388   30.258940341   30.258940341   30.258940341    6[6-(6,6),7-(6),7-(6)]
  1389   76.089611808   76.089611808   76.089611808    6[7-(27),16-(0)]
  1390   36.235658949   36.235658949   36.235658949    6[7-(27),16-(0)]
  1391    73.79427069    73.79427069    73.79427069    6[1-(0),6-(1,6),7-(6)]
  1392   74.160606051   74.160606051   74.160606051    6[1-(0),6-(1,6),6-(1,7)]
  1393   74.299840524   74.299840524   74.299840524    6[1-(0),6-(1,6),6-(6,6)]
  1394   73.986675609   73.986675609   73.986675609    6[6-(1,6),6-(1,7),6-(7,7)]
  1395   73.561312041   73.561312041   73.561312041    6[1-(0),6-(6,6),7-(6)]
  1396   71.974760004   71.974760004   71.974760004    6[1-(0),6-(1,6),7-(6)]
  1397   71.714765535   71.714765535   71.714765535    6[1-(0),6-(1,6),6-(1,7)]
  1398   72.289727307   72.289727307   72.289727307    6[1-(0),6-(1,6),6-(6,6)]
  1399   73.101252504   73.101252504   73.101252504    6[6-(1,6),6-(1,7),6-(7,7)]
  1400   73.313033094   73.313033094   73.313033094    6[1-(0),6-(6,6),7-(6)]
  1401   73.783456362   73.783456362   73.783456362    6[6-(6,6),7-(6),7-(6)]
  1402    74.17277217    74.17277217    74.17277217    6[6-(6,6),7-(6),7-(6)]
  1403    75.28124079    75.28124079    75.28124079    6[6-(6,6),7-(6),7-(6)]
  1404   77.030007747   77.030007747   77.030007747    6[1-(0),6-(6,6),7-(6,27)]
  1405   76.304997174   76.304997174   76.304997174    6[6-(1,6),6-(1,7),6-(7,7)]
  1406   76.592928657   76.592928657   76.592928657    6[1-(0),6-(1,6),6-(6,6)]
  1407   77.575680714   77.575680714   77.575680714    6[1-(0),6-(1,6),6-(1,7)]
  1408   78.218232036   78.218232036   78.218232036    6[1-(0),6-(1,6),7-(6,27)]
  1409   36.296940141   36.296940141   36.296940141    6[1-(0),6-(1,6),7-(6,27)]
  1410   37.074670563   37.074670563   37.074670563    6[1-(0),6-(1,6),6-(1,7)]
  1411   36.485289687   36.485289687   36.485289687    6[1-(0),6-(1,6),6-(6,6)]
  1412   35.107364061   35.107364061   35.107364061    6[6-(1,6),6-(1,7),6-(7,7)]
  1413   34.391365428   34.391365428   34.391365428    6[1-(0),6-(6,6),7-(6,27)]
  1414   34.414345875   34.414345875   34.414345875    6[6-(6,6),7-(6),7-(6)]
  1415   81.619338192   81.619338192   81.619338192    6[7-(27),16-(0)]
  1416   76.413591051   76.413591051   76.413591051    6[7-(27),16-(0)]
  1417    38.85497931    38.85497931    38.85497931    6[1-(0),6-(1,6),7-(6)]
  1418   38.488643949   38.488643949   38.488643949    6[1-(0),6-(1,6),6-(1,7)]
  1419   38.349409476   38.349409476   38.349409476    6[1-(0),6-(1,6),6-(6,6)]
  1420   38.662574391   38.662574391   38.662574391    6[6-(1,6),6-(1,7),6-(7,7)]
  1421   39.087937959   39.087937959   39.087937959    6[1-(0),6-(6,6),7-(6)]
  1422   40.674489996   40.674489996   40.674489996    6[1-(0),6-(1,6),7-(6)]
  1423   40.934484465   40.934484465   40.934484465    6[1-(0),6-(1,6),6-(1,7)]
  1424   40.359522693   40.359522693   40.359522693    6[1-(0),6-(1,6),6-(6,6)]
  1425   39.547997496   39.547997496   39.547997496    6[6-(1,6),6-(1,7),6-(7,7)]
  1426   39.336216906   39.336216906   39.336216906    6[1-(0),6-(6,6),7-(6)]
  1427   38.865793638   38.865793638   38.865793638    6[6-(6,6),7-(6),7-(6)]
  1428    38.47647783    38.47647783    38.47647783    6[6-(6,6),7-(6),7-(6)]
  1429    37.36800921    37.36800921    37.36800921    6[6-(6,6),7-(6),7-(6)]
  1430   35.619242253   35.619242253   35.619242253    6[1-(0),6-(6,6),7-(6,27)]
  1431   36.344252826   36.344252826   36.344252826    6[6-(1,6),6-(1,7),6-(7,7)]
  1432   81.116021343   81.116021343   81.116021343    6[1-(0),6-(1,6),6-(6,6)]
  1433   80.133269286   80.133269286   80.133269286    6[1-(0),6-(1,6),6-(1,7)]
  1434   79.490717964   79.490717964   79.490717964    6[1-(0),6-(1,6),7-(6,27)]
  1435   76.352309859   76.352309859   76.352309859    6[1-(0),6-(1,6),7-(6,27)]
  1436   75.574579437   75.574579437   75.574579437    6[1-(0),6-(1,6),6-(1,7)]
  1437   76.163960313   76.163960313   76.163960313    6[1-(0),6-(1,6),6-(6,6)]
  1438   32.482185939   32.482185939   32.482185939    6[6-(1,6),6-(1,7),6-(7,7)]
  1439   33.198184572   33.198184572   33.198184572    6[1-(0),6-(6,6),7-(6,27)]
  1440   33.175204125   33.175204125   33.175204125    6[6-(6,6),7-(6),7-(6)]
  1441   50.246522067   50.246522067   50.246522067    6[7-(27),16-(0)]
  1442    28.04065131    28.04065131    28.04065131    6[7-(27),16-(0)]
  1443   47.358645894   47.358645894   47.358645894    6[1-(0),6-(1,6),7-(6)]
  1444    48.32202228    48.32202228    48.32202228    6[1-(0),6-(1,6),6-(1,7)]
  1445   48.936185991   48.936185991   48.936185991    6[1-(0),6-(1,6),6-(6,6)]
  1446    48.60589839    48.60589839    48.60589839    6[6-(1,6),6-(1,7),6-(7,7)]
  1447   47.679020361   47.679020361   47.679020361    6[1-(0),6-(6,6),7-(6)]
  1448   49.386332394   49.386332394   49.386332394    6[1-(0),6-(1,6),7-(6)]
  1449   48.864991665   48.864991665   48.864991665    6[1-(0),6-(1,6),6-(1,7)]
  1450   48.890225097   48.890225097   48.890225097    6[1-(0),6-(1,6),6-(6,6)]
  1451   49.470143436   49.470143436   49.470143436    6[6-(1,6),6-(1,7),6-(7,7)]
  1452   49.958590584   49.958590584   49.958590584    6[1-(0),6-(6,6),7-(6)]
  1453    49.50258642    49.50258642    49.50258642    6[6-(6,6),7-(6),7-(6)]
  1454   49.136701656   49.136701656   49.136701656    6[6-(6,6),7-(6),7-(6)]
  1455     49.9261476     49.9261476     49.9261476    6[6-(6,6),7-(6),7-(6)]
  1456   50.235707739   50.235707739   50.235707739    6[1-(0),6-(6,6),7-(6,27)]
  1457   50.317716393   50.317716393   50.317716393    6[6-(1,6),6-(1,7),6-(7,7)]
  1458   50.761554438   50.761554438   50.761554438    6[1-(0),6-(1,6),6-(6,6)]
  1459   51.110767113   51.110767113   51.110767113    6[1-(0),6-(1,6),6-(1,7)]
  1460   51.028758459   51.028758459   51.028758459    6[1-(0),6-(1,6),7-(6,27)]
  1461   27.024555075   27.024555075   27.024555075    6[1-(0),6-(1,6),7-(6,27)]
  1462   26.752394487   26.752394487   26.752394487    6[1-(0),6-(1,6),6-(1,7)]
  1463   27.380526705   27.380526705   27.380526705    6[1-(0),6-(1,6),6-(6,6)]
  1464    28.27496175    28.27496175    28.27496175    6[6-(1,6),6-(1,7),6-(7,7)]
  1465   28.473675027   28.473675027   28.473675027    6[1-(0),6-(6,6),7-(6,27)]
  1466   28.966177548   28.966177548   28.966177548    6[6-(6,6),7-(6),7-(6)]
  1467   41.942920551   41.942920551   41.942920551    6[7-(27),16-(0)]
  1468    50.91295503    50.91295503    50.91295503    6[7-(27),16-(0)]
  1469   24.971184546   24.971184546   24.971184546    6[1-(0),6-(1,6),7-(6)]
  1470   25.653388404   25.653388404   25.653388404    6[1-(0),6-(1,6),6-(1,7)]
  1471   25.036521111   25.036521111   25.036521111    6[1-(0),6-(1,6),6-(6,6)]
  1472    23.71492011    23.71492011    23.71492011    6[6-(1,6),6-(1,7),6-(7,7)]
  1473   23.085436101   23.085436101   23.085436101    6[1-(0),6-(6,6),7-(6)]
  1474   16.868549292   16.868549292   16.868549292    6[1-(0),6-(1,6),7-(6)]
  1475   17.449368825   17.449368825   17.449368825    6[1-(0),6-(1,6),6-(1,7)]
  1476   18.811072959   18.811072959   18.811072959    6[1-(0),6-(1,6),6-(6,6)]
  1477    19.56492174    19.56492174    19.56492174    6[6-(1,6),6-(1,7),6-(7,7)]
  1478   18.904346538   18.904346538   18.904346538    6[1-(0),6-(6,6),7-(6)]
  1479   21.041077512   21.041077512   21.041077512    6[6-(6,6),7-(6),7-(6)]
  1480   22.979545806   22.979545806   22.979545806    6[6-(6,6),7-(6),7-(6)]
  1481   23.003878044   23.003878044   23.003878044    6[6-(6,6),7-(6),7-(6)]
  1482   25.147367973   25.147367973   25.147367973    6[1-(0),6-(6,6),7-(6,27)]
  1483   23.759529213   23.759529213   23.759529213    6[6-(1,6),6-(1,7),6-(7,7)]
  1484   45.669808338   45.669808338   45.669808338    6[1-(0),6-(1,6),6-(6,6)]
  1485   46.465112043   46.465112043   46.465112043    6[1-(0),6-(1,6),6-(1,7)]
  1486   47.838531699   47.838531699   47.838531699    6[1-(0),6-(1,6),7-(6,27)]
  1487   53.360147337   53.360147337   53.360147337    6[1-(0),6-(1,6),7-(6,27)]
  1488   54.702926397   54.702926397   54.702926397    6[1-(0),6-(1,6),6-(1,7)]
  1489   55.488767565   55.488767565   55.488767565    6[1-(0),6-(1,6),6-(6,6)]
  1490   32.344753854   32.344753854   32.344753854    6[6-(1,6),6-(1,7),6-(7,7)]
  1491   30.981697929   30.981697929   30.981697929    6[1-(0),6-(6,6),7-(6,27)]
  1492   33.121583082   33.121583082   33.121583082    6[6-(6,6),7-(6),7-(6)]
  1493   70.706329449   70.706329449   70.706329449    6[7-(27),16-(0)]
  1494    61.73629497    61.73629497    61.73629497    6[7-(27),16-(0)]
  1495   42.618365454   42.618365454   42.618365454    6[1-(0),6-(1,6),7-(6)]
  1496   41.936161596   41.936161596   41.936161596    6[1-(0),6-(1,6),6-(1,7)]
  1497   42.553028889   42.553028889   42.553028889    6[1-(0),6-(1,6),6-(6,6)]
  1498    43.87462989    43.87462989    43.87462989    6[6-(1,6),6-(1,7),6-(7,7)]
  1499   44.504113899   44.504113899   44.504113899    6[1-(0),6-(6,6),7-(6)]
  1500   50.721000708   50.721000708   50.721000708    6[1-(0),6-(1,6),7-(6)]
  1501   50.140181175   50.140181175   50.140181175    6[1-(0),6-(1,6),6-(1,7)]
  1502   48.778477041   48.778477041   48.778477041    6[1-(0),6-(1,6),6-(6,6)]
  1503    48.02462826    48.02462826    48.02462826    6[6-(1,6),6-(1,7),6-(7,7)]
  1504   48.685203462   48.685203462   48.685203462    6[1-(0),6-(6,6),7-(6)]
  1505   46.548472488   46.548472488   46.548472488    6[6-(6,6),7-(6),7-(6)]
  1506   44.610004194   44.610004194   44.610004194    6[6-(6,6),7-(6),7-(6)]
  1507   44.585671956   44.585671956   44.585671956    6[6-(6,6),7-(6),7-(6)]
  1508   42.442182027   42.442182027   42.442182027    6[1-(0),6-(6,6),7-(6,27)]
  1509   43.830020787   43.830020787   43.830020787    6[6-(1,6),6-(1,7),6-(7,7)]
  1510   66.979441662   66.979441662   66.979441662    6[1-(0),6-(1,6),6-(6,6)]
  1511   66.184137957   66.184137957   66.184137957    6[1-(0),6-(1,6),6-(1,7)]
  1512   64.810718301   64.810718301   64.810718301    6[1-(0),6-(1,6),7-(6,27)]
  1513   59.289102663   59.289102663   59.289102663    6[1-(0),6-(1,6),7-(6,27)]
  1514   57.946323603   57.946323603   57.946323603    6[1-(0),6-(1,6),6-(1,7)]
  1515   57.160482435   57.160482435   57.160482435    6[1-(0),6-(1,6),6-(6,6)]
  1516   35.244796146   35.244796146   35.244796146    6[6-(1,6),6-(1,7),6-(7,7)]
  1517   36.607852071   36.607852071   36.607852071    6[1-(0),6-(6,6),7-(6,27)]
  1518   34.467966918   34.467966918   34.467966918    6[6-(6,6),7-(6),7-(6)]
  1519   62.402727933   62.402727933   62.402727933    6[7-(27),16-(0)]
  1520    39.54889869    39.54889869    39.54889869    6[7-(27),16-(0)]
  1521   65.290604106   65.290604106   65.290604106    6[1-(0),6-(1,6),7-(6)]
  1522    64.32722772    64.32722772    64.32722772    6[1-(0),6-(1,6),6-(1,7)]
  1523   63.713064009   63.713064009   63.713064009    6[1-(0),6-(1,6),6-(6,6)]
  1524    64.04335161    64.04335161    64.04335161    6[6-(1,6),6-(1,7),6-(7,7)]
  1525   64.970229639   64.970229639   64.970229639    6[1-(0),6-(6,6),7-(6)]
  1526   63.262917606   63.262917606   63.262917606    6[1-(0),6-(1,6),7-(6)]
  1527   63.784258335   63.784258335   63.784258335    6[1-(0),6-(1,6),6-(1,7)]
  1528   63.759024903   63.759024903   63.759024903    6[1-(0),6-(1,6),6-(6,6)]
  1529   63.179106564   63.179106564   63.179106564    6[6-(1,6),6-(1,7),6-(7,7)]
  1530   62.690659416   62.690659416   62.690659416    6[1-(0),6-(6,6),7-(6)]
  1531    63.14666358    63.14666358    63.14666358    6[6-(6,6),7-(6),7-(6)]
  1532   63.512548344   63.512548344   63.512548344    6[6-(6,6),7-(6),7-(6)]
  1533     62.7231024     62.7231024     62.7231024    6[6-(6,6),7-(6),7-(6)]
  1534   62.413542261   62.413542261   62.413542261    6[1-(0),6-(6,6),7-(6,27)]
  1535   62.331533607   62.331533607   62.331533607    6[6-(1,6),6-(1,7),6-(7,7)]
  1536   61.887695562   61.887695562   61.887695562    6[1-(0),6-(1,6),6-(6,6)]
  1537   61.538482887   61.538482887   61.538482887    6[1-(0),6-(1,6),6-(1,7)]
  1538   61.620491541   61.620491541   61.620491541    6[1-(0),6-(1,6),7-(6,27)]
  1539   40.564994925   40.564994925   40.564994925    6[1-(0),6-(1,6),7-(6,27)]
  1540   40.837155513   40.837155513   40.837155513    6[1-(0),6-(1,6),6-(1,7)]
  1541   40.209023295   40.209023295   40.209023295    6[1-(0),6-(1,6),6-(6,6)]
  1542    39.31458825    39.31458825    39.31458825    6[6-(1,6),6-(1,7),6-(7,7)]
  1543   39.115874973   39.115874973   39.115874973    6[1-(0),6-(6,6),7-(6,27)]
  1544   38.623372452   38.623372452   38.623372452    6[6-(6,6),7-(6),7-(6)]
  1545   36.559638192   36.559638192   36.559638192    6[7-(27),16-(0)]
  1546   31.353891051   31.353891051   31.353891051    6[7-(27),16-(0)]
  1547    38.85497931    38.85497931    38.85497931    6[1-(0),6-(1,6),7-(6)]
  1548   38.488643949   38.488643949   38.488643949    6[1-(0),6-(1,6),6-(1,7)]
  1549   38.349409476   38.349409476   38.349409476    6[1-(0),6-(1,6),6-(6,6)]
  1550   38.662574391   38.662574391   38.662574391    6[6-(1,6),6-(1,7),6-(7,7)]
  1551   39.087937959   39.087937959   39.087937959    6[1-(0),6-(6,6),7-(6)]
  1552   40.674489996   40.674489996   40.674489996    6[1-(0),6-(1,6),7-(6)]
  1553   40.934484465   40.934484465   40.934484465    6[1-(0),6-(1,6),6-(1,7)]
  1554   40.359522693   40.359522693   40.359522693    6[1-(0),6-(1,6),6-(6,6)]
  1555   39.547997496   39.547997496   39.547997496    6[6-(1,6),6-(1,7),6-(7,7)]
  1556   39.336216906   39.336216906   39.336216906    6[1-(0),6-(6,6),7-(6)]
  1557   38.865793638   38.865793638   38.865793638    6[6-(6,6),7-(6),7-(6)]
  1558    38.47647783    38.47647783    38.47647783    6[6-(6,6),7-(6),7-(6)]
  1559    37.36800921    37.36800921    37.36800921    6[6-(6,6),7-(6),7-(6)]
  1560   35.619242253   35.619242253   35.619242253    6[1-(0),6-(6,6),7-(6,27)]
  1561   36.344252826   36.344252826   36.344252826    6[6-(1,6),6-(1,7),6-(7,7)]
  1562   36.056321343   36.056321343   36.056321343    6[1-(0),6-(1,6),6-(6,6)]
  1563   35.073569286   35.073569286   35.073569286    6[1-(0),6-(1,6),6-(1,7)]
  1564   34.431017964   34.431017964   34.431017964    6[1-(0),6-(1,6),7-(6,27)]
  1565   31.292609859   31.292609859   31.292609859    6[1-(0),6-(1,6),7-(6,27)]
  1566   30.514879437   30.514879437   30.514879437    6[1-(0),6-(1,6),6-(1,7)]
  1567   31.104260313   31.104260313   31.104260313    6[1-(0),6-(1,6),6-(6,6)]
  1568   32.482185939   32.482185939   32.482185939    6[6-(1,6),6-(1,7),6-(7,7)]
  1569   33.198184572   33.198184572   33.198184572    6[1-(0),6-(6,6),7-(6,27)]
  1570   33.175204125   33.175204125   33.175204125    6[6-(6,6),7-(6),7-(6)]
  1571   31.029911808   31.029911808   31.029911808    6[7-(27),16-(0)]
  1572   36.235658949   36.235658949   36.235658949    6[7-(27),16-(0)]
  1573    28.73457069    28.73457069    28.73457069    6[1-(0),6-(1,6),7-(6)]
  1574   29.100906051   29.100906051   29.100906051    6[1-(0),6-(1,6),6-(1,7)]
  1575   29.240140524   29.240140524   29.240140524    6[1-(0),6-(1,6),6-(6,6)]
  1576   28.926975609   28.926975609   28.926975609    6[6-(1,6),6-(1,7),6-(7,7)]
  1577   28.501612041   28.501612041   28.501612041    6[1-(0),6-(6,6),7-(6)]
  1578   26.915060004   26.915060004   26.915060004    6[1-(0),6-(1,6),7-(6)]
  1579   26.655065535   26.655065535   26.655065535    6[1-(0),6-(1,6),6-(1,7)]
  1580   27.230027307   27.230027307   27.230027307    6[1-(0),6-(1,6),6-(6,6)]
  1581   28.041552504   28.041552504   28.041552504    6[6-(1,6),6-(1,7),6-(7,7)]
  1582   28.253333094   28.253333094   28.253333094    6[1-(0),6-(6,6),7-(6)]
  1583   28.723756362   28.723756362   28.723756362    6[6-(6,6),7-(6),7-(6)]
  1584    29.11307217    29.11307217    29.11307217    6[6-(6,6),7-(6),7-(6)]
  1585    30.22154079    30.22154079    30.22154079    6[6-(6,6),7-(6),7-(6)]
  1586   31.970307747   31.970307747   31.970307747    6[1-(0),6-(6,6),7-(6,27)]
  1587   31.245297174   31.245297174   31.245297174    6[6-(1,6),6-(1,7),6-(7,7)]
  1588   31.533228657   31.533228657   31.533228657    6[1-(0),6-(1,6),6-(6,6)]
  1589   32.515980714   32.515980714   32.515980714    6[1-(0),6-(1,6),6-(1,7)]
  1590   33.158532036   33.158532036   33.158532036    6[1-(0),6-(1,6),7-(6,27)]
  1591   36.296940141   36.296940141   36.296940141    6[1-(0),6-(1,6),7-(6,27)]
  1592   37.074670563   37.074670563   37.074670563    6[1-(0),6-(1,6),6-(1,7)]
  1593   36.485289687   36.485289687   36.485289687    6[1-(0),6-(1,6),6-(6,6)]
  1594   35.107364061   35.107364061   35.107364061    6[6-(1,6),6-(1,7),6-(7,7)]
  1595   34.391365428   34.391365428   34.391365428    6[1-(0),6-(6,6),7-(6,27)]
  1596   34.414345875   34.414345875   34.414345875    6[6-(6,6),7-(6),7-(6)]
  1597   84.393213324   84.393213324   84.393213324    6[7-(27),16-(0)]
  1598   58.423055229   58.423055229   58.423055229    6[7-(27),16-(0)]
  1599   51.122032038   51.122032038   51.122032038    6[1-(0),6-(1,6),7-(6)]
  1600   51.769539927   51.769539927   51.769539927    6[1-(0),6-(1,6),6-(1,7)]
  1601   53.139805404   53.139805404   53.139805404    6[1-(0),6-(1,6),6-(6,6)]
  1602   53.817953889   53.817953889   53.817953889    6[6-(1,6),6-(1,7),6-(7,7)]
  1603   53.095196301   53.095196301   53.095196301    6[1-(0),6-(6,6),7-(6)]
  1604   59.432843106   59.432843106   59.432843106    6[1-(0),6-(1,6),7-(6)]
  1605   58.070688375   58.070688375   58.070688375    6[1-(0),6-(1,6),6-(1,7)]
  1606   57.309179445   57.309179445   57.309179445    6[1-(0),6-(1,6),6-(6,6)]
  1607     57.9467742     57.9467742     57.9467742    6[6-(1,6),6-(1,7),6-(7,7)]
  1608    59.30757714    59.30757714    59.30757714    6[1-(0),6-(6,6),7-(6)]
  1609    57.18526527    57.18526527    57.18526527    6[6-(6,6),7-(6),7-(6)]
  1610    55.27022802    55.27022802    55.27022802    6[6-(6,6),7-(6),7-(6)]
  1611   57.143810346   57.143810346   57.143810346    6[6-(6,6),7-(6),7-(6)]
  1612   57.058647513   57.058647513   57.058647513    6[1-(0),6-(6,6),7-(6,27)]
  1613   57.803484354   57.803484354   57.803484354    6[6-(1,6),6-(1,7),6-(7,7)]
  1614   81.684674757   81.684674757   81.684674757    6[1-(0),6-(1,6),6-(6,6)]
  1615   82.221335784   82.221335784   82.221335784    6[1-(0),6-(1,6),6-(1,7)]
  1616   81.408458796   81.408458796   81.408458796    6[1-(0),6-(1,6),7-(6,27)]
  1617   55.021047879   55.021047879   55.021047879    6[1-(0),6-(1,6),7-(6,27)]
  1618   54.183838653   54.183838653   54.183838653    6[1-(0),6-(1,6),6-(1,7)]
  1619   53.436748827   53.436748827   53.436748827    6[1-(0),6-(1,6),6-(6,6)]
  1620   31.037571957   31.037571957   31.037571957    6[6-(1,6),6-(1,7),6-(7,7)]
  1621   31.883342526   31.883342526   31.883342526    6[1-(0),6-(6,6),7-(6,27)]
  1622   30.258940341   30.258940341   30.258940341    6[6-(6,6),7-(6),7-(6)]
  1623   73.315736676   73.315736676   73.315736676    6[7-(27),16-(0)]
  1624   54.226194771   54.226194771   54.226194771    6[7-(27),16-(0)]
  1625   61.527217962   61.527217962   61.527217962    6[1-(0),6-(1,6),7-(6)]
  1626   60.879710073   60.879710073   60.879710073    6[1-(0),6-(1,6),6-(1,7)]
  1627   59.509444596   59.509444596   59.509444596    6[1-(0),6-(1,6),6-(6,6)]
  1628   58.831296111   58.831296111   58.831296111    6[6-(1,6),6-(1,7),6-(7,7)]
  1629   59.554053699   59.554053699   59.554053699    6[1-(0),6-(6,6),7-(6)]
  1630   53.216406894   53.216406894   53.216406894    6[1-(0),6-(1,6),7-(6)]
  1631   54.578561625   54.578561625   54.578561625    6[1-(0),6-(1,6),6-(1,7)]
  1632   55.340070555   55.340070555   55.340070555    6[1-(0),6-(1,6),6-(6,6)]
  1633     54.7024758     54.7024758     54.7024758    6[6-(1,6),6-(1,7),6-(7,7)]
  1634    53.34167286    53.34167286    53.34167286    6[1-(0),6-(6,6),7-(6)]
  1635    55.46398473    55.46398473    55.46398473    6[6-(6,6),7-(6),7-(6)]
  1636    57.37902198    57.37902198    57.37902198    6[6-(6,6),7-(6),7-(6)]
  1637   55.505439654   55.505439654   55.505439654    6[6-(6,6),7-(6),7-(6)]
  1638   55.590602487   55.590602487   55.590602487    6[1-(0),6-(6,6),7-(6,27)]
  1639   54.845765646   54.845765646   54.845765646    6[6-(1,6),6-(1,7),6-(7,7)]
  1640   76.024275243   76.024275243   76.024275243    6[1-(0),6-(1,6),6-(6,6)]
  1641   75.487614216   75.487614216   75.487614216    6[1-(0),6-(1,6),6-(1,7)]
  1642   76.300491204   76.300491204   76.300491204    6[1-(0),6-(1,6),7-(6,27)]
  1643   57.628202121   57.628202121   57.628202121    6[1-(0),6-(1,6),7-(6,27)]
  1644   58.465411347   58.465411347   58.465411347    6[1-(0),6-(1,6),6-(1,7)]
  1645   59.212501173   59.212501173   59.212501173    6[1-(0),6-(1,6),6-(6,6)]
  1646   36.551978043   36.551978043   36.551978043    6[6-(1,6),6-(1,7),6-(7,7)]
  1647   35.706207474   35.706207474   35.706207474    6[1-(0),6-(6,6),7-(6,27)]
  1648   37.330609659   37.330609659   37.330609659    6[6-(6,6),7-(6),7-(6)]
  1649   44.707783743   44.707783743   44.707783743    6[7-(27),16-(0)]
  1650   25.942221081   25.942221081   25.942221081    6[7-(27),16-(0)]
  1651   52.561238856   52.561238856   52.561238856    6[1-(0),6-(1,6),7-(6)]
  1652   52.877107353   52.877107353   52.877107353    6[1-(0),6-(1,6),6-(1,7)]
  1653   52.121005587   52.121005587   52.121005587    6[1-(0),6-(1,6),6-(6,6)]
  1654   51.112569501   51.112569501   51.112569501    6[6-(1,6),6-(1,7),6-(7,7)]
  1655    50.90844906    50.90844906    50.90844906    6[1-(0),6-(6,6),7-(6)]
  1656   46.278114288   46.278114288   46.278114288    6[1-(0),6-(1,6),7-(6)]
  1657    47.11892829    47.11892829    47.11892829    6[1-(0),6-(1,6),6-(1,7)]
  1658   47.905670652   47.905670652   47.905670652    6[1-(0),6-(1,6),6-(6,6)]
  1659   47.847994236   47.847994236   47.847994236    6[6-(1,6),6-(1,7),6-(7,7)]
  1660   46.975638444   46.975638444   46.975638444    6[1-(0),6-(6,6),7-(6)]
  1661    48.64194615    48.64194615    48.64194615    6[6-(6,6),7-(6),7-(6)]
  1662   50.191098636   50.191098636   50.191098636    6[6-(6,6),7-(6),7-(6)]
  1663   49.106962254   49.106962254   49.106962254    6[6-(6,6),7-(6),7-(6)]
  1664   49.501685226   49.501685226   49.501685226    6[1-(0),6-(6,6),7-(6,27)]
  1665   48.838857039   48.838857039   48.838857039    6[6-(1,6),6-(1,7),6-(7,7)]
  1666   47.931354681   47.931354681   47.931354681    6[1-(0),6-(1,6),6-(6,6)]
  1667   47.743906329   47.743906329   47.743906329    6[1-(0),6-(1,6),6-(1,7)]
  1668   48.474774663   48.474774663   48.474774663    6[1-(0),6-(1,6),7-(6,27)]
  1669   28.328132196   28.328132196   28.328132196    6[1-(0),6-(1,6),7-(6,27)]
  1670   28.893180834   28.893180834   28.893180834    6[1-(0),6-(1,6),6-(1,7)]
  1671   30.268402878   30.268402878   30.268402878    6[1-(0),6-(1,6),6-(6,6)]
  1672   31.032164793   31.032164793   31.032164793    6[6-(1,6),6-(1,7),6-(7,7)]
  1673   30.385107501   30.385107501   30.385107501    6[1-(0),6-(6,6),7-(6,27)]
  1674   32.502012207   32.502012207   32.502012207    6[6-(6,6),7-(6),7-(6)]
  1675   47.481658875   47.481658875   47.481658875    6[7-(27),16-(0)]
  1676   53.011385259   53.011385259   53.011385259    6[7-(27),16-(0)]
  1677   19.768591584   19.768591584   19.768591584    6[1-(0),6-(1,6),7-(6)]
  1678   21.098303331   21.098303331   21.098303331    6[1-(0),6-(1,6),6-(1,7)]
  1679   21.851701515   21.851701515   21.851701515    6[1-(0),6-(1,6),6-(6,6)]
  1680   21.208248999   21.208248999   21.208248999    6[6-(1,6),6-(1,7),6-(7,7)]
  1681   19.856007402   19.856007402   19.856007402    6[1-(0),6-(6,6),7-(6)]
  1682   19.976767398   19.976767398   19.976767398    6[1-(0),6-(1,6),7-(6)]
  1683     19.1954322     19.1954322     19.1954322    6[1-(0),6-(1,6),6-(1,7)]
  1684   19.795627404   19.795627404   19.795627404    6[1-(0),6-(1,6),6-(6,6)]
  1685    21.18707094    21.18707094    21.18707094    6[6-(1,6),6-(1,7),6-(7,7)]
  1686   21.887298678   21.887298678   21.887298678    6[1-(0),6-(6,6),7-(6)]
  1687   21.901717782   21.901717782   21.901717782    6[6-(6,6),7-(6),7-(6)]
  1688   21.925148826   21.925148826   21.925148826    6[6-(6,6),7-(6),7-(6)]
  1689    23.82306339    23.82306339    23.82306339    6[6-(6,6),7-(6),7-(6)]
  1690   25.881390486   25.881390486   25.881390486    6[1-(0),6-(6,6),7-(6,27)]
  1691   25.238388567   25.238388567   25.238388567    6[6-(1,6),6-(1,7),6-(7,7)]
  1692   48.500008095   48.500008095   48.500008095    6[1-(0),6-(1,6),6-(6,6)]
  1693   49.831972827   49.831972827   49.831972827    6[1-(0),6-(1,6),6-(1,7)]
  1694   50.392515495   50.392515495   50.392515495    6[1-(0),6-(1,6),7-(6,27)]
  1695   52.056570216   52.056570216   52.056570216    6[1-(0),6-(1,6),7-(6,27)]
  1696    52.56214005    52.56214005    52.56214005    6[1-(0),6-(1,6),6-(1,7)]
  1697   52.600891392   52.600891392   52.600891392    6[1-(0),6-(1,6),6-(6,6)]
  1698   29.587550811   29.587550811   29.587550811    6[6-(1,6),6-(1,7),6-(7,7)]
  1699   29.070265455   29.070265455   29.070265455    6[1-(0),6-(6,6),7-(6,27)]
  1700   29.585748423   29.585748423   29.585748423    6[6-(6,6),7-(6),7-(6)]
  1701   67.941466257   67.941466257   67.941466257    6[7-(27),16-(0)]
  1702   41.647328919   41.647328919   41.647328919    6[7-(27),16-(0)]
  1703   60.088011144   60.088011144   60.088011144    6[1-(0),6-(1,6),7-(6)]
  1704   59.772142647   59.772142647   59.772142647    6[1-(0),6-(1,6),6-(1,7)]
  1705   60.528244413   60.528244413   60.528244413    6[1-(0),6-(1,6),6-(6,6)]
  1706   61.536680499   61.536680499   61.536680499    6[6-(1,6),6-(1,7),6-(7,7)]
  1707    61.74080094    61.74080094    61.74080094    6[1-(0),6-(6,6),7-(6)]
  1708   66.371135712   66.371135712   66.371135712    6[1-(0),6-(1,6),7-(6)]
  1709    65.53032171    65.53032171    65.53032171    6[1-(0),6-(1,6),6-(1,7)]
  1710   64.743579348   64.743579348   64.743579348    6[1-(0),6-(1,6),6-(6,6)]
  1711   64.801255764   64.801255764   64.801255764    6[6-(1,6),6-(1,7),6-(7,7)]
  1712   65.673611556   65.673611556   65.673611556    6[1-(0),6-(6,6),7-(6)]
  1713    64.00730385    64.00730385    64.00730385    6[6-(6,6),7-(6),7-(6)]
  1714   62.458151364   62.458151364   62.458151364    6[6-(6,6),7-(6),7-(6)]
  1715   63.542287746   63.542287746   63.542287746    6[6-(6,6),7-(6),7-(6)]
  1716   63.147564774   63.147564774   63.147564774    6[1-(0),6-(6,6),7-(6,27)]
  1717   63.810392961   63.810392961   63.810392961    6[6-(1,6),6-(1,7),6-(7,7)]
  1718   64.717895319   64.717895319   64.717895319    6[1-(0),6-(1,6),6-(6,6)]
  1719   64.905343671   64.905343671   64.905343671    6[1-(0),6-(1,6),6-(1,7)]
  1720   64.174475337   64.174475337   64.174475337    6[1-(0),6-(1,6),7-(6,27)]
  1721   39.261417804   39.261417804   39.261417804    6[1-(0),6-(1,6),7-(6,27)]
  1722   38.696369166   38.696369166   38.696369166    6[1-(0),6-(1,6),6-(1,7)]
  1723   37.321147122   37.321147122   37.321147122    6[1-(0),6-(1,6),6-(6,6)]
  1724   36.557385207   36.557385207   36.557385207    6[6-(1,6),6-(1,7),6-(7,7)]
  1725   37.204442499   37.204442499   37.204442499    6[1-(0),6-(6,6),7-(6,27)]
  1726   35.087537793   35.087537793   35.087537793    6[6-(6,6),7-(6),7-(6)]
  1727   65.167591125   65.167591125   65.167591125    6[7-(27),16-(0)]
  1728   59.637864741   59.637864741   59.637864741    6[7-(27),16-(0)]
  1729   47.820958416   47.820958416   47.820958416    6[1-(0),6-(1,6),7-(6)]
  1730   46.491246669   46.491246669   46.491246669    6[1-(0),6-(1,6),6-(1,7)]
  1731   45.737848485   45.737848485   45.737848485    6[1-(0),6-(1,6),6-(6,6)]
  1732   46.381301001   46.381301001   46.381301001    6[6-(1,6),6-(1,7),6-(7,7)]
  1733   47.733542598   47.733542598   47.733542598    6[1-(0),6-(6,6),7-(6)]
  1734   47.612782602   47.612782602   47.612782602    6[1-(0),6-(1,6),7-(6)]
  1735     48.3941178     48.3941178     48.3941178    6[1-(0),6-(1,6),6-(1,7)]
  1736   47.793922596   47.793922596   47.793922596    6[1-(0),6-(1,6),6-(6,6)]
  1737    46.40247906    46.40247906    46.40247906    6[6-(1,6),6-(1,7),6-(7,7)]
  1738   45.702251322   45.702251322   45.702251322    6[1-(0),6-(6,6),7-(6)]
  1739   45.687832218   45.687832218   45.687832218    6[6-(6,6),7-(6),7-(6)]
  1740   45.664401174   45.664401174   45.664401174    6[6-(6,6),7-(6),7-(6)]
  1741    43.76648661    43.76648661    43.76648661    6[6-(6,6),7-(6),7-(6)]
  1742   41.708159514   41.708159514   41.708159514    6[1-(0),6-(6,6),7-(6,27)]
  1743   42.351161433   42.351161433   42.351161433    6[6-(1,6),6-(1,7),6-(7,7)]
  1744   64.149241905   64.149241905   64.149241905    6[1-(0),6-(1,6),6-(6,6)]
  1745   62.817277173   62.817277173   62.817277173    6[1-(0),6-(1,6),6-(1,7)]
  1746   62.256734505   62.256734505   62.256734505    6[1-(0),6-(1,6),7-(6,27)]
  1747   60.592679784   60.592679784   60.592679784    6[1-(0),6-(1,6),7-(6,27)]
  1748    60.08710995    60.08710995    60.08710995    6[1-(0),6-(1,6),6-(1,7)]
  1749   60.048358608   60.048358608   60.048358608    6[1-(0),6-(1,6),6-(6,6)]
  1750   38.001999189   38.001999189   38.001999189    6[6-(1,6),6-(1,7),6-(7,7)]
  1751   38.519284545   38.519284545   38.519284545    6[1-(0),6-(6,6),7-(6,27)]
  1752   38.003801577   38.003801577   38.003801577    6[6-(6,6),7-(6),7-(6)]
  1753   20.107891125   20.107891125   20.107891125    6[7-(27),16-(0)]
  1754   59.637864741   59.637864741   59.637864741    6[7-(27),16-(0)]
  1755   25.291108416   25.291108416   25.291108416    6[1-(0),6-(1,6),7-(6)]
  1756   23.961396669   23.961396669   23.961396669    6[1-(0),6-(1,6),6-(1,7)]
  1757   23.207998485   23.207998485   23.207998485    6[1-(0),6-(1,6),6-(6,6)]
  1758   23.851451001   23.851451001   23.851451001    6[6-(1,6),6-(1,7),6-(7,7)]
  1759   25.203692598   25.203692598   25.203692598    6[1-(0),6-(6,6),7-(6)]
  1760   25.082932602   25.082932602   25.082932602    6[1-(0),6-(1,6),7-(6)]
  1761     25.8642678     25.8642678     25.8642678    6[1-(0),6-(1,6),6-(1,7)]
  1762   25.264072596   25.264072596   25.264072596    6[1-(0),6-(1,6),6-(6,6)]
  1763    23.87262906    23.87262906    23.87262906    6[6-(1,6),6-(1,7),6-(7,7)]
  1764   23.172401322   23.172401322   23.172401322    6[1-(0),6-(6,6),7-(6)]
  1765   23.157982218   23.157982218   23.157982218    6[6-(6,6),7-(6),7-(6)]
  1766   23.134551174   23.134551174   23.134551174    6[6-(6,6),7-(6),7-(6)]
  1767    21.23663661    21.23663661    21.23663661    6[6-(6,6),7-(6),7-(6)]
  1768   19.178309514   19.178309514   19.178309514    6[1-(0),6-(6,6),7-(6,27)]
  1769   19.821311433   19.821311433   19.821311433    6[6-(1,6),6-(1,7),6-(7,7)]
  1770   19.089541905   19.089541905   19.089541905    6[1-(0),6-(1,6),6-(6,6)]
  1771   17.757577173   17.757577173   17.757577173    6[1-(0),6-(1,6),6-(1,7)]
  1772   17.197034505   17.197034505   17.197034505    6[1-(0),6-(1,6),7-(6,27)]
  1773   60.592679784   60.592679784   60.592679784    6[1-(0),6-(1,6),7-(6,27)]
  1774    60.08710995    60.08710995    60.08710995    6[1-(0),6-(1,6),6-(1,7)]
  1775   60.048358608   60.048358608   60.048358608    6[1-(0),6-(1,6),6-(6,6)]
  1776   60.531849189   60.531849189   60.531849189    6[6-(1,6),6-(1,7),6-(7,7)]
  1777   61.049134545   61.049134545   61.049134545    6[1-(0),6-(6,6),7-(6,27)]
  1778   60.533651577   60.533651577   60.533651577    6[6-(6,6),7-(6),7-(6)]
  1779   22.881766257   22.881766257   22.881766257    6[7-(27),16-(0)]
  1780   19.117478919   19.117478919   19.117478919    6[7-(27),16-(0)]
  1781   60.088011144   60.088011144   60.088011144    6[1-(0),6-(1,6),7-(6)]
  1782   59.772142647   59.772142647   59.772142647    6[1-(0),6-(1,6),6-(1,7)]
  1783   60.528244413   60.528244413   60.528244413    6[1-(0),6-(1,6),6-(6,6)]
  1784   61.536680499   61.536680499   61.536680499    6[6-(1,6),6-(1,7),6-(7,7)]
  1785    61.74080094    61.74080094    61.74080094    6[1-(0),6-(6,6),7-(6)]
  1786   66.371135712   66.371135712   66.371135712    6[1-(0),6-(1,6),7-(6)]
  1787    65.53032171    65.53032171    65.53032171    6[1-(0),6-(1,6),6-(1,7)]
  1788   64.743579348   64.743579348   64.743579348    6[1-(0),6-(1,6),6-(6,6)]
  1789   64.801255764   64.801255764   64.801255764    6[6-(1,6),6-(1,7),6-(7,7)]
  1790   65.673611556   65.673611556   65.673611556    6[1-(0),6-(6,6),7-(6)]
  1791    64.00730385    64.00730385    64.00730385    6[6-(6,6),7-(6),7-(6)]
  1792   62.458151364   62.458151364   62.458151364    6[6-(6,6),7-(6),7-(6)]
  1793   63.542287746   63.542287746   63.542287746    6[6-(6,6),7-(6),7-(6)]
  1794   63.147564774   63.147564774   63.147564774    6[1-(0),6-(6,6),7-(6,27)]
  1795   63.810392961   63.810392961   63.810392961    6[6-(1,6),6-(1,7),6-(7,7)]
  1796   19.658195319   19.658195319   19.658195319    6[1-(0),6-(1,6),6-(6,6)]
  1797   19.845643671   19.845643671   19.845643671    6[1-(0),6-(1,6),6-(1,7)]
  1798   19.114775337   19.114775337   19.114775337    6[1-(0),6-(1,6),7-(6,27)]
  1799   16.731567804   16.731567804   16.731567804    6[1-(0),6-(1,6),7-(6,27)]
  1800   16.166519166   16.166519166   16.166519166    6[1-(0),6-(1,6),6-(1,7)]
  1801   14.791297122   14.791297122   14.791297122    6[1-(0),6-(1,6),6-(6,6)]
  1802   59.087235207   59.087235207   59.087235207    6[6-(1,6),6-(1,7),6-(7,7)]
  1803   59.734292499   59.734292499   59.734292499    6[1-(0),6-(6,6),7-(6,27)]
  1804   57.617387793   57.617387793   57.617387793    6[6-(6,6),7-(6),7-(6)]
  1805   47.481658875   47.481658875   47.481658875    6[7-(27),16-(0)]
  1806   53.011385259   53.011385259   53.011385259    6[7-(27),16-(0)]
  1807   42.298441584   42.298441584   42.298441584    6[1-(0),6-(1,6),7-(6)]
  1808   43.628153331   43.628153331   43.628153331    6[1-(0),6-(1,6),6-(1,7)]
  1809   44.381551515   44.381551515   44.381551515    6[1-(0),6-(1,6),6-(6,6)]
  1810   43.738098999   43.738098999   43.738098999    6[6-(1,6),6-(1,7),6-(7,7)]
  1811   42.385857402   42.385857402   42.385857402    6[1-(0),6-(6,6),7-(6)]
  1812   42.506617398   42.506617398   42.506617398    6[1-(0),6-(1,6),7-(6)]
  1813     41.7252822     41.7252822     41.7252822    6[1-(0),6-(1,6),6-(1,7)]
  1814   42.325477404   42.325477404   42.325477404    6[1-(0),6-(1,6),6-(6,6)]
  1815    43.71692094    43.71692094    43.71692094    6[6-(1,6),6-(1,7),6-(7,7)]
  1816   44.417148678   44.417148678   44.417148678    6[1-(0),6-(6,6),7-(6)]
  1817   44.431567782   44.431567782   44.431567782    6[6-(6,6),7-(6),7-(6)]
  1818   44.454998826   44.454998826   44.454998826    6[6-(6,6),7-(6),7-(6)]
  1819    46.35291339    46.35291339    46.35291339    6[6-(6,6),7-(6),7-(6)]
  1820   48.411240486   48.411240486   48.411240486    6[1-(0),6-(6,6),7-(6,27)]
  1821   47.768238567   47.768238567   47.768238567    6[6-(1,6),6-(1,7),6-(7,7)]
  1822   48.500008095   48.500008095   48.500008095    6[1-(0),6-(1,6),6-(6,6)]
  1823   49.831972827   49.831972827   49.831972827    6[1-(0),6-(1,6),6-(1,7)]
  1824   50.392515495   50.392515495   50.392515495    6[1-(0),6-(1,6),7-(6,27)]
  1825   52.056570216   52.056570216   52.056570216    6[1-(0),6-(1,6),7-(6,27)]
  1826    52.56214005    52.56214005    52.56214005    6[1-(0),6-(1,6),6-(1,7)]
  1827   52.600891392   52.600891392   52.600891392    6[1-(0),6-(1,6),6-(6,6)]
  1828   52.117400811   52.117400811   52.117400811    6[6-(1,6),6-(1,7),6-(7,7)]
  1829   51.600115455   51.600115455   51.600115455    6[1-(0),6-(6,6),7-(6,27)]
  1830   52.115598423   52.115598423   52.115598423    6[6-(6,6),7-(6),7-(6)]
  1831   44.707783743   44.707783743   44.707783743    6[7-(27),16-(0)]
  1832   48.472071081   48.472071081   48.472071081    6[7-(27),16-(0)]
  1833   52.561238856   52.561238856   52.561238856    6[1-(0),6-(1,6),7-(6)]
  1834   52.877107353   52.877107353   52.877107353    6[1-(0),6-(1,6),6-(1,7)]
  1835   52.121005587   52.121005587   52.121005587    6[1-(0),6-(1,6),6-(6,6)]
  1836   51.112569501   51.112569501   51.112569501    6[6-(1,6),6-(1,7),6-(7,7)]
  1837    50.90844906    50.90844906    50.90844906    6[1-(0),6-(6,6),7-(6)]
  1838   46.278114288   46.278114288   46.278114288    6[1-(0),6-(1,6),7-(6)]
  1839    47.11892829    47.11892829    47.11892829    6[1-(0),6-(1,6),6-(1,7)]
  1840   47.905670652   47.905670652   47.905670652    6[1-(0),6-(1,6),6-(6,6)]
  1841   47.847994236   47.847994236   47.847994236    6[6-(1,6),6-(1,7),6-(7,7)]
  1842   46.975638444   46.975638444   46.975638444    6[1-(0),6-(6,6),7-(6)]
  1843    48.64194615    48.64194615    48.64194615    6[6-(6,6),7-(6),7-(6)]
  1844   50.191098636   50.191098636   50.191098636    6[6-(6,6),7-(6),7-(6)]
  1845   49.106962254   49.106962254   49.106962254    6[6-(6,6),7-(6),7-(6)]
  1846   49.501685226   49.501685226   49.501685226    6[1-(0),6-(6,6),7-(6,27)]
  1847   48.838857039   48.838857039   48.838857039    6[6-(1,6),6-(1,7),6-(7,7)]
  1848   47.931354681   47.931354681   47.931354681    6[1-(0),6-(1,6),6-(6,6)]
  1849   47.743906329   47.743906329   47.743906329    6[1-(0),6-(1,6),6-(1,7)]
  1850   48.474774663   48.474774663   48.474774663    6[1-(0),6-(1,6),7-(6,27)]
  1851   50.857982196   50.857982196   50.857982196    6[1-(0),6-(1,6),7-(6,27)]
  1852   51.423030834   51.423030834   51.423030834    6[1-(0),6-(1,6),6-(1,7)]
  1853   52.798252878   52.798252878   52.798252878    6[1-(0),6-(1,6),6-(6,6)]
  1854   53.562014793   53.562014793   53.562014793    6[6-(1,6),6-(1,7),6-(7)]
  1855   52.914957501   52.914957501   52.914957501    6[1-(0),6-(6,6),7-(6,27)]
  1856   55.031862207   55.031862207   55.031862207    6[6-(6,6),7-(6)]
  1857   41.942920551   41.942920551   41.942920551    6[7-(27),16-(0)]
  1858    50.91295503    50.91295503    50.91295503    6[7-(27),16-(0)]
  1859   47.501034546   47.501034546   47.501034546    6[1-(0),6-(1,6),7-(6)]
  1860   48.183238404   48.183238404   48.183238404    6[1-(0),6-(1,6),6-(1,7)]
  1861   47.566371111   47.566371111   47.566371111    6[1-(0),6-(1,6),6-(6,6)]
  1862    46.24477011    46.24477011    46.24477011    6[6-(1,6),6-(1,7),6-(7,7)]
  1863   45.615286101   45.615286101   45.615286101    6[1-(0),6-(6,6),7-(6)]
  1864   39.398399292   39.398399292   39.398399292    6[1-(0),6-(1,6),7-(6)]
  1865   39.979218825   39.979218825   39.979218825    6[1-(0),6-(1,6),6-(1,7)]
  1866   41.340922959   41.340922959   41.340922959    6[1-(0),6-(1,6),6-(6,6)]
  1867    42.09477174    42.09477174    42.09477174    6[6-(1,6),6-(1,7),6-(7,7)]
  1868   41.434196538   41.434196538   41.434196538    6[1-(0),6-(6,6),7-(6)]
  1869   43.570927512   43.570927512   43.570927512    6[6-(6,6),7-(6),7-(6)]
  1870   45.509395806   45.509395806   45.509395806    6[6-(6,6),7-(6),7-(6)]
  1871   45.533728044   45.533728044   45.533728044    6[6-(6,6),7-(6),7-(6)]
  1872   47.677217973   47.677217973   47.677217973    6[1-(0),6-(6,6),7-(6,27)]
  1873   46.289379213   46.289379213   46.289379213    6[6-(1,6),6-(1,7),6-(7,7)]
  1874   45.669808338   45.669808338   45.669808338    6[1-(0),6-(1,6),6-(6,6)]
  1875   46.465112043   46.465112043   46.465112043    6[1-(0),6-(1,6),6-(1,7)]
  1876   47.838531699   47.838531699   47.838531699    6[1-(0),6-(1,6),7-(6,27)]
  1877   53.360147337   53.360147337   53.360147337    6[1-(0),6-(1,6),7-(6,27)]
  1878   54.702926397   54.702926397   54.702926397    6[1-(0),6-(1,6),6-(1,7)]
  1879   55.488767565   55.488767565   55.488767565    6[1-(0),6-(1,6),6-(6,6)]
  1880   54.874603854   54.874603854   54.874603854    6[6-(1,6),6-(1,7),6-(7,7)]
  1881   53.511547929   53.511547929   53.511547929    6[1-(0),6-(6,6),7-(6,27)]
  1882   55.651433082   55.651433082   55.651433082    6[6-(6,6),7-(6),7-(6)]
  1883   50.246522067   50.246522067   50.246522067    6[7-(27),16-(0)]
  1884    50.57050131    50.57050131    50.57050131    6[7-(27),16-(0)]
  1885   47.358645894   47.358645894   47.358645894    6[1-(0),6-(1,6),7-(6)]
  1886    48.32202228    48.32202228    48.32202228    6[1-(0),6-(1,6),6-(1,7)]
  1887   48.936185991   48.936185991   48.936185991    6[1-(0),6-(1,6),6-(6,6)]
  1888    48.60589839    48.60589839    48.60589839    6[6-(1,6),6-(1,7),6-(7,7)]
  1889   47.679020361   47.679020361   47.679020361    6[1-(0),6-(6,6),7-(6)]
  1890   49.386332394   49.386332394   49.386332394    6[1-(0),6-(1,6),7-(6)]
  1891   48.864991665   48.864991665   48.864991665    6[1-(0),6-(1,6),6-(1,7)]
  1892   48.890225097   48.890225097   48.890225097    6[1-(0),6-(1,6),6-(6,6)]
  1893   49.470143436   49.470143436   49.470143436    6[6-(1,6),6-(1,7),6-(7,7)]
  1894   49.958590584   49.958590584   49.958590584    6[1-(0),6-(6,6),7-(6)]
  1895    49.50258642    49.50258642    49.50258642    6[6-(6,6),7-(6),7-(6)]
  1896   49.136701656   49.136701656   49.136701656    6[6-(6,6),7-(6),7-(6)]
  1897     49.9261476     49.9261476     49.9261476    6[6-(6,6),7-(6),7-(6)]
  1898   50.235707739   50.235707739   50.235707739    6[1-(0),6-(6,6),7-(6,27)]
  1899   50.317716393   50.317716393   50.317716393    6[6-(1,6),6-(1,7),6-(7,7)]
  1900   50.761554438   50.761554438   50.761554438    6[1-(0),6-(1,6),6-(6,6)]
  1901   51.110767113   51.110767113   51.110767113    6[1-(0),6-(1,6),6-(1,7)]
  1902   51.028758459   51.028758459   51.028758459    6[1-(0),6-(1,6),7-(6,27)]
  1903   49.554405075   49.554405075   49.554405075    6[1-(0),6-(1,6),7-(6,27)]
  1904   49.282244487   49.282244487   49.282244487    6[1-(0),6-(1,6),6-(1,7)]
  1905   49.910376705   49.910376705   49.910376705    6[1-(0),6-(1,6),6-(6,6)]
  1906    50.80481175    50.80481175    50.80481175    6[6-(1,6),6-(1,7),6-(7,7)]
  1907   51.003525027   51.003525027   51.003525027    6[1-(0),6-(6,6),7-(6,27)]
  1908   51.496027548   51.496027548   51.496027548    6[6-(6,6),7-(6),7-(6)]
  1909   17.343027933   17.343027933   17.343027933    6[7-(27),16-(0)]
  1910    17.01904869    17.01904869    17.01904869    6[7-(27),16-(0)]
  1911   65.290604106   65.290604106   65.290604106    6[1-(0),6-(1,6),7-(6)]
  1912    64.32722772    64.32722772    64.32722772    6[1-(0),6-(1,6),6-(1,7)]
  1913   63.713064009   63.713064009   63.713064009    6[1-(0),6-(1,6),6-(6,6)]
  1914    64.04335161    64.04335161    64.04335161    6[6-(1,6),6-(1,7),6-(7,7)]
  1915   64.970229639   64.970229639   64.970229639    6[1-(0),6-(6,6),7-(6)]
  1916   63.262917606   63.262917606   63.262917606    6[1-(0),6-(1,6),7-(6)]
  1917   63.784258335   63.784258335   63.784258335    6[1-(0),6-(1,6),6-(1,7)]
  1918   63.759024903   63.759024903   63.759024903    6[1-(0),6-(1,6),6-(6,6)]
  1919   63.179106564   63.179106564   63.179106564    6[6-(1,6),6-(1,7),6-(7,7)]
  1920   62.690659416   62.690659416   62.690659416    6[1-(0),6-(6,6),7-(6)]
  1921    63.14666358    63.14666358    63.14666358    6[6-(6,6),7-(6),7-(6)]
  1922   63.512548344   63.512548344   63.512548344    6[6-(6,6),7-(6),7-(6)]
  1923     62.7231024     62.7231024     62.7231024    6[6-(6,6),7-(6),7-(6)]
  1924   62.413542261   62.413542261   62.413542261    6[1-(0),6-(6,6),7-(6,27)]
  1925   62.331533607   62.331533607   62.331533607    6[6-(1,6),6-(1,7),6-(7,7)]
  1926   16.827995562   16.827995562   16.827995562    6[1-(0),6-(1,6),6-(6,6)]
  1927   16.478782887   16.478782887   16.478782887    6[1-(0),6-(1,6),6-(1,7)]
  1928   16.560791541   16.560791541   16.560791541    6[1-(0),6-(1,6),7-(6,27)]
  1929   18.035144925   18.035144925   18.035144925    6[1-(0),6-(1,6),7-(6,27)]
  1930   18.307305513   18.307305513   18.307305513    6[1-(0),6-(1,6),6-(1,7)]
  1931   17.679173295   17.679173295   17.679173295    6[1-(0),6-(1,6),6-(6,6)]
  1932    61.84443825    61.84443825    61.84443825    6[6-(1,6),6-(1,7),6-(7,7)]
  1933   61.645724973   61.645724973   61.645724973    6[1-(0),6-(6,6),7-(6,27)]
  1934   61.153222452   61.153222452   61.153222452    6[6-(6,6),7-(6),7-(6)]
  1935   25.646629449   25.646629449   25.646629449    6[7-(27),16-(0)]
  1936    61.73629497    61.73629497    61.73629497    6[7-(27),16-(0)]
  1937   20.088515454   20.088515454   20.088515454    6[1-(0),6-(1,6),7-(6)]
  1938   19.406311596   19.406311596   19.406311596    6[1-(0),6-(1,6),6-(1,7)]
  1939   20.023178889   20.023178889   20.023178889    6[1-(0),6-(1,6),6-(6,6)]
  1940    21.34477989    21.34477989    21.34477989    6[6-(1,6),6-(1,7),6-(7,7)]
  1941   21.974263899   21.974263899   21.974263899    6[1-(0),6-(6,6),7-(6)]
  1942   28.191150708   28.191150708   28.191150708    6[1-(0),6-(1,6),7-(6)]
  1943   27.610331175   27.610331175   27.610331175    6[1-(0),6-(1,6),6-(1,7)]
  1944   26.248627041   26.248627041   26.248627041    6[1-(0),6-(1,6),6-(6,6)]
  1945    25.49477826    25.49477826    25.49477826    6[6-(1,6),6-(1,7),6-(7,7)]
  1946   26.155353462   26.155353462   26.155353462    6[1-(0),6-(6,6),7-(6)]
  1947   24.018622488   24.018622488   24.018622488    6[6-(6,6),7-(6),7-(6)]
  1948   22.080154194   22.080154194   22.080154194    6[6-(6,6),7-(6),7-(6)]
  1949   22.055821956   22.055821956   22.055821956    6[6-(6,6),7-(6),7-(6)]
  1950   19.912332027   19.912332027   19.912332027    6[1-(0),6-(6,6),7-(6,27)]
  1951   21.300170787   21.300170787   21.300170787    6[6-(1,6),6-(1,7),6-(7,7)]
  1952   21.919741662   21.919741662   21.919741662    6[1-(0),6-(1,6),6-(6,6)]
  1953   21.124437957   21.124437957   21.124437957    6[1-(0),6-(1,6),6-(1,7)]
  1954   19.751018301   19.751018301   19.751018301    6[1-(0),6-(1,6),7-(6,27)]
  1955   59.289102663   59.289102663   59.289102663    6[1-(0),6-(1,6),7-(6,27)]
  1956   57.946323603   57.946323603   57.946323603    6[1-(0),6-(1,6),6-(1,7)]
  1957   57.160482435   57.160482435   57.160482435    6[1-(0),6-(1,6),6-(6,6)]
  1958   57.774646146   57.774646146   57.774646146    6[6-(1,6),6-(1,7),6-(7,7)]
  1959   59.137702071   59.137702071   59.137702071    6[1-(0),6-(6,6),7-(6,27)]
  1960   56.997816918   56.997816918   56.997816918    6[6-(6,6),7-(6),7-(6)]
  1961   61.863363324   61.863363324   61.863363324    6[7-(27),16-(0)]
  1962   58.423055229   58.423055229   58.423055229    6[7-(27),16-(0)]
  1963   51.122032038   51.122032038   51.122032038    6[1-(0),6-(1,6),7-(6)]
  1964   51.769539927   51.769539927   51.769539927    6[1-(0),6-(1,6),6-(1,7)]
  1965   53.139805404   53.139805404   53.139805404    6[1-(0),6-(1,6),6-(6,6)]
  1966   53.817953889   53.817953889   53.817953889    6[6-(1,6),6-(1,7),6-(7,7)]
  1967   53.095196301   53.095196301   53.095196301    6[1-(0),6-(6,6),7-(6)]
  1968   59.432843106   59.432843106   59.432843106    6[1-(0),6-(1,6),7-(6)]
  1969   58.070688375   58.070688375   58.070688375    6[1-(0),6-(1,6),6-(1,7)]
  1970   57.309179445   57.309179445   57.309179445    6[1-(0),6-(1,6),6-(6,6)]
  1971     57.9467742     57.9467742     57.9467742    6[6-(1,6),6-(1,7),6-(7,7)]
  1972    59.30757714    59.30757714    59.30757714    6[1-(0),6-(6,6),7-(6)]
  1973    57.18526527    57.18526527    57.18526527    6[6-(6,6),7-(6),7-(6)]
  1974    55.27022802    55.27022802    55.27022802    6[6-(6,6),7-(6),7-(6)]
  1975   57.143810346   57.143810346   57.143810346    6[6-(6,6),7-(6),7-(6)]
  1976   57.058647513   57.058647513   57.058647513    6[1-(0),6-(6,6),7-(6,27)]
  1977   57.803484354   57.803484354   57.803484354    6[6-(1,6),6-(1,7),6-(7,7)]
  1978   59.154824757   59.154824757   59.154824757    6[1-(0),6-(1,6),6-(6,6)]
  1979   59.691485784   59.691485784   59.691485784    6[1-(0),6-(1,6),6-(1,7)]
  1980   58.878608796   58.878608796   58.878608796    6[1-(0),6-(1,6),7-(6,27)]
  1981   55.021047879   55.021047879   55.021047879    6[1-(0),6-(1,6),7-(6,27)]
  1982   54.183838653   54.183838653   54.183838653    6[1-(0),6-(1,6),6-(1,7)]
  1983   53.436748827   53.436748827   53.436748827    6[1-(0),6-(1,6),6-(6,6)]
  1984   53.567421957   53.567421957   53.567421957    6[6-(1,6),6-(1,7),6-(7,7)]
  1985   54.413192526   54.413192526   54.413192526    6[1-(0),6-(6,6),7-(6,27)]
  1986   52.788790341   52.788790341   52.788790341    6[6-(6,6),7-(6),7-(6)]
  1987   50.785886676   50.785886676   50.785886676    6[7-(27),16-(0)]
  1988   54.226194771   54.226194771   54.226194771    6[7-(27),16-(0)]
  1989   61.527217962   61.527217962   61.527217962    6[1-(0),6-(1,6),7-(6)]
  1990   60.879710073   60.879710073   60.879710073    6[1-(0),6-(1,6),6-(1,7)]
  1991   59.509444596   59.509444596   59.509444596    6[1-(0),6-(1,6),6-(6,6)]
  1992   58.831296111   58.831296111   58.831296111    6[6-(1,6),6-(1,7),6-(7,7)]
  1993   59.554053699   59.554053699   59.554053699    6[1-(0),6-(6,6),7-(6)]
  1994   53.216406894   53.216406894   53.216406894    6[1-(0),6-(1,6),7-(6)]
  1995   54.578561625   54.578561625   54.578561625    6[1-(0),6-(1,6),6-(1,7)]
  1996   55.340070555   55.340070555   55.340070555    6[1-(0),6-(1,6),6-(6,6)]
  1997     54.7024758     54.7024758     54.7024758    6[6-(1,6),6-(1,7),6-(7,7)]
  1998    53.34167286    53.34167286    53.34167286    6[1-(0),6-(6,6),7-(6)]
  1999    55.46398473    55.46398473    55.46398473    6[6-(6,6),7-(6),7-(6)]
  2000    57.37902198    57.37902198    57.37902198    6[6-(6,6),7-(6),7-(6)]
  2001   55.505439654   55.505439654   55.505439654    6[6-(6,6),7-(6),7-(6)]
  2002   55.590602487   55.590602487   55.590602487    6[1-(0),6-(6,6),7-(6,27)]
  2003   54.845765646   54.845765646   54.845765646    6[6-(1,6),6-(1,7),6-(7,7)]
  2004   53.494425243   53.494425243   53.494425243    6[1-(0),6-(1,6),6-(6,6)]
  2005   52.957764216   52.957764216   52.957764216    6[1-(0),6-(1,6),6-(1,7)]
  2006   53.770641204   53.770641204   53.770641204    6[1-(0),6-(1,6),7-(6,27)]
  2007   57.628202121   57.628202121   57.628202121    6[1-(0),6-(1,6),7-(6,27)]
  2008   58.465411347   58.465411347   58.465411347    6[1-(0),6-(1,6),6-(1,7)]
  2009   59.212501173   59.212501173   59.212501173    6[1-(0),6-(1,6),6-(6,6)]
  2010   59.081828043   59.081828043   59.081828043    6[6-(1,6),6-(1,7),6-(7,7)]
  2011   58.236057474   58.236057474   58.236057474    6[1-(0),6-(6,6),7-(6,27)]
  2012   59.860459659   59.860459659   59.860459659    6[6-(6,6),7-(6),7-(6)]
  2013   14.029788192   14.029788192   14.029788192    6[7-(27),16-(0)]
  2014   53.883741051   53.883741051   53.883741051    6[7-(27),16-(0)]
  2015    16.32512931    16.32512931    16.32512931    6[1-(0),6-(1,6),7-(6)]
  2016   15.958793949   15.958793949   15.958793949    6[1-(0),6-(1,6),6-(1,7)]
  2017   15.819559476   15.819559476   15.819559476    6[1-(0),6-(1,6),6-(6,6)]
  2018   16.132724391   16.132724391   16.132724391    6[6-(1,6),6-(1,7),6-(7,7)]
  2019   16.558087959   16.558087959   16.558087959    6[1-(0),6-(6,6),7-(6)]
  2020   18.144639996   18.144639996   18.144639996    6[1-(0),6-(1,6),7-(6)]
  2021   18.404634465   18.404634465   18.404634465    6[1-(0),6-(1,6),6-(1,7)]
  2022   17.829672693   17.829672693   17.829672693    6[1-(0),6-(1,6),6-(6,6)]
  2023   17.018147496   17.018147496   17.018147496    6[6-(1,6),6-(1,7),6-(7,7)]
  2024   16.806366906   16.806366906   16.806366906    6[1-(0),6-(6,6),7-(6)]
  2025   16.335943638   16.335943638   16.335943638    6[6-(6,6),7-(6),7-(6)]
  2026    15.94662783    15.94662783    15.94662783    6[6-(6,6),7-(6),7-(6)]
  2027    14.83815921    14.83815921    14.83815921    6[6-(6,6),7-(6),7-(6)]
  2028   13.089392253   13.089392253   13.089392253    6[1-(0),6-(6,6),7-(6,27)]
  2029   13.814402826   13.814402826   13.814402826    6[6-(1,6),6-(1,7),6-(7,7)]
  2030   13.526471343   13.526471343   13.526471343    6[1-(0),6-(1,6),6-(6,6)]
  2031   12.543719286   12.543719286   12.543719286    6[1-(0),6-(1,6),6-(1,7)]
  2032   11.901167964   11.901167964   11.901167964    6[1-(0),6-(1,6),7-(6,27)]
  2033   53.822459859   53.822459859   53.822459859    6[1-(0),6-(1,6),7-(6,27)]
  2034   53.044729437   53.044729437   53.044729437    6[1-(0),6-(1,6),6-(1,7)]
  2035   53.634110313   53.634110313   53.634110313    6[1-(0),6-(1,6),6-(6,6)]
  2036   55.012035939   55.012035939   55.012035939    6[6-(1,6),6-(1,7),6-(7,7)]
  2037   55.728034572   55.728034572   55.728034572    6[1-(0),6-(6,6),7-(6,27)]
  2038   55.705054125   55.705054125   55.705054125    6[6-(6,6),7-(6),7-(6)]
  2039    8.500061808    8.500061808    8.500061808    6[7-(27),16-(0)]
  2040   13.705808949   13.705808949   13.705808949    6[7-(27),16-(0)]
  2041    51.26442069    51.26442069    51.26442069    6[1-(0),6-(1,6),7-(6)]
  2042   51.630756051   51.630756051   51.630756051    6[1-(0),6-(1,6),6-(1,7)]
  2043   51.769990524   51.769990524   51.769990524    6[1-(0),6-(1,6),6-(6,6)]
  2044   51.456825609   51.456825609   51.456825609    6[6-(1,6),6-(1,7),6-(7,7)]
  2045   51.031462041   51.031462041   51.031462041    6[1-(0),6-(6,6),7-(6)]
  2046   49.444910004   49.444910004   49.444910004    6[1-(0),6-(1,6),7-(6)]
  2047   49.184915535   49.184915535   49.184915535    6[1-(0),6-(1,6),6-(1,7)]
  2048   49.759877307   49.759877307   49.759877307    6[1-(0),6-(1,6),6-(6,6)]
  2049   50.571402504   50.571402504   50.571402504    6[6-(1,6),6-(1,7),6-(7,7)]
  2050   50.783183094   50.783183094   50.783183094    6[1-(0),6-(6,6),7-(6)]
  2051   51.253606362   51.253606362   51.253606362    6[6-(6,6),7-(6),7-(6)]
  2052    51.64292217    51.64292217    51.64292217    6[6-(6,6),7-(6),7-(6)]
  2053    52.75139079    52.75139079    52.75139079    6[6-(6,6),7-(6),7-(6)]
  2054   54.500157747   54.500157747   54.500157747    6[1-(0),6-(6,6),7-(6,27)]
  2055   53.775147174   53.775147174   53.775147174    6[6-(1,6),6-(1,7),6-(7,7)]
  2056    9.003378657    9.003378657    9.003378657    6[1-(0),6-(1,6),6-(6,6)]
  2057    9.986130714    9.986130714    9.986130714    6[1-(0),6-(1,6),6-(1,7)]
  2058   10.628682036   10.628682036   10.628682036    6[1-(0),6-(1,6),7-(6,27)]
  2059   13.767090141   13.767090141   13.767090141    6[1-(0),6-(1,6),7-(6,27)]
  2060   14.544820563   14.544820563   14.544820563    6[1-(0),6-(1,6),6-(1,7)]
  2061   13.955439687   13.955439687   13.955439687    6[1-(0),6-(1,6),6-(6,6)]
  2062   57.637214061   57.637214061   57.637214061    6[6-(1,6),6-(1,7),6-(7)]
  2063   56.921215428   56.921215428   56.921215428    6[1-(0),6-(6,6),7-(6,27)]
  2064   56.944195875   56.944195875   56.944195875    6[6-(6,6),7-(6)]
  2065   39.661097343   39.661097343   39.661097343    16[6-(7)]
  2066   62.037744363   62.037744363   62.037744363    16[6-(7)]
  2067   46.975187847   46.975187847   46.975187847    16[6-(7)]
  2068   38.972585127   38.972585127   38.972585127    16[6-(7)]
  2069   20.614362153   20.614362153   20.614362153    16[6-(7)]
  2070   28.616964873   28.616964873   28.616964873    16[6-(7)]
  2071   27.928452657   27.928452657   27.928452657    16[6-(7)]
  2072   50.611505637   50.611505637   50.611505637    16[6-(7)]
  2073    54.81061908    54.81061908    54.81061908    16[6-(7)]
  2074   60.000595326   60.000595326   60.000595326    16[6-(7)]
  2075    57.83863092    57.83863092    57.83863092    16[6-(7)]
  2076   52.648654674   52.648654674   52.648654674    16[6-(7)]
  2077    5.464840416    5.464840416    5.464840416    16[6-(7)]
  2078    30.65411391    30.65411391    30.65411391    16[6-(7)]
  2079   17.065009584   17.065009584   17.065009584    16[6-(7)]
  2080    36.93543609    36.93543609    36.93543609    16[6-(7)]
  2081   45.461181927   45.461181927   45.461181927    16[6-(7)]
  2082   65.178405453   65.178405453   65.178405453    16[6-(7)]
  2083   41.175103263   41.175103263   41.175103263    16[6-(7)]
  2084   35.831924037   35.831924037   35.831924037    16[6-(7)]
  2085   22.128368073   22.128368073   22.128368073    16[6-(7)]
  2086   47.470844547   47.470844547   47.470844547    16[6-(7)]
  2087   26.414446737   26.414446737   26.414446737    16[6-(7)]
  2088   31.757625963   31.757625963   31.757625963    16[6-(7)]
  2089   71.474146737   71.474146737   71.474146737    16[6-(7)]
  2090   31.757625963   31.757625963   31.757625963    16[6-(7)]
  2091   67.188068073   67.188068073   67.188068073    16[6-(7)]
  2092   70.000694547   70.000694547   70.000694547    16[6-(7)]
  2093   41.175103263   41.175103263   41.175103263    16[6-(7)]
  2094   35.831924037   35.831924037   35.831924037    16[6-(7)]
  2095   45.461181927   45.461181927   45.461181927    16[6-(7)]
  2096   42.648555453   42.648555453   42.648555453    16[6-(7)]
  2097   46.975187847   46.975187847   46.975187847    16[6-(7)]
  2098   38.972585127   38.972585127   38.972585127    16[6-(7)]
  2099   39.661097343   39.661097343   39.661097343    16[6-(7)]
  2100   39.507894363   39.507894363   39.507894363    16[6-(7)]
  2101   72.988152657   72.988152657   72.988152657    16[6-(7)]
  2102   73.141355637   73.141355637   73.141355637    16[6-(7)]
  2103   65.674062153   65.674062153   65.674062153    16[6-(7)]
  2104   28.616964873   28.616964873   28.616964873    16[6-(7)]
  2105   27.994690416   27.994690416   27.994690416    16[6-(7)]
  2106    30.65411391    30.65411391    30.65411391    16[6-(7)]
  2107   39.594859584   39.594859584   39.594859584    16[6-(7)]
  2108    36.93543609    36.93543609    36.93543609    16[6-(7)]
  2109    77.34046908    77.34046908    77.34046908    16[6-(7)]
  2110   37.470745326   37.470745326   37.470745326    16[6-(7)]
  2111    80.36848092    80.36848092    80.36848092    16[6-(7)]
  2112   75.178504674   75.178504674   75.178504674    16[6-(7)]
  2113   50.458302657   50.458302657   50.458302657    16[6-(7)]
  2114   28.081655637   28.081655637   28.081655637    16[6-(7)]
  2115   43.144212153   43.144212153   43.144212153    16[6-(7)]
  2116   51.146814873   51.146814873   51.146814873    16[6-(7)]
  2117   69.505037847   69.505037847   69.505037847    16[6-(7)]
  2118   61.502435127   61.502435127   61.502435127    16[6-(7)]
  2119   62.190947343   62.190947343   62.190947343    16[6-(7)]
  2120   39.507894363   39.507894363   39.507894363    16[6-(7)]
  2121    35.30878092    35.30878092    35.30878092    16[6-(7)]
  2122   30.118804674   30.118804674   30.118804674    16[6-(7)]
  2123    32.28076908    32.28076908    32.28076908    16[6-(7)]
  2124   37.470745326   37.470745326   37.470745326    16[6-(7)]
  2125   84.654559584   84.654559584   84.654559584    16[6-(7)]
  2126    59.46528609    59.46528609    59.46528609    16[6-(7)]
  2127   73.054390416   73.054390416   73.054390416    16[6-(7)]
  2128    53.18396391    53.18396391    53.18396391    16[6-(7)]
  2129   44.658218073   44.658218073   44.658218073    16[6-(7)]
  2130   24.940994547   24.940994547   24.940994547    16[6-(7)]
  2131   48.944296737   48.944296737   48.944296737    16[6-(7)]
  2132   54.287475963   54.287475963   54.287475963    16[6-(7)]
  2133   67.991031927   67.991031927   67.991031927    16[6-(7)]
  2134   42.648555453   42.648555453   42.648555453    16[6-(7)]
  2135   63.704953263   63.704953263   63.704953263    16[6-(7)]
  2136   58.361774037   58.361774037   58.361774037    16[6-(7)]
  2137   18.645253263   18.645253263   18.645253263    16[6-(7)]
  2138   58.361774037   58.361774037   58.361774037    16[6-(7)]
  2139   22.931331927   22.931331927   22.931331927    16[6-(7)]
  2140   20.118705453   20.118705453   20.118705453    16[6-(7)]
  2141   48.944296737   48.944296737   48.944296737    16[6-(7)]
  2142   54.287475963   54.287475963   54.287475963    16[6-(7)]
  2143   44.658218073   44.658218073   44.658218073    16[6-(7)]
  2144   47.470844547   47.470844547   47.470844547    16[6-(7)]
  2145   43.144212153   43.144212153   43.144212153    16[6-(7)]
  2146   51.146814873   51.146814873   51.146814873    16[6-(7)]
  2147   50.458302657   50.458302657   50.458302657    16[6-(7)]
  2148   50.611505637   50.611505637   50.611505637    16[6-(7)]
  2149   17.131247343   17.131247343   17.131247343    16[6-(7)]
  2150   16.978044363   16.978044363   16.978044363    16[6-(7)]
  2151   24.445337847   24.445337847   24.445337847    16[6-(7)]
  2152   61.502435127   61.502435127   61.502435127    16[6-(7)]
  2153   62.124709584   62.124709584   62.124709584    16[6-(7)]
  2154    59.46528609    59.46528609    59.46528609    16[6-(7)]
  2155   50.524540416   50.524540416   50.524540416    16[6-(7)]
  2156    53.18396391    53.18396391    53.18396391    16[6-(7)]
  2157    12.77893092    12.77893092    12.77893092    16[6-(7)]
  2158   52.648654674   52.648654674   52.648654674    16[6-(7)]
  2159     9.75091908     9.75091908     9.75091908    16[6-(7)]
  2160   14.940895326   14.940895326   14.940895326    16[6-(7)]
  2161   39.979218825   39.979218825   39.979218825    7[6-(16),27-(7)]
  2162   62.112092868   62.112092868   62.112092868    7[6-(16),27-(7,7,7,7,7)]
  2163   43.091041707   43.091041707   43.091041707    7[6-(1,6),6-(1,6)]
  2164    40.19775837    40.19775837    40.19775837    7[6-(1,6),6-(1,6)]
  2165   41.027758044   41.027758044   41.027758044    7[6-(6,7),6-(6,7)]
  2166   40.210375086   40.210375086   40.210375086    7[6-(6,7),6-(6,7)]
  2167   40.553279403   40.553279403   40.553279403    7[6-(6,7),6-(6,7)]
  2168    39.53988675    39.53988675    39.53988675    7[6-(1,6),6-(1,6),27-(7,7,7,7,7)]
  2169   62.247722565   62.247722565   62.247722565    7[6-(1,6),6-(1,6),27-(7,7,7,7,7)]
  2170   60.486338892   60.486338892   60.486338892    7[6-(6,7),6-(6,7)]
  2171   49.065056733   49.065056733   49.065056733    7[6-(16),27-(7)]
  2172   39.366857502   39.366857502   39.366857502    7[6-(16),27-(7,7,7,7,7)]
  2173   66.427460337   66.427460337   66.427460337    7[6-(1,6),6-(1,6)]
  2174   72.549721776   72.549721776   72.549721776    7[6-(1,6),6-(1,6)]
  2175    68.47722609    68.47722609    68.47722609    7[6-(6,7),6-(6,7)]
  2176    68.45019027    68.45019027    68.45019027    7[6-(6,7),6-(6,7)]
  2177   66.412140039   66.412140039   66.412140039    7[6-(6,7),6-(6,7)]
  2178   41.674815336   41.674815336   41.674815336    7[6-(1,6),6-(1,6),27-(7,7,7,7,7)]
  2179   37.369361001   37.369361001   37.369361001    7[6-(1,6),6-(1,6),27-(7,7,7,7,7)]
  2180   57.686329134   57.686329134   57.686329134    7[6-(6,7),6-(6,7)]
  2181   18.524493267   18.524493267   18.524493267    7[6-(16),27-(7)]
  2182   28.222692498   28.222692498   28.222692498    7[6-(16),27-(7,7,7,7,7)]
  2183   46.221789663   46.221789663   46.221789663    7[6-(1,6),6-(1,6)]
  2184   40.099528224   40.099528224   40.099528224    7[6-(1,6),6-(1,6)]
  2185    44.17202391    44.17202391    44.17202391    7[6-(6,7),6-(6,7)]
  2186    44.19905973    44.19905973    44.19905973    7[6-(6,7),6-(6,7)]
  2187   46.237109961   46.237109961   46.237109961    7[6-(6,7),6-(6,7)]
  2188   25.914734664   25.914734664   25.914734664    7[6-(1,6),6-(1,6),27-(7,7,7,7,7)]
  2189   30.220188999   30.220188999   30.220188999    7[6-(1,6),6-(1,6),27-(7,7,7,7,7)]
  2190   54.962920866   54.962920866   54.962920866    7[6-(6,7),6-(6,7)]
  2191   27.610331175   27.610331175   27.610331175    7[6-(16),27-(7)]
  2192   50.537157132   50.537157132   50.537157132    7[6-(16),27-(7,7,7,7,7)]
  2193   24.498508293   24.498508293   24.498508293    7[6-(1,6),6-(1,6)]
  2194    27.39179163    27.39179163    27.39179163    7[6-(1,6),6-(1,6)]
  2195   26.561791956   26.561791956   26.561791956    7[6-(6,7),6-(6,7)]
  2196   27.379174914   27.379174914   27.379174914    7[6-(6,7),6-(6,7)]
  2197   27.036270597   27.036270597   27.036270597    7[6-(6,7),6-(6,7)]
  2198    28.04966325    28.04966325    28.04966325    7[6-(1,6),6-(1,6),27-(7,7,7,7,7)]
  2199   50.401527435   50.401527435   50.401527435    7[6-(1,6),6-(1,6),27-(7,7,7,7,7)]
  2200   52.162911108   52.162911108   52.162911108    7[6-(6,7),6-(6,7)]
  2201   52.646401689   52.646401689   52.646401689    7[6-(16),27-(7)]
  2202   57.897659127   57.897659127   57.897659127    7[6-(16),27-(7,7,7,7,7)]
  2203   50.957564133   50.957564133   50.957564133    7[6-(1,6),6-(1,6)]
  2204   50.238861918   50.238861918   50.238861918    7[6-(1,6),6-(1,6)]
  2205   50.972433834   50.972433834   50.972433834    7[6-(6,7),6-(6,7)]
  2206   52.153899168   52.153899168   52.153899168    7[6-(6,7),6-(6,7)]
  2207   52.516629753   52.516629753   52.516629753    7[6-(6,7),6-(6,7)]
  2208   55.437850104   55.437850104   55.437850104    7[6-(1,6),6-(1,6),27-(7,7,7,7,7)]
  2209   57.494374812   57.494374812   57.494374812    7[6-(1,6),6-(1,6),27-(7,7,7,7,7)]
  2210    55.61268174    55.61268174    55.61268174    7[6-(6,7),6-(6,7)]
  2211   60.002848311   60.002848311   60.002848311    7[6-(16),27-(7)]
  2212   54.751590873   54.751590873   54.751590873    7[6-(16),27-(7,7,7,7,7)]
  2213   61.691685867   61.691685867   61.691685867    7[6-(1,6),6-(1,6)]
  2214   62.410388082   62.410388082   62.410388082    7[6-(1,6),6-(1,6)]
  2215   61.676816166   61.676816166   61.676816166    7[6-(6,7),6-(6,7)]
  2216   60.495350832   60.495350832   60.495350832    7[6-(6,7),6-(6,7)]
  2217   60.132620247   60.132620247   60.132620247    7[6-(6,7),6-(6,7)]
  2218   57.211399896   57.211399896   57.211399896    7[6-(1,6),6-(1,6),27-(7,7,7,7,7)]
  2219   55.154875188   55.154875188   55.154875188    7[6-(1,6),6-(1,6),27-(7,7,7,7,7)]
  2220    57.03656826    57.03656826    57.03656826    7[6-(6,7),6-(6,7)]
  2221    5.857310403    5.857310403    5.857310403    7[6-(16),27-(7)]
  2222   32.437126239   32.437126239   32.437126239    7[6-(16),27-(7,7,7,7,7)]
  2223   38.355267237   38.355267237   38.355267237    7[6-(1,6),6-(1,6)]
  2224   30.058424676   30.058424676   30.058424676    7[6-(1,6),6-(1,6)]
  2225    34.22734812    34.22734812    34.22734812    7[6-(6,7),6-(6,7)]
  2226   32.255535648   32.255535648   32.255535648    7[6-(6,7),6-(6,7)]
  2227   34.273759611   34.273759611   34.273759611    7[6-(6,7),6-(6,7)]
  2228    10.01677131    10.01677131    10.01677131    7[6-(1,6),6-(1,6),27-(7,7,7,7,7)]
  2229   34.973536752   34.973536752   34.973536752    7[6-(1,6),6-(1,6),27-(7,7,7,7,7)]
  2230   59.836578018   59.836578018   59.836578018    7[6-(6,7),6-(6,7)]
  2231   16.672539597   16.672539597   16.672539597    7[6-(16),27-(7)]
  2232   35.152423761   35.152423761   35.152423761    7[6-(16),27-(7,7,7,7,7)]
  2233   29.234282763   29.234282763   29.234282763    7[6-(1,6),6-(1,6)]
  2234   37.531125324   37.531125324   37.531125324    7[6-(1,6),6-(1,6)]
  2235    33.36220188    33.36220188    33.36220188    7[6-(6,7),6-(6,7)]
  2236   35.334014352   35.334014352   35.334014352    7[6-(6,7),6-(6,7)]
  2237   33.315790389   33.315790389   33.315790389    7[6-(6,7),6-(6,7)]
  2238    12.51307869    12.51307869    12.51307869    7[6-(1,6),6-(1,6),27-(7,7,7,7,7)]
  2239   32.616013248   32.616013248   32.616013248    7[6-(1,6),6-(1,6),27-(7,7,7,7,7)]
  2240   52.812671982   52.812671982   52.812671982    7[6-(6,7),6-(6,7)]
  2241   45.386833422   45.386833422   45.386833422    7[6-(16),27-(7)]
  2242   63.469741629   63.469741629   63.469741629    7[6-(16),27-(7,7,7,7,7)]
  2243    38.53054947    38.53054947    38.53054947    7[6-(1,6),6-(1,6)]
  2244   43.934108694   43.934108694   43.934108694    7[6-(1,6),6-(1,6)]
  2245   40.595184924   40.595184924   40.595184924    7[6-(6,7),6-(6,7)]
  2246   41.749614438   41.749614438   41.749614438    7[6-(6,7),6-(6,7)]
  2247   40.074294792   40.074294792   40.074294792    7[6-(6,7),6-(6,7)]
  2248    40.78804044    40.78804044    40.78804044    7[6-(1,6),6-(1,6),27-(7,7,7,7,7)]
  2249   61.068960813   61.068960813   61.068960813    7[6-(1,6),6-(1,6),27-(7,7,7,7,7)]
  2250   56.974385874   56.974385874   56.974385874    7[6-(6,7),6-(6,7)]
  2251   43.657442136   43.657442136   43.657442136    7[6-(16),27-(7)]
  2252   38.009208741   38.009208741   38.009208741    7[6-(16),27-(7,7,7,7,7)]
  2253   70.987952574   70.987952574   70.987952574    7[6-(1,6),6-(1,6)]
  2254   68.813371452   68.813371452   68.813371452    7[6-(1,6),6-(1,6)]
  2255    68.90979921    68.90979921    68.90979921    7[6-(6,7),6-(6,7)]
  2256   66.910950918   66.910950918   66.910950918    7[6-(6,7),6-(6,7)]
  2257    66.89112465    66.89112465    66.89112465    7[6-(6,7),6-(6,7)]
  2258   40.426661646   40.426661646   40.426661646    7[6-(1,6),6-(1,6),27-(7,7,7,7,7)]
  2259   38.548122753   38.548122753   38.548122753    7[6-(1,6),6-(1,6),27-(7,7,7,7,7)]
  2260   61.198282152   61.198282152   61.198282152    7[6-(6,7),6-(6,7)]
  2261   22.202716578   22.202716578   22.202716578    7[6-(16),27-(7)]
  2262   49.179508371   49.179508371   49.179508371    7[6-(16),27-(7,7,7,7,7)]
  2263    29.05900053    29.05900053    29.05900053    7[6-(1,6),6-(1,6)]
  2264   23.655441306   23.655441306   23.655441306    7[6-(1,6),6-(1,6)]
  2265   26.994365076   26.994365076   26.994365076    7[6-(6,7),6-(6,7)]
  2266   25.839935562   25.839935562   25.839935562    7[6-(6,7),6-(6,7)]
  2267   27.515255208   27.515255208   27.515255208    7[6-(6,7),6-(6,7)]
  2268    26.80150956    26.80150956    26.80150956    7[6-(1,6),6-(1,6),27-(7,7,7,7,7)]
  2269   51.580289187   51.580289187   51.580289187    7[6-(1,6),6-(1,6),27-(7,7,7,7,7)]
  2270   55.674864126   55.674864126   55.674864126    7[6-(6,7),6-(6,7)]
  2271   23.932107864   23.932107864   23.932107864    7[6-(16),27-(7)]
  2272   29.580341259   29.580341259   29.580341259    7[6-(16),27-(7,7,7,7,7)]
  2273   41.661297426   41.661297426   41.661297426    7[6-(1,6),6-(1,6)]
  2274   43.835878548   43.835878548   43.835878548    7[6-(1,6),6-(1,6)]
  2275    43.73945079    43.73945079    43.73945079    7[6-(6,7),6-(6,7)]
  2276   45.738299082   45.738299082   45.738299082    7[6-(6,7),6-(6,7)]
  2277    45.75812535    45.75812535    45.75812535    7[6-(6,7),6-(6,7)]
  2278   27.162888354   27.162888354   27.162888354    7[6-(1,6),6-(1,6),27-(7,7,7,7,7)]
  2279   29.041427247   29.041427247   29.041427247    7[6-(1,6),6-(1,6),27-(7,7,7,7,7)]
  2280   51.450967848   51.450967848   51.450967848    7[6-(6,7),6-(6,7)]
  2281   68.991807864   68.991807864   68.991807864    7[6-(16),27-(7)]
  2282   29.580341259   29.580341259   29.580341259    7[6-(16),27-(7,7,7,7,7)]
  2283   64.191147426   64.191147426   64.191147426    7[6-(1,6),6-(1,6)]
  2284   66.365728548   66.365728548   66.365728548    7[6-(1,6),6-(1,6)]
  2285    66.26930079    66.26930079    66.26930079    7[6-(6,7),6-(6,7)]
  2286   68.268149082   68.268149082   68.268149082    7[6-(6,7),6-(6,7)]
  2287    68.28797535    68.28797535    68.28797535    7[6-(6,7),6-(6,7)]
  2288   72.222588354   72.222588354   72.222588354    7[6-(1,6),6-(1,6),27-(7,7,7,7,7)]
  2289   29.041427247   29.041427247   29.041427247    7[6-(1,6),6-(1,6),27-(7,7,7,7,7)]
  2290   28.921117848   28.921117848   28.921117848    7[6-(6,7),6-(6,7)]
  2291   67.262416578   67.262416578   67.262416578    7[6-(16),27-(7)]
  2292   71.709358371   71.709358371   71.709358371    7[6-(16),27-(7,7,7,7,7)]
  2293    29.05900053    29.05900053    29.05900053    7[6-(1,6),6-(1,6)]
  2294   23.655441306   23.655441306   23.655441306    7[6-(1,6),6-(1,6)]
  2295   26.994365076   26.994365076   26.994365076    7[6-(6,7),6-(6,7)]
  2296   25.839935562   25.839935562   25.839935562    7[6-(6,7),6-(6,7)]
  2297   27.515255208   27.515255208   27.515255208    7[6-(6,7),6-(6,7)]
  2298    71.86120956    71.86120956    71.86120956    7[6-(1,6),6-(1,6),27-(7,7,7,7,7)]
  2299   74.110139187   74.110139187   74.110139187    7[6-(1,6),6-(1,6),27-(7,7,7,7,7)]
  2300   33.145014126   33.145014126   33.145014126    7[6-(6,7),6-(6,7)]
  2301   43.657442136   43.657442136   43.657442136    7[6-(16),27-(7)]
  2302   38.009208741   38.009208741   38.009208741    7[6-(16),27-(7,7,7,7,7)]
  2303   48.458102574   48.458102574   48.458102574    7[6-(1,6),6-(1,6)]
  2304   46.283521452   46.283521452   46.283521452    7[6-(1,6),6-(1,6)]
  2305    46.37994921    46.37994921    46.37994921    7[6-(6,7),6-(6,7)]
  2306   44.381100918   44.381100918   44.381100918    7[6-(6,7),6-(6,7)]
  2307    44.36127465    44.36127465    44.36127465    7[6-(6,7),6-(6,7)]
  2308   40.426661646   40.426661646   40.426661646    7[6-(1,6),6-(1,6),27-(7,7,7,7,7)]
  2309   38.548122753   38.548122753   38.548122753    7[6-(1,6),6-(1,6),27-(7,7,7,7,7)]
  2310   38.668432152   38.668432152   38.668432152    7[6-(6,7),6-(6,7)]
  2311   45.386833422   45.386833422   45.386833422    7[6-(16),27-(7)]
  2312   40.939891629   40.939891629   40.939891629    7[6-(16),27-(7,7,7,7,7)]
  2313    38.53054947    38.53054947    38.53054947    7[6-(1,6),6-(1,6)]
  2314   43.934108694   43.934108694   43.934108694    7[6-(1,6),6-(1,6)]
  2315   40.595184924   40.595184924   40.595184924    7[6-(6,7),6-(6,7)]
  2316   41.749614438   41.749614438   41.749614438    7[6-(6,7),6-(6,7)]
  2317   40.074294792   40.074294792   40.074294792    7[6-(6,7),6-(6,7)]
  2318    40.78804044    40.78804044    40.78804044    7[6-(1,6),6-(1,6),27-(7,7,7,7,7)]
  2319   38.539110813   38.539110813   38.539110813    7[6-(1,6),6-(1,6),27-(7,7,7,7,7)]
  2320   34.444535874   34.444535874   34.444535874    7[6-(6,7),6-(6,7)]
  2321   49.065056733   49.065056733   49.065056733    7[6-(16),27-(7)]
  2322   39.366857502   39.366857502   39.366857502    7[6-(16),27-(7,7,7,7,7)]
  2323   43.897610337   43.897610337   43.897610337    7[6-(1,6),6-(1,6)]
  2324   50.019871776   50.019871776   50.019871776    7[6-(1,6),6-(1,6)]
  2325    45.94737609    45.94737609    45.94737609    7[6-(6,7),6-(6,7)]
  2326    45.92034027    45.92034027    45.92034027    7[6-(6,7),6-(6,7)]
  2327   43.882290039   43.882290039   43.882290039    7[6-(6,7),6-(6,7)]
  2328   41.674815336   41.674815336   41.674815336    7[6-(1,6),6-(1,6),27-(7,7,7,7,7)]
  2329   37.369361001   37.369361001   37.369361001    7[6-(1,6),6-(1,6),27-(7,7,7,7,7)]
  2330   35.156479134   35.156479134   35.156479134    7[6-(6,7),6-(6,7)]
  2331   39.979218825   39.979218825   39.979218825    7[6-(16),27-(7)]
  2332   39.582242868   39.582242868   39.582242868    7[6-(16),27-(7,7,7,7,7)]
  2333   43.091041707   43.091041707   43.091041707    7[6-(1,6),6-(1,6)]
  2334    40.19775837    40.19775837    40.19775837    7[6-(1,6),6-(1,6)]
  2335   41.027758044   41.027758044   41.027758044    7[6-(6,7),6-(6,7)]
  2336   40.210375086   40.210375086   40.210375086    7[6-(6,7),6-(6,7)]
  2337   40.553279403   40.553279403   40.553279403    7[6-(6,7),6-(6,7)]
  2338    39.53988675    39.53988675    39.53988675    7[6-(1,6),6-(1,6),27-(7,7,7,7,7)]
  2339   39.717872565   39.717872565   39.717872565    7[6-(1,6),6-(1,6),27-(7,7,7,7,7)]
  2340   37.956488892   37.956488892   37.956488892    7[6-(6,7),6-(6,7)]
  2341   72.670031175   72.670031175   72.670031175    7[6-(16),27-(7)]
  2342   73.067007132   73.067007132   73.067007132    7[6-(16),27-(7,7,7,7,7)]
  2343   24.498508293   24.498508293   24.498508293    7[6-(1,6),6-(1,6)]
  2344    27.39179163    27.39179163    27.39179163    7[6-(1,6),6-(1,6)]
  2345   26.561791956   26.561791956   26.561791956    7[6-(6,7),6-(6,7)]
  2346   27.379174914   27.379174914   27.379174914    7[6-(6,7),6-(6,7)]
  2347   27.036270597   27.036270597   27.036270597    7[6-(6,7),6-(6,7)]
  2348    73.10936325    73.10936325    73.10936325    7[6-(1,6),6-(1,6),27-(7,7,7,7,7)]
  2349   72.931377435   72.931377435   72.931377435    7[6-(1,6),6-(1,6),27-(7,7,7,7,7)]
  2350   29.633061108   29.633061108   29.633061108    7[6-(6,7),6-(6,7)]
  2351   63.584193267   63.584193267   63.584193267    7[6-(16),27-(7)]
  2352   28.222692498   28.222692498   28.222692498    7[6-(16),27-(7,7,7,7,7)]
  2353   68.751639663   68.751639663   68.751639663    7[6-(1,6),6-(1,6)]
  2354   62.629378224   62.629378224   62.629378224    7[6-(1,6),6-(1,6)]
  2355    66.70187391    66.70187391    66.70187391    7[6-(6,7),6-(6,7)]
  2356    66.72890973    66.72890973    66.72890973    7[6-(6,7),6-(6,7)]
  2357   68.766959961   68.766959961   68.766959961    7[6-(6,7),6-(6,7)]
  2358   70.974434664   70.974434664   70.974434664    7[6-(1,6),6-(1,6),27-(7,7,7,7,7)]
  2359   30.220188999   30.220188999   30.220188999    7[6-(1,6),6-(1,6),27-(7,7,7,7,7)]
  2360   32.433070866   32.433070866   32.433070866    7[6-(6,7),6-(6,7)]
  2361   28.387160403   28.387160403   28.387160403    7[6-(16),27-(7)]
  2362   32.437126239   32.437126239   32.437126239    7[6-(16),27-(7,7,7,7,7)]
  2363   38.355267237   38.355267237   38.355267237    7[6-(1,6),6-(1,6)]
  2364   30.058424676   30.058424676   30.058424676    7[6-(1,6),6-(1,6)]
  2365    34.22734812    34.22734812    34.22734812    7[6-(6,7),6-(6,7)]
  2366   32.255535648   32.255535648   32.255535648    7[6-(6,7),6-(6,7)]
  2367   34.273759611   34.273759611   34.273759611    7[6-(6,7),6-(6,7)]
  2368    32.54662131    32.54662131    32.54662131    7[6-(1,6),6-(1,6),27-(7,7,7,7,7)]
  2369   34.973536752   34.973536752   34.973536752    7[6-(1,6),6-(1,6),27-(7,7,7,7,7)]
  2370   37.306728018   37.306728018   37.306728018    7[6-(6,7),6-(6,7)]
  2371   39.202389597   39.202389597   39.202389597    7[6-(16),27-(7)]
  2372   35.152423761   35.152423761   35.152423761    7[6-(16),27-(7,7,7,7,7)]
  2373   29.234282763   29.234282763   29.234282763    7[6-(1,6),6-(1,6)]
  2374   37.531125324   37.531125324   37.531125324    7[6-(1,6),6-(1,6)]
  2375    33.36220188    33.36220188    33.36220188    7[6-(6,7),6-(6,7)]
  2376   35.334014352   35.334014352   35.334014352    7[6-(6,7),6-(6,7)]
  2377   33.315790389   33.315790389   33.315790389    7[6-(6,7),6-(6,7)]
  2378    35.04292869    35.04292869    35.04292869    7[6-(1,6),6-(1,6),27-(7,7,7,7,7)]
  2379   32.616013248   32.616013248   32.616013248    7[6-(1,6),6-(1,6),27-(7,7,7,7,7)]
  2380   30.282821982   30.282821982   30.282821982    7[6-(6,7),6-(6,7)]
  2381   75.176251689   75.176251689   75.176251689    7[6-(16),27-(7)]
  2382   35.367809127   35.367809127   35.367809127    7[6-(16),27-(7,7,7,7,7)]
  2383   73.487414133   73.487414133   73.487414133    7[6-(1,6),6-(1,6)]
  2384   72.768711918   72.768711918   72.768711918    7[6-(1,6),6-(1,6)]
  2385   73.502283834   73.502283834   73.502283834    7[6-(6,7),6-(6,7)]
  2386   74.683749168   74.683749168   74.683749168    7[6-(6,7),6-(6,7)]
  2387   75.046479753   75.046479753   75.046479753    7[6-(6,7),6-(6,7)]
  2388   77.967700104   77.967700104   77.967700104    7[6-(1,6),6-(1,6),27-(7,7,7,7,7)]
  2389   34.964524812   34.964524812   34.964524812    7[6-(1,6),6-(1,6),27-(7,7,7,7,7)]
  2390    33.08283174    33.08283174    33.08283174    7[6-(6,7),6-(6,7)]
  2391   82.532698311   82.532698311   82.532698311    7[6-(16),27-(7)]
  2392   77.281440873   77.281440873   77.281440873    7[6-(16),27-(7,7,7,7,7)]
  2393   39.161835867   39.161835867   39.161835867    7[6-(1,6),6-(1,6)]
  2394   39.880538082   39.880538082   39.880538082    7[6-(1,6),6-(1,6)]
  2395   39.146966166   39.146966166   39.146966166    7[6-(6,7),6-(6,7)]
  2396   37.965500832   37.965500832   37.965500832    7[6-(6,7),6-(6,7)]
  2397   37.602770247   37.602770247   37.602770247    7[6-(6,7),6-(6,7)]
  2398   79.741249896   79.741249896   79.741249896    7[6-(1,6),6-(1,6),27-(7,7,7,7,7)]
  2399   77.684725188   77.684725188   77.684725188    7[6-(1,6),6-(1,6),27-(7,7,7,7,7)]
  2400    34.50671826    34.50671826    34.50671826    7[6-(6,7),6-(6,7)]
  2401   50.140181175   50.140181175   50.140181175    7[6-(16),27-(7)]
  2402   28.007307132   28.007307132   28.007307132    7[6-(16),27-(7,7,7,7,7)]
  2403   47.028358293   47.028358293   47.028358293    7[6-(1,6),6-(1,6)]
  2404    49.92164163    49.92164163    49.92164163    7[6-(1,6),6-(1,6)]
  2405   49.091641956   49.091641956   49.091641956    7[6-(6,7),6-(6,7)]
  2406   49.909024914   49.909024914   49.909024914    7[6-(6,7),6-(6,7)]
  2407   49.566120597   49.566120597   49.566120597    7[6-(6,7),6-(6,7)]
  2408    50.57951325    50.57951325    50.57951325    7[6-(1,6),6-(1,6),27-(7,7,7,7,7)]
  2409   27.871677435   27.871677435   27.871677435    7[6-(1,6),6-(1,6),27-(7,7,7,7,7)]
  2410   29.633061108   29.633061108   29.633061108    7[6-(6,7),6-(6,7)]
  2411   41.054343267   41.054343267   41.054343267    7[6-(16),27-(7)]
  2412   50.752542498   50.752542498   50.752542498    7[6-(16),27-(7,7,7,7,7)]
  2413   23.691939663   23.691939663   23.691939663    7[6-(1,6),6-(1,6)]
  2414   17.569678224   17.569678224   17.569678224    7[6-(1,6),6-(1,6)]
  2415    21.64217391    21.64217391    21.64217391    7[6-(6,7),6-(6,7)]
  2416    21.66920973    21.66920973    21.66920973    7[6-(6,7),6-(6,7)]
  2417   23.707259961   23.707259961   23.707259961    7[6-(6,7),6-(6,7)]
  2418   48.444584664   48.444584664   48.444584664    7[6-(1,6),6-(1,6),27-(7,7,7,7,7)]
  2419   52.750038999   52.750038999   52.750038999    7[6-(1,6),6-(1,6),27-(7,7,7,7,7)]
  2420   32.433070866   32.433070866   32.433070866    7[6-(6,7),6-(6,7)]
  2421   71.594906733   71.594906733   71.594906733    7[6-(16),27-(7)]
  2422   61.896707502   61.896707502   61.896707502    7[6-(16),27-(7,7,7,7,7)]
  2423   43.897610337   43.897610337   43.897610337    7[6-(1,6),6-(1,6)]
  2424   50.019871776   50.019871776   50.019871776    7[6-(1,6),6-(1,6)]
  2425    45.94737609    45.94737609    45.94737609    7[6-(6,7),6-(6,7)]
  2426    45.92034027    45.92034027    45.92034027    7[6-(6,7),6-(6,7)]
  2427   43.882290039   43.882290039   43.882290039    7[6-(6,7),6-(6,7)]
  2428   64.204665336   64.204665336   64.204665336    7[6-(1,6),6-(1,6),27-(7,7,7,7,7)]
  2429   59.899211001   59.899211001   59.899211001    7[6-(1,6),6-(1,6),27-(7,7,7,7,7)]
  2430   35.156479134   35.156479134   35.156479134    7[6-(6,7),6-(6,7)]
  2431   62.509068825   62.509068825   62.509068825    7[6-(16),27-(7)]
  2432   39.582242868   39.582242868   39.582242868    7[6-(16),27-(7,7,7,7,7)]
  2433   65.620891707   65.620891707   65.620891707    7[6-(1,6),6-(1,6)]
  2434    62.72760837    62.72760837    62.72760837    7[6-(1,6),6-(1,6)]
  2435   63.557608044   63.557608044   63.557608044    7[6-(6,7),6-(6,7)]
  2436   62.740225086   62.740225086   62.740225086    7[6-(6,7),6-(6,7)]
  2437   63.083129403   63.083129403   63.083129403    7[6-(6,7),6-(6,7)]
  2438    62.06973675    62.06973675    62.06973675    7[6-(1,6),6-(1,6),27-(7,7,7,7,7)]
  2439   39.717872565   39.717872565   39.717872565    7[6-(1,6),6-(1,6),27-(7,7,7,7,7)]
  2440   37.956488892   37.956488892   37.956488892    7[6-(6,7),6-(6,7)]
  2441   37.472998311   37.472998311   37.472998311    7[6-(16),27-(7)]
  2442   32.221740873   32.221740873   32.221740873    7[6-(16),27-(7,7,7,7,7)]
  2443   39.161835867   39.161835867   39.161835867    7[6-(1,6),6-(1,6)]
  2444   39.880538082   39.880538082   39.880538082    7[6-(1,6),6-(1,6)]
  2445   39.146966166   39.146966166   39.146966166    7[6-(6,7),6-(6,7)]
  2446   37.965500832   37.965500832   37.965500832    7[6-(6,7),6-(6,7)]
  2447   37.602770247   37.602770247   37.602770247    7[6-(6,7),6-(6,7)]
  2448   34.681549896   34.681549896   34.681549896    7[6-(1,6),6-(1,6),27-(7,7,7,7,7)]
  2449   32.625025188   32.625025188   32.625025188    7[6-(1,6),6-(1,6),27-(7,7,7,7,7)]
  2450    34.50671826    34.50671826    34.50671826    7[6-(6,7),6-(6,7)]
  2451   30.116551689   30.116551689   30.116551689    7[6-(16),27-(7)]
  2452   35.367809127   35.367809127   35.367809127    7[6-(16),27-(7,7,7,7,7)]
  2453   28.427714133   28.427714133   28.427714133    7[6-(1,6),6-(1,6)]
  2454   27.709011918   27.709011918   27.709011918    7[6-(1,6),6-(1,6)]
  2455   28.442583834   28.442583834   28.442583834    7[6-(6,7),6-(6,7)]
  2456   29.624049168   29.624049168   29.624049168    7[6-(6,7),6-(6,7)]
  2457   29.986779753   29.986779753   29.986779753    7[6-(6,7),6-(6,7)]
  2458   32.908000104   32.908000104   32.908000104    7[6-(1,6),6-(1,6),27-(7,7,7,7,7)]
  2459   34.964524812   34.964524812   34.964524812    7[6-(1,6),6-(1,6),27-(7,7,7,7,7)]
  2460    33.08283174    33.08283174    33.08283174    7[6-(6,7),6-(6,7)]
  2461   84.262089597   84.262089597   84.262089597    7[6-(16),27-(7)]
  2462   57.682273761   57.682273761   57.682273761    7[6-(16),27-(7,7,7,7,7)]
  2463   51.764132763   51.764132763   51.764132763    7[6-(1,6),6-(1,6)]
  2464   60.060975324   60.060975324   60.060975324    7[6-(1,6),6-(1,6)]
  2465    55.89205188    55.89205188    55.89205188    7[6-(6,7),6-(6,7)]
  2466   57.863864352   57.863864352   57.863864352    7[6-(6,7),6-(6,7)]
  2467   55.845640389   55.845640389   55.845640389    7[6-(6,7),6-(6,7)]
  2468    80.10262869    80.10262869    80.10262869    7[6-(1,6),6-(1,6),27-(7,7,7,7,7)]
  2469   55.145863248   55.145863248   55.145863248    7[6-(1,6),6-(1,6),27-(7,7,7,7,7)]
  2470   30.282821982   30.282821982   30.282821982    7[6-(6,7),6-(6,7)]
  2471   73.446860403   73.446860403   73.446860403    7[6-(16),27-(7)]
  2472   54.966976239   54.966976239   54.966976239    7[6-(16),27-(7,7,7,7,7)]
  2473   60.885117237   60.885117237   60.885117237    7[6-(1,6),6-(1,6)]
  2474   52.588274676   52.588274676   52.588274676    7[6-(1,6),6-(1,6)]
  2475    56.75719812    56.75719812    56.75719812    7[6-(6,7),6-(6,7)]
  2476   54.785385648   54.785385648   54.785385648    7[6-(6,7),6-(6,7)]
  2477   56.803609611   56.803609611   56.803609611    7[6-(6,7),6-(6,7)]
  2478    77.60632131    77.60632131    77.60632131    7[6-(1,6),6-(1,6),27-(7,7,7,7,7)]
  2479   57.503386752   57.503386752   57.503386752    7[6-(1,6),6-(1,6),27-(7,7,7,7,7)]
  2480   37.306728018   37.306728018   37.306728018    7[6-(6,7),6-(6,7)]
  2481   44.732566578   44.732566578   44.732566578    7[6-(16),27-(7)]
  2482   26.649658371   26.649658371   26.649658371    7[6-(16),27-(7,7,7,7,7)]
  2483    51.58885053    51.58885053    51.58885053    7[6-(1,6),6-(1,6)]
  2484   46.185291306   46.185291306   46.185291306    7[6-(1,6),6-(1,6)]
  2485   49.524215076   49.524215076   49.524215076    7[6-(6,7),6-(6,7)]
  2486   48.369785562   48.369785562   48.369785562    7[6-(6,7),6-(6,7)]
  2487   50.045105208   50.045105208   50.045105208    7[6-(6,7),6-(6,7)]
  2488    49.33135956    49.33135956    49.33135956    7[6-(1,6),6-(1,6),27-(7,7,7,7,7)]
  2489   29.050439187   29.050439187   29.050439187    7[6-(1,6),6-(1,6),27-(7,7,7,7,7)]
  2490   33.145014126   33.145014126   33.145014126    7[6-(6,7),6-(6,7)]
  2491   46.461957864   46.461957864   46.461957864    7[6-(16),27-(7)]
  2492   52.110191259   52.110191259   52.110191259    7[6-(16),27-(7,7,7,7,7)]
  2493   19.131447426   19.131447426   19.131447426    7[6-(1,6),6-(1,6)]
  2494   21.306028548   21.306028548   21.306028548    7[6-(1,6),6-(1,6)]
  2495    21.20960079    21.20960079    21.20960079    7[6-(6,7),6-(6,7)]
  2496   23.208449082   23.208449082   23.208449082    7[6-(6,7),6-(6,7)]
  2497    23.22827535    23.22827535    23.22827535    7[6-(6,7),6-(6,7)]
  2498   49.692738354   49.692738354   49.692738354    7[6-(1,6),6-(1,6),27-(7,7,7,7,7)]
  2499   51.571277247   51.571277247   51.571277247    7[6-(1,6),6-(1,6),27-(7,7,7,7,7)]
  2500   28.921117848   28.921117848   28.921117848    7[6-(6,7),6-(6,7)]
  2501   67.916683422   67.916683422   67.916683422    7[6-(16),27-(7)]
  2502   40.939891629   40.939891629   40.939891629    7[6-(16),27-(7,7,7,7,7)]
  2503    61.06039947    61.06039947    61.06039947    7[6-(1,6),6-(1,6)]
  2504   66.463958694   66.463958694   66.463958694    7[6-(1,6),6-(1,6)]
  2505   63.125034924   63.125034924   63.125034924    7[6-(6,7),6-(6,7)]
  2506   64.279464438   64.279464438   64.279464438    7[6-(6,7),6-(6,7)]
  2507   62.604144792   62.604144792   62.604144792    7[6-(6,7),6-(6,7)]
  2508    63.31789044    63.31789044    63.31789044    7[6-(1,6),6-(1,6),27-(7,7,7,7,7)]
  2509   38.539110813   38.539110813   38.539110813    7[6-(1,6),6-(1,6),27-(7,7,7,7,7)]
  2510   34.444535874   34.444535874   34.444535874    7[6-(6,7),6-(6,7)]
  2511   66.187292136   66.187292136   66.187292136    7[6-(16),27-(7)]
  2512   60.539058741   60.539058741   60.539058741    7[6-(16),27-(7,7,7,7,7)]
  2513   48.458102574   48.458102574   48.458102574    7[6-(1,6),6-(1,6)]
  2514   46.283521452   46.283521452   46.283521452    7[6-(1,6),6-(1,6)]
  2515    46.37994921    46.37994921    46.37994921    7[6-(6,7),6-(6,7)]
  2516   44.381100918   44.381100918   44.381100918    7[6-(6,7),6-(6,7)]
  2517    44.36127465    44.36127465    44.36127465    7[6-(6,7),6-(6,7)]
  2518   62.956511646   62.956511646   62.956511646    7[6-(1,6),6-(1,6),27-(7,7,7,7,7)]
  2519   61.077972753   61.077972753   61.077972753    7[6-(1,6),6-(1,6),27-(7,7,7,7,7)]
  2520   38.668432152   38.668432152   38.668432152    7[6-(6,7),6-(6,7)]
  2521   21.127592136   21.127592136   21.127592136    7[6-(16),27-(7)]
  2522   60.539058741   60.539058741   60.539058741    7[6-(16),27-(7,7,7,7,7)]
  2523   25.928252574   25.928252574   25.928252574    7[6-(1,6),6-(1,6)]
  2524   23.753671452   23.753671452   23.753671452    7[6-(1,6),6-(1,6)]
  2525    23.85009921    23.85009921    23.85009921    7[6-(6,7),6-(6,7)]
  2526   21.851250918   21.851250918   21.851250918    7[6-(6,7),6-(6,7)]
  2527    21.83142465    21.83142465    21.83142465    7[6-(6,7),6-(6,7)]
  2528   17.896811646   17.896811646   17.896811646    7[6-(1,6),6-(1,6),27-(7,7,7,7,7)]
  2529   61.077972753   61.077972753   61.077972753    7[6-(1,6),6-(1,6),27-(7,7,7,7,7)]
  2530   61.198282152   61.198282152   61.198282152    7[6-(6,7),6-(6,7)]
  2531   22.856983422   22.856983422   22.856983422    7[6-(16),27-(7)]
  2532   18.410041629   18.410041629   18.410041629    7[6-(16),27-(7,7,7,7,7)]
  2533    61.06039947    61.06039947    61.06039947    7[6-(1,6),6-(1,6)]
  2534   66.463958694   66.463958694   66.463958694    7[6-(1,6),6-(1,6)]
  2535   63.125034924   63.125034924   63.125034924    7[6-(6,7),6-(6,7)]
  2536   64.279464438   64.279464438   64.279464438    7[6-(6,7),6-(6,7)]
  2537   62.604144792   62.604144792   62.604144792    7[6-(6,7),6-(6,7)]
  2538    18.25819044    18.25819044    18.25819044    7[6-(1,6),6-(1,6),27-(7,7,7,7,7)]
  2539   16.009260813   16.009260813   16.009260813    7[6-(1,6),6-(1,6),27-(7,7,7,7,7)]
  2540   56.974385874   56.974385874   56.974385874    7[6-(6,7),6-(6,7)]
  2541   46.461957864   46.461957864   46.461957864    7[6-(16),27-(7)]
  2542   52.110191259   52.110191259   52.110191259    7[6-(16),27-(7,7,7,7,7)]
  2543   41.661297426   41.661297426   41.661297426    7[6-(1,6),6-(1,6)]
  2544   43.835878548   43.835878548   43.835878548    7[6-(1,6),6-(1,6)]
  2545    43.73945079    43.73945079    43.73945079    7[6-(6,7),6-(6,7)]
  2546   45.738299082   45.738299082   45.738299082    7[6-(6,7),6-(6,7)]
  2547    45.75812535    45.75812535    45.75812535    7[6-(6,7),6-(6,7)]
  2548   49.692738354   49.692738354   49.692738354    7[6-(1,6),6-(1,6),27-(7,7,7,7,7)]
  2549   51.571277247   51.571277247   51.571277247    7[6-(1,6),6-(1,6),27-(7,7,7,7,7)]
  2550   51.450967848   51.450967848   51.450967848    7[6-(6,7),6-(6,7)]
  2551   44.732566578   44.732566578   44.732566578    7[6-(16),27-(7)]
  2552   49.179508371   49.179508371   49.179508371    7[6-(16),27-(7,7,7,7,7)]
  2553    51.58885053    51.58885053    51.58885053    7[6-(1,6),6-(1,6)]
  2554   46.185291306   46.185291306   46.185291306    7[6-(1,6),6-(1,6)]
  2555   49.524215076   49.524215076   49.524215076    7[6-(6,7),6-(6,7)]
  2556   48.369785562   48.369785562   48.369785562    7[6-(6,7),6-(6,7)]
  2557   50.045105208   50.045105208   50.045105208    7[6-(6,7),6-(6,7)]
  2558    49.33135956    49.33135956    49.33135956    7[6-(1,6),6-(1,6),27-(7,7,7,7,7)]
  2559   51.580289187   51.580289187   51.580289187    7[6-(1,6),6-(1,6),27-(7,7,7,7,7)]
  2560   55.674864126   55.674864126   55.674864126    7[6-(6),6-(6,7)]
  2561   41.054343267   41.054343267   41.054343267    7[6-(16),27-(7)]
  2562   50.752542498   50.752542498   50.752542498    7[6-(16),27-(7,7,7,7,7)]
  2563   46.221789663   46.221789663   46.221789663    7[6-(1,6),6-(1,6)]
  2564   40.099528224   40.099528224   40.099528224    7[6-(1,6),6-(1,6)]
  2565    44.17202391    44.17202391    44.17202391    7[6-(6,7),6-(6,7)]
  2566    44.19905973    44.19905973    44.19905973    7[6-(6,7),6-(6,7)]
  2567   46.237109961   46.237109961   46.237109961    7[6-(6,7),6-(6,7)]
  2568   48.444584664   48.444584664   48.444584664    7[6-(1,6),6-(1,6),27-(7,7,7,7,7)]
  2569   52.750038999   52.750038999   52.750038999    7[6-(1,6),6-(1,6),27-(7,7,7,7,7)]
  2570   54.962920866   54.962920866   54.962920866    7[6-(6,7),6-(6,7)]
  2571   50.140181175   50.140181175   50.140181175    7[6-(16),27-(7)]
  2572   50.537157132   50.537157132   50.537157132    7[6-(16),27-(7,7,7,7,7)]
  2573   47.028358293   47.028358293   47.028358293    7[6-(1,6),6-(1,6)]
  2574    49.92164163    49.92164163    49.92164163    7[6-(1,6),6-(1,6)]
  2575   49.091641956   49.091641956   49.091641956    7[6-(6,7),6-(6,7)]
  2576   49.909024914   49.909024914   49.909024914    7[6-(6,7),6-(6,7)]
  2577   49.566120597   49.566120597   49.566120597    7[6-(6,7),6-(6,7)]
  2578    50.57951325    50.57951325    50.57951325    7[6-(1,6),6-(1,6),27-(7,7,7,7,7)]
  2579   50.401527435   50.401527435   50.401527435    7[6-(1,6),6-(1,6),27-(7,7,7,7,7)]
  2580   52.162911108   52.162911108   52.162911108    7[6-(6,7),6-(6,7)]
  2581   17.449368825   17.449368825   17.449368825    7[6-(16),27-(7)]
  2582   17.052392868   17.052392868   17.052392868    7[6-(16),27-(7,7,7,7,7)]
  2583   65.620891707   65.620891707   65.620891707    7[6-(1,6),6-(1,6)]
  2584    62.72760837    62.72760837    62.72760837    7[6-(1,6),6-(1,6)]
  2585   63.557608044   63.557608044   63.557608044    7[6-(6,7),6-(6,7)]
  2586   62.740225086   62.740225086   62.740225086    7[6-(6,7),6-(6,7)]
  2587   63.083129403   63.083129403   63.083129403    7[6-(6,7),6-(6,7)]
  2588    17.01003675    17.01003675    17.01003675    7[6-(1,6),6-(1,6),27-(7,7,7,7,7)]
  2589   17.188022565   17.188022565   17.188022565    7[6-(1,6),6-(1,6),27-(7,7,7,7,7)]
  2590   60.486338892   60.486338892   60.486338892    7[6-(6,7),6-(6,7)]
  2591   26.535206733   26.535206733   26.535206733    7[6-(16),27-(7)]
  2592   61.896707502   61.896707502   61.896707502    7[6-(16),27-(7,7,7,7,7)]
  2593   21.367760337   21.367760337   21.367760337    7[6-(1,6),6-(1,6)]
  2594   27.490021776   27.490021776   27.490021776    7[6-(1,6),6-(1,6)]
  2595    23.41752609    23.41752609    23.41752609    7[6-(6,7),6-(6,7)]
  2596    23.39049027    23.39049027    23.39049027    7[6-(6,7),6-(6,7)]
  2597   21.352440039   21.352440039   21.352440039    7[6-(6,7),6-(6,7)]
  2598   19.144965336   19.144965336   19.144965336    7[6-(1,6),6-(1,6),27-(7,7,7,7,7)]
  2599   59.899211001   59.899211001   59.899211001    7[6-(1,6),6-(1,6),27-(7,7,7,7,7)]
  2600   57.686329134   57.686329134   57.686329134    7[6-(6),6-(6,7)]
  2601   61.732239597   61.732239597   61.732239597    7[6-(16),27-(7)]
  2602   57.682273761   57.682273761   57.682273761    7[6-(16),27-(7,7,7,7,7)]
  2603   51.764132763   51.764132763   51.764132763    7[6-(1,6),6-(1,6)]
  2604   60.060975324   60.060975324   60.060975324    7[6-(1,6),6-(1,6)]
  2605    55.89205188    55.89205188    55.89205188    7[6-(6,7),6-(6,7)]
  2606   57.863864352   57.863864352   57.863864352    7[6-(6,7),6-(6,7)]
  2607   55.845640389   55.845640389   55.845640389    7[6-(6,7),6-(6,7)]
  2608    57.57277869    57.57277869    57.57277869    7[6-(1,6),6-(1,6),27-(7,7,7,7,7)]
  2609   55.145863248   55.145863248   55.145863248    7[6-(1,6),6-(1,6),27-(7,7,7,7,7)]
  2610   52.812671982   52.812671982   52.812671982    7[6-(6,7),6-(6,7)]
  2611   50.917010403   50.917010403   50.917010403    7[6-(16),27-(7)]
  2612   54.966976239   54.966976239   54.966976239    7[6-(16),27-(7,7,7,7,7)]
  2613   60.885117237   60.885117237   60.885117237    7[6-(1,6),6-(1,6)]
  2614   52.588274676   52.588274676   52.588274676    7[6-(1,6),6-(1,6)]
  2615    56.75719812    56.75719812    56.75719812    7[6-(6,7),6-(6,7)]
  2616   54.785385648   54.785385648   54.785385648    7[6-(6,7),6-(6,7)]
  2617   56.803609611   56.803609611   56.803609611    7[6-(6,7),6-(6,7)]
  2618    55.07647131    55.07647131    55.07647131    7[6-(1,6),6-(1,6),27-(7,7,7,7,7)]
  2619   57.503386752   57.503386752   57.503386752    7[6-(1,6),6-(1,6),27-(7,7,7,7,7)]
  2620   59.836578018   59.836578018   59.836578018    7[6-(6,7),6-(6,7)]
  2621   14.943148311   14.943148311   14.943148311    7[6-(16),27-(7)]
  2622   54.751590873   54.751590873   54.751590873    7[6-(16),27-(7,7,7,7,7)]
  2623   16.631985867   16.631985867   16.631985867    7[6-(1,6),6-(1,6)]
  2624   17.350688082   17.350688082   17.350688082    7[6-(1,6),6-(1,6)]
  2625   16.617116166   16.617116166   16.617116166    7[6-(6,7),6-(6,7)]
  2626   15.435650832   15.435650832   15.435650832    7[6-(6,7),6-(6,7)]
  2627   15.072920247   15.072920247   15.072920247    7[6-(6,7),6-(6,7)]
  2628   12.151699896   12.151699896   12.151699896    7[6-(1,6),6-(1,6),27-(7,7,7,7,7)]
  2629   55.154875188   55.154875188   55.154875188    7[6-(1,6),6-(1,6),27-(7,7,7,7,7)]
  2630    57.03656826    57.03656826    57.03656826    7[6-(6,7),6-(6,7)]
  2631    7.586701689    7.586701689    7.586701689    7[6-(16),27-(7)]
  2632   12.837959127   12.837959127   12.837959127    7[6-(16),27-(7,7,7,7,7)]
  2633   50.957564133   50.957564133   50.957564133    7[6-(1,6),6-(1,6)]
  2634   50.238861918   50.238861918   50.238861918    7[6-(1,6),6-(1,6)]
  2635   50.972433834   50.972433834   50.972433834    7[6-(6,7),6-(6,7)]
  2636   52.153899168   52.153899168   52.153899168    7[6-(6,7),6-(6,7)]
  2637   52.516629753   52.516629753   52.516629753    7[6-(6,7),6-(6,7)]
  2638   10.378150104   10.378150104   10.378150104    7[6-(1,6),6-(1,6),27-(7,7,7,7,7)]
  2639   12.434674812   12.434674812   12.434674812    7[6-(1,6),6-(1,6),27-(7,7,7,7,7)]
