# Supplementary material for: A collection of forcefield precursors for metal–organic frameworks
Source: RSC Adv. 2019 Nov 13;9(63):36492–507. doi: 10.1039/c9ra07327b (PMC9075174; doi:10.1039/c9ra07327b)
Supplement: RA-009-C9RA07327B-s3188 [file RA-009-C9RA07327B-s3188.txt]

LAFRAN_clean5b

45.0964    0.00000000    0.00000000
22.5482    39.05462802    0.00000000
22.5482    13.01820934    36.82105641

     1    34.24169652    34.24169652    34.24169652    16[6-(7)]
     2   24.569420648   24.569420648   24.569420648    16[6-(7)]
     3   52.488601888   52.488601888   52.488601888    16[6-(7)]
     4   31.395211752   31.395211752   31.395211752    16[6-(7)]
     5   37.704198112   37.704198112   37.704198112    16[6-(7)]
     6   13.701188248   13.701188248   13.701188248    16[6-(7)]
     7    55.95110348    55.95110348    55.95110348    16[6-(7)]
     8   20.526979352   20.526979352   20.526979352    16[6-(7)]
     9   28.343989328   28.343989328   28.343989328    16[6-(7)]
    10   19.448273464   19.448273464   19.448273464    16[6-(7)]
    11   61.848810672   61.848810672   61.848810672    16[6-(7)]
    12   25.648126536   25.648126536   25.648126536    16[6-(7)]
    13   43.601905304   43.601905304   43.601905304    16[6-(7)]
    14   18.822335432   18.822335432   18.822335432    16[6-(7)]
    15   46.590894696   46.590894696   46.590894696    16[6-(7)]
    16   26.274064568   26.274064568   26.274064568    16[6-(7)]
    17   35.736191216   35.736191216   35.736191216    16[6-(7)]
    18   28.295285216   28.295285216   28.295285216    16[6-(7)]
    19   50.994107192   50.994107192   50.994107192    16[6-(7)]
    20   27.669347184   27.669347184   27.669347184    16[6-(7)]
    21   54.456608784   54.456608784   54.456608784    16[6-(7)]
    22   16.801114784   16.801114784   16.801114784    16[6-(7)]
    23   39.198692808   39.198692808   39.198692808    16[6-(7)]
    24   17.427052816   17.427052816   17.427052816    16[6-(7)]
    25   61.746892808   61.746892808   61.746892808    16[6-(7)]
    26   62.523452816   62.523452816   62.523452816    16[6-(7)]
    27   54.456608784   54.456608784   54.456608784    16[6-(7)]
    28   61.897514784   61.897514784   61.897514784    16[6-(7)]
    29   28.445907192   28.445907192   28.445907192    16[6-(7)]
    30   27.669347184   27.669347184   27.669347184    16[6-(7)]
    31   35.736191216   35.736191216   35.736191216    16[6-(7)]
    32   28.295285216   28.295285216   28.295285216    16[6-(7)]
    33   29.940401888   29.940401888   29.940401888    16[6-(7)]
    34   31.395211752   31.395211752   31.395211752    16[6-(7)]
    35    34.24169652    34.24169652    34.24169652    16[6-(7)]
    36   24.569420648   24.569420648   24.569420648    16[6-(7)]
    37    55.95110348    55.95110348    55.95110348    16[6-(7)]
    38   65.623379352   65.623379352   65.623379352    16[6-(7)]
    39   60.252398112   60.252398112   60.252398112    16[6-(7)]
    40   58.797588248   58.797588248   58.797588248    16[6-(7)]
    41   43.601905304   43.601905304   43.601905304    16[6-(7)]
    42   41.370535432   41.370535432   41.370535432    16[6-(7)]
    43   46.590894696   46.590894696   46.590894696    16[6-(7)]
    44   48.822264568   48.822264568   48.822264568    16[6-(7)]
    45   50.892189328   50.892189328   50.892189328    16[6-(7)]
    46   41.996473464   41.996473464   41.996473464    16[6-(7)]
    47   39.300610672   39.300610672   39.300610672    16[6-(7)]
    48   48.196326536   48.196326536   48.196326536    16[6-(7)]
    49    33.40290348    33.40290348    33.40290348    16[6-(7)]
    50   43.075179352   43.075179352   43.075179352    16[6-(7)]
    51   37.704198112   37.704198112   37.704198112    16[6-(7)]
    52   36.249388248   36.249388248   36.249388248    16[6-(7)]
    53   52.488601888   52.488601888   52.488601888    16[6-(7)]
    54   53.943411752   53.943411752   53.943411752    16[6-(7)]
    55    56.78989652    56.78989652    56.78989652    16[6-(7)]
    56   47.117620648   47.117620648   47.117620648    16[6-(7)]
    57   39.300610672   39.300610672   39.300610672    16[6-(7)]
    58   48.196326536   48.196326536   48.196326536    16[6-(7)]
    59   50.892189328   50.892189328   50.892189328    16[6-(7)]
    60   41.996473464   41.996473464   41.996473464    16[6-(7)]
    61   46.590894696   46.590894696   46.590894696    16[6-(7)]
    62   48.822264568   48.822264568   48.822264568    16[6-(7)]
    63   43.601905304   43.601905304   43.601905304    16[6-(7)]
    64   41.370535432   41.370535432   41.370535432    16[6-(7)]
    65   31.908408784   31.908408784   31.908408784    16[6-(7)]
    66   39.349314784   39.349314784   39.349314784    16[6-(7)]
    67   39.198692808   39.198692808   39.198692808    16[6-(7)]
    68   39.975252816   39.975252816   39.975252816    16[6-(7)]
    69   58.284391216   58.284391216   58.284391216    16[6-(7)]
    70   50.843485216   50.843485216   50.843485216    16[6-(7)]
    71   50.994107192   50.994107192   50.994107192    16[6-(7)]
    72   50.217547184   50.217547184   50.217547184    16[6-(7)]
    73   73.542307192   73.542307192   73.542307192    16[6-(7)]
    74   72.765747184   72.765747184   72.765747184    16[6-(7)]
    75   80.832591216   80.832591216   80.832591216    16[6-(7)]
    76   73.391685216   73.391685216   73.391685216    16[6-(7)]
    77   61.746892808   61.746892808   61.746892808    16[6-(7)]
    78   62.523452816   62.523452816   62.523452816    16[6-(7)]
    79   54.456608784   54.456608784   54.456608784    16[6-(7)]
    80   61.897514784   61.897514784   61.897514784    16[6-(7)]
    81   60.252398112   60.252398112   60.252398112    16[6-(7)]
    82   58.797588248   58.797588248   58.797588248    16[6-(7)]
    83    55.95110348    55.95110348    55.95110348    16[6-(7)]
    84   65.623379352   65.623379352   65.623379352    16[6-(7)]
    85    79.33809652    79.33809652    79.33809652    16[6-(7)]
    86   69.665820648   69.665820648   69.665820648    16[6-(7)]
    87   75.036801888   75.036801888   75.036801888    16[6-(7)]
    88   76.491611752   76.491611752   76.491611752    16[6-(7)]
    89   69.139094696   69.139094696   69.139094696    16[6-(7)]
    90   71.370464568   71.370464568   71.370464568    16[6-(7)]
    91   66.150105304   66.150105304   66.150105304    16[6-(7)]
    92   63.918735432   63.918735432   63.918735432    16[6-(7)]
    93   61.848810672   61.848810672   61.848810672    16[6-(7)]
    94   70.744526536   70.744526536   70.744526536    16[6-(7)]
    95   73.440389328   73.440389328   73.440389328    16[6-(7)]
    96   64.544673464   64.544673464   64.544673464    16[6-(7)]
    97   27.305419236   27.305419236   27.305419236    7[6-(1,6),6-(1,6)]
    98   30.495087608   30.495087608   30.495087608    7[6-(6,7),6-(6,7)]
    99   29.338364948   29.338364948   29.338364948    7[6-(6,7),6-(6,7)]
   100   29.536789108   29.536789108   29.536789108    7[6-(1,6),6-(1,6),27-(7,7,7)]
   101    26.78049714    26.78049714    26.78049714    7[6-(16),27-(7,7,7)]
   102   28.783228264   28.783228264   28.783228264    7[6-(6,7),6-(6,7)]
   103   32.730516156   32.730516156   32.730516156    7[6-(1,6),6-(1,6)]
   104   34.191639516   34.191639516   34.191639516    7[6-(16),27-(7)]
   105      26.043171      26.043171      26.043171    7[6-(6,7),6-(6,7)]
   106   49.797248736   49.797248736   49.797248736    7[6-(1,6),6-(1,6)]
   107    27.30812502    27.30812502    27.30812502    7[6-(1,6),6-(1,6)]
   108   33.128717368   33.128717368   33.128717368    7[6-(6,7),6-(6,7)]
   109   35.131448492   35.131448492   35.131448492    7[6-(6,7),6-(6,7)]
   110   29.186841044   29.186841044   29.186841044    7[6-(1,6),6-(1,6),27-(7,7,7)]
   111    29.70274386    29.70274386    29.70274386    7[6-(16),27-(7,7,7)]
   112    33.10977688    33.10977688    33.10977688    7[6-(6,7),6-(6,7)]
   113   57.593063404   57.593063404   57.593063404    7[6-(1,6),6-(1,6)]
   114   54.968452924   54.968452924   54.968452924    7[6-(16),27-(7)]
   115   23.263428904   23.263428904   23.263428904    7[6-(6,7),6-(6,7)]
   116   37.190099152   37.190099152   37.190099152    7[6-(1,6),6-(1,6)]
   117    17.78827498    17.78827498    17.78827498    7[6-(1,6),6-(1,6)]
   118   11.967682632   11.967682632   11.967682632    7[6-(6,7),6-(6,7)]
   119    9.964951508    9.964951508    9.964951508    7[6-(6,7),6-(6,7)]
   120   15.909558956   15.909558956   15.909558956    7[6-(1,6),6-(1,6),27-(7,7,7)]
   121    15.39365614    15.39365614    15.39365614    7[6-(16),27-(7,7,7)]
   122    11.98662312    11.98662312    11.98662312    7[6-(6,7),6-(6,7)]
   123   32.599736596   32.599736596   32.599736596    7[6-(1,6),6-(1,6)]
   124   35.224347076   35.224347076   35.224347076    7[6-(16),27-(7)]
   125   21.832971096   21.832971096   21.832971096    7[6-(6,7),6-(6,7)]
   126   53.002700848   53.002700848   53.002700848    7[6-(1,6),6-(1,6)]
   127   17.790980764   17.790980764   17.790980764    7[6-(1,6),6-(1,6)]
   128   14.601312392   14.601312392   14.601312392    7[6-(6,7),6-(6,7)]
   129   15.758035052   15.758035052   15.758035052    7[6-(6,7),6-(6,7)]
   130   15.559610892   15.559610892   15.559610892    7[6-(1,6),6-(1,6),27-(7,7,7)]
   131    18.31590286    18.31590286    18.31590286    7[6-(16),27-(7,7,7)]
   132   16.313171736   16.313171736   16.313171736    7[6-(6,7),6-(6,7)]
   133   57.462283844   57.462283844   57.462283844    7[6-(1,6),6-(1,6)]
   134   56.001160484   56.001160484   56.001160484    7[6-(16),27-(7)]
   135      19.053229      19.053229      19.053229    7[6-(6,7),6-(6,7)]
   136   40.395551264   40.395551264   40.395551264    7[6-(1,6),6-(1,6)]
   137    23.72972568    23.72972568    23.72972568    7[6-(1,6),6-(1,6)]
   138   24.122515324   24.122515324   24.122515324    7[6-(6,7),6-(6,7)]
   139   22.163076744   22.163076744   22.163076744    7[6-(6,7),6-(6,7)]
   140   23.807291488   23.807291488   23.807291488    7[6-(1,6),6-(1,6),27-(7,7,7)]
   141   21.187190648   21.187190648   21.187190648    7[6-(16),27-(7,7,7)]
   142   22.105353352   22.105353352   22.105353352    7[6-(6,7),6-(6,7)]
   143   26.315102292   26.315102292   26.315102292    7[6-(1,6),6-(1,6)]
   144   27.976002704   27.976002704   27.976002704    7[6-(16),27-(7)]
   145   26.698421692   26.698421692   26.698421692    7[6-(6,7),6-(6,7)]
   146   63.112862764   63.112862764   63.112862764    7[6-(1,6),6-(1,6)]
   147    21.36667432    21.36667432    21.36667432    7[6-(1,6),6-(1,6)]
   148   20.973884676   20.973884676   20.973884676    7[6-(6,7),6-(6,7)]
   149   22.933323256   22.933323256   22.933323256    7[6-(6,7),6-(6,7)]
   150   21.289108512   21.289108512   21.289108512    7[6-(1,6),6-(1,6),27-(7,7,7)]
   151   23.909209352   23.909209352   23.909209352    7[6-(16),27-(7,7,7)]
   152   22.991046648   22.991046648   22.991046648    7[6-(6,7),6-(6,7)]
   153   63.877697708   63.877697708   63.877697708    7[6-(1,6),6-(1,6)]
   154   62.216797296   62.216797296   62.216797296    7[6-(16),27-(7)]
   155   18.397978308   18.397978308   18.397978308    7[6-(6,7),6-(6,7)]
   156   27.079937236   27.079937236   27.079937236    7[6-(1,6),6-(1,6)]
   157   21.363968536   21.363968536   21.363968536    7[6-(1,6),6-(1,6)]
   158   18.340254916   18.340254916   18.340254916    7[6-(6,7),6-(6,7)]
   159   17.140239712   17.140239712   17.140239712    7[6-(6,7),6-(6,7)]
   160   21.639056576   21.639056576   21.639056576    7[6-(1,6),6-(1,6),27-(7,7,7)]
   161   20.986962632   20.986962632   20.986962632    7[6-(16),27-(7,7,7)]
   162   18.664498032   18.664498032   18.664498032    7[6-(6,7),6-(6,7)]
   163    39.01515046    39.01515046    39.01515046    7[6-(1,6),6-(1,6)]
   164   41.439983888   41.439983888   41.439983888    7[6-(16),27-(7)]
   165   21.177720404   21.177720404   21.177720404    7[6-(6,7),6-(6,7)]
   166    39.68708682    39.68708682    39.68708682    7[6-(1,6),6-(1,6)]
   167   23.732431464   23.732431464   23.732431464    7[6-(1,6),6-(1,6)]
   168   26.756145084   26.756145084   26.756145084    7[6-(6,7),6-(6,7)]
   169   27.956160288   27.956160288   27.956160288    7[6-(6,7),6-(6,7)]
   170   23.457343424   23.457343424   23.457343424    7[6-(1,6),6-(1,6),27-(7,7,7)]
   171   24.109437368   24.109437368   24.109437368    7[6-(16),27-(7,7,7)]
   172   26.431901968   26.431901968   26.431901968    7[6-(6,7),6-(6,7)]
   173    51.17764954    51.17764954    51.17764954    7[6-(1,6),6-(1,6)]
   174   48.752816112   48.752816112   48.752816112    7[6-(16),27-(7)]
   175   23.918679596   23.918679596   23.918679596    7[6-(6,7),6-(6,7)]
   176    50.50571318    50.50571318    50.50571318    7[6-(1,6),6-(1,6)]
   177     28.4896507     28.4896507     28.4896507    7[6-(1,6),6-(1,6)]
   178   34.703032692   34.703032692   34.703032692    7[6-(6,7),6-(6,7)]
   179   34.746325236   34.746325236   34.746325236    7[6-(6,7),6-(6,7)]
   180   30.445932532   30.445932532   30.445932532    7[6-(1,6),6-(1,6),27-(7,7,7)]
   181   28.341734508   28.341734508   28.341734508    7[6-(16),27-(7,7,7)]
   182   32.666930232   32.666930232   32.666930232    7[6-(6,7),6-(6,7)]
   183   38.811765696   38.811765696   38.811765696    7[6-(1,6),6-(1,6)]
   184   37.848055628   37.848055628   37.848055628    7[6-(16),27-(7)]
   185   27.413650596   27.413650596   27.413650596    7[6-(6,7),6-(6,7)]
   186   55.206561916   55.206561916   55.206561916    7[6-(1,6),6-(1,6)]
   187   26.123893556   26.123893556   26.123893556    7[6-(1,6),6-(1,6)]
   188   28.920772284   28.920772284   28.920772284    7[6-(6,7),6-(6,7)]
   189   29.723488204   29.723488204   29.723488204    7[6-(6,7),6-(6,7)]
   190    28.27769762    28.27769762    28.27769762    7[6-(1,6),6-(1,6),27-(7,7,7)]
   191   28.141506492   28.141506492   28.141506492    7[6-(16),27-(7,7,7)]
   192   29.226074912   29.226074912   29.226074912    7[6-(6,7),6-(6,7)]
   193   51.511813864   51.511813864   51.511813864    7[6-(1,6),6-(1,6)]
   194   51.312036812   51.312036812   51.312036812    7[6-(16),27-(7)]
   195   21.892949308   21.892949308   21.892949308    7[6-(6,7),6-(6,7)]
   196   31.780785972   31.780785972   31.780785972    7[6-(1,6),6-(1,6)]
   197     16.6067493     16.6067493     16.6067493    7[6-(1,6),6-(1,6)]
   198   10.393367308   10.393367308   10.393367308    7[6-(6,7),6-(6,7)]
   199   10.350074764   10.350074764   10.350074764    7[6-(6,7),6-(6,7)]
   200   14.650467468   14.650467468   14.650467468    7[6-(1,6),6-(1,6),27-(7,7,7)]
   201   16.754665492   16.754665492   16.754665492    7[6-(16),27-(7,7,7)]
   202   12.429469768   12.429469768   12.429469768    7[6-(6,7),6-(6,7)]
   203   51.381034304   51.381034304   51.381034304    7[6-(1,6),6-(1,6)]
   204   52.344744372   52.344744372   52.344744372    7[6-(16),27-(7)]
   205   17.682749404   17.682749404   17.682749404    7[6-(6,7),6-(6,7)]
   206   34.986238084   34.986238084   34.986238084    7[6-(1,6),6-(1,6)]
   207   18.972506444   18.972506444   18.972506444    7[6-(1,6),6-(1,6)]
   208   16.175627716   16.175627716   16.175627716    7[6-(6,7),6-(6,7)]
   209   15.372911796   15.372911796   15.372911796    7[6-(6,7),6-(6,7)]
   210    16.81870238    16.81870238    16.81870238    7[6-(1,6),6-(1,6),27-(7,7,7)]
   211   16.954893508   16.954893508   16.954893508    7[6-(16),27-(7,7,7)]
   212   15.870325088   15.870325088   15.870325088    7[6-(6,7),6-(6,7)]
   213   38.680986136   38.680986136   38.680986136    7[6-(1,6),6-(1,6)]
   214   38.880763188   38.880763188   38.880763188    7[6-(16),27-(7)]
   215   23.203450692   23.203450692   23.203450692    7[6-(6,7),6-(6,7)]
   216   58.412014028   58.412014028   58.412014028    7[6-(1,6),6-(1,6)]
   217   64.068906444   64.068906444   64.068906444    7[6-(1,6),6-(1,6)]
   218   61.272027716   61.272027716   61.272027716    7[6-(6,7),6-(6,7)]
   219   60.469311796   60.469311796   60.469311796    7[6-(6,7),6-(6,7)]
   220    61.91510238    61.91510238    61.91510238    7[6-(1,6),6-(1,6),27-(7,7,7)]
   221   62.051293508   62.051293508   62.051293508    7[6-(16),27-(7,7,7)]
   222   60.966725088   60.966725088   60.966725088    7[6-(6,7),6-(6,7)]
   223   61.229186136   61.229186136   61.229186136    7[6-(1,6),6-(1,6)]
   224   61.428963188   61.428963188   61.428963188    7[6-(16),27-(7)]
   225   68.299850692   68.299850692   68.299850692    7[6-(6,7),6-(6,7)]
   226   58.412014028   58.412014028   58.412014028    7[6-(1,6),6-(1,6)]
   227     61.7031493     61.7031493     61.7031493    7[6-(1,6),6-(1,6)]
   228   55.489767308   55.489767308   55.489767308    7[6-(6,7),6-(6,7)]
   229   55.446474764   55.446474764   55.446474764    7[6-(6,7),6-(6,7)]
   230   59.746867468   59.746867468   59.746867468    7[6-(1,6),6-(1,6),27-(7,7,7)]
   231   61.851065492   61.851065492   61.851065492    7[6-(16),27-(7,7,7)]
   232   57.525869768   57.525869768   57.525869768    7[6-(6,7),6-(6,7)]
   233   51.381034304   51.381034304   51.381034304    7[6-(1,6),6-(1,6)]
   234   52.344744372   52.344744372   52.344744372    7[6-(16),27-(7)]
   235   85.327349404   85.327349404   85.327349404    7[6-(6,7),6-(6,7)]
   236   57.534438084   57.534438084   57.534438084    7[6-(1,6),6-(1,6)]
   237   26.123893556   26.123893556   26.123893556    7[6-(1,6),6-(1,6)]
   238   28.920772284   28.920772284   28.920772284    7[6-(6,7),6-(6,7)]
   239   29.723488204   29.723488204   29.723488204    7[6-(6,7),6-(6,7)]
   240    28.27769762    28.27769762    28.27769762    7[6-(1,6),6-(1,6),27-(7,7,7)]
   241   28.141506492   28.141506492   28.141506492    7[6-(16),27-(7,7,7)]
   242   29.226074912   29.226074912   29.226074912    7[6-(6,7),6-(6,7)]
   243   28.963613864   28.963613864   28.963613864    7[6-(1,6),6-(1,6)]
   244   28.763836812   28.763836812   28.763836812    7[6-(16),27-(7)]
   245   66.989349308   66.989349308   66.989349308    7[6-(6,7),6-(6,7)]
   246   31.780785972   31.780785972   31.780785972    7[6-(1,6),6-(1,6)]
   247     28.4896507     28.4896507     28.4896507    7[6-(1,6),6-(1,6)]
   248   34.703032692   34.703032692   34.703032692    7[6-(6,7),6-(6,7)]
   249   34.746325236   34.746325236   34.746325236    7[6-(6,7),6-(6,7)]
   250   30.445932532   30.445932532   30.445932532    7[6-(1,6),6-(1,6),27-(7,7,7)]
   251   28.341734508   28.341734508   28.341734508    7[6-(16),27-(7,7,7)]
   252   32.666930232   32.666930232   32.666930232    7[6-(6,7),6-(6,7)]
   253   38.811765696   38.811765696   38.811765696    7[6-(1,6),6-(1,6)]
   254   37.848055628   37.848055628   37.848055628    7[6-(16),27-(7)]
   255   49.961850596   49.961850596   49.961850596    7[6-(6,7),6-(6,7)]
   256   32.658361916   32.658361916   32.658361916    7[6-(1,6),6-(1,6)]
   257    27.30812502    27.30812502    27.30812502    7[6-(1,6),6-(1,6)]
   258   33.128717368   33.128717368   33.128717368    7[6-(6,7),6-(6,7)]
   259   35.131448492   35.131448492   35.131448492    7[6-(6,7),6-(6,7)]
   260   29.186841044   29.186841044   29.186841044    7[6-(1,6),6-(1,6),27-(7,7,7)]
   261    29.70274386    29.70274386    29.70274386    7[6-(16),27-(7,7,7)]
   262    33.10977688    33.10977688    33.10977688    7[6-(6,7),6-(6,7)]
   263   35.044863404   35.044863404   35.044863404    7[6-(1,6),6-(1,6)]
   264   32.420252924   32.420252924   32.420252924    7[6-(16),27-(7)]
   265   68.359828904   68.359828904   68.359828904    7[6-(6,7),6-(6,7)]
   266   37.190099152   37.190099152   37.190099152    7[6-(1,6),6-(1,6)]
   267   27.305419236   27.305419236   27.305419236    7[6-(1,6),6-(1,6)]
   268   30.495087608   30.495087608   30.495087608    7[6-(6,7),6-(6,7)]
   269   29.338364948   29.338364948   29.338364948    7[6-(6,7),6-(6,7)]
   270   29.536789108   29.536789108   29.536789108    7[6-(1,6),6-(1,6),27-(7,7,7)]
   271    26.78049714    26.78049714    26.78049714    7[6-(16),27-(7,7,7)]
   272   28.783228264   28.783228264   28.783228264    7[6-(6,7),6-(6,7)]
   273   32.730516156   32.730516156   32.730516156    7[6-(1,6),6-(1,6)]
   274   34.191639516   34.191639516   34.191639516    7[6-(16),27-(7)]
   275      48.591371      48.591371      48.591371    7[6-(6,7),6-(6,7)]
   276   27.249048736   27.249048736   27.249048736    7[6-(1,6),6-(1,6)]
   277   62.887380764   62.887380764   62.887380764    7[6-(1,6),6-(1,6)]
   278   59.697712392   59.697712392   59.697712392    7[6-(6,7),6-(6,7)]
   279   60.854435052   60.854435052   60.854435052    7[6-(6,7),6-(6,7)]
   280   60.656010892   60.656010892   60.656010892    7[6-(1,6),6-(1,6),27-(7,7,7)]
   281    63.41230286    63.41230286    63.41230286    7[6-(16),27-(7,7,7)]
   282   61.409571736   61.409571736   61.409571736    7[6-(6,7),6-(6,7)]
   283   57.462283844   57.462283844   57.462283844    7[6-(1,6),6-(1,6)]
   284   56.001160484   56.001160484   56.001160484    7[6-(16),27-(7)]
   285      86.697829      86.697829      86.697829    7[6-(6,7),6-(6,7)]
   286   62.943751264   62.943751264   62.943751264    7[6-(1,6),6-(1,6)]
   287    62.88467498    62.88467498    62.88467498    7[6-(1,6),6-(1,6)]
   288   57.064082632   57.064082632   57.064082632    7[6-(6,7),6-(6,7)]
   289   55.061351508   55.061351508   55.061351508    7[6-(6,7),6-(6,7)]
   290   61.005958956   61.005958956   61.005958956    7[6-(1,6),6-(1,6),27-(7,7,7)]
   291    60.49005614    60.49005614    60.49005614    7[6-(16),27-(7,7,7)]
   292    57.08302312    57.08302312    57.08302312    7[6-(6,7),6-(6,7)]
   293   55.147936596   55.147936596   55.147936596    7[6-(1,6),6-(1,6)]
   294   57.772547076   57.772547076   57.772547076    7[6-(16),27-(7)]
   295   66.929371096   66.929371096   66.929371096    7[6-(6,7),6-(6,7)]
   296   53.002700848   53.002700848   53.002700848    7[6-(1,6),6-(1,6)]
   297   43.912168536   43.912168536   43.912168536    7[6-(1,6),6-(1,6)]
   298   40.888454916   40.888454916   40.888454916    7[6-(6,7),6-(6,7)]
   299   39.688439712   39.688439712   39.688439712    7[6-(6,7),6-(6,7)]
   300   44.187256576   44.187256576   44.187256576    7[6-(1,6),6-(1,6),27-(7,7,7)]
   301   43.535162632   43.535162632   43.535162632    7[6-(16),27-(7,7,7)]
   302   41.212698032   41.212698032   41.212698032    7[6-(6,7),6-(6,7)]
   303    39.01515046    39.01515046    39.01515046    7[6-(1,6),6-(1,6)]
   304   41.439983888   41.439983888   41.439983888    7[6-(16),27-(7)]
   305   66.274120404   66.274120404   66.274120404    7[6-(6,7),6-(6,7)]
   306    39.68708682    39.68708682    39.68708682    7[6-(1,6),6-(1,6)]
   307   46.280631464   46.280631464   46.280631464    7[6-(1,6),6-(1,6)]
   308   49.304345084   49.304345084   49.304345084    7[6-(6,7),6-(6,7)]
   309   50.504360288   50.504360288   50.504360288    7[6-(6,7),6-(6,7)]
   310   46.005543424   46.005543424   46.005543424    7[6-(1,6),6-(1,6),27-(7,7,7)]
   311   46.657637368   46.657637368   46.657637368    7[6-(16),27-(7,7,7)]
   312   48.980101968   48.980101968   48.980101968    7[6-(6,7),6-(6,7)]
   313    51.17764954    51.17764954    51.17764954    7[6-(1,6),6-(1,6)]
   314   48.752816112   48.752816112   48.752816112    7[6-(16),27-(7)]
   315   69.015079596   69.015079596   69.015079596    7[6-(6,7),6-(6,7)]
   316    50.50571318    50.50571318    50.50571318    7[6-(1,6),6-(1,6)]
   317    46.27792568    46.27792568    46.27792568    7[6-(1,6),6-(1,6)]
   318   46.670715324   46.670715324   46.670715324    7[6-(6,7),6-(6,7)]
   319   44.711276744   44.711276744   44.711276744    7[6-(6,7),6-(6,7)]
   320   46.355491488   46.355491488   46.355491488    7[6-(1,6),6-(1,6),27-(7,7,7)]
   321   43.735390648   43.735390648   43.735390648    7[6-(16),27-(7,7,7)]
   322   44.653553352   44.653553352   44.653553352    7[6-(6,7),6-(6,7)]
   323   48.863302292   48.863302292   48.863302292    7[6-(1,6),6-(1,6)]
   324   50.524202704   50.524202704   50.524202704    7[6-(16),27-(7)]
   325   49.246621692   49.246621692   49.246621692    7[6-(6,7),6-(6,7)]
   326   40.564662764   40.564662764   40.564662764    7[6-(1,6),6-(1,6)]
   327    43.91487432    43.91487432    43.91487432    7[6-(1,6),6-(1,6)]
   328   43.522084676   43.522084676   43.522084676    7[6-(6,7),6-(6,7)]
   329   45.481523256   45.481523256   45.481523256    7[6-(6,7),6-(6,7)]
   330   43.837308512   43.837308512   43.837308512    7[6-(1,6),6-(1,6),27-(7,7,7)]
   331   46.457409352   46.457409352   46.457409352    7[6-(16),27-(7,7,7)]
   332   45.539246648   45.539246648   45.539246648    7[6-(6,7),6-(6,7)]
   333   41.329497708   41.329497708   41.329497708    7[6-(1,6),6-(1,6)]
   334   39.668597296   39.668597296   39.668597296    7[6-(16),27-(7)]
   335   86.042578308   86.042578308   86.042578308    7[6-(6,7),6-(6,7)]
   336   49.628137236   49.628137236   49.628137236    7[6-(1,6),6-(1,6)]
   337   40.339180764   40.339180764   40.339180764    7[6-(1,6),6-(1,6)]
   338   37.149512392   37.149512392   37.149512392    7[6-(6,7),6-(6,7)]
   339   38.306235052   38.306235052   38.306235052    7[6-(6,7),6-(6,7)]
   340   38.107810892   38.107810892   38.107810892    7[6-(1,6),6-(1,6),27-(7,7,7)]
   341    40.86410286    40.86410286    40.86410286    7[6-(16),27-(7,7,7)]
   342   38.861371736   38.861371736   38.861371736    7[6-(6,7),6-(6,7)]
   343   34.914083844   34.914083844   34.914083844    7[6-(1,6),6-(1,6)]
   344   33.452960484   33.452960484   33.452960484    7[6-(16),27-(7)]
   345      41.601429      41.601429      41.601429    7[6-(6,7),6-(6,7)]
   346   40.395551264   40.395551264   40.395551264    7[6-(1,6),6-(1,6)]
   347    40.33647498    40.33647498    40.33647498    7[6-(1,6),6-(1,6)]
   348   34.515882632   34.515882632   34.515882632    7[6-(6,7),6-(6,7)]
   349   32.513151508   32.513151508   32.513151508    7[6-(6,7),6-(6,7)]
   350   38.457758956   38.457758956   38.457758956    7[6-(1,6),6-(1,6),27-(7,7,7)]
   351    37.94185614    37.94185614    37.94185614    7[6-(16),27-(7,7,7)]
   352    34.53482312    34.53482312    34.53482312    7[6-(6,7),6-(6,7)]
   353   32.599736596   32.599736596   32.599736596    7[6-(1,6),6-(1,6)]
   354   35.224347076   35.224347076   35.224347076    7[6-(16),27-(7)]
   355   44.381171096   44.381171096   44.381171096    7[6-(6,7),6-(6,7)]
   356   30.454500848   30.454500848   30.454500848    7[6-(1,6),6-(1,6)]
   357    49.85632502    49.85632502    49.85632502    7[6-(1,6),6-(1,6)]
   358   55.676917368   55.676917368   55.676917368    7[6-(6,7),6-(6,7)]
   359   57.679648492   57.679648492   57.679648492    7[6-(6,7),6-(6,7)]
   360   51.735041044   51.735041044   51.735041044    7[6-(1,6),6-(1,6),27-(7,7,7)]
   361    52.25094386    52.25094386    52.25094386    7[6-(16),27-(7,7,7)]
   362    55.65797688    55.65797688    55.65797688    7[6-(6,7),6-(6,7)]
   363   57.593063404   57.593063404   57.593063404    7[6-(1,6),6-(1,6)]
   364   54.968452924   54.968452924   54.968452924    7[6-(16),27-(7)]
   365   45.811628904   45.811628904   45.811628904    7[6-(6,7),6-(6,7)]
   366   59.738299152   59.738299152   59.738299152    7[6-(1,6),6-(1,6)]
   367   49.853619236   49.853619236   49.853619236    7[6-(1,6),6-(1,6)]
   368   53.043287608   53.043287608   53.043287608    7[6-(6,7),6-(6,7)]
   369   51.886564948   51.886564948   51.886564948    7[6-(6,7),6-(6,7)]
   370   52.084989108   52.084989108   52.084989108    7[6-(1,6),6-(1,6),27-(7,7,7)]
   371    49.32869714    49.32869714    49.32869714    7[6-(16),27-(7,7,7)]
   372   51.331428264   51.331428264   51.331428264    7[6-(6,7),6-(6,7)]
   373   55.278716156   55.278716156   55.278716156    7[6-(1,6),6-(1,6)]
   374   56.739839516   56.739839516   56.739839516    7[6-(16),27-(7)]
   375      48.591371      48.591371      48.591371    7[6-(6,7),6-(6,7)]
   376   49.797248736   49.797248736   49.797248736    7[6-(1,6),6-(1,6)]
   377    43.91487432    43.91487432    43.91487432    7[6-(1,6),6-(1,6)]
   378   43.522084676   43.522084676   43.522084676    7[6-(6,7),6-(6,7)]
   379   45.481523256   45.481523256   45.481523256    7[6-(6,7),6-(6,7)]
   380   43.837308512   43.837308512   43.837308512    7[6-(1,6),6-(1,6),27-(7,7,7)]
   381   46.457409352   46.457409352   46.457409352    7[6-(16),27-(7,7,7)]
   382   45.539246648   45.539246648   45.539246648    7[6-(6,7),6-(6,7)]
   383   41.329497708   41.329497708   41.329497708    7[6-(1,6),6-(1,6)]
   384   39.668597296   39.668597296   39.668597296    7[6-(16),27-(7)]
   385   40.946178308   40.946178308   40.946178308    7[6-(6,7),6-(6,7)]
   386   49.628137236   49.628137236   49.628137236    7[6-(1,6),6-(1,6)]
   387    46.27792568    46.27792568    46.27792568    7[6-(1,6),6-(1,6)]
   388   46.670715324   46.670715324   46.670715324    7[6-(6,7),6-(6,7)]
   389   44.711276744   44.711276744   44.711276744    7[6-(6,7),6-(6,7)]
   390   46.355491488   46.355491488   46.355491488    7[6-(1,6),6-(1,6),27-(7,7,7)]
   391   43.735390648   43.735390648   43.735390648    7[6-(16),27-(7,7,7)]
   392   44.653553352   44.653553352   44.653553352    7[6-(6,7),6-(6,7)]
   393   48.863302292   48.863302292   48.863302292    7[6-(1,6),6-(1,6)]
   394   50.524202704   50.524202704   50.524202704    7[6-(16),27-(7)]
   395   49.246621692   49.246621692   49.246621692    7[6-(6,7),6-(6,7)]
   396   40.564662764   40.564662764   40.564662764    7[6-(1,6),6-(1,6)]
   397   46.280631464   46.280631464   46.280631464    7[6-(1,6),6-(1,6)]
   398   49.304345084   49.304345084   49.304345084    7[6-(6,7),6-(6,7)]
   399   50.504360288   50.504360288   50.504360288    7[6-(6,7),6-(6,7)]
   400   46.005543424   46.005543424   46.005543424    7[6-(1,6),6-(1,6),27-(7,7,7)]
   401   46.657637368   46.657637368   46.657637368    7[6-(16),27-(7,7,7)]
   402   48.980101968   48.980101968   48.980101968    7[6-(6,7),6-(6,7)]
   403    51.17764954    51.17764954    51.17764954    7[6-(1,6),6-(1,6)]
   404   48.752816112   48.752816112   48.752816112    7[6-(16),27-(7)]
   405   46.466879596   46.466879596   46.466879596    7[6-(6,7),6-(6,7)]
   406    50.50571318    50.50571318    50.50571318    7[6-(1,6),6-(1,6)]
   407   43.912168536   43.912168536   43.912168536    7[6-(1,6),6-(1,6)]
   408   40.888454916   40.888454916   40.888454916    7[6-(6,7),6-(6,7)]
   409   39.688439712   39.688439712   39.688439712    7[6-(6,7),6-(6,7)]
   410   44.187256576   44.187256576   44.187256576    7[6-(1,6),6-(1,6),27-(7,7,7)]
   411   43.535162632   43.535162632   43.535162632    7[6-(16),27-(7,7,7)]
   412   41.212698032   41.212698032   41.212698032    7[6-(6,7),6-(6,7)]
   413    39.01515046    39.01515046    39.01515046    7[6-(1,6),6-(1,6)]
   414   41.439983888   41.439983888   41.439983888    7[6-(16),27-(7)]
   415   43.725920404   43.725920404   43.725920404    7[6-(6,7),6-(6,7)]
   416    39.68708682    39.68708682    39.68708682    7[6-(1,6),6-(1,6)]
   417     39.1549493     39.1549493     39.1549493    7[6-(1,6),6-(1,6)]
   418   32.941567308   32.941567308   32.941567308    7[6-(6,7),6-(6,7)]
   419   32.898274764   32.898274764   32.898274764    7[6-(6,7),6-(6,7)]
   420   37.198667468   37.198667468   37.198667468    7[6-(1,6),6-(1,6),27-(7,7,7)]
   421   39.302865492   39.302865492   39.302865492    7[6-(16),27-(7,7,7)]
   422   34.977669768   34.977669768   34.977669768    7[6-(6,7),6-(6,7)]
   423   28.832834304   28.832834304   28.832834304    7[6-(1,6),6-(1,6)]
   424   29.796544372   29.796544372   29.796544372    7[6-(16),27-(7)]
   425   40.230949404   40.230949404   40.230949404    7[6-(6,7),6-(6,7)]
   426   34.986238084   34.986238084   34.986238084    7[6-(1,6),6-(1,6)]
   427   41.520706444   41.520706444   41.520706444    7[6-(1,6),6-(1,6)]
   428   38.723827716   38.723827716   38.723827716    7[6-(6,7),6-(6,7)]
   429   37.921111796   37.921111796   37.921111796    7[6-(6,7),6-(6,7)]
   430    39.36690238    39.36690238    39.36690238    7[6-(1,6),6-(1,6),27-(7,7,7)]
   431   39.503093508   39.503093508   39.503093508    7[6-(16),27-(7,7,7)]
   432   38.418525088   38.418525088   38.418525088    7[6-(6,7),6-(6,7)]
   433   38.680986136   38.680986136   38.680986136    7[6-(1,6),6-(1,6)]
   434   38.880763188   38.880763188   38.880763188    7[6-(16),27-(7)]
   435   45.751650692   45.751650692   45.751650692    7[6-(6,7),6-(6,7)]
   436   35.863814028   35.863814028   35.863814028    7[6-(1,6),6-(1,6)]
   437     51.0378507     51.0378507     51.0378507    7[6-(1,6),6-(1,6)]
   438   57.251232692   57.251232692   57.251232692    7[6-(6,7),6-(6,7)]
   439   57.294525236   57.294525236   57.294525236    7[6-(6,7),6-(6,7)]
   440   52.994132532   52.994132532   52.994132532    7[6-(1,6),6-(1,6),27-(7,7,7)]
   441   50.889934508   50.889934508   50.889934508    7[6-(16),27-(7,7,7)]
   442   55.215130232   55.215130232   55.215130232    7[6-(6,7),6-(6,7)]
   443   61.359965696   61.359965696   61.359965696    7[6-(1,6),6-(1,6)]
   444   60.396255628   60.396255628   60.396255628    7[6-(16),27-(7)]
   445   49.961850596   49.961850596   49.961850596    7[6-(6,7),6-(6,7)]
   446   55.206561916   55.206561916   55.206561916    7[6-(1,6),6-(1,6)]
   447   48.672093556   48.672093556   48.672093556    7[6-(1,6),6-(1,6)]
   448   51.468972284   51.468972284   51.468972284    7[6-(6,7),6-(6,7)]
   449   52.271688204   52.271688204   52.271688204    7[6-(6,7),6-(6,7)]
   450    50.82589762    50.82589762    50.82589762    7[6-(1,6),6-(1,6),27-(7,7,7)]
   451   50.689706492   50.689706492   50.689706492    7[6-(16),27-(7,7,7)]
   452   51.774274912   51.774274912   51.774274912    7[6-(6,7),6-(6,7)]
   453   51.511813864   51.511813864   51.511813864    7[6-(1,6),6-(1,6)]
   454   51.312036812   51.312036812   51.312036812    7[6-(16),27-(7)]
   455   44.441149308   44.441149308   44.441149308    7[6-(6,7),6-(6,7)]
   456   54.328985972   54.328985972   54.328985972    7[6-(1,6),6-(1,6)]
   457   71.220293556   71.220293556   71.220293556    7[6-(1,6),6-(1,6)]
   458   51.468972284   51.468972284   51.468972284    7[6-(6,7),6-(6,7)]
   459   52.271688204   52.271688204   52.271688204    7[6-(6,7),6-(6,7)]
   460    73.37409762    73.37409762    73.37409762    7[6-(1,6),6-(1,6),27-(7,7,7)]
   461   73.237906492   73.237906492   73.237906492    7[6-(16),27-(7,7,7)]
   462   51.774274912   51.774274912   51.774274912    7[6-(6,7),6-(6,7)]
   463   51.511813864   51.511813864   51.511813864    7[6-(1,6),6-(1,6)]
   464   51.312036812   51.312036812   51.312036812    7[6-(16),27-(7)]
   465   66.989349308   66.989349308   66.989349308    7[6-(6,7),6-(6,7)]
   466   54.328985972   54.328985972   54.328985972    7[6-(1,6),6-(1,6)]
   467     73.5860507     73.5860507     73.5860507    7[6-(1,6),6-(1,6)]
   468   34.703032692   34.703032692   34.703032692    7[6-(6,7),6-(6,7)]
   469   34.746325236   34.746325236   34.746325236    7[6-(6,7),6-(6,7)]
   470   75.542332532   75.542332532   75.542332532    7[6-(1,6),6-(1,6),27-(7,7,7)]
   471   73.438134508   73.438134508   73.438134508    7[6-(16),27-(7,7,7)]
   472   32.666930232   32.666930232   32.666930232    7[6-(6,7),6-(6,7)]
   473   38.811765696   38.811765696   38.811765696    7[6-(1,6),6-(1,6)]
   474   37.848055628   37.848055628   37.848055628    7[6-(16),27-(7)]
   475   72.510050596   72.510050596   72.510050596    7[6-(6,7),6-(6,7)]
   476   32.658361916   32.658361916   32.658361916    7[6-(1,6),6-(1,6)]
   477   64.068906444   64.068906444   64.068906444    7[6-(1,6),6-(1,6)]
   478   38.723827716   38.723827716   38.723827716    7[6-(6,7),6-(6,7)]
   479   37.921111796   37.921111796   37.921111796    7[6-(6,7),6-(6,7)]
   480    61.91510238    61.91510238    61.91510238    7[6-(1,6),6-(1,6),27-(7,7,7)]
   481   62.051293508   62.051293508   62.051293508    7[6-(16),27-(7,7,7)]
   482   38.418525088   38.418525088   38.418525088    7[6-(6,7),6-(6,7)]
   483   38.680986136   38.680986136   38.680986136    7[6-(1,6),6-(1,6)]
   484   38.880763188   38.880763188   38.880763188    7[6-(16),27-(7)]
   485   68.299850692   68.299850692   68.299850692    7[6-(6,7),6-(6,7)]
   486   35.863814028   35.863814028   35.863814028    7[6-(1,6),6-(1,6)]
   487     61.7031493     61.7031493     61.7031493    7[6-(1,6),6-(1,6)]
   488   55.489767308   55.489767308   55.489767308    7[6-(6,7),6-(6,7)]
   489   55.446474764   55.446474764   55.446474764    7[6-(6,7),6-(6,7)]
   490   59.746867468   59.746867468   59.746867468    7[6-(1,6),6-(1,6),27-(7,7,7)]
   491   61.851065492   61.851065492   61.851065492    7[6-(16),27-(7,7,7)]
   492   57.525869768   57.525869768   57.525869768    7[6-(6,7),6-(6,7)]
   493   51.381034304   51.381034304   51.381034304    7[6-(1,6),6-(1,6)]
   494   52.344744372   52.344744372   52.344744372    7[6-(16),27-(7)]
   495   62.779149404   62.779149404   62.779149404    7[6-(6,7),6-(6,7)]
   496   57.534438084   57.534438084   57.534438084    7[6-(1,6),6-(1,6)]
   497    62.88467498    62.88467498    62.88467498    7[6-(1,6),6-(1,6)]
   498   57.064082632   57.064082632   57.064082632    7[6-(6,7),6-(6,7)]
   499   55.061351508   55.061351508   55.061351508    7[6-(6,7),6-(6,7)]
   500   61.005958956   61.005958956   61.005958956    7[6-(1,6),6-(1,6),27-(7,7,7)]
   501    60.49005614    60.49005614    60.49005614    7[6-(16),27-(7,7,7)]
   502    57.08302312    57.08302312    57.08302312    7[6-(6,7),6-(6,7)]
   503   55.147936596   55.147936596   55.147936596    7[6-(1,6),6-(1,6)]
   504   57.772547076   57.772547076   57.772547076    7[6-(16),27-(7)]
   505   66.929371096   66.929371096   66.929371096    7[6-(6,7),6-(6,7)]
   506   53.002700848   53.002700848   53.002700848    7[6-(1,6),6-(1,6)]
   507   62.887380764   62.887380764   62.887380764    7[6-(1,6),6-(1,6)]
   508   37.149512392   37.149512392   37.149512392    7[6-(6,7),6-(6,7)]
   509   38.306235052   38.306235052   38.306235052    7[6-(6,7),6-(6,7)]
   510   60.656010892   60.656010892   60.656010892    7[6-(1,6),6-(1,6),27-(7,7,7)]
   511    63.41230286    63.41230286    63.41230286    7[6-(16),27-(7,7,7)]
   512   38.861371736   38.861371736   38.861371736    7[6-(6,7),6-(6,7)]
   513   34.914083844   34.914083844   34.914083844    7[6-(1,6),6-(1,6)]
   514   33.452960484   33.452960484   33.452960484    7[6-(16),27-(7)]
   515      64.149629      64.149629      64.149629    7[6-(6,7),6-(6,7)]
   516   40.395551264   40.395551264   40.395551264    7[6-(1,6),6-(1,6)]
   517   72.401819236   72.401819236   72.401819236    7[6-(1,6),6-(1,6)]
   518   53.043287608   53.043287608   53.043287608    7[6-(6,7),6-(6,7)]
   519   51.886564948   51.886564948   51.886564948    7[6-(6,7),6-(6,7)]
   520   74.633189108   74.633189108   74.633189108    7[6-(1,6),6-(1,6),27-(7,7,7)]
   521    71.87689714    71.87689714    71.87689714    7[6-(16),27-(7,7,7)]
   522   51.331428264   51.331428264   51.331428264    7[6-(6,7),6-(6,7)]
   523   55.278716156   55.278716156   55.278716156    7[6-(1,6),6-(1,6)]
   524   56.739839516   56.739839516   56.739839516    7[6-(16),27-(7)]
   525      71.139571      71.139571      71.139571    7[6-(6,7),6-(6,7)]
   526   49.797248736   49.797248736   49.797248736    7[6-(1,6),6-(1,6)]
   527    72.40452502    72.40452502    72.40452502    7[6-(1,6),6-(1,6)]
   528   33.128717368   33.128717368   33.128717368    7[6-(6,7),6-(6,7)]
   529   35.131448492   35.131448492   35.131448492    7[6-(6,7),6-(6,7)]
   530   74.283241044   74.283241044   74.283241044    7[6-(1,6),6-(1,6),27-(7,7,7)]
   531    74.79914386    74.79914386    74.79914386    7[6-(16),27-(7,7,7)]
   532    33.10977688    33.10977688    33.10977688    7[6-(6,7),6-(6,7)]
   533   35.044863404   35.044863404   35.044863404    7[6-(1,6),6-(1,6)]
   534   32.420252924   32.420252924   32.420252924    7[6-(16),27-(7)]
   535   68.359828904   68.359828904   68.359828904    7[6-(6,7),6-(6,7)]
   536   37.190099152   37.190099152   37.190099152    7[6-(1,6),6-(1,6)]
   537   68.828831464   68.828831464   68.828831464    7[6-(1,6),6-(1,6)]
   538   26.756145084   26.756145084   26.756145084    7[6-(6,7),6-(6,7)]
   539   27.956160288   27.956160288   27.956160288    7[6-(6,7),6-(6,7)]
   540   68.553743424   68.553743424   68.553743424    7[6-(1,6),6-(1,6),27-(7,7,7)]
   541   69.205837368   69.205837368   69.205837368    7[6-(16),27-(7,7,7)]
   542   26.431901968   26.431901968   26.431901968    7[6-(6,7),6-(6,7)]
   543    28.62944954    28.62944954    28.62944954    7[6-(1,6),6-(1,6)]
   544   26.204616112   26.204616112   26.204616112    7[6-(16),27-(7)]
   545   69.015079596   69.015079596   69.015079596    7[6-(6,7),6-(6,7)]
   546    27.95751318    27.95751318    27.95751318    7[6-(1,6),6-(1,6)]
   547   66.460368536   66.460368536   66.460368536    7[6-(1,6),6-(1,6)]
   548   63.436654916   63.436654916   63.436654916    7[6-(6,7),6-(6,7)]
   549   62.236639712   62.236639712   62.236639712    7[6-(6,7),6-(6,7)]
   550   66.735456576   66.735456576   66.735456576    7[6-(1,6),6-(1,6),27-(7,7,7)]
   551   66.083362632   66.083362632   66.083362632    7[6-(16),27-(7,7,7)]
   552   63.760898032   63.760898032   63.760898032    7[6-(6,7),6-(6,7)]
   553    61.56335046    61.56335046    61.56335046    7[6-(1,6),6-(1,6)]
   554   63.988183888   63.988183888   63.988183888    7[6-(16),27-(7)]
   555   66.274120404   66.274120404   66.274120404    7[6-(6,7),6-(6,7)]
   556    62.23528682    62.23528682    62.23528682    7[6-(1,6),6-(1,6)]
   557    66.46307432    66.46307432    66.46307432    7[6-(1,6),6-(1,6)]
   558   43.522084676   43.522084676   43.522084676    7[6-(6,7),6-(6,7)]
   559   45.481523256   45.481523256   45.481523256    7[6-(6,7),6-(6,7)]
   560   66.385508512   66.385508512   66.385508512    7[6-(1,6),6-(1,6)]
   561   69.005609352   69.005609352   69.005609352    7[6-(16)]
   562   45.539246648   45.539246648   45.539246648    7[6-(6,7),6-(6,7)]
   563   41.329497708   41.329497708   41.329497708    7[6-(1,6),6-(1,6)]
   564   39.668597296   39.668597296   39.668597296    7[6-(16),27-(7)]
   565   63.494378308   63.494378308   63.494378308    7[6-(6,7),6-(6,7)]
   566   49.628137236   49.628137236   49.628137236    7[6-(1,6),6-(1,6)]
   567    68.82612568    68.82612568    68.82612568    7[6-(1,6),6-(1,6)]
   568   46.670715324   46.670715324   46.670715324    7[6-(6,7),6-(6,7)]
   569   44.711276744   44.711276744   44.711276744    7[6-(6,7),6-(6,7)]
   570   68.903691488   68.903691488   68.903691488    7[6-(1,6),6-(1,6)]
   571   66.283590648   66.283590648   66.283590648    7[6-(16)]
   572   44.653553352   44.653553352   44.653553352    7[6-(6,7),6-(6,7)]
   573   48.863302292   48.863302292   48.863302292    7[6-(1,6),6-(1,6)]
   574   50.524202704   50.524202704   50.524202704    7[6-(16),27-(7)]
   575   71.794821692   71.794821692   71.794821692    7[6-(6,7),6-(6,7)]
   576   40.564662764   40.564662764   40.564662764    7[6-(1,6),6-(1,6)]
   577   30.219548604   30.219548604   30.219548604    6[6-(6,6),7-(6),7-(6)]
   578   31.027225128   31.027225128   31.027225128    6[6-(1,6),6-(1,7),6-(7,7)]
   579   31.922839632   31.922839632   31.922839632    6[1-(0),6-(6,6),7-(6)]
   580   50.482263052   50.482263052   50.482263052    6[1-(0),6-(6,6),7-(6)]
   581   27.267989224   27.267989224   27.267989224    6[1-(0),6-(6,6),7-(6)]
   582   48.808284684   48.808284684   48.808284684    6[1-(0),6-(1,6),7-(6)]
   583   28.646586172   28.646586172   28.646586172    6[6-(6,6),7-(6),7-(6)]
   584    26.73991038    26.73991038    26.73991038    6[6-(1,6),6-(1,7),6-(7,7)]
   585   26.739459416   26.739459416   26.739459416    6[6-(6,6),7-(6),7-(6)]
   586   50.256330088   50.256330088   50.256330088    6[6-(1,6),6-(1,7),6-(7,7)]
   587   30.979422944   30.979422944   30.979422944    6[1-(0),6-(1,6),6-(6,6)]
   588    34.19885494    34.19885494    34.19885494    6[7-(27),16-(0)]
   589   26.672716744   26.672716744   26.672716744    6[1-(0),6-(1,6),6-(6,6)]
   590   29.360462184   29.360462184   29.360462184    6[1-(0),6-(6,6),7-(6,27)]
   591   48.478179036   48.478179036   48.478179036    6[1-(0),6-(1,6),6-(1,7)]
   592   30.010752272   30.010752272   30.010752272    6[6-(1,6),6-(1,7),6-(7,7)]
   593   30.421580476   30.421580476   30.421580476    6[1-(0),6-(1,6),7-(6,27)]
   594   25.881274924   25.881274924   25.881274924    6[7-(27),16-(0)]
   595    31.81776502    31.81776502    31.81776502    6[1-(0),6-(1,6),6-(1,7)]
   596   31.160259508   31.160259508   31.160259508    6[1-(0),6-(1,6),6-(1,7)]
   597   26.217694068   26.217694068   26.217694068    6[1-(0),6-(1,6),6-(6,6)]
   598   26.802143412   26.802143412   26.802143412    6[1-(0),6-(1,6),7-(6)]
   599   32.664675412   32.664675412   32.664675412    6[1-(0),6-(1,6),7-(6)]
   600   30.957776672   30.957776672   30.957776672    6[1-(0),6-(1,6),6-(6,6)]
   601   29.743781584   29.743781584   29.743781584    6[6-(6,6),7-(6),7-(6)]
   602   26.251967332   26.251967332   26.251967332    6[1-(0),6-(1,6),6-(1,7)]
   603   34.440571644   34.440571644   34.440571644    6[6-(6,6),7-(6),7-(6)]
   604   57.708961152   57.708961152   57.708961152    6[6-(1,6),6-(1,7),6-(7,7)]
   605   57.011770808   57.011770808   57.011770808    6[1-(0),6-(6,6),7-(6)]
   606   36.475321212   36.475321212   36.475321212    6[1-(0),6-(6,6),7-(6)]
   607   25.969212904   25.969212904   25.969212904    6[1-(0),6-(6,6),7-(6)]
   608   36.569121724   36.569121724   36.569121724    6[1-(0),6-(1,6),7-(6)]
   609   34.414415732   34.414415732   34.414415732    6[6-(6,6),7-(6),7-(6)]
   610   25.320275708   25.320275708   25.320275708    6[6-(1,6),6-(1,7),6-(7,7)]
   611    23.85148596    23.85148596    23.85148596    6[6-(6,6),7-(6),7-(6)]
   612     35.1300956     35.1300956     35.1300956    6[6-(1,6),6-(1,7),6-(7,7)]
   613   59.082597496   59.082597496   59.082597496    6[1-(0),6-(1,6),6-(6,6)]
   614   53.957391636   53.957391636   53.957391636    6[7-(27),16-(0)]
   615   34.482511296   34.482511296   34.482511296    6[1-(0),6-(1,6),6-(6,6)]
   616   30.465323984   30.465323984   30.465323984    6[1-(0),6-(6,6),7-(6,27)]
   617   35.233366356   35.233366356   35.233366356    6[1-(0),6-(1,6),6-(1,7)]
   618   31.105692864   31.105692864   31.105692864    6[6-(1,6),6-(1,7),6-(7,7)]
   619   28.469808284   28.469808284   28.469808284    6[1-(0),6-(1,6),7-(6,27)]
   620   30.390914924   30.390914924   30.390914924    6[7-(27),16-(0)]
   621   59.724319268   59.724319268   59.724319268    6[1-(0),6-(1,6),6-(1,7)]
   622   29.028101716   29.028101716   29.028101716    6[1-(0),6-(1,6),6-(1,7)]
   623    26.08150294    26.08150294    26.08150294    6[1-(0),6-(1,6),6-(6,6)]
   624   28.027863564   28.027863564   28.027863564    6[1-(0),6-(1,6),7-(6)]
   625    58.93423034    58.93423034    58.93423034    6[1-(0),6-(1,6),7-(6)]
   626   30.383248536   30.383248536   30.383248536    6[1-(0),6-(1,6),6-(6,6)]
   627   32.511798616   32.511798616   32.511798616    6[6-(6,6),7-(6),7-(6)]
   628   27.467766276   27.467766276   27.467766276    6[1-(0),6-(1,6),6-(1,7)]
   629   10.655828356   10.655828356   10.655828356    6[6-(6,6),7-(6),7-(6)]
   630   32.483838848   32.483838848   32.483838848    6[6-(1,6),6-(1,7),6-(7,7)]
   631   33.181029192   33.181029192   33.181029192    6[1-(0),6-(6,6),7-(6)]
   632   53.717478788   53.717478788   53.717478788    6[1-(0),6-(6,6),7-(6)]
   633   19.127187096   19.127187096   19.127187096    6[1-(0),6-(6,6),7-(6)]
   634   53.623678276   53.623678276   53.623678276    6[1-(0),6-(1,6),7-(6)]
   635   10.681984268   10.681984268   10.681984268    6[6-(6,6),7-(6),7-(6)]
   636   19.776124292   19.776124292   19.776124292    6[6-(1,6),6-(1,7),6-(7,7)]
   637    21.24491404    21.24491404    21.24491404    6[6-(6,6),7-(6),7-(6)]
   638     55.0627044     55.0627044     55.0627044    6[6-(1,6),6-(1,7),6-(7,7)]
   639   31.110202504   31.110202504   31.110202504    6[1-(0),6-(1,6),6-(6,6)]
   640   36.235408364   36.235408364   36.235408364    6[7-(27),16-(0)]
   641   10.613888704   10.613888704   10.613888704    6[1-(0),6-(1,6),6-(6,6)]
   642   14.631076016   14.631076016   14.631076016    6[1-(0),6-(6,6),7-(6,27)]
   643   54.959433644   54.959433644   54.959433644    6[1-(0),6-(1,6),6-(1,7)]
   644   13.990707136   13.990707136   13.990707136    6[6-(1,6),6-(1,7),6-(7,7)]
   645   16.626591716   16.626591716   16.626591716    6[1-(0),6-(1,6),7-(6,27)]
   646   14.705485076   14.705485076   14.705485076    6[7-(27),16-(0)]
   647   30.468480732   30.468480732   30.468480732    6[1-(0),6-(1,6),6-(1,7)]
   648   16.068298284   16.068298284   16.068298284    6[1-(0),6-(1,6),6-(1,7)]
   649    19.01489706    19.01489706    19.01489706    6[1-(0),6-(1,6),6-(6,6)]
   650   17.068536436   17.068536436   17.068536436    6[1-(0),6-(1,6),7-(6)]
   651    31.25856966    31.25856966    31.25856966    6[1-(0),6-(1,6),7-(6)]
   652   14.713151464   14.713151464   14.713151464    6[1-(0),6-(1,6),6-(6,6)]
   653   12.584601384   12.584601384   12.584601384    6[6-(6,6),7-(6),7-(6)]
   654   17.628633724   17.628633724   17.628633724    6[1-(0),6-(1,6),6-(1,7)]
   655   14.876851396   14.876851396   14.876851396    6[6-(6,6),7-(6),7-(6)]
   656   59.165574872   59.165574872   59.165574872    6[6-(1,6),6-(1,7),6-(7,7)]
   657   58.269960368   58.269960368   58.269960368    6[1-(0),6-(6,6),7-(6)]
   658   39.710536948   39.710536948   39.710536948    6[1-(0),6-(6,6),7-(6)]
   659   17.828410776   17.828410776   17.828410776    6[1-(0),6-(6,6),7-(6)]
   660   41.384515316   41.384515316   41.384515316    6[1-(0),6-(1,6),7-(6)]
   661   16.449813828   16.449813828   16.449813828    6[6-(6,6),7-(6),7-(6)]
   662    18.35648962    18.35648962    18.35648962    6[6-(1,6),6-(1,7),6-(7,7)]
   663   18.356940584   18.356940584   18.356940584    6[6-(6,6),7-(6),7-(6)]
   664   39.936469912   39.936469912   39.936469912    6[6-(1,6),6-(1,7),6-(7,7)]
   665   59.213377056   59.213377056   59.213377056    6[1-(0),6-(1,6),6-(6,6)]
   666    55.99394506    55.99394506    55.99394506    6[7-(27),16-(0)]
   667   18.423683256   18.423683256   18.423683256    6[1-(0),6-(1,6),6-(6,6)]
   668   15.735937816   15.735937816   15.735937816    6[1-(0),6-(6,6),7-(6,27)]
   669   41.714620964   41.714620964   41.714620964    6[1-(0),6-(1,6),6-(1,7)]
   670   15.085647728   15.085647728   15.085647728    6[6-(1,6),6-(1,7),6-(7,7)]
   671   14.674819524   14.674819524   14.674819524    6[1-(0),6-(1,6),7-(6,27)]
   672   19.215125076   19.215125076   19.215125076    6[7-(27),16-(0)]
   673    58.37503498    58.37503498    58.37503498    6[1-(0),6-(1,6),6-(1,7)]
   674   13.936140492   13.936140492   13.936140492    6[1-(0),6-(1,6),6-(1,7)]
   675   18.878705932   18.878705932   18.878705932    6[1-(0),6-(1,6),6-(6,6)]
   676   18.294256588   18.294256588   18.294256588    6[1-(0),6-(1,6),7-(6)]
   677   57.528124588   57.528124588   57.528124588    6[1-(0),6-(1,6),7-(6)]
   678   14.138623328   14.138623328   14.138623328    6[1-(0),6-(1,6),6-(6,6)]
   679   15.352618416   15.352618416   15.352618416    6[6-(6,6),7-(6),7-(6)]
   680   18.844432668   18.844432668   18.844432668    6[1-(0),6-(1,6),6-(1,7)]
   681   23.446971252   23.446971252   23.446971252    6[6-(6,6),7-(6),7-(6)]
   682   24.201884988   24.201884988   24.201884988    6[6-(1,6),6-(1,7),6-(7,7)]
   683   25.561992412   25.561992412   25.561992412    6[1-(0),6-(6,6),7-(6)]
   684   64.448167168   64.448167168   64.448167168    6[1-(0),6-(6,6),7-(6)]
   685   24.463444108   24.463444108   24.463444108    6[1-(0),6-(6,6),7-(6)]
   686   62.479709308   62.479709308   62.479709308    6[1-(0),6-(1,6),7-(6)]
   687   21.536687748   21.536687748   21.536687748    6[6-(6,6),7-(6),7-(6)]
   688   25.293217868   25.293217868   25.293217868    6[6-(1,6),6-(1,7),6-(7,7)]
   689   26.068875948   26.068875948   26.068875948    6[6-(6,6),7-(6),7-(6)]
   690   65.181885596   65.181885596   65.181885596    6[6-(1,6),6-(1,7),6-(7,7)]
   691   23.575946956   23.575946956   23.575946956    6[1-(0),6-(1,6),6-(6,6)]
   692   28.079724424   28.079724424   28.079724424    6[7-(27),16-(0)]
   693   19.401373208   19.401373208   19.401373208    6[1-(0),6-(1,6),6-(6,6)]
   694   23.298604096   23.298604096   23.298604096    6[1-(0),6-(6,6),7-(6,27)]
   695    63.11692144    63.11692144    63.11692144    6[1-(0),6-(1,6),6-(1,7)]
   696   24.060282292   24.060282292   24.060282292    6[6-(1,6),6-(1,7),6-(7,7)]
   697   25.121400584   25.121400584   25.121400584    6[1-(0),6-(1,6),7-(6,27)]
   698   20.466099212   20.466099212   20.466099212    6[7-(27),16-(0)]
   699   24.316880808   24.316880808   24.316880808    6[1-(0),6-(1,6),6-(1,7)]
   700   25.946664704   25.946664704   25.946664704    6[1-(0),6-(1,6),6-(1,7)]
   701   25.388822236   25.388822236   25.388822236    6[1-(0),6-(1,6),6-(6,6)]
   702    23.84246668    23.84246668    23.84246668    6[1-(0),6-(1,6),7-(6)]
   703   25.676086304   25.676086304   25.676086304    6[1-(0),6-(1,6),7-(6)]
   704    25.39829248    25.39829248    25.39829248    6[1-(0),6-(1,6),6-(6,6)]
   705   23.403227744   23.403227744   23.403227744    6[6-(6,6),7-(6),7-(6)]
   706    24.64969224    24.64969224    24.64969224    6[1-(0),6-(1,6),6-(1,7)]
   707   21.649428748   21.649428748   21.649428748    6[6-(6,6),7-(6),7-(6)]
   708   65.990915012   65.990915012   65.990915012    6[6-(1,6),6-(1,7),6-(7,7)]
   709   64.630807588   64.630807588   64.630807588    6[1-(0),6-(6,6),7-(6)]
   710   25.744632832   25.744632832   25.744632832    6[1-(0),6-(6,6),7-(6)]
   711   20.632955892   20.632955892   20.632955892    6[1-(0),6-(6,6),7-(6)]
   712   27.713090692   27.713090692   27.713090692    6[1-(0),6-(1,6),7-(6)]
   713   23.559712252   23.559712252   23.559712252    6[6-(6,6),7-(6),7-(6)]
   714   19.803182132   19.803182132   19.803182132    6[6-(1,6),6-(1,7),6-(7,7)]
   715   19.027524052   19.027524052   19.027524052    6[6-(6,6),7-(6),7-(6)]
   716   25.010914404   25.010914404   25.010914404    6[6-(1,6),6-(1,7),6-(7,7)]
   717   66.616853044   66.616853044   66.616853044    6[1-(0),6-(1,6),6-(6,6)]
   718   62.113075576   62.113075576   62.113075576    6[7-(27),16-(0)]
   719   25.695026792   25.695026792   25.695026792    6[1-(0),6-(1,6),6-(6,6)]
   720   21.797795904   21.797795904   21.797795904    6[1-(0),6-(6,6),7-(6,27)]
   721    27.07587856    27.07587856    27.07587856    6[1-(0),6-(1,6),6-(1,7)]
   722   21.036117708   21.036117708   21.036117708    6[6-(1,6),6-(1,7),6-(7,7)]
   723   19.974999416   19.974999416   19.974999416    6[1-(0),6-(1,6),7-(6,27)]
   724   24.630300788   24.630300788   24.630300788    6[7-(27),16-(0)]
   725   65.875919192   65.875919192   65.875919192    6[1-(0),6-(1,6),6-(1,7)]
   726   19.149735296   19.149735296   19.149735296    6[1-(0),6-(1,6),6-(1,7)]
   727   19.707577764   19.707577764   19.707577764    6[1-(0),6-(1,6),6-(6,6)]
   728    21.25393332    21.25393332    21.25393332    6[1-(0),6-(1,6),7-(6)]
   729   64.516713696   64.516713696   64.516713696    6[1-(0),6-(1,6),7-(6)]
   730    19.69810752    19.69810752    19.69810752    6[1-(0),6-(1,6),6-(6,6)]
   731   21.693172256   21.693172256   21.693172256    6[6-(6,6),7-(6),7-(6)]
   732    20.44670776    20.44670776    20.44670776    6[1-(0),6-(1,6),6-(1,7)]
   733   17.428405708   17.428405708   17.428405708    6[6-(6,6),7-(6),7-(6)]
   734   39.309178988   39.309178988   39.309178988    6[6-(1,6),6-(1,7),6-(7,7)]
   735   39.541876412   39.541876412   39.541876412    6[1-(0),6-(6,6),7-(6)]
   736   39.751574672   39.751574672   39.751574672    6[1-(0),6-(6,6),7-(6)]
   737   21.931732212   21.931732212   21.931732212    6[1-(0),6-(6,6),7-(6)]
   738   39.952253652   39.952253652   39.952253652    6[1-(0),6-(1,6),7-(6)]
   739   17.791882692   17.791882692   17.791882692    6[6-(6,6),7-(6),7-(6)]
   740   21.222816804   21.222816804   21.222816804    6[6-(1,6),6-(1,7),6-(7,7)]
   741   21.915497508   21.915497508   21.915497508    6[6-(6,6),7-(6),7-(6)]
   742   40.137148892   40.137148892   40.137148892    6[6-(1,6),6-(1,7),6-(7,7)]
   743   38.513678492   38.513678492   38.513678492    6[1-(0),6-(1,6),6-(6,6)]
   744    42.35453888    42.35453888    42.35453888    6[7-(27),16-(0)]
   745    17.88523224    17.88523224    17.88523224    6[1-(0),6-(1,6),6-(6,6)]
   746   20.692934104   20.692934104   20.692934104    6[1-(0),6-(6,6),7-(6,27)]
   747    40.32069124    40.32069124    40.32069124    6[1-(0),6-(1,6),6-(1,7)]
   748   19.941177116   19.941177116   19.941177116    6[6-(1,6),6-(1,7),6-(7,7)]
   749   21.926771608   21.926771608   21.926771608    6[1-(0),6-(1,6),7-(6,27)]
   750   20.120660788   20.120660788   20.120660788    6[7-(27),16-(0)]
   751   37.969364944   37.969364944   37.969364944    6[1-(0),6-(1,6),6-(1,7)]
   752   21.281893088   21.281893088   21.281893088    6[1-(0),6-(1,6),6-(1,7)]
   753   19.843768892   19.843768892   19.843768892    6[1-(0),6-(1,6),6-(6,6)]
   754   20.028213168   20.028213168   20.028213168    6[1-(0),6-(1,6),7-(6)]
   755   38.247158768   38.247158768   38.247158768    6[1-(0),6-(1,6),7-(6)]
   756   20.272635656   20.272635656   20.272635656    6[1-(0),6-(1,6),6-(6,6)]
   757   18.925155224   18.925155224   18.925155224    6[6-(6,6),7-(6),7-(6)]
   758   19.230908816   19.230908816   19.230908816    6[1-(0),6-(1,6),6-(1,7)]
   759   27.667994292   27.667994292   27.667994292    6[6-(6,6),7-(6),7-(6)]
   760   50.883621012   50.883621012   50.883621012    6[6-(1,6),6-(1,7),6-(7,7)]
   761   50.650923588   50.650923588   50.650923588    6[1-(0),6-(6,6),7-(6)]
   762   50.441225328   50.441225328   50.441225328    6[1-(0),6-(6,6),7-(6)]
   763   23.164667788   23.164667788   23.164667788    6[1-(0),6-(6,6),7-(6)]
   764   50.240546348   50.240546348   50.240546348    6[1-(0),6-(1,6),7-(6)]
   765   27.304517308   27.304517308   27.304517308    6[6-(6,6),7-(6),7-(6)]
   766   23.873583196   23.873583196   23.873583196    6[6-(1,6),6-(1,7),6-(7,7)]
   767   23.180902492   23.180902492   23.180902492    6[6-(6,6),7-(6),7-(6)]
   768   50.055651108   50.055651108   50.055651108    6[6-(1,6),6-(1,7),6-(7,7)]
   769   51.679121508   51.679121508   51.679121508    6[1-(0),6-(1,6),6-(6,6)]
   770    47.83826112    47.83826112    47.83826112    6[7-(27),16-(0)]
   771    27.21116776    27.21116776    27.21116776    6[1-(0),6-(1,6),6-(6,6)]
   772   24.403465896   24.403465896   24.403465896    6[1-(0),6-(6,6),7-(6,27)]
   773    49.87210876    49.87210876    49.87210876    6[1-(0),6-(1,6),6-(1,7)]
   774   25.155222884   25.155222884   25.155222884    6[6-(1,6),6-(1,7),6-(7,7)]
   775   23.169628392   23.169628392   23.169628392    6[1-(0),6-(1,6),7-(6,27)]
   776   24.975739212   24.975739212   24.975739212    6[7-(27),16-(0)]
   777   52.223435056   52.223435056   52.223435056    6[1-(0),6-(1,6),6-(1,7)]
   778   23.814506912   23.814506912   23.814506912    6[1-(0),6-(1,6),6-(1,7)]
   779   25.252631108   25.252631108   25.252631108    6[1-(0),6-(1,6),6-(6,6)]
   780   25.068186832   25.068186832   25.068186832    6[1-(0),6-(1,6),7-(6)]
   781   51.945641232   51.945641232   51.945641232    6[1-(0),6-(1,6),7-(6)]
   782   24.823764344   24.823764344   24.823764344    6[1-(0),6-(1,6),6-(6,6)]
   783   26.171244776   26.171244776   26.171244776    6[6-(6,6),7-(6),7-(6)]
   784   25.865491184   25.865491184   25.865491184    6[1-(0),6-(1,6),6-(1,7)]
   785   35.339342896   35.339342896   35.339342896    6[6-(6,6),7-(6),7-(6)]
   786    36.81444614    36.81444614    36.81444614    6[6-(1,6),6-(1,7),6-(7,7)]
   787    37.47736322    37.47736322    37.47736322    6[1-(0),6-(6,6),7-(6)]
   788    55.82708838    55.82708838    55.82708838    6[1-(0),6-(6,6),7-(6)]
   789   27.884457012   27.884457012   27.884457012    6[1-(0),6-(6,6),7-(6)]
   790   53.952431032   53.952431032   53.952431032    6[1-(0),6-(1,6),7-(6)]
   791    33.40290348    33.40290348    33.40290348    6[6-(6,6),7-(6),7-(6)]
   792   28.065293576   28.065293576   28.065293576    6[6-(1,6),6-(1,7),6-(7,7)]
   793   27.372161908   27.372161908   27.372161908    6[6-(6,6),7-(6),7-(6)]
   794   55.215581196   55.215581196   55.215581196    6[6-(1,6),6-(1,7),6-(7,7)]
   795   37.562144452   37.562144452   37.562144452    6[1-(0),6-(1,6),6-(6,6)]
   796    36.94071606    36.94071606    36.94071606    6[7-(27),16-(0)]
   797   31.335684504   31.335684504   31.335684504    6[1-(0),6-(1,6),6-(6,6)]
   798    31.21572808    31.21572808    31.21572808    6[1-(0),6-(6,6),7-(6,27)]
   799   53.253887796   53.253887796   53.253887796    6[1-(0),6-(1,6),6-(1,7)]
   800   32.617775156   32.617775156   32.617775156    6[6-(1,6),6-(1,7),6-(7,7)]
   801   31.043008868   31.043008868   31.043008868    6[1-(0),6-(1,6),7-(6,27)]
   802   28.308814136   28.308814136   28.308814136    6[7-(27),16-(0)]
   803   38.944800076   38.944800076   38.944800076    6[1-(0),6-(1,6),6-(1,7)]
   804    32.42656642    32.42656642    32.42656642    6[1-(0),6-(1,6),6-(1,7)]
   805   28.922125176   28.922125176   28.922125176    6[1-(0),6-(1,6),6-(6,6)]
   806   29.322130244   29.322130244   29.322130244    6[1-(0),6-(1,6),7-(6)]
   807   39.513916644   39.513916644   39.513916644    6[1-(0),6-(1,6),7-(6)]
   808   33.233341016   33.233341016   33.233341016    6[1-(0),6-(1,6),6-(6,6)]
   809    33.36682636    33.36682636    33.36682636    6[6-(6,6),7-(6),7-(6)]
   810   29.569258516   29.569258516   29.569258516    6[1-(0),6-(1,6),6-(1,7)]
   811   29.320777352   29.320777352   29.320777352    6[6-(6,6),7-(6),7-(6)]
   812    51.92174014    51.92174014    51.92174014    6[6-(1,6),6-(1,7),6-(7,7)]
   813    51.45724722    51.45724722    51.45724722    6[1-(0),6-(6,6),7-(6)]
   814   31.130495884   31.130495884   31.130495884    6[1-(0),6-(6,6),7-(6)]
   815   25.352745116   25.352745116   25.352745116    6[1-(0),6-(6,6),7-(6)]
   816   31.424975376   31.424975376   31.424975376    6[1-(0),6-(1,6),7-(6)]
   817   29.658098424   29.658098424   29.658098424    6[6-(6,6),7-(6),7-(6)]
   818   23.994892512   23.994892512   23.994892512    6[6-(1,6),6-(1,7),6-(7,7)]
   819   23.218783468   23.218783468   23.218783468    6[6-(6,6),7-(6),7-(6)]
   820   30.170844492   30.170844492   30.170844492    6[6-(1,6),6-(1,7),6-(7,7)]
   821   52.499875988   52.499875988   52.499875988    6[1-(0),6-(1,6),6-(6,6)]
   822   51.215530516   51.215530516   51.215530516    6[7-(27),16-(0)]
   823   29.819543536   29.819543536   29.819543536    6[1-(0),6-(1,6),6-(6,6)]
   824   28.610058088   28.610058088   28.610058088    6[1-(0),6-(6,6),7-(6,27)]
   825   30.457657596   30.457657596   30.457657596    6[1-(0),6-(1,6),6-(1,7)]
   826    28.49866998    28.49866998    28.49866998    6[6-(1,6),6-(1,7),6-(7,7)]
   827   27.848379892   27.848379892   27.848379892    6[1-(0),6-(1,6),7-(6,27)]
   828   27.963375712   27.963375712   27.963375712    6[7-(27),16-(0)]
   829   52.597284212   52.597284212   52.597284212    6[1-(0),6-(1,6),6-(1,7)]
   830   27.761794804   27.761794804   27.761794804    6[1-(0),6-(1,6),6-(1,7)]
   831   23.377071832   23.377071832   23.377071832    6[1-(0),6-(1,6),6-(6,6)]
   832   25.507876732   25.507876732   25.507876732    6[1-(0),6-(1,6),7-(6)]
   833   52.084989108   52.084989108   52.084989108    6[1-(0),6-(1,6),7-(6)]
   834   28.107684192   28.107684192   28.107684192    6[1-(0),6-(1,6),6-(6,6)]
   835    28.88875384    28.88875384    28.88875384    6[6-(6,6),7-(6),7-(6)]
   836   24.150475092   24.150475092   24.150475092    6[1-(0),6-(1,6),6-(1,7)]
   837    9.757057104    9.757057104    9.757057104    6[6-(6,6),7-(6),7-(6)]
   838    53.37835386    53.37835386    53.37835386    6[6-(1,6),6-(1,7),6-(7,7)]
   839    52.71543678    52.71543678    52.71543678    6[1-(0),6-(6,6),7-(6)]
   840    34.36571162    34.36571162    34.36571162    6[1-(0),6-(6,6),7-(6)]
   841   17.211942988   17.211942988   17.211942988    6[1-(0),6-(6,6),7-(6)]
   842   36.240368968   36.240368968   36.240368968    6[1-(0),6-(1,6),7-(6)]
   843    11.69349652    11.69349652    11.69349652    6[6-(6,6),7-(6),7-(6)]
   844   17.031106424   17.031106424   17.031106424    6[6-(1,6),6-(1,7),6-(7,7)]
   845   17.724238092   17.724238092   17.724238092    6[6-(6,6),7-(6),7-(6)]
   846   34.977218804   34.977218804   34.977218804    6[6-(1,6),6-(1,7),6-(7,7)]
   847   52.630655548   52.630655548   52.630655548    6[1-(0),6-(1,6),6-(6,6)]
   848    53.25208394    53.25208394    53.25208394    6[7-(27),16-(0)]
   849   13.760715496   13.760715496   13.760715496    6[1-(0),6-(1,6),6-(6,6)]
   850    13.88067192    13.88067192    13.88067192    6[1-(0),6-(6,6),7-(6,27)]
   851   36.938912204   36.938912204   36.938912204    6[1-(0),6-(1,6),6-(1,7)]
   852   12.478624844   12.478624844   12.478624844    6[6-(1,6),6-(1,7),6-(7,7)]
   853   14.053391132   14.053391132   14.053391132    6[1-(0),6-(1,6),7-(6,27)]
   854   16.787585864   16.787585864   16.787585864    6[7-(27),16-(0)]
   855   51.247999924   51.247999924   51.247999924    6[1-(0),6-(1,6),6-(1,7)]
   856    12.66983358    12.66983358    12.66983358    6[1-(0),6-(1,6),6-(1,7)]
   857   16.174274824   16.174274824   16.174274824    6[1-(0),6-(1,6),6-(6,6)]
   858   15.774269756   15.774269756   15.774269756    6[1-(0),6-(1,6),7-(6)]
   859   50.678883356   50.678883356   50.678883356    6[1-(0),6-(1,6),7-(6)]
   860   11.863058984   11.863058984   11.863058984    6[1-(0),6-(1,6),6-(6,6)]
   861    11.72957364    11.72957364    11.72957364    6[6-(6,6),7-(6),7-(6)]
   862   15.527141484   15.527141484   15.527141484    6[1-(0),6-(1,6),6-(1,7)]
   863   15.775622648   15.775622648   15.775622648    6[6-(6,6),7-(6),7-(6)]
   864    38.27105986    38.27105986    38.27105986    6[6-(1,6),6-(1,7),6-(7,7)]
   865    38.73555278    38.73555278    38.73555278    6[1-(0),6-(6,6),7-(6)]
   866   59.062304116   59.062304116   59.062304116    6[1-(0),6-(6,6),7-(6)]
   867   19.743654884   19.743654884   19.743654884    6[1-(0),6-(6,6),7-(6)]
   868   58.767824624   58.767824624   58.767824624    6[1-(0),6-(1,6),7-(6)]
   869   15.438301576   15.438301576   15.438301576    6[6-(6,6),7-(6),7-(6)]
   870   21.101507488   21.101507488   21.101507488    6[6-(1,6),6-(1,7),6-(7,7)]
   871   21.877616532   21.877616532   21.877616532    6[6-(6,6),7-(6),7-(6)]
   872   60.021955508   60.021955508   60.021955508    6[6-(1,6),6-(1,7),6-(7,7)]
   873   37.692924012   37.692924012   37.692924012    6[1-(0),6-(1,6),6-(6,6)]
   874   38.977269484   38.977269484   38.977269484    6[7-(27),16-(0)]
   875   15.276856464   15.276856464   15.276856464    6[1-(0),6-(1,6),6-(6,6)]
   876   16.486341912   16.486341912   16.486341912    6[1-(0),6-(6,6),7-(6,27)]
   877   59.735142404   59.735142404   59.735142404    6[1-(0),6-(1,6),6-(1,7)]
   878    16.59773002    16.59773002    16.59773002    6[6-(1,6),6-(1,7),6-(7,7)]
   879   17.248020108   17.248020108   17.248020108    6[1-(0),6-(1,6),7-(6,27)]
   880   17.133024288   17.133024288   17.133024288    6[7-(27),16-(0)]
   881   37.595515788   37.595515788   37.595515788    6[1-(0),6-(1,6),6-(1,7)]
   882   17.334605196   17.334605196   17.334605196    6[1-(0),6-(1,6),6-(1,7)]
   883   21.719328168   21.719328168   21.719328168    6[1-(0),6-(1,6),6-(6,6)]
   884   19.588523268   19.588523268   19.588523268    6[1-(0),6-(1,6),7-(6)]
   885   38.107810892   38.107810892   38.107810892    6[1-(0),6-(1,6),7-(6)]
   886   16.988715808   16.988715808   16.988715808    6[1-(0),6-(1,6),6-(6,6)]
   887    16.20764616    16.20764616    16.20764616    6[6-(6,6),7-(6),7-(6)]
   888   20.945924908   20.945924908   20.945924908    6[1-(0),6-(1,6),6-(1,7)]
   889   60.872022648   60.872022648   60.872022648    6[6-(6,6),7-(6),7-(6)]
   890    60.81925986    60.81925986    60.81925986    6[6-(1,6),6-(1,7),6-(7,7)]
   891    61.28375278    61.28375278    61.28375278    6[1-(0),6-(6,6),7-(6)]
   892   59.062304116   59.062304116   59.062304116    6[1-(0),6-(6,6),7-(6)]
   893   64.840054884   64.840054884   64.840054884    6[1-(0),6-(6,6),7-(6)]
   894   58.767824624   58.767824624   58.767824624    6[1-(0),6-(1,6),7-(6)]
   895   60.534701576   60.534701576   60.534701576    6[6-(6,6),7-(6),7-(6)]
   896   66.197907488   66.197907488   66.197907488    6[6-(1,6),6-(1,7),6-(7,7)]
   897   66.974016532   66.974016532   66.974016532    6[6-(6,6),7-(6),7-(6)]
   898   60.021955508   60.021955508   60.021955508    6[6-(1,6),6-(1,7),6-(7,7)]
   899   60.241124012   60.241124012   60.241124012    6[1-(0),6-(1,6),6-(6,6)]
   900   61.525469484   61.525469484   61.525469484    6[7-(27),16-(0)]
   901   60.373256464   60.373256464   60.373256464    6[1-(0),6-(1,6),6-(6,6)]
   902   61.582741912   61.582741912   61.582741912    6[1-(0),6-(6,6),7-(6,27)]
   903   59.735142404   59.735142404   59.735142404    6[1-(0),6-(1,6),6-(1,7)]
   904    61.69413002    61.69413002    61.69413002    6[6-(1,6),6-(1,7),6-(7,7)]
   905   62.344420108   62.344420108   62.344420108    6[1-(0),6-(1,6),7-(6,27)]
   906   62.229424288   62.229424288   62.229424288    6[7-(27),16-(0)]
   907   60.143715788   60.143715788   60.143715788    6[1-(0),6-(1,6),6-(1,7)]
   908   62.431005196   62.431005196   62.431005196    6[1-(0),6-(1,6),6-(1,7)]
   909   66.815728168   66.815728168   66.815728168    6[1-(0),6-(1,6),6-(6,6)]
   910   64.684923268   64.684923268   64.684923268    6[1-(0),6-(1,6),7-(6)]
   911   60.656010892   60.656010892   60.656010892    6[1-(0),6-(1,6),7-(6)]
   912   62.085115808   62.085115808   62.085115808    6[1-(0),6-(1,6),6-(6,6)]
   913    61.30404616    61.30404616    61.30404616    6[6-(6,6),7-(6),7-(6)]
   914   66.042324908   66.042324908   66.042324908    6[1-(0),6-(1,6),6-(1,7)]
   915   54.853457104   54.853457104   54.853457104    6[6-(6,6),7-(6),7-(6)]
   916    53.37835386    53.37835386    53.37835386    6[6-(1,6),6-(1,7),6-(7,7)]
   917    52.71543678    52.71543678    52.71543678    6[1-(0),6-(6,6),7-(6)]
   918    56.91391162    56.91391162    56.91391162    6[1-(0),6-(6,6),7-(6)]
   919   62.308342988   62.308342988   62.308342988    6[1-(0),6-(6,6),7-(6)]
   920   58.788568968   58.788568968   58.788568968    6[1-(0),6-(1,6),7-(6)]
   921    56.78989652    56.78989652    56.78989652    6[6-(6,6),7-(6),7-(6)]
   922   62.127506424   62.127506424   62.127506424    6[6-(1,6),6-(1,7),6-(7,7)]
   923   85.368838092   85.368838092   85.368838092    6[6-(6,6),7-(6),7-(6)]
   924   57.525418804   57.525418804   57.525418804    6[6-(1,6),6-(1,7),6-(7,7)]
   925   52.630655548   52.630655548   52.630655548    6[1-(0),6-(1,6),6-(6,6)]
   926    53.25208394    53.25208394    53.25208394    6[7-(27),16-(0)]
   927   58.857115496   58.857115496   58.857115496    6[1-(0),6-(1,6),6-(6,6)]
   928    58.97707192    58.97707192    58.97707192    6[1-(0),6-(6,6),7-(6,27)]
   929   59.487112204   59.487112204   59.487112204    6[1-(0),6-(1,6),6-(1,7)]
   930   57.575024844   57.575024844   57.575024844    6[6-(1,6),6-(1,7),6-(7,7)]
   931   59.149791132   59.149791132   59.149791132    6[1-(0),6-(1,6),7-(6,27)]
   932   61.883985864   61.883985864   61.883985864    6[7-(27),16-(0)]
   933   51.247999924   51.247999924   51.247999924    6[1-(0),6-(1,6),6-(1,7)]
   934    57.76623358    57.76623358    57.76623358    6[1-(0),6-(1,6),6-(1,7)]
   935   61.270674824   61.270674824   61.270674824    6[1-(0),6-(1,6),6-(6,6)]
   936   60.870669756   60.870669756   60.870669756    6[1-(0),6-(1,6),7-(6)]
   937   50.678883356   50.678883356   50.678883356    6[1-(0),6-(1,6),7-(6)]
   938   56.959458984   56.959458984   56.959458984    6[1-(0),6-(1,6),6-(6,6)]
   939    56.82597364    56.82597364    56.82597364    6[6-(6,6),7-(6),7-(6)]
   940   60.623541484   60.623541484   60.623541484    6[1-(0),6-(1,6),6-(1,7)]
   941   29.320777352   29.320777352   29.320777352    6[6-(6,6),7-(6),7-(6)]
   942    29.37354014    29.37354014    29.37354014    6[6-(1,6),6-(1,7),6-(7,7)]
   943    28.90904722    28.90904722    28.90904722    6[1-(0),6-(6,6),7-(6)]
   944   31.130495884   31.130495884   31.130495884    6[1-(0),6-(6,6),7-(6)]
   945   25.352745116   25.352745116   25.352745116    6[1-(0),6-(6,6),7-(6)]
   946   31.424975376   31.424975376   31.424975376    6[1-(0),6-(1,6),7-(6)]
   947   29.658098424   29.658098424   29.658098424    6[6-(6,6),7-(6),7-(6)]
   948   23.994892512   23.994892512   23.994892512    6[6-(1,6),6-(1,7),6-(7,7)]
   949   68.315183468   68.315183468   68.315183468    6[6-(6,6),7-(6),7-(6)]
   950   30.170844492   30.170844492   30.170844492    6[6-(1,6),6-(1,7),6-(7,7)]
   951   29.951675988   29.951675988   29.951675988    6[1-(0),6-(1,6),6-(6,6)]
   952   28.667330516   28.667330516   28.667330516    6[7-(27),16-(0)]
   953   29.819543536   29.819543536   29.819543536    6[1-(0),6-(1,6),6-(6,6)]
   954   28.610058088   28.610058088   28.610058088    6[1-(0),6-(6,6),7-(6,27)]
   955   30.457657596   30.457657596   30.457657596    6[1-(0),6-(1,6),6-(1,7)]
   956    28.49866998    28.49866998    28.49866998    6[6-(1,6),6-(1,7),6-(7,7)]
   957   27.848379892   27.848379892   27.848379892    6[1-(0),6-(1,6),7-(6,27)]
   958   27.963375712   27.963375712   27.963375712    6[7-(27),16-(0)]
   959   30.049084212   30.049084212   30.049084212    6[1-(0),6-(1,6),6-(1,7)]
   960   27.761794804   27.761794804   27.761794804    6[1-(0),6-(1,6),6-(1,7)]
   961   23.377071832   23.377071832   23.377071832    6[1-(0),6-(1,6),6-(6,6)]
   962   25.507876732   25.507876732   25.507876732    6[1-(0),6-(1,6),7-(6)]
   963   29.536789108   29.536789108   29.536789108    6[1-(0),6-(1,6),7-(6)]
   964   28.107684192   28.107684192   28.107684192    6[1-(0),6-(1,6),6-(6,6)]
   965    28.88875384    28.88875384    28.88875384    6[6-(6,6),7-(6),7-(6)]
   966   24.150475092   24.150475092   24.150475092    6[1-(0),6-(1,6),6-(1,7)]
   967   35.339342896   35.339342896   35.339342896    6[6-(6,6),7-(6),7-(6)]
   968    36.81444614    36.81444614    36.81444614    6[6-(1,6),6-(1,7),6-(7,7)]
   969    37.47736322    37.47736322    37.47736322    6[1-(0),6-(6,6),7-(6)]
   970    33.27888838    33.27888838    33.27888838    6[1-(0),6-(6,6),7-(6)]
   971   27.884457012   27.884457012   27.884457012    6[1-(0),6-(6,6),7-(6)]
   972   31.404231032   31.404231032   31.404231032    6[1-(0),6-(1,6),7-(6)]
   973    33.40290348    33.40290348    33.40290348    6[6-(6,6),7-(6),7-(6)]
   974   28.065293576   28.065293576   28.065293576    6[6-(1,6),6-(1,7),6-(7,7)]
   975   49.920361908   49.920361908   49.920361908    6[6-(6,6),7-(6),7-(6)]
   976   32.667381196   32.667381196   32.667381196    6[6-(1,6),6-(1,7),6-(7,7)]
   977   37.562144452   37.562144452   37.562144452    6[1-(0),6-(1,6),6-(6,6)]
   978    36.94071606    36.94071606    36.94071606    6[7-(27),16-(0)]
   979   31.335684504   31.335684504   31.335684504    6[1-(0),6-(1,6),6-(6,6)]
   980    31.21572808    31.21572808    31.21572808    6[1-(0),6-(6,6),7-(6,27)]
   981   30.705687796   30.705687796   30.705687796    6[1-(0),6-(1,6),6-(1,7)]
   982   32.617775156   32.617775156   32.617775156    6[6-(1,6),6-(1,7),6-(7,7)]
   983   31.043008868   31.043008868   31.043008868    6[1-(0),6-(1,6),7-(6,27)]
   984   28.308814136   28.308814136   28.308814136    6[7-(27),16-(0)]
   985   38.944800076   38.944800076   38.944800076    6[1-(0),6-(1,6),6-(1,7)]
   986    32.42656642    32.42656642    32.42656642    6[1-(0),6-(1,6),6-(1,7)]
   987   28.922125176   28.922125176   28.922125176    6[1-(0),6-(1,6),6-(6,6)]
   988   29.322130244   29.322130244   29.322130244    6[1-(0),6-(1,6),7-(6)]
   989   39.513916644   39.513916644   39.513916644    6[1-(0),6-(1,6),7-(6)]
   990   33.233341016   33.233341016   33.233341016    6[1-(0),6-(1,6),6-(6,6)]
   991    33.36682636    33.36682636    33.36682636    6[6-(6,6),7-(6),7-(6)]
   992   29.569258516   29.569258516   29.569258516    6[1-(0),6-(1,6),6-(1,7)]
   993   34.440571644   34.440571644   34.440571644    6[6-(6,6),7-(6),7-(6)]
   994   35.160761152   35.160761152   35.160761152    6[6-(1,6),6-(1,7),6-(7,7)]
   995   34.463570808   34.463570808   34.463570808    6[1-(0),6-(6,6),7-(6)]
   996   36.475321212   36.475321212   36.475321212    6[1-(0),6-(6,6),7-(6)]
   997   25.969212904   25.969212904   25.969212904    6[1-(0),6-(6,6),7-(6)]
   998   36.569121724   36.569121724   36.569121724    6[1-(0),6-(1,6),7-(6)]
   999   34.414415732   34.414415732   34.414415732    6[6-(6,6),7-(6),7-(6)]
  1000   25.320275708   25.320275708   25.320275708    6[6-(1,6),6-(1,7),6-(7,7)]
  1001    68.94788596    68.94788596    68.94788596    6[6-(6,6),7-(6),7-(6)]
  1002     35.1300956     35.1300956     35.1300956    6[6-(1,6),6-(1,7),6-(7,7)]
  1003   36.534397496   36.534397496   36.534397496    6[1-(0),6-(1,6),6-(6,6)]
  1004   31.409191636   31.409191636   31.409191636    6[7-(27),16-(0)]
  1005   34.482511296   34.482511296   34.482511296    6[1-(0),6-(1,6),6-(6,6)]
  1006   30.465323984   30.465323984   30.465323984    6[1-(0),6-(6,6),7-(6,27)]
  1007   35.233366356   35.233366356   35.233366356    6[1-(0),6-(1,6),6-(1,7)]
  1008   31.105692864   31.105692864   31.105692864    6[6-(1,6),6-(1,7),6-(7,7)]
  1009   28.469808284   28.469808284   28.469808284    6[1-(0),6-(1,6),7-(6,27)]
  1010   30.390914924   30.390914924   30.390914924    6[7-(27),16-(0)]
  1011   37.176119268   37.176119268   37.176119268    6[1-(0),6-(1,6),6-(1,7)]
  1012   29.028101716   29.028101716   29.028101716    6[1-(0),6-(1,6),6-(1,7)]
  1013    26.08150294    26.08150294    26.08150294    6[1-(0),6-(1,6),6-(6,6)]
  1014   28.027863564   28.027863564   28.027863564    6[1-(0),6-(1,6),7-(6)]
  1015    36.38603034    36.38603034    36.38603034    6[1-(0),6-(1,6),7-(6)]
  1016   30.383248536   30.383248536   30.383248536    6[1-(0),6-(1,6),6-(6,6)]
  1017   32.511798616   32.511798616   32.511798616    6[6-(6,6),7-(6),7-(6)]
  1018   27.467766276   27.467766276   27.467766276    6[1-(0),6-(1,6),6-(1,7)]
  1019   30.219548604   30.219548604   30.219548604    6[6-(6,6),7-(6),7-(6)]
  1020   31.027225128   31.027225128   31.027225128    6[6-(1,6),6-(1,7),6-(7,7)]
  1021   31.922839632   31.922839632   31.922839632    6[1-(0),6-(6,6),7-(6)]
  1022   27.934063052   27.934063052   27.934063052    6[1-(0),6-(6,6),7-(6)]
  1023   27.267989224   27.267989224   27.267989224    6[1-(0),6-(6,6),7-(6)]
  1024   26.260084684   26.260084684   26.260084684    6[1-(0),6-(1,6),7-(6)]
  1025   28.646586172   28.646586172   28.646586172    6[6-(6,6),7-(6),7-(6)]
  1026    26.73991038    26.73991038    26.73991038    6[6-(1,6),6-(1,7),6-(7,7)]
  1027   49.287659416   49.287659416   49.287659416    6[6-(6,6),7-(6),7-(6)]
  1028   27.708130088   27.708130088   27.708130088    6[6-(1,6),6-(1,7),6-(7,7)]
  1029   30.979422944   30.979422944   30.979422944    6[1-(0),6-(1,6),6-(6,6)]
  1030    34.19885494    34.19885494    34.19885494    6[7-(27),16-(0)]
  1031   26.672716744   26.672716744   26.672716744    6[1-(0),6-(1,6),6-(6,6)]
  1032   29.360462184   29.360462184   29.360462184    6[1-(0),6-(6,6),7-(6,27)]
  1033   25.929979036   25.929979036   25.929979036    6[1-(0),6-(1,6),6-(1,7)]
  1034   30.010752272   30.010752272   30.010752272    6[6-(1,6),6-(1,7),6-(7,7)]
  1035   30.421580476   30.421580476   30.421580476    6[1-(0),6-(1,6),7-(6,27)]
  1036   25.881274924   25.881274924   25.881274924    6[7-(27),16-(0)]
  1037    31.81776502    31.81776502    31.81776502    6[1-(0),6-(1,6),6-(1,7)]
  1038   31.160259508   31.160259508   31.160259508    6[1-(0),6-(1,6),6-(1,7)]
  1039   26.217694068   26.217694068   26.217694068    6[1-(0),6-(1,6),6-(6,6)]
  1040   26.802143412   26.802143412   26.802143412    6[1-(0),6-(1,6),7-(6)]
  1041   32.664675412   32.664675412   32.664675412    6[1-(0),6-(1,6),7-(6)]
  1042   30.957776672   30.957776672   30.957776672    6[1-(0),6-(1,6),6-(6,6)]
  1043   29.743781584   29.743781584   29.743781584    6[6-(6,6),7-(6),7-(6)]
  1044   26.251967332   26.251967332   26.251967332    6[1-(0),6-(1,6),6-(1,7)]
  1045   59.973251396   59.973251396   59.973251396    6[6-(6,6),7-(6),7-(6)]
  1046   59.165574872   59.165574872   59.165574872    6[6-(1,6),6-(1,7),6-(7,7)]
  1047   58.269960368   58.269960368   58.269960368    6[1-(0),6-(6,6),7-(6)]
  1048   62.258736948   62.258736948   62.258736948    6[1-(0),6-(6,6),7-(6)]
  1049   62.924810776   62.924810776   62.924810776    6[1-(0),6-(6,6),7-(6)]
  1050   63.932715316   63.932715316   63.932715316    6[1-(0),6-(1,6),7-(6)]
  1051   61.546213828   61.546213828   61.546213828    6[6-(6,6),7-(6),7-(6)]
  1052    63.45288962    63.45288962    63.45288962    6[6-(1,6),6-(1,7),6-(7,7)]
  1053   86.001540584   86.001540584   86.001540584    6[6-(6,6),7-(6),7-(6)]
  1054   62.484669912   62.484669912   62.484669912    6[6-(1,6),6-(1,7),6-(7,7)]
  1055   59.213377056   59.213377056   59.213377056    6[1-(0),6-(1,6),6-(6,6)]
  1056    55.99394506    55.99394506    55.99394506    6[7-(27),16-(0)]
  1057   63.520083256   63.520083256   63.520083256    6[1-(0),6-(1,6),6-(6,6)]
  1058   60.832337816   60.832337816   60.832337816    6[1-(0),6-(6,6),7-(6,27)]
  1059   64.262820964   64.262820964   64.262820964    6[1-(0),6-(1,6),6-(1,7)]
  1060   60.182047728   60.182047728   60.182047728    6[6-(1,6),6-(1,7),6-(7,7)]
  1061   59.771219524   59.771219524   59.771219524    6[1-(0),6-(1,6),7-(6,27)]
  1062   64.311525076   64.311525076   64.311525076    6[7-(27),16-(0)]
  1063    58.37503498    58.37503498    58.37503498    6[1-(0),6-(1,6),6-(1,7)]
  1064   59.032540492   59.032540492   59.032540492    6[1-(0),6-(1,6),6-(1,7)]
  1065   63.975105932   63.975105932   63.975105932    6[1-(0),6-(1,6),6-(6,6)]
  1066   63.390656588   63.390656588   63.390656588    6[1-(0),6-(1,6),7-(6)]
  1067   57.528124588   57.528124588   57.528124588    6[1-(0),6-(1,6),7-(6)]
  1068   59.235023328   59.235023328   59.235023328    6[1-(0),6-(1,6),6-(6,6)]
  1069   60.449018416   60.449018416   60.449018416    6[6-(6,6),7-(6),7-(6)]
  1070   63.940832668   63.940832668   63.940832668    6[1-(0),6-(1,6),6-(1,7)]
  1071   55.752228356   55.752228356   55.752228356    6[6-(6,6),7-(6),7-(6)]
  1072   55.032038848   55.032038848   55.032038848    6[6-(1,6),6-(1,7),6-(7,7)]
  1073   55.729229192   55.729229192   55.729229192    6[1-(0),6-(6,6),7-(6)]
  1074   53.717478788   53.717478788   53.717478788    6[1-(0),6-(6,6),7-(6)]
  1075   64.223587096   64.223587096   64.223587096    6[1-(0),6-(6,6),7-(6)]
  1076   53.623678276   53.623678276   53.623678276    6[1-(0),6-(1,6),7-(6)]
  1077   55.778384268   55.778384268   55.778384268    6[6-(6,6),7-(6),7-(6)]
  1078   64.872524292   64.872524292   64.872524292    6[6-(1,6),6-(1,7),6-(7,7)]
  1079    66.34131404    66.34131404    66.34131404    6[6-(6,6),7-(6),7-(6)]
  1080     55.0627044     55.0627044     55.0627044    6[6-(1,6),6-(1,7),6-(7,7)]
  1081   53.658402504   53.658402504   53.658402504    6[1-(0),6-(1,6),6-(6,6)]
  1082   58.783608364   58.783608364   58.783608364    6[7-(27),16-(0)]
  1083   55.710288704   55.710288704   55.710288704    6[1-(0),6-(1,6),6-(6,6)]
  1084   59.727476016   59.727476016   59.727476016    6[1-(0),6-(6,6),7-(6,27)]
  1085   54.959433644   54.959433644   54.959433644    6[1-(0),6-(1,6),6-(1,7)]
  1086   59.087107136   59.087107136   59.087107136    6[6-(1,6),6-(1,7),6-(7,7)]
  1087   61.722991716   61.722991716   61.722991716    6[1-(0),6-(1,6),7-(6,27)]
  1088   59.801885076   59.801885076   59.801885076    6[7-(27),16-(0)]
  1089   53.016680732   53.016680732   53.016680732    6[1-(0),6-(1,6),6-(1,7)]
  1090   61.164698284   61.164698284   61.164698284    6[1-(0),6-(1,6),6-(1,7)]
  1091    64.11129706    64.11129706    64.11129706    6[1-(0),6-(1,6),6-(6,6)]
  1092   62.164936436   62.164936436   62.164936436    6[1-(0),6-(1,6),7-(6)]
  1093    53.80676966    53.80676966    53.80676966    6[1-(0),6-(1,6),7-(6)]
  1094   59.809551464   59.809551464   59.809551464    6[1-(0),6-(1,6),6-(6,6)]
  1095   57.681001384   57.681001384   57.681001384    6[6-(6,6),7-(6),7-(6)]
  1096   62.725033724   62.725033724   62.725033724    6[1-(0),6-(1,6),6-(1,7)]
  1097   39.976605708   39.976605708   39.976605708    6[6-(6,6),7-(6),7-(6)]
  1098   39.309178988   39.309178988   39.309178988    6[6-(1,6),6-(1,7),6-(7,7)]
  1099   39.541876412   39.541876412   39.541876412    6[1-(0),6-(6,6),7-(6)]
  1100   39.751574672   39.751574672   39.751574672    6[1-(0),6-(6,6),7-(6)]
  1101   44.479932212   44.479932212   44.479932212    6[1-(0),6-(6,6),7-(6)]
  1102   39.952253652   39.952253652   39.952253652    6[1-(0),6-(1,6),7-(6)]
  1103   40.340082692   40.340082692   40.340082692    6[6-(6,6),7-(6),7-(6)]
  1104   43.771016804   43.771016804   43.771016804    6[6-(1,6),6-(1,7),6-(7,7)]
  1105   67.011897508   67.011897508   67.011897508    6[6-(6,6),7-(6),7-(6)]
  1106   40.137148892   40.137148892   40.137148892    6[6-(1,6),6-(1,7),6-(7,7)]
  1107   38.513678492   38.513678492   38.513678492    6[1-(0),6-(1,6),6-(6,6)]
  1108    42.35453888    42.35453888    42.35453888    6[7-(27),16-(0)]
  1109    40.43343224    40.43343224    40.43343224    6[1-(0),6-(1,6),6-(6,6)]
  1110   43.241134104   43.241134104   43.241134104    6[1-(0),6-(6,6),7-(6,27)]
  1111    40.32069124    40.32069124    40.32069124    6[1-(0),6-(1,6),6-(1,7)]
  1112   42.489377116   42.489377116   42.489377116    6[6-(1,6),6-(1,7),6-(7,7)]
  1113   44.474971608   44.474971608   44.474971608    6[1-(0),6-(1,6),7-(6,27)]
  1114   42.668860788   42.668860788   42.668860788    6[7-(27),16-(0)]
  1115   37.969364944   37.969364944   37.969364944    6[1-(0),6-(1,6),6-(1,7)]
  1116   43.830093088   43.830093088   43.830093088    6[1-(0),6-(1,6),6-(1,7)]
  1117   42.391968892   42.391968892   42.391968892    6[1-(0),6-(1,6),6-(6,6)]
  1118   42.576413168   42.576413168   42.576413168    6[1-(0),6-(1,6),7-(6)]
  1119   38.247158768   38.247158768   38.247158768    6[1-(0),6-(1,6),7-(6)]
  1120   42.820835656   42.820835656   42.820835656    6[1-(0),6-(1,6),6-(6,6)]
  1121   41.473355224   41.473355224   41.473355224    6[6-(6,6),7-(6),7-(6)]
  1122   41.779108816   41.779108816   41.779108816    6[1-(0),6-(1,6),6-(1,7)]
  1123   50.216194292   50.216194292   50.216194292    6[6-(6,6),7-(6),7-(6)]
  1124   50.883621012   50.883621012   50.883621012    6[6-(1,6),6-(1,7),6-(7,7)]
  1125   50.650923588   50.650923588   50.650923588    6[1-(0),6-(6,6),7-(6)]
  1126   50.441225328   50.441225328   50.441225328    6[1-(0),6-(6,6),7-(6)]
  1127   45.712867788   45.712867788   45.712867788    6[1-(0),6-(6,6),7-(6)]
  1128   50.240546348   50.240546348   50.240546348    6[1-(0),6-(1,6),7-(6)]
  1129   49.852717308   49.852717308   49.852717308    6[6-(6,6),7-(6),7-(6)]
  1130   46.421783196   46.421783196   46.421783196    6[6-(1,6),6-(1,7),6-(7,7)]
  1131   68.277302492   68.277302492   68.277302492    6[6-(6,6),7-(6),7-(6)]
  1132   50.055651108   50.055651108   50.055651108    6[6-(1,6),6-(1,7),6-(7,7)]
  1133   51.679121508   51.679121508   51.679121508    6[1-(0),6-(1,6),6-(6,6)]
  1134    47.83826112    47.83826112    47.83826112    6[7-(27),16-(0)]
  1135    49.75936776    49.75936776    49.75936776    6[1-(0),6-(1,6),6-(6,6)]
  1136   46.951665896   46.951665896   46.951665896    6[1-(0),6-(6,6),7-(6,27)]
  1137    49.87210876    49.87210876    49.87210876    6[1-(0),6-(1,6),6-(1,7)]
  1138   47.703422884   47.703422884   47.703422884    6[6-(1,6),6-(1,7),6-(7,7)]
  1139   45.717828392   45.717828392   45.717828392    6[1-(0),6-(1,6),7-(6,27)]
  1140   47.523939212   47.523939212   47.523939212    6[7-(27),16-(0)]
  1141   52.223435056   52.223435056   52.223435056    6[1-(0),6-(1,6),6-(1,7)]
  1142   46.362706912   46.362706912   46.362706912    6[1-(0),6-(1,6),6-(1,7)]
  1143   47.800831108   47.800831108   47.800831108    6[1-(0),6-(1,6),6-(6,6)]
  1144   47.616386832   47.616386832   47.616386832    6[1-(0),6-(1,6),7-(6)]
  1145   51.945641232   51.945641232   51.945641232    6[1-(0),6-(1,6),7-(6)]
  1146   47.371964344   47.371964344   47.371964344    6[1-(0),6-(1,6),6-(6,6)]
  1147   48.719444776   48.719444776   48.719444776    6[6-(6,6),7-(6),7-(6)]
  1148   48.413691184   48.413691184   48.413691184    6[1-(0),6-(1,6),6-(1,7)]
  1149   45.995171252   45.995171252   45.995171252    6[6-(6,6),7-(6),7-(6)]
  1150   46.750084988   46.750084988   46.750084988    6[6-(1,6),6-(1,7),6-(7,7)]
  1151   48.110192412   48.110192412   48.110192412    6[1-(0),6-(6,6),7-(6)]
  1152   41.899967168   41.899967168   41.899967168    6[1-(0),6-(6,6),7-(6)]
  1153   47.011644108   47.011644108   47.011644108    6[1-(0),6-(6,6),7-(6)]
  1154   39.931509308   39.931509308   39.931509308    6[1-(0),6-(1,6),7-(6)]
  1155   44.084887748   44.084887748   44.084887748    6[6-(6,6),7-(6),7-(6)]
  1156   47.841417868   47.841417868   47.841417868    6[6-(1,6),6-(1,7),6-(7,7)]
  1157   48.617075948   48.617075948   48.617075948    6[6-(6,6),7-(6),7-(6)]
  1158   42.633685596   42.633685596   42.633685596    6[6-(1,6),6-(1,7),6-(7,7)]
  1159   46.124146956   46.124146956   46.124146956    6[1-(0),6-(1,6),6-(6,6)]
  1160   50.627924424   50.627924424   50.627924424    6[7-(27),16-(0)]
  1161   41.949573208   41.949573208   41.949573208    6[1-(0),6-(1,6),6-(6,6)]
  1162   45.846804096   45.846804096   45.846804096    6[1-(0),6-(6,6),7-(6,27)]
  1163    40.56872144    40.56872144    40.56872144    6[1-(0),6-(1,6),6-(1,7)]
  1164   46.608482292   46.608482292   46.608482292    6[6-(1,6),6-(1,7),6-(7,7)]
  1165   47.669600584   47.669600584   47.669600584    6[1-(0),6-(1,6),7-(6,27)]
  1166   43.014299212   43.014299212   43.014299212    6[7-(27),16-(0)]
  1167   46.865080808   46.865080808   46.865080808    6[1-(0),6-(1,6),6-(1,7)]
  1168   48.494864704   48.494864704   48.494864704    6[1-(0),6-(1,6),6-(1,7)]
  1169   47.937022236   47.937022236   47.937022236    6[1-(0),6-(1,6),6-(6,6)]
  1170    46.39066668    46.39066668    46.39066668    6[1-(0),6-(1,6),7-(6)]
  1171   48.224286304   48.224286304   48.224286304    6[1-(0),6-(1,6),7-(6)]
  1172    47.94649248    47.94649248    47.94649248    6[1-(0),6-(1,6),6-(6,6)]
  1173   45.951427744   45.951427744   45.951427744    6[6-(6,6),7-(6),7-(6)]
  1174    47.19789224    47.19789224    47.19789224    6[1-(0),6-(1,6),6-(1,7)]
  1175   44.197628748   44.197628748   44.197628748    6[6-(6,6),7-(6),7-(6)]
  1176   43.442715012   43.442715012   43.442715012    6[6-(1,6),6-(1,7),6-(7,7)]
  1177   42.082607588   42.082607588   42.082607588    6[1-(0),6-(6,6),7-(6)]
  1178   48.292832832   48.292832832   48.292832832    6[1-(0),6-(6,6),7-(6)]
  1179   43.181155892   43.181155892   43.181155892    6[1-(0),6-(6,6),7-(6)]
  1180   50.261290692   50.261290692   50.261290692    6[1-(0),6-(1,6),7-(6)]
  1181   46.107912252   46.107912252   46.107912252    6[6-(6,6),7-(6),7-(6)]
  1182   42.351382132   42.351382132   42.351382132    6[6-(1,6),6-(1,7),6-(7,7)]
  1183   86.672124052   86.672124052   86.672124052    6[6-(6,6),7-(6),7-(6)]
  1184   47.559114404   47.559114404   47.559114404    6[6-(1,6),6-(1,7),6-(7,7)]
  1185   44.068653044   44.068653044   44.068653044    6[1-(0),6-(1,6),6-(6,6)]
  1186   39.564875576   39.564875576   39.564875576    6[7-(27),16-(0)]
  1187   48.243226792   48.243226792   48.243226792    6[1-(0),6-(1,6),6-(6,6)]
  1188   44.345995904   44.345995904   44.345995904    6[1-(0),6-(6,6),7-(6,27)]
  1189    49.62407856    49.62407856    49.62407856    6[1-(0),6-(1,6),6-(1,7)]
  1190   43.584317708   43.584317708   43.584317708    6[6-(1,6),6-(1,7),6-(7,7)]
  1191   42.523199416   42.523199416   42.523199416    6[1-(0),6-(1,6),7-(6,27)]
  1192   47.178500788   47.178500788   47.178500788    6[7-(27),16-(0)]
  1193   43.327719192   43.327719192   43.327719192    6[1-(0),6-(1,6),6-(1,7)]
  1194   41.697935296   41.697935296   41.697935296    6[1-(0),6-(1,6),6-(1,7)]
  1195   42.255777764   42.255777764   42.255777764    6[1-(0),6-(1,6),6-(6,6)]
  1196    43.80213332    43.80213332    43.80213332    6[1-(0),6-(1,6),7-(6)]
  1197   41.968513696   41.968513696   41.968513696    6[1-(0),6-(1,6),7-(6)]
  1198    42.24630752    42.24630752    42.24630752    6[1-(0),6-(1,6),6-(6,6)]
  1199   44.241372256   44.241372256   44.241372256    6[6-(6,6),7-(6),7-(6)]
  1200    42.99490776    42.99490776    42.99490776    6[1-(0),6-(1,6),6-(1,7)]
  1201   37.425051396   37.425051396   37.425051396    6[6-(6,6),7-(6),7-(6)]
  1202   36.617374872   36.617374872   36.617374872    6[6-(1,6),6-(1,7),6-(7,7)]
  1203   35.721760368   35.721760368   35.721760368    6[1-(0),6-(6,6),7-(6)]
  1204   39.710536948   39.710536948   39.710536948    6[1-(0),6-(6,6),7-(6)]
  1205   40.376610776   40.376610776   40.376610776    6[1-(0),6-(6,6),7-(6)]
  1206   41.384515316   41.384515316   41.384515316    6[1-(0),6-(1,6),7-(6)]
  1207   38.998013828   38.998013828   38.998013828    6[6-(6,6),7-(6),7-(6)]
  1208    40.90468962    40.90468962    40.90468962    6[6-(1,6),6-(1,7),6-(7,7)]
  1209   40.905140584   40.905140584   40.905140584    6[6-(6,6),7-(6),7-(6)]
  1210   39.936469912   39.936469912   39.936469912    6[6-(1,6),6-(1,7),6-(7,7)]
  1211   36.665177056   36.665177056   36.665177056    6[1-(0),6-(1,6),6-(6,6)]
  1212    33.44574506    33.44574506    33.44574506    6[7-(27),16-(0)]
  1213   40.971883256   40.971883256   40.971883256    6[1-(0),6-(1,6),6-(6,6)]
  1214   38.284137816   38.284137816   38.284137816    6[1-(0),6-(6,6),7-(6,27)]
  1215   41.714620964   41.714620964   41.714620964    6[1-(0),6-(1,6),6-(1,7)]
  1216   37.633847728   37.633847728   37.633847728    6[6-(1,6),6-(1,7),6-(7,7)]
  1217   37.223019524   37.223019524   37.223019524    6[1-(0),6-(1,6),7-(6,27)]
  1218   41.763325076   41.763325076   41.763325076    6[7-(27),16-(0)]
  1219    35.82683498    35.82683498    35.82683498    6[1-(0),6-(1,6),6-(1,7)]
  1220   36.484340492   36.484340492   36.484340492    6[1-(0),6-(1,6),6-(1,7)]
  1221   41.426905932   41.426905932   41.426905932    6[1-(0),6-(1,6),6-(6,6)]
  1222   40.842456588   40.842456588   40.842456588    6[1-(0),6-(1,6),7-(6)]
  1223   34.979924588   34.979924588   34.979924588    6[1-(0),6-(1,6),7-(6)]
  1224   36.686823328   36.686823328   36.686823328    6[1-(0),6-(1,6),6-(6,6)]
  1225   37.900818416   37.900818416   37.900818416    6[6-(6,6),7-(6),7-(6)]
  1226   41.392632668   41.392632668   41.392632668    6[1-(0),6-(1,6),6-(1,7)]
  1227   33.204028356   33.204028356   33.204028356    6[6-(6,6),7-(6),7-(6)]
  1228   32.483838848   32.483838848   32.483838848    6[6-(1,6),6-(1,7),6-(7,7)]
  1229   33.181029192   33.181029192   33.181029192    6[1-(0),6-(6,6),7-(6)]
  1230   31.169278788   31.169278788   31.169278788    6[1-(0),6-(6,6),7-(6)]
  1231   41.675387096   41.675387096   41.675387096    6[1-(0),6-(6,6),7-(6)]
  1232   31.075478276   31.075478276   31.075478276    6[1-(0),6-(1,6),7-(6)]
  1233   33.230184268   33.230184268   33.230184268    6[6-(6,6),7-(6),7-(6)]
  1234   42.324324292   42.324324292   42.324324292    6[6-(1,6),6-(1,7),6-(7,7)]
  1235    43.79311404    43.79311404    43.79311404    6[6-(6,6),7-(6),7-(6)]
  1236     32.5145044     32.5145044     32.5145044    6[6-(1,6),6-(1,7),6-(7,7)]
  1237   31.110202504   31.110202504   31.110202504    6[1-(0),6-(1,6),6-(6,6)]
  1238   36.235408364   36.235408364   36.235408364    6[7-(27),16-(0)]
  1239   33.162088704   33.162088704   33.162088704    6[1-(0),6-(1,6),6-(6,6)]
  1240   37.179276016   37.179276016   37.179276016    6[1-(0),6-(6,6),7-(6,27)]
  1241   32.411233644   32.411233644   32.411233644    6[1-(0),6-(1,6),6-(1,7)]
  1242   36.538907136   36.538907136   36.538907136    6[6-(1,6),6-(1,7),6-(7,7)]
  1243   39.174791716   39.174791716   39.174791716    6[1-(0),6-(1,6),7-(6,27)]
  1244   37.253685076   37.253685076   37.253685076    6[7-(27),16-(0)]
  1245   30.468480732   30.468480732   30.468480732    6[1-(0),6-(1,6),6-(1,7)]
  1246   38.616498284   38.616498284   38.616498284    6[1-(0),6-(1,6),6-(1,7)]
  1247    41.56309706    41.56309706    41.56309706    6[1-(0),6-(1,6),6-(6,6)]
  1248   39.616736436   39.616736436   39.616736436    6[1-(0),6-(1,6),7-(6)]
  1249    31.25856966    31.25856966    31.25856966    6[1-(0),6-(1,6),7-(6)]
  1250   37.261351464   37.261351464   37.261351464    6[1-(0),6-(1,6),6-(6,6)]
  1251   35.132801384   35.132801384   35.132801384    6[6-(6,6),7-(6),7-(6)]
  1252   40.176833724   40.176833724   40.176833724    6[1-(0),6-(1,6),6-(1,7)]
  1253   56.988771644   56.988771644   56.988771644    6[6-(6,6),7-(6),7-(6)]
  1254   57.708961152   57.708961152   57.708961152    6[6-(1,6),6-(1,7),6-(7,7)]
  1255   57.011770808   57.011770808   57.011770808    6[1-(0),6-(6,6),7-(6)]
  1256   59.023521212   59.023521212   59.023521212    6[1-(0),6-(6,6),7-(6)]
  1257   48.517412904   48.517412904   48.517412904    6[1-(0),6-(6,6),7-(6)]
  1258   59.117321724   59.117321724   59.117321724    6[1-(0),6-(1,6),7-(6)]
  1259   56.962615732   56.962615732   56.962615732    6[6-(6,6),7-(6),7-(6)]
  1260   47.868475708   47.868475708   47.868475708    6[6-(1,6),6-(1,7),6-(7,7)]
  1261    46.39968596    46.39968596    46.39968596    6[6-(6,6),7-(6),7-(6)]
  1262     57.6782956     57.6782956     57.6782956    6[6-(1,6),6-(1,7),6-(7,7)]
  1263   59.082597496   59.082597496   59.082597496    6[1-(0),6-(1,6),6-(6,6)]
  1264   53.957391636   53.957391636   53.957391636    6[7-(27),16-(0)]
  1265   57.030711296   57.030711296   57.030711296    6[1-(0),6-(1,6),6-(6,6)]
  1266   53.013523984   53.013523984   53.013523984    6[1-(0),6-(6,6),7-(6,27)]
  1267   57.781566356   57.781566356   57.781566356    6[1-(0),6-(1,6),6-(1,7)]
  1268   53.653892864   53.653892864   53.653892864    6[6-(1,6),6-(1,7),6-(7,7)]
  1269   51.018008284   51.018008284   51.018008284    6[1-(0),6-(1,6),7-(6,27)]
  1270   52.939114924   52.939114924   52.939114924    6[7-(27),16-(0)]
  1271   59.724319268   59.724319268   59.724319268    6[1-(0),6-(1,6),6-(1,7)]
  1272   51.576301716   51.576301716   51.576301716    6[1-(0),6-(1,6),6-(1,7)]
  1273    48.62970294    48.62970294    48.62970294    6[1-(0),6-(1,6),6-(6,6)]
  1274   50.576063564   50.576063564   50.576063564    6[1-(0),6-(1,6),7-(6)]
  1275    58.93423034    58.93423034    58.93423034    6[1-(0),6-(1,6),7-(6)]
  1276   52.931448536   52.931448536   52.931448536    6[1-(0),6-(1,6),6-(6,6)]
  1277   55.059998616   55.059998616   55.059998616    6[6-(6,6),7-(6),7-(6)]
  1278   50.015966276   50.015966276   50.015966276    6[1-(0),6-(1,6),6-(1,7)]
  1279   52.767748604   52.767748604   52.767748604    6[6-(6,6),7-(6),7-(6)]
  1280   53.575425128   53.575425128   53.575425128    6[6-(1,6),6-(1,7),6-(7,7)]
  1281   54.471039632   54.471039632   54.471039632    6[1-(0),6-(6,6),7-(6)]
  1282   50.482263052   50.482263052   50.482263052    6[1-(0),6-(6,6),7-(6)]
  1283   49.816189224   49.816189224   49.816189224    6[1-(0),6-(6,6),7-(6)]
  1284   48.808284684   48.808284684   48.808284684    6[1-(0),6-(1,6),7-(6)]
  1285   51.194786172   51.194786172   51.194786172    6[6-(6,6),7-(6),7-(6)]
  1286    49.28811038    49.28811038    49.28811038    6[6-(1,6),6-(1,7),6-(7,7)]
  1287   49.287659416   49.287659416   49.287659416    6[6-(6,6),7-(6),7-(6)]
  1288   50.256330088   50.256330088   50.256330088    6[6-(1,6),6-(1,7),6-(7,7)]
  1289   53.527622944   53.527622944   53.527622944    6[1-(0),6-(1,6),6-(6,6)]
  1290    56.74705494    56.74705494    56.74705494    6[7-(27),16-(0)]
  1291   49.220916744   49.220916744   49.220916744    6[1-(0),6-(1,6),6-(6,6)]
  1292   51.908662184   51.908662184   51.908662184    6[1-(0),6-(6,6),7-(6,27)]
  1293   48.478179036   48.478179036   48.478179036    6[1-(0),6-(1,6),6-(1,7)]
  1294   52.558952272   52.558952272   52.558952272    6[6-(1,6),6-(1,7),6-(7,7)]
  1295   52.969780476   52.969780476   52.969780476    6[1-(0),6-(1,6),7-(6,27)]
  1296   48.429474924   48.429474924   48.429474924    6[7-(27),16-(0)]
  1297    54.36596502    54.36596502    54.36596502    6[1-(0),6-(1,6),6-(1,7)]
  1298   53.708459508   53.708459508   53.708459508    6[1-(0),6-(1,6),6-(1,7)]
  1299   48.765894068   48.765894068   48.765894068    6[1-(0),6-(1,6),6-(6,6)]
  1300   49.350343412   49.350343412   49.350343412    6[1-(0),6-(1,6),7-(6)]
  1301   55.212875412   55.212875412   55.212875412    6[1-(0),6-(1,6),7-(6)]
  1302   53.505976672   53.505976672   53.505976672    6[1-(0),6-(1,6),6-(6,6)]
  1303   52.291981584   52.291981584   52.291981584    6[6-(6,6),7-(6),7-(6)]
  1304   48.800167332   48.800167332   48.800167332    6[1-(0),6-(1,6),6-(1,7)]
  1305   44.197628748   44.197628748   44.197628748    6[6-(6,6),7-(6),7-(6)]
  1306   43.442715012   43.442715012   43.442715012    6[6-(1,6),6-(1,7),6-(7,7)]
  1307   42.082607588   42.082607588   42.082607588    6[1-(0),6-(6,6),7-(6)]
  1308   48.292832832   48.292832832   48.292832832    6[1-(0),6-(6,6),7-(6)]
  1309   43.181155892   43.181155892   43.181155892    6[1-(0),6-(6,6),7-(6)]
  1310   50.261290692   50.261290692   50.261290692    6[1-(0),6-(1,6),7-(6)]
  1311   46.107912252   46.107912252   46.107912252    6[6-(6,6),7-(6),7-(6)]
  1312   42.351382132   42.351382132   42.351382132    6[6-(1,6),6-(1,7),6-(7,7)]
  1313   41.575724052   41.575724052   41.575724052    6[6-(6,6),7-(6),7-(6)]
  1314   47.559114404   47.559114404   47.559114404    6[6-(1,6),6-(1,7),6-(7,7)]
  1315   44.068653044   44.068653044   44.068653044    6[1-(0),6-(1,6),6-(6,6)]
  1316   39.564875576   39.564875576   39.564875576    6[7-(27),16-(0)]
  1317   48.243226792   48.243226792   48.243226792    6[1-(0),6-(1,6),6-(6,6)]
  1318   44.345995904   44.345995904   44.345995904    6[1-(0),6-(6,6),7-(6,27)]
  1319    49.62407856    49.62407856    49.62407856    6[1-(0),6-(1,6),6-(1,7)]
  1320   43.584317708   43.584317708   43.584317708    6[6-(1,6),6-(1,7),6-(7,7)]
  1321   42.523199416   42.523199416   42.523199416    6[1-(0),6-(1,6),7-(6,27)]
  1322   47.178500788   47.178500788   47.178500788    6[7-(27),16-(0)]
  1323   43.327719192   43.327719192   43.327719192    6[1-(0),6-(1,6),6-(1,7)]
  1324   41.697935296   41.697935296   41.697935296    6[1-(0),6-(1,6),6-(1,7)]
  1325   42.255777764   42.255777764   42.255777764    6[1-(0),6-(1,6),6-(6,6)]
  1326    43.80213332    43.80213332    43.80213332    6[1-(0),6-(1,6),7-(6)]
  1327   41.968513696   41.968513696   41.968513696    6[1-(0),6-(1,6),7-(6)]
  1328    42.24630752    42.24630752    42.24630752    6[1-(0),6-(1,6),6-(6,6)]
  1329   44.241372256   44.241372256   44.241372256    6[6-(6,6),7-(6),7-(6)]
  1330    42.99490776    42.99490776    42.99490776    6[1-(0),6-(1,6),6-(1,7)]
  1331   45.995171252   45.995171252   45.995171252    6[6-(6,6),7-(6),7-(6)]
  1332   46.750084988   46.750084988   46.750084988    6[6-(1,6),6-(1,7),6-(7,7)]
  1333   48.110192412   48.110192412   48.110192412    6[1-(0),6-(6,6),7-(6)]
  1334   41.899967168   41.899967168   41.899967168    6[1-(0),6-(6,6),7-(6)]
  1335   47.011644108   47.011644108   47.011644108    6[1-(0),6-(6,6),7-(6)]
  1336   39.931509308   39.931509308   39.931509308    6[1-(0),6-(1,6),7-(6)]
  1337   44.084887748   44.084887748   44.084887748    6[6-(6,6),7-(6),7-(6)]
  1338   47.841417868   47.841417868   47.841417868    6[6-(1,6),6-(1,7),6-(7,7)]
  1339   48.617075948   48.617075948   48.617075948    6[6-(6,6),7-(6),7-(6)]
  1340   42.633685596   42.633685596   42.633685596    6[6-(1,6),6-(1,7),6-(7,7)]
  1341   46.124146956   46.124146956   46.124146956    6[1-(0),6-(1,6),6-(6,6)]
  1342   50.627924424   50.627924424   50.627924424    6[7-(27),16-(0)]
  1343   41.949573208   41.949573208   41.949573208    6[1-(0),6-(1,6),6-(6,6)]
  1344   45.846804096   45.846804096   45.846804096    6[1-(0),6-(6,6),7-(6,27)]
  1345    40.56872144    40.56872144    40.56872144    6[1-(0),6-(1,6),6-(1,7)]
  1346   46.608482292   46.608482292   46.608482292    6[6-(1,6),6-(1,7),6-(7,7)]
  1347   47.669600584   47.669600584   47.669600584    6[1-(0),6-(1,6),7-(6,27)]
  1348   43.014299212   43.014299212   43.014299212    6[7-(27),16-(0)]
  1349   46.865080808   46.865080808   46.865080808    6[1-(0),6-(1,6),6-(1,7)]
  1350   48.494864704   48.494864704   48.494864704    6[1-(0),6-(1,6),6-(1,7)]
  1351   47.937022236   47.937022236   47.937022236    6[1-(0),6-(1,6),6-(6,6)]
  1352    46.39066668    46.39066668    46.39066668    6[1-(0),6-(1,6),7-(6)]
  1353   48.224286304   48.224286304   48.224286304    6[1-(0),6-(1,6),7-(6)]
  1354    47.94649248    47.94649248    47.94649248    6[1-(0),6-(1,6),6-(6,6)]
  1355   45.951427744   45.951427744   45.951427744    6[6-(6,6),7-(6),7-(6)]
  1356    47.19789224    47.19789224    47.19789224    6[1-(0),6-(1,6),6-(1,7)]
  1357   50.216194292   50.216194292   50.216194292    6[6-(6,6),7-(6),7-(6)]
  1358   50.883621012   50.883621012   50.883621012    6[6-(1,6),6-(1,7),6-(7,7)]
  1359   50.650923588   50.650923588   50.650923588    6[1-(0),6-(6,6),7-(6)]
  1360   50.441225328   50.441225328   50.441225328    6[1-(0),6-(6,6),7-(6)]
  1361   45.712867788   45.712867788   45.712867788    6[1-(0),6-(6,6),7-(6)]
  1362   50.240546348   50.240546348   50.240546348    6[1-(0),6-(1,6),7-(6)]
  1363   49.852717308   49.852717308   49.852717308    6[6-(6,6),7-(6),7-(6)]
  1364   46.421783196   46.421783196   46.421783196    6[6-(1,6),6-(1,7),6-(7,7)]
  1365   45.729102492   45.729102492   45.729102492    6[6-(6,6),7-(6),7-(6)]
  1366   50.055651108   50.055651108   50.055651108    6[6-(1,6),6-(1,7),6-(7,7)]
  1367   51.679121508   51.679121508   51.679121508    6[1-(0),6-(1,6),6-(6,6)]
  1368    47.83826112    47.83826112    47.83826112    6[7-(27),16-(0)]
  1369    49.75936776    49.75936776    49.75936776    6[1-(0),6-(1,6),6-(6,6)]
  1370   46.951665896   46.951665896   46.951665896    6[1-(0),6-(6,6),7-(6,27)]
  1371    49.87210876    49.87210876    49.87210876    6[1-(0),6-(1,6),6-(1,7)]
  1372   47.703422884   47.703422884   47.703422884    6[6-(1,6),6-(1,7),6-(7,7)]
  1373   45.717828392   45.717828392   45.717828392    6[1-(0),6-(1,6),7-(6,27)]
  1374   47.523939212   47.523939212   47.523939212    6[7-(27),16-(0)]
  1375   52.223435056   52.223435056   52.223435056    6[1-(0),6-(1,6),6-(1,7)]
  1376   46.362706912   46.362706912   46.362706912    6[1-(0),6-(1,6),6-(1,7)]
  1377   47.800831108   47.800831108   47.800831108    6[1-(0),6-(1,6),6-(6,6)]
  1378   47.616386832   47.616386832   47.616386832    6[1-(0),6-(1,6),7-(6)]
  1379   51.945641232   51.945641232   51.945641232    6[1-(0),6-(1,6),7-(6)]
  1380   47.371964344   47.371964344   47.371964344    6[1-(0),6-(1,6),6-(6,6)]
  1381   48.719444776   48.719444776   48.719444776    6[6-(6,6),7-(6),7-(6)]
  1382   48.413691184   48.413691184   48.413691184    6[1-(0),6-(1,6),6-(1,7)]
  1383   39.976605708   39.976605708   39.976605708    6[6-(6,6),7-(6),7-(6)]
  1384   39.309178988   39.309178988   39.309178988    6[6-(1,6),6-(1,7),6-(7,7)]
  1385   39.541876412   39.541876412   39.541876412    6[1-(0),6-(6,6),7-(6)]
  1386   39.751574672   39.751574672   39.751574672    6[1-(0),6-(6,6),7-(6)]
  1387   44.479932212   44.479932212   44.479932212    6[1-(0),6-(6,6),7-(6)]
  1388   39.952253652   39.952253652   39.952253652    6[1-(0),6-(1,6),7-(6)]
  1389   40.340082692   40.340082692   40.340082692    6[6-(6,6),7-(6),7-(6)]
  1390   43.771016804   43.771016804   43.771016804    6[6-(1,6),6-(1,7),6-(7,7)]
  1391   44.463697508   44.463697508   44.463697508    6[6-(6,6),7-(6),7-(6)]
  1392   40.137148892   40.137148892   40.137148892    6[6-(1,6),6-(1,7),6-(7,7)]
  1393   38.513678492   38.513678492   38.513678492    6[1-(0),6-(1,6),6-(6,6)]
  1394    42.35453888    42.35453888    42.35453888    6[7-(27),16-(0)]
  1395    40.43343224    40.43343224    40.43343224    6[1-(0),6-(1,6),6-(6,6)]
  1396   43.241134104   43.241134104   43.241134104    6[1-(0),6-(6,6),7-(6,27)]
  1397    40.32069124    40.32069124    40.32069124    6[1-(0),6-(1,6),6-(1,7)]
  1398   42.489377116   42.489377116   42.489377116    6[6-(1,6),6-(1,7),6-(7,7)]
  1399   44.474971608   44.474971608   44.474971608    6[1-(0),6-(1,6),7-(6,27)]
  1400   42.668860788   42.668860788   42.668860788    6[7-(27),16-(0)]
  1401   37.969364944   37.969364944   37.969364944    6[1-(0),6-(1,6),6-(1,7)]
  1402   43.830093088   43.830093088   43.830093088    6[1-(0),6-(1,6),6-(1,7)]
  1403   42.391968892   42.391968892   42.391968892    6[1-(0),6-(1,6),6-(6,6)]
  1404   42.576413168   42.576413168   42.576413168    6[1-(0),6-(1,6),7-(6)]
  1405   38.247158768   38.247158768   38.247158768    6[1-(0),6-(1,6),7-(6)]
  1406   42.820835656   42.820835656   42.820835656    6[1-(0),6-(1,6),6-(6,6)]
  1407   41.473355224   41.473355224   41.473355224    6[6-(6,6),7-(6),7-(6)]
  1408   41.779108816   41.779108816   41.779108816    6[1-(0),6-(1,6),6-(1,7)]
  1409   32.305257104   32.305257104   32.305257104    6[6-(6,6),7-(6),7-(6)]
  1410    30.83015386    30.83015386    30.83015386    6[6-(1,6),6-(1,7),6-(7,7)]
  1411    30.16723678    30.16723678    30.16723678    6[1-(0),6-(6,6),7-(6)]
  1412    34.36571162    34.36571162    34.36571162    6[1-(0),6-(6,6),7-(6)]
  1413   39.760142988   39.760142988   39.760142988    6[1-(0),6-(6,6),7-(6)]
  1414   36.240368968   36.240368968   36.240368968    6[1-(0),6-(1,6),7-(6)]
  1415    34.24169652    34.24169652    34.24169652    6[6-(6,6),7-(6),7-(6)]
  1416   39.579306424   39.579306424   39.579306424    6[6-(1,6),6-(1,7),6-(7,7)]
  1417   40.272438092   40.272438092   40.272438092    6[6-(6,6),7-(6),7-(6)]
  1418   34.977218804   34.977218804   34.977218804    6[6-(1,6),6-(1,7),6-(7,7)]
  1419   30.082455548   30.082455548   30.082455548    6[1-(0),6-(1,6),6-(6,6)]
  1420    30.70388394    30.70388394    30.70388394    6[7-(27),16-(0)]
  1421   36.308915496   36.308915496   36.308915496    6[1-(0),6-(1,6),6-(6,6)]
  1422    36.42887192    36.42887192    36.42887192    6[1-(0),6-(6,6),7-(6,27)]
  1423   36.938912204   36.938912204   36.938912204    6[1-(0),6-(1,6),6-(1,7)]
  1424   35.026824844   35.026824844   35.026824844    6[6-(1,6),6-(1,7),6-(7,7)]
  1425   36.601591132   36.601591132   36.601591132    6[1-(0),6-(1,6),7-(6,27)]
  1426   39.335785864   39.335785864   39.335785864    6[7-(27),16-(0)]
  1427   28.699799924   28.699799924   28.699799924    6[1-(0),6-(1,6),6-(1,7)]
  1428    35.21803358    35.21803358    35.21803358    6[1-(0),6-(1,6),6-(1,7)]
  1429   38.722474824   38.722474824   38.722474824    6[1-(0),6-(1,6),6-(6,6)]
  1430   38.322469756   38.322469756   38.322469756    6[1-(0),6-(1,6),7-(6)]
  1431   28.130683356   28.130683356   28.130683356    6[1-(0),6-(1,6),7-(6)]
  1432   34.411258984   34.411258984   34.411258984    6[1-(0),6-(1,6),6-(6,6)]
  1433    34.27777364    34.27777364    34.27777364    6[6-(6,6),7-(6),7-(6)]
  1434   38.075341484   38.075341484   38.075341484    6[1-(0),6-(1,6),6-(1,7)]
  1435   38.323822648   38.323822648   38.323822648    6[6-(6,6),7-(6),7-(6)]
  1436    38.27105986    38.27105986    38.27105986    6[6-(1,6),6-(1,7),6-(7,7)]
  1437    38.73555278    38.73555278    38.73555278    6[1-(0),6-(6,6),7-(6)]
  1438   36.514104116   36.514104116   36.514104116    6[1-(0),6-(6,6),7-(6)]
  1439   42.291854884   42.291854884   42.291854884    6[1-(0),6-(6,6),7-(6)]
  1440   36.219624624   36.219624624   36.219624624    6[1-(0),6-(1,6),7-(6)]
  1441   37.986501576   37.986501576   37.986501576    6[6-(6,6),7-(6),7-(6)]
  1442   43.649707488   43.649707488   43.649707488    6[6-(1,6),6-(1,7),6-(7,7)]
  1443   44.425816532   44.425816532   44.425816532    6[6-(6,6),7-(6),7-(6)]
  1444   37.473755508   37.473755508   37.473755508    6[6-(1,6),6-(1,7),6-(7,7)]
  1445   37.692924012   37.692924012   37.692924012    6[1-(0),6-(1,6),6-(6,6)]
  1446   38.977269484   38.977269484   38.977269484    6[7-(27),16-(0)]
  1447   37.825056464   37.825056464   37.825056464    6[1-(0),6-(1,6),6-(6,6)]
  1448   39.034541912   39.034541912   39.034541912    6[1-(0),6-(6,6),7-(6,27)]
  1449   37.186942404   37.186942404   37.186942404    6[1-(0),6-(1,6),6-(1,7)]
  1450    39.14593002    39.14593002    39.14593002    6[6-(1,6),6-(1,7),6-(7,7)]
  1451   39.796220108   39.796220108   39.796220108    6[1-(0),6-(1,6),7-(6,27)]
  1452   39.681224288   39.681224288   39.681224288    6[7-(27),16-(0)]
  1453   37.595515788   37.595515788   37.595515788    6[1-(0),6-(1,6),6-(1,7)]
  1454   39.882805196   39.882805196   39.882805196    6[1-(0),6-(1,6),6-(1,7)]
  1455   44.267528168   44.267528168   44.267528168    6[1-(0),6-(1,6),6-(6,6)]
  1456   42.136723268   42.136723268   42.136723268    6[1-(0),6-(1,6),7-(6)]
  1457   38.107810892   38.107810892   38.107810892    6[1-(0),6-(1,6),7-(6)]
  1458   39.536915808   39.536915808   39.536915808    6[1-(0),6-(1,6),6-(6,6)]
  1459    38.75584616    38.75584616    38.75584616    6[6-(6,6),7-(6),7-(6)]
  1460   43.494124908   43.494124908   43.494124908    6[1-(0),6-(1,6),6-(1,7)]
  1461   57.887542896   57.887542896   57.887542896    6[6-(6,6),7-(6),7-(6)]
  1462    59.36264614    59.36264614    59.36264614    6[6-(1,6),6-(1,7),6-(7,7)]
  1463    60.02556322    60.02556322    60.02556322    6[1-(0),6-(6,6),7-(6)]
  1464    55.82708838    55.82708838    55.82708838    6[1-(0),6-(6,6),7-(6)]
  1465   50.432657012   50.432657012   50.432657012    6[1-(0),6-(6,6),7-(6)]
  1466   53.952431032   53.952431032   53.952431032    6[1-(0),6-(1,6),7-(6)]
  1467    55.95110348    55.95110348    55.95110348    6[6-(6,6),7-(6),7-(6)]
  1468   50.613493576   50.613493576   50.613493576    6[6-(1,6),6-(1,7),6-(7,7)]
  1469   49.920361908   49.920361908   49.920361908    6[6-(6,6),7-(6),7-(6)]
  1470   55.215581196   55.215581196   55.215581196    6[6-(1,6),6-(1,7),6-(7,7)]
  1471   60.110344452   60.110344452   60.110344452    6[1-(0),6-(1,6),6-(6,6)]
  1472    59.48891606    59.48891606    59.48891606    6[7-(27),16-(0)]
  1473   53.883884504   53.883884504   53.883884504    6[1-(0),6-(1,6),6-(6,6)]
  1474    53.76392808    53.76392808    53.76392808    6[1-(0),6-(6,6),7-(6,27)]
  1475   53.253887796   53.253887796   53.253887796    6[1-(0),6-(1,6),6-(1,7)]
  1476   55.165975156   55.165975156   55.165975156    6[6-(1,6),6-(1,7),6-(7,7)]
  1477   53.591208868   53.591208868   53.591208868    6[1-(0),6-(1,6),7-(6,27)]
  1478   50.857014136   50.857014136   50.857014136    6[7-(27),16-(0)]
  1479   61.493000076   61.493000076   61.493000076    6[1-(0),6-(1,6),6-(1,7)]
  1480    54.97476642    54.97476642    54.97476642    6[1-(0),6-(1,6),6-(1,7)]
  1481   51.470325176   51.470325176   51.470325176    6[1-(0),6-(1,6),6-(6,6)]
  1482   51.870330244   51.870330244   51.870330244    6[1-(0),6-(1,6),7-(6)]
  1483   62.062116644   62.062116644   62.062116644    6[1-(0),6-(1,6),7-(6)]
  1484   55.781541016   55.781541016   55.781541016    6[1-(0),6-(1,6),6-(6,6)]
  1485    55.91502636    55.91502636    55.91502636    6[6-(6,6),7-(6),7-(6)]
  1486   52.117458516   52.117458516   52.117458516    6[1-(0),6-(1,6),6-(1,7)]
  1487   51.868977352   51.868977352   51.868977352    6[6-(6,6),7-(6),7-(6)]
  1488    51.92174014    51.92174014    51.92174014    6[6-(1,6),6-(1,7),6-(7,7)]
  1489    51.45724722    51.45724722    51.45724722    6[1-(0),6-(6,6),7-(6)]
  1490   53.678695884   53.678695884   53.678695884    6[1-(0),6-(6,6),7-(6)]
  1491   47.900945116   47.900945116   47.900945116    6[1-(0),6-(6,6),7-(6)]
  1492   53.973175376   53.973175376   53.973175376    6[1-(0),6-(1,6),7-(6)]
  1493   52.206298424   52.206298424   52.206298424    6[6-(6,6),7-(6),7-(6)]
  1494   46.543092512   46.543092512   46.543092512    6[6-(1,6),6-(1,7),6-(7,7)]
  1495   45.766983468   45.766983468   45.766983468    6[6-(6,6),7-(6),7-(6)]
  1496   52.719044492   52.719044492   52.719044492    6[6-(1,6),6-(1,7),6-(7,7)]
  1497   52.499875988   52.499875988   52.499875988    6[1-(0),6-(1,6),6-(6,6)]
  1498   51.215530516   51.215530516   51.215530516    6[7-(27),16-(0)]
  1499   52.367743536   52.367743536   52.367743536    6[1-(0),6-(1,6),6-(6,6)]
  1500   51.158258088   51.158258088   51.158258088    6[1-(0),6-(6,6),7-(6,27)]
  1501   53.005857596   53.005857596   53.005857596    6[1-(0),6-(1,6),6-(1,7)]
  1502    51.04686998    51.04686998    51.04686998    6[6-(1,6),6-(1,7),6-(7,7)]
  1503   50.396579892   50.396579892   50.396579892    6[1-(0),6-(1,6),7-(6,27)]
  1504   50.511575712   50.511575712   50.511575712    6[7-(27),16-(0)]
  1505   52.597284212   52.597284212   52.597284212    6[1-(0),6-(1,6),6-(1,7)]
  1506   50.309994804   50.309994804   50.309994804    6[1-(0),6-(1,6),6-(1,7)]
  1507   45.925271832   45.925271832   45.925271832    6[1-(0),6-(1,6),6-(6,6)]
  1508   48.056076732   48.056076732   48.056076732    6[1-(0),6-(1,6),7-(6)]
  1509   52.084989108   52.084989108   52.084989108    6[1-(0),6-(1,6),7-(6)]
  1510   50.655884192   50.655884192   50.655884192    6[1-(0),6-(1,6),6-(6,6)]
  1511    51.43695384    51.43695384    51.43695384    6[6-(6,6),7-(6),7-(6)]
  1512   46.698675092   46.698675092   46.698675092    6[1-(0),6-(1,6),6-(1,7)]
  1513   51.868977352   51.868977352   51.868977352    6[6-(6,6),7-(6),7-(6)]
  1514    51.92174014    51.92174014    51.92174014    6[6-(1,6),6-(1,7),6-(7,7)]
  1515    51.45724722    51.45724722    51.45724722    6[1-(0),6-(6,6),7-(6)]
  1516   53.678695884   53.678695884   53.678695884    6[1-(0),6-(6,6),7-(6)]
  1517   70.449145116   70.449145116   70.449145116    6[1-(0),6-(6,6),7-(6)]
  1518   53.973175376   53.973175376   53.973175376    6[1-(0),6-(1,6),7-(6)]
  1519   52.206298424   52.206298424   52.206298424    6[6-(6,6),7-(6),7-(6)]
  1520   69.091292512   69.091292512   69.091292512    6[6-(1,6),6-(1,7),6-(7,7)]
  1521   68.315183468   68.315183468   68.315183468    6[6-(6,6),7-(6),7-(6)]
  1522   52.719044492   52.719044492   52.719044492    6[6-(1,6),6-(1,7),6-(7,7)]
  1523   52.499875988   52.499875988   52.499875988    6[1-(0),6-(1,6),6-(6,6)]
  1524   51.215530516   51.215530516   51.215530516    6[7-(27),16-(0)]
  1525   52.367743536   52.367743536   52.367743536    6[1-(0),6-(1,6),6-(6,6)]
  1526   73.706458088   73.706458088   73.706458088    6[1-(0),6-(6,6),7-(6,27)]
  1527   53.005857596   53.005857596   53.005857596    6[1-(0),6-(1,6),6-(1,7)]
  1528    73.59506998    73.59506998    73.59506998    6[6-(1,6),6-(1,7),6-(7,7)]
  1529   72.944779892   72.944779892   72.944779892    6[1-(0),6-(1,6),7-(6,27)]
  1530   73.059775712   73.059775712   73.059775712    6[7-(27),16-(0)]
  1531   52.597284212   52.597284212   52.597284212    6[1-(0),6-(1,6),6-(1,7)]
  1532   72.858194804   72.858194804   72.858194804    6[1-(0),6-(1,6),6-(1,7)]
  1533   68.473471832   68.473471832   68.473471832    6[1-(0),6-(1,6),6-(6,6)]
  1534   70.604276732   70.604276732   70.604276732    6[1-(0),6-(1,6),7-(6)]
  1535   52.084989108   52.084989108   52.084989108    6[1-(0),6-(1,6),7-(6)]
  1536   73.204084192   73.204084192   73.204084192    6[1-(0),6-(1,6),6-(6,6)]
  1537    51.43695384    51.43695384    51.43695384    6[6-(6,6),7-(6),7-(6)]
  1538   69.246875092   69.246875092   69.246875092    6[1-(0),6-(1,6),6-(1,7)]
  1539   35.339342896   35.339342896   35.339342896    6[6-(6,6),7-(6),7-(6)]
  1540    36.81444614    36.81444614    36.81444614    6[6-(1,6),6-(1,7),6-(7,7)]
  1541    37.47736322    37.47736322    37.47736322    6[1-(0),6-(6,6),7-(6)]
  1542    33.27888838    33.27888838    33.27888838    6[1-(0),6-(6,6),7-(6)]
  1543   72.980857012   72.980857012   72.980857012    6[1-(0),6-(6,6),7-(6)]
  1544   31.404231032   31.404231032   31.404231032    6[1-(0),6-(1,6),7-(6)]
  1545    33.40290348    33.40290348    33.40290348    6[6-(6,6),7-(6),7-(6)]
  1546   73.161693576   73.161693576   73.161693576    6[6-(1,6),6-(1,7),6-(7,7)]
  1547   72.468561908   72.468561908   72.468561908    6[6-(6,6),7-(6),7-(6)]
  1548   32.667381196   32.667381196   32.667381196    6[6-(1,6),6-(1,7),6-(7,7)]
  1549   37.562144452   37.562144452   37.562144452    6[1-(0),6-(1,6),6-(6,6)]
  1550    36.94071606    36.94071606    36.94071606    6[7-(27),16-(0)]
  1551   31.335684504   31.335684504   31.335684504    6[1-(0),6-(1,6),6-(6,6)]
  1552    76.31212808    76.31212808    76.31212808    6[1-(0),6-(6,6),7-(6,27)]
  1553   30.705687796   30.705687796   30.705687796    6[1-(0),6-(1,6),6-(1,7)]
  1554   77.714175156   77.714175156   77.714175156    6[6-(1,6),6-(1,7),6-(7,7)]
  1555   76.139408868   76.139408868   76.139408868    6[1-(0),6-(1,6),7-(6,27)]
  1556   73.405214136   73.405214136   73.405214136    6[7-(27),16-(0)]
  1557   38.944800076   38.944800076   38.944800076    6[1-(0),6-(1,6),6-(1,7)]
  1558    77.52296642    77.52296642    77.52296642    6[1-(0),6-(1,6),6-(1,7)]
  1559   74.018525176   74.018525176   74.018525176    6[1-(0),6-(1,6),6-(6,6)]
  1560   74.418530244   74.418530244   74.418530244    6[1-(0),6-(1,6),7-(6)]
  1561   39.513916644   39.513916644   39.513916644    6[1-(0),6-(1,6),7-(6)]
  1562   78.329741016   78.329741016   78.329741016    6[1-(0),6-(1,6),6-(6,6)]
  1563    33.36682636    33.36682636    33.36682636    6[6-(6,6),7-(6),7-(6)]
  1564   74.665658516   74.665658516   74.665658516    6[1-(0),6-(1,6),6-(1,7)]
  1565   38.323822648   38.323822648   38.323822648    6[6-(6,6),7-(6),7-(6)]
  1566    38.27105986    38.27105986    38.27105986    6[6-(1,6),6-(1,7),6-(7,7)]
  1567    38.73555278    38.73555278    38.73555278    6[1-(0),6-(6,6),7-(6)]
  1568   36.514104116   36.514104116   36.514104116    6[1-(0),6-(6,6),7-(6)]
  1569   64.840054884   64.840054884   64.840054884    6[1-(0),6-(6,6),7-(6)]
  1570   36.219624624   36.219624624   36.219624624    6[1-(0),6-(1,6),7-(6)]
  1571   37.986501576   37.986501576   37.986501576    6[6-(6,6),7-(6),7-(6)]
  1572   66.197907488   66.197907488   66.197907488    6[6-(1,6),6-(1,7),6-(7,7)]
  1573   66.974016532   66.974016532   66.974016532    6[6-(6,6),7-(6),7-(6)]
  1574   37.473755508   37.473755508   37.473755508    6[6-(1,6),6-(1,7),6-(7,7)]
  1575   37.692924012   37.692924012   37.692924012    6[1-(0),6-(1,6),6-(6,6)]
  1576   38.977269484   38.977269484   38.977269484    6[7-(27),16-(0)]
  1577   37.825056464   37.825056464   37.825056464    6[1-(0),6-(1,6),6-(6,6)]
  1578   61.582741912   61.582741912   61.582741912    6[1-(0),6-(6,6),7-(6,27)]
  1579   37.186942404   37.186942404   37.186942404    6[1-(0),6-(1,6),6-(1,7)]
  1580    61.69413002    61.69413002    61.69413002    6[6-(1,6),6-(1,7),6-(7,7)]
  1581   62.344420108   62.344420108   62.344420108    6[1-(0),6-(1,6),7-(6,27)]
  1582   62.229424288   62.229424288   62.229424288    6[7-(27),16-(0)]
  1583   37.595515788   37.595515788   37.595515788    6[1-(0),6-(1,6),6-(1,7)]
  1584   62.431005196   62.431005196   62.431005196    6[1-(0),6-(1,6),6-(1,7)]
  1585   66.815728168   66.815728168   66.815728168    6[1-(0),6-(1,6),6-(6,6)]
  1586   64.684923268   64.684923268   64.684923268    6[1-(0),6-(1,6),7-(6)]
  1587   38.107810892   38.107810892   38.107810892    6[1-(0),6-(1,6),7-(6)]
  1588   62.085115808   62.085115808   62.085115808    6[1-(0),6-(1,6),6-(6,6)]
  1589    38.75584616    38.75584616    38.75584616    6[6-(6,6),7-(6),7-(6)]
  1590   66.042324908   66.042324908   66.042324908    6[1-(0),6-(1,6),6-(1,7)]
  1591   54.853457104   54.853457104   54.853457104    6[6-(6,6),7-(6),7-(6)]
  1592    53.37835386    53.37835386    53.37835386    6[6-(1,6),6-(1,7),6-(7,7)]
  1593    52.71543678    52.71543678    52.71543678    6[1-(0),6-(6,6),7-(6)]
  1594    56.91391162    56.91391162    56.91391162    6[1-(0),6-(6,6),7-(6)]
  1595   62.308342988   62.308342988   62.308342988    6[1-(0),6-(6,6),7-(6)]
  1596   58.788568968   58.788568968   58.788568968    6[1-(0),6-(1,6),7-(6)]
  1597    56.78989652    56.78989652    56.78989652    6[6-(6,6),7-(6),7-(6)]
  1598   62.127506424   62.127506424   62.127506424    6[6-(1,6),6-(1,7),6-(7,7)]
  1599   62.820638092   62.820638092   62.820638092    6[6-(6,6),7-(6),7-(6)]
  1600   57.525418804   57.525418804   57.525418804    6[6-(1,6),6-(1,7),6-(7,7)]
  1601   52.630655548   52.630655548   52.630655548    6[1-(0),6-(1,6),6-(6,6)]
  1602    53.25208394    53.25208394    53.25208394    6[7-(27),16-(0)]
  1603   58.857115496   58.857115496   58.857115496    6[1-(0),6-(1,6),6-(6,6)]
  1604    58.97707192    58.97707192    58.97707192    6[1-(0),6-(6,6),7-(6,27)]
  1605   59.487112204   59.487112204   59.487112204    6[1-(0),6-(1,6),6-(1,7)]
  1606   57.575024844   57.575024844   57.575024844    6[6-(1,6),6-(1,7),6-(7,7)]
  1607   59.149791132   59.149791132   59.149791132    6[1-(0),6-(1,6),7-(6,27)]
  1608   61.883985864   61.883985864   61.883985864    6[7-(27),16-(0)]
  1609   51.247999924   51.247999924   51.247999924    6[1-(0),6-(1,6),6-(1,7)]
  1610    57.76623358    57.76623358    57.76623358    6[1-(0),6-(1,6),6-(1,7)]
  1611   61.270674824   61.270674824   61.270674824    6[1-(0),6-(1,6),6-(6,6)]
  1612   60.870669756   60.870669756   60.870669756    6[1-(0),6-(1,6),7-(6)]
  1613   50.678883356   50.678883356   50.678883356    6[1-(0),6-(1,6),7-(6)]
  1614   56.959458984   56.959458984   56.959458984    6[1-(0),6-(1,6),6-(6,6)]
  1615    56.82597364    56.82597364    56.82597364    6[6-(6,6),7-(6),7-(6)]
  1616   60.623541484   60.623541484   60.623541484    6[1-(0),6-(1,6),6-(1,7)]
  1617   55.752228356   55.752228356   55.752228356    6[6-(6,6),7-(6),7-(6)]
  1618   55.032038848   55.032038848   55.032038848    6[6-(1,6),6-(1,7),6-(7,7)]
  1619   55.729229192   55.729229192   55.729229192    6[1-(0),6-(6,6),7-(6)]
  1620   53.717478788   53.717478788   53.717478788    6[1-(0),6-(6,6),7-(6)]
  1621   64.223587096   64.223587096   64.223587096    6[1-(0),6-(6,6),7-(6)]
  1622   53.623678276   53.623678276   53.623678276    6[1-(0),6-(1,6),7-(6)]
  1623   55.778384268   55.778384268   55.778384268    6[6-(6,6),7-(6),7-(6)]
  1624   64.872524292   64.872524292   64.872524292    6[6-(1,6),6-(1,7),6-(7,7)]
  1625    66.34131404    66.34131404    66.34131404    6[6-(6,6),7-(6),7-(6)]
  1626     55.0627044     55.0627044     55.0627044    6[6-(1,6),6-(1,7),6-(7,7)]
  1627   53.658402504   53.658402504   53.658402504    6[1-(0),6-(1,6),6-(6,6)]
  1628   58.783608364   58.783608364   58.783608364    6[7-(27),16-(0)]
  1629   55.710288704   55.710288704   55.710288704    6[1-(0),6-(1,6),6-(6,6)]
  1630   59.727476016   59.727476016   59.727476016    6[1-(0),6-(6,6),7-(6,27)]
  1631   54.959433644   54.959433644   54.959433644    6[1-(0),6-(1,6),6-(1,7)]
  1632   59.087107136   59.087107136   59.087107136    6[6-(1,6),6-(1,7),6-(7,7)]
  1633   61.722991716   61.722991716   61.722991716    6[1-(0),6-(1,6),7-(6,27)]
  1634   59.801885076   59.801885076   59.801885076    6[7-(27),16-(0)]
  1635   53.016680732   53.016680732   53.016680732    6[1-(0),6-(1,6),6-(1,7)]
  1636   61.164698284   61.164698284   61.164698284    6[1-(0),6-(1,6),6-(1,7)]
  1637    64.11129706    64.11129706    64.11129706    6[1-(0),6-(1,6),6-(6,6)]
  1638   62.164936436   62.164936436   62.164936436    6[1-(0),6-(1,6),7-(6)]
  1639    53.80676966    53.80676966    53.80676966    6[1-(0),6-(1,6),7-(6)]
  1640   59.809551464   59.809551464   59.809551464    6[1-(0),6-(1,6),6-(6,6)]
  1641   57.681001384   57.681001384   57.681001384    6[6-(6,6),7-(6),7-(6)]
  1642   62.725033724   62.725033724   62.725033724    6[1-(0),6-(1,6),6-(1,7)]
  1643   37.425051396   37.425051396   37.425051396    6[6-(6,6),7-(6),7-(6)]
  1644   36.617374872   36.617374872   36.617374872    6[6-(1,6),6-(1,7),6-(7,7)]
  1645   35.721760368   35.721760368   35.721760368    6[1-(0),6-(6,6),7-(6)]
  1646   39.710536948   39.710536948   39.710536948    6[1-(0),6-(6,6),7-(6)]
  1647   62.924810776   62.924810776   62.924810776    6[1-(0),6-(6,6),7-(6)]
  1648   41.384515316   41.384515316   41.384515316    6[1-(0),6-(1,6),7-(6)]
  1649   38.998013828   38.998013828   38.998013828    6[6-(6,6),7-(6),7-(6)]
  1650    63.45288962    63.45288962    63.45288962    6[6-(1,6),6-(1,7),6-(7,7)]
  1651   63.453340584   63.453340584   63.453340584    6[6-(6,6),7-(6),7-(6)]
  1652   39.936469912   39.936469912   39.936469912    6[6-(1,6),6-(1,7),6-(7,7)]
  1653   36.665177056   36.665177056   36.665177056    6[1-(0),6-(1,6),6-(6,6)]
  1654    33.44574506    33.44574506    33.44574506    6[7-(27),16-(0)]
  1655   40.971883256   40.971883256   40.971883256    6[1-(0),6-(1,6),6-(6,6)]
  1656   60.832337816   60.832337816   60.832337816    6[1-(0),6-(6,6),7-(6,27)]
  1657   41.714620964   41.714620964   41.714620964    6[1-(0),6-(1,6),6-(1,7)]
  1658   60.182047728   60.182047728   60.182047728    6[6-(1,6),6-(1,7),6-(7,7)]
  1659   59.771219524   59.771219524   59.771219524    6[1-(0),6-(1,6),7-(6,27)]
  1660   64.311525076   64.311525076   64.311525076    6[7-(27),16-(0)]
  1661    35.82683498    35.82683498    35.82683498    6[1-(0),6-(1,6),6-(1,7)]
  1662   59.032540492   59.032540492   59.032540492    6[1-(0),6-(1,6),6-(1,7)]
  1663   63.975105932   63.975105932   63.975105932    6[1-(0),6-(1,6),6-(6,6)]
  1664   63.390656588   63.390656588   63.390656588    6[1-(0),6-(1,6),7-(6)]
  1665   34.979924588   34.979924588   34.979924588    6[1-(0),6-(1,6),7-(6)]
  1666   59.235023328   59.235023328   59.235023328    6[1-(0),6-(1,6),6-(6,6)]
  1667   37.900818416   37.900818416   37.900818416    6[6-(6,6),7-(6),7-(6)]
  1668   63.940832668   63.940832668   63.940832668    6[1-(0),6-(1,6),6-(1,7)]
  1669   52.767748604   52.767748604   52.767748604    6[6-(6,6),7-(6),7-(6)]
  1670   53.575425128   53.575425128   53.575425128    6[6-(1,6),6-(1,7),6-(7,7)]
  1671   54.471039632   54.471039632   54.471039632    6[1-(0),6-(6,6),7-(6)]
  1672   50.482263052   50.482263052   50.482263052    6[1-(0),6-(6,6),7-(6)]
  1673   72.364389224   72.364389224   72.364389224    6[1-(0),6-(6,6),7-(6)]
  1674   48.808284684   48.808284684   48.808284684    6[1-(0),6-(1,6),7-(6)]
  1675   51.194786172   51.194786172   51.194786172    6[6-(6,6),7-(6),7-(6)]
  1676    71.83631038    71.83631038    71.83631038    6[6-(1,6),6-(1,7),6-(7,7)]
  1677   71.835859416   71.835859416   71.835859416    6[6-(6,6),7-(6),7-(6)]
  1678   50.256330088   50.256330088   50.256330088    6[6-(1,6),6-(1,7),6-(7,7)]
  1679   53.527622944   53.527622944   53.527622944    6[1-(0),6-(1,6),6-(6,6)]
  1680    56.74705494    56.74705494    56.74705494    6[7-(27),16-(0)]
  1681   49.220916744   49.220916744   49.220916744    6[1-(0),6-(1,6),6-(6,6)]
  1682   74.456862184   74.456862184   74.456862184    6[1-(0),6-(6,6),7-(6,27)]
  1683   48.478179036   48.478179036   48.478179036    6[1-(0),6-(1,6),6-(1,7)]
  1684   75.107152272   75.107152272   75.107152272    6[6-(1,6),6-(1,7),6-(7,7)]
  1685   75.517980476   75.517980476   75.517980476    6[1-(0),6-(1,6),7-(6,27)]
  1686   70.977674924   70.977674924   70.977674924    6[7-(27),16-(0)]
  1687    54.36596502    54.36596502    54.36596502    6[1-(0),6-(1,6),6-(1,7)]
  1688   76.256659508   76.256659508   76.256659508    6[1-(0),6-(1,6),6-(1,7)]
  1689   71.314094068   71.314094068   71.314094068    6[1-(0),6-(1,6),6-(6,6)]
  1690   71.898543412   71.898543412   71.898543412    6[1-(0),6-(1,6),7-(6)]
  1691   55.212875412   55.212875412   55.212875412    6[1-(0),6-(1,6),7-(6)]
  1692   76.054176672   76.054176672   76.054176672    6[1-(0),6-(1,6),6-(6,6)]
  1693   52.291981584   52.291981584   52.291981584    6[6-(6,6),7-(6),7-(6)]
  1694   71.348367332   71.348367332   71.348367332    6[1-(0),6-(1,6),6-(1,7)]
  1695   34.440571644   34.440571644   34.440571644    6[6-(6,6),7-(6),7-(6)]
  1696   35.160761152   35.160761152   35.160761152    6[6-(1,6),6-(1,7),6-(7,7)]
  1697   34.463570808   34.463570808   34.463570808    6[1-(0),6-(6,6),7-(6)]
  1698   36.475321212   36.475321212   36.475321212    6[1-(0),6-(6,6),7-(6)]
  1699   71.065612904   71.065612904   71.065612904    6[1-(0),6-(6,6),7-(6)]
  1700   36.569121724   36.569121724   36.569121724    6[1-(0),6-(1,6),7-(6)]
  1701   34.414415732   34.414415732   34.414415732    6[6-(6,6),7-(6),7-(6)]
  1702   70.416675708   70.416675708   70.416675708    6[6-(1,6),6-(1,7),6-(7,7)]
  1703    68.94788596    68.94788596    68.94788596    6[6-(6,6),7-(6),7-(6)]
  1704     35.1300956     35.1300956     35.1300956    6[6-(1,6),6-(1,7),6-(7,7)]
  1705   36.534397496   36.534397496   36.534397496    6[1-(0),6-(1,6),6-(6,6)]
  1706   31.409191636   31.409191636   31.409191636    6[7-(27),16-(0)]
  1707   34.482511296   34.482511296   34.482511296    6[1-(0),6-(1,6),6-(6,6)]
  1708   75.561723984   75.561723984   75.561723984    6[1-(0),6-(6,6),7-(6,27)]
  1709   35.233366356   35.233366356   35.233366356    6[1-(0),6-(1,6),6-(1,7)]
  1710   76.202092864   76.202092864   76.202092864    6[6-(1,6),6-(1,7),6-(7,7)]
  1711   73.566208284   73.566208284   73.566208284    6[1-(0),6-(1,6),7-(6,27)]
  1712   75.487314924   75.487314924   75.487314924    6[7-(27),16-(0)]
  1713   37.176119268   37.176119268   37.176119268    6[1-(0),6-(1,6),6-(1,7)]
  1714   74.124501716   74.124501716   74.124501716    6[1-(0),6-(1,6),6-(1,7)]
  1715    71.17790294    71.17790294    71.17790294    6[1-(0),6-(1,6),6-(6,6)]
  1716   73.124263564   73.124263564   73.124263564    6[1-(0),6-(1,6),7-(6)]
  1717    36.38603034    36.38603034    36.38603034    6[1-(0),6-(1,6),7-(6)]
  1718   75.479648536   75.479648536   75.479648536    6[1-(0),6-(1,6),6-(6,6)]
  1719   32.511798616   32.511798616   32.511798616    6[6-(6,6),7-(6),7-(6)]
  1720   72.564166276   72.564166276   72.564166276    6[1-(0),6-(1,6),6-(1,7)]
  1721   27.667994292   27.667994292   27.667994292    6[6-(6,6),7-(6),7-(6)]
  1722   28.335421012   28.335421012   28.335421012    6[6-(1,6),6-(1,7),6-(7,7)]
  1723   28.102723588   28.102723588   28.102723588    6[1-(0),6-(6,6),7-(6)]
  1724   27.893025328   27.893025328   27.893025328    6[1-(0),6-(6,6),7-(6)]
  1725   68.261067788   68.261067788   68.261067788    6[1-(0),6-(6,6),7-(6)]
  1726   27.692346348   27.692346348   27.692346348    6[1-(0),6-(1,6),7-(6)]
  1727   27.304517308   27.304517308   27.304517308    6[6-(6,6),7-(6),7-(6)]
  1728   68.969983196   68.969983196   68.969983196    6[6-(1,6),6-(1,7),6-(7,7)]
  1729   68.277302492   68.277302492   68.277302492    6[6-(6,6),7-(6),7-(6)]
  1730   27.507451108   27.507451108   27.507451108    6[6-(1,6),6-(1,7),6-(7,7)]
  1731   29.130921508   29.130921508   29.130921508    6[1-(0),6-(1,6),6-(6,6)]
  1732    25.29006112    25.29006112    25.29006112    6[7-(27),16-(0)]
  1733    27.21116776    27.21116776    27.21116776    6[1-(0),6-(1,6),6-(6,6)]
  1734   69.499865896   69.499865896   69.499865896    6[1-(0),6-(6,6),7-(6,27)]
  1735    27.32390876    27.32390876    27.32390876    6[1-(0),6-(1,6),6-(1,7)]
  1736   70.251622884   70.251622884   70.251622884    6[6-(1,6),6-(1,7),6-(7,7)]
  1737   68.266028392   68.266028392   68.266028392    6[1-(0),6-(1,6),7-(6,27)]
  1738   70.072139212   70.072139212   70.072139212    6[7-(27),16-(0)]
  1739   29.675235056   29.675235056   29.675235056    6[1-(0),6-(1,6),6-(1,7)]
  1740   68.910906912   68.910906912   68.910906912    6[1-(0),6-(1,6),6-(1,7)]
  1741   70.349031108   70.349031108   70.349031108    6[1-(0),6-(1,6),6-(6,6)]
  1742   70.164586832   70.164586832   70.164586832    6[1-(0),6-(1,6),7-(6)]
  1743   29.397441232   29.397441232   29.397441232    6[1-(0),6-(1,6),7-(6)]
  1744   69.920164344   69.920164344   69.920164344    6[1-(0),6-(1,6),6-(6,6)]
  1745   26.171244776   26.171244776   26.171244776    6[6-(6,6),7-(6),7-(6)]
  1746   70.961891184   70.961891184   70.961891184    6[1-(0),6-(1,6),6-(1,7)]
  1747   62.524805708   62.524805708   62.524805708    6[6-(6,6),7-(6),7-(6)]
  1748   61.857378988   61.857378988   61.857378988    6[6-(1,6),6-(1,7),6-(7,7)]
  1749   62.090076412   62.090076412   62.090076412    6[1-(0),6-(6,6),7-(6)]
  1750   62.299774672   62.299774672   62.299774672    6[1-(0),6-(6,6),7-(6)]
  1751   67.028132212   67.028132212   67.028132212    6[1-(0),6-(6,6),7-(6)]
  1752   62.500453652   62.500453652   62.500453652    6[1-(0),6-(1,6),7-(6)]
  1753   62.888282692   62.888282692   62.888282692    6[6-(6,6),7-(6),7-(6)]
  1754   66.319216804   66.319216804   66.319216804    6[6-(1,6),6-(1,7),6-(7,7)]
  1755   67.011897508   67.011897508   67.011897508    6[6-(6,6),7-(6),7-(6)]
  1756   62.685348892   62.685348892   62.685348892    6[6-(1,6),6-(1,7),6-(7,7)]
  1757   61.061878492   61.061878492   61.061878492    6[1-(0),6-(1,6),6-(6,6)]
  1758    64.90273888    64.90273888    64.90273888    6[7-(27),16-(0)]
  1759    62.98163224    62.98163224    62.98163224    6[1-(0),6-(1,6),6-(6,6)]
  1760   65.789334104   65.789334104   65.789334104    6[1-(0),6-(6,6),7-(6,27)]
  1761    62.86889124    62.86889124    62.86889124    6[1-(0),6-(1,6),6-(1,7)]
  1762   65.037577116   65.037577116   65.037577116    6[6-(1,6),6-(1,7),6-(7,7)]
  1763   67.023171608   67.023171608   67.023171608    6[1-(0),6-(1,6),7-(6,27)]
  1764   65.217060788   65.217060788   65.217060788    6[7-(27),16-(0)]
  1765   60.517564944   60.517564944   60.517564944    6[1-(0),6-(1,6),6-(1,7)]
  1766   66.378293088   66.378293088   66.378293088    6[1-(0),6-(1,6),6-(1,7)]
  1767   64.940168892   64.940168892   64.940168892    6[1-(0),6-(1,6),6-(6,6)]
  1768   65.124613168   65.124613168   65.124613168    6[1-(0),6-(1,6),7-(6)]
  1769   60.795358768   60.795358768   60.795358768    6[1-(0),6-(1,6),7-(6)]
  1770   65.369035656   65.369035656   65.369035656    6[1-(0),6-(1,6),6-(6,6)]
  1771   64.021555224   64.021555224   64.021555224    6[6-(6,6),7-(6),7-(6)]
  1772   64.327308816   64.327308816   64.327308816    6[1-(0),6-(1,6),6-(1,7)]
  1773   44.197628748   44.197628748   44.197628748    6[6-(6,6),7-(6),7-(6)]
  1774   43.442715012   43.442715012   43.442715012    6[6-(1,6),6-(1,7),6-(7,7)]
  1775   42.082607588   42.082607588   42.082607588    6[1-(0),6-(6,6),7-(6)]
  1776   48.292832832   48.292832832   48.292832832    6[1-(0),6-(6,6),7-(6)]
  1777   65.729355892   65.729355892   65.729355892    6[1-(0),6-(6,6),7-(6)]
  1778   50.261290692   50.261290692   50.261290692    6[1-(0),6-(1,6),7-(6)]
  1779   46.107912252   46.107912252   46.107912252    6[6-(6,6),7-(6),7-(6)]
  1780   64.899582132   64.899582132   64.899582132    6[6-(1,6),6-(1,7),6-(7,7)]
  1781   64.123924052   64.123924052   64.123924052    6[6-(6,6),7-(6),7-(6)]
  1782   47.559114404   47.559114404   47.559114404    6[6-(1,6),6-(1,7),6-(7,7)]
  1783   44.068653044   44.068653044   44.068653044    6[1-(0),6-(1,6),6-(6,6)]
  1784   39.564875576   39.564875576   39.564875576    6[7-(27),16-(0)]
  1785   48.243226792   48.243226792   48.243226792    6[1-(0),6-(1,6),6-(6,6)]
  1786   66.894195904   66.894195904   66.894195904    6[1-(0),6-(6,6),7-(6)]
  1787    49.62407856    49.62407856    49.62407856    6[1-(0),6-(1,6),6-(1,7)]
  1788   66.132517708   66.132517708   66.132517708    6[6-(1,6),6-(1,7),6-(7,7)]
  1789   65.071399416   65.071399416   65.071399416    6[1-(0),6-(1,6),7-(6)]
  1790   69.726700788   69.726700788   69.726700788    6[7-(0),16-(0)]
  1791   43.327719192   43.327719192   43.327719192    6[1-(0),6-(1,6),6-(1,7)]
  1792   64.246135296   64.246135296   64.246135296    6[1-(0),6-(1,6),6-(1,7)]
  1793   64.803977764   64.803977764   64.803977764    6[1-(0),6-(1,6),6-(6,6)]
  1794    66.35033332    66.35033332    66.35033332    6[1-(0),6-(1,6),7-(6)]
  1795   41.968513696   41.968513696   41.968513696    6[1-(0),6-(1,6),7-(6)]
  1796    64.79450752    64.79450752    64.79450752    6[1-(0),6-(1,6),6-(6,6)]
  1797   44.241372256   44.241372256   44.241372256    6[6-(6,6),7-(6),7-(6)]
  1798    65.54310776    65.54310776    65.54310776    6[1-(0),6-(1,6),6-(1,7)]
  1799   45.995171252   45.995171252   45.995171252    6[6-(6,6),7-(6),7-(6)]
  1800   46.750084988   46.750084988   46.750084988    6[6-(1,6),6-(1,7),6-(7,7)]
  1801   48.110192412   48.110192412   48.110192412    6[1-(0),6-(6,6),7-(6)]
  1802   41.899967168   41.899967168   41.899967168    6[1-(0),6-(6,6),7-(6)]
  1803   69.559844108   69.559844108   69.559844108    6[1-(0),6-(6,6),7-(6)]
  1804   39.931509308   39.931509308   39.931509308    6[1-(0),6-(1,6),7-(6)]
  1805   44.084887748   44.084887748   44.084887748    6[6-(6,6),7-(6),7-(6)]
  1806   70.389617868   70.389617868   70.389617868    6[6-(1,6),6-(1,7),6-(7,7)]
  1807   71.165275948   71.165275948   71.165275948    6[6-(6,6),7-(6),7-(6)]
  1808   42.633685596   42.633685596   42.633685596    6[6-(1,6),6-(1,7),6-(7,7)]
  1809   46.124146956   46.124146956   46.124146956    6[1-(0),6-(1,6),6-(6,6)]
  1810   50.627924424   50.627924424   50.627924424    6[7-(27),16-(0)]
  1811   41.949573208   41.949573208   41.949573208    6[1-(0),6-(1,6),6-(6,6)]
  1812   68.395004096   68.395004096   68.395004096    6[1-(0),6-(6,6),7-(6)]
  1813    40.56872144    40.56872144    40.56872144    6[1-(0),6-(1,6),6-(1,7)]
  1814   69.156682292   69.156682292   69.156682292    6[6-(1,6),6-(1,7),6-(7,7)]
  1815   70.217800584   70.217800584   70.217800584    6[1-(0),6-(1,6),7-(6)]
  1816   65.562499212   65.562499212   65.562499212    6[7-(0),16-(0)]
  1817   46.865080808   46.865080808   46.865080808    6[1-(0),6-(1,6),6-(1,7)]
  1818   71.043064704   71.043064704   71.043064704    6[1-(0),6-(1,6),6-(1,7)]
  1819   70.485222236   70.485222236   70.485222236    6[1-(0),6-(1,6),6-(6,6)]
  1820    68.93886668    68.93886668    68.93886668    6[1-(0),6-(1,6),7-(6)]
  1821   48.224286304   48.224286304   48.224286304    6[1-(0),6-(1,6),7-(6)]
  1822    70.49469248    70.49469248    70.49469248    6[1-(0),6-(1,6),6-(6,6)]
  1823   45.951427744   45.951427744   45.951427744    6[6-(6,6),7-(6),7-(6)]
  1824    69.74609224    69.74609224    69.74609224    6[1-(0),6-(1,6),6-(1,7)]
  1825    31.96883796    31.96883796    31.96883796    1[6-(6,7)]
  1826     51.1618658     51.1618658     51.1618658    1[6-(6,7)]
  1827    27.62605464    27.62605464    27.62605464    1[6-(6,7)]
  1828     48.2982444     48.2982444     48.2982444    1[6-(6,7)]
  1829    30.37693504    30.37693504    30.37693504    1[6-(6,6)]
  1830    26.48962536    26.48962536    26.48962536    1[6-(6,6)]
  1831    28.75797428    28.75797428    28.75797428    1[6-(6,7)]
  1832     47.7570876     47.7570876     47.7570876    1[6-(6,6)]
  1833    30.54379172    30.54379172    30.54379172    1[6-(6,7)]
  1834    31.81100056    31.81100056    31.81100056    1[6-(6,6)]
  1835    31.78845236    31.78845236    31.78845236    1[6-(6,6)]
  1836     25.8402372     25.8402372     25.8402372    1[6-(6,6)]
  1837    26.82784836    26.82784836    26.82784836    1[6-(6,7)]
  1838    33.23153716    33.23153716    33.23153716    1[6-(6,7)]
  1839    31.45924864    31.45924864    31.45924864    1[6-(6,6)]
  1840     25.9078818     25.9078818     25.9078818    1[6-(6,6)]
  1841    56.06835412    56.06835412    56.06835412    1[6-(6,7)]
  1842     36.9114034     36.9114034     36.9114034    1[6-(6,7)]
  1843    25.44338888    25.44338888    25.44338888    1[6-(6,7)]
  1844     37.0692408     37.0692408     37.0692408    1[6-(6,7)]
  1845    37.04218296    37.04218296    37.04218296    1[6-(6,6)]
  1846    33.56074088    33.56074088    33.56074088    1[6-(6,6)]
  1847    30.97671716    30.97671716    30.97671716    1[6-(6,7)]
  1848    34.84147864    34.84147864    34.84147864    1[6-(6,6)]
  1849    27.54939076    27.54939076    27.54939076    1[6-(6,7)]
  1850    60.67269656    60.67269656    60.67269656    1[6-(6,6)]
  1851    51.05363444    51.05363444    51.05363444    1[6-(6,6)]
  1852     25.6598516     25.6598516     25.6598516    1[6-(6,6)]
  1853      28.974437      28.974437      28.974437    1[6-(6,7)]
  1854     59.3694106     59.3694106     59.3694106    1[6-(6,7)]
  1855    53.34002192    53.34002192    53.34002192    1[6-(6,6)]
  1856    28.00937404    28.00937404    28.00937404    1[6-(6,6)]
  1857    34.12444588    34.12444588    34.12444588    1[6-(6,7)]
  1858     53.2813966     53.2813966     53.2813966    1[6-(6,7)]
  1859    19.65301112    19.65301112    19.65301112    1[6-(6,7)]
  1860     53.1235592     53.1235592     53.1235592    1[6-(6,7)]
  1861     8.05421704     8.05421704     8.05421704    1[6-(6,6)]
  1862    11.53565912    11.53565912    11.53565912    1[6-(6,6)]
  1863    14.11968284    14.11968284    14.11968284    1[6-(6,7)]
  1864    55.35132136    55.35132136    55.35132136    1[6-(6,6)]
  1865    17.54700924    17.54700924    17.54700924    1[6-(6,7)]
  1866    29.52010344    29.52010344    29.52010344    1[6-(6,6)]
  1867    39.13916556    39.13916556    39.13916556    1[6-(6,6)]
  1868     19.4365484     19.4365484     19.4365484    1[6-(6,6)]
  1869      16.121963      16.121963      16.121963    1[6-(6,7)]
  1870     30.8233894     30.8233894     30.8233894    1[6-(6,7)]
  1871    36.85277808    36.85277808    36.85277808    1[6-(6,6)]
  1872    17.08702596    17.08702596    17.08702596    1[6-(6,6)]
  1873    58.22396204    58.22396204    58.22396204    1[6-(6,7)]
  1874     39.0309342     39.0309342     39.0309342    1[6-(6,7)]
  1875    17.47034536    17.47034536    17.47034536    1[6-(6,7)]
  1876     41.8945556     41.8945556     41.8945556    1[6-(6,7)]
  1877    14.71946496    14.71946496    14.71946496    1[6-(6,6)]
  1878    18.60677464    18.60677464    18.60677464    1[6-(6,6)]
  1879    16.33842572    16.33842572    16.33842572    1[6-(6,7)]
  1880     42.4357124     42.4357124     42.4357124    1[6-(6,6)]
  1881    14.55260828    14.55260828    14.55260828    1[6-(6,7)]
  1882    58.38179944    58.38179944    58.38179944    1[6-(6,6)]
  1883    58.40434764    58.40434764    58.40434764    1[6-(6,6)]
  1884     19.2561628     19.2561628     19.2561628    1[6-(6,6)]
  1885    18.26855164    18.26855164    18.26855164    1[6-(6,7)]
  1886    56.96126284    56.96126284    56.96126284    1[6-(6,7)]
  1887    58.73355136    58.73355136    58.73355136    1[6-(6,6)]
  1888     19.1885182     19.1885182     19.1885182    1[6-(6,6)]
  1889    25.98454568    25.98454568    25.98454568    1[6-(6,7)]
  1890    64.92077744    64.92077744    64.92077744    1[6-(6,7)]
  1891    24.40617168    24.40617168    24.40617168    1[6-(6,7)]
  1892     61.5340378     61.5340378     61.5340378    1[6-(6,7)]
  1893    22.64290244    22.64290244    22.64290244    1[6-(6,6)]
  1894    19.86947384    19.86947384    19.86947384    1[6-(6,6)]
  1895    22.36330476    22.36330476    22.36330476    1[6-(6,7)]
  1896     62.6163514     62.6163514     62.6163514    1[6-(6,6)]
  1897    25.49750456    25.49750456    25.49750456    1[6-(6,7)]
  1898    23.90560164    23.90560164    23.90560164    1[6-(6,6)]
  1899    26.86392548    26.86392548    26.86392548    1[6-(6,6)]
  1900    25.94846856    25.94846856    25.94846856    1[6-(6,6)]
  1901      23.337387      23.337387      23.337387    1[6-(6,7)]
  1902    26.18296984    26.18296984    26.18296984    1[6-(6,7)]
  1903    25.93493964    25.93493964    25.93493964    1[6-(6,6)]
  1904    24.69929828    24.69929828    24.69929828    1[6-(6,6)]
  1905    64.20825432    64.20825432    64.20825432    1[6-(6,7)]
  1906    25.27202256    25.27202256    25.27202256    1[6-(6,7)]
  1907    20.69022832    20.69022832    20.69022832    1[6-(6,7)]
  1908     28.6587622     28.6587622     28.6587622    1[6-(6,7)]
  1909    22.45349756    22.45349756    22.45349756    1[6-(6,6)]
  1910    25.22692616    25.22692616    25.22692616    1[6-(6,6)]
  1911    22.73309524    22.73309524    22.73309524    1[6-(6,7)]
  1912     27.5764486     27.5764486     27.5764486    1[6-(6,6)]
  1913    19.59889544    19.59889544    19.59889544    1[6-(6,7)]
  1914    66.28719836    66.28719836    66.28719836    1[6-(6,6)]
  1915    63.32887452    63.32887452    63.32887452    1[6-(6,6)]
  1916    19.14793144    19.14793144    19.14793144    1[6-(6,6)]
  1917      21.759013      21.759013      21.759013    1[6-(6,7)]
  1918    64.00983016    64.00983016    64.00983016    1[6-(6,7)]
  1919    64.25786036    64.25786036    64.25786036    1[6-(6,6)]
  1920    20.39710172    20.39710172    20.39710172    1[6-(6,6)]
  1921    40.10873816    40.10873816    40.10873816    1[6-(6,7)]
  1922    39.52248496    39.52248496    39.52248496    1[6-(6,7)]
  1923    22.87289408    22.87289408    22.87289408    1[6-(6,7)]
  1924     39.8877658     39.8877658     39.8877658    1[6-(6,7)]
  1925    15.78824964    15.78824964    15.78824964    1[6-(6,6)]
  1926    18.15581064    18.15581064    18.15581064    1[6-(6,6)]
  1927    20.51435236    20.51435236    20.51435236    1[6-(6,7)]
  1928    40.49205756    40.49205756    40.49205756    1[6-(6,6)]
  1929     22.5932964     22.5932964     22.5932964    1[6-(6,7)]
  1930    37.42550236    37.42550236    37.42550236    1[6-(6,6)]
  1931    44.06369244    44.06369244    44.06369244    1[6-(6,6)]
  1932    19.32831704    19.32831704    19.32831704    1[6-(6,6)]
  1933    19.61242436    19.61242436    19.61242436    1[6-(6,7)]
  1934    37.87195672    37.87195672    37.87195672    1[6-(6,7)]
  1935    42.37708708    42.37708708    42.37708708    1[6-(6,6)]
  1936    18.29560948    18.29560948    18.29560948    1[6-(6,6)]
  1937    50.08406184    50.08406184    50.08406184    1[6-(6,7)]
  1938    50.67031504    50.67031504    50.67031504    1[6-(6,7)]
  1939    22.22350592    22.22350592    22.22350592    1[6-(6,7)]
  1940     50.3050342     50.3050342     50.3050342    1[6-(6,7)]
  1941    29.30815036    29.30815036    29.30815036    1[6-(6,6)]
  1942    26.94058936    26.94058936    26.94058936    1[6-(6,6)]
  1943    24.58204764    24.58204764    24.58204764    1[6-(6,7)]
  1944    49.70074244    49.70074244    49.70074244    1[6-(6,6)]
  1945     22.5031036     22.5031036     22.5031036    1[6-(6,7)]
  1946    52.76729764    52.76729764    52.76729764    1[6-(6,6)]
  1947    46.12910756    46.12910756    46.12910756    1[6-(6,6)]
  1948    25.76808296    25.76808296    25.76808296    1[6-(6,6)]
  1949    25.48397564    25.48397564    25.48397564    1[6-(6,7)]
  1950    52.32084328    52.32084328    52.32084328    1[6-(6,7)]
  1951    47.81571292    47.81571292    47.81571292    1[6-(6,6)]
  1952    26.80079052    26.80079052    26.80079052    1[6-(6,6)]
  1953     36.9564998     36.9564998     36.9564998    1[6-(6,7)]
  1954    56.73578084    56.73578084    56.73578084    1[6-(6,7)]
  1955    27.30136056    27.30136056    27.30136056    1[6-(6,7)]
  1956     53.5068786     53.5068786     53.5068786    1[6-(6,7)]
  1957     37.1368854     37.1368854     37.1368854    1[6-(6,6)]
  1958    30.88201472    30.88201472    30.88201472    1[6-(6,6)]
  1959    30.79182192    30.79182192    30.79182192    1[6-(6,7)]
  1960    52.36143004    52.36143004    52.36143004    1[6-(6,6)]
  1961    30.49869532    30.49869532    30.49869532    1[6-(6,7)]
  1962     39.4818982     39.4818982     39.4818982    1[6-(6,6)]
  1963    32.82115992    32.82115992    32.82115992    1[6-(6,6)]
  1964    29.06012016    29.06012016    29.06012016    1[6-(6,6)]
  1965      29.763624      29.763624      29.763624    1[6-(6,7)]
  1966    40.45598044    40.45598044    40.45598044    1[6-(6,7)]
  1967    34.17856156    34.17856156    34.17856156    1[6-(6,6)]
  1968    30.16047232    30.16047232    30.16047232    1[6-(6,6)]
  1969    51.08069228    51.08069228    51.08069228    1[6-(6,7)]
  1970    31.33748836    31.33748836    31.33748836    1[6-(6,7)]
  1971    25.76808296    25.76808296    25.76808296    1[6-(6,7)]
  1972     31.8606066     31.8606066     31.8606066    1[6-(6,7)]
  1973     30.2822326     30.2822326     30.2822326    1[6-(6,6)]
  1974    29.16835152    29.16835152    29.16835152    1[6-(6,6)]
  1975    28.94286952    28.94286952    28.94286952    1[6-(6,7)]
  1976     30.2371362     30.2371362     30.2371362    1[6-(6,6)]
  1977    27.59448716    27.59448716    27.59448716    1[6-(6,7)]
  1978    53.00179892    53.00179892    53.00179892    1[6-(6,6)]
  1979    50.02092688    50.02092688    50.02092688    1[6-(6,6)]
  1980    22.43996864    22.43996864    22.43996864    1[6-(6,6)]
  1981    26.03866136    26.03866136    26.03866136    1[6-(6,7)]
  1982    52.14496732    52.14496732    52.14496732    1[6-(6,7)]
  1983      50.620709      50.620709      50.620709    1[6-(6,6)]
  1984    23.75678352    23.75678352    23.75678352    1[6-(6,6)]
  1985     53.2363002     53.2363002     53.2363002    1[6-(6,7)]
  1986    33.45701916    33.45701916    33.45701916    1[6-(6,7)]
  1987    17.79503944    17.79503944    17.79503944    1[6-(6,7)]
  1988     36.6859214     36.6859214     36.6859214    1[6-(6,7)]
  1989      7.9595146      7.9595146      7.9595146    1[6-(6,6)]
  1990    14.21438528    14.21438528    14.21438528    1[6-(6,6)]
  1991    14.30457808    14.30457808    14.30457808    1[6-(6,7)]
  1992    37.83136996    37.83136996    37.83136996    1[6-(6,6)]
  1993    14.59770468    14.59770468    14.59770468    1[6-(6,7)]
  1994     50.7109018     50.7109018     50.7109018    1[6-(6,6)]
  1995    57.37164008    57.37164008    57.37164008    1[6-(6,6)]
  1996    16.03627984    16.03627984    16.03627984    1[6-(6,6)]
  1997      15.332776      15.332776      15.332776    1[6-(6,7)]
  1998    49.73681956    49.73681956    49.73681956    1[6-(6,7)]
  1999    56.01423844    56.01423844    56.01423844    1[6-(6,6)]
  2000    14.93592768    14.93592768    14.93592768    1[6-(6,6)]
  2001    39.11210772    39.11210772    39.11210772    1[6-(6,7)]
  2002    58.85531164    58.85531164    58.85531164    1[6-(6,7)]
  2003    19.32831704    19.32831704    19.32831704    1[6-(6,7)]
  2004     58.3321934     58.3321934     58.3321934    1[6-(6,7)]
  2005     14.8141674     14.8141674     14.8141674    1[6-(6,6)]
  2006    15.92804848    15.92804848    15.92804848    1[6-(6,6)]
  2007    16.15353048    16.15353048    16.15353048    1[6-(6,7)]
  2008     59.9556638     59.9556638     59.9556638    1[6-(6,6)]
  2009    17.50191284    17.50191284    17.50191284    1[6-(6,7)]
  2010    37.19100108    37.19100108    37.19100108    1[6-(6,6)]
  2011    40.17187312    40.17187312    40.17187312    1[6-(6,6)]
  2012    22.65643136    22.65643136    22.65643136    1[6-(6,6)]
  2013    19.05773864    19.05773864    19.05773864    1[6-(6,7)]
  2014    38.04783268    38.04783268    38.04783268    1[6-(6,7)]
  2015      39.572091      39.572091      39.572091    1[6-(6,6)]
  2016    21.33961648    21.33961648    21.33961648    1[6-(6,6)]
  2017    61.66030772    61.66030772    61.66030772    1[6-(6,7)]
  2018    58.85531164    58.85531164    58.85531164    1[6-(6,7)]
  2019    64.42471704    64.42471704    64.42471704    1[6-(6,7)]
  2020     58.3321934     58.3321934     58.3321934    1[6-(6,7)]
  2021     59.9105674     59.9105674     59.9105674    1[6-(6,6)]
  2022    61.02444848    61.02444848    61.02444848    1[6-(6,6)]
  2023    61.24993048    61.24993048    61.24993048    1[6-(6,7)]
  2024     59.9556638     59.9556638     59.9556638    1[6-(6,6)]
  2025    62.59831284    62.59831284    62.59831284    1[6-(6,7)]
  2026    59.73920108    59.73920108    59.73920108    1[6-(6,6)]
  2027    62.72007312    62.72007312    62.72007312    1[6-(6,6)]
  2028    22.65643136    22.65643136    22.65643136    1[6-(6,6)]
  2029    64.15413864    64.15413864    64.15413864    1[6-(6,7)]
  2030    60.59603268    60.59603268    60.59603268    1[6-(6,7)]
  2031      62.120291      62.120291      62.120291    1[6-(6,6)]
  2032    66.43601648    66.43601648    66.43601648    1[6-(6,6)]
  2033     53.2363002     53.2363002     53.2363002    1[6-(6,7)]
  2034    56.00521916    56.00521916    56.00521916    1[6-(6,7)]
  2035    62.89143944    62.89143944    62.89143944    1[6-(6,7)]
  2036     59.2341214     59.2341214     59.2341214    1[6-(6,7)]
  2037     53.0559146     53.0559146     53.0559146    1[6-(6,6)]
  2038    59.31078528    59.31078528    59.31078528    1[6-(6,6)]
  2039    59.40097808    59.40097808    59.40097808    1[6-(6,7)]
  2040    60.37956996    60.37956996    60.37956996    1[6-(6,6)]
  2041    59.69410468    59.69410468    59.69410468    1[6-(6,7)]
  2042     50.7109018     50.7109018     50.7109018    1[6-(6,6)]
  2043    57.37164008    57.37164008    57.37164008    1[6-(6,6)]
  2044    61.13267984    61.13267984    61.13267984    1[6-(6,6)]
  2045      60.429176      60.429176      60.429176    1[6-(6,7)]
  2046    49.73681956    49.73681956    49.73681956    1[6-(6,7)]
  2047    56.01423844    56.01423844    56.01423844    1[6-(6,6)]
  2048    60.03232768    60.03232768    60.03232768    1[6-(6,6)]
  2049    28.53249228    28.53249228    28.53249228    1[6-(6,7)]
  2050    31.33748836    31.33748836    31.33748836    1[6-(6,7)]
  2051    25.76808296    25.76808296    25.76808296    1[6-(6,7)]
  2052     31.8606066     31.8606066     31.8606066    1[6-(6,7)]
  2053     30.2822326     30.2822326     30.2822326    1[6-(6,6)]
  2054    29.16835152    29.16835152    29.16835152    1[6-(6,6)]
  2055    28.94286952    28.94286952    28.94286952    1[6-(6,7)]
  2056     30.2371362     30.2371362     30.2371362    1[6-(6,6)]
  2057    27.59448716    27.59448716    27.59448716    1[6-(6,7)]
  2058    30.45359892    30.45359892    30.45359892    1[6-(6,6)]
  2059    27.47272688    27.47272688    27.47272688    1[6-(6,6)]
  2060    67.53636864    67.53636864    67.53636864    1[6-(6,6)]
  2061    26.03866136    26.03866136    26.03866136    1[6-(6,7)]
  2062    29.59676732    29.59676732    29.59676732    1[6-(6,7)]
  2063      28.072509      28.072509      28.072509    1[6-(6,6)]
  2064    23.75678352    23.75678352    23.75678352    1[6-(6,6)]
  2065     36.9564998     36.9564998     36.9564998    1[6-(6,7)]
  2066    34.18758084    34.18758084    34.18758084    1[6-(6,7)]
  2067    27.30136056    27.30136056    27.30136056    1[6-(6,7)]
  2068     30.9586786     30.9586786     30.9586786    1[6-(6,7)]
  2069     37.1368854     37.1368854     37.1368854    1[6-(6,6)]
  2070    30.88201472    30.88201472    30.88201472    1[6-(6,6)]
  2071    30.79182192    30.79182192    30.79182192    1[6-(6,7)]
  2072    29.81323004    29.81323004    29.81323004    1[6-(6,6)]
  2073    30.49869532    30.49869532    30.49869532    1[6-(6,7)]
  2074     39.4818982     39.4818982     39.4818982    1[6-(6,6)]
  2075    32.82115992    32.82115992    32.82115992    1[6-(6,6)]
  2076    29.06012016    29.06012016    29.06012016    1[6-(6,6)]
  2077      29.763624      29.763624      29.763624    1[6-(6,7)]
  2078    40.45598044    40.45598044    40.45598044    1[6-(6,7)]
  2079    34.17856156    34.17856156    34.17856156    1[6-(6,6)]
  2080    30.16047232    30.16047232    30.16047232    1[6-(6,6)]
  2081    33.52015412    33.52015412    33.52015412    1[6-(6,7)]
  2082     36.9114034     36.9114034     36.9114034    1[6-(6,7)]
  2083    25.44338888    25.44338888    25.44338888    1[6-(6,7)]
  2084     37.0692408     37.0692408     37.0692408    1[6-(6,7)]
  2085    37.04218296    37.04218296    37.04218296    1[6-(6,6)]
  2086    33.56074088    33.56074088    33.56074088    1[6-(6,6)]
  2087    30.97671716    30.97671716    30.97671716    1[6-(6,7)]
  2088    34.84147864    34.84147864    34.84147864    1[6-(6,6)]
  2089    27.54939076    27.54939076    27.54939076    1[6-(6,7)]
  2090    38.12449656    38.12449656    38.12449656    1[6-(6,6)]
  2091    28.50543444    28.50543444    28.50543444    1[6-(6,6)]
  2092     48.2080516     48.2080516     48.2080516    1[6-(6,6)]
  2093      28.974437      28.974437      28.974437    1[6-(6,7)]
  2094     36.8212106     36.8212106     36.8212106    1[6-(6,7)]
  2095    30.79182192    30.79182192    30.79182192    1[6-(6,6)]
  2096    28.00937404    28.00937404    28.00937404    1[6-(6,6)]
  2097    31.96883796    31.96883796    31.96883796    1[6-(6,7)]
  2098     28.6136658     28.6136658     28.6136658    1[6-(6,7)]
  2099    27.62605464    27.62605464    27.62605464    1[6-(6,7)]
  2100     25.7500444     25.7500444     25.7500444    1[6-(6,7)]
  2101    30.37693504    30.37693504    30.37693504    1[6-(6,6)]
  2102    26.48962536    26.48962536    26.48962536    1[6-(6,6)]
  2103    28.75797428    28.75797428    28.75797428    1[6-(6,7)]
  2104     25.2088876     25.2088876     25.2088876    1[6-(6,6)]
  2105    30.54379172    30.54379172    30.54379172    1[6-(6,7)]
  2106    31.81100056    31.81100056    31.81100056    1[6-(6,6)]
  2107    31.78845236    31.78845236    31.78845236    1[6-(6,6)]
  2108     48.3884372     48.3884372     48.3884372    1[6-(6,6)]
  2109    26.82784836    26.82784836    26.82784836    1[6-(6,7)]
  2110    33.23153716    33.23153716    33.23153716    1[6-(6,7)]
  2111    31.45924864    31.45924864    31.45924864    1[6-(6,6)]
  2112     25.9078818     25.9078818     25.9078818    1[6-(6,6)]
  2113    58.22396204    58.22396204    58.22396204    1[6-(6,7)]
  2114     61.5791342     61.5791342     61.5791342    1[6-(6,7)]
  2115    62.56674536    62.56674536    62.56674536    1[6-(6,7)]
  2116     64.4427556     64.4427556     64.4427556    1[6-(6,7)]
  2117    59.81586496    59.81586496    59.81586496    1[6-(6,6)]
  2118    63.70317464    63.70317464    63.70317464    1[6-(6,6)]
  2119    61.43482572    61.43482572    61.43482572    1[6-(6,7)]
  2120     64.9839124     64.9839124     64.9839124    1[6-(6,6)]
  2121    59.64900828    59.64900828    59.64900828    1[6-(6,7)]
  2122    58.38179944    58.38179944    58.38179944    1[6-(6,6)]
  2123    58.40434764    58.40434764    58.40434764    1[6-(6,6)]
  2124     41.8043628     41.8043628     41.8043628    1[6-(6,6)]
  2125    63.36495164    63.36495164    63.36495164    1[6-(6,7)]
  2126    56.96126284    56.96126284    56.96126284    1[6-(6,7)]
  2127    58.73355136    58.73355136    58.73355136    1[6-(6,6)]
  2128     64.2849182     64.2849182     64.2849182    1[6-(6,6)]
  2129    56.67264588    56.67264588    56.67264588    1[6-(6,7)]
  2130     53.2813966     53.2813966     53.2813966    1[6-(6,7)]
  2131    64.74941112    64.74941112    64.74941112    1[6-(6,7)]
  2132     53.1235592     53.1235592     53.1235592    1[6-(6,7)]
  2133    53.15061704    53.15061704    53.15061704    1[6-(6,6)]
  2134    56.63205912    56.63205912    56.63205912    1[6-(6,6)]
  2135    59.21608284    59.21608284    59.21608284    1[6-(6,7)]
  2136    55.35132136    55.35132136    55.35132136    1[6-(6,6)]
  2137    62.64340924    62.64340924    62.64340924    1[6-(6,7)]
  2138    52.06830344    52.06830344    52.06830344    1[6-(6,6)]
  2139    61.68736556    61.68736556    61.68736556    1[6-(6,6)]
  2140     41.9847484     41.9847484     41.9847484    1[6-(6,6)]
  2141      61.218363      61.218363      61.218363    1[6-(6,7)]
  2142     53.3715894     53.3715894     53.3715894    1[6-(6,7)]
  2143    59.40097808    59.40097808    59.40097808    1[6-(6,6)]
  2144    62.18342596    62.18342596    62.18342596    1[6-(6,6)]
  2145    40.10873816    40.10873816    40.10873816    1[6-(6,7)]
  2146    39.52248496    39.52248496    39.52248496    1[6-(6,7)]
  2147    45.42109408    45.42109408    45.42109408    1[6-(6,7)]
  2148     39.8877658     39.8877658     39.8877658    1[6-(6,7)]
  2149    38.33644964    38.33644964    38.33644964    1[6-(6,6)]
  2150    40.70401064    40.70401064    40.70401064    1[6-(6,6)]
  2151    43.06255236    43.06255236    43.06255236    1[6-(6,7)]
  2152    40.49205756    40.49205756    40.49205756    1[6-(6,6)]
  2153     45.1414964     45.1414964     45.1414964    1[6-(6,7)]
  2154    37.42550236    37.42550236    37.42550236    1[6-(6,6)]
  2155    44.06369244    44.06369244    44.06369244    1[6-(6,6)]
  2156    64.42471704    64.42471704    64.42471704    1[6-(6,6)]
  2157    42.16062436    42.16062436    42.16062436    1[6-(6,7)]
  2158    37.87195672    37.87195672    37.87195672    1[6-(6,7)]
  2159    42.37708708    42.37708708    42.37708708    1[6-(6,6)]
  2160    40.84380948    40.84380948    40.84380948    1[6-(6,6)]
  2161    50.08406184    50.08406184    50.08406184    1[6-(6,7)]
  2162    50.67031504    50.67031504    50.67031504    1[6-(6,7)]
  2163    44.77170592    44.77170592    44.77170592    1[6-(6,7)]
  2164     50.3050342     50.3050342     50.3050342    1[6-(6,7)]
  2165    51.85635036    51.85635036    51.85635036    1[6-(6,6)]
  2166    49.48878936    49.48878936    49.48878936    1[6-(6,6)]
  2167    47.13024764    47.13024764    47.13024764    1[6-(6,7)]
  2168    49.70074244    49.70074244    49.70074244    1[6-(6,6)]
  2169     45.0513036     45.0513036     45.0513036    1[6-(6,7)]
  2170    52.76729764    52.76729764    52.76729764    1[6-(6,6)]
  2171    46.12910756    46.12910756    46.12910756    1[6-(6,6)]
  2172    25.76808296    25.76808296    25.76808296    1[6-(6,6)]
  2173    48.03217564    48.03217564    48.03217564    1[6-(6,7)]
  2174    52.32084328    52.32084328    52.32084328    1[6-(6,7)]
  2175    47.81571292    47.81571292    47.81571292    1[6-(6,6)]
  2176    49.34899052    49.34899052    49.34899052    1[6-(6,6)]
  2177    48.53274568    48.53274568    48.53274568    1[6-(6,7)]
  2178    42.37257744    42.37257744    42.37257744    1[6-(6,7)]
  2179    46.95437168    46.95437168    46.95437168    1[6-(6,7)]
  2180     38.9858378     38.9858378     38.9858378    1[6-(6,7)]
  2181    45.19110244    45.19110244    45.19110244    1[6-(6,6)]
  2182    42.41767384    42.41767384    42.41767384    1[6-(6,6)]
  2183    44.91150476    44.91150476    44.91150476    1[6-(6,7)]
  2184     40.0681514     40.0681514     40.0681514    1[6-(6,6)]
  2185    48.04570456    48.04570456    48.04570456    1[6-(6,7)]
  2186    46.45380164    46.45380164    46.45380164    1[6-(6,6)]
  2187    49.41212548    49.41212548    49.41212548    1[6-(6,6)]
  2188    25.94846856    25.94846856    25.94846856    1[6-(6,6)]
  2189      45.885587      45.885587      45.885587    1[6-(6,7)]
  2190    48.73116984    48.73116984    48.73116984    1[6-(6,7)]
  2191    48.48313964    48.48313964    48.48313964    1[6-(6,6)]
  2192    47.24749828    47.24749828    47.24749828    1[6-(6,6)]
  2193    41.66005432    41.66005432    41.66005432    1[6-(6,7)]
  2194    47.82022256    47.82022256    47.82022256    1[6-(6,7)]
  2195    43.23842832    43.23842832    43.23842832    1[6-(6,7)]
  2196     51.2069622     51.2069622     51.2069622    1[6-(6,7)]
  2197    45.00169756    45.00169756    45.00169756    1[6-(6,6)]
  2198    47.77512616    47.77512616    47.77512616    1[6-(6,6)]
  2199    45.28129524    45.28129524    45.28129524    1[6-(6,7)]
  2200     50.1246486     50.1246486     50.1246486    1[6-(6,6)]
  2201    42.14709544    42.14709544    42.14709544    1[6-(6,7)]
  2202    43.73899836    43.73899836    43.73899836    1[6-(6,6)]
  2203    40.78067452    40.78067452    40.78067452    1[6-(6,6)]
  2204    64.24433144    64.24433144    64.24433144    1[6-(6,6)]
  2205      44.307213      44.307213      44.307213    1[6-(6,7)]
  2206    41.46163016    41.46163016    41.46163016    1[6-(6,7)]
  2207    41.70966036    41.70966036    41.70966036    1[6-(6,6)]
  2208    42.94530172    42.94530172    42.94530172    1[6-(6,6)]
  2209    35.67576204    35.67576204    35.67576204    1[6-(6,7)]
  2210     39.0309342     39.0309342     39.0309342    1[6-(6,7)]
  2211    40.01854536    40.01854536    40.01854536    1[6-(6,7)]
  2212     41.8945556     41.8945556     41.8945556    1[6-(6,7)]
  2213    37.26766496    37.26766496    37.26766496    1[6-(6,6)]
  2214    41.15497464    41.15497464    41.15497464    1[6-(6,6)]
  2215    38.88662572    38.88662572    38.88662572    1[6-(6,7)]
  2216     42.4357124     42.4357124     42.4357124    1[6-(6,6)]
  2217    37.10080828    37.10080828    37.10080828    1[6-(6,7)]
  2218    35.83359944    35.83359944    35.83359944    1[6-(6,6)]
  2219    35.85614764    35.85614764    35.85614764    1[6-(6,6)]
  2220     41.8043628     41.8043628     41.8043628    1[6-(6,6)]
  2221    40.81675164    40.81675164    40.81675164    1[6-(6,7)]
  2222    34.41306284    34.41306284    34.41306284    1[6-(6,7)]
  2223    36.18535136    36.18535136    36.18535136    1[6-(6,6)]
  2224     41.7367182     41.7367182     41.7367182    1[6-(6,6)]
  2225    34.12444588    34.12444588    34.12444588    1[6-(6,7)]
  2226     30.7331966     30.7331966     30.7331966    1[6-(6,7)]
  2227    42.20121112    42.20121112    42.20121112    1[6-(6,7)]
  2228     30.5753592     30.5753592     30.5753592    1[6-(6,7)]
  2229    30.60241704    30.60241704    30.60241704    1[6-(6,6)]
  2230    34.08385912    34.08385912    34.08385912    1[6-(6,6)]
  2231    36.66788284    36.66788284    36.66788284    1[6-(6,7)]
  2232    32.80312136    32.80312136    32.80312136    1[6-(6,6)]
  2233    40.09520924    40.09520924    40.09520924    1[6-(6,7)]
  2234    29.52010344    29.52010344    29.52010344    1[6-(6,6)]
  2235    39.13916556    39.13916556    39.13916556    1[6-(6,6)]
  2236     41.9847484     41.9847484     41.9847484    1[6-(6,6)]
  2237      38.670163      38.670163      38.670163    1[6-(6,7)]
  2238     30.8233894     30.8233894     30.8233894    1[6-(6,7)]
  2239    36.85277808    36.85277808    36.85277808    1[6-(6,6)]
  2240    39.63522596    39.63522596    39.63522596    1[6-(6,6)]
  2241    56.06835412    56.06835412    56.06835412    1[6-(6,7)]
  2242     59.4596034     59.4596034     59.4596034    1[6-(6,7)]
  2243    47.99158888    47.99158888    47.99158888    1[6-(6,7)]
  2244     59.6174408     59.6174408     59.6174408    1[6-(6,7)]
  2245    59.59038296    59.59038296    59.59038296    1[6-(6,6)]
  2246    56.10894088    56.10894088    56.10894088    1[6-(6,6)]
  2247    53.52491716    53.52491716    53.52491716    1[6-(6,7)]
  2248    57.38967864    57.38967864    57.38967864    1[6-(6,6)]
  2249    50.09759076    50.09759076    50.09759076    1[6-(6,7)]
  2250    60.67269656    60.67269656    60.67269656    1[6-(6,6)]
  2251    51.05363444    51.05363444    51.05363444    1[6-(6,6)]
  2252     48.2080516     48.2080516     48.2080516    1[6-(6,6)]
  2253      51.522637      51.522637      51.522637    1[6-(6,7)]
  2254     59.3694106     59.3694106     59.3694106    1[6-(6,7)]
  2255    53.34002192    53.34002192    53.34002192    1[6-(6,6)]
  2256    50.55757404    50.55757404    50.55757404    1[6-(6,6)]
  2257    54.51703796    54.51703796    54.51703796    1[6-(6,7)]
  2258     51.1618658     51.1618658     51.1618658    1[6-(6,7)]
  2259    50.17425464    50.17425464    50.17425464    1[6-(6,7)]
  2260     48.2982444     48.2982444     48.2982444    1[6-(6,7)]
  2261    52.92513504    52.92513504    52.92513504    1[6-(6,6)]
  2262    49.03782536    49.03782536    49.03782536    1[6-(6,6)]
  2263    51.30617428    51.30617428    51.30617428    1[6-(6,7)]
  2264     47.7570876     47.7570876     47.7570876    1[6-(6,6)]
  2265    53.09199172    53.09199172    53.09199172    1[6-(6,7)]
  2266    54.35920056    54.35920056    54.35920056    1[6-(6,6)]
  2267    54.33665236    54.33665236    54.33665236    1[6-(6,6)]
  2268     48.3884372     48.3884372     48.3884372    1[6-(6,6)]
  2269    49.37604836    49.37604836    49.37604836    1[6-(6,7)]
  2270    55.77973716    55.77973716    55.77973716    1[6-(6,7)]
  2271    54.00744864    54.00744864    54.00744864    1[6-(6,6)]
  2272     48.4560818     48.4560818     48.4560818    1[6-(6,6)]
  2273    41.66005432    41.66005432    41.66005432    1[6-(6,7)]
  2274    47.82022256    47.82022256    47.82022256    1[6-(6,7)]
  2275    43.23842832    43.23842832    43.23842832    1[6-(6,7)]
  2276     51.2069622     51.2069622     51.2069622    1[6-(6,7)]
  2277    45.00169756    45.00169756    45.00169756    1[6-(6,6)]
  2278    47.77512616    47.77512616    47.77512616    1[6-(6,6)]
  2279    45.28129524    45.28129524    45.28129524    1[6-(6,7)]
  2280     50.1246486     50.1246486     50.1246486    1[6-(6,6)]
  2281    42.14709544    42.14709544    42.14709544    1[6-(6,7)]
  2282    43.73899836    43.73899836    43.73899836    1[6-(6,6)]
  2283    40.78067452    40.78067452    40.78067452    1[6-(6,6)]
  2284    41.69613144    41.69613144    41.69613144    1[6-(6,6)]
  2285      44.307213      44.307213      44.307213    1[6-(6,7)]
  2286    41.46163016    41.46163016    41.46163016    1[6-(6,7)]
  2287    41.70966036    41.70966036    41.70966036    1[6-(6,6)]
  2288    42.94530172    42.94530172    42.94530172    1[6-(6,6)]
  2289    48.53274568    48.53274568    48.53274568    1[6-(6,7)]
  2290    42.37257744    42.37257744    42.37257744    1[6-(6,7)]
  2291    46.95437168    46.95437168    46.95437168    1[6-(6,7)]
  2292     38.9858378     38.9858378     38.9858378    1[6-(6,7)]
  2293    45.19110244    45.19110244    45.19110244    1[6-(6,6)]
  2294    42.41767384    42.41767384    42.41767384    1[6-(6,6)]
  2295    44.91150476    44.91150476    44.91150476    1[6-(6,7)]
  2296     40.0681514     40.0681514     40.0681514    1[6-(6,6)]
  2297    48.04570456    48.04570456    48.04570456    1[6-(6,7)]
  2298    46.45380164    46.45380164    46.45380164    1[6-(6,6)]
  2299    49.41212548    49.41212548    49.41212548    1[6-(6,6)]
  2300    48.49666856    48.49666856    48.49666856    1[6-(6,6)]
  2301      45.885587      45.885587      45.885587    1[6-(6,7)]
  2302    48.73116984    48.73116984    48.73116984    1[6-(6,7)]
  2303    48.48313964    48.48313964    48.48313964    1[6-(6,6)]
  2304    47.24749828    47.24749828    47.24749828    1[6-(6,6)]
  2305    50.08406184    50.08406184    50.08406184    1[6-(6,7)]
  2306    50.67031504    50.67031504    50.67031504    1[6-(6,7)]
  2307    44.77170592    44.77170592    44.77170592    1[6-(6,7)]
  2308     50.3050342     50.3050342     50.3050342    1[6-(6,7)]
  2309    51.85635036    51.85635036    51.85635036    1[6-(6,6)]
  2310    49.48878936    49.48878936    49.48878936    1[6-(6,6)]
  2311    47.13024764    47.13024764    47.13024764    1[6-(6,7)]
  2312    49.70074244    49.70074244    49.70074244    1[6-(6,6)]
  2313     45.0513036     45.0513036     45.0513036    1[6-(6,7)]
  2314    52.76729764    52.76729764    52.76729764    1[6-(6,6)]
  2315    46.12910756    46.12910756    46.12910756    1[6-(6,6)]
  2316    48.31628296    48.31628296    48.31628296    1[6-(6,6)]
  2317    48.03217564    48.03217564    48.03217564    1[6-(6,7)]
  2318    52.32084328    52.32084328    52.32084328    1[6-(6,7)]
  2319    47.81571292    47.81571292    47.81571292    1[6-(6,6)]
  2320    49.34899052    49.34899052    49.34899052    1[6-(6,6)]
  2321    40.10873816    40.10873816    40.10873816    1[6-(6,7)]
  2322    39.52248496    39.52248496    39.52248496    1[6-(6,7)]
  2323    45.42109408    45.42109408    45.42109408    1[6-(6,7)]
  2324     39.8877658     39.8877658     39.8877658    1[6-(6,7)]
  2325    38.33644964    38.33644964    38.33644964    1[6-(6,6)]
  2326    40.70401064    40.70401064    40.70401064    1[6-(6,6)]
  2327    43.06255236    43.06255236    43.06255236    1[6-(6,7)]
  2328    40.49205756    40.49205756    40.49205756    1[6-(6,6)]
  2329     45.1414964     45.1414964     45.1414964    1[6-(6,7)]
  2330    37.42550236    37.42550236    37.42550236    1[6-(6,6)]
  2331    44.06369244    44.06369244    44.06369244    1[6-(6,6)]
  2332    41.87651704    41.87651704    41.87651704    1[6-(6,6)]
  2333    42.16062436    42.16062436    42.16062436    1[6-(6,7)]
  2334    37.87195672    37.87195672    37.87195672    1[6-(6,7)]
  2335    42.37708708    42.37708708    42.37708708    1[6-(6,6)]
  2336    40.84380948    40.84380948    40.84380948    1[6-(6,6)]
  2337     30.6881002     30.6881002     30.6881002    1[6-(6,7)]
  2338    33.45701916    33.45701916    33.45701916    1[6-(6,7)]
  2339    40.34323944    40.34323944    40.34323944    1[6-(6,7)]
  2340     36.6859214     36.6859214     36.6859214    1[6-(6,7)]
  2341     30.5077146     30.5077146     30.5077146    1[6-(6,6)]
  2342    36.76258528    36.76258528    36.76258528    1[6-(6,6)]
  2343    36.85277808    36.85277808    36.85277808    1[6-(6,7)]
  2344    37.83136996    37.83136996    37.83136996    1[6-(6,6)]
  2345    37.14590468    37.14590468    37.14590468    1[6-(6,7)]
  2346     28.1627018     28.1627018     28.1627018    1[6-(6,6)]
  2347    34.82344008    34.82344008    34.82344008    1[6-(6,6)]
  2348    38.58447984    38.58447984    38.58447984    1[6-(6,6)]
  2349      37.880976      37.880976      37.880976    1[6-(6,7)]
  2350    27.18861956    27.18861956    27.18861956    1[6-(6,7)]
  2351    33.46603844    33.46603844    33.46603844    1[6-(6,6)]
  2352    37.48412768    37.48412768    37.48412768    1[6-(6,6)]
  2353    39.11210772    39.11210772    39.11210772    1[6-(6,7)]
  2354    36.30711164    36.30711164    36.30711164    1[6-(6,7)]
  2355    41.87651704    41.87651704    41.87651704    1[6-(6,7)]
  2356     35.7839934     35.7839934     35.7839934    1[6-(6,7)]
  2357     37.3623674     37.3623674     37.3623674    1[6-(6,6)]
  2358    38.47624848    38.47624848    38.47624848    1[6-(6,6)]
  2359    38.70173048    38.70173048    38.70173048    1[6-(6,7)]
  2360     37.4074638     37.4074638     37.4074638    1[6-(6,6)]
  2361    40.05011284    40.05011284    40.05011284    1[6-(6,7)]
  2362    37.19100108    37.19100108    37.19100108    1[6-(6,6)]
  2363    40.17187312    40.17187312    40.17187312    1[6-(6,6)]
  2364    45.20463136    45.20463136    45.20463136    1[6-(6,6)]
  2365    41.60593864    41.60593864    41.60593864    1[6-(6,7)]
  2366    38.04783268    38.04783268    38.04783268    1[6-(6,7)]
  2367      39.572091      39.572091      39.572091    1[6-(6,6)]
  2368    43.88781648    43.88781648    43.88781648    1[6-(6,6)]
  2369     59.5046998     59.5046998     59.5046998    1[6-(6,7)]
  2370    56.73578084    56.73578084    56.73578084    1[6-(6,7)]
  2371    49.84956056    49.84956056    49.84956056    1[6-(6,7)]
  2372     53.5068786     53.5068786     53.5068786    1[6-(6,7)]
  2373     59.6850854     59.6850854     59.6850854    1[6-(6,6)]
  2374    53.43021472    53.43021472    53.43021472    1[6-(6,6)]
  2375    53.34002192    53.34002192    53.34002192    1[6-(6,7)]
  2376    52.36143004    52.36143004    52.36143004    1[6-(6,6)]
  2377    53.04689532    53.04689532    53.04689532    1[6-(6,7)]
  2378     62.0300982     62.0300982     62.0300982    1[6-(6,6)]
  2379    55.36935992    55.36935992    55.36935992    1[6-(6,6)]
  2380    51.60832016    51.60832016    51.60832016    1[6-(6,6)]
  2381      52.311824      52.311824      52.311824    1[6-(6,7)]
  2382    63.00418044    63.00418044    63.00418044    1[6-(6,7)]
  2383    56.72676156    56.72676156    56.72676156    1[6-(6,6)]
  2384    52.70867232    52.70867232    52.70867232    1[6-(6,6)]
  2385    51.08069228    51.08069228    51.08069228    1[6-(6,7)]
  2386    53.88568836    53.88568836    53.88568836    1[6-(6,7)]
  2387    48.31628296    48.31628296    48.31628296    1[6-(6,7)]
  2388     54.4088066     54.4088066     54.4088066    1[6-(6,7)]
  2389     52.8304326     52.8304326     52.8304326    1[6-(6,6)]
  2390    51.71655152    51.71655152    51.71655152    1[6-(6,6)]
  2391    51.49106952    51.49106952    51.49106952    1[6-(6,7)]
  2392     52.7853362     52.7853362     52.7853362    1[6-(6,6)]
  2393    50.14268716    50.14268716    50.14268716    1[6-(6,7)]
  2394    53.00179892    53.00179892    53.00179892    1[6-(6,6)]
  2395    50.02092688    50.02092688    50.02092688    1[6-(6,6)]
  2396    44.98816864    44.98816864    44.98816864    1[6-(6,6)]
  2397    48.58686136    48.58686136    48.58686136    1[6-(6,7)]
  2398    52.14496732    52.14496732    52.14496732    1[6-(6,7)]
  2399      50.620709      50.620709      50.620709    1[6-(6,6)]
  2400    46.30498352    46.30498352    46.30498352    1[6-(6,6)]
  2401    51.08069228    51.08069228    51.08069228    1[6-(6,7)]
  2402    53.88568836    53.88568836    53.88568836    1[6-(6,7)]
  2403    70.86448296    70.86448296    70.86448296    1[6-(6,7)]
  2404     54.4088066     54.4088066     54.4088066    1[6-(6,7)]
  2405     52.8304326     52.8304326     52.8304326    1[6-(6,6)]
  2406    51.71655152    51.71655152    51.71655152    1[6-(6,6)]
  2407    74.03926952    74.03926952    74.03926952    1[6-(6,7)]
  2408     52.7853362     52.7853362     52.7853362    1[6-(6,6)]
  2409    72.69088716    72.69088716    72.69088716    1[6-(6,7)]
  2410    53.00179892    53.00179892    53.00179892    1[6-(6,6)]
  2411    72.56912688    72.56912688    72.56912688    1[6-(6,6)]
  2412    67.53636864    67.53636864    67.53636864    1[6-(6,6)]
  2413    71.13506136    71.13506136    71.13506136    1[6-(6,7)]
  2414    52.14496732    52.14496732    52.14496732    1[6-(6,7)]
  2415      50.620709      50.620709      50.620709    1[6-(6,6)]
  2416    68.85318352    68.85318352    68.85318352    1[6-(6,6)]
  2417     36.9564998     36.9564998     36.9564998    1[6-(6,7)]
  2418    34.18758084    34.18758084    34.18758084    1[6-(6,7)]
  2419    72.39776056    72.39776056    72.39776056    1[6-(6,7)]
  2420     30.9586786     30.9586786     30.9586786    1[6-(6,7)]
  2421     37.1368854     37.1368854     37.1368854    1[6-(6,6)]
  2422    30.88201472    30.88201472    30.88201472    1[6-(6,6)]
  2423    75.88822192    75.88822192    75.88822192    1[6-(6,7)]
  2424    29.81323004    29.81323004    29.81323004    1[6-(6,6)]
  2425    75.59509532    75.59509532    75.59509532    1[6-(6,7)]
  2426     39.4818982     39.4818982     39.4818982    1[6-(6,6)]
  2427    77.91755992    77.91755992    77.91755992    1[6-(6,6)]
  2428    74.15652016    74.15652016    74.15652016    1[6-(6,6)]
  2429      74.860024      74.860024      74.860024    1[6-(6,7)]
  2430    40.45598044    40.45598044    40.45598044    1[6-(6,7)]
  2431    34.17856156    34.17856156    34.17856156    1[6-(6,6)]
  2432    75.25687232    75.25687232    75.25687232    1[6-(6,6)]
  2433    39.11210772    39.11210772    39.11210772    1[6-(6,7)]
  2434    36.30711164    36.30711164    36.30711164    1[6-(6,7)]
  2435    64.42471704    64.42471704    64.42471704    1[6-(6,7)]
  2436     35.7839934     35.7839934     35.7839934    1[6-(6,7)]
  2437     37.3623674     37.3623674     37.3623674    1[6-(6,6)]
  2438    38.47624848    38.47624848    38.47624848    1[6-(6,6)]
  2439    61.24993048    61.24993048    61.24993048    1[6-(6,7)]
  2440     37.4074638     37.4074638     37.4074638    1[6-(6,6)]
  2441    62.59831284    62.59831284    62.59831284    1[6-(6,7)]
  2442    37.19100108    37.19100108    37.19100108    1[6-(6,6)]
  2443    62.72007312    62.72007312    62.72007312    1[6-(6,6)]
  2444    67.75283136    67.75283136    67.75283136    1[6-(6,6)]
  2445    64.15413864    64.15413864    64.15413864    1[6-(6,7)]
  2446    38.04783268    38.04783268    38.04783268    1[6-(6,7)]
  2447      39.572091      39.572091      39.572091    1[6-(6,6)]
  2448    66.43601648    66.43601648    66.43601648    1[6-(6,6)]
  2449     53.2363002     53.2363002     53.2363002    1[6-(6,7)]
  2450    56.00521916    56.00521916    56.00521916    1[6-(6,7)]
  2451    62.89143944    62.89143944    62.89143944    1[6-(6,7)]
  2452     59.2341214     59.2341214     59.2341214    1[6-(6,7)]
  2453     53.0559146     53.0559146     53.0559146    1[6-(6,6)]
  2454    59.31078528    59.31078528    59.31078528    1[6-(6,6)]
  2455    59.40097808    59.40097808    59.40097808    1[6-(6,7)]
  2456    60.37956996    60.37956996    60.37956996    1[6-(6,6)]
  2457    59.69410468    59.69410468    59.69410468    1[6-(6,7)]
  2458     50.7109018     50.7109018     50.7109018    1[6-(6,6)]
  2459    57.37164008    57.37164008    57.37164008    1[6-(6,6)]
  2460    61.13267984    61.13267984    61.13267984    1[6-(6,6)]
  2461      60.429176      60.429176      60.429176    1[6-(6,7)]
  2462    49.73681956    49.73681956    49.73681956    1[6-(6,7)]
  2463    56.01423844    56.01423844    56.01423844    1[6-(6,6)]
  2464    60.03232768    60.03232768    60.03232768    1[6-(6,6)]
  2465    56.67264588    56.67264588    56.67264588    1[6-(6,7)]
  2466     53.2813966     53.2813966     53.2813966    1[6-(6,7)]
  2467    64.74941112    64.74941112    64.74941112    1[6-(6,7)]
  2468     53.1235592     53.1235592     53.1235592    1[6-(6,7)]
  2469    53.15061704    53.15061704    53.15061704    1[6-(6,6)]
  2470    56.63205912    56.63205912    56.63205912    1[6-(6,6)]
  2471    59.21608284    59.21608284    59.21608284    1[6-(6,7)]
  2472    55.35132136    55.35132136    55.35132136    1[6-(6,6)]
  2473    62.64340924    62.64340924    62.64340924    1[6-(6,7)]
  2474    52.06830344    52.06830344    52.06830344    1[6-(6,6)]
  2475    61.68736556    61.68736556    61.68736556    1[6-(6,6)]
  2476     64.5329484     64.5329484     64.5329484    1[6-(6,6)]
  2477      61.218363      61.218363      61.218363    1[6-(6,7)]
  2478     53.3715894     53.3715894     53.3715894    1[6-(6,7)]
  2479    59.40097808    59.40097808    59.40097808    1[6-(6,6)]
  2480    62.18342596    62.18342596    62.18342596    1[6-(6,6)]
  2481    35.67576204    35.67576204    35.67576204    1[6-(6,7)]
  2482     39.0309342     39.0309342     39.0309342    1[6-(6,7)]
  2483    62.56674536    62.56674536    62.56674536    1[6-(6,7)]
  2484     41.8945556     41.8945556     41.8945556    1[6-(6,7)]
  2485    37.26766496    37.26766496    37.26766496    1[6-(6,6)]
  2486    41.15497464    41.15497464    41.15497464    1[6-(6,6)]
  2487    61.43482572    61.43482572    61.43482572    1[6-(6,7)]
  2488     42.4357124     42.4357124     42.4357124    1[6-(6,6)]
  2489    59.64900828    59.64900828    59.64900828    1[6-(6,7)]
  2490    35.83359944    35.83359944    35.83359944    1[6-(6,6)]
  2491    58.40434764    58.40434764    58.40434764    1[6-(6,6)]
  2492     64.3525628     64.3525628     64.3525628    1[6-(6,6)]
  2493    63.36495164    63.36495164    63.36495164    1[6-(6,7)]
  2494    34.41306284    34.41306284    34.41306284    1[6-(6,7)]
  2495    36.18535136    36.18535136    36.18535136    1[6-(6,6)]
  2496     64.2849182     64.2849182     64.2849182    1[6-(6,6)]
  2497    54.51703796    54.51703796    54.51703796    1[6-(6,7)]
  2498     51.1618658     51.1618658     51.1618658    1[6-(6,7)]
  2499    72.72245464    72.72245464    72.72245464    1[6-(6,7)]
  2500     48.2982444     48.2982444     48.2982444    1[6-(6,7)]
  2501    52.92513504    52.92513504    52.92513504    1[6-(6,6)]
  2502    49.03782536    49.03782536    49.03782536    1[6-(6,6)]
  2503    73.85437428    73.85437428    73.85437428    1[6-(6,7)]
  2504     47.7570876     47.7570876     47.7570876    1[6-(6,6)]
  2505    75.64019172    75.64019172    75.64019172    1[6-(6,7)]
  2506    54.35920056    54.35920056    54.35920056    1[6-(6,6)]
  2507    76.88485236    76.88485236    76.88485236    1[6-(6,6)]
  2508     70.9366372     70.9366372     70.9366372    1[6-(6,6)]
  2509    71.92424836    71.92424836    71.92424836    1[6-(6,7)]
  2510    55.77973716    55.77973716    55.77973716    1[6-(6,7)]
  2511    54.00744864    54.00744864    54.00744864    1[6-(6,6)]
  2512     71.0042818     71.0042818     71.0042818    1[6-(6,6)]
  2513    33.52015412    33.52015412    33.52015412    1[6-(6,7)]
  2514     36.9114034     36.9114034     36.9114034    1[6-(6,7)]
  2515    70.53978888    70.53978888    70.53978888    1[6-(6,7)]
  2516     37.0692408     37.0692408     37.0692408    1[6-(6,7)]
  2517    37.04218296    37.04218296    37.04218296    1[6-(6,6)]
  2518    33.56074088    33.56074088    33.56074088    1[6-(6,6)]
  2519    76.07311716    76.07311716    76.07311716    1[6-(6,7)]
  2520    34.84147864    34.84147864    34.84147864    1[6-(6,6)]
  2521    72.64579076    72.64579076    72.64579076    1[6-(6,7)]
  2522    38.12449656    38.12449656    38.12449656    1[6-(6,6)]
  2523    73.60183444    73.60183444    73.60183444    1[6-(6,6)]
  2524     70.7562516     70.7562516     70.7562516    1[6-(6,6)]
  2525      74.070837      74.070837      74.070837    1[6-(6,7)]
  2526     36.8212106     36.8212106     36.8212106    1[6-(6,7)]
  2527    30.79182192    30.79182192    30.79182192    1[6-(6,6)]
  2528    73.10577404    73.10577404    73.10577404    1[6-(6,6)]
  2529    27.53586184    27.53586184    27.53586184    1[6-(6,7)]
  2530    28.12211504    28.12211504    28.12211504    1[6-(6,7)]
  2531    67.31990592    67.31990592    67.31990592    1[6-(6,7)]
  2532     27.7568342     27.7568342     27.7568342    1[6-(6,7)]
  2533    29.30815036    29.30815036    29.30815036    1[6-(6,6)]
  2534    26.94058936    26.94058936    26.94058936    1[6-(6,6)]
  2535    69.67844764    69.67844764    69.67844764    1[6-(6,7)]
  2536    27.15254244    27.15254244    27.15254244    1[6-(6,6)]
  2537     67.5995036     67.5995036     67.5995036    1[6-(6,7)]
  2538    30.21909764    30.21909764    30.21909764    1[6-(6,6)]
  2539    68.67730756    68.67730756    68.67730756    1[6-(6,6)]
  2540    70.86448296    70.86448296    70.86448296    1[6-(6,6)]
  2541    70.58037564    70.58037564    70.58037564    1[6-(6,7)]
  2542    29.77264328    29.77264328    29.77264328    1[6-(6,7)]
  2543    25.26751292    25.26751292    25.26751292    1[6-(6,6)]
  2544    71.89719052    71.89719052    71.89719052    1[6-(6,6)]
  2545    62.65693816    62.65693816    62.65693816    1[6-(6,7)]
  2546    62.07068496    62.07068496    62.07068496    1[6-(6,7)]
  2547    67.96929408    67.96929408    67.96929408    1[6-(6,7)]
  2548     62.4359658     62.4359658     62.4359658    1[6-(6,7)]
  2549    60.88464964    60.88464964    60.88464964    1[6-(6,6)]
  2550    63.25221064    63.25221064    63.25221064    1[6-(6,6)]
  2551    65.61075236    65.61075236    65.61075236    1[6-(6,7)]
  2552    63.04025756    63.04025756    63.04025756    1[6-(6,6)]
  2553     67.6896964     67.6896964     67.6896964    1[6-(6,7)]
  2554    59.97370236    59.97370236    59.97370236    1[6-(6,6)]
  2555    66.61189244    66.61189244    66.61189244    1[6-(6,6)]
  2556    64.42471704    64.42471704    64.42471704    1[6-(6,6)]
  2557    64.70882436    64.70882436    64.70882436    1[6-(6,7)]
  2558    60.42015672    60.42015672    60.42015672    1[6-(6,7)]
  2559    64.92528708    64.92528708    64.92528708    1[6-(6,6)]
  2560    63.39200948    63.39200948    63.39200948    1[6-(6,6)]
  2561    41.66005432    41.66005432    41.66005432    1[6-(6,7)]
  2562    47.82022256    47.82022256    47.82022256    1[6-(6,7)]
  2563    65.78662832    65.78662832    65.78662832    1[6-(6,7)]
  2564     51.2069622     51.2069622     51.2069622    1[6-(6,7)]
  2565    45.00169756    45.00169756    45.00169756    1[6-(6,6)]
  2566    47.77512616    47.77512616    47.77512616    1[6-(6,6)]
  2567    67.82949524    67.82949524    67.82949524    1[6-(6,7)]
  2568     50.1246486     50.1246486     50.1246486    1[6-(6,6)]
  2569    64.69529544    64.69529544    64.69529544    1[6-(6,7)]
  2570    43.73899836    43.73899836    43.73899836    1[6-(6,6)]
  2571    63.32887452    63.32887452    63.32887452    1[6-(6,6)]
  2572    64.24433144    64.24433144    64.24433144    1[6-(6,6)]
  2573      66.855413      66.855413      66.855413    1[6-(6,7)]
  2574    41.46163016    41.46163016    41.46163016    1[6-(6,7)]
  2575    41.70966036    41.70966036    41.70966036    1[6-(6,6)]
  2576    65.49350172    65.49350172    65.49350172    1[6-(6,6)]
  2577    48.53274568    48.53274568    48.53274568    1[6-(6,7)]
  2578    42.37257744    42.37257744    42.37257744    1[6-(6,7)]
  2579    69.50257168    69.50257168    69.50257168    1[6-(6,7)]
  2580     38.9858378     38.9858378     38.9858378    1[6-(6,7)]
  2581    45.19110244    45.19110244    45.19110244    1[6-(6,6)]
  2582    42.41767384    42.41767384    42.41767384    1[6-(6,6)]
  2583    67.45970476    67.45970476    67.45970476    1[6-(6,7)]
  2584     40.0681514     40.0681514     40.0681514    1[6-(6,6)]
  2585    70.59390456    70.59390456    70.59390456    1[6-(6,7)]
  2586    46.45380164    46.45380164    46.45380164    1[6-(6,6)]
  2587    71.96032548    71.96032548    71.96032548    1[6-(6,6)]
  2588    71.04486856    71.04486856    71.04486856    1[6-(6,6)]
  2589      68.433787      68.433787      68.433787    1[6-(6,7)]
  2590    48.73116984    48.73116984    48.73116984    1[6-(6,7)]
  2591    48.48313964    48.48313964    48.48313964    1[6-(6,6)]
  2592    69.79569828    69.79569828    69.79569828    1[6-(6,6)]
  2593   34.235383024   34.235383024   34.235383024    27[7-(6),7-(6)]
  2594        56.3705        56.3705        56.3705    27[7-(6),7-(6)]
  2595        33.8223        33.8223        33.8223    27[7-(6),7-(6)]
  2596   55.957416976   55.957416976   55.957416976    27[7-(6),7-(6)]
  2597   28.391791512   28.391791512   28.391791512    27[7-(6),7-(6)]
  2598   61.801008488   61.801008488   61.801008488    27[7-(6),7-(6)]
  2599   39.665891512   39.665891512   39.665891512    27[7-(6),7-(6)]
  2600   50.526908488   50.526908488   50.526908488    27[7-(6),7-(6)]
  2601   39.665891512   39.665891512   39.665891512    27[7-(6),7-(6)]
  2602   50.939991512   50.939991512   50.939991512    27[7-(6),7-(6)]
  2603   50.526908488   50.526908488   50.526908488    27[7-(6),7-(6)]
  2604   39.252808488   39.252808488   39.252808488    27[7-(6),7-(6)]
  2605   33.409216976   33.409216976   33.409216976    27[7-(6),7-(6)]
  2606        33.8223        33.8223        33.8223    27[7-(6),7-(6)]
  2607        56.3705        56.3705        56.3705    27[7-(6),7-(6)]
  2608   56.783583024   56.783583024   56.783583024    27[7-(6),7-(6)]
  2609   39.252808488   39.252808488   39.252808488    27[7-(6),7-(6)]
  2610   50.939991512   50.939991512   50.939991512    27[7-(6),7-(6)]
  2611   50.526908488   50.526908488   50.526908488    27[7-(6),7-(6)]
  2612   39.665891512   39.665891512   39.665891512    27[7-(6),7-(6)]
  2613   27.978708488   27.978708488   27.978708488    27[7-(6),7-(6)]
  2614   39.252808488   39.252808488   39.252808488    27[7-(6),7-(6)]
  2615   62.214091512   62.214091512   62.214091512    27[7-(6),7-(6)]
  2616   50.939991512   50.939991512   50.939991512    27[7-(6),7-(6)]
  2617   28.290324612   28.290324612   28.290324612    27[7-(6),7-(6),7-(6,6),7-(6,6)]
  2618   16.806075388   16.806075388   16.806075388    27[7-(6),7-(6),7-(6,6),7-(6,6)]
  2619        22.5482        22.5482        22.5482    27[7-(6),7-(6),7-(6,6),7-(6,6)]
  2620        22.5482        22.5482        22.5482    27[7-(6),7-(6),7-(6,6),7-(6,6)]
  2621   28.290324612   28.290324612   28.290324612    27[7-(6),7-(6),7-(6,6),7-(6,6)]
  2622   16.806075388   16.806075388   16.806075388    27[7-(6),7-(6),7-(6,6),7-(6,6)]
  2623   61.902475388   61.902475388   61.902475388    27[7-(6),7-(6),7-(6,6),7-(6,6)]
  2624   28.290324612   28.290324612   28.290324612    27[7-(6),7-(6),7-(6,6),7-(6,6)]
  2625   28.290324612   28.290324612   28.290324612    27[7-(6),7-(6),7-(6,6),7-(6,6)]
  2626   61.902475388   61.902475388   61.902475388    27[7-(6),7-(6),7-(6,6),7-(6,6)]
  2627        45.0964        45.0964        45.0964    27[7-(6),7-(6),7-(6,6),7-(6,6)]
  2628        45.0964        45.0964        45.0964    27[7-(6),7-(6),7-(6,6),7-(6,6)]
  2629   39.354275388   39.354275388   39.354275388    27[7-(6),7-(6),7-(6,6),7-(6,6)]
  2630   50.838524612   50.838524612   50.838524612    27[7-(6),7-(6),7-(6,6),7-(6,6)]
  2631        45.0964        45.0964        45.0964    27[7-(6),7-(6),7-(6,6),7-(6,6)]
  2632        45.0964        45.0964        45.0964    27[7-(6),7-(6),7-(6,6),7-(6,6)]
  2633   39.354275388   39.354275388   39.354275388    27[7-(6),7-(6),7-(6,6),7-(6,6)]
  2634   50.838524612   50.838524612   50.838524612    27[7-(6),7-(6),7-(6,6),7-(6,6)]
  2635   73.386724612   73.386724612   73.386724612    27[7-(6),7-(6),7-(6,6),7-(6,6)]
  2636   61.902475388   61.902475388   61.902475388    27[7-(6),7-(6),7-(6,6),7-(6,6)]
  2637   61.902475388   61.902475388   61.902475388    27[7-(6),7-(6),7-(6,6),7-(6,6)]
  2638   73.386724612   73.386724612   73.386724612    27[7-(6),7-(6),7-(6,6),7-(6,6)]
  2639        67.6446        67.6446        67.6446    27[7-(6),7-(6),7-(6,6),7-(6,6)]
