# Supplementary material for: A collection of forcefield precursors for metal–organic frameworks
Source: RSC Adv. 2019 Nov 13;9(63):36492–507. doi: 10.1039/c9ra07327b (PMC9075174; doi:10.1039/c9ra07327b)
Supplement: RA-009-C9RA07327B-s3189 [file RA-009-C9RA07327B-s3189.txt]

LAFRER_clean5b

45.5462    0.00000000    0.00000000
22.7731    39.44416625    0.00000000
22.7731    13.14805541    37.18831658

     1   49.320158132   49.320158132   49.320158132    7[6-(16),27-(7)]
     2   62.677492206   62.677492206   62.677492206    7[6-(16),27-(7,7,7)]
     3   58.055008368   58.055008368   58.055008368    7[6-(1,6),6-(1,6)]
     4    51.99326461    51.99326461    51.99326461    7[6-(1,6),6-(1,6)]
     5    56.11519571    56.11519571    56.11519571    7[6-(6,7),6-(6,7)]
     6   56.060084808   56.060084808   56.060084808    7[6-(6,7),6-(6,7)]
     7   58.142912534   58.142912534   58.142912534    7[6-(6,7),6-(6,7)]
     8   60.403825902   60.403825902   60.403825902    7[6-(1,6),6-(1,6),27-(7,7,7)]
     9   64.747111534   64.747111534   64.747111534    7[6-(1,6),6-(1,6)]
    10   66.944260222   66.944260222   66.944260222    7[6-(6,7),6-(6,7)]
    11   62.820051812   62.820051812   62.820051812    7[6-(16),27-(7)]
    12   62.521724202   62.521724202   62.521724202    7[6-(16),27-(7,7,7)]
    13   58.906722308   58.906722308   58.906722308    7[6-(1,6),6-(1,6)]
    14   61.871324466   61.871324466   61.871324466    7[6-(1,6),6-(1,6)]
    15   61.897741262   61.897741262   61.897741262    7[6-(6,7),6-(6,7)]
    16   60.996381964   60.996381964   60.996381964    7[6-(6,7),6-(6,7)]
    17    61.53519351    61.53519351    61.53519351    7[6-(6,7),6-(6,7)]
    18   62.613727526   62.613727526   62.613727526    7[6-(1,6),6-(1,6),27-(7,7,7)]
    19   62.392372994   62.392372994   62.392372994    7[6-(1,6),6-(1,6)]
    20   86.901694138   86.901694138   86.901694138    7[6-(6,7),6-(6,7)]
    21   28.272348188   28.272348188   28.272348188    7[6-(16),27-(7)]
    22   28.570675798   28.570675798   28.570675798    7[6-(16),27-(7,7,7)]
    23   32.185677692   32.185677692   32.185677692    7[6-(1,6),6-(1,6)]
    24   29.221075534   29.221075534   29.221075534    7[6-(1,6),6-(1,6)]
    25   29.194658738   29.194658738   29.194658738    7[6-(6,7),6-(6,7)]
    26   30.096018036   30.096018036   30.096018036    7[6-(6,7),6-(6,7)]
    27    29.55720649    29.55720649    29.55720649    7[6-(6,7),6-(6,7)]
    28   28.478672474   28.478672474   28.478672474    7[6-(1,6),6-(1,6),27-(7,7,7)]
    29   28.700027006   28.700027006   28.700027006    7[6-(1,6),6-(1,6)]
    30   49.736905862   49.736905862   49.736905862    7[6-(6,7),6-(6,7)]
    31   41.772241868   41.772241868   41.772241868    7[6-(16),27-(7)]
    32   28.414907794   28.414907794   28.414907794    7[6-(16),27-(7,7,7)]
    33   33.037391632   33.037391632   33.037391632    7[6-(1,6),6-(1,6)]
    34    39.09913539    39.09913539    39.09913539    7[6-(1,6),6-(1,6)]
    35    34.97720429    34.97720429    34.97720429    7[6-(6,7),6-(6,7)]
    36   35.032315192   35.032315192   35.032315192    7[6-(6,7),6-(6,7)]
    37   32.949487466   32.949487466   32.949487466    7[6-(6,7),6-(6,7)]
    38   30.688574098   30.688574098   30.688574098    7[6-(1,6),6-(1,6),27-(7,7,7)]
    39   26.345288466   26.345288466   26.345288466    7[6-(1,6),6-(1,6)]
    40   69.694339778   69.694339778   69.694339778    7[6-(6,7),6-(6,7)]
    41   39.346451256   39.346451256   39.346451256    7[6-(16),27-(7)]
    42   44.163417368   44.163417368   44.163417368    7[6-(16),27-(7,7,7)]
    43   50.118583018   50.118583018   50.118583018    7[6-(1,6),6-(1,6)]
    44   41.778618336   41.778618336   41.778618336    7[6-(1,6),6-(1,6)]
    45    44.00901575    44.00901575    44.00901575    7[6-(6,7),6-(6,7)]
    46   45.971146046   45.971146046   45.971146046    7[6-(6,7),6-(6,7)]
    47    46.04265358    46.04265358    46.04265358    7[6-(6,7),6-(6,7)]
    48   44.326472764   44.326472764   44.326472764    7[6-(1,6),6-(1,6),27-(7,7,7)]
    49   46.730856662   46.730856662   46.730856662    7[6-(1,6),6-(1,6)]
    50   49.088327974   49.088327974   49.088327974    7[6-(6,7),6-(6,7)]
    51   51.745948744   51.745948744   51.745948744    7[6-(16),27-(7)]
    52   46.928982632   46.928982632   46.928982632    7[6-(16),27-(7,7,7)]
    53   40.973816982   40.973816982   40.973816982    7[6-(1,6),6-(1,6)]
    54   49.313781664   49.313781664   49.313781664    7[6-(1,6),6-(1,6)]
    55    47.08338425    47.08338425    47.08338425    7[6-(6,7),6-(6,7)]
    56   45.121253954   45.121253954   45.121253954    7[6-(6,7),6-(6,7)]
    57    45.04974642    45.04974642    45.04974642    7[6-(6,7),6-(6,7)]
    58   46.765927236   46.765927236   46.765927236    7[6-(1,6),6-(1,6),27-(7,7,7)]
    59   44.361543338   44.361543338   44.361543338    7[6-(1,6),6-(1,6)]
    60   87.550272026   87.550272026   87.550272026    7[6-(6,7),6-(6,7)]
    61   38.246055064   38.246055064   38.246055064    7[6-(16),27-(7)]
    62   47.084750636   47.084750636   47.084750636    7[6-(16),27-(7,7,7)]
    63   40.122103042   40.122103042   40.122103042    7[6-(1,6),6-(1,6)]
    64   39.435721808   39.435721808   39.435721808    7[6-(1,6),6-(1,6)]
    65   41.300838698   41.300838698   41.300838698    7[6-(6,7),6-(6,7)]
    66   40.184956798   40.184956798   40.184956798    7[6-(6,7),6-(6,7)]
    67   41.657465444   41.657465444   41.657465444    7[6-(6,7),6-(6,7)]
    68   44.556025612   44.556025612   44.556025612    7[6-(1,6),6-(1,6),27-(7,7,7)]
    69   46.716281878   46.716281878   46.716281878    7[6-(1,6),6-(1,6)]
    70    67.59283811    67.59283811    67.59283811    7[6-(6,7),6-(6,7)]
    71   52.846344936   52.846344936   52.846344936    7[6-(16),27-(7)]
    72   44.007649364   44.007649364   44.007649364    7[6-(16),27-(7,7,7)]
    73   50.970296958   50.970296958   50.970296958    7[6-(1,6),6-(1,6)]
    74   51.656678192   51.656678192   51.656678192    7[6-(1,6),6-(1,6)]
    75   49.791561302   49.791561302   49.791561302    7[6-(6,7),6-(6,7)]
    76   50.907443202   50.907443202   50.907443202    7[6-(6,7),6-(6,7)]
    77   49.434934556   49.434934556   49.434934556    7[6-(6,7),6-(6,7)]
    78   46.536374388   46.536374388   46.536374388    7[6-(1,6),6-(1,6),27-(7,7,7)]
    79   44.376118122   44.376118122   44.376118122    7[6-(1,6),6-(1,6)]
    80    69.04576189    69.04576189    69.04576189    7[6-(6,7),6-(6,7)]
    81   56.620303068   56.620303068   56.620303068    7[6-(16),27-(7)]
    82    61.13894157    61.13894157    61.13894157    7[6-(16),27-(7,7,7)]
    83   63.479105326   63.479105326   63.479105326    7[6-(1,6),6-(1,6)]
    84   58.103742802   58.103742802   58.103742802    7[6-(1,6),6-(1,6)]
    85   60.360557012   60.360557012   60.360557012    7[6-(6,7),6-(6,7)]
    86    61.42132801    61.42132801    61.42132801    7[6-(6,7),6-(6,7)]
    87    62.03164709    62.03164709    62.03164709    7[6-(6,7),6-(6,7)]
    88    61.39400029    61.39400029    61.39400029    7[6-(1,6),6-(1,6),27-(7,7,7)]
    89   63.577029656   63.577029656   63.577029656    7[6-(1,6),6-(1,6)]
    90   67.670722112   67.670722112   67.670722112    7[6-(6,7),6-(6,7)]
    91   55.519906876   55.519906876   55.519906876    7[6-(16),27-(7)]
    92   64.060274838   64.060274838   64.060274838    7[6-(16),27-(7,7,7)]
    93    53.48262535    53.48262535    53.48262535    7[6-(1,6),6-(1,6)]
    94   55.760846274   55.760846274   55.760846274    7[6-(1,6),6-(1,6)]
    95    57.65237996    57.65237996    57.65237996    7[6-(6,7),6-(6,7)]
    96   55.635138762   55.635138762   55.635138762    7[6-(6,7),6-(6,7)]
    97   57.646458954   57.646458954   57.646458954    7[6-(6,7),6-(6,7)]
    98   61.623553138   61.623553138   61.623553138    7[6-(1,6),6-(1,6),27-(7,7,7)]
    99   63.562454872   63.562454872   63.562454872    7[6-(1,6),6-(1,6)]
   100   86.175232248   86.175232248   86.175232248    7[6-(6,7),6-(6,7)]
   101   34.472096932   34.472096932   34.472096932    7[6-(16),27-(7)]
   102    29.95345843    29.95345843    29.95345843    7[6-(16),27-(7,7,7)]
   103   27.613294674   27.613294674   27.613294674    7[6-(1,6),6-(1,6)]
   104   32.988657198   32.988657198   32.988657198    7[6-(1,6),6-(1,6)]
   105   30.731842988   30.731842988   30.731842988    7[6-(6,7),6-(6,7)]
   106    29.67107199    29.67107199    29.67107199    7[6-(6,7),6-(6,7)]
   107    29.06075291    29.06075291    29.06075291    7[6-(6,7),6-(6,7)]
   108    29.69839971    29.69839971    29.69839971    7[6-(1,6),6-(1,6),27-(7,7,7)]
   109   27.515370344   27.515370344   27.515370344    7[6-(1,6),6-(1,6)]
   110   68.967877888   68.967877888   68.967877888    7[6-(6,7),6-(6,7)]
   111   35.572493124   35.572493124   35.572493124    7[6-(16),27-(7)]
   112   27.032125162   27.032125162   27.032125162    7[6-(16),27-(7,7,7)]
   113    37.60977465    37.60977465    37.60977465    7[6-(1,6),6-(1,6)]
   114   35.331553726   35.331553726   35.331553726    7[6-(1,6),6-(1,6)]
   115    33.44002004    33.44002004    33.44002004    7[6-(6,7),6-(6,7)]
   116   35.457261238   35.457261238   35.457261238    7[6-(6,7),6-(6,7)]
   117   33.445941046   33.445941046   33.445941046    7[6-(6,7),6-(6,7)]
   118   29.468846862   29.468846862   29.468846862    7[6-(1,6),6-(1,6),27-(7,7,7)]
   119   27.529945128   27.529945128   27.529945128    7[6-(1,6),6-(1,6)]
   120   50.463367752   50.463367752   50.463367752    7[6-(6,7),6-(6,7)]
   121   58.345593124   58.345593124   58.345593124    7[6-(16),27-(7)]
   122   27.032125162   27.032125162   27.032125162    7[6-(16),27-(7,7,7)]
   123    37.60977465    37.60977465    37.60977465    7[6-(1,6),6-(1,6)]
   124   58.104653726   58.104653726   58.104653726    7[6-(1,6),6-(1,6)]
   125    33.44002004    33.44002004    33.44002004    7[6-(6,7),6-(6,7)]
   126   35.457261238   35.457261238   35.457261238    7[6-(6,7),6-(6,7)]
   127   33.445941046   33.445941046   33.445941046    7[6-(6,7),6-(6,7)]
   128   29.468846862   29.468846862   29.468846862    7[6-(1,6),6-(1,6),27-(7,7,7)]
   129   27.529945128   27.529945128   27.529945128    7[6-(1,6),6-(1,6)]
   130   27.690267752   27.690267752   27.690267752    7[6-(6,7),6-(6,7)]
   131   34.472096932   34.472096932   34.472096932    7[6-(16),27-(7)]
   132    29.95345843    29.95345843    29.95345843    7[6-(16),27-(7,7,7)]
   133   50.386394674   50.386394674   50.386394674    7[6-(1,6),6-(1,6)]
   134   32.988657198   32.988657198   32.988657198    7[6-(1,6),6-(1,6)]
   135   30.731842988   30.731842988   30.731842988    7[6-(6,7),6-(6,7)]
   136    29.67107199    29.67107199    29.67107199    7[6-(6,7),6-(6,7)]
   137    29.06075291    29.06075291    29.06075291    7[6-(6,7),6-(6,7)]
   138    29.69839971    29.69839971    29.69839971    7[6-(1,6),6-(1,6),27-(7,7,7)]
   139   27.515370344   27.515370344   27.515370344    7[6-(1,6),6-(1,6)]
   140   23.421677888   23.421677888   23.421677888    7[6-(6,7),6-(6,7)]
   141   32.746806876   32.746806876   32.746806876    7[6-(16),27-(7)]
   142   18.514074838   18.514074838   18.514074838    7[6-(16),27-(7,7,7)]
   143    53.48262535    53.48262535    53.48262535    7[6-(1,6),6-(1,6)]
   144   32.987746274   32.987746274   32.987746274    7[6-(1,6),6-(1,6)]
   145    12.10617996    12.10617996    12.10617996    7[6-(6,7),6-(6,7)]
   146   10.088938762   10.088938762   10.088938762    7[6-(6,7),6-(6,7)]
   147   12.100258954   12.100258954   12.100258954    7[6-(6,7),6-(6,7)]
   148   16.077353138   16.077353138   16.077353138    7[6-(1,6),6-(1,6),27-(7,7,7)]
   149   18.016254872   18.016254872   18.016254872    7[6-(1,6),6-(1,6)]
   150   17.855932248   17.855932248   17.855932248    7[6-(6,7),6-(6,7)]
   151   56.620303068   56.620303068   56.620303068    7[6-(16),27-(7)]
   152    15.59274157    15.59274157    15.59274157    7[6-(16),27-(7,7,7)]
   153   40.706005326   40.706005326   40.706005326    7[6-(1,6),6-(1,6)]
   154   58.103742802   58.103742802   58.103742802    7[6-(1,6),6-(1,6)]
   155   14.814357012   14.814357012   14.814357012    7[6-(6,7),6-(6,7)]
   156    15.87512801    15.87512801    15.87512801    7[6-(6,7),6-(6,7)]
   157    16.48544709    16.48544709    16.48544709    7[6-(6,7),6-(6,7)]
   158    15.84780029    15.84780029    15.84780029    7[6-(1,6),6-(1,6),27-(7,7,7)]
   159   18.030829656   18.030829656   18.030829656    7[6-(1,6),6-(1,6)]
   160   22.124522112   22.124522112   22.124522112    7[6-(6,7),6-(6,7)]
   161   40.046951812   40.046951812   40.046951812    7[6-(16),27-(7)]
   162   16.975524202   16.975524202   16.975524202    7[6-(16),27-(7,7,7)]
   163   58.906722308   58.906722308   58.906722308    7[6-(1,6),6-(1,6)]
   164   39.098224466   39.098224466   39.098224466    7[6-(1,6),6-(1,6)]
   165   16.351541262   16.351541262   16.351541262    7[6-(6,7),6-(6,7)]
   166   15.450181964   15.450181964   15.450181964    7[6-(6,7),6-(6,7)]
   167    15.98899351    15.98899351    15.98899351    7[6-(6,7),6-(6,7)]
   168   17.067527526   17.067527526   17.067527526    7[6-(1,6),6-(1,6),27-(7,7,7)]
   169   16.846172994   16.846172994   16.846172994    7[6-(1,6),6-(1,6)]
   170   18.582394138   18.582394138   18.582394138    7[6-(6,7),6-(6,7)]
   171   49.320158132   49.320158132   49.320158132    7[6-(16),27-(7)]
   172   17.131292206   17.131292206   17.131292206    7[6-(16),27-(7,7,7)]
   173   35.281908368   35.281908368   35.281908368    7[6-(1,6),6-(1,6)]
   174    51.99326461    51.99326461    51.99326461    7[6-(1,6),6-(1,6)]
   175    10.56899571    10.56899571    10.56899571    7[6-(6,7),6-(6,7)]
   176   10.513884808   10.513884808   10.513884808    7[6-(6,7),6-(6,7)]
   177   12.596712534   12.596712534   12.596712534    7[6-(6,7),6-(6,7)]
   178   14.857625902   14.857625902   14.857625902    7[6-(1,6),6-(1,6),27-(7,7,7)]
   179   19.200911534   19.200911534   19.200911534    7[6-(1,6),6-(1,6)]
   180   21.398060222   21.398060222   21.398060222    7[6-(6,7),6-(6,7)]
   181   41.772241868   41.772241868   41.772241868    7[6-(16),27-(7)]
   182   28.414907794   28.414907794   28.414907794    7[6-(16),27-(7,7,7)]
   183   55.810491632   55.810491632   55.810491632    7[6-(1,6),6-(1,6)]
   184    39.09913539    39.09913539    39.09913539    7[6-(1,6),6-(1,6)]
   185    34.97720429    34.97720429    34.97720429    7[6-(6,7),6-(6,7)]
   186   35.032315192   35.032315192   35.032315192    7[6-(6,7),6-(6,7)]
   187   32.949487466   32.949487466   32.949487466    7[6-(6,7),6-(6,7)]
   188   30.688574098   30.688574098   30.688574098    7[6-(1,6),6-(1,6),27-(7,7,7)]
   189   26.345288466   26.345288466   26.345288466    7[6-(1,6),6-(1,6)]
   190   24.148139778   24.148139778   24.148139778    7[6-(6,7),6-(6,7)]
   191   51.045448188   51.045448188   51.045448188    7[6-(16),27-(7)]
   192   28.570675798   28.570675798   28.570675798    7[6-(16),27-(7,7,7)]
   193   32.185677692   32.185677692   32.185677692    7[6-(1,6),6-(1,6)]
   194   51.994175534   51.994175534   51.994175534    7[6-(1,6),6-(1,6)]
   195   29.194658738   29.194658738   29.194658738    7[6-(6,7),6-(6,7)]
   196   30.096018036   30.096018036   30.096018036    7[6-(6,7),6-(6,7)]
   197    29.55720649    29.55720649    29.55720649    7[6-(6,7),6-(6,7)]
   198   28.478672474   28.478672474   28.478672474    7[6-(1,6),6-(1,6),27-(7,7,7)]
   199   28.700027006   28.700027006   28.700027006    7[6-(1,6),6-(1,6)]
   200   26.963805862   26.963805862   26.963805862    7[6-(6,7),6-(6,7)]
   201   38.246055064   38.246055064   38.246055064    7[6-(16),27-(7)]
   202   24.311650636   24.311650636   24.311650636    7[6-(16),27-(7,7,7)]
   203   40.122103042   40.122103042   40.122103042    7[6-(1,6),6-(1,6)]
   204   39.435721808   39.435721808   39.435721808    7[6-(1,6),6-(1,6)]
   205   18.527738698   18.527738698   18.527738698    7[6-(6,7),6-(6,7)]
   206   17.411856798   17.411856798   17.411856798    7[6-(6,7),6-(6,7)]
   207   18.884365444   18.884365444   18.884365444    7[6-(6,7),6-(6,7)]
   208   21.782925612   21.782925612   21.782925612    7[6-(1,6),6-(1,6),27-(7,7,7)]
   209   23.943181878   23.943181878   23.943181878    7[6-(1,6),6-(1,6)]
   210    22.04663811    22.04663811    22.04663811    7[6-(6,7),6-(6,7)]
   211   52.846344936   52.846344936   52.846344936    7[6-(16),27-(7)]
   212   21.234549364   21.234549364   21.234549364    7[6-(16),27-(7,7,7)]
   213   50.970296958   50.970296958   50.970296958    7[6-(1,6),6-(1,6)]
   214   51.656678192   51.656678192   51.656678192    7[6-(1,6),6-(1,6)]
   215   27.018461302   27.018461302   27.018461302    7[6-(6,7),6-(6,7)]
   216   28.134343202   28.134343202   28.134343202    7[6-(6,7),6-(6,7)]
   217   26.661834556   26.661834556   26.661834556    7[6-(6,7),6-(6,7)]
   218   23.763274388   23.763274388   23.763274388    7[6-(1,6),6-(1,6),27-(7,7,7)]
   219   21.603018122   21.603018122   21.603018122    7[6-(1,6),6-(1,6)]
   220    23.49956189    23.49956189    23.49956189    7[6-(6,7),6-(6,7)]
   221   62.119551256   62.119551256   62.119551256    7[6-(16),27-(7)]
   222   21.390317368   21.390317368   21.390317368    7[6-(16),27-(7,7,7)]
   223   27.345483018   27.345483018   27.345483018    7[6-(1,6),6-(1,6)]
   224   64.551718336   64.551718336   64.551718336    7[6-(1,6),6-(1,6)]
   225    21.23591575    21.23591575    21.23591575    7[6-(6,7),6-(6,7)]
   226   23.198046046   23.198046046   23.198046046    7[6-(6,7),6-(6,7)]
   227    23.26955358    23.26955358    23.26955358    7[6-(6,7),6-(6,7)]
   228   21.553372764   21.553372764   21.553372764    7[6-(1,6),6-(1,6),27-(7,7,7)]
   229   23.957756662   23.957756662   23.957756662    7[6-(1,6),6-(1,6)]
   230   26.315227974   26.315227974   26.315227974    7[6-(6,7),6-(6,7)]
   231   28.972848744   28.972848744   28.972848744    7[6-(16),27-(7)]
   232   24.155882632   24.155882632   24.155882632    7[6-(16),27-(7,7,7)]
   233   63.746916982   63.746916982   63.746916982    7[6-(1,6),6-(1,6)]
   234   26.540681664   26.540681664   26.540681664    7[6-(1,6),6-(1,6)]
   235    24.31028425    24.31028425    24.31028425    7[6-(6,7),6-(6,7)]
   236   22.348153954   22.348153954   22.348153954    7[6-(6,7),6-(6,7)]
   237    22.27664642    22.27664642    22.27664642    7[6-(6,7),6-(6,7)]
   238   23.992827236   23.992827236   23.992827236    7[6-(1,6),6-(1,6),27-(7,7,7)]
   239   21.588443338   21.588443338   21.588443338    7[6-(1,6),6-(1,6)]
   240   19.230972026   19.230972026   19.230972026    7[6-(6,7),6-(6,7)]
   241   41.772241868   41.772241868   41.772241868    7[6-(16),27-(7)]
   242   73.961107794   73.961107794   73.961107794    7[6-(16),27-(7,7,7)]
   243   33.037391632   33.037391632   33.037391632    7[6-(1,6),6-(1,6)]
   244    39.09913539    39.09913539    39.09913539    7[6-(1,6),6-(1,6)]
   245    34.97720429    34.97720429    34.97720429    7[6-(6,7),6-(6,7)]
   246   35.032315192   35.032315192   35.032315192    7[6-(6,7),6-(6,7)]
   247   32.949487466   32.949487466   32.949487466    7[6-(6,7),6-(6,7)]
   248   76.234774098   76.234774098   76.234774098    7[6-(1,6),6-(1,6),27-(7,7,7)]
   249   71.891488466   71.891488466   71.891488466    7[6-(1,6),6-(1,6)]
   250   69.694339778   69.694339778   69.694339778    7[6-(6,7),6-(6,7)]
   251   51.045448188   51.045448188   51.045448188    7[6-(16),27-(7)]
   252   74.116875798   74.116875798   74.116875798    7[6-(16),27-(7,7,7)]
   253   54.958777692   54.958777692   54.958777692    7[6-(1,6),6-(1,6)]
   254   51.994175534   51.994175534   51.994175534    7[6-(1,6),6-(1,6)]
   255   51.967758738   51.967758738   51.967758738    7[6-(6,7),6-(6,7)]
   256   52.869118036   52.869118036   52.869118036    7[6-(6,7),6-(6,7)]
   257    52.33030649    52.33030649    52.33030649    7[6-(6,7),6-(6,7)]
   258   74.024872474   74.024872474   74.024872474    7[6-(1,6),6-(1,6),27-(7,7,7)]
   259   74.246227006   74.246227006   74.246227006    7[6-(1,6),6-(1,6)]
   260   72.510005862   72.510005862   72.510005862    7[6-(6,7),6-(6,7)]
   261   40.046951812   40.046951812   40.046951812    7[6-(16),27-(7)]
   262   62.521724202   62.521724202   62.521724202    7[6-(16),27-(7,7,7)]
   263   36.133622308   36.133622308   36.133622308    7[6-(1,6),6-(1,6)]
   264   39.098224466   39.098224466   39.098224466    7[6-(1,6),6-(1,6)]
   265   39.124641262   39.124641262   39.124641262    7[6-(6,7),6-(6,7)]
   266   38.223281964   38.223281964   38.223281964    7[6-(6,7),6-(6,7)]
   267    38.76209351    38.76209351    38.76209351    7[6-(6,7),6-(6,7)]
   268   62.613727526   62.613727526   62.613727526    7[6-(1,6),6-(1,6),27-(7,7,7)]
   269   62.392372994   62.392372994   62.392372994    7[6-(1,6),6-(1,6)]
   270   64.128594138   64.128594138   64.128594138    7[6-(6,7),6-(6,7)]
   271   49.320158132   49.320158132   49.320158132    7[6-(16),27-(7)]
   272   62.677492206   62.677492206   62.677492206    7[6-(16),27-(7,7,7)]
   273   58.055008368   58.055008368   58.055008368    7[6-(1,6),6-(1,6)]
   274    51.99326461    51.99326461    51.99326461    7[6-(1,6),6-(1,6)]
   275    56.11519571    56.11519571    56.11519571    7[6-(6,7),6-(6,7)]
   276   56.060084808   56.060084808   56.060084808    7[6-(6,7),6-(6,7)]
   277   58.142912534   58.142912534   58.142912534    7[6-(6,7),6-(6,7)]
   278   60.403825902   60.403825902   60.403825902    7[6-(1,6),6-(1,6),27-(7,7,7)]
   279   64.747111534   64.747111534   64.747111534    7[6-(1,6),6-(1,6)]
   280   66.944260222   66.944260222   66.944260222    7[6-(6,7),6-(6,7)]
   281   51.745948744   51.745948744   51.745948744    7[6-(16),27-(7)]
   282   69.702082632   69.702082632   69.702082632    7[6-(16),27-(7,7,7)]
   283   40.973816982   40.973816982   40.973816982    7[6-(1,6),6-(1,6)]
   284   49.313781664   49.313781664   49.313781664    7[6-(1,6),6-(1,6)]
   285    47.08338425    47.08338425    47.08338425    7[6-(6,7),6-(6,7)]
   286   45.121253954   45.121253954   45.121253954    7[6-(6,7),6-(6,7)]
   287    45.04974642    45.04974642    45.04974642    7[6-(6,7),6-(6,7)]
   288   69.539027236   69.539027236   69.539027236    7[6-(1,6),6-(1,6),27-(7,7,7)]
   289   67.134643338   67.134643338   67.134643338    7[6-(1,6),6-(1,6)]
   290   64.777172026   64.777172026   64.777172026    7[6-(6,7),6-(6,7)]
   291   39.346451256   39.346451256   39.346451256    7[6-(16),27-(7)]
   292   66.936517368   66.936517368   66.936517368    7[6-(16),27-(7,7,7)]
   293   50.118583018   50.118583018   50.118583018    7[6-(1,6),6-(1,6)]
   294   41.778618336   41.778618336   41.778618336    7[6-(1,6),6-(1,6)]
   295    44.00901575    44.00901575    44.00901575    7[6-(6,7),6-(6,7)]
   296   45.971146046   45.971146046   45.971146046    7[6-(6,7),6-(6,7)]
   297    46.04265358    46.04265358    46.04265358    7[6-(6,7),6-(6,7)]
   298   67.099572764   67.099572764   67.099572764    7[6-(1,6),6-(1,6),27-(7,7,7)]
   299   69.503956662   69.503956662   69.503956662    7[6-(1,6),6-(1,6)]
   300   71.861427974   71.861427974   71.861427974    7[6-(6,7),6-(6,7)]
   301   30.073244936   30.073244936   30.073244936    7[6-(16),27-(7)]
   302   66.780749364   66.780749364   66.780749364    7[6-(16),27-(7,7,7)]
   303   28.197196958   28.197196958   28.197196958    7[6-(1,6),6-(1,6)]
   304   28.883578192   28.883578192   28.883578192    7[6-(1,6),6-(1,6)]
   305   27.018461302   27.018461302   27.018461302    7[6-(6,7),6-(6,7)]
   306   28.134343202   28.134343202   28.134343202    7[6-(6,7),6-(6,7)]
   307   26.661834556   26.661834556   26.661834556    7[6-(6,7),6-(6,7)]
   308   69.309474388   69.309474388   69.309474388    7[6-(1,6),6-(1,6),27-(7,7,7)]
   309   67.149218122   67.149218122   67.149218122    7[6-(1,6),6-(1,6)]
   310    69.04576189    69.04576189    69.04576189    7[6-(6,7),6-(6,7)]
   311   61.019155064   61.019155064   61.019155064    7[6-(16),27-(7)]
   312   69.857850636   69.857850636   69.857850636    7[6-(16),27-(7,7,7)]
   313   62.895203042   62.895203042   62.895203042    7[6-(1,6),6-(1,6)]
   314   62.208821808   62.208821808   62.208821808    7[6-(1,6),6-(1,6)]
   315   64.073938698   64.073938698   64.073938698    7[6-(6,7),6-(6,7)]
   316   62.958056798   62.958056798   62.958056798    7[6-(6,7),6-(6,7)]
   317   64.430565444   64.430565444   64.430565444    7[6-(6,7),6-(6,7)]
   318   67.329125612   67.329125612   67.329125612    7[6-(1,6),6-(1,6),27-(7,7,7)]
   319   69.489381878   69.489381878   69.489381878    7[6-(1,6),6-(1,6)]
   320    67.59283811    67.59283811    67.59283811    7[6-(6,7),6-(6,7)]
   321   57.245196932   57.245196932   57.245196932    7[6-(16),27-(7)]
   322    75.49965843    75.49965843    75.49965843    7[6-(16),27-(7,7,7)]
   323   50.386394674   50.386394674   50.386394674    7[6-(1,6),6-(1,6)]
   324   55.761757198   55.761757198   55.761757198    7[6-(1,6),6-(1,6)]
   325   53.504942988   53.504942988   53.504942988    7[6-(6,7),6-(6,7)]
   326    52.44417199    52.44417199    52.44417199    7[6-(6,7),6-(6,7)]
   327    51.83385291    51.83385291    51.83385291    7[6-(6,7),6-(6,7)]
   328    75.24459971    75.24459971    75.24459971    7[6-(1,6),6-(1,6),27-(7,7,7)]
   329   73.061570344   73.061570344   73.061570344    7[6-(1,6),6-(1,6)]
   330   68.967877888   68.967877888   68.967877888    7[6-(6,7),6-(6,7)]
   331   35.572493124   35.572493124   35.572493124    7[6-(16),27-(7)]
   332   72.578325162   72.578325162   72.578325162    7[6-(16),27-(7,7,7)]
   333    37.60977465    37.60977465    37.60977465    7[6-(1,6),6-(1,6)]
   334   35.331553726   35.331553726   35.331553726    7[6-(1,6),6-(1,6)]
   335    33.44002004    33.44002004    33.44002004    7[6-(6,7),6-(6,7)]
   336   35.457261238   35.457261238   35.457261238    7[6-(6,7),6-(6,7)]
   337   33.445941046   33.445941046   33.445941046    7[6-(6,7),6-(6,7)]
   338   75.015046862   75.015046862   75.015046862    7[6-(1,6),6-(1,6),27-(7,7,7)]
   339   73.076145128   73.076145128   73.076145128    7[6-(1,6),6-(1,6)]
   340   73.236467752   73.236467752   73.236467752    7[6-(6,7),6-(6,7)]
   341   33.847203068   33.847203068   33.847203068    7[6-(16),27-(7)]
   342    61.13894157    61.13894157    61.13894157    7[6-(16),27-(7,7,7)]
   343   40.706005326   40.706005326   40.706005326    7[6-(1,6),6-(1,6)]
   344   35.330642802   35.330642802   35.330642802    7[6-(1,6),6-(1,6)]
   345   37.587457012   37.587457012   37.587457012    7[6-(6,7),6-(6,7)]
   346    38.64822801    38.64822801    38.64822801    7[6-(6,7),6-(6,7)]
   347    39.25854709    39.25854709    39.25854709    7[6-(6,7),6-(6,7)]
   348    61.39400029    61.39400029    61.39400029    7[6-(1,6),6-(1,6),27-(7,7,7)]
   349   63.577029656   63.577029656   63.577029656    7[6-(1,6),6-(1,6)]
   350   67.670722112   67.670722112   67.670722112    7[6-(6,7),6-(6,7)]
   351   55.519906876   55.519906876   55.519906876    7[6-(16),27-(7)]
   352   64.060274838   64.060274838   64.060274838    7[6-(16),27-(7,7,7)]
   353    53.48262535    53.48262535    53.48262535    7[6-(1,6),6-(1,6)]
   354   55.760846274   55.760846274   55.760846274    7[6-(1,6),6-(1,6)]
   355    57.65237996    57.65237996    57.65237996    7[6-(6,7),6-(6,7)]
   356   55.635138762   55.635138762   55.635138762    7[6-(6,7),6-(6,7)]
   357   57.646458954   57.646458954   57.646458954    7[6-(6,7),6-(6,7)]
   358   61.623553138   61.623553138   61.623553138    7[6-(1,6),6-(1,6),27-(7,7,7)]
   359   63.562454872   63.562454872   63.562454872    7[6-(1,6),6-(1,6)]
   360   63.402132248   63.402132248   63.402132248    7[6-(6,7),6-(6,7)]
   361   32.746806876   32.746806876   32.746806876    7[6-(16),27-(7)]
   362   41.287174838   41.287174838   41.287174838    7[6-(16),27-(7,7,7)]
   363    30.70952535    30.70952535    30.70952535    7[6-(1,6),6-(1,6)]
   364   32.987746274   32.987746274   32.987746274    7[6-(1,6),6-(1,6)]
   365    34.87927996    34.87927996    34.87927996    7[6-(6,7),6-(6,7)]
   366   32.862038762   32.862038762   32.862038762    7[6-(6,7),6-(6,7)]
   367   34.873358954   34.873358954   34.873358954    7[6-(6,7),6-(6,7)]
   368   38.850453138   38.850453138   38.850453138    7[6-(1,6),6-(1,6),27-(7,7,7)]
   369   40.789354872   40.789354872   40.789354872    7[6-(1,6),6-(1,6)]
   370   40.629032248   40.629032248   40.629032248    7[6-(6,7),6-(6,7)]
   371   33.847203068   33.847203068   33.847203068    7[6-(16),27-(7)]
   372    38.36584157    38.36584157    38.36584157    7[6-(16),27-(7,7,7)]
   373   40.706005326   40.706005326   40.706005326    7[6-(1,6),6-(1,6)]
   374   35.330642802   35.330642802   35.330642802    7[6-(1,6),6-(1,6)]
   375   37.587457012   37.587457012   37.587457012    7[6-(6,7),6-(6,7)]
   376    38.64822801    38.64822801    38.64822801    7[6-(6,7),6-(6,7)]
   377    39.25854709    39.25854709    39.25854709    7[6-(6,7),6-(6,7)]
   378    38.62090029    38.62090029    38.62090029    7[6-(1,6),6-(1,6),27-(7,7,7)]
   379   40.803929656   40.803929656   40.803929656    7[6-(1,6),6-(1,6)]
   380   44.897622112   44.897622112   44.897622112    7[6-(6,7),6-(6,7)]
   381   58.345593124   58.345593124   58.345593124    7[6-(16),27-(7)]
   382   49.805225162   49.805225162   49.805225162    7[6-(16),27-(7,7,7)]
   383    60.38287465    60.38287465    60.38287465    7[6-(1,6),6-(1,6)]
   384   58.104653726   58.104653726   58.104653726    7[6-(1,6),6-(1,6)]
   385    56.21312004    56.21312004    56.21312004    7[6-(6,7),6-(6,7)]
   386   58.230361238   58.230361238   58.230361238    7[6-(6,7),6-(6,7)]
   387   56.219041046   56.219041046   56.219041046    7[6-(6,7),6-(6,7)]
   388   52.241946862   52.241946862   52.241946862    7[6-(1,6),6-(1,6),27-(7,7,7)]
   389   50.303045128   50.303045128   50.303045128    7[6-(1,6),6-(1,6)]
   390   50.463367752   50.463367752   50.463367752    7[6-(6,7),6-(6,7)]
   391   57.245196932   57.245196932   57.245196932    7[6-(16),27-(7)]
   392    52.72655843    52.72655843    52.72655843    7[6-(16),27-(7,7,7)]
   393   50.386394674   50.386394674   50.386394674    7[6-(1,6),6-(1,6)]
   394   55.761757198   55.761757198   55.761757198    7[6-(1,6),6-(1,6)]
   395   53.504942988   53.504942988   53.504942988    7[6-(6,7),6-(6,7)]
   396    52.44417199    52.44417199    52.44417199    7[6-(6,7),6-(6,7)]
   397    51.83385291    51.83385291    51.83385291    7[6-(6,7),6-(6,7)]
   398    52.47149971    52.47149971    52.47149971    7[6-(1,6),6-(1,6),27-(7,7,7)]
   399   50.288470344   50.288470344   50.288470344    7[6-(1,6),6-(1,6)]
   400   46.194777888   46.194777888   46.194777888    7[6-(6,7),6-(6,7)]
   401   51.045448188   51.045448188   51.045448188    7[6-(16),27-(7)]
   402   51.343775798   51.343775798   51.343775798    7[6-(16),27-(7,7,7)]
   403   54.958777692   54.958777692   54.958777692    7[6-(1,6),6-(1,6)]
   404   51.994175534   51.994175534   51.994175534    7[6-(1,6),6-(1,6)]
   405   51.967758738   51.967758738   51.967758738    7[6-(6,7),6-(6,7)]
   406   52.869118036   52.869118036   52.869118036    7[6-(6,7),6-(6,7)]
   407    52.33030649    52.33030649    52.33030649    7[6-(6,7),6-(6,7)]
   408   51.251772474   51.251772474   51.251772474    7[6-(1,6),6-(1,6),27-(7,7,7)]
   409   51.473127006   51.473127006   51.473127006    7[6-(1,6),6-(1,6)]
   410   49.736905862   49.736905862   49.736905862    7[6-(6,7),6-(6,7)]
   411   64.545341868   64.545341868   64.545341868    7[6-(16),27-(7)]
   412   51.188007794   51.188007794   51.188007794    7[6-(16),27-(7,7,7)]
   413   55.810491632   55.810491632   55.810491632    7[6-(1,6),6-(1,6)]
   414    61.87223539    61.87223539    61.87223539    7[6-(1,6),6-(1,6)]
   415    57.75030429    57.75030429    57.75030429    7[6-(6,7),6-(6,7)]
   416   57.805415192   57.805415192   57.805415192    7[6-(6,7),6-(6,7)]
   417   55.722587466   55.722587466   55.722587466    7[6-(6,7),6-(6,7)]
   418   53.461674098   53.461674098   53.461674098    7[6-(1,6),6-(1,6),27-(7,7,7)]
   419   49.118388466   49.118388466   49.118388466    7[6-(1,6),6-(1,6)]
   420   46.921239778   46.921239778   46.921239778    7[6-(6,7),6-(6,7)]
   421   26.547058132   26.547058132   26.547058132    7[6-(16),27-(7)]
   422   39.904392206   39.904392206   39.904392206    7[6-(16),27-(7,7,7)]
   423   35.281908368   35.281908368   35.281908368    7[6-(1,6),6-(1,6)]
   424    29.22016461    29.22016461    29.22016461    7[6-(1,6),6-(1,6)]
   425    33.34209571    33.34209571    33.34209571    7[6-(6,7),6-(6,7)]
   426   33.286984808   33.286984808   33.286984808    7[6-(6,7),6-(6,7)]
   427   35.369812534   35.369812534   35.369812534    7[6-(6,7),6-(6,7)]
   428   37.630725902   37.630725902   37.630725902    7[6-(1,6),6-(1,6),27-(7,7,7)]
   429   41.974011534   41.974011534   41.974011534    7[6-(1,6),6-(1,6)]
   430   44.171160222   44.171160222   44.171160222    7[6-(6,7),6-(6,7)]
   431   40.046951812   40.046951812   40.046951812    7[6-(16),27-(7)]
   432   39.748624202   39.748624202   39.748624202    7[6-(16),27-(7,7,7)]
   433   36.133622308   36.133622308   36.133622308    7[6-(1,6),6-(1,6)]
   434   39.098224466   39.098224466   39.098224466    7[6-(1,6),6-(1,6)]
   435   39.124641262   39.124641262   39.124641262    7[6-(6,7),6-(6,7)]
   436   38.223281964   38.223281964   38.223281964    7[6-(6,7),6-(6,7)]
   437    38.76209351    38.76209351    38.76209351    7[6-(6,7),6-(6,7)]
   438   39.840627526   39.840627526   39.840627526    7[6-(1,6),6-(1,6),27-(7,7,7)]
   439   39.619272994   39.619272994   39.619272994    7[6-(1,6),6-(1,6)]
   440   41.355494138   41.355494138   41.355494138    7[6-(6,7),6-(6,7)]
   441   52.846344936   52.846344936   52.846344936    7[6-(16),27-(7)]
   442   44.007649364   44.007649364   44.007649364    7[6-(16),27-(7,7,7)]
   443   50.970296958   50.970296958   50.970296958    7[6-(1,6),6-(1,6)]
   444   51.656678192   51.656678192   51.656678192    7[6-(1,6),6-(1,6)]
   445   49.791561302   49.791561302   49.791561302    7[6-(6,7),6-(6,7)]
   446   50.907443202   50.907443202   50.907443202    7[6-(6,7),6-(6,7)]
   447   49.434934556   49.434934556   49.434934556    7[6-(6,7),6-(6,7)]
   448   46.536374388   46.536374388   46.536374388    7[6-(1,6),6-(1,6),27-(7,7,7)]
   449   44.376118122   44.376118122   44.376118122    7[6-(1,6),6-(1,6)]
   450    46.27266189    46.27266189    46.27266189    7[6-(6,7),6-(6,7)]
   451   38.246055064   38.246055064   38.246055064    7[6-(16),27-(7)]
   452   47.084750636   47.084750636   47.084750636    7[6-(16),27-(7,7,7)]
   453   40.122103042   40.122103042   40.122103042    7[6-(1,6),6-(1,6)]
   454   39.435721808   39.435721808   39.435721808    7[6-(1,6),6-(1,6)]
   455   41.300838698   41.300838698   41.300838698    7[6-(6,7),6-(6,7)]
   456   40.184956798   40.184956798   40.184956798    7[6-(6,7),6-(6,7)]
   457   41.657465444   41.657465444   41.657465444    7[6-(6,7),6-(6,7)]
   458   44.556025612   44.556025612   44.556025612    7[6-(1,6),6-(1,6),27-(7,7,7)]
   459   46.716281878   46.716281878   46.716281878    7[6-(1,6),6-(1,6)]
   460    44.81973811    44.81973811    44.81973811    7[6-(6,7),6-(6,7)]
   461   51.745948744   51.745948744   51.745948744    7[6-(16),27-(7)]
   462   46.928982632   46.928982632   46.928982632    7[6-(16)]
   463   40.973816982   40.973816982   40.973816982    7[6-(1,6),6-(1,6)]
   464   49.313781664   49.313781664   49.313781664    7[6-(1,6),6-(1,6)]
   465    47.08338425    47.08338425    47.08338425    7[6-(6,7),6-(6,7)]
   466   45.121253954   45.121253954   45.121253954    7[6-(6,7),6-(6,7)]
   467    45.04974642    45.04974642    45.04974642    7[6-(6,7),6-(6,7)]
   468   46.765927236   46.765927236   46.765927236    7[6-(1,6),6-(1,6)]
   469   44.361543338   44.361543338   44.361543338    7[6-(1,6),6-(1,6)]
   470   42.004072026   42.004072026   42.004072026    7[6-(6,7),6-(6,7)]
   471   39.346451256   39.346451256   39.346451256    7[6-(16),27-(7)]
   472   44.163417368   44.163417368   44.163417368    7[6-(16)]
   473   50.118583018   50.118583018   50.118583018    7[6-(1,6),6-(1,6)]
   474   41.778618336   41.778618336   41.778618336    7[6-(1,6),6-(1,6)]
   475    44.00901575    44.00901575    44.00901575    7[6-(6,7),6-(6,7)]
   476   45.971146046   45.971146046   45.971146046    7[6-(6,7),6-(6,7)]
   477    46.04265358    46.04265358    46.04265358    7[6-(6,7),6-(6,7)]
   478   44.326472764   44.326472764   44.326472764    7[6-(1,6),6-(1,6)]
   479   46.730856662   46.730856662   46.730856662    7[6-(1,6),6-(1,6)]
   480   49.088327974   49.088327974   49.088327974    7[6-(6,7),6-(6,7)]
   481   47.059244764   47.059244764   47.059244764    16[6-(7)]
   482    63.12020127    63.12020127    63.12020127    16[6-(7)]
   483   62.725315716   62.725315716   62.725315716    16[6-(7)]
   484   62.533566214   62.533566214   62.533566214    16[6-(7)]
   485   28.367084284   28.367084284   28.367084284    16[6-(7)]
   486   28.558833786   28.558833786   28.558833786    16[6-(7)]
   487   44.033155236   44.033155236   44.033155236    16[6-(7)]
   488    27.97219873    27.97219873    27.97219873    16[6-(7)]
   489   39.405661316   39.405661316   39.405661316    16[6-(7)]
   490    42.45133571    42.45133571    42.45133571    16[6-(7)]
   491   51.686738684   51.686738684   51.686738684    16[6-(7)]
   492    48.64106429    48.64106429    48.64106429    16[6-(7)]
   493   36.020667732   36.020667732   36.020667732    16[6-(7)]
   494   49.227699346   49.227699346   49.227699346    16[6-(7)]
   495   55.071732268   55.071732268   55.071732268    16[6-(7)]
   496   41.864700654   41.864700654   41.864700654    16[6-(7)]
   497   56.584777032   56.584777032   56.584777032    16[6-(7)]
   498   59.438701924   59.438701924   59.438701924    16[6-(7)]
   499   53.199783448   53.199783448   53.199783448    16[6-(7)]
   500    66.21506556    66.21506556    66.21506556    16[6-(7)]
   501   34.507622968   34.507622968   34.507622968    16[6-(7)]
   502   31.653698076   31.653698076   31.653698076    16[6-(7)]
   503   37.892616552   37.892616552   37.892616552    16[6-(7)]
   504    24.87733444    24.87733444    24.87733444    16[6-(7)]
   505   60.665716552   60.665716552   60.665716552    16[6-(7)]
   506    24.87733444    24.87733444    24.87733444    16[6-(7)]
   507   34.507622968   34.507622968   34.507622968    16[6-(7)]
   508   31.653698076   31.653698076   31.653698076    16[6-(7)]
   509   30.426683448   30.426683448   30.426683448    16[6-(7)]
   510    20.66886556    20.66886556    20.66886556    16[6-(7)]
   511   56.584777032   56.584777032   56.584777032    16[6-(7)]
   512   13.892501924   13.892501924   13.892501924    16[6-(7)]
   513   39.952215716   39.952215716   39.952215716    16[6-(7)]
   514   16.987366214   16.987366214   16.987366214    16[6-(7)]
   515   47.059244764   47.059244764   47.059244764    16[6-(7)]
   516    17.57400127    17.57400127    17.57400127    16[6-(7)]
   517   44.033155236   44.033155236   44.033155236    16[6-(7)]
   518    27.97219873    27.97219873    27.97219873    16[6-(7)]
   519   51.140184284   51.140184284   51.140184284    16[6-(7)]
   520   28.558833786   28.558833786   28.558833786    16[6-(7)]
   521   36.020667732   36.020667732   36.020667732    16[6-(7)]
   522   26.454599346   26.454599346   26.454599346    16[6-(7)]
   523   55.071732268   55.071732268   55.071732268    16[6-(7)]
   524   19.091600654   19.091600654   19.091600654    16[6-(7)]
   525   62.178761316   62.178761316   62.178761316    16[6-(7)]
   526    19.67823571    19.67823571    19.67823571    16[6-(7)]
   527   28.913638684   28.913638684   28.913638684    16[6-(7)]
   528    25.86796429    25.86796429    25.86796429    16[6-(7)]
   529   44.033155236   44.033155236   44.033155236    16[6-(7)]
   530    73.51839873    73.51839873    73.51839873    16[6-(7)]
   531   51.140184284   51.140184284   51.140184284    16[6-(7)]
   532   74.105033786   74.105033786   74.105033786    16[6-(7)]
   533   39.952215716   39.952215716   39.952215716    16[6-(7)]
   534   62.533566214   62.533566214   62.533566214    16[6-(7)]
   535   47.059244764   47.059244764   47.059244764    16[6-(7)]
   536    63.12020127    63.12020127    63.12020127    16[6-(7)]
   537   51.686738684   51.686738684   51.686738684    16[6-(7)]
   538    71.41416429    71.41416429    71.41416429    16[6-(7)]
   539   39.405661316   39.405661316   39.405661316    16[6-(7)]
   540    65.22443571    65.22443571    65.22443571    16[6-(7)]
   541   32.298632268   32.298632268   32.298632268    16[6-(7)]
   542   64.637800654   64.637800654   64.637800654    16[6-(7)]
   543   58.793767732   58.793767732   58.793767732    16[6-(7)]
   544   72.000799346   72.000799346   72.000799346    16[6-(7)]
   545   57.280722968   57.280722968   57.280722968    16[6-(7)]
   546   77.199898076   77.199898076   77.199898076    16[6-(7)]
   547   37.892616552   37.892616552   37.892616552    16[6-(7)]
   548    70.42353444    70.42353444    70.42353444    16[6-(7)]
   549   33.811677032   33.811677032   33.811677032    16[6-(7)]
   550   59.438701924   59.438701924   59.438701924    16[6-(7)]
   551   53.199783448   53.199783448   53.199783448    16[6-(7)]
   552    66.21506556    66.21506556    66.21506556    16[6-(7)]
   553   75.972883448   75.972883448   75.972883448    16[6-(7)]
   554    43.44196556    43.44196556    43.44196556    16[6-(7)]
   555   56.584777032   56.584777032   56.584777032    16[6-(7)]
   556   36.665601924   36.665601924   36.665601924    16[6-(7)]
   557   60.665716552   60.665716552   60.665716552    16[6-(7)]
   558    47.65043444    47.65043444    47.65043444    16[6-(7)]
   559   80.053822968   80.053822968   80.053822968    16[6-(7)]
   560   54.426798076   54.426798076   54.426798076    16[6-(7)]
   561   73.913284284   73.913284284   73.913284284    16[6-(7)]
   562   51.331933786   51.331933786   51.331933786    16[6-(7)]
   563   66.806255236   66.806255236   66.806255236    16[6-(7)]
   564    50.74529873    50.74529873    50.74529873    16[6-(7)]
   565   69.832344764   69.832344764   69.832344764    16[6-(7)]
   566    40.34710127    40.34710127    40.34710127    16[6-(7)]
   567   62.725315716   62.725315716   62.725315716    16[6-(7)]
   568   39.760466214   39.760466214   39.760466214    16[6-(7)]
   569   55.071732268   55.071732268   55.071732268    16[6-(7)]
   570   41.864700654   41.864700654   41.864700654    16[6-(7)]
   571   81.566867732   81.566867732   81.566867732    16[6-(7)]
   572   49.227699346   49.227699346   49.227699346    16[6-(7)]
   573   74.459838684   74.459838684   74.459838684    16[6-(7)]
   574    48.64106429    48.64106429    48.64106429    16[6-(7)]
   575   62.178761316   62.178761316   62.178761316    16[6-(7)]
   576    42.45133571    42.45133571    42.45133571    16[6-(7)]
   577   48.353212306   48.353212306   48.353212306    6[7-(27),16-(0)]
   578   57.455620376   57.455620376   57.455620376    6[1-(0),6-(6,6),7-(6)]
   579    58.09873272    58.09873272    58.09873272    6[6-(1,6),6-(1,7),6-(7,7)]
   580   59.438246462   59.438246462   59.438246462    6[1-(0),6-(1,6),6-(6,6)]
   581   60.022148746   60.022148746   60.022148746    6[1-(0),6-(1,6),6-(1,7)]
   582   59.338500284   59.338500284   59.338500284    6[1-(0),6-(1,6),7-(6)]
   583   51.290486744   51.290486744   51.290486744    6[1-(0),6-(1,6),7-(6)]
   584    51.89761759    51.89761759    51.89761759    6[1-(0),6-(1,6),6-(1,7)]
   585   53.240775028   53.240775028   53.240775028    6[1-(0),6-(1,6),6-(6,6)]
   586   54.005495726   54.005495726   54.005495726    6[6-(1,6),6-(1,7),6-(7,7)]
   587   53.344620364   53.344620364   53.344620364    6[1-(0),6-(6,6),7-(6)]
   588   55.481648068   55.481648068   55.481648068    6[6-(6,6),7-(6),7-(6)]
   589   57.380924608   57.380924608   57.380924608    6[6-(6,6),7-(6),7-(6)]
   590    57.47019516    57.47019516    57.47019516    6[6-(6,6),7-(6),7-(6)]
   591    59.78394212    59.78394212    59.78394212    6[1-(0),6-(1,6),7-(6,27)]
   592   58.423932588   58.423932588   58.423932588    6[1-(0),6-(1,6),6-(1,7)]
   593   57.637349714   57.637349714   57.637349714    6[1-(0),6-(1,6),6-(6,6)]
   594    58.22170746    58.22170746    58.22170746    6[6-(1,6),6-(1,7),6-(7,7)]
   595   59.640016128   59.640016128   59.640016128    6[1-(0),6-(6,6),7-(6,27)]
   596   65.339212134   65.339212134   65.339212134    6[1-(0),6-(1,6),7-(6)]
   597   66.701954438   66.701954438   66.701954438    6[1-(0),6-(1,6),6-(1,7)]
   598    67.46986337    67.46986337    67.46986337    6[1-(0),6-(1,6),6-(6,6)]
   599    66.87320815    66.87320815    66.87320815    6[6-(1,6),6-(1,7),6-(7,7)]
   600    65.49088098    65.49088098    65.49088098    6[1-(0),6-(6,6),7-(6)]
   601    67.64066162    67.64066162    67.64066162    6[6-(6,6),7-(6),7-(6)]
   602   62.839636678   62.839636678   62.839636678    6[7-(27),16-(0)]
   603    62.81959635    62.81959635    62.81959635    6[7-(27),16-(0)]
   604   59.581716992   59.581716992   59.581716992    6[1-(0),6-(6,6),7-(6)]
   605   60.490819144   60.490819144   60.490819144    6[6-(1,6),6-(1,7),6-(7,7)]
   606    60.82011817    60.82011817    60.82011817    6[1-(0),6-(1,6),6-(6,6)]
   607   60.183382294   60.183382294   60.183382294    6[1-(0),6-(1,6),6-(1,7)]
   608    59.25105158    59.25105158    59.25105158    6[1-(0),6-(1,6),7-(6)]
   609   61.278768404   61.278768404   61.278768404    6[1-(0),6-(1,6),7-(6)]
   610    60.72447115    60.72447115    60.72447115    6[1-(0),6-(1,6),6-(1,7)]
   611   60.783225748   60.783225748   60.783225748    6[1-(0),6-(1,6),6-(6,6)]
   612    61.40766415    61.40766415    61.40766415    6[6-(1,6),6-(1,7),6-(7,7)]
   613   61.923702596   61.923702596   61.923702596    6[1-(0),6-(6,6),7-(6)]
   614   61.440001952   61.440001952   61.440001952    6[6-(6,6),7-(6),7-(6)]
   615   61.065612188   61.065612188   61.065612188    6[6-(6,6),7-(6),7-(6)]
   616     61.9200589     61.9200589     61.9200589    6[6-(6,6),7-(6),7-(6)]
   617   63.146162604   63.146162604   63.146162604    6[1-(0),6-(1,6),7-(6,27)]
   618   63.284623052   63.284623052   63.284623052    6[1-(0),6-(1,6),6-(1,7)]
   619   62.876073638   62.876073638   62.876073638    6[1-(0),6-(1,6),6-(6,6)]
   620   62.367322584   62.367322584   62.367322584    6[6-(1,6),6-(1,7),6-(7,7)]
   621   62.209732732   62.209732732   62.209732732    6[1-(0),6-(6,6),7-(6,27)]
   622   61.583472482   61.583472482   61.583472482    6[1-(0),6-(1,6),7-(6)]
   623   61.264649082   61.264649082   61.264649082    6[1-(0),6-(1,6),6-(1,7)]
   624    61.89500849    61.89500849    61.89500849    6[1-(0),6-(1,6),6-(6,6)]
   625   62.759475366   62.759475366   62.759475366    6[6-(1,6),6-(1,7),6-(7,7)]
   626   62.974908892   62.974908892   62.974908892    6[1-(0),6-(6,6),7-(6)]
   627   86.242640624   86.242640624   86.242640624    6[6-(6,6),7-(6),7-(6)]
   628   62.548140998   62.548140998   62.548140998    6[7-(27),16-(0)]
   629    28.27280365    28.27280365    28.27280365    6[7-(27),16-(0)]
   630   31.510683008   31.510683008   31.510683008    6[1-(0),6-(6,6),7-(6)]
   631   30.601580856   30.601580856   30.601580856    6[6-(1,6),6-(1,7),6-(7,7)]
   632    30.27228183    30.27228183    30.27228183    6[1-(0),6-(1,6),6-(6,6)]
   633   30.909017706   30.909017706   30.909017706    6[1-(0),6-(1,6),6-(1,7)]
   634    31.84134842    31.84134842    31.84134842    6[1-(0),6-(1,6),7-(6)]
   635   29.813631596   29.813631596   29.813631596    6[1-(0),6-(1,6),7-(6)]
   636    30.36792885    30.36792885    30.36792885    6[1-(0),6-(1,6),6-(1,7)]
   637   30.309174252   30.309174252   30.309174252    6[1-(0),6-(1,6),6-(6,6)]
   638    29.68473585    29.68473585    29.68473585    6[6-(1,6),6-(1,7),6-(7,7)]
   639   29.168697404   29.168697404   29.168697404    6[1-(0),6-(6,6),7-(6)]
   640   29.652398048   29.652398048   29.652398048    6[6-(6,6),7-(6),7-(6)]
   641   30.026787812   30.026787812   30.026787812    6[6-(6,6),7-(6),7-(6)]
   642     29.1723411     29.1723411     29.1723411    6[6-(6,6),7-(6),7-(6)]
   643   27.946237396   27.946237396   27.946237396    6[1-(0),6-(1,6),7-(6,27)]
   644   27.807776948   27.807776948   27.807776948    6[1-(0),6-(1,6),6-(1,7)]
   645   28.216326362   28.216326362   28.216326362    6[1-(0),6-(1,6),6-(6,6)]
   646   28.725077416   28.725077416   28.725077416    6[6-(1,6),6-(1,7),6-(7,7)]
   647   28.882667268   28.882667268   28.882667268    6[1-(0),6-(6,6),7-(6,27)]
   648   29.508927518   29.508927518   29.508927518    6[1-(0),6-(1,6),7-(6)]
   649   29.827750918   29.827750918   29.827750918    6[1-(0),6-(1,6),6-(1,7)]
   650    29.19739151    29.19739151    29.19739151    6[1-(0),6-(1,6),6-(6,6)]
   651   28.332924634   28.332924634   28.332924634    6[6-(1,6),6-(1,7),6-(7,7)]
   652   28.117491108   28.117491108   28.117491108    6[1-(0),6-(6,6),7-(6)]
   653   50.395959376   50.395959376   50.395959376    6[6-(6,6),7-(6),7-(6)]
   654   28.544259002   28.544259002   28.544259002    6[7-(27),16-(0)]
   655   42.739187694   42.739187694   42.739187694    6[7-(27),16-(0)]
   656   33.636779624   33.636779624   33.636779624    6[1-(0),6-(6,6),7-(6)]
   657    32.99366728    32.99366728    32.99366728    6[6-(1,6),6-(1,7),6-(7,7)]
   658   31.654153538   31.654153538   31.654153538    6[1-(0),6-(1,6),6-(6,6)]
   659   31.070251254   31.070251254   31.070251254    6[1-(0),6-(1,6),6-(1,7)]
   660   31.753899716   31.753899716   31.753899716    6[1-(0),6-(1,6),7-(6)]
   661   39.801913256   39.801913256   39.801913256    6[1-(0),6-(1,6),7-(6)]
   662    39.19478241    39.19478241    39.19478241    6[1-(0),6-(1,6),6-(1,7)]
   663   37.851624972   37.851624972   37.851624972    6[1-(0),6-(1,6),6-(6,6)]
   664   37.086904274   37.086904274   37.086904274    6[6-(1,6),6-(1,7),6-(7,7)]
   665   37.747779636   37.747779636   37.747779636    6[1-(0),6-(6,6),7-(6)]
   666   35.610751932   35.610751932   35.610751932    6[6-(6,6),7-(6),7-(6)]
   667   33.711475392   33.711475392   33.711475392    6[6-(6,6),7-(6),7-(6)]
   668    33.62220484    33.62220484    33.62220484    6[6-(6,6),7-(6),7-(6)]
   669    31.30845788    31.30845788    31.30845788    6[1-(0),6-(1,6),7-(6,27)]
   670   32.668467412   32.668467412   32.668467412    6[1-(0),6-(1,6),6-(1,7)]
   671   33.455050286   33.455050286   33.455050286    6[1-(0),6-(1,6),6-(6,6)]
   672    32.87069254    32.87069254    32.87069254    6[6-(1,6),6-(1,7),6-(7,7)]
   673   31.452383872   31.452383872   31.452383872    6[1-(0),6-(6,6),7-(6,27)]
   674   25.753187866   25.753187866   25.753187866    6[1-(0),6-(1,6),7-(6)]
   675   24.390445562   24.390445562   24.390445562    6[1-(0),6-(1,6),6-(1,7)]
   676    23.62253663    23.62253663    23.62253663    6[1-(0),6-(1,6),6-(6,6)]
   677    24.21919185    24.21919185    24.21919185    6[6-(1,6),6-(1,7),6-(7,7)]
   678    25.60151902    25.60151902    25.60151902    6[1-(0),6-(6,6),7-(6)]
   679    68.99793838    68.99793838    68.99793838    6[6-(6,6),7-(6),7-(6)]
   680   28.252763322   28.252763322   28.252763322    6[7-(27),16-(0)]
   681    39.33369832    39.33369832    39.33369832    6[7-(27),16-(0)]
   682   48.765405416   48.765405416   48.765405416    6[1-(0),6-(6,6),7-(6)]
   683   48.084034264   48.084034264   48.084034264    6[6-(1,6),6-(1,7),6-(7,7)]
   684    48.77770289    48.77770289    48.77770289    6[1-(0),6-(1,6),6-(6,6)]
   685    50.13725696    50.13725696    50.13725696    6[1-(0),6-(1,6),6-(1,7)]
   686   50.765339058   50.765339058   50.765339058    6[1-(0),6-(1,6),7-(6)]
   687   42.431750844   42.431750844   42.431750844    6[1-(0),6-(1,6),7-(6)]
   688   43.763977194   43.763977194   43.763977194    6[1-(0),6-(1,6),6-(1,7)]
   689   44.509568488   44.509568488   44.509568488    6[1-(0),6-(1,6),6-(6,6)]
   690   43.892417478   43.892417478   43.892417478    6[6-(1,6),6-(1,7),6-(7,7)]
   691   42.530130636   42.530130636   42.530130636    6[1-(0),6-(6,6),7-(6)]
   692   44.673534808   44.673534808   44.673534808    6[6-(6,6),7-(6),7-(6)]
   693   46.590118904   46.590118904   46.590118904    6[6-(6,6),7-(6),7-(6)]
   694    44.76508267    44.76508267    44.76508267    6[6-(6,6),7-(6),7-(6)]
   695   42.996979186   42.996979186   42.996979186    6[1-(0),6-(1,6),7-(6,27)]
   696    42.17122658    42.17122658    42.17122658    6[1-(0),6-(1,6),6-(1,7)]
   697    42.74283139    42.74283139    42.74283139    6[1-(0),6-(1,6),6-(6,6)]
   698   44.067314886   44.067314886   44.067314886    6[6-(1,6),6-(1,7),6-(7,7)]
   699    44.86528431    44.86528431    44.86528431    6[1-(0),6-(6,6),7-(6,27)]
   700   46.816028056   46.816028056   46.816028056    6[1-(0),6-(1,6),7-(6)]
   701   47.700079798   47.700079798   47.700079798    6[1-(0),6-(1,6),6-(1,7)]
   702    48.44749294    48.44749294    48.44749294    6[1-(0),6-(1,6),6-(6,6)]
   703   48.345924914   48.345924914   48.345924914    6[6-(1,6),6-(1,7),6-(7,7)]
   704   47.455952166   47.455952166   47.455952166    6[1-(0),6-(6,6),7-(6)]
   705   49.100625448   49.100625448   49.100625448    6[6-(6,6),7-(6),7-(6)]
   706   43.434678168   43.434678168   43.434678168    6[7-(27),16-(0)]
   707    51.75870168    51.75870168    51.75870168    6[7-(27),16-(0)]
   708   42.326994584   42.326994584   42.326994584    6[1-(0),6-(6,6),7-(6)]
   709   43.008365736   43.008365736   43.008365736    6[6-(1,6),6-(1,7),6-(7,7)]
   710    42.31469711    42.31469711    42.31469711    6[1-(0),6-(1,6),6-(6,6)]
   711    40.95514304    40.95514304    40.95514304    6[1-(0),6-(1,6),6-(1,7)]
   712   40.327060942   40.327060942   40.327060942    6[1-(0),6-(1,6),7-(6)]
   713   48.660649156   48.660649156   48.660649156    6[1-(0),6-(1,6),7-(6)]
   714   47.328422806   47.328422806   47.328422806    6[1-(0),6-(1,6),6-(1,7)]
   715   46.582831512   46.582831512   46.582831512    6[1-(0),6-(1,6),6-(6,6)]
   716   47.199982522   47.199982522   47.199982522    6[6-(1,6),6-(1,7),6-(7,7)]
   717   48.562269364   48.562269364   48.562269364    6[1-(0),6-(6,6),7-(6)]
   718   46.418865192   46.418865192   46.418865192    6[6-(6,6),7-(6),7-(6)]
   719   44.502281096   44.502281096   44.502281096    6[6-(6,6),7-(6),7-(6)]
   720    46.32731733    46.32731733    46.32731733    6[6-(6,6),7-(6),7-(6)]
   721   48.095420814   48.095420814   48.095420814    6[1-(0),6-(1,6),7-(6,27)]
   722    48.92117342    48.92117342    48.92117342    6[1-(0),6-(1,6),6-(1,7)]
   723    48.34956861    48.34956861    48.34956861    6[1-(0),6-(1,6),6-(6,6)]
   724   47.025085114   47.025085114   47.025085114    6[6-(1,6),6-(1,7),6-(7,7)]
   725    46.22711569    46.22711569    46.22711569    6[1-(0),6-(6,6),7-(6,27)]
   726   44.276371944   44.276371944   44.276371944    6[1-(0),6-(1,6),7-(6)]
   727   43.392320202   43.392320202   43.392320202    6[1-(0),6-(1,6),6-(1,7)]
   728    42.64490706    42.64490706    42.64490706    6[1-(0),6-(1,6),6-(6,6)]
   729   42.746475086   42.746475086   42.746475086    6[6-(1,6),6-(1,7),6-(7,7)]
   730   43.636447834   43.636447834   43.636447834    6[1-(0),6-(6,6),7-(6)]
   731   87.537974552   87.537974552   87.537974552    6[6-(6,6),7-(6),7-(6)]
   732   47.657721832   47.657721832   47.657721832    6[7-(27),16-(0)]
   733   37.292317636   37.292317636   37.292317636    6[7-(27),16-(0)]
   734   40.200897968   40.200897968   40.200897968    6[1-(0),6-(6,6),7-(6)]
   735   40.616279312   40.616279312   40.616279312    6[6-(1,6),6-(1,7),6-(7,7)]
   736   40.932825402   40.932825402   40.932825402    6[1-(0),6-(1,6),6-(6,6)]
   737   40.793909492   40.793909492   40.793909492    6[1-(0),6-(1,6),6-(1,7)]
   738   40.414509646   40.414509646   40.414509646    6[1-(0),6-(1,6),7-(6)]
   739   38.672367496   38.672367496   38.672367496    6[1-(0),6-(1,6),7-(6)]
   740   38.501569246   38.501569246   38.501569246    6[1-(0),6-(1,6),6-(1,7)]
   741   39.040380792   39.040380792   39.040380792    6[1-(0),6-(1,6),6-(6,6)]
   742   39.797814098   39.797814098   39.797814098    6[6-(1,6),6-(1,7),6-(7,7)]
   743   39.983187132   39.983187132   39.983187132    6[1-(0),6-(6,6),7-(6)]
   744   40.460511308   40.460511308   40.460511308    6[6-(6,6),7-(6),7-(6)]
   745   40.817593516   40.817593516   40.817593516    6[6-(6,6),7-(6),7-(6)]
   746    41.87745359    41.87745359    41.87745359    6[6-(6,6),7-(6),7-(6)]
   747    44.73320033    44.73320033    44.73320033    6[1-(0),6-(1,6),7-(6,27)]
   748   44.060482956   44.060482956   44.060482956    6[1-(0),6-(1,6),6-(1,7)]
   749   43.110844686   43.110844686   43.110844686    6[1-(0),6-(1,6),6-(6,6)]
   750    42.87946999    42.87946999    42.87946999    6[6-(1,6),6-(1,7),6-(7,7)]
   751   43.657399086   43.657399086   43.657399086    6[1-(0),6-(6,6),7-(6,27)]
   752   48.032111596   48.032111596   48.032111596    6[1-(0),6-(1,6),7-(6)]
   753   48.829625558   48.829625558   48.829625558    6[1-(0),6-(1,6),6-(1,7)]
   754    48.21976194    48.21976194    48.21976194    6[1-(0),6-(1,6),6-(6,6)]
   755    46.86020787    46.86020787    46.86020787    6[6-(1,6),6-(1,7),6-(7,7)]
   756   46.152419922   46.152419922   46.152419922    6[1-(0),6-(6,6),7-(6)]
   757   68.935995548   68.935995548   68.935995548    6[6-(6,6),7-(6),7-(6)]
   758   47.949217512   47.949217512   47.949217512    6[7-(27),16-(0)]
   759   53.800082364   53.800082364   53.800082364    6[7-(27),16-(0)]
   760   50.891502032   50.891502032   50.891502032    6[1-(0),6-(6,6),7-(6)]
   761   50.476120688   50.476120688   50.476120688    6[6-(1,6),6-(1,7),6-(7,7)]
   762   50.159574598   50.159574598   50.159574598    6[1-(0),6-(1,6),6-(6,6)]
   763   50.298490508   50.298490508   50.298490508    6[1-(0),6-(1,6),6-(1,7)]
   764   50.677890354   50.677890354   50.677890354    6[1-(0),6-(1,6),7-(6)]
   765   52.420032504   52.420032504   52.420032504    6[1-(0),6-(1,6),7-(6)]
   766   52.590830754   52.590830754   52.590830754    6[1-(0),6-(1,6),6-(1,7)]
   767   52.052019208   52.052019208   52.052019208    6[1-(0),6-(1,6),6-(6,6)]
   768   51.294585902   51.294585902   51.294585902    6[6-(1,6),6-(1,7),6-(7,7)]
   769   51.109212868   51.109212868   51.109212868    6[1-(0),6-(6,6),7-(6)]
   770   50.631888692   50.631888692   50.631888692    6[6-(6,6),7-(6),7-(6)]
   771   50.274806484   50.274806484   50.274806484    6[6-(6,6),7-(6),7-(6)]
   772    49.21494641    49.21494641    49.21494641    6[6-(6,6),7-(6),7-(6)]
   773    46.35919967    46.35919967    46.35919967    6[1-(0),6-(1,6),7-(6,27)]
   774   47.031917044   47.031917044   47.031917044    6[1-(0),6-(1,6),6-(1,7)]
   775   47.981555314   47.981555314   47.981555314    6[1-(0),6-(1,6),6-(6,6)]
   776    48.21293001    48.21293001    48.21293001    6[6-(1,6),6-(1,7),6-(7,7)]
   777   47.435000914   47.435000914   47.435000914    6[1-(0),6-(6,6),7-(6,27)]
   778   43.060288404   43.060288404   43.060288404    6[1-(0),6-(1,6),7-(6)]
   779   42.262774442   42.262774442   42.262774442    6[1-(0),6-(1,6),6-(1,7)]
   780    42.87263806    42.87263806    42.87263806    6[1-(0),6-(1,6),6-(6,6)]
   781    44.23219213    44.23219213    44.23219213    6[6-(1,6),6-(1,7),6-(7,7)]
   782   44.939980078   44.939980078   44.939980078    6[1-(0),6-(6,6),7-(6)]
   783   67.702604452   67.702604452   67.702604452    6[6-(6,6),7-(6),7-(6)]
   784   43.143182488   43.143182488   43.143182488    6[7-(27),16-(0)]
   785    56.60709467    56.60709467    56.60709467    6[7-(27),16-(0)]
   786   62.800922408   62.800922408   62.800922408    6[1-(0),6-(6,6),7-(6)]
   787   63.028653408   63.028653408   63.028653408    6[6-(1,6),6-(1,7),6-(7,7)]
   788    64.05162106    64.05162106    64.05162106    6[1-(0),6-(1,6),6-(6,6)]
   789   64.774439254   64.774439254   64.774439254    6[1-(0),6-(1,6),6-(1,7)]
   790   64.470190638   64.470190638   64.470190638    6[1-(0),6-(1,6),7-(6)]
   791   58.164319248   58.164319248   58.164319248    6[1-(0),6-(1,6),7-(6)]
   792   58.942248344   58.942248344   58.942248344    6[1-(0),6-(1,6),6-(1,7)]
   793   59.746594236   59.746594236   59.746594236    6[1-(0),6-(1,6),6-(6,6)]
   794   59.753881628   59.753881628   59.753881628    6[6-(1,6),6-(1,7),6-(7,7)]
   795   58.907633232   58.907633232   58.907633232    6[1-(0),6-(6,6),7-(6)]
   796    60.56733676    60.56733676    60.56733676    6[6-(6,6),7-(6),7-(6)]
   797   62.109531092   62.109531092   62.109531092    6[6-(6,6),7-(6),7-(6)]
   798    61.13894157    61.13894157    61.13894157    6[6-(6,6),7-(6),7-(6)]
   799    60.59694179    60.59694179    60.59694179    6[1-(0),6-(1,6),7-(6,27)]
   800   59.909649632   59.909649632   59.909649632    6[1-(0),6-(1,6),6-(1,7)]
   801   60.072705028   60.072705028   60.072705028    6[1-(0),6-(1,6),6-(6,6)]
   802    60.88843747    60.88843747    60.88843747    6[6-(1,6),6-(1,7),6-(7,7)]
   803   61.528817042   61.528817042   61.528817042    6[1-(0),6-(6,6),7-(6,27)]
   804   62.853300538   62.853300538   62.853300538    6[1-(0),6-(1,6),7-(6)]
   805    63.41852888    63.41852888    63.41852888    6[1-(0),6-(1,6),6-(1,7)]
   806    64.79630143    64.79630143    64.79630143    6[1-(0),6-(1,6),6-(6,6)]
   807    65.55920028    65.55920028    65.55920028    6[6-(1,6),6-(1,7),6-(7,7)]
   808   64.884661058   64.884661058   64.884661058    6[1-(0),6-(6,6),7-(6)]
   809   67.023966072   67.023966072   67.023966072    6[6-(6,6),7-(6),7-(6)]
   810   60.436619166   60.436619166   60.436619166    6[7-(27),16-(0)]
   811   54.565713986   54.565713986   54.565713986    6[7-(27),16-(0)]
   812    54.23641496    54.23641496    54.23641496    6[1-(0),6-(6,6),7-(6)]
   813   55.560898456   55.560898456   55.560898456    6[6-(1,6),6-(1,7),6-(7,7)]
   814   56.206743572   56.206743572   56.206743572    6[1-(0),6-(1,6),6-(6,6)]
   815   55.431091786   55.431091786   55.431091786    6[1-(0),6-(1,6),6-(1,7)]
   816   54.119361226   54.119361226   54.119361226    6[1-(0),6-(1,6),7-(6)]
   817     54.4049359     54.4049359     54.4049359    6[1-(0),6-(1,6),7-(6)]
   818   53.679840396   53.679840396   53.679840396    6[1-(0),6-(1,6),6-(1,7)]
   819    54.27740654    54.27740654    54.27740654    6[1-(0),6-(1,6),6-(6,6)]
   820   55.659278248   55.659278248   55.659278248    6[6-(1,6),6-(1,7),6-(7,7)]
   821   56.360689728   56.360689728   56.360689728    6[1-(0),6-(6,6),7-(6)]
   822    56.35431326    56.35431326    56.35431326    6[6-(6,6),7-(6),7-(6)]
   823   56.337005704   56.337005704   56.337005704    6[6-(6,6),7-(6),7-(6)]
   824    58.25131249    58.25131249    58.25131249    6[6-(6,6),7-(6),7-(6)]
   825   62.333162934   62.333162934   62.333162934    6[1-(0),6-(1,6),7-(6,27)]
   826   61.798906008   61.798906008   61.798906008    6[1-(0),6-(1,6),6-(1,7)]
   827   60.440718324   60.440718324   60.440718324    6[1-(0),6-(1,6),6-(6,6)]
   828   59.700592574   59.700592574   59.700592574    6[6-(1,6),6-(1,7),6-(7,7)]
   829   60.320931818   60.320931818   60.320931818    6[1-(0),6-(6,6),7-(6,27)]
   830   64.069384078   64.069384078   64.069384078    6[1-(0),6-(1,6),7-(6)]
   831    64.54807464    64.54807464    64.54807464    6[1-(0),6-(1,6),6-(1,7)]
   832    64.56857043    64.56857043    64.56857043    6[1-(0),6-(1,6),6-(6,6)]
   833   64.073483236   64.073483236   64.073483236    6[6-(1,6),6-(1,7),6-(7,7)]
   834   63.581128814   63.581128814   63.581128814    6[1-(0),6-(6,6),7-(6)]
   835   86.859336172   86.859336172   86.859336172    6[6-(6,6),7-(6),7-(6)]
   836    64.95115851    64.95115851    64.95115851    6[7-(27),16-(0)]
   837    34.48530533    34.48530533    34.48530533    6[7-(27),16-(0)]
   838   28.291477592   28.291477592   28.291477592    6[1-(0),6-(6,6),7-(6)]
   839   28.063746592   28.063746592   28.063746592    6[6-(1,6),6-(1,7),6-(7,7)]
   840    27.04077894    27.04077894    27.04077894    6[1-(0),6-(1,6),6-(6,6)]
   841   26.317960746   26.317960746   26.317960746    6[1-(0),6-(1,6),6-(1,7)]
   842   26.622209362   26.622209362   26.622209362    6[1-(0),6-(1,6),7-(6)]
   843   32.928080752   32.928080752   32.928080752    6[1-(0),6-(1,6),7-(6)]
   844   32.150151656   32.150151656   32.150151656    6[1-(0),6-(1,6),6-(1,7)]
   845   31.345805764   31.345805764   31.345805764    6[1-(0),6-(1,6),6-(6,6)]
   846   31.338518372   31.338518372   31.338518372    6[6-(1,6),6-(1,7),6-(7,7)]
   847   32.184766768   32.184766768   32.184766768    6[1-(0),6-(6,6),7-(6)]
   848    30.52506324    30.52506324    30.52506324    6[6-(6,6),7-(6),7-(6)]
   849   28.982868908   28.982868908   28.982868908    6[6-(6,6),7-(6),7-(6)]
   850    29.95345843    29.95345843    29.95345843    6[6-(6,6),7-(6),7-(6)]
   851    30.49545821    30.49545821    30.49545821    6[1-(0),6-(1,6),7-(6,27)]
   852   31.182750368   31.182750368   31.182750368    6[1-(0),6-(1,6),6-(1,7)]
   853   31.019694972   31.019694972   31.019694972    6[1-(0),6-(1,6),6-(6,6)]
   854    30.20396253    30.20396253    30.20396253    6[6-(1,6),6-(1,7),6-(7,7)]
   855   29.563582958   29.563582958   29.563582958    6[1-(0),6-(6,6),7-(6,27)]
   856   28.239099462   28.239099462   28.239099462    6[1-(0),6-(1,6),7-(6)]
   857    27.67387112    27.67387112    27.67387112    6[1-(0),6-(1,6),6-(1,7)]
   858    26.29609857    26.29609857    26.29609857    6[1-(0),6-(1,6),6-(6,6)]
   859    25.53319972    25.53319972    25.53319972    6[6-(1,6),6-(1,7),6-(7,7)]
   860   26.207738942   26.207738942   26.207738942    6[1-(0),6-(6,6),7-(6)]
   861   69.614633928   69.614633928   69.614633928    6[6-(6,6),7-(6),7-(6)]
   862   30.655780834   30.655780834   30.655780834    6[7-(27),16-(0)]
   863   36.526686014   36.526686014   36.526686014    6[7-(27),16-(0)]
   864    36.85598504    36.85598504    36.85598504    6[1-(0),6-(6,6),7-(6)]
   865   35.531501544   35.531501544   35.531501544    6[6-(1,6),6-(1,7),6-(7,7)]
   866   34.885656428   34.885656428   34.885656428    6[1-(0),6-(1,6),6-(6,6)]
   867   35.661308214   35.661308214   35.661308214    6[1-(0),6-(1,6),6-(1,7)]
   868   36.973038774   36.973038774   36.973038774    6[1-(0),6-(1,6),7-(6)]
   869     36.6874641     36.6874641     36.6874641    6[1-(0),6-(1,6),7-(6)]
   870   37.412559604   37.412559604   37.412559604    6[1-(0),6-(1,6),6-(1,7)]
   871    36.81499346    36.81499346    36.81499346    6[1-(0),6-(1,6),6-(6,6)]
   872   35.433121752   35.433121752   35.433121752    6[6-(1,6),6-(1,7),6-(7,7)]
   873   34.731710272   34.731710272   34.731710272    6[1-(0),6-(6,6),7-(6)]
   874    34.73808674    34.73808674    34.73808674    6[6-(6,6),7-(6),7-(6)]
   875   34.755394296   34.755394296   34.755394296    6[6-(6,6),7-(6),7-(6)]
   876    32.84108751    32.84108751    32.84108751    6[6-(6,6),7-(6),7-(6)]
   877   28.759237066   28.759237066   28.759237066    6[1-(0),6-(1,6),7-(6,27)]
   878   29.293493992   29.293493992   29.293493992    6[1-(0),6-(1,6),6-(1,7)]
   879   30.651681676   30.651681676   30.651681676    6[1-(0),6-(1,6),6-(6,6)]
   880   31.391807426   31.391807426   31.391807426    6[6-(1,6),6-(1,7),6-(7,7)]
   881   30.771468182   30.771468182   30.771468182    6[1-(0),6-(6,6),7-(6,27)]
   882   27.023015922   27.023015922   27.023015922    6[1-(0),6-(1,6),7-(6)]
   883    26.54432536    26.54432536    26.54432536    6[1-(0),6-(1,6),6-(1,7)]
   884    26.52382957    26.52382957    26.52382957    6[1-(0),6-(1,6),6-(6,6)]
   885   27.018916764   27.018916764   27.018916764    6[6-(1,6),6-(1,7),6-(7,7)]
   886   27.511271186   27.511271186   27.511271186    6[1-(0),6-(6,6),7-(6)]
   887   49.779263828   49.779263828   49.779263828    6[6-(6,6),7-(6),7-(6)]
   888    26.14124149    26.14124149    26.14124149    6[7-(27),16-(0)]
   889   59.299786014   59.299786014   59.299786014    6[7-(27),16-(0)]
   890    36.85598504    36.85598504    36.85598504    6[1-(0),6-(6,6),7-(6)]
   891   35.531501544   35.531501544   35.531501544    6[6-(1,6),6-(1,7),6-(7,7)]
   892   34.885656428   34.885656428   34.885656428    6[1-(0),6-(1,6),6-(6,6)]
   893   35.661308214   35.661308214   35.661308214    6[1-(0),6-(1,6),6-(1,7)]
   894   36.973038774   36.973038774   36.973038774    6[1-(0),6-(1,6),7-(6)]
   895     59.4605641     59.4605641     59.4605641    6[1-(0),6-(1,6),7-(6)]
   896   60.185659604   60.185659604   60.185659604    6[1-(0),6-(1,6),6-(1,7)]
   897    59.58809346    59.58809346    59.58809346    6[1-(0),6-(1,6),6-(6,6)]
   898   58.206221752   58.206221752   58.206221752    6[6-(1,6),6-(1,7),6-(7,7)]
   899   57.504810272   57.504810272   57.504810272    6[1-(0),6-(6,6),7-(6)]
   900    34.73808674    34.73808674    34.73808674    6[6-(6,6),7-(6),7-(6)]
   901   34.755394296   34.755394296   34.755394296    6[6-(6,6),7-(6),7-(6)]
   902    32.84108751    32.84108751    32.84108751    6[6-(6,6),7-(6),7-(6)]
   903   28.759237066   28.759237066   28.759237066    6[1-(0),6-(1,6),7-(6,27)]
   904   29.293493992   29.293493992   29.293493992    6[1-(0),6-(1,6),6-(1,7)]
   905   30.651681676   30.651681676   30.651681676    6[1-(0),6-(1,6),6-(6,6)]
   906   31.391807426   31.391807426   31.391807426    6[6-(1,6),6-(1,7),6-(7,7)]
   907   30.771468182   30.771468182   30.771468182    6[1-(0),6-(6,6),7-(6,27)]
   908   27.023015922   27.023015922   27.023015922    6[1-(0),6-(1,6),7-(6)]
   909    26.54432536    26.54432536    26.54432536    6[1-(0),6-(1,6),6-(1,7)]
   910    26.52382957    26.52382957    26.52382957    6[1-(0),6-(1,6),6-(6,6)]
   911   27.018916764   27.018916764   27.018916764    6[6-(1,6),6-(1,7),6-(7,7)]
   912   27.511271186   27.511271186   27.511271186    6[1-(0),6-(6,6),7-(6)]
   913   27.006163828   27.006163828   27.006163828    6[6-(6,6),7-(6),7-(6)]
   914    26.14124149    26.14124149    26.14124149    6[7-(27),16-(0)]
   915    34.48530533    34.48530533    34.48530533    6[7-(27),16-(0)]
   916   51.064577592   51.064577592   51.064577592    6[1-(0),6-(6,6),7-(6)]
   917   50.836846592   50.836846592   50.836846592    6[6-(1,6),6-(1,7),6-(7,7)]
   918    49.81387894    49.81387894    49.81387894    6[1-(0),6-(1,6),6-(6,6)]
   919   49.091060746   49.091060746   49.091060746    6[1-(0),6-(1,6),6-(1,7)]
   920   49.395309362   49.395309362   49.395309362    6[1-(0),6-(1,6),7-(6)]
   921   32.928080752   32.928080752   32.928080752    6[1-(0),6-(1,6),7-(6)]
   922   32.150151656   32.150151656   32.150151656    6[1-(0),6-(1,6),6-(1,7)]
   923   31.345805764   31.345805764   31.345805764    6[1-(0),6-(1,6),6-(6,6)]
   924   31.338518372   31.338518372   31.338518372    6[6-(1,6),6-(1,7),6-(7,7)]
   925   32.184766768   32.184766768   32.184766768    6[1-(0),6-(6,6),7-(6)]
   926    30.52506324    30.52506324    30.52506324    6[6-(6,6),7-(6),7-(6)]
   927   28.982868908   28.982868908   28.982868908    6[6-(6,6),7-(6),7-(6)]
   928    29.95345843    29.95345843    29.95345843    6[6-(6,6),7-(6),7-(6)]
   929    30.49545821    30.49545821    30.49545821    6[1-(0),6-(1,6),7-(6,27)]
   930   31.182750368   31.182750368   31.182750368    6[1-(0),6-(1,6),6-(1,7)]
   931   31.019694972   31.019694972   31.019694972    6[1-(0),6-(1,6),6-(6,6)]
   932    30.20396253    30.20396253    30.20396253    6[6-(1,6),6-(1,7),6-(7,7)]
   933   29.563582958   29.563582958   29.563582958    6[1-(0),6-(6,6),7-(6,27)]
   934   28.239099462   28.239099462   28.239099462    6[1-(0),6-(1,6),7-(6)]
   935    27.67387112    27.67387112    27.67387112    6[1-(0),6-(1,6),6-(1,7)]
   936    26.29609857    26.29609857    26.29609857    6[1-(0),6-(1,6),6-(6,6)]
   937    25.53319972    25.53319972    25.53319972    6[6-(1,6),6-(1,7),6-(7,7)]
   938   26.207738942   26.207738942   26.207738942    6[1-(0),6-(6,6),7-(6)]
   939   24.068433928   24.068433928   24.068433928    6[6-(6,6),7-(6),7-(6)]
   940   30.655780834   30.655780834   30.655780834    6[7-(27),16-(0)]
   941   31.792613986   31.792613986   31.792613986    6[7-(27),16-(0)]
   942    54.23641496    54.23641496    54.23641496    6[1-(0),6-(6,6),7-(6)]
   943   55.560898456   55.560898456   55.560898456    6[6-(1,6),6-(1,7),6-(7,7)]
   944   56.206743572   56.206743572   56.206743572    6[1-(0),6-(1,6),6-(6,6)]
   945   55.431091786   55.431091786   55.431091786    6[1-(0),6-(1,6),6-(1,7)]
   946   54.119361226   54.119361226   54.119361226    6[1-(0),6-(1,6),7-(6)]
   947     31.6318359     31.6318359     31.6318359    6[1-(0),6-(1,6),7-(6)]
   948   30.906740396   30.906740396   30.906740396    6[1-(0),6-(1,6),6-(1,7)]
   949    31.50430654    31.50430654    31.50430654    6[1-(0),6-(1,6),6-(6,6)]
   950   32.886178248   32.886178248   32.886178248    6[6-(1,6),6-(1,7),6-(7,7)]
   951   33.587589728   33.587589728   33.587589728    6[1-(0),6-(6,6),7-(6)]
   952    10.80811326    10.80811326    10.80811326    6[6-(6,6),7-(6),7-(6)]
   953   10.790805704   10.790805704   10.790805704    6[6-(6,6),7-(6),7-(6)]
   954    12.70511249    12.70511249    12.70511249    6[6-(6,6),7-(6),7-(6)]
   955   16.786962934   16.786962934   16.786962934    6[1-(0),6-(1,6),7-(6,27)]
   956   16.252706008   16.252706008   16.252706008    6[1-(0),6-(1,6),6-(1,7)]
   957   14.894518324   14.894518324   14.894518324    6[1-(0),6-(1,6),6-(6,6)]
   958   14.154392574   14.154392574   14.154392574    6[6-(1,6),6-(1,7),6-(7,7)]
   959   14.774731818   14.774731818   14.774731818    6[1-(0),6-(6,6),7-(6,27)]
   960   18.523184078   18.523184078   18.523184078    6[1-(0),6-(1,6),7-(6)]
   961    19.00187464    19.00187464    19.00187464    6[1-(0),6-(1,6),6-(1,7)]
   962    19.02237043    19.02237043    19.02237043    6[1-(0),6-(1,6),6-(6,6)]
   963   18.527283236   18.527283236   18.527283236    6[6-(1,6),6-(1,7),6-(7,7)]
   964   18.034928814   18.034928814   18.034928814    6[1-(0),6-(6,6),7-(6)]
   965   18.540036172   18.540036172   18.540036172    6[6-(6,6),7-(6),7-(6)]
   966    19.40495851    19.40495851    19.40495851    6[7-(27),16-(0)]
   967    56.60709467    56.60709467    56.60709467    6[7-(27),16-(0)]
   968   40.027822408   40.027822408   40.027822408    6[1-(0),6-(6,6),7-(6)]
   969   40.255553408   40.255553408   40.255553408    6[6-(1,6),6-(1,7),6-(7,7)]
   970    41.27852106    41.27852106    41.27852106    6[1-(0),6-(1,6),6-(6,6)]
   971   42.001339254   42.001339254   42.001339254    6[1-(0),6-(1,6),6-(1,7)]
   972   41.697090638   41.697090638   41.697090638    6[1-(0),6-(1,6),7-(6)]
   973   58.164319248   58.164319248   58.164319248    6[1-(0),6-(1,6),7-(6)]
   974   58.942248344   58.942248344   58.942248344    6[1-(0),6-(1,6),6-(1,7)]
   975   59.746594236   59.746594236   59.746594236    6[1-(0),6-(1,6),6-(6,6)]
   976   59.753881628   59.753881628   59.753881628    6[6-(1,6),6-(1,7),6-(7,7)]
   977   58.907633232   58.907633232   58.907633232    6[1-(0),6-(6,6),7-(6)]
   978    15.02113676    15.02113676    15.02113676    6[6-(6,6),7-(6),7-(6)]
   979   16.563331092   16.563331092   16.563331092    6[6-(6,6),7-(6),7-(6)]
   980    15.59274157    15.59274157    15.59274157    6[6-(6,6),7-(6),7-(6)]
   981    15.05074179    15.05074179    15.05074179    6[1-(0),6-(1,6),7-(6,27)]
   982   14.363449632   14.363449632   14.363449632    6[1-(0),6-(1,6),6-(1,7)]
   983   14.526505028   14.526505028   14.526505028    6[1-(0),6-(1,6),6-(6,6)]
   984    15.34223747    15.34223747    15.34223747    6[6-(1,6),6-(1,7),6-(7,7)]
   985   15.982617042   15.982617042   15.982617042    6[1-(0),6-(6,6),7-(6,27)]
   986   17.307100538   17.307100538   17.307100538    6[1-(0),6-(1,6),7-(6)]
   987    17.87232888    17.87232888    17.87232888    6[1-(0),6-(1,6),6-(1,7)]
   988    19.25010143    19.25010143    19.25010143    6[1-(0),6-(1,6),6-(6,6)]
   989    20.01300028    20.01300028    20.01300028    6[6-(1,6),6-(1,7),6-(7,7)]
   990   19.338461058   19.338461058   19.338461058    6[1-(0),6-(6,6),7-(6)]
   991   21.477766072   21.477766072   21.477766072    6[6-(6,6),7-(6),7-(6)]
   992   14.890419166   14.890419166   14.890419166    6[7-(27),16-(0)]
   993    40.04649635    40.04649635    40.04649635    6[7-(27),16-(0)]
   994   59.581716992   59.581716992   59.581716992    6[1-(0),6-(6,6),7-(6)]
   995   60.490819144   60.490819144   60.490819144    6[6-(1,6),6-(1,7),6-(7,7)]
   996    60.82011817    60.82011817    60.82011817    6[1-(0),6-(1,6),6-(6,6)]
   997   60.183382294   60.183382294   60.183382294    6[1-(0),6-(1,6),6-(1,7)]
   998    59.25105158    59.25105158    59.25105158    6[1-(0),6-(1,6),7-(6)]
   999   38.505668404   38.505668404   38.505668404    6[1-(0),6-(1,6),7-(6)]
  1000    37.95137115    37.95137115    37.95137115    6[1-(0),6-(1,6),6-(1,7)]
  1001   38.010125748   38.010125748   38.010125748    6[1-(0),6-(1,6),6-(6,6)]
  1002    38.63456415    38.63456415    38.63456415    6[6-(1,6),6-(1,7),6-(7,7)]
  1003   39.150602596   39.150602596   39.150602596    6[1-(0),6-(6,6),7-(6)]
  1004   15.893801952   15.893801952   15.893801952    6[6-(6,6),7-(6),7-(6)]
  1005   15.519412188   15.519412188   15.519412188    6[6-(6,6),7-(6),7-(6)]
  1006     16.3738589     16.3738589     16.3738589    6[6-(6,6),7-(6),7-(6)]
  1007   17.599962604   17.599962604   17.599962604    6[1-(0),6-(1,6),7-(6,27)]
  1008   17.738423052   17.738423052   17.738423052    6[1-(0),6-(1,6),6-(1,7)]
  1009   17.329873638   17.329873638   17.329873638    6[1-(0),6-(1,6),6-(6,6)]
  1010   16.821122584   16.821122584   16.821122584    6[6-(1,6),6-(1,7),6-(7,7)]
  1011   16.663532732   16.663532732   16.663532732    6[1-(0),6-(6,6),7-(6,27)]
  1012   16.037272482   16.037272482   16.037272482    6[1-(0),6-(1,6),7-(6)]
  1013   15.718449082   15.718449082   15.718449082    6[1-(0),6-(1,6),6-(1,7)]
  1014    16.34880849    16.34880849    16.34880849    6[1-(0),6-(1,6),6-(6,6)]
  1015   17.213275366   17.213275366   17.213275366    6[6-(1,6),6-(1,7),6-(7,7)]
  1016   17.428708892   17.428708892   17.428708892    6[1-(0),6-(6,6),7-(6)]
  1017   17.923340624   17.923340624   17.923340624    6[6-(6,6),7-(6),7-(6)]
  1018   17.001940998   17.001940998   17.001940998    6[7-(27),16-(0)]
  1019   48.353212306   48.353212306   48.353212306    6[7-(27),16-(0)]
  1020   34.682520376   34.682520376   34.682520376    6[1-(0),6-(6,6),7-(6)]
  1021    35.32563272    35.32563272    35.32563272    6[6-(1,6),6-(1,7),6-(7,7)]
  1022   36.665146462   36.665146462   36.665146462    6[1-(0),6-(1,6),6-(6,6)]
  1023   37.249048746   37.249048746   37.249048746    6[1-(0),6-(1,6),6-(1,7)]
  1024   36.565400284   36.565400284   36.565400284    6[1-(0),6-(1,6),7-(6)]
  1025   51.290486744   51.290486744   51.290486744    6[1-(0),6-(1,6),7-(6)]
  1026    51.89761759    51.89761759    51.89761759    6[1-(0),6-(1,6),6-(1,7)]
  1027   53.240775028   53.240775028   53.240775028    6[1-(0),6-(1,6),6-(6,6)]
  1028   54.005495726   54.005495726   54.005495726    6[6-(1,6),6-(1,7),6-(7,7)]
  1029   53.344620364   53.344620364   53.344620364    6[1-(0),6-(6,6),7-(6)]
  1030    9.935448068    9.935448068    9.935448068    6[6-(6,6),7-(6),7-(6)]
  1031   11.834724608   11.834724608   11.834724608    6[6-(6,6),7-(6),7-(6)]
  1032    11.92399516    11.92399516    11.92399516    6[6-(6,6),7-(6),7-(6)]
  1033    14.23774212    14.23774212    14.23774212    6[1-(0),6-(1,6),7-(6,27)]
  1034   12.877732588   12.877732588   12.877732588    6[1-(0),6-(1,6),6-(1,7)]
  1035   12.091149714   12.091149714   12.091149714    6[1-(0),6-(1,6),6-(6,6)]
  1036    12.67550746    12.67550746    12.67550746    6[6-(1,6),6-(1,7),6-(7,7)]
  1037   14.093816128   14.093816128   14.093816128    6[1-(0),6-(6,6),7-(6,27)]
  1038   19.793012134   19.793012134   19.793012134    6[1-(0),6-(1,6),7-(6)]
  1039   21.155754438   21.155754438   21.155754438    6[1-(0),6-(1,6),6-(1,7)]
  1040    21.92366337    21.92366337    21.92366337    6[1-(0),6-(1,6),6-(6,6)]
  1041    21.32700815    21.32700815    21.32700815    6[6-(1,6),6-(1,7),6-(7,7)]
  1042    19.94468098    19.94468098    19.94468098    6[1-(0),6-(6,6),7-(6)]
  1043    22.09446162    22.09446162    22.09446162    6[6-(6,6),7-(6),7-(6)]
  1044   17.293436678   17.293436678   17.293436678    6[7-(27),16-(0)]
  1045   42.739187694   42.739187694   42.739187694    6[7-(27),16-(0)]
  1046   56.409879624   56.409879624   56.409879624    6[1-(0),6-(6,6),7-(6)]
  1047    55.76676728    55.76676728    55.76676728    6[6-(1,6),6-(1,7),6-(7,7)]
  1048   54.427253538   54.427253538   54.427253538    6[1-(0),6-(1,6),6-(6,6)]
  1049   53.843351254   53.843351254   53.843351254    6[1-(0),6-(1,6),6-(1,7)]
  1050   54.526999716   54.526999716   54.526999716    6[1-(0),6-(1,6),7-(6)]
  1051   39.801913256   39.801913256   39.801913256    6[1-(0),6-(1,6),7-(6)]
  1052    39.19478241    39.19478241    39.19478241    6[1-(0),6-(1,6),6-(1,7)]
  1053   37.851624972   37.851624972   37.851624972    6[1-(0),6-(1,6),6-(6,6)]
  1054   37.086904274   37.086904274   37.086904274    6[6-(1,6),6-(1,7),6-(7,7)]
  1055   37.747779636   37.747779636   37.747779636    6[1-(0),6-(6,6),7-(6)]
  1056   35.610751932   35.610751932   35.610751932    6[6-(6,6),7-(6),7-(6)]
  1057   33.711475392   33.711475392   33.711475392    6[6-(6,6),7-(6),7-(6)]
  1058    33.62220484    33.62220484    33.62220484    6[6-(6,6),7-(6),7-(6)]
  1059    31.30845788    31.30845788    31.30845788    6[1-(0),6-(1,6),7-(6,27)]
  1060   32.668467412   32.668467412   32.668467412    6[1-(0),6-(1,6),6-(1,7)]
  1061   33.455050286   33.455050286   33.455050286    6[1-(0),6-(1,6),6-(6,6)]
  1062    32.87069254    32.87069254    32.87069254    6[6-(1,6),6-(1,7),6-(7,7)]
  1063   31.452383872   31.452383872   31.452383872    6[1-(0),6-(6,6),7-(6,27)]
  1064   25.753187866   25.753187866   25.753187866    6[1-(0),6-(1,6),7-(6)]
  1065   24.390445562   24.390445562   24.390445562    6[1-(0),6-(1,6),6-(1,7)]
  1066    23.62253663    23.62253663    23.62253663    6[1-(0),6-(1,6),6-(6,6)]
  1067    24.21919185    24.21919185    24.21919185    6[6-(1,6),6-(1,7),6-(7,7)]
  1068    25.60151902    25.60151902    25.60151902    6[1-(0),6-(6,6),7-(6)]
  1069    23.45173838    23.45173838    23.45173838    6[6-(6,6),7-(6),7-(6)]
  1070   28.252763322   28.252763322   28.252763322    6[7-(27),16-(0)]
  1071    51.04590365    51.04590365    51.04590365    6[7-(27),16-(0)]
  1072   31.510683008   31.510683008   31.510683008    6[1-(0),6-(6,6),7-(6)]
  1073   30.601580856   30.601580856   30.601580856    6[6-(1,6),6-(1,7),6-(7,7)]
  1074    30.27228183    30.27228183    30.27228183    6[1-(0),6-(1,6),6-(6,6)]
  1075   30.909017706   30.909017706   30.909017706    6[1-(0),6-(1,6),6-(1,7)]
  1076    31.84134842    31.84134842    31.84134842    6[1-(0),6-(1,6),7-(6)]
  1077   52.586731596   52.586731596   52.586731596    6[1-(0),6-(1,6),7-(6)]
  1078    53.14102885    53.14102885    53.14102885    6[1-(0),6-(1,6),6-(1,7)]
  1079   53.082274252   53.082274252   53.082274252    6[1-(0),6-(1,6),6-(6,6)]
  1080    52.45783585    52.45783585    52.45783585    6[6-(1,6),6-(1,7),6-(7,7)]
  1081   51.941797404   51.941797404   51.941797404    6[1-(0),6-(6,6),7-(6)]
  1082   29.652398048   29.652398048   29.652398048    6[6-(6,6),7-(6),7-(6)]
  1083   30.026787812   30.026787812   30.026787812    6[6-(6,6),7-(6),7-(6)]
  1084     29.1723411     29.1723411     29.1723411    6[6-(6,6),7-(6),7-(6)]
  1085   27.946237396   27.946237396   27.946237396    6[1-(0),6-(1,6),7-(6,27)]
  1086   27.807776948   27.807776948   27.807776948    6[1-(0),6-(1,6),6-(1,7)]
  1087   28.216326362   28.216326362   28.216326362    6[1-(0),6-(1,6),6-(6,6)]
  1088   28.725077416   28.725077416   28.725077416    6[6-(1,6),6-(1,7),6-(7,7)]
  1089   28.882667268   28.882667268   28.882667268    6[1-(0),6-(6,6),7-(6,27)]
  1090   29.508927518   29.508927518   29.508927518    6[1-(0),6-(1,6),7-(6)]
  1091   29.827750918   29.827750918   29.827750918    6[1-(0),6-(1,6),6-(1,7)]
  1092    29.19739151    29.19739151    29.19739151    6[1-(0),6-(1,6),6-(6,6)]
  1093   28.332924634   28.332924634   28.332924634    6[6-(1,6),6-(1,7),6-(7,7)]
  1094   28.117491108   28.117491108   28.117491108    6[1-(0),6-(6,6),7-(6)]
  1095   27.622859376   27.622859376   27.622859376    6[6-(6,6),7-(6),7-(6)]
  1096   28.544259002   28.544259002   28.544259002    6[7-(27),16-(0)]
  1097   37.292317636   37.292317636   37.292317636    6[7-(27),16-(0)]
  1098   40.200897968   40.200897968   40.200897968    6[1-(0),6-(6,6),7-(6)]
  1099   40.616279312   40.616279312   40.616279312    6[6-(1,6),6-(1,7),6-(7,7)]
  1100   40.932825402   40.932825402   40.932825402    6[1-(0),6-(1,6),6-(6,6)]
  1101   40.793909492   40.793909492   40.793909492    6[1-(0),6-(1,6),6-(1,7)]
  1102   40.414509646   40.414509646   40.414509646    6[1-(0),6-(1,6),7-(6)]
  1103   38.672367496   38.672367496   38.672367496    6[1-(0),6-(1,6),7-(6)]
  1104   38.501569246   38.501569246   38.501569246    6[1-(0),6-(1,6),6-(1,7)]
  1105   39.040380792   39.040380792   39.040380792    6[1-(0),6-(1,6),6-(6,6)]
  1106   39.797814098   39.797814098   39.797814098    6[6-(1,6),6-(1,7),6-(7,7)]
  1107   39.983187132   39.983187132   39.983187132    6[1-(0),6-(6,6),7-(6)]
  1108   17.687411308   17.687411308   17.687411308    6[6-(6,6),7-(6),7-(6)]
  1109   18.044493516   18.044493516   18.044493516    6[6-(6,6),7-(6),7-(6)]
  1110    19.10435359    19.10435359    19.10435359    6[6-(6,6),7-(6),7-(6)]
  1111    21.96010033    21.96010033    21.96010033    6[1-(0),6-(1,6),7-(6,27)]
  1112   21.287382956   21.287382956   21.287382956    6[1-(0),6-(1,6),6-(1,7)]
  1113   20.337744686   20.337744686   20.337744686    6[1-(0),6-(1,6),6-(6,6)]
  1114    20.10636999    20.10636999    20.10636999    6[6-(1,6),6-(1,7),6-(7,7)]
  1115   20.884299086   20.884299086   20.884299086    6[1-(0),6-(6,6),7-(6,27)]
  1116   25.259011596   25.259011596   25.259011596    6[1-(0),6-(1,6),7-(6)]
  1117   26.056525558   26.056525558   26.056525558    6[1-(0),6-(1,6),6-(1,7)]
  1118    25.44666194    25.44666194    25.44666194    6[1-(0),6-(1,6),6-(6,6)]
  1119    24.08710787    24.08710787    24.08710787    6[6-(1,6),6-(1,7),6-(7,7)]
  1120   23.379319922   23.379319922   23.379319922    6[1-(0),6-(6,6),7-(6)]
  1121   23.389795548   23.389795548   23.389795548    6[6-(6,6),7-(6),7-(6)]
  1122   25.176117512   25.176117512   25.176117512    6[7-(27),16-(0)]
  1123   53.800082364   53.800082364   53.800082364    6[7-(27),16-(0)]
  1124   50.891502032   50.891502032   50.891502032    6[1-(0),6-(6,6),7-(6)]
  1125   50.476120688   50.476120688   50.476120688    6[6-(1,6),6-(1,7),6-(7,7)]
  1126   50.159574598   50.159574598   50.159574598    6[1-(0),6-(1,6),6-(6,6)]
  1127   50.298490508   50.298490508   50.298490508    6[1-(0),6-(1,6),6-(1,7)]
  1128   50.677890354   50.677890354   50.677890354    6[1-(0),6-(1,6),7-(6)]
  1129   52.420032504   52.420032504   52.420032504    6[1-(0),6-(1,6),7-(6)]
  1130   52.590830754   52.590830754   52.590830754    6[1-(0),6-(1,6),6-(1,7)]
  1131   52.052019208   52.052019208   52.052019208    6[1-(0),6-(1,6),6-(6,6)]
  1132   51.294585902   51.294585902   51.294585902    6[6-(1,6),6-(1,7),6-(7,7)]
  1133   51.109212868   51.109212868   51.109212868    6[1-(0),6-(6,6),7-(6)]
  1134   27.858788692   27.858788692   27.858788692    6[6-(6,6),7-(6),7-(6)]
  1135   27.501706484   27.501706484   27.501706484    6[6-(6,6),7-(6),7-(6)]
  1136    26.44184641    26.44184641    26.44184641    6[6-(6,6),7-(6),7-(6)]
  1137    23.58609967    23.58609967    23.58609967    6[1-(0),6-(1,6),7-(6,27)]
  1138   24.258817044   24.258817044   24.258817044    6[1-(0),6-(1,6),6-(1,7)]
  1139   25.208455314   25.208455314   25.208455314    6[1-(0),6-(1,6),6-(6,6)]
  1140    25.43983001    25.43983001    25.43983001    6[6-(1,6),6-(1,7),6-(7,7)]
  1141   24.661900914   24.661900914   24.661900914    6[1-(0),6-(6,6),7-(6,27)]
  1142   20.287188404   20.287188404   20.287188404    6[1-(0),6-(1,6),7-(6)]
  1143   19.489674442   19.489674442   19.489674442    6[1-(0),6-(1,6),6-(1,7)]
  1144    20.09953806    20.09953806    20.09953806    6[1-(0),6-(1,6),6-(6,6)]
  1145    21.45909213    21.45909213    21.45909213    6[6-(1,6),6-(1,7),6-(7,7)]
  1146   22.166880078   22.166880078   22.166880078    6[1-(0),6-(6,6),7-(6)]
  1147   22.156404452   22.156404452   22.156404452    6[6-(6,6),7-(6),7-(6)]
  1148   20.370082488   20.370082488   20.370082488    6[7-(27),16-(0)]
  1149    62.10679832    62.10679832    62.10679832    6[7-(27),16-(0)]
  1150   25.992305416   25.992305416   25.992305416    6[1-(0),6-(6,6),7-(6)]
  1151   25.310934264   25.310934264   25.310934264    6[6-(1,6),6-(1,7),6-(7,7)]
  1152    26.00460289    26.00460289    26.00460289    6[1-(0),6-(1,6),6-(6,6)]
  1153    27.36415696    27.36415696    27.36415696    6[1-(0),6-(1,6),6-(1,7)]
  1154   27.992239058   27.992239058   27.992239058    6[1-(0),6-(1,6),7-(6)]
  1155   65.204850844   65.204850844   65.204850844    6[1-(0),6-(1,6),7-(6)]
  1156   66.537077194   66.537077194   66.537077194    6[1-(0),6-(1,6),6-(1,7)]
  1157   67.282668488   67.282668488   67.282668488    6[1-(0),6-(1,6),6-(6,6)]
  1158   66.665517478   66.665517478   66.665517478    6[6-(1,6),6-(1,7),6-(7,7)]
  1159   65.303230636   65.303230636   65.303230636    6[1-(0),6-(6,6),7-(6)]
  1160   21.900434808   21.900434808   21.900434808    6[6-(6,6),7-(6),7-(6)]
  1161   23.817018904   23.817018904   23.817018904    6[6-(6,6),7-(6),7-(6)]
  1162    21.99198267    21.99198267    21.99198267    6[6-(6,6),7-(6),7-(6)]
  1163   20.223879186   20.223879186   20.223879186    6[1-(0),6-(1,6),7-(6,27)]
  1164    19.39812658    19.39812658    19.39812658    6[1-(0),6-(1,6),6-(1,7)]
  1165    19.96973139    19.96973139    19.96973139    6[1-(0),6-(1,6),6-(6,6)]
  1166   21.294214886   21.294214886   21.294214886    6[6-(1,6),6-(1,7),6-(7,7)]
  1167    22.09218431    22.09218431    22.09218431    6[1-(0),6-(6,6),7-(6,27)]
  1168   24.042928056   24.042928056   24.042928056    6[1-(0),6-(1,6),7-(6)]
  1169   24.926979798   24.926979798   24.926979798    6[1-(0),6-(1,6),6-(1,7)]
  1170    25.67439294    25.67439294    25.67439294    6[1-(0),6-(1,6),6-(6,6)]
  1171   25.572824914   25.572824914   25.572824914    6[6-(1,6),6-(1,7),6-(7,7)]
  1172   24.682852166   24.682852166   24.682852166    6[1-(0),6-(6,6),7-(6)]
  1173   26.327525448   26.327525448   26.327525448    6[6-(6,6),7-(6),7-(6)]
  1174   20.661578168   20.661578168   20.661578168    6[7-(27),16-(0)]
  1175    28.98560168    28.98560168    28.98560168    6[7-(27),16-(0)]
  1176   65.100094584   65.100094584   65.100094584    6[1-(0),6-(6,6),7-(6)]
  1177   65.781465736   65.781465736   65.781465736    6[6-(1,6),6-(1,7),6-(7,7)]
  1178    65.08779711    65.08779711    65.08779711    6[1-(0),6-(1,6),6-(6,6)]
  1179    63.72824304    63.72824304    63.72824304    6[1-(0),6-(1,6),6-(1,7)]
  1180   63.100160942   63.100160942   63.100160942    6[1-(0),6-(1,6),7-(6)]
  1181   25.887549156   25.887549156   25.887549156    6[1-(0),6-(1,6),7-(6)]
  1182   24.555322806   24.555322806   24.555322806    6[1-(0),6-(1,6),6-(1,7)]
  1183   23.809731512   23.809731512   23.809731512    6[1-(0),6-(1,6),6-(6,6)]
  1184   24.426882522   24.426882522   24.426882522    6[6-(1,6),6-(1,7),6-(7,7)]
  1185   25.789169364   25.789169364   25.789169364    6[1-(0),6-(6,6),7-(6)]
  1186   23.645765192   23.645765192   23.645765192    6[6-(6,6),7-(6),7-(6)]
  1187   21.729181096   21.729181096   21.729181096    6[6-(6,6),7-(6),7-(6)]
  1188    23.55421733    23.55421733    23.55421733    6[6-(6,6),7-(6),7-(6)]
  1189   25.322320814   25.322320814   25.322320814    6[1-(0),6-(1,6),7-(6,27)]
  1190    26.14807342    26.14807342    26.14807342    6[1-(0),6-(1,6),6-(1,7)]
  1191    25.57646861    25.57646861    25.57646861    6[1-(0),6-(1,6),6-(6,6)]
  1192   24.251985114   24.251985114   24.251985114    6[6-(1,6),6-(1,7),6-(7,7)]
  1193    23.45401569    23.45401569    23.45401569    6[1-(0),6-(6,6),7-(6,27)]
  1194   21.503271944   21.503271944   21.503271944    6[1-(0),6-(1,6),7-(6)]
  1195   20.619220202   20.619220202   20.619220202    6[1-(0),6-(1,6),6-(1,7)]
  1196    19.87180706    19.87180706    19.87180706    6[1-(0),6-(1,6),6-(6,6)]
  1197   19.973375086   19.973375086   19.973375086    6[6-(1,6),6-(1,7),6-(7,7)]
  1198   20.863347834   20.863347834   20.863347834    6[1-(0),6-(6,6),7-(6)]
  1199   19.218674552   19.218674552   19.218674552    6[6-(6,6),7-(6),7-(6)]
  1200   24.884621832   24.884621832   24.884621832    6[7-(27),16-(0)]
  1201   42.739187694   42.739187694   42.739187694    6[7-(27),16-(0)]
  1202   33.636779624   33.636779624   33.636779624    6[1-(0),6-(6,6),7-(6)]
  1203    32.99366728    32.99366728    32.99366728    6[6-(1,6),6-(1,7),6-(7,7)]
  1204   31.654153538   31.654153538   31.654153538    6[1-(0),6-(1,6),6-(6,6)]
  1205   31.070251254   31.070251254   31.070251254    6[1-(0),6-(1,6),6-(1,7)]
  1206   31.753899716   31.753899716   31.753899716    6[1-(0),6-(1,6),7-(6)]
  1207   39.801913256   39.801913256   39.801913256    6[1-(0),6-(1,6),7-(6)]
  1208    39.19478241    39.19478241    39.19478241    6[1-(0),6-(1,6),6-(1,7)]
  1209   37.851624972   37.851624972   37.851624972    6[1-(0),6-(1,6),6-(6,6)]
  1210   37.086904274   37.086904274   37.086904274    6[6-(1,6),6-(1,7),6-(7,7)]
  1211   37.747779636   37.747779636   37.747779636    6[1-(0),6-(6,6),7-(6)]
  1212   35.610751932   35.610751932   35.610751932    6[6-(6,6),7-(6),7-(6)]
  1213   33.711475392   33.711475392   33.711475392    6[6-(6,6),7-(6),7-(6)]
  1214    33.62220484    33.62220484    33.62220484    6[6-(6,6),7-(6),7-(6)]
  1215    76.85465788    76.85465788    76.85465788    6[1-(0),6-(1,6),7-(6,27)]
  1216   78.214667412   78.214667412   78.214667412    6[1-(0),6-(1,6),6-(1,7)]
  1217   79.001250286   79.001250286   79.001250286    6[1-(0),6-(1,6),6-(6,6)]
  1218    78.41689254    78.41689254    78.41689254    6[6-(1,6),6-(1,7),6-(7,7)]
  1219   76.998583872   76.998583872   76.998583872    6[1-(0),6-(6,6),7-(6,27)]
  1220   71.299387866   71.299387866   71.299387866    6[1-(0),6-(1,6),7-(6)]
  1221   69.936645562   69.936645562   69.936645562    6[1-(0),6-(1,6),6-(1,7)]
  1222    69.16873663    69.16873663    69.16873663    6[1-(0),6-(1,6),6-(6,6)]
  1223    69.76539185    69.76539185    69.76539185    6[6-(1,6),6-(1,7),6-(7,7)]
  1224    71.14771902    71.14771902    71.14771902    6[1-(0),6-(6,6),7-(6)]
  1225    68.99793838    68.99793838    68.99793838    6[6-(6,6),7-(6),7-(6)]
  1226   73.798963322   73.798963322   73.798963322    6[7-(27),16-(0)]
  1227    51.04590365    51.04590365    51.04590365    6[7-(27),16-(0)]
  1228   54.283783008   54.283783008   54.283783008    6[1-(0),6-(6,6),7-(6)]
  1229   53.374680856   53.374680856   53.374680856    6[6-(1,6),6-(1,7),6-(7,7)]
  1230    53.04538183    53.04538183    53.04538183    6[1-(0),6-(1,6),6-(6,6)]
  1231   53.682117706   53.682117706   53.682117706    6[1-(0),6-(1,6),6-(1,7)]
  1232    54.61444842    54.61444842    54.61444842    6[1-(0),6-(1,6),7-(6)]
  1233   52.586731596   52.586731596   52.586731596    6[1-(0),6-(1,6),7-(6)]
  1234    53.14102885    53.14102885    53.14102885    6[1-(0),6-(1,6),6-(1,7)]
  1235   53.082274252   53.082274252   53.082274252    6[1-(0),6-(1,6),6-(6,6)]
  1236    52.45783585    52.45783585    52.45783585    6[6-(1,6),6-(1,7),6-(7,7)]
  1237   51.941797404   51.941797404   51.941797404    6[1-(0),6-(6,6),7-(6)]
  1238   52.425498048   52.425498048   52.425498048    6[6-(6,6),7-(6),7-(6)]
  1239   52.799887812   52.799887812   52.799887812    6[6-(6,6),7-(6),7-(6)]
  1240     51.9454411     51.9454411     51.9454411    6[6-(6,6),7-(6),7-(6)]
  1241   73.492437396   73.492437396   73.492437396    6[1-(0),6-(1,6),7-(6,27)]
  1242   73.353976948   73.353976948   73.353976948    6[1-(0),6-(1,6),6-(1,7)]
  1243   73.762526362   73.762526362   73.762526362    6[1-(0),6-(1,6),6-(6,6)]
  1244   74.271277416   74.271277416   74.271277416    6[6-(1,6),6-(1,7),6-(7,7)]
  1245   74.428867268   74.428867268   74.428867268    6[1-(0),6-(6,6),7-(6,27)]
  1246   75.055127518   75.055127518   75.055127518    6[1-(0),6-(1,6),7-(6)]
  1247   75.373950918   75.373950918   75.373950918    6[1-(0),6-(1,6),6-(1,7)]
  1248    74.74359151    74.74359151    74.74359151    6[1-(0),6-(1,6),6-(6,6)]
  1249   73.879124634   73.879124634   73.879124634    6[6-(1,6),6-(1,7),6-(7,7)]
  1250   73.663691108   73.663691108   73.663691108    6[1-(0),6-(6,6),7-(6)]
  1251   73.169059376   73.169059376   73.169059376    6[6-(6,6),7-(6),7-(6)]
  1252   74.090459002   74.090459002   74.090459002    6[7-(27),16-(0)]
  1253    40.04649635    40.04649635    40.04649635    6[7-(27),16-(0)]
  1254   36.808616992   36.808616992   36.808616992    6[1-(0),6-(6,6),7-(6)]
  1255   37.717719144   37.717719144   37.717719144    6[6-(1,6),6-(1,7),6-(7,7)]
  1256    38.04701817    38.04701817    38.04701817    6[1-(0),6-(1,6),6-(6,6)]
  1257   37.410282294   37.410282294   37.410282294    6[1-(0),6-(1,6),6-(1,7)]
  1258    36.47795158    36.47795158    36.47795158    6[1-(0),6-(1,6),7-(6)]
  1259   38.505668404   38.505668404   38.505668404    6[1-(0),6-(1,6),7-(6)]
  1260    37.95137115    37.95137115    37.95137115    6[1-(0),6-(1,6),6-(1,7)]
  1261   38.010125748   38.010125748   38.010125748    6[1-(0),6-(1,6),6-(6,6)]
  1262    38.63456415    38.63456415    38.63456415    6[6-(1,6),6-(1,7),6-(7,7)]
  1263   39.150602596   39.150602596   39.150602596    6[1-(0),6-(6,6),7-(6)]
  1264   38.666901952   38.666901952   38.666901952    6[6-(6,6),7-(6),7-(6)]
  1265   38.292512188   38.292512188   38.292512188    6[6-(6,6),7-(6),7-(6)]
  1266     39.1469589     39.1469589     39.1469589    6[6-(6,6),7-(6),7-(6)]
  1267   63.146162604   63.146162604   63.146162604    6[1-(0),6-(1,6),7-(6,27)]
  1268   63.284623052   63.284623052   63.284623052    6[1-(0),6-(1,6),6-(1,7)]
  1269   62.876073638   62.876073638   62.876073638    6[1-(0),6-(1,6),6-(6,6)]
  1270   62.367322584   62.367322584   62.367322584    6[6-(1,6),6-(1,7),6-(7,7)]
  1271   62.209732732   62.209732732   62.209732732    6[1-(0),6-(6,6),7-(6,27)]
  1272   61.583472482   61.583472482   61.583472482    6[1-(0),6-(1,6),7-(6)]
  1273   61.264649082   61.264649082   61.264649082    6[1-(0),6-(1,6),6-(1,7)]
  1274    61.89500849    61.89500849    61.89500849    6[1-(0),6-(1,6),6-(6,6)]
  1275   62.759475366   62.759475366   62.759475366    6[6-(1,6),6-(1,7),6-(7,7)]
  1276   62.974908892   62.974908892   62.974908892    6[1-(0),6-(6,6),7-(6)]
  1277   63.469540624   63.469540624   63.469540624    6[6-(6,6),7-(6),7-(6)]
  1278   62.548140998   62.548140998   62.548140998    6[7-(27),16-(0)]
  1279   48.353212306   48.353212306   48.353212306    6[7-(27),16-(0)]
  1280   57.455620376   57.455620376   57.455620376    6[1-(0),6-(6,6),7-(6)]
  1281    58.09873272    58.09873272    58.09873272    6[6-(1,6),6-(1,7),6-(7,7)]
  1282   59.438246462   59.438246462   59.438246462    6[1-(0),6-(1,6),6-(6,6)]
  1283   60.022148746   60.022148746   60.022148746    6[1-(0),6-(1,6),6-(1,7)]
  1284   59.338500284   59.338500284   59.338500284    6[1-(0),6-(1,6),7-(6)]
  1285   51.290486744   51.290486744   51.290486744    6[1-(0),6-(1,6),7-(6)]
  1286    51.89761759    51.89761759    51.89761759    6[1-(0),6-(1,6),6-(1,7)]
  1287   53.240775028   53.240775028   53.240775028    6[1-(0),6-(1,6),6-(6,6)]
  1288   54.005495726   54.005495726   54.005495726    6[6-(1,6),6-(1,7),6-(7,7)]
  1289   53.344620364   53.344620364   53.344620364    6[1-(0),6-(6,6),7-(6)]
  1290   55.481648068   55.481648068   55.481648068    6[6-(6,6),7-(6),7-(6)]
  1291   57.380924608   57.380924608   57.380924608    6[6-(6,6),7-(6),7-(6)]
  1292    57.47019516    57.47019516    57.47019516    6[6-(6,6),7-(6),7-(6)]
  1293    59.78394212    59.78394212    59.78394212    6[1-(0),6-(1,6),7-(6,27)]
  1294   58.423932588   58.423932588   58.423932588    6[1-(0),6-(1,6),6-(1,7)]
  1295   57.637349714   57.637349714   57.637349714    6[1-(0),6-(1,6),6-(6,6)]
  1296    58.22170746    58.22170746    58.22170746    6[6-(1,6),6-(1,7),6-(7,7)]
  1297   59.640016128   59.640016128   59.640016128    6[1-(0),6-(6,6),7-(6,27)]
  1298   65.339212134   65.339212134   65.339212134    6[1-(0),6-(1,6),7-(6)]
  1299   66.701954438   66.701954438   66.701954438    6[1-(0),6-(1,6),6-(1,7)]
  1300    67.46986337    67.46986337    67.46986337    6[1-(0),6-(1,6),6-(6,6)]
  1301    66.87320815    66.87320815    66.87320815    6[6-(1,6),6-(1,7),6-(7,7)]
  1302    65.49088098    65.49088098    65.49088098    6[1-(0),6-(6,6),7-(6)]
  1303    67.64066162    67.64066162    67.64066162    6[6-(6,6),7-(6),7-(6)]
  1304   62.839636678   62.839636678   62.839636678    6[7-(27),16-(0)]
  1305    51.75870168    51.75870168    51.75870168    6[7-(27),16-(0)]
  1306   42.326994584   42.326994584   42.326994584    6[1-(0),6-(6,6),7-(6)]
  1307   43.008365736   43.008365736   43.008365736    6[6-(1,6),6-(1,7),6-(7,7)]
  1308    42.31469711    42.31469711    42.31469711    6[1-(0),6-(1,6),6-(6,6)]
  1309    40.95514304    40.95514304    40.95514304    6[1-(0),6-(1,6),6-(1,7)]
  1310   40.327060942   40.327060942   40.327060942    6[1-(0),6-(1,6),7-(6)]
  1311   48.660649156   48.660649156   48.660649156    6[1-(0),6-(1,6),7-(6)]
  1312   47.328422806   47.328422806   47.328422806    6[1-(0),6-(1,6),6-(1,7)]
  1313   46.582831512   46.582831512   46.582831512    6[1-(0),6-(1,6),6-(6,6)]
  1314   47.199982522   47.199982522   47.199982522    6[6-(1,6),6-(1,7),6-(7,7)]
  1315   48.562269364   48.562269364   48.562269364    6[1-(0),6-(6,6),7-(6)]
  1316   46.418865192   46.418865192   46.418865192    6[6-(6,6),7-(6),7-(6)]
  1317   44.502281096   44.502281096   44.502281096    6[6-(6,6),7-(6),7-(6)]
  1318    46.32731733    46.32731733    46.32731733    6[6-(6,6),7-(6),7-(6)]
  1319   70.868520814   70.868520814   70.868520814    6[1-(0),6-(1,6),7-(6,27)]
  1320    71.69427342    71.69427342    71.69427342    6[1-(0),6-(1,6),6-(1,7)]
  1321    71.12266861    71.12266861    71.12266861    6[1-(0),6-(1,6),6-(6,6)]
  1322   69.798185114   69.798185114   69.798185114    6[6-(1,6),6-(1,7),6-(7,7)]
  1323    69.00021569    69.00021569    69.00021569    6[1-(0),6-(6,6),7-(6,27)]
  1324   67.049471944   67.049471944   67.049471944    6[1-(0),6-(1,6),7-(6)]
  1325   66.165420202   66.165420202   66.165420202    6[1-(0),6-(1,6),6-(1,7)]
  1326    65.41800706    65.41800706    65.41800706    6[1-(0),6-(1,6),6-(6,6)]
  1327   65.519575086   65.519575086   65.519575086    6[6-(1,6),6-(1,7),6-(7,7)]
  1328   66.409547834   66.409547834   66.409547834    6[1-(0),6-(6,6),7-(6)]
  1329   64.764874552   64.764874552   64.764874552    6[6-(6,6),7-(6),7-(6)]
  1330   70.430821832   70.430821832   70.430821832    6[7-(27),16-(0)]
  1331    39.33369832    39.33369832    39.33369832    6[7-(27),16-(0)]
  1332   48.765405416   48.765405416   48.765405416    6[1-(0),6-(6,6),7-(6)]
  1333   48.084034264   48.084034264   48.084034264    6[6-(1,6),6-(1,7),6-(7,7)]
  1334    48.77770289    48.77770289    48.77770289    6[1-(0),6-(1,6),6-(6,6)]
  1335    50.13725696    50.13725696    50.13725696    6[1-(0),6-(1,6),6-(1,7)]
  1336   50.765339058   50.765339058   50.765339058    6[1-(0),6-(1,6),7-(6)]
  1337   42.431750844   42.431750844   42.431750844    6[1-(0),6-(1,6),7-(6)]
  1338   43.763977194   43.763977194   43.763977194    6[1-(0),6-(1,6),6-(1,7)]
  1339   44.509568488   44.509568488   44.509568488    6[1-(0),6-(1,6),6-(6,6)]
  1340   43.892417478   43.892417478   43.892417478    6[6-(1,6),6-(1,7),6-(7,7)]
  1341   42.530130636   42.530130636   42.530130636    6[1-(0),6-(6,6),7-(6)]
  1342   44.673534808   44.673534808   44.673534808    6[6-(6,6),7-(6),7-(6)]
  1343   46.590118904   46.590118904   46.590118904    6[6-(6,6),7-(6),7-(6)]
  1344    44.76508267    44.76508267    44.76508267    6[6-(6,6),7-(6),7-(6)]
  1345   65.770079186   65.770079186   65.770079186    6[1-(0),6-(1,6),7-(6,27)]
  1346    64.94432658    64.94432658    64.94432658    6[1-(0),6-(1,6),6-(1,7)]
  1347    65.51593139    65.51593139    65.51593139    6[1-(0),6-(1,6),6-(6,6)]
  1348   66.840414886   66.840414886   66.840414886    6[6-(1,6),6-(1,7),6-(7,7)]
  1349    67.63838431    67.63838431    67.63838431    6[1-(0),6-(6,6),7-(6,27)]
  1350   69.589128056   69.589128056   69.589128056    6[1-(0),6-(1,6),7-(6)]
  1351   70.473179798   70.473179798   70.473179798    6[1-(0),6-(1,6),6-(1,7)]
  1352    71.22059294    71.22059294    71.22059294    6[1-(0),6-(1,6),6-(6,6)]
  1353   71.119024914   71.119024914   71.119024914    6[6-(1,6),6-(1,7),6-(7,7)]
  1354   70.229052166   70.229052166   70.229052166    6[1-(0),6-(6,6),7-(6)]
  1355   71.873725448   71.873725448   71.873725448    6[6-(6,6),7-(6),7-(6)]
  1356   66.207778168   66.207778168   66.207778168    6[7-(27),16-(0)]
  1357   31.026982364   31.026982364   31.026982364    6[7-(27),16-(0)]
  1358   28.118402032   28.118402032   28.118402032    6[1-(0),6-(6,6),7-(6)]
  1359   27.703020688   27.703020688   27.703020688    6[6-(1,6),6-(1,7),6-(7,7)]
  1360   27.386474598   27.386474598   27.386474598    6[1-(0),6-(1,6),6-(6,6)]
  1361   27.525390508   27.525390508   27.525390508    6[1-(0),6-(1,6),6-(1,7)]
  1362   27.904790354   27.904790354   27.904790354    6[1-(0),6-(1,6),7-(6)]
  1363   29.646932504   29.646932504   29.646932504    6[1-(0),6-(1,6),7-(6)]
  1364   29.817730754   29.817730754   29.817730754    6[1-(0),6-(1,6),6-(1,7)]
  1365   29.278919208   29.278919208   29.278919208    6[1-(0),6-(1,6),6-(6,6)]
  1366   28.521485902   28.521485902   28.521485902    6[6-(1,6),6-(1,7),6-(7,7)]
  1367   28.336112868   28.336112868   28.336112868    6[1-(0),6-(6,6),7-(6)]
  1368   27.858788692   27.858788692   27.858788692    6[6-(6,6),7-(6),7-(6)]
  1369   27.501706484   27.501706484   27.501706484    6[6-(6,6),7-(6),7-(6)]
  1370    26.44184641    26.44184641    26.44184641    6[6-(6,6),7-(6),7-(6)]
  1371    69.13229967    69.13229967    69.13229967    6[1-(0),6-(1,6),7-(6,27)]
  1372   69.805017044   69.805017044   69.805017044    6[1-(0),6-(1,6),6-(1,7)]
  1373   70.754655314   70.754655314   70.754655314    6[1-(0),6-(1,6),6-(6,6)]
  1374    70.98603001    70.98603001    70.98603001    6[6-(1,6),6-(1,7),6-(7,7)]
  1375   70.208100914   70.208100914   70.208100914    6[1-(0),6-(6,6),7-(6,27)]
  1376   65.833388404   65.833388404   65.833388404    6[1-(0),6-(1,6),7-(6)]
  1377   65.035874442   65.035874442   65.035874442    6[1-(0),6-(1,6),6-(1,7)]
  1378    65.64573806    65.64573806    65.64573806    6[1-(0),6-(1,6),6-(6,6)]
  1379    67.00529213    67.00529213    67.00529213    6[6-(1,6),6-(1,7),6-(7,7)]
  1380   67.713080078   67.713080078   67.713080078    6[1-(0),6-(6,6),7-(6)]
  1381   67.702604452   67.702604452   67.702604452    6[6-(6,6),7-(6),7-(6)]
  1382   65.916282488   65.916282488   65.916282488    6[7-(27),16-(0)]
  1383   60.065417636   60.065417636   60.065417636    6[7-(27),16-(0)]
  1384   62.973997968   62.973997968   62.973997968    6[1-(0),6-(6,6),7-(6)]
  1385   63.389379312   63.389379312   63.389379312    6[6-(1,6),6-(1,7),6-(7,7)]
  1386   63.705925402   63.705925402   63.705925402    6[1-(0),6-(1,6),6-(6,6)]
  1387   63.567009492   63.567009492   63.567009492    6[1-(0),6-(1,6),6-(1,7)]
  1388   63.187609646   63.187609646   63.187609646    6[1-(0),6-(1,6),7-(6)]
  1389   61.445467496   61.445467496   61.445467496    6[1-(0),6-(1,6),7-(6)]
  1390   61.274669246   61.274669246   61.274669246    6[1-(0),6-(1,6),6-(1,7)]
  1391   61.813480792   61.813480792   61.813480792    6[1-(0),6-(1,6),6-(6,6)]
  1392   62.570914098   62.570914098   62.570914098    6[6-(1,6),6-(1,7),6-(7,7)]
  1393   62.756287132   62.756287132   62.756287132    6[1-(0),6-(6,6),7-(6)]
  1394   63.233611308   63.233611308   63.233611308    6[6-(6,6),7-(6),7-(6)]
  1395   63.590693516   63.590693516   63.590693516    6[6-(6,6),7-(6),7-(6)]
  1396    64.65055359    64.65055359    64.65055359    6[6-(6,6),7-(6),7-(6)]
  1397    67.50630033    67.50630033    67.50630033    6[1-(0),6-(1,6),7-(6,27)]
  1398   66.833582956   66.833582956   66.833582956    6[1-(0),6-(1,6),6-(1,7)]
  1399   65.883944686   65.883944686   65.883944686    6[1-(0),6-(1,6),6-(6,6)]
  1400    65.65256999    65.65256999    65.65256999    6[6-(1,6),6-(1,7),6-(7,7)]
  1401   66.430499086   66.430499086   66.430499086    6[1-(0),6-(6,6),7-(6,27)]
  1402   70.805211596   70.805211596   70.805211596    6[1-(0),6-(1,6),7-(6)]
  1403   71.602725558   71.602725558   71.602725558    6[1-(0),6-(1,6),6-(1,7)]
  1404    70.99286194    70.99286194    70.99286194    6[1-(0),6-(1,6),6-(6,6)]
  1405    69.63330787    69.63330787    69.63330787    6[6-(1,6),6-(1,7),6-(7,7)]
  1406   68.925519922   68.925519922   68.925519922    6[1-(0),6-(6,6),7-(6)]
  1407   68.935995548   68.935995548   68.935995548    6[6-(6,6),7-(6),7-(6)]
  1408   70.722317512   70.722317512   70.722317512    6[7-(27),16-(0)]
  1409    57.25840533    57.25840533    57.25840533    6[7-(27),16-(0)]
  1410   51.064577592   51.064577592   51.064577592    6[1-(0),6-(6,6),7-(6)]
  1411   50.836846592   50.836846592   50.836846592    6[6-(1,6),6-(1,7),6-(7,7)]
  1412    49.81387894    49.81387894    49.81387894    6[1-(0),6-(1,6),6-(6,6)]
  1413   49.091060746   49.091060746   49.091060746    6[1-(0),6-(1,6),6-(1,7)]
  1414   49.395309362   49.395309362   49.395309362    6[1-(0),6-(1,6),7-(6)]
  1415   55.701180752   55.701180752   55.701180752    6[1-(0),6-(1,6),7-(6)]
  1416   54.923251656   54.923251656   54.923251656    6[1-(0),6-(1,6),6-(1,7)]
  1417   54.118905764   54.118905764   54.118905764    6[1-(0),6-(1,6),6-(6,6)]
  1418   54.111618372   54.111618372   54.111618372    6[6-(1,6),6-(1,7),6-(7,7)]
  1419   54.957866768   54.957866768   54.957866768    6[1-(0),6-(6,6),7-(6)]
  1420    53.29816324    53.29816324    53.29816324    6[6-(6,6),7-(6),7-(6)]
  1421   51.755968908   51.755968908   51.755968908    6[6-(6,6),7-(6),7-(6)]
  1422    52.72655843    52.72655843    52.72655843    6[6-(6,6),7-(6),7-(6)]
  1423    76.04165821    76.04165821    76.04165821    6[1-(0),6-(1,6),7-(6,27)]
  1424   76.728950368   76.728950368   76.728950368    6[1-(0),6-(1,6),6-(1,7)]
  1425   76.565894972   76.565894972   76.565894972    6[1-(0),6-(1,6),6-(6,6)]
  1426    75.75016253    75.75016253    75.75016253    6[6-(1,6),6-(1,7),6-(7,7)]
  1427   75.109782958   75.109782958   75.109782958    6[1-(0),6-(6,6),7-(6,27)]
  1428   73.785299462   73.785299462   73.785299462    6[1-(0),6-(1,6),7-(6)]
  1429    73.22007112    73.22007112    73.22007112    6[1-(0),6-(1,6),6-(1,7)]
  1430    71.84229857    71.84229857    71.84229857    6[1-(0),6-(1,6),6-(6,6)]
  1431    71.07939972    71.07939972    71.07939972    6[6-(1,6),6-(1,7),6-(7,7)]
  1432   71.753938942   71.753938942   71.753938942    6[1-(0),6-(6,6),7-(6)]
  1433   69.614633928   69.614633928   69.614633928    6[6-(6,6),7-(6),7-(6)]
  1434   76.201980834   76.201980834   76.201980834    6[7-(27),16-(0)]
  1435   36.526686014   36.526686014   36.526686014    6[7-(27),16-(0)]
  1436    36.85598504    36.85598504    36.85598504    6[1-(0),6-(6,6),7-(6)]
  1437   35.531501544   35.531501544   35.531501544    6[6-(1,6),6-(1,7),6-(7,7)]
  1438   34.885656428   34.885656428   34.885656428    6[1-(0),6-(1,6),6-(6,6)]
  1439   35.661308214   35.661308214   35.661308214    6[1-(0),6-(1,6),6-(1,7)]
  1440   36.973038774   36.973038774   36.973038774    6[1-(0),6-(1,6),7-(6)]
  1441     36.6874641     36.6874641     36.6874641    6[1-(0),6-(1,6),7-(6)]
  1442   37.412559604   37.412559604   37.412559604    6[1-(0),6-(1,6),6-(1,7)]
  1443    36.81499346    36.81499346    36.81499346    6[1-(0),6-(1,6),6-(6,6)]
  1444   35.433121752   35.433121752   35.433121752    6[6-(1,6),6-(1,7),6-(7,7)]
  1445   34.731710272   34.731710272   34.731710272    6[1-(0),6-(6,6),7-(6)]
  1446    34.73808674    34.73808674    34.73808674    6[6-(6,6),7-(6),7-(6)]
  1447   34.755394296   34.755394296   34.755394296    6[6-(6,6),7-(6),7-(6)]
  1448    32.84108751    32.84108751    32.84108751    6[6-(6,6),7-(6),7-(6)]
  1449   74.305437066   74.305437066   74.305437066    6[1-(0),6-(1,6),7-(6,27)]
  1450   74.839693992   74.839693992   74.839693992    6[1-(0),6-(1,6),6-(1,7)]
  1451   76.197881676   76.197881676   76.197881676    6[1-(0),6-(1,6),6-(6,6)]
  1452   76.938007426   76.938007426   76.938007426    6[6-(1,6),6-(1,7),6-(7,7)]
  1453   76.317668182   76.317668182   76.317668182    6[1-(0),6-(6,6),7-(6,27)]
  1454   72.569215922   72.569215922   72.569215922    6[1-(0),6-(1,6),7-(6)]
  1455    72.09052536    72.09052536    72.09052536    6[1-(0),6-(1,6),6-(1,7)]
  1456    72.07002957    72.07002957    72.07002957    6[1-(0),6-(1,6),6-(6,6)]
  1457   72.565116764   72.565116764   72.565116764    6[6-(1,6),6-(1,7),6-(7,7)]
  1458   73.057471186   73.057471186   73.057471186    6[1-(0),6-(6,6),7-(6)]
  1459   72.552363828   72.552363828   72.552363828    6[6-(6,6),7-(6),7-(6)]
  1460    71.68744149    71.68744149    71.68744149    6[7-(27),16-(0)]
  1461    33.83399467    33.83399467    33.83399467    6[7-(27),16-(0)]
  1462   40.027822408   40.027822408   40.027822408    6[1-(0),6-(6,6),7-(6)]
  1463   40.255553408   40.255553408   40.255553408    6[6-(1,6),6-(1,7),6-(7,7)]
  1464    41.27852106    41.27852106    41.27852106    6[1-(0),6-(1,6),6-(6,6)]
  1465   42.001339254   42.001339254   42.001339254    6[1-(0),6-(1,6),6-(1,7)]
  1466   41.697090638   41.697090638   41.697090638    6[1-(0),6-(1,6),7-(6)]
  1467   35.391219248   35.391219248   35.391219248    6[1-(0),6-(1,6),7-(6)]
  1468   36.169148344   36.169148344   36.169148344    6[1-(0),6-(1,6),6-(1,7)]
  1469   36.973494236   36.973494236   36.973494236    6[1-(0),6-(1,6),6-(6,6)]
  1470   36.980781628   36.980781628   36.980781628    6[6-(1,6),6-(1,7),6-(7,7)]
  1471   36.134533232   36.134533232   36.134533232    6[1-(0),6-(6,6),7-(6)]
  1472    37.79423676    37.79423676    37.79423676    6[6-(6,6),7-(6),7-(6)]
  1473   39.336431092   39.336431092   39.336431092    6[6-(6,6),7-(6),7-(6)]
  1474    38.36584157    38.36584157    38.36584157    6[6-(6,6),7-(6),7-(6)]
  1475    60.59694179    60.59694179    60.59694179    6[1-(0),6-(1,6),7-(6,27)]
  1476   59.909649632   59.909649632   59.909649632    6[1-(0),6-(1,6),6-(1,7)]
  1477   60.072705028   60.072705028   60.072705028    6[1-(0),6-(1,6),6-(6,6)]
  1478    60.88843747    60.88843747    60.88843747    6[6-(1,6),6-(1,7),6-(7,7)]
  1479   61.528817042   61.528817042   61.528817042    6[1-(0),6-(6,6),7-(6,27)]
  1480   62.853300538   62.853300538   62.853300538    6[1-(0),6-(1,6),7-(6)]
  1481    63.41852888    63.41852888    63.41852888    6[1-(0),6-(1,6),6-(1,7)]
  1482    64.79630143    64.79630143    64.79630143    6[1-(0),6-(1,6),6-(6,6)]
  1483    65.55920028    65.55920028    65.55920028    6[6-(1,6),6-(1,7),6-(7,7)]
  1484   64.884661058   64.884661058   64.884661058    6[1-(0),6-(6,6),7-(6)]
  1485   67.023966072   67.023966072   67.023966072    6[6-(6,6),7-(6),7-(6)]
  1486   60.436619166   60.436619166   60.436619166    6[7-(27),16-(0)]
  1487   54.565713986   54.565713986   54.565713986    6[7-(27),16-(0)]
  1488    54.23641496    54.23641496    54.23641496    6[1-(0),6-(6,6),7-(6)]
  1489   55.560898456   55.560898456   55.560898456    6[6-(1,6),6-(1,7),6-(7,7)]
  1490   56.206743572   56.206743572   56.206743572    6[1-(0),6-(1,6),6-(6,6)]
  1491   55.431091786   55.431091786   55.431091786    6[1-(0),6-(1,6),6-(1,7)]
  1492   54.119361226   54.119361226   54.119361226    6[1-(0),6-(1,6),7-(6)]
  1493     54.4049359     54.4049359     54.4049359    6[1-(0),6-(1,6),7-(6)]
  1494   53.679840396   53.679840396   53.679840396    6[1-(0),6-(1,6),6-(1,7)]
  1495    54.27740654    54.27740654    54.27740654    6[1-(0),6-(1,6),6-(6,6)]
  1496   55.659278248   55.659278248   55.659278248    6[6-(1,6),6-(1,7),6-(7,7)]
  1497   56.360689728   56.360689728   56.360689728    6[1-(0),6-(6,6),7-(6)]
  1498    56.35431326    56.35431326    56.35431326    6[6-(6,6),7-(6),7-(6)]
  1499   56.337005704   56.337005704   56.337005704    6[6-(6,6),7-(6),7-(6)]
  1500    58.25131249    58.25131249    58.25131249    6[6-(6,6),7-(6),7-(6)]
  1501   62.333162934   62.333162934   62.333162934    6[1-(0),6-(1,6),7-(6,27)]
  1502   61.798906008   61.798906008   61.798906008    6[1-(0),6-(1,6),6-(1,7)]
  1503   60.440718324   60.440718324   60.440718324    6[1-(0),6-(1,6),6-(6,6)]
  1504   59.700592574   59.700592574   59.700592574    6[6-(1,6),6-(1,7),6-(7,7)]
  1505   60.320931818   60.320931818   60.320931818    6[1-(0),6-(6,6),7-(6,27)]
  1506   64.069384078   64.069384078   64.069384078    6[1-(0),6-(1,6),7-(6)]
  1507    64.54807464    64.54807464    64.54807464    6[1-(0),6-(1,6),6-(1,7)]
  1508    64.56857043    64.56857043    64.56857043    6[1-(0),6-(1,6),6-(6,6)]
  1509   64.073483236   64.073483236   64.073483236    6[6-(1,6),6-(1,7),6-(7,7)]
  1510   63.581128814   63.581128814   63.581128814    6[1-(0),6-(6,6),7-(6)]
  1511   64.086236172   64.086236172   64.086236172    6[6-(6,6),7-(6),7-(6)]
  1512    64.95115851    64.95115851    64.95115851    6[7-(27),16-(0)]
  1513   31.792613986   31.792613986   31.792613986    6[7-(27),16-(0)]
  1514    31.46331496    31.46331496    31.46331496    6[1-(0),6-(6,6),7-(6)]
  1515   32.787798456   32.787798456   32.787798456    6[6-(1,6),6-(1,7),6-(7,7)]
  1516   33.433643572   33.433643572   33.433643572    6[1-(0),6-(1,6),6-(6,6)]
  1517   32.657991786   32.657991786   32.657991786    6[1-(0),6-(1,6),6-(1,7)]
  1518   31.346261226   31.346261226   31.346261226    6[1-(0),6-(1,6),7-(6)]
  1519     31.6318359     31.6318359     31.6318359    6[1-(0),6-(1,6),7-(6)]
  1520   30.906740396   30.906740396   30.906740396    6[1-(0),6-(1,6),6-(1,7)]
  1521    31.50430654    31.50430654    31.50430654    6[1-(0),6-(1,6),6-(6,6)]
  1522   32.886178248   32.886178248   32.886178248    6[6-(1,6),6-(1,7),6-(7,7)]
  1523   33.587589728   33.587589728   33.587589728    6[1-(0),6-(6,6),7-(6)]
  1524    33.58121326    33.58121326    33.58121326    6[6-(6,6),7-(6),7-(6)]
  1525   33.563905704   33.563905704   33.563905704    6[6-(6,6),7-(6),7-(6)]
  1526    35.47821249    35.47821249    35.47821249    6[6-(6,6),7-(6),7-(6)]
  1527   39.560062934   39.560062934   39.560062934    6[1-(0),6-(1,6),7-(6,27)]
  1528   39.025806008   39.025806008   39.025806008    6[1-(0),6-(1,6),6-(1,7)]
  1529   37.667618324   37.667618324   37.667618324    6[1-(0),6-(1,6),6-(6,6)]
  1530   36.927492574   36.927492574   36.927492574    6[6-(1,6),6-(1,7),6-(7,7)]
  1531   37.547831818   37.547831818   37.547831818    6[1-(0),6-(6,6),7-(6,27)]
  1532   41.296284078   41.296284078   41.296284078    6[1-(0),6-(1,6),7-(6)]
  1533    41.77497464    41.77497464    41.77497464    6[1-(0),6-(1,6),6-(1,7)]
  1534    41.79547043    41.79547043    41.79547043    6[1-(0),6-(1,6),6-(6,6)]
  1535   41.300383236   41.300383236   41.300383236    6[6-(1,6),6-(1,7),6-(7,7)]
  1536   40.808028814   40.808028814   40.808028814    6[1-(0),6-(6,6),7-(6)]
  1537   41.313136172   41.313136172   41.313136172    6[6-(6,6),7-(6),7-(6)]
  1538    42.17805851    42.17805851    42.17805851    6[7-(27),16-(0)]
  1539    33.83399467    33.83399467    33.83399467    6[7-(27),16-(0)]
  1540   40.027822408   40.027822408   40.027822408    6[1-(0),6-(6,6),7-(6)]
  1541   40.255553408   40.255553408   40.255553408    6[6-(1,6),6-(1,7),6-(7,7)]
  1542    41.27852106    41.27852106    41.27852106    6[1-(0),6-(1,6),6-(6,6)]
  1543   42.001339254   42.001339254   42.001339254    6[1-(0),6-(1,6),6-(1,7)]
  1544   41.697090638   41.697090638   41.697090638    6[1-(0),6-(1,6),7-(6)]
  1545   35.391219248   35.391219248   35.391219248    6[1-(0),6-(1,6),7-(6)]
  1546   36.169148344   36.169148344   36.169148344    6[1-(0),6-(1,6),6-(1,7)]
  1547   36.973494236   36.973494236   36.973494236    6[1-(0),6-(1,6),6-(6,6)]
  1548   36.980781628   36.980781628   36.980781628    6[6-(1,6),6-(1,7),6-(7,7)]
  1549   36.134533232   36.134533232   36.134533232    6[1-(0),6-(6,6),7-(6)]
  1550    37.79423676    37.79423676    37.79423676    6[6-(6,6),7-(6),7-(6)]
  1551   39.336431092   39.336431092   39.336431092    6[6-(6,6),7-(6),7-(6)]
  1552    38.36584157    38.36584157    38.36584157    6[6-(6,6),7-(6),7-(6)]
  1553    37.82384179    37.82384179    37.82384179    6[1-(0),6-(1,6),7-(6,27)]
  1554   37.136549632   37.136549632   37.136549632    6[1-(0),6-(1,6),6-(1,7)]
  1555   37.299605028   37.299605028   37.299605028    6[1-(0),6-(1,6),6-(6,6)]
  1556    38.11533747    38.11533747    38.11533747    6[6-(1,6),6-(1,7),6-(7,7)]
  1557   38.755717042   38.755717042   38.755717042    6[1-(0),6-(6,6),7-(6,27)]
  1558   40.080200538   40.080200538   40.080200538    6[1-(0),6-(1,6),7-(6)]
  1559    40.64542888    40.64542888    40.64542888    6[1-(0),6-(1,6),6-(1,7)]
  1560    42.02320143    42.02320143    42.02320143    6[1-(0),6-(1,6),6-(6,6)]
  1561    42.78610028    42.78610028    42.78610028    6[6-(1,6),6-(1,7),6-(7,7)]
  1562   42.111561058   42.111561058   42.111561058    6[1-(0),6-(6,6),7-(6)]
  1563   44.250866072   44.250866072   44.250866072    6[6-(6,6),7-(6),7-(6)]
  1564   37.663519166   37.663519166   37.663519166    6[7-(27),16-(0)]
  1565   59.299786014   59.299786014   59.299786014    6[7-(27),16-(0)]
  1566    59.62908504    59.62908504    59.62908504    6[1-(0),6-(6,6),7-(6)]
  1567   58.304601544   58.304601544   58.304601544    6[6-(1,6),6-(1,7),6-(7,7)]
  1568   57.658756428   57.658756428   57.658756428    6[1-(0),6-(1,6),6-(6,6)]
  1569   58.434408214   58.434408214   58.434408214    6[1-(0),6-(1,6),6-(1,7)]
  1570   59.746138774   59.746138774   59.746138774    6[1-(0),6-(1,6),7-(6)]
  1571     59.4605641     59.4605641     59.4605641    6[1-(0),6-(1,6),7-(6)]
  1572   60.185659604   60.185659604   60.185659604    6[1-(0),6-(1,6),6-(1,7)]
  1573    59.58809346    59.58809346    59.58809346    6[1-(0),6-(1,6),6-(6,6)]
  1574   58.206221752   58.206221752   58.206221752    6[6-(1,6),6-(1,7),6-(7,7)]
  1575   57.504810272   57.504810272   57.504810272    6[1-(0),6-(6,6),7-(6)]
  1576    57.51118674    57.51118674    57.51118674    6[6-(6,6),7-(6),7-(6)]
  1577   57.528494296   57.528494296   57.528494296    6[6-(6,6),7-(6),7-(6)]
  1578    55.61418751    55.61418751    55.61418751    6[6-(6,6),7-(6),7-(6)]
  1579   51.532337066   51.532337066   51.532337066    6[1-(0),6-(1,6),7-(6,27)]
  1580   52.066593992   52.066593992   52.066593992    6[1-(0),6-(1,6),6-(1,7)]
  1581   53.424781676   53.424781676   53.424781676    6[1-(0),6-(1,6),6-(6,6)]
  1582   54.164907426   54.164907426   54.164907426    6[6-(1,6),6-(1,7),6-(7,7)]
  1583   53.544568182   53.544568182   53.544568182    6[1-(0),6-(6,6),7-(6,27)]
  1584   49.796115922   49.796115922   49.796115922    6[1-(0),6-(1,6),7-(6)]
  1585    49.31742536    49.31742536    49.31742536    6[1-(0),6-(1,6),6-(1,7)]
  1586    49.29692957    49.29692957    49.29692957    6[1-(0),6-(1,6),6-(6,6)]
  1587   49.792016764   49.792016764   49.792016764    6[6-(1,6),6-(1,7),6-(7,7)]
  1588   50.284371186   50.284371186   50.284371186    6[1-(0),6-(6,6),7-(6)]
  1589   49.779263828   49.779263828   49.779263828    6[6-(6,6),7-(6),7-(6)]
  1590    48.91434149    48.91434149    48.91434149    6[7-(27),16-(0)]
  1591    57.25840533    57.25840533    57.25840533    6[7-(27),16-(0)]
  1592   51.064577592   51.064577592   51.064577592    6[1-(0),6-(6,6),7-(6)]
  1593   50.836846592   50.836846592   50.836846592    6[6-(1,6),6-(1,7),6-(7,7)]
  1594    49.81387894    49.81387894    49.81387894    6[1-(0),6-(1,6),6-(6,6)]
  1595   49.091060746   49.091060746   49.091060746    6[1-(0),6-(1,6),6-(1,7)]
  1596   49.395309362   49.395309362   49.395309362    6[1-(0),6-(1,6),7-(6)]
  1597   55.701180752   55.701180752   55.701180752    6[1-(0),6-(1,6),7-(6)]
  1598   54.923251656   54.923251656   54.923251656    6[1-(0),6-(1,6),6-(1,7)]
  1599   54.118905764   54.118905764   54.118905764    6[1-(0),6-(1,6),6-(6,6)]
  1600   54.111618372   54.111618372   54.111618372    6[6-(1,6),6-(1,7),6-(7,7)]
  1601   54.957866768   54.957866768   54.957866768    6[1-(0),6-(6,6),7-(6)]
  1602    53.29816324    53.29816324    53.29816324    6[6-(6,6),7-(6),7-(6)]
  1603   51.755968908   51.755968908   51.755968908    6[6-(6,6),7-(6),7-(6)]
  1604    52.72655843    52.72655843    52.72655843    6[6-(6,6),7-(6),7-(6)]
  1605    53.26855821    53.26855821    53.26855821    6[1-(0),6-(1,6),7-(6,27)]
  1606   53.955850368   53.955850368   53.955850368    6[1-(0),6-(1,6),6-(1,7)]
  1607   53.792794972   53.792794972   53.792794972    6[1-(0),6-(1,6),6-(6,6)]
  1608    52.97706253    52.97706253    52.97706253    6[6-(1,6),6-(1,7),6-(7,7)]
  1609   52.336682958   52.336682958   52.336682958    6[1-(0),6-(6,6),7-(6,27)]
  1610   51.012199462   51.012199462   51.012199462    6[1-(0),6-(1,6),7-(6)]
  1611    50.44697112    50.44697112    50.44697112    6[1-(0),6-(1,6),6-(1,7)]
  1612    49.06919857    49.06919857    49.06919857    6[1-(0),6-(1,6),6-(6,6)]
  1613    48.30629972    48.30629972    48.30629972    6[6-(1,6),6-(1,7),6-(7,7)]
  1614   48.980838942   48.980838942   48.980838942    6[1-(0),6-(6,6),7-(6)]
  1615   46.841533928   46.841533928   46.841533928    6[6-(6,6),7-(6),7-(6)]
  1616   53.428880834   53.428880834   53.428880834    6[7-(27),16-(0)]
  1617    51.04590365    51.04590365    51.04590365    6[7-(27),16-(0)]
  1618   54.283783008   54.283783008   54.283783008    6[1-(0),6-(6,6),7-(6)]
  1619   53.374680856   53.374680856   53.374680856    6[6-(1,6),6-(1,7),6-(7,7)]
  1620    53.04538183    53.04538183    53.04538183    6[1-(0),6-(1,6),6-(6,6)]
  1621   53.682117706   53.682117706   53.682117706    6[1-(0),6-(1,6),6-(1,7)]
  1622    54.61444842    54.61444842    54.61444842    6[1-(0),6-(1,6),7-(6)]
  1623   52.586731596   52.586731596   52.586731596    6[1-(0),6-(1,6),7-(6)]
  1624    53.14102885    53.14102885    53.14102885    6[1-(0),6-(1,6),6-(1,7)]
  1625   53.082274252   53.082274252   53.082274252    6[1-(0),6-(1,6),6-(6,6)]
  1626    52.45783585    52.45783585    52.45783585    6[6-(1,6),6-(1,7),6-(7,7)]
  1627   51.941797404   51.941797404   51.941797404    6[1-(0),6-(6,6),7-(6)]
  1628   52.425498048   52.425498048   52.425498048    6[6-(6,6),7-(6),7-(6)]
  1629   52.799887812   52.799887812   52.799887812    6[6-(6,6),7-(6),7-(6)]
  1630     51.9454411     51.9454411     51.9454411    6[6-(6,6),7-(6),7-(6)]
  1631   50.719337396   50.719337396   50.719337396    6[1-(0),6-(1,6),7-(6,27)]
  1632   50.580876948   50.580876948   50.580876948    6[1-(0),6-(1,6),6-(1,7)]
  1633   50.989426362   50.989426362   50.989426362    6[1-(0),6-(1,6),6-(6,6)]
  1634   51.498177416   51.498177416   51.498177416    6[6-(1,6),6-(1,7),6-(7,7)]
  1635   51.655767268   51.655767268   51.655767268    6[1-(0),6-(6,6),7-(6,27)]
  1636   52.282027518   52.282027518   52.282027518    6[1-(0),6-(1,6),7-(6)]
  1637   52.600850918   52.600850918   52.600850918    6[1-(0),6-(1,6),6-(1,7)]
  1638    51.97049151    51.97049151    51.97049151    6[1-(0),6-(1,6),6-(6,6)]
  1639   51.106024634   51.106024634   51.106024634    6[6-(1,6),6-(1,7),6-(7,7)]
  1640   50.890591108   50.890591108   50.890591108    6[1-(0),6-(6,6),7-(6)]
  1641   50.395959376   50.395959376   50.395959376    6[6-(6,6),7-(6),7-(6)]
  1642   51.317359002   51.317359002   51.317359002    6[7-(27),16-(0)]
  1643   65.512287694   65.512287694   65.512287694    6[7-(27),16-(0)]
  1644   56.409879624   56.409879624   56.409879624    6[1-(0),6-(6,6),7-(6)]
  1645    55.76676728    55.76676728    55.76676728    6[6-(1,6),6-(1,7),6-(7,7)]
  1646   54.427253538   54.427253538   54.427253538    6[1-(0),6-(1,6),6-(6,6)]
  1647   53.843351254   53.843351254   53.843351254    6[1-(0),6-(1,6),6-(1,7)]
  1648   54.526999716   54.526999716   54.526999716    6[1-(0),6-(1,6),7-(6)]
  1649   62.575013256   62.575013256   62.575013256    6[1-(0),6-(1,6),7-(6)]
  1650    61.96788241    61.96788241    61.96788241    6[1-(0),6-(1,6),6-(1,7)]
  1651   60.624724972   60.624724972   60.624724972    6[1-(0),6-(1,6),6-(6,6)]
  1652   59.860004274   59.860004274   59.860004274    6[6-(1,6),6-(1,7),6-(7,7)]
  1653   60.520879636   60.520879636   60.520879636    6[1-(0),6-(6,6),7-(6)]
  1654   58.383851932   58.383851932   58.383851932    6[6-(6,6),7-(6),7-(6)]
  1655   56.484575392   56.484575392   56.484575392    6[6-(6,6),7-(6),7-(6)]
  1656    56.39530484    56.39530484    56.39530484    6[6-(6,6),7-(6),7-(6)]
  1657    54.08155788    54.08155788    54.08155788    6[1-(0),6-(1,6),7-(6,27)]
  1658   55.441567412   55.441567412   55.441567412    6[1-(0),6-(1,6),6-(1,7)]
  1659   56.228150286   56.228150286   56.228150286    6[1-(0),6-(1,6),6-(6,6)]
  1660    55.64379254    55.64379254    55.64379254    6[6-(1,6),6-(1,7),6-(7,7)]
  1661   54.225483872   54.225483872   54.225483872    6[1-(0),6-(6,6),7-(6,27)]
  1662   48.526287866   48.526287866   48.526287866    6[1-(0),6-(1,6),7-(6)]
  1663   47.163545562   47.163545562   47.163545562    6[1-(0),6-(1,6),6-(1,7)]
  1664    46.39563663    46.39563663    46.39563663    6[1-(0),6-(1,6),6-(6,6)]
  1665    46.99229185    46.99229185    46.99229185    6[6-(1,6),6-(1,7),6-(7,7)]
  1666    48.37461902    48.37461902    48.37461902    6[1-(0),6-(6,6),7-(6)]
  1667    46.22483838    46.22483838    46.22483838    6[6-(6,6),7-(6),7-(6)]
  1668   51.025863322   51.025863322   51.025863322    6[7-(27),16-(0)]
  1669   25.580112306   25.580112306   25.580112306    6[7-(27),16-(0)]
  1670   34.682520376   34.682520376   34.682520376    6[1-(0),6-(6,6),7-(6)]
  1671    35.32563272    35.32563272    35.32563272    6[6-(1,6),6-(1,7),6-(7,7)]
  1672   36.665146462   36.665146462   36.665146462    6[1-(0),6-(1,6),6-(6,6)]
  1673   37.249048746   37.249048746   37.249048746    6[1-(0),6-(1,6),6-(1,7)]
  1674   36.565400284   36.565400284   36.565400284    6[1-(0),6-(1,6),7-(6)]
  1675   28.517386744   28.517386744   28.517386744    6[1-(0),6-(1,6),7-(6)]
  1676    29.12451759    29.12451759    29.12451759    6[1-(0),6-(1,6),6-(1,7)]
  1677   30.467675028   30.467675028   30.467675028    6[1-(0),6-(1,6),6-(6,6)]
  1678   31.232395726   31.232395726   31.232395726    6[6-(1,6),6-(1,7),6-(7,7)]
  1679   30.571520364   30.571520364   30.571520364    6[1-(0),6-(6,6),7-(6)]
  1680   32.708548068   32.708548068   32.708548068    6[6-(6,6),7-(6),7-(6)]
  1681   34.607824608   34.607824608   34.607824608    6[6-(6,6),7-(6),7-(6)]
  1682    34.69709516    34.69709516    34.69709516    6[6-(6,6),7-(6),7-(6)]
  1683    37.01084212    37.01084212    37.01084212    6[1-(0),6-(1,6),7-(6,27)]
  1684   35.650832588   35.650832588   35.650832588    6[1-(0),6-(1,6),6-(1,7)]
  1685   34.864249714   34.864249714   34.864249714    6[1-(0),6-(1,6),6-(6,6)]
  1686    35.44860746    35.44860746    35.44860746    6[6-(1,6),6-(1,7),6-(7,7)]
  1687   36.866916128   36.866916128   36.866916128    6[1-(0),6-(6,6),7-(6,27)]
  1688   42.566112134   42.566112134   42.566112134    6[1-(0),6-(1,6),7-(6)]
  1689   43.928854438   43.928854438   43.928854438    6[1-(0),6-(1,6),6-(1,7)]
  1690    44.69676337    44.69676337    44.69676337    6[1-(0),6-(1,6),6-(6,6)]
  1691    44.10010815    44.10010815    44.10010815    6[6-(1,6),6-(1,7),6-(7,7)]
  1692    42.71778098    42.71778098    42.71778098    6[1-(0),6-(6,6),7-(6)]
  1693    44.86756162    44.86756162    44.86756162    6[6-(6,6),7-(6),7-(6)]
  1694   40.066536678   40.066536678   40.066536678    6[7-(27),16-(0)]
  1695    40.04649635    40.04649635    40.04649635    6[7-(27),16-(0)]
  1696   36.808616992   36.808616992   36.808616992    6[1-(0),6-(6,6),7-(6)]
  1697   37.717719144   37.717719144   37.717719144    6[6-(1,6),6-(1,7),6-(7,7)]
  1698    38.04701817    38.04701817    38.04701817    6[1-(0),6-(1,6),6-(6,6)]
  1699   37.410282294   37.410282294   37.410282294    6[1-(0),6-(1,6),6-(1,7)]
  1700    36.47795158    36.47795158    36.47795158    6[1-(0),6-(1,6),7-(6)]
  1701   38.505668404   38.505668404   38.505668404    6[1-(0),6-(1,6),7-(6)]
  1702    37.95137115    37.95137115    37.95137115    6[1-(0),6-(1,6),6-(1,7)]
  1703   38.010125748   38.010125748   38.010125748    6[1-(0),6-(1,6),6-(6,6)]
  1704    38.63456415    38.63456415    38.63456415    6[6-(1,6),6-(1,7),6-(7,7)]
  1705   39.150602596   39.150602596   39.150602596    6[1-(0),6-(6,6),7-(6)]
  1706   38.666901952   38.666901952   38.666901952    6[6-(6,6),7-(6),7-(6)]
  1707   38.292512188   38.292512188   38.292512188    6[6-(6,6),7-(6),7-(6)]
  1708     39.1469589     39.1469589     39.1469589    6[6-(6,6),7-(6),7-(6)]
  1709   40.373062604   40.373062604   40.373062604    6[1-(0),6-(1,6),7-(6,27)]
  1710   40.511523052   40.511523052   40.511523052    6[1-(0),6-(1,6),6-(1,7)]
  1711   40.102973638   40.102973638   40.102973638    6[1-(0),6-(1,6),6-(6,6)]
  1712   39.594222584   39.594222584   39.594222584    6[6-(1,6),6-(1,7),6-(7,7)]
  1713   39.436632732   39.436632732   39.436632732    6[1-(0),6-(6,6),7-(6,27)]
  1714   38.810372482   38.810372482   38.810372482    6[1-(0),6-(1,6),7-(6)]
  1715   38.491549082   38.491549082   38.491549082    6[1-(0),6-(1,6),6-(1,7)]
  1716    39.12190849    39.12190849    39.12190849    6[1-(0),6-(1,6),6-(6,6)]
  1717   39.986375366   39.986375366   39.986375366    6[6-(1,6),6-(1,7),6-(7,7)]
  1718   40.201808892   40.201808892   40.201808892    6[1-(0),6-(6,6),7-(6)]
  1719   40.696440624   40.696440624   40.696440624    6[6-(6,6),7-(6),7-(6)]
  1720   39.775040998   39.775040998   39.775040998    6[7-(27),16-(0)]
  1721   53.800082364   53.800082364   53.800082364    6[7-(27),16-(0)]
  1722   50.891502032   50.891502032   50.891502032    6[1-(0),6-(6,6),7-(6)]
  1723   50.476120688   50.476120688   50.476120688    6[6-(1,6),6-(1,7),6-(7,7)]
  1724   50.159574598   50.159574598   50.159574598    6[1-(0),6-(1,6),6-(6,6)]
  1725   50.298490508   50.298490508   50.298490508    6[1-(0),6-(1,6),6-(1,7)]
  1726   50.677890354   50.677890354   50.677890354    6[1-(0),6-(1,6),7-(6)]
  1727   52.420032504   52.420032504   52.420032504    6[1-(0),6-(1,6),7-(6)]
  1728   52.590830754   52.590830754   52.590830754    6[1-(0),6-(1,6),6-(1,7)]
  1729   52.052019208   52.052019208   52.052019208    6[1-(0),6-(1,6),6-(6,6)]
  1730   51.294585902   51.294585902   51.294585902    6[6-(1,6),6-(1,7),6-(7,7)]
  1731   51.109212868   51.109212868   51.109212868    6[1-(0),6-(6,6),7-(6)]
  1732   50.631888692   50.631888692   50.631888692    6[6-(6,6),7-(6),7-(6)]
  1733   50.274806484   50.274806484   50.274806484    6[6-(6,6),7-(6),7-(6)]
  1734    49.21494641    49.21494641    49.21494641    6[6-(6,6),7-(6),7-(6)]
  1735    46.35919967    46.35919967    46.35919967    6[1-(0),6-(1,6),7-(6,27)]
  1736   47.031917044   47.031917044   47.031917044    6[1-(0),6-(1,6),6-(1,7)]
  1737   47.981555314   47.981555314   47.981555314    6[1-(0),6-(1,6),6-(6,6)]
  1738    48.21293001    48.21293001    48.21293001    6[6-(1,6),6-(1,7),6-(7,7)]
  1739   47.435000914   47.435000914   47.435000914    6[1-(0),6-(6,6),7-(6,27)]
  1740   43.060288404   43.060288404   43.060288404    6[1-(0),6-(1,6),7-(6)]
  1741   42.262774442   42.262774442   42.262774442    6[1-(0),6-(1,6),6-(1,7)]
  1742    42.87263806    42.87263806    42.87263806    6[1-(0),6-(1,6),6-(6,6)]
  1743    44.23219213    44.23219213    44.23219213    6[6-(1,6),6-(1,7),6-(7,7)]
  1744   44.939980078   44.939980078   44.939980078    6[1-(0),6-(6,6),7-(6)]
  1745   44.929504452   44.929504452   44.929504452    6[6-(6,6),7-(6),7-(6)]
  1746   43.143182488   43.143182488   43.143182488    6[7-(27),16-(0)]
  1747   37.292317636   37.292317636   37.292317636    6[7-(27),16-(0)]
  1748   40.200897968   40.200897968   40.200897968    6[1-(0),6-(6,6),7-(6)]
  1749   40.616279312   40.616279312   40.616279312    6[6-(1,6),6-(1,7),6-(7,7)]
  1750   40.932825402   40.932825402   40.932825402    6[1-(0),6-(1,6),6-(6,6)]
  1751   40.793909492   40.793909492   40.793909492    6[1-(0),6-(1,6),6-(1,7)]
  1752   40.414509646   40.414509646   40.414509646    6[1-(0),6-(1,6),7-(6)]
  1753   38.672367496   38.672367496   38.672367496    6[1-(0),6-(1,6),7-(6)]
  1754   38.501569246   38.501569246   38.501569246    6[1-(0),6-(1,6),6-(1,7)]
  1755   39.040380792   39.040380792   39.040380792    6[1-(0),6-(1,6),6-(6,6)]
  1756   39.797814098   39.797814098   39.797814098    6[6-(1,6),6-(1,7),6-(7,7)]
  1757   39.983187132   39.983187132   39.983187132    6[1-(0),6-(6,6),7-(6)]
  1758   40.460511308   40.460511308   40.460511308    6[6-(6,6),7-(6),7-(6)]
  1759   40.817593516   40.817593516   40.817593516    6[6-(6,6),7-(6),7-(6)]
  1760    41.87745359    41.87745359    41.87745359    6[6-(6,6),7-(6),7-(6)]
  1761    44.73320033    44.73320033    44.73320033    6[1-(0),6-(1,6),7-(6,27)]
  1762   44.060482956   44.060482956   44.060482956    6[1-(0),6-(1,6),6-(1,7)]
  1763   43.110844686   43.110844686   43.110844686    6[1-(0),6-(1,6),6-(6,6)]
  1764    42.87946999    42.87946999    42.87946999    6[6-(1,6),6-(1,7),6-(7,7)]
  1765   43.657399086   43.657399086   43.657399086    6[1-(0),6-(6,6),7-(6,27)]
  1766   48.032111596   48.032111596   48.032111596    6[1-(0),6-(1,6),7-(6)]
  1767   48.829625558   48.829625558   48.829625558    6[1-(0),6-(1,6),6-(1,7)]
  1768    48.21976194    48.21976194    48.21976194    6[1-(0),6-(1,6),6-(6,6)]
  1769    46.86020787    46.86020787    46.86020787    6[6-(1,6),6-(1,7),6-(7,7)]
  1770   46.152419922   46.152419922   46.152419922    6[1-(0),6-(6,6),7-(6)]
  1771   46.162895548   46.162895548   46.162895548    6[6-(6,6),7-(6),7-(6)]
  1772   47.949217512   47.949217512   47.949217512    6[7-(27),16-(0)]
  1773    51.75870168    51.75870168    51.75870168    6[7-(27),16-(0)]
  1774   42.326994584   42.326994584   42.326994584    6[1-(0),6-(6,6),7-(6)]
  1775   43.008365736   43.008365736   43.008365736    6[6-(1,6),6-(1,7),6-(7,7)]
  1776    42.31469711    42.31469711    42.31469711    6[1-(0),6-(1,6),6-(6,6)]
  1777    40.95514304    40.95514304    40.95514304    6[1-(0),6-(1,6),6-(1,7)]
  1778   40.327060942   40.327060942   40.327060942    6[1-(0),6-(1,6),7-(6)]
  1779   48.660649156   48.660649156   48.660649156    6[1-(0),6-(1,6),7-(6)]
  1780   47.328422806   47.328422806   47.328422806    6[1-(0),6-(1,6),6-(1,7)]
  1781   46.582831512   46.582831512   46.582831512    6[1-(0),6-(1,6),6-(6,6)]
  1782   47.199982522   47.199982522   47.199982522    6[6-(1,6),6-(1,7),6-(7,7)]
  1783   48.562269364   48.562269364   48.562269364    6[1-(0),6-(6,6),7-(6)]
  1784   46.418865192   46.418865192   46.418865192    6[6-(6,6),7-(6),7-(6)]
  1785   44.502281096   44.502281096   44.502281096    6[6-(6,6),7-(6),7-(6)]
  1786    46.32731733    46.32731733    46.32731733    6[6-(6,6),7-(6),7-(6)]
  1787   48.095420814   48.095420814   48.095420814    6[1-(0),6-(1,6),7-(6)]
  1788    48.92117342    48.92117342    48.92117342    6[1-(0),6-(1,6),6-(1,7)]
  1789    48.34956861    48.34956861    48.34956861    6[1-(0),6-(1,6),6-(6,6)]
  1790   47.025085114   47.025085114   47.025085114    6[6-(1,6),6-(1,7),6-(7,7)]
  1791    46.22711569    46.22711569    46.22711569    6[1-(0),6-(6,6),7-(6)]
  1792   44.276371944   44.276371944   44.276371944    6[1-(0),6-(1,6),7-(6)]
  1793   43.392320202   43.392320202   43.392320202    6[1-(0),6-(1,6),6-(1,7)]
  1794    42.64490706    42.64490706    42.64490706    6[1-(0),6-(1,6),6-(6,6)]
  1795   42.746475086   42.746475086   42.746475086    6[6-(1,6),6-(1,7),6-(7,7)]
  1796   43.636447834   43.636447834   43.636447834    6[1-(0),6-(6,6),7-(6)]
  1797   41.991774552   41.991774552   41.991774552    6[6-(6,6),7-(6),7-(6)]
  1798   47.657721832   47.657721832   47.657721832    6[7-(0),16-(0)]
  1799    39.33369832    39.33369832    39.33369832    6[7-(27),16-(0)]
  1800   48.765405416   48.765405416   48.765405416    6[1-(0),6-(6,6),7-(6)]
  1801   48.084034264   48.084034264   48.084034264    6[6-(1,6),6-(1,7),6-(7,7)]
  1802    48.77770289    48.77770289    48.77770289    6[1-(0),6-(1,6),6-(6,6)]
  1803    50.13725696    50.13725696    50.13725696    6[1-(0),6-(1,6),6-(1,7)]
  1804   50.765339058   50.765339058   50.765339058    6[1-(0),6-(1,6),7-(6)]
  1805   42.431750844   42.431750844   42.431750844    6[1-(0),6-(1,6),7-(6)]
  1806   43.763977194   43.763977194   43.763977194    6[1-(0),6-(1,6),6-(1,7)]
  1807   44.509568488   44.509568488   44.509568488    6[1-(0),6-(1,6),6-(6,6)]
  1808   43.892417478   43.892417478   43.892417478    6[6-(1,6),6-(1,7),6-(7,7)]
  1809   42.530130636   42.530130636   42.530130636    6[1-(0),6-(6,6),7-(6)]
  1810   44.673534808   44.673534808   44.673534808    6[6-(6,6),7-(6),7-(6)]
  1811   46.590118904   46.590118904   46.590118904    6[6-(6,6),7-(6),7-(6)]
  1812    44.76508267    44.76508267    44.76508267    6[6-(6,6),7-(6),7-(6)]
  1813   42.996979186   42.996979186   42.996979186    6[1-(0),6-(1,6),7-(6)]
  1814    42.17122658    42.17122658    42.17122658    6[1-(0),6-(1,6),6-(1,7)]
  1815    42.74283139    42.74283139    42.74283139    6[1-(0),6-(1,6),6-(6,6)]
  1816   44.067314886   44.067314886   44.067314886    6[6-(1,6),6-(1,7),6-(7,7)]
  1817    44.86528431    44.86528431    44.86528431    6[1-(0),6-(6,6),7-(6)]
  1818   46.816028056   46.816028056   46.816028056    6[1-(0),6-(1,6),7-(6)]
  1819   47.700079798   47.700079798   47.700079798    6[1-(0),6-(1,6),6-(1,7)]
  1820    48.44749294    48.44749294    48.44749294    6[1-(0),6-(1,6),6-(6,6)]
  1821   48.345924914   48.345924914   48.345924914    6[6-(1,6),6-(1,7),6-(7,7)]
  1822   47.455952166   47.455952166   47.455952166    6[1-(0),6-(6,6),7-(6)]
  1823   49.100625448   49.100625448   49.100625448    6[6-(6,6),7-(6),7-(6)]
  1824   43.434678168   43.434678168   43.434678168    6[7-(0),16-(0)]
  1825    56.54105268    56.54105268    56.54105268    1[6-(6,7)]
  1826    59.91147148    59.91147148    59.91147148    1[6-(6,6)]
  1827    60.91348788    60.91348788    60.91348788    1[6-(6,6)]
  1828    59.78849674    59.78849674    59.78849674    1[6-(6,7)]
  1829    50.34221486    50.34221486    50.34221486    1[6-(6,7)]
  1830     51.3761136     51.3761136     51.3761136    1[6-(6,6)]
  1831    53.65797822    53.65797822    53.65797822    1[6-(6,6)]
  1832    53.85382688    53.85382688    53.85382688    1[6-(6,7)]
  1833    60.32138728    60.32138728    60.32138728    1[6-(6,7)]
  1834    58.03041342    58.03041342    58.03041342    1[6-(6,6)]
  1835    56.69135514    56.69135514    56.69135514    1[6-(6,6)]
  1836     60.0526647     60.0526647     60.0526647    1[6-(6,7)]
  1837     64.8122426     64.8122426     64.8122426    1[6-(6,7)]
  1838    67.08499798    67.08499798    67.08499798    1[6-(6,6)]
  1839    68.40128316    68.40128316    68.40128316    1[6-(6,6)]
  1840    65.07185594    65.07185594    65.07185594    1[6-(6,7)]
  1841    59.41046328    59.41046328    59.41046328    1[6-(6,7)]
  1842    61.45093304    61.45093304    61.45093304    1[6-(6,6)]
  1843     60.3942612     60.3942612     60.3942612    1[6-(6,6)]
  1844    58.81380806    58.81380806    58.81380806    1[6-(6,7)]
  1845    61.25508438    61.25508438    61.25508438    1[6-(6,7)]
  1846    60.28495032    60.28495032    60.28495032    1[6-(6,6)]
  1847    60.39881582    60.39881582    60.39881582    1[6-(6,6)]
  1848    62.33452932    62.33452932    62.33452932    1[6-(6,7)]
  1849     63.4458566     63.4458566     63.4458566    1[6-(6,7)]
  1850     63.6508145     63.6508145     63.6508145    1[6-(6,6)]
  1851    62.95851226    62.95851226    62.95851226    1[6-(6,6)]
  1852    61.80163878    61.80163878    61.80163878    1[6-(6,7)]
  1853    61.20498356    61.20498356    61.20498356    1[6-(6,7)]
  1854    60.63565606    60.63565606    60.63565606    1[6-(6,6)]
  1855    84.50641948    84.50641948    84.50641948    1[6-(6,6)]
  1856    63.57794058    63.57794058    63.57794058    1[6-(6,7)]
  1857    31.68193672    31.68193672    31.68193672    1[6-(6,7)]
  1858    29.64146696    29.64146696    29.64146696    1[6-(6,6)]
  1859     30.6981388     30.6981388     30.6981388    1[6-(6,6)]
  1860    32.27859194    32.27859194    32.27859194    1[6-(6,7)]
  1861    29.83731562    29.83731562    29.83731562    1[6-(6,7)]
  1862    30.80744968    30.80744968    30.80744968    1[6-(6,6)]
  1863    30.69358418    30.69358418    30.69358418    1[6-(6,6)]
  1864    28.75787068    28.75787068    28.75787068    1[6-(6,7)]
  1865     27.6465434     27.6465434     27.6465434    1[6-(6,7)]
  1866     27.4415855     27.4415855     27.4415855    1[6-(6,6)]
  1867    28.13388774    28.13388774    28.13388774    1[6-(6,6)]
  1868    29.29076122    29.29076122    29.29076122    1[6-(6,7)]
  1869    29.88741644    29.88741644    29.88741644    1[6-(6,7)]
  1870    30.45674394    30.45674394    30.45674394    1[6-(6,6)]
  1871    52.13218052    52.13218052    52.13218052    1[6-(6,6)]
  1872    27.51445942    27.51445942    27.51445942    1[6-(6,7)]
  1873    34.55134732    34.55134732    34.55134732    1[6-(6,7)]
  1874    31.18092852    31.18092852    31.18092852    1[6-(6,6)]
  1875    30.17891212    30.17891212    30.17891212    1[6-(6,6)]
  1876    31.30390326    31.30390326    31.30390326    1[6-(6,7)]
  1877    40.75018514    40.75018514    40.75018514    1[6-(6,7)]
  1878     39.7162864     39.7162864     39.7162864    1[6-(6,6)]
  1879    37.43442178    37.43442178    37.43442178    1[6-(6,6)]
  1880    37.23857312    37.23857312    37.23857312    1[6-(6,7)]
  1881    30.77101272    30.77101272    30.77101272    1[6-(6,7)]
  1882    33.06198658    33.06198658    33.06198658    1[6-(6,6)]
  1883    34.40104486    34.40104486    34.40104486    1[6-(6,6)]
  1884     31.0397353     31.0397353     31.0397353    1[6-(6,7)]
  1885     26.2801574     26.2801574     26.2801574    1[6-(6,7)]
  1886    24.00740202    24.00740202    24.00740202    1[6-(6,6)]
  1887    68.23731684    68.23731684    68.23731684    1[6-(6,6)]
  1888    26.02054406    26.02054406    26.02054406    1[6-(6,7)]
  1889    48.26986276    48.26986276    48.26986276    1[6-(6,7)]
  1890     48.3245182     48.3245182     48.3245182    1[6-(6,6)]
  1891     50.6473744     50.6473744     50.6473744    1[6-(6,6)]
  1892    51.71315548    51.71315548    51.71315548    1[6-(6,7)]
  1893    41.92983172    41.92983172    41.92983172    1[6-(6,7)]
  1894    44.18892324    44.18892324    44.18892324    1[6-(6,6)]
  1895    45.45055298    45.45055298    45.45055298    1[6-(6,6)]
  1896    42.09379804    42.09379804    42.09379804    1[6-(6,7)]
  1897    42.60391548    42.60391548    42.60391548    1[6-(6,7)]
  1898    41.23752948    41.23752948    41.23752948    1[6-(6,6)]
  1899     42.1985543     42.1985543     42.1985543    1[6-(6,6)]
  1900    45.81036796    45.81036796    45.81036796    1[6-(6,7)]
  1901    46.24761148    46.24761148    46.24761148    1[6-(6,7)]
  1902    47.78251842    47.78251842    47.78251842    1[6-(6,6)]
  1903    49.02592968    49.02592968    49.02592968    1[6-(6,6)]
  1904    47.37260262    47.37260262    47.37260262    1[6-(6,7)]
  1905    42.82253724    42.82253724    42.82253724    1[6-(6,7)]
  1906     42.7678818     42.7678818     42.7678818    1[6-(6,6)]
  1907     40.4450256     40.4450256     40.4450256    1[6-(6,6)]
  1908    39.37924452    39.37924452    39.37924452    1[6-(6,7)]
  1909    49.16256828    49.16256828    49.16256828    1[6-(6,7)]
  1910    46.90347676    46.90347676    46.90347676    1[6-(6,6)]
  1911    45.64184702    45.64184702    45.64184702    1[6-(6,6)]
  1912    48.99860196    48.99860196    48.99860196    1[6-(6,7)]
  1913    48.48848452    48.48848452    48.48848452    1[6-(6,7)]
  1914    49.85487052    49.85487052    49.85487052    1[6-(6,6)]
  1915     48.8938457     48.8938457     48.8938457    1[6-(6,6)]
  1916    45.28203204    45.28203204    45.28203204    1[6-(6,7)]
  1917    44.84478852    44.84478852    44.84478852    1[6-(6,7)]
  1918    43.30988158    43.30988158    43.30988158    1[6-(6,6)]
  1919    87.61267032    87.61267032    87.61267032    1[6-(6,6)]
  1920    43.71979738    43.71979738    43.71979738    1[6-(6,7)]
  1921    39.95312664    39.95312664    39.95312664    1[6-(6,7)]
  1922    41.22842024    41.22842024    41.22842024    1[6-(6,6)]
  1923    40.96425228    40.96425228    40.96425228    1[6-(6,6)]
  1924     40.3539332     40.3539332     40.3539332    1[6-(6,7)]
  1925    38.24969876    38.24969876    38.24969876    1[6-(6,7)]
  1926    37.99464004    37.99464004    37.99464004    1[6-(6,6)]
  1927    38.90100942    38.90100942    38.90100942    1[6-(6,6)]
  1928    40.51789952    40.51789952    40.51789952    1[6-(6,7)]
  1929     45.3640152     45.3640152     45.3640152    1[6-(6,7)]
  1930    44.23446944    44.23446944    44.23446944    1[6-(6,6)]
  1931    42.62668858    42.62668858    42.62668858    1[6-(6,6)]
  1932    43.53305796    43.53305796    43.53305796    1[6-(6,7)]
  1933    48.45204756    48.45204756    48.45204756    1[6-(6,7)]
  1934     49.7592235     49.7592235     49.7592235    1[6-(6,6)]
  1935      71.507534      71.507534      71.507534    1[6-(6,6)]
  1936    45.21371274    45.21371274    45.21371274    1[6-(6,7)]
  1937    51.13927336    51.13927336    51.13927336    1[6-(6,7)]
  1938    49.86397976    49.86397976    49.86397976    1[6-(6,6)]
  1939    50.12814772    50.12814772    50.12814772    1[6-(6,6)]
  1940     50.7384668     50.7384668     50.7384668    1[6-(6,7)]
  1941    52.84270124    52.84270124    52.84270124    1[6-(6,7)]
  1942    53.09775996    53.09775996    53.09775996    1[6-(6,6)]
  1943    52.19139058    52.19139058    52.19139058    1[6-(6,6)]
  1944    50.57450048    50.57450048    50.57450048    1[6-(6,7)]
  1945     45.7283848     45.7283848     45.7283848    1[6-(6,7)]
  1946    46.85793056    46.85793056    46.85793056    1[6-(6,6)]
  1947    48.46571142    48.46571142    48.46571142    1[6-(6,6)]
  1948    47.55934204    47.55934204    47.55934204    1[6-(6,7)]
  1949    42.64035244    42.64035244    42.64035244    1[6-(6,7)]
  1950     41.3331765     41.3331765     41.3331765    1[6-(6,6)]
  1951      65.131066      65.131066      65.131066    1[6-(6,6)]
  1952    45.87868726    45.87868726    45.87868726    1[6-(6,7)]
  1953    62.13412604    62.13412604    62.13412604    1[6-(6,7)]
  1954    64.22925124    64.22925124    64.22925124    1[6-(6,6)]
  1955     65.4954356     65.4954356     65.4954356    1[6-(6,6)]
  1956    64.98076354    64.98076354    64.98076354    1[6-(6,7)]
  1957     57.6387161     57.6387161     57.6387161    1[6-(6,7)]
  1958    58.92767356    58.92767356    58.92767356    1[6-(6,6)]
  1959     60.3031688     60.3031688     60.3031688    1[6-(6,6)]
  1960    58.88212736    58.88212736    58.88212736    1[6-(6,7)]
  1961    60.50357208    60.50357208    60.50357208    1[6-(6,7)]
  1962    59.34214398    59.34214398    59.34214398    1[6-(6,6)]
  1963    59.61086656    59.61086656    59.61086656    1[6-(6,6)]
  1964    62.06580674    62.06580674    62.06580674    1[6-(6,7)]
  1965    61.90639504    61.90639504    61.90639504    1[6-(6,7)]
  1966    62.87197448    62.87197448    62.87197448    1[6-(6,6)]
  1967    65.21304916    65.21304916    65.21304916    1[6-(6,6)]
  1968     65.4043432     65.4043432     65.4043432    1[6-(6,7)]
  1969    53.81738992    53.81738992    53.81738992    1[6-(6,7)]
  1970    57.13315328    57.13315328    57.13315328    1[6-(6,6)]
  1971    55.81231348    55.81231348    55.81231348    1[6-(6,6)]
  1972    53.62154126    53.62154126    53.62154126    1[6-(6,7)]
  1973    53.95858314    53.95858314    53.95858314    1[6-(6,7)]
  1974    52.73339036    52.73339036    52.73339036    1[6-(6,6)]
  1975    53.75362524    53.75362524    53.75362524    1[6-(6,6)]
  1976    57.30622884    57.30622884    57.30622884    1[6-(6,7)]
  1977     63.2636718     63.2636718     63.2636718    1[6-(6,7)]
  1978    62.33908394    62.33908394    62.33908394    1[6-(6,6)]
  1979    60.03900084    60.03900084    60.03900084    1[6-(6,6)]
  1980    59.78849674    59.78849674    59.78849674    1[6-(6,7)]
  1981    64.11083112    64.11083112    64.11083112    1[6-(6,7)]
  1982    64.84867956    64.84867956    64.84867956    1[6-(6,6)]
  1983    87.69465348    87.69465348    87.69465348    1[6-(6,6)]
  1984    63.24545332    63.24545332    63.24545332    1[6-(6,7)]
  1985    28.95827396    28.95827396    28.95827396    1[6-(6,7)]
  1986    26.86314876    26.86314876    26.86314876    1[6-(6,6)]
  1987     25.5969644     25.5969644     25.5969644    1[6-(6,6)]
  1988    26.11163646    26.11163646    26.11163646    1[6-(6,7)]
  1989     33.4536839     33.4536839     33.4536839    1[6-(6,7)]
  1990    32.16472644    32.16472644    32.16472644    1[6-(6,6)]
  1991     30.7892312     30.7892312     30.7892312    1[6-(6,6)]
  1992    32.21027264    32.21027264    32.21027264    1[6-(6,7)]
  1993    30.58882792    30.58882792    30.58882792    1[6-(6,7)]
  1994    31.75025602    31.75025602    31.75025602    1[6-(6,6)]
  1995    31.48153344    31.48153344    31.48153344    1[6-(6,6)]
  1996    29.02659326    29.02659326    29.02659326    1[6-(6,7)]
  1997    29.18600496    29.18600496    29.18600496    1[6-(6,7)]
  1998    28.22042552    28.22042552    28.22042552    1[6-(6,6)]
  1999    71.42555084    71.42555084    71.42555084    1[6-(6,6)]
  2000     25.6880568     25.6880568     25.6880568    1[6-(6,7)]
  2001    37.27501008    37.27501008    37.27501008    1[6-(6,7)]
  2002    33.95924672    33.95924672    33.95924672    1[6-(6,6)]
  2003    35.28008652    35.28008652    35.28008652    1[6-(6,6)]
  2004    37.47085874    37.47085874    37.47085874    1[6-(6,7)]
  2005    37.13381686    37.13381686    37.13381686    1[6-(6,7)]
  2006    38.35900964    38.35900964    38.35900964    1[6-(6,6)]
  2007    37.33877476    37.33877476    37.33877476    1[6-(6,6)]
  2008    33.78617116    33.78617116    33.78617116    1[6-(6,7)]
  2009     27.8287282     27.8287282     27.8287282    1[6-(6,7)]
  2010    28.75331606    28.75331606    28.75331606    1[6-(6,6)]
  2011    31.05339916    31.05339916    31.05339916    1[6-(6,6)]
  2012    31.30390326    31.30390326    31.30390326    1[6-(6,7)]
  2013    26.98156888    26.98156888    26.98156888    1[6-(6,7)]
  2014    26.24372044    26.24372044    26.24372044    1[6-(6,6)]
  2015    48.94394652    48.94394652    48.94394652    1[6-(6,6)]
  2016    27.84694668    27.84694668    27.84694668    1[6-(6,7)]
  2017    37.27501008    37.27501008    37.27501008    1[6-(6,7)]
  2018    33.95924672    33.95924672    33.95924672    1[6-(6,6)]
  2019    35.28008652    35.28008652    35.28008652    1[6-(6,6)]
  2020    37.47085874    37.47085874    37.47085874    1[6-(6,7)]
  2021    59.90691686    59.90691686    59.90691686    1[6-(6,7)]
  2022    61.13210964    61.13210964    61.13210964    1[6-(6,6)]
  2023    37.33877476    37.33877476    37.33877476    1[6-(6,6)]
  2024    56.55927116    56.55927116    56.55927116    1[6-(6,7)]
  2025     27.8287282     27.8287282     27.8287282    1[6-(6,7)]
  2026    51.52641606    51.52641606    51.52641606    1[6-(6,6)]
  2027    53.82649916    53.82649916    53.82649916    1[6-(6,6)]
  2028    31.30390326    31.30390326    31.30390326    1[6-(6,7)]
  2029    26.98156888    26.98156888    26.98156888    1[6-(6,7)]
  2030    26.24372044    26.24372044    26.24372044    1[6-(6,6)]
  2031    26.17084652    26.17084652    26.17084652    1[6-(6,6)]
  2032    27.84694668    27.84694668    27.84694668    1[6-(6,7)]
  2033    51.73137396    51.73137396    51.73137396    1[6-(6,7)]
  2034    26.86314876    26.86314876    26.86314876    1[6-(6,6)]
  2035     48.3700644     48.3700644     48.3700644    1[6-(6,6)]
  2036    48.88473646    48.88473646    48.88473646    1[6-(6,7)]
  2037     33.4536839     33.4536839     33.4536839    1[6-(6,7)]
  2038    32.16472644    32.16472644    32.16472644    1[6-(6,6)]
  2039     30.7892312     30.7892312     30.7892312    1[6-(6,6)]
  2040    32.21027264    32.21027264    32.21027264    1[6-(6,7)]
  2041    30.58882792    30.58882792    30.58882792    1[6-(6,7)]
  2042    31.75025602    31.75025602    31.75025602    1[6-(6,6)]
  2043    31.48153344    31.48153344    31.48153344    1[6-(6,6)]
  2044    29.02659326    29.02659326    29.02659326    1[6-(6,7)]
  2045    29.18600496    29.18600496    29.18600496    1[6-(6,7)]
  2046    28.22042552    28.22042552    28.22042552    1[6-(6,6)]
  2047    25.87935084    25.87935084    25.87935084    1[6-(6,6)]
  2048     25.6880568     25.6880568     25.6880568    1[6-(6,7)]
  2049    53.81738992    53.81738992    53.81738992    1[6-(6,7)]
  2050    11.58695328    11.58695328    11.58695328    1[6-(6,6)]
  2051    55.81231348    55.81231348    55.81231348    1[6-(6,6)]
  2052    53.62154126    53.62154126    53.62154126    1[6-(6,7)]
  2053    31.18548314    31.18548314    31.18548314    1[6-(6,7)]
  2054    29.96029036    29.96029036    29.96029036    1[6-(6,6)]
  2055     8.20742524     8.20742524     8.20742524    1[6-(6,6)]
  2056    34.53312884    34.53312884    34.53312884    1[6-(6,7)]
  2057     17.7174718     17.7174718     17.7174718    1[6-(6,7)]
  2058    39.56598394    39.56598394    39.56598394    1[6-(6,6)]
  2059    37.26590084    37.26590084    37.26590084    1[6-(6,6)]
  2060    14.24229674    14.24229674    14.24229674    1[6-(6,7)]
  2061    18.56463112    18.56463112    18.56463112    1[6-(6,7)]
  2062    19.30247956    19.30247956    19.30247956    1[6-(6,6)]
  2063    19.37535348    19.37535348    19.37535348    1[6-(6,6)]
  2064    17.69925332    17.69925332    17.69925332    1[6-(6,7)]
  2065    39.36102604    39.36102604    39.36102604    1[6-(6,7)]
  2066    18.68305124    18.68305124    18.68305124    1[6-(6,6)]
  2067     42.7223356     42.7223356     42.7223356    1[6-(6,6)]
  2068    42.20766354    42.20766354    42.20766354    1[6-(6,7)]
  2069     57.6387161     57.6387161     57.6387161    1[6-(6,7)]
  2070    58.92767356    58.92767356    58.92767356    1[6-(6,6)]
  2071     14.7569688     14.7569688     14.7569688    1[6-(6,6)]
  2072    58.88212736    58.88212736    58.88212736    1[6-(6,7)]
  2073    14.95737208    14.95737208    14.95737208    1[6-(6,7)]
  2074    59.34214398    59.34214398    59.34214398    1[6-(6,6)]
  2075    59.61086656    59.61086656    59.61086656    1[6-(6,6)]
  2076    16.51960674    16.51960674    16.51960674    1[6-(6,7)]
  2077    16.36019504    16.36019504    16.36019504    1[6-(6,7)]
  2078    17.32577448    17.32577448    17.32577448    1[6-(6,6)]
  2079    19.66684916    19.66684916    19.66684916    1[6-(6,6)]
  2080     19.8581432     19.8581432     19.8581432    1[6-(6,7)]
  2081    59.41046328    59.41046328    59.41046328    1[6-(6,7)]
  2082    15.90473304    15.90473304    15.90473304    1[6-(6,6)]
  2083     60.3942612     60.3942612     60.3942612    1[6-(6,6)]
  2084    58.81380806    58.81380806    58.81380806    1[6-(6,7)]
  2085    38.48198438    38.48198438    38.48198438    1[6-(6,7)]
  2086    37.51185032    37.51185032    37.51185032    1[6-(6,6)]
  2087    14.85261582    14.85261582    14.85261582    1[6-(6,6)]
  2088    39.56142932    39.56142932    39.56142932    1[6-(6,7)]
  2089     17.8996566     17.8996566     17.8996566    1[6-(6,7)]
  2090     40.8777145     40.8777145     40.8777145    1[6-(6,6)]
  2091    40.18541226    40.18541226    40.18541226    1[6-(6,6)]
  2092    16.25543878    16.25543878    16.25543878    1[6-(6,7)]
  2093    15.65878356    15.65878356    15.65878356    1[6-(6,7)]
  2094    15.08945606    15.08945606    15.08945606    1[6-(6,6)]
  2095    16.18711948    16.18711948    16.18711948    1[6-(6,6)]
  2096    18.03174058    18.03174058    18.03174058    1[6-(6,7)]
  2097    33.76795268    33.76795268    33.76795268    1[6-(6,7)]
  2098    14.36527148    14.36527148    14.36527148    1[6-(6,6)]
  2099    38.14038788    38.14038788    38.14038788    1[6-(6,6)]
  2100    37.01539674    37.01539674    37.01539674    1[6-(6,7)]
  2101    50.34221486    50.34221486    50.34221486    1[6-(6,7)]
  2102     51.3761136     51.3761136     51.3761136    1[6-(6,6)]
  2103     8.11177822     8.11177822     8.11177822    1[6-(6,6)]
  2104    53.85382688    53.85382688    53.85382688    1[6-(6,7)]
  2105    14.77518728    14.77518728    14.77518728    1[6-(6,7)]
  2106    58.03041342    58.03041342    58.03041342    1[6-(6,6)]
  2107    56.69135514    56.69135514    56.69135514    1[6-(6,6)]
  2108     14.5064647     14.5064647     14.5064647    1[6-(6,7)]
  2109     19.2660426     19.2660426     19.2660426    1[6-(6,7)]
  2110    21.53879798    21.53879798    21.53879798    1[6-(6,6)]
  2111    22.85508316    22.85508316    22.85508316    1[6-(6,6)]
  2112    19.52565594    19.52565594    19.52565594    1[6-(6,7)]
  2113    57.32444732    57.32444732    57.32444732    1[6-(6,7)]
  2114    31.18092852    31.18092852    31.18092852    1[6-(6,6)]
  2115    52.95201212    52.95201212    52.95201212    1[6-(6,6)]
  2116    54.07700326    54.07700326    54.07700326    1[6-(6,7)]
  2117    40.75018514    40.75018514    40.75018514    1[6-(6,7)]
  2118     39.7162864     39.7162864     39.7162864    1[6-(6,6)]
  2119    37.43442178    37.43442178    37.43442178    1[6-(6,6)]
  2120    37.23857312    37.23857312    37.23857312    1[6-(6,7)]
  2121    30.77101272    30.77101272    30.77101272    1[6-(6,7)]
  2122    33.06198658    33.06198658    33.06198658    1[6-(6,6)]
  2123    34.40104486    34.40104486    34.40104486    1[6-(6,6)]
  2124     31.0397353     31.0397353     31.0397353    1[6-(6,7)]
  2125     26.2801574     26.2801574     26.2801574    1[6-(6,7)]
  2126    24.00740202    24.00740202    24.00740202    1[6-(6,6)]
  2127    22.69111684    22.69111684    22.69111684    1[6-(6,6)]
  2128    26.02054406    26.02054406    26.02054406    1[6-(6,7)]
  2129    31.68193672    31.68193672    31.68193672    1[6-(6,7)]
  2130    29.64146696    29.64146696    29.64146696    1[6-(6,6)]
  2131     30.6981388     30.6981388     30.6981388    1[6-(6,6)]
  2132    32.27859194    32.27859194    32.27859194    1[6-(6,7)]
  2133    52.61041562    52.61041562    52.61041562    1[6-(6,7)]
  2134    53.58054968    53.58054968    53.58054968    1[6-(6,6)]
  2135    30.69358418    30.69358418    30.69358418    1[6-(6,6)]
  2136    51.53097068    51.53097068    51.53097068    1[6-(6,7)]
  2137     27.6465434     27.6465434     27.6465434    1[6-(6,7)]
  2138     50.2146855     50.2146855     50.2146855    1[6-(6,6)]
  2139    50.90698774    50.90698774    50.90698774    1[6-(6,6)]
  2140    29.29076122    29.29076122    29.29076122    1[6-(6,7)]
  2141    29.88741644    29.88741644    29.88741644    1[6-(6,7)]
  2142    30.45674394    30.45674394    30.45674394    1[6-(6,6)]
  2143    29.35908052    29.35908052    29.35908052    1[6-(6,6)]
  2144    27.51445942    27.51445942    27.51445942    1[6-(6,7)]
  2145    39.95312664    39.95312664    39.95312664    1[6-(6,7)]
  2146    18.45532024    18.45532024    18.45532024    1[6-(6,6)]
  2147    40.96425228    40.96425228    40.96425228    1[6-(6,6)]
  2148     40.3539332     40.3539332     40.3539332    1[6-(6,7)]
  2149    38.24969876    38.24969876    38.24969876    1[6-(6,7)]
  2150    37.99464004    37.99464004    37.99464004    1[6-(6,6)]
  2151    16.12790942    16.12790942    16.12790942    1[6-(6,6)]
  2152    40.51789952    40.51789952    40.51789952    1[6-(6,7)]
  2153     22.5909152     22.5909152     22.5909152    1[6-(6,7)]
  2154    44.23446944    44.23446944    44.23446944    1[6-(6,6)]
  2155    42.62668858    42.62668858    42.62668858    1[6-(6,6)]
  2156    20.75995796    20.75995796    20.75995796    1[6-(6,7)]
  2157    25.67894756    25.67894756    25.67894756    1[6-(6,7)]
  2158     26.9861235     26.9861235     26.9861235    1[6-(6,6)]
  2159      25.961334      25.961334      25.961334    1[6-(6,6)]
  2160    22.44061274    22.44061274    22.44061274    1[6-(6,7)]
  2161    51.13927336    51.13927336    51.13927336    1[6-(6,7)]
  2162    27.09087976    27.09087976    27.09087976    1[6-(6,6)]
  2163    50.12814772    50.12814772    50.12814772    1[6-(6,6)]
  2164     50.7384668     50.7384668     50.7384668    1[6-(6,7)]
  2165    52.84270124    52.84270124    52.84270124    1[6-(6,7)]
  2166    53.09775996    53.09775996    53.09775996    1[6-(6,6)]
  2167    29.41829058    29.41829058    29.41829058    1[6-(6,6)]
  2168    50.57450048    50.57450048    50.57450048    1[6-(6,7)]
  2169     22.9552848     22.9552848     22.9552848    1[6-(6,7)]
  2170    46.85793056    46.85793056    46.85793056    1[6-(6,6)]
  2171    48.46571142    48.46571142    48.46571142    1[6-(6,6)]
  2172    24.78624204    24.78624204    24.78624204    1[6-(6,7)]
  2173    19.86725244    19.86725244    19.86725244    1[6-(6,7)]
  2174     18.5600765     18.5600765     18.5600765    1[6-(6,6)]
  2175      19.584866      19.584866      19.584866    1[6-(6,6)]
  2176    23.10558726    23.10558726    23.10558726    1[6-(6,7)]
  2177    25.49676276    25.49676276    25.49676276    1[6-(6,7)]
  2178     25.5514182     25.5514182     25.5514182    1[6-(6,6)]
  2179     27.8742744     27.8742744     27.8742744    1[6-(6,6)]
  2180    28.94005548    28.94005548    28.94005548    1[6-(6,7)]
  2181    64.70293172    64.70293172    64.70293172    1[6-(6,7)]
  2182    66.96202324    66.96202324    66.96202324    1[6-(6,6)]
  2183    22.67745298    22.67745298    22.67745298    1[6-(6,6)]
  2184    64.86689804    64.86689804    64.86689804    1[6-(6,7)]
  2185    19.83081548    19.83081548    19.83081548    1[6-(6,7)]
  2186    64.01062948    64.01062948    64.01062948    1[6-(6,6)]
  2187     64.9716543     64.9716543     64.9716543    1[6-(6,6)]
  2188    23.03726796    23.03726796    23.03726796    1[6-(6,7)]
  2189    23.47451148    23.47451148    23.47451148    1[6-(6,7)]
  2190    25.00941842    25.00941842    25.00941842    1[6-(6,6)]
  2191    26.25282968    26.25282968    26.25282968    1[6-(6,6)]
  2192    24.59950262    24.59950262    24.59950262    1[6-(6,7)]
  2193    65.59563724    65.59563724    65.59563724    1[6-(6,7)]
  2194     19.9947818     19.9947818     19.9947818    1[6-(6,6)]
  2195     63.2181256     63.2181256     63.2181256    1[6-(6,6)]
  2196    62.15234452    62.15234452    62.15234452    1[6-(6,7)]
  2197    26.38946828    26.38946828    26.38946828    1[6-(6,7)]
  2198    24.13037676    24.13037676    24.13037676    1[6-(6,6)]
  2199    22.86874702    22.86874702    22.86874702    1[6-(6,6)]
  2200    26.22550196    26.22550196    26.22550196    1[6-(6,7)]
  2201    25.71538452    25.71538452    25.71538452    1[6-(6,7)]
  2202    27.08177052    27.08177052    27.08177052    1[6-(6,6)]
  2203     26.1207457     26.1207457     26.1207457    1[6-(6,6)]
  2204    22.50893204    22.50893204    22.50893204    1[6-(6,7)]
  2205    22.07168852    22.07168852    22.07168852    1[6-(6,7)]
  2206    20.53678158    20.53678158    20.53678158    1[6-(6,6)]
  2207    19.29337032    19.29337032    19.29337032    1[6-(6,6)]
  2208    20.94669738    20.94669738    20.94669738    1[6-(6,7)]
  2209    34.55134732    34.55134732    34.55134732    1[6-(6,7)]
  2210    31.18092852    31.18092852    31.18092852    1[6-(6,6)]
  2211    30.17891212    30.17891212    30.17891212    1[6-(6,6)]
  2212    31.30390326    31.30390326    31.30390326    1[6-(6,7)]
  2213    40.75018514    40.75018514    40.75018514    1[6-(6,7)]
  2214     39.7162864     39.7162864     39.7162864    1[6-(6,6)]
  2215    37.43442178    37.43442178    37.43442178    1[6-(6,6)]
  2216    37.23857312    37.23857312    37.23857312    1[6-(6,7)]
  2217    76.31721272    76.31721272    76.31721272    1[6-(6,7)]
  2218    78.60818658    78.60818658    78.60818658    1[6-(6,6)]
  2219    34.40104486    34.40104486    34.40104486    1[6-(6,6)]
  2220     76.5859353     76.5859353     76.5859353    1[6-(6,7)]
  2221     71.8263574     71.8263574     71.8263574    1[6-(6,7)]
  2222    69.55360202    69.55360202    69.55360202    1[6-(6,6)]
  2223    68.23731684    68.23731684    68.23731684    1[6-(6,6)]
  2224    71.56674406    71.56674406    71.56674406    1[6-(6,7)]
  2225    54.45503672    54.45503672    54.45503672    1[6-(6,7)]
  2226    52.41456696    52.41456696    52.41456696    1[6-(6,6)]
  2227     53.4712388     53.4712388     53.4712388    1[6-(6,6)]
  2228    55.05169194    55.05169194    55.05169194    1[6-(6,7)]
  2229    52.61041562    52.61041562    52.61041562    1[6-(6,7)]
  2230    53.58054968    53.58054968    53.58054968    1[6-(6,6)]
  2231    53.46668418    53.46668418    53.46668418    1[6-(6,6)]
  2232    51.53097068    51.53097068    51.53097068    1[6-(6,7)]
  2233     73.1927434     73.1927434     73.1927434    1[6-(6,7)]
  2234     72.9877855     72.9877855     72.9877855    1[6-(6,6)]
  2235    50.90698774    50.90698774    50.90698774    1[6-(6,6)]
  2236    74.83696122    74.83696122    74.83696122    1[6-(6,7)]
  2237    75.43361644    75.43361644    75.43361644    1[6-(6,7)]
  2238    76.00294394    76.00294394    76.00294394    1[6-(6,6)]
  2239    74.90528052    74.90528052    74.90528052    1[6-(6,6)]
  2240    73.06065942    73.06065942    73.06065942    1[6-(6,7)]
  2241    36.63736328    36.63736328    36.63736328    1[6-(6,7)]
  2242    38.67783304    38.67783304    38.67783304    1[6-(6,6)]
  2243     37.6211612     37.6211612     37.6211612    1[6-(6,6)]
  2244    36.04070806    36.04070806    36.04070806    1[6-(6,7)]
  2245    38.48198438    38.48198438    38.48198438    1[6-(6,7)]
  2246    37.51185032    37.51185032    37.51185032    1[6-(6,6)]
  2247    37.62571582    37.62571582    37.62571582    1[6-(6,6)]
  2248    39.56142932    39.56142932    39.56142932    1[6-(6,7)]
  2249     63.4458566     63.4458566     63.4458566    1[6-(6,7)]
  2250     63.6508145     63.6508145     63.6508145    1[6-(6,6)]
  2251    40.18541226    40.18541226    40.18541226    1[6-(6,6)]
  2252    61.80163878    61.80163878    61.80163878    1[6-(6,7)]
  2253    61.20498356    61.20498356    61.20498356    1[6-(6,7)]
  2254    60.63565606    60.63565606    60.63565606    1[6-(6,6)]
  2255    61.73331948    61.73331948    61.73331948    1[6-(6,6)]
  2256    63.57794058    63.57794058    63.57794058    1[6-(6,7)]
  2257    56.54105268    56.54105268    56.54105268    1[6-(6,7)]
  2258    59.91147148    59.91147148    59.91147148    1[6-(6,6)]
  2259    60.91348788    60.91348788    60.91348788    1[6-(6,6)]
  2260    59.78849674    59.78849674    59.78849674    1[6-(6,7)]
  2261    50.34221486    50.34221486    50.34221486    1[6-(6,7)]
  2262     51.3761136     51.3761136     51.3761136    1[6-(6,6)]
  2263    53.65797822    53.65797822    53.65797822    1[6-(6,6)]
  2264    53.85382688    53.85382688    53.85382688    1[6-(6,7)]
  2265    60.32138728    60.32138728    60.32138728    1[6-(6,7)]
  2266    58.03041342    58.03041342    58.03041342    1[6-(6,6)]
  2267    56.69135514    56.69135514    56.69135514    1[6-(6,6)]
  2268     60.0526647     60.0526647     60.0526647    1[6-(6,7)]
  2269     64.8122426     64.8122426     64.8122426    1[6-(6,7)]
  2270    67.08499798    67.08499798    67.08499798    1[6-(6,6)]
  2271    68.40128316    68.40128316    68.40128316    1[6-(6,6)]
  2272    65.07185594    65.07185594    65.07185594    1[6-(6,7)]
  2273    42.82253724    42.82253724    42.82253724    1[6-(6,7)]
  2274     42.7678818     42.7678818     42.7678818    1[6-(6,6)]
  2275     40.4450256     40.4450256     40.4450256    1[6-(6,6)]
  2276    39.37924452    39.37924452    39.37924452    1[6-(6,7)]
  2277    49.16256828    49.16256828    49.16256828    1[6-(6,7)]
  2278    46.90347676    46.90347676    46.90347676    1[6-(6,6)]
  2279    45.64184702    45.64184702    45.64184702    1[6-(6,6)]
  2280    48.99860196    48.99860196    48.99860196    1[6-(6,7)]
  2281    71.26158452    71.26158452    71.26158452    1[6-(6,7)]
  2282    72.62797052    72.62797052    72.62797052    1[6-(6,6)]
  2283     48.8938457     48.8938457     48.8938457    1[6-(6,6)]
  2284    68.05513204    68.05513204    68.05513204    1[6-(6,7)]
  2285    67.61788852    67.61788852    67.61788852    1[6-(6,7)]
  2286    66.08298158    66.08298158    66.08298158    1[6-(6,6)]
  2287    64.83957032    64.83957032    64.83957032    1[6-(6,6)]
  2288    66.49289738    66.49289738    66.49289738    1[6-(6,7)]
  2289    48.26986276    48.26986276    48.26986276    1[6-(6,7)]
  2290     48.3245182     48.3245182     48.3245182    1[6-(6,6)]
  2291     50.6473744     50.6473744     50.6473744    1[6-(6,6)]
  2292    51.71315548    51.71315548    51.71315548    1[6-(6,7)]
  2293    41.92983172    41.92983172    41.92983172    1[6-(6,7)]
  2294    44.18892324    44.18892324    44.18892324    1[6-(6,6)]
  2295    45.45055298    45.45055298    45.45055298    1[6-(6,6)]
  2296    42.09379804    42.09379804    42.09379804    1[6-(6,7)]
  2297    65.37701548    65.37701548    65.37701548    1[6-(6,7)]
  2298    64.01062948    64.01062948    64.01062948    1[6-(6,6)]
  2299     42.1985543     42.1985543     42.1985543    1[6-(6,6)]
  2300    68.58346796    68.58346796    68.58346796    1[6-(6,7)]
  2301    69.02071148    69.02071148    69.02071148    1[6-(6,7)]
  2302    70.55561842    70.55561842    70.55561842    1[6-(6,6)]
  2303    71.79902968    71.79902968    71.79902968    1[6-(6,6)]
  2304    70.14570262    70.14570262    70.14570262    1[6-(6,7)]
  2305    28.36617336    28.36617336    28.36617336    1[6-(6,7)]
  2306    27.09087976    27.09087976    27.09087976    1[6-(6,6)]
  2307    27.35504772    27.35504772    27.35504772    1[6-(6,6)]
  2308     27.9653668     27.9653668     27.9653668    1[6-(6,7)]
  2309    30.06960124    30.06960124    30.06960124    1[6-(6,7)]
  2310    30.32465996    30.32465996    30.32465996    1[6-(6,6)]
  2311    29.41829058    29.41829058    29.41829058    1[6-(6,6)]
  2312    27.80140048    27.80140048    27.80140048    1[6-(6,7)]
  2313     68.5014848     68.5014848     68.5014848    1[6-(6,7)]
  2314    69.63103056    69.63103056    69.63103056    1[6-(6,6)]
  2315    25.69261142    25.69261142    25.69261142    1[6-(6,6)]
  2316    70.33244204    70.33244204    70.33244204    1[6-(6,7)]
  2317    65.41345244    65.41345244    65.41345244    1[6-(6,7)]
  2318     64.1062765     64.1062765     64.1062765    1[6-(6,6)]
  2319      65.131066      65.131066      65.131066    1[6-(6,6)]
  2320    68.65178726    68.65178726    68.65178726    1[6-(6,7)]
  2321    62.72622664    62.72622664    62.72622664    1[6-(6,7)]
  2322    64.00152024    64.00152024    64.00152024    1[6-(6,6)]
  2323    63.73735228    63.73735228    63.73735228    1[6-(6,6)]
  2324     63.1270332     63.1270332     63.1270332    1[6-(6,7)]
  2325    61.02279876    61.02279876    61.02279876    1[6-(6,7)]
  2326    60.76774004    60.76774004    60.76774004    1[6-(6,6)]
  2327    61.67410942    61.67410942    61.67410942    1[6-(6,6)]
  2328    63.29099952    63.29099952    63.29099952    1[6-(6,7)]
  2329     68.1371152     68.1371152     68.1371152    1[6-(6,7)]
  2330    67.00756944    67.00756944    67.00756944    1[6-(6,6)]
  2331    65.39978858    65.39978858    65.39978858    1[6-(6,6)]
  2332    66.30615796    66.30615796    66.30615796    1[6-(6,7)]
  2333    71.22514756    71.22514756    71.22514756    1[6-(6,7)]
  2334     72.5323235     72.5323235     72.5323235    1[6-(6,6)]
  2335      71.507534      71.507534      71.507534    1[6-(6,6)]
  2336    67.98681274    67.98681274    67.98681274    1[6-(6,7)]
  2337    51.73137396    51.73137396    51.73137396    1[6-(6,7)]
  2338    49.63624876    49.63624876    49.63624876    1[6-(6,6)]
  2339     48.3700644     48.3700644     48.3700644    1[6-(6,6)]
  2340    48.88473646    48.88473646    48.88473646    1[6-(6,7)]
  2341     56.2267839     56.2267839     56.2267839    1[6-(6,7)]
  2342    54.93782644    54.93782644    54.93782644    1[6-(6,6)]
  2343     53.5623312     53.5623312     53.5623312    1[6-(6,6)]
  2344    54.98337264    54.98337264    54.98337264    1[6-(6,7)]
  2345    76.13502792    76.13502792    76.13502792    1[6-(6,7)]
  2346    77.29645602    77.29645602    77.29645602    1[6-(6,6)]
  2347    54.25463344    54.25463344    54.25463344    1[6-(6,6)]
  2348    74.57279326    74.57279326    74.57279326    1[6-(6,7)]
  2349    74.73220496    74.73220496    74.73220496    1[6-(6,7)]
  2350    73.76662552    73.76662552    73.76662552    1[6-(6,6)]
  2351    71.42555084    71.42555084    71.42555084    1[6-(6,6)]
  2352     71.2342568     71.2342568     71.2342568    1[6-(6,7)]
  2353    37.27501008    37.27501008    37.27501008    1[6-(6,7)]
  2354    33.95924672    33.95924672    33.95924672    1[6-(6,6)]
  2355    35.28008652    35.28008652    35.28008652    1[6-(6,6)]
  2356    37.47085874    37.47085874    37.47085874    1[6-(6,7)]
  2357    37.13381686    37.13381686    37.13381686    1[6-(6,7)]
  2358    38.35900964    38.35900964    38.35900964    1[6-(6,6)]
  2359    37.33877476    37.33877476    37.33877476    1[6-(6,6)]
  2360    33.78617116    33.78617116    33.78617116    1[6-(6,7)]
  2361     73.3749282     73.3749282     73.3749282    1[6-(6,7)]
  2362    74.29951606    74.29951606    74.29951606    1[6-(6,6)]
  2363    31.05339916    31.05339916    31.05339916    1[6-(6,6)]
  2364    76.85010326    76.85010326    76.85010326    1[6-(6,7)]
  2365    72.52776888    72.52776888    72.52776888    1[6-(6,7)]
  2366    71.78992044    71.78992044    71.78992044    1[6-(6,6)]
  2367    71.71704652    71.71704652    71.71704652    1[6-(6,6)]
  2368    73.39314668    73.39314668    73.39314668    1[6-(6,7)]
  2369    39.36102604    39.36102604    39.36102604    1[6-(6,7)]
  2370    41.45615124    41.45615124    41.45615124    1[6-(6,6)]
  2371     42.7223356     42.7223356     42.7223356    1[6-(6,6)]
  2372    42.20766354    42.20766354    42.20766354    1[6-(6,7)]
  2373     34.8656161     34.8656161     34.8656161    1[6-(6,7)]
  2374    36.15457356    36.15457356    36.15457356    1[6-(6,6)]
  2375     37.5300688     37.5300688     37.5300688    1[6-(6,6)]
  2376    36.10902736    36.10902736    36.10902736    1[6-(6,7)]
  2377    60.50357208    60.50357208    60.50357208    1[6-(6,7)]
  2378    59.34214398    59.34214398    59.34214398    1[6-(6,6)]
  2379    36.83776656    36.83776656    36.83776656    1[6-(6,6)]
  2380    62.06580674    62.06580674    62.06580674    1[6-(6,7)]
  2381    61.90639504    61.90639504    61.90639504    1[6-(6,7)]
  2382    62.87197448    62.87197448    62.87197448    1[6-(6,6)]
  2383    65.21304916    65.21304916    65.21304916    1[6-(6,6)]
  2384     65.4043432     65.4043432     65.4043432    1[6-(6,7)]
  2385    53.81738992    53.81738992    53.81738992    1[6-(6,7)]
  2386    57.13315328    57.13315328    57.13315328    1[6-(6,6)]
  2387    55.81231348    55.81231348    55.81231348    1[6-(6,6)]
  2388    53.62154126    53.62154126    53.62154126    1[6-(6,7)]
  2389    53.95858314    53.95858314    53.95858314    1[6-(6,7)]
  2390    52.73339036    52.73339036    52.73339036    1[6-(6,6)]
  2391    53.75362524    53.75362524    53.75362524    1[6-(6,6)]
  2392    57.30622884    57.30622884    57.30622884    1[6-(6,7)]
  2393     63.2636718     63.2636718     63.2636718    1[6-(6,7)]
  2394    62.33908394    62.33908394    62.33908394    1[6-(6,6)]
  2395    60.03900084    60.03900084    60.03900084    1[6-(6,6)]
  2396    59.78849674    59.78849674    59.78849674    1[6-(6,7)]
  2397    64.11083112    64.11083112    64.11083112    1[6-(6,7)]
  2398    64.84867956    64.84867956    64.84867956    1[6-(6,6)]
  2399    64.92155348    64.92155348    64.92155348    1[6-(6,6)]
  2400    63.24545332    63.24545332    63.24545332    1[6-(6,7)]
  2401    31.04428992    31.04428992    31.04428992    1[6-(6,7)]
  2402    34.36005328    34.36005328    34.36005328    1[6-(6,6)]
  2403    33.03921348    33.03921348    33.03921348    1[6-(6,6)]
  2404    30.84844126    30.84844126    30.84844126    1[6-(6,7)]
  2405    31.18548314    31.18548314    31.18548314    1[6-(6,7)]
  2406    29.96029036    29.96029036    29.96029036    1[6-(6,6)]
  2407    30.98052524    30.98052524    30.98052524    1[6-(6,6)]
  2408    34.53312884    34.53312884    34.53312884    1[6-(6,7)]
  2409     40.4905718     40.4905718     40.4905718    1[6-(6,7)]
  2410    39.56598394    39.56598394    39.56598394    1[6-(6,6)]
  2411    37.26590084    37.26590084    37.26590084    1[6-(6,6)]
  2412    37.01539674    37.01539674    37.01539674    1[6-(6,7)]
  2413    41.33773112    41.33773112    41.33773112    1[6-(6,7)]
  2414    42.07557956    42.07557956    42.07557956    1[6-(6,6)]
  2415    42.14845348    42.14845348    42.14845348    1[6-(6,6)]
  2416    40.47235332    40.47235332    40.47235332    1[6-(6,7)]
  2417    39.36102604    39.36102604    39.36102604    1[6-(6,7)]
  2418    41.45615124    41.45615124    41.45615124    1[6-(6,6)]
  2419     42.7223356     42.7223356     42.7223356    1[6-(6,6)]
  2420    42.20766354    42.20766354    42.20766354    1[6-(6,7)]
  2421     34.8656161     34.8656161     34.8656161    1[6-(6,7)]
  2422    36.15457356    36.15457356    36.15457356    1[6-(6,6)]
  2423     37.5300688     37.5300688     37.5300688    1[6-(6,6)]
  2424    36.10902736    36.10902736    36.10902736    1[6-(6,7)]
  2425    37.73047208    37.73047208    37.73047208    1[6-(6,7)]
  2426    36.56904398    36.56904398    36.56904398    1[6-(6,6)]
  2427    36.83776656    36.83776656    36.83776656    1[6-(6,6)]
  2428    39.29270674    39.29270674    39.29270674    1[6-(6,7)]
  2429    39.13329504    39.13329504    39.13329504    1[6-(6,7)]
  2430    40.09887448    40.09887448    40.09887448    1[6-(6,6)]
  2431    42.43994916    42.43994916    42.43994916    1[6-(6,6)]
  2432     42.6312432     42.6312432     42.6312432    1[6-(6,7)]
  2433    60.04811008    60.04811008    60.04811008    1[6-(6,7)]
  2434    56.73234672    56.73234672    56.73234672    1[6-(6,6)]
  2435    58.05318652    58.05318652    58.05318652    1[6-(6,6)]
  2436    60.24395874    60.24395874    60.24395874    1[6-(6,7)]
  2437    59.90691686    59.90691686    59.90691686    1[6-(6,7)]
  2438    61.13210964    61.13210964    61.13210964    1[6-(6,6)]
  2439    60.11187476    60.11187476    60.11187476    1[6-(6,6)]
  2440    56.55927116    56.55927116    56.55927116    1[6-(6,7)]
  2441     50.6018282     50.6018282     50.6018282    1[6-(6,7)]
  2442    51.52641606    51.52641606    51.52641606    1[6-(6,6)]
  2443    53.82649916    53.82649916    53.82649916    1[6-(6,6)]
  2444    54.07700326    54.07700326    54.07700326    1[6-(6,7)]
  2445    49.75466888    49.75466888    49.75466888    1[6-(6,7)]
  2446    49.01682044    49.01682044    49.01682044    1[6-(6,6)]
  2447    48.94394652    48.94394652    48.94394652    1[6-(6,6)]
  2448    50.62004668    50.62004668    50.62004668    1[6-(6,7)]
  2449    51.73137396    51.73137396    51.73137396    1[6-(6,7)]
  2450    49.63624876    49.63624876    49.63624876    1[6-(6,6)]
  2451     48.3700644     48.3700644     48.3700644    1[6-(6,6)]
  2452    48.88473646    48.88473646    48.88473646    1[6-(6,7)]
  2453     56.2267839     56.2267839     56.2267839    1[6-(6,7)]
  2454    54.93782644    54.93782644    54.93782644    1[6-(6,6)]
  2455     53.5623312     53.5623312     53.5623312    1[6-(6,6)]
  2456    54.98337264    54.98337264    54.98337264    1[6-(6,7)]
  2457    53.36192792    53.36192792    53.36192792    1[6-(6,7)]
  2458    54.52335602    54.52335602    54.52335602    1[6-(6,6)]
  2459    54.25463344    54.25463344    54.25463344    1[6-(6,6)]
  2460    51.79969326    51.79969326    51.79969326    1[6-(6,7)]
  2461    51.95910496    51.95910496    51.95910496    1[6-(6,7)]
  2462    50.99352552    50.99352552    50.99352552    1[6-(6,6)]
  2463    48.65245084    48.65245084    48.65245084    1[6-(6,6)]
  2464     48.4611568     48.4611568     48.4611568    1[6-(6,7)]
  2465    54.45503672    54.45503672    54.45503672    1[6-(6,7)]
  2466    52.41456696    52.41456696    52.41456696    1[6-(6,6)]
  2467     53.4712388     53.4712388     53.4712388    1[6-(6,6)]
  2468    55.05169194    55.05169194    55.05169194    1[6-(6,7)]
  2469    52.61041562    52.61041562    52.61041562    1[6-(6,7)]
  2470    53.58054968    53.58054968    53.58054968    1[6-(6,6)]
  2471    53.46668418    53.46668418    53.46668418    1[6-(6,6)]
  2472    51.53097068    51.53097068    51.53097068    1[6-(6,7)]
  2473     50.4196434     50.4196434     50.4196434    1[6-(6,7)]
  2474     50.2146855     50.2146855     50.2146855    1[6-(6,6)]
  2475    50.90698774    50.90698774    50.90698774    1[6-(6,6)]
  2476    52.06386122    52.06386122    52.06386122    1[6-(6,7)]
  2477    52.66051644    52.66051644    52.66051644    1[6-(6,7)]
  2478    53.22984394    53.22984394    53.22984394    1[6-(6,6)]
  2479    52.13218052    52.13218052    52.13218052    1[6-(6,6)]
  2480    50.28755942    50.28755942    50.28755942    1[6-(6,7)]
  2481    57.32444732    57.32444732    57.32444732    1[6-(6,7)]
  2482    53.95402852    53.95402852    53.95402852    1[6-(6,6)]
  2483    52.95201212    52.95201212    52.95201212    1[6-(6,6)]
  2484    54.07700326    54.07700326    54.07700326    1[6-(6,7)]
  2485    63.52328514    63.52328514    63.52328514    1[6-(6,7)]
  2486     62.4893864     62.4893864     62.4893864    1[6-(6,6)]
  2487    60.20752178    60.20752178    60.20752178    1[6-(6,6)]
  2488    60.01167312    60.01167312    60.01167312    1[6-(6,7)]
  2489    53.54411272    53.54411272    53.54411272    1[6-(6,7)]
  2490    55.83508658    55.83508658    55.83508658    1[6-(6,6)]
  2491    57.17414486    57.17414486    57.17414486    1[6-(6,6)]
  2492     53.8128353     53.8128353     53.8128353    1[6-(6,7)]
  2493     49.0532574     49.0532574     49.0532574    1[6-(6,7)]
  2494    46.78050202    46.78050202    46.78050202    1[6-(6,6)]
  2495    45.46421684    45.46421684    45.46421684    1[6-(6,6)]
  2496    48.79364406    48.79364406    48.79364406    1[6-(6,7)]
  2497    33.76795268    33.76795268    33.76795268    1[6-(6,7)]
  2498    37.13837148    37.13837148    37.13837148    1[6-(6,6)]
  2499    38.14038788    38.14038788    38.14038788    1[6-(6,6)]
  2500    37.01539674    37.01539674    37.01539674    1[6-(6,7)]
  2501    27.56911486    27.56911486    27.56911486    1[6-(6,7)]
  2502     28.6030136     28.6030136     28.6030136    1[6-(6,6)]
  2503    30.88487822    30.88487822    30.88487822    1[6-(6,6)]
  2504    31.08072688    31.08072688    31.08072688    1[6-(6,7)]
  2505    37.54828728    37.54828728    37.54828728    1[6-(6,7)]
  2506    35.25731342    35.25731342    35.25731342    1[6-(6,6)]
  2507    33.91825514    33.91825514    33.91825514    1[6-(6,6)]
  2508     37.2795647     37.2795647     37.2795647    1[6-(6,7)]
  2509     42.0391426     42.0391426     42.0391426    1[6-(6,7)]
  2510    44.31189798    44.31189798    44.31189798    1[6-(6,6)]
  2511    45.62818316    45.62818316    45.62818316    1[6-(6,6)]
  2512    42.29875594    42.29875594    42.29875594    1[6-(6,7)]
  2513    36.63736328    36.63736328    36.63736328    1[6-(6,7)]
  2514    38.67783304    38.67783304    38.67783304    1[6-(6,6)]
  2515     37.6211612     37.6211612     37.6211612    1[6-(6,6)]
  2516    36.04070806    36.04070806    36.04070806    1[6-(6,7)]
  2517    38.48198438    38.48198438    38.48198438    1[6-(6,7)]
  2518    37.51185032    37.51185032    37.51185032    1[6-(6,6)]
  2519    37.62571582    37.62571582    37.62571582    1[6-(6,6)]
  2520    39.56142932    39.56142932    39.56142932    1[6-(6,7)]
  2521     40.6727566     40.6727566     40.6727566    1[6-(6,7)]
  2522     40.8777145     40.8777145     40.8777145    1[6-(6,6)]
  2523    40.18541226    40.18541226    40.18541226    1[6-(6,6)]
  2524    39.02853878    39.02853878    39.02853878    1[6-(6,7)]
  2525    38.43188356    38.43188356    38.43188356    1[6-(6,7)]
  2526    37.86255606    37.86255606    37.86255606    1[6-(6,6)]
  2527    38.96021948    38.96021948    38.96021948    1[6-(6,6)]
  2528    40.80484058    40.80484058    40.80484058    1[6-(6,7)]
  2529    51.13927336    51.13927336    51.13927336    1[6-(6,7)]
  2530    49.86397976    49.86397976    49.86397976    1[6-(6,6)]
  2531    50.12814772    50.12814772    50.12814772    1[6-(6,6)]
  2532     50.7384668     50.7384668     50.7384668    1[6-(6,7)]
  2533    52.84270124    52.84270124    52.84270124    1[6-(6,7)]
  2534    53.09775996    53.09775996    53.09775996    1[6-(6,6)]
  2535    52.19139058    52.19139058    52.19139058    1[6-(6,6)]
  2536    50.57450048    50.57450048    50.57450048    1[6-(6,7)]
  2537     45.7283848     45.7283848     45.7283848    1[6-(6,7)]
  2538    46.85793056    46.85793056    46.85793056    1[6-(6,6)]
  2539    48.46571142    48.46571142    48.46571142    1[6-(6,6)]
  2540    47.55934204    47.55934204    47.55934204    1[6-(6,7)]
  2541    42.64035244    42.64035244    42.64035244    1[6-(6,7)]
  2542     41.3331765     41.3331765     41.3331765    1[6-(6,6)]
  2543      42.357966      42.357966      42.357966    1[6-(6,6)]
  2544    45.87868726    45.87868726    45.87868726    1[6-(6,7)]
  2545    39.95312664    39.95312664    39.95312664    1[6-(6,7)]
  2546    41.22842024    41.22842024    41.22842024    1[6-(6,6)]
  2547    40.96425228    40.96425228    40.96425228    1[6-(6,6)]
  2548     40.3539332     40.3539332     40.3539332    1[6-(6,7)]
  2549    38.24969876    38.24969876    38.24969876    1[6-(6,7)]
  2550    37.99464004    37.99464004    37.99464004    1[6-(6,6)]
  2551    38.90100942    38.90100942    38.90100942    1[6-(6,6)]
  2552    40.51789952    40.51789952    40.51789952    1[6-(6,7)]
  2553     45.3640152     45.3640152     45.3640152    1[6-(6,7)]
  2554    44.23446944    44.23446944    44.23446944    1[6-(6,6)]
  2555    42.62668858    42.62668858    42.62668858    1[6-(6,6)]
  2556    43.53305796    43.53305796    43.53305796    1[6-(6,7)]
  2557    48.45204756    48.45204756    48.45204756    1[6-(6,7)]
  2558     49.7592235     49.7592235     49.7592235    1[6-(6,6)]
  2559      48.734434      48.734434      48.734434    1[6-(6,6)]
  2560    45.21371274    45.21371274    45.21371274    1[6-(6,7)]
  2561    42.82253724    42.82253724    42.82253724    1[6-(6,7)]
  2562     42.7678818     42.7678818     42.7678818    1[6-(6,6)]
  2563     40.4450256     40.4450256     40.4450256    1[6-(6,6)]
  2564    39.37924452    39.37924452    39.37924452    1[6-(6,7)]
  2565    49.16256828    49.16256828    49.16256828    1[6-(6,7)]
  2566    46.90347676    46.90347676    46.90347676    1[6-(6,6)]
  2567    45.64184702    45.64184702    45.64184702    1[6-(6,6)]
  2568    48.99860196    48.99860196    48.99860196    1[6-(6,7)]
  2569    48.48848452    48.48848452    48.48848452    1[6-(6,7)]
  2570    49.85487052    49.85487052    49.85487052    1[6-(6,6)]
  2571     48.8938457     48.8938457     48.8938457    1[6-(6,6)]
  2572    45.28203204    45.28203204    45.28203204    1[6-(6,7)]
  2573    44.84478852    44.84478852    44.84478852    1[6-(6,7)]
  2574    43.30988158    43.30988158    43.30988158    1[6-(6,6)]
  2575    42.06647032    42.06647032    42.06647032    1[6-(6,6)]
  2576    43.71979738    43.71979738    43.71979738    1[6-(6,7)]
  2577    48.26986276    48.26986276    48.26986276    1[6-(6,7)]
  2578     48.3245182     48.3245182     48.3245182    1[6-(6,6)]
  2579     50.6473744     50.6473744     50.6473744    1[6-(6,6)]
  2580    51.71315548    51.71315548    51.71315548    1[6-(6,7)]
  2581    41.92983172    41.92983172    41.92983172    1[6-(6,7)]
  2582    44.18892324    44.18892324    44.18892324    1[6-(6,6)]
  2583    45.45055298    45.45055298    45.45055298    1[6-(6,6)]
  2584    42.09379804    42.09379804    42.09379804    1[6-(6,7)]
  2585    42.60391548    42.60391548    42.60391548    1[6-(6,7)]
  2586    41.23752948    41.23752948    41.23752948    1[6-(6,6)]
  2587     42.1985543     42.1985543     42.1985543    1[6-(6,6)]
  2588    45.81036796    45.81036796    45.81036796    1[6-(6,7)]
  2589    46.24761148    46.24761148    46.24761148    1[6-(6,7)]
  2590    47.78251842    47.78251842    47.78251842    1[6-(6,6)]
  2591    49.02592968    49.02592968    49.02592968    1[6-(6,6)]
  2592    47.37260262    47.37260262    47.37260262    1[6-(6,7)]
  2593   51.060478434   51.060478434   51.060478434    27[7-(6),7-(6)]
  2594   62.447028434   62.447028434   62.447028434    27[7-(6),7-(6)]
  2595   28.645371566   28.645371566   28.645371566    27[7-(6),7-(6)]
  2596   40.031921566   40.031921566   40.031921566    27[7-(6),7-(6)]
  2597   39.673928434   39.673928434   39.673928434    27[7-(6),7-(6)]
  2598   51.418471566   51.418471566   51.418471566    27[7-(6),7-(6)]
  2599   40.031921566   40.031921566   40.031921566    27[7-(6),7-(6)]
  2600   51.060478434   51.060478434   51.060478434    27[7-(6),7-(6)]
  2601   56.574756868   56.574756868   56.574756868    27[7-(6),7-(6)]
  2602       56.93275       56.93275       56.93275    27[7-(6),7-(6)]
  2603   34.517643132   34.517643132   34.517643132    27[7-(6),7-(6)]
  2604       34.15965       34.15965       34.15965    27[7-(6),7-(6)]
  2605   40.031921566   40.031921566   40.031921566    27[7-(6),7-(6)]
  2606   51.418471566   51.418471566   51.418471566    27[7-(6),7-(6)]
  2607   39.673928434   39.673928434   39.673928434    27[7-(6),7-(6)]
  2608   51.060478434   51.060478434   51.060478434    27[7-(6),7-(6)]
  2609   51.418471566   51.418471566   51.418471566    27[7-(6),7-(6)]
  2610   39.673928434   39.673928434   39.673928434    27[7-(6),7-(6)]
  2611   28.287378434   28.287378434   28.287378434    27[7-(6),7-(6)]
  2612   62.805021566   62.805021566   62.805021566    27[7-(6),7-(6)]
  2613   57.290743132   57.290743132   57.290743132    27[7-(6),7-(6)]
  2614       34.15965       34.15965       34.15965    27[7-(6),7-(6)]
  2615   33.801656868   33.801656868   33.801656868    27[7-(6),7-(6)]
  2616       56.93275       56.93275       56.93275    27[7-(6),7-(6)]
  2617   62.560438472   62.560438472   62.560438472    27[7-(6),7-(6),7-(6,6),7-(6,6)]
  2618   28.531961528   28.531961528   28.531961528    27[7-(6),7-(6),7-(6,6),7-(6,6)]
  2619        45.5462        45.5462        45.5462    27[7-(6),7-(6),7-(6,6),7-(6,6)]
  2620        45.5462        45.5462        45.5462    27[7-(6),7-(6),7-(6,6),7-(6,6)]
  2621   62.560438472   62.560438472   62.560438472    27[7-(6),7-(6),7-(6,6),7-(6,6)]
  2622   28.531961528   28.531961528   28.531961528    27[7-(6),7-(6),7-(6,6),7-(6,6)]
  2623   28.531961528   28.531961528   28.531961528    27[7-(6),7-(6),7-(6,6),7-(6,6)]
  2624   17.014238472   17.014238472   17.014238472    27[7-(6),7-(6),7-(6,6),7-(6,6)]
  2625   17.014238472   17.014238472   17.014238472    27[7-(6),7-(6),7-(6,6),7-(6,6)]
  2626   28.531961528   28.531961528   28.531961528    27[7-(6),7-(6),7-(6,6),7-(6,6)]
  2627        22.7731        22.7731        22.7731    27[7-(6),7-(6),7-(6,6),7-(6,6)]
  2628        22.7731        22.7731        22.7731    27[7-(6),7-(6),7-(6,6),7-(6,6)]
  2629   74.078161528   74.078161528   74.078161528    27[7-(6),7-(6),7-(6,6),7-(6,6)]
  2630   62.560438472   62.560438472   62.560438472    27[7-(6),7-(6),7-(6,6),7-(6,6)]
  2631        68.3193        68.3193        68.3193    27[7-(6),7-(6),7-(6,6),7-(6,6)]
  2632        68.3193        68.3193        68.3193    27[7-(6),7-(6),7-(6,6),7-(6,6)]
  2633   74.078161528   74.078161528   74.078161528    27[7-(6),7-(6),7-(6,6),7-(6,6)]
  2634   62.560438472   62.560438472   62.560438472    27[7-(6),7-(6),7-(6,6),7-(6,6)]
  2635   39.787338472   39.787338472   39.787338472    27[7-(6),7-(6),7-(6,6),7-(6,6)]
  2636   51.305061528   51.305061528   51.305061528    27[7-(6),7-(6),7-(6,6),7-(6,6)]
  2637   51.305061528   51.305061528   51.305061528    27[7-(6),7-(6),7-(6,6),7-(6,6)]
  2638   39.787338472   39.787338472   39.787338472    27[7-(6),7-(6),7-(6,6),7-(6,6)]
  2639        45.5462        45.5462        45.5462    27[7-(6),7-(6),7-(6,6),7-(6,6)]
