# Supplementary material for: A collection of forcefield precursors for metal–organic frameworks
Source: RSC Adv. 2019 Nov 13;9(63):36492–507. doi: 10.1039/c9ra07327b (PMC9075174; doi:10.1039/c9ra07327b)
Supplement: RA-009-C9RA07327B-s3190 [file RA-009-C9RA07327B-s3190.txt]

LAFRIV_clean5b

45.1983    0.00000000    0.00000000
22.59915    39.14287601    0.00000000
22.59915    13.04762534    36.90425741

     1   39.605462358   39.605462358   39.605462358    16[6-(7)]
     2   47.690986245   47.690986245   47.690986245    16[6-(7)]
     3   65.828612052   65.828612052   65.828612052    16[6-(7)]
     4   58.540386177   58.540386177   58.540386177    16[6-(7)]
     5   47.167137948   47.167137948   47.167137948    16[6-(7)]
     6   54.455363823   54.455363823   54.455363823    16[6-(7)]
     7   73.390287642   73.390287642   73.390287642    16[6-(7)]
     8   65.304763755   65.304763755   65.304763755    16[6-(7)]
     9   45.549038808   45.549038808   45.549038808    16[6-(7)]
    10   51.570356334   51.570356334   51.570356334    16[6-(7)]
    11   67.446711192   67.446711192   67.446711192    16[6-(7)]
    12   61.425393666   61.425393666   61.425393666    16[6-(7)]
    13   41.223561498   41.223561498   41.223561498    16[6-(7)]
    14   50.575993734   50.575993734   50.575993734    16[6-(7)]
    15   71.772188502   71.772188502   71.772188502    16[6-(7)]
    16   62.419756266   62.419756266   62.419756266    16[6-(7)]
    17    54.87977586    54.87977586    54.87977586    16[6-(7)]
    18   53.612867511   53.612867511   53.612867511    16[6-(7)]
    19    50.55429855    50.55429855    50.55429855    16[6-(7)]
    20   52.618504911   52.618504911   52.618504911    16[6-(7)]
    21    58.11597414    58.11597414    58.11597414    16[6-(7)]
    22   59.382882489   59.382882489   59.382882489    16[6-(7)]
    23    62.44145145    62.44145145    62.44145145    16[6-(7)]
    24   60.377245089   60.377245089   60.377245089    16[6-(7)]
    25    39.84230145    39.84230145    39.84230145    16[6-(7)]
    26   37.778095089   37.778095089   37.778095089    16[6-(7)]
    27    35.51682414    35.51682414    35.51682414    16[6-(7)]
    28   59.382882489   59.382882489   59.382882489    16[6-(7)]
    29    27.95514855    27.95514855    27.95514855    16[6-(7)]
    30   75.217654911   75.217654911   75.217654911    16[6-(7)]
    31    32.28062586    32.28062586    32.28062586    16[6-(7)]
    32   53.612867511   53.612867511   53.612867511    16[6-(7)]
    33   20.630312052   20.630312052   20.630312052    16[6-(7)]
    34   58.540386177   58.540386177   58.540386177    16[6-(7)]
    35   39.605462358   39.605462358   39.605462358    16[6-(7)]
    36   70.290136245   70.290136245   70.290136245    16[6-(7)]
    37   28.191987642   28.191987642   28.191987642    16[6-(7)]
    38   42.705613755   42.705613755   42.705613755    16[6-(7)]
    39   47.167137948   47.167137948   47.167137948    16[6-(7)]
    40   54.455363823   54.455363823   54.455363823    16[6-(7)]
    41   41.223561498   41.223561498   41.223561498    16[6-(7)]
    42   73.175143734   73.175143734   73.175143734    16[6-(7)]
    43   26.573888502   26.573888502   26.573888502    16[6-(7)]
    44   39.820606266   39.820606266   39.820606266    16[6-(7)]
    45   45.549038808   45.549038808   45.549038808    16[6-(7)]
    46   51.570356334   51.570356334   51.570356334    16[6-(7)]
    47   22.248411192   22.248411192   22.248411192    16[6-(7)]
    48   61.425393666   61.425393666   61.425393666    16[6-(7)]
    49   50.791137642   50.791137642   50.791137642    16[6-(7)]
    50   42.705613755   42.705613755   42.705613755    16[6-(7)]
    51   24.567987948   24.567987948   24.567987948    16[6-(7)]
    52   31.856213823   31.856213823   31.856213823    16[6-(7)]
    53   43.229462052   43.229462052   43.229462052    16[6-(7)]
    54   35.941236177   35.941236177   35.941236177    16[6-(7)]
    55   17.006312358   17.006312358   17.006312358    16[6-(7)]
    56   25.091836245   25.091836245   25.091836245    16[6-(7)]
    57   44.847561192   44.847561192   44.847561192    16[6-(7)]
    58   38.826243666   38.826243666   38.826243666    16[6-(7)]
    59   22.949888808   22.949888808   22.949888808    16[6-(7)]
    60   28.971206334   28.971206334   28.971206334    16[6-(7)]
    61   49.173038502   49.173038502   49.173038502    16[6-(7)]
    62   39.820606266   39.820606266   39.820606266    16[6-(7)]
    63   18.624411498   18.624411498   18.624411498    16[6-(7)]
    64   27.976843734   27.976843734   27.976843734    16[6-(7)]
    65    35.51682414    35.51682414    35.51682414    16[6-(7)]
    66   36.783732489   36.783732489   36.783732489    16[6-(7)]
    67    39.84230145    39.84230145    39.84230145    16[6-(7)]
    68   37.778095089   37.778095089   37.778095089    16[6-(7)]
    69    32.28062586    32.28062586    32.28062586    16[6-(7)]
    70   31.013717511   31.013717511   31.013717511    16[6-(7)]
    71    27.95514855    27.95514855    27.95514855    16[6-(7)]
    72   30.019354911   30.019354911   30.019354911    16[6-(7)]
    73    50.55429855    50.55429855    50.55429855    16[6-(7)]
    74   52.618504911   52.618504911   52.618504911    16[6-(7)]
    75    54.87977586    54.87977586    54.87977586    16[6-(7)]
    76   31.013717511   31.013717511   31.013717511    16[6-(7)]
    77    62.44145145    62.44145145    62.44145145    16[6-(7)]
    78   15.178945089   15.178945089   15.178945089    16[6-(7)]
    79    58.11597414    58.11597414    58.11597414    16[6-(7)]
    80   36.783732489   36.783732489   36.783732489    16[6-(7)]
    81   69.766287948   69.766287948   69.766287948    16[6-(7)]
    82   31.856213823   31.856213823   31.856213823    16[6-(7)]
    83   50.791137642   50.791137642   50.791137642    16[6-(7)]
    84   20.106463755   20.106463755   20.106463755    16[6-(7)]
    85   62.204612358   62.204612358   62.204612358    16[6-(7)]
    86   47.690986245   47.690986245   47.690986245    16[6-(7)]
    87   43.229462052   43.229462052   43.229462052    16[6-(7)]
    88   35.941236177   35.941236177   35.941236177    16[6-(7)]
    89   49.173038502   49.173038502   49.173038502    16[6-(7)]
    90   17.221456266   17.221456266   17.221456266    16[6-(7)]
    91   63.822711498   63.822711498   63.822711498    16[6-(7)]
    92   50.575993734   50.575993734   50.575993734    16[6-(7)]
    93   44.847561192   44.847561192   44.847561192    16[6-(7)]
    94   38.826243666   38.826243666   38.826243666    16[6-(7)]
    95   68.148188808   68.148188808   68.148188808    16[6-(7)]
    96   28.971206334   28.971206334   28.971206334    16[6-(7)]
    97   39.918686577   39.918686577   39.918686577    6[7-(27),16-(0)]
    98   42.446627496   42.446627496   42.446627496    6[1-(0),6-(1,6),7-(6)]
    99   43.769129754   43.769129754   43.769129754    6[1-(0),6-(1,6),6-(1,7)]
   100   44.523941364   44.523941364   44.523941364    6[1-(0),6-(1,6),6-(6,6)]
   101   43.878057657   43.878057657   43.878057657    6[6-(1,6),6-(1,7),6-(7,7)]
   102   42.521204691   42.521204691   42.521204691    6[1-(0),6-(6,6),7-(6)]
   103   44.557388106   44.557388106   44.557388106    6[1-(0),6-(6,6),7-(6)]
   104   43.881221538   43.881221538   43.881221538    6[6-(1,6),6-(1,7),6-(7,7)]
   105   42.476910357   42.476910357   42.476910357    6[1-(0),6-(1,6),6-(6,6)]
   106   41.873965035   41.873965035   41.873965035    6[1-(0),6-(1,6),6-(1,7)]
   107   42.636460356   42.636460356   42.636460356    6[1-(0),6-(1,6),7-(6)]
   108   44.583151137   44.583151137   44.583151137    6[6-(6,6),7-(6),7-(6)]
   109    44.60620227    44.60620227    44.60620227    6[6-(6,6),7-(6),7-(6)]
   110   46.505886819   46.505886819   46.505886819    6[6-(6,6),7-(6),7-(6)]
   111   47.934605082   47.934605082   47.934605082    6[6-(1,6),6-(1,7),6-(7,7)]
   112   48.566477316   48.566477316   48.566477316    6[1-(0),6-(6,6),7-(6)]
   113   50.540287077   50.540287077   50.540287077    6[1-(0),6-(1,6),7-(6)]
   114   49.972596429   49.972596429   49.972596429    6[1-(0),6-(1,6),6-(1,7)]
   115   48.632918817   48.632918817   48.632918817    6[1-(0),6-(1,6),6-(6,6)]
   116   48.653258052   48.653258052   48.653258052    6[7-(27),16-(0)]
   117   53.079979554   53.079979554   53.079979554    6[1-(0),6-(6,6),7-(6)]
   118   53.733094989   53.733094989   53.733094989    6[6-(1,6),6-(1,7),6-(7,7)]
   119   52.939412841   52.939412841   52.939412841    6[1-(0),6-(1,6),6-(6,6)]
   120   51.597927297   51.597927297   51.597927297    6[1-(0),6-(1,6),6-(1,7)]
   121   51.010349397   51.010349397   51.010349397    6[1-(0),6-(1,6),7-(6)]
   122   55.211531382   55.211531382   55.211531382    6[6-(6,6),7-(6),7-(6)]
   123   64.629501153   64.629501153   64.629501153    6[7-(27),16-(0)]
   124   60.224926818   60.224926818   60.224926818    6[1-(0),6-(1,6),7-(6)]
   125    59.89678716    59.89678716    59.89678716    6[1-(0),6-(1,6),6-(1,7)]
   126   60.638943246   60.638943246   60.638943246    6[1-(0),6-(1,6),6-(6,6)]
   127   61.693419585   61.693419585   61.693419585    6[6-(1,6),6-(1,7),6-(7,7)]
   128   61.917603153   61.917603153   61.917603153    6[1-(0),6-(6,6),7-(6)]
   129   65.898217434   65.898217434   65.898217434    6[1-(0),6-(6,6),7-(6)]
   130   65.078320272   65.078320272   65.078320272    6[6-(1,6),6-(1,7),6-(7,7)]
   131   65.126682453   65.126682453   65.126682453    6[1-(0),6-(1,6),6-(6,6)]
   132   65.946579615   65.946579615   65.946579615    6[1-(0),6-(1,6),6-(1,7)]
   133   66.758793066   66.758793066   66.758793066    6[1-(0),6-(1,6),7-(6)]
   134   64.235371977   64.235371977   64.235371977    6[6-(6,6),7-(6),7-(6)]
   135   62.624052582   62.624052582   62.624052582    6[6-(6,6),7-(6),7-(6)]
   136   63.718303425   63.718303425   63.718303425    6[6-(6,6),7-(6),7-(6)]
   137   64.007120562   64.007120562   64.007120562    6[6-(1,6),6-(1,7),6-(7,7)]
   138   63.306546912   63.306546912   63.306546912    6[1-(0),6-(6,6),7-(6)]
   139   64.404413619   64.404413619   64.404413619    6[1-(0),6-(1,6),7-(6)]
   140   65.151993501   65.151993501   65.151993501    6[1-(0),6-(1,6),6-(1,7)]
   141   64.982047893   64.982047893   64.982047893    6[1-(0),6-(1,6),6-(6,6)]
   142   59.828085744   59.828085744   59.828085744    6[7-(27),16-(0)]
   143   61.262679786   61.262679786   61.262679786    6[1-(0),6-(6,6),7-(6)]
   144   60.733407693   60.733407693   60.733407693    6[6-(1,6),6-(1,7),6-(7,7)]
   145   60.195547923   60.195547923   60.195547923    6[1-(0),6-(1,6),6-(6,6)]
   146   60.224474835   60.224474835   60.224474835    6[1-(0),6-(1,6),6-(1,7)]
   147   60.730695795   60.730695795   60.730695795    6[1-(0),6-(1,6),7-(6)]
   148    60.71487639    60.71487639    60.71487639    6[6-(6,6),7-(6),7-(6)]
   149   48.366248847   48.366248847   48.366248847    6[7-(27),16-(0)]
   150   52.770823182   52.770823182   52.770823182    6[1-(0),6-(1,6),7-(6)]
   151    53.09896284    53.09896284    53.09896284    6[1-(0),6-(1,6),6-(1,7)]
   152   52.356806754   52.356806754   52.356806754    6[1-(0),6-(1,6),6-(6,6)]
   153   51.302330415   51.302330415   51.302330415    6[6-(1,6),6-(1,7),6-(7,7)]
   154   51.078146847   51.078146847   51.078146847    6[1-(0),6-(6,6),7-(6)]
   155   47.097532566   47.097532566   47.097532566    6[1-(0),6-(6,6),7-(6)]
   156   47.917429728   47.917429728   47.917429728    6[6-(1,6),6-(1,7),6-(7,7)]
   157   47.869067547   47.869067547   47.869067547    6[1-(0),6-(1,6),6-(6,6)]
   158   47.049170385   47.049170385   47.049170385    6[1-(0),6-(1,6),6-(1,7)]
   159   46.236956934   46.236956934   46.236956934    6[1-(0),6-(1,6),7-(6)]
   160   48.760378023   48.760378023   48.760378023    6[6-(6,6),7-(6),7-(6)]
   161   50.371697418   50.371697418   50.371697418    6[6-(6,6),7-(6),7-(6)]
   162   49.277446575   49.277446575   49.277446575    6[6-(6,6),7-(6),7-(6)]
   163   48.988629438   48.988629438   48.988629438    6[6-(1,6),6-(1,7),6-(7,7)]
   164   49.689203088   49.689203088   49.689203088    6[1-(0),6-(6,6),7-(6)]
   165   48.591336381   48.591336381   48.591336381    6[1-(0),6-(1,6),7-(6)]
   166   47.843756499   47.843756499   47.843756499    6[1-(0),6-(1,6),6-(1,7)]
   167   48.013702107   48.013702107   48.013702107    6[1-(0),6-(1,6),6-(6,6)]
   168   53.167664256   53.167664256   53.167664256    6[7-(27),16-(0)]
   169   51.733070214   51.733070214   51.733070214    6[1-(0),6-(6,6),7-(6)]
   170   52.262342307   52.262342307   52.262342307    6[6-(1,6),6-(1,7),6-(7,7)]
   171   52.800202077   52.800202077   52.800202077    6[1-(0),6-(1,6),6-(6,6)]
   172   52.771275165   52.771275165   52.771275165    6[1-(0),6-(1,6),6-(1,7)]
   173   52.265054205   52.265054205   52.265054205    6[1-(0),6-(1,6),7-(6)]
   174    52.28087361    52.28087361    52.28087361    6[6-(6,6),7-(6),7-(6)]
   175   73.077063423   73.077063423   73.077063423    6[7-(27),16-(0)]
   176   70.549122504   70.549122504   70.549122504    6[1-(0),6-(1,6),7-(6)]
   177   69.226620246   69.226620246   69.226620246    6[1-(0),6-(1,6),6-(1,7)]
   178   68.471808636   68.471808636   68.471808636    6[1-(0),6-(1,6),6-(6,6)]
   179   69.117692343   69.117692343   69.117692343    6[6-(1,6),6-(1,7),6-(7,7)]
   180   70.474545309   70.474545309   70.474545309    6[1-(0),6-(6,6),7-(6)]
   181   68.438361894   68.438361894   68.438361894    6[1-(0),6-(6,6),7-(6)]
   182   69.114528462   69.114528462   69.114528462    6[6-(1,6),6-(1,7),6-(7,7)]
   183   70.518839643   70.518839643   70.518839643    6[1-(0),6-(1,6),6-(6,6)]
   184   71.121784965   71.121784965   71.121784965    6[1-(0),6-(1,6),6-(1,7)]
   185   70.359289644   70.359289644   70.359289644    6[1-(0),6-(1,6),7-(6)]
   186   68.412598863   68.412598863   68.412598863    6[6-(6,6),7-(6),7-(6)]
   187    68.38954773    68.38954773    68.38954773    6[6-(6,6),7-(6),7-(6)]
   188   66.489863181   66.489863181   66.489863181    6[6-(6,6),7-(6),7-(6)]
   189   65.061144918   65.061144918   65.061144918    6[6-(1,6),6-(1,7),6-(7,7)]
   190   64.429272684   64.429272684   64.429272684    6[1-(0),6-(6,6),7-(6)]
   191   62.455462923   62.455462923   62.455462923    6[1-(0),6-(1,6),7-(6)]
   192   63.023153571   63.023153571   63.023153571    6[1-(0),6-(1,6),6-(1,7)]
   193   64.362831183   64.362831183   64.362831183    6[1-(0),6-(1,6),6-(6,6)]
   194   64.342491948   64.342491948   64.342491948    6[7-(27),16-(0)]
   195   59.915770446   59.915770446   59.915770446    6[1-(0),6-(6,6),7-(6)]
   196   59.262655011   59.262655011   59.262655011    6[6-(1,6),6-(1,7),6-(7,7)]
   197   60.056337159   60.056337159   60.056337159    6[1-(0),6-(1,6),6-(6,6)]
   198   61.397822703   61.397822703   61.397822703    6[1-(0),6-(1,6),6-(1,7)]
   199   61.985400603   61.985400603   61.985400603    6[1-(0),6-(1,6),7-(6)]
   200   57.784218618   57.784218618   57.784218618    6[6-(6,6),7-(6),7-(6)]
   201   45.552654672   45.552654672   45.552654672    6[7-(27),16-(0)]
   202   47.614149135   47.614149135   47.614149135    6[1-(0),6-(1,6),7-(6)]
   203    48.59269233    48.59269233    48.59269233    6[1-(0),6-(1,6),6-(1,7)]
   204   49.226824479   49.226824479   49.226824479    6[1-(0),6-(1,6),6-(6,6)]
   205   48.843090912   48.843090912   48.843090912    6[6-(1,6),6-(1,7),6-(7,7)]
   206   47.873587377   47.873587377   47.873587377    6[1-(0),6-(6,6),7-(6)]
   207   50.114971074   50.114971074   50.114971074    6[1-(0),6-(6,6),7-(6)]
   208   49.587958896   49.587958896   49.587958896    6[6-(1,6),6-(1,7),6-(7,7)]
   209   48.875181705   48.875181705   48.875181705    6[1-(0),6-(1,6),6-(6,6)]
   210   48.798796578   48.798796578   48.798796578    6[1-(0),6-(1,6),6-(1,7)]
   211   49.365131277   49.365131277   49.365131277    6[1-(0),6-(1,6),7-(6)]
   212   49.658016261   49.658016261   49.658016261    6[6-(6,6),7-(6),7-(6)]
   213   49.360611447   49.360611447   49.360611447    6[6-(6,6),7-(6),7-(6)]
   214   50.109095295   50.109095295   50.109095295    6[6-(6,6),7-(6),7-(6)]
   215    50.48198127    50.48198127    50.48198127    6[6-(1,6),6-(1,7),6-(7,7)]
   216    50.43226314    50.43226314    50.43226314    6[1-(0),6-(6,6),7-(6)]
   217   51.140972484   51.140972484   51.140972484    6[1-(0),6-(1,6),7-(6)]
   218   51.199278291   51.199278291   51.199278291    6[1-(0),6-(1,6),6-(1,7)]
   219   50.833172061   50.833172061   50.833172061    6[1-(0),6-(1,6),6-(6,6)]
   220    51.15995577    51.15995577    51.15995577    6[7-(27),16-(0)]
   221   53.677049097   53.677049097   53.677049097    6[1-(0),6-(6,6),7-(6)]
   222   55.045201638   55.045201638   55.045201638    6[6-(1,6),6-(1,7),6-(7,7)]
   223   55.651310841   55.651310841   55.651310841    6[1-(0),6-(1,6),6-(6,6)]
   224   54.894691299   54.894691299   54.894691299    6[1-(0),6-(1,6),6-(1,7)]
   225   53.538742299   53.538742299   53.538742299    6[1-(0),6-(1,6),7-(6)]
   226   55.829392143   55.829392143   55.829392143    6[6-(6,6),7-(6),7-(6)]
   227   67.443095328   67.443095328   67.443095328    6[7-(27),16-(0)]
   228   65.381600865   65.381600865   65.381600865    6[1-(0),6-(1,6),7-(6)]
   229    64.40305767    64.40305767    64.40305767    6[1-(0),6-(1,6),6-(1,7)]
   230   63.768925521   63.768925521   63.768925521    6[1-(0),6-(1,6),6-(6,6)]
   231   64.152659088   64.152659088   64.152659088    6[6-(1,6),6-(1,7),6-(7,7)]
   232   65.122162623   65.122162623   65.122162623    6[1-(0),6-(6,6),7-(6)]
   233   62.880778926   62.880778926   62.880778926    6[1-(0),6-(6,6),7-(6)]
   234   63.407791104   63.407791104   63.407791104    6[6-(1,6),6-(1,7),6-(7,7)]
   235   64.120568295   64.120568295   64.120568295    6[1-(0),6-(1,6),6-(6,6)]
   236   64.196953422   64.196953422   64.196953422    6[1-(0),6-(1,6),6-(1,7)]
   237   63.630618723   63.630618723   63.630618723    6[1-(0),6-(1,6),7-(6)]
   238   63.337733739   63.337733739   63.337733739    6[6-(6,6),7-(6),7-(6)]
   239   63.635138553   63.635138553   63.635138553    6[6-(6,6),7-(6),7-(6)]
   240   62.886654705   62.886654705   62.886654705    6[6-(6,6),7-(6),7-(6)]
   241    62.51376873    62.51376873    62.51376873    6[6-(1,6),6-(1,7),6-(7,7)]
   242    62.56348686    62.56348686    62.56348686    6[1-(0),6-(6,6),7-(6)]
   243   61.854777516   61.854777516   61.854777516    6[1-(0),6-(1,6),7-(6)]
   244   61.796471709   61.796471709   61.796471709    6[1-(0),6-(1,6),6-(1,7)]
   245   62.162577939   62.162577939   62.162577939    6[1-(0),6-(1,6),6-(6,6)]
   246    61.83579423    61.83579423    61.83579423    6[7-(27),16-(0)]
   247   59.318700903   59.318700903   59.318700903    6[1-(0),6-(6,6),7-(6)]
   248   57.950548362   57.950548362   57.950548362    6[6-(1,6),6-(1,7),6-(7,7)]
   249   57.344439159   57.344439159   57.344439159    6[1-(0),6-(1,6),6-(6,6)]
   250   58.101058701   58.101058701   58.101058701    6[1-(0),6-(1,6),6-(1,7)]
   251   59.457007701   59.457007701   59.457007701    6[1-(0),6-(1,6),7-(6)]
   252   57.166357857   57.166357857   57.166357857    6[6-(6,6),7-(6),7-(6)]
   253   42.732280752   42.732280752   42.732280752    6[7-(27),16-(0)]
   254   47.603301543   47.603301543   47.603301543    6[1-(0),6-(1,6),7-(6)]
   255   48.275400264   48.275400264   48.275400264    6[1-(0),6-(1,6),6-(1,7)]
   256   47.653923639   47.653923639   47.653923639    6[1-(0),6-(1,6),6-(6,6)]
   257    46.33729716    46.33729716    46.33729716    6[6-(1,6),6-(1,7),6-(7,7)]
   258   45.725764161   45.725764161   45.725764161    6[1-(0),6-(6,6),7-(6)]
   259   41.539949598   41.539949598   41.539949598    6[1-(0),6-(6,6),7-(6)]
   260    42.21069237    42.21069237    42.21069237    6[6-(1,6),6-(1,7),6-(7,7)]
   261   41.470796199   41.470796199   41.470796199    6[1-(0),6-(1,6),6-(6,6)]
   262   40.124338842   40.124338842   40.124338842    6[1-(0),6-(1,6),6-(1,7)]
   263   39.508286013   39.508286013   39.508286013    6[1-(0),6-(1,6),7-(6)]
   264   43.685512899   43.685512899   43.685512899    6[6-(6,6),7-(6),7-(6)]
   265   45.617288241   45.617288241   45.617288241    6[6-(6,6),7-(6),7-(6)]
   266   45.674238099   45.674238099   45.674238099    6[6-(6,6),7-(6),7-(6)]
   267    46.44125325    46.44125325    46.44125325    6[6-(1,6),6-(1,7),6-(7,7)]
   268   47.823417264   47.823417264   47.823417264    6[1-(0),6-(6,6),7-(6)]
   269   47.990650974   47.990650974   47.990650974    6[1-(0),6-(1,6),7-(6)]
   270   46.617074637   46.617074637   46.617074637    6[1-(0),6-(1,6),6-(1,7)]
   271   45.813448863   45.813448863   45.813448863    6[1-(0),6-(1,6),6-(6,6)]
   272   50.660966538   50.660966538   50.660966538    6[7-(27),16-(0)]
   273   51.136000671   51.136000671   51.136000671    6[1-(0),6-(6,6),7-(6)]
   274   50.950235658   50.950235658   50.950235658    6[6-(1,6),6-(1,7),6-(7,7)]
   275   50.088304077   50.088304077   50.088304077    6[1-(0),6-(1,6),6-(6,6)]
   276   49.474511163   49.474511163   49.474511163    6[1-(0),6-(1,6),6-(1,7)]
   277   49.736661303   49.736661303   49.736661303    6[1-(0),6-(1,6),7-(6)]
   278   51.663012849   51.663012849   51.663012849    6[6-(6,6),7-(6),7-(6)]
   279   70.263469248   70.263469248   70.263469248    6[7-(27),16-(0)]
   280   65.392448457   65.392448457   65.392448457    6[1-(0),6-(1,6),7-(6)]
   281   64.720349736   64.720349736   64.720349736    6[1-(0),6-(1,6),6-(1,7)]
   282   65.341826361   65.341826361   65.341826361    6[1-(0),6-(1,6),6-(6,6)]
   283    66.65845284    66.65845284    66.65845284    6[6-(1,6),6-(1,7),6-(7,7)]
   284   67.269985839   67.269985839   67.269985839    6[1-(0),6-(6,6),7-(6)]
   285   71.455800402   71.455800402   71.455800402    6[1-(0),6-(6,6),7-(6)]
   286    70.78505763    70.78505763    70.78505763    6[6-(1,6),6-(1,7),6-(7,7)]
   287   71.524953801   71.524953801   71.524953801    6[1-(0),6-(1,6),6-(6,6)]
   288   72.871411158   72.871411158   72.871411158    6[1-(0),6-(1,6),6-(1,7)]
   289   73.487463987   73.487463987   73.487463987    6[1-(0),6-(1,6),7-(6)]
   290   69.310237101   69.310237101   69.310237101    6[6-(6,6),7-(6),7-(6)]
   291   67.378461759   67.378461759   67.378461759    6[6-(6,6),7-(6),7-(6)]
   292   67.321511901   67.321511901   67.321511901    6[6-(6,6),7-(6),7-(6)]
   293    66.55449675    66.55449675    66.55449675    6[6-(1,6),6-(1,7),6-(7,7)]
   294   65.172332736   65.172332736   65.172332736    6[1-(0),6-(6,6),7-(6)]
   295   65.005099026   65.005099026   65.005099026    6[1-(0),6-(1,6),7-(6)]
   296   66.378675363   66.378675363   66.378675363    6[1-(0),6-(1,6),6-(1,7)]
   297   67.182301137   67.182301137   67.182301137    6[1-(0),6-(1,6),6-(6,6)]
   298   62.334783462   62.334783462   62.334783462    6[7-(27),16-(0)]
   299   61.859749329   61.859749329   61.859749329    6[1-(0),6-(6,6),7-(6)]
   300   62.045514342   62.045514342   62.045514342    6[6-(1,6),6-(1,7),6-(7,7)]
   301   62.907445923   62.907445923   62.907445923    6[1-(0),6-(1,6),6-(6,6)]
   302   63.521238837   63.521238837   63.521238837    6[1-(0),6-(1,6),6-(1,7)]
   303   63.259088697   63.259088697   63.259088697    6[1-(0),6-(1,6),7-(6)]
   304   61.332737151   61.332737151   61.332737151    6[6-(6,6),7-(6),7-(6)]
   305   53.684280825   53.684280825   53.684280825    6[7-(27),16-(0)]
   306   51.341200953   51.341200953   51.341200953    6[1-(0),6-(1,6),7-(6)]
   307    51.99160449    51.99160449    51.99160449    6[1-(0),6-(1,6),6-(1,7)]
   308   53.367892725   53.367892725   53.367892725    6[1-(0),6-(1,6),6-(6,6)]
   309   54.038635497   54.038635497   54.038635497    6[6-(1,6),6-(1,7),6-(7,7)]
   310    53.29331553    53.29331553    53.29331553    6[1-(0),6-(6,6),7-(6)]
   311   59.515313508   59.515313508   59.515313508    6[1-(0),6-(6,6),7-(6)]
   312   58.168404168   58.168404168   58.168404168    6[6-(1,6),6-(1,7),6-(7,7)]
   313   57.503989158   57.503989158   57.503989158    6[1-(0),6-(1,6),6-(6,6)]
   314   58.247501193   58.247501193   58.247501193    6[1-(0),6-(1,6),6-(1,7)]
   315   59.626049343   59.626049343   59.626049343    6[1-(0),6-(1,6),7-(6)]
   316   57.395513238   57.395513238   57.395513238    6[6-(6,6),7-(6),7-(6)]
   317   55.486789029   55.486789029   55.486789029    6[6-(6,6),7-(6),7-(6)]
   318    57.32952372    57.32952372    57.32952372    6[6-(6,6),7-(6),7-(6)]
   319   57.991226832   57.991226832   57.991226832    6[6-(1,6),6-(1,7),6-(7,7)]
   320   57.240935052   57.240935052   57.240935052    6[1-(0),6-(6,6),7-(6)]
   321   59.047511103   59.047511103   59.047511103    6[1-(0),6-(1,6),7-(6)]
   322   59.853396792   59.853396792   59.853396792    6[1-(0),6-(1,6),6-(1,7)]
   323   59.317344954   59.317344954   59.317344954    6[1-(0),6-(1,6),6-(6,6)]
   324   54.490166514   54.490166514   54.490166514    6[7-(27),16-(0)]
   325   58.441853883   58.441853883   58.441853883    6[1-(0),6-(6,6),7-(6)]
   326   59.280734331   59.280734331   59.280734331    6[6-(1,6),6-(1,7),6-(7,7)]
   327   59.348983764   59.348983764   59.348983764    6[1-(0),6-(1,6),6-(6,6)]
   328   58.621291134   58.621291134   58.621291134    6[1-(0),6-(1,6),6-(1,7)]
   329   57.771563094   57.771563094   57.771563094    6[1-(0),6-(1,6),7-(6)]
   330   60.046393533   60.046393533   60.046393533    6[6-(6,6),7-(6),7-(6)]
   331   50.863906905   50.863906905   50.863906905    6[7-(27),16-(0)]
   332   51.330353361   51.330353361   51.330353361    6[1-(0),6-(1,6),7-(6)]
   333   51.674312424   51.674312424   51.674312424    6[1-(0),6-(1,6),6-(1,7)]
   334   51.794991885   51.794991885   51.794991885    6[1-(0),6-(1,6),6-(6,6)]
   335   51.532841745   51.532841745   51.532841745    6[6-(1,6),6-(1,7),6-(7,7)]
   336   51.145492314   51.145492314   51.145492314    6[1-(0),6-(6,6),7-(6)]
   337   50.940292032   50.940292032   50.940292032    6[1-(0),6-(6,6),7-(6)]
   338   50.791137642   50.791137642   50.791137642    6[6-(1,6),6-(1,7),6-(7,7)]
   339   50.099603652   50.099603652   50.099603652    6[1-(0),6-(1,6),6-(6,6)]
   340   49.573043457   49.573043457   49.573043457    6[1-(0),6-(1,6),6-(1,7)]
   341   49.769204079   49.769204079   49.769204079    6[1-(0),6-(1,6),7-(6)]
   342   51.423009876   51.423009876   51.423009876    6[6-(6,6),7-(6),7-(6)]
   343   51.743465823   51.743465823   51.743465823    6[6-(6,6),7-(6),7-(6)]
   344   52.894666524   52.894666524   52.894666524    6[6-(6,6),7-(6),7-(6)]
   345   53.950498812   53.950498812   53.950498812    6[6-(1,6),6-(1,7),6-(7,7)]
   346   54.632089176   54.632089176   54.632089176    6[1-(0),6-(6,6),7-(6)]
   347   55.897189593   55.897189593   55.897189593    6[1-(0),6-(1,6),7-(6)]
   348   55.271193138   55.271193138   55.271193138    6[1-(0),6-(1,6),6-(1,7)]
   349   54.297621756   54.297621756   54.297621756    6[1-(0),6-(1,6),6-(6,6)]
   350   53.991177282   53.991177282   53.991177282    6[7-(27),16-(0)]
   351   55.900805457   55.900805457   55.900805457    6[1-(0),6-(6,6),7-(6)]
   352   55.185768351   55.185768351   55.185768351    6[6-(1,6),6-(1,7),6-(7,7)]
   353      53.785977      53.785977      53.785977    6[1-(0),6-(1,6),6-(6,6)]
   354   53.201110998   53.201110998   53.201110998    6[1-(0),6-(1,6),6-(1,7)]
   355   53.969482098   53.969482098   53.969482098    6[1-(0),6-(1,6),7-(6)]
   356   55.880014239   55.880014239   55.880014239    6[6-(6,6),7-(6),7-(6)]
   357   59.311469175   59.311469175   59.311469175    6[7-(27),16-(0)]
   358   61.654549047   61.654549047   61.654549047    6[1-(0),6-(1,6),7-(6)]
   359    61.00414551    61.00414551    61.00414551    6[1-(0),6-(1,6),6-(1,7)]
   360   59.627857275   59.627857275   59.627857275    6[1-(0),6-(1,6),6-(6,6)]
   361   58.957114503   58.957114503   58.957114503    6[6-(1,6),6-(1,7),6-(7,7)]
   362    59.70243447    59.70243447    59.70243447    6[1-(0),6-(6,6),7-(6)]
   363   53.480436492   53.480436492   53.480436492    6[1-(0),6-(6,6),7-(6)]
   364   54.827345832   54.827345832   54.827345832    6[6-(1,6),6-(1,7),6-(7,7)]
   365   55.491760842   55.491760842   55.491760842    6[1-(0),6-(1,6),6-(6,6)]
   366   54.748248807   54.748248807   54.748248807    6[1-(0),6-(1,6),6-(1,7)]
   367   53.369700657   53.369700657   53.369700657    6[1-(0),6-(1,6),7-(6)]
   368   55.600236762   55.600236762   55.600236762    6[6-(6,6),7-(6),7-(6)]
   369   57.508960971   57.508960971   57.508960971    6[6-(6,6),7-(6),7-(6)]
   370    55.66622628    55.66622628    55.66622628    6[6-(6,6),7-(6),7-(6)]
   371   55.004523168   55.004523168   55.004523168    6[6-(1,6),6-(1,7),6-(7,7)]
   372   55.754814948   55.754814948   55.754814948    6[1-(0),6-(6,6),7-(6)]
   373   53.948238897   53.948238897   53.948238897    6[1-(0),6-(1,6),7-(6)]
   374   53.142353208   53.142353208   53.142353208    6[1-(0),6-(1,6),6-(1,7)]
   375   53.678405046   53.678405046   53.678405046    6[1-(0),6-(1,6),6-(6,6)]
   376   58.505583486   58.505583486   58.505583486    6[7-(27),16-(0)]
   377   54.553896117   54.553896117   54.553896117    6[1-(0),6-(6,6),7-(6)]
   378   53.715015669   53.715015669   53.715015669    6[6-(1,6),6-(1,7),6-(7,7)]
   379   53.646766236   53.646766236   53.646766236    6[1-(0),6-(1,6),6-(6,6)]
   380   54.374458866   54.374458866   54.374458866    6[1-(0),6-(1,6),6-(1,7)]
   381   55.224186906   55.224186906   55.224186906    6[1-(0),6-(1,6),7-(6)]
   382   52.949356467   52.949356467   52.949356467    6[6-(6,6),7-(6),7-(6)]
   383   62.131843095   62.131843095   62.131843095    6[7-(27),16-(0)]
   384   61.665396639   61.665396639   61.665396639    6[1-(0),6-(1,6),7-(6)]
   385   61.321437576   61.321437576   61.321437576    6[1-(0),6-(1,6),6-(1,7)]
   386   61.200758115   61.200758115   61.200758115    6[1-(0),6-(1,6),6-(6,6)]
   387   61.462908255   61.462908255   61.462908255    6[6-(1,6),6-(1,7),6-(7,7)]
   388   61.850257686   61.850257686   61.850257686    6[1-(0),6-(6,6),7-(6)]
   389   62.055457968   62.055457968   62.055457968    6[1-(0),6-(6,6),7-(6)]
   390   62.204612358   62.204612358   62.204612358    6[6-(1,6),6-(1,7),6-(7,7)]
   391   62.896146348   62.896146348   62.896146348    6[1-(0),6-(1,6),6-(6,6)]
   392   63.422706543   63.422706543   63.422706543    6[1-(0),6-(1,6),6-(1,7)]
   393   63.226545921   63.226545921   63.226545921    6[1-(0),6-(1,6),7-(6)]
   394   61.572740124   61.572740124   61.572740124    6[6-(6,6),7-(6),7-(6)]
   395   61.252284177   61.252284177   61.252284177    6[6-(6,6),7-(6),7-(6)]
   396   60.101083476   60.101083476   60.101083476    6[6-(6,6),7-(6),7-(6)]
   397   59.045251188   59.045251188   59.045251188    6[6-(1,6),6-(1,7),6-(7,7)]
   398   58.363660824   58.363660824   58.363660824    6[1-(0),6-(6,6),7-(6)]
   399   57.098560407   57.098560407   57.098560407    6[1-(0),6-(1,6),7-(6)]
   400   57.724556862   57.724556862   57.724556862    6[1-(0),6-(1,6),6-(1,7)]
   401   58.698128244   58.698128244   58.698128244    6[1-(0),6-(1,6),6-(6,6)]
   402   59.004572718   59.004572718   59.004572718    6[7-(27),16-(0)]
   403   57.094944543   57.094944543   57.094944543    6[1-(0),6-(6,6),7-(6)]
   404   57.809981649   57.809981649   57.809981649    6[6-(1,6),6-(1,7),6-(7,7)]
   405      59.209773      59.209773      59.209773    6[1-(0),6-(1,6),6-(6,6)]
   406   59.794639002   59.794639002   59.794639002    6[1-(0),6-(1,6),6-(1,7)]
   407   59.026267902   59.026267902   59.026267902    6[1-(0),6-(1,6),7-(6)]
   408   57.115735761   57.115735761   57.115735761    6[6-(6,6),7-(6),7-(6)]
   409   39.532693095   39.532693095   39.532693095    6[7-(27),16-(0)]
   410   39.066246639   39.066246639   39.066246639    6[1-(0),6-(1,6),7-(6)]
   411   38.722287576   38.722287576   38.722287576    6[1-(0),6-(1,6),6-(1,7)]
   412   38.601608115   38.601608115   38.601608115    6[1-(0),6-(1,6),6-(6,6)]
   413   38.863758255   38.863758255   38.863758255    6[6-(1,6),6-(1,7),6-(7,7)]
   414   39.251107686   39.251107686   39.251107686    6[1-(0),6-(6,6),7-(6)]
   415   39.456307968   39.456307968   39.456307968    6[1-(0),6-(6,6),7-(6)]
   416   39.605462358   39.605462358   39.605462358    6[6-(1,6),6-(1,7),6-(7,7)]
   417   40.296996348   40.296996348   40.296996348    6[1-(0),6-(1,6),6-(6,6)]
   418   40.823556543   40.823556543   40.823556543    6[1-(0),6-(1,6),6-(1,7)]
   419   40.627395921   40.627395921   40.627395921    6[1-(0),6-(1,6),7-(6)]
   420   38.973590124   38.973590124   38.973590124    6[6-(6,6),7-(6),7-(6)]
   421   38.653134177   38.653134177   38.653134177    6[6-(6,6),7-(6),7-(6)]
   422   37.501933476   37.501933476   37.501933476    6[6-(6,6),7-(6),7-(6)]
   423   36.446101188   36.446101188   36.446101188    6[6-(1,6),6-(1,7),6-(7,7)]
   424   35.764510824   35.764510824   35.764510824    6[1-(0),6-(6,6),7-(6)]
   425   34.499410407   34.499410407   34.499410407    6[1-(0),6-(1,6),7-(6)]
   426   35.125406862   35.125406862   35.125406862    6[1-(0),6-(1,6),6-(1,7)]
   427   36.098978244   36.098978244   36.098978244    6[1-(0),6-(1,6),6-(6,6)]
   428   36.405422718   36.405422718   36.405422718    6[7-(27),16-(0)]
   429   79.694094543   79.694094543   79.694094543    6[1-(0),6-(6,6),7-(6)]
   430   80.409131649   80.409131649   80.409131649    6[6-(1,6),6-(1,7),6-(7,7)]
   431      36.610623      36.610623      36.610623    6[1-(0),6-(1,6),6-(6,6)]
   432   37.195489002   37.195489002   37.195489002    6[1-(0),6-(1,6),6-(1,7)]
   433   36.427117902   36.427117902   36.427117902    6[1-(0),6-(1,6),7-(6)]
   434   79.714885761   79.714885761   79.714885761    6[6-(6,6),7-(6),7-(6)]
   435   36.712319175   36.712319175   36.712319175    6[7-(27),16-(0)]
   436   61.654549047   61.654549047   61.654549047    6[1-(0),6-(1,6),7-(6)]
   437    61.00414551    61.00414551    61.00414551    6[1-(0),6-(1,6),6-(1,7)]
   438   59.627857275   59.627857275   59.627857275    6[1-(0),6-(1,6),6-(6,6)]
   439   58.957114503   58.957114503   58.957114503    6[6-(1,6),6-(1,7),6-(7,7)]
   440    59.70243447    59.70243447    59.70243447    6[1-(0),6-(6,6),7-(6)]
   441   53.480436492   53.480436492   53.480436492    6[1-(0),6-(6,6),7-(6)]
   442   54.827345832   54.827345832   54.827345832    6[6-(1,6),6-(1,7),6-(7,7)]
   443   55.491760842   55.491760842   55.491760842    6[1-(0),6-(1,6),6-(6,6)]
   444   54.748248807   54.748248807   54.748248807    6[1-(0),6-(1,6),6-(1,7)]
   445   53.369700657   53.369700657   53.369700657    6[1-(0),6-(1,6),7-(6)]
   446   55.600236762   55.600236762   55.600236762    6[6-(6,6),7-(6),7-(6)]
   447   57.508960971   57.508960971   57.508960971    6[6-(6,6),7-(6),7-(6)]
   448    55.66622628    55.66622628    55.66622628    6[6-(6,6),7-(6),7-(6)]
   449   55.004523168   55.004523168   55.004523168    6[6-(1,6),6-(1,7),6-(7,7)]
   450   55.754814948   55.754814948   55.754814948    6[1-(0),6-(6,6),7-(6)]
   451   31.349088897   31.349088897   31.349088897    6[1-(0),6-(1,6),7-(6)]
   452   30.543203208   30.543203208   30.543203208    6[1-(0),6-(1,6),6-(1,7)]
   453   31.079255046   31.079255046   31.079255046    6[1-(0),6-(1,6),6-(6,6)]
   454   58.505583486   58.505583486   58.505583486    6[7-(27),16-(0)]
   455   77.153046117   77.153046117   77.153046117    6[1-(0),6-(6,6),7-(6)]
   456   76.314165669   76.314165669   76.314165669    6[6-(1,6),6-(1,7),6-(7,7)]
   457   53.646766236   53.646766236   53.646766236    6[1-(0),6-(1,6),6-(6,6)]
   458   54.374458866   54.374458866   54.374458866    6[1-(0),6-(1,6),6-(1,7)]
   459   55.224186906   55.224186906   55.224186906    6[1-(0),6-(1,6),7-(6)]
   460   75.548506467   75.548506467   75.548506467    6[6-(6,6),7-(6),7-(6)]
   461   28.264756905   28.264756905   28.264756905    6[7-(27),16-(0)]
   462   73.929503361   73.929503361   73.929503361    6[1-(0),6-(1,6),7-(6)]
   463   74.273462424   74.273462424   74.273462424    6[1-(0),6-(1,6),6-(1,7)]
   464   74.394141885   74.394141885   74.394141885    6[1-(0),6-(1,6),6-(6,6)]
   465   74.131991745   74.131991745   74.131991745    6[6-(1,6),6-(1,7),6-(7,7)]
   466   73.744642314   73.744642314   73.744642314    6[1-(0),6-(6,6),7-(6)]
   467   73.539442032   73.539442032   73.539442032    6[1-(0),6-(6,6),7-(6)]
   468   73.390287642   73.390287642   73.390287642    6[6-(1,6),6-(1,7),6-(7,7)]
   469   72.698753652   72.698753652   72.698753652    6[1-(0),6-(1,6),6-(6,6)]
   470   72.172193457   72.172193457   72.172193457    6[1-(0),6-(1,6),6-(1,7)]
   471   72.368354079   72.368354079   72.368354079    6[1-(0),6-(1,6),7-(6)]
   472   74.022159876   74.022159876   74.022159876    6[6-(6,6),7-(6),7-(6)]
   473   74.342615823   74.342615823   74.342615823    6[6-(6,6),7-(6),7-(6)]
   474   75.493816524   75.493816524   75.493816524    6[6-(6,6),7-(6),7-(6)]
   475   76.549648812   76.549648812   76.549648812    6[6-(1,6),6-(1,7),6-(7,7)]
   476   77.231239176   77.231239176   77.231239176    6[1-(0),6-(6,6),7-(6)]
   477   33.298039593   33.298039593   33.298039593    6[1-(0),6-(1,6),7-(6)]
   478   32.672043138   32.672043138   32.672043138    6[1-(0),6-(1,6),6-(1,7)]
   479   31.698471756   31.698471756   31.698471756    6[1-(0),6-(1,6),6-(6,6)]
   480   76.590327282   76.590327282   76.590327282    6[7-(27),16-(0)]
   481   78.499955457   78.499955457   78.499955457    6[1-(0),6-(6,6),7-(6)]
   482   77.784918351   77.784918351   77.784918351    6[6-(1,6),6-(1,7),6-(7,7)]
   483      76.385127      76.385127      76.385127    6[1-(0),6-(1,6),6-(6,6)]
   484   75.800260998   75.800260998   75.800260998    6[1-(0),6-(1,6),6-(1,7)]
   485   76.568632098   76.568632098   76.568632098    6[1-(0),6-(1,6),7-(6)]
   486   78.479164239   78.479164239   78.479164239    6[6-(6,6),7-(6),7-(6)]
   487   31.085130825   31.085130825   31.085130825    6[7-(27),16-(0)]
   488   51.341200953   51.341200953   51.341200953    6[1-(0),6-(1,6),7-(6)]
   489    51.99160449    51.99160449    51.99160449    6[1-(0),6-(1,6),6-(1,7)]
   490   53.367892725   53.367892725   53.367892725    6[1-(0),6-(1,6),6-(6,6)]
   491   54.038635497   54.038635497   54.038635497    6[6-(1,6),6-(1,7),6-(7,7)]
   492    53.29331553    53.29331553    53.29331553    6[1-(0),6-(6,6),7-(6)]
   493   59.515313508   59.515313508   59.515313508    6[1-(0),6-(6,6),7-(6)]
   494   58.168404168   58.168404168   58.168404168    6[6-(1,6),6-(1,7),6-(7,7)]
   495   57.503989158   57.503989158   57.503989158    6[1-(0),6-(1,6),6-(6,6)]
   496   58.247501193   58.247501193   58.247501193    6[1-(0),6-(1,6),6-(1,7)]
   497   59.626049343   59.626049343   59.626049343    6[1-(0),6-(1,6),7-(6)]
   498   57.395513238   57.395513238   57.395513238    6[6-(6,6),7-(6),7-(6)]
   499   55.486789029   55.486789029   55.486789029    6[6-(6,6),7-(6),7-(6)]
   500    57.32952372    57.32952372    57.32952372    6[6-(6,6),7-(6),7-(6)]
   501   57.991226832   57.991226832   57.991226832    6[6-(1,6),6-(1,7),6-(7,7)]
   502   57.240935052   57.240935052   57.240935052    6[1-(0),6-(6,6),7-(6)]
   503   36.448361103   36.448361103   36.448361103    6[1-(0),6-(1,6),7-(6)]
   504   37.254246792   37.254246792   37.254246792    6[1-(0),6-(1,6),6-(1,7)]
   505   36.718194954   36.718194954   36.718194954    6[1-(0),6-(1,6),6-(6,6)]
   506   54.490166514   54.490166514   54.490166514    6[7-(27),16-(0)]
   507   81.041003883   81.041003883   81.041003883    6[1-(0),6-(6,6),7-(6)]
   508   81.879884331   81.879884331   81.879884331    6[6-(1,6),6-(1,7),6-(7,7)]
   509   59.348983764   59.348983764   59.348983764    6[1-(0),6-(1,6),6-(6,6)]
   510   58.621291134   58.621291134   58.621291134    6[1-(0),6-(1,6),6-(1,7)]
   511   57.771563094   57.771563094   57.771563094    6[1-(0),6-(1,6),7-(6)]
   512   82.645543533   82.645543533   82.645543533    6[6-(6,6),7-(6),7-(6)]
   513   19.431201153   19.431201153   19.431201153    6[7-(27),16-(0)]
   514   60.224926818   60.224926818   60.224926818    6[1-(0),6-(1,6),7-(6)]
   515    59.89678716    59.89678716    59.89678716    6[1-(0),6-(1,6),6-(1,7)]
   516   60.638943246   60.638943246   60.638943246    6[1-(0),6-(1,6),6-(6,6)]
   517   61.693419585   61.693419585   61.693419585    6[6-(1,6),6-(1,7),6-(7,7)]
   518   61.917603153   61.917603153   61.917603153    6[1-(0),6-(6,6),7-(6)]
   519   65.898217434   65.898217434   65.898217434    6[1-(0),6-(6,6),7-(6)]
   520   65.078320272   65.078320272   65.078320272    6[6-(1,6),6-(1,7),6-(7,7)]
   521   65.126682453   65.126682453   65.126682453    6[1-(0),6-(1,6),6-(6,6)]
   522   65.946579615   65.946579615   65.946579615    6[1-(0),6-(1,6),6-(1,7)]
   523   66.758793066   66.758793066   66.758793066    6[1-(0),6-(1,6),7-(6)]
   524   64.235371977   64.235371977   64.235371977    6[6-(6,6),7-(6),7-(6)]
   525   62.624052582   62.624052582   62.624052582    6[6-(6,6),7-(6),7-(6)]
   526   63.718303425   63.718303425   63.718303425    6[6-(6,6),7-(6),7-(6)]
   527   64.007120562   64.007120562   64.007120562    6[6-(1,6),6-(1,7),6-(7,7)]
   528   63.306546912   63.306546912   63.306546912    6[1-(0),6-(6,6),7-(6)]
   529   19.206113619   19.206113619   19.206113619    6[1-(0),6-(1,6),7-(6)]
   530   19.953693501   19.953693501   19.953693501    6[1-(0),6-(1,6),6-(1,7)]
   531   19.783747893   19.783747893   19.783747893    6[1-(0),6-(1,6),6-(6,6)]
   532   59.828085744   59.828085744   59.828085744    6[7-(27),16-(0)]
   533   83.861829786   83.861829786   83.861829786    6[1-(0),6-(6,6),7-(6)]
   534   83.332557693   83.332557693   83.332557693    6[6-(1,6),6-(1,7),6-(7,7)]
   535   60.195547923   60.195547923   60.195547923    6[1-(0),6-(1,6),6-(6,6)]
   536   60.224474835   60.224474835   60.224474835    6[1-(0),6-(1,6),6-(1,7)]
   537   60.730695795   60.730695795   60.730695795    6[1-(0),6-(1,6),7-(6)]
   538    83.31402639    83.31402639    83.31402639    6[6-(6,6),7-(6),7-(6)]
   539   39.918686577   39.918686577   39.918686577    6[7-(27),16-(0)]
   540   65.045777496   65.045777496   65.045777496    6[1-(0),6-(1,6),7-(6)]
   541   66.368279754   66.368279754   66.368279754    6[1-(0),6-(1,6),6-(1,7)]
   542   67.123091364   67.123091364   67.123091364    6[1-(0),6-(1,6),6-(6,6)]
   543   66.477207657   66.477207657   66.477207657    6[6-(1,6),6-(1,7),6-(7,7)]
   544   65.120354691   65.120354691   65.120354691    6[1-(0),6-(6,6),7-(6)]
   545   67.156538106   67.156538106   67.156538106    6[1-(0),6-(6,6),7-(6)]
   546   66.480371538   66.480371538   66.480371538    6[6-(1,6),6-(1,7),6-(7,7)]
   547   65.076060357   65.076060357   65.076060357    6[1-(0),6-(1,6),6-(6,6)]
   548   64.473115035   64.473115035   64.473115035    6[1-(0),6-(1,6),6-(1,7)]
   549   65.235610356   65.235610356   65.235610356    6[1-(0),6-(1,6),7-(6)]
   550   67.182301137   67.182301137   67.182301137    6[6-(6,6),7-(6),7-(6)]
   551    67.20535227    67.20535227    67.20535227    6[6-(6,6),7-(6),7-(6)]
   552   69.105036819   69.105036819   69.105036819    6[6-(6,6),7-(6),7-(6)]
   553   70.533755082   70.533755082   70.533755082    6[6-(1,6),6-(1,7),6-(7,7)]
   554   71.165627316   71.165627316   71.165627316    6[1-(0),6-(6,6),7-(6)]
   555   50.540287077   50.540287077   50.540287077    6[1-(0),6-(1,6),7-(6)]
   556   49.972596429   49.972596429   49.972596429    6[1-(0),6-(1,6),6-(1,7)]
   557   48.632918817   48.632918817   48.632918817    6[1-(0),6-(1,6),6-(6,6)]
   558   71.252408052   71.252408052   71.252408052    6[7-(27),16-(0)]
   559   75.679129554   75.679129554   75.679129554    6[1-(0),6-(6,6),7-(6)]
   560   76.332244989   76.332244989   76.332244989    6[6-(1,6),6-(1,7),6-(7,7)]
   561   75.538562841   75.538562841   75.538562841    6[1-(0),6-(1,6),6-(6,6)]
   562   74.197077297   74.197077297   74.197077297    6[1-(0),6-(1,6),6-(1,7)]
   563   73.609499397   73.609499397   73.609499397    6[1-(0),6-(1,6),7-(6)]
   564   77.810681382   77.810681382   77.810681382    6[6-(6,6),7-(6),7-(6)]
   565   27.878763423   27.878763423   27.878763423    6[7-(27),16-(0)]
   566   47.949972504   47.949972504   47.949972504    6[1-(0),6-(1,6),7-(6)]
   567   46.627470246   46.627470246   46.627470246    6[1-(0),6-(1,6),6-(1,7)]
   568   45.872658636   45.872658636   45.872658636    6[1-(0),6-(1,6),6-(6,6)]
   569   46.518542343   46.518542343   46.518542343    6[6-(1,6),6-(1,7),6-(7,7)]
   570   47.875395309   47.875395309   47.875395309    6[1-(0),6-(6,6),7-(6)]
   571   45.839211894   45.839211894   45.839211894    6[1-(0),6-(6,6),7-(6)]
   572   46.515378462   46.515378462   46.515378462    6[6-(1,6),6-(1,7),6-(7,7)]
   573   47.919689643   47.919689643   47.919689643    6[1-(0),6-(1,6),6-(6,6)]
   574   48.522634965   48.522634965   48.522634965    6[1-(0),6-(1,6),6-(1,7)]
   575   47.760139644   47.760139644   47.760139644    6[1-(0),6-(1,6),7-(6)]
   576   45.813448863   45.813448863   45.813448863    6[6-(6,6),7-(6),7-(6)]
   577    45.79039773    45.79039773    45.79039773    6[6-(6,6),7-(6),7-(6)]
   578   43.890713181   43.890713181   43.890713181    6[6-(6,6),7-(6),7-(6)]
   579   42.461994918   42.461994918   42.461994918    6[6-(1,6),6-(1,7),6-(7,7)]
   580   41.830122684   41.830122684   41.830122684    6[1-(0),6-(6,6),7-(6)]
   581   17.257162923   17.257162923   17.257162923    6[1-(0),6-(1,6),7-(6)]
   582   17.824853571   17.824853571   17.824853571    6[1-(0),6-(1,6),6-(1,7)]
   583   19.164531183   19.164531183   19.164531183    6[1-(0),6-(1,6),6-(6,6)]
   584   41.743341948   41.743341948   41.743341948    6[7-(27),16-(0)]
   585   82.514920446   82.514920446   82.514920446    6[1-(0),6-(6,6),7-(6)]
   586   81.861805011   81.861805011   81.861805011    6[6-(1,6),6-(1,7),6-(7,7)]
   587   37.457187159   37.457187159   37.457187159    6[1-(0),6-(1,6),6-(6,6)]
   588   38.798672703   38.798672703   38.798672703    6[1-(0),6-(1,6),6-(1,7)]
   589   39.386250603   39.386250603   39.386250603    6[1-(0),6-(1,6),7-(6)]
   590   80.383368618   80.383368618   80.383368618    6[6-(6,6),7-(6),7-(6)]
   591   48.366248847   48.366248847   48.366248847    6[7-(27),16-(0)]
   592   52.770823182   52.770823182   52.770823182    6[1-(0),6-(1,6),7-(6)]
   593    53.09896284    53.09896284    53.09896284    6[1-(0),6-(1,6),6-(1,7)]
   594   52.356806754   52.356806754   52.356806754    6[1-(0),6-(1,6),6-(6,6)]
   595   51.302330415   51.302330415   51.302330415    6[6-(1,6),6-(1,7),6-(7,7)]
   596   51.078146847   51.078146847   51.078146847    6[1-(0),6-(6,6),7-(6)]
   597   47.097532566   47.097532566   47.097532566    6[1-(0),6-(6,6),7-(6)]
   598   47.917429728   47.917429728   47.917429728    6[6-(1,6),6-(1,7),6-(7,7)]
   599   47.869067547   47.869067547   47.869067547    6[1-(0),6-(1,6),6-(6,6)]
   600   47.049170385   47.049170385   47.049170385    6[1-(0),6-(1,6),6-(1,7)]
   601   46.236956934   46.236956934   46.236956934    6[1-(0),6-(1,6),7-(6)]
   602   48.760378023   48.760378023   48.760378023    6[6-(6,6),7-(6),7-(6)]
   603   50.371697418   50.371697418   50.371697418    6[6-(6,6),7-(6),7-(6)]
   604   49.277446575   49.277446575   49.277446575    6[6-(6,6),7-(6),7-(6)]
   605   48.988629438   48.988629438   48.988629438    6[6-(1,6),6-(1,7),6-(7,7)]
   606   49.689203088   49.689203088   49.689203088    6[1-(0),6-(6,6),7-(6)]
   607   48.591336381   48.591336381   48.591336381    6[1-(0),6-(1,6),7-(6)]
   608   47.843756499   47.843756499   47.843756499    6[1-(0),6-(1,6),6-(1,7)]
   609   48.013702107   48.013702107   48.013702107    6[1-(0),6-(1,6),6-(6,6)]
   610   53.167664256   53.167664256   53.167664256    6[7-(27),16-(0)]
   611   74.332220214   74.332220214   74.332220214    6[1-(0),6-(6,6),7-(6)]
   612   74.861492307   74.861492307   74.861492307    6[6-(1,6),6-(1,7),6-(7,7)]
   613   52.800202077   52.800202077   52.800202077    6[1-(0),6-(1,6),6-(6,6)]
   614   52.771275165   52.771275165   52.771275165    6[1-(0),6-(1,6),6-(1,7)]
   615   52.265054205   52.265054205   52.265054205    6[1-(0),6-(1,6),7-(6)]
   616    74.88002361    74.88002361    74.88002361    6[6-(6,6),7-(6),7-(6)]
   617   42.732280752   42.732280752   42.732280752    6[7-(27),16-(0)]
   618   70.202451543   70.202451543   70.202451543    6[1-(0),6-(1,6),7-(6)]
   619   70.874550264   70.874550264   70.874550264    6[1-(0),6-(1,6),6-(1,7)]
   620   70.253073639   70.253073639   70.253073639    6[1-(0),6-(1,6),6-(6,6)]
   621    68.93644716    68.93644716    68.93644716    6[6-(1,6),6-(1,7),6-(7,7)]
   622   68.324914161   68.324914161   68.324914161    6[1-(0),6-(6,6),7-(6)]
   623   64.139099598   64.139099598   64.139099598    6[1-(0),6-(6,6),7-(6)]
   624    64.80984237    64.80984237    64.80984237    6[6-(1,6),6-(1,7),6-(7,7)]
   625   64.069946199   64.069946199   64.069946199    6[1-(0),6-(1,6),6-(6,6)]
   626   62.723488842   62.723488842   62.723488842    6[1-(0),6-(1,6),6-(1,7)]
   627   62.107436013   62.107436013   62.107436013    6[1-(0),6-(1,6),7-(6)]
   628   66.284662899   66.284662899   66.284662899    6[6-(6,6),7-(6),7-(6)]
   629   68.216438241   68.216438241   68.216438241    6[6-(6,6),7-(6),7-(6)]
   630   68.273388099   68.273388099   68.273388099    6[6-(6,6),7-(6),7-(6)]
   631    69.04040325    69.04040325    69.04040325    6[6-(1,6),6-(1,7),6-(7,7)]
   632   70.422567264   70.422567264   70.422567264    6[1-(0),6-(6,6),7-(6)]
   633   47.990650974   47.990650974   47.990650974    6[1-(0),6-(1,6),7-(6)]
   634   46.617074637   46.617074637   46.617074637    6[1-(0),6-(1,6),6-(1,7)]
   635   45.813448863   45.813448863   45.813448863    6[1-(0),6-(1,6),6-(6,6)]
   636   73.260116538   73.260116538   73.260116538    6[7-(27),16-(0)]
   637   73.735150671   73.735150671   73.735150671    6[1-(0),6-(6,6),7-(6)]
   638   73.549385658   73.549385658   73.549385658    6[6-(1,6),6-(1,7),6-(7,7)]
   639   72.687454077   72.687454077   72.687454077    6[1-(0),6-(1,6),6-(6,6)]
   640   72.073661163   72.073661163   72.073661163    6[1-(0),6-(1,6),6-(1,7)]
   641   72.335811303   72.335811303   72.335811303    6[1-(0),6-(1,6),7-(6)]
   642   74.262162849   74.262162849   74.262162849    6[6-(6,6),7-(6),7-(6)]
   643   25.065169248   25.065169248   25.065169248    6[7-(27),16-(0)]
   644   42.793298457   42.793298457   42.793298457    6[1-(0),6-(1,6),7-(6)]
   645   42.121199736   42.121199736   42.121199736    6[1-(0),6-(1,6),6-(1,7)]
   646   42.742676361   42.742676361   42.742676361    6[1-(0),6-(1,6),6-(6,6)]
   647    44.05930284    44.05930284    44.05930284    6[6-(1,6),6-(1,7),6-(7,7)]
   648   44.670835839   44.670835839   44.670835839    6[1-(0),6-(6,6),7-(6)]
   649   48.856650402   48.856650402   48.856650402    6[1-(0),6-(6,6),7-(6)]
   650    48.18590763    48.18590763    48.18590763    6[6-(1,6),6-(1,7),6-(7,7)]
   651   48.925803801   48.925803801   48.925803801    6[1-(0),6-(1,6),6-(6,6)]
   652   50.272261158   50.272261158   50.272261158    6[1-(0),6-(1,6),6-(1,7)]
   653   50.888313987   50.888313987   50.888313987    6[1-(0),6-(1,6),7-(6)]
   654   46.711087101   46.711087101   46.711087101    6[6-(6,6),7-(6),7-(6)]
   655   44.779311759   44.779311759   44.779311759    6[6-(6,6),7-(6),7-(6)]
   656   44.722361901   44.722361901   44.722361901    6[6-(6,6),7-(6),7-(6)]
   657    43.95534675    43.95534675    43.95534675    6[6-(1,6),6-(1,7),6-(7,7)]
   658   42.573182736   42.573182736   42.573182736    6[1-(0),6-(6,6),7-(6)]
   659   19.806799026   19.806799026   19.806799026    6[1-(0),6-(1,6),7-(6)]
   660   21.180375363   21.180375363   21.180375363    6[1-(0),6-(1,6),6-(1,7)]
   661   21.984001137   21.984001137   21.984001137    6[1-(0),6-(1,6),6-(6,6)]
   662   39.735633462   39.735633462   39.735633462    6[7-(27),16-(0)]
   663   84.458899329   84.458899329   84.458899329    6[1-(0),6-(6,6),7-(6)]
   664   84.644664342   84.644664342   84.644664342    6[6-(1,6),6-(1,7),6-(7,7)]
   665   40.308295923   40.308295923   40.308295923    6[1-(0),6-(1,6),6-(6,6)]
   666   40.922088837   40.922088837   40.922088837    6[1-(0),6-(1,6),6-(1,7)]
   667   40.659938697   40.659938697   40.659938697    6[1-(0),6-(1,6),7-(6)]
   668   83.931887151   83.931887151   83.931887151    6[6-(6,6),7-(6),7-(6)]
   669   45.552654672   45.552654672   45.552654672    6[7-(27),16-(0)]
   670   47.614149135   47.614149135   47.614149135    6[1-(0),6-(1,6),7-(6)]
   671    48.59269233    48.59269233    48.59269233    6[1-(0),6-(1,6),6-(1,7)]
   672   49.226824479   49.226824479   49.226824479    6[1-(0),6-(1,6),6-(6,6)]
   673   48.843090912   48.843090912   48.843090912    6[6-(1,6),6-(1,7),6-(7,7)]
   674   47.873587377   47.873587377   47.873587377    6[1-(0),6-(6,6),7-(6)]
   675   50.114971074   50.114971074   50.114971074    6[1-(0),6-(6,6),7-(6)]
   676   49.587958896   49.587958896   49.587958896    6[6-(1,6),6-(1,7),6-(7,7)]
   677   48.875181705   48.875181705   48.875181705    6[1-(0),6-(1,6),6-(6,6)]
   678   48.798796578   48.798796578   48.798796578    6[1-(0),6-(1,6),6-(1,7)]
   679   49.365131277   49.365131277   49.365131277    6[1-(0),6-(1,6),7-(6)]
   680   49.658016261   49.658016261   49.658016261    6[6-(6,6),7-(6),7-(6)]
   681   49.360611447   49.360611447   49.360611447    6[6-(6,6),7-(6),7-(6)]
   682   50.109095295   50.109095295   50.109095295    6[6-(6,6),7-(6),7-(6)]
   683    50.48198127    50.48198127    50.48198127    6[6-(1,6),6-(1,7),6-(7,7)]
   684    50.43226314    50.43226314    50.43226314    6[1-(0),6-(6,6),7-(6)]
   685   51.140972484   51.140972484   51.140972484    6[1-(0),6-(1,6),7-(6)]
   686   51.199278291   51.199278291   51.199278291    6[1-(0),6-(1,6),6-(1,7)]
   687   50.833172061   50.833172061   50.833172061    6[1-(0),6-(1,6),6-(6,6)]
   688    51.15995577    51.15995577    51.15995577    6[7-(27),16-(0)]
   689   76.276199097   76.276199097   76.276199097    6[1-(0),6-(6,6),7-(6)]
   690   77.644351638   77.644351638   77.644351638    6[6-(1,6),6-(1,7),6-(7,7)]
   691   55.651310841   55.651310841   55.651310841    6[1-(0),6-(1,6),6-(6,6)]
   692   54.894691299   54.894691299   54.894691299    6[1-(0),6-(1,6),6-(1,7)]
   693   53.538742299   53.538742299   53.538742299    6[1-(0),6-(1,6),7-(6)]
   694   78.428542143   78.428542143   78.428542143    6[6-(6,6),7-(6),7-(6)]
   695   22.244795328   22.244795328   22.244795328    6[7-(27),16-(0)]
   696   65.381600865   65.381600865   65.381600865    6[1-(0),6-(1,6),7-(6)]
   697    64.40305767    64.40305767    64.40305767    6[1-(0),6-(1,6),6-(1,7)]
   698   63.768925521   63.768925521   63.768925521    6[1-(0),6-(1,6),6-(6,6)]
   699   64.152659088   64.152659088   64.152659088    6[6-(1,6),6-(1,7),6-(7,7)]
   700   65.122162623   65.122162623   65.122162623    6[1-(0),6-(6,6),7-(6)]
   701   62.880778926   62.880778926   62.880778926    6[1-(0),6-(6,6),7-(6)]
   702   63.407791104   63.407791104   63.407791104    6[6-(1,6),6-(1,7),6-(7,7)]
   703   64.120568295   64.120568295   64.120568295    6[1-(0),6-(1,6),6-(6,6)]
   704   64.196953422   64.196953422   64.196953422    6[1-(0),6-(1,6),6-(1,7)]
   705   63.630618723   63.630618723   63.630618723    6[1-(0),6-(1,6),7-(6)]
   706   63.337733739   63.337733739   63.337733739    6[6-(6,6),7-(6),7-(6)]
   707   63.635138553   63.635138553   63.635138553    6[6-(6,6),7-(6),7-(6)]
   708   62.886654705   62.886654705   62.886654705    6[6-(6,6),7-(6),7-(6)]
   709    62.51376873    62.51376873    62.51376873    6[6-(1,6),6-(1,7),6-(7,7)]
   710    62.56348686    62.56348686    62.56348686    6[1-(0),6-(6,6),7-(6)]
   711   16.656477516   16.656477516   16.656477516    6[1-(0),6-(1,6),7-(6)]
   712   16.598171709   16.598171709   16.598171709    6[1-(0),6-(1,6),6-(1,7)]
   713   16.964277939   16.964277939   16.964277939    6[1-(0),6-(1,6),6-(6,6)]
   714    61.83579423    61.83579423    61.83579423    6[7-(27),16-(0)]
   715   81.917850903   81.917850903   81.917850903    6[1-(0),6-(6,6),7-(6)]
   716   80.549698362   80.549698362   80.549698362    6[6-(1,6),6-(1,7),6-(7,7)]
   717   57.344439159   57.344439159   57.344439159    6[1-(0),6-(1,6),6-(6,6)]
   718   58.101058701   58.101058701   58.101058701    6[1-(0),6-(1,6),6-(1,7)]
   719   59.457007701   59.457007701   59.457007701    6[1-(0),6-(1,6),7-(6)]
   720   79.765507857   79.765507857   79.765507857    6[6-(6,6),7-(6),7-(6)]
   721   50.477913423   50.477913423   50.477913423    6[7-(27),16-(0)]
   722   47.949972504   47.949972504   47.949972504    6[1-(0),6-(1,6),7-(6)]
   723   46.627470246   46.627470246   46.627470246    6[1-(0),6-(1,6),6-(1,7)]
   724   45.872658636   45.872658636   45.872658636    6[1-(0),6-(1,6),6-(6,6)]
   725   46.518542343   46.518542343   46.518542343    6[6-(1,6),6-(1,7),6-(7,7)]
   726   47.875395309   47.875395309   47.875395309    6[1-(0),6-(6,6),7-(6)]
   727   45.839211894   45.839211894   45.839211894    6[1-(0),6-(6,6),7-(6)]
   728   46.515378462   46.515378462   46.515378462    6[6-(1,6),6-(1,7),6-(7,7)]
   729   47.919689643   47.919689643   47.919689643    6[1-(0),6-(1,6),6-(6,6)]
   730   48.522634965   48.522634965   48.522634965    6[1-(0),6-(1,6),6-(1,7)]
   731   47.760139644   47.760139644   47.760139644    6[1-(0),6-(1,6),7-(6)]
   732   45.813448863   45.813448863   45.813448863    6[6-(6,6),7-(6),7-(6)]
   733    45.79039773    45.79039773    45.79039773    6[6-(6,6),7-(6),7-(6)]
   734   43.890713181   43.890713181   43.890713181    6[6-(6,6),7-(6),7-(6)]
   735   42.461994918   42.461994918   42.461994918    6[6-(1,6),6-(1,7),6-(7,7)]
   736   41.830122684   41.830122684   41.830122684    6[1-(0),6-(6,6),7-(6)]
   737   39.856312923   39.856312923   39.856312923    6[1-(0),6-(1,6),7-(6)]
   738   40.424003571   40.424003571   40.424003571    6[1-(0),6-(1,6),6-(1,7)]
   739   41.763681183   41.763681183   41.763681183    6[1-(0),6-(1,6),6-(6,6)]
   740   41.743341948   41.743341948   41.743341948    6[7-(27),16-(0)]
   741   37.316620446   37.316620446   37.316620446    6[1-(0),6-(6,6),7-(6)]
   742   36.663505011   36.663505011   36.663505011    6[6-(1,6),6-(1,7),6-(7,7)]
   743   37.457187159   37.457187159   37.457187159    6[1-(0),6-(1,6),6-(6,6)]
   744   38.798672703   38.798672703   38.798672703    6[1-(0),6-(1,6),6-(1,7)]
   745   39.386250603   39.386250603   39.386250603    6[1-(0),6-(1,6),7-(6)]
   746   35.185068618   35.185068618   35.185068618    6[6-(6,6),7-(6),7-(6)]
   747   25.767098847   25.767098847   25.767098847    6[7-(27),16-(0)]
   748   30.171673182   30.171673182   30.171673182    6[1-(0),6-(1,6),7-(6)]
   749    30.49981284    30.49981284    30.49981284    6[1-(0),6-(1,6),6-(1,7)]
   750   29.757656754   29.757656754   29.757656754    6[1-(0),6-(1,6),6-(6,6)]
   751   28.703180415   28.703180415   28.703180415    6[6-(1,6),6-(1,7),6-(7,7)]
   752   28.478996847   28.478996847   28.478996847    6[1-(0),6-(6,6),7-(6)]
   753   24.498382566   24.498382566   24.498382566    6[1-(0),6-(6,6),7-(6)]
   754   25.318279728   25.318279728   25.318279728    6[6-(1,6),6-(1,7),6-(7,7)]
   755   25.269917547   25.269917547   25.269917547    6[1-(0),6-(1,6),6-(6,6)]
   756   24.450020385   24.450020385   24.450020385    6[1-(0),6-(1,6),6-(1,7)]
   757   23.637806934   23.637806934   23.637806934    6[1-(0),6-(1,6),7-(6)]
   758   26.161228023   26.161228023   26.161228023    6[6-(6,6),7-(6),7-(6)]
   759   27.772547418   27.772547418   27.772547418    6[6-(6,6),7-(6),7-(6)]
   760   26.678296575   26.678296575   26.678296575    6[6-(6,6),7-(6),7-(6)]
   761   26.389479438   26.389479438   26.389479438    6[6-(1,6),6-(1,7),6-(7,7)]
   762   27.090053088   27.090053088   27.090053088    6[1-(0),6-(6,6),7-(6)]
   763   25.992186381   25.992186381   25.992186381    6[1-(0),6-(1,6),7-(6)]
   764   25.244606499   25.244606499   25.244606499    6[1-(0),6-(1,6),6-(1,7)]
   765   25.414552107   25.414552107   25.414552107    6[1-(0),6-(1,6),6-(6,6)]
   766   30.568514256   30.568514256   30.568514256    6[7-(27),16-(0)]
   767   29.133920214   29.133920214   29.133920214    6[1-(0),6-(6,6),7-(6)]
   768   29.663192307   29.663192307   29.663192307    6[6-(1,6),6-(1,7),6-(7,7)]
   769   30.201052077   30.201052077   30.201052077    6[1-(0),6-(1,6),6-(6,6)]
   770   30.172125165   30.172125165   30.172125165    6[1-(0),6-(1,6),6-(1,7)]
   771   29.665904205   29.665904205   29.665904205    6[1-(0),6-(1,6),7-(6)]
   772    29.68172361    29.68172361    29.68172361    6[6-(6,6),7-(6),7-(6)]
   773   42.030351153   42.030351153   42.030351153    6[7-(27),16-(0)]
   774   37.625776818   37.625776818   37.625776818    6[1-(0),6-(1,6),7-(6)]
   775    37.29763716    37.29763716    37.29763716    6[1-(0),6-(1,6),6-(1,7)]
   776   38.039793246   38.039793246   38.039793246    6[1-(0),6-(1,6),6-(6,6)]
   777   39.094269585   39.094269585   39.094269585    6[6-(1,6),6-(1,7),6-(7,7)]
   778   39.318453153   39.318453153   39.318453153    6[1-(0),6-(6,6),7-(6)]
   779   43.299067434   43.299067434   43.299067434    6[1-(0),6-(6,6),7-(6)]
   780   42.479170272   42.479170272   42.479170272    6[6-(1,6),6-(1,7),6-(7,7)]
   781   42.527532453   42.527532453   42.527532453    6[1-(0),6-(1,6),6-(6,6)]
   782   43.347429615   43.347429615   43.347429615    6[1-(0),6-(1,6),6-(1,7)]
   783   44.159643066   44.159643066   44.159643066    6[1-(0),6-(1,6),7-(6)]
   784   41.636221977   41.636221977   41.636221977    6[6-(6,6),7-(6),7-(6)]
   785   40.024902582   40.024902582   40.024902582    6[6-(6,6),7-(6),7-(6)]
   786   41.119153425   41.119153425   41.119153425    6[6-(6,6),7-(6),7-(6)]
   787   41.407970562   41.407970562   41.407970562    6[6-(1,6),6-(1,7),6-(7,7)]
   788   40.707396912   40.707396912   40.707396912    6[1-(0),6-(6,6),7-(6)]
   789   41.805263619   41.805263619   41.805263619    6[1-(0),6-(1,6),7-(6)]
   790   42.552843501   42.552843501   42.552843501    6[1-(0),6-(1,6),6-(1,7)]
   791   42.382897893   42.382897893   42.382897893    6[1-(0),6-(1,6),6-(6,6)]
   792   37.228935744   37.228935744   37.228935744    6[7-(27),16-(0)]
   793   38.663529786   38.663529786   38.663529786    6[1-(0),6-(6,6),7-(6)]
   794   38.134257693   38.134257693   38.134257693    6[6-(1,6),6-(1,7),6-(7,7)]
   795   37.596397923   37.596397923   37.596397923    6[1-(0),6-(1,6),6-(6,6)]
   796   37.625324835   37.625324835   37.625324835    6[1-(0),6-(1,6),6-(1,7)]
   797   38.131545795   38.131545795   38.131545795    6[1-(0),6-(1,6),7-(6)]
   798    38.11572639    38.11572639    38.11572639    6[6-(6,6),7-(6),7-(6)]
   799   17.319536577   17.319536577   17.319536577    6[7-(27),16-(0)]
   800   19.847477496   19.847477496   19.847477496    6[1-(0),6-(1,6),7-(6)]
   801   21.169979754   21.169979754   21.169979754    6[1-(0),6-(1,6),6-(1,7)]
   802   21.924791364   21.924791364   21.924791364    6[1-(0),6-(1,6),6-(6,6)]
   803   21.278907657   21.278907657   21.278907657    6[6-(1,6),6-(1,7),6-(7,7)]
   804   19.922054691   19.922054691   19.922054691    6[1-(0),6-(6,6),7-(6)]
   805   21.958238106   21.958238106   21.958238106    6[1-(0),6-(6,6),7-(6)]
   806   21.282071538   21.282071538   21.282071538    6[6-(1,6),6-(1,7),6-(7,7)]
   807   19.877760357   19.877760357   19.877760357    6[1-(0),6-(1,6),6-(6,6)]
   808   19.274815035   19.274815035   19.274815035    6[1-(0),6-(1,6),6-(1,7)]
   809   20.037310356   20.037310356   20.037310356    6[1-(0),6-(1,6),7-(6)]
   810   21.984001137   21.984001137   21.984001137    6[6-(6,6),7-(6),7-(6)]
   811    22.00705227    22.00705227    22.00705227    6[6-(6,6),7-(6),7-(6)]
   812   23.906736819   23.906736819   23.906736819    6[6-(6,6),7-(6),7-(6)]
   813   25.335455082   25.335455082   25.335455082    6[6-(1,6),6-(1,7),6-(7,7)]
   814   25.967327316   25.967327316   25.967327316    6[1-(0),6-(6,6),7-(6)]
   815   27.941137077   27.941137077   27.941137077    6[1-(0),6-(1,6),7-(6)]
   816   27.373446429   27.373446429   27.373446429    6[1-(0),6-(1,6),6-(1,7)]
   817   26.033768817   26.033768817   26.033768817    6[1-(0),6-(1,6),6-(6,6)]
   818   26.054108052   26.054108052   26.054108052    6[7-(27),16-(0)]
   819   30.480829554   30.480829554   30.480829554    6[1-(0),6-(6,6),7-(6)]
   820   31.133944989   31.133944989   31.133944989    6[6-(1,6),6-(1,7),6-(7,7)]
   821   30.340262841   30.340262841   30.340262841    6[1-(0),6-(1,6),6-(6,6)]
   822   28.998777297   28.998777297   28.998777297    6[1-(0),6-(1,6),6-(1,7)]
   823   28.411199397   28.411199397   28.411199397    6[1-(0),6-(1,6),7-(6)]
   824   32.612381382   32.612381382   32.612381382    6[6-(6,6),7-(6),7-(6)]
   825   44.843945328   44.843945328   44.843945328    6[7-(27),16-(0)]
   826   42.782450865   42.782450865   42.782450865    6[1-(0),6-(1,6),7-(6)]
   827    41.80390767    41.80390767    41.80390767    6[1-(0),6-(1,6),6-(1,7)]
   828   41.169775521   41.169775521   41.169775521    6[1-(0),6-(1,6),6-(6,6)]
   829   41.553509088   41.553509088   41.553509088    6[6-(1,6),6-(1,7),6-(7,7)]
   830   42.523012623   42.523012623   42.523012623    6[1-(0),6-(6,6),7-(6)]
   831   40.281628926   40.281628926   40.281628926    6[1-(0),6-(6,6),7-(6)]
   832   40.808641104   40.808641104   40.808641104    6[6-(1,6),6-(1,7),6-(7,7)]
   833   41.521418295   41.521418295   41.521418295    6[1-(0),6-(1,6),6-(6,6)]
   834   41.597803422   41.597803422   41.597803422    6[1-(0),6-(1,6),6-(1,7)]
   835   41.031468723   41.031468723   41.031468723    6[1-(0),6-(1,6),7-(6)]
   836   40.738583739   40.738583739   40.738583739    6[6-(6,6),7-(6),7-(6)]
   837   41.035988553   41.035988553   41.035988553    6[6-(6,6),7-(6),7-(6)]
   838   40.287504705   40.287504705   40.287504705    6[6-(6,6),7-(6),7-(6)]
   839    39.91461873    39.91461873    39.91461873    6[6-(1,6),6-(1,7),6-(7,7)]
   840    39.96433686    39.96433686    39.96433686    6[1-(0),6-(6,6),7-(6)]
   841   39.255627516   39.255627516   39.255627516    6[1-(0),6-(1,6),7-(6)]
   842   39.197321709   39.197321709   39.197321709    6[1-(0),6-(1,6),6-(1,7)]
   843   39.563427939   39.563427939   39.563427939    6[1-(0),6-(1,6),6-(6,6)]
   844    39.23664423    39.23664423    39.23664423    6[7-(27),16-(0)]
   845   36.719550903   36.719550903   36.719550903    6[1-(0),6-(6,6),7-(6)]
   846   35.351398362   35.351398362   35.351398362    6[6-(1,6),6-(1,7),6-(7,7)]
   847   34.745289159   34.745289159   34.745289159    6[1-(0),6-(1,6),6-(6,6)]
   848   35.501908701   35.501908701   35.501908701    6[1-(0),6-(1,6),6-(1,7)]
   849   36.857857701   36.857857701   36.857857701    6[1-(0),6-(1,6),7-(6)]
   850   34.567207857   34.567207857   34.567207857    6[6-(6,6),7-(6),7-(6)]
   851   22.953504672   22.953504672   22.953504672    6[7-(27),16-(0)]
   852   25.014999135   25.014999135   25.014999135    6[1-(0),6-(1,6),7-(6)]
   853    25.99354233    25.99354233    25.99354233    6[1-(0),6-(1,6),6-(1,7)]
   854   26.627674479   26.627674479   26.627674479    6[1-(0),6-(1,6),6-(6,6)]
   855   26.243940912   26.243940912   26.243940912    6[6-(1,6),6-(1,7),6-(7,7)]
   856   25.274437377   25.274437377   25.274437377    6[1-(0),6-(6,6),7-(6)]
   857   27.515821074   27.515821074   27.515821074    6[1-(0),6-(6,6),7-(6)]
   858   26.988808896   26.988808896   26.988808896    6[6-(1,6),6-(1,7),6-(7,7)]
   859   26.276031705   26.276031705   26.276031705    6[1-(0),6-(1,6),6-(6,6)]
   860   26.199646578   26.199646578   26.199646578    6[1-(0),6-(1,6),6-(1,7)]
   861   26.765981277   26.765981277   26.765981277    6[1-(0),6-(1,6),7-(6)]
   862   27.058866261   27.058866261   27.058866261    6[6-(6,6),7-(6),7-(6)]
   863   26.761461447   26.761461447   26.761461447    6[6-(6,6),7-(6),7-(6)]
   864   27.509945295   27.509945295   27.509945295    6[6-(6,6),7-(6),7-(6)]
   865    27.88283127    27.88283127    27.88283127    6[6-(1,6),6-(1,7),6-(7,7)]
   866    27.83311314    27.83311314    27.83311314    6[1-(0),6-(6,6),7-(6)]
   867   28.541822484   28.541822484   28.541822484    6[1-(0),6-(1,6),7-(6)]
   868   28.600128291   28.600128291   28.600128291    6[1-(0),6-(1,6),6-(1,7)]
   869   28.234022061   28.234022061   28.234022061    6[1-(0),6-(1,6),6-(6,6)]
   870    28.56080577    28.56080577    28.56080577    6[7-(27),16-(0)]
   871   31.077899097   31.077899097   31.077899097    6[1-(0),6-(6,6),7-(6)]
   872   32.446051638   32.446051638   32.446051638    6[6-(1,6),6-(1,7),6-(7,7)]
   873   33.052160841   33.052160841   33.052160841    6[1-(0),6-(1,6),6-(6,6)]
   874   32.295541299   32.295541299   32.295541299    6[1-(0),6-(1,6),6-(1,7)]
   875   30.939592299   30.939592299   30.939592299    6[1-(0),6-(1,6),7-(6)]
   876   33.230242143   33.230242143   33.230242143    6[6-(6,6),7-(6),7-(6)]
   877   47.664319248   47.664319248   47.664319248    6[7-(27),16-(0)]
   878   42.793298457   42.793298457   42.793298457    6[1-(0),6-(1,6),7-(6)]
   879   42.121199736   42.121199736   42.121199736    6[1-(0),6-(1,6),6-(1,7)]
   880   42.742676361   42.742676361   42.742676361    6[1-(0),6-(1,6),6-(6,6)]
   881    44.05930284    44.05930284    44.05930284    6[6-(1,6),6-(1,7),6-(7,7)]
   882   44.670835839   44.670835839   44.670835839    6[1-(0),6-(6,6),7-(6)]
   883   48.856650402   48.856650402   48.856650402    6[1-(0),6-(6,6),7-(6)]
   884    48.18590763    48.18590763    48.18590763    6[6-(1,6),6-(1,7),6-(7,7)]
   885   48.925803801   48.925803801   48.925803801    6[1-(0),6-(1,6),6-(6,6)]
   886   50.272261158   50.272261158   50.272261158    6[1-(0),6-(1,6),6-(1,7)]
   887   50.888313987   50.888313987   50.888313987    6[1-(0),6-(1,6),7-(6)]
   888   46.711087101   46.711087101   46.711087101    6[6-(6,6),7-(6),7-(6)]
   889   44.779311759   44.779311759   44.779311759    6[6-(6,6),7-(6),7-(6)]
   890   44.722361901   44.722361901   44.722361901    6[6-(6,6),7-(6),7-(6)]
   891    43.95534675    43.95534675    43.95534675    6[6-(1,6),6-(1,7),6-(7,7)]
   892   42.573182736   42.573182736   42.573182736    6[1-(0),6-(6,6),7-(6)]
   893   42.405949026   42.405949026   42.405949026    6[1-(0),6-(1,6),7-(6)]
   894   43.779525363   43.779525363   43.779525363    6[1-(0),6-(1,6),6-(1,7)]
   895   44.583151137   44.583151137   44.583151137    6[1-(0),6-(1,6),6-(6,6)]
   896   39.735633462   39.735633462   39.735633462    6[7-(27),16-(0)]
   897   39.260599329   39.260599329   39.260599329    6[1-(0),6-(6,6),7-(6)]
   898   39.446364342   39.446364342   39.446364342    6[6-(1,6),6-(1,7),6-(7,7)]
   899   40.308295923   40.308295923   40.308295923    6[1-(0),6-(1,6),6-(6,6)]
   900   40.922088837   40.922088837   40.922088837    6[1-(0),6-(1,6),6-(1,7)]
   901   40.659938697   40.659938697   40.659938697    6[1-(0),6-(1,6),7-(6)]
   902   38.733587151   38.733587151   38.733587151    6[6-(6,6),7-(6),7-(6)]
   903   20.133130752   20.133130752   20.133130752    6[7-(27),16-(0)]
   904   25.004151543   25.004151543   25.004151543    6[1-(0),6-(1,6),7-(6)]
   905   25.676250264   25.676250264   25.676250264    6[1-(0),6-(1,6),6-(1,7)]
   906   25.054773639   25.054773639   25.054773639    6[1-(0),6-(1,6),6-(6,6)]
   907    23.73814716    23.73814716    23.73814716    6[6-(1,6),6-(1,7),6-(7,7)]
   908   23.126614161   23.126614161   23.126614161    6[1-(0),6-(6,6),7-(6)]
   909   18.940799598   18.940799598   18.940799598    6[1-(0),6-(6,6),7-(6)]
   910    19.61154237    19.61154237    19.61154237    6[6-(1,6),6-(1,7),6-(7,7)]
   911   18.871646199   18.871646199   18.871646199    6[1-(0),6-(1,6),6-(6,6)]
   912   17.525188842   17.525188842   17.525188842    6[1-(0),6-(1,6),6-(1,7)]
   913   16.909136013   16.909136013   16.909136013    6[1-(0),6-(1,6),7-(6)]
   914   21.086362899   21.086362899   21.086362899    6[6-(6,6),7-(6),7-(6)]
   915   23.018138241   23.018138241   23.018138241    6[6-(6,6),7-(6),7-(6)]
   916   23.075088099   23.075088099   23.075088099    6[6-(6,6),7-(6),7-(6)]
   917    23.84210325    23.84210325    23.84210325    6[6-(1,6),6-(1,7),6-(7,7)]
   918   25.224267264   25.224267264   25.224267264    6[1-(0),6-(6,6),7-(6)]
   919   25.391500974   25.391500974   25.391500974    6[1-(0),6-(1,6),7-(6)]
   920   24.017924637   24.017924637   24.017924637    6[1-(0),6-(1,6),6-(1,7)]
   921   23.214298863   23.214298863   23.214298863    6[1-(0),6-(1,6),6-(6,6)]
   922   28.061816538   28.061816538   28.061816538    6[7-(27),16-(0)]
   923   28.536850671   28.536850671   28.536850671    6[1-(0),6-(6,6),7-(6)]
   924   28.351085658   28.351085658   28.351085658    6[6-(1,6),6-(1,7),6-(7,7)]
   925   27.489154077   27.489154077   27.489154077    6[1-(0),6-(1,6),6-(6,6)]
   926   26.875361163   26.875361163   26.875361163    6[1-(0),6-(1,6),6-(1,7)]
   927   27.137511303   27.137511303   27.137511303    6[1-(0),6-(1,6),7-(6)]
   928   29.063862849   29.063862849   29.063862849    6[6-(6,6),7-(6),7-(6)]
   929   36.712319175   36.712319175   36.712319175    6[7-(27),16-(0)]
   930   39.055399047   39.055399047   39.055399047    6[1-(0),6-(1,6),7-(6)]
   931    38.40499551    38.40499551    38.40499551    6[1-(0),6-(1,6),6-(1,7)]
   932   37.028707275   37.028707275   37.028707275    6[1-(0),6-(1,6),6-(6,6)]
   933   36.357964503   36.357964503   36.357964503    6[6-(1,6),6-(1,7),6-(7,7)]
   934    37.10328447    37.10328447    37.10328447    6[1-(0),6-(6,6),7-(6)]
   935   30.881286492   30.881286492   30.881286492    6[1-(0),6-(6,6),7-(6)]
   936   32.228195832   32.228195832   32.228195832    6[6-(1,6),6-(1,7),6-(7,7)]
   937   32.892610842   32.892610842   32.892610842    6[1-(0),6-(1,6),6-(6,6)]
   938   32.149098807   32.149098807   32.149098807    6[1-(0),6-(1,6),6-(1,7)]
   939   30.770550657   30.770550657   30.770550657    6[1-(0),6-(1,6),7-(6)]
   940   33.001086762   33.001086762   33.001086762    6[6-(6,6),7-(6),7-(6)]
   941   34.909810971   34.909810971   34.909810971    6[6-(6,6),7-(6),7-(6)]
   942    33.06707628    33.06707628    33.06707628    6[6-(6,6),7-(6),7-(6)]
   943   32.405373168   32.405373168   32.405373168    6[6-(1,6),6-(1,7),6-(7,7)]
   944   33.155664948   33.155664948   33.155664948    6[1-(0),6-(6,6),7-(6)]
   945   31.349088897   31.349088897   31.349088897    6[1-(0),6-(1,6),7-(6)]
   946   30.543203208   30.543203208   30.543203208    6[1-(0),6-(1,6),6-(1,7)]
   947   31.079255046   31.079255046   31.079255046    6[1-(0),6-(1,6),6-(6,6)]
   948   35.906433486   35.906433486   35.906433486    6[7-(27),16-(0)]
   949   31.954746117   31.954746117   31.954746117    6[1-(0),6-(6,6),7-(6)]
   950   31.115865669   31.115865669   31.115865669    6[6-(1,6),6-(1,7),6-(7,7)]
   951   31.047616236   31.047616236   31.047616236    6[1-(0),6-(1,6),6-(6,6)]
   952   31.775308866   31.775308866   31.775308866    6[1-(0),6-(1,6),6-(1,7)]
   953   32.625036906   32.625036906   32.625036906    6[1-(0),6-(1,6),7-(6)]
   954   30.350206467   30.350206467   30.350206467    6[6-(6,6),7-(6),7-(6)]
   955   39.532693095   39.532693095   39.532693095    6[7-(27),16-(0)]
   956   39.066246639   39.066246639   39.066246639    6[1-(0),6-(1,6),7-(6)]
   957   38.722287576   38.722287576   38.722287576    6[1-(0),6-(1,6),6-(1,7)]
   958   38.601608115   38.601608115   38.601608115    6[1-(0),6-(1,6),6-(6,6)]
   959   38.863758255   38.863758255   38.863758255    6[6-(1,6),6-(1,7),6-(7,7)]
   960   39.251107686   39.251107686   39.251107686    6[1-(0),6-(6,6),7-(6)]
   961   39.456307968   39.456307968   39.456307968    6[1-(0),6-(6,6),7-(6)]
   962   39.605462358   39.605462358   39.605462358    6[6-(1,6),6-(1,7),6-(7,7)]
   963   40.296996348   40.296996348   40.296996348    6[1-(0),6-(1,6),6-(6,6)]
   964   40.823556543   40.823556543   40.823556543    6[1-(0),6-(1,6),6-(1,7)]
   965   40.627395921   40.627395921   40.627395921    6[1-(0),6-(1,6),7-(6)]
   966   38.973590124   38.973590124   38.973590124    6[6-(6,6),7-(6),7-(6)]
   967   38.653134177   38.653134177   38.653134177    6[6-(6,6),7-(6),7-(6)]
   968   37.501933476   37.501933476   37.501933476    6[6-(6,6),7-(6),7-(6)]
   969   36.446101188   36.446101188   36.446101188    6[6-(1,6),6-(1,7),6-(7,7)]
   970   35.764510824   35.764510824   35.764510824    6[1-(0),6-(6,6),7-(6)]
   971   34.499410407   34.499410407   34.499410407    6[1-(0),6-(1,6),7-(6)]
   972   35.125406862   35.125406862   35.125406862    6[1-(0),6-(1,6),6-(1,7)]
   973   36.098978244   36.098978244   36.098978244    6[1-(0),6-(1,6),6-(6,6)]
   974   36.405422718   36.405422718   36.405422718    6[7-(27),16-(0)]
   975   34.495794543   34.495794543   34.495794543    6[1-(0),6-(6,6),7-(6)]
   976   35.210831649   35.210831649   35.210831649    6[6-(1,6),6-(1,7),6-(7,7)]
   977      36.610623      36.610623      36.610623    6[1-(0),6-(1,6),6-(6,6)]
   978   37.195489002   37.195489002   37.195489002    6[1-(0),6-(1,6),6-(1,7)]
   979   36.427117902   36.427117902   36.427117902    6[1-(0),6-(1,6),7-(6)]
   980   34.516585761   34.516585761   34.516585761    6[6-(6,6),7-(6),7-(6)]
   981   31.085130825   31.085130825   31.085130825    6[7-(27),16-(0)]
   982   28.742050953   28.742050953   28.742050953    6[1-(0),6-(1,6),7-(6)]
   983    29.39245449    29.39245449    29.39245449    6[1-(0),6-(1,6),6-(1,7)]
   984   30.768742725   30.768742725   30.768742725    6[1-(0),6-(1,6),6-(6,6)]
   985   31.439485497   31.439485497   31.439485497    6[6-(1,6),6-(1,7),6-(7,7)]
   986    30.69416553    30.69416553    30.69416553    6[1-(0),6-(6,6),7-(6)]
   987   36.916163508   36.916163508   36.916163508    6[1-(0),6-(6,6),7-(6)]
   988   35.569254168   35.569254168   35.569254168    6[6-(1,6),6-(1,7),6-(7,7)]
   989   34.904839158   34.904839158   34.904839158    6[1-(0),6-(1,6),6-(6,6)]
   990   35.648351193   35.648351193   35.648351193    6[1-(0),6-(1,6),6-(1,7)]
   991   37.026899343   37.026899343   37.026899343    6[1-(0),6-(1,6),7-(6)]
   992   34.796363238   34.796363238   34.796363238    6[6-(6,6),7-(6),7-(6)]
   993   32.887639029   32.887639029   32.887639029    6[6-(6,6),7-(6),7-(6)]
   994    34.73037372    34.73037372    34.73037372    6[6-(6,6),7-(6),7-(6)]
   995   35.392076832   35.392076832   35.392076832    6[6-(1,6),6-(1,7),6-(7,7)]
   996   34.641785052   34.641785052   34.641785052    6[1-(0),6-(6,6),7-(6)]
   997   36.448361103   36.448361103   36.448361103    6[1-(0),6-(1,6),7-(6)]
   998   37.254246792   37.254246792   37.254246792    6[1-(0),6-(1,6),6-(1,7)]
   999   36.718194954   36.718194954   36.718194954    6[1-(0),6-(1,6),6-(6,6)]
  1000   31.891016514   31.891016514   31.891016514    6[7-(27),16-(0)]
  1001   35.842703883   35.842703883   35.842703883    6[1-(0),6-(6,6),7-(6)]
  1002   36.681584331   36.681584331   36.681584331    6[6-(1,6),6-(1,7),6-(7,7)]
  1003   36.749833764   36.749833764   36.749833764    6[1-(0),6-(1,6),6-(6,6)]
  1004   36.022141134   36.022141134   36.022141134    6[1-(0),6-(1,6),6-(1,7)]
  1005   35.172413094   35.172413094   35.172413094    6[1-(0),6-(1,6),7-(6)]
  1006   37.447243533   37.447243533   37.447243533    6[6-(6,6),7-(6),7-(6)]
  1007   28.264756905   28.264756905   28.264756905    6[7-(27),16-(0)]
  1008   28.731203361   28.731203361   28.731203361    6[1-(0),6-(1,6),7-(6)]
  1009   29.075162424   29.075162424   29.075162424    6[1-(0),6-(1,6),6-(1,7)]
  1010   29.195841885   29.195841885   29.195841885    6[1-(0),6-(1,6),6-(6,6)]
  1011   28.933691745   28.933691745   28.933691745    6[6-(1,6),6-(1,7),6-(7,7)]
  1012   28.546342314   28.546342314   28.546342314    6[1-(0),6-(6,6),7-(6)]
  1013   28.341142032   28.341142032   28.341142032    6[1-(0),6-(6,6),7-(6)]
  1014   28.191987642   28.191987642   28.191987642    6[6-(1,6),6-(1,7),6-(7,7)]
  1015   27.500453652   27.500453652   27.500453652    6[1-(0),6-(1,6),6-(6,6)]
  1016   26.973893457   26.973893457   26.973893457    6[1-(0),6-(1,6),6-(1,7)]
  1017   27.170054079   27.170054079   27.170054079    6[1-(0),6-(1,6),7-(6)]
  1018   28.823859876   28.823859876   28.823859876    6[6-(6,6),7-(6),7-(6)]
  1019   29.144315823   29.144315823   29.144315823    6[6-(6,6),7-(6),7-(6)]
  1020   30.295516524   30.295516524   30.295516524    6[6-(6,6),7-(6),7-(6)]
  1021   31.351348812   31.351348812   31.351348812    6[6-(1,6),6-(1,7),6-(7,7)]
  1022   32.032939176   32.032939176   32.032939176    6[1-(0),6-(6,6),7-(6)]
  1023   33.298039593   33.298039593   33.298039593    6[1-(0),6-(1,6),7-(6)]
  1024   32.672043138   32.672043138   32.672043138    6[1-(0),6-(1,6),6-(1,7)]
  1025   31.698471756   31.698471756   31.698471756    6[1-(0),6-(1,6),6-(6,6)]
  1026   31.392027282   31.392027282   31.392027282    6[7-(27),16-(0)]
  1027   33.301655457   33.301655457   33.301655457    6[1-(0),6-(6,6),7-(6)]
  1028   32.586618351   32.586618351   32.586618351    6[6-(1,6),6-(1,7),6-(7,7)]
  1029      31.186827      31.186827      31.186827    6[1-(0),6-(1,6),6-(6,6)]
  1030   30.601960998   30.601960998   30.601960998    6[1-(0),6-(1,6),6-(1,7)]
  1031   31.370332098   31.370332098   31.370332098    6[1-(0),6-(1,6),7-(6)]
  1032   33.280864239   33.280864239   33.280864239    6[6-(6,6),7-(6),7-(6)]
  1033   50.863906905   50.863906905   50.863906905    6[7-(27),16-(0)]
  1034   51.330353361   51.330353361   51.330353361    6[1-(0),6-(1,6),7-(6)]
  1035   51.674312424   51.674312424   51.674312424    6[1-(0),6-(1,6),6-(1,7)]
  1036   51.794991885   51.794991885   51.794991885    6[1-(0),6-(1,6),6-(6,6)]
  1037   51.532841745   51.532841745   51.532841745    6[6-(1,6),6-(1,7),6-(7,7)]
  1038   51.145492314   51.145492314   51.145492314    6[1-(0),6-(6,6),7-(6)]
  1039   50.940292032   50.940292032   50.940292032    6[1-(0),6-(6,6),7-(6)]
  1040   50.791137642   50.791137642   50.791137642    6[6-(1,6),6-(1,7),6-(7,7)]
  1041   50.099603652   50.099603652   50.099603652    6[1-(0),6-(1,6),6-(6,6)]
  1042   49.573043457   49.573043457   49.573043457    6[1-(0),6-(1,6),6-(1,7)]
  1043   49.769204079   49.769204079   49.769204079    6[1-(0),6-(1,6),7-(6)]
  1044   51.423009876   51.423009876   51.423009876    6[6-(6,6),7-(6),7-(6)]
  1045   51.743465823   51.743465823   51.743465823    6[6-(6,6),7-(6),7-(6)]
  1046   52.894666524   52.894666524   52.894666524    6[6-(6,6),7-(6),7-(6)]
  1047   53.950498812   53.950498812   53.950498812    6[6-(1,6),6-(1,7),6-(7,7)]
  1048   54.632089176   54.632089176   54.632089176    6[1-(0),6-(6,6),7-(6)]
  1049   55.897189593   55.897189593   55.897189593    6[1-(0),6-(1,6),7-(6)]
  1050   55.271193138   55.271193138   55.271193138    6[1-(0),6-(1,6),6-(1,7)]
  1051   54.297621756   54.297621756   54.297621756    6[1-(0),6-(1,6),6-(6,6)]
  1052   53.991177282   53.991177282   53.991177282    6[7-(27),16-(0)]
  1053   10.702505457   10.702505457   10.702505457    6[1-(0),6-(6,6),7-(6)]
  1054    9.987468351    9.987468351    9.987468351    6[6-(1,6),6-(1,7),6-(7,7)]
  1055      53.785977      53.785977      53.785977    6[1-(0),6-(1,6),6-(6,6)]
  1056   53.201110998   53.201110998   53.201110998    6[1-(0),6-(1,6),6-(1,7)]
  1057   53.969482098   53.969482098   53.969482098    6[1-(0),6-(1,6),7-(6)]
  1058   10.681714239   10.681714239   10.681714239    6[6-(6,6),7-(6),7-(6)]
  1059   53.684280825   53.684280825   53.684280825    6[7-(27),16-(0)]
  1060   28.742050953   28.742050953   28.742050953    6[1-(0),6-(1,6),7-(6)]
  1061    29.39245449    29.39245449    29.39245449    6[1-(0),6-(1,6),6-(1,7)]
  1062   30.768742725   30.768742725   30.768742725    6[1-(0),6-(1,6),6-(6,6)]
  1063   31.439485497   31.439485497   31.439485497    6[6-(1,6),6-(1,7),6-(7,7)]
  1064    30.69416553    30.69416553    30.69416553    6[1-(0),6-(6,6),7-(6)]
  1065   36.916163508   36.916163508   36.916163508    6[1-(0),6-(6,6),7-(6)]
  1066   35.569254168   35.569254168   35.569254168    6[6-(1,6),6-(1,7),6-(7,7)]
  1067   34.904839158   34.904839158   34.904839158    6[1-(0),6-(1,6),6-(6,6)]
  1068   35.648351193   35.648351193   35.648351193    6[1-(0),6-(1,6),6-(1,7)]
  1069   37.026899343   37.026899343   37.026899343    6[1-(0),6-(1,6),7-(6)]
  1070   34.796363238   34.796363238   34.796363238    6[6-(6,6),7-(6),7-(6)]
  1071   32.887639029   32.887639029   32.887639029    6[6-(6,6),7-(6),7-(6)]
  1072    34.73037372    34.73037372    34.73037372    6[6-(6,6),7-(6),7-(6)]
  1073   35.392076832   35.392076832   35.392076832    6[6-(1,6),6-(1,7),6-(7,7)]
  1074   34.641785052   34.641785052   34.641785052    6[1-(0),6-(6,6),7-(6)]
  1075   59.047511103   59.047511103   59.047511103    6[1-(0),6-(1,6),7-(6)]
  1076   59.853396792   59.853396792   59.853396792    6[1-(0),6-(1,6),6-(1,7)]
  1077   59.317344954   59.317344954   59.317344954    6[1-(0),6-(1,6),6-(6,6)]
  1078   31.891016514   31.891016514   31.891016514    6[7-(27),16-(0)]
  1079   13.243553883   13.243553883   13.243553883    6[1-(0),6-(6,6),7-(6)]
  1080   14.082434331   14.082434331   14.082434331    6[6-(1,6),6-(1,7),6-(7,7)]
  1081   36.749833764   36.749833764   36.749833764    6[1-(0),6-(1,6),6-(6,6)]
  1082   36.022141134   36.022141134   36.022141134    6[1-(0),6-(1,6),6-(1,7)]
  1083   35.172413094   35.172413094   35.172413094    6[1-(0),6-(1,6),7-(6)]
  1084   14.848093533   14.848093533   14.848093533    6[6-(6,6),7-(6),7-(6)]
  1085   62.131843095   62.131843095   62.131843095    6[7-(27),16-(0)]
  1086   16.467096639   16.467096639   16.467096639    6[1-(0),6-(1,6),7-(6)]
  1087   16.123137576   16.123137576   16.123137576    6[1-(0),6-(1,6),6-(1,7)]
  1088   16.002458115   16.002458115   16.002458115    6[1-(0),6-(1,6),6-(6,6)]
  1089   16.264608255   16.264608255   16.264608255    6[6-(1,6),6-(1,7),6-(7,7)]
  1090   16.651957686   16.651957686   16.651957686    6[1-(0),6-(6,6),7-(6)]
  1091   16.857157968   16.857157968   16.857157968    6[1-(0),6-(6,6),7-(6)]
  1092   17.006312358   17.006312358   17.006312358    6[6-(1,6),6-(1,7),6-(7,7)]
  1093   17.697846348   17.697846348   17.697846348    6[1-(0),6-(1,6),6-(6,6)]
  1094   18.224406543   18.224406543   18.224406543    6[1-(0),6-(1,6),6-(1,7)]
  1095   18.028245921   18.028245921   18.028245921    6[1-(0),6-(1,6),7-(6)]
  1096   16.374440124   16.374440124   16.374440124    6[6-(6,6),7-(6),7-(6)]
  1097   16.053984177   16.053984177   16.053984177    6[6-(6,6),7-(6),7-(6)]
  1098   14.902783476   14.902783476   14.902783476    6[6-(6,6),7-(6),7-(6)]
  1099   13.846951188   13.846951188   13.846951188    6[6-(1,6),6-(1,7),6-(7,7)]
  1100   13.165360824   13.165360824   13.165360824    6[1-(0),6-(6,6),7-(6)]
  1101   57.098560407   57.098560407   57.098560407    6[1-(0),6-(1,6),7-(6)]
  1102   57.724556862   57.724556862   57.724556862    6[1-(0),6-(1,6),6-(1,7)]
  1103   58.698128244   58.698128244   58.698128244    6[1-(0),6-(1,6),6-(6,6)]
  1104   13.806272718   13.806272718   13.806272718    6[7-(27),16-(0)]
  1105   11.896644543   11.896644543   11.896644543    6[1-(0),6-(6,6),7-(6)]
  1106   12.611681649   12.611681649   12.611681649    6[6-(1,6),6-(1,7),6-(7,7)]
  1107      14.011473      14.011473      14.011473    6[1-(0),6-(1,6),6-(6,6)]
  1108   14.596339002   14.596339002   14.596339002    6[1-(0),6-(1,6),6-(1,7)]
  1109   13.827967902   13.827967902   13.827967902    6[1-(0),6-(1,6),7-(6)]
  1110   11.917435761   11.917435761   11.917435761    6[6-(6,6),7-(6),7-(6)]
  1111   59.311469175   59.311469175   59.311469175    6[7-(27),16-(0)]
  1112   39.055399047   39.055399047   39.055399047    6[1-(0),6-(1,6),7-(6)]
  1113    38.40499551    38.40499551    38.40499551    6[1-(0),6-(1,6),6-(1,7)]
  1114   37.028707275   37.028707275   37.028707275    6[1-(0),6-(1,6),6-(6,6)]
  1115   36.357964503   36.357964503   36.357964503    6[6-(1,6),6-(1,7),6-(7,7)]
  1116    37.10328447    37.10328447    37.10328447    6[1-(0),6-(6,6),7-(6)]
  1117   30.881286492   30.881286492   30.881286492    6[1-(0),6-(6,6),7-(6)]
  1118   32.228195832   32.228195832   32.228195832    6[6-(1,6),6-(1,7),6-(7,7)]
  1119   32.892610842   32.892610842   32.892610842    6[1-(0),6-(1,6),6-(6,6)]
  1120   32.149098807   32.149098807   32.149098807    6[1-(0),6-(1,6),6-(1,7)]
  1121   30.770550657   30.770550657   30.770550657    6[1-(0),6-(1,6),7-(6)]
  1122   33.001086762   33.001086762   33.001086762    6[6-(6,6),7-(6),7-(6)]
  1123   34.909810971   34.909810971   34.909810971    6[6-(6,6),7-(6),7-(6)]
  1124    33.06707628    33.06707628    33.06707628    6[6-(6,6),7-(6),7-(6)]
  1125   32.405373168   32.405373168   32.405373168    6[6-(1,6),6-(1,7),6-(7,7)]
  1126   33.155664948   33.155664948   33.155664948    6[1-(0),6-(6,6),7-(6)]
  1127   53.948238897   53.948238897   53.948238897    6[1-(0),6-(1,6),7-(6)]
  1128   53.142353208   53.142353208   53.142353208    6[1-(0),6-(1,6),6-(1,7)]
  1129   53.678405046   53.678405046   53.678405046    6[1-(0),6-(1,6),6-(6,6)]
  1130   35.906433486   35.906433486   35.906433486    6[7-(27),16-(0)]
  1131    9.355596117    9.355596117    9.355596117    6[1-(0),6-(6,6),7-(6)]
  1132    8.516715669    8.516715669    8.516715669    6[6-(1,6),6-(1,7),6-(7,7)]
  1133   31.047616236   31.047616236   31.047616236    6[1-(0),6-(1,6),6-(6,6)]
  1134   31.775308866   31.775308866   31.775308866    6[1-(0),6-(1,6),6-(1,7)]
  1135   32.625036906   32.625036906   32.625036906    6[1-(0),6-(1,6),7-(6)]
  1136    7.751056467    7.751056467    7.751056467    6[6-(6,6),7-(6),7-(6)]
  1137   70.965398847   70.965398847   70.965398847    6[7-(27),16-(0)]
  1138   30.171673182   30.171673182   30.171673182    6[1-(0),6-(1,6),7-(6)]
  1139    30.49981284    30.49981284    30.49981284    6[1-(0),6-(1,6),6-(1,7)]
  1140   29.757656754   29.757656754   29.757656754    6[1-(0),6-(1,6),6-(6,6)]
  1141   28.703180415   28.703180415   28.703180415    6[6-(1,6),6-(1,7),6-(7,7)]
  1142   28.478996847   28.478996847   28.478996847    6[1-(0),6-(6,6),7-(6)]
  1143   24.498382566   24.498382566   24.498382566    6[1-(0),6-(6,6),7-(6)]
  1144   25.318279728   25.318279728   25.318279728    6[6-(1,6),6-(1,7),6-(7,7)]
  1145   25.269917547   25.269917547   25.269917547    6[1-(0),6-(1,6),6-(6,6)]
  1146   24.450020385   24.450020385   24.450020385    6[1-(0),6-(1,6),6-(1,7)]
  1147   23.637806934   23.637806934   23.637806934    6[1-(0),6-(1,6),7-(6)]
  1148   26.161228023   26.161228023   26.161228023    6[6-(6,6),7-(6),7-(6)]
  1149   27.772547418   27.772547418   27.772547418    6[6-(6,6),7-(6),7-(6)]
  1150   26.678296575   26.678296575   26.678296575    6[6-(6,6),7-(6),7-(6)]
  1151   26.389479438   26.389479438   26.389479438    6[6-(1,6),6-(1,7),6-(7,7)]
  1152   27.090053088   27.090053088   27.090053088    6[1-(0),6-(6,6),7-(6)]
  1153   71.190486381   71.190486381   71.190486381    6[1-(0),6-(1,6),7-(6)]
  1154   70.442906499   70.442906499   70.442906499    6[1-(0),6-(1,6),6-(1,7)]
  1155   70.612852107   70.612852107   70.612852107    6[1-(0),6-(1,6),6-(6,6)]
  1156   30.568514256   30.568514256   30.568514256    6[7-(27),16-(0)]
  1157    6.534770214    6.534770214    6.534770214    6[1-(0),6-(6,6),7-(6)]
  1158    7.064042307    7.064042307    7.064042307    6[6-(1,6),6-(1,7),6-(7,7)]
  1159   30.201052077   30.201052077   30.201052077    6[1-(0),6-(1,6),6-(6,6)]
  1160   30.172125165   30.172125165   30.172125165    6[1-(0),6-(1,6),6-(1,7)]
  1161   29.665904205   29.665904205   29.665904205    6[1-(0),6-(1,6),7-(6)]
  1162     7.08257361     7.08257361     7.08257361    6[6-(6,6),7-(6),7-(6)]
  1163   50.477913423   50.477913423   50.477913423    6[7-(27),16-(0)]
  1164   25.350822504   25.350822504   25.350822504    6[1-(0),6-(1,6),7-(6)]
  1165   24.028320246   24.028320246   24.028320246    6[1-(0),6-(1,6),6-(1,7)]
  1166   23.273508636   23.273508636   23.273508636    6[1-(0),6-(1,6),6-(6,6)]
  1167   23.919392343   23.919392343   23.919392343    6[6-(1,6),6-(1,7),6-(7,7)]
  1168   25.276245309   25.276245309   25.276245309    6[1-(0),6-(6,6),7-(6)]
  1169   23.240061894   23.240061894   23.240061894    6[1-(0),6-(6,6),7-(6)]
  1170   23.916228462   23.916228462   23.916228462    6[6-(1,6),6-(1,7),6-(7,7)]
  1171   25.320539643   25.320539643   25.320539643    6[1-(0),6-(1,6),6-(6,6)]
  1172   25.923484965   25.923484965   25.923484965    6[1-(0),6-(1,6),6-(1,7)]
  1173   25.160989644   25.160989644   25.160989644    6[1-(0),6-(1,6),7-(6)]
  1174   23.214298863   23.214298863   23.214298863    6[6-(6,6),7-(6),7-(6)]
  1175    23.19124773    23.19124773    23.19124773    6[6-(6,6),7-(6),7-(6)]
  1176   21.291563181   21.291563181   21.291563181    6[6-(6,6),7-(6),7-(6)]
  1177   19.862844918   19.862844918   19.862844918    6[6-(1,6),6-(1,7),6-(7,7)]
  1178   19.230972684   19.230972684   19.230972684    6[1-(0),6-(6,6),7-(6)]
  1179   39.856312923   39.856312923   39.856312923    6[1-(0),6-(1,6),7-(6)]
  1180   40.424003571   40.424003571   40.424003571    6[1-(0),6-(1,6),6-(1,7)]
  1181   41.763681183   41.763681183   41.763681183    6[1-(0),6-(1,6),6-(6,6)]
  1182   19.144191948   19.144191948   19.144191948    6[7-(27),16-(0)]
  1183   14.717470446   14.717470446   14.717470446    6[1-(0),6-(6,6),7-(6)]
  1184   14.064355011   14.064355011   14.064355011    6[6-(1,6),6-(1,7),6-(7,7)]
  1185   14.858037159   14.858037159   14.858037159    6[1-(0),6-(1,6),6-(6,6)]
  1186   16.199522703   16.199522703   16.199522703    6[1-(0),6-(1,6),6-(1,7)]
  1187   16.787100603   16.787100603   16.787100603    6[1-(0),6-(1,6),7-(6)]
  1188   12.585918618   12.585918618   12.585918618    6[6-(6,6),7-(6),7-(6)]
  1189   62.517836577   62.517836577   62.517836577    6[7-(27),16-(0)]
  1190   42.446627496   42.446627496   42.446627496    6[1-(0),6-(1,6),7-(6)]
  1191   43.769129754   43.769129754   43.769129754    6[1-(0),6-(1,6),6-(1,7)]
  1192   44.523941364   44.523941364   44.523941364    6[1-(0),6-(1,6),6-(6,6)]
  1193   43.878057657   43.878057657   43.878057657    6[6-(1,6),6-(1,7),6-(7,7)]
  1194   42.521204691   42.521204691   42.521204691    6[1-(0),6-(6,6),7-(6)]
  1195   44.557388106   44.557388106   44.557388106    6[1-(0),6-(6,6),7-(6)]
  1196   43.881221538   43.881221538   43.881221538    6[6-(1,6),6-(1,7),6-(7,7)]
  1197   42.476910357   42.476910357   42.476910357    6[1-(0),6-(1,6),6-(6,6)]
  1198   41.873965035   41.873965035   41.873965035    6[1-(0),6-(1,6),6-(1,7)]
  1199   42.636460356   42.636460356   42.636460356    6[1-(0),6-(1,6),7-(6)]
  1200   44.583151137   44.583151137   44.583151137    6[6-(6,6),7-(6),7-(6)]
  1201    44.60620227    44.60620227    44.60620227    6[6-(6,6),7-(6),7-(6)]
  1202   46.505886819   46.505886819   46.505886819    6[6-(6,6),7-(6),7-(6)]
  1203   47.934605082   47.934605082   47.934605082    6[6-(1,6),6-(1,7),6-(7,7)]
  1204   48.566477316   48.566477316   48.566477316    6[1-(0),6-(6,6),7-(6)]
  1205   73.139437077   73.139437077   73.139437077    6[1-(0),6-(1,6),7-(6)]
  1206   72.571746429   72.571746429   72.571746429    6[1-(0),6-(1,6),6-(1,7)]
  1207   71.232068817   71.232068817   71.232068817    6[1-(0),6-(1,6),6-(6,6)]
  1208   48.653258052   48.653258052   48.653258052    6[7-(27),16-(0)]
  1209    7.881679554    7.881679554    7.881679554    6[1-(0),6-(6,6),7-(6)]
  1210    8.534794989    8.534794989    8.534794989    6[6-(1,6),6-(1,7),6-(7,7)]
  1211   52.939412841   52.939412841   52.939412841    6[1-(0),6-(1,6),6-(6,6)]
  1212   51.597927297   51.597927297   51.597927297    6[1-(0),6-(1,6),6-(1,7)]
  1213   51.010349397   51.010349397   51.010349397    6[1-(0),6-(1,6),7-(6)]
  1214   10.013231382   10.013231382   10.013231382    6[6-(6,6),7-(6),7-(6)]
  1215   42.030351153   42.030351153   42.030351153    6[7-(27),16-(0)]
  1216   37.625776818   37.625776818   37.625776818    6[1-(0),6-(1,6),7-(6)]
  1217    37.29763716    37.29763716    37.29763716    6[1-(0),6-(1,6),6-(1,7)]
  1218   38.039793246   38.039793246   38.039793246    6[1-(0),6-(1,6),6-(6,6)]
  1219   39.094269585   39.094269585   39.094269585    6[6-(1,6),6-(1,7),6-(7,7)]
  1220   39.318453153   39.318453153   39.318453153    6[1-(0),6-(6,6),7-(6)]
  1221   43.299067434   43.299067434   43.299067434    6[1-(0),6-(6,6),7-(6)]
  1222   42.479170272   42.479170272   42.479170272    6[6-(1,6),6-(1,7),6-(7,7)]
  1223   42.527532453   42.527532453   42.527532453    6[1-(0),6-(1,6),6-(6,6)]
  1224   43.347429615   43.347429615   43.347429615    6[1-(0),6-(1,6),6-(1,7)]
  1225   44.159643066   44.159643066   44.159643066    6[1-(0),6-(1,6),7-(6)]
  1226   41.636221977   41.636221977   41.636221977    6[6-(6,6),7-(6),7-(6)]
  1227   40.024902582   40.024902582   40.024902582    6[6-(6,6),7-(6),7-(6)]
  1228   41.119153425   41.119153425   41.119153425    6[6-(6,6),7-(6),7-(6)]
  1229   41.407970562   41.407970562   41.407970562    6[6-(1,6),6-(1,7),6-(7,7)]
  1230   40.707396912   40.707396912   40.707396912    6[1-(0),6-(6,6),7-(6)]
  1231   41.805263619   41.805263619   41.805263619    6[1-(0),6-(1,6),7-(6)]
  1232   42.552843501   42.552843501   42.552843501    6[1-(0),6-(1,6),6-(1,7)]
  1233   42.382897893   42.382897893   42.382897893    6[1-(0),6-(1,6),6-(6,6)]
  1234   37.228935744   37.228935744   37.228935744    6[7-(27),16-(0)]
  1235   16.064379786   16.064379786   16.064379786    6[1-(0),6-(6,6),7-(6)]
  1236   15.535107693   15.535107693   15.535107693    6[6-(1,6),6-(1,7),6-(7,7)]
  1237   37.596397923   37.596397923   37.596397923    6[1-(0),6-(1,6),6-(6,6)]
  1238   37.625324835   37.625324835   37.625324835    6[1-(0),6-(1,6),6-(1,7)]
  1239   38.131545795   38.131545795   38.131545795    6[1-(0),6-(1,6),7-(6)]
  1240    15.51657639    15.51657639    15.51657639    6[6-(6,6),7-(6),7-(6)]
  1241   47.664319248   47.664319248   47.664319248    6[7-(27),16-(0)]
  1242   20.194148457   20.194148457   20.194148457    6[1-(0),6-(1,6),7-(6)]
  1243   19.522049736   19.522049736   19.522049736    6[1-(0),6-(1,6),6-(1,7)]
  1244   20.143526361   20.143526361   20.143526361    6[1-(0),6-(1,6),6-(6,6)]
  1245    21.46015284    21.46015284    21.46015284    6[6-(1,6),6-(1,7),6-(7,7)]
  1246   22.071685839   22.071685839   22.071685839    6[1-(0),6-(6,6),7-(6)]
  1247   26.257500402   26.257500402   26.257500402    6[1-(0),6-(6,6),7-(6)]
  1248    25.58675763    25.58675763    25.58675763    6[6-(1,6),6-(1,7),6-(7,7)]
  1249   26.326653801   26.326653801   26.326653801    6[1-(0),6-(1,6),6-(6,6)]
  1250   27.673111158   27.673111158   27.673111158    6[1-(0),6-(1,6),6-(1,7)]
  1251   28.289163987   28.289163987   28.289163987    6[1-(0),6-(1,6),7-(6)]
  1252   24.111937101   24.111937101   24.111937101    6[6-(6,6),7-(6),7-(6)]
  1253   22.180161759   22.180161759   22.180161759    6[6-(6,6),7-(6),7-(6)]
  1254   22.123211901   22.123211901   22.123211901    6[6-(6,6),7-(6),7-(6)]
  1255    21.35619675    21.35619675    21.35619675    6[6-(1,6),6-(1,7),6-(7,7)]
  1256   19.974032736   19.974032736   19.974032736    6[1-(0),6-(6,6),7-(6)]
  1257   42.405949026   42.405949026   42.405949026    6[1-(0),6-(1,6),7-(6)]
  1258   43.779525363   43.779525363   43.779525363    6[1-(0),6-(1,6),6-(1,7)]
  1259   44.583151137   44.583151137   44.583151137    6[1-(0),6-(1,6),6-(6,6)]
  1260   17.136483462   17.136483462   17.136483462    6[7-(27),16-(0)]
  1261   16.661449329   16.661449329   16.661449329    6[1-(0),6-(6,6),7-(6)]
  1262   16.847214342   16.847214342   16.847214342    6[6-(1,6),6-(1,7),6-(7,7)]
  1263   17.709145923   17.709145923   17.709145923    6[1-(0),6-(1,6),6-(6,6)]
  1264   18.322938837   18.322938837   18.322938837    6[1-(0),6-(1,6),6-(1,7)]
  1265   18.060788697   18.060788697   18.060788697    6[1-(0),6-(1,6),7-(6)]
  1266   16.134437151   16.134437151   16.134437151    6[6-(6,6),7-(6),7-(6)]
  1267   65.331430752   65.331430752   65.331430752    6[7-(27),16-(0)]
  1268   47.603301543   47.603301543   47.603301543    6[1-(0),6-(1,6),7-(6)]
  1269   48.275400264   48.275400264   48.275400264    6[1-(0),6-(1,6),6-(1,7)]
  1270   47.653923639   47.653923639   47.653923639    6[1-(0),6-(1,6),6-(6,6)]
  1271    46.33729716    46.33729716    46.33729716    6[6-(1,6),6-(1,7),6-(7,7)]
  1272   45.725764161   45.725764161   45.725764161    6[1-(0),6-(6,6),7-(6)]
  1273   41.539949598   41.539949598   41.539949598    6[1-(0),6-(6,6),7-(6)]
  1274    42.21069237    42.21069237    42.21069237    6[6-(1,6),6-(1,7),6-(7,7)]
  1275   41.470796199   41.470796199   41.470796199    6[1-(0),6-(1,6),6-(6,6)]
  1276   40.124338842   40.124338842   40.124338842    6[1-(0),6-(1,6),6-(1,7)]
  1277   39.508286013   39.508286013   39.508286013    6[1-(0),6-(1,6),7-(6)]
  1278   43.685512899   43.685512899   43.685512899    6[6-(6,6),7-(6),7-(6)]
  1279   45.617288241   45.617288241   45.617288241    6[6-(6,6),7-(6),7-(6)]
  1280   45.674238099   45.674238099   45.674238099    6[6-(6,6),7-(6),7-(6)]
  1281    46.44125325    46.44125325    46.44125325    6[6-(1,6),6-(1,7),6-(7,7)]
  1282   47.823417264   47.823417264   47.823417264    6[1-(0),6-(6,6),7-(6)]
  1283   70.589800974   70.589800974   70.589800974    6[1-(0),6-(1,6),7-(6)]
  1284   69.216224637   69.216224637   69.216224637    6[1-(0),6-(1,6),6-(1,7)]
  1285   68.412598863   68.412598863   68.412598863    6[1-(0),6-(1,6),6-(6,6)]
  1286   50.660966538   50.660966538   50.660966538    6[7-(0),16-(0)]
  1287    5.937700671    5.937700671    5.937700671    6[1-(0),6-(6,6),7-(6)]
  1288    5.751935658    5.751935658    5.751935658    6[6-(1,6),6-(1,7),6-(7,7)]
  1289   50.088304077   50.088304077   50.088304077    6[1-(0),6-(1,6),6-(6,6)]
  1290   49.474511163   49.474511163   49.474511163    6[1-(0),6-(1,6),6-(1,7)]
  1291   49.736661303   49.736661303   49.736661303    6[1-(0),6-(1,6),7-(6)]
  1292    6.464712849    6.464712849    6.464712849    6[6-(6,6),7-(6),7-(6)]
  1293   44.843945328   44.843945328   44.843945328    6[7-(27),16-(0)]
  1294   42.782450865   42.782450865   42.782450865    6[1-(0),6-(1,6),7-(6)]
  1295    41.80390767    41.80390767    41.80390767    6[1-(0),6-(1,6),6-(1,7)]
  1296   41.169775521   41.169775521   41.169775521    6[1-(0),6-(1,6),6-(6,6)]
  1297   41.553509088   41.553509088   41.553509088    6[6-(1,6),6-(1,7),6-(7,7)]
  1298   42.523012623   42.523012623   42.523012623    6[1-(0),6-(6,6),7-(6)]
  1299   40.281628926   40.281628926   40.281628926    6[1-(0),6-(6,6),7-(6)]
  1300   40.808641104   40.808641104   40.808641104    6[6-(1,6),6-(1,7),6-(7,7)]
  1301   41.521418295   41.521418295   41.521418295    6[1-(0),6-(1,6),6-(6,6)]
  1302   41.597803422   41.597803422   41.597803422    6[1-(0),6-(1,6),6-(1,7)]
  1303   41.031468723   41.031468723   41.031468723    6[1-(0),6-(1,6),7-(6)]
  1304   40.738583739   40.738583739   40.738583739    6[6-(6,6),7-(6),7-(6)]
  1305   41.035988553   41.035988553   41.035988553    6[6-(6,6),7-(6),7-(6)]
  1306   40.287504705   40.287504705   40.287504705    6[6-(6,6),7-(6),7-(6)]
  1307    39.91461873    39.91461873    39.91461873    6[6-(1,6),6-(1,7),6-(7,7)]
  1308    39.96433686    39.96433686    39.96433686    6[1-(0),6-(6,6),7-(6)]
  1309   39.255627516   39.255627516   39.255627516    6[1-(0),6-(1,6),7-(6)]
  1310   39.197321709   39.197321709   39.197321709    6[1-(0),6-(1,6),6-(1,7)]
  1311   39.563427939   39.563427939   39.563427939    6[1-(0),6-(1,6),6-(6,6)]
  1312    39.23664423    39.23664423    39.23664423    6[7-(27),16-(0)]
  1313   14.120400903   14.120400903   14.120400903    6[1-(0),6-(6,6),7-(6)]
  1314   12.752248362   12.752248362   12.752248362    6[6-(1,6),6-(1,7),6-(7,7)]
  1315   34.745289159   34.745289159   34.745289159    6[1-(0),6-(1,6),6-(6,6)]
  1316   35.501908701   35.501908701   35.501908701    6[1-(0),6-(1,6),6-(1,7)]
  1317   36.857857701   36.857857701   36.857857701    6[1-(0),6-(1,6),7-(6)]
  1318   11.968057857   11.968057857   11.968057857    6[6-(6,6),7-(6),7-(6)]
  1319   68.151804672   68.151804672   68.151804672    6[7-(27),16-(0)]
  1320   25.014999135   25.014999135   25.014999135    6[1-(0),6-(1,6),7-(6)]
  1321    25.99354233    25.99354233    25.99354233    6[1-(0),6-(1,6),6-(1,7)]
  1322   26.627674479   26.627674479   26.627674479    6[1-(0),6-(1,6),6-(6,6)]
  1323   26.243940912   26.243940912   26.243940912    6[6-(1,6),6-(1,7),6-(7,7)]
  1324   25.274437377   25.274437377   25.274437377    6[1-(0),6-(6,6),7-(6)]
  1325   27.515821074   27.515821074   27.515821074    6[1-(0),6-(6,6),7-(6)]
  1326   26.988808896   26.988808896   26.988808896    6[6-(1,6),6-(1,7),6-(7,7)]
  1327   26.276031705   26.276031705   26.276031705    6[1-(0),6-(1,6),6-(6,6)]
  1328   26.199646578   26.199646578   26.199646578    6[1-(0),6-(1,6),6-(1,7)]
  1329   26.765981277   26.765981277   26.765981277    6[1-(0),6-(1,6),7-(6)]
  1330   27.058866261   27.058866261   27.058866261    6[6-(6,6),7-(6),7-(6)]
  1331   26.761461447   26.761461447   26.761461447    6[6-(6,6),7-(6),7-(6)]
  1332   27.509945295   27.509945295   27.509945295    6[6-(6,6),7-(6),7-(6)]
  1333    27.88283127    27.88283127    27.88283127    6[6-(1,6),6-(1,7),6-(7,7)]
  1334    27.83311314    27.83311314    27.83311314    6[1-(0),6-(6,6),7-(6)]
  1335   73.740122484   73.740122484   73.740122484    6[1-(0),6-(1,6),7-(6)]
  1336   73.798428291   73.798428291   73.798428291    6[1-(0),6-(1,6),6-(1,7)]
  1337   73.432322061   73.432322061   73.432322061    6[1-(0),6-(1,6),6-(6,6)]
  1338    28.56080577    28.56080577    28.56080577    6[7-(0),16-(0)]
  1339    8.478749097    8.478749097    8.478749097    6[1-(0),6-(6,6),7-(6)]
  1340    9.846901638    9.846901638    9.846901638    6[6-(1,6),6-(1,7),6-(7,7)]
  1341   33.052160841   33.052160841   33.052160841    6[1-(0),6-(1,6),6-(6,6)]
  1342   32.295541299   32.295541299   32.295541299    6[1-(0),6-(1,6),6-(1,7)]
  1343   30.939592299   30.939592299   30.939592299    6[1-(0),6-(1,6),7-(6)]
  1344   10.631092143   10.631092143   10.631092143    6[6-(6,6),7-(6),7-(6)]
  1345   40.094959947   40.094959947   40.094959947    7[6-(16),27-(7)]
  1346   41.821535007   41.821535007   41.821535007    7[6-(1,6),6-(1,6)]
  1347   43.984273662   43.984273662   43.984273662    7[6-(1,6),6-(1,6)]
  1348   43.885289385   43.885289385   43.885289385    7[6-(6,7),6-(6,7)]
  1349   45.924184698   45.924184698   45.924184698    7[6-(6,7),6-(6,7)]
  1350   45.900229599   45.900229599   45.900229599    7[6-(6,7),6-(6,7)]
  1351   49.836097563   49.836097563   49.836097563    7[6-(1,6),6-(1,6)]
  1352   49.338012297   49.338012297   49.338012297    7[6-(16),27-(7)]
  1353   51.737590044   51.737590044   51.737590044    7[6-(1,6),6-(1,6)]
  1354   55.850635344   55.850635344   55.850635344    7[6-(6,7),6-(6,7)]
  1355   63.745422405   63.745422405   63.745422405    7[6-(16),27-(7)]
  1356   61.215221571   61.215221571   61.215221571    7[6-(1,6),6-(1,6)]
  1357   66.756081168   66.756081168   66.756081168    7[6-(1,6),6-(1,6)]
  1358   63.341349603   63.341349603   63.341349603    7[6-(6,7),6-(6,7)]
  1359   62.769591108   62.769591108   62.769591108    7[6-(6,7),6-(6,7)]
  1360   64.495714185   64.495714185   64.495714185    7[6-(6,7),6-(6,7)]
  1361   63.493215891   63.493215891   63.493215891    7[6-(1,6),6-(1,6)]
  1362   60.714424407   60.714424407   60.714424407    7[6-(16),27-(7)]
  1363   61.264487718   61.264487718   61.264487718    7[6-(1,6),6-(1,6)]
  1364   61.409122278   61.409122278   61.409122278    7[6-(6,7),6-(6,7)]
  1365   49.250327595   49.250327595   49.250327595    7[6-(16),27-(7)]
  1366   51.780528429   51.780528429   51.780528429    7[6-(1,6),6-(1,6)]
  1367   46.239668832   46.239668832   46.239668832    7[6-(1,6),6-(1,6)]
  1368   49.654400397   49.654400397   49.654400397    7[6-(6,7),6-(6,7)]
  1369   50.226158892   50.226158892   50.226158892    7[6-(6,7),6-(6,7)]
  1370   48.500035815   48.500035815   48.500035815    7[6-(6,7),6-(6,7)]
  1371   49.502534109   49.502534109   49.502534109    7[6-(1,6),6-(1,6)]
  1372   52.281325593   52.281325593   52.281325593    7[6-(16),27-(7)]
  1373   51.731262282   51.731262282   51.731262282    7[6-(1,6),6-(1,6)]
  1374   51.586627722   51.586627722   51.586627722    7[6-(6,7),6-(6,7)]
  1375   72.900790053   72.900790053   72.900790053    7[6-(16),27-(7)]
  1376   71.174214993   71.174214993   71.174214993    7[6-(1,6),6-(1,6)]
  1377   69.011476338   69.011476338   69.011476338    7[6-(1,6),6-(1,6)]
  1378   69.110460615   69.110460615   69.110460615    7[6-(6,7),6-(6,7)]
  1379   67.071565302   67.071565302   67.071565302    7[6-(6,7),6-(6,7)]
  1380   67.095520401   67.095520401   67.095520401    7[6-(6,7),6-(6,7)]
  1381   63.159652437   63.159652437   63.159652437    7[6-(1,6),6-(1,6)]
  1382   63.657737703   63.657737703   63.657737703    7[6-(16),27-(7)]
  1383   61.258159956   61.258159956   61.258159956    7[6-(1,6),6-(1,6)]
  1384   57.145114656   57.145114656   57.145114656    7[6-(6,7),6-(6,7)]
  1385   45.565762179   45.565762179   45.565762179    7[6-(16),27-(7)]
  1386   47.249850837   47.249850837   47.249850837    7[6-(1,6),6-(1,6)]
  1387   50.015534814   50.015534814   50.015534814    7[6-(1,6),6-(1,6)]
  1388   49.265695017   49.265695017   49.265695017    7[6-(6,7),6-(6,7)]
  1389   49.793611161   49.793611161   49.793611161    7[6-(6,7),6-(6,7)]
  1390   50.071580706   50.071580706   50.071580706    7[6-(6,7),6-(6,7)]
  1391   50.749103223   50.749103223   50.749103223    7[6-(1,6),6-(1,6)]
  1392   50.913173052   50.913173052   50.913173052    7[6-(16),27-(7)]
  1393   52.920429555   52.920429555   52.920429555    7[6-(1,6),6-(1,6)]
  1394   55.143281949   55.143281949   55.143281949    7[6-(6,7),6-(6,7)]
  1395   67.429987821   67.429987821   67.429987821    7[6-(16),27-(7)]
  1396   65.745899163   65.745899163   65.745899163    7[6-(1,6),6-(1,6)]
  1397   62.980215186   62.980215186   62.980215186    7[6-(1,6),6-(1,6)]
  1398   63.730054983   63.730054983   63.730054983    7[6-(6,7),6-(6,7)]
  1399   63.202138839   63.202138839   63.202138839    7[6-(6,7),6-(6,7)]
  1400   62.924169294   62.924169294   62.924169294    7[6-(6,7),6-(6,7)]
  1401   62.246646777   62.246646777   62.246646777    7[6-(1,6),6-(1,6)]
  1402   62.082576948   62.082576948   62.082576948    7[6-(16),27-(7)]
  1403   60.075320445   60.075320445   60.075320445    7[6-(1,6),6-(1,6)]
  1404   57.852468051   57.852468051   57.852468051    7[6-(6,7),6-(6,7)]
  1405   43.779525363   43.779525363   43.779525363    7[6-(16),27-(7)]
  1406   46.352212599   46.352212599   46.352212599    7[6-(1,6),6-(1,6)]
  1407    40.20840768    40.20840768    40.20840768    7[6-(1,6),6-(1,6)]
  1408   44.273994765   44.273994765   44.273994765    7[6-(6,7),6-(6,7)]
  1409   46.356732429   46.356732429   46.356732429    7[6-(6,7),6-(6,7)]
  1410   44.328684708   44.328684708   44.328684708    7[6-(6,7),6-(6,7)]
  1411   48.589528449   48.589528449   48.589528449    7[6-(1,6),6-(1,6)]
  1412   50.706164838   50.706164838   50.706164838    7[6-(16),27-(7)]
  1413   50.548422771   50.548422771   50.548422771    7[6-(1,6),6-(1,6)]
  1414   52.293981117   52.293981117   52.293981117    7[6-(6,7),6-(6,7)]
  1415   69.216224637   69.216224637   69.216224637    7[6-(16),27-(7)]
  1416   66.643537401   66.643537401   66.643537401    7[6-(1,6),6-(1,6)]
  1417    72.78734232    72.78734232    72.78734232    7[6-(1,6),6-(1,6)]
  1418   68.721755235   68.721755235   68.721755235    7[6-(6,7),6-(6,7)]
  1419   66.639017571   66.639017571   66.639017571    7[6-(6,7),6-(6,7)]
  1420   68.667065292   68.667065292   68.667065292    7[6-(6,7),6-(6,7)]
  1421   64.406221551   64.406221551   64.406221551    7[6-(1,6),6-(1,6)]
  1422   62.289585162   62.289585162   62.289585162    7[6-(16),27-(7)]
  1423   62.447327229   62.447327229   62.447327229    7[6-(1,6),6-(1,6)]
  1424   60.701768883   60.701768883   60.701768883    7[6-(6,7),6-(6,7)]
  1425   52.813309584   52.813309584   52.813309584    7[6-(16),27-(7)]
  1426   51.967197408   51.967197408   51.967197408    7[6-(1,6),6-(1,6)]
  1427   60.273740982   60.273740982   60.273740982    7[6-(1,6),6-(1,6)]
  1428    56.10916962    56.10916962    56.10916962    7[6-(6,7),6-(6,7)]
  1429   56.065327269   56.065327269   56.065327269    7[6-(6,7),6-(6,7)]
  1430   58.069419891   58.069419891   58.069419891    7[6-(6,7),6-(6,7)]
  1431   57.744444114   57.744444114   57.744444114    7[6-(1,6),6-(1,6)]
  1432   55.129722459   55.129722459   55.129722459    7[6-(16),27-(7)]
  1433   57.687042273   57.687042273   57.687042273    7[6-(1,6),6-(1,6)]
  1434   60.054529227   60.054529227   60.054529227    7[6-(6,7),6-(6,7)]
  1435   51.027072768   51.027072768   51.027072768    7[6-(16),27-(7)]
  1436    51.06955917    51.06955917    51.06955917    7[6-(1,6),6-(1,6)]
  1437   50.466613848   50.466613848   50.466613848    7[6-(1,6),6-(1,6)]
  1438   51.117469368   51.117469368   51.117469368    7[6-(6,7),6-(6,7)]
  1439   52.628448537   52.628448537   52.628448537    7[6-(6,7),6-(6,7)]
  1440   52.326523893   52.326523893   52.326523893    7[6-(6,7),6-(6,7)]
  1441    55.58486934    55.58486934    55.58486934    7[6-(1,6),6-(1,6)]
  1442   54.922714245   54.922714245   54.922714245    7[6-(16),27-(7)]
  1443   55.315035489   55.315035489   55.315035489    7[6-(1,6),6-(1,6)]
  1444   57.205228395   57.205228395   57.205228395    7[6-(6,7),6-(6,7)]
  1445   60.182440416   60.182440416   60.182440416    7[6-(16),27-(7)]
  1446   61.028552592   61.028552592   61.028552592    7[6-(1,6),6-(1,6)]
  1447   52.722009018   52.722009018   52.722009018    7[6-(1,6),6-(1,6)]
  1448    56.88658038    56.88658038    56.88658038    7[6-(6,7),6-(6,7)]
  1449   56.930422731   56.930422731   56.930422731    7[6-(6,7),6-(6,7)]
  1450   54.926330109   54.926330109   54.926330109    7[6-(6,7),6-(6,7)]
  1451   55.251305886   55.251305886   55.251305886    7[6-(1,6),6-(1,6)]
  1452   57.866027541   57.866027541   57.866027541    7[6-(16),27-(7)]
  1453   55.308707727   55.308707727   55.308707727    7[6-(1,6),6-(1,6)]
  1454   52.941220773   52.941220773   52.941220773    7[6-(6,7),6-(6,7)]
  1455   61.968677232   61.968677232   61.968677232    7[6-(16),27-(7)]
  1456    61.92619083    61.92619083    61.92619083    7[6-(1,6),6-(1,6)]
  1457   62.529136152   62.529136152   62.529136152    7[6-(1,6),6-(1,6)]
  1458   61.878280632   61.878280632   61.878280632    7[6-(6,7),6-(6,7)]
  1459   60.367301463   60.367301463   60.367301463    7[6-(6,7),6-(6,7)]
  1460   60.669226107   60.669226107   60.669226107    7[6-(6,7),6-(6,7)]
  1461    57.41088066    57.41088066    57.41088066    7[6-(1,6),6-(1,6)]
  1462   58.073035755   58.073035755   58.073035755    7[6-(16),27-(7)]
  1463   57.680714511   57.680714511   57.680714511    7[6-(1,6),6-(1,6)]
  1464   55.790521605   55.790521605   55.790521605    7[6-(6,7),6-(6,7)]
  1465   39.369527232   39.369527232   39.369527232    7[6-(16),27-(7)]
  1466    39.32704083    39.32704083    39.32704083    7[6-(1,6),6-(1,6)]
  1467   39.929986152   39.929986152   39.929986152    7[6-(1,6),6-(1,6)]
  1468   39.279130632   39.279130632   39.279130632    7[6-(6,7),6-(6,7)]
  1469   37.768151463   37.768151463   37.768151463    7[6-(6,7),6-(6,7)]
  1470   38.070076107   38.070076107   38.070076107    7[6-(6,7),6-(6,7)]
  1471    34.81173066    34.81173066    34.81173066    7[6-(1,6),6-(1,6)]
  1472   35.473885755   35.473885755   35.473885755    7[6-(16),27-(7)]
  1473   35.081564511   35.081564511   35.081564511    7[6-(1,6),6-(1,6)]
  1474   78.389671605   78.389671605   78.389671605    7[6-(6,7),6-(6,7)]
  1475   37.583290416   37.583290416   37.583290416    7[6-(16),27-(7)]
  1476   61.028552592   61.028552592   61.028552592    7[6-(1,6),6-(1,6)]
  1477   52.722009018   52.722009018   52.722009018    7[6-(1,6),6-(1,6)]
  1478    56.88658038    56.88658038    56.88658038    7[6-(6,7),6-(6,7)]
  1479   56.930422731   56.930422731   56.930422731    7[6-(6,7),6-(6,7)]
  1480   54.926330109   54.926330109   54.926330109    7[6-(6,7),6-(6,7)]
  1481   32.652155886   32.652155886   32.652155886    7[6-(1,6),6-(1,6)]
  1482   57.866027541   57.866027541   57.866027541    7[6-(16),27-(7)]
  1483   55.308707727   55.308707727   55.308707727    7[6-(1,6),6-(1,6)]
  1484   75.540370773   75.540370773   75.540370773    7[6-(6,7),6-(6,7)]
  1485   28.427922768   28.427922768   28.427922768    7[6-(16),27-(7)]
  1486    73.66870917    73.66870917    73.66870917    7[6-(1,6),6-(1,6)]
  1487   73.065763848   73.065763848   73.065763848    7[6-(1,6),6-(1,6)]
  1488   73.716619368   73.716619368   73.716619368    7[6-(6,7),6-(6,7)]
  1489   75.227598537   75.227598537   75.227598537    7[6-(6,7),6-(6,7)]
  1490   74.925673893   74.925673893   74.925673893    7[6-(6,7),6-(6,7)]
  1491    32.98571934    32.98571934    32.98571934    7[6-(1,6),6-(1,6)]
  1492   77.521864245   77.521864245   77.521864245    7[6-(16),27-(7)]
  1493   77.914185489   77.914185489   77.914185489    7[6-(1,6),6-(1,6)]
  1494   79.804378395   79.804378395   79.804378395    7[6-(6,7),6-(6,7)]
  1495   30.214159584   30.214159584   30.214159584    7[6-(16),27-(7)]
  1496   51.967197408   51.967197408   51.967197408    7[6-(1,6),6-(1,6)]
  1497   60.273740982   60.273740982   60.273740982    7[6-(1,6),6-(1,6)]
  1498    56.10916962    56.10916962    56.10916962    7[6-(6,7),6-(6,7)]
  1499   56.065327269   56.065327269   56.065327269    7[6-(6,7),6-(6,7)]
  1500   58.069419891   58.069419891   58.069419891    7[6-(6,7),6-(6,7)]
  1501   35.145294114   35.145294114   35.145294114    7[6-(1,6),6-(1,6)]
  1502   55.129722459   55.129722459   55.129722459    7[6-(16),27-(7)]
  1503   57.687042273   57.687042273   57.687042273    7[6-(1,6),6-(1,6)]
  1504   82.653679227   82.653679227   82.653679227    7[6-(6,7),6-(6,7)]
  1505   18.547122405   18.547122405   18.547122405    7[6-(16),27-(7)]
  1506   61.215221571   61.215221571   61.215221571    7[6-(1,6),6-(1,6)]
  1507   66.756081168   66.756081168   66.756081168    7[6-(1,6),6-(1,6)]
  1508   63.341349603   63.341349603   63.341349603    7[6-(6,7),6-(6,7)]
  1509   62.769591108   62.769591108   62.769591108    7[6-(6,7),6-(6,7)]
  1510   64.495714185   64.495714185   64.495714185    7[6-(6,7),6-(6,7)]
  1511   18.294915891   18.294915891   18.294915891    7[6-(1,6),6-(1,6)]
  1512   60.714424407   60.714424407   60.714424407    7[6-(16),27-(7)]
  1513   61.264487718   61.264487718   61.264487718    7[6-(1,6),6-(1,6)]
  1514   84.008272278   84.008272278   84.008272278    7[6-(6,7),6-(6,7)]
  1515   40.094959947   40.094959947   40.094959947    7[6-(16),27-(7)]
  1516   64.420685007   64.420685007   64.420685007    7[6-(1,6),6-(1,6)]
  1517   66.583423662   66.583423662   66.583423662    7[6-(1,6),6-(1,6)]
  1518   66.484439385   66.484439385   66.484439385    7[6-(6,7),6-(6,7)]
  1519   68.523334698   68.523334698   68.523334698    7[6-(6,7),6-(6,7)]
  1520   68.499379599   68.499379599   68.499379599    7[6-(6,7),6-(6,7)]
  1521   49.836097563   49.836097563   49.836097563    7[6-(1,6),6-(1,6)]
  1522   71.937162297   71.937162297   71.937162297    7[6-(16),27-(7)]
  1523   74.336740044   74.336740044   74.336740044    7[6-(1,6),6-(1,6)]
  1524   78.449785344   78.449785344   78.449785344    7[6-(6,7),6-(6,7)]
  1525   27.702490053   27.702490053   27.702490053    7[6-(16),27-(7)]
  1526   48.575064993   48.575064993   48.575064993    7[6-(1,6),6-(1,6)]
  1527   46.412326338   46.412326338   46.412326338    7[6-(1,6),6-(1,6)]
  1528   46.511310615   46.511310615   46.511310615    7[6-(6,7),6-(6,7)]
  1529   44.472415302   44.472415302   44.472415302    7[6-(6,7),6-(6,7)]
  1530   44.496370401   44.496370401   44.496370401    7[6-(6,7),6-(6,7)]
  1531   17.961352437   17.961352437   17.961352437    7[6-(1,6),6-(1,6)]
  1532   41.058587703   41.058587703   41.058587703    7[6-(16),27-(7)]
  1533   38.659009956   38.659009956   38.659009956    7[6-(1,6),6-(1,6)]
  1534   79.744264656   79.744264656   79.744264656    7[6-(6,7),6-(6,7)]
  1535   49.250327595   49.250327595   49.250327595    7[6-(16),27-(7)]
  1536   51.780528429   51.780528429   51.780528429    7[6-(1,6),6-(1,6)]
  1537   46.239668832   46.239668832   46.239668832    7[6-(1,6),6-(1,6)]
  1538   49.654400397   49.654400397   49.654400397    7[6-(6,7),6-(6,7)]
  1539   50.226158892   50.226158892   50.226158892    7[6-(6,7),6-(6,7)]
  1540   48.500035815   48.500035815   48.500035815    7[6-(6,7),6-(6,7)]
  1541   49.502534109   49.502534109   49.502534109    7[6-(1,6),6-(1,6)]
  1542   52.281325593   52.281325593   52.281325593    7[6-(16),27-(7)]
  1543   51.731262282   51.731262282   51.731262282    7[6-(1,6),6-(1,6)]
  1544   74.185777722   74.185777722   74.185777722    7[6-(6,7),6-(6,7)]
  1545   43.779525363   43.779525363   43.779525363    7[6-(16),27-(7)]
  1546   68.951362599   68.951362599   68.951362599    7[6-(1,6),6-(1,6)]
  1547    62.80755768    62.80755768    62.80755768    7[6-(1,6),6-(1,6)]
  1548   66.873144765   66.873144765   66.873144765    7[6-(6,7),6-(6,7)]
  1549   68.955882429   68.955882429   68.955882429    7[6-(6,7),6-(6,7)]
  1550   66.927834708   66.927834708   66.927834708    7[6-(6,7),6-(6,7)]
  1551   48.589528449   48.589528449   48.589528449    7[6-(1,6),6-(1,6)]
  1552   73.305314838   73.305314838   73.305314838    7[6-(16),27-(7)]
  1553   73.147572771   73.147572771   73.147572771    7[6-(1,6),6-(1,6)]
  1554   74.893131117   74.893131117   74.893131117    7[6-(6,7),6-(6,7)]
  1555   24.017924637   24.017924637   24.017924637    7[6-(16),27-(7)]
  1556   44.044387401   44.044387401   44.044387401    7[6-(1,6),6-(1,6)]
  1557    50.18819232    50.18819232    50.18819232    7[6-(1,6),6-(1,6)]
  1558   46.122605235   46.122605235   46.122605235    7[6-(6,7),6-(6,7)]
  1559   44.039867571   44.039867571   44.039867571    7[6-(6,7),6-(6,7)]
  1560   46.067915292   46.067915292   46.067915292    7[6-(6,7),6-(6,7)]
  1561   19.207921551   19.207921551   19.207921551    7[6-(1,6),6-(1,6)]
  1562   39.690435162   39.690435162   39.690435162    7[6-(16),27-(7)]
  1563   39.848177229   39.848177229   39.848177229    7[6-(1,6),6-(1,6)]
  1564   83.300918883   83.300918883   83.300918883    7[6-(6,7),6-(6,7)]
  1565   45.565762179   45.565762179   45.565762179    7[6-(16),27-(7)]
  1566   47.249850837   47.249850837   47.249850837    7[6-(1,6),6-(1,6)]
  1567   50.015534814   50.015534814   50.015534814    7[6-(1,6),6-(1,6)]
  1568   49.265695017   49.265695017   49.265695017    7[6-(6,7),6-(6,7)]
  1569   49.793611161   49.793611161   49.793611161    7[6-(6,7),6-(6,7)]
  1570   50.071580706   50.071580706   50.071580706    7[6-(6,7),6-(6,7)]
  1571   50.749103223   50.749103223   50.749103223    7[6-(1,6),6-(1,6)]
  1572   50.913173052   50.913173052   50.913173052    7[6-(16),27-(7)]
  1573   52.920429555   52.920429555   52.920429555    7[6-(1,6),6-(1,6)]
  1574   77.742431949   77.742431949   77.742431949    7[6-(6,7),6-(6,7)]
  1575   22.231687821   22.231687821   22.231687821    7[6-(16),27-(7)]
  1576   65.745899163   65.745899163   65.745899163    7[6-(1,6),6-(1,6)]
  1577   62.980215186   62.980215186   62.980215186    7[6-(1,6),6-(1,6)]
  1578   63.730054983   63.730054983   63.730054983    7[6-(6,7),6-(6,7)]
  1579   63.202138839   63.202138839   63.202138839    7[6-(6,7),6-(6,7)]
  1580   62.924169294   62.924169294   62.924169294    7[6-(6,7),6-(6,7)]
  1581   17.048346777   17.048346777   17.048346777    7[6-(1,6),6-(1,6)]
  1582   62.082576948   62.082576948   62.082576948    7[6-(16),27-(7)]
  1583   60.075320445   60.075320445   60.075320445    7[6-(1,6),6-(1,6)]
  1584   80.451618051   80.451618051   80.451618051    7[6-(6,7),6-(6,7)]
  1585   50.301640053   50.301640053   50.301640053    7[6-(16),27-(7)]
  1586   48.575064993   48.575064993   48.575064993    7[6-(1,6),6-(1,6)]
  1587   46.412326338   46.412326338   46.412326338    7[6-(1,6),6-(1,6)]
  1588   46.511310615   46.511310615   46.511310615    7[6-(6,7),6-(6,7)]
  1589   44.472415302   44.472415302   44.472415302    7[6-(6,7),6-(6,7)]
  1590   44.496370401   44.496370401   44.496370401    7[6-(6,7),6-(6,7)]
  1591   40.560502437   40.560502437   40.560502437    7[6-(1,6),6-(1,6)]
  1592   41.058587703   41.058587703   41.058587703    7[6-(16),27-(7)]
  1593   38.659009956   38.659009956   38.659009956    7[6-(1,6),6-(1,6)]
  1594   34.545964656   34.545964656   34.545964656    7[6-(6,7),6-(6,7)]
  1595   26.651177595   26.651177595   26.651177595    7[6-(16),27-(7)]
  1596   29.181378429   29.181378429   29.181378429    7[6-(1,6),6-(1,6)]
  1597   23.640518832   23.640518832   23.640518832    7[6-(1,6),6-(1,6)]
  1598   27.055250397   27.055250397   27.055250397    7[6-(6,7),6-(6,7)]
  1599   27.627008892   27.627008892   27.627008892    7[6-(6,7),6-(6,7)]
  1600   25.900885815   25.900885815   25.900885815    7[6-(6,7),6-(6,7)]
  1601   26.903384109   26.903384109   26.903384109    7[6-(1,6),6-(1,6)]
  1602   29.682175593   29.682175593   29.682175593    7[6-(16),27-(7)]
  1603   29.132112282   29.132112282   29.132112282    7[6-(1,6),6-(1,6)]
  1604   28.987477722   28.987477722   28.987477722    7[6-(6,7),6-(6,7)]
  1605   41.146272405   41.146272405   41.146272405    7[6-(16),27-(7)]
  1606   38.616071571   38.616071571   38.616071571    7[6-(1,6),6-(1,6)]
  1607   44.156931168   44.156931168   44.156931168    7[6-(1,6),6-(1,6)]
  1608   40.742199603   40.742199603   40.742199603    7[6-(6,7),6-(6,7)]
  1609   40.170441108   40.170441108   40.170441108    7[6-(6,7),6-(6,7)]
  1610   41.896564185   41.896564185   41.896564185    7[6-(6,7),6-(6,7)]
  1611   40.894065891   40.894065891   40.894065891    7[6-(1,6),6-(1,6)]
  1612   38.115274407   38.115274407   38.115274407    7[6-(16),27-(7)]
  1613   38.665337718   38.665337718   38.665337718    7[6-(1,6),6-(1,6)]
  1614   38.809972278   38.809972278   38.809972278    7[6-(6,7),6-(6,7)]
  1615   17.495809947   17.495809947   17.495809947    7[6-(16),27-(7)]
  1616   19.222385007   19.222385007   19.222385007    7[6-(1,6),6-(1,6)]
  1617   21.385123662   21.385123662   21.385123662    7[6-(1,6),6-(1,6)]
  1618   21.286139385   21.286139385   21.286139385    7[6-(6,7),6-(6,7)]
  1619   23.325034698   23.325034698   23.325034698    7[6-(6,7),6-(6,7)]
  1620   23.301079599   23.301079599   23.301079599    7[6-(6,7),6-(6,7)]
  1621   27.236947563   27.236947563   27.236947563    7[6-(1,6),6-(1,6)]
  1622   26.738862297   26.738862297   26.738862297    7[6-(16),27-(7)]
  1623   29.138440044   29.138440044   29.138440044    7[6-(1,6),6-(1,6)]
  1624   33.251485344   33.251485344   33.251485344    7[6-(6,7),6-(6,7)]
  1625   44.830837821   44.830837821   44.830837821    7[6-(16),27-(7)]
  1626   43.146749163   43.146749163   43.146749163    7[6-(1,6),6-(1,6)]
  1627   40.381065186   40.381065186   40.381065186    7[6-(1,6),6-(1,6)]
  1628   41.130904983   41.130904983   41.130904983    7[6-(6,7),6-(6,7)]
  1629   40.602988839   40.602988839   40.602988839    7[6-(6,7),6-(6,7)]
  1630   40.325019294   40.325019294   40.325019294    7[6-(6,7),6-(6,7)]
  1631   39.647496777   39.647496777   39.647496777    7[6-(1,6),6-(1,6)]
  1632   39.483426948   39.483426948   39.483426948    7[6-(16),27-(7)]
  1633   37.476170445   37.476170445   37.476170445    7[6-(1,6),6-(1,6)]
  1634   35.253318051   35.253318051   35.253318051    7[6-(6,7),6-(6,7)]
  1635   22.966612179   22.966612179   22.966612179    7[6-(16),27-(7)]
  1636   24.650700837   24.650700837   24.650700837    7[6-(1,6),6-(1,6)]
  1637   27.416384814   27.416384814   27.416384814    7[6-(1,6),6-(1,6)]
  1638   26.666545017   26.666545017   26.666545017    7[6-(6,7),6-(6,7)]
  1639   27.194461161   27.194461161   27.194461161    7[6-(6,7),6-(6,7)]
  1640   27.472430706   27.472430706   27.472430706    7[6-(6,7),6-(6,7)]
  1641   28.149953223   28.149953223   28.149953223    7[6-(1,6),6-(1,6)]
  1642   28.314023052   28.314023052   28.314023052    7[6-(16),27-(7)]
  1643   30.321279555   30.321279555   30.321279555    7[6-(1,6),6-(1,6)]
  1644   32.544131949   32.544131949   32.544131949    7[6-(6,7),6-(6,7)]
  1645   46.617074637   46.617074637   46.617074637    7[6-(16),27-(7)]
  1646   44.044387401   44.044387401   44.044387401    7[6-(1,6),6-(1,6)]
  1647    50.18819232    50.18819232    50.18819232    7[6-(1,6),6-(1,6)]
  1648   46.122605235   46.122605235   46.122605235    7[6-(6,7),6-(6,7)]
  1649   44.039867571   44.039867571   44.039867571    7[6-(6,7),6-(6,7)]
  1650   46.067915292   46.067915292   46.067915292    7[6-(6,7),6-(6,7)]
  1651   41.807071551   41.807071551   41.807071551    7[6-(1,6),6-(1,6)]
  1652   39.690435162   39.690435162   39.690435162    7[6-(16),27-(7)]
  1653   39.848177229   39.848177229   39.848177229    7[6-(1,6),6-(1,6)]
  1654   38.102618883   38.102618883   38.102618883    7[6-(6,7),6-(6,7)]
  1655   21.180375363   21.180375363   21.180375363    7[6-(16),27-(7)]
  1656   23.753062599   23.753062599   23.753062599    7[6-(1,6),6-(1,6)]
  1657    17.60925768    17.60925768    17.60925768    7[6-(1,6),6-(1,6)]
  1658   21.674844765   21.674844765   21.674844765    7[6-(6,7),6-(6,7)]
  1659   23.757582429   23.757582429   23.757582429    7[6-(6,7),6-(6,7)]
  1660   21.729534708   21.729534708   21.729534708    7[6-(6,7),6-(6,7)]
  1661   25.990378449   25.990378449   25.990378449    7[6-(1,6),6-(1,6)]
  1662   28.107014838   28.107014838   28.107014838    7[6-(16),27-(7)]
  1663   27.949272771   27.949272771   27.949272771    7[6-(1,6),6-(1,6)]
  1664   29.694831117   29.694831117   29.694831117    7[6-(6,7),6-(6,7)]
  1665   37.583290416   37.583290416   37.583290416    7[6-(16),27-(7)]
  1666   38.429402592   38.429402592   38.429402592    7[6-(1,6),6-(1,6)]
  1667   30.122859018   30.122859018   30.122859018    7[6-(1,6),6-(1,6)]
  1668    34.28743038    34.28743038    34.28743038    7[6-(6,7),6-(6,7)]
  1669   34.331272731   34.331272731   34.331272731    7[6-(6,7),6-(6,7)]
  1670   32.327180109   32.327180109   32.327180109    7[6-(6,7),6-(6,7)]
  1671   32.652155886   32.652155886   32.652155886    7[6-(1,6),6-(1,6)]
  1672   35.266877541   35.266877541   35.266877541    7[6-(16),27-(7)]
  1673   32.709557727   32.709557727   32.709557727    7[6-(1,6),6-(1,6)]
  1674   30.342070773   30.342070773   30.342070773    7[6-(6,7),6-(6,7)]
  1675   39.369527232   39.369527232   39.369527232    7[6-(16),27-(7)]
  1676    39.32704083    39.32704083    39.32704083    7[6-(1,6),6-(1,6)]
  1677   39.929986152   39.929986152   39.929986152    7[6-(1,6),6-(1,6)]
  1678   39.279130632   39.279130632   39.279130632    7[6-(6,7),6-(6,7)]
  1679   37.768151463   37.768151463   37.768151463    7[6-(6,7),6-(6,7)]
  1680   38.070076107   38.070076107   38.070076107    7[6-(6,7),6-(6,7)]
  1681    34.81173066    34.81173066    34.81173066    7[6-(1,6),6-(1,6)]
  1682   35.473885755   35.473885755   35.473885755    7[6-(16),27-(7)]
  1683   35.081564511   35.081564511   35.081564511    7[6-(1,6),6-(1,6)]
  1684   33.191371605   33.191371605   33.191371605    7[6-(6,7),6-(6,7)]
  1685   30.214159584   30.214159584   30.214159584    7[6-(16),27-(7)]
  1686   29.368047408   29.368047408   29.368047408    7[6-(1,6),6-(1,6)]
  1687   37.674590982   37.674590982   37.674590982    7[6-(1,6),6-(1,6)]
  1688    33.51001962    33.51001962    33.51001962    7[6-(6,7),6-(6,7)]
  1689   33.466177269   33.466177269   33.466177269    7[6-(6,7),6-(6,7)]
  1690   35.470269891   35.470269891   35.470269891    7[6-(6,7),6-(6,7)]
  1691   35.145294114   35.145294114   35.145294114    7[6-(1,6),6-(1,6)]
  1692   32.530572459   32.530572459   32.530572459    7[6-(16),27-(7)]
  1693   35.087892273   35.087892273   35.087892273    7[6-(1,6),6-(1,6)]
  1694   37.455379227   37.455379227   37.455379227    7[6-(6,7),6-(6,7)]
  1695   28.427922768   28.427922768   28.427922768    7[6-(16),27-(7)]
  1696    28.47040917    28.47040917    28.47040917    7[6-(1,6),6-(1,6)]
  1697   27.867463848   27.867463848   27.867463848    7[6-(1,6),6-(1,6)]
  1698   28.518319368   28.518319368   28.518319368    7[6-(6,7),6-(6,7)]
  1699   30.029298537   30.029298537   30.029298537    7[6-(6,7),6-(6,7)]
  1700   29.727373893   29.727373893   29.727373893    7[6-(6,7),6-(6,7)]
  1701    32.98571934    32.98571934    32.98571934    7[6-(1,6),6-(1,6)]
  1702   32.323564245   32.323564245   32.323564245    7[6-(16),27-(7)]
  1703   32.715885489   32.715885489   32.715885489    7[6-(1,6),6-(1,6)]
  1704   34.606078395   34.606078395   34.606078395    7[6-(6,7),6-(6,7)]
  1705   51.027072768   51.027072768   51.027072768    7[6-(16),27-(7)]
  1706    51.06955917    51.06955917    51.06955917    7[6-(1,6),6-(1,6)]
  1707   50.466613848   50.466613848   50.466613848    7[6-(1,6),6-(1,6)]
  1708   51.117469368   51.117469368   51.117469368    7[6-(6,7),6-(6,7)]
  1709   52.628448537   52.628448537   52.628448537    7[6-(6,7),6-(6,7)]
  1710   52.326523893   52.326523893   52.326523893    7[6-(6,7),6-(6,7)]
  1711    55.58486934    55.58486934    55.58486934    7[6-(1,6),6-(1,6)]
  1712   54.922714245   54.922714245   54.922714245    7[6-(16),27-(7)]
  1713   55.315035489   55.315035489   55.315035489    7[6-(1,6),6-(1,6)]
  1714   12.006928395   12.006928395   12.006928395    7[6-(6,7),6-(6,7)]
  1715   52.813309584   52.813309584   52.813309584    7[6-(16),27-(7)]
  1716   29.368047408   29.368047408   29.368047408    7[6-(1,6),6-(1,6)]
  1717   37.674590982   37.674590982   37.674590982    7[6-(1,6),6-(1,6)]
  1718    33.51001962    33.51001962    33.51001962    7[6-(6,7),6-(6,7)]
  1719   33.466177269   33.466177269   33.466177269    7[6-(6,7),6-(6,7)]
  1720   35.470269891   35.470269891   35.470269891    7[6-(6,7),6-(6,7)]
  1721   57.744444114   57.744444114   57.744444114    7[6-(1,6),6-(1,6)]
  1722   32.530572459   32.530572459   32.530572459    7[6-(16),27-(7)]
  1723   35.087892273   35.087892273   35.087892273    7[6-(1,6),6-(1,6)]
  1724   14.856229227   14.856229227   14.856229227    7[6-(6,7),6-(6,7)]
  1725   61.968677232   61.968677232   61.968677232    7[6-(16),27-(7)]
  1726    16.72789083    16.72789083    16.72789083    7[6-(1,6),6-(1,6)]
  1727   17.330836152   17.330836152   17.330836152    7[6-(1,6),6-(1,6)]
  1728   16.679980632   16.679980632   16.679980632    7[6-(6,7),6-(6,7)]
  1729   15.169001463   15.169001463   15.169001463    7[6-(6,7),6-(6,7)]
  1730   15.470926107   15.470926107   15.470926107    7[6-(6,7),6-(6,7)]
  1731    57.41088066    57.41088066    57.41088066    7[6-(1,6),6-(1,6)]
  1732   12.874735755   12.874735755   12.874735755    7[6-(16),27-(7)]
  1733   12.482414511   12.482414511   12.482414511    7[6-(1,6),6-(1,6)]
  1734   10.592221605   10.592221605   10.592221605    7[6-(6,7),6-(6,7)]
  1735   60.182440416   60.182440416   60.182440416    7[6-(16),27-(7)]
  1736   38.429402592   38.429402592   38.429402592    7[6-(1,6),6-(1,6)]
  1737   30.122859018   30.122859018   30.122859018    7[6-(1,6),6-(1,6)]
  1738    34.28743038    34.28743038    34.28743038    7[6-(6,7),6-(6,7)]
  1739   34.331272731   34.331272731   34.331272731    7[6-(6,7),6-(6,7)]
  1740   32.327180109   32.327180109   32.327180109    7[6-(6,7),6-(6,7)]
  1741   55.251305886   55.251305886   55.251305886    7[6-(1,6),6-(1,6)]
  1742   35.266877541   35.266877541   35.266877541    7[6-(16),27-(7)]
  1743   32.709557727   32.709557727   32.709557727    7[6-(1,6),6-(1,6)]
  1744    7.742920773    7.742920773    7.742920773    7[6-(6,7),6-(6,7)]
  1745   71.849477595   71.849477595   71.849477595    7[6-(16),27-(7)]
  1746   29.181378429   29.181378429   29.181378429    7[6-(1,6),6-(1,6)]
  1747   23.640518832   23.640518832   23.640518832    7[6-(1,6),6-(1,6)]
  1748   27.055250397   27.055250397   27.055250397    7[6-(6,7),6-(6,7)]
  1749   27.627008892   27.627008892   27.627008892    7[6-(6,7),6-(6,7)]
  1750   25.900885815   25.900885815   25.900885815    7[6-(6,7),6-(6,7)]
  1751   72.101684109   72.101684109   72.101684109    7[6-(1,6),6-(1,6)]
  1752   29.682175593   29.682175593   29.682175593    7[6-(16),27-(7)]
  1753   29.132112282   29.132112282   29.132112282    7[6-(1,6),6-(1,6)]
  1754    6.388327722    6.388327722    6.388327722    7[6-(6,7),6-(6,7)]
  1755   50.301640053   50.301640053   50.301640053    7[6-(16),27-(7)]
  1756   25.975914993   25.975914993   25.975914993    7[6-(1,6),6-(1,6)]
  1757   23.813176338   23.813176338   23.813176338    7[6-(1,6),6-(1,6)]
  1758   23.912160615   23.912160615   23.912160615    7[6-(6,7),6-(6,7)]
  1759   21.873265302   21.873265302   21.873265302    7[6-(6,7),6-(6,7)]
  1760   21.897220401   21.897220401   21.897220401    7[6-(6,7),6-(6,7)]
  1761   40.560502437   40.560502437   40.560502437    7[6-(1,6),6-(1,6)]
  1762   18.459437703   18.459437703   18.459437703    7[6-(16),27-(7)]
  1763   16.059859956   16.059859956   16.059859956    7[6-(1,6),6-(1,6)]
  1764   11.946814656   11.946814656   11.946814656    7[6-(6,7),6-(6,7)]
  1765   62.694109947   62.694109947   62.694109947    7[6-(16),27-(7)]
  1766   41.821535007   41.821535007   41.821535007    7[6-(1,6),6-(1,6)]
  1767   43.984273662   43.984273662   43.984273662    7[6-(1,6),6-(1,6)]
  1768   43.885289385   43.885289385   43.885289385    7[6-(6,7),6-(6,7)]
  1769   45.924184698   45.924184698   45.924184698    7[6-(6,7),6-(6,7)]
  1770   45.900229599   45.900229599   45.900229599    7[6-(6,7),6-(6,7)]
  1771   72.435247563   72.435247563   72.435247563    7[6-(1,6),6-(1,6)]
  1772   49.338012297   49.338012297   49.338012297    7[6-(16),27-(7)]
  1773   51.737590044   51.737590044   51.737590044    7[6-(1,6),6-(1,6)]
  1774   10.652335344   10.652335344   10.652335344    7[6-(6,7),6-(6,7)]
  1775   41.146272405   41.146272405   41.146272405    7[6-(16),27-(7)]
  1776   38.616071571   38.616071571   38.616071571    7[6-(1,6),6-(1,6)]
  1777   44.156931168   44.156931168   44.156931168    7[6-(1,6),6-(1,6)]
  1778   40.742199603   40.742199603   40.742199603    7[6-(6,7),6-(6,7)]
  1779   40.170441108   40.170441108   40.170441108    7[6-(6,7),6-(6,7)]
  1780   41.896564185   41.896564185   41.896564185    7[6-(6,7),6-(6,7)]
  1781   40.894065891   40.894065891   40.894065891    7[6-(1,6),6-(1,6)]
  1782   38.115274407   38.115274407   38.115274407    7[6-(16),27-(7)]
  1783   38.665337718   38.665337718   38.665337718    7[6-(1,6),6-(1,6)]
  1784   16.210822278   16.210822278   16.210822278    7[6-(6,7),6-(6,7)]
  1785   46.617074637   46.617074637   46.617074637    7[6-(16),27-(7)]
  1786   21.445237401   21.445237401   21.445237401    7[6-(1,6),6-(1,6)]
  1787    27.58904232    27.58904232    27.58904232    7[6-(1,6),6-(1,6)]
  1788   23.523455235   23.523455235   23.523455235    7[6-(6,7),6-(6,7)]
  1789   21.440717571   21.440717571   21.440717571    7[6-(6,7),6-(6,7)]
  1790   23.468765292   23.468765292   23.468765292    7[6-(6,7),6-(6,7)]
  1791   41.807071551   41.807071551   41.807071551    7[6-(1,6),6-(1,6)]
  1792   17.091285162   17.091285162   17.091285162    7[6-(16),27-(7)]
  1793   17.249027229   17.249027229   17.249027229    7[6-(1,6),6-(1,6)]
  1794   15.503468883   15.503468883   15.503468883    7[6-(6,7),6-(6,7)]
  1795   66.378675363   66.378675363   66.378675363    7[6-(16),27-(7)]
  1796   46.352212599   46.352212599   46.352212599    7[6-(1,6),6-(1,6)]
  1797    40.20840768    40.20840768    40.20840768    7[6-(1,6),6-(1,6)]
  1798   44.273994765   44.273994765   44.273994765    7[6-(6,7),6-(6,7)]
  1799   46.356732429   46.356732429   46.356732429    7[6-(6,7),6-(6,7)]
  1800   44.328684708   44.328684708   44.328684708    7[6-(6,7),6-(6,7)]
  1801   71.188678449   71.188678449   71.188678449    7[6-(1,6),6-(1,6)]
  1802   50.706164838   50.706164838   50.706164838    7[6-(16)]
  1803   50.548422771   50.548422771   50.548422771    7[6-(1,6),6-(1,6)]
  1804    7.095681117    7.095681117    7.095681117    7[6-(6,7),6-(6,7)]
  1805   44.830837821   44.830837821   44.830837821    7[6-(16),27-(7)]
  1806   43.146749163   43.146749163   43.146749163    7[6-(1,6),6-(1,6)]
  1807   40.381065186   40.381065186   40.381065186    7[6-(1,6),6-(1,6)]
  1808   41.130904983   41.130904983   41.130904983    7[6-(6,7),6-(6,7)]
  1809   40.602988839   40.602988839   40.602988839    7[6-(6,7),6-(6,7)]
  1810   40.325019294   40.325019294   40.325019294    7[6-(6,7),6-(6,7)]
  1811   39.647496777   39.647496777   39.647496777    7[6-(1,6),6-(1,6)]
  1812   39.483426948   39.483426948   39.483426948    7[6-(16),27-(7)]
  1813   37.476170445   37.476170445   37.476170445    7[6-(1,6),6-(1,6)]
  1814   12.654168051   12.654168051   12.654168051    7[6-(6,7),6-(6,7)]
  1815   68.164912179   68.164912179   68.164912179    7[6-(16),27-(7)]
  1816   24.650700837   24.650700837   24.650700837    7[6-(1,6),6-(1,6)]
  1817   27.416384814   27.416384814   27.416384814    7[6-(1,6),6-(1,6)]
  1818   26.666545017   26.666545017   26.666545017    7[6-(6,7),6-(6,7)]
  1819   27.194461161   27.194461161   27.194461161    7[6-(6,7),6-(6,7)]
  1820   27.472430706   27.472430706   27.472430706    7[6-(6,7),6-(6,7)]
  1821   73.348253223   73.348253223   73.348253223    7[6-(1,6),6-(1,6)]
  1822   28.314023052   28.314023052   28.314023052    7[6-(16)]
  1823   30.321279555   30.321279555   30.321279555    7[6-(1,6),6-(1,6)]
  1824    9.944981949    9.944981949    9.944981949    7[6-(6,7),6-(6,7)]
  1825    41.95758189    41.95758189    41.95758189    1[6-(6,7)]
  1826     44.1587391     44.1587391     44.1587391    1[6-(6,6)]
  1827    45.43785099    45.43785099    45.43785099    1[6-(6,6)]
  1828     42.0796173     42.0796173     42.0796173    1[6-(6,7)]
  1829    45.50564844    45.50564844    45.50564844    1[6-(6,7)]
  1830    41.96210172    41.96210172    41.96210172    1[6-(6,6)]
  1831    40.92706065    40.92706065    40.92706065    1[6-(6,6)]
  1832    42.19261305    42.19261305    42.19261305    1[6-(6,7)]
  1833    48.06387222    48.06387222    48.06387222    1[6-(6,7)]
  1834    51.45826455    51.45826455    51.45826455    1[6-(6,7)]
  1835    50.50006059    50.50006059    50.50006059    1[6-(6,6)]
  1836    48.21302661    48.21302661    48.21302661    1[6-(6,6)]
  1837    53.59614414    53.59614414    53.59614414    1[6-(6,7)]
  1838    53.35207332    53.35207332    53.35207332    1[6-(6,6)]
  1839    51.05599968    51.05599968    51.05599968    1[6-(6,6)]
  1840    50.06163708    50.06163708    50.06163708    1[6-(6,7)]
  1841    59.71147413    59.71147413    59.71147413    1[6-(6,7)]
  1842     59.1645747     59.1645747     59.1645747    1[6-(6,6)]
  1843    60.44368659    60.44368659    60.44368659    1[6-(6,6)]
  1844    62.60868516    62.60868516    62.60868516    1[6-(6,7)]
  1845    65.86296276    65.86296276    65.86296276    1[6-(6,7)]
  1846    64.59741036    64.59741036    64.59741036    1[6-(6,6)]
  1847    65.96691885    65.96691885    65.96691885    1[6-(6,6)]
  1848    67.33190751    67.33190751    67.33190751    1[6-(6,7)]
  1849    62.66292312    62.66292312    62.66292312    1[6-(6,7)]
  1850    64.53865257    64.53865257    64.53865257    1[6-(6,7)]
  1851    65.77708599    65.77708599    65.77708599    1[6-(6,6)]
  1852    65.51493585    65.51493585    65.51493585    1[6-(6,6)]
  1853    61.64144154    61.64144154    61.64144154    1[6-(6,7)]
  1854    59.81543022    59.81543022    59.81543022    1[6-(6,6)]
  1855    59.89678716    59.89678716    59.89678716    1[6-(6,6)]
  1856     60.7013169     60.7013169     60.7013169    1[6-(6,7)]
  1857    53.28427587    53.28427587    53.28427587    1[6-(6,7)]
  1858     53.8311753     53.8311753     53.8311753    1[6-(6,6)]
  1859    52.55206341    52.55206341    52.55206341    1[6-(6,6)]
  1860    50.38706484    50.38706484    50.38706484    1[6-(6,7)]
  1861    47.13278724    47.13278724    47.13278724    1[6-(6,7)]
  1862    48.39833964    48.39833964    48.39833964    1[6-(6,6)]
  1863    47.02883115    47.02883115    47.02883115    1[6-(6,6)]
  1864    45.66384249    45.66384249    45.66384249    1[6-(6,7)]
  1865    50.33282688    50.33282688    50.33282688    1[6-(6,7)]
  1866    48.45709743    48.45709743    48.45709743    1[6-(6,7)]
  1867    47.21866401    47.21866401    47.21866401    1[6-(6,6)]
  1868    47.48081415    47.48081415    47.48081415    1[6-(6,6)]
  1869    51.35430846    51.35430846    51.35430846    1[6-(6,7)]
  1870    53.18031978    53.18031978    53.18031978    1[6-(6,6)]
  1871    53.09896284    53.09896284    53.09896284    1[6-(6,6)]
  1872     52.2944331     52.2944331     52.2944331    1[6-(6,7)]
  1873    71.03816811    71.03816811    71.03816811    1[6-(6,7)]
  1874     68.8370109     68.8370109     68.8370109    1[6-(6,6)]
  1875    67.55789901    67.55789901    67.55789901    1[6-(6,6)]
  1876     70.9161327     70.9161327     70.9161327    1[6-(6,7)]
  1877    67.49010156    67.49010156    67.49010156    1[6-(6,7)]
  1878    71.03364828    71.03364828    71.03364828    1[6-(6,6)]
  1879    72.06868935    72.06868935    72.06868935    1[6-(6,6)]
  1880    70.80313695    70.80313695    70.80313695    1[6-(6,7)]
  1881    64.93187778    64.93187778    64.93187778    1[6-(6,7)]
  1882    61.53748545    61.53748545    61.53748545    1[6-(6,7)]
  1883    62.49568941    62.49568941    62.49568941    1[6-(6,6)]
  1884    64.78272339    64.78272339    64.78272339    1[6-(6,6)]
  1885    59.39960586    59.39960586    59.39960586    1[6-(6,7)]
  1886    59.64367668    59.64367668    59.64367668    1[6-(6,6)]
  1887    61.93975032    61.93975032    61.93975032    1[6-(6,6)]
  1888    62.93411292    62.93411292    62.93411292    1[6-(6,7)]
  1889    47.17798554    47.17798554    47.17798554    1[6-(6,7)]
  1890    48.82772349    48.82772349    48.82772349    1[6-(6,6)]
  1891    49.88988354    49.88988354    49.88988354    1[6-(6,6)]
  1892    47.64804786    47.64804786    47.64804786    1[6-(6,7)]
  1893    50.59045719    50.59045719    50.59045719    1[6-(6,7)]
  1894    48.45709743    48.45709743    48.45709743    1[6-(6,6)]
  1895    48.35766117    48.35766117    48.35766117    1[6-(6,6)]
  1896    49.28874615    49.28874615    49.28874615    1[6-(6,7)]
  1897    50.15655351    50.15655351    50.15655351    1[6-(6,7)]
  1898    51.38594727    51.38594727    51.38594727    1[6-(6,7)]
  1899    51.48990336    51.48990336    51.48990336    1[6-(6,6)]
  1900    50.82548835    50.82548835    50.82548835    1[6-(6,6)]
  1901    53.25263706    53.25263706    53.25263706    1[6-(6,7)]
  1902     56.5882716     56.5882716     56.5882716    1[6-(6,6)]
  1903    55.29108039    55.29108039    55.29108039    1[6-(6,6)]
  1904    53.02212573    53.02212573    53.02212573    1[6-(6,7)]
  1905    65.81776446    65.81776446    65.81776446    1[6-(6,7)]
  1906    64.16802651    64.16802651    64.16802651    1[6-(6,6)]
  1907    63.10586646    63.10586646    63.10586646    1[6-(6,6)]
  1908    65.34770214    65.34770214    65.34770214    1[6-(6,7)]
  1909    62.40529281    62.40529281    62.40529281    1[6-(6,7)]
  1910    64.53865257    64.53865257    64.53865257    1[6-(6,6)]
  1911    64.63808883    64.63808883    64.63808883    1[6-(6,6)]
  1912    63.70700385    63.70700385    63.70700385    1[6-(6,7)]
  1913    62.83919649    62.83919649    62.83919649    1[6-(6,7)]
  1914    61.60980273    61.60980273    61.60980273    1[6-(6,7)]
  1915    61.50584664    61.50584664    61.50584664    1[6-(6,6)]
  1916    62.17026165    62.17026165    62.17026165    1[6-(6,6)]
  1917    59.74311294    59.74311294    59.74311294    1[6-(6,7)]
  1918     56.4074784     56.4074784     56.4074784    1[6-(6,6)]
  1919    57.70466961    57.70466961    57.70466961    1[6-(6,6)]
  1920    59.97362427    59.97362427    59.97362427    1[6-(6,7)]
  1921    48.06387222    48.06387222    48.06387222    1[6-(6,7)]
  1922    49.16219091    49.16219091    49.16219091    1[6-(6,6)]
  1923    48.10003086    48.10003086    48.10003086    1[6-(6,6)]
  1924    44.81863428    44.81863428    44.81863428    1[6-(6,7)]
  1925    42.04797849    42.04797849    42.04797849    1[6-(6,7)]
  1926    41.90334393    41.90334393    41.90334393    1[6-(6,6)]
  1927    39.59823063    39.59823063    39.59823063    1[6-(6,6)]
  1928    38.56770939    38.56770939    38.56770939    1[6-(6,7)]
  1929    48.24014559    48.24014559    48.24014559    1[6-(6,7)]
  1930    48.52941471    48.52941471    48.52941471    1[6-(6,7)]
  1931    46.22882124    46.22882124    46.22882124    1[6-(6,6)]
  1932    44.86835241    44.86835241    44.86835241    1[6-(6,6)]
  1933    51.69781554    51.69781554    51.69781554    1[6-(6,7)]
  1934     49.9441215     49.9441215     49.9441215    1[6-(6,6)]
  1935    48.86388213    48.86388213    48.86388213    1[6-(6,6)]
  1936    49.33394445    49.33394445    49.33394445    1[6-(6,7)]
  1937    64.93187778    64.93187778    64.93187778    1[6-(6,7)]
  1938    63.83355909    63.83355909    63.83355909    1[6-(6,6)]
  1939    64.89571914    64.89571914    64.89571914    1[6-(6,6)]
  1940    68.17711572    68.17711572    68.17711572    1[6-(6,7)]
  1941    70.94777151    70.94777151    70.94777151    1[6-(6,7)]
  1942    71.09240607    71.09240607    71.09240607    1[6-(6,6)]
  1943    73.39751937    73.39751937    73.39751937    1[6-(6,6)]
  1944    74.42804061    74.42804061    74.42804061    1[6-(6,7)]
  1945    64.75560441    64.75560441    64.75560441    1[6-(6,7)]
  1946    64.46633529    64.46633529    64.46633529    1[6-(6,7)]
  1947    66.76692876    66.76692876    66.76692876    1[6-(6,6)]
  1948    68.12739759    68.12739759    68.12739759    1[6-(6,6)]
  1949    61.29793446    61.29793446    61.29793446    1[6-(6,7)]
  1950     63.0516285     63.0516285     63.0516285    1[6-(6,6)]
  1951    64.13186787    64.13186787    64.13186787    1[6-(6,6)]
  1952    63.66180555    63.66180555    63.66180555    1[6-(6,7)]
  1953    50.39158467    50.39158467    50.39158467    1[6-(6,7)]
  1954    51.49442319    51.49442319    51.49442319    1[6-(6,6)]
  1955    53.83569513    53.83569513    53.83569513    1[6-(6,6)]
  1956    53.75885802    53.75885802    53.75885802    1[6-(6,7)]
  1957    59.95554495    59.95554495    59.95554495    1[6-(6,7)]
  1958    56.55663279    56.55663279    56.55663279    1[6-(6,6)]
  1959    57.82670502    57.82670502    57.82670502    1[6-(6,6)]
  1960    60.12277866    60.12277866    60.12277866    1[6-(6,7)]
  1961    56.32160163    56.32160163    56.32160163    1[6-(6,7)]
  1962    59.42672484    59.42672484    59.42672484    1[6-(6,7)]
  1963    60.76911435    60.76911435    60.76911435    1[6-(6,6)]
  1964     59.8425492     59.8425492     59.8425492    1[6-(6,6)]
  1965     58.3962036     58.3962036     58.3962036    1[6-(6,7)]
  1966    59.90582682    59.90582682    59.90582682    1[6-(6,6)]
  1967    58.68999255    58.68999255    58.68999255    1[6-(6,6)]
  1968    57.22556763    57.22556763    57.22556763    1[6-(6,7)]
  1969    51.27747135    51.27747135    51.27747135    1[6-(6,7)]
  1970    51.82889061    51.82889061    51.82889061    1[6-(6,6)]
  1971    52.04584245    52.04584245    52.04584245    1[6-(6,6)]
  1972    50.92944444    50.92944444    50.92944444    1[6-(6,7)]
  1973    51.41306625    51.41306625    51.41306625    1[6-(6,7)]
  1974    50.00287929    50.00287929    50.00287929    1[6-(6,6)]
  1975    49.06727448    49.06727448    49.06727448    1[6-(6,6)]
  1976     49.4017419     49.4017419     49.4017419    1[6-(6,7)]
  1977    54.40519371    54.40519371    54.40519371    1[6-(6,7)]
  1978    56.57019228    56.57019228    56.57019228    1[6-(6,7)]
  1979    55.50803223    55.50803223    55.50803223    1[6-(6,6)]
  1980    53.88541326    53.88541326    53.88541326    1[6-(6,6)]
  1981    56.84138208    56.84138208    56.84138208    1[6-(6,7)]
  1982    53.26167672    53.26167672    53.26167672    1[6-(6,6)]
  1983    52.26279429    52.26279429    52.26279429    1[6-(6,6)]
  1984    53.53738635    53.53738635    53.53738635    1[6-(6,7)]
  1985    62.60416533    62.60416533    62.60416533    1[6-(6,7)]
  1986    61.50132681    61.50132681    61.50132681    1[6-(6,6)]
  1987    59.16005487    59.16005487    59.16005487    1[6-(6,6)]
  1988    59.23689198    59.23689198    59.23689198    1[6-(6,7)]
  1989    53.04020505    53.04020505    53.04020505    1[6-(6,7)]
  1990    56.43911721    56.43911721    56.43911721    1[6-(6,6)]
  1991    55.16904498    55.16904498    55.16904498    1[6-(6,6)]
  1992    52.87297134    52.87297134    52.87297134    1[6-(6,7)]
  1993    56.67414837    56.67414837    56.67414837    1[6-(6,7)]
  1994    53.56902516    53.56902516    53.56902516    1[6-(6,7)]
  1995    52.22663565    52.22663565    52.22663565    1[6-(6,6)]
  1996     53.1532008     53.1532008     53.1532008    1[6-(6,6)]
  1997     54.5995464     54.5995464     54.5995464    1[6-(6,7)]
  1998    53.08992318    53.08992318    53.08992318    1[6-(6,6)]
  1999    54.30575745    54.30575745    54.30575745    1[6-(6,6)]
  2000    55.77018237    55.77018237    55.77018237    1[6-(6,7)]
  2001    61.71827865    61.71827865    61.71827865    1[6-(6,7)]
  2002    61.16685939    61.16685939    61.16685939    1[6-(6,6)]
  2003    60.94990755    60.94990755    60.94990755    1[6-(6,6)]
  2004    62.06630556    62.06630556    62.06630556    1[6-(6,7)]
  2005    61.58268375    61.58268375    61.58268375    1[6-(6,7)]
  2006    62.99287071    62.99287071    62.99287071    1[6-(6,6)]
  2007    63.92847552    63.92847552    63.92847552    1[6-(6,6)]
  2008     63.5940081     63.5940081     63.5940081    1[6-(6,7)]
  2009    58.59055629    58.59055629    58.59055629    1[6-(6,7)]
  2010    56.42555772    56.42555772    56.42555772    1[6-(6,7)]
  2011    57.48771777    57.48771777    57.48771777    1[6-(6,6)]
  2012    59.11033674    59.11033674    59.11033674    1[6-(6,6)]
  2013    56.15436792    56.15436792    56.15436792    1[6-(6,7)]
  2014    59.73407328    59.73407328    59.73407328    1[6-(6,6)]
  2015    60.73295571    60.73295571    60.73295571    1[6-(6,6)]
  2016    59.45836365    59.45836365    59.45836365    1[6-(6,7)]
  2017    39.11912865    39.11912865    39.11912865    1[6-(6,7)]
  2018    38.56770939    38.56770939    38.56770939    1[6-(6,6)]
  2019    38.35075755    38.35075755    38.35075755    1[6-(6,6)]
  2020    39.46715556    39.46715556    39.46715556    1[6-(6,7)]
  2021    38.98353375    38.98353375    38.98353375    1[6-(6,7)]
  2022    40.39372071    40.39372071    40.39372071    1[6-(6,6)]
  2023    41.32932552    41.32932552    41.32932552    1[6-(6,6)]
  2024     40.9948581     40.9948581     40.9948581    1[6-(6,7)]
  2025    35.99140629    35.99140629    35.99140629    1[6-(6,7)]
  2026    33.82640772    33.82640772    33.82640772    1[6-(6,7)]
  2027    34.88856777    34.88856777    34.88856777    1[6-(6,6)]
  2028    36.51118674    36.51118674    36.51118674    1[6-(6,6)]
  2029    78.75351792    78.75351792    78.75351792    1[6-(6,7)]
  2030    37.13492328    37.13492328    37.13492328    1[6-(6,6)]
  2031    38.13380571    38.13380571    38.13380571    1[6-(6,6)]
  2032    36.85921365    36.85921365    36.85921365    1[6-(6,7)]
  2033    62.60416533    62.60416533    62.60416533    1[6-(6,7)]
  2034    61.50132681    61.50132681    61.50132681    1[6-(6,6)]
  2035    59.16005487    59.16005487    59.16005487    1[6-(6,6)]
  2036    59.23689198    59.23689198    59.23689198    1[6-(6,7)]
  2037    53.04020505    53.04020505    53.04020505    1[6-(6,7)]
  2038    56.43911721    56.43911721    56.43911721    1[6-(6,6)]
  2039    55.16904498    55.16904498    55.16904498    1[6-(6,6)]
  2040    52.87297134    52.87297134    52.87297134    1[6-(6,7)]
  2041    56.67414837    56.67414837    56.67414837    1[6-(6,7)]
  2042    30.96987516    30.96987516    30.96987516    1[6-(6,7)]
  2043    29.62748565    29.62748565    29.62748565    1[6-(6,6)]
  2044     30.5540508     30.5540508     30.5540508    1[6-(6,6)]
  2045     77.1986964     77.1986964     77.1986964    1[6-(6,7)]
  2046    53.08992318    53.08992318    53.08992318    1[6-(6,6)]
  2047    54.30575745    54.30575745    54.30575745    1[6-(6,6)]
  2048    55.77018237    55.77018237    55.77018237    1[6-(6,7)]
  2049    73.87662135    73.87662135    73.87662135    1[6-(6,7)]
  2050    74.42804061    74.42804061    74.42804061    1[6-(6,6)]
  2051    74.64499245    74.64499245    74.64499245    1[6-(6,6)]
  2052    73.52859444    73.52859444    73.52859444    1[6-(6,7)]
  2053    74.01221625    74.01221625    74.01221625    1[6-(6,7)]
  2054    72.60202929    72.60202929    72.60202929    1[6-(6,6)]
  2055    71.66642448    71.66642448    71.66642448    1[6-(6,6)]
  2056     72.0008919     72.0008919     72.0008919    1[6-(6,7)]
  2057    77.00434371    77.00434371    77.00434371    1[6-(6,7)]
  2058    33.97104228    33.97104228    33.97104228    1[6-(6,7)]
  2059    32.90888223    32.90888223    32.90888223    1[6-(6,6)]
  2060    31.28626326    31.28626326    31.28626326    1[6-(6,6)]
  2061    79.44053208    79.44053208    79.44053208    1[6-(6,7)]
  2062    75.86082672    75.86082672    75.86082672    1[6-(6,6)]
  2063    74.86194429    74.86194429    74.86194429    1[6-(6,6)]
  2064    76.13653635    76.13653635    76.13653635    1[6-(6,7)]
  2065    50.39158467    50.39158467    50.39158467    1[6-(6,7)]
  2066    51.49442319    51.49442319    51.49442319    1[6-(6,6)]
  2067    53.83569513    53.83569513    53.83569513    1[6-(6,6)]
  2068    53.75885802    53.75885802    53.75885802    1[6-(6,7)]
  2069    59.95554495    59.95554495    59.95554495    1[6-(6,7)]
  2070    56.55663279    56.55663279    56.55663279    1[6-(6,6)]
  2071    57.82670502    57.82670502    57.82670502    1[6-(6,6)]
  2072    60.12277866    60.12277866    60.12277866    1[6-(6,7)]
  2073    56.32160163    56.32160163    56.32160163    1[6-(6,7)]
  2074    36.82757484    36.82757484    36.82757484    1[6-(6,7)]
  2075    38.16996435    38.16996435    38.16996435    1[6-(6,6)]
  2076     37.2433992     37.2433992     37.2433992    1[6-(6,6)]
  2077     80.9953536     80.9953536     80.9953536    1[6-(6,7)]
  2078    59.90582682    59.90582682    59.90582682    1[6-(6,6)]
  2079    58.68999255    58.68999255    58.68999255    1[6-(6,6)]
  2080    57.22556763    57.22556763    57.22556763    1[6-(6,7)]
  2081    59.71147413    59.71147413    59.71147413    1[6-(6,7)]
  2082     59.1645747     59.1645747     59.1645747    1[6-(6,6)]
  2083    60.44368659    60.44368659    60.44368659    1[6-(6,6)]
  2084    62.60868516    62.60868516    62.60868516    1[6-(6,7)]
  2085    65.86296276    65.86296276    65.86296276    1[6-(6,7)]
  2086    64.59741036    64.59741036    64.59741036    1[6-(6,6)]
  2087    65.96691885    65.96691885    65.96691885    1[6-(6,6)]
  2088    67.33190751    67.33190751    67.33190751    1[6-(6,7)]
  2089    62.66292312    62.66292312    62.66292312    1[6-(6,7)]
  2090    19.34035257    19.34035257    19.34035257    1[6-(6,7)]
  2091    20.57878599    20.57878599    20.57878599    1[6-(6,6)]
  2092    20.31663585    20.31663585    20.31663585    1[6-(6,6)]
  2093    84.24059154    84.24059154    84.24059154    1[6-(6,7)]
  2094    59.81543022    59.81543022    59.81543022    1[6-(6,6)]
  2095    59.89678716    59.89678716    59.89678716    1[6-(6,6)]
  2096     60.7013169     60.7013169     60.7013169    1[6-(6,7)]
  2097    64.55673189    64.55673189    64.55673189    1[6-(6,7)]
  2098     66.7578891     66.7578891     66.7578891    1[6-(6,6)]
  2099    68.03700099    68.03700099    68.03700099    1[6-(6,6)]
  2100     64.6787673     64.6787673     64.6787673    1[6-(6,7)]
  2101    68.10479844    68.10479844    68.10479844    1[6-(6,7)]
  2102    64.56125172    64.56125172    64.56125172    1[6-(6,6)]
  2103    63.52621065    63.52621065    63.52621065    1[6-(6,6)]
  2104    64.79176305    64.79176305    64.79176305    1[6-(6,7)]
  2105    70.66302222    70.66302222    70.66302222    1[6-(6,7)]
  2106    51.45826455    51.45826455    51.45826455    1[6-(6,7)]
  2107    50.50006059    50.50006059    50.50006059    1[6-(6,6)]
  2108    48.21302661    48.21302661    48.21302661    1[6-(6,6)]
  2109    76.19529414    76.19529414    76.19529414    1[6-(6,7)]
  2110    75.95122332    75.95122332    75.95122332    1[6-(6,6)]
  2111    73.65514968    73.65514968    73.65514968    1[6-(6,6)]
  2112    72.66078708    72.66078708    72.66078708    1[6-(6,7)]
  2113    48.43901811    48.43901811    48.43901811    1[6-(6,7)]
  2114     46.2378609     46.2378609     46.2378609    1[6-(6,6)]
  2115    44.95874901    44.95874901    44.95874901    1[6-(6,6)]
  2116     48.3169827     48.3169827     48.3169827    1[6-(6,7)]
  2117    44.89095156    44.89095156    44.89095156    1[6-(6,7)]
  2118    48.43449828    48.43449828    48.43449828    1[6-(6,6)]
  2119    49.46953935    49.46953935    49.46953935    1[6-(6,6)]
  2120    48.20398695    48.20398695    48.20398695    1[6-(6,7)]
  2121    42.33272778    42.33272778    42.33272778    1[6-(6,7)]
  2122    16.33918545    16.33918545    16.33918545    1[6-(6,7)]
  2123    17.29738941    17.29738941    17.29738941    1[6-(6,6)]
  2124    19.58442339    19.58442339    19.58442339    1[6-(6,6)]
  2125    81.99875586    81.99875586    81.99875586    1[6-(6,7)]
  2126    37.04452668    37.04452668    37.04452668    1[6-(6,6)]
  2127    39.34060032    39.34060032    39.34060032    1[6-(6,6)]
  2128    40.33496292    40.33496292    40.33496292    1[6-(6,7)]
  2129    53.28427587    53.28427587    53.28427587    1[6-(6,7)]
  2130     53.8311753     53.8311753     53.8311753    1[6-(6,6)]
  2131    52.55206341    52.55206341    52.55206341    1[6-(6,6)]
  2132    50.38706484    50.38706484    50.38706484    1[6-(6,7)]
  2133    47.13278724    47.13278724    47.13278724    1[6-(6,7)]
  2134    48.39833964    48.39833964    48.39833964    1[6-(6,6)]
  2135    47.02883115    47.02883115    47.02883115    1[6-(6,6)]
  2136    45.66384249    45.66384249    45.66384249    1[6-(6,7)]
  2137    50.33282688    50.33282688    50.33282688    1[6-(6,7)]
  2138    48.45709743    48.45709743    48.45709743    1[6-(6,7)]
  2139    47.21866401    47.21866401    47.21866401    1[6-(6,6)]
  2140    47.48081415    47.48081415    47.48081415    1[6-(6,6)]
  2141    73.95345846    73.95345846    73.95345846    1[6-(6,7)]
  2142    53.18031978    53.18031978    53.18031978    1[6-(6,6)]
  2143    53.09896284    53.09896284    53.09896284    1[6-(6,6)]
  2144     52.2944331     52.2944331     52.2944331    1[6-(6,7)]
  2145    70.66302222    70.66302222    70.66302222    1[6-(6,7)]
  2146    71.76134091    71.76134091    71.76134091    1[6-(6,6)]
  2147    70.69918086    70.69918086    70.69918086    1[6-(6,6)]
  2148    67.41778428    67.41778428    67.41778428    1[6-(6,7)]
  2149    64.64712849    64.64712849    64.64712849    1[6-(6,7)]
  2150    64.50249393    64.50249393    64.50249393    1[6-(6,6)]
  2151    62.19738063    62.19738063    62.19738063    1[6-(6,6)]
  2152    61.16685939    61.16685939    61.16685939    1[6-(6,7)]
  2153    70.83929559    70.83929559    70.83929559    1[6-(6,7)]
  2154    48.52941471    48.52941471    48.52941471    1[6-(6,7)]
  2155    46.22882124    46.22882124    46.22882124    1[6-(6,6)]
  2156    44.86835241    44.86835241    44.86835241    1[6-(6,6)]
  2157    74.29696554    74.29696554    74.29696554    1[6-(6,7)]
  2158     72.5432715     72.5432715     72.5432715    1[6-(6,6)]
  2159    71.46303213    71.46303213    71.46303213    1[6-(6,6)]
  2160    71.93309445    71.93309445    71.93309445    1[6-(6,7)]
  2161    42.33272778    42.33272778    42.33272778    1[6-(6,7)]
  2162    41.23440909    41.23440909    41.23440909    1[6-(6,6)]
  2163    42.29656914    42.29656914    42.29656914    1[6-(6,6)]
  2164    45.57796572    45.57796572    45.57796572    1[6-(6,7)]
  2165    48.34862151    48.34862151    48.34862151    1[6-(6,7)]
  2166    48.49325607    48.49325607    48.49325607    1[6-(6,6)]
  2167    50.79836937    50.79836937    50.79836937    1[6-(6,6)]
  2168    51.82889061    51.82889061    51.82889061    1[6-(6,7)]
  2169    42.15645441    42.15645441    42.15645441    1[6-(6,7)]
  2170    19.26803529    19.26803529    19.26803529    1[6-(6,7)]
  2171    21.56862876    21.56862876    21.56862876    1[6-(6,6)]
  2172    22.92909759    22.92909759    22.92909759    1[6-(6,6)]
  2173    83.89708446    83.89708446    83.89708446    1[6-(6,7)]
  2174     40.4524785     40.4524785     40.4524785    1[6-(6,6)]
  2175    41.53271787    41.53271787    41.53271787    1[6-(6,6)]
  2176    41.06265555    41.06265555    41.06265555    1[6-(6,7)]
  2177    47.17798554    47.17798554    47.17798554    1[6-(6,7)]
  2178    48.82772349    48.82772349    48.82772349    1[6-(6,6)]
  2179    49.88988354    49.88988354    49.88988354    1[6-(6,6)]
  2180    47.64804786    47.64804786    47.64804786    1[6-(6,7)]
  2181    50.59045719    50.59045719    50.59045719    1[6-(6,7)]
  2182    48.45709743    48.45709743    48.45709743    1[6-(6,6)]
  2183    48.35766117    48.35766117    48.35766117    1[6-(6,6)]
  2184    49.28874615    49.28874615    49.28874615    1[6-(6,7)]
  2185    50.15655351    50.15655351    50.15655351    1[6-(6,7)]
  2186    51.38594727    51.38594727    51.38594727    1[6-(6,7)]
  2187    51.48990336    51.48990336    51.48990336    1[6-(6,6)]
  2188    50.82548835    50.82548835    50.82548835    1[6-(6,6)]
  2189    75.85178706    75.85178706    75.85178706    1[6-(6,7)]
  2190     56.5882716     56.5882716     56.5882716    1[6-(6,6)]
  2191    55.29108039    55.29108039    55.29108039    1[6-(6,6)]
  2192    53.02212573    53.02212573    53.02212573    1[6-(6,7)]
  2193    65.81776446    65.81776446    65.81776446    1[6-(6,7)]
  2194    64.16802651    64.16802651    64.16802651    1[6-(6,6)]
  2195    63.10586646    63.10586646    63.10586646    1[6-(6,6)]
  2196    65.34770214    65.34770214    65.34770214    1[6-(6,7)]
  2197    62.40529281    62.40529281    62.40529281    1[6-(6,7)]
  2198    64.53865257    64.53865257    64.53865257    1[6-(6,6)]
  2199    64.63808883    64.63808883    64.63808883    1[6-(6,6)]
  2200    63.70700385    63.70700385    63.70700385    1[6-(6,7)]
  2201    62.83919649    62.83919649    62.83919649    1[6-(6,7)]
  2202    16.41150273    16.41150273    16.41150273    1[6-(6,7)]
  2203    16.30754664    16.30754664    16.30754664    1[6-(6,6)]
  2204    16.97196165    16.97196165    16.97196165    1[6-(6,6)]
  2205    82.34226294    82.34226294    82.34226294    1[6-(6,7)]
  2206     56.4074784     56.4074784     56.4074784    1[6-(6,6)]
  2207    57.70466961    57.70466961    57.70466961    1[6-(6,6)]
  2208    59.97362427    59.97362427    59.97362427    1[6-(6,7)]
  2209    48.43901811    48.43901811    48.43901811    1[6-(6,7)]
  2210     46.2378609     46.2378609     46.2378609    1[6-(6,6)]
  2211    44.95874901    44.95874901    44.95874901    1[6-(6,6)]
  2212     48.3169827     48.3169827     48.3169827    1[6-(6,7)]
  2213    44.89095156    44.89095156    44.89095156    1[6-(6,7)]
  2214    48.43449828    48.43449828    48.43449828    1[6-(6,6)]
  2215    49.46953935    49.46953935    49.46953935    1[6-(6,6)]
  2216    48.20398695    48.20398695    48.20398695    1[6-(6,7)]
  2217    42.33272778    42.33272778    42.33272778    1[6-(6,7)]
  2218    38.93833545    38.93833545    38.93833545    1[6-(6,7)]
  2219    39.89653941    39.89653941    39.89653941    1[6-(6,6)]
  2220    42.18357339    42.18357339    42.18357339    1[6-(6,6)]
  2221    36.80045586    36.80045586    36.80045586    1[6-(6,7)]
  2222    37.04452668    37.04452668    37.04452668    1[6-(6,6)]
  2223    39.34060032    39.34060032    39.34060032    1[6-(6,6)]
  2224    40.33496292    40.33496292    40.33496292    1[6-(6,7)]
  2225    30.68512587    30.68512587    30.68512587    1[6-(6,7)]
  2226     31.2320253     31.2320253     31.2320253    1[6-(6,6)]
  2227    29.95291341    29.95291341    29.95291341    1[6-(6,6)]
  2228    27.78791484    27.78791484    27.78791484    1[6-(6,7)]
  2229    24.53363724    24.53363724    24.53363724    1[6-(6,7)]
  2230    25.79918964    25.79918964    25.79918964    1[6-(6,6)]
  2231    24.42968115    24.42968115    24.42968115    1[6-(6,6)]
  2232    23.06469249    23.06469249    23.06469249    1[6-(6,7)]
  2233    27.73367688    27.73367688    27.73367688    1[6-(6,7)]
  2234    25.85794743    25.85794743    25.85794743    1[6-(6,7)]
  2235    24.61951401    24.61951401    24.61951401    1[6-(6,6)]
  2236    24.88166415    24.88166415    24.88166415    1[6-(6,6)]
  2237    28.75515846    28.75515846    28.75515846    1[6-(6,7)]
  2238    30.58116978    30.58116978    30.58116978    1[6-(6,6)]
  2239    30.49981284    30.49981284    30.49981284    1[6-(6,6)]
  2240     29.6952831     29.6952831     29.6952831    1[6-(6,7)]
  2241    37.11232413    37.11232413    37.11232413    1[6-(6,7)]
  2242     36.5654247     36.5654247     36.5654247    1[6-(6,6)]
  2243    37.84453659    37.84453659    37.84453659    1[6-(6,6)]
  2244    40.00953516    40.00953516    40.00953516    1[6-(6,7)]
  2245    43.26381276    43.26381276    43.26381276    1[6-(6,7)]
  2246    41.99826036    41.99826036    41.99826036    1[6-(6,6)]
  2247    43.36776885    43.36776885    43.36776885    1[6-(6,6)]
  2248    44.73275751    44.73275751    44.73275751    1[6-(6,7)]
  2249    40.06377312    40.06377312    40.06377312    1[6-(6,7)]
  2250    41.93950257    41.93950257    41.93950257    1[6-(6,7)]
  2251    43.17793599    43.17793599    43.17793599    1[6-(6,6)]
  2252    42.91578585    42.91578585    42.91578585    1[6-(6,6)]
  2253    39.04229154    39.04229154    39.04229154    1[6-(6,7)]
  2254    37.21628022    37.21628022    37.21628022    1[6-(6,6)]
  2255    37.29763716    37.29763716    37.29763716    1[6-(6,6)]
  2256     38.1021669     38.1021669     38.1021669    1[6-(6,7)]
  2257    19.35843189    19.35843189    19.35843189    1[6-(6,7)]
  2258     21.5595891     21.5595891     21.5595891    1[6-(6,6)]
  2259    22.83870099    22.83870099    22.83870099    1[6-(6,6)]
  2260     19.4804673     19.4804673     19.4804673    1[6-(6,7)]
  2261    22.90649844    22.90649844    22.90649844    1[6-(6,7)]
  2262    19.36295172    19.36295172    19.36295172    1[6-(6,6)]
  2263    18.32791065    18.32791065    18.32791065    1[6-(6,6)]
  2264    19.59346305    19.59346305    19.59346305    1[6-(6,7)]
  2265    25.46472222    25.46472222    25.46472222    1[6-(6,7)]
  2266    28.85911455    28.85911455    28.85911455    1[6-(6,7)]
  2267    27.90091059    27.90091059    27.90091059    1[6-(6,6)]
  2268    25.61387661    25.61387661    25.61387661    1[6-(6,6)]
  2269    30.99699414    30.99699414    30.99699414    1[6-(6,7)]
  2270    30.75292332    30.75292332    30.75292332    1[6-(6,6)]
  2271    28.45684968    28.45684968    28.45684968    1[6-(6,6)]
  2272    27.46248708    27.46248708    27.46248708    1[6-(6,7)]
  2273    43.21861446    43.21861446    43.21861446    1[6-(6,7)]
  2274    41.56887651    41.56887651    41.56887651    1[6-(6,6)]
  2275    40.50671646    40.50671646    40.50671646    1[6-(6,6)]
  2276    42.74855214    42.74855214    42.74855214    1[6-(6,7)]
  2277    39.80614281    39.80614281    39.80614281    1[6-(6,7)]
  2278    41.93950257    41.93950257    41.93950257    1[6-(6,6)]
  2279    42.03893883    42.03893883    42.03893883    1[6-(6,6)]
  2280    41.10785385    41.10785385    41.10785385    1[6-(6,7)]
  2281    40.24004649    40.24004649    40.24004649    1[6-(6,7)]
  2282    39.01065273    39.01065273    39.01065273    1[6-(6,7)]
  2283    38.90669664    38.90669664    38.90669664    1[6-(6,6)]
  2284    39.57111165    39.57111165    39.57111165    1[6-(6,6)]
  2285    37.14396294    37.14396294    37.14396294    1[6-(6,7)]
  2286     33.8083284     33.8083284     33.8083284    1[6-(6,6)]
  2287    35.10551961    35.10551961    35.10551961    1[6-(6,6)]
  2288    37.37447427    37.37447427    37.37447427    1[6-(6,7)]
  2289    24.57883554    24.57883554    24.57883554    1[6-(6,7)]
  2290    26.22857349    26.22857349    26.22857349    1[6-(6,6)]
  2291    27.29073354    27.29073354    27.29073354    1[6-(6,6)]
  2292    25.04889786    25.04889786    25.04889786    1[6-(6,7)]
  2293    27.99130719    27.99130719    27.99130719    1[6-(6,7)]
  2294    25.85794743    25.85794743    25.85794743    1[6-(6,6)]
  2295    25.75851117    25.75851117    25.75851117    1[6-(6,6)]
  2296    26.68959615    26.68959615    26.68959615    1[6-(6,7)]
  2297    27.55740351    27.55740351    27.55740351    1[6-(6,7)]
  2298    28.78679727    28.78679727    28.78679727    1[6-(6,7)]
  2299    28.89075336    28.89075336    28.89075336    1[6-(6,6)]
  2300    28.22633835    28.22633835    28.22633835    1[6-(6,6)]
  2301    30.65348706    30.65348706    30.65348706    1[6-(6,7)]
  2302     33.9891216     33.9891216     33.9891216    1[6-(6,6)]
  2303    32.69193039    32.69193039    32.69193039    1[6-(6,6)]
  2304    30.42297573    30.42297573    30.42297573    1[6-(6,7)]
  2305    42.33272778    42.33272778    42.33272778    1[6-(6,7)]
  2306    41.23440909    41.23440909    41.23440909    1[6-(6,6)]
  2307    42.29656914    42.29656914    42.29656914    1[6-(6,6)]
  2308    45.57796572    45.57796572    45.57796572    1[6-(6,7)]
  2309    48.34862151    48.34862151    48.34862151    1[6-(6,7)]
  2310    48.49325607    48.49325607    48.49325607    1[6-(6,6)]
  2311    50.79836937    50.79836937    50.79836937    1[6-(6,6)]
  2312    51.82889061    51.82889061    51.82889061    1[6-(6,7)]
  2313    42.15645441    42.15645441    42.15645441    1[6-(6,7)]
  2314    41.86718529    41.86718529    41.86718529    1[6-(6,7)]
  2315    44.16777876    44.16777876    44.16777876    1[6-(6,6)]
  2316    45.52824759    45.52824759    45.52824759    1[6-(6,6)]
  2317    38.69878446    38.69878446    38.69878446    1[6-(6,7)]
  2318     40.4524785     40.4524785     40.4524785    1[6-(6,6)]
  2319    41.53271787    41.53271787    41.53271787    1[6-(6,6)]
  2320    41.06265555    41.06265555    41.06265555    1[6-(6,7)]
  2321    25.46472222    25.46472222    25.46472222    1[6-(6,7)]
  2322    26.56304091    26.56304091    26.56304091    1[6-(6,6)]
  2323    25.50088086    25.50088086    25.50088086    1[6-(6,6)]
  2324    22.21948428    22.21948428    22.21948428    1[6-(6,7)]
  2325    19.44882849    19.44882849    19.44882849    1[6-(6,7)]
  2326    19.30419393    19.30419393    19.30419393    1[6-(6,6)]
  2327    16.99908063    16.99908063    16.99908063    1[6-(6,6)]
  2328    15.96855939    15.96855939    15.96855939    1[6-(6,7)]
  2329    25.64099559    25.64099559    25.64099559    1[6-(6,7)]
  2330    25.93026471    25.93026471    25.93026471    1[6-(6,7)]
  2331    23.62967124    23.62967124    23.62967124    1[6-(6,6)]
  2332    22.26920241    22.26920241    22.26920241    1[6-(6,6)]
  2333    29.09866554    29.09866554    29.09866554    1[6-(6,7)]
  2334     27.3449715     27.3449715     27.3449715    1[6-(6,6)]
  2335    26.26473213    26.26473213    26.26473213    1[6-(6,6)]
  2336    26.73479445    26.73479445    26.73479445    1[6-(6,7)]
  2337    40.00501533    40.00501533    40.00501533    1[6-(6,7)]
  2338    38.90217681    38.90217681    38.90217681    1[6-(6,6)]
  2339    36.56090487    36.56090487    36.56090487    1[6-(6,6)]
  2340    36.63774198    36.63774198    36.63774198    1[6-(6,7)]
  2341    30.44105505    30.44105505    30.44105505    1[6-(6,7)]
  2342    33.83996721    33.83996721    33.83996721    1[6-(6,6)]
  2343    32.56989498    32.56989498    32.56989498    1[6-(6,6)]
  2344    30.27382134    30.27382134    30.27382134    1[6-(6,7)]
  2345    34.07499837    34.07499837    34.07499837    1[6-(6,7)]
  2346    30.96987516    30.96987516    30.96987516    1[6-(6,7)]
  2347    29.62748565    29.62748565    29.62748565    1[6-(6,6)]
  2348     30.5540508     30.5540508     30.5540508    1[6-(6,6)]
  2349     32.0003964     32.0003964     32.0003964    1[6-(6,7)]
  2350    30.49077318    30.49077318    30.49077318    1[6-(6,6)]
  2351    31.70660745    31.70660745    31.70660745    1[6-(6,6)]
  2352    33.17103237    33.17103237    33.17103237    1[6-(6,7)]
  2353    39.11912865    39.11912865    39.11912865    1[6-(6,7)]
  2354    38.56770939    38.56770939    38.56770939    1[6-(6,6)]
  2355    38.35075755    38.35075755    38.35075755    1[6-(6,6)]
  2356    39.46715556    39.46715556    39.46715556    1[6-(6,7)]
  2357    38.98353375    38.98353375    38.98353375    1[6-(6,7)]
  2358    40.39372071    40.39372071    40.39372071    1[6-(6,6)]
  2359    41.32932552    41.32932552    41.32932552    1[6-(6,6)]
  2360     40.9948581     40.9948581     40.9948581    1[6-(6,7)]
  2361    35.99140629    35.99140629    35.99140629    1[6-(6,7)]
  2362    33.82640772    33.82640772    33.82640772    1[6-(6,7)]
  2363    34.88856777    34.88856777    34.88856777    1[6-(6,6)]
  2364    36.51118674    36.51118674    36.51118674    1[6-(6,6)]
  2365    33.55521792    33.55521792    33.55521792    1[6-(6,7)]
  2366    37.13492328    37.13492328    37.13492328    1[6-(6,6)]
  2367    38.13380571    38.13380571    38.13380571    1[6-(6,6)]
  2368    36.85921365    36.85921365    36.85921365    1[6-(6,7)]
  2369    27.79243467    27.79243467    27.79243467    1[6-(6,7)]
  2370    28.89527319    28.89527319    28.89527319    1[6-(6,6)]
  2371    31.23654513    31.23654513    31.23654513    1[6-(6,6)]
  2372    31.15970802    31.15970802    31.15970802    1[6-(6,7)]
  2373    37.35639495    37.35639495    37.35639495    1[6-(6,7)]
  2374    33.95748279    33.95748279    33.95748279    1[6-(6,6)]
  2375    35.22755502    35.22755502    35.22755502    1[6-(6,6)]
  2376    37.52362866    37.52362866    37.52362866    1[6-(6,7)]
  2377    33.72245163    33.72245163    33.72245163    1[6-(6,7)]
  2378    36.82757484    36.82757484    36.82757484    1[6-(6,7)]
  2379    38.16996435    38.16996435    38.16996435    1[6-(6,6)]
  2380     37.2433992     37.2433992     37.2433992    1[6-(6,6)]
  2381     35.7970536     35.7970536     35.7970536    1[6-(6,7)]
  2382    37.30667682    37.30667682    37.30667682    1[6-(6,6)]
  2383    36.09084255    36.09084255    36.09084255    1[6-(6,6)]
  2384    34.62641763    34.62641763    34.62641763    1[6-(6,7)]
  2385    28.67832135    28.67832135    28.67832135    1[6-(6,7)]
  2386    29.22974061    29.22974061    29.22974061    1[6-(6,6)]
  2387    29.44669245    29.44669245    29.44669245    1[6-(6,6)]
  2388    28.33029444    28.33029444    28.33029444    1[6-(6,7)]
  2389    28.81391625    28.81391625    28.81391625    1[6-(6,7)]
  2390    27.40372929    27.40372929    27.40372929    1[6-(6,6)]
  2391    26.46812448    26.46812448    26.46812448    1[6-(6,6)]
  2392     26.8025919     26.8025919     26.8025919    1[6-(6,7)]
  2393    31.80604371    31.80604371    31.80604371    1[6-(6,7)]
  2394    33.97104228    33.97104228    33.97104228    1[6-(6,7)]
  2395    32.90888223    32.90888223    32.90888223    1[6-(6,6)]
  2396    31.28626326    31.28626326    31.28626326    1[6-(6,6)]
  2397    34.24223208    34.24223208    34.24223208    1[6-(6,7)]
  2398    30.66252672    30.66252672    30.66252672    1[6-(6,6)]
  2399    29.66364429    29.66364429    29.66364429    1[6-(6,6)]
  2400    30.93823635    30.93823635    30.93823635    1[6-(6,7)]
  2401    51.27747135    51.27747135    51.27747135    1[6-(6,7)]
  2402    51.82889061    51.82889061    51.82889061    1[6-(6,6)]
  2403    52.04584245    52.04584245    52.04584245    1[6-(6,6)]
  2404    50.92944444    50.92944444    50.92944444    1[6-(6,7)]
  2405    51.41306625    51.41306625    51.41306625    1[6-(6,7)]
  2406    50.00287929    50.00287929    50.00287929    1[6-(6,6)]
  2407    49.06727448    49.06727448    49.06727448    1[6-(6,6)]
  2408     49.4017419     49.4017419     49.4017419    1[6-(6,7)]
  2409    54.40519371    54.40519371    54.40519371    1[6-(6,7)]
  2410    56.57019228    56.57019228    56.57019228    1[6-(6,7)]
  2411    55.50803223    55.50803223    55.50803223    1[6-(6,6)]
  2412    53.88541326    53.88541326    53.88541326    1[6-(6,6)]
  2413    11.64308208    11.64308208    11.64308208    1[6-(6,7)]
  2414    53.26167672    53.26167672    53.26167672    1[6-(6,6)]
  2415    52.26279429    52.26279429    52.26279429    1[6-(6,6)]
  2416    53.53738635    53.53738635    53.53738635    1[6-(6,7)]
  2417    27.79243467    27.79243467    27.79243467    1[6-(6,7)]
  2418    28.89527319    28.89527319    28.89527319    1[6-(6,6)]
  2419    31.23654513    31.23654513    31.23654513    1[6-(6,6)]
  2420    31.15970802    31.15970802    31.15970802    1[6-(6,7)]
  2421    37.35639495    37.35639495    37.35639495    1[6-(6,7)]
  2422    33.95748279    33.95748279    33.95748279    1[6-(6,6)]
  2423    35.22755502    35.22755502    35.22755502    1[6-(6,6)]
  2424    37.52362866    37.52362866    37.52362866    1[6-(6,7)]
  2425    33.72245163    33.72245163    33.72245163    1[6-(6,7)]
  2426    59.42672484    59.42672484    59.42672484    1[6-(6,7)]
  2427    60.76911435    60.76911435    60.76911435    1[6-(6,6)]
  2428     59.8425492     59.8425492     59.8425492    1[6-(6,6)]
  2429     13.1979036     13.1979036     13.1979036    1[6-(6,7)]
  2430    37.30667682    37.30667682    37.30667682    1[6-(6,6)]
  2431    36.09084255    36.09084255    36.09084255    1[6-(6,6)]
  2432    34.62641763    34.62641763    34.62641763    1[6-(6,7)]
  2433    16.51997865    16.51997865    16.51997865    1[6-(6,7)]
  2434    15.96855939    15.96855939    15.96855939    1[6-(6,6)]
  2435    15.75160755    15.75160755    15.75160755    1[6-(6,6)]
  2436    16.86800556    16.86800556    16.86800556    1[6-(6,7)]
  2437    16.38438375    16.38438375    16.38438375    1[6-(6,7)]
  2438    17.79457071    17.79457071    17.79457071    1[6-(6,6)]
  2439    18.73017552    18.73017552    18.73017552    1[6-(6,6)]
  2440     18.3957081     18.3957081     18.3957081    1[6-(6,7)]
  2441    13.39225629    13.39225629    13.39225629    1[6-(6,7)]
  2442    56.42555772    56.42555772    56.42555772    1[6-(6,7)]
  2443    57.48771777    57.48771777    57.48771777    1[6-(6,6)]
  2444    59.11033674    59.11033674    59.11033674    1[6-(6,6)]
  2445    10.95606792    10.95606792    10.95606792    1[6-(6,7)]
  2446    14.53577328    14.53577328    14.53577328    1[6-(6,6)]
  2447    15.53465571    15.53465571    15.53465571    1[6-(6,6)]
  2448    14.26006365    14.26006365    14.26006365    1[6-(6,7)]
  2449    40.00501533    40.00501533    40.00501533    1[6-(6,7)]
  2450    38.90217681    38.90217681    38.90217681    1[6-(6,6)]
  2451    36.56090487    36.56090487    36.56090487    1[6-(6,6)]
  2452    36.63774198    36.63774198    36.63774198    1[6-(6,7)]
  2453    30.44105505    30.44105505    30.44105505    1[6-(6,7)]
  2454    33.83996721    33.83996721    33.83996721    1[6-(6,6)]
  2455    32.56989498    32.56989498    32.56989498    1[6-(6,6)]
  2456    30.27382134    30.27382134    30.27382134    1[6-(6,7)]
  2457    34.07499837    34.07499837    34.07499837    1[6-(6,7)]
  2458    53.56902516    53.56902516    53.56902516    1[6-(6,7)]
  2459    52.22663565    52.22663565    52.22663565    1[6-(6,6)]
  2460     53.1532008     53.1532008     53.1532008    1[6-(6,6)]
  2461      9.4012464      9.4012464      9.4012464    1[6-(6,7)]
  2462    30.49077318    30.49077318    30.49077318    1[6-(6,6)]
  2463    31.70660745    31.70660745    31.70660745    1[6-(6,6)]
  2464    33.17103237    33.17103237    33.17103237    1[6-(6,7)]
  2465    30.68512587    30.68512587    30.68512587    1[6-(6,7)]
  2466     31.2320253     31.2320253     31.2320253    1[6-(6,6)]
  2467    29.95291341    29.95291341    29.95291341    1[6-(6,6)]
  2468    27.78791484    27.78791484    27.78791484    1[6-(6,7)]
  2469    24.53363724    24.53363724    24.53363724    1[6-(6,7)]
  2470    25.79918964    25.79918964    25.79918964    1[6-(6,6)]
  2471    24.42968115    24.42968115    24.42968115    1[6-(6,6)]
  2472    23.06469249    23.06469249    23.06469249    1[6-(6,7)]
  2473    27.73367688    27.73367688    27.73367688    1[6-(6,7)]
  2474    71.05624743    71.05624743    71.05624743    1[6-(6,7)]
  2475    69.81781401    69.81781401    69.81781401    1[6-(6,6)]
  2476    70.07996415    70.07996415    70.07996415    1[6-(6,6)]
  2477     6.15600846     6.15600846     6.15600846    1[6-(6,7)]
  2478    30.58116978    30.58116978    30.58116978    1[6-(6,6)]
  2479    30.49981284    30.49981284    30.49981284    1[6-(6,6)]
  2480     29.6952831     29.6952831     29.6952831    1[6-(6,7)]
  2481    25.83986811    25.83986811    25.83986811    1[6-(6,7)]
  2482     23.6387109     23.6387109     23.6387109    1[6-(6,6)]
  2483    22.35959901    22.35959901    22.35959901    1[6-(6,6)]
  2484     25.7178327     25.7178327     25.7178327    1[6-(6,7)]
  2485    22.29180156    22.29180156    22.29180156    1[6-(6,7)]
  2486    25.83534828    25.83534828    25.83534828    1[6-(6,6)]
  2487    26.87038935    26.87038935    26.87038935    1[6-(6,6)]
  2488    25.60483695    25.60483695    25.60483695    1[6-(6,7)]
  2489    19.73357778    19.73357778    19.73357778    1[6-(6,7)]
  2490    38.93833545    38.93833545    38.93833545    1[6-(6,7)]
  2491    39.89653941    39.89653941    39.89653941    1[6-(6,6)]
  2492    42.18357339    42.18357339    42.18357339    1[6-(6,6)]
  2493    14.20130586    14.20130586    14.20130586    1[6-(6,7)]
  2494    14.44537668    14.44537668    14.44537668    1[6-(6,6)]
  2495    16.74145032    16.74145032    16.74145032    1[6-(6,6)]
  2496    17.73581292    17.73581292    17.73581292    1[6-(6,7)]
  2497    41.95758189    41.95758189    41.95758189    1[6-(6,7)]
  2498     44.1587391     44.1587391     44.1587391    1[6-(6,6)]
  2499    45.43785099    45.43785099    45.43785099    1[6-(6,6)]
  2500     42.0796173     42.0796173     42.0796173    1[6-(6,7)]
  2501    45.50564844    45.50564844    45.50564844    1[6-(6,7)]
  2502    41.96210172    41.96210172    41.96210172    1[6-(6,6)]
  2503    40.92706065    40.92706065    40.92706065    1[6-(6,6)]
  2504    42.19261305    42.19261305    42.19261305    1[6-(6,7)]
  2505    48.06387222    48.06387222    48.06387222    1[6-(6,7)]
  2506    74.05741455    74.05741455    74.05741455    1[6-(6,7)]
  2507    73.09921059    73.09921059    73.09921059    1[6-(6,6)]
  2508    70.81217661    70.81217661    70.81217661    1[6-(6,6)]
  2509     8.39784414     8.39784414     8.39784414    1[6-(6,7)]
  2510    53.35207332    53.35207332    53.35207332    1[6-(6,6)]
  2511    51.05599968    51.05599968    51.05599968    1[6-(6,6)]
  2512    50.06163708    50.06163708    50.06163708    1[6-(6,7)]
  2513    37.11232413    37.11232413    37.11232413    1[6-(6,7)]
  2514     36.5654247     36.5654247     36.5654247    1[6-(6,6)]
  2515    37.84453659    37.84453659    37.84453659    1[6-(6,6)]
  2516    40.00953516    40.00953516    40.00953516    1[6-(6,7)]
  2517    43.26381276    43.26381276    43.26381276    1[6-(6,7)]
  2518    41.99826036    41.99826036    41.99826036    1[6-(6,6)]
  2519    43.36776885    43.36776885    43.36776885    1[6-(6,6)]
  2520    44.73275751    44.73275751    44.73275751    1[6-(6,7)]
  2521    40.06377312    40.06377312    40.06377312    1[6-(6,7)]
  2522    41.93950257    41.93950257    41.93950257    1[6-(6,7)]
  2523    43.17793599    43.17793599    43.17793599    1[6-(6,6)]
  2524    42.91578585    42.91578585    42.91578585    1[6-(6,6)]
  2525    16.44314154    16.44314154    16.44314154    1[6-(6,7)]
  2526    37.21628022    37.21628022    37.21628022    1[6-(6,6)]
  2527    37.29763716    37.29763716    37.29763716    1[6-(6,6)]
  2528     38.1021669     38.1021669     38.1021669    1[6-(6,7)]
  2529    19.73357778    19.73357778    19.73357778    1[6-(6,7)]
  2530    18.63525909    18.63525909    18.63525909    1[6-(6,6)]
  2531    19.69741914    19.69741914    19.69741914    1[6-(6,6)]
  2532    22.97881572    22.97881572    22.97881572    1[6-(6,7)]
  2533    25.74947151    25.74947151    25.74947151    1[6-(6,7)]
  2534    25.89410607    25.89410607    25.89410607    1[6-(6,6)]
  2535    28.19921937    28.19921937    28.19921937    1[6-(6,6)]
  2536    29.22974061    29.22974061    29.22974061    1[6-(6,7)]
  2537    19.55730441    19.55730441    19.55730441    1[6-(6,7)]
  2538    41.86718529    41.86718529    41.86718529    1[6-(6,7)]
  2539    44.16777876    44.16777876    44.16777876    1[6-(6,6)]
  2540    45.52824759    45.52824759    45.52824759    1[6-(6,6)]
  2541    16.09963446    16.09963446    16.09963446    1[6-(6,7)]
  2542     17.8533285     17.8533285     17.8533285    1[6-(6,6)]
  2543    18.93356787    18.93356787    18.93356787    1[6-(6,6)]
  2544    18.46350555    18.46350555    18.46350555    1[6-(6,7)]
  2545    48.06387222    48.06387222    48.06387222    1[6-(6,7)]
  2546    49.16219091    49.16219091    49.16219091    1[6-(6,6)]
  2547    48.10003086    48.10003086    48.10003086    1[6-(6,6)]
  2548    44.81863428    44.81863428    44.81863428    1[6-(6,7)]
  2549    42.04797849    42.04797849    42.04797849    1[6-(6,7)]
  2550    41.90334393    41.90334393    41.90334393    1[6-(6,6)]
  2551    39.59823063    39.59823063    39.59823063    1[6-(6,6)]
  2552    38.56770939    38.56770939    38.56770939    1[6-(6,7)]
  2553    48.24014559    48.24014559    48.24014559    1[6-(6,7)]
  2554    71.12856471    71.12856471    71.12856471    1[6-(6,7)]
  2555    68.82797124    68.82797124    68.82797124    1[6-(6,6)]
  2556    67.46750241    67.46750241    67.46750241    1[6-(6,6)]
  2557     6.49951554     6.49951554     6.49951554    1[6-(6,7)]
  2558     49.9441215     49.9441215     49.9441215    1[6-(6,6)]
  2559    48.86388213    48.86388213    48.86388213    1[6-(6,6)]
  2560    49.33394445    49.33394445    49.33394445    1[6-(6,7)]
  2561    43.21861446    43.21861446    43.21861446    1[6-(6,7)]
  2562    41.56887651    41.56887651    41.56887651    1[6-(6,6)]
  2563    40.50671646    40.50671646    40.50671646    1[6-(6,6)]
  2564    42.74855214    42.74855214    42.74855214    1[6-(6,7)]
  2565    39.80614281    39.80614281    39.80614281    1[6-(6,7)]
  2566    41.93950257    41.93950257    41.93950257    1[6-(6,6)]
  2567    42.03893883    42.03893883    42.03893883    1[6-(6,6)]
  2568    41.10785385    41.10785385    41.10785385    1[6-(6,7)]
  2569    40.24004649    40.24004649    40.24004649    1[6-(6,7)]
  2570    39.01065273    39.01065273    39.01065273    1[6-(6,7)]
  2571    38.90669664    38.90669664    38.90669664    1[6-(6,6)]
  2572    39.57111165    39.57111165    39.57111165    1[6-(6,6)]
  2573    14.54481294    14.54481294    14.54481294    1[6-(6,7)]
  2574     33.8083284     33.8083284     33.8083284    1[6-(6,6)]
  2575    35.10551961    35.10551961    35.10551961    1[6-(6,6)]
  2576    37.37447427    37.37447427    37.37447427    1[6-(6,7)]
  2577    24.57883554    24.57883554    24.57883554    1[6-(6,7)]
  2578    26.22857349    26.22857349    26.22857349    1[6-(6,6)]
  2579    27.29073354    27.29073354    27.29073354    1[6-(6,6)]
  2580    25.04889786    25.04889786    25.04889786    1[6-(6,7)]
  2581    27.99130719    27.99130719    27.99130719    1[6-(6,7)]
  2582    25.85794743    25.85794743    25.85794743    1[6-(6,6)]
  2583    25.75851117    25.75851117    25.75851117    1[6-(6,6)]
  2584    26.68959615    26.68959615    26.68959615    1[6-(6,7)]
  2585    27.55740351    27.55740351    27.55740351    1[6-(6,7)]
  2586    73.98509727    73.98509727    73.98509727    1[6-(6,7)]
  2587    74.08905336    74.08905336    74.08905336    1[6-(6,6)]
  2588    73.42463835    73.42463835    73.42463835    1[6-(6,6)]
  2589     8.05433706     8.05433706     8.05433706    1[6-(6,7)]
  2590     33.9891216     33.9891216     33.9891216    1[6-(6,6)]
  2591    32.69193039    32.69193039    32.69193039    1[6-(6,6)]
  2592    30.42297573    30.42297573    30.42297573    1[6-(6,7)]
  2593   39.761848476   39.761848476   39.761848476    27[7-(6),7-(6)]
  2594   61.934326524   61.934326524   61.934326524    27[7-(6),7-(6)]
  2595   51.061423476   51.061423476   51.061423476    27[7-(6),7-(6)]
  2596   73.233901524   73.233901524   73.233901524    27[7-(6),7-(6)]
  2597   45.624971952   45.624971952   45.624971952    27[7-(6),7-(6)]
  2598   67.370778048   67.370778048   67.370778048    27[7-(6),7-(6)]
  2599        45.1983        45.1983        45.1983    27[7-(6),7-(6)]
  2600       67.79745       67.79745       67.79745    27[7-(6),7-(6)]
  2601   51.061423476   51.061423476   51.061423476    27[7-(6),7-(6)]
  2602   50.634751524   50.634751524   50.634751524    27[7-(6),7-(6)]
  2603   61.934326524   61.934326524   61.934326524    27[7-(6),7-(6)]
  2604   62.360998476   62.360998476   62.360998476    27[7-(6),7-(6)]
  2605   50.634751524   50.634751524   50.634751524    27[7-(6),7-(6)]
  2606   28.462273476   28.462273476   28.462273476    27[7-(6),7-(6)]
  2607   39.335176524   39.335176524   39.335176524    27[7-(6),7-(6)]
  2608   17.162698476   17.162698476   17.162698476    27[7-(6),7-(6)]
  2609   44.771628048   44.771628048   44.771628048    27[7-(6),7-(6)]
  2610   23.025821952   23.025821952   23.025821952    27[7-(6),7-(6)]
  2611        45.1983        45.1983        45.1983    27[7-(6),7-(6)]
  2612       22.59915       22.59915       22.59915    27[7-(6),7-(6)]
  2613   39.335176524   39.335176524   39.335176524    27[7-(6),7-(6)]
  2614   39.761848476   39.761848476   39.761848476    27[7-(6),7-(6)]
  2615   28.462273476   28.462273476   28.462273476    27[7-(6),7-(6)]
  2616   28.035601524   28.035601524   28.035601524    27[7-(6),7-(6)]
  2617    50.75317107    50.75317107    50.75317107    27[7-(6),7-(6)]
  2618    62.24257893    62.24257893    62.24257893    27[7-(6),7-(6)]
  2619    50.75317107    50.75317107    50.75317107    27[7-(6),7-(6)]
  2620    62.24257893    62.24257893    62.24257893    27[7-(6),7-(6)]
  2621      56.497875      56.497875      56.497875    27[7-(6),7-(6)]
  2622      56.497875      56.497875      56.497875    27[7-(6),7-(6)]
  2623      33.898725      33.898725      33.898725    27[7-(6),7-(6)]
  2624      33.898725      33.898725      33.898725    27[7-(6),7-(6)]
  2625    17.04427893    17.04427893    17.04427893    27[7-(6),7-(6)]
  2626    50.75317107    50.75317107    50.75317107    27[7-(6),7-(6)]
  2627    50.75317107    50.75317107    50.75317107    27[7-(6),7-(6)]
  2628    17.04427893    17.04427893    17.04427893    27[7-(6),7-(6)]
  2629    39.64342893    39.64342893    39.64342893    27[7-(6),7-(6)]
  2630    28.15402107    28.15402107    28.15402107    27[7-(6),7-(6)]
  2631    39.64342893    39.64342893    39.64342893    27[7-(6),7-(6)]
  2632    28.15402107    28.15402107    28.15402107    27[7-(6),7-(6)]
  2633      33.898725      33.898725      33.898725    27[7-(6),7-(6)]
  2634      33.898725      33.898725      33.898725    27[7-(6),7-(6)]
  2635      56.497875      56.497875      56.497875    27[7-(6),7-(6)]
  2636      56.497875      56.497875      56.497875    27[7-(6),7-(6)]
  2637    73.35232107    73.35232107    73.35232107    27[7-(6),7-(6)]
  2638    39.64342893    39.64342893    39.64342893    27[7-(6),7-(6)]
  2639    39.64342893    39.64342893    39.64342893    27[7-(6),7-(6)]
