# Supplementary material for: A collection of forcefield precursors for metal–organic frameworks
Source: RSC Adv. 2019 Nov 13;9(63):36492–507. doi: 10.1039/c9ra07327b (PMC9075174; doi:10.1039/c9ra07327b)
Supplement: RA-009-C9RA07327B-s3191 [file RA-009-C9RA07327B-s3191.txt]

LAFROB_clean5b

45.3941    0.00000000    0.00000000
22.69705    39.31244378    0.00000000
22.69705    13.10414793    37.06412744

     1   41.238270145   41.238270145   41.238270145    7[6-(16),27-(7)]
     2   35.324780738   35.324780738   35.324780738    7[6-(16),27-(7)]
     3   38.455611815   38.455611815   38.455611815    7[6-(1,6),6-(1,6)]
     4   30.213859019   30.213859019   30.213859019    7[6-(1,6),6-(1,6)]
     5    34.33609724    34.33609724    34.33609724    7[6-(6,7),6-(6,7)]
     6    34.40418839    34.40418839    34.40418839    7[6-(6,7),6-(6,7)]
     7   32.400038875   32.400038875   32.400038875    7[6-(6,7),6-(6,7)]
     8    32.74730374    32.74730374    32.74730374    7[6-(1,6),6-(1,6)]
     9    35.32114921    35.32114921    35.32114921    7[6-(1,6),6-(1,6)]
    10   38.458789402   38.458789402   38.458789402    7[6-(6,7),6-(6,7)]
    11   50.547692173   50.547692173   50.547692173    7[6-(16),27-(7)]
    12    32.42500563    32.42500563    32.42500563    7[6-(16),27-(7)]
    13   28.529737909   28.529737909   28.529737909    7[6-(1,6),6-(1,6)]
    14   28.189282159   28.189282159   28.189282159    7[6-(1,6),6-(1,6)]
    15    28.84341114    28.84341114    28.84341114    7[6-(6,7),6-(6,7)]
    16   30.340508558   30.340508558   30.340508558    7[6-(6,7),6-(6,7)]
    17   30.106728943   30.106728943   30.106728943    7[6-(6,7),6-(6,7)]
    18   33.241191548   33.241191548   33.241191548    7[6-(1,6),6-(1,6)]
    19   35.191322084   35.191322084   35.191322084    7[6-(1,6),6-(1,6)]
    20   35.413753174   35.413753174   35.413753174    7[6-(6,7),6-(6,7)]
    21   62.937557827   62.937557827   62.937557827    7[6-(16),27-(7)]
    22    35.66614437    35.66614437    35.66614437    7[6-(16),27-(7)]
    23   39.561412091   39.561412091   39.561412091    7[6-(1,6),6-(1,6)]
    24   39.901867841   39.901867841   39.901867841    7[6-(1,6),6-(1,6)]
    25    39.24773886    39.24773886    39.24773886    7[6-(6,7),6-(6,7)]
    26   37.750641442   37.750641442   37.750641442    7[6-(6,7),6-(6,7)]
    27   37.984421057   37.984421057   37.984421057    7[6-(6,7),6-(6,7)]
    28   34.849958452   34.849958452   34.849958452    7[6-(1,6),6-(1,6)]
    29   32.899827916   32.899827916   32.899827916    7[6-(1,6),6-(1,6)]
    30   32.677396826   32.677396826   32.677396826    7[6-(6,7),6-(6,7)]
    31   72.246979855   72.246979855   72.246979855    7[6-(16),27-(7)]
    32   32.766369262   32.766369262   32.766369262    7[6-(16),27-(7)]
    33   29.635538185   29.635538185   29.635538185    7[6-(1,6),6-(1,6)]
    34   37.877290981   37.877290981   37.877290981    7[6-(1,6),6-(1,6)]
    35    33.75505276    33.75505276    33.75505276    7[6-(6,7),6-(6,7)]
    36    33.68696161    33.68696161    33.68696161    7[6-(6,7),6-(6,7)]
    37   35.691111125   35.691111125   35.691111125    7[6-(6,7),6-(6,7)]
    38    35.34384626    35.34384626    35.34384626    7[6-(1,6),6-(1,6)]
    39    32.77000079    32.77000079    32.77000079    7[6-(1,6),6-(1,6)]
    40   29.632360598   29.632360598   29.632360598    7[6-(6,7),6-(6,7)]
    41   51.088335904   51.088335904   51.088335904    7[6-(16),27-(7)]
    42   41.184251166   41.184251166   41.184251166    7[6-(16),27-(7)]
    43   48.708323241   48.708323241   48.708323241    7[6-(1,6),6-(1,6)]
    44   46.573438718   46.573438718   46.573438718    7[6-(1,6),6-(1,6)]
    45   46.644707455   46.644707455   46.644707455    7[6-(6,7),6-(6,7)]
    46   44.616953008   44.616953008   44.616953008    7[6-(6,7),6-(6,7)]
    47    44.62693971    44.62693971    44.62693971    7[6-(6,7),6-(6,7)]
    48   40.666304485   40.666304485   40.666304485    7[6-(1,6),6-(1,6)]
    49   38.923624986   38.923624986   38.923624986    7[6-(1,6),6-(1,6)]
    50    37.83144294    37.83144294    37.83144294    7[6-(6,7),6-(6,7)]
    51   62.396914096   62.396914096   62.396914096    7[6-(16),27-(7)]
    52   26.906898834   26.906898834   26.906898834    7[6-(16),27-(7)]
    53   19.382826759   19.382826759   19.382826759    7[6-(1,6),6-(1,6)]
    54   21.517711282   21.517711282   21.517711282    7[6-(1,6),6-(1,6)]
    55   21.446442545   21.446442545   21.446442545    7[6-(6,7),6-(6,7)]
    56   23.474196992   23.474196992   23.474196992    7[6-(6,7),6-(6,7)]
    57    23.46421029    23.46421029    23.46421029    7[6-(6,7),6-(6,7)]
    58   27.424845515   27.424845515   27.424845515    7[6-(1,6),6-(1,6)]
    59   29.167525014   29.167525014   29.167525014    7[6-(1,6),6-(1,6)]
    60    30.25970706    30.25970706    30.25970706    7[6-(6,7),6-(6,7)]
    61   53.087492068   53.087492068   53.087492068    7[6-(16),27-(7)]
    62   29.806673942   29.806673942   29.806673942    7[6-(16),27-(7)]
    63   29.308700665   29.308700665   29.308700665    7[6-(1,6),6-(1,6)]
    64   23.542288142   23.542288142   23.542288142    7[6-(1,6),6-(1,6)]
    65   26.939128645   26.939128645   26.939128645    7[6-(6,7),6-(6,7)]
    66   27.537876824   27.537876824   27.537876824    7[6-(6,7),6-(6,7)]
    67   25.757520222   25.757520222   25.757520222    7[6-(6,7),6-(6,7)]
    68   26.930957707   26.930957707   26.930957707    7[6-(1,6),6-(1,6)]
    69    29.29735214    29.29735214    29.29735214    7[6-(1,6),6-(1,6)]
    70   33.304743288   33.304743288   33.304743288    7[6-(6,7),6-(6,7)]
    71   60.397757932   60.397757932   60.397757932    7[6-(16),27-(7)]
    72   38.284476058   38.284476058   38.284476058    7[6-(16),27-(7)]
    73   38.782449335   38.782449335   38.782449335    7[6-(1,6),6-(1,6)]
    74   44.548861858   44.548861858   44.548861858    7[6-(1,6),6-(1,6)]
    75   41.152021355   41.152021355   41.152021355    7[6-(6,7),6-(6,7)]
    76   40.553273176   40.553273176   40.553273176    7[6-(6,7),6-(6,7)]
    77   42.333629778   42.333629778   42.333629778    7[6-(6,7),6-(6,7)]
    78   41.160192293   41.160192293   41.160192293    7[6-(1,6),6-(1,6)]
    79    38.79379786    38.79379786    38.79379786    7[6-(1,6),6-(1,6)]
    80   34.786406712   34.786406712   34.786406712    7[6-(6,7),6-(6,7)]
    81   44.893403077   44.893403077   44.893403077    7[6-(16),27-(7)]
    82   39.563681796   39.563681796   39.563681796    7[6-(16),27-(7)]
    83    43.19248615    43.19248615    43.19248615    7[6-(1,6),6-(1,6)]
    84   40.717145877   40.717145877   40.717145877    7[6-(1,6),6-(1,6)]
    85   41.442543595   41.442543595   41.442543595    7[6-(6,7),6-(6,7)]
    86   40.911886566   40.911886566   40.911886566    7[6-(6,7),6-(6,7)]
    87   40.688093653   40.688093653   40.688093653    7[6-(6,7),6-(6,7)]
    88   39.861921033   39.861921033   39.861921033    7[6-(1,6),6-(1,6)]
    89    40.06937207    40.06937207    40.06937207    7[6-(1,6),6-(1,6)]
    90   39.199621114   39.199621114   39.199621114    7[6-(6,7),6-(6,7)]
    91   46.892559241   46.892559241   46.892559241    7[6-(16),27-(7)]
    92   28.186104572   28.186104572   28.186104572    7[6-(16),27-(7)]
    93   23.792863574   23.792863574   23.792863574    7[6-(1,6),6-(1,6)]
    94   17.685995301   17.685995301   17.685995301    7[6-(1,6),6-(1,6)]
    95   21.736964785   21.736964785   21.736964785    7[6-(6,7),6-(6,7)]
    96   23.832810382   23.832810382   23.832810382    7[6-(6,7),6-(6,7)]
    97   21.818674165   21.818674165   21.818674165    7[6-(6,7),6-(6,7)]
    98   26.126574255   26.126574255   26.126574255    7[6-(1,6),6-(1,6)]
    99   30.443099224   30.443099224   30.443099224    7[6-(1,6),6-(1,6)]
   100   34.672921462   34.672921462   34.672921462    7[6-(6,7),6-(6,7)]
   101   68.591846923   68.591846923   68.591846923    7[6-(16),27-(7)]
   102   28.527468204   28.527468204   28.527468204    7[6-(16),27-(7)]
   103    24.89866385    24.89866385    24.89866385    7[6-(1,6),6-(1,6)]
   104   27.374004123   27.374004123   27.374004123    7[6-(1,6),6-(1,6)]
   105   26.648606405   26.648606405   26.648606405    7[6-(6,7),6-(6,7)]
   106   27.179263434   27.179263434   27.179263434    7[6-(6,7),6-(6,7)]
   107   27.403056347   27.403056347   27.403056347    7[6-(6,7),6-(6,7)]
   108   28.229228967   28.229228967   28.229228967    7[6-(1,6),6-(1,6)]
   109    28.02177793    28.02177793    28.02177793    7[6-(1,6),6-(1,6)]
   110   28.891528886   28.891528886   28.891528886    7[6-(6,7),6-(6,7)]
   111   66.592690759   66.592690759   66.592690759    7[6-(16),27-(7)]
   112   39.905045428   39.905045428   39.905045428    7[6-(16),27-(7)]
   113   44.298286426   44.298286426   44.298286426    7[6-(1,6),6-(1,6)]
   114   50.405154699   50.405154699   50.405154699    7[6-(1,6),6-(1,6)]
   115   46.354185215   46.354185215   46.354185215    7[6-(6,7),6-(6,7)]
   116   44.258339618   44.258339618   44.258339618    7[6-(6,7),6-(6,7)]
   117   46.272475835   46.272475835   46.272475835    7[6-(6,7),6-(6,7)]
   118   41.964575745   41.964575745   41.964575745    7[6-(1,6),6-(1,6)]
   119   37.648050776   37.648050776   37.648050776    7[6-(1,6),6-(1,6)]
   120   33.418228538   33.418228538   33.418228538    7[6-(6,7),6-(6,7)]
   121   21.198590759   21.198590759   21.198590759    7[6-(16),27-(7)]
   122   17.207995428   17.207995428   17.207995428    7[6-(16),27-(7)]
   123   21.601236426   21.601236426   21.601236426    7[6-(1,6),6-(1,6)]
   124   27.708104699   27.708104699   27.708104699    7[6-(1,6),6-(1,6)]
   125   23.657135215   23.657135215   23.657135215    7[6-(6,7),6-(6,7)]
   126   21.561289618   21.561289618   21.561289618    7[6-(6,7),6-(6,7)]
   127   23.575425835   23.575425835   23.575425835    7[6-(6,7),6-(6,7)]
   128   41.964575745   41.964575745   41.964575745    7[6-(1,6),6-(1,6)]
   129   37.648050776   37.648050776   37.648050776    7[6-(1,6),6-(1,6)]
   130   10.721178538   10.721178538   10.721178538    7[6-(6,7),6-(6,7)]
   131   23.197746923   23.197746923   23.197746923    7[6-(16),27-(7)]
   132   28.527468204   28.527468204   28.527468204    7[6-(16),27-(7)]
   133    24.89866385    24.89866385    24.89866385    7[6-(1,6),6-(1,6)]
   134   27.374004123   27.374004123   27.374004123    7[6-(1,6),6-(1,6)]
   135   26.648606405   26.648606405   26.648606405    7[6-(6,7),6-(6,7)]
   136   27.179263434   27.179263434   27.179263434    7[6-(6,7),6-(6,7)]
   137   27.403056347   27.403056347   27.403056347    7[6-(6,7),6-(6,7)]
   138   73.623328967   73.623328967   73.623328967    7[6-(1,6),6-(1,6)]
   139    50.71882793    50.71882793    50.71882793    7[6-(1,6),6-(1,6)]
   140    6.194478886    6.194478886    6.194478886    7[6-(6,7),6-(6,7)]
   141   46.892559241   46.892559241   46.892559241    7[6-(16),27-(7)]
   142   50.883154572   50.883154572   50.883154572    7[6-(16),27-(7)]
   143   46.489913574   46.489913574   46.489913574    7[6-(1,6),6-(1,6)]
   144   40.383045301   40.383045301   40.383045301    7[6-(1,6),6-(1,6)]
   145   44.434014785   44.434014785   44.434014785    7[6-(6,7),6-(6,7)]
   146   46.529860382   46.529860382   46.529860382    7[6-(6,7),6-(6,7)]
   147   44.515724165   44.515724165   44.515724165    7[6-(6,7),6-(6,7)]
   148   71.520674255   71.520674255   71.520674255    7[6-(1,6),6-(1,6)]
   149   30.443099224   30.443099224   30.443099224    7[6-(1,6),6-(1,6)]
   150   11.975871462   11.975871462   11.975871462    7[6-(6,7),6-(6,7)]
   151   44.893403077   44.893403077   44.893403077    7[6-(16),27-(7)]
   152   39.563681796   39.563681796   39.563681796    7[6-(16),27-(7)]
   153    43.19248615    43.19248615    43.19248615    7[6-(1,6),6-(1,6)]
   154   40.717145877   40.717145877   40.717145877    7[6-(1,6),6-(1,6)]
   155   41.442543595   41.442543595   41.442543595    7[6-(6,7),6-(6,7)]
   156   40.911886566   40.911886566   40.911886566    7[6-(6,7),6-(6,7)]
   157   40.688093653   40.688093653   40.688093653    7[6-(6,7),6-(6,7)]
   158   39.861921033   39.861921033   39.861921033    7[6-(1,6),6-(1,6)]
   159    17.37232207    17.37232207    17.37232207    7[6-(1,6),6-(1,6)]
   160   16.502571114   16.502571114   16.502571114    7[6-(6,7),6-(6,7)]
   161   50.547692173   50.547692173   50.547692173    7[6-(16),27-(7)]
   162    55.12205563    55.12205563    55.12205563    7[6-(16),27-(7)]
   163   51.226787909   51.226787909   51.226787909    7[6-(1,6),6-(1,6)]
   164   50.886332159   50.886332159   50.886332159    7[6-(1,6),6-(1,6)]
   165    51.54046114    51.54046114    51.54046114    7[6-(6,7),6-(6,7)]
   166   53.037558558   53.037558558   53.037558558    7[6-(6,7),6-(6,7)]
   167   52.803778943   52.803778943   52.803778943    7[6-(6,7),6-(6,7)]
   168   55.938241548   55.938241548   55.938241548    7[6-(1,6),6-(1,6)]
   169   12.494272084   12.494272084   12.494272084    7[6-(1,6),6-(1,6)]
   170   12.716703174   12.716703174   12.716703174    7[6-(6,7),6-(6,7)]
   171   41.238270145   41.238270145   41.238270145    7[6-(16),27-(7)]
   172   35.324780738   35.324780738   35.324780738    7[6-(16),27-(7)]
   173   38.455611815   38.455611815   38.455611815    7[6-(1,6),6-(1,6)]
   174   30.213859019   30.213859019   30.213859019    7[6-(1,6),6-(1,6)]
   175    34.33609724    34.33609724    34.33609724    7[6-(6,7),6-(6,7)]
   176    34.40418839    34.40418839    34.40418839    7[6-(6,7),6-(6,7)]
   177   32.400038875   32.400038875   32.400038875    7[6-(6,7),6-(6,7)]
   178    55.44435374    55.44435374    55.44435374    7[6-(1,6),6-(1,6)]
   179    35.32114921    35.32114921    35.32114921    7[6-(1,6),6-(1,6)]
   180   15.761739402   15.761739402   15.761739402    7[6-(6,7),6-(6,7)]
   181   26.852879855   26.852879855   26.852879855    7[6-(16),27-(7)]
   182   32.766369262   32.766369262   32.766369262    7[6-(16),27-(7)]
   183   29.635538185   29.635538185   29.635538185    7[6-(1,6),6-(1,6)]
   184   37.877290981   37.877290981   37.877290981    7[6-(1,6),6-(1,6)]
   185    33.75505276    33.75505276    33.75505276    7[6-(6,7),6-(6,7)]
   186    33.68696161    33.68696161    33.68696161    7[6-(6,7),6-(6,7)]
   187   35.691111125   35.691111125   35.691111125    7[6-(6,7),6-(6,7)]
   188    58.04089626    58.04089626    58.04089626    7[6-(1,6),6-(1,6)]
   189    32.77000079    32.77000079    32.77000079    7[6-(1,6),6-(1,6)]
   190    6.935310598    6.935310598    6.935310598    7[6-(6,7),6-(6,7)]
   191   17.543457827   17.543457827   17.543457827    7[6-(16),27-(7)]
   192    12.96909437    12.96909437    12.96909437    7[6-(16),27-(7)]
   193   16.864362091   16.864362091   16.864362091    7[6-(1,6),6-(1,6)]
   194   17.204817841   17.204817841   17.204817841    7[6-(1,6),6-(1,6)]
   195    16.55068886    16.55068886    16.55068886    7[6-(6,7),6-(6,7)]
   196   15.053591442   15.053591442   15.053591442    7[6-(6,7),6-(6,7)]
   197   15.287371057   15.287371057   15.287371057    7[6-(6,7),6-(6,7)]
   198   57.547008452   57.547008452   57.547008452    7[6-(1,6),6-(1,6)]
   199   55.596877916   55.596877916   55.596877916    7[6-(1,6),6-(1,6)]
   200    9.980346826    9.980346826    9.980346826    7[6-(6,7),6-(6,7)]
   201   30.390442068   30.390442068   30.390442068    7[6-(16),27-(7)]
   202   29.806673942   29.806673942   29.806673942    7[6-(16),27-(7)]
   203   29.308700665   29.308700665   29.308700665    7[6-(1,6),6-(1,6)]
   204   23.542288142   23.542288142   23.542288142    7[6-(1,6),6-(1,6)]
   205   26.939128645   26.939128645   26.939128645    7[6-(6,7),6-(6,7)]
   206   27.537876824   27.537876824   27.537876824    7[6-(6,7),6-(6,7)]
   207   25.757520222   25.757520222   25.757520222    7[6-(6,7),6-(6,7)]
   208   72.325057707   72.325057707   72.325057707    7[6-(1,6),6-(1,6)]
   209    51.99440214    51.99440214    51.99440214    7[6-(1,6),6-(1,6)]
   210   10.607693288   10.607693288   10.607693288    7[6-(6,7),6-(6,7)]
   211   37.700707932   37.700707932   37.700707932    7[6-(16),27-(7)]
   212   38.284476058   38.284476058   38.284476058    7[6-(16),27-(7)]
   213   38.782449335   38.782449335   38.782449335    7[6-(1,6),6-(1,6)]
   214   44.548861858   44.548861858   44.548861858    7[6-(1,6),6-(1,6)]
   215   41.152021355   41.152021355   41.152021355    7[6-(6,7),6-(6,7)]
   216   40.553273176   40.553273176   40.553273176    7[6-(6,7),6-(6,7)]
   217   42.333629778   42.333629778   42.333629778    7[6-(6,7),6-(6,7)]
   218   41.160192293   41.160192293   41.160192293    7[6-(1,6),6-(1,6)]
   219    16.09674786    16.09674786    16.09674786    7[6-(1,6),6-(1,6)]
   220   12.089356712   12.089356712   12.089356712    7[6-(6,7),6-(6,7)]
   221   28.391285904   28.391285904   28.391285904    7[6-(16),27-(7)]
   222   18.487201166   18.487201166   18.487201166    7[6-(16),27-(7)]
   223   26.011273241   26.011273241   26.011273241    7[6-(1,6),6-(1,6)]
   224   23.876388718   23.876388718   23.876388718    7[6-(1,6),6-(1,6)]
   225   23.947657455   23.947657455   23.947657455    7[6-(6,7),6-(6,7)]
   226   21.919903008   21.919903008   21.919903008    7[6-(6,7),6-(6,7)]
   227    21.92988971    21.92988971    21.92988971    7[6-(6,7),6-(6,7)]
   228   40.666304485   40.666304485   40.666304485    7[6-(1,6),6-(1,6)]
   229   38.923624986   38.923624986   38.923624986    7[6-(1,6),6-(1,6)]
   230    15.13439294    15.13439294    15.13439294    7[6-(6,7),6-(6,7)]
   231   39.699864096   39.699864096   39.699864096    7[6-(16),27-(7)]
   232   49.603948834   49.603948834   49.603948834    7[6-(16),27-(7)]
   233   42.079876759   42.079876759   42.079876759    7[6-(1,6),6-(1,6)]
   234   44.214761282   44.214761282   44.214761282    7[6-(1,6),6-(1,6)]
   235   44.143492545   44.143492545   44.143492545    7[6-(6,7),6-(6,7)]
   236   46.171246992   46.171246992   46.171246992    7[6-(6,7),6-(6,7)]
   237    46.16126029    46.16126029    46.16126029    7[6-(6,7),6-(6,7)]
   238   72.818945515   72.818945515   72.818945515    7[6-(1,6),6-(1,6)]
   239   29.167525014   29.167525014   29.167525014    7[6-(1,6),6-(1,6)]
   240     7.56265706     7.56265706     7.56265706    7[6-(6,7),6-(6,7)]
   241   49.549929855   49.549929855   49.549929855    7[6-(16),27-(7)]
   242   55.463419262   55.463419262   55.463419262    7[6-(16),27-(7)]
   243   52.332588185   52.332588185   52.332588185    7[6-(1,6),6-(1,6)]
   244   60.574340981   60.574340981   60.574340981    7[6-(1,6),6-(1,6)]
   245    56.45210276    56.45210276    56.45210276    7[6-(6,7),6-(6,7)]
   246    56.38401161    56.38401161    56.38401161    7[6-(6,7),6-(6,7)]
   247   58.388161125   58.388161125   58.388161125    7[6-(6,7),6-(6,7)]
   248    58.04089626    58.04089626    58.04089626    7[6-(1,6),6-(1,6)]
   249    55.46705079    55.46705079    55.46705079    7[6-(1,6),6-(1,6)]
   250   52.329410598   52.329410598   52.329410598    7[6-(6,7),6-(6,7)]
   251   40.240507827   40.240507827   40.240507827    7[6-(16),27-(7)]
   252    58.36319437    58.36319437    58.36319437    7[6-(16),27-(7)]
   253   62.258462091   62.258462091   62.258462091    7[6-(1,6),6-(1,6)]
   254   62.598917841   62.598917841   62.598917841    7[6-(1,6),6-(1,6)]
   255    61.94478886    61.94478886    61.94478886    7[6-(6,7),6-(6,7)]
   256   60.447691442   60.447691442   60.447691442    7[6-(6,7),6-(6,7)]
   257   60.681471057   60.681471057   60.681471057    7[6-(6,7),6-(6,7)]
   258   57.547008452   57.547008452   57.547008452    7[6-(1,6),6-(1,6)]
   259   55.596877916   55.596877916   55.596877916    7[6-(1,6),6-(1,6)]
   260   55.374446826   55.374446826   55.374446826    7[6-(6,7),6-(6,7)]
   261   27.850642173   27.850642173   27.850642173    7[6-(16),27-(7)]
   262    55.12205563    55.12205563    55.12205563    7[6-(16),27-(7)]
   263   51.226787909   51.226787909   51.226787909    7[6-(1,6),6-(1,6)]
   264   50.886332159   50.886332159   50.886332159    7[6-(1,6),6-(1,6)]
   265    51.54046114    51.54046114    51.54046114    7[6-(6,7),6-(6,7)]
   266   53.037558558   53.037558558   53.037558558    7[6-(6,7),6-(6,7)]
   267   52.803778943   52.803778943   52.803778943    7[6-(6,7),6-(6,7)]
   268   55.938241548   55.938241548   55.938241548    7[6-(1,6),6-(1,6)]
   269   57.888372084   57.888372084   57.888372084    7[6-(1,6),6-(1,6)]
   270   58.110803174   58.110803174   58.110803174    7[6-(6,7),6-(6,7)]
   271   18.541220145   18.541220145   18.541220145    7[6-(16),27-(7)]
   272   58.021830738   58.021830738   58.021830738    7[6-(16),27-(7)]
   273   61.152661815   61.152661815   61.152661815    7[6-(1,6),6-(1,6)]
   274   52.910909019   52.910909019   52.910909019    7[6-(1,6),6-(1,6)]
   275    57.03314724    57.03314724    57.03314724    7[6-(6,7),6-(6,7)]
   276    57.10123839    57.10123839    57.10123839    7[6-(6,7),6-(6,7)]
   277   55.097088875   55.097088875   55.097088875    7[6-(6,7),6-(6,7)]
   278    55.44435374    55.44435374    55.44435374    7[6-(1,6),6-(1,6)]
   279    58.01819921    58.01819921    58.01819921    7[6-(1,6),6-(1,6)]
   280   61.155839402   61.155839402   61.155839402    7[6-(6,7),6-(6,7)]
   281   39.699864096   39.699864096   39.699864096    7[6-(16),27-(7)]
   282   49.603948834   49.603948834   49.603948834    7[6-(16),27-(7)]
   283   42.079876759   42.079876759   42.079876759    7[6-(1,6),6-(1,6)]
   284   44.214761282   44.214761282   44.214761282    7[6-(1,6),6-(1,6)]
   285   44.143492545   44.143492545   44.143492545    7[6-(6,7),6-(6,7)]
   286   46.171246992   46.171246992   46.171246992    7[6-(6,7),6-(6,7)]
   287    46.16126029    46.16126029    46.16126029    7[6-(6,7),6-(6,7)]
   288   50.121895515   50.121895515   50.121895515    7[6-(1,6),6-(1,6)]
   289   51.864575014   51.864575014   51.864575014    7[6-(1,6),6-(1,6)]
   290    52.95675706    52.95675706    52.95675706    7[6-(6,7),6-(6,7)]
   291   28.391285904   28.391285904   28.391285904    7[6-(16),27-(7)]
   292   63.881301166   63.881301166   63.881301166    7[6-(16),27-(7)]
   293   71.405373241   71.405373241   71.405373241    7[6-(1,6),6-(1,6)]
   294   69.270488718   69.270488718   69.270488718    7[6-(1,6),6-(1,6)]
   295   69.341757455   69.341757455   69.341757455    7[6-(6,7),6-(6,7)]
   296   67.314003008   67.314003008   67.314003008    7[6-(6,7),6-(6,7)]
   297    67.32398971    67.32398971    67.32398971    7[6-(6,7),6-(6,7)]
   298   63.363354485   63.363354485   63.363354485    7[6-(1,6),6-(1,6)]
   299   61.620674986   61.620674986   61.620674986    7[6-(1,6),6-(1,6)]
   300    60.52849294    60.52849294    60.52849294    7[6-(6,7),6-(6,7)]
   301   37.700707932   37.700707932   37.700707932    7[6-(16),27-(7)]
   302   60.981526058   60.981526058   60.981526058    7[6-(16),27-(7)]
   303   61.479499335   61.479499335   61.479499335    7[6-(1,6),6-(1,6)]
   304   67.245911858   67.245911858   67.245911858    7[6-(1,6),6-(1,6)]
   305   63.849071355   63.849071355   63.849071355    7[6-(6,7),6-(6,7)]
   306   63.250323176   63.250323176   63.250323176    7[6-(6,7),6-(6,7)]
   307   65.030679778   65.030679778   65.030679778    7[6-(6,7),6-(6,7)]
   308   63.857242293   63.857242293   63.857242293    7[6-(1,6),6-(1,6)]
   309    61.49084786    61.49084786    61.49084786    7[6-(1,6),6-(1,6)]
   310   57.483456712   57.483456712   57.483456712    7[6-(6,7),6-(6,7)]
   311   30.390442068   30.390442068   30.390442068    7[6-(16),27-(7)]
   312   52.503723942   52.503723942   52.503723942    7[6-(16),27-(7)]
   313   52.005750665   52.005750665   52.005750665    7[6-(1,6),6-(1,6)]
   314   46.239338142   46.239338142   46.239338142    7[6-(1,6),6-(1,6)]
   315   49.636178645   49.636178645   49.636178645    7[6-(6,7),6-(6,7)]
   316   50.234926824   50.234926824   50.234926824    7[6-(6,7),6-(6,7)]
   317   48.454570222   48.454570222   48.454570222    7[6-(6,7),6-(6,7)]
   318   49.628007707   49.628007707   49.628007707    7[6-(1,6),6-(1,6)]
   319    51.99440214    51.99440214    51.99440214    7[6-(1,6),6-(1,6)]
   320   56.001793288   56.001793288   56.001793288    7[6-(6,7),6-(6,7)]
   321   45.894796923   45.894796923   45.894796923    7[6-(16),27-(7)]
   322   51.224518204   51.224518204   51.224518204    7[6-(16),27-(7)]
   323    47.59571385    47.59571385    47.59571385    7[6-(1,6),6-(1,6)]
   324   50.071054123   50.071054123   50.071054123    7[6-(1,6),6-(1,6)]
   325   49.345656405   49.345656405   49.345656405    7[6-(6,7),6-(6,7)]
   326   49.876313434   49.876313434   49.876313434    7[6-(6,7),6-(6,7)]
   327   50.100106347   50.100106347   50.100106347    7[6-(6,7),6-(6,7)]
   328   50.926278967   50.926278967   50.926278967    7[6-(1,6),6-(1,6)]
   329    50.71882793    50.71882793    50.71882793    7[6-(1,6),6-(1,6)]
   330   51.588578886   51.588578886   51.588578886    7[6-(6,7),6-(6,7)]
   331   43.895640759   43.895640759   43.895640759    7[6-(16),27-(7)]
   332   62.602095428   62.602095428   62.602095428    7[6-(16),27-(7)]
   333   66.995336426   66.995336426   66.995336426    7[6-(1,6),6-(1,6)]
   334   73.102204699   73.102204699   73.102204699    7[6-(1,6),6-(1,6)]
   335   69.051235215   69.051235215   69.051235215    7[6-(6,7),6-(6,7)]
   336   66.955389618   66.955389618   66.955389618    7[6-(6,7),6-(6,7)]
   337   68.969525835   68.969525835   68.969525835    7[6-(6,7),6-(6,7)]
   338   64.661625745   64.661625745   64.661625745    7[6-(1,6),6-(1,6)]
   339   60.345100776   60.345100776   60.345100776    7[6-(1,6),6-(1,6)]
   340   56.115278538   56.115278538   56.115278538    7[6-(6,7),6-(6,7)]
   341   22.196353077   22.196353077   22.196353077    7[6-(16),27-(7)]
   342   62.260731796   62.260731796   62.260731796    7[6-(16),27-(7)]
   343    65.88953615    65.88953615    65.88953615    7[6-(1,6),6-(1,6)]
   344   63.414195877   63.414195877   63.414195877    7[6-(1,6),6-(1,6)]
   345   64.139593595   64.139593595   64.139593595    7[6-(6,7),6-(6,7)]
   346   63.608936566   63.608936566   63.608936566    7[6-(6,7),6-(6,7)]
   347   63.385143653   63.385143653   63.385143653    7[6-(6,7),6-(6,7)]
   348   62.558971033   62.558971033   62.558971033    7[6-(1,6),6-(1,6)]
   349    62.76642207    62.76642207    62.76642207    7[6-(1,6),6-(1,6)]
   350   61.896671114   61.896671114   61.896671114    7[6-(6,7),6-(6,7)]
   351   24.195509241   24.195509241   24.195509241    7[6-(16),27-(7)]
   352   50.883154572   50.883154572   50.883154572    7[6-(16),27-(7)]
   353   46.489913574   46.489913574   46.489913574    7[6-(1,6),6-(1,6)]
   354   40.383045301   40.383045301   40.383045301    7[6-(1,6),6-(1,6)]
   355   44.434014785   44.434014785   44.434014785    7[6-(6,7),6-(6,7)]
   356   46.529860382   46.529860382   46.529860382    7[6-(6,7),6-(6,7)]
   357   44.515724165   44.515724165   44.515724165    7[6-(6,7),6-(6,7)]
   358   48.823624255   48.823624255   48.823624255    7[6-(1,6),6-(1,6)]
   359   53.140149224   53.140149224   53.140149224    7[6-(1,6),6-(1,6)]
   360   57.369971462   57.369971462   57.369971462    7[6-(6,7),6-(6,7)]
   361   69.589609241   69.589609241   69.589609241    7[6-(16),27-(7)]
   362   73.580204572   73.580204572   73.580204572    7[6-(16),27-(7)]
   363   69.186963574   69.186963574   69.186963574    7[6-(1,6),6-(1,6)]
   364   63.080095301   63.080095301   63.080095301    7[6-(1,6),6-(1,6)]
   365   67.131064785   67.131064785   67.131064785    7[6-(6,7),6-(6,7)]
   366   69.226910382   69.226910382   69.226910382    7[6-(6,7),6-(6,7)]
   367   67.212774165   67.212774165   67.212774165    7[6-(6,7),6-(6,7)]
   368   48.823624255   48.823624255   48.823624255    7[6-(1,6),6-(1,6)]
   369   53.140149224   53.140149224   53.140149224    7[6-(1,6),6-(1,6)]
   370   80.067021462   80.067021462   80.067021462    7[6-(6,7),6-(6,7)]
   371   67.590453077   67.590453077   67.590453077    7[6-(16),27-(7)]
   372   62.260731796   62.260731796   62.260731796    7[6-(16),27-(7)]
   373    65.88953615    65.88953615    65.88953615    7[6-(1,6),6-(1,6)]
   374   63.414195877   63.414195877   63.414195877    7[6-(1,6),6-(1,6)]
   375   64.139593595   64.139593595   64.139593595    7[6-(6,7),6-(6,7)]
   376   63.608936566   63.608936566   63.608936566    7[6-(6,7),6-(6,7)]
   377   63.385143653   63.385143653   63.385143653    7[6-(6,7),6-(6,7)]
   378   17.164871033   17.164871033   17.164871033    7[6-(1,6),6-(1,6)]
   379    40.06937207    40.06937207    40.06937207    7[6-(1,6),6-(1,6)]
   380   84.593721114   84.593721114   84.593721114    7[6-(6,7),6-(6,7)]
   381   43.895640759   43.895640759   43.895640759    7[6-(16),27-(7)]
   382   39.905045428   39.905045428   39.905045428    7[6-(16),27-(7)]
   383   44.298286426   44.298286426   44.298286426    7[6-(1,6),6-(1,6)]
   384   50.405154699   50.405154699   50.405154699    7[6-(1,6),6-(1,6)]
   385   46.354185215   46.354185215   46.354185215    7[6-(6,7),6-(6,7)]
   386   44.258339618   44.258339618   44.258339618    7[6-(6,7),6-(6,7)]
   387   46.272475835   46.272475835   46.272475835    7[6-(6,7),6-(6,7)]
   388   19.267525745   19.267525745   19.267525745    7[6-(1,6),6-(1,6)]
   389   60.345100776   60.345100776   60.345100776    7[6-(1,6),6-(1,6)]
   390   78.812328538   78.812328538   78.812328538    7[6-(6,7),6-(6,7)]
   391   45.894796923   45.894796923   45.894796923    7[6-(16),27-(7)]
   392   51.224518204   51.224518204   51.224518204    7[6-(16),27-(7)]
   393    47.59571385    47.59571385    47.59571385    7[6-(1,6),6-(1,6)]
   394   50.071054123   50.071054123   50.071054123    7[6-(1,6),6-(1,6)]
   395   49.345656405   49.345656405   49.345656405    7[6-(6,7),6-(6,7)]
   396   49.876313434   49.876313434   49.876313434    7[6-(6,7),6-(6,7)]
   397   50.100106347   50.100106347   50.100106347    7[6-(6,7),6-(6,7)]
   398   50.926278967   50.926278967   50.926278967    7[6-(1,6),6-(1,6)]
   399    73.41587793    73.41587793    73.41587793    7[6-(1,6),6-(1,6)]
   400   74.285628886   74.285628886   74.285628886    7[6-(6,7),6-(6,7)]
   401   40.240507827   40.240507827   40.240507827    7[6-(16),27-(7)]
   402    35.66614437    35.66614437    35.66614437    7[6-(16),27-(7)]
   403   39.561412091   39.561412091   39.561412091    7[6-(1,6),6-(1,6)]
   404   39.901867841   39.901867841   39.901867841    7[6-(1,6),6-(1,6)]
   405    39.24773886    39.24773886    39.24773886    7[6-(6,7),6-(6,7)]
   406   37.750641442   37.750641442   37.750641442    7[6-(6,7),6-(6,7)]
   407   37.984421057   37.984421057   37.984421057    7[6-(6,7),6-(6,7)]
   408   34.849958452   34.849958452   34.849958452    7[6-(1,6),6-(1,6)]
   409   78.293927916   78.293927916   78.293927916    7[6-(1,6),6-(1,6)]
   410   78.071496826   78.071496826   78.071496826    7[6-(6,7),6-(6,7)]
   411   49.549929855   49.549929855   49.549929855    7[6-(16),27-(7)]
   412   55.463419262   55.463419262   55.463419262    7[6-(16),27-(7)]
   413   52.332588185   52.332588185   52.332588185    7[6-(1,6),6-(1,6)]
   414   60.574340981   60.574340981   60.574340981    7[6-(1,6),6-(1,6)]
   415    56.45210276    56.45210276    56.45210276    7[6-(6,7),6-(6,7)]
   416    56.38401161    56.38401161    56.38401161    7[6-(6,7),6-(6,7)]
   417   58.388161125   58.388161125   58.388161125    7[6-(6,7),6-(6,7)]
   418    35.34384626    35.34384626    35.34384626    7[6-(1,6),6-(1,6)]
   419    55.46705079    55.46705079    55.46705079    7[6-(1,6),6-(1,6)]
   420   75.026460598   75.026460598   75.026460598    7[6-(6,7),6-(6,7)]
   421   63.935320145   63.935320145   63.935320145    7[6-(16),27-(7)]
   422   58.021830738   58.021830738   58.021830738    7[6-(16),27-(7)]
   423   61.152661815   61.152661815   61.152661815    7[6-(1,6),6-(1,6)]
   424   52.910909019   52.910909019   52.910909019    7[6-(1,6),6-(1,6)]
   425    57.03314724    57.03314724    57.03314724    7[6-(6,7),6-(6,7)]
   426    57.10123839    57.10123839    57.10123839    7[6-(6,7),6-(6,7)]
   427   55.097088875   55.097088875   55.097088875    7[6-(6,7),6-(6,7)]
   428    32.74730374    32.74730374    32.74730374    7[6-(1,6),6-(1,6)]
   429    58.01819921    58.01819921    58.01819921    7[6-(1,6),6-(1,6)]
   430   83.852889402   83.852889402   83.852889402    7[6-(6,7),6-(6,7)]
   431   73.244742173   73.244742173   73.244742173    7[6-(16),27-(7)]
   432    77.81910563    77.81910563    77.81910563    7[6-(16),27-(7)]
   433   73.923837909   73.923837909   73.923837909    7[6-(1,6),6-(1,6)]
   434   73.583382159   73.583382159   73.583382159    7[6-(1,6),6-(1,6)]
   435    74.23751114    74.23751114    74.23751114    7[6-(6,7),6-(6,7)]
   436   75.734608558   75.734608558   75.734608558    7[6-(6,7),6-(6,7)]
   437   75.500828943   75.500828943   75.500828943    7[6-(6,7),6-(6,7)]
   438   33.241191548   33.241191548   33.241191548    7[6-(1,6),6-(1,6)]
   439   35.191322084   35.191322084   35.191322084    7[6-(1,6),6-(1,6)]
   440   80.807853174   80.807853174   80.807853174    7[6-(6,7),6-(6,7)]
   441   60.397757932   60.397757932   60.397757932    7[6-(16),27-(7)]
   442   60.981526058   60.981526058   60.981526058    7[6-(16),27-(7)]
   443   61.479499335   61.479499335   61.479499335    7[6-(1,6),6-(1,6)]
   444   67.245911858   67.245911858   67.245911858    7[6-(1,6),6-(1,6)]
   445   63.849071355   63.849071355   63.849071355    7[6-(6,7),6-(6,7)]
   446   63.250323176   63.250323176   63.250323176    7[6-(6,7),6-(6,7)]
   447   65.030679778   65.030679778   65.030679778    7[6-(6,7),6-(6,7)]
   448   18.463142293   18.463142293   18.463142293    7[6-(1,6),6-(1,6)]
   449    38.79379786    38.79379786    38.79379786    7[6-(1,6),6-(1,6)]
   450   80.180506712   80.180506712   80.180506712    7[6-(6,7),6-(6,7)]
   451   53.087492068   53.087492068   53.087492068    7[6-(16),27-(7)]
   452   52.503723942   52.503723942   52.503723942    7[6-(16)]
   453   52.005750665   52.005750665   52.005750665    7[6-(1,6),6-(1,6)]
   454   46.239338142   46.239338142   46.239338142    7[6-(1,6),6-(1,6)]
   455   49.636178645   49.636178645   49.636178645    7[6-(6,7),6-(6,7)]
   456   50.234926824   50.234926824   50.234926824    7[6-(6,7),6-(6,7)]
   457   48.454570222   48.454570222   48.454570222    7[6-(6,7),6-(6,7)]
   458   49.628007707   49.628007707   49.628007707    7[6-(1,6),6-(1,6)]
   459    74.69145214    74.69145214    74.69145214    7[6-(1,6),6-(1,6)]
   460   78.698843288   78.698843288   78.698843288    7[6-(6,7),6-(6,7)]
   461   62.396914096   62.396914096   62.396914096    7[6-(16),27-(7)]
   462   72.300998834   72.300998834   72.300998834    7[6-(16)]
   463   64.776926759   64.776926759   64.776926759    7[6-(1,6),6-(1,6)]
   464   66.911811282   66.911811282   66.911811282    7[6-(1,6),6-(1,6)]
   465   66.840542545   66.840542545   66.840542545    7[6-(6,7),6-(6,7)]
   466   68.868296992   68.868296992   68.868296992    7[6-(6,7),6-(6,7)]
   467    68.85831029    68.85831029    68.85831029    7[6-(6,7),6-(6,7)]
   468   50.121895515   50.121895515   50.121895515    7[6-(1,6),6-(1,6)]
   469   51.864575014   51.864575014   51.864575014    7[6-(1,6),6-(1,6)]
   470    75.65380706    75.65380706    75.65380706    7[6-(6,7),6-(6,7)]
   471   51.088335904   51.088335904   51.088335904    7[6-(16),27-(7)]
   472   41.184251166   41.184251166   41.184251166    7[6-(16),27-(7)]
   473   48.708323241   48.708323241   48.708323241    7[6-(1,6),6-(1,6)]
   474   46.573438718   46.573438718   46.573438718    7[6-(1,6),6-(1,6)]
   475   46.644707455   46.644707455   46.644707455    7[6-(6,7),6-(6,7)]
   476   44.616953008   44.616953008   44.616953008    7[6-(6,7),6-(6,7)]
   477    44.62693971    44.62693971    44.62693971    7[6-(6,7),6-(6,7)]
   478   17.969254485   17.969254485   17.969254485    7[6-(1,6),6-(1,6)]
   479   61.620674986   61.620674986   61.620674986    7[6-(1,6),6-(1,6)]
   480    83.22554294    83.22554294    83.22554294    7[6-(6,7),6-(6,7)]
   481   42.136165443   42.136165443   42.136165443    6[7-(27),16-(0)]
   482   35.990258244   35.990258244   35.990258244    6[7-(27),16-(0)]
   483   37.126926508   37.126926508   37.126926508    6[1-(0),6-(6,6),7-(6)]
   484    36.37883174    36.37883174    36.37883174    6[6-(1,6),6-(1,7),6-(7,7)]
   485   37.016164904   37.016164904   37.016164904    6[1-(0),6-(1,6),6-(6,6)]
   486   38.358922382   38.358922382   38.358922382    6[1-(0),6-(1,6),6-(1,7)]
   487   39.043011469   39.043011469   39.043011469    6[1-(0),6-(1,6),7-(6)]
   488   30.867534059   30.867534059   30.867534059    6[1-(0),6-(1,6),7-(6)]
   489   32.242067407   32.242067407   32.242067407    6[1-(0),6-(1,6),6-(1,7)]
   490   32.995609467   32.995609467   32.995609467    6[1-(0),6-(1,6),6-(6,6)]
   491   32.312882203   32.312882203   32.312882203    6[6-(1,6),6-(1,7),6-(7,7)]
   492   30.932901563   30.932901563   30.932901563    6[1-(0),6-(6,6),7-(6)]
   493   33.046450859   33.046450859   33.046450859    6[6-(6,6),7-(6),7-(6)]
   494   34.946193944   34.946193944   34.946193944    6[6-(6,6),7-(6),7-(6)]
   495   33.128160239   33.128160239   33.128160239    6[6-(6,6),7-(6),7-(6)]
   496   32.494912544   32.494912544   32.494912544    6[6-(1,6),6-(1,7),6-(7,7)]
   497   31.193009756   31.193009756   31.193009756    6[1-(0),6-(1,6),6-(6,6)]
   498    30.69095101    30.69095101    30.69095101    6[1-(0),6-(1,6),6-(1,7)]
   499   31.485801701   31.485801701   31.485801701    6[1-(0),6-(1,6),7-(6)]
   500   35.445982985   35.445982985   35.445982985    6[1-(0),6-(1,6),7-(6)]
   501   36.316641823   36.316641823   36.316641823    6[1-(0),6-(1,6),6-(1,7)]
   502   37.126926508   37.126926508   37.126926508    6[1-(0),6-(1,6),6-(6,6)]
   503    33.23756002    33.23756002    33.23756002    6[1-(0),6-(6,6),7-(6)]
   504   37.052480184   37.052480184   37.052480184    6[6-(1,6),6-(1,7),6-(7,7)]
   505   36.112822314   36.112822314   36.112822314    6[1-(0),6-(6,6),7-(6)]
   506   37.855047872   37.855047872   37.855047872    6[6-(6,6),7-(6),7-(6)]
   507   50.791912431   50.791912431   50.791912431    6[7-(27),16-(0)]
   508   31.488979288   31.488979288   31.488979288    6[7-(27),16-(0)]
   509   28.721754952   28.721754952   28.721754952    6[1-(0),6-(6,6),7-(6)]
   510   29.139380672   29.139380672   29.139380672    6[6-(1,6),6-(1,7),6-(7,7)]
   511     29.3699827     29.3699827     29.3699827    6[1-(0),6-(1,6),6-(6,6)]
   512   29.103065392   29.103065392   29.103065392    6[1-(0),6-(1,6),6-(1,7)]
   513   28.689525141   28.689525141   28.689525141    6[1-(0),6-(1,6),7-(6)]
   514   27.572830281   27.572830281   27.572830281    6[1-(0),6-(1,6),7-(6)]
   515   27.450266211   27.450266211   27.450266211    6[1-(0),6-(1,6),6-(1,7)]
   516   27.945061901   27.945061901   27.945061901    6[1-(0),6-(1,6),6-(6,6)]
   517   28.594197531   28.594197531   28.594197531    6[6-(1,6),6-(1,7),6-(7,7)]
   518   28.691340905   28.691340905   28.691340905    6[1-(0),6-(6,6),7-(6)]
   519   29.217912465   29.217912465   29.217912465    6[6-(6,6),7-(6),7-(6)]
   520   29.461678782   29.461678782   29.461678782    6[6-(6,6),7-(6),7-(6)]
   521   30.661444845   30.661444845   30.661444845    6[6-(6,6),7-(6),7-(6)]
   522    31.69870003    31.69870003    31.69870003    6[6-(1,6),6-(1,7),6-(7,7)]
   523   32.136299154   32.136299154   32.136299154    6[1-(0),6-(1,6),6-(6,6)]
   524   33.106825012   33.106825012   33.106825012    6[1-(0),6-(1,6),6-(1,7)]
   525   33.635666277   33.635666277   33.635666277    6[1-(0),6-(1,6),7-(6)]
   526   36.526362565   36.526362565   36.526362565    6[1-(0),6-(1,6),7-(6)]
   527   37.298062265   37.298062265   37.298062265    6[1-(0),6-(1,6),6-(1,7)]
   528   36.712932316   36.712932316   36.712932316    6[1-(0),6-(1,6),6-(6,6)]
   529   32.295178504   32.295178504   32.295178504    6[1-(0),6-(6,6),7-(6)]
   530    35.33476744    35.33476744    35.33476744    6[6-(1,6),6-(1,7),6-(7,7)]
   531     34.6356983     34.6356983     34.6356983    6[1-(0),6-(6,6),7-(6)]
   532   34.668382052   34.668382052   34.668382052    6[6-(6,6),7-(6),7-(6)]
   533   62.693337569   62.693337569   62.693337569    6[7-(27),16-(0)]
   534   36.602170712   36.602170712   36.602170712    6[7-(27),16-(0)]
   535   39.369395048   39.369395048   39.369395048    6[1-(0),6-(6,6),7-(6)]
   536   38.951769328   38.951769328   38.951769328    6[6-(1,6),6-(1,7),6-(7,7)]
   537     38.7211673     38.7211673     38.7211673    6[1-(0),6-(1,6),6-(6,6)]
   538   38.988084608   38.988084608   38.988084608    6[1-(0),6-(1,6),6-(1,7)]
   539   39.401624859   39.401624859   39.401624859    6[1-(0),6-(1,6),7-(6)]
   540   40.518319719   40.518319719   40.518319719    6[1-(0),6-(1,6),7-(6)]
   541   40.640883789   40.640883789   40.640883789    6[1-(0),6-(1,6),6-(1,7)]
   542   40.146088099   40.146088099   40.146088099    6[1-(0),6-(1,6),6-(6,6)]
   543   39.496952469   39.496952469   39.496952469    6[6-(1,6),6-(1,7),6-(7,7)]
   544   39.399809095   39.399809095   39.399809095    6[1-(0),6-(6,6),7-(6)]
   545   38.873237535   38.873237535   38.873237535    6[6-(6,6),7-(6),7-(6)]
   546   38.629471218   38.629471218   38.629471218    6[6-(6,6),7-(6),7-(6)]
   547   37.429705155   37.429705155   37.429705155    6[6-(6,6),7-(6),7-(6)]
   548    36.39244997    36.39244997    36.39244997    6[6-(1,6),6-(1,7),6-(7,7)]
   549   35.954850846   35.954850846   35.954850846    6[1-(0),6-(1,6),6-(6,6)]
   550   34.984324988   34.984324988   34.984324988    6[1-(0),6-(1,6),6-(1,7)]
   551   34.455483723   34.455483723   34.455483723    6[1-(0),6-(1,6),7-(6)]
   552   31.564787435   31.564787435   31.564787435    6[1-(0),6-(1,6),7-(6)]
   553   30.793087735   30.793087735   30.793087735    6[1-(0),6-(1,6),6-(1,7)]
   554   31.378217684   31.378217684   31.378217684    6[1-(0),6-(1,6),6-(6,6)]
   555   35.795971496   35.795971496   35.795971496    6[1-(0),6-(6,6),7-(6)]
   556    32.75638256    32.75638256    32.75638256    6[6-(1,6),6-(1,7),6-(7,7)]
   557     33.4554517     33.4554517     33.4554517    6[1-(0),6-(6,6),7-(6)]
   558   33.422767948   33.422767948   33.422767948    6[6-(6,6),7-(6),7-(6)]
   559   71.349084557   71.349084557   71.349084557    6[7-(27),16-(0)]
   560   32.100891756   32.100891756   32.100891756    6[7-(27),16-(0)]
   561   30.964223492   30.964223492   30.964223492    6[1-(0),6-(6,6),7-(6)]
   562    31.71231826    31.71231826    31.71231826    6[6-(1,6),6-(1,7),6-(7,7)]
   563   31.074985096   31.074985096   31.074985096    6[1-(0),6-(1,6),6-(6,6)]
   564   29.732227618   29.732227618   29.732227618    6[1-(0),6-(1,6),6-(1,7)]
   565   29.048138531   29.048138531   29.048138531    6[1-(0),6-(1,6),7-(6)]
   566   37.223615941   37.223615941   37.223615941    6[1-(0),6-(1,6),7-(6)]
   567   35.849082593   35.849082593   35.849082593    6[1-(0),6-(1,6),6-(1,7)]
   568   35.095540533   35.095540533   35.095540533    6[1-(0),6-(1,6),6-(6,6)]
   569   35.778267797   35.778267797   35.778267797    6[6-(1,6),6-(1,7),6-(7,7)]
   570   37.158248437   37.158248437   37.158248437    6[1-(0),6-(6,6),7-(6)]
   571   35.044699141   35.044699141   35.044699141    6[6-(6,6),7-(6),7-(6)]
   572   33.144956056   33.144956056   33.144956056    6[6-(6,6),7-(6),7-(6)]
   573   34.962989761   34.962989761   34.962989761    6[6-(6,6),7-(6),7-(6)]
   574   35.596237456   35.596237456   35.596237456    6[6-(1,6),6-(1,7),6-(7,7)]
   575   36.898140244   36.898140244   36.898140244    6[1-(0),6-(1,6),6-(6,6)]
   576    37.40019899    37.40019899    37.40019899    6[1-(0),6-(1,6),6-(1,7)]
   577   36.605348299   36.605348299   36.605348299    6[1-(0),6-(1,6),7-(6)]
   578   32.645167015   32.645167015   32.645167015    6[1-(0),6-(1,6),7-(6)]
   579   31.774508177   31.774508177   31.774508177    6[1-(0),6-(1,6),6-(1,7)]
   580   30.964223492   30.964223492   30.964223492    6[1-(0),6-(1,6),6-(6,6)]
   581    34.85358998    34.85358998    34.85358998    6[1-(0),6-(6,6),7-(6)]
   582   31.038669816   31.038669816   31.038669816    6[6-(1,6),6-(1,7),6-(7,7)]
   583   31.978327686   31.978327686   31.978327686    6[1-(0),6-(6,6),7-(6)]
   584   30.236102128   30.236102128   30.236102128    6[6-(6,6),7-(6),7-(6)]
   585   50.906759504   50.906759504   50.906759504    6[7-(27),16-(0)]
   586   41.892853067   41.892853067   41.892853067    6[7-(27),16-(0)]
   587   47.985649169   47.985649169   47.985649169    6[1-(0),6-(6,6),7-(6)]
   588   46.631089225   46.631089225   46.631089225    6[6-(1,6),6-(1,7),6-(7,7)]
   589   45.986493005   45.986493005   45.986493005    6[1-(0),6-(1,6),6-(6,6)]
   590   46.719153779   46.719153779   46.719153779    6[1-(0),6-(1,6),6-(1,7)]
   591   48.069174313   48.069174313   48.069174313    6[1-(0),6-(1,6),7-(6)]
   592   47.913018609   47.913018609   47.913018609    6[1-(0),6-(1,6),7-(6)]
   593   48.676547371   48.676547371   48.676547371    6[1-(0),6-(1,6),6-(1,7)]
   594    48.05419426    48.05419426    48.05419426    6[1-(0),6-(1,6),6-(6,6)]
   595    46.65151657    46.65151657    46.65151657    6[6-(1,6),6-(1,7),6-(7,7)]
   596   45.966519601   45.966519601   45.966519601    6[1-(0),6-(6,6),7-(6)]
   597   45.928388557   45.928388557   45.928388557    6[6-(6,6),7-(6),7-(6)]
   598   45.894342982   45.894342982   45.894342982    6[6-(6,6),7-(6),7-(6)]
   599   44.012757537   44.012757537   44.012757537    6[6-(6,6),7-(6),7-(6)]
   600   42.595099794   42.595099794   42.595099794    6[6-(1,6),6-(1,7),6-(7,7)]
   601   41.878326955   41.878326955   41.878326955    6[1-(0),6-(1,6),6-(6,6)]
   602   40.546464061   40.546464061   40.546464061    6[1-(0),6-(1,6),6-(1,7)]
   603   39.969958991   39.969958991   39.969958991    6[1-(0),6-(1,6),7-(6)]
   604   38.440631762   38.440631762   38.440631762    6[1-(0),6-(1,6),7-(6)]
   605   37.973072532   37.973072532   37.973072532    6[1-(0),6-(1,6),6-(1,7)]
   606   38.008025989   38.008025989   38.008025989    6[1-(0),6-(1,6),6-(6,6)]
   607   41.955496925   41.955496925   41.955496925    6[1-(0),6-(6,6),7-(6)]
   608   38.519617496   38.519617496   38.519617496    6[6-(1,6),6-(1,7),6-(7,7)]
   609    38.93905898    38.93905898    38.93905898    6[1-(0),6-(6,6),7-(6)]
   610    38.53051208    38.53051208    38.53051208    6[6-(6,6),7-(6),7-(6)]
   611   62.578490496   62.578490496   62.578490496    6[7-(27),16-(0)]
   612   26.198296933   26.198296933   26.198296933    6[7-(27),16-(0)]
   613   20.105500831   20.105500831   20.105500831    6[1-(0),6-(6,6),7-(6)]
   614   21.460060775   21.460060775   21.460060775    6[6-(1,6),6-(1,7),6-(7,7)]
   615   22.104656995   22.104656995   22.104656995    6[1-(0),6-(1,6),6-(6,6)]
   616   21.371996221   21.371996221   21.371996221    6[1-(0),6-(1,6),6-(1,7)]
   617   20.021975687   20.021975687   20.021975687    6[1-(0),6-(1,6),7-(6)]
   618   20.178131391   20.178131391   20.178131391    6[1-(0),6-(1,6),7-(6)]
   619   19.414602629   19.414602629   19.414602629    6[1-(0),6-(1,6),6-(1,7)]
   620    20.03695574    20.03695574    20.03695574    6[1-(0),6-(1,6),6-(6,6)]
   621    21.43963343    21.43963343    21.43963343    6[6-(1,6),6-(1,7),6-(7,7)]
   622   22.124630399   22.124630399   22.124630399    6[1-(0),6-(6,6),7-(6)]
   623   22.162761443   22.162761443   22.162761443    6[6-(6,6),7-(6),7-(6)]
   624   22.196807018   22.196807018   22.196807018    6[6-(6,6),7-(6),7-(6)]
   625   24.078392463   24.078392463   24.078392463    6[6-(6,6),7-(6),7-(6)]
   626   25.496050206   25.496050206   25.496050206    6[6-(1,6),6-(1,7),6-(7,7)]
   627   26.212823045   26.212823045   26.212823045    6[1-(0),6-(1,6),6-(6,6)]
   628   27.544685939   27.544685939   27.544685939    6[1-(0),6-(1,6),6-(1,7)]
   629   28.121191009   28.121191009   28.121191009    6[1-(0),6-(1,6),7-(6)]
   630   29.650518238   29.650518238   29.650518238    6[1-(0),6-(1,6),7-(6)]
   631   30.118077468   30.118077468   30.118077468    6[1-(0),6-(1,6),6-(1,7)]
   632   30.083124011   30.083124011   30.083124011    6[1-(0),6-(1,6),6-(6,6)]
   633   26.135653075   26.135653075   26.135653075    6[1-(0),6-(6,6),7-(6)]
   634   29.571532504   29.571532504   29.571532504    6[6-(1,6),6-(1,7),6-(7,7)]
   635    29.15209102    29.15209102    29.15209102    6[1-(0),6-(6,6),7-(6)]
   636    29.56063792    29.56063792    29.56063792    6[6-(6,6),7-(6),7-(6)]
   637   53.922743508   53.922743508   53.922743508    6[7-(27),16-(0)]
   638   30.699575889   30.699575889   30.699575889    6[7-(27),16-(0)]
   639   28.510672387   28.510672387   28.510672387    6[1-(0),6-(6,6),7-(6)]
   640   28.699511843   28.699511843   28.699511843    6[6-(1,6),6-(1,7),6-(7,7)]
   641   29.750839199   29.750839199   29.750839199    6[1-(0),6-(1,6),6-(6,6)]
   642   30.627853211   30.627853211   30.627853211    6[1-(0),6-(1,6),6-(1,7)]
   643   30.375462015   30.375462015   30.375462015    6[1-(0),6-(1,6),7-(6)]
   644   23.472835169   23.472835169   23.472835169    6[1-(0),6-(1,6),7-(6)]
   645   24.206403825   24.206403825   24.206403825    6[1-(0),6-(1,6),6-(1,7)]
   646   25.087503306   25.087503306   25.087503306    6[1-(0),6-(1,6),6-(6,6)]
   647   25.158318102   25.158318102   25.158318102    6[6-(1,6),6-(1,7),6-(7,7)]
   648   24.366191057   24.366191057   24.366191057    6[1-(0),6-(6,6),7-(6)]
   649   25.991299837   25.991299837   25.991299837    6[6-(6,6),7-(6),7-(6)]
   650    27.68132218    27.68132218    27.68132218    6[6-(6,6),7-(6),7-(6)]
   651   26.545107857   26.545107857   26.545107857    6[6-(6,6),7-(6),7-(6)]
   652    26.29226272    26.29226272    26.29226272    6[6-(1,6),6-(1,7),6-(7,7)]
   653   25.269533647   25.269533647   25.269533647    6[1-(0),6-(1,6),6-(6,6)]
   654   25.128811937   25.128811937   25.128811937    6[1-(0),6-(1,6),6-(1,7)]
   655   25.971326433   25.971326433   25.971326433    6[1-(0),6-(1,6),7-(6)]
   656   28.570138658   28.570138658   28.570138658    6[1-(0),6-(1,6),7-(6)]
   657   29.136657026   29.136657026   29.136657026    6[1-(0),6-(1,6),6-(1,7)]
   658   30.497118203   30.497118203   30.497118203    6[1-(0),6-(1,6),6-(6,6)]
   659   27.078034591   27.078034591   27.078034591    6[1-(0),6-(6,6),7-(6)]
   660   31.289245248   31.289245248   31.289245248    6[6-(1,6),6-(1,7),6-(7,7)]
   661   30.629215034   30.629215034   30.629215034    6[1-(0),6-(6,6),7-(6)]
   662    32.74730374    32.74730374    32.74730374    6[6-(6,6),7-(6),7-(6)]
   663   59.562506492   59.562506492   59.562506492    6[7-(27),16-(0)]
   664   37.391574111   37.391574111   37.391574111    6[7-(27),16-(0)]
   665   39.580477613   39.580477613   39.580477613    6[1-(0),6-(6,6),7-(6)]
   666   39.391638157   39.391638157   39.391638157    6[6-(1,6),6-(1,7),6-(7,7)]
   667   38.340310801   38.340310801   38.340310801    6[1-(0),6-(1,6),6-(6,6)]
   668   37.463296789   37.463296789   37.463296789    6[1-(0),6-(1,6),6-(1,7)]
   669   37.715687985   37.715687985   37.715687985    6[1-(0),6-(1,6),7-(6)]
   670   44.618314831   44.618314831   44.618314831    6[1-(0),6-(1,6),7-(6)]
   671   43.884746175   43.884746175   43.884746175    6[1-(0),6-(1,6),6-(1,7)]
   672   43.003646694   43.003646694   43.003646694    6[1-(0),6-(1,6),6-(6,6)]
   673   42.932831898   42.932831898   42.932831898    6[6-(1,6),6-(1,7),6-(7,7)]
   674   43.724958943   43.724958943   43.724958943    6[1-(0),6-(6,6),7-(6)]
   675   42.099850163   42.099850163   42.099850163    6[6-(6,6),7-(6),7-(6)]
   676    40.40982782    40.40982782    40.40982782    6[6-(6,6),7-(6),7-(6)]
   677   41.546042143   41.546042143   41.546042143    6[6-(6,6),7-(6),7-(6)]
   678    41.79888728    41.79888728    41.79888728    6[6-(1,6),6-(1,7),6-(7,7)]
   679   42.821616353   42.821616353   42.821616353    6[1-(0),6-(1,6),6-(6,6)]
   680   42.962338063   42.962338063   42.962338063    6[1-(0),6-(1,6),6-(1,7)]
   681   42.119823567   42.119823567   42.119823567    6[1-(0),6-(1,6),7-(6)]
   682   39.521011342   39.521011342   39.521011342    6[1-(0),6-(1,6),7-(6)]
   683   38.954492974   38.954492974   38.954492974    6[1-(0),6-(1,6),6-(1,7)]
   684   37.594031797   37.594031797   37.594031797    6[1-(0),6-(1,6),6-(6,6)]
   685   41.013115409   41.013115409   41.013115409    6[1-(0),6-(6,6),7-(6)]
   686   36.801904752   36.801904752   36.801904752    6[6-(1,6),6-(1,7),6-(7,7)]
   687   37.461934966   37.461934966   37.461934966    6[1-(0),6-(6,6),7-(6)]
   688    35.34384626    35.34384626    35.34384626    6[6-(6,6),7-(6),7-(6)]
   689   44.956046935   44.956046935   44.956046935    6[7-(27),16-(0)]
   690   39.336257355   39.336257355   39.336257355    6[7-(27),16-(0)]
   691   42.661829121   42.661829121   42.661829121    6[1-(0),6-(6,6),7-(6)]
   692   41.724894897   41.724894897   41.724894897    6[6-(1,6),6-(1,7),6-(7,7)]
   693   41.310900705   41.310900705   41.310900705    6[1-(0),6-(1,6),6-(6,6)]
   694   41.776644171   41.776644171   41.776644171    6[1-(0),6-(1,6),6-(1,7)]
   695   42.713124454   42.713124454   42.713124454    6[1-(0),6-(1,6),7-(6)]
   696    41.44027389    41.44027389    41.44027389    6[1-(0),6-(1,6),7-(6)]
   697   42.081238582   42.081238582   42.081238582    6[1-(0),6-(1,6),6-(1,7)]
   698   41.953681161   41.953681161   41.953681161    6[1-(0),6-(1,6),6-(6,6)]
   699   41.200139101   41.200139101   41.200139101    6[6-(1,6),6-(1,7),6-(7,7)]
   700   40.612285506   40.612285506   40.612285506    6[1-(0),6-(6,6),7-(6)]
   701   41.100726022   41.100726022   41.100726022    6[6-(6,6),7-(6),7-(6)]
   702   41.310446764   41.310446764   41.310446764    6[6-(6,6),7-(6),7-(6)]
   703   40.628627382   40.628627382   40.628627382    6[6-(6,6),7-(6),7-(6)]
   704   40.248224824   40.248224824   40.248224824    6[6-(1,6),6-(1,7),6-(7,7)]
   705   39.969051109   39.969051109   39.969051109    6[1-(0),6-(1,6),6-(6,6)]
   706   39.607714073   39.607714073   39.607714073    6[1-(0),6-(1,6),6-(1,7)]
   707   39.560050268   39.560050268   39.560050268    6[1-(0),6-(1,6),7-(6)]
   708   40.921419327   40.921419327   40.921419327    6[1-(0),6-(1,6),7-(6)]
   709   41.225559797   41.225559797   41.225559797    6[1-(0),6-(1,6),6-(1,7)]
   710   40.675383305   40.675383305   40.675383305    6[1-(0),6-(1,6),6-(6,6)]
   711   40.205100429   40.205100429   40.205100429    6[1-(0),6-(6,6),7-(6)]
   712   39.808809936   39.808809936   39.808809936    6[6-(1,6),6-(1,7),6-(7,7)]
   713    39.52918228    39.52918228    39.52918228    6[1-(0),6-(6,6),7-(6)]
   714   39.153319132   39.153319132   39.153319132    6[6-(6,6),7-(6),7-(6)]
   715   47.972030939   47.972030939   47.972030939    6[7-(27),16-(0)]
   716   28.142980177   28.142980177   28.142980177    6[7-(27),16-(0)]
   717   23.186852339   23.186852339   23.186852339    6[1-(0),6-(6,6),7-(6)]
   718   23.793317515   23.793317515   23.793317515    6[6-(1,6),6-(1,7),6-(7,7)]
   719   25.075246899   25.075246899   25.075246899    6[1-(0),6-(1,6),6-(6,6)]
   720   25.685343603   25.685343603   25.685343603    6[1-(0),6-(1,6),6-(1,7)]
   721   25.019412156   25.019412156   25.019412156    6[1-(0),6-(1,6),7-(6)]
   722    17.00009045    17.00009045    17.00009045    6[1-(0),6-(1,6),7-(6)]
   723   17.611095036   17.611095036   17.611095036    6[1-(0),6-(1,6),6-(1,7)]
   724   18.986990207   18.986990207   18.986990207    6[1-(0),6-(1,6),6-(6,6)]
   725   19.706940633   19.706940633   19.706940633    6[6-(1,6),6-(1,7),6-(7,7)]
   726   19.011956962   19.011956962   19.011956962    6[1-(0),6-(6,6),7-(6)]
   727   21.163637302   21.163637302   21.163637302    6[6-(6,6),7-(6),7-(6)]
   728   23.097425962   23.097425962   23.097425962    6[6-(6,6),7-(6),7-(6)]
   729   23.160977702   23.160977702   23.160977702    6[6-(6,6),7-(6),7-(6)]
   730    23.94538775    23.94538775    23.94538775    6[6-(1,6),6-(1,7),6-(7,7)]
   731   23.360257801   23.360257801   23.360257801    6[1-(0),6-(1,6),6-(6,6)]
   732   24.190061949   24.190061949   24.190061949    6[1-(0),6-(1,6),6-(1,7)]
   733    25.56141771    25.56141771    25.56141771    6[1-(0),6-(1,6),7-(6)]
   734   31.050926223   31.050926223   31.050926223    6[1-(0),6-(1,6),7-(6)]
   735   32.389144291   32.389144291   32.389144291    6[1-(0),6-(1,6),6-(1,7)]
   736   33.164475519   33.164475519   33.164475519    6[1-(0),6-(1,6),6-(6,6)]
   737   25.327638095   25.327638095   25.327638095    6[1-(0),6-(6,6),7-(6)]
   738   32.578437688   32.578437688   32.578437688    6[6-(1,6),6-(1,7),6-(7,7)]
   739   31.219338334   31.219338334   31.219338334    6[1-(0),6-(6,6),7-(6)]
   740   33.370110792   33.370110792   33.370110792    6[6-(6,6),7-(6),7-(6)]
   741   68.529203065   68.529203065   68.529203065    6[7-(27),16-(0)]
   742   28.754892645   28.754892645   28.754892645    6[7-(27),16-(0)]
   743   25.429320879   25.429320879   25.429320879    6[1-(0),6-(6,6),7-(6)]
   744   26.366255103   26.366255103   26.366255103    6[6-(1,6),6-(1,7),6-(7,7)]
   745   26.780249295   26.780249295   26.780249295    6[1-(0),6-(1,6),6-(6,6)]
   746   26.314505829   26.314505829   26.314505829    6[1-(0),6-(1,6),6-(1,7)]
   747   25.378025546   25.378025546   25.378025546    6[1-(0),6-(1,6),7-(6)]
   748    26.65087611    26.65087611    26.65087611    6[1-(0),6-(1,6),7-(6)]
   749   26.009911418   26.009911418   26.009911418    6[1-(0),6-(1,6),6-(1,7)]
   750   26.137468839   26.137468839   26.137468839    6[1-(0),6-(1,6),6-(6,6)]
   751   26.891010899   26.891010899   26.891010899    6[6-(1,6),6-(1,7),6-(7,7)]
   752   27.478864494   27.478864494   27.478864494    6[1-(0),6-(6,6),7-(6)]
   753   26.990423978   26.990423978   26.990423978    6[6-(6,6),7-(6),7-(6)]
   754   26.780703236   26.780703236   26.780703236    6[6-(6,6),7-(6),7-(6)]
   755   27.462522618   27.462522618   27.462522618    6[6-(6,6),7-(6),7-(6)]
   756   27.842925176   27.842925176   27.842925176    6[6-(1,6),6-(1,7),6-(7,7)]
   757   28.122098891   28.122098891   28.122098891    6[1-(0),6-(1,6),6-(6,6)]
   758   28.483435927   28.483435927   28.483435927    6[1-(0),6-(1,6),6-(1,7)]
   759   28.531099732   28.531099732   28.531099732    6[1-(0),6-(1,6),7-(6)]
   760   27.169730673   27.169730673   27.169730673    6[1-(0),6-(1,6),7-(6)]
   761   26.865590203   26.865590203   26.865590203    6[1-(0),6-(1,6),6-(1,7)]
   762   27.415766695   27.415766695   27.415766695    6[1-(0),6-(1,6),6-(6,6)]
   763   27.886049571   27.886049571   27.886049571    6[1-(0),6-(6,6),7-(6)]
   764   28.282340064   28.282340064   28.282340064    6[6-(1,6),6-(1,7),6-(7,7)]
   765    28.56196772    28.56196772    28.56196772    6[1-(0),6-(6,6),7-(6)]
   766   28.937830868   28.937830868   28.937830868    6[6-(6,6),7-(6),7-(6)]
   767   65.513219061   65.513219061   65.513219061    6[7-(27),16-(0)]
   768   39.948169823   39.948169823   39.948169823    6[7-(27),16-(0)]
   769   44.904297661   44.904297661   44.904297661    6[1-(0),6-(6,6),7-(6)]
   770   44.297832485   44.297832485   44.297832485    6[6-(1,6),6-(1,7),6-(7,7)]
   771   43.015903101   43.015903101   43.015903101    6[1-(0),6-(1,6),6-(6,6)]
   772   42.405806397   42.405806397   42.405806397    6[1-(0),6-(1,6),6-(1,7)]
   773   43.071737844   43.071737844   43.071737844    6[1-(0),6-(1,6),7-(6)]
   774    51.09105955    51.09105955    51.09105955    6[1-(0),6-(1,6),7-(6)]
   775   50.480054964   50.480054964   50.480054964    6[1-(0),6-(1,6),6-(1,7)]
   776   49.104159793   49.104159793   49.104159793    6[1-(0),6-(1,6),6-(6,6)]
   777   48.384209367   48.384209367   48.384209367    6[6-(1,6),6-(1,7),6-(7,7)]
   778   49.079193038   49.079193038   49.079193038    6[1-(0),6-(6,6),7-(6)]
   779   46.927512698   46.927512698   46.927512698    6[6-(6,6),7-(6),7-(6)]
   780   44.993724038   44.993724038   44.993724038    6[6-(6,6),7-(6),7-(6)]
   781   44.930172298   44.930172298   44.930172298    6[6-(6,6),7-(6),7-(6)]
   782    44.14576225    44.14576225    44.14576225    6[6-(1,6),6-(1,7),6-(7,7)]
   783   44.730892199   44.730892199   44.730892199    6[1-(0),6-(1,6),6-(6,6)]
   784   43.901088051   43.901088051   43.901088051    6[1-(0),6-(1,6),6-(1,7)]
   785    42.52973229    42.52973229    42.52973229    6[1-(0),6-(1,6),7-(6)]
   786   37.040223777   37.040223777   37.040223777    6[1-(0),6-(1,6),7-(6)]
   787   35.702005709   35.702005709   35.702005709    6[1-(0),6-(1,6),6-(1,7)]
   788   34.926674481   34.926674481   34.926674481    6[1-(0),6-(1,6),6-(6,6)]
   789   42.763511905   42.763511905   42.763511905    6[1-(0),6-(6,6),7-(6)]
   790   35.512712312   35.512712312   35.512712312    6[6-(1,6),6-(1,7),6-(7,7)]
   791   36.871811666   36.871811666   36.871811666    6[1-(0),6-(6,6),7-(6)]
   792   34.721039208   34.721039208   34.721039208    6[6-(6,6),7-(6),7-(6)]
   793   20.119119061   20.119119061   20.119119061    6[7-(27),16-(0)]
   794   17.251119823   17.251119823   17.251119823    6[7-(27),16-(0)]
   795   22.207247661   22.207247661   22.207247661    6[1-(0),6-(6,6),7-(6)]
   796   21.600782485   21.600782485   21.600782485    6[6-(1,6),6-(1,7),6-(7,7)]
   797   20.318853101   20.318853101   20.318853101    6[1-(0),6-(1,6),6-(6,6)]
   798   19.708756397   19.708756397   19.708756397    6[1-(0),6-(1,6),6-(1,7)]
   799   20.374687844   20.374687844   20.374687844    6[1-(0),6-(1,6),7-(6)]
   800    51.09105955    51.09105955    51.09105955    6[1-(0),6-(1,6),7-(6)]
   801   27.783004964   27.783004964   27.783004964    6[1-(0),6-(1,6),6-(1,7)]
   802   26.407109793   26.407109793   26.407109793    6[1-(0),6-(1,6),6-(6,6)]
   803   25.687159367   25.687159367   25.687159367    6[6-(1,6),6-(1,7),6-(7,7)]
   804   26.382143038   26.382143038   26.382143038    6[1-(0),6-(6,6),7-(6)]
   805   24.230462698   24.230462698   24.230462698    6[6-(6,6),7-(6),7-(6)]
   806   22.296674038   22.296674038   22.296674038    6[6-(6,6),7-(6),7-(6)]
   807   22.233122298   22.233122298   22.233122298    6[6-(6,6),7-(6),7-(6)]
   808    44.14576225    44.14576225    44.14576225    6[6-(1,6),6-(1,7),6-(7,7)]
   809   44.730892199   44.730892199   44.730892199    6[1-(0),6-(1,6),6-(6,6)]
   810   43.901088051   43.901088051   43.901088051    6[1-(0),6-(1,6),6-(1,7)]
   811    42.52973229    42.52973229    42.52973229    6[1-(0),6-(1,6),7-(6)]
   812   37.040223777   37.040223777   37.040223777    6[1-(0),6-(1,6),7-(6)]
   813   35.702005709   35.702005709   35.702005709    6[1-(0),6-(1,6),6-(1,7)]
   814   34.926674481   34.926674481   34.926674481    6[1-(0),6-(1,6),6-(6,6)]
   815   42.763511905   42.763511905   42.763511905    6[1-(0),6-(6,6),7-(6)]
   816   12.815662312   12.815662312   12.815662312    6[6-(1,6),6-(1,7),6-(7,7)]
   817   14.174761666   14.174761666   14.174761666    6[1-(0),6-(6,6),7-(6)]
   818   12.023989208   12.023989208   12.023989208    6[6-(6,6),7-(6),7-(6)]
   819   23.135103065   23.135103065   23.135103065    6[7-(27),16-(0)]
   820   28.754892645   28.754892645   28.754892645    6[7-(27),16-(0)]
   821   25.429320879   25.429320879   25.429320879    6[1-(0),6-(6,6),7-(6)]
   822   26.366255103   26.366255103   26.366255103    6[6-(1,6),6-(1,7),6-(7,7)]
   823   26.780249295   26.780249295   26.780249295    6[1-(0),6-(1,6),6-(6,6)]
   824   26.314505829   26.314505829   26.314505829    6[1-(0),6-(1,6),6-(1,7)]
   825   25.378025546   25.378025546   25.378025546    6[1-(0),6-(1,6),7-(6)]
   826    72.04497611    72.04497611    72.04497611    6[1-(0),6-(1,6),7-(6)]
   827   26.009911418   26.009911418   26.009911418    6[1-(0),6-(1,6),6-(1,7)]
   828   26.137468839   26.137468839   26.137468839    6[1-(0),6-(1,6),6-(6,6)]
   829   26.891010899   26.891010899   26.891010899    6[6-(1,6),6-(1,7),6-(7,7)]
   830   27.478864494   27.478864494   27.478864494    6[1-(0),6-(6,6),7-(6)]
   831   26.990423978   26.990423978   26.990423978    6[6-(6,6),7-(6),7-(6)]
   832   26.780703236   26.780703236   26.780703236    6[6-(6,6),7-(6),7-(6)]
   833   27.462522618   27.462522618   27.462522618    6[6-(6,6),7-(6),7-(6)]
   834   73.237025176   73.237025176   73.237025176    6[6-(1,6),6-(1,7),6-(7,7)]
   835   73.516198891   73.516198891   73.516198891    6[1-(0),6-(1,6),6-(6,6)]
   836   73.877535927   73.877535927   73.877535927    6[1-(0),6-(1,6),6-(1,7)]
   837   73.925199732   73.925199732   73.925199732    6[1-(0),6-(1,6),7-(6)]
   838   49.866780673   49.866780673   49.866780673    6[1-(0),6-(1,6),7-(6)]
   839   49.562640203   49.562640203   49.562640203    6[1-(0),6-(1,6),6-(1,7)]
   840   50.112816695   50.112816695   50.112816695    6[1-(0),6-(1,6),6-(6,6)]
   841   73.280149571   73.280149571   73.280149571    6[1-(0),6-(6,6),7-(6)]
   842    5.585290064    5.585290064    5.585290064    6[6-(1,6),6-(1,7),6-(7,7)]
   843     5.86491772     5.86491772     5.86491772    6[1-(0),6-(6,6),7-(6)]
   844    6.240780868    6.240780868    6.240780868    6[6-(6,6),7-(6),7-(6)]
   845   47.972030939   47.972030939   47.972030939    6[7-(27),16-(0)]
   846   50.840030177   50.840030177   50.840030177    6[7-(27),16-(0)]
   847   45.883902339   45.883902339   45.883902339    6[1-(0),6-(6,6),7-(6)]
   848   46.490367515   46.490367515   46.490367515    6[6-(1,6),6-(1,7),6-(7,7)]
   849   47.772296899   47.772296899   47.772296899    6[1-(0),6-(1,6),6-(6,6)]
   850   48.382393603   48.382393603   48.382393603    6[1-(0),6-(1,6),6-(1,7)]
   851   47.716462156   47.716462156   47.716462156    6[1-(0),6-(1,6),7-(6)]
   852    62.39419045    62.39419045    62.39419045    6[1-(0),6-(1,6),7-(6)]
   853   40.308145036   40.308145036   40.308145036    6[1-(0),6-(1,6),6-(1,7)]
   854   41.684040207   41.684040207   41.684040207    6[1-(0),6-(1,6),6-(6,6)]
   855   42.403990633   42.403990633   42.403990633    6[6-(1,6),6-(1,7),6-(7,7)]
   856   41.709006962   41.709006962   41.709006962    6[1-(0),6-(6,6),7-(6)]
   857   43.860687302   43.860687302   43.860687302    6[6-(6,6),7-(6),7-(6)]
   858   45.794475962   45.794475962   45.794475962    6[6-(6,6),7-(6),7-(6)]
   859   45.858027702   45.858027702   45.858027702    6[6-(6,6),7-(6),7-(6)]
   860    69.33948775    69.33948775    69.33948775    6[6-(1,6),6-(1,7),6-(7,7)]
   861   68.754357801   68.754357801   68.754357801    6[1-(0),6-(1,6),6-(6,6)]
   862   69.584161949   69.584161949   69.584161949    6[1-(0),6-(1,6),6-(1,7)]
   863    70.95551771    70.95551771    70.95551771    6[1-(0),6-(1,6),7-(6)]
   864   31.050926223   31.050926223   31.050926223    6[1-(0),6-(1,6),7-(6)]
   865   32.389144291   32.389144291   32.389144291    6[1-(0),6-(1,6),6-(1,7)]
   866   33.164475519   33.164475519   33.164475519    6[1-(0),6-(1,6),6-(6,6)]
   867   70.721738095   70.721738095   70.721738095    6[1-(0),6-(6,6),7-(6)]
   868    9.881387688    9.881387688    9.881387688    6[6-(1,6),6-(1,7),6-(7,7)]
   869    8.522288334    8.522288334    8.522288334    6[1-(0),6-(6,6),7-(6)]
   870   10.673060792   10.673060792   10.673060792    6[6-(6,6),7-(6),7-(6)]
   871   44.956046935   44.956046935   44.956046935    6[7-(27),16-(0)]
   872   39.336257355   39.336257355   39.336257355    6[7-(27),16-(0)]
   873   42.661829121   42.661829121   42.661829121    6[1-(0),6-(6,6),7-(6)]
   874   41.724894897   41.724894897   41.724894897    6[6-(1,6),6-(1,7),6-(7,7)]
   875   41.310900705   41.310900705   41.310900705    6[1-(0),6-(1,6),6-(6,6)]
   876   41.776644171   41.776644171   41.776644171    6[1-(0),6-(1,6),6-(1,7)]
   877   42.713124454   42.713124454   42.713124454    6[1-(0),6-(1,6),7-(6)]
   878    41.44027389    41.44027389    41.44027389    6[1-(0),6-(1,6),7-(6)]
   879   42.081238582   42.081238582   42.081238582    6[1-(0),6-(1,6),6-(1,7)]
   880   41.953681161   41.953681161   41.953681161    6[1-(0),6-(1,6),6-(6,6)]
   881   41.200139101   41.200139101   41.200139101    6[6-(1,6),6-(1,7),6-(7,7)]
   882   40.612285506   40.612285506   40.612285506    6[1-(0),6-(6,6),7-(6)]
   883   41.100726022   41.100726022   41.100726022    6[6-(6,6),7-(6),7-(6)]
   884   41.310446764   41.310446764   41.310446764    6[6-(6,6),7-(6),7-(6)]
   885   40.628627382   40.628627382   40.628627382    6[6-(6,6),7-(6),7-(6)]
   886   40.248224824   40.248224824   40.248224824    6[6-(1,6),6-(1,7),6-(7,7)]
   887   39.969051109   39.969051109   39.969051109    6[1-(0),6-(1,6),6-(6,6)]
   888   39.607714073   39.607714073   39.607714073    6[1-(0),6-(1,6),6-(1,7)]
   889   39.560050268   39.560050268   39.560050268    6[1-(0),6-(1,6),7-(6)]
   890   18.224369327   18.224369327   18.224369327    6[1-(0),6-(1,6),7-(6)]
   891   18.528509797   18.528509797   18.528509797    6[1-(0),6-(1,6),6-(1,7)]
   892   17.978333305   17.978333305   17.978333305    6[1-(0),6-(1,6),6-(6,6)]
   893   40.205100429   40.205100429   40.205100429    6[1-(0),6-(6,6),7-(6)]
   894   17.111759936   17.111759936   17.111759936    6[6-(1,6),6-(1,7),6-(7,7)]
   895    16.83213228    16.83213228    16.83213228    6[1-(0),6-(6,6),7-(6)]
   896   16.456269132   16.456269132   16.456269132    6[6-(6,6),7-(6),7-(6)]
   897   50.791912431   50.791912431   50.791912431    6[7-(27),16-(0)]
   898   54.186029288   54.186029288   54.186029288    6[7-(27),16-(0)]
   899   51.418804952   51.418804952   51.418804952    6[1-(0),6-(6,6),7-(6)]
   900   51.836430672   51.836430672   51.836430672    6[6-(1,6),6-(1,7),6-(7,7)]
   901     52.0670327     52.0670327     52.0670327    6[1-(0),6-(1,6),6-(6,6)]
   902   51.800115392   51.800115392   51.800115392    6[1-(0),6-(1,6),6-(1,7)]
   903   51.386575141   51.386575141   51.386575141    6[1-(0),6-(1,6),7-(6)]
   904   50.269880281   50.269880281   50.269880281    6[1-(0),6-(1,6),7-(6)]
   905   50.147316211   50.147316211   50.147316211    6[1-(0),6-(1,6),6-(1,7)]
   906   50.642111901   50.642111901   50.642111901    6[1-(0),6-(1,6),6-(6,6)]
   907   51.291247531   51.291247531   51.291247531    6[6-(1,6),6-(1,7),6-(7,7)]
   908   51.388390905   51.388390905   51.388390905    6[1-(0),6-(6,6),7-(6)]
   909   51.914962465   51.914962465   51.914962465    6[6-(6,6),7-(6),7-(6)]
   910   52.158728782   52.158728782   52.158728782    6[6-(6,6),7-(6),7-(6)]
   911   53.358494845   53.358494845   53.358494845    6[6-(6,6),7-(6),7-(6)]
   912    54.39575003    54.39575003    54.39575003    6[6-(1,6),6-(1,7),6-(7,7)]
   913   54.833349154   54.833349154   54.833349154    6[1-(0),6-(1,6),6-(6,6)]
   914   55.803875012   55.803875012   55.803875012    6[1-(0),6-(1,6),6-(1,7)]
   915   56.332716277   56.332716277   56.332716277    6[1-(0),6-(1,6),7-(6)]
   916   13.829312565   13.829312565   13.829312565    6[1-(0),6-(1,6),7-(6)]
   917   14.601012265   14.601012265   14.601012265    6[1-(0),6-(1,6),6-(1,7)]
   918   14.015882316   14.015882316   14.015882316    6[1-(0),6-(1,6),6-(6,6)]
   919   54.992228504   54.992228504   54.992228504    6[1-(0),6-(6,6),7-(6)]
   920    12.63771744    12.63771744    12.63771744    6[6-(1,6),6-(1,7),6-(7,7)]
   921     11.9386483     11.9386483     11.9386483    6[1-(0),6-(6,6),7-(6)]
   922   11.971332052   11.971332052   11.971332052    6[6-(6,6),7-(6),7-(6)]
   923   42.136165443   42.136165443   42.136165443    6[7-(27),16-(0)]
   924   35.990258244   35.990258244   35.990258244    6[7-(27),16-(0)]
   925   37.126926508   37.126926508   37.126926508    6[1-(0),6-(6,6),7-(6)]
   926    36.37883174    36.37883174    36.37883174    6[6-(1,6),6-(1,7),6-(7,7)]
   927   37.016164904   37.016164904   37.016164904    6[1-(0),6-(1,6),6-(6,6)]
   928   38.358922382   38.358922382   38.358922382    6[1-(0),6-(1,6),6-(1,7)]
   929   39.043011469   39.043011469   39.043011469    6[1-(0),6-(1,6),7-(6)]
   930   53.564584059   53.564584059   53.564584059    6[1-(0),6-(1,6),7-(6)]
   931   32.242067407   32.242067407   32.242067407    6[1-(0),6-(1,6),6-(1,7)]
   932   32.995609467   32.995609467   32.995609467    6[1-(0),6-(1,6),6-(6,6)]
   933   32.312882203   32.312882203   32.312882203    6[6-(1,6),6-(1,7),6-(7,7)]
   934   30.932901563   30.932901563   30.932901563    6[1-(0),6-(6,6),7-(6)]
   935   33.046450859   33.046450859   33.046450859    6[6-(6,6),7-(6),7-(6)]
   936   34.946193944   34.946193944   34.946193944    6[6-(6,6),7-(6),7-(6)]
   937   33.128160239   33.128160239   33.128160239    6[6-(6,6),7-(6),7-(6)]
   938   55.191962544   55.191962544   55.191962544    6[6-(1,6),6-(1,7),6-(7,7)]
   939   53.890059756   53.890059756   53.890059756    6[1-(0),6-(1,6),6-(6,6)]
   940    53.38800101    53.38800101    53.38800101    6[1-(0),6-(1,6),6-(1,7)]
   941   54.182851701   54.182851701   54.182851701    6[1-(0),6-(1,6),7-(6)]
   942   35.445982985   35.445982985   35.445982985    6[1-(0),6-(1,6),7-(6)]
   943   36.316641823   36.316641823   36.316641823    6[1-(0),6-(1,6),6-(1,7)]
   944   37.126926508   37.126926508   37.126926508    6[1-(0),6-(1,6),6-(6,6)]
   945    55.93461002    55.93461002    55.93461002    6[1-(0),6-(6,6),7-(6)]
   946   14.355430184   14.355430184   14.355430184    6[6-(1,6),6-(1,7),6-(7,7)]
   947   13.415772314   13.415772314   13.415772314    6[1-(0),6-(6,6),7-(6)]
   948   15.157997872   15.157997872   15.157997872    6[6-(6,6),7-(6),7-(6)]
   949   25.954984557   25.954984557   25.954984557    6[7-(27),16-(0)]
   950   32.100891756   32.100891756   32.100891756    6[7-(27),16-(0)]
   951   30.964223492   30.964223492   30.964223492    6[1-(0),6-(6,6),7-(6)]
   952    31.71231826    31.71231826    31.71231826    6[6-(1,6),6-(1,7),6-(7,7)]
   953   31.074985096   31.074985096   31.074985096    6[1-(0),6-(1,6),6-(6,6)]
   954   29.732227618   29.732227618   29.732227618    6[1-(0),6-(1,6),6-(1,7)]
   955   29.048138531   29.048138531   29.048138531    6[1-(0),6-(1,6),7-(6)]
   956   59.920665941   59.920665941   59.920665941    6[1-(0),6-(1,6),7-(6)]
   957   35.849082593   35.849082593   35.849082593    6[1-(0),6-(1,6),6-(1,7)]
   958   35.095540533   35.095540533   35.095540533    6[1-(0),6-(1,6),6-(6,6)]
   959   35.778267797   35.778267797   35.778267797    6[6-(1,6),6-(1,7),6-(7,7)]
   960   37.158248437   37.158248437   37.158248437    6[1-(0),6-(6,6),7-(6)]
   961   35.044699141   35.044699141   35.044699141    6[6-(6,6),7-(6),7-(6)]
   962   33.144956056   33.144956056   33.144956056    6[6-(6,6),7-(6),7-(6)]
   963   34.962989761   34.962989761   34.962989761    6[6-(6,6),7-(6),7-(6)]
   964   58.293287456   58.293287456   58.293287456    6[6-(1,6),6-(1,7),6-(7,7)]
   965   59.595190244   59.595190244   59.595190244    6[1-(0),6-(1,6),6-(6,6)]
   966    60.09724899    60.09724899    60.09724899    6[1-(0),6-(1,6),6-(1,7)]
   967   59.302398299   59.302398299   59.302398299    6[1-(0),6-(1,6),7-(6)]
   968   32.645167015   32.645167015   32.645167015    6[1-(0),6-(1,6),7-(6)]
   969   31.774508177   31.774508177   31.774508177    6[1-(0),6-(1,6),6-(1,7)]
   970   30.964223492   30.964223492   30.964223492    6[1-(0),6-(1,6),6-(6,6)]
   971    57.55063998    57.55063998    57.55063998    6[1-(0),6-(6,6),7-(6)]
   972    8.341619816    8.341619816    8.341619816    6[6-(1,6),6-(1,7),6-(7,7)]
   973    9.281277686    9.281277686    9.281277686    6[1-(0),6-(6,6),7-(6)]
   974    7.539052128    7.539052128    7.539052128    6[6-(6,6),7-(6),7-(6)]
   975   17.299237569   17.299237569   17.299237569    6[7-(27),16-(0)]
   976   13.905120712   13.905120712   13.905120712    6[7-(27),16-(0)]
   977   16.672345048   16.672345048   16.672345048    6[1-(0),6-(6,6),7-(6)]
   978   16.254719328   16.254719328   16.254719328    6[6-(1,6),6-(1,7),6-(7,7)]
   979     16.0241173     16.0241173     16.0241173    6[1-(0),6-(1,6),6-(6,6)]
   980   16.291034608   16.291034608   16.291034608    6[1-(0),6-(1,6),6-(1,7)]
   981   16.704574859   16.704574859   16.704574859    6[1-(0),6-(1,6),7-(6)]
   982   63.215369719   63.215369719   63.215369719    6[1-(0),6-(1,6),7-(6)]
   983   17.943833789   17.943833789   17.943833789    6[1-(0),6-(1,6),6-(1,7)]
   984   17.449038099   17.449038099   17.449038099    6[1-(0),6-(1,6),6-(6,6)]
   985   16.799902469   16.799902469   16.799902469    6[6-(1,6),6-(1,7),6-(7,7)]
   986   16.702759095   16.702759095   16.702759095    6[1-(0),6-(6,6),7-(6)]
   987   16.176187535   16.176187535   16.176187535    6[6-(6,6),7-(6),7-(6)]
   988   15.932421218   15.932421218   15.932421218    6[6-(6,6),7-(6),7-(6)]
   989   14.732655155   14.732655155   14.732655155    6[6-(6,6),7-(6),7-(6)]
   990    59.08949997    59.08949997    59.08949997    6[6-(1,6),6-(1,7),6-(7,7)]
   991   58.651900846   58.651900846   58.651900846    6[1-(0),6-(1,6),6-(6,6)]
   992   57.681374988   57.681374988   57.681374988    6[1-(0),6-(1,6),6-(1,7)]
   993   57.152533723   57.152533723   57.152533723    6[1-(0),6-(1,6),7-(6)]
   994   54.261837435   54.261837435   54.261837435    6[1-(0),6-(1,6),7-(6)]
   995   53.490137735   53.490137735   53.490137735    6[1-(0),6-(1,6),6-(1,7)]
   996   54.075267684   54.075267684   54.075267684    6[1-(0),6-(1,6),6-(6,6)]
   997   58.493021496   58.493021496   58.493021496    6[1-(0),6-(6,6),7-(6)]
   998    10.05933256    10.05933256    10.05933256    6[6-(1,6),6-(1,7),6-(7,7)]
   999     10.7584017     10.7584017     10.7584017    6[1-(0),6-(6,6),7-(6)]
  1000   10.725717948   10.725717948   10.725717948    6[6-(6,6),7-(6),7-(6)]
  1001   31.225693508   31.225693508   31.225693508    6[7-(27),16-(0)]
  1002   30.699575889   30.699575889   30.699575889    6[7-(27),16-(0)]
  1003   28.510672387   28.510672387   28.510672387    6[1-(0),6-(6,6),7-(6)]
  1004   28.699511843   28.699511843   28.699511843    6[6-(1,6),6-(1,7),6-(7,7)]
  1005   29.750839199   29.750839199   29.750839199    6[1-(0),6-(1,6),6-(6,6)]
  1006   30.627853211   30.627853211   30.627853211    6[1-(0),6-(1,6),6-(1,7)]
  1007   30.375462015   30.375462015   30.375462015    6[1-(0),6-(1,6),7-(6)]
  1008   68.866935169   68.866935169   68.866935169    6[1-(0),6-(1,6),7-(6)]
  1009   24.206403825   24.206403825   24.206403825    6[1-(0),6-(1,6),6-(1,7)]
  1010   25.087503306   25.087503306   25.087503306    6[1-(0),6-(1,6),6-(6,6)]
  1011   25.158318102   25.158318102   25.158318102    6[6-(1,6),6-(1,7),6-(7,7)]
  1012   24.366191057   24.366191057   24.366191057    6[1-(0),6-(6,6),7-(6)]
  1013   25.991299837   25.991299837   25.991299837    6[6-(6,6),7-(6),7-(6)]
  1014    27.68132218    27.68132218    27.68132218    6[6-(6,6),7-(6),7-(6)]
  1015   26.545107857   26.545107857   26.545107857    6[6-(6,6),7-(6),7-(6)]
  1016    71.68636272    71.68636272    71.68636272    6[6-(1,6),6-(1,7),6-(7,7)]
  1017   70.663633647   70.663633647   70.663633647    6[1-(0),6-(1,6),6-(6,6)]
  1018   70.522911937   70.522911937   70.522911937    6[1-(0),6-(1,6),6-(1,7)]
  1019   71.365426433   71.365426433   71.365426433    6[1-(0),6-(1,6),7-(6)]
  1020   51.267188658   51.267188658   51.267188658    6[1-(0),6-(1,6),7-(6)]
  1021   51.833707026   51.833707026   51.833707026    6[1-(0),6-(1,6),6-(1,7)]
  1022   53.194168203   53.194168203   53.194168203    6[1-(0),6-(1,6),6-(6,6)]
  1023   72.472134591   72.472134591   72.472134591    6[1-(0),6-(6,6),7-(6)]
  1024    8.592195248    8.592195248    8.592195248    6[6-(1,6),6-(1,7),6-(7,7)]
  1025    7.932165034    7.932165034    7.932165034    6[1-(0),6-(6,6),7-(6)]
  1026    10.05025374    10.05025374    10.05025374    6[6-(6,6),7-(6),7-(6)]
  1027   36.865456492   36.865456492   36.865456492    6[7-(27),16-(0)]
  1028   37.391574111   37.391574111   37.391574111    6[7-(27),16-(0)]
  1029   39.580477613   39.580477613   39.580477613    6[1-(0),6-(6,6),7-(6)]
  1030   39.391638157   39.391638157   39.391638157    6[6-(1,6),6-(1,7),6-(7,7)]
  1031   38.340310801   38.340310801   38.340310801    6[1-(0),6-(1,6),6-(6,6)]
  1032   37.463296789   37.463296789   37.463296789    6[1-(0),6-(1,6),6-(1,7)]
  1033   37.715687985   37.715687985   37.715687985    6[1-(0),6-(1,6),7-(6)]
  1034   44.618314831   44.618314831   44.618314831    6[1-(0),6-(1,6),7-(6)]
  1035   43.884746175   43.884746175   43.884746175    6[1-(0),6-(1,6),6-(1,7)]
  1036   43.003646694   43.003646694   43.003646694    6[1-(0),6-(1,6),6-(6,6)]
  1037   42.932831898   42.932831898   42.932831898    6[6-(1,6),6-(1,7),6-(7,7)]
  1038   43.724958943   43.724958943   43.724958943    6[1-(0),6-(6,6),7-(6)]
  1039   42.099850163   42.099850163   42.099850163    6[6-(6,6),7-(6),7-(6)]
  1040    40.40982782    40.40982782    40.40982782    6[6-(6,6),7-(6),7-(6)]
  1041   41.546042143   41.546042143   41.546042143    6[6-(6,6),7-(6),7-(6)]
  1042    41.79888728    41.79888728    41.79888728    6[6-(1,6),6-(1,7),6-(7,7)]
  1043   42.821616353   42.821616353   42.821616353    6[1-(0),6-(1,6),6-(6,6)]
  1044   42.962338063   42.962338063   42.962338063    6[1-(0),6-(1,6),6-(1,7)]
  1045   42.119823567   42.119823567   42.119823567    6[1-(0),6-(1,6),7-(6)]
  1046   16.823961342   16.823961342   16.823961342    6[1-(0),6-(1,6),7-(6)]
  1047   16.257442974   16.257442974   16.257442974    6[1-(0),6-(1,6),6-(1,7)]
  1048   14.896981797   14.896981797   14.896981797    6[1-(0),6-(1,6),6-(6,6)]
  1049   41.013115409   41.013115409   41.013115409    6[1-(0),6-(6,6),7-(6)]
  1050   14.104854752   14.104854752   14.104854752    6[6-(1,6),6-(1,7),6-(7,7)]
  1051   14.764884966   14.764884966   14.764884966    6[1-(0),6-(6,6),7-(6)]
  1052    12.64679626    12.64679626    12.64679626    6[6-(6,6),7-(6),7-(6)]
  1053   28.209709504   28.209709504   28.209709504    6[7-(27),16-(0)]
  1054   19.195803067   19.195803067   19.195803067    6[7-(27),16-(0)]
  1055   25.288599169   25.288599169   25.288599169    6[1-(0),6-(6,6),7-(6)]
  1056   23.934039225   23.934039225   23.934039225    6[6-(1,6),6-(1,7),6-(7,7)]
  1057   23.289443005   23.289443005   23.289443005    6[1-(0),6-(1,6),6-(6,6)]
  1058   24.022103779   24.022103779   24.022103779    6[1-(0),6-(1,6),6-(1,7)]
  1059   25.372124313   25.372124313   25.372124313    6[1-(0),6-(1,6),7-(6)]
  1060   47.913018609   47.913018609   47.913018609    6[1-(0),6-(1,6),7-(6)]
  1061   25.979497371   25.979497371   25.979497371    6[1-(0),6-(1,6),6-(1,7)]
  1062    25.35714426    25.35714426    25.35714426    6[1-(0),6-(1,6),6-(6,6)]
  1063    23.95446657    23.95446657    23.95446657    6[6-(1,6),6-(1,7),6-(7,7)]
  1064   23.269469601   23.269469601   23.269469601    6[1-(0),6-(6,6),7-(6)]
  1065   23.231338557   23.231338557   23.231338557    6[6-(6,6),7-(6),7-(6)]
  1066   23.197292982   23.197292982   23.197292982    6[6-(6,6),7-(6),7-(6)]
  1067   21.315707537   21.315707537   21.315707537    6[6-(6,6),7-(6),7-(6)]
  1068   42.595099794   42.595099794   42.595099794    6[6-(1,6),6-(1,7),6-(7,7)]
  1069   41.878326955   41.878326955   41.878326955    6[1-(0),6-(1,6),6-(6,6)]
  1070   40.546464061   40.546464061   40.546464061    6[1-(0),6-(1,6),6-(1,7)]
  1071   39.969958991   39.969958991   39.969958991    6[1-(0),6-(1,6),7-(6)]
  1072   38.440631762   38.440631762   38.440631762    6[1-(0),6-(1,6),7-(6)]
  1073   37.973072532   37.973072532   37.973072532    6[1-(0),6-(1,6),6-(1,7)]
  1074   38.008025989   38.008025989   38.008025989    6[1-(0),6-(1,6),6-(6,6)]
  1075   41.955496925   41.955496925   41.955496925    6[1-(0),6-(6,6),7-(6)]
  1076   15.822567496   15.822567496   15.822567496    6[6-(1,6),6-(1,7),6-(7,7)]
  1077    16.24200898    16.24200898    16.24200898    6[1-(0),6-(6,6),7-(6)]
  1078    15.83346208    15.83346208    15.83346208    6[6-(6,6),7-(6),7-(6)]
  1079   39.881440496   39.881440496   39.881440496    6[7-(27),16-(0)]
  1080   48.895346933   48.895346933   48.895346933    6[7-(27),16-(0)]
  1081   42.802550831   42.802550831   42.802550831    6[1-(0),6-(6,6),7-(6)]
  1082   44.157110775   44.157110775   44.157110775    6[6-(1,6),6-(1,7),6-(7,7)]
  1083   44.801706995   44.801706995   44.801706995    6[1-(0),6-(1,6),6-(6,6)]
  1084   44.069046221   44.069046221   44.069046221    6[1-(0),6-(1,6),6-(1,7)]
  1085   42.719025687   42.719025687   42.719025687    6[1-(0),6-(1,6),7-(6)]
  1086   65.572231391   65.572231391   65.572231391    6[1-(0),6-(1,6),7-(6)]
  1087   42.111652629   42.111652629   42.111652629    6[1-(0),6-(1,6),6-(1,7)]
  1088    42.73400574    42.73400574    42.73400574    6[1-(0),6-(1,6),6-(6,6)]
  1089    44.13668343    44.13668343    44.13668343    6[6-(1,6),6-(1,7),6-(7,7)]
  1090   44.821680399   44.821680399   44.821680399    6[1-(0),6-(6,6),7-(6)]
  1091   44.859811443   44.859811443   44.859811443    6[6-(6,6),7-(6),7-(6)]
  1092   44.893857018   44.893857018   44.893857018    6[6-(6,6),7-(6),7-(6)]
  1093   46.775442463   46.775442463   46.775442463    6[6-(6,6),7-(6),7-(6)]
  1094   70.890150206   70.890150206   70.890150206    6[6-(1,6),6-(1,7),6-(7,7)]
  1095   71.606923045   71.606923045   71.606923045    6[1-(0),6-(1,6),6-(6,6)]
  1096   72.938785939   72.938785939   72.938785939    6[1-(0),6-(1,6),6-(1,7)]
  1097   73.515291009   73.515291009   73.515291009    6[1-(0),6-(1,6),7-(6)]
  1098   29.650518238   29.650518238   29.650518238    6[1-(0),6-(1,6),7-(6)]
  1099   30.118077468   30.118077468   30.118077468    6[1-(0),6-(1,6),6-(1,7)]
  1100   30.083124011   30.083124011   30.083124011    6[1-(0),6-(1,6),6-(6,6)]
  1101   71.529753075   71.529753075   71.529753075    6[1-(0),6-(6,6),7-(6)]
  1102    6.874482504    6.874482504    6.874482504    6[6-(1,6),6-(1,7),6-(7,7)]
  1103     6.45504102     6.45504102     6.45504102    6[1-(0),6-(6,6),7-(6)]
  1104     6.86358792     6.86358792     6.86358792    6[6-(6,6),7-(6),7-(6)]
  1105   48.652034557   48.652034557   48.652034557    6[7-(27),16-(0)]
  1106   54.797941756   54.797941756   54.797941756    6[7-(27),16-(0)]
  1107   53.661273492   53.661273492   53.661273492    6[1-(0),6-(6,6),7-(6)]
  1108    54.40936826    54.40936826    54.40936826    6[6-(1,6),6-(1,7),6-(7,7)]
  1109   53.772035096   53.772035096   53.772035096    6[1-(0),6-(1,6),6-(6,6)]
  1110   52.429277618   52.429277618   52.429277618    6[1-(0),6-(1,6),6-(1,7)]
  1111   51.745188531   51.745188531   51.745188531    6[1-(0),6-(1,6),7-(6)]
  1112   59.920665941   59.920665941   59.920665941    6[1-(0),6-(1,6),7-(6)]
  1113   58.546132593   58.546132593   58.546132593    6[1-(0),6-(1,6),6-(1,7)]
  1114   57.792590533   57.792590533   57.792590533    6[1-(0),6-(1,6),6-(6,6)]
  1115   58.475317797   58.475317797   58.475317797    6[6-(1,6),6-(1,7),6-(7,7)]
  1116   59.855298437   59.855298437   59.855298437    6[1-(0),6-(6,6),7-(6)]
  1117   57.741749141   57.741749141   57.741749141    6[6-(6,6),7-(6),7-(6)]
  1118   55.842006056   55.842006056   55.842006056    6[6-(6,6),7-(6),7-(6)]
  1119   57.660039761   57.660039761   57.660039761    6[6-(6,6),7-(6),7-(6)]
  1120   58.293287456   58.293287456   58.293287456    6[6-(1,6),6-(1,7),6-(7,7)]
  1121   59.595190244   59.595190244   59.595190244    6[1-(0),6-(1,6),6-(6,6)]
  1122    60.09724899    60.09724899    60.09724899    6[1-(0),6-(1,6),6-(1,7)]
  1123   59.302398299   59.302398299   59.302398299    6[1-(0),6-(1,6),7-(6)]
  1124   55.342217015   55.342217015   55.342217015    6[1-(0),6-(1,6),7-(6)]
  1125   54.471558177   54.471558177   54.471558177    6[1-(0),6-(1,6),6-(1,7)]
  1126   53.661273492   53.661273492   53.661273492    6[1-(0),6-(1,6),6-(6,6)]
  1127    57.55063998    57.55063998    57.55063998    6[1-(0),6-(6,6),7-(6)]
  1128   53.735719816   53.735719816   53.735719816    6[6-(1,6),6-(1,7),6-(7,7)]
  1129   54.675377686   54.675377686   54.675377686    6[1-(0),6-(6,6),7-(6)]
  1130   52.933152128   52.933152128   52.933152128    6[6-(6,6),7-(6),7-(6)]
  1131   39.996287569   39.996287569   39.996287569    6[7-(27),16-(0)]
  1132   59.299220712   59.299220712   59.299220712    6[7-(27),16-(0)]
  1133   62.066445048   62.066445048   62.066445048    6[1-(0),6-(6,6),7-(6)]
  1134   61.648819328   61.648819328   61.648819328    6[6-(1,6),6-(1,7),6-(7,7)]
  1135     61.4182173     61.4182173     61.4182173    6[1-(0),6-(1,6),6-(6,6)]
  1136   61.685134608   61.685134608   61.685134608    6[1-(0),6-(1,6),6-(1,7)]
  1137   62.098674859   62.098674859   62.098674859    6[1-(0),6-(1,6),7-(6)]
  1138   63.215369719   63.215369719   63.215369719    6[1-(0),6-(1,6),7-(6)]
  1139   63.337933789   63.337933789   63.337933789    6[1-(0),6-(1,6),6-(1,7)]
  1140   62.843138099   62.843138099   62.843138099    6[1-(0),6-(1,6),6-(6,6)]
  1141   62.194002469   62.194002469   62.194002469    6[6-(1,6),6-(1,7),6-(7,7)]
  1142   62.096859095   62.096859095   62.096859095    6[1-(0),6-(6,6),7-(6)]
  1143   61.570287535   61.570287535   61.570287535    6[6-(6,6),7-(6),7-(6)]
  1144   61.326521218   61.326521218   61.326521218    6[6-(6,6),7-(6),7-(6)]
  1145   60.126755155   60.126755155   60.126755155    6[6-(6,6),7-(6),7-(6)]
  1146    59.08949997    59.08949997    59.08949997    6[6-(1,6),6-(1,7),6-(7,7)]
  1147   58.651900846   58.651900846   58.651900846    6[1-(0),6-(1,6),6-(6,6)]
  1148   57.681374988   57.681374988   57.681374988    6[1-(0),6-(1,6),6-(1,7)]
  1149   57.152533723   57.152533723   57.152533723    6[1-(0),6-(1,6),7-(6)]
  1150   54.261837435   54.261837435   54.261837435    6[1-(0),6-(1,6),7-(6)]
  1151   53.490137735   53.490137735   53.490137735    6[1-(0),6-(1,6),6-(1,7)]
  1152   54.075267684   54.075267684   54.075267684    6[1-(0),6-(1,6),6-(6,6)]
  1153   58.493021496   58.493021496   58.493021496    6[1-(0),6-(6,6),7-(6)]
  1154    55.45343256    55.45343256    55.45343256    6[6-(1,6),6-(1,7),6-(7,7)]
  1155     56.1525017     56.1525017     56.1525017    6[1-(0),6-(6,6),7-(6)]
  1156   56.119817948   56.119817948   56.119817948    6[6-(6,6),7-(6),7-(6)]
  1157   28.094862431   28.094862431   28.094862431    6[7-(27),16-(0)]
  1158   54.186029288   54.186029288   54.186029288    6[7-(27),16-(0)]
  1159   51.418804952   51.418804952   51.418804952    6[1-(0),6-(6,6),7-(6)]
  1160   51.836430672   51.836430672   51.836430672    6[6-(1,6),6-(1,7),6-(7,7)]
  1161     52.0670327     52.0670327     52.0670327    6[1-(0),6-(1,6),6-(6,6)]
  1162   51.800115392   51.800115392   51.800115392    6[1-(0),6-(1,6),6-(1,7)]
  1163   51.386575141   51.386575141   51.386575141    6[1-(0),6-(1,6),7-(6)]
  1164   50.269880281   50.269880281   50.269880281    6[1-(0),6-(1,6),7-(6)]
  1165   50.147316211   50.147316211   50.147316211    6[1-(0),6-(1,6),6-(1,7)]
  1166   50.642111901   50.642111901   50.642111901    6[1-(0),6-(1,6),6-(6,6)]
  1167   51.291247531   51.291247531   51.291247531    6[6-(1,6),6-(1,7),6-(7,7)]
  1168   51.388390905   51.388390905   51.388390905    6[1-(0),6-(6,6),7-(6)]
  1169   51.914962465   51.914962465   51.914962465    6[6-(6,6),7-(6),7-(6)]
  1170   52.158728782   52.158728782   52.158728782    6[6-(6,6),7-(6),7-(6)]
  1171   53.358494845   53.358494845   53.358494845    6[6-(6,6),7-(6),7-(6)]
  1172    54.39575003    54.39575003    54.39575003    6[6-(1,6),6-(1,7),6-(7,7)]
  1173   54.833349154   54.833349154   54.833349154    6[1-(0),6-(1,6),6-(6,6)]
  1174   55.803875012   55.803875012   55.803875012    6[1-(0),6-(1,6),6-(1,7)]
  1175   56.332716277   56.332716277   56.332716277    6[1-(0),6-(1,6),7-(6)]
  1176   59.223412565   59.223412565   59.223412565    6[1-(0),6-(1,6),7-(6)]
  1177   59.995112265   59.995112265   59.995112265    6[1-(0),6-(1,6),6-(1,7)]
  1178   59.409982316   59.409982316   59.409982316    6[1-(0),6-(1,6),6-(6,6)]
  1179   54.992228504   54.992228504   54.992228504    6[1-(0),6-(6,6),7-(6)]
  1180    58.03181744    58.03181744    58.03181744    6[6-(1,6),6-(1,7),6-(7,7)]
  1181     57.3327483     57.3327483     57.3327483    6[1-(0),6-(6,6),7-(6)]
  1182   57.365432052   57.365432052   57.365432052    6[6-(6,6),7-(6),7-(6)]
  1183   19.439115443   19.439115443   19.439115443    6[7-(27),16-(0)]
  1184   58.687308244   58.687308244   58.687308244    6[7-(27),16-(0)]
  1185   59.823976508   59.823976508   59.823976508    6[1-(0),6-(6,6),7-(6)]
  1186    59.07588174    59.07588174    59.07588174    6[6-(1,6),6-(1,7),6-(7,7)]
  1187   59.713214904   59.713214904   59.713214904    6[1-(0),6-(1,6),6-(6,6)]
  1188   61.055972382   61.055972382   61.055972382    6[1-(0),6-(1,6),6-(1,7)]
  1189   61.740061469   61.740061469   61.740061469    6[1-(0),6-(1,6),7-(6)]
  1190   53.564584059   53.564584059   53.564584059    6[1-(0),6-(1,6),7-(6)]
  1191   54.939117407   54.939117407   54.939117407    6[1-(0),6-(1,6),6-(1,7)]
  1192   55.692659467   55.692659467   55.692659467    6[1-(0),6-(1,6),6-(6,6)]
  1193   55.009932203   55.009932203   55.009932203    6[6-(1,6),6-(1,7),6-(7,7)]
  1194   53.629951563   53.629951563   53.629951563    6[1-(0),6-(6,6),7-(6)]
  1195   55.743500859   55.743500859   55.743500859    6[6-(6,6),7-(6),7-(6)]
  1196   57.643243944   57.643243944   57.643243944    6[6-(6,6),7-(6),7-(6)]
  1197   55.825210239   55.825210239   55.825210239    6[6-(6,6),7-(6),7-(6)]
  1198   55.191962544   55.191962544   55.191962544    6[6-(1,6),6-(1,7),6-(7,7)]
  1199   53.890059756   53.890059756   53.890059756    6[1-(0),6-(1,6),6-(6,6)]
  1200    53.38800101    53.38800101    53.38800101    6[1-(0),6-(1,6),6-(1,7)]
  1201   54.182851701   54.182851701   54.182851701    6[1-(0),6-(1,6),7-(6)]
  1202   58.143032985   58.143032985   58.143032985    6[1-(0),6-(1,6),7-(6)]
  1203   59.013691823   59.013691823   59.013691823    6[1-(0),6-(1,6),6-(1,7)]
  1204   59.823976508   59.823976508   59.823976508    6[1-(0),6-(1,6),6-(6,6)]
  1205    55.93461002    55.93461002    55.93461002    6[1-(0),6-(6,6),7-(6)]
  1206   59.749530184   59.749530184   59.749530184    6[6-(1,6),6-(1,7),6-(7,7)]
  1207   58.809872314   58.809872314   58.809872314    6[1-(0),6-(6,6),7-(6)]
  1208   60.552097872   60.552097872   60.552097872    6[6-(6,6),7-(6),7-(6)]
  1209   39.881440496   39.881440496   39.881440496    6[7-(27),16-(0)]
  1210   48.895346933   48.895346933   48.895346933    6[7-(27),16-(0)]
  1211   42.802550831   42.802550831   42.802550831    6[1-(0),6-(6,6),7-(6)]
  1212   44.157110775   44.157110775   44.157110775    6[6-(1,6),6-(1,7),6-(7,7)]
  1213   44.801706995   44.801706995   44.801706995    6[1-(0),6-(1,6),6-(6,6)]
  1214   44.069046221   44.069046221   44.069046221    6[1-(0),6-(1,6),6-(1,7)]
  1215   42.719025687   42.719025687   42.719025687    6[1-(0),6-(1,6),7-(6)]
  1216   42.875181391   42.875181391   42.875181391    6[1-(0),6-(1,6),7-(6)]
  1217   42.111652629   42.111652629   42.111652629    6[1-(0),6-(1,6),6-(1,7)]
  1218    42.73400574    42.73400574    42.73400574    6[1-(0),6-(1,6),6-(6,6)]
  1219    44.13668343    44.13668343    44.13668343    6[6-(1,6),6-(1,7),6-(7,7)]
  1220   44.821680399   44.821680399   44.821680399    6[1-(0),6-(6,6),7-(6)]
  1221   44.859811443   44.859811443   44.859811443    6[6-(6,6),7-(6),7-(6)]
  1222   44.893857018   44.893857018   44.893857018    6[6-(6,6),7-(6),7-(6)]
  1223   46.775442463   46.775442463   46.775442463    6[6-(6,6),7-(6),7-(6)]
  1224   48.193100206   48.193100206   48.193100206    6[6-(1,6),6-(1,7),6-(7,7)]
  1225   48.909873045   48.909873045   48.909873045    6[1-(0),6-(1,6),6-(6,6)]
  1226   50.241735939   50.241735939   50.241735939    6[1-(0),6-(1,6),6-(1,7)]
  1227   50.818241009   50.818241009   50.818241009    6[1-(0),6-(1,6),7-(6)]
  1228   52.347568238   52.347568238   52.347568238    6[1-(0),6-(1,6),7-(6)]
  1229   52.815127468   52.815127468   52.815127468    6[1-(0),6-(1,6),6-(1,7)]
  1230   52.780174011   52.780174011   52.780174011    6[1-(0),6-(1,6),6-(6,6)]
  1231   48.832703075   48.832703075   48.832703075    6[1-(0),6-(6,6),7-(6)]
  1232   52.268582504   52.268582504   52.268582504    6[6-(1,6),6-(1,7),6-(7,7)]
  1233    51.84914102    51.84914102    51.84914102    6[1-(0),6-(6,6),7-(6)]
  1234    52.25768792    52.25768792    52.25768792    6[6-(6,6),7-(6),7-(6)]
  1235   28.209709504   28.209709504   28.209709504    6[7-(27),16-(0)]
  1236   64.589903067   64.589903067   64.589903067    6[7-(27),16-(0)]
  1237   70.682699169   70.682699169   70.682699169    6[1-(0),6-(6,6),7-(6)]
  1238   69.328139225   69.328139225   69.328139225    6[6-(1,6),6-(1,7),6-(7,7)]
  1239   68.683543005   68.683543005   68.683543005    6[1-(0),6-(1,6),6-(6,6)]
  1240   69.416203779   69.416203779   69.416203779    6[1-(0),6-(1,6),6-(1,7)]
  1241   70.766224313   70.766224313   70.766224313    6[1-(0),6-(1,6),7-(6)]
  1242   70.610068609   70.610068609   70.610068609    6[1-(0),6-(1,6),7-(6)]
  1243   71.373597371   71.373597371   71.373597371    6[1-(0),6-(1,6),6-(1,7)]
  1244    70.75124426    70.75124426    70.75124426    6[1-(0),6-(1,6),6-(6,6)]
  1245    69.34856657    69.34856657    69.34856657    6[6-(1,6),6-(1,7),6-(7,7)]
  1246   68.663569601   68.663569601   68.663569601    6[1-(0),6-(6,6),7-(6)]
  1247   68.625438557   68.625438557   68.625438557    6[6-(6,6),7-(6),7-(6)]
  1248   68.591392982   68.591392982   68.591392982    6[6-(6,6),7-(6),7-(6)]
  1249   66.709807537   66.709807537   66.709807537    6[6-(6,6),7-(6),7-(6)]
  1250   65.292149794   65.292149794   65.292149794    6[6-(1,6),6-(1,7),6-(7,7)]
  1251   64.575376955   64.575376955   64.575376955    6[1-(0),6-(1,6),6-(6,6)]
  1252   63.243514061   63.243514061   63.243514061    6[1-(0),6-(1,6),6-(1,7)]
  1253   62.667008991   62.667008991   62.667008991    6[1-(0),6-(1,6),7-(6)]
  1254   61.137681762   61.137681762   61.137681762    6[1-(0),6-(1,6),7-(6)]
  1255   60.670122532   60.670122532   60.670122532    6[1-(0),6-(1,6),6-(1,7)]
  1256   60.705075989   60.705075989   60.705075989    6[1-(0),6-(1,6),6-(6,6)]
  1257   64.652546925   64.652546925   64.652546925    6[1-(0),6-(6,6),7-(6)]
  1258   61.216667496   61.216667496   61.216667496    6[6-(1,6),6-(1,7),6-(7,7)]
  1259    61.63610898    61.63610898    61.63610898    6[1-(0),6-(6,6),7-(6)]
  1260    61.22756208    61.22756208    61.22756208    6[6-(6,6),7-(6),7-(6)]
  1261   36.865456492   36.865456492   36.865456492    6[7-(27),16-(0)]
  1262   60.088624111   60.088624111   60.088624111    6[7-(27),16-(0)]
  1263   62.277527613   62.277527613   62.277527613    6[1-(0),6-(6,6),7-(6)]
  1264   62.088688157   62.088688157   62.088688157    6[6-(1,6),6-(1,7),6-(7,7)]
  1265   61.037360801   61.037360801   61.037360801    6[1-(0),6-(1,6),6-(6,6)]
  1266   60.160346789   60.160346789   60.160346789    6[1-(0),6-(1,6),6-(1,7)]
  1267   60.412737985   60.412737985   60.412737985    6[1-(0),6-(1,6),7-(6)]
  1268   67.315364831   67.315364831   67.315364831    6[1-(0),6-(1,6),7-(6)]
  1269   66.581796175   66.581796175   66.581796175    6[1-(0),6-(1,6),6-(1,7)]
  1270   65.700696694   65.700696694   65.700696694    6[1-(0),6-(1,6),6-(6,6)]
  1271   65.629881898   65.629881898   65.629881898    6[6-(1,6),6-(1,7),6-(7,7)]
  1272   66.422008943   66.422008943   66.422008943    6[1-(0),6-(6,6),7-(6)]
  1273   64.796900163   64.796900163   64.796900163    6[6-(6,6),7-(6),7-(6)]
  1274    63.10687782    63.10687782    63.10687782    6[6-(6,6),7-(6),7-(6)]
  1275   64.243092143   64.243092143   64.243092143    6[6-(6,6),7-(6),7-(6)]
  1276    64.49593728    64.49593728    64.49593728    6[6-(1,6),6-(1,7),6-(7,7)]
  1277   65.518666353   65.518666353   65.518666353    6[1-(0),6-(1,6),6-(6,6)]
  1278   65.659388063   65.659388063   65.659388063    6[1-(0),6-(1,6),6-(1,7)]
  1279   64.816873567   64.816873567   64.816873567    6[1-(0),6-(1,6),7-(6)]
  1280   62.218061342   62.218061342   62.218061342    6[1-(0),6-(1,6),7-(6)]
  1281   61.651542974   61.651542974   61.651542974    6[1-(0),6-(1,6),6-(1,7)]
  1282   60.291081797   60.291081797   60.291081797    6[1-(0),6-(1,6),6-(6,6)]
  1283   63.710165409   63.710165409   63.710165409    6[1-(0),6-(6,6),7-(6)]
  1284   59.498954752   59.498954752   59.498954752    6[6-(1,6),6-(1,7),6-(7,7)]
  1285   60.158984966   60.158984966   60.158984966    6[1-(0),6-(6,6),7-(6)]
  1286    58.04089626    58.04089626    58.04089626    6[6-(6,6),7-(6),7-(6)]
  1287   31.225693508   31.225693508   31.225693508    6[7-(27),16-(0)]
  1288   53.396625889   53.396625889   53.396625889    6[7-(27),16-(0)]
  1289   51.207722387   51.207722387   51.207722387    6[1-(0),6-(6,6),7-(6)]
  1290   51.396561843   51.396561843   51.396561843    6[6-(1,6),6-(1,7),6-(7,7)]
  1291   52.447889199   52.447889199   52.447889199    6[1-(0),6-(1,6),6-(6,6)]
  1292   53.324903211   53.324903211   53.324903211    6[1-(0),6-(1,6),6-(1,7)]
  1293   53.072512015   53.072512015   53.072512015    6[1-(0),6-(1,6),7-(6)]
  1294   46.169885169   46.169885169   46.169885169    6[1-(0),6-(1,6),7-(6)]
  1295   46.903453825   46.903453825   46.903453825    6[1-(0),6-(1,6),6-(1,7)]
  1296   47.784553306   47.784553306   47.784553306    6[1-(0),6-(1,6),6-(6,6)]
  1297   47.855368102   47.855368102   47.855368102    6[6-(1,6),6-(1,7),6-(7,7)]
  1298   47.063241057   47.063241057   47.063241057    6[1-(0),6-(6,6),7-(6)]
  1299   48.688349837   48.688349837   48.688349837    6[6-(6,6),7-(6),7-(6)]
  1300    50.37837218    50.37837218    50.37837218    6[6-(6,6),7-(6),7-(6)]
  1301   49.242157857   49.242157857   49.242157857    6[6-(6,6),7-(6),7-(6)]
  1302    48.98931272    48.98931272    48.98931272    6[6-(1,6),6-(1,7),6-(7,7)]
  1303   47.966583647   47.966583647   47.966583647    6[1-(0),6-(1,6),6-(6,6)]
  1304   47.825861937   47.825861937   47.825861937    6[1-(0),6-(1,6),6-(1,7)]
  1305   48.668376433   48.668376433   48.668376433    6[1-(0),6-(1,6),7-(6)]
  1306   51.267188658   51.267188658   51.267188658    6[1-(0),6-(1,6),7-(6)]
  1307   51.833707026   51.833707026   51.833707026    6[1-(0),6-(1,6),6-(1,7)]
  1308   53.194168203   53.194168203   53.194168203    6[1-(0),6-(1,6),6-(6,6)]
  1309   49.775084591   49.775084591   49.775084591    6[1-(0),6-(6,6),7-(6)]
  1310   53.986295248   53.986295248   53.986295248    6[6-(1,6),6-(1,7),6-(7,7)]
  1311   53.326265034   53.326265034   53.326265034    6[1-(0),6-(6,6),7-(6)]
  1312    55.44435374    55.44435374    55.44435374    6[6-(6,6),7-(6),7-(6)]
  1313   45.832153065   45.832153065   45.832153065    6[7-(27),16-(0)]
  1314   51.451942645   51.451942645   51.451942645    6[7-(27),16-(0)]
  1315   48.126370879   48.126370879   48.126370879    6[1-(0),6-(6,6),7-(6)]
  1316   49.063305103   49.063305103   49.063305103    6[6-(1,6),6-(1,7),6-(7,7)]
  1317   49.477299295   49.477299295   49.477299295    6[1-(0),6-(1,6),6-(6,6)]
  1318   49.011555829   49.011555829   49.011555829    6[1-(0),6-(1,6),6-(1,7)]
  1319   48.075075546   48.075075546   48.075075546    6[1-(0),6-(1,6),7-(6)]
  1320    49.34792611    49.34792611    49.34792611    6[1-(0),6-(1,6),7-(6)]
  1321   48.706961418   48.706961418   48.706961418    6[1-(0),6-(1,6),6-(1,7)]
  1322   48.834518839   48.834518839   48.834518839    6[1-(0),6-(1,6),6-(6,6)]
  1323   49.588060899   49.588060899   49.588060899    6[6-(1,6),6-(1,7),6-(7,7)]
  1324   50.175914494   50.175914494   50.175914494    6[1-(0),6-(6,6),7-(6)]
  1325   49.687473978   49.687473978   49.687473978    6[6-(6,6),7-(6),7-(6)]
  1326   49.477753236   49.477753236   49.477753236    6[6-(6,6),7-(6),7-(6)]
  1327   50.159572618   50.159572618   50.159572618    6[6-(6,6),7-(6),7-(6)]
  1328   50.539975176   50.539975176   50.539975176    6[6-(1,6),6-(1,7),6-(7,7)]
  1329   50.819148891   50.819148891   50.819148891    6[1-(0),6-(1,6),6-(6,6)]
  1330   51.180485927   51.180485927   51.180485927    6[1-(0),6-(1,6),6-(1,7)]
  1331   51.228149732   51.228149732   51.228149732    6[1-(0),6-(1,6),7-(6)]
  1332   49.866780673   49.866780673   49.866780673    6[1-(0),6-(1,6),7-(6)]
  1333   49.562640203   49.562640203   49.562640203    6[1-(0),6-(1,6),6-(1,7)]
  1334   50.112816695   50.112816695   50.112816695    6[1-(0),6-(1,6),6-(6,6)]
  1335   50.583099571   50.583099571   50.583099571    6[1-(0),6-(6,6),7-(6)]
  1336   50.979390064   50.979390064   50.979390064    6[6-(1,6),6-(1,7),6-(7,7)]
  1337    51.25901772    51.25901772    51.25901772    6[1-(0),6-(6,6),7-(6)]
  1338   51.634880868   51.634880868   51.634880868    6[6-(6,6),7-(6),7-(6)]
  1339   42.816169061   42.816169061   42.816169061    6[7-(27),16-(0)]
  1340   62.645219823   62.645219823   62.645219823    6[7-(27),16-(0)]
  1341   67.601347661   67.601347661   67.601347661    6[1-(0),6-(6,6),7-(6)]
  1342   66.994882485   66.994882485   66.994882485    6[6-(1,6),6-(1,7),6-(7,7)]
  1343   65.712953101   65.712953101   65.712953101    6[1-(0),6-(1,6),6-(6,6)]
  1344   65.102856397   65.102856397   65.102856397    6[1-(0),6-(1,6),6-(1,7)]
  1345   65.768787844   65.768787844   65.768787844    6[1-(0),6-(1,6),7-(6)]
  1346    73.78810955    73.78810955    73.78810955    6[1-(0),6-(1,6),7-(6)]
  1347   73.177104964   73.177104964   73.177104964    6[1-(0),6-(1,6),6-(1,7)]
  1348   71.801209793   71.801209793   71.801209793    6[1-(0),6-(1,6),6-(6,6)]
  1349   71.081259367   71.081259367   71.081259367    6[6-(1,6),6-(1,7),6-(7,7)]
  1350   71.776243038   71.776243038   71.776243038    6[1-(0),6-(6,6),7-(6)]
  1351   69.624562698   69.624562698   69.624562698    6[6-(6,6),7-(6),7-(6)]
  1352   67.690774038   67.690774038   67.690774038    6[6-(6,6),7-(6),7-(6)]
  1353   67.627222298   67.627222298   67.627222298    6[6-(6,6),7-(6),7-(6)]
  1354    66.84281225    66.84281225    66.84281225    6[6-(1,6),6-(1,7),6-(7,7)]
  1355   67.427942199   67.427942199   67.427942199    6[1-(0),6-(1,6),6-(6,6)]
  1356   66.598138051   66.598138051   66.598138051    6[1-(0),6-(1,6),6-(1,7)]
  1357    65.22678229    65.22678229    65.22678229    6[1-(0),6-(1,6),7-(6)]
  1358   59.737273777   59.737273777   59.737273777    6[1-(0),6-(1,6),7-(6)]
  1359   58.399055709   58.399055709   58.399055709    6[1-(0),6-(1,6),6-(1,7)]
  1360   57.623724481   57.623724481   57.623724481    6[1-(0),6-(1,6),6-(6,6)]
  1361   65.460561905   65.460561905   65.460561905    6[1-(0),6-(6,6),7-(6)]
  1362   58.209762312   58.209762312   58.209762312    6[6-(1,6),6-(1,7),6-(7,7)]
  1363   59.568861666   59.568861666   59.568861666    6[1-(0),6-(6,6),7-(6)]
  1364   57.418089208   57.418089208   57.418089208    6[6-(6,6),7-(6),7-(6)]
  1365   22.258996935   22.258996935   22.258996935    6[7-(27),16-(0)]
  1366   62.033307355   62.033307355   62.033307355    6[7-(27),16-(0)]
  1367   65.358879121   65.358879121   65.358879121    6[1-(0),6-(6,6),7-(6)]
  1368   64.421944897   64.421944897   64.421944897    6[6-(1,6),6-(1,7),6-(7,7)]
  1369   64.007950705   64.007950705   64.007950705    6[1-(0),6-(1,6),6-(6,6)]
  1370   64.473694171   64.473694171   64.473694171    6[1-(0),6-(1,6),6-(1,7)]
  1371   65.410174454   65.410174454   65.410174454    6[1-(0),6-(1,6),7-(6)]
  1372    64.13732389    64.13732389    64.13732389    6[1-(0),6-(1,6),7-(6)]
  1373   64.778288582   64.778288582   64.778288582    6[1-(0),6-(1,6),6-(1,7)]
  1374   64.650731161   64.650731161   64.650731161    6[1-(0),6-(1,6),6-(6,6)]
  1375   63.897189101   63.897189101   63.897189101    6[6-(1,6),6-(1,7),6-(7,7)]
  1376   63.309335506   63.309335506   63.309335506    6[1-(0),6-(6,6),7-(6)]
  1377   63.797776022   63.797776022   63.797776022    6[6-(6,6),7-(6),7-(6)]
  1378   64.007496764   64.007496764   64.007496764    6[6-(6,6),7-(6),7-(6)]
  1379   63.325677382   63.325677382   63.325677382    6[6-(6,6),7-(6),7-(6)]
  1380   62.945274824   62.945274824   62.945274824    6[6-(1,6),6-(1,7),6-(7,7)]
  1381   62.666101109   62.666101109   62.666101109    6[1-(0),6-(1,6),6-(6,6)]
  1382   62.304764073   62.304764073   62.304764073    6[1-(0),6-(1,6),6-(1,7)]
  1383   62.257100268   62.257100268   62.257100268    6[1-(0),6-(1,6),7-(6)]
  1384   63.618469327   63.618469327   63.618469327    6[1-(0),6-(1,6),7-(6)]
  1385   63.922609797   63.922609797   63.922609797    6[1-(0),6-(1,6),6-(1,7)]
  1386   63.372433305   63.372433305   63.372433305    6[1-(0),6-(1,6),6-(6,6)]
  1387   62.902150429   62.902150429   62.902150429    6[1-(0),6-(6,6),7-(6)]
  1388   62.505859936   62.505859936   62.505859936    6[6-(1,6),6-(1,7),6-(7,7)]
  1389    62.22623228    62.22623228    62.22623228    6[1-(0),6-(6,6),7-(6)]
  1390   61.850369132   61.850369132   61.850369132    6[6-(6,6),7-(6),7-(6)]
  1391   25.274980939   25.274980939   25.274980939    6[7-(27),16-(0)]
  1392   50.840030177   50.840030177   50.840030177    6[7-(27),16-(0)]
  1393   45.883902339   45.883902339   45.883902339    6[1-(0),6-(6,6),7-(6)]
  1394   46.490367515   46.490367515   46.490367515    6[6-(1,6),6-(1,7),6-(7,7)]
  1395   47.772296899   47.772296899   47.772296899    6[1-(0),6-(1,6),6-(6,6)]
  1396   48.382393603   48.382393603   48.382393603    6[1-(0),6-(1,6),6-(1,7)]
  1397   47.716462156   47.716462156   47.716462156    6[1-(0),6-(1,6),7-(6)]
  1398    39.69714045    39.69714045    39.69714045    6[1-(0),6-(1,6),7-(6)]
  1399   40.308145036   40.308145036   40.308145036    6[1-(0),6-(1,6),6-(1,7)]
  1400   41.684040207   41.684040207   41.684040207    6[1-(0),6-(1,6),6-(6,6)]
  1401   42.403990633   42.403990633   42.403990633    6[6-(1,6),6-(1,7),6-(7,7)]
  1402   41.709006962   41.709006962   41.709006962    6[1-(0),6-(6,6),7-(6)]
  1403   43.860687302   43.860687302   43.860687302    6[6-(6,6),7-(6),7-(6)]
  1404   45.794475962   45.794475962   45.794475962    6[6-(6,6),7-(6),7-(6)]
  1405   45.858027702   45.858027702   45.858027702    6[6-(6,6),7-(6),7-(6)]
  1406    46.64243775    46.64243775    46.64243775    6[6-(1,6),6-(1,7),6-(7,7)]
  1407   46.057307801   46.057307801   46.057307801    6[1-(0),6-(1,6),6-(6,6)]
  1408   46.887111949   46.887111949   46.887111949    6[1-(0),6-(1,6),6-(1,7)]
  1409    48.25846771    48.25846771    48.25846771    6[1-(0),6-(1,6),7-(6)]
  1410   53.747976223   53.747976223   53.747976223    6[1-(0),6-(1,6),7-(6)]
  1411   55.086194291   55.086194291   55.086194291    6[1-(0),6-(1,6),6-(1,7)]
  1412   55.861525519   55.861525519   55.861525519    6[1-(0),6-(1,6),6-(6,6)]
  1413   48.024688095   48.024688095   48.024688095    6[1-(0),6-(6,6),7-(6)]
  1414   55.275487688   55.275487688   55.275487688    6[6-(1,6),6-(1,7),6-(7,7)]
  1415   53.916388334   53.916388334   53.916388334    6[1-(0),6-(6,6),7-(6)]
  1416   56.067160792   56.067160792   56.067160792    6[6-(6,6),7-(6),7-(6)]
  1417   70.669080939   70.669080939   70.669080939    6[7-(27),16-(0)]
  1418   73.537080177   73.537080177   73.537080177    6[7-(27),16-(0)]
  1419   68.580952339   68.580952339   68.580952339    6[1-(0),6-(6,6),7-(6)]
  1420   69.187417515   69.187417515   69.187417515    6[6-(1,6),6-(1,7),6-(7,7)]
  1421   70.469346899   70.469346899   70.469346899    6[1-(0),6-(1,6),6-(6,6)]
  1422   71.079443603   71.079443603   71.079443603    6[1-(0),6-(1,6),6-(1,7)]
  1423   70.413512156   70.413512156   70.413512156    6[1-(0),6-(1,6),7-(6)]
  1424    39.69714045    39.69714045    39.69714045    6[1-(0),6-(1,6),7-(6)]
  1425   63.005195036   63.005195036   63.005195036    6[1-(0),6-(1,6),6-(1,7)]
  1426   64.381090207   64.381090207   64.381090207    6[1-(0),6-(1,6),6-(6,6)]
  1427   65.101040633   65.101040633   65.101040633    6[6-(1,6),6-(1,7),6-(7,7)]
  1428   64.406056962   64.406056962   64.406056962    6[1-(0),6-(6,6),7-(6)]
  1429   66.557737302   66.557737302   66.557737302    6[6-(6,6),7-(6),7-(6)]
  1430   68.491525962   68.491525962   68.491525962    6[6-(6,6),7-(6),7-(6)]
  1431   68.555077702   68.555077702   68.555077702    6[6-(6,6),7-(6),7-(6)]
  1432    46.64243775    46.64243775    46.64243775    6[6-(1,6),6-(1,7),6-(7,7)]
  1433   46.057307801   46.057307801   46.057307801    6[1-(0),6-(1,6),6-(6,6)]
  1434   46.887111949   46.887111949   46.887111949    6[1-(0),6-(1,6),6-(1,7)]
  1435    48.25846771    48.25846771    48.25846771    6[1-(0),6-(1,6),7-(6)]
  1436   53.747976223   53.747976223   53.747976223    6[1-(0),6-(1,6),7-(6)]
  1437   55.086194291   55.086194291   55.086194291    6[1-(0),6-(1,6),6-(1,7)]
  1438   55.861525519   55.861525519   55.861525519    6[1-(0),6-(1,6),6-(6,6)]
  1439   48.024688095   48.024688095   48.024688095    6[1-(0),6-(6,6),7-(6)]
  1440   77.972537688   77.972537688   77.972537688    6[6-(1,6),6-(1,7),6-(7,7)]
  1441   76.613438334   76.613438334   76.613438334    6[1-(0),6-(6,6),7-(6)]
  1442   78.764210792   78.764210792   78.764210792    6[6-(6,6),7-(6),7-(6)]
  1443   67.653096935   67.653096935   67.653096935    6[7-(27),16-(0)]
  1444   62.033307355   62.033307355   62.033307355    6[7-(27),16-(0)]
  1445   65.358879121   65.358879121   65.358879121    6[1-(0),6-(6,6),7-(6)]
  1446   64.421944897   64.421944897   64.421944897    6[6-(1,6),6-(1,7),6-(7,7)]
  1447   64.007950705   64.007950705   64.007950705    6[1-(0),6-(1,6),6-(6,6)]
  1448   64.473694171   64.473694171   64.473694171    6[1-(0),6-(1,6),6-(1,7)]
  1449   65.410174454   65.410174454   65.410174454    6[1-(0),6-(1,6),7-(6)]
  1450    18.74322389    18.74322389    18.74322389    6[1-(0),6-(1,6),7-(6)]
  1451   64.778288582   64.778288582   64.778288582    6[1-(0),6-(1,6),6-(1,7)]
  1452   64.650731161   64.650731161   64.650731161    6[1-(0),6-(1,6),6-(6,6)]
  1453   63.897189101   63.897189101   63.897189101    6[6-(1,6),6-(1,7),6-(7,7)]
  1454   63.309335506   63.309335506   63.309335506    6[1-(0),6-(6,6),7-(6)]
  1455   63.797776022   63.797776022   63.797776022    6[6-(6,6),7-(6),7-(6)]
  1456   64.007496764   64.007496764   64.007496764    6[6-(6,6),7-(6),7-(6)]
  1457   63.325677382   63.325677382   63.325677382    6[6-(6,6),7-(6),7-(6)]
  1458   17.551174824   17.551174824   17.551174824    6[6-(1,6),6-(1,7),6-(7,7)]
  1459   17.272001109   17.272001109   17.272001109    6[1-(0),6-(1,6),6-(6,6)]
  1460   16.910664073   16.910664073   16.910664073    6[1-(0),6-(1,6),6-(1,7)]
  1461   16.863000268   16.863000268   16.863000268    6[1-(0),6-(1,6),7-(6)]
  1462   40.921419327   40.921419327   40.921419327    6[1-(0),6-(1,6),7-(6)]
  1463   41.225559797   41.225559797   41.225559797    6[1-(0),6-(1,6),6-(1,7)]
  1464   40.675383305   40.675383305   40.675383305    6[1-(0),6-(1,6),6-(6,6)]
  1465   17.508050429   17.508050429   17.508050429    6[1-(0),6-(6,6),7-(6)]
  1466   85.202909936   85.202909936   85.202909936    6[6-(1,6),6-(1,7),6-(7,7)]
  1467    84.92328228    84.92328228    84.92328228    6[1-(0),6-(6,6),7-(6)]
  1468   84.547419132   84.547419132   84.547419132    6[6-(6,6),7-(6),7-(6)]
  1469   42.816169061   42.816169061   42.816169061    6[7-(27),16-(0)]
  1470   39.948169823   39.948169823   39.948169823    6[7-(27),16-(0)]
  1471   44.904297661   44.904297661   44.904297661    6[1-(0),6-(6,6),7-(6)]
  1472   44.297832485   44.297832485   44.297832485    6[6-(1,6),6-(1,7),6-(7,7)]
  1473   43.015903101   43.015903101   43.015903101    6[1-(0),6-(1,6),6-(6,6)]
  1474   42.405806397   42.405806397   42.405806397    6[1-(0),6-(1,6),6-(1,7)]
  1475   43.071737844   43.071737844   43.071737844    6[1-(0),6-(1,6),7-(6)]
  1476    28.39400955    28.39400955    28.39400955    6[1-(0),6-(1,6),7-(6)]
  1477   50.480054964   50.480054964   50.480054964    6[1-(0),6-(1,6),6-(1,7)]
  1478   49.104159793   49.104159793   49.104159793    6[1-(0),6-(1,6),6-(6,6)]
  1479   48.384209367   48.384209367   48.384209367    6[6-(1,6),6-(1,7),6-(7,7)]
  1480   49.079193038   49.079193038   49.079193038    6[1-(0),6-(6,6),7-(6)]
  1481   46.927512698   46.927512698   46.927512698    6[6-(6,6),7-(6),7-(6)]
  1482   44.993724038   44.993724038   44.993724038    6[6-(6,6),7-(6),7-(6)]
  1483   44.930172298   44.930172298   44.930172298    6[6-(6,6),7-(6),7-(6)]
  1484    21.44871225    21.44871225    21.44871225    6[6-(1,6),6-(1,7),6-(7,7)]
  1485   22.033842199   22.033842199   22.033842199    6[1-(0),6-(1,6),6-(6,6)]
  1486   21.204038051   21.204038051   21.204038051    6[1-(0),6-(1,6),6-(1,7)]
  1487    19.83268229    19.83268229    19.83268229    6[1-(0),6-(1,6),7-(6)]
  1488   59.737273777   59.737273777   59.737273777    6[1-(0),6-(1,6),7-(6)]
  1489   58.399055709   58.399055709   58.399055709    6[1-(0),6-(1,6),6-(1,7)]
  1490   57.623724481   57.623724481   57.623724481    6[1-(0),6-(1,6),6-(6,6)]
  1491   20.066461905   20.066461905   20.066461905    6[1-(0),6-(6,6),7-(6)]
  1492   80.906812312   80.906812312   80.906812312    6[6-(1,6),6-(1,7),6-(7,7)]
  1493   82.265911666   82.265911666   82.265911666    6[1-(0),6-(6,6),7-(6)]
  1494   80.115139208   80.115139208   80.115139208    6[6-(6,6),7-(6),7-(6)]
  1495   45.832153065   45.832153065   45.832153065    6[7-(27),16-(0)]
  1496   51.451942645   51.451942645   51.451942645    6[7-(27),16-(0)]
  1497   48.126370879   48.126370879   48.126370879    6[1-(0),6-(6,6),7-(6)]
  1498   49.063305103   49.063305103   49.063305103    6[6-(1,6),6-(1,7),6-(7,7)]
  1499   49.477299295   49.477299295   49.477299295    6[1-(0),6-(1,6),6-(6,6)]
  1500   49.011555829   49.011555829   49.011555829    6[1-(0),6-(1,6),6-(1,7)]
  1501   48.075075546   48.075075546   48.075075546    6[1-(0),6-(1,6),7-(6)]
  1502    49.34792611    49.34792611    49.34792611    6[1-(0),6-(1,6),7-(6)]
  1503   48.706961418   48.706961418   48.706961418    6[1-(0),6-(1,6),6-(1,7)]
  1504   48.834518839   48.834518839   48.834518839    6[1-(0),6-(1,6),6-(6,6)]
  1505   49.588060899   49.588060899   49.588060899    6[6-(1,6),6-(1,7),6-(7,7)]
  1506   50.175914494   50.175914494   50.175914494    6[1-(0),6-(6,6),7-(6)]
  1507   49.687473978   49.687473978   49.687473978    6[6-(6,6),7-(6),7-(6)]
  1508   49.477753236   49.477753236   49.477753236    6[6-(6,6),7-(6),7-(6)]
  1509   50.159572618   50.159572618   50.159572618    6[6-(6,6),7-(6),7-(6)]
  1510   50.539975176   50.539975176   50.539975176    6[6-(1,6),6-(1,7),6-(7,7)]
  1511   50.819148891   50.819148891   50.819148891    6[1-(0),6-(1,6),6-(6,6)]
  1512   51.180485927   51.180485927   51.180485927    6[1-(0),6-(1,6),6-(1,7)]
  1513   51.228149732   51.228149732   51.228149732    6[1-(0),6-(1,6),7-(6)]
  1514   72.563830673   72.563830673   72.563830673    6[1-(0),6-(1,6),7-(6)]
  1515   72.259690203   72.259690203   72.259690203    6[1-(0),6-(1,6),6-(1,7)]
  1516   72.809866695   72.809866695   72.809866695    6[1-(0),6-(1,6),6-(6,6)]
  1517   50.583099571   50.583099571   50.583099571    6[1-(0),6-(6,6),7-(6)]
  1518   73.676440064   73.676440064   73.676440064    6[6-(1,6),6-(1,7),6-(7,7)]
  1519    73.95606772    73.95606772    73.95606772    6[1-(0),6-(6,6),7-(6)]
  1520   74.331930868   74.331930868   74.331930868    6[6-(6,6),7-(6),7-(6)]
  1521   39.996287569   39.996287569   39.996287569    6[7-(27),16-(0)]
  1522   36.602170712   36.602170712   36.602170712    6[7-(27),16-(0)]
  1523   39.369395048   39.369395048   39.369395048    6[1-(0),6-(6,6),7-(6)]
  1524   38.951769328   38.951769328   38.951769328    6[6-(1,6),6-(1,7),6-(7,7)]
  1525     38.7211673     38.7211673     38.7211673    6[1-(0),6-(1,6),6-(6,6)]
  1526   38.988084608   38.988084608   38.988084608    6[1-(0),6-(1,6),6-(1,7)]
  1527   39.401624859   39.401624859   39.401624859    6[1-(0),6-(1,6),7-(6)]
  1528   40.518319719   40.518319719   40.518319719    6[1-(0),6-(1,6),7-(6)]
  1529   40.640883789   40.640883789   40.640883789    6[1-(0),6-(1,6),6-(1,7)]
  1530   40.146088099   40.146088099   40.146088099    6[1-(0),6-(1,6),6-(6,6)]
  1531   39.496952469   39.496952469   39.496952469    6[6-(1,6),6-(1,7),6-(7,7)]
  1532   39.399809095   39.399809095   39.399809095    6[1-(0),6-(6,6),7-(6)]
  1533   38.873237535   38.873237535   38.873237535    6[6-(6,6),7-(6),7-(6)]
  1534   38.629471218   38.629471218   38.629471218    6[6-(6,6),7-(6),7-(6)]
  1535   37.429705155   37.429705155   37.429705155    6[6-(6,6),7-(6),7-(6)]
  1536    36.39244997    36.39244997    36.39244997    6[6-(1,6),6-(1,7),6-(7,7)]
  1537   35.954850846   35.954850846   35.954850846    6[1-(0),6-(1,6),6-(6,6)]
  1538   34.984324988   34.984324988   34.984324988    6[1-(0),6-(1,6),6-(1,7)]
  1539   34.455483723   34.455483723   34.455483723    6[1-(0),6-(1,6),7-(6)]
  1540   76.958887435   76.958887435   76.958887435    6[1-(0),6-(1,6),7-(6)]
  1541   76.187187735   76.187187735   76.187187735    6[1-(0),6-(1,6),6-(1,7)]
  1542   76.772317684   76.772317684   76.772317684    6[1-(0),6-(1,6),6-(6,6)]
  1543   35.795971496   35.795971496   35.795971496    6[1-(0),6-(6,6),7-(6)]
  1544    78.15048256    78.15048256    78.15048256    6[6-(1,6),6-(1,7),6-(7,7)]
  1545     78.8495517     78.8495517     78.8495517    6[1-(0),6-(6,6),7-(6)]
  1546   78.816867948   78.816867948   78.816867948    6[6-(6,6),7-(6),7-(6)]
  1547   48.652034557   48.652034557   48.652034557    6[7-(27),16-(0)]
  1548   54.797941756   54.797941756   54.797941756    6[7-(27),16-(0)]
  1549   53.661273492   53.661273492   53.661273492    6[1-(0),6-(6,6),7-(6)]
  1550    54.40936826    54.40936826    54.40936826    6[6-(1,6),6-(1,7),6-(7,7)]
  1551   53.772035096   53.772035096   53.772035096    6[1-(0),6-(1,6),6-(6,6)]
  1552   52.429277618   52.429277618   52.429277618    6[1-(0),6-(1,6),6-(1,7)]
  1553   51.745188531   51.745188531   51.745188531    6[1-(0),6-(1,6),7-(6)]
  1554   37.223615941   37.223615941   37.223615941    6[1-(0),6-(1,6),7-(6)]
  1555   58.546132593   58.546132593   58.546132593    6[1-(0),6-(1,6),6-(1,7)]
  1556   57.792590533   57.792590533   57.792590533    6[1-(0),6-(1,6),6-(6,6)]
  1557   58.475317797   58.475317797   58.475317797    6[6-(1,6),6-(1,7),6-(7,7)]
  1558   59.855298437   59.855298437   59.855298437    6[1-(0),6-(6,6),7-(6)]
  1559   57.741749141   57.741749141   57.741749141    6[6-(6,6),7-(6),7-(6)]
  1560   55.842006056   55.842006056   55.842006056    6[6-(6,6),7-(6),7-(6)]
  1561   57.660039761   57.660039761   57.660039761    6[6-(6,6),7-(6),7-(6)]
  1562   35.596237456   35.596237456   35.596237456    6[6-(1,6),6-(1,7),6-(7,7)]
  1563   36.898140244   36.898140244   36.898140244    6[1-(0),6-(1,6),6-(6,6)]
  1564    37.40019899    37.40019899    37.40019899    6[1-(0),6-(1,6),6-(1,7)]
  1565   36.605348299   36.605348299   36.605348299    6[1-(0),6-(1,6),7-(6)]
  1566   55.342217015   55.342217015   55.342217015    6[1-(0),6-(1,6),7-(6)]
  1567   54.471558177   54.471558177   54.471558177    6[1-(0),6-(1,6),6-(1,7)]
  1568   53.661273492   53.661273492   53.661273492    6[1-(0),6-(1,6),6-(6,6)]
  1569    34.85358998    34.85358998    34.85358998    6[1-(0),6-(6,6),7-(6)]
  1570   76.432769816   76.432769816   76.432769816    6[6-(1,6),6-(1,7),6-(7,7)]
  1571   77.372427686   77.372427686   77.372427686    6[1-(0),6-(6,6),7-(6)]
  1572   75.630202128   75.630202128   75.630202128    6[6-(6,6),7-(6),7-(6)]
  1573   64.833215443   64.833215443   64.833215443    6[7-(27),16-(0)]
  1574   58.687308244   58.687308244   58.687308244    6[7-(27),16-(0)]
  1575   59.823976508   59.823976508   59.823976508    6[1-(0),6-(6,6),7-(6)]
  1576    59.07588174    59.07588174    59.07588174    6[6-(1,6),6-(1,7),6-(7,7)]
  1577   59.713214904   59.713214904   59.713214904    6[1-(0),6-(1,6),6-(6,6)]
  1578   61.055972382   61.055972382   61.055972382    6[1-(0),6-(1,6),6-(1,7)]
  1579   61.740061469   61.740061469   61.740061469    6[1-(0),6-(1,6),7-(6)]
  1580   30.867534059   30.867534059   30.867534059    6[1-(0),6-(1,6),7-(6)]
  1581   54.939117407   54.939117407   54.939117407    6[1-(0),6-(1,6),6-(1,7)]
  1582   55.692659467   55.692659467   55.692659467    6[1-(0),6-(1,6),6-(6,6)]
  1583   55.009932203   55.009932203   55.009932203    6[6-(1,6),6-(1,7),6-(7,7)]
  1584   53.629951563   53.629951563   53.629951563    6[1-(0),6-(6,6),7-(6)]
  1585   55.743500859   55.743500859   55.743500859    6[6-(6,6),7-(6),7-(6)]
  1586   57.643243944   57.643243944   57.643243944    6[6-(6,6),7-(6),7-(6)]
  1587   55.825210239   55.825210239   55.825210239    6[6-(6,6),7-(6),7-(6)]
  1588   32.494912544   32.494912544   32.494912544    6[6-(1,6),6-(1,7),6-(7,7)]
  1589   31.193009756   31.193009756   31.193009756    6[1-(0),6-(1,6),6-(6,6)]
  1590    30.69095101    30.69095101    30.69095101    6[1-(0),6-(1,6),6-(1,7)]
  1591   31.485801701   31.485801701   31.485801701    6[1-(0),6-(1,6),7-(6)]
  1592   58.143032985   58.143032985   58.143032985    6[1-(0),6-(1,6),7-(6)]
  1593   59.013691823   59.013691823   59.013691823    6[1-(0),6-(1,6),6-(1,7)]
  1594   59.823976508   59.823976508   59.823976508    6[1-(0),6-(1,6),6-(6,6)]
  1595    33.23756002    33.23756002    33.23756002    6[1-(0),6-(6,6),7-(6)]
  1596   82.446580184   82.446580184   82.446580184    6[6-(1,6),6-(1,7),6-(7,7)]
  1597   81.506922314   81.506922314   81.506922314    6[1-(0),6-(6,6),7-(6)]
  1598   83.249147872   83.249147872   83.249147872    6[6-(6,6),7-(6),7-(6)]
  1599   73.488962431   73.488962431   73.488962431    6[7-(27),16-(0)]
  1600   76.883079288   76.883079288   76.883079288    6[7-(27),16-(0)]
  1601   74.115854952   74.115854952   74.115854952    6[1-(0),6-(6,6),7-(6)]
  1602   74.533480672   74.533480672   74.533480672    6[6-(1,6),6-(1,7),6-(7,7)]
  1603     74.7640827     74.7640827     74.7640827    6[1-(0),6-(1,6),6-(6,6)]
  1604   74.497165392   74.497165392   74.497165392    6[1-(0),6-(1,6),6-(1,7)]
  1605   74.083625141   74.083625141   74.083625141    6[1-(0),6-(1,6),7-(6)]
  1606   27.572830281   27.572830281   27.572830281    6[1-(0),6-(1,6),7-(6)]
  1607   72.844366211   72.844366211   72.844366211    6[1-(0),6-(1,6),6-(1,7)]
  1608   73.339161901   73.339161901   73.339161901    6[1-(0),6-(1,6),6-(6,6)]
  1609   73.988297531   73.988297531   73.988297531    6[6-(1,6),6-(1,7),6-(7,7)]
  1610   74.085440905   74.085440905   74.085440905    6[1-(0),6-(6,6),7-(6)]
  1611   74.612012465   74.612012465   74.612012465    6[6-(6,6),7-(6),7-(6)]
  1612   74.855778782   74.855778782   74.855778782    6[6-(6,6),7-(6),7-(6)]
  1613   76.055544845   76.055544845   76.055544845    6[6-(6,6),7-(6),7-(6)]
  1614    31.69870003    31.69870003    31.69870003    6[6-(1,6),6-(1,7),6-(7,7)]
  1615   32.136299154   32.136299154   32.136299154    6[1-(0),6-(1,6),6-(6,6)]
  1616   33.106825012   33.106825012   33.106825012    6[1-(0),6-(1,6),6-(1,7)]
  1617   33.635666277   33.635666277   33.635666277    6[1-(0),6-(1,6),7-(6)]
  1618   36.526362565   36.526362565   36.526362565    6[1-(0),6-(1,6),7-(6)]
  1619   37.298062265   37.298062265   37.298062265    6[1-(0),6-(1,6),6-(1,7)]
  1620   36.712932316   36.712932316   36.712932316    6[1-(0),6-(1,6),6-(6,6)]
  1621   32.295178504   32.295178504   32.295178504    6[1-(0),6-(6,6),7-(6)]
  1622    80.72886744    80.72886744    80.72886744    6[6-(1,6),6-(1,7),6-(7,7)]
  1623     80.0297983     80.0297983     80.0297983    6[1-(0),6-(6,6),7-(6)]
  1624   80.062482052   80.062482052   80.062482052    6[6-(6,6),7-(6),7-(6)]
  1625   59.562506492   59.562506492   59.562506492    6[7-(27),16-(0)]
  1626   60.088624111   60.088624111   60.088624111    6[7-(27),16-(0)]
  1627   62.277527613   62.277527613   62.277527613    6[1-(0),6-(6,6),7-(6)]
  1628   62.088688157   62.088688157   62.088688157    6[6-(1,6),6-(1,7),6-(7,7)]
  1629   61.037360801   61.037360801   61.037360801    6[1-(0),6-(1,6),6-(6,6)]
  1630   60.160346789   60.160346789   60.160346789    6[1-(0),6-(1,6),6-(1,7)]
  1631   60.412737985   60.412737985   60.412737985    6[1-(0),6-(1,6),7-(6)]
  1632   21.921264831   21.921264831   21.921264831    6[1-(0),6-(1,6),7-(6)]
  1633   66.581796175   66.581796175   66.581796175    6[1-(0),6-(1,6),6-(1,7)]
  1634   65.700696694   65.700696694   65.700696694    6[1-(0),6-(1,6),6-(6,6)]
  1635   65.629881898   65.629881898   65.629881898    6[6-(1,6),6-(1,7),6-(7,7)]
  1636   66.422008943   66.422008943   66.422008943    6[1-(0),6-(6,6),7-(6)]
  1637   64.796900163   64.796900163   64.796900163    6[6-(6,6),7-(6),7-(6)]
  1638    63.10687782    63.10687782    63.10687782    6[6-(6,6),7-(6),7-(6)]
  1639   64.243092143   64.243092143   64.243092143    6[6-(6,6),7-(6),7-(6)]
  1640    19.10183728    19.10183728    19.10183728    6[6-(1,6),6-(1,7),6-(7,7)]
  1641   20.124566353   20.124566353   20.124566353    6[1-(0),6-(1,6),6-(6,6)]
  1642   20.265288063   20.265288063   20.265288063    6[1-(0),6-(1,6),6-(1,7)]
  1643   19.422773567   19.422773567   19.422773567    6[1-(0),6-(1,6),7-(6)]
  1644   39.521011342   39.521011342   39.521011342    6[1-(0),6-(1,6),7-(6)]
  1645   38.954492974   38.954492974   38.954492974    6[1-(0),6-(1,6),6-(1,7)]
  1646   37.594031797   37.594031797   37.594031797    6[1-(0),6-(1,6),6-(6,6)]
  1647   18.316065409   18.316065409   18.316065409    6[1-(0),6-(6,6),7-(6)]
  1648   82.196004752   82.196004752   82.196004752    6[6-(1,6),6-(1,7),6-(7,7)]
  1649   82.856034966   82.856034966   82.856034966    6[1-(0),6-(6,6),7-(6)]
  1650    80.73794626    80.73794626    80.73794626    6[6-(6,6),7-(6),7-(6)]
  1651   53.922743508   53.922743508   53.922743508    6[7-(27),16-(0)]
  1652   53.396625889   53.396625889   53.396625889    6[7-(0),16-(0)]
  1653   51.207722387   51.207722387   51.207722387    6[1-(0),6-(6,6),7-(6)]
  1654   51.396561843   51.396561843   51.396561843    6[6-(1,6),6-(1,7),6-(7,7)]
  1655   52.447889199   52.447889199   52.447889199    6[1-(0),6-(1,6),6-(6,6)]
  1656   53.324903211   53.324903211   53.324903211    6[1-(0),6-(1,6),6-(1,7)]
  1657   53.072512015   53.072512015   53.072512015    6[1-(0),6-(1,6),7-(6)]
  1658   46.169885169   46.169885169   46.169885169    6[1-(0),6-(1,6),7-(6)]
  1659   46.903453825   46.903453825   46.903453825    6[1-(0),6-(1,6),6-(1,7)]
  1660   47.784553306   47.784553306   47.784553306    6[1-(0),6-(1,6),6-(6,6)]
  1661   47.855368102   47.855368102   47.855368102    6[6-(1,6),6-(1,7),6-(7,7)]
  1662   47.063241057   47.063241057   47.063241057    6[1-(0),6-(6,6),7-(6)]
  1663   48.688349837   48.688349837   48.688349837    6[6-(6,6),7-(6),7-(6)]
  1664    50.37837218    50.37837218    50.37837218    6[6-(6,6),7-(6),7-(6)]
  1665   49.242157857   49.242157857   49.242157857    6[6-(6,6),7-(6),7-(6)]
  1666    48.98931272    48.98931272    48.98931272    6[6-(1,6),6-(1,7),6-(7,7)]
  1667   47.966583647   47.966583647   47.966583647    6[1-(0),6-(1,6),6-(6,6)]
  1668   47.825861937   47.825861937   47.825861937    6[1-(0),6-(1,6),6-(1,7)]
  1669   48.668376433   48.668376433   48.668376433    6[1-(0),6-(1,6),7-(6)]
  1670   73.964238658   73.964238658   73.964238658    6[1-(0),6-(1,6),7-(6)]
  1671   74.530757026   74.530757026   74.530757026    6[1-(0),6-(1,6),6-(1,7)]
  1672   75.891218203   75.891218203   75.891218203    6[1-(0),6-(1,6),6-(6,6)]
  1673   49.775084591   49.775084591   49.775084591    6[1-(0),6-(6,6),7-(6)]
  1674   76.683345248   76.683345248   76.683345248    6[6-(1,6),6-(1,7),6-(7,7)]
  1675   76.023315034   76.023315034   76.023315034    6[1-(0),6-(6,6),7-(6)]
  1676    78.14140374    78.14140374    78.14140374    6[6-(6,6),7-(6),7-(6)]
  1677   62.578490496   62.578490496   62.578490496    6[7-(27),16-(0)]
  1678   71.592396933   71.592396933   71.592396933    6[7-(0),16-(0)]
  1679   65.499600831   65.499600831   65.499600831    6[1-(0),6-(6,6),7-(6)]
  1680   66.854160775   66.854160775   66.854160775    6[6-(1,6),6-(1,7),6-(7,7)]
  1681   67.498756995   67.498756995   67.498756995    6[1-(0),6-(1,6),6-(6,6)]
  1682   66.766096221   66.766096221   66.766096221    6[1-(0),6-(1,6),6-(1,7)]
  1683   65.416075687   65.416075687   65.416075687    6[1-(0),6-(1,6),7-(6)]
  1684   42.875181391   42.875181391   42.875181391    6[1-(0),6-(1,6),7-(6)]
  1685   64.808702629   64.808702629   64.808702629    6[1-(0),6-(1,6),6-(1,7)]
  1686    65.43105574    65.43105574    65.43105574    6[1-(0),6-(1,6),6-(6,6)]
  1687    66.83373343    66.83373343    66.83373343    6[6-(1,6),6-(1,7),6-(7,7)]
  1688   67.518730399   67.518730399   67.518730399    6[1-(0),6-(6,6),7-(6)]
  1689   67.556861443   67.556861443   67.556861443    6[6-(6,6),7-(6),7-(6)]
  1690   67.590907018   67.590907018   67.590907018    6[6-(6,6),7-(6),7-(6)]
  1691   69.472492463   69.472492463   69.472492463    6[6-(6,6),7-(6),7-(6)]
  1692   48.193100206   48.193100206   48.193100206    6[6-(1,6),6-(1,7),6-(7,7)]
  1693   48.909873045   48.909873045   48.909873045    6[1-(0),6-(1,6),6-(6,6)]
  1694   50.241735939   50.241735939   50.241735939    6[1-(0),6-(1,6),6-(1,7)]
  1695   50.818241009   50.818241009   50.818241009    6[1-(0),6-(1,6),7-(6)]
  1696   52.347568238   52.347568238   52.347568238    6[1-(0),6-(1,6),7-(6)]
  1697   52.815127468   52.815127468   52.815127468    6[1-(0),6-(1,6),6-(1,7)]
  1698   52.780174011   52.780174011   52.780174011    6[1-(0),6-(1,6),6-(6,6)]
  1699   48.832703075   48.832703075   48.832703075    6[1-(0),6-(6,6),7-(6)]
  1700   74.965632504   74.965632504   74.965632504    6[6-(1,6),6-(1,7),6-(7,7)]
  1701    74.54619102    74.54619102    74.54619102    6[1-(0),6-(6,6),7-(6)]
  1702    74.95473792    74.95473792    74.95473792    6[6-(6,6),7-(6),7-(6)]
  1703   50.906759504   50.906759504   50.906759504    6[7-(27),16-(0)]
  1704   41.892853067   41.892853067   41.892853067    6[7-(27),16-(0)]
  1705   47.985649169   47.985649169   47.985649169    6[1-(0),6-(6,6),7-(6)]
  1706   46.631089225   46.631089225   46.631089225    6[6-(1,6),6-(1,7),6-(7,7)]
  1707   45.986493005   45.986493005   45.986493005    6[1-(0),6-(1,6),6-(6,6)]
  1708   46.719153779   46.719153779   46.719153779    6[1-(0),6-(1,6),6-(1,7)]
  1709   48.069174313   48.069174313   48.069174313    6[1-(0),6-(1,6),7-(6)]
  1710   25.215968609   25.215968609   25.215968609    6[1-(0),6-(1,6),7-(6)]
  1711   48.676547371   48.676547371   48.676547371    6[1-(0),6-(1,6),6-(1,7)]
  1712    48.05419426    48.05419426    48.05419426    6[1-(0),6-(1,6),6-(6,6)]
  1713    46.65151657    46.65151657    46.65151657    6[6-(1,6),6-(1,7),6-(7,7)]
  1714   45.966519601   45.966519601   45.966519601    6[1-(0),6-(6,6),7-(6)]
  1715   45.928388557   45.928388557   45.928388557    6[6-(6,6),7-(6),7-(6)]
  1716   45.894342982   45.894342982   45.894342982    6[6-(6,6),7-(6),7-(6)]
  1717   44.012757537   44.012757537   44.012757537    6[6-(6,6),7-(6),7-(6)]
  1718   19.898049794   19.898049794   19.898049794    6[6-(1,6),6-(1,7),6-(7,7)]
  1719   19.181276955   19.181276955   19.181276955    6[1-(0),6-(1,6),6-(6,6)]
  1720   17.849414061   17.849414061   17.849414061    6[1-(0),6-(1,6),6-(1,7)]
  1721   17.272908991   17.272908991   17.272908991    6[1-(0),6-(1,6),7-(6)]
  1722   61.137681762   61.137681762   61.137681762    6[1-(0),6-(1,6),7-(6)]
  1723   60.670122532   60.670122532   60.670122532    6[1-(0),6-(1,6),6-(1,7)]
  1724   60.705075989   60.705075989   60.705075989    6[1-(0),6-(1,6),6-(6,6)]
  1725   19.258446925   19.258446925   19.258446925    6[1-(0),6-(6,6),7-(6)]
  1726   83.913717496   83.913717496   83.913717496    6[6-(1,6),6-(1,7),6-(7,7)]
  1727    84.33315898    84.33315898    84.33315898    6[1-(0),6-(6,6),7-(6)]
  1728    83.92461208    83.92461208    83.92461208    6[6-(6,6),7-(6),7-(6)]
  1729   43.341832739   43.341832739   43.341832739    16[6-(7)]
  1730   36.962145925   36.962145925   36.962145925    16[6-(7)]
  1731   51.208630269   51.208630269   51.208630269    16[6-(7)]
  1732   30.176635857   30.176635857   30.176635857    16[6-(7)]
  1733   62.276619731   62.276619731   62.276619731    16[6-(7)]
  1734   37.914514143   37.914514143   37.914514143    16[6-(7)]
  1735   70.143417261   70.143417261   70.143417261    16[6-(7)]
  1736   31.129004075   31.129004075   31.129004075    16[6-(7)]
  1737   50.584915335   50.584915335   50.584915335    16[6-(7)]
  1738   42.916490022   42.916490022   42.916490022    16[6-(7)]
  1739   62.900334665   62.900334665   62.900334665    16[6-(7)]
  1740   25.174659978   25.174659978   25.174659978    16[6-(7)]
  1741   55.033537135   55.033537135   55.033537135    16[6-(7)]
  1742   31.960170046   31.960170046   31.960170046    16[6-(7)]
  1743   58.451712865   58.451712865   58.451712865    16[6-(7)]
  1744   36.130979954   36.130979954   36.130979954    16[6-(7)]
  1745   45.050920604   45.050920604   45.050920604    16[6-(7)]
  1746   39.047550879   39.047550879   39.047550879    16[6-(7)]
  1747   49.499542404   49.499542404   49.499542404    16[6-(7)]
  1748   28.091230903   28.091230903   28.091230903    16[6-(7)]
  1749   68.434329396   68.434329396   68.434329396    16[6-(7)]
  1750   29.043599121   29.043599121   29.043599121    16[6-(7)]
  1751   63.985707596   63.985707596   63.985707596    16[6-(7)]
  1752   39.999919097   39.999919097   39.999919097    16[6-(7)]
  1753   18.591607596   18.591607596   18.591607596    16[6-(7)]
  1754   17.302869097   17.302869097   17.302869097    16[6-(7)]
  1755   23.040229396   23.040229396   23.040229396    16[6-(7)]
  1756   29.043599121   29.043599121   29.043599121    16[6-(7)]
  1757   49.499542404   49.499542404   49.499542404    16[6-(7)]
  1758   50.788280903   50.788280903   50.788280903    16[6-(7)]
  1759   45.050920604   45.050920604   45.050920604    16[6-(7)]
  1760   39.047550879   39.047550879   39.047550879    16[6-(7)]
  1761   51.208630269   51.208630269   51.208630269    16[6-(7)]
  1762   52.873685857   52.873685857   52.873685857    16[6-(7)]
  1763   43.341832739   43.341832739   43.341832739    16[6-(7)]
  1764   36.962145925   36.962145925   36.962145925    16[6-(7)]
  1765   24.749317261   24.749317261   24.749317261    16[6-(7)]
  1766   31.129004075   31.129004075   31.129004075    16[6-(7)]
  1767   16.882519731   16.882519731   16.882519731    16[6-(7)]
  1768   15.217464143   15.217464143   15.217464143    16[6-(7)]
  1769   32.336487135   32.336487135   32.336487135    16[6-(7)]
  1770   31.960170046   31.960170046   31.960170046    16[6-(7)]
  1771   35.754662865   35.754662865   35.754662865    16[6-(7)]
  1772   36.130979954   36.130979954   36.130979954    16[6-(7)]
  1773   27.887865335   27.887865335   27.887865335    16[6-(7)]
  1774   20.219440022   20.219440022   20.219440022    16[6-(7)]
  1775   40.203284665   40.203284665   40.203284665    16[6-(7)]
  1776   47.871709978   47.871709978   47.871709978    16[6-(7)]
  1777   47.446367261   47.446367261   47.446367261    16[6-(7)]
  1778   53.826054075   53.826054075   53.826054075    16[6-(7)]
  1779   39.579569731   39.579569731   39.579569731    16[6-(7)]
  1780   60.611564143   60.611564143   60.611564143    16[6-(7)]
  1781   28.511580269   28.511580269   28.511580269    16[6-(7)]
  1782   52.873685857   52.873685857   52.873685857    16[6-(7)]
  1783   20.644782739   20.644782739   20.644782739    16[6-(7)]
  1784   59.659195925   59.659195925   59.659195925    16[6-(7)]
  1785   40.203284665   40.203284665   40.203284665    16[6-(7)]
  1786   47.871709978   47.871709978   47.871709978    16[6-(7)]
  1787   27.887865335   27.887865335   27.887865335    16[6-(7)]
  1788   65.613540022   65.613540022   65.613540022    16[6-(7)]
  1789   35.754662865   35.754662865   35.754662865    16[6-(7)]
  1790   58.828029954   58.828029954   58.828029954    16[6-(7)]
  1791   32.336487135   32.336487135   32.336487135    16[6-(7)]
  1792   54.657220046   54.657220046   54.657220046    16[6-(7)]
  1793   45.737279396   45.737279396   45.737279396    16[6-(7)]
  1794   51.740649121   51.740649121   51.740649121    16[6-(7)]
  1795   41.288657596   41.288657596   41.288657596    16[6-(7)]
  1796   62.696969097   62.696969097   62.696969097    16[6-(7)]
  1797   22.353870604   22.353870604   22.353870604    16[6-(7)]
  1798   61.744600879   61.744600879   61.744600879    16[6-(7)]
  1799   26.802492404   26.802492404   26.802492404    16[6-(7)]
  1800   50.788280903   50.788280903   50.788280903    16[6-(7)]
  1801   72.196592404   72.196592404   72.196592404    16[6-(7)]
  1802   73.485330903   73.485330903   73.485330903    16[6-(7)]
  1803   67.747970604   67.747970604   67.747970604    16[6-(7)]
  1804   61.744600879   61.744600879   61.744600879    16[6-(7)]
  1805   41.288657596   41.288657596   41.288657596    16[6-(7)]
  1806   39.999919097   39.999919097   39.999919097    16[6-(7)]
  1807   45.737279396   45.737279396   45.737279396    16[6-(7)]
  1808   51.740649121   51.740649121   51.740649121    16[6-(7)]
  1809   39.579569731   39.579569731   39.579569731    16[6-(7)]
  1810   37.914514143   37.914514143   37.914514143    16[6-(7)]
  1811   47.446367261   47.446367261   47.446367261    16[6-(7)]
  1812   53.826054075   53.826054075   53.826054075    16[6-(7)]
  1813   66.038882739   66.038882739   66.038882739    16[6-(7)]
  1814   59.659195925   59.659195925   59.659195925    16[6-(7)]
  1815   73.905680269   73.905680269   73.905680269    16[6-(7)]
  1816   75.570735857   75.570735857   75.570735857    16[6-(7)]
  1817   58.451712865   58.451712865   58.451712865    16[6-(7)]
  1818   58.828029954   58.828029954   58.828029954    16[6-(7)]
  1819   55.033537135   55.033537135   55.033537135    16[6-(7)]
  1820   54.657220046   54.657220046   54.657220046    16[6-(7)]
  1821   62.900334665   62.900334665   62.900334665    16[6-(7)]
  1822   70.568759978   70.568759978   70.568759978    16[6-(7)]
  1823   50.584915335   50.584915335   50.584915335    16[6-(7)]
  1824   42.916490022   42.916490022   42.916490022    16[6-(7)]
  1825     36.6784328     36.6784328     36.6784328    1[6-(6,7)]
  1826    36.53317168    36.53317168    36.53317168    1[6-(6,6)]
  1827     38.8119555     38.8119555     38.8119555    1[6-(6,6)]
  1828    39.97404446    39.97404446    39.97404446    1[6-(6,7)]
  1829    30.36411349    30.36411349    30.36411349    1[6-(6,7)]
  1830    32.67013377    32.67013377    32.67013377    1[6-(6,6)]
  1831    33.94116857    33.94116857    33.94116857    1[6-(6,6)]
  1832    30.47305933    30.47305933    30.47305933    1[6-(6,7)]
  1833    30.66371455    30.66371455    30.66371455    1[6-(6,6)]
  1834    29.80122665    29.80122665    29.80122665    1[6-(6,6)]
  1835    31.12219496    31.12219496    31.12219496    1[6-(6,7)]
  1836     34.9080629     34.9080629     34.9080629    1[6-(6,7)]
  1837    36.35613469    36.35613469    36.35613469    1[6-(6,6)]
  1838    37.73157592    37.73157592    37.73157592    1[6-(6,6)]
  1839     34.1363632     34.1363632     34.1363632    1[6-(6,7)]
  1840    36.02929717    36.02929717    36.02929717    1[6-(6,7)]
  1841    28.56196772    28.56196772    28.56196772    1[6-(6,7)]
  1842    29.70589904    29.70589904    29.70589904    1[6-(6,6)]
  1843    29.19748512    29.19748512    29.19748512    1[6-(6,6)]
  1844     28.5074948     28.5074948     28.5074948    1[6-(6,7)]
  1845    27.20468413    27.20468413    27.20468413    1[6-(6,7)]
  1846    27.03218655    27.03218655    27.03218655    1[6-(6,6)]
  1847    27.84928035    27.84928035    27.84928035    1[6-(6,6)]
  1848    29.13847279    29.13847279    29.13847279    1[6-(6,7)]
  1849    31.78040941    31.78040941    31.78040941    1[6-(6,6)]
  1850    33.41459701    33.41459701    33.41459701    1[6-(6,6)]
  1851    34.29978196    34.29978196    34.29978196    1[6-(6,7)]
  1852     36.9507974     36.9507974     36.9507974    1[6-(6,7)]
  1853    38.23545043    38.23545043    38.23545043    1[6-(6,6)]
  1854    37.24131964    37.24131964    37.24131964    1[6-(6,6)]
  1855    32.02099814    32.02099814    32.02099814    1[6-(6,7)]
  1856    33.70511925    33.70511925    33.70511925    1[6-(6,7)]
  1857    39.52918228    39.52918228    39.52918228    1[6-(6,7)]
  1858    38.38525096    38.38525096    38.38525096    1[6-(6,6)]
  1859    38.89366488    38.89366488    38.89366488    1[6-(6,6)]
  1860     39.5836552     39.5836552     39.5836552    1[6-(6,7)]
  1861    40.88646587    40.88646587    40.88646587    1[6-(6,7)]
  1862    41.05896345    41.05896345    41.05896345    1[6-(6,6)]
  1863    40.24186965    40.24186965    40.24186965    1[6-(6,6)]
  1864    38.95267721    38.95267721    38.95267721    1[6-(6,7)]
  1865    36.31074059    36.31074059    36.31074059    1[6-(6,6)]
  1866    34.67655299    34.67655299    34.67655299    1[6-(6,6)]
  1867    33.79136804    33.79136804    33.79136804    1[6-(6,7)]
  1868     31.1403526     31.1403526     31.1403526    1[6-(6,7)]
  1869    29.85569957    29.85569957    29.85569957    1[6-(6,6)]
  1870    30.84983036    30.84983036    30.84983036    1[6-(6,6)]
  1871    36.07015186    36.07015186    36.07015186    1[6-(6,7)]
  1872    34.38603075    34.38603075    34.38603075    1[6-(6,7)]
  1873     31.4127172     31.4127172     31.4127172    1[6-(6,7)]
  1874    31.55797832    31.55797832    31.55797832    1[6-(6,6)]
  1875     29.2791945     29.2791945     29.2791945    1[6-(6,6)]
  1876    28.11710554    28.11710554    28.11710554    1[6-(6,7)]
  1877    37.72703651    37.72703651    37.72703651    1[6-(6,7)]
  1878    35.42101623    35.42101623    35.42101623    1[6-(6,6)]
  1879    34.14998143    34.14998143    34.14998143    1[6-(6,6)]
  1880    37.61809067    37.61809067    37.61809067    1[6-(6,7)]
  1881    37.42743545    37.42743545    37.42743545    1[6-(6,6)]
  1882    38.28992335    38.28992335    38.28992335    1[6-(6,6)]
  1883    36.96895504    36.96895504    36.96895504    1[6-(6,7)]
  1884     33.1830871     33.1830871     33.1830871    1[6-(6,7)]
  1885    31.73501531    31.73501531    31.73501531    1[6-(6,6)]
  1886    30.35957408    30.35957408    30.35957408    1[6-(6,6)]
  1887     33.9547868     33.9547868     33.9547868    1[6-(6,7)]
  1888    32.06185283    32.06185283    32.06185283    1[6-(6,7)]
  1889    48.42188647    48.42188647    48.42188647    1[6-(6,7)]
  1890    45.04910484    45.04910484    45.04910484    1[6-(6,6)]
  1891    46.31106082    46.31106082    46.31106082    1[6-(6,6)]
  1892      48.571687      48.571687      48.571687    1[6-(6,7)]
  1893    48.35379532    48.35379532    48.35379532    1[6-(6,7)]
  1894    49.62029071    49.62029071    49.62029071    1[6-(6,6)]
  1895    48.56260818    48.56260818    48.56260818    1[6-(6,6)]
  1896    45.01732897    45.01732897    45.01732897    1[6-(6,7)]
  1897    42.28914356    42.28914356    42.28914356    1[6-(6,6)]
  1898    40.02397797    40.02397797    40.02397797    1[6-(6,6)]
  1899    39.05254423    39.05254423    39.05254423    1[6-(6,7)]
  1900    38.42610565    38.42610565    38.42610565    1[6-(6,7)]
  1901    37.62716949    37.62716949    37.62716949    1[6-(6,6)]
  1902    37.68618182    37.68618182    37.68618182    1[6-(6,6)]
  1903    42.45710173    42.45710173    42.45710173    1[6-(6,7)]
  1904    39.25681768    39.25681768    39.25681768    1[6-(6,7)]
  1905    19.66926353    19.66926353    19.66926353    1[6-(6,7)]
  1906    23.04204516    23.04204516    23.04204516    1[6-(6,6)]
  1907    21.78008918    21.78008918    21.78008918    1[6-(6,6)]
  1908      19.519463      19.519463      19.519463    1[6-(6,7)]
  1909    19.73735468    19.73735468    19.73735468    1[6-(6,7)]
  1910    18.47085929    18.47085929    18.47085929    1[6-(6,6)]
  1911    19.52854182    19.52854182    19.52854182    1[6-(6,6)]
  1912    23.07382103    23.07382103    23.07382103    1[6-(6,7)]
  1913    25.80200644    25.80200644    25.80200644    1[6-(6,6)]
  1914    28.06717203    28.06717203    28.06717203    1[6-(6,6)]
  1915    29.03860577    29.03860577    29.03860577    1[6-(6,7)]
  1916    29.66504435    29.66504435    29.66504435    1[6-(6,7)]
  1917    30.46398051    30.46398051    30.46398051    1[6-(6,6)]
  1918    30.40496818    30.40496818    30.40496818    1[6-(6,6)]
  1919    25.63404827    25.63404827    25.63404827    1[6-(6,7)]
  1920    28.83433232    28.83433232    28.83433232    1[6-(6,7)]
  1921    27.78572861    27.78572861    27.78572861    1[6-(6,7)]
  1922     29.8693178     29.8693178     29.8693178    1[6-(6,6)]
  1923    31.39455956    31.39455956    31.39455956    1[6-(6,6)]
  1924    30.98601266    30.98601266    30.98601266    1[6-(6,7)]
  1925    22.89678404    22.89678404    22.89678404    1[6-(6,7)]
  1926    24.10880651    24.10880651    24.10880651    1[6-(6,6)]
  1927    25.62043004    25.62043004    25.62043004    1[6-(6,6)]
  1928    24.40840757    24.40840757    24.40840757    1[6-(6,7)]
  1929    24.68531158    24.68531158    24.68531158    1[6-(6,6)]
  1930    24.45380167    24.45380167    24.45380167    1[6-(6,6)]
  1931    25.86101877    25.86101877    25.86101877    1[6-(6,7)]
  1932    27.62230985    27.62230985    27.62230985    1[6-(6,7)]
  1933    28.58466477    28.58466477    28.58466477    1[6-(6,6)]
  1934    30.89522446    30.89522446    30.89522446    1[6-(6,6)]
  1935    27.74941333    27.74941333    27.74941333    1[6-(6,7)]
  1936    31.15851024    31.15851024    31.15851024    1[6-(6,7)]
  1937    40.30542139    40.30542139    40.30542139    1[6-(6,7)]
  1938     38.2218322     38.2218322     38.2218322    1[6-(6,6)]
  1939    36.69659044    36.69659044    36.69659044    1[6-(6,6)]
  1940    37.10513734    37.10513734    37.10513734    1[6-(6,7)]
  1941    45.19436596    45.19436596    45.19436596    1[6-(6,7)]
  1942    43.98234349    43.98234349    43.98234349    1[6-(6,6)]
  1943    42.47071996    42.47071996    42.47071996    1[6-(6,6)]
  1944    43.68274243    43.68274243    43.68274243    1[6-(6,7)]
  1945    43.40583842    43.40583842    43.40583842    1[6-(6,6)]
  1946    43.63734833    43.63734833    43.63734833    1[6-(6,6)]
  1947    42.23013123    42.23013123    42.23013123    1[6-(6,7)]
  1948    40.46884015    40.46884015    40.46884015    1[6-(6,7)]
  1949    39.50648523    39.50648523    39.50648523    1[6-(6,6)]
  1950    37.19592554    37.19592554    37.19592554    1[6-(6,6)]
  1951    40.34173667    40.34173667    40.34173667    1[6-(6,7)]
  1952    36.93263976    36.93263976    36.93263976    1[6-(6,7)]
  1953    42.93827919    42.93827919    42.93827919    1[6-(6,7)]
  1954    40.70942888    40.70942888    40.70942888    1[6-(6,6)]
  1955    41.46297094    41.46297094    41.46297094    1[6-(6,6)]
  1956     43.0336068     43.0336068     43.0336068    1[6-(6,7)]
  1957    41.51290445    41.51290445    41.51290445    1[6-(6,7)]
  1958    42.60690226    42.60690226    42.60690226    1[6-(6,6)]
  1959    42.36631353    42.36631353    42.36631353    1[6-(6,6)]
  1960    40.11022676    40.11022676    40.11022676    1[6-(6,7)]
  1961    40.02397797    40.02397797    40.02397797    1[6-(6,6)]
  1962    39.39299998    39.39299998    39.39299998    1[6-(6,6)]
  1963    39.30675119    39.30675119    39.30675119    1[6-(6,7)]
  1964    41.33132805    41.33132805    41.33132805    1[6-(6,7)]
  1965    41.81704492    41.81704492    41.81704492    1[6-(6,6)]
  1966    40.88192646    40.88192646    40.88192646    1[6-(6,6)]
  1967    40.43252487    40.43252487    40.43252487    1[6-(6,7)]
  1968    38.91636193    38.91636193    38.91636193    1[6-(6,7)]
  1969    22.30212133    22.30212133    22.30212133    1[6-(6,7)]
  1970    25.52964184    25.52964184    25.52964184    1[6-(6,6)]
  1971    26.54646968    26.54646968    26.54646968    1[6-(6,6)]
  1972    25.44793246    25.44793246    25.44793246    1[6-(6,7)]
  1973    16.05589317    16.05589317    16.05589317    1[6-(6,7)]
  1974    17.09541806    17.09541806    17.09541806    1[6-(6,6)]
  1975    19.42413539    19.42413539    19.42413539    1[6-(6,6)]
  1976    19.50130536    19.50130536    19.50130536    1[6-(6,7)]
  1977    22.42014599    22.42014599    22.42014599    1[6-(6,6)]
  1978    23.82282368    23.82282368    23.82282368    1[6-(6,6)]
  1979    26.11522573    26.11522573    26.11522573    1[6-(6,7)]
  1980    30.52753225    30.52753225    30.52753225    1[6-(6,7)]
  1981     32.7745402     32.7745402     32.7745402    1[6-(6,6)]
  1982     34.0909691     34.0909691     34.0909691    1[6-(6,6)]
  1983    25.72483647    25.72483647    25.72483647    1[6-(6,7)]
  1984    30.81805449    30.81805449    30.81805449    1[6-(6,7)]
  1985    25.15287081    25.15287081    25.15287081    1[6-(6,7)]
  1986    27.38172112    27.38172112    27.38172112    1[6-(6,6)]
  1987    26.62817906    26.62817906    26.62817906    1[6-(6,6)]
  1988     25.0575432     25.0575432     25.0575432    1[6-(6,7)]
  1989    26.57824555    26.57824555    26.57824555    1[6-(6,7)]
  1990    25.48424774    25.48424774    25.48424774    1[6-(6,6)]
  1991    25.72483647    25.72483647    25.72483647    1[6-(6,6)]
  1992    27.98092324    27.98092324    27.98092324    1[6-(6,7)]
  1993    28.06717203    28.06717203    28.06717203    1[6-(6,6)]
  1994    28.69815002    28.69815002    28.69815002    1[6-(6,6)]
  1995    28.78439881    28.78439881    28.78439881    1[6-(6,7)]
  1996    26.75982195    26.75982195    26.75982195    1[6-(6,7)]
  1997    26.27410508    26.27410508    26.27410508    1[6-(6,6)]
  1998    27.20922354    27.20922354    27.20922354    1[6-(6,6)]
  1999    27.65862513    27.65862513    27.65862513    1[6-(6,7)]
  2000    29.17478807    29.17478807    29.17478807    1[6-(6,7)]
  2001    45.78902867    45.78902867    45.78902867    1[6-(6,7)]
  2002    42.56150816    42.56150816    42.56150816    1[6-(6,6)]
  2003    41.54468032    41.54468032    41.54468032    1[6-(6,6)]
  2004    42.64321754    42.64321754    42.64321754    1[6-(6,7)]
  2005    52.03525683    52.03525683    52.03525683    1[6-(6,7)]
  2006    50.99573194    50.99573194    50.99573194    1[6-(6,6)]
  2007    48.66701461    48.66701461    48.66701461    1[6-(6,6)]
  2008    48.58984464    48.58984464    48.58984464    1[6-(6,7)]
  2009    45.67100401    45.67100401    45.67100401    1[6-(6,6)]
  2010    44.26832632    44.26832632    44.26832632    1[6-(6,6)]
  2011    41.97592427    41.97592427    41.97592427    1[6-(6,7)]
  2012    37.56361775    37.56361775    37.56361775    1[6-(6,7)]
  2013     35.3166098     35.3166098     35.3166098    1[6-(6,6)]
  2014     34.0001809     34.0001809     34.0001809    1[6-(6,6)]
  2015    42.36631353    42.36631353    42.36631353    1[6-(6,7)]
  2016    37.27309551    37.27309551    37.27309551    1[6-(6,7)]
  2017    23.09197867    23.09197867    23.09197867    1[6-(6,7)]
  2018    19.86445816    19.86445816    19.86445816    1[6-(6,6)]
  2019    18.84763032    18.84763032    18.84763032    1[6-(6,6)]
  2020    19.94616754    19.94616754    19.94616754    1[6-(6,7)]
  2021    52.03525683    52.03525683    52.03525683    1[6-(6,7)]
  2022    50.99573194    50.99573194    50.99573194    1[6-(6,6)]
  2023    25.96996461    25.96996461    25.96996461    1[6-(6,6)]
  2024    25.89279464    25.89279464    25.89279464    1[6-(6,7)]
  2025    45.67100401    45.67100401    45.67100401    1[6-(6,6)]
  2026    44.26832632    44.26832632    44.26832632    1[6-(6,6)]
  2027    41.97592427    41.97592427    41.97592427    1[6-(6,7)]
  2028    37.56361775    37.56361775    37.56361775    1[6-(6,7)]
  2029     35.3166098     35.3166098     35.3166098    1[6-(6,6)]
  2030     34.0001809     34.0001809     34.0001809    1[6-(6,6)]
  2031    19.66926353    19.66926353    19.66926353    1[6-(6,7)]
  2032    14.57604551    14.57604551    14.57604551    1[6-(6,7)]
  2033    25.15287081    25.15287081    25.15287081    1[6-(6,7)]
  2034    27.38172112    27.38172112    27.38172112    1[6-(6,6)]
  2035    26.62817906    26.62817906    26.62817906    1[6-(6,6)]
  2036     25.0575432     25.0575432     25.0575432    1[6-(6,7)]
  2037    71.97234555    71.97234555    71.97234555    1[6-(6,7)]
  2038    70.87834774    70.87834774    70.87834774    1[6-(6,6)]
  2039    25.72483647    25.72483647    25.72483647    1[6-(6,6)]
  2040    27.98092324    27.98092324    27.98092324    1[6-(6,7)]
  2041    73.46127203    73.46127203    73.46127203    1[6-(6,6)]
  2042    74.09225002    74.09225002    74.09225002    1[6-(6,6)]
  2043    74.17849881    74.17849881    74.17849881    1[6-(6,7)]
  2044    49.45687195    49.45687195    49.45687195    1[6-(6,7)]
  2045    48.97115508    48.97115508    48.97115508    1[6-(6,6)]
  2046    49.90627354    49.90627354    49.90627354    1[6-(6,6)]
  2047    27.65862513    27.65862513    27.65862513    1[6-(6,7)]
  2048     6.47773807     6.47773807     6.47773807    1[6-(6,7)]
  2049    44.99917133    44.99917133    44.99917133    1[6-(6,7)]
  2050    48.22669184    48.22669184    48.22669184    1[6-(6,6)]
  2051    49.24351968    49.24351968    49.24351968    1[6-(6,6)]
  2052    48.14498246    48.14498246    48.14498246    1[6-(6,7)]
  2053    61.44999317    61.44999317    61.44999317    1[6-(6,7)]
  2054    62.48951806    62.48951806    62.48951806    1[6-(6,6)]
  2055    42.12118539    42.12118539    42.12118539    1[6-(6,6)]
  2056    42.19835536    42.19835536    42.19835536    1[6-(6,7)]
  2057    67.81424599    67.81424599    67.81424599    1[6-(6,6)]
  2058    69.21692368    69.21692368    69.21692368    1[6-(6,6)]
  2059    71.50932573    71.50932573    71.50932573    1[6-(6,7)]
  2060    30.52753225    30.52753225    30.52753225    1[6-(6,7)]
  2061     32.7745402     32.7745402     32.7745402    1[6-(6,6)]
  2062     34.0909691     34.0909691     34.0909691    1[6-(6,6)]
  2063    48.42188647    48.42188647    48.42188647    1[6-(6,7)]
  2064     8.12100449     8.12100449     8.12100449    1[6-(6,7)]
  2065    42.93827919    42.93827919    42.93827919    1[6-(6,7)]
  2066    40.70942888    40.70942888    40.70942888    1[6-(6,6)]
  2067    41.46297094    41.46297094    41.46297094    1[6-(6,6)]
  2068     43.0336068     43.0336068     43.0336068    1[6-(6,7)]
  2069    41.51290445    41.51290445    41.51290445    1[6-(6,7)]
  2070    42.60690226    42.60690226    42.60690226    1[6-(6,6)]
  2071    42.36631353    42.36631353    42.36631353    1[6-(6,6)]
  2072    40.11022676    40.11022676    40.11022676    1[6-(6,7)]
  2073    40.02397797    40.02397797    40.02397797    1[6-(6,6)]
  2074    39.39299998    39.39299998    39.39299998    1[6-(6,6)]
  2075    39.30675119    39.30675119    39.30675119    1[6-(6,7)]
  2076    18.63427805    18.63427805    18.63427805    1[6-(6,7)]
  2077    19.11999492    19.11999492    19.11999492    1[6-(6,6)]
  2078    18.18487646    18.18487646    18.18487646    1[6-(6,6)]
  2079    40.43252487    40.43252487    40.43252487    1[6-(6,7)]
  2080    16.21931193    16.21931193    16.21931193    1[6-(6,7)]
  2081    51.25901772    51.25901772    51.25901772    1[6-(6,7)]
  2082    52.40294904    52.40294904    52.40294904    1[6-(6,6)]
  2083    51.89453512    51.89453512    51.89453512    1[6-(6,6)]
  2084     51.2045448     51.2045448     51.2045448    1[6-(6,7)]
  2085    49.90173413    49.90173413    49.90173413    1[6-(6,7)]
  2086    49.72923655    49.72923655    49.72923655    1[6-(6,6)]
  2087    50.54633035    50.54633035    50.54633035    1[6-(6,6)]
  2088    51.83552279    51.83552279    51.83552279    1[6-(6,7)]
  2089    54.47745941    54.47745941    54.47745941    1[6-(6,6)]
  2090    56.11164701    56.11164701    56.11164701    1[6-(6,6)]
  2091    56.99683196    56.99683196    56.99683196    1[6-(6,7)]
  2092     14.2537474     14.2537474     14.2537474    1[6-(6,7)]
  2093    15.53840043    15.53840043    15.53840043    1[6-(6,6)]
  2094    14.54426964    14.54426964    14.54426964    1[6-(6,6)]
  2095    54.71804814    54.71804814    54.71804814    1[6-(6,7)]
  2096    11.00806925    11.00806925    11.00806925    1[6-(6,7)]
  2097     36.6784328     36.6784328     36.6784328    1[6-(6,7)]
  2098    36.53317168    36.53317168    36.53317168    1[6-(6,6)]
  2099     38.8119555     38.8119555     38.8119555    1[6-(6,6)]
  2100    39.97404446    39.97404446    39.97404446    1[6-(6,7)]
  2101    53.06116349    53.06116349    53.06116349    1[6-(6,7)]
  2102    55.36718377    55.36718377    55.36718377    1[6-(6,6)]
  2103    33.94116857    33.94116857    33.94116857    1[6-(6,6)]
  2104    30.47305933    30.47305933    30.47305933    1[6-(6,7)]
  2105    53.36076455    53.36076455    53.36076455    1[6-(6,6)]
  2106    52.49827665    52.49827665    52.49827665    1[6-(6,6)]
  2107    53.81924496    53.81924496    53.81924496    1[6-(6,7)]
  2108     34.9080629     34.9080629     34.9080629    1[6-(6,7)]
  2109    36.35613469    36.35613469    36.35613469    1[6-(6,6)]
  2110    37.73157592    37.73157592    37.73157592    1[6-(6,6)]
  2111     34.1363632     34.1363632     34.1363632    1[6-(6,7)]
  2112    13.33224717    13.33224717    13.33224717    1[6-(6,7)]
  2113     31.4127172     31.4127172     31.4127172    1[6-(6,7)]
  2114    31.55797832    31.55797832    31.55797832    1[6-(6,6)]
  2115     29.2791945     29.2791945     29.2791945    1[6-(6,6)]
  2116    28.11710554    28.11710554    28.11710554    1[6-(6,7)]
  2117    60.42408651    60.42408651    60.42408651    1[6-(6,7)]
  2118    58.11806623    58.11806623    58.11806623    1[6-(6,6)]
  2119    34.14998143    34.14998143    34.14998143    1[6-(6,6)]
  2120    37.61809067    37.61809067    37.61809067    1[6-(6,7)]
  2121    60.12448545    60.12448545    60.12448545    1[6-(6,6)]
  2122    60.98697335    60.98697335    60.98697335    1[6-(6,6)]
  2123    59.66600504    59.66600504    59.66600504    1[6-(6,7)]
  2124     33.1830871     33.1830871     33.1830871    1[6-(6,7)]
  2125    31.73501531    31.73501531    31.73501531    1[6-(6,6)]
  2126    30.35957408    30.35957408    30.35957408    1[6-(6,6)]
  2127     33.9547868     33.9547868     33.9547868    1[6-(6,7)]
  2128     9.36480283     9.36480283     9.36480283    1[6-(6,7)]
  2129    16.83213228    16.83213228    16.83213228    1[6-(6,7)]
  2130    15.68820096    15.68820096    15.68820096    1[6-(6,6)]
  2131    16.19661488    16.19661488    16.19661488    1[6-(6,6)]
  2132     16.8866052     16.8866052     16.8866052    1[6-(6,7)]
  2133    63.58351587    63.58351587    63.58351587    1[6-(6,7)]
  2134    63.75601345    63.75601345    63.75601345    1[6-(6,6)]
  2135    17.54481965    17.54481965    17.54481965    1[6-(6,6)]
  2136    16.25562721    16.25562721    16.25562721    1[6-(6,7)]
  2137    59.00779059    59.00779059    59.00779059    1[6-(6,6)]
  2138    57.37360299    57.37360299    57.37360299    1[6-(6,6)]
  2139    56.48841804    56.48841804    56.48841804    1[6-(6,7)]
  2140     53.8374026     53.8374026     53.8374026    1[6-(6,7)]
  2141    52.55274957    52.55274957    52.55274957    1[6-(6,6)]
  2142    53.54688036    53.54688036    53.54688036    1[6-(6,6)]
  2143    13.37310186    13.37310186    13.37310186    1[6-(6,7)]
  2144    11.68898075    11.68898075    11.68898075    1[6-(6,7)]
  2145    27.78572861    27.78572861    27.78572861    1[6-(6,7)]
  2146     29.8693178     29.8693178     29.8693178    1[6-(6,6)]
  2147    31.39455956    31.39455956    31.39455956    1[6-(6,6)]
  2148    30.98601266    30.98601266    30.98601266    1[6-(6,7)]
  2149    68.29088404    68.29088404    68.29088404    1[6-(6,7)]
  2150    69.50290651    69.50290651    69.50290651    1[6-(6,6)]
  2151    25.62043004    25.62043004    25.62043004    1[6-(6,6)]
  2152    24.40840757    24.40840757    24.40840757    1[6-(6,7)]
  2153    70.07941158    70.07941158    70.07941158    1[6-(6,6)]
  2154    69.84790167    69.84790167    69.84790167    1[6-(6,6)]
  2155    71.25511877    71.25511877    71.25511877    1[6-(6,7)]
  2156    50.31935985    50.31935985    50.31935985    1[6-(6,7)]
  2157    51.28171477    51.28171477    51.28171477    1[6-(6,6)]
  2158    53.59227446    53.59227446    53.59227446    1[6-(6,6)]
  2159    27.74941333    27.74941333    27.74941333    1[6-(6,7)]
  2160     8.46146024     8.46146024     8.46146024    1[6-(6,7)]
  2161    40.30542139    40.30542139    40.30542139    1[6-(6,7)]
  2162     38.2218322     38.2218322     38.2218322    1[6-(6,6)]
  2163    36.69659044    36.69659044    36.69659044    1[6-(6,6)]
  2164    37.10513734    37.10513734    37.10513734    1[6-(6,7)]
  2165    45.19436596    45.19436596    45.19436596    1[6-(6,7)]
  2166    43.98234349    43.98234349    43.98234349    1[6-(6,6)]
  2167    42.47071996    42.47071996    42.47071996    1[6-(6,6)]
  2168    43.68274243    43.68274243    43.68274243    1[6-(6,7)]
  2169    43.40583842    43.40583842    43.40583842    1[6-(6,6)]
  2170    43.63734833    43.63734833    43.63734833    1[6-(6,6)]
  2171    42.23013123    42.23013123    42.23013123    1[6-(6,7)]
  2172    17.77179015    17.77179015    17.77179015    1[6-(6,7)]
  2173    16.80943523    16.80943523    16.80943523    1[6-(6,6)]
  2174    14.49887554    14.49887554    14.49887554    1[6-(6,6)]
  2175    40.34173667    40.34173667    40.34173667    1[6-(6,7)]
  2176    14.23558976    14.23558976    14.23558976    1[6-(6,7)]
  2177    25.72483647    25.72483647    25.72483647    1[6-(6,7)]
  2178    22.35205484    22.35205484    22.35205484    1[6-(6,6)]
  2179    23.61401082    23.61401082    23.61401082    1[6-(6,6)]
  2180      25.874637      25.874637      25.874637    1[6-(6,7)]
  2181    48.35379532    48.35379532    48.35379532    1[6-(6,7)]
  2182    49.62029071    49.62029071    49.62029071    1[6-(6,6)]
  2183    25.86555818    25.86555818    25.86555818    1[6-(6,6)]
  2184    22.32027897    22.32027897    22.32027897    1[6-(6,7)]
  2185    42.28914356    42.28914356    42.28914356    1[6-(6,6)]
  2186    40.02397797    40.02397797    40.02397797    1[6-(6,6)]
  2187    39.05254423    39.05254423    39.05254423    1[6-(6,7)]
  2188    38.42610565    38.42610565    38.42610565    1[6-(6,7)]
  2189    37.62716949    37.62716949    37.62716949    1[6-(6,6)]
  2190    37.68618182    37.68618182    37.68618182    1[6-(6,6)]
  2191    19.76005173    19.76005173    19.76005173    1[6-(6,7)]
  2192    16.55976768    16.55976768    16.55976768    1[6-(6,7)]
  2193    42.36631353    42.36631353    42.36631353    1[6-(6,7)]
  2194    45.73909516    45.73909516    45.73909516    1[6-(6,6)]
  2195    44.47713918    44.47713918    44.47713918    1[6-(6,6)]
  2196      42.216513      42.216513      42.216513    1[6-(6,7)]
  2197    65.13145468    65.13145468    65.13145468    1[6-(6,7)]
  2198    63.86495929    63.86495929    63.86495929    1[6-(6,6)]
  2199    42.22559182    42.22559182    42.22559182    1[6-(6,6)]
  2200    45.77087103    45.77087103    45.77087103    1[6-(6,7)]
  2201    71.19610644    71.19610644    71.19610644    1[6-(6,6)]
  2202    73.46127203    73.46127203    73.46127203    1[6-(6,6)]
  2203    74.43270577    74.43270577    74.43270577    1[6-(6,7)]
  2204    29.66504435    29.66504435    29.66504435    1[6-(6,7)]
  2205    30.46398051    30.46398051    30.46398051    1[6-(6,6)]
  2206    30.40496818    30.40496818    30.40496818    1[6-(6,6)]
  2207    48.33109827    48.33109827    48.33109827    1[6-(6,7)]
  2208     6.13728232     6.13728232     6.13728232    1[6-(6,7)]
  2209     54.1097672     54.1097672     54.1097672    1[6-(6,7)]
  2210    54.25502832    54.25502832    54.25502832    1[6-(6,6)]
  2211     51.9762445     51.9762445     51.9762445    1[6-(6,6)]
  2212    50.81415554    50.81415554    50.81415554    1[6-(6,7)]
  2213    60.42408651    60.42408651    60.42408651    1[6-(6,7)]
  2214    58.11806623    58.11806623    58.11806623    1[6-(6,6)]
  2215    56.84703143    56.84703143    56.84703143    1[6-(6,6)]
  2216    60.31514067    60.31514067    60.31514067    1[6-(6,7)]
  2217    60.12448545    60.12448545    60.12448545    1[6-(6,6)]
  2218    60.98697335    60.98697335    60.98697335    1[6-(6,6)]
  2219    59.66600504    59.66600504    59.66600504    1[6-(6,7)]
  2220     55.8801371     55.8801371     55.8801371    1[6-(6,7)]
  2221    54.43206531    54.43206531    54.43206531    1[6-(6,6)]
  2222    53.05662408    53.05662408    53.05662408    1[6-(6,6)]
  2223     56.6518368     56.6518368     56.6518368    1[6-(6,7)]
  2224    54.75890283    54.75890283    54.75890283    1[6-(6,7)]
  2225    62.22623228    62.22623228    62.22623228    1[6-(6,7)]
  2226    61.08230096    61.08230096    61.08230096    1[6-(6,6)]
  2227    61.59071488    61.59071488    61.59071488    1[6-(6,6)]
  2228     62.2807052     62.2807052     62.2807052    1[6-(6,7)]
  2229    63.58351587    63.58351587    63.58351587    1[6-(6,7)]
  2230    63.75601345    63.75601345    63.75601345    1[6-(6,6)]
  2231    62.93891965    62.93891965    62.93891965    1[6-(6,6)]
  2232    61.64972721    61.64972721    61.64972721    1[6-(6,7)]
  2233    59.00779059    59.00779059    59.00779059    1[6-(6,6)]
  2234    57.37360299    57.37360299    57.37360299    1[6-(6,6)]
  2235    56.48841804    56.48841804    56.48841804    1[6-(6,7)]
  2236     53.8374026     53.8374026     53.8374026    1[6-(6,7)]
  2237    52.55274957    52.55274957    52.55274957    1[6-(6,6)]
  2238    53.54688036    53.54688036    53.54688036    1[6-(6,6)]
  2239    58.76720186    58.76720186    58.76720186    1[6-(6,7)]
  2240    57.08308075    57.08308075    57.08308075    1[6-(6,7)]
  2241    51.25901772    51.25901772    51.25901772    1[6-(6,7)]
  2242    52.40294904    52.40294904    52.40294904    1[6-(6,6)]
  2243    51.89453512    51.89453512    51.89453512    1[6-(6,6)]
  2244     51.2045448     51.2045448     51.2045448    1[6-(6,7)]
  2245    49.90173413    49.90173413    49.90173413    1[6-(6,7)]
  2246    49.72923655    49.72923655    49.72923655    1[6-(6,6)]
  2247    50.54633035    50.54633035    50.54633035    1[6-(6,6)]
  2248    51.83552279    51.83552279    51.83552279    1[6-(6,7)]
  2249    54.47745941    54.47745941    54.47745941    1[6-(6,6)]
  2250    56.11164701    56.11164701    56.11164701    1[6-(6,6)]
  2251    56.99683196    56.99683196    56.99683196    1[6-(6,7)]
  2252     59.6478474     59.6478474     59.6478474    1[6-(6,7)]
  2253    60.93250043    60.93250043    60.93250043    1[6-(6,6)]
  2254    59.93836964    59.93836964    59.93836964    1[6-(6,6)]
  2255    54.71804814    54.71804814    54.71804814    1[6-(6,7)]
  2256    56.40216925    56.40216925    56.40216925    1[6-(6,7)]
  2257     59.3754828     59.3754828     59.3754828    1[6-(6,7)]
  2258    59.23022168    59.23022168    59.23022168    1[6-(6,6)]
  2259     61.5090055     61.5090055     61.5090055    1[6-(6,6)]
  2260    62.67109446    62.67109446    62.67109446    1[6-(6,7)]
  2261    53.06116349    53.06116349    53.06116349    1[6-(6,7)]
  2262    55.36718377    55.36718377    55.36718377    1[6-(6,6)]
  2263    56.63821857    56.63821857    56.63821857    1[6-(6,6)]
  2264    53.17010933    53.17010933    53.17010933    1[6-(6,7)]
  2265    53.36076455    53.36076455    53.36076455    1[6-(6,6)]
  2266    52.49827665    52.49827665    52.49827665    1[6-(6,6)]
  2267    53.81924496    53.81924496    53.81924496    1[6-(6,7)]
  2268     57.6051129     57.6051129     57.6051129    1[6-(6,7)]
  2269    59.05318469    59.05318469    59.05318469    1[6-(6,6)]
  2270    60.42862592    60.42862592    60.42862592    1[6-(6,6)]
  2271     56.8334132     56.8334132     56.8334132    1[6-(6,7)]
  2272    58.72634717    58.72634717    58.72634717    1[6-(6,7)]
  2273    42.36631353    42.36631353    42.36631353    1[6-(6,7)]
  2274    45.73909516    45.73909516    45.73909516    1[6-(6,6)]
  2275    44.47713918    44.47713918    44.47713918    1[6-(6,6)]
  2276      42.216513      42.216513      42.216513    1[6-(6,7)]
  2277    42.43440468    42.43440468    42.43440468    1[6-(6,7)]
  2278    41.16790929    41.16790929    41.16790929    1[6-(6,6)]
  2279    42.22559182    42.22559182    42.22559182    1[6-(6,6)]
  2280    45.77087103    45.77087103    45.77087103    1[6-(6,7)]
  2281    48.49905644    48.49905644    48.49905644    1[6-(6,6)]
  2282    50.76422203    50.76422203    50.76422203    1[6-(6,6)]
  2283    51.73565577    51.73565577    51.73565577    1[6-(6,7)]
  2284    52.36209435    52.36209435    52.36209435    1[6-(6,7)]
  2285    53.16103051    53.16103051    53.16103051    1[6-(6,6)]
  2286    53.10201818    53.10201818    53.10201818    1[6-(6,6)]
  2287    48.33109827    48.33109827    48.33109827    1[6-(6,7)]
  2288    51.53138232    51.53138232    51.53138232    1[6-(6,7)]
  2289    71.11893647    71.11893647    71.11893647    1[6-(6,7)]
  2290    67.74615484    67.74615484    67.74615484    1[6-(6,6)]
  2291    69.00811082    69.00811082    69.00811082    1[6-(6,6)]
  2292      71.268737      71.268737      71.268737    1[6-(6,7)]
  2293    71.05084532    71.05084532    71.05084532    1[6-(6,7)]
  2294    72.31734071    72.31734071    72.31734071    1[6-(6,6)]
  2295    71.25965818    71.25965818    71.25965818    1[6-(6,6)]
  2296    67.71437897    67.71437897    67.71437897    1[6-(6,7)]
  2297    64.98619356    64.98619356    64.98619356    1[6-(6,6)]
  2298    62.72102797    62.72102797    62.72102797    1[6-(6,6)]
  2299    61.74959423    61.74959423    61.74959423    1[6-(6,7)]
  2300    61.12315565    61.12315565    61.12315565    1[6-(6,7)]
  2301    60.32421949    60.32421949    60.32421949    1[6-(6,6)]
  2302    60.38323182    60.38323182    60.38323182    1[6-(6,6)]
  2303    65.15415173    65.15415173    65.15415173    1[6-(6,7)]
  2304    61.95386768    61.95386768    61.95386768    1[6-(6,7)]
  2305    63.00247139    63.00247139    63.00247139    1[6-(6,7)]
  2306     60.9188822     60.9188822     60.9188822    1[6-(6,6)]
  2307    59.39364044    59.39364044    59.39364044    1[6-(6,6)]
  2308    59.80218734    59.80218734    59.80218734    1[6-(6,7)]
  2309    67.89141596    67.89141596    67.89141596    1[6-(6,7)]
  2310    66.67939349    66.67939349    66.67939349    1[6-(6,6)]
  2311    65.16776996    65.16776996    65.16776996    1[6-(6,6)]
  2312    66.37979243    66.37979243    66.37979243    1[6-(6,7)]
  2313    66.10288842    66.10288842    66.10288842    1[6-(6,6)]
  2314    66.33439833    66.33439833    66.33439833    1[6-(6,6)]
  2315    64.92718123    64.92718123    64.92718123    1[6-(6,7)]
  2316    63.16589015    63.16589015    63.16589015    1[6-(6,7)]
  2317    62.20353523    62.20353523    62.20353523    1[6-(6,6)]
  2318    59.89297554    59.89297554    59.89297554    1[6-(6,6)]
  2319    63.03878667    63.03878667    63.03878667    1[6-(6,7)]
  2320    59.62968976    59.62968976    59.62968976    1[6-(6,7)]
  2321    50.48277861    50.48277861    50.48277861    1[6-(6,7)]
  2322     52.5663678     52.5663678     52.5663678    1[6-(6,6)]
  2323    54.09160956    54.09160956    54.09160956    1[6-(6,6)]
  2324    53.68306266    53.68306266    53.68306266    1[6-(6,7)]
  2325    45.59383404    45.59383404    45.59383404    1[6-(6,7)]
  2326    46.80585651    46.80585651    46.80585651    1[6-(6,6)]
  2327    48.31748004    48.31748004    48.31748004    1[6-(6,6)]
  2328    47.10545757    47.10545757    47.10545757    1[6-(6,7)]
  2329    47.38236158    47.38236158    47.38236158    1[6-(6,6)]
  2330    47.15085167    47.15085167    47.15085167    1[6-(6,6)]
  2331    48.55806877    48.55806877    48.55806877    1[6-(6,7)]
  2332    50.31935985    50.31935985    50.31935985    1[6-(6,7)]
  2333    51.28171477    51.28171477    51.28171477    1[6-(6,6)]
  2334    53.59227446    53.59227446    53.59227446    1[6-(6,6)]
  2335    50.44646333    50.44646333    50.44646333    1[6-(6,7)]
  2336    53.85556024    53.85556024    53.85556024    1[6-(6,7)]
  2337    47.84992081    47.84992081    47.84992081    1[6-(6,7)]
  2338    50.07877112    50.07877112    50.07877112    1[6-(6,6)]
  2339    49.32522906    49.32522906    49.32522906    1[6-(6,6)]
  2340     47.7545932     47.7545932     47.7545932    1[6-(6,7)]
  2341    49.27529555    49.27529555    49.27529555    1[6-(6,7)]
  2342    48.18129774    48.18129774    48.18129774    1[6-(6,6)]
  2343    48.42188647    48.42188647    48.42188647    1[6-(6,6)]
  2344    50.67797324    50.67797324    50.67797324    1[6-(6,7)]
  2345    50.76422203    50.76422203    50.76422203    1[6-(6,6)]
  2346    51.39520002    51.39520002    51.39520002    1[6-(6,6)]
  2347    51.48144881    51.48144881    51.48144881    1[6-(6,7)]
  2348    49.45687195    49.45687195    49.45687195    1[6-(6,7)]
  2349    48.97115508    48.97115508    48.97115508    1[6-(6,6)]
  2350    49.90627354    49.90627354    49.90627354    1[6-(6,6)]
  2351    50.35567513    50.35567513    50.35567513    1[6-(6,7)]
  2352    51.87183807    51.87183807    51.87183807    1[6-(6,7)]
  2353    68.48607867    68.48607867    68.48607867    1[6-(6,7)]
  2354    65.25855816    65.25855816    65.25855816    1[6-(6,6)]
  2355    64.24173032    64.24173032    64.24173032    1[6-(6,6)]
  2356    65.34026754    65.34026754    65.34026754    1[6-(6,7)]
  2357    74.73230683    74.73230683    74.73230683    1[6-(6,7)]
  2358    73.69278194    73.69278194    73.69278194    1[6-(6,6)]
  2359    71.36406461    71.36406461    71.36406461    1[6-(6,6)]
  2360    71.28689464    71.28689464    71.28689464    1[6-(6,7)]
  2361    68.36805401    68.36805401    68.36805401    1[6-(6,6)]
  2362    66.96537632    66.96537632    66.96537632    1[6-(6,6)]
  2363    64.67297427    64.67297427    64.67297427    1[6-(6,7)]
  2364    60.26066775    60.26066775    60.26066775    1[6-(6,7)]
  2365     58.0136598     58.0136598     58.0136598    1[6-(6,6)]
  2366     56.6972309     56.6972309     56.6972309    1[6-(6,6)]
  2367    65.06336353    65.06336353    65.06336353    1[6-(6,7)]
  2368    59.97014551    59.97014551    59.97014551    1[6-(6,7)]
  2369    65.63532919    65.63532919    65.63532919    1[6-(6,7)]
  2370    63.40647888    63.40647888    63.40647888    1[6-(6,6)]
  2371    64.16002094    64.16002094    64.16002094    1[6-(6,6)]
  2372     65.7306568     65.7306568     65.7306568    1[6-(6,7)]
  2373    64.20995445    64.20995445    64.20995445    1[6-(6,7)]
  2374    65.30395226    65.30395226    65.30395226    1[6-(6,6)]
  2375    65.06336353    65.06336353    65.06336353    1[6-(6,6)]
  2376    62.80727676    62.80727676    62.80727676    1[6-(6,7)]
  2377    62.72102797    62.72102797    62.72102797    1[6-(6,6)]
  2378    62.09004998    62.09004998    62.09004998    1[6-(6,6)]
  2379    62.00380119    62.00380119    62.00380119    1[6-(6,7)]
  2380    64.02837805    64.02837805    64.02837805    1[6-(6,7)]
  2381    64.51409492    64.51409492    64.51409492    1[6-(6,6)]
  2382    63.57897646    63.57897646    63.57897646    1[6-(6,6)]
  2383    63.12957487    63.12957487    63.12957487    1[6-(6,7)]
  2384    61.61341193    61.61341193    61.61341193    1[6-(6,7)]
  2385    44.99917133    44.99917133    44.99917133    1[6-(6,7)]
  2386    48.22669184    48.22669184    48.22669184    1[6-(6,6)]
  2387    49.24351968    49.24351968    49.24351968    1[6-(6,6)]
  2388    48.14498246    48.14498246    48.14498246    1[6-(6,7)]
  2389    38.75294317    38.75294317    38.75294317    1[6-(6,7)]
  2390    39.79246806    39.79246806    39.79246806    1[6-(6,6)]
  2391    42.12118539    42.12118539    42.12118539    1[6-(6,6)]
  2392    42.19835536    42.19835536    42.19835536    1[6-(6,7)]
  2393    45.11719599    45.11719599    45.11719599    1[6-(6,6)]
  2394    46.51987368    46.51987368    46.51987368    1[6-(6,6)]
  2395    48.81227573    48.81227573    48.81227573    1[6-(6,7)]
  2396    53.22458225    53.22458225    53.22458225    1[6-(6,7)]
  2397     55.4715902     55.4715902     55.4715902    1[6-(6,6)]
  2398     56.7880191     56.7880191     56.7880191    1[6-(6,6)]
  2399    48.42188647    48.42188647    48.42188647    1[6-(6,7)]
  2400    53.51510449    53.51510449    53.51510449    1[6-(6,7)]
  2401    67.69622133    67.69622133    67.69622133    1[6-(6,7)]
  2402    70.92374184    70.92374184    70.92374184    1[6-(6,6)]
  2403    71.94056968    71.94056968    71.94056968    1[6-(6,6)]
  2404    70.84203246    70.84203246    70.84203246    1[6-(6,7)]
  2405    38.75294317    38.75294317    38.75294317    1[6-(6,7)]
  2406    39.79246806    39.79246806    39.79246806    1[6-(6,6)]
  2407    64.81823539    64.81823539    64.81823539    1[6-(6,6)]
  2408    64.89540536    64.89540536    64.89540536    1[6-(6,7)]
  2409    45.11719599    45.11719599    45.11719599    1[6-(6,6)]
  2410    46.51987368    46.51987368    46.51987368    1[6-(6,6)]
  2411    48.81227573    48.81227573    48.81227573    1[6-(6,7)]
  2412    53.22458225    53.22458225    53.22458225    1[6-(6,7)]
  2413     55.4715902     55.4715902     55.4715902    1[6-(6,6)]
  2414     56.7880191     56.7880191     56.7880191    1[6-(6,6)]
  2415    71.11893647    71.11893647    71.11893647    1[6-(6,7)]
  2416    76.21215449    76.21215449    76.21215449    1[6-(6,7)]
  2417    65.63532919    65.63532919    65.63532919    1[6-(6,7)]
  2418    63.40647888    63.40647888    63.40647888    1[6-(6,6)]
  2419    64.16002094    64.16002094    64.16002094    1[6-(6,6)]
  2420     65.7306568     65.7306568     65.7306568    1[6-(6,7)]
  2421    18.81585445    18.81585445    18.81585445    1[6-(6,7)]
  2422    19.90985226    19.90985226    19.90985226    1[6-(6,6)]
  2423    65.06336353    65.06336353    65.06336353    1[6-(6,6)]
  2424    62.80727676    62.80727676    62.80727676    1[6-(6,7)]
  2425    17.32692797    17.32692797    17.32692797    1[6-(6,6)]
  2426    16.69594998    16.69594998    16.69594998    1[6-(6,6)]
  2427    16.60970119    16.60970119    16.60970119    1[6-(6,7)]
  2428    41.33132805    41.33132805    41.33132805    1[6-(6,7)]
  2429    41.81704492    41.81704492    41.81704492    1[6-(6,6)]
  2430    40.88192646    40.88192646    40.88192646    1[6-(6,6)]
  2431    63.12957487    63.12957487    63.12957487    1[6-(6,7)]
  2432    84.31046193    84.31046193    84.31046193    1[6-(6,7)]
  2433    45.78902867    45.78902867    45.78902867    1[6-(6,7)]
  2434    42.56150816    42.56150816    42.56150816    1[6-(6,6)]
  2435    41.54468032    41.54468032    41.54468032    1[6-(6,6)]
  2436    42.64321754    42.64321754    42.64321754    1[6-(6,7)]
  2437    29.33820683    29.33820683    29.33820683    1[6-(6,7)]
  2438    28.29868194    28.29868194    28.29868194    1[6-(6,6)]
  2439    48.66701461    48.66701461    48.66701461    1[6-(6,6)]
  2440    48.58984464    48.58984464    48.58984464    1[6-(6,7)]
  2441    22.97395401    22.97395401    22.97395401    1[6-(6,6)]
  2442    21.57127632    21.57127632    21.57127632    1[6-(6,6)]
  2443    19.27887427    19.27887427    19.27887427    1[6-(6,7)]
  2444    60.26066775    60.26066775    60.26066775    1[6-(6,7)]
  2445     58.0136598     58.0136598     58.0136598    1[6-(6,6)]
  2446     56.6972309     56.6972309     56.6972309    1[6-(6,6)]
  2447    42.36631353    42.36631353    42.36631353    1[6-(6,7)]
  2448    82.66719551    82.66719551    82.66719551    1[6-(6,7)]
  2449    47.84992081    47.84992081    47.84992081    1[6-(6,7)]
  2450    50.07877112    50.07877112    50.07877112    1[6-(6,6)]
  2451    49.32522906    49.32522906    49.32522906    1[6-(6,6)]
  2452     47.7545932     47.7545932     47.7545932    1[6-(6,7)]
  2453    49.27529555    49.27529555    49.27529555    1[6-(6,7)]
  2454    48.18129774    48.18129774    48.18129774    1[6-(6,6)]
  2455    48.42188647    48.42188647    48.42188647    1[6-(6,6)]
  2456    50.67797324    50.67797324    50.67797324    1[6-(6,7)]
  2457    50.76422203    50.76422203    50.76422203    1[6-(6,6)]
  2458    51.39520002    51.39520002    51.39520002    1[6-(6,6)]
  2459    51.48144881    51.48144881    51.48144881    1[6-(6,7)]
  2460    72.15392195    72.15392195    72.15392195    1[6-(6,7)]
  2461    71.66820508    71.66820508    71.66820508    1[6-(6,6)]
  2462    72.60332354    72.60332354    72.60332354    1[6-(6,6)]
  2463    50.35567513    50.35567513    50.35567513    1[6-(6,7)]
  2464    74.56888807    74.56888807    74.56888807    1[6-(6,7)]
  2465    39.52918228    39.52918228    39.52918228    1[6-(6,7)]
  2466    38.38525096    38.38525096    38.38525096    1[6-(6,6)]
  2467    38.89366488    38.89366488    38.89366488    1[6-(6,6)]
  2468     39.5836552     39.5836552     39.5836552    1[6-(6,7)]
  2469    40.88646587    40.88646587    40.88646587    1[6-(6,7)]
  2470    41.05896345    41.05896345    41.05896345    1[6-(6,6)]
  2471    40.24186965    40.24186965    40.24186965    1[6-(6,6)]
  2472    38.95267721    38.95267721    38.95267721    1[6-(6,7)]
  2473    36.31074059    36.31074059    36.31074059    1[6-(6,6)]
  2474    34.67655299    34.67655299    34.67655299    1[6-(6,6)]
  2475    33.79136804    33.79136804    33.79136804    1[6-(6,7)]
  2476     76.5344526     76.5344526     76.5344526    1[6-(6,7)]
  2477    75.24979957    75.24979957    75.24979957    1[6-(6,6)]
  2478    76.24393036    76.24393036    76.24393036    1[6-(6,6)]
  2479    36.07015186    36.07015186    36.07015186    1[6-(6,7)]
  2480    79.78013075    79.78013075    79.78013075    1[6-(6,7)]
  2481     54.1097672     54.1097672     54.1097672    1[6-(6,7)]
  2482    54.25502832    54.25502832    54.25502832    1[6-(6,6)]
  2483     51.9762445     51.9762445     51.9762445    1[6-(6,6)]
  2484    50.81415554    50.81415554    50.81415554    1[6-(6,7)]
  2485    37.72703651    37.72703651    37.72703651    1[6-(6,7)]
  2486    35.42101623    35.42101623    35.42101623    1[6-(6,6)]
  2487    56.84703143    56.84703143    56.84703143    1[6-(6,6)]
  2488    60.31514067    60.31514067    60.31514067    1[6-(6,7)]
  2489    37.42743545    37.42743545    37.42743545    1[6-(6,6)]
  2490    38.28992335    38.28992335    38.28992335    1[6-(6,6)]
  2491    36.96895504    36.96895504    36.96895504    1[6-(6,7)]
  2492     55.8801371     55.8801371     55.8801371    1[6-(6,7)]
  2493    54.43206531    54.43206531    54.43206531    1[6-(6,6)]
  2494    53.05662408    53.05662408    53.05662408    1[6-(6,6)]
  2495     56.6518368     56.6518368     56.6518368    1[6-(6,7)]
  2496    77.45595283    77.45595283    77.45595283    1[6-(6,7)]
  2497     59.3754828     59.3754828     59.3754828    1[6-(6,7)]
  2498    59.23022168    59.23022168    59.23022168    1[6-(6,6)]
  2499     61.5090055     61.5090055     61.5090055    1[6-(6,6)]
  2500    62.67109446    62.67109446    62.67109446    1[6-(6,7)]
  2501    30.36411349    30.36411349    30.36411349    1[6-(6,7)]
  2502    32.67013377    32.67013377    32.67013377    1[6-(6,6)]
  2503    56.63821857    56.63821857    56.63821857    1[6-(6,6)]
  2504    53.17010933    53.17010933    53.17010933    1[6-(6,7)]
  2505    30.66371455    30.66371455    30.66371455    1[6-(6,6)]
  2506    29.80122665    29.80122665    29.80122665    1[6-(6,6)]
  2507    31.12219496    31.12219496    31.12219496    1[6-(6,7)]
  2508     57.6051129     57.6051129     57.6051129    1[6-(6,7)]
  2509    59.05318469    59.05318469    59.05318469    1[6-(6,6)]
  2510    60.42862592    60.42862592    60.42862592    1[6-(6,6)]
  2511     56.8334132     56.8334132     56.8334132    1[6-(6,7)]
  2512    81.42339717    81.42339717    81.42339717    1[6-(6,7)]
  2513    73.95606772    73.95606772    73.95606772    1[6-(6,7)]
  2514    75.09999904    75.09999904    75.09999904    1[6-(6,6)]
  2515    74.59158512    74.59158512    74.59158512    1[6-(6,6)]
  2516     73.9015948     73.9015948     73.9015948    1[6-(6,7)]
  2517    27.20468413    27.20468413    27.20468413    1[6-(6,7)]
  2518    27.03218655    27.03218655    27.03218655    1[6-(6,6)]
  2519    73.24338035    73.24338035    73.24338035    1[6-(6,6)]
  2520    74.53257279    74.53257279    74.53257279    1[6-(6,7)]
  2521    31.78040941    31.78040941    31.78040941    1[6-(6,6)]
  2522    33.41459701    33.41459701    33.41459701    1[6-(6,6)]
  2523    34.29978196    34.29978196    34.29978196    1[6-(6,7)]
  2524     36.9507974     36.9507974     36.9507974    1[6-(6,7)]
  2525    38.23545043    38.23545043    38.23545043    1[6-(6,6)]
  2526    37.24131964    37.24131964    37.24131964    1[6-(6,6)]
  2527    77.41509814    77.41509814    77.41509814    1[6-(6,7)]
  2528    79.09921925    79.09921925    79.09921925    1[6-(6,7)]
  2529    63.00247139    63.00247139    63.00247139    1[6-(6,7)]
  2530     60.9188822     60.9188822     60.9188822    1[6-(6,6)]
  2531    59.39364044    59.39364044    59.39364044    1[6-(6,6)]
  2532    59.80218734    59.80218734    59.80218734    1[6-(6,7)]
  2533    22.49731596    22.49731596    22.49731596    1[6-(6,7)]
  2534    21.28529349    21.28529349    21.28529349    1[6-(6,6)]
  2535    65.16776996    65.16776996    65.16776996    1[6-(6,6)]
  2536    66.37979243    66.37979243    66.37979243    1[6-(6,7)]
  2537    20.70878842    20.70878842    20.70878842    1[6-(6,6)]
  2538    20.94029833    20.94029833    20.94029833    1[6-(6,6)]
  2539    19.53308123    19.53308123    19.53308123    1[6-(6,7)]
  2540    40.46884015    40.46884015    40.46884015    1[6-(6,7)]
  2541    39.50648523    39.50648523    39.50648523    1[6-(6,6)]
  2542    37.19592554    37.19592554    37.19592554    1[6-(6,6)]
  2543    63.03878667    63.03878667    63.03878667    1[6-(6,7)]
  2544    82.32673976    82.32673976    82.32673976    1[6-(6,7)]
  2545    50.48277861    50.48277861    50.48277861    1[6-(6,7)]
  2546     52.5663678     52.5663678     52.5663678    1[6-(6,6)]
  2547    54.09160956    54.09160956    54.09160956    1[6-(6,6)]
  2548    53.68306266    53.68306266    53.68306266    1[6-(6,7)]
  2549    45.59383404    45.59383404    45.59383404    1[6-(6,7)]
  2550    46.80585651    46.80585651    46.80585651    1[6-(6,6)]
  2551    48.31748004    48.31748004    48.31748004    1[6-(6,6)]
  2552    47.10545757    47.10545757    47.10545757    1[6-(6,7)]
  2553    47.38236158    47.38236158    47.38236158    1[6-(6,6)]
  2554    47.15085167    47.15085167    47.15085167    1[6-(6,6)]
  2555    48.55806877    48.55806877    48.55806877    1[6-(6,7)]
  2556    73.01640985    73.01640985    73.01640985    1[6-(6,7)]
  2557    73.97876477    73.97876477    73.97876477    1[6-(6,6)]
  2558    76.28932446    76.28932446    76.28932446    1[6-(6,6)]
  2559    50.44646333    50.44646333    50.44646333    1[6-(6,7)]
  2560    76.55261024    76.55261024    76.55261024    1[6-(6,7)]
  2561    65.06336353    65.06336353    65.06336353    1[6-(6,7)]
  2562    68.43614516    68.43614516    68.43614516    1[6-(6,6)]
  2563    67.17418918    67.17418918    67.17418918    1[6-(6,6)]
  2564      64.913563      64.913563      64.913563    1[6-(6,7)]
  2565    42.43440468    42.43440468    42.43440468    1[6-(6,7)]
  2566    41.16790929    41.16790929    41.16790929    1[6-(6,6)]
  2567    64.92264182    64.92264182    64.92264182    1[6-(6,6)]
  2568    68.46792103    68.46792103    68.46792103    1[6-(6,7)]
  2569    48.49905644    48.49905644    48.49905644    1[6-(6,6)]
  2570    50.76422203    50.76422203    50.76422203    1[6-(6,6)]
  2571    51.73565577    51.73565577    51.73565577    1[6-(6,7)]
  2572    52.36209435    52.36209435    52.36209435    1[6-(6,7)]
  2573    53.16103051    53.16103051    53.16103051    1[6-(6,6)]
  2574    53.10201818    53.10201818    53.10201818    1[6-(6,6)]
  2575    71.02814827    71.02814827    71.02814827    1[6-(6,7)]
  2576    74.22843232    74.22843232    74.22843232    1[6-(6,7)]
  2577    48.42188647    48.42188647    48.42188647    1[6-(6,7)]
  2578    45.04910484    45.04910484    45.04910484    1[6-(6,6)]
  2579    46.31106082    46.31106082    46.31106082    1[6-(6,6)]
  2580      48.571687      48.571687      48.571687    1[6-(6,7)]
  2581    25.65674532    25.65674532    25.65674532    1[6-(6,7)]
  2582    26.92324071    26.92324071    26.92324071    1[6-(6,6)]
  2583    48.56260818    48.56260818    48.56260818    1[6-(6,6)]
  2584    45.01732897    45.01732897    45.01732897    1[6-(6,7)]
  2585    19.59209356    19.59209356    19.59209356    1[6-(6,6)]
  2586    17.32692797    17.32692797    17.32692797    1[6-(6,6)]
  2587    16.35549423    16.35549423    16.35549423    1[6-(6,7)]
  2588    61.12315565    61.12315565    61.12315565    1[6-(6,7)]
  2589    60.32421949    60.32421949    60.32421949    1[6-(6,6)]
  2590    60.38323182    60.38323182    60.38323182    1[6-(6,6)]
  2591    42.45710173    42.45710173    42.45710173    1[6-(6,7)]
  2592    84.65091768    84.65091768    84.65091768    1[6-(6,7)]
  2593   39.425229791   39.425229791   39.425229791    27[7-(6),7-(6)]
  2594   28.076704791   28.076704791   28.076704791    27[7-(6),7-(6)]
  2595   40.014445209   40.014445209   40.014445209    27[7-(6),7-(6)]
  2596   28.665920209   28.665920209   28.665920209    27[7-(6),7-(6)]
  2597   50.773754791   50.773754791   50.773754791    27[7-(6),7-(6)]
  2598   17.317395209   17.317395209   17.317395209    27[7-(6),7-(6)]
  2599   28.665920209   28.665920209   28.665920209    27[7-(6),7-(6)]
  2600   39.425229791   39.425229791   39.425229791    27[7-(6),7-(6)]
  2601   44.804884582   44.804884582   44.804884582    27[7-(6),7-(6)]
  2602       22.69705       22.69705       22.69705    27[7-(6),7-(6)]
  2603   23.286265418   23.286265418   23.286265418    27[7-(6),7-(6)]
  2604        45.3941        45.3941        45.3941    27[7-(6),7-(6)]
  2605   51.362970209   51.362970209   51.362970209    27[7-(6),7-(6)]
  2606   62.711495209   62.711495209   62.711495209    27[7-(6),7-(6)]
  2607   50.773754791   50.773754791   50.773754791    27[7-(6),7-(6)]
  2608   62.122279791   62.122279791   62.122279791    27[7-(6),7-(6)]
  2609   40.014445209   40.014445209   40.014445209    27[7-(6),7-(6)]
  2610   73.470804791   73.470804791   73.470804791    27[7-(6),7-(6)]
  2611   62.122279791   62.122279791   62.122279791    27[7-(6),7-(6)]
  2612   51.362970209   51.362970209   51.362970209    27[7-(6),7-(6)]
  2613   45.983315418   45.983315418   45.983315418    27[7-(6),7-(6)]
  2614       68.09115       68.09115       68.09115    27[7-(6),7-(6)]
  2615   67.501934582   67.501934582   67.501934582    27[7-(6),7-(6)]
  2616        45.3941        45.3941        45.3941    27[7-(6),7-(6)]
  2617      34.045575      34.045575      34.045575    27[7-(6),7-(6)]
  2618      34.045575      34.045575      34.045575    27[7-(6),7-(6)]
  2619   39.805178408   39.805178408   39.805178408    27[7-(6),7-(6)]
  2620   28.285971592   28.285971592   28.285971592    27[7-(6),7-(6)]
  2621   39.805178408   39.805178408   39.805178408    27[7-(6),7-(6)]
  2622   28.285971592   28.285971592   28.285971592    27[7-(6),7-(6)]
  2623   39.805178408   39.805178408   39.805178408    27[7-(6),7-(6)]
  2624   73.680071592   73.680071592   73.680071592    27[7-(6),7-(6)]
  2625      56.742625      56.742625      56.742625    27[7-(6),7-(6)]
  2626      56.742625      56.742625      56.742625    27[7-(6),7-(6)]
  2627   73.680071592   73.680071592   73.680071592    27[7-(6),7-(6)]
  2628   39.805178408   39.805178408   39.805178408    27[7-(6),7-(6)]
  2629      56.742625      56.742625      56.742625    27[7-(6),7-(6)]
  2630      56.742625      56.742625      56.742625    27[7-(6),7-(6)]
  2631   50.983021592   50.983021592   50.983021592    27[7-(6),7-(6)]
  2632   62.502228408   62.502228408   62.502228408    27[7-(6),7-(6)]
  2633   50.983021592   50.983021592   50.983021592    27[7-(6),7-(6)]
  2634   62.502228408   62.502228408   62.502228408    27[7-(6),7-(6)]
  2635   50.983021592   50.983021592   50.983021592    27[7-(6),7-(6)]
  2636   17.108128408   17.108128408   17.108128408    27[7-(6),7-(6)]
  2637      34.045575      34.045575      34.045575    27[7-(6),7-(6)]
  2638      34.045575      34.045575      34.045575    27[7-(6),7-(6)]
  2639   17.108128408   17.108128408   17.108128408    27[7-(6),7-(6)]
