# Supplementary material for: A collection of forcefield precursors for metal–organic frameworks
Source: RSC Adv. 2019 Nov 13;9(63):36492–507. doi: 10.1039/c9ra07327b (PMC9075174; doi:10.1039/c9ra07327b)
Supplement: RA-009-C9RA07327B-s3192 [file RA-009-C9RA07327B-s3192.txt]

LASDEQ_clean

23.567    0.00000000    0.00000000
0.0    23.567    0.00000000
0.0    0.0    46.997

     1    16.13373253    16.13373253    16.13373253    29[8-(6),8-(6),8-(6),8-(6)]
     2    17.97525791    17.97525791    17.97525791    29[8-(6),8-(6),8-(6),8-(6)]
     3     7.43326747     7.43326747     7.43326747    29[8-(6),8-(6),8-(6),8-(6)]
     4     5.59174209     5.59174209     5.59174209    29[8-(6),8-(6),8-(6),8-(6)]
     5     0.92759712     0.92759712     0.92759712    29[8-(6),8-(6),8-(6),8-(6)]
     6     0.71620113     0.71620113     0.71620113    29[8-(6),8-(6),8-(6),8-(6)]
     7    22.63940288    22.63940288    22.63940288    29[8-(6),8-(6),8-(6),8-(6)]
     8    22.85079887    22.85079887    22.85079887    29[8-(6),8-(6),8-(6),8-(6)]
     9     7.43326747     7.43326747     7.43326747    29[8-(6),8-(6),8-(6),8-(6)]
    10     5.59174209     5.59174209     5.59174209    29[8-(6),8-(6),8-(6),8-(6)]
    11    16.13373253    16.13373253    16.13373253    29[8-(6),8-(6),8-(6),8-(6)]
    12    17.97525791    17.97525791    17.97525791    29[8-(6),8-(6),8-(6),8-(6)]
    13    22.63940288    22.63940288    22.63940288    29[8-(6),8-(6),8-(6),8-(6)]
    14    22.85079887    22.85079887    22.85079887    29[8-(6),8-(6),8-(6),8-(6)]
    15     0.92759712     0.92759712     0.92759712    29[8-(6),8-(6),8-(6),8-(6)]
    16     0.71620113     0.71620113     0.71620113    29[8-(6),8-(6),8-(6),8-(6)]
    17     7.43326747     7.43326747     7.43326747    29[8-(6),8-(6),8-(6),8-(6)]
    18     5.59174209     5.59174209     5.59174209    29[8-(6),8-(6),8-(6),8-(6)]
    19    16.13373253    16.13373253    16.13373253    29[8-(6),8-(6),8-(6),8-(6)]
    20    17.97525791    17.97525791    17.97525791    29[8-(6),8-(6),8-(6),8-(6)]
    21    22.63940288    22.63940288    22.63940288    29[8-(6),8-(6),8-(6),8-(6)]
    22    22.85079887    22.85079887    22.85079887    29[8-(6),8-(6),8-(6),8-(6)]
    23     0.92759712     0.92759712     0.92759712    29[8-(6),8-(6),8-(6),8-(6)]
    24     0.71620113     0.71620113     0.71620113    29[8-(6),8-(6),8-(6),8-(6)]
    25    16.13373253    16.13373253    16.13373253    29[8-(6),8-(6),8-(6),8-(6)]
    26    17.97525791    17.97525791    17.97525791    29[8-(6),8-(6),8-(6),8-(6)]
    27     7.43326747     7.43326747     7.43326747    29[8-(6),8-(6),8-(6),8-(6)]
    28     5.59174209     5.59174209     5.59174209    29[8-(6),8-(6),8-(6),8-(6)]
    29     0.92759712     0.92759712     0.92759712    29[8-(6),8-(6),8-(6),8-(6)]
    30     0.71620113     0.71620113     0.71620113    29[8-(6),8-(6),8-(6),8-(6)]
    31    22.63940288    22.63940288    22.63940288    29[8-(6),8-(6),8-(6),8-(6)]
    32    22.85079887    22.85079887    22.85079887    29[8-(6),8-(6),8-(6),8-(6)]
    33     5.02613409     5.02613409     5.02613409    29[8-(6),8-(6),8-(6),8-(6)]
    34     6.67111069     6.67111069     6.67111069    29[8-(6),8-(6),8-(6),8-(6)]
    35     8.27649473     8.27649473     8.27649473    29[8-(6),8-(6),8-(6),8-(6)]
    36     5.02613409     5.02613409     5.02613409    29[8-(6),8-(6),8-(6),8-(6)]
    37     6.67111069     6.67111069     6.67111069    29[8-(6),8-(6),8-(6),8-(6)]
    38    18.54086591    18.54086591    18.54086591    29[8-(6),8-(6),8-(6),8-(6)]
    39    16.89588931    16.89588931    16.89588931    29[8-(6),8-(6),8-(6),8-(6)]
    40    17.35167509    17.35167509    17.35167509    29[8-(6),8-(6),8-(6),8-(6)]
    41    15.29050527    15.29050527    15.29050527    29[8-(6),8-(6),8-(6),8-(6)]
    42     6.21532491     6.21532491     6.21532491    29[8-(6),8-(6),8-(6),8-(6)]
    43     8.27649473     8.27649473     8.27649473    29[8-(6),8-(6),8-(6),8-(6)]
    44     16.8339081     16.8339081     16.8339081    1[6-(6,6)]
    45     13.8998166     13.8998166     13.8998166    1[6-(6,6)]
    46     13.6429363     13.6429363     13.6429363    1[6-(6,6)]
    47     12.2477699     12.2477699     12.2477699    1[6-(1,8,8)]
    48      10.864387      10.864387      10.864387    1[6-(1,8,8)]
    49      9.9264204      9.9264204      9.9264204    1[6-(6,6)]
    50     10.2634285     10.2634285     10.2634285    1[6-(6,6)]
    51      7.4047514      7.4047514      7.4047514    1[6-(6,6)]
    52     21.2456505     21.2456505     21.2456505    1[6-(6,6)]
    53     17.9745509     17.9745509     17.9745509    1[6-(6,6)]
    54     20.7908074     20.7908074     20.7908074    1[6-(6,6)]
    55     17.7082438     17.7082438     17.7082438    1[6-(1,8,8)]
    56      6.7330919      6.7330919      6.7330919    1[6-(6,6)]
    57      9.6671834      9.6671834      9.6671834    1[6-(6,6)]
    58      9.9240637      9.9240637      9.9240637    1[6-(6,6)]
    59     11.3192301     11.3192301     11.3192301    1[6-(1,8,8)]
    60      12.702613      12.702613      12.702613    1[6-(1,8,8)]
    61     13.6405796     13.6405796     13.6405796    1[6-(6,6)]
    62     13.3035715     13.3035715     13.3035715    1[6-(6,6)]
    63     16.1622486     16.1622486     16.1622486    1[6-(6,6)]
    64      2.3213495      2.3213495      2.3213495    1[6-(6,6)]
    65      5.5924491      5.5924491      5.5924491    1[6-(6,6)]
    66      2.7761926      2.7761926      2.7761926    1[6-(6,6)]
    67      5.8587562      5.8587562      5.8587562    1[6-(1,8,8)]
    68      4.0370271      4.0370271      4.0370271    1[6-(6,6)]
    69      6.7189517      6.7189517      6.7189517    1[6-(6,6)]
    70      3.9663261      3.9663261      3.9663261    1[6-(6,6)]
    71       5.773915       5.773915       5.773915    1[6-(1,8,8)]
    72      6.1203499      6.1203499      6.1203499    1[6-(1,8,8)]
    73      2.2530052      2.2530052      2.2530052    1[6-(6,6)]
    74      5.1493895      5.1493895      5.1493895    1[6-(6,6)]
    75      2.3378464      2.3378464      2.3378464    1[6-(6,6)]
    76      6.2735354      6.2735354      6.2735354    1[6-(6,6)]
    77      3.9710395      3.9710395      3.9710395    1[6-(6,6)]
    78      3.5609737      3.5609737      3.5609737    1[6-(6,6)]
    79       6.339523       6.339523       6.339523    1[6-(1,8,8)]
    80     19.5299729     19.5299729     19.5299729    1[6-(6,6)]
    81     16.8480483     16.8480483     16.8480483    1[6-(6,6)]
    82     19.6006739     19.6006739     19.6006739    1[6-(6,6)]
    83      17.793085      17.793085      17.793085    1[6-(1,8,8)]
    84     17.4466501     17.4466501     17.4466501    1[6-(1,8,8)]
    85     21.3139948     21.3139948     21.3139948    1[6-(6,6)]
    86     18.4176105     18.4176105     18.4176105    1[6-(6,6)]
    87     21.2291536     21.2291536     21.2291536    1[6-(6,6)]
    88     17.2934646     17.2934646     17.2934646    1[6-(6,6)]
    89     19.5959605     19.5959605     19.5959605    1[6-(6,6)]
    90     20.0060263     20.0060263     20.0060263    1[6-(6,6)]
    91      17.227477      17.227477      17.227477    1[6-(1,8,8)]
    92      6.7330919      6.7330919      6.7330919    1[6-(6,6)]
    93      9.6671834      9.6671834      9.6671834    1[6-(6,6)]
    94      9.9240637      9.9240637      9.9240637    1[6-(6,6)]
    95     11.3192301     11.3192301     11.3192301    1[6-(1,8,8)]
    96      12.702613      12.702613      12.702613    1[6-(1,8,8)]
    97     13.6405796     13.6405796     13.6405796    1[6-(6,6)]
    98     13.3035715     13.3035715     13.3035715    1[6-(6,6)]
    99     16.1622486     16.1622486     16.1622486    1[6-(6,6)]
   100      2.3213495      2.3213495      2.3213495    1[6-(6,6)]
   101      5.5924491      5.5924491      5.5924491    1[6-(6,6)]
   102      2.7761926      2.7761926      2.7761926    1[6-(6,6)]
   103      5.8587562      5.8587562      5.8587562    1[6-(1,8,8)]
   104     16.8339081     16.8339081     16.8339081    1[6-(6,6)]
   105     13.8998166     13.8998166     13.8998166    1[6-(6,6)]
   106     13.6429363     13.6429363     13.6429363    1[6-(6,6)]
   107     12.2477699     12.2477699     12.2477699    1[6-(1,8,8)]
   108      10.864387      10.864387      10.864387    1[6-(1,8,8)]
   109      9.9264204      9.9264204      9.9264204    1[6-(6,6)]
   110     10.2634285     10.2634285     10.2634285    1[6-(6,6)]
   111      7.4047514      7.4047514      7.4047514    1[6-(6,6)]
   112     21.2456505     21.2456505     21.2456505    1[6-(6,6)]
   113     17.9745509     17.9745509     17.9745509    1[6-(6,6)]
   114     20.7908074     20.7908074     20.7908074    1[6-(6,6)]
   115     17.7082438     17.7082438     17.7082438    1[6-(1,8,8)]
   116     19.5299729     19.5299729     19.5299729    1[6-(6,6)]
   117     16.8480483     16.8480483     16.8480483    1[6-(6,6)]
   118     19.6006739     19.6006739     19.6006739    1[6-(6,6)]
   119      17.793085      17.793085      17.793085    1[6-(1,8,8)]
   120     17.4466501     17.4466501     17.4466501    1[6-(1,8,8)]
   121     21.3139948     21.3139948     21.3139948    1[6-(6,6)]
   122     18.4176105     18.4176105     18.4176105    1[6-(6,6)]
   123     21.2291536     21.2291536     21.2291536    1[6-(6,6)]
   124     17.2934646     17.2934646     17.2934646    1[6-(6,6)]
   125     19.5959605     19.5959605     19.5959605    1[6-(6,6)]
   126     20.0060263     20.0060263     20.0060263    1[6-(6,6)]
   127      17.227477      17.227477      17.227477    1[6-(1,8,8)]
   128      4.0370271      4.0370271      4.0370271    1[6-(6,6)]
   129      6.7189517      6.7189517      6.7189517    1[6-(6,6)]
   130      3.9663261      3.9663261      3.9663261    1[6-(6,6)]
   131       5.773915       5.773915       5.773915    1[6-(1,8,8)]
   132      6.1203499      6.1203499      6.1203499    1[6-(1,8,8)]
   133      2.2530052      2.2530052      2.2530052    1[6-(6,6)]
   134      5.1493895      5.1493895      5.1493895    1[6-(6,6)]
   135      2.3378464      2.3378464      2.3378464    1[6-(6,6)]
   136      6.2735354      6.2735354      6.2735354    1[6-(6,6)]
   137      3.9710395      3.9710395      3.9710395    1[6-(6,6)]
   138      3.5609737      3.5609737      3.5609737    1[6-(6,6)]
   139       6.339523       6.339523       6.339523    1[6-(1,8,8)]
   140      6.7330919      6.7330919      6.7330919    1[6-(6,6)]
   141      9.6671834      9.6671834      9.6671834    1[6-(6,6)]
   142      9.9240637      9.9240637      9.9240637    1[6-(6,6)]
   143     11.3192301     11.3192301     11.3192301    1[6-(1,8,8)]
   144      12.702613      12.702613      12.702613    1[6-(1,8,8)]
   145     13.6405796     13.6405796     13.6405796    1[6-(6,6)]
   146     13.3035715     13.3035715     13.3035715    1[6-(6,6)]
   147     16.1622486     16.1622486     16.1622486    1[6-(6,6)]
   148      2.3213495      2.3213495      2.3213495    1[6-(6,6)]
   149      5.5924491      5.5924491      5.5924491    1[6-(6,6)]
   150      2.7761926      2.7761926      2.7761926    1[6-(6,6)]
   151      5.8587562      5.8587562      5.8587562    1[6-(1,8,8)]
   152     16.8339081     16.8339081     16.8339081    1[6-(6,6)]
   153     13.8998166     13.8998166     13.8998166    1[6-(6,6)]
   154     13.6429363     13.6429363     13.6429363    1[6-(6,6)]
   155     12.2477699     12.2477699     12.2477699    1[6-(1,8,8)]
   156      10.864387      10.864387      10.864387    1[6-(1,8,8)]
   157      9.9264204      9.9264204      9.9264204    1[6-(6,6)]
   158     10.2634285     10.2634285     10.2634285    1[6-(6,6)]
   159      7.4047514      7.4047514      7.4047514    1[6-(6,6)]
   160     21.2456505     21.2456505     21.2456505    1[6-(6,6)]
   161     17.9745509     17.9745509     17.9745509    1[6-(6,6)]
   162     20.7908074     20.7908074     20.7908074    1[6-(6,6)]
   163     17.7082438     17.7082438     17.7082438    1[6-(1,8)]
   164     19.5299729     19.5299729     19.5299729    1[6-(6,6)]
   165     16.8480483     16.8480483     16.8480483    1[6-(6,6)]
   166     19.6006739     19.6006739     19.6006739    1[6-(6,6)]
   167      17.793085      17.793085      17.793085    1[6-(1,8,8)]
   168     17.4466501     17.4466501     17.4466501    1[6-(1,8,8)]
   169     21.3139948     21.3139948     21.3139948    1[6-(6,6)]
   170     18.4176105     18.4176105     18.4176105    1[6-(6,6)]
   171     21.2291536     21.2291536     21.2291536    1[6-(6,6)]
   172     17.2934646     17.2934646     17.2934646    1[6-(6,6)]
   173     19.5959605     19.5959605     19.5959605    1[6-(6,6)]
   174     20.0060263     20.0060263     20.0060263    1[6-(6,6)]
   175      17.227477      17.227477      17.227477    1[6-(1,8,8)]
   176      4.0370271      4.0370271      4.0370271    1[6-(6,6)]
   177      6.7189517      6.7189517      6.7189517    1[6-(6,6)]
   178      3.9663261      3.9663261      3.9663261    1[6-(6,6)]
   179       5.773915       5.773915       5.773915    1[6-(1,8,8)]
   180      6.1203499      6.1203499      6.1203499    1[6-(1,8,8)]
   181      2.2530052      2.2530052      2.2530052    1[6-(6,6)]
   182      5.1493895      5.1493895      5.1493895    1[6-(6,6)]
   183      2.3378464      2.3378464      2.3378464    1[6-(6,6)]
   184      6.2735354      6.2735354      6.2735354    1[6-(6,6)]
   185      3.9710395      3.9710395      3.9710395    1[6-(6,6)]
   186      3.5609737      3.5609737      3.5609737    1[6-(6,6)]
   187       6.339523       6.339523       6.339523    1[6-(1,8,8)]
   188     16.8339081     16.8339081     16.8339081    1[6-(6,6)]
   189     13.8998166     13.8998166     13.8998166    1[6-(6,6)]
   190     13.6429363     13.6429363     13.6429363    1[6-(6,6)]
   191     12.2477699     12.2477699     12.2477699    1[6-(1,8,8)]
   192      10.864387      10.864387      10.864387    1[6-(1,8,8)]
   193      9.9264204      9.9264204      9.9264204    1[6-(6,6)]
   194     10.2634285     10.2634285     10.2634285    1[6-(6,6)]
   195      7.4047514      7.4047514      7.4047514    1[6-(6,6)]
   196     21.2456505     21.2456505     21.2456505    1[6-(6,6)]
   197     17.9745509     17.9745509     17.9745509    1[6-(6,6)]
   198     20.7908074     20.7908074     20.7908074    1[6-(6,6)]
   199     17.7082438     17.7082438     17.7082438    1[6-(1,8,8)]
   200      6.7330919      6.7330919      6.7330919    1[6-(6,6)]
   201      9.6671834      9.6671834      9.6671834    1[6-(6,6)]
   202      9.9240637      9.9240637      9.9240637    1[6-(6,6)]
   203     11.3192301     11.3192301     11.3192301    1[6-(1,8,8)]
   204      12.702613      12.702613      12.702613    1[6-(1,8,8)]
   205     13.6405796     13.6405796     13.6405796    1[6-(6,6)]
   206     13.3035715     13.3035715     13.3035715    1[6-(6,6)]
   207     16.1622486     16.1622486     16.1622486    1[6-(6,6)]
   208      2.3213495      2.3213495      2.3213495    1[6-(6,6)]
   209      5.5924491      5.5924491      5.5924491    1[6-(6,6)]
   210      2.7761926      2.7761926      2.7761926    1[6-(6,6)]
   211      5.8587562      5.8587562      5.8587562    1[6-(1,8,8)]
   212      4.0370271      4.0370271      4.0370271    1[6-(6,6)]
   213      6.7189517      6.7189517      6.7189517    1[6-(6,6)]
   214      3.9663261      3.9663261      3.9663261    1[6-(6,6)]
   215       5.773915       5.773915       5.773915    1[6-(1,8,8)]
   216      6.1203499      6.1203499      6.1203499    1[6-(1,8,8)]
   217      2.2530052      2.2530052      2.2530052    1[6-(6,6)]
   218      5.1493895      5.1493895      5.1493895    1[6-(6,6)]
   219      2.3378464      2.3378464      2.3378464    1[6-(6,6)]
   220      6.2735354      6.2735354      6.2735354    1[6-(6,6)]
   221      3.9710395      3.9710395      3.9710395    1[6-(6,6)]
   222      3.5609737      3.5609737      3.5609737    1[6-(6,6)]
   223       6.339523       6.339523       6.339523    1[6-(1,8,8)]
   224     19.5299729     19.5299729     19.5299729    1[6-(6,6)]
   225     16.8480483     16.8480483     16.8480483    1[6-(6,6)]
   226     19.6006739     19.6006739     19.6006739    1[6-(6,6)]
   227      17.793085      17.793085      17.793085    1[6-(1,8,8)]
   228     17.4466501     17.4466501     17.4466501    1[6-(1,8,8)]
   229     21.3139948     21.3139948     21.3139948    1[6-(6,6)]
   230     18.4176105     18.4176105     18.4176105    1[6-(6,6)]
   231     21.2291536     21.2291536     21.2291536    1[6-(6,6)]
   232     17.2934646     17.2934646     17.2934646    1[6-(6,6)]
   233     19.5959605     19.5959605     19.5959605    1[6-(6,6)]
   234     20.0060263     20.0060263     20.0060263    1[6-(6,6)]
   235      17.227477      17.227477      17.227477    1[6-(1,8)]
   236    15.93789076    15.93789076    15.93789076    6[6-(6,6),8-(29),8-(29)]
   237    15.35012978    15.35012978    15.35012978    6[6-(1,6),6-(1,6),6-(8,8)]
   238    16.02296763    16.02296763    16.02296763    6[1-(0),6-(6,6),6-(6,6)]
   239    15.49954456    15.49954456    15.49954456    6[6-(1,6),6-(1,6),6-(8,8)]
   240    16.30270792    16.30270792    16.30270792    6[6-(6,6),8-(0),8-(0)]
   241    14.26204139    14.26204139    14.26204139    6[1-(0),6-(6,6),6-(6,8)]
   242    13.54819696    13.54819696    13.54819696    6[6-(1,6),6-(1,6),8-(6)]
   243    14.09683672    14.09683672    14.09683672    6[1-(0),6-(6,6),6-(6,8)]
   244     11.6562382     11.6562382     11.6562382    6[1-(0),1-(0),8-(6),8-(6)]
   245     7.83060709     7.83060709     7.83060709    6[6-(6,6),8-(29),8-(29)]
   246     8.55505667     8.55505667     8.55505667    6[6-(1,6),6-(1,6),6-(8,8)]
   247     9.62735517     9.62735517     9.62735517    6[1-(0),6-(6,6),6-(6,8)]
   248    10.24740294    10.24740294    10.24740294    6[6-(1,6),6-(1,6),8-(6)]
   249     9.83050271     9.83050271     9.83050271    6[1-(0),6-(6,6),6-(6,8)]
   250     8.74972009     8.74972009     8.74972009    6[6-(1,6),6-(1,6),6-(8,8)]
   251     8.24067289     8.24067289     8.24067289    6[6-(6,6),8-(0),8-(29)]
   252     8.11977418     8.11977418     8.11977418    6[1-(0),6-(6,6),6-(6,6)]
   253    22.46759945    22.46759945    22.46759945    6[6-(6,6),8-(29),8-(29)]
   254    21.20888598    21.20888598    21.20888598    6[6-(1,6),6-(1,6),6-(8,8)]
   255     20.7436734     20.7436734     20.7436734    6[1-(0),6-(6,6),6-(6,8)]
   256    19.54599846    19.54599846    19.54599846    6[6-(1,6),6-(1,6),8-(6)]
   257    18.79044044    18.79044044    18.79044044    6[1-(0),6-(6,6),6-(6,8)]
   258     20.4702962     20.4702962     20.4702962    6[1-(0),6-(6,6),6-(6,6)]
   259    19.26460848    19.26460848    19.26460848    6[6-(1,6),6-(1,6),6-(8,8)]
   260    18.44966162    18.44966162    18.44966162    6[6-(6,6),8-(29),8-(29)]
   261     7.62910924     7.62910924     7.62910924    6[6-(6,6),8-(29),8-(29)]
   262     8.21687022     8.21687022     8.21687022    6[6-(1,6),6-(1,6),6-(8,8)]
   263     7.54403237     7.54403237     7.54403237    6[1-(0),6-(6,6),6-(6,6)]
   264     8.06745544     8.06745544     8.06745544    6[6-(1,6),6-(1,6),6-(8,8)]
   265     7.26429208     7.26429208     7.26429208    6[6-(6,6),8-(29),8-(29)]
   266     9.30495861     9.30495861     9.30495861    6[1-(0),6-(6,6),6-(6,8)]
   267    10.01880304    10.01880304    10.01880304    6[6-(1,6),6-(1,6),8-(6)]
   268     9.47016328     9.47016328     9.47016328    6[1-(0),6-(6,6),6-(6,8)]
   269     11.9107618     11.9107618     11.9107618    6[1-(0),1-(0),8-(6),8-(6)]
   270    15.73639291    15.73639291    15.73639291    6[6-(6,6),8-(29),8-(29)]
   271    15.01194333    15.01194333    15.01194333    6[6-(1,6),6-(1,6),6-(8,8)]
   272    13.93964483    13.93964483    13.93964483    6[1-(0),6-(6,6),6-(6,8)]
   273    13.31959706    13.31959706    13.31959706    6[6-(1,6),6-(1,6),8-(6)]
   274    13.73649729    13.73649729    13.73649729    6[1-(0),6-(6,6),6-(6,8)]
   275    14.81727991    14.81727991    14.81727991    6[6-(1,6),6-(1,6),6-(8,8)]
   276    15.32632711    15.32632711    15.32632711    6[6-(6,6),8-(0),8-(0)]
   277    15.44722582    15.44722582    15.44722582    6[1-(0),6-(6,6),6-(6,6)]
   278     1.09940055     1.09940055     1.09940055    6[6-(6,6),8-(29),8-(29)]
   279     2.35811402     2.35811402     2.35811402    6[6-(1,6),6-(1,6),6-(8,8)]
   280      2.8233266      2.8233266      2.8233266    6[1-(0),6-(6,6),6-(6,8)]
   281     4.02100154     4.02100154     4.02100154    6[6-(1,6),6-(1,6),8-(6)]
   282     4.77655956     4.77655956     4.77655956    6[1-(0),6-(6,6),6-(6,8)]
   283      3.0967038      3.0967038      3.0967038    6[1-(0),6-(6,6),6-(6,6)]
   284     4.30239152     4.30239152     4.30239152    6[6-(1,6),6-(1,6),6-(8,8)]
   285     5.11733838     5.11733838     5.11733838    6[6-(6,6),8-(29),8-(29)]
   286     2.69205841     2.69205841     2.69205841    6[6-(6,6),8-(29),8-(29)]
   287       3.841421       3.841421       3.841421    6[6-(1,6),6-(1,6),6-(8,8)]
   288     4.40043024     4.40043024     4.40043024    6[1-(0),6-(6,6),6-(6,6)]
   289     5.50501553     5.50501553     5.50501553    6[6-(1,6),6-(1,6),6-(8,8)]
   290     6.18350946     6.18350946     6.18350946    6[6-(6,6),8-(0),8-(29)]
   291     5.99049573     5.99049573     5.99049573    6[1-(0),6-(6,6),6-(6,8)]
   292      5.3897729      5.3897729      5.3897729    6[6-(1,6),6-(1,6),8-(6)]
   293     4.34057006     4.34057006     4.34057006    6[1-(0),6-(6,6),6-(6,8)]
   294      5.5712388      5.5712388      5.5712388    6[1-(0),1-(0),8-(6),8-(6)]
   295     0.94692206     0.94692206     0.94692206    6[6-(6,6),8-(29),8-(29)]
   296     2.12503639     2.12503639     2.12503639    6[6-(1,6),6-(1,6),6-(8,8)]
   297     2.66212832     2.66212832     2.66212832    6[1-(0),6-(6,6),6-(6,8)]
   298     3.79098762     3.79098762     3.79098762    6[6-(1,6),6-(1,6),8-(6)]
   299     4.39477416     4.39477416     4.39477416    6[1-(0),6-(6,6),6-(6,8)]
   300     3.83835729     3.83835729     3.83835729    6[6-(1,6),6-(1,6),6-(8,8)]
   301     4.52132895     4.52132895     4.52132895    6[6-(6,6),8-(29),8-(29)]
   302     2.70596294     2.70596294     2.70596294    6[1-(0),6-(6,6),6-(6,6)]
   303      5.4816842      5.4816842      5.4816842    6[6-(6,6),8-(29),8-(29)]
   304     4.99714668     4.99714668     4.99714668    6[6-(1,6),6-(1,6),6-(8,8)]
   305     5.60258291     5.60258291     5.60258291    6[1-(0),6-(6,6),6-(6,8)]
   306     5.21749813     5.21749813     5.21749813    6[6-(1,6),6-(1,6),8-(6)]
   307     4.22414908     4.22414908     4.22414908    6[1-(0),6-(6,6),6-(6,8)]
   308     3.98659372     3.98659372     3.98659372    6[1-(0),6-(6,6),6-(6,6)]
   309     3.60952172     3.60952172     3.60952172    6[6-(1,6),6-(1,6),6-(8,8)]
   310      2.5381659      2.5381659      2.5381659    6[6-(6,6),8-(29),8-(29)]
   311    20.87494159    20.87494159    20.87494159    6[6-(6,6),8-(29),8-(29)]
   312      19.725579      19.725579      19.725579    6[6-(1,6),6-(1,6),6-(8,8)]
   313    19.16656976    19.16656976    19.16656976    6[1-(0),6-(6,6),6-(6,6)]
   314    18.06198447    18.06198447    18.06198447    6[6-(1,6),6-(1,6),6-(8,8)]
   315    17.38349054    17.38349054    17.38349054    6[6-(6,6),8-(0),8-(0)]
   316    17.57650427    17.57650427    17.57650427    6[1-(0),6-(6,6),6-(6,8)]
   317     18.1772271     18.1772271     18.1772271    6[6-(1,6),6-(1,6),8-(6)]
   318    19.22642994    19.22642994    19.22642994    6[1-(0),6-(6,6),6-(6,8)]
   319     17.9957612     17.9957612     17.9957612    6[1-(0),1-(0),8-(6),8-(6)]
   320    22.62007794    22.62007794    22.62007794    6[6-(6,6),8-(29),8-(29)]
   321    21.44196361    21.44196361    21.44196361    6[6-(1,6),6-(1,6),6-(8,8)]
   322    20.90487168    20.90487168    20.90487168    6[1-(0),6-(6,6),6-(6,8)]
   323    19.77601238    19.77601238    19.77601238    6[6-(1,6),6-(1,6),8-(6)]
   324    19.17222584    19.17222584    19.17222584    6[1-(0),6-(6,6),6-(6,8)]
   325    19.72864271    19.72864271    19.72864271    6[6-(1,6),6-(1,6),6-(8,8)]
   326    19.04567105    19.04567105    19.04567105    6[6-(6,6),8-(0),8-(0)]
   327    20.86103706    20.86103706    20.86103706    6[1-(0),6-(6,6),6-(6,6)]
   328     18.0853158     18.0853158     18.0853158    6[6-(6,6),8-(29),8-(29)]
   329    18.56985332    18.56985332    18.56985332    6[6-(1,6),6-(1,6),6-(8,8)]
   330    17.96441709    17.96441709    17.96441709    6[1-(0),6-(6,6),6-(6,8)]
   331    18.34950187    18.34950187    18.34950187    6[6-(1,6),6-(1,6),8-(6)]
   332    19.34285092    19.34285092    19.34285092    6[1-(0),6-(6,6),6-(6,8)]
   333    19.58040628    19.58040628    19.58040628    6[1-(0),6-(6,6),6-(6,6)]
   334    19.95747828    19.95747828    19.95747828    6[6-(1,6),6-(1,6),6-(8,8)]
   335     21.0288341     21.0288341     21.0288341    6[6-(6,6),8-(29),8-(29)]
   336     7.62910924     7.62910924     7.62910924    6[6-(6,6),8-(29),8-(29)]
   337     8.21687022     8.21687022     8.21687022    6[6-(1,6),6-(1,6),6-(8,8)]
   338     7.54403237     7.54403237     7.54403237    6[1-(0),6-(6,6),6-(6,6)]
   339     8.06745544     8.06745544     8.06745544    6[6-(1,6),6-(1,6),6-(8,8)]
   340     7.26429208     7.26429208     7.26429208    6[6-(6,6),8-(29),8-(29)]
   341     9.30495861     9.30495861     9.30495861    6[1-(0),6-(6,6),6-(6,8)]
   342    10.01880304    10.01880304    10.01880304    6[6-(1,6),6-(1,6),8-(6)]
   343     9.47016328     9.47016328     9.47016328    6[1-(0),6-(6,6),6-(6,8)]
   344     11.9107618     11.9107618     11.9107618    6[1-(0),1-(0),8-(6),8-(6)]
   345    15.73639291    15.73639291    15.73639291    6[6-(6,6),8-(29),8-(29)]
   346    15.01194333    15.01194333    15.01194333    6[6-(1,6),6-(1,6),6-(8,8)]
   347    13.93964483    13.93964483    13.93964483    6[1-(0),6-(6,6),6-(6,8)]
   348    13.31959706    13.31959706    13.31959706    6[6-(1,6),6-(1,6),8-(6)]
   349    13.73649729    13.73649729    13.73649729    6[1-(0),6-(6,6),6-(6,8)]
   350    14.81727991    14.81727991    14.81727991    6[6-(1,6),6-(1,6),6-(8,8)]
   351    15.32632711    15.32632711    15.32632711    6[6-(6,6),8-(29),8-(29)]
   352    15.44722582    15.44722582    15.44722582    6[1-(0),6-(6,6),6-(6,6)]
   353     1.09940055     1.09940055     1.09940055    6[6-(6,6),8-(29),8-(29)]
   354     2.35811402     2.35811402     2.35811402    6[6-(1,6),6-(1,6),6-(8,8)]
   355      2.8233266      2.8233266      2.8233266    6[1-(0),6-(6,6),6-(6,8)]
   356     4.02100154     4.02100154     4.02100154    6[6-(1,6),6-(1,6),8-(6)]
   357     4.77655956     4.77655956     4.77655956    6[1-(0),6-(6,6),6-(6,8)]
   358      3.0967038      3.0967038      3.0967038    6[1-(0),6-(6,6),6-(6,6)]
   359     4.30239152     4.30239152     4.30239152    6[6-(1,6),6-(1,6),6-(8,8)]
   360     5.11733838     5.11733838     5.11733838    6[6-(6,6),8-(29),8-(29)]
   361    15.93789076    15.93789076    15.93789076    6[6-(6,6),8-(29),8-(29)]
   362    15.35012978    15.35012978    15.35012978    6[6-(1,6),6-(1,6),6-(8,8)]
   363    16.02296763    16.02296763    16.02296763    6[1-(0),6-(6,6),6-(6,6)]
   364    15.49954456    15.49954456    15.49954456    6[6-(1,6),6-(1,6),6-(8,8)]
   365    16.30270792    16.30270792    16.30270792    6[6-(6,6),8-(29),8-(29)]
   366    14.26204139    14.26204139    14.26204139    6[1-(0),6-(6,6),6-(6,8)]
   367    13.54819696    13.54819696    13.54819696    6[6-(1,6),6-(1,6),8-(6)]
   368    14.09683672    14.09683672    14.09683672    6[1-(0),6-(6,6),6-(6,8)]
   369     11.6562382     11.6562382     11.6562382    6[1-(0),1-(0),8-(6),8-(6)]
   370     7.83060709     7.83060709     7.83060709    6[6-(6,6),8-(29),8-(29)]
   371     8.55505667     8.55505667     8.55505667    6[6-(1,6),6-(1,6),6-(8,8)]
   372     9.62735517     9.62735517     9.62735517    6[1-(0),6-(6,6),6-(6,8)]
   373    10.24740294    10.24740294    10.24740294    6[6-(1,6),6-(1,6),8-(6)]
   374     9.83050271     9.83050271     9.83050271    6[1-(0),6-(6,6),6-(6,8)]
   375     8.74972009     8.74972009     8.74972009    6[6-(1,6),6-(1,6),6-(8,8)]
   376     8.24067289     8.24067289     8.24067289    6[6-(6,6),8-(29),8-(29)]
   377     8.11977418     8.11977418     8.11977418    6[1-(0),6-(6,6),6-(6,6)]
   378    22.46759945    22.46759945    22.46759945    6[6-(6,6),8-(29),8-(29)]
   379    21.20888598    21.20888598    21.20888598    6[6-(1,6),6-(1,6),6-(8,8)]
   380     20.7436734     20.7436734     20.7436734    6[1-(0),6-(6,6),6-(6,8)]
   381    19.54599846    19.54599846    19.54599846    6[6-(1,6),6-(1,6),8-(6)]
   382    18.79044044    18.79044044    18.79044044    6[1-(0),6-(6,6),6-(6,8)]
   383     20.4702962     20.4702962     20.4702962    6[1-(0),6-(6,6),6-(6,6)]
   384    19.26460848    19.26460848    19.26460848    6[6-(1,6),6-(1,6),6-(8,8)]
   385    18.44966162    18.44966162    18.44966162    6[6-(6,6),8-(29),8-(29)]
   386    20.87494159    20.87494159    20.87494159    6[6-(6,6),8-(29),8-(29)]
   387      19.725579      19.725579      19.725579    6[6-(1,6),6-(1,6),6-(8,8)]
   388    19.16656976    19.16656976    19.16656976    6[1-(0),6-(6,6),6-(6,6)]
   389    18.06198447    18.06198447    18.06198447    6[6-(1,6),6-(1,6),6-(8,8)]
   390    17.38349054    17.38349054    17.38349054    6[6-(6,6),8-(29),8-(29)]
   391    17.57650427    17.57650427    17.57650427    6[1-(0),6-(6,6),6-(6,8)]
   392     18.1772271     18.1772271     18.1772271    6[6-(1,6),6-(1,6),8-(6)]
   393    19.22642994    19.22642994    19.22642994    6[1-(0),6-(6,6),6-(6,8)]
   394     17.9957612     17.9957612     17.9957612    6[1-(0),1-(0),8-(6),8-(6)]
   395    22.62007794    22.62007794    22.62007794    6[6-(6,6),8-(29),8-(29)]
   396    21.44196361    21.44196361    21.44196361    6[6-(1,6),6-(1,6),6-(8,8)]
   397    20.90487168    20.90487168    20.90487168    6[1-(0),6-(6,6),6-(6,8)]
   398    19.77601238    19.77601238    19.77601238    6[6-(1,6),6-(1,6),8-(6)]
   399    19.17222584    19.17222584    19.17222584    6[1-(0),6-(6,6),6-(6,8)]
   400    19.72864271    19.72864271    19.72864271    6[6-(1,6),6-(1,6),6-(8,8)]
   401    19.04567105    19.04567105    19.04567105    6[6-(6,6),8-(29),8-(29)]
   402    20.86103706    20.86103706    20.86103706    6[1-(0),6-(6,6),6-(6,6)]
   403     18.0853158     18.0853158     18.0853158    6[6-(6,6),8-(29),8-(29)]
   404    18.56985332    18.56985332    18.56985332    6[6-(1,6),6-(1,6),6-(8,8)]
   405    17.96441709    17.96441709    17.96441709    6[1-(0),6-(6,6),6-(6,8)]
   406    18.34950187    18.34950187    18.34950187    6[6-(1,6),6-(1,6),8-(6)]
   407    19.34285092    19.34285092    19.34285092    6[1-(0),6-(6,6),6-(6,8)]
   408    19.58040628    19.58040628    19.58040628    6[1-(0),6-(6,6),6-(6,6)]
   409    19.95747828    19.95747828    19.95747828    6[6-(1,6),6-(1,6),6-(8,8)]
   410     21.0288341     21.0288341     21.0288341    6[6-(6,6),8-(29),8-(29)]
   411     2.69205841     2.69205841     2.69205841    6[6-(6,6),8-(29),8-(29)]
   412       3.841421       3.841421       3.841421    6[6-(1,6),6-(1,6),6-(8,8)]
   413     4.40043024     4.40043024     4.40043024    6[1-(0),6-(6,6),6-(6,6)]
   414     5.50501553     5.50501553     5.50501553    6[6-(1,6),6-(1,6),6-(8,8)]
   415     6.18350946     6.18350946     6.18350946    6[6-(6,6),8-(29),8-(29)]
   416     5.99049573     5.99049573     5.99049573    6[1-(0),6-(6,6),6-(6,8)]
   417      5.3897729      5.3897729      5.3897729    6[6-(1,6),6-(1,6),8-(6)]
   418     4.34057006     4.34057006     4.34057006    6[1-(0),6-(6,6),6-(6,8)]
   419      5.5712388      5.5712388      5.5712388    6[1-(0),1-(0),8-(6),8-(6)]
   420     0.94692206     0.94692206     0.94692206    6[6-(6,6),8-(29),8-(29)]
   421     2.12503639     2.12503639     2.12503639    6[6-(1,6),6-(1,6),6-(8,8)]
   422     2.66212832     2.66212832     2.66212832    6[1-(0),6-(6,6),6-(6,8)]
   423     3.79098762     3.79098762     3.79098762    6[6-(1,6),6-(1,6),8-(6)]
   424     4.39477416     4.39477416     4.39477416    6[1-(0),6-(6,6),6-(6,8)]
   425     3.83835729     3.83835729     3.83835729    6[6-(1,6),6-(1,6),6-(8,8)]
   426     4.52132895     4.52132895     4.52132895    6[6-(6,6),8-(29),8-(29)]
   427     2.70596294     2.70596294     2.70596294    6[1-(0),6-(6,6),6-(6,6)]
   428      5.4816842      5.4816842      5.4816842    6[6-(6,6),8-(29),8-(29)]
   429     4.99714668     4.99714668     4.99714668    6[6-(1,6),6-(1,6),6-(8,8)]
   430     5.60258291     5.60258291     5.60258291    6[1-(0),6-(6,6),6-(6,8)]
   431     5.21749813     5.21749813     5.21749813    6[6-(1,6),6-(1,6),8-(6)]
   432     4.22414908     4.22414908     4.22414908    6[1-(0),6-(6,6),6-(6,8)]
   433     3.98659372     3.98659372     3.98659372    6[1-(0),6-(6,6),6-(6,6)]
   434     3.60952172     3.60952172     3.60952172    6[6-(1,6),6-(1,6),6-(8,8)]
   435      2.5381659      2.5381659      2.5381659    6[6-(6,6),8-(29),8-(29)]
   436     7.62910924     7.62910924     7.62910924    6[6-(6,6),8-(29),8-(29)]
   437     8.21687022     8.21687022     8.21687022    6[6-(1,6),6-(1,6),6-(8,8)]
   438     7.54403237     7.54403237     7.54403237    6[1-(0),6-(6,6),6-(6,6)]
   439     8.06745544     8.06745544     8.06745544    6[6-(1,6),6-(1,6),6-(8,8)]
   440     7.26429208     7.26429208     7.26429208    6[6-(6,6),8-(29),8-(29)]
   441     9.30495861     9.30495861     9.30495861    6[1-(0),6-(6,6),6-(6,8)]
   442    10.01880304    10.01880304    10.01880304    6[6-(1,6),6-(1,6),8-(6)]
   443     9.47016328     9.47016328     9.47016328    6[1-(0),6-(6,6),6-(6,8)]
   444     11.9107618     11.9107618     11.9107618    6[1-(0),1-(0),8-(6),8-(6)]
   445    15.73639291    15.73639291    15.73639291    6[6-(6,6),8-(29),8-(29)]
   446    15.01194333    15.01194333    15.01194333    6[6-(1,6),6-(1,6),6-(8,8)]
   447    13.93964483    13.93964483    13.93964483    6[1-(0),6-(6,6),6-(6,8)]
   448    13.31959706    13.31959706    13.31959706    6[6-(1,6),6-(1,6),8-(6)]
   449    13.73649729    13.73649729    13.73649729    6[1-(0),6-(6,6),6-(6,8)]
   450    14.81727991    14.81727991    14.81727991    6[6-(1,6),6-(1,6),6-(8,8)]
   451    15.32632711    15.32632711    15.32632711    6[6-(6,6),8-(0),8-(0)]
   452    15.44722582    15.44722582    15.44722582    6[1-(0),6-(6,6),6-(6,6)]
   453     1.09940055     1.09940055     1.09940055    6[6-(6,6),8-(29),8-(29)]
   454     2.35811402     2.35811402     2.35811402    6[6-(1,6),6-(1,6),6-(8,8)]
   455      2.8233266      2.8233266      2.8233266    6[1-(0),6-(6,6),6-(6,8)]
   456     4.02100154     4.02100154     4.02100154    6[6-(1,6),6-(1,6),8-(6)]
   457     4.77655956     4.77655956     4.77655956    6[1-(0),6-(6,6),6-(6,8)]
   458      3.0967038      3.0967038      3.0967038    6[1-(0),6-(6,6),6-(6,6)]
   459     4.30239152     4.30239152     4.30239152    6[6-(1,6),6-(1,6),6-(8,8)]
   460     5.11733838     5.11733838     5.11733838    6[6-(6,6),8-(29),8-(29)]
   461    15.93789076    15.93789076    15.93789076    6[6-(6,6),8-(29),8-(29)]
   462    15.35012978    15.35012978    15.35012978    6[6-(1,6),6-(1,6),6-(8,8)]
   463    16.02296763    16.02296763    16.02296763    6[1-(0),6-(6,6),6-(6,6)]
   464    15.49954456    15.49954456    15.49954456    6[6-(1,6),6-(1,6),6-(8,8)]
   465    16.30270792    16.30270792    16.30270792    6[6-(6,6),8-(0),8-(0)]
   466    14.26204139    14.26204139    14.26204139    6[1-(0),6-(6,6),6-(6,8)]
   467    13.54819696    13.54819696    13.54819696    6[6-(1,6),6-(1,6),8-(6)]
   468    14.09683672    14.09683672    14.09683672    6[1-(0),6-(6,6),6-(6,8)]
   469     11.6562382     11.6562382     11.6562382    6[1-(0),1-(0),8-(6),8-(6)]
   470     7.83060709     7.83060709     7.83060709    6[6-(6,6),8-(29),8-(29)]
   471     8.55505667     8.55505667     8.55505667    6[6-(1,6),6-(1,6),6-(8,8)]
   472     9.62735517     9.62735517     9.62735517    6[1-(0),6-(6,6),6-(6,8)]
   473    10.24740294    10.24740294    10.24740294    6[6-(1,6),6-(1,6),8-(6)]
   474     9.83050271     9.83050271     9.83050271    6[1-(0),6-(6,6),6-(6,8)]
   475     8.74972009     8.74972009     8.74972009    6[6-(1,6),6-(1,6),6-(8,8)]
   476     8.24067289     8.24067289     8.24067289    6[6-(6,6),8-(0),8-(29)]
   477     8.11977418     8.11977418     8.11977418    6[1-(0),6-(6,6),6-(6,6)]
   478    22.46759945    22.46759945    22.46759945    6[6-(6,6),8-(29),8-(29)]
   479    21.20888598    21.20888598    21.20888598    6[6-(1,6),6-(1,6),6-(8,8)]
   480     20.7436734     20.7436734     20.7436734    6[1-(0),6-(6,6),6-(6,8)]
   481    19.54599846    19.54599846    19.54599846    6[6-(1,6),6-(1,6),8-(6)]
   482    18.79044044    18.79044044    18.79044044    6[1-(0),6-(6,6),6-(6,8)]
   483     20.4702962     20.4702962     20.4702962    6[1-(0),6-(6,6),6-(6,6)]
   484    19.26460848    19.26460848    19.26460848    6[6-(1,6),6-(1,6),6-(8,8)]
   485    18.44966162    18.44966162    18.44966162    6[6-(6,6),8-(29),8-(29)]
   486    20.87494159    20.87494159    20.87494159    6[6-(6,6),8-(29),8-(29)]
   487      19.725579      19.725579      19.725579    6[6-(1,6),6-(1,6),6-(8,8)]
   488    19.16656976    19.16656976    19.16656976    6[1-(0),6-(6,6),6-(6,6)]
   489    18.06198447    18.06198447    18.06198447    6[6-(1,6),6-(1,6),6-(8,8)]
   490    17.38349054    17.38349054    17.38349054    6[6-(6,6),8-(0),8-(0)]
   491    17.57650427    17.57650427    17.57650427    6[1-(0),6-(6,6),6-(6,8)]
   492     18.1772271     18.1772271     18.1772271    6[6-(1,6),6-(1,6),8-(6)]
   493    19.22642994    19.22642994    19.22642994    6[1-(0),6-(6,6),6-(6,8)]
   494     17.9957612     17.9957612     17.9957612    6[1-(0),1-(0),8-(6),8-(6)]
   495    22.62007794    22.62007794    22.62007794    6[6-(6,6),8-(29),8-(29)]
   496    21.44196361    21.44196361    21.44196361    6[6-(1,6),6-(1,6),6-(8,8)]
   497    20.90487168    20.90487168    20.90487168    6[1-(0),6-(6,6),6-(6,8)]
   498    19.77601238    19.77601238    19.77601238    6[6-(1,6),6-(1,6),8-(6)]
   499    19.17222584    19.17222584    19.17222584    6[1-(0),6-(6,6),6-(6,8)]
   500    19.72864271    19.72864271    19.72864271    6[6-(1,6),6-(1,6),6-(8,8)]
   501    19.04567105    19.04567105    19.04567105    6[6-(6,6),8-(0),8-(0)]
   502    20.86103706    20.86103706    20.86103706    6[1-(0),6-(6,6),6-(6,6)]
   503     18.0853158     18.0853158     18.0853158    6[6-(6,6),8-(29),8-(29)]
   504    18.56985332    18.56985332    18.56985332    6[6-(1,6),6-(1,6),6-(8,8)]
   505    17.96441709    17.96441709    17.96441709    6[1-(0),6-(6,6),6-(6,8)]
   506    18.34950187    18.34950187    18.34950187    6[6-(1,6),6-(1,6),8-(6)]
   507    19.34285092    19.34285092    19.34285092    6[1-(0),6-(6,6),6-(6,8)]
   508    19.58040628    19.58040628    19.58040628    6[1-(0),6-(6,6),6-(6,6)]
   509    19.95747828    19.95747828    19.95747828    6[6-(1,6),6-(1,6),6-(8,8)]
   510     21.0288341     21.0288341     21.0288341    6[6-(6,6),8-(29),8-(29)]
   511     2.69205841     2.69205841     2.69205841    6[6-(6,6),8-(29),8-(29)]
   512       3.841421       3.841421       3.841421    6[6-(1,6),6-(1,6),6-(8,8)]
   513     4.40043024     4.40043024     4.40043024    6[1-(0),6-(6,6),6-(6,6)]
   514     5.50501553     5.50501553     5.50501553    6[6-(1,6),6-(1,6),6-(8,8)]
   515     6.18350946     6.18350946     6.18350946    6[6-(6,6),8-(0),8-(29)]
   516     5.99049573     5.99049573     5.99049573    6[1-(0),6-(6,6),6-(6,8)]
   517      5.3897729      5.3897729      5.3897729    6[6-(1,6),6-(1,6),8-(6)]
   518     4.34057006     4.34057006     4.34057006    6[1-(0),6-(6,6),6-(6,8)]
   519      5.5712388      5.5712388      5.5712388    6[1-(0),1-(0),8-(6),8-(6)]
   520     0.94692206     0.94692206     0.94692206    6[6-(6,6),8-(29),8-(29)]
   521     2.12503639     2.12503639     2.12503639    6[6-(1,6),6-(1,6),6-(8,8)]
   522     2.66212832     2.66212832     2.66212832    6[1-(0),6-(6,6),6-(6,8)]
   523     3.79098762     3.79098762     3.79098762    6[6-(1,6),6-(1,6),8-(6)]
   524     4.39477416     4.39477416     4.39477416    6[1-(0),6-(6,6),6-(6,8)]
   525     3.83835729     3.83835729     3.83835729    6[6-(1,6),6-(1,6),6-(8,8)]
   526     4.52132895     4.52132895     4.52132895    6[6-(6,6),8-(29),8-(29)]
   527     2.70596294     2.70596294     2.70596294    6[1-(0),6-(6,6),6-(6,6)]
   528      5.4816842      5.4816842      5.4816842    6[6-(6,6),8-(29),8-(29)]
   529     4.99714668     4.99714668     4.99714668    6[6-(1,6),6-(1,6),6-(8,8)]
   530     5.60258291     5.60258291     5.60258291    6[1-(0),6-(6,6),6-(6,8)]
   531     5.21749813     5.21749813     5.21749813    6[6-(1,6),6-(1,6),8-(6)]
   532     4.22414908     4.22414908     4.22414908    6[1-(0),6-(6,6),6-(6,8)]
   533     3.98659372     3.98659372     3.98659372    6[1-(0),6-(6,6),6-(6,6)]
   534     3.60952172     3.60952172     3.60952172    6[6-(1,6),6-(1,6),6-(8,8)]
   535      2.5381659      2.5381659      2.5381659    6[6-(6,6),8-(29),8-(29)]
   536    15.93789076    15.93789076    15.93789076    6[6-(6,6),8-(29),8-(29)]
   537    15.35012978    15.35012978    15.35012978    6[6-(1,6),6-(1,6),6-(8,8)]
   538    16.02296763    16.02296763    16.02296763    6[1-(0),6-(6,6),6-(6,6)]
   539    15.49954456    15.49954456    15.49954456    6[6-(1,6),6-(1,6),6-(8,8)]
   540    16.30270792    16.30270792    16.30270792    6[6-(6,6),8-(29),8-(29)]
   541    14.26204139    14.26204139    14.26204139    6[1-(0),6-(6,6),6-(6,8)]
   542    13.54819696    13.54819696    13.54819696    6[6-(1,6),6-(1,6),8-(6)]
   543    14.09683672    14.09683672    14.09683672    6[1-(0),6-(6,6),6-(6,8)]
   544     11.6562382     11.6562382     11.6562382    6[1-(0),1-(0),8-(6),8-(6)]
   545     7.83060709     7.83060709     7.83060709    6[6-(6,6),8-(29),8-(29)]
   546     8.55505667     8.55505667     8.55505667    6[6-(1,6),6-(1,6),6-(8,8)]
   547     9.62735517     9.62735517     9.62735517    6[1-(0),6-(6,6),6-(6,8)]
   548    10.24740294    10.24740294    10.24740294    6[6-(1,6),6-(1,6),8-(6)]
   549     9.83050271     9.83050271     9.83050271    6[1-(0),6-(6,6),6-(6,8)]
   550     8.74972009     8.74972009     8.74972009    6[6-(1,6),6-(1,6),6-(8,8)]
   551     8.24067289     8.24067289     8.24067289    6[6-(6,6),8-(29),8-(29)]
   552     8.11977418     8.11977418     8.11977418    6[1-(0),6-(6,6),6-(6,6)]
   553    22.46759945    22.46759945    22.46759945    6[6-(6,6),8-(29),8-(29)]
   554    21.20888598    21.20888598    21.20888598    6[6-(1,6),6-(1,6),6-(8,8)]
   555     20.7436734     20.7436734     20.7436734    6[1-(0),6-(6,6),6-(6,8)]
   556    19.54599846    19.54599846    19.54599846    6[6-(1,6),6-(1,6),8-(6)]
   557    18.79044044    18.79044044    18.79044044    6[1-(0),6-(6,6),6-(6,8)]
   558     20.4702962     20.4702962     20.4702962    6[1-(0),6-(6,6),6-(6,6)]
   559    19.26460848    19.26460848    19.26460848    6[6-(1,6),6-(1,6),6-(8,8)]
   560    18.44966162    18.44966162    18.44966162    6[6-(6,6),8-(29),8-(29)]
   561     7.62910924     7.62910924     7.62910924    6[6-(6,6),8-(29),8-(29)]
   562     8.21687022     8.21687022     8.21687022    6[6-(1,6),6-(1,6),6-(8,8)]
   563     7.54403237     7.54403237     7.54403237    6[1-(0),6-(6,6),6-(6,6)]
   564     8.06745544     8.06745544     8.06745544    6[6-(1,6),6-(1,6),6-(8,8)]
   565     7.26429208     7.26429208     7.26429208    6[6-(6,6),8-(29),8-(29)]
   566     9.30495861     9.30495861     9.30495861    6[1-(0),6-(6,6),6-(6,8)]
   567    10.01880304    10.01880304    10.01880304    6[6-(1,6),6-(1,6),8-(6)]
   568     9.47016328     9.47016328     9.47016328    6[1-(0),6-(6,6),6-(6,8)]
   569     11.9107618     11.9107618     11.9107618    6[1-(0),1-(0),8-(6),8-(6)]
   570    15.73639291    15.73639291    15.73639291    6[6-(6,6),8-(29),8-(29)]
   571    15.01194333    15.01194333    15.01194333    6[6-(1,6),6-(1,6),6-(8,8)]
   572    13.93964483    13.93964483    13.93964483    6[1-(0),6-(6,6),6-(6,8)]
   573    13.31959706    13.31959706    13.31959706    6[6-(1,6),6-(1,6),8-(6)]
   574    13.73649729    13.73649729    13.73649729    6[1-(0),6-(6,6),6-(6,8)]
   575    14.81727991    14.81727991    14.81727991    6[6-(1,6),6-(1,6),6-(8,8)]
   576    15.32632711    15.32632711    15.32632711    6[6-(6,6),8-(29),8-(29)]
   577    15.44722582    15.44722582    15.44722582    6[1-(0),6-(6,6),6-(6,6)]
   578     1.09940055     1.09940055     1.09940055    6[6-(6,6),8-(29),8-(29)]
   579     2.35811402     2.35811402     2.35811402    6[6-(1,6),6-(1,6),6-(8,8)]
   580      2.8233266      2.8233266      2.8233266    6[1-(0),6-(6,6),6-(6,8)]
   581     4.02100154     4.02100154     4.02100154    6[6-(1,6),6-(1,6),8-(6)]
   582     4.77655956     4.77655956     4.77655956    6[1-(0),6-(6,6),6-(6,8)]
   583      3.0967038      3.0967038      3.0967038    6[1-(0),6-(6,6),6-(6,6)]
   584     4.30239152     4.30239152     4.30239152    6[6-(1,6),6-(1,6),6-(8,8)]
   585     5.11733838     5.11733838     5.11733838    6[6-(6,6),8-(29),8-(29)]
   586     2.69205841     2.69205841     2.69205841    6[6-(6,6),8-(29),8-(29)]
   587       3.841421       3.841421       3.841421    6[6-(1,6),6-(1,6),6-(8,8)]
   588     4.40043024     4.40043024     4.40043024    6[1-(0),6-(6,6),6-(6,6)]
   589     5.50501553     5.50501553     5.50501553    6[6-(1,6),6-(1,6),6-(8,8)]
   590     6.18350946     6.18350946     6.18350946    6[6-(6,6),8-(29),8-(29)]
   591     5.99049573     5.99049573     5.99049573    6[1-(0),6-(6,6),6-(6,8)]
   592      5.3897729      5.3897729      5.3897729    6[6-(1,6),6-(1,6),8-(6)]
   593     4.34057006     4.34057006     4.34057006    6[1-(0),6-(6,6),6-(6,8)]
   594      5.5712388      5.5712388      5.5712388    6[1-(0),1-(0),8-(6),8-(6)]
   595     0.94692206     0.94692206     0.94692206    6[6-(6,6),8-(29),8-(29)]
   596     2.12503639     2.12503639     2.12503639    6[6-(1,6),6-(1,6),6-(8,8)]
   597     2.66212832     2.66212832     2.66212832    6[1-(0),6-(6,6),6-(6,8)]
   598     3.79098762     3.79098762     3.79098762    6[6-(1,6),6-(1,6),8-(6)]
   599     4.39477416     4.39477416     4.39477416    6[1-(0),6-(6,6),6-(6,8)]
   600     3.83835729     3.83835729     3.83835729    6[6-(1,6),6-(1,6),6-(8,8)]
   601     4.52132895     4.52132895     4.52132895    6[6-(6,6),8-(29),8-(29)]
   602     2.70596294     2.70596294     2.70596294    6[1-(0),6-(6,6),6-(6,6)]
   603      5.4816842      5.4816842      5.4816842    6[6-(6,6),8-(29),8-(29)]
   604     4.99714668     4.99714668     4.99714668    6[6-(1,6),6-(1,6),6-(8,8)]
   605     5.60258291     5.60258291     5.60258291    6[1-(0),6-(6,6),6-(6,8)]
   606     5.21749813     5.21749813     5.21749813    6[6-(1,6),6-(1,6),8-(6)]
   607     4.22414908     4.22414908     4.22414908    6[1-(0),6-(6,6),6-(6,8)]
   608     3.98659372     3.98659372     3.98659372    6[1-(0),6-(6,6),6-(6,6)]
   609     3.60952172     3.60952172     3.60952172    6[6-(1,6),6-(1,6),6-(8,8)]
   610      2.5381659      2.5381659      2.5381659    6[6-(6,6),8-(29),8-(29)]
   611    20.87494159    20.87494159    20.87494159    6[6-(6,6),8-(29),8-(29)]
   612      19.725579      19.725579      19.725579    6[6-(1,6),6-(1,6),6-(8,8)]
   613    19.16656976    19.16656976    19.16656976    6[1-(0),6-(6,6),6-(6,6)]
   614    18.06198447    18.06198447    18.06198447    6[6-(1,6),6-(1,6),6-(8,8)]
   615    17.38349054    17.38349054    17.38349054    6[6-(6,6),8-(29),8-(29)]
   616    17.57650427    17.57650427    17.57650427    6[1-(0),6-(6,6),6-(6,8)]
   617     18.1772271     18.1772271     18.1772271    6[6-(1,6),6-(1,6),8-(6)]
   618    19.22642994    19.22642994    19.22642994    6[1-(0),6-(6,6),6-(6,8)]
   619     17.9957612     17.9957612     17.9957612    6[1-(0),1-(0),8-(6),8-(6)]
   620    22.62007794    22.62007794    22.62007794    6[6-(6,6),8-(29),8-(29)]
   621    21.44196361    21.44196361    21.44196361    6[6-(1,6),6-(1,6),6-(8,8)]
   622    20.90487168    20.90487168    20.90487168    6[1-(0),6-(6,6),6-(6,8)]
   623    19.77601238    19.77601238    19.77601238    6[6-(1,6),6-(1,6),8-(6)]
   624    19.17222584    19.17222584    19.17222584    6[1-(0),6-(6,6),6-(6,8)]
   625    19.72864271    19.72864271    19.72864271    6[6-(1,6),6-(1,6),6-(8,8)]
   626    19.04567105    19.04567105    19.04567105    6[6-(6,6),8-(29),8-(29)]
   627    20.86103706    20.86103706    20.86103706    6[1-(0),6-(6,6),6-(6,6)]
   628     18.0853158     18.0853158     18.0853158    6[6-(6,6),8-(29),8-(29)]
   629    18.56985332    18.56985332    18.56985332    6[6-(1,6),6-(1,6),6-(8,8)]
   630    17.96441709    17.96441709    17.96441709    6[1-(0),6-(6),6-(6,6)]
   631    18.34950187    18.34950187    18.34950187    6[6-(1,6),6-(1,6)]
   632    19.34285092    19.34285092    19.34285092    6[1-(0),6-(6),6-(6,6)]
   633    19.58040628    19.58040628    19.58040628    6[1-(0),6-(6,6),6-(6,6)]
   634    19.95747828    19.95747828    19.95747828    6[6-(1,6),6-(1,6),6-(8,8)]
   635     21.0288341     21.0288341     21.0288341    6[6-(6,6),8-(29),8-(29)]
   636     17.8732128     17.8732128     17.8732128    6[1-(0),1-(0),8-(6),8-(6)]
   637      5.6937872      5.6937872      5.6937872    6[1-(0),1-(0),8-(6),8-(6)]
   638      5.6937872      5.6937872      5.6937872    6[1-(0),1-(0),8-(6),8-(6)]
   639     17.8732128     17.8732128     17.8732128    6[1-(0),1-(0),8-(6),8-(6)]
   640      5.6937872      5.6937872      5.6937872    6[1-(0),1-(0),8-(6),8-(6)]
   641     17.8732128     17.8732128     17.8732128    6[1-(0),1-(0),8-(6)]
   642     17.8732128     17.8732128     17.8732128    6[1-(0),1-(0),8-(6),8-(6)]
   643      5.6937872      5.6937872      5.6937872    6[1-(0),1-(0),8-(6),8-(6)]
   644    15.33646092    15.33646092    15.33646092    8[6-(6,8),29-(8,8,8)]
   645    17.01560967    17.01560967    17.01560967    8[6-(6,8),29-(8,8,8)]
   646    17.32339469    17.32339469    17.32339469    8[6-(6,8)]
   647    15.89759119    15.89759119    15.89759119    8[6-(6,8)]
   648      8.2767304      8.2767304      8.2767304    8[6-(6,8),29-(8,8,8)]
   649     6.83607969     6.83607969     6.83607969    8[6-(6,8),29-(8,8,8)]
   650     8.90738332     8.90738332     8.90738332    8[6-(6,8),29-(8,8,8)]
   651     7.19241273     7.19241273     7.19241273    8[6-(6,8)]
   652    12.31234348    12.31234348    12.31234348    8[6-(1,1,8),6-(6,6)]
   653    11.29024269    11.29024269    11.29024269    8[6-(1,1,8),6-(6,6)]
   654    23.10697216    23.10697216    23.10697216    8[6-(6,8),29-(8,8,8)]
   655     22.7775055     22.7775055     22.7775055    8[6-(6,8),29-(8,8,8)]
   656    17.31491057    17.31491057    17.31491057    8[6-(6,8),29-(8,8,8)]
   657    18.95564511    18.95564511    18.95564511    8[6-(6,8),29-(8,8,8)]
   658    19.18000295    19.18000295    19.18000295    8[6-(1,1,8),6-(6,6)]
   659     8.23053908     8.23053908     8.23053908    8[6-(6,8),29-(8,8,8)]
   660     6.55139033     6.55139033     6.55139033    8[6-(6,8),29-(8,8,8)]
   661     6.24360531     6.24360531     6.24360531    8[6-(6,8),29-(8,8,8)]
   662     7.66940881     7.66940881     7.66940881    8[6-(6,8),29-(8,8,8)]
   663     15.2902696     15.2902696     15.2902696    8[6-(6,8),29-(8,8,8)]
   664    16.73092031    16.73092031    16.73092031    8[6-(6,8),29-(8,8,8)]
   665    14.65961668    14.65961668    14.65961668    8[6-(6,8)]
   666    16.37458727    16.37458727    16.37458727    8[6-(6,8)]
   667    11.25465652    11.25465652    11.25465652    8[6-(1,1,8),6-(6,6)]
   668    12.27675731    12.27675731    12.27675731    8[6-(1,1,8),6-(6,6)]
   669     0.46002784     0.46002784     0.46002784    8[6-(6,8),29-(8,8,8)]
   670      0.7894945      0.7894945      0.7894945    8[6-(6,8),29-(8,8,8)]
   671     6.25208943     6.25208943     6.25208943    8[6-(6,8),29-(8,8,8)]
   672     4.61135489     4.61135489     4.61135489    8[6-(6,8),29-(8,8,8)]
   673     4.38699705     4.38699705     4.38699705    8[6-(1,1,8),6-(6,6)]
   674     2.29589714     2.29589714     2.29589714    8[6-(6,8),29-(8,8,8)]
   675     2.23320892     2.23320892     2.23320892    8[6-(6,8),29-(8,8,8)]
   676     5.56770375     5.56770375     5.56770375    8[6-(6,8)]
   677     7.29045145     7.29045145     7.29045145    8[6-(6,8),29-(8,8,8)]
   678     0.47958845     0.47958845     0.47958845    8[6-(6,8),29-(8,8,8)]
   679     0.51918101     0.51918101     0.51918101    8[6-(6,8),29-(8,8,8)]
   680     5.47720647     5.47720647     5.47720647    8[6-(6,8),29-(8,8,8)]
   681     4.06483616     4.06483616     4.06483616    8[6-(6,8),29-(8,8,8)]
   682     5.92969287     5.92969287     5.92969287    8[6-(1,1,8),6-(6,6)]
   683     4.24865876     4.24865876     4.24865876    8[6-(1,1,8),6-(6,6)]
   684     6.38453597     6.38453597     6.38453597    8[6-(6,8),29-(8,8,8)]
   685     4.95920381     4.95920381     4.95920381    8[6-(6,8),29-(8,8,8)]
   686     2.30367425     2.30367425     2.30367425    8[6-(6,8),29-(8,8,8)]
   687      1.9654878      1.9654878      1.9654878    8[6-(6,8),29-(8,8,8)]
   688     5.90659721     5.90659721     5.90659721    8[6-(1,1,8),6-(6,6)]
   689    21.27110286    21.27110286    21.27110286    8[6-(6,8),29-(8,8,8)]
   690    21.33379108    21.33379108    21.33379108    8[6-(6,8),29-(8,8,8)]
   691    17.99929625    17.99929625    17.99929625    8[6-(6,8)]
   692    16.27654855    16.27654855    16.27654855    8[6-(6,8)]
   693    23.08741155    23.08741155    23.08741155    8[6-(6,8),29-(8,8,8)]
   694    23.04781899    23.04781899    23.04781899    8[6-(6,8),29-(8,8,8)]
   695    18.08979353    18.08979353    18.08979353    8[6-(6,8)]
   696    19.50216384    19.50216384    19.50216384    8[6-(6,8)]
   697    17.63730713    17.63730713    17.63730713    8[6-(1,1,8),6-(6,6)]
   698    19.31834124    19.31834124    19.31834124    8[6-(1,1,8),6-(6,6)]
   699    17.18246403    17.18246403    17.18246403    8[6-(6,8),29-(8,8,8)]
   700    18.60779619    18.60779619    18.60779619    8[6-(6,8),29-(8,8,8)]
   701    21.26332575    21.26332575    21.26332575    8[6-(6,8),29-(8,8,8)]
   702     21.6015122     21.6015122     21.6015122    8[6-(6,8),29-(8,8,8)]
   703    17.66040279    17.66040279    17.66040279    8[6-(1,1,8),6-(6,6)]
   704     8.23053908     8.23053908     8.23053908    8[6-(6,8),29-(8,8,8)]
   705     6.55139033     6.55139033     6.55139033    8[6-(6,8),29-(8,8,8)]
   706     6.24360531     6.24360531     6.24360531    8[6-(6,8),29-(8,8,8)]
   707     7.66940881     7.66940881     7.66940881    8[6-(6,8),29-(8,8,8)]
   708     15.2902696     15.2902696     15.2902696    8[6-(6,8),29-(8,8,8)]
   709    16.73092031    16.73092031    16.73092031    8[6-(6,8),29-(8,8,8)]
   710    14.65961668    14.65961668    14.65961668    8[6-(6,8),29-(8,8,8)]
   711    16.37458727    16.37458727    16.37458727    8[6-(6,8),29-(8,8,8)]
   712    11.25465652    11.25465652    11.25465652    8[6-(1,1,8),6-(6,6)]
   713    12.27675731    12.27675731    12.27675731    8[6-(1,1,8),6-(6,6)]
   714     0.46002784     0.46002784     0.46002784    8[6-(6,8),29-(8,8,8)]
   715      0.7894945      0.7894945      0.7894945    8[6-(6,8),29-(8,8,8)]
   716     6.25208943     6.25208943     6.25208943    8[6-(6,8),29-(8,8,8)]
   717     4.61135489     4.61135489     4.61135489    8[6-(6,8),29-(8,8,8)]
   718     4.38699705     4.38699705     4.38699705    8[6-(1,1,8),6-(6,6)]
   719    15.33646092    15.33646092    15.33646092    8[6-(6,8),29-(8,8,8)]
   720    17.01560967    17.01560967    17.01560967    8[6-(6,8),29-(8,8,8)]
   721    17.32339469    17.32339469    17.32339469    8[6-(6,8),29-(8,8,8)]
   722    15.89759119    15.89759119    15.89759119    8[6-(6,8),29-(8,8,8)]
   723      8.2767304      8.2767304      8.2767304    8[6-(6,8),29-(8,8,8)]
   724     6.83607969     6.83607969     6.83607969    8[6-(6,8),29-(8,8,8)]
   725     8.90738332     8.90738332     8.90738332    8[6-(6,8),29-(8,8,8)]
   726     7.19241273     7.19241273     7.19241273    8[6-(6,8),29-(8,8,8)]
   727    12.31234348    12.31234348    12.31234348    8[6-(1,1,8),6-(6,6)]
   728    11.29024269    11.29024269    11.29024269    8[6-(1,1,8),6-(6,6)]
   729    23.10697216    23.10697216    23.10697216    8[6-(6,8),29-(8,8,8)]
   730     22.7775055     22.7775055     22.7775055    8[6-(6,8),29-(8,8,8)]
   731    17.31491057    17.31491057    17.31491057    8[6-(6,8),29-(8,8,8)]
   732    18.95564511    18.95564511    18.95564511    8[6-(6,8),29-(8,8,8)]
   733    19.18000295    19.18000295    19.18000295    8[6-(1,1,8),6-(6,6)]
   734    21.27110286    21.27110286    21.27110286    8[6-(6,8),29-(8,8,8)]
   735    21.33379108    21.33379108    21.33379108    8[6-(6,8),29-(8,8,8)]
   736    17.99929625    17.99929625    17.99929625    8[6-(6,8),29-(8,8,8)]
   737    16.27654855    16.27654855    16.27654855    8[6-(6,8),29-(8,8,8)]
   738    23.08741155    23.08741155    23.08741155    8[6-(6,8),29-(8,8,8)]
   739    23.04781899    23.04781899    23.04781899    8[6-(6,8),29-(8,8,8)]
   740    18.08979353    18.08979353    18.08979353    8[6-(6,8),29-(8,8,8)]
   741    19.50216384    19.50216384    19.50216384    8[6-(6,8),29-(8,8,8)]
   742    17.63730713    17.63730713    17.63730713    8[6-(1,1,8),6-(6,6)]
   743    19.31834124    19.31834124    19.31834124    8[6-(1,1,8),6-(6,6)]
   744    17.18246403    17.18246403    17.18246403    8[6-(6,8),29-(8,8,8)]
   745    18.60779619    18.60779619    18.60779619    8[6-(6,8),29-(8,8,8)]
   746    21.26332575    21.26332575    21.26332575    8[6-(6,8),29-(8,8,8)]
   747     21.6015122     21.6015122     21.6015122    8[6-(6,8),29-(8,8,8)]
   748    17.66040279    17.66040279    17.66040279    8[6-(1,1,8),6-(6,6)]
   749     2.29589714     2.29589714     2.29589714    8[6-(6,8),29-(8,8,8)]
   750     2.23320892     2.23320892     2.23320892    8[6-(6,8),29-(8,8,8)]
   751     5.56770375     5.56770375     5.56770375    8[6-(6,8),29-(8,8,8)]
   752     7.29045145     7.29045145     7.29045145    8[6-(6,8),29-(8,8,8)]
   753     0.47958845     0.47958845     0.47958845    8[6-(6,8),29-(8,8,8)]
   754     0.51918101     0.51918101     0.51918101    8[6-(6,8),29-(8,8,8)]
   755     5.47720647     5.47720647     5.47720647    8[6-(6,8),29-(8,8,8)]
   756     4.06483616     4.06483616     4.06483616    8[6-(6,8),29-(8,8,8)]
   757     5.92969287     5.92969287     5.92969287    8[6-(1,1,8),6-(6,6)]
   758     4.24865876     4.24865876     4.24865876    8[6-(1,1,8),6-(6,6)]
   759     6.38453597     6.38453597     6.38453597    8[6-(6,8),29-(8,8,8)]
   760     4.95920381     4.95920381     4.95920381    8[6-(6,8),29-(8,8,8)]
   761     2.30367425     2.30367425     2.30367425    8[6-(6,8),29-(8,8,8)]
   762      1.9654878      1.9654878      1.9654878    8[6-(6,8),29-(8,8,8)]
   763     5.90659721     5.90659721     5.90659721    8[6-(1,1,8),6-(6,6)]
   764     8.23053908     8.23053908     8.23053908    8[6-(6,8),29-(8,8,8)]
   765     6.55139033     6.55139033     6.55139033    8[6-(6,8),29-(8,8,8)]
   766     6.24360531     6.24360531     6.24360531    8[6-(6,8),29-(8,8,8)]
   767     7.66940881     7.66940881     7.66940881    8[6-(6,8),29-(8,8,8)]
   768     15.2902696     15.2902696     15.2902696    8[6-(6,8),29-(8,8,8)]
   769    16.73092031    16.73092031    16.73092031    8[6-(6,8),29-(8,8,8)]
   770    14.65961668    14.65961668    14.65961668    8[6-(6,8)]
   771    16.37458727    16.37458727    16.37458727    8[6-(6,8)]
   772    11.25465652    11.25465652    11.25465652    8[6-(1,1,8),6-(6,6)]
   773    12.27675731    12.27675731    12.27675731    8[6-(1,1,8),6-(6,6)]
   774     0.46002784     0.46002784     0.46002784    8[6-(6,8),29-(8,8,8)]
   775      0.7894945      0.7894945      0.7894945    8[6-(6,8),29-(8,8,8)]
   776     6.25208943     6.25208943     6.25208943    8[6-(6,8),29-(8,8,8)]
   777     4.61135489     4.61135489     4.61135489    8[6-(6,8),29-(8,8,8)]
   778     4.38699705     4.38699705     4.38699705    8[6-(1,1,8),6-(6,6)]
   779    15.33646092    15.33646092    15.33646092    8[6-(6,8),29-(8,8,8)]
   780    17.01560967    17.01560967    17.01560967    8[6-(6,8),29-(8,8,8)]
   781    17.32339469    17.32339469    17.32339469    8[6-(6,8)]
   782    15.89759119    15.89759119    15.89759119    8[6-(6,8)]
   783      8.2767304      8.2767304      8.2767304    8[6-(6,8),29-(8,8,8)]
   784     6.83607969     6.83607969     6.83607969    8[6-(6,8),29-(8,8,8)]
   785     8.90738332     8.90738332     8.90738332    8[6-(6,8),29-(8,8,8)]
   786     7.19241273     7.19241273     7.19241273    8[6-(6,8)]
   787    12.31234348    12.31234348    12.31234348    8[6-(1,1,8),6-(6,6)]
   788    11.29024269    11.29024269    11.29024269    8[6-(1,1,8),6-(6,6)]
   789    23.10697216    23.10697216    23.10697216    8[6-(6,8),29-(8,8,8)]
   790     22.7775055     22.7775055     22.7775055    8[6-(6,8),29-(8,8,8)]
   791    17.31491057    17.31491057    17.31491057    8[6-(6,8),29-(8,8,8)]
   792    18.95564511    18.95564511    18.95564511    8[6-(6,8),29-(8,8,8)]
   793    19.18000295    19.18000295    19.18000295    8[6-(1,1),6-(6,6)]
   794    21.27110286    21.27110286    21.27110286    8[6-(6,8),29-(8,8,8)]
   795    21.33379108    21.33379108    21.33379108    8[6-(6,8),29-(8,8,8)]
   796    17.99929625    17.99929625    17.99929625    8[6-(6,8)]
   797    16.27654855    16.27654855    16.27654855    8[6-(6,8)]
   798    23.08741155    23.08741155    23.08741155    8[6-(6,8),29-(8,8,8)]
   799    23.04781899    23.04781899    23.04781899    8[6-(6,8),29-(8,8,8)]
   800    18.08979353    18.08979353    18.08979353    8[6-(6,8)]
   801    19.50216384    19.50216384    19.50216384    8[6-(6,8)]
   802    17.63730713    17.63730713    17.63730713    8[6-(1,1,8),6-(6,6)]
   803    19.31834124    19.31834124    19.31834124    8[6-(1,1,8),6-(6,6)]
   804    17.18246403    17.18246403    17.18246403    8[6-(6,8),29-(8,8,8)]
   805    18.60779619    18.60779619    18.60779619    8[6-(6,8),29-(8,8,8)]
   806    21.26332575    21.26332575    21.26332575    8[6-(6,8),29-(8,8,8)]
   807     21.6015122     21.6015122     21.6015122    8[6-(6,8),29-(8,8,8)]
   808    17.66040279    17.66040279    17.66040279    8[6-(1,1,8),6-(6,6)]
   809     2.29589714     2.29589714     2.29589714    8[6-(6,8),29-(8,8,8)]
   810     2.23320892     2.23320892     2.23320892    8[6-(6,8),29-(8,8,8)]
   811     5.56770375     5.56770375     5.56770375    8[6-(6,8)]
   812     7.29045145     7.29045145     7.29045145    8[6-(6,8),29-(8,8,8)]
   813     0.47958845     0.47958845     0.47958845    8[6-(6,8),29-(8,8,8)]
   814     0.51918101     0.51918101     0.51918101    8[6-(6,8),29-(8,8,8)]
   815     5.47720647     5.47720647     5.47720647    8[6-(6,8),29-(8,8,8)]
   816     4.06483616     4.06483616     4.06483616    8[6-(6,8),29-(8,8,8)]
   817     5.92969287     5.92969287     5.92969287    8[6-(1,1,8),6-(6,6)]
   818     4.24865876     4.24865876     4.24865876    8[6-(1,1,8),6-(6,6)]
   819     6.38453597     6.38453597     6.38453597    8[6-(6,8),29-(8,8,8)]
   820     4.95920381     4.95920381     4.95920381    8[6-(6,8),29-(8,8,8)]
   821     2.30367425     2.30367425     2.30367425    8[6-(6,8),29-(8,8,8)]
   822      1.9654878      1.9654878      1.9654878    8[6-(6,8),29-(8,8,8)]
   823     5.90659721     5.90659721     5.90659721    8[6-(1,1,8),6-(6,6)]
   824    15.33646092    15.33646092    15.33646092    8[6-(6,8),29-(8,8,8)]
   825    17.01560967    17.01560967    17.01560967    8[6-(6,8),29-(8,8,8)]
   826    17.32339469    17.32339469    17.32339469    8[6-(6,8),29-(8,8,8)]
   827    15.89759119    15.89759119    15.89759119    8[6-(6,8),29-(8,8,8)]
   828      8.2767304      8.2767304      8.2767304    8[6-(6,8),29-(8,8,8)]
   829     6.83607969     6.83607969     6.83607969    8[6-(6,8),29-(8,8,8)]
   830     8.90738332     8.90738332     8.90738332    8[6-(6,8),29-(8,8,8)]
   831     7.19241273     7.19241273     7.19241273    8[6-(6,8),29-(8,8,8)]
   832    12.31234348    12.31234348    12.31234348    8[6-(1,1,8),6-(6,6)]
   833    11.29024269    11.29024269    11.29024269    8[6-(1,1,8),6-(6,6)]
   834    23.10697216    23.10697216    23.10697216    8[6-(6,8),29-(8,8,8)]
   835     22.7775055     22.7775055     22.7775055    8[6-(6,8),29-(8,8,8)]
   836    17.31491057    17.31491057    17.31491057    8[6-(6,8),29-(8,8,8)]
   837    18.95564511    18.95564511    18.95564511    8[6-(6,8),29-(8,8,8)]
   838    19.18000295    19.18000295    19.18000295    8[6-(1,1,8),6-(6,6)]
   839     8.23053908     8.23053908     8.23053908    8[6-(6,8),29-(8,8,8)]
   840     6.55139033     6.55139033     6.55139033    8[6-(6,8),29-(8,8,8)]
   841     6.24360531     6.24360531     6.24360531    8[6-(6,8),29-(8,8,8)]
   842     7.66940881     7.66940881     7.66940881    8[6-(6,8),29-(8,8,8)]
   843     15.2902696     15.2902696     15.2902696    8[6-(6,8),29-(8,8,8)]
   844    16.73092031    16.73092031    16.73092031    8[6-(6,8),29-(8,8,8)]
   845    14.65961668    14.65961668    14.65961668    8[6-(6,8),29-(8,8,8)]
   846    16.37458727    16.37458727    16.37458727    8[6-(6,8),29-(8,8,8)]
   847    11.25465652    11.25465652    11.25465652    8[6-(1,1,8),6-(6,6)]
   848    12.27675731    12.27675731    12.27675731    8[6-(1,1,8),6-(6,6)]
   849     0.46002784     0.46002784     0.46002784    8[6-(6,8),29-(8,8,8)]
   850      0.7894945      0.7894945      0.7894945    8[6-(6,8),29-(8,8,8)]
   851     6.25208943     6.25208943     6.25208943    8[6-(6,8),29-(8,8,8)]
   852     4.61135489     4.61135489     4.61135489    8[6-(6,8),29-(8,8,8)]
   853     4.38699705     4.38699705     4.38699705    8[6-(1,1,8),6-(6,6)]
   854     2.29589714     2.29589714     2.29589714    8[6-(6,8),29-(8,8,8)]
   855     2.23320892     2.23320892     2.23320892    8[6-(6,8),29-(8,8,8)]
   856     5.56770375     5.56770375     5.56770375    8[6-(6,8),29-(8,8,8)]
   857     7.29045145     7.29045145     7.29045145    8[6-(6,8),29-(8,8,8)]
   858     0.47958845     0.47958845     0.47958845    8[6-(6,8),29-(8,8,8)]
   859     0.51918101     0.51918101     0.51918101    8[6-(6,8),29-(8,8,8)]
   860     5.47720647     5.47720647     5.47720647    8[6-(6,8),29-(8,8,8)]
   861     4.06483616     4.06483616     4.06483616    8[6-(6,8),29-(8,8,8)]
   862     5.92969287     5.92969287     5.92969287    8[6-(1,1,8),6-(6,6)]
   863     4.24865876     4.24865876     4.24865876    8[6-(1,1,8),6-(6,6)]
   864     6.38453597     6.38453597     6.38453597    8[6-(6,8),29-(8,8,8)]
   865     4.95920381     4.95920381     4.95920381    8[6-(6,8),29-(8,8,8)]
   866     2.30367425     2.30367425     2.30367425    8[6-(6,8),29-(8,8,8)]
   867      1.9654878      1.9654878      1.9654878    8[6-(6,8),29-(8,8,8)]
   868     5.90659721     5.90659721     5.90659721    8[6-(1,1,8),6-(6,6)]
   869    21.27110286    21.27110286    21.27110286    8[6-(6,8),29-(8,8,8)]
   870    21.33379108    21.33379108    21.33379108    8[6-(6,8),29-(8,8,8)]
   871    17.99929625    17.99929625    17.99929625    8[6-(6,8),29-(8,8,8)]
   872    16.27654855    16.27654855    16.27654855    8[6-(6,8),29-(8,8,8)]
   873    23.08741155    23.08741155    23.08741155    8[6-(6,8),29-(8,8,8)]
   874    23.04781899    23.04781899    23.04781899    8[6-(6,8),29-(8,8,8)]
   875    18.08979353    18.08979353    18.08979353    8[6-(6,8),29-(8,8,8)]
   876    19.50216384    19.50216384    19.50216384    8[6-(6,8),29-(8,8,8)]
   877    17.63730713    17.63730713    17.63730713    8[6-(1,1,8),6-(6,6)]
   878    19.31834124    19.31834124    19.31834124    8[6-(1,1,8),6-(6,6)]
   879    17.18246403    17.18246403    17.18246403    8[6-(6,8),29-(8,8,8)]
   880    18.60779619    18.60779619    18.60779619    8[6-(6,8),29-(8,8,8)]
   881    21.26332575    21.26332575    21.26332575    8[6-(6,8),29-(8,8,8)]
   882     21.6015122     21.6015122     21.6015122    8[6-(6,8),29-(8,8,8)]
