# Supplementary material for: A collection of forcefield precursors for metal–organic frameworks
Source: RSC Adv. 2019 Nov 13;9(63):36492–507. doi: 10.1039/c9ra07327b (PMC9075174; doi:10.1039/c9ra07327b)
Supplement: RA-009-C9RA07327B-s3193 [file RA-009-C9RA07327B-s3193.txt]

LASMAV_neutral

16.3693    0.00000000    0.00000000
0.0    24.803    0.00000000
0.0    -12.4015    21.48002809

     1    5.669998134    5.669998134    5.669998134    27[7-(6,6),7-(6,6),8-(1,27,27),8-(6),8-(6)]
     2    5.669998134    5.669998134    5.669998134    27[7-(6,6),7-(6,6),8-(1,27,27),8-(6),8-(6)]
     3    5.669998134    5.669998134    5.669998134    27[7-(6,6),7-(6,6),8-(1,27,27),8-(6),8-(6)]
     4   13.854648134   13.854648134   13.854648134    27[7-(6,6),7-(6,6),8-(1,27,27),8-(6),8-(6)]
     5   13.854648134   13.854648134   13.854648134    27[7-(6,6),7-(6,6),8-(1,27,27),8-(6),8-(6)]
     6   13.854648134   13.854648134   13.854648134    27[7-(6,6),7-(6,6),8-(1,27,27),8-(6),8-(6)]
     7   10.699301866   10.699301866   10.699301866    27[7-(6,6),7-(6,6),8-(1,27,27),8-(6),8-(6)]
     8   10.699301866   10.699301866   10.699301866    27[7-(6,6),7-(6,6),8-(1,27,27),8-(6),8-(6)]
     9   10.699301866   10.699301866   10.699301866    27[7-(6,6),7-(6,6),8-(1,27,27),8-(6),8-(6)]
    10    2.514651866    2.514651866    2.514651866    27[7-(6,6),7-(6,6),8-(1,27,27),8-(6),8-(6)]
    11    2.514651866    2.514651866    2.514651866    27[7-(6,6),7-(6,6),8-(1,27,27),8-(6),8-(6)]
    12    2.514651866    2.514651866    2.514651866    27[7-(6,6),7-(6,6),8-(1,27,27),8-(6),8-(6)]
    13      12.276975      12.276975      12.276975    27[7-(6,6),8-(27,27),8-(6),8-(6),8-(6),8-(6)]
    14      12.276975      12.276975      12.276975    27[7-(6,6),8-(27,27),8-(6),8-(6),8-(6),8-(6)]
    15      12.276975      12.276975      12.276975    27[7-(6,6),8-(27,27),8-(6),8-(6),8-(6),8-(6)]
    16       4.092325       4.092325       4.092325    27[7-(6,6),8-(6),8-(6),8-(6),8-(6)]
    17       4.092325       4.092325       4.092325    27[7-(6,6),8-(6),8-(6),8-(6),8-(6)]
    18       4.092325       4.092325       4.092325    27[7-(6,6),8-(6),8-(6),8-(6),8-(6)]
    19       4.092325       4.092325       4.092325    27[8-(0),8-(0),8-(1,27,27),8-(6),8-(6)]
    20       4.092325       4.092325       4.092325    27[8-(0),8-(0),8-(1,27,27),8-(6),8-(6)]
    21       4.092325       4.092325       4.092325    27[8-(0),8-(0),8-(1,27,27),8-(6),8-(6)]
    22      12.276975      12.276975      12.276975    27[8-(0),8-(0),8-(1,27,27),8-(6),8-(6)]
    23      12.276975      12.276975      12.276975    27[8-(0),8-(0),8-(1,27,27),8-(6),8-(6)]
    24      12.276975      12.276975      12.276975    27[8-(0),8-(0),8-(1,27,27),8-(6),8-(6)]
    25    10.33884988    10.33884988    10.33884988    1[6-(6,7)]
    26    10.24554487    10.24554487    10.24554487    1[6-(6,6)]
    27     6.87019521     6.87019521     6.87019521    1[6-(6,7)]
    28     8.58733478     8.58733478     8.58733478    1[6-(6,6)]
    29     9.33704872     9.33704872     9.33704872    1[6-(6,6)]
    30     7.61336143     7.61336143     7.61336143    1[6-(6,7)]
    31     6.21869707     6.21869707     6.21869707    1[6-(6,7)]
    32     7.80160838     7.80160838     7.80160838    1[6-(6,6)]
    33    10.07530415    10.07530415    10.07530415    1[6-(6,6)]
    34     8.42200485     8.42200485     8.42200485    1[6-(6,7)]
    35    10.33884988    10.33884988    10.33884988    1[6-(6,7)]
    36    10.24554487    10.24554487    10.24554487    1[6-(6,6)]
    37     6.87019521     6.87019521     6.87019521    1[6-(6,7)]
    38     8.58733478     8.58733478     8.58733478    1[6-(6,6)]
    39     9.33704872     9.33704872     9.33704872    1[6-(6,6)]
    40     7.61336143     7.61336143     7.61336143    1[6-(6,7)]
    41     6.21869707     6.21869707     6.21869707    1[6-(6,7)]
    42     7.80160838     7.80160838     7.80160838    1[6-(6,6)]
    43    10.07530415    10.07530415    10.07530415    1[6-(6,6)]
    44     8.42200485     8.42200485     8.42200485    1[6-(6,7)]
    45    10.33884988    10.33884988    10.33884988    1[6-(6,7)]
    46    10.24554487    10.24554487    10.24554487    1[6-(6,6)]
    47     6.87019521     6.87019521     6.87019521    1[6-(6,7)]
    48     8.58733478     8.58733478     8.58733478    1[6-(6,6)]
    49     9.33704872     9.33704872     9.33704872    1[6-(6,6)]
    50     7.61336143     7.61336143     7.61336143    1[6-(6,7)]
    51     6.21869707     6.21869707     6.21869707    1[6-(6,7)]
    52     7.80160838     7.80160838     7.80160838    1[6-(6,6)]
    53    10.07530415    10.07530415    10.07530415    1[6-(6,6)]
    54     8.42200485     8.42200485     8.42200485    1[6-(6,7)]
    55     2.15419988     2.15419988     2.15419988    1[6-(6,7)]
    56     2.06089487     2.06089487     2.06089487    1[6-(6,6)]
    57    15.05484521    15.05484521    15.05484521    1[6-(6,7)]
    58     0.40268478     0.40268478     0.40268478    1[6-(6,6)]
    59     1.15239872     1.15239872     1.15239872    1[6-(6,6)]
    60    15.79801143    15.79801143    15.79801143    1[6-(6,7)]
    61    14.40334707    14.40334707    14.40334707    1[6-(6,7)]
    62    15.98625838    15.98625838    15.98625838    1[6-(6,6)]
    63     1.89065415     1.89065415     1.89065415    1[6-(6,6)]
    64     0.23735485     0.23735485     0.23735485    1[6-(6,7)]
    65     2.15419988     2.15419988     2.15419988    1[6-(6,7)]
    66     2.06089487     2.06089487     2.06089487    1[6-(6,6)]
    67    15.05484521    15.05484521    15.05484521    1[6-(6,7)]
    68     0.40268478     0.40268478     0.40268478    1[6-(6,6)]
    69     1.15239872     1.15239872     1.15239872    1[6-(6,6)]
    70    15.79801143    15.79801143    15.79801143    1[6-(6,7)]
    71    14.40334707    14.40334707    14.40334707    1[6-(6,7)]
    72    15.98625838    15.98625838    15.98625838    1[6-(6,6)]
    73     1.89065415     1.89065415     1.89065415    1[6-(6,6)]
    74     0.23735485     0.23735485     0.23735485    1[6-(6,7)]
    75     2.15419988     2.15419988     2.15419988    1[6-(6,7)]
    76     2.06089487     2.06089487     2.06089487    1[6-(6,6)]
    77    15.05484521    15.05484521    15.05484521    1[6-(6,7)]
    78     0.40268478     0.40268478     0.40268478    1[6-(6,6)]
    79     1.15239872     1.15239872     1.15239872    1[6-(6,6)]
    80    15.79801143    15.79801143    15.79801143    1[6-(6,7)]
    81    14.40334707    14.40334707    14.40334707    1[6-(6,7)]
    82    15.98625838    15.98625838    15.98625838    1[6-(6,6)]
    83     1.89065415     1.89065415     1.89065415    1[6-(6,6)]
    84     0.23735485     0.23735485     0.23735485    1[6-(6,7)]
    85     6.03045012     6.03045012     6.03045012    1[6-(6,7)]
    86     6.12375513     6.12375513     6.12375513    1[6-(6,6)]
    87     9.49910479     9.49910479     9.49910479    1[6-(6,7)]
    88     7.78196522     7.78196522     7.78196522    1[6-(6,6)]
    89     7.03225128     7.03225128     7.03225128    1[6-(6,6)]
    90     8.75593857     8.75593857     8.75593857    1[6-(6,7)]
    91    10.15060293    10.15060293    10.15060293    1[6-(6,7)]
    92     8.56769162     8.56769162     8.56769162    1[6-(6,6)]
    93     6.29399585     6.29399585     6.29399585    1[6-(6,6)]
    94     7.94729515     7.94729515     7.94729515    1[6-(6,7)]
    95     6.03045012     6.03045012     6.03045012    1[6-(6,7)]
    96     6.12375513     6.12375513     6.12375513    1[6-(6,6)]
    97     9.49910479     9.49910479     9.49910479    1[6-(6,7)]
    98     7.78196522     7.78196522     7.78196522    1[6-(6,6)]
    99     7.03225128     7.03225128     7.03225128    1[6-(6,6)]
   100     8.75593857     8.75593857     8.75593857    1[6-(6,7)]
   101    10.15060293    10.15060293    10.15060293    1[6-(6,7)]
   102     8.56769162     8.56769162     8.56769162    1[6-(6,6)]
   103     6.29399585     6.29399585     6.29399585    1[6-(6,6)]
   104     7.94729515     7.94729515     7.94729515    1[6-(6,7)]
   105     6.03045012     6.03045012     6.03045012    1[6-(6,7)]
   106     6.12375513     6.12375513     6.12375513    1[6-(6,6)]
   107     9.49910479     9.49910479     9.49910479    1[6-(6,7)]
   108     7.78196522     7.78196522     7.78196522    1[6-(6,6)]
   109     7.03225128     7.03225128     7.03225128    1[6-(6,6)]
   110     8.75593857     8.75593857     8.75593857    1[6-(6,7)]
   111    10.15060293    10.15060293    10.15060293    1[6-(6,7)]
   112     8.56769162     8.56769162     8.56769162    1[6-(6,6)]
   113     6.29399585     6.29399585     6.29399585    1[6-(6,6)]
   114     7.94729515     7.94729515     7.94729515    1[6-(6,7)]
   115    14.21510012    14.21510012    14.21510012    1[6-(6,7)]
   116    14.30840513    14.30840513    14.30840513    1[6-(6,6)]
   117     1.31445479     1.31445479     1.31445479    1[6-(6,7)]
   118    15.96661522    15.96661522    15.96661522    1[6-(6,6)]
   119    15.21690128    15.21690128    15.21690128    1[6-(6,6)]
   120     0.57128857     0.57128857     0.57128857    1[6-(6,7)]
   121     1.96595293     1.96595293     1.96595293    1[6-(6,7)]
   122     0.38304162     0.38304162     0.38304162    1[6-(6,6)]
   123    14.47864585    14.47864585    14.47864585    1[6-(6,6)]
   124    16.13194515    16.13194515    16.13194515    1[6-(6,7)]
   125    14.21510012    14.21510012    14.21510012    1[6-(6,7)]
   126    14.30840513    14.30840513    14.30840513    1[6-(6,6)]
   127     1.31445479     1.31445479     1.31445479    1[6-(6,7)]
   128    15.96661522    15.96661522    15.96661522    1[6-(6,6)]
   129    15.21690128    15.21690128    15.21690128    1[6-(6,6)]
   130     0.57128857     0.57128857     0.57128857    1[6-(6,7)]
   131     1.96595293     1.96595293     1.96595293    1[6-(6,7)]
   132     0.38304162     0.38304162     0.38304162    1[6-(6,6)]
   133    14.47864585    14.47864585    14.47864585    1[6-(6,6)]
   134    16.13194515    16.13194515    16.13194515    1[6-(6,7)]
   135    14.21510012    14.21510012    14.21510012    1[6-(6,7)]
   136    14.30840513    14.30840513    14.30840513    1[6-(6,6)]
   137     1.31445479     1.31445479     1.31445479    1[6-(6,7)]
   138    15.96661522    15.96661522    15.96661522    1[6-(6,6)]
   139    15.21690128    15.21690128    15.21690128    1[6-(6,6)]
   140     0.57128857     0.57128857     0.57128857    1[6-(6,7)]
   141     1.96595293     1.96595293     1.96595293    1[6-(6,7)]
   142     0.38304162     0.38304162     0.38304162    1[6-(6,6)]
   143    14.47864585    14.47864585    14.47864585    1[6-(6,6)]
   144    16.13194515    16.13194515    16.13194515    1[6-(6,7)]
   145       4.092325       4.092325       4.092325    1[8-(27,27,27)]
   146       4.092325       4.092325       4.092325    1[8-(0)]
   147       4.092325       4.092325       4.092325    1[8-(27,27,27)]
   148       4.092325       4.092325       4.092325    1[8-(0)]
   149       4.092325       4.092325       4.092325    1[8-(27,27,27)]
   150       4.092325       4.092325       4.092325    1[8-(0)]
   151      12.276975      12.276975      12.276975    1[8-(27,27,27)]
   152      12.276975      12.276975      12.276975    1[8-(0)]
   153      12.276975      12.276975      12.276975    1[8-(27,27,27)]
   154      12.276975      12.276975      12.276975    1[8-(0)]
   155      12.276975      12.276975      12.276975    1[8-(27,27,27)]
   156      12.276975      12.276975      12.276975    1[8-(0)]
   157    11.13603479    11.13603479    11.13603479    6[1-(0),6-(1,6),7-(6,27)]
   158     11.0656468     11.0656468     11.0656468    6[1-(0),6-(1,7),6-(6,6)]
   159     7.38910202     7.38910202     7.38910202    6[1-(0),6-(1,6),7-(6,27)]
   160     8.40563555     8.40563555     8.40563555    6[1-(0),6-(1,7),6-(6,6)]
   161     9.17008186     9.17008186     9.17008186    6[6-(1,6),6-(1,6),6-(8,8)]
   162      8.8557913      8.8557913      8.8557913    6[1-(0),6-(1,7),6-(6,6)]
   163     7.82288847     7.82288847     7.82288847    6[1-(0),6-(1,6),7-(6,27)]
   164    10.35521918    10.35521918    10.35521918    6[6-(6,6),8-(27),8-(27)]
   165      7.0060604      7.0060604      7.0060604    6[1-(0),6-(1,6),7-(6,27)]
   166     7.95384287     7.95384287     7.95384287    6[1-(0),6-(1,7),6-(6,6)]
   167     9.08987229     9.08987229     9.08987229    6[6-(1,6),6-(1,6),6-(8,8)]
   168     9.29448854     9.29448854     9.29448854    6[1-(0),6-(1,7),6-(6,6)]
   169     8.31396747     8.31396747     8.31396747    6[1-(0),6-(1,6),7-(6,27)]
   170    10.10313196    10.10313196    10.10313196    6[6-(6,6),8-(27),8-(27)]
   171    11.13603479    11.13603479    11.13603479    6[1-(0),6-(1,6),7-(6,27)]
   172     11.0656468     11.0656468     11.0656468    6[1-(0),6-(1,7),6-(6,6)]
   173     7.38910202     7.38910202     7.38910202    6[1-(0),6-(1,6),7-(6,27)]
   174     8.40563555     8.40563555     8.40563555    6[1-(0),6-(1,7),6-(6,6)]
   175     9.17008186     9.17008186     9.17008186    6[6-(1,6),6-(1,6),6-(8,8)]
   176      8.8557913      8.8557913      8.8557913    6[1-(0),6-(1,7),6-(6,6)]
   177     7.82288847     7.82288847     7.82288847    6[1-(0),6-(1,6),7-(6,27)]
   178    10.35521918    10.35521918    10.35521918    6[6-(6,6),8-(27),8-(27)]
   179      7.0060604      7.0060604      7.0060604    6[1-(0),6-(1,6),7-(6,27)]
   180     7.95384287     7.95384287     7.95384287    6[1-(0),6-(1,7),6-(6,6)]
   181     9.08987229     9.08987229     9.08987229    6[6-(1,6),6-(1,6),6-(8,8)]
   182     9.29448854     9.29448854     9.29448854    6[1-(0),6-(1,7),6-(6,6)]
   183     8.31396747     8.31396747     8.31396747    6[1-(0),6-(1,6),7-(6,27)]
   184    10.10313196    10.10313196    10.10313196    6[6-(6,6),8-(27),8-(27)]
   185    11.13603479    11.13603479    11.13603479    6[1-(0),6-(1,6),7-(6,27)]
   186     11.0656468     11.0656468     11.0656468    6[1-(0),6-(1,7),6-(6,6)]
   187     7.38910202     7.38910202     7.38910202    6[1-(0),6-(1,6),7-(6,27)]
   188     8.40563555     8.40563555     8.40563555    6[1-(0),6-(1,7),6-(6,6)]
   189     9.17008186     9.17008186     9.17008186    6[6-(1,6),6-(1,6),6-(8,8)]
   190      8.8557913      8.8557913      8.8557913    6[1-(0),6-(1,7),6-(6,6)]
   191     7.82288847     7.82288847     7.82288847    6[1-(0),6-(1,6),7-(6,27)]
   192    10.35521918    10.35521918    10.35521918    6[6-(6,6),8-(27),8-(27)]
   193      7.0060604      7.0060604      7.0060604    6[1-(0),6-(1,6),7-(6,27)]
   194     7.95384287     7.95384287     7.95384287    6[1-(0),6-(1,7),6-(6,6)]
   195     9.08987229     9.08987229     9.08987229    6[6-(1,6),6-(1,6),6-(8,8)]
   196     9.29448854     9.29448854     9.29448854    6[1-(0),6-(1,7),6-(6,6)]
   197     8.31396747     8.31396747     8.31396747    6[1-(0),6-(1,6),7-(6,27)]
   198    10.10313196    10.10313196    10.10313196    6[6-(6,6),8-(27),8-(27)]
   199     2.95138479     2.95138479     2.95138479    6[1-(0),6-(1,6),7-(6,27)]
   200      2.8809968      2.8809968      2.8809968    6[1-(0),6-(1,7),6-(6,6)]
   201    15.57375202    15.57375202    15.57375202    6[1-(0),6-(1,6),7-(6,27)]
   202     0.22098555     0.22098555     0.22098555    6[1-(0),6-(1,7),6-(6,6)]
   203     0.98543186     0.98543186     0.98543186    6[6-(1,6),6-(1,6),6-(8,8)]
   204      0.6711413      0.6711413      0.6711413    6[1-(0),6-(1,7),6-(6,6)]
   205    16.00753847    16.00753847    16.00753847    6[1-(0),6-(1,6),7-(6,27)]
   206     2.17056918     2.17056918     2.17056918    6[6-(6,6),8-(27),8-(27)]
   207     15.1907104     15.1907104     15.1907104    6[1-(0),6-(1,6),7-(6,27)]
   208    16.13849287    16.13849287    16.13849287    6[1-(0),6-(1,7),6-(6,6)]
   209     0.90522229     0.90522229     0.90522229    6[6-(1,6),6-(1,6),6-(8,8)]
   210     1.10983854     1.10983854     1.10983854    6[1-(0),6-(1,7),6-(6,6)]
   211     0.12931747     0.12931747     0.12931747    6[1-(0),6-(1,6),7-(6,27)]
   212     1.91848196     1.91848196     1.91848196    6[6-(6,6),8-(27),8-(27)]
   213     2.95138479     2.95138479     2.95138479    6[1-(0),6-(1,6),7-(6,27)]
   214      2.8809968      2.8809968      2.8809968    6[1-(0),6-(1,7),6-(6,6)]
   215    15.57375202    15.57375202    15.57375202    6[1-(0),6-(1,6),7-(6,27)]
   216     0.22098555     0.22098555     0.22098555    6[1-(0),6-(1,7),6-(6,6)]
   217     0.98543186     0.98543186     0.98543186    6[6-(1,6),6-(1,6),6-(8,8)]
   218      0.6711413      0.6711413      0.6711413    6[1-(0),6-(1,7),6-(6,6)]
   219    16.00753847    16.00753847    16.00753847    6[1-(0),6-(1,6),7-(6,27)]
   220     2.17056918     2.17056918     2.17056918    6[6-(6,6),8-(27),8-(27)]
   221     15.1907104     15.1907104     15.1907104    6[1-(0),6-(1,6),7-(6,27)]
   222    16.13849287    16.13849287    16.13849287    6[1-(0),6-(1,7),6-(6,6)]
   223     0.90522229     0.90522229     0.90522229    6[6-(1,6),6-(1,6),6-(8,8)]
   224     1.10983854     1.10983854     1.10983854    6[1-(0),6-(1,7),6-(6,6)]
   225     0.12931747     0.12931747     0.12931747    6[1-(0),6-(1,6),7-(6,27)]
   226     1.91848196     1.91848196     1.91848196    6[6-(6,6),8-(27),8-(27)]
   227     2.95138479     2.95138479     2.95138479    6[1-(0),6-(1,6),7-(6,27)]
   228      2.8809968      2.8809968      2.8809968    6[1-(0),6-(1,7),6-(6,6)]
   229    15.57375202    15.57375202    15.57375202    6[1-(0),6-(1,6),7-(6,27)]
   230     0.22098555     0.22098555     0.22098555    6[1-(0),6-(1,7),6-(6,6)]
   231     0.98543186     0.98543186     0.98543186    6[6-(1,6),6-(1,6),6-(8,8)]
   232      0.6711413      0.6711413      0.6711413    6[1-(0),6-(1,7),6-(6,6)]
   233    16.00753847    16.00753847    16.00753847    6[1-(0),6-(1,6),7-(6,27)]
   234     2.17056918     2.17056918     2.17056918    6[6-(6,6),8-(27),8-(27)]
   235     15.1907104     15.1907104     15.1907104    6[1-(0),6-(1,6),7-(6,27)]
   236    16.13849287    16.13849287    16.13849287    6[1-(0),6-(1,7),6-(6,6)]
   237     0.90522229     0.90522229     0.90522229    6[6-(1,6),6-(1,6),6-(8,8)]
   238     1.10983854     1.10983854     1.10983854    6[1-(0),6-(1,7),6-(6,6)]
   239     0.12931747     0.12931747     0.12931747    6[1-(0),6-(1,6),7-(6,27)]
   240     1.91848196     1.91848196     1.91848196    6[6-(6,6),8-(27),8-(27)]
   241     5.23326521     5.23326521     5.23326521    6[1-(0),6-(1,6),7-(6,27)]
   242      5.3036532      5.3036532      5.3036532    6[1-(0),6-(1,7),6-(6,6)]
   243     8.98019798     8.98019798     8.98019798    6[1-(0),6-(1,6),7-(6,27)]
   244     7.96366445     7.96366445     7.96366445    6[1-(0),6-(1,7),6-(6,6)]
   245     7.19921814     7.19921814     7.19921814    6[6-(1,6),6-(1,6),6-(8,8)]
   246      7.5135087      7.5135087      7.5135087    6[1-(0),6-(1,7),6-(6,6)]
   247     8.54641153     8.54641153     8.54641153    6[1-(0),6-(1,6),7-(6,27)]
   248     6.01408082     6.01408082     6.01408082    6[6-(6,6),8-(27),8-(27)]
   249      9.3632396      9.3632396      9.3632396    6[1-(0),6-(1,6),7-(6,27)]
   250     8.41545713     8.41545713     8.41545713    6[1-(0),6-(1,7),6-(6,6)]
   251     7.27942771     7.27942771     7.27942771    6[6-(1,6),6-(1,6),6-(8,8)]
   252     7.07481146     7.07481146     7.07481146    6[1-(0),6-(1,7),6-(6,6)]
   253     8.05533253     8.05533253     8.05533253    6[1-(0),6-(1,6),7-(6,27)]
   254     6.26616804     6.26616804     6.26616804    6[6-(6,6),8-(27),8-(27)]
   255     5.23326521     5.23326521     5.23326521    6[1-(0),6-(1,6),7-(6,27)]
   256      5.3036532      5.3036532      5.3036532    6[1-(0),6-(1,7),6-(6,6)]
   257     8.98019798     8.98019798     8.98019798    6[1-(0),6-(1,6),7-(6,27)]
   258     7.96366445     7.96366445     7.96366445    6[1-(0),6-(1,7),6-(6,6)]
   259     7.19921814     7.19921814     7.19921814    6[6-(1,6),6-(1,6),6-(8,8)]
   260      7.5135087      7.5135087      7.5135087    6[1-(0),6-(1,7),6-(6,6)]
   261     8.54641153     8.54641153     8.54641153    6[1-(0),6-(1,6),7-(6,27)]
   262     6.01408082     6.01408082     6.01408082    6[6-(6,6),8-(27),8-(27)]
   263      9.3632396      9.3632396      9.3632396    6[1-(0),6-(1,6),7-(6,27)]
   264     8.41545713     8.41545713     8.41545713    6[1-(0),6-(1,7),6-(6,6)]
   265     7.27942771     7.27942771     7.27942771    6[6-(1,6),6-(1,6),6-(8,8)]
   266     7.07481146     7.07481146     7.07481146    6[1-(0),6-(1,7),6-(6,6)]
   267     8.05533253     8.05533253     8.05533253    6[1-(0),6-(1,6),7-(6,27)]
   268     6.26616804     6.26616804     6.26616804    6[6-(6,6),8-(27),8-(27)]
   269     5.23326521     5.23326521     5.23326521    6[1-(0),6-(1,6),7-(6,27)]
   270      5.3036532      5.3036532      5.3036532    6[1-(0),6-(1,7),6-(6,6)]
   271     8.98019798     8.98019798     8.98019798    6[1-(0),6-(1,6),7-(6,27)]
   272     7.96366445     7.96366445     7.96366445    6[1-(0),6-(1,7),6-(6,6)]
   273     7.19921814     7.19921814     7.19921814    6[6-(1,6),6-(1,6),6-(8,8)]
   274      7.5135087      7.5135087      7.5135087    6[1-(0),6-(1,7),6-(6,6)]
   275     8.54641153     8.54641153     8.54641153    6[1-(0),6-(1,6),7-(6,27)]
   276     6.01408082     6.01408082     6.01408082    6[6-(6,6),8-(27),8-(27)]
   277      9.3632396      9.3632396      9.3632396    6[1-(0),6-(1,6),7-(6,27)]
   278     8.41545713     8.41545713     8.41545713    6[1-(0),6-(1,7),6-(6,6)]
   279     7.27942771     7.27942771     7.27942771    6[6-(1,6),6-(1,6),6-(8,8)]
   280     7.07481146     7.07481146     7.07481146    6[1-(0),6-(1,7),6-(6,6)]
   281     8.05533253     8.05533253     8.05533253    6[1-(0),6-(1,6),7-(6,27)]
   282     6.26616804     6.26616804     6.26616804    6[6-(6,6),8-(27),8-(27)]
   283    13.41791521    13.41791521    13.41791521    6[1-(0),6-(1,6),7-(6,27)]
   284     13.4883032     13.4883032     13.4883032    6[1-(0),6-(1,7),6-(6,6)]
   285     0.79554798     0.79554798     0.79554798    6[1-(0),6-(1,6),7-(6,27)]
   286    16.14831445    16.14831445    16.14831445    6[1-(0),6-(1,7),6-(6,6)]
   287    15.38386814    15.38386814    15.38386814    6[6-(1,6),6-(1,6),6-(8,8)]
   288     15.6981587     15.6981587     15.6981587    6[1-(0),6-(1,7),6-(6,6)]
   289     0.36176153     0.36176153     0.36176153    6[1-(0),6-(1,6),7-(6,27)]
   290    14.19873082    14.19873082    14.19873082    6[6-(6,6),8-(27),8-(27)]
   291      1.1785896      1.1785896      1.1785896    6[1-(0),6-(1,6),7-(6,27)]
   292     0.23080713     0.23080713     0.23080713    6[1-(0),6-(1,7),6-(6,6)]
   293    15.46407771    15.46407771    15.46407771    6[6-(1,6),6-(1,6),6-(8,8)]
   294    15.25946146    15.25946146    15.25946146    6[1-(0),6-(1,7),6-(6,6)]
   295    16.23998253    16.23998253    16.23998253    6[1-(0),6-(1,6),7-(6,27)]
   296    14.45081804    14.45081804    14.45081804    6[6-(6,6),8-(27),8-(27)]
   297    13.41791521    13.41791521    13.41791521    6[1-(0),6-(1,6),7-(6,27)]
   298     13.4883032     13.4883032     13.4883032    6[1-(0),6-(1,7),6-(6,6)]
   299     0.79554798     0.79554798     0.79554798    6[1-(0),6-(1,6),7-(6,27)]
   300    16.14831445    16.14831445    16.14831445    6[1-(0),6-(1,7),6-(6,6)]
   301    15.38386814    15.38386814    15.38386814    6[6-(1,6),6-(1,6),6-(8,8)]
   302     15.6981587     15.6981587     15.6981587    6[1-(0),6-(1,7),6-(6,6)]
   303     0.36176153     0.36176153     0.36176153    6[1-(0),6-(1,6),7-(6,27)]
   304    14.19873082    14.19873082    14.19873082    6[6-(6,6),8-(27),8-(27)]
   305      1.1785896      1.1785896      1.1785896    6[1-(0),6-(1,6),7-(6,27)]
   306     0.23080713     0.23080713     0.23080713    6[1-(0),6-(1,7),6-(6,6)]
   307    15.46407771    15.46407771    15.46407771    6[6-(1,6),6-(1,6),6-(8,8)]
   308    15.25946146    15.25946146    15.25946146    6[1-(0),6-(1,7),6-(6,6)]
   309    16.23998253    16.23998253    16.23998253    6[1-(0),6-(1,6),7-(6,27)]
   310    14.45081804    14.45081804    14.45081804    6[6-(6,6),8-(27),8-(27)]
   311    13.41791521    13.41791521    13.41791521    6[1-(0),6-(1,6),7-(6,27)]
   312     13.4883032     13.4883032     13.4883032    6[1-(0),6-(1,7),6-(6,6)]
   313     0.79554798     0.79554798     0.79554798    6[1-(0),6-(1,6),7-(6,27)]
   314    16.14831445    16.14831445    16.14831445    6[1-(0),6-(1,7),6-(6,6)]
   315    15.38386814    15.38386814    15.38386814    6[6-(1,6),6-(1,6),6-(8,8)]
   316     15.6981587     15.6981587     15.6981587    6[1-(0),6-(1,7),6-(6,6)]
   317     0.36176153     0.36176153     0.36176153    6[1-(0),6-(1,6),7-(6,27)]
   318    14.19873082    14.19873082    14.19873082    6[6-(6,6),8-(27),8-(27)]
   319      1.1785896      1.1785896      1.1785896    6[1-(0),6-(1,6),7-(6,27)]
   320     0.23080713     0.23080713     0.23080713    6[1-(0),6-(1,7),6-(6,6)]
   321    15.46407771    15.46407771    15.46407771    6[6-(1,6),6-(1,6),6-(8,8)]
   322    15.25946146    15.25946146    15.25946146    6[1-(0),6-(1,7),6-(6,6)]
   323    16.23998253    16.23998253    16.23998253    6[1-(0),6-(1,6),7-(6,27)]
   324    14.45081804    14.45081804    14.45081804    6[6-(6,6),8-(27),8-(27)]
   325      12.276975      12.276975      12.276975    6[6-(1,6),6-(1,6),6-(8,8)]
   326      12.276975      12.276975      12.276975    6[6-(6,6),8-(27),8-(27)]
   327      12.276975      12.276975      12.276975    6[6-(1,6),6-(1,6),6-(8,8)]
   328      12.276975      12.276975      12.276975    6[6-(6,6),8-(27),8-(27)]
   329      12.276975      12.276975      12.276975    6[6-(1,6),6-(1,6),6-(8,8)]
   330      12.276975      12.276975      12.276975    6[6-(6,6),8-(27),8-(27)]
   331       4.092325       4.092325       4.092325    6[6-(1,6),6-(1,6),6-(8,8)]
   332       4.092325       4.092325       4.092325    6[6-(6,6),8-(27),8-(27)]
   333       4.092325       4.092325       4.092325    6[6-(1,6),6-(1,6),6-(8,8)]
   334       4.092325       4.092325       4.092325    6[6-(6,6),8-(27),8-(27)]
   335       4.092325       4.092325       4.092325    6[6-(1,6),6-(1,6),6-(8,8)]
   336       4.092325       4.092325       4.092325    6[6-(6,6),8-(27),8-(27)]
   337     7.11246085     7.11246085     7.11246085    7[6-(1,6),6-(1,6),27-(7,8,8,8)]
   338     7.16811647     7.16811647     7.16811647    7[6-(1,6),6-(1,6),27-(7,8,8,8)]
   339     7.11246085     7.11246085     7.11246085    7[6-(1,6),6-(1,6),27-(7,8,8,8)]
   340     7.16811647     7.16811647     7.16811647    7[6-(1,6),6-(1,6),27-(7,8,8,8)]
   341     7.11246085     7.11246085     7.11246085    7[6-(1,6),6-(1,6),27-(7,8,8,8)]
   342     7.16811647     7.16811647     7.16811647    7[6-(1,6),6-(1,6),27-(7,8,8,8)]
   343    15.29711085    15.29711085    15.29711085    7[6-(1,6),6-(1,6),27-(7,8,8,8)]
   344    15.35276647    15.35276647    15.35276647    7[6-(1,6),6-(1,6),27-(7,8,8,8)]
   345    15.29711085    15.29711085    15.29711085    7[6-(1,6),6-(1,6),27-(7,8,8,8)]
   346    15.35276647    15.35276647    15.35276647    7[6-(1,6),6-(1,6),27-(7,8,8,8)]
   347    15.29711085    15.29711085    15.29711085    7[6-(1,6),6-(1,6),27-(7,8,8,8)]
   348    15.35276647    15.35276647    15.35276647    7[6-(1,6),6-(1,6),27-(7,8,8,8)]
   349     9.25683915     9.25683915     9.25683915    7[6-(1,6),6-(1,6),27-(7,8,8,8)]
   350     9.20118353     9.20118353     9.20118353    7[6-(1,6),6-(1,6),27-(7,8,8,8)]
   351     9.25683915     9.25683915     9.25683915    7[6-(1,6),6-(1,6),27-(7,8,8,8)]
   352     9.20118353     9.20118353     9.20118353    7[6-(1,6),6-(1,6),27-(7,8,8,8)]
   353     9.25683915     9.25683915     9.25683915    7[6-(1,6),6-(1,6),27-(7,8,8,8)]
   354     9.20118353     9.20118353     9.20118353    7[6-(1,6),6-(1,6),27-(7,8,8,8)]
   355     1.07218915     1.07218915     1.07218915    7[6-(1,6),6-(1,6),27-(7,8,8,8)]
   356     1.01653353     1.01653353     1.01653353    7[6-(1,6),6-(1,6),27-(7,8,8,8)]
   357     1.07218915     1.07218915     1.07218915    7[6-(1,6),6-(1,6),27-(7,8,8,8)]
   358     1.01653353     1.01653353     1.01653353    7[6-(1,6),6-(1,6),27-(7,8,8,8)]
   359     1.07218915     1.07218915     1.07218915    7[6-(1,6),6-(1,6),27-(7,8,8,8)]
   360     1.01653353     1.01653353     1.01653353    7[6-(1,6),6-(1,6),27-(7,8,8,8)]
   361      12.276975      12.276975      12.276975    7[6-(1,6),6-(1,6),27-(8,8,8,8,8)]
   362      12.276975      12.276975      12.276975    7[6-(1,6),6-(1,6),27-(8,8,8,8,8)]
   363      12.276975      12.276975      12.276975    7[6-(1,6),6-(1,6),27-(8,8,8,8,8)]
   364       4.092325       4.092325       4.092325    7[6-(1,6),6-(1,6),27-(8,8,8,8)]
   365       4.092325       4.092325       4.092325    7[6-(1,6),6-(1,6),27-(8,8,8,8)]
   366       4.092325       4.092325       4.092325    7[6-(1,6),6-(1,6),27-(8,8,8,8)]
   367    11.15567795    11.15567795    11.15567795    8[6-(6,8),27-(7,7,8,8)]
   368    10.77591019    10.77591019    10.77591019    8[6-(6,8),27-(7,8,8,8,8)]
   369    10.73007615    10.73007615    10.73007615    8[6-(6,8),27-(7,8,8,8,8)]
   370    10.08021494    10.08021494    10.08021494    8[6-(6,8),27-(7,7,8,8)]
   371    10.64659272    10.64659272    10.64659272    8[6-(6,8),27-(8,8,8,8)]
   372     2.19839699     2.19839699     2.19839699    8[27-(8,8,8,8)]
   373    11.15567795    11.15567795    11.15567795    8[6-(6,8),27-(7,7,8,8)]
   374    10.77591019    10.77591019    10.77591019    8[6-(6,8),27-(7,8,8,8,8)]
   375    10.73007615    10.73007615    10.73007615    8[6-(6,8),27-(7,8,8,8,8)]
   376    10.08021494    10.08021494    10.08021494    8[6-(6,8),27-(7,7,8,8)]
   377    10.64659272    10.64659272    10.64659272    8[6-(6,8),27-(8,8,8,8)]
   378     2.19839699     2.19839699     2.19839699    8[27-(8,8,8,8)]
   379    11.15567795    11.15567795    11.15567795    8[6-(6,8),27-(7,7,8,8)]
   380    10.77591019    10.77591019    10.77591019    8[6-(6,8),27-(7,8,8,8,8)]
   381    10.73007615    10.73007615    10.73007615    8[6-(6,8),27-(7,8,8,8,8)]
   382    10.08021494    10.08021494    10.08021494    8[6-(6,8),27-(7,7,8,8)]
   383    10.64659272    10.64659272    10.64659272    8[6-(6,8),27-(8,8,8,8)]
   384     2.19839699     2.19839699     2.19839699    8[27-(8,8,8,8)]
   385     2.97102795     2.97102795     2.97102795    8[6-(6,8),27-(7,7,8,8)]
   386     2.59126019     2.59126019     2.59126019    8[6-(6,8),27-(7,8,8,8)]
   387     2.54542615     2.54542615     2.54542615    8[6-(6,8),27-(7,8,8,8)]
   388     1.89556494     1.89556494     1.89556494    8[6-(6,8),27-(7,7,8,8)]
   389     2.46194272     2.46194272     2.46194272    8[6-(6,8),27-(8,8,8,8)]
   390    10.38304699    10.38304699    10.38304699    8[27-(8,8,8,8)]
   391     2.97102795     2.97102795     2.97102795    8[6-(6,8),27-(7,7,8,8)]
   392     2.59126019     2.59126019     2.59126019    8[6-(6,8),27-(7,8,8,8)]
   393     2.54542615     2.54542615     2.54542615    8[6-(6,8),27-(7,8,8,8)]
   394     1.89556494     1.89556494     1.89556494    8[6-(6,8),27-(7,7,8,8)]
   395     2.46194272     2.46194272     2.46194272    8[6-(6,8),27-(8,8,8,8)]
   396    10.38304699    10.38304699    10.38304699    8[27-(8,8,8,8)]
   397     2.97102795     2.97102795     2.97102795    8[6-(6,8),27-(7,7,8,8)]
   398     2.59126019     2.59126019     2.59126019    8[6-(6,8),27-(7,8,8,8)]
   399     2.54542615     2.54542615     2.54542615    8[6-(6,8),27-(7,8,8,8)]
   400     1.89556494     1.89556494     1.89556494    8[6-(6,8),27-(7,7,8,8)]
   401     2.46194272     2.46194272     2.46194272    8[6-(6,8),27-(8,8,8,8)]
   402    10.38304699    10.38304699    10.38304699    8[27-(8,8,8,8)]
   403     5.21362205     5.21362205     5.21362205    8[6-(6,8),27-(7,7,8,8)]
   404     5.59338981     5.59338981     5.59338981    8[6-(6,8),27-(7,8,8,8)]
   405     5.63922385     5.63922385     5.63922385    8[6-(6,8),27-(7,8,8,8)]
   406     6.28908506     6.28908506     6.28908506    8[6-(6,8),27-(7,7,8,8)]
   407     5.72270728     5.72270728     5.72270728    8[6-(6,8),27-(8,8,8,8)]
   408    14.17090301    14.17090301    14.17090301    8[27-(8,8,8,8)]
   409     5.21362205     5.21362205     5.21362205    8[6-(6,8),27-(7,7,8,8)]
   410     5.59338981     5.59338981     5.59338981    8[6-(6,8),27-(7,8,8,8)]
   411     5.63922385     5.63922385     5.63922385    8[6-(6,8),27-(7,8,8,8)]
   412     6.28908506     6.28908506     6.28908506    8[6-(6,8),27-(7,7,8,8)]
   413     5.72270728     5.72270728     5.72270728    8[6-(6,8),27-(8,8,8,8)]
   414    14.17090301    14.17090301    14.17090301    8[27-(8,8,8,8)]
   415     5.21362205     5.21362205     5.21362205    8[6-(6,8),27-(7,7,8,8)]
   416     5.59338981     5.59338981     5.59338981    8[6-(6,8),27-(7,8,8,8)]
   417     5.63922385     5.63922385     5.63922385    8[6-(6,8),27-(7,8,8,8)]
   418     6.28908506     6.28908506     6.28908506    8[6-(6,8),27-(7,7,8,8)]
   419     5.72270728     5.72270728     5.72270728    8[6-(6,8),27-(8,8,8,8)]
   420    14.17090301    14.17090301    14.17090301    8[27-(8,8,8,8)]
   421    13.39827205    13.39827205    13.39827205    8[6-(6,8),27-(7,7,8,8)]
   422    13.77803981    13.77803981    13.77803981    8[6-(6,8),27-(7,8,8,8,8)]
   423    13.82387385    13.82387385    13.82387385    8[6-(6,8),27-(7,8,8,8,8)]
   424    14.47373506    14.47373506    14.47373506    8[6-(6,8),27-(7,7,8,8)]
   425    13.90735728    13.90735728    13.90735728    8[6-(6,8),27-(8,8,8,8)]
   426     5.98625301     5.98625301     5.98625301    8[27-(8,8,8,8)]
   427    13.39827205    13.39827205    13.39827205    8[6-(6,8),27-(7,7,8,8)]
   428    13.77803981    13.77803981    13.77803981    8[6-(6,8),27-(7,8,8,8,8)]
   429    13.82387385    13.82387385    13.82387385    8[6-(6,8),27-(7,8,8,8,8)]
   430    14.47373506    14.47373506    14.47373506    8[6-(6,8),27-(7,7,8,8)]
   431    13.90735728    13.90735728    13.90735728    8[6-(6,8),27-(8,8,8,8)]
   432     5.98625301     5.98625301     5.98625301    8[27-(8,8,8,8)]
   433    13.39827205    13.39827205    13.39827205    8[6-(6,8),27-(7,7,8,8)]
   434    13.77803981    13.77803981    13.77803981    8[6-(6,8),27-(7,8,8,8,8)]
   435    13.82387385    13.82387385    13.82387385    8[6-(6,8),27-(7,8,8,8,8)]
   436    14.47373506    14.47373506    14.47373506    8[6-(6,8),27-(7,7,8,8)]
   437    13.90735728    13.90735728    13.90735728    8[6-(6,8),27-(8,8,8,8)]
   438     5.98625301     5.98625301     5.98625301    8[27-(8,8,8,8)]
   439       4.092325       4.092325       4.092325    8[1-(0),27-(7,7,8,8),27-(7,7,8,8),27-(8,8,8,8)]
   440       4.092325       4.092325       4.092325    8[1-(0)]
   441       4.092325       4.092325       4.092325    8[1-(0),27-(7,7,8,8),27-(7,7,8,8),27-(8,8,8,8)]
   442       4.092325       4.092325       4.092325    8[1-(0)]
   443       4.092325       4.092325       4.092325    8[1-(0),27-(7,7,8,8),27-(7,7,8,8),27-(8,8,8,8)]
   444       4.092325       4.092325       4.092325    8[1-(0)]
   445      12.276975      12.276975      12.276975    8[1-(0),27-(7,7,8,8),27-(7,7,8,8),27-(8,8,8,8)]
   446      12.276975      12.276975      12.276975    8[1-(0)]
   447      12.276975      12.276975      12.276975    8[1-(0),27-(7,7,8,8),27-(7,7,8,8),27-(8,8,8,8)]
   448      12.276975      12.276975      12.276975    8[1-(0)]
   449      12.276975      12.276975      12.276975    8[1-(0),27-(7,7,8,8),27-(7,7,8,8),27-(8,8,8,8)]
   450      12.276975      12.276975      12.276975    8[1-(0)]
   451      12.276975      12.276975      12.276975    8[27-(7,8,8,8,8),27-(7,8,8,8,8),27-(7,8,8,8,8)]
