# Supplementary material for: A collection of forcefield precursors for metal–organic frameworks
Source: RSC Adv. 2019 Nov 13;9(63):36492–507. doi: 10.1039/c9ra07327b (PMC9075174; doi:10.1039/c9ra07327b)
Supplement: RA-009-C9RA07327B-s3194 [file RA-009-C9RA07327B-s3194.txt]

LASWEJ_clean

8.8102    0.00000000    0.00000000
-0.05208413    15.63221323    0.00000000
-3.06849345    -3.84143913    15.60292018

     1  1.97764157429  1.97764157429  1.97764157429    27[7-(6,6),8-(6),8-(6),8-(6),8-(6)]
     2  4.86249235616  4.86249235616  4.86249235616    27[7-(6,6),7-(6,6),8-(6),8-(6),8-(6)]
     3  3.71198084571  3.71198084571  3.71198084571    27[7-(6,6),8-(6),8-(6),8-(6),8-(6)]
     4 0.827130063838 0.827130063838 0.827130063838    27[7-(6,6),7-(6,6),8-(6),8-(6)]
     5 0.904647734955 0.904647734955 0.904647734955    1[6-(6,6)]
     6  -1.2016006074  -1.2016006074  -1.2016006074    1[6-(6,6)]
     7  1.77132585151  1.77132585151  1.77132585151    1[6-(6,7)]
     8  2.90101766932  2.90101766932  2.90101766932    1[6-(6,6)]
     9  5.94607085702  5.94607085702  5.94607085702    1[6-(6,6)]
    10  4.67055061426  4.67055061426  4.67055061426    1[6-(6,7)]
    11  0.51506793661  0.51506793661  0.51506793661    1[6-(6,7)]
    12 0.262586512945 0.262586512945 0.262586512945    1[6-(6,6)]
    13  2.79473183376  2.79473183376  2.79473183376    1[6-(6,6)]
    14  2.92896940956  2.92896940956  2.92896940956    1[6-(6,7)]
    15 0.828104077529 0.828104077529 0.828104077529    1[6-(6,6)]
    16 0.607122983819 0.607122983819 0.607122983819    1[6-(6,7)]
    17  1.62717366045  1.62717366045  1.62717366045    1[6-(6,7)]
    18  1.85766494562  1.85766494562  1.85766494562    1[6-(6,6)]
    19  6.96580012066  6.96580012066  6.96580012066    1[6-(6,6)]
    20   5.0730828488   5.0730828488   5.0730828488    1[6-(6,7)]
    21  2.32011241653  2.32011241653  2.32011241653    1[6-(6,7)]
    22   1.0163417942   1.0163417942   1.0163417942    1[6-(6,6)]
    23  4.78497468504  4.78497468504  4.78497468504    1[6-(6,6)]
    24   6.8912230274   6.8912230274   6.8912230274    1[6-(6,6)]
    25  3.91829656849  3.91829656849  3.91829656849    1[6-(6,7)]
    26  2.78860475068  2.78860475068  2.78860475068    1[6-(6,6)]
    27-0.256448437022-0.256448437022-0.256448437022    1[6-(6,6)]
    28  1.01907180574  1.01907180574  1.01907180574    1[6-(6,7)]
    29  5.17455448339  5.17455448339  5.17455448339    1[6-(6,7)]
    30  5.42703590706  5.42703590706  5.42703590706    1[6-(6,6)]
    31  2.89489058625  2.89489058625  2.89489058625    1[6-(6,6)]
    32  2.76065301044  2.76065301044  2.76065301044    1[6-(6,7)]
    33  4.86151834247  4.86151834247  4.86151834247    1[6-(6,6)]
    34  5.08249943618  5.08249943618  5.08249943618    1[6-(6,7)]
    35  4.06244875955  4.06244875955  4.06244875955    1[6-(6,7)]
    36  3.83195747438  3.83195747438  3.83195747438    1[6-(6,6)]
    37 -1.27617770066 -1.27617770066 -1.27617770066    1[6-(6,6)]
    38 0.616539571201 0.616539571201 0.616539571201    1[6-(6,7)]
    39  3.36951000347  3.36951000347  3.36951000347    1[6-(6,7)]
    40   4.6732806258   4.6732806258   4.6732806258    1[6-(6,6)]
    41  1.18161748467  1.18161748467  1.18161748467    6[6-(6,6),8-(27),8-(27)]
    42  2.63521416033  2.63521416033  2.63521416033    6[6-(6,6),8-(27),8-(27)]
    43 -1.46411326389 -1.46411326389 -1.46411326389    6[6-(6,6),8-(0),8-(27)]
    44   5.8881839762   5.8881839762   5.8881839762    6[6-(6,6),8-(27),8-(27)]
    45  0.52243604948  0.52243604948  0.52243604948    6[6-(1,6),6-(6,6),6-(8,8)]
    46  1.17299870448  1.17299870448  1.17299870448    6[6-(1,6),6-(6,6),6-(8,8)]
    47 0.473589202406 0.473589202406 0.473589202406    6[1-(0),6-(6,6),6-(6,6)]
    48-0.846065218752-0.846065218752-0.846065218752    6[6-(1,6),6-(6,6),6-(8,8)]
    49 -1.49342575859 -1.49342575859 -1.49342575859    6[6-(1,6),6-(6,6),6-(8,8)]
    50-0.807665688073-0.807665688073-0.807665688073    6[1-(0),6-(6,6),6-(6,6)]
    51  2.61805242152  2.61805242152  2.61805242152    6[1-(0),6-(1,6),7-(6)]
    52  3.30094692163  3.30094692163  3.30094692163    6[1-(0),6-(1,7),6-(6,6)]
    53  4.59550947225  4.59550947225  4.59550947225    6[6-(1,6),6-(1,6),6-(6,6)]
    54  5.07977750687  5.07977750687  5.07977750687    6[1-(0),6-(1,7),6-(6,6)]
    55   4.3110227145   4.3110227145   4.3110227145    6[1-(0),6-(1,6),7-(6)]
    56 0.984690479364 0.984690479364 0.984690479364    6[1-(0),6-(1,6),7-(6,27)]
    57 0.830376884887 0.830376884887 0.830376884887    6[1-(0),6-(1,7),6-(6,6)]
    58  1.52863097146  1.52863097146  1.52863097146    6[6-(1,6),6-(1,6),6-(6,6)]
    59  2.31794581704  2.31794581704  2.31794581704    6[1-(0),6-(1,7),6-(6,6)]
    60   2.4036330036   2.4036330036   2.4036330036    6[1-(0),6-(1,6),7-(6,27)]
    61   1.3781847138   1.3781847138   1.3781847138    6[6-(1,6),6-(1,6),6-(6,6)]
    62 0.993848698705 0.993848698705 0.993848698705    6[1-(0),6-(1,7),6-(6,6)]
    63 0.868236866041 0.868236866041 0.868236866041    6[1-(0),6-(1,6),7-(6,27)]
    64  1.45916864804  1.45916864804  1.45916864804    6[1-(0),6-(1,6),7-(6,27)]
    65  1.60246008952  1.60246008952  1.60246008952    6[1-(0),6-(1,7),6-(6,6)]
    66  5.38482075644  5.38482075644  5.38482075644    6[6-(1,6),6-(1,6),6-(6,6)]
    67   6.6187679369   6.6187679369   6.6187679369    6[1-(0),6-(1,7),6-(6,6)]
    68  4.25409201323  4.25409201323  4.25409201323    6[1-(0),6-(1,6),7-(6,27)]
    69  2.63433921222  2.63433921222  2.63433921222    6[1-(0),6-(1,6),7-(6,27)]
    70  1.85262025037  1.85262025037  1.85262025037    6[1-(0),6-(1,7),6-(6,6)]
    71  4.50800493533  4.50800493533  4.50800493533    6[6-(6,6),8-(27),8-(27)]
    72  3.05440825967  3.05440825967  3.05440825967    6[6-(6,6),8-(27),8-(27)]
    73  7.15373568389  7.15373568389  7.15373568389    6[6-(6,6),8-(0),8-(27)]
    74-0.198561556199-0.198561556199-0.198561556199    6[6-(6,6),8-(27)]
    75  5.16718637052  5.16718637052  5.16718637052    6[6-(1,6),6-(6,6),6-(8,8)]
    76  4.51662371552  4.51662371552  4.51662371552    6[6-(1,6),6-(6,6),6-(8,8)]
    77  5.21603321759  5.21603321759  5.21603321759    6[1-(0),6-(6,6),6-(6,6)]
    78  6.53568763875  6.53568763875  6.53568763875    6[6-(1,6),6-(6,6),6-(8,8)]
    79  7.18304817859  7.18304817859  7.18304817859    6[6-(1,6),6-(6,6),6-(8)]
    80  6.49728810807  6.49728810807  6.49728810807    6[1-(0),6-(6,6),6-(6,6)]
    81  3.07156999848  3.07156999848  3.07156999848    6[1-(0),6-(1,6),7-(6)]
    82  2.38867549837  2.38867549837  2.38867549837    6[1-(0),6-(1,7),6-(6,6)]
    83  1.09411294775  1.09411294775  1.09411294775    6[6-(1,6),6-(1,6),6-(6,6)]
    84 0.609844913128 0.609844913128 0.609844913128    6[1-(0),6-(1,7),6-(6,6)]
    85   1.3785997055   1.3785997055   1.3785997055    6[1-(0),6-(1,6),7-(6)]
    86  4.70493194064  4.70493194064  4.70493194064    6[1-(0),6-(1,6),7-(6,27)]
    87  4.85924553511  4.85924553511  4.85924553511    6[1-(0),6-(1,7),6-(6,6)]
    88  4.16099144854  4.16099144854  4.16099144854    6[6-(1,6),6-(1,6),6-(6,6)]
    89  3.37167660296  3.37167660296  3.37167660296    6[1-(0),6-(1,7),6-(6,6)]
    90   3.2859894164   3.2859894164   3.2859894164    6[1-(0),6-(1,6),7-(6,27)]
    91   4.3114377062   4.3114377062   4.3114377062    6[6-(1,6),6-(1,6),6-(6,6)]
    92  4.69577372129  4.69577372129  4.69577372129    6[1-(0),6-(1,7),6-(6,6)]
    93  4.82138555396  4.82138555396  4.82138555396    6[1-(0),6-(1,6),7-(6,27)]
    94  4.23045377196  4.23045377196  4.23045377196    6[1-(0),6-(1,6),7-(6,27)]
    95  4.08716233048  4.08716233048  4.08716233048    6[1-(0),6-(1,7),6-(6,6)]
    96 0.304801663564 0.304801663564 0.304801663564    6[6-(1,6),6-(1,6),6-(6,6)]
    97-0.929145516901-0.929145516901-0.929145516901    6[1-(0),6-(1,7),6-(6,6)]
    98  1.43553040677  1.43553040677  1.43553040677    6[1-(0),6-(1,6),7-(6,27)]
    99  3.05528320778  3.05528320778  3.05528320778    6[1-(0),6-(1,6),7-(6,27)]
   100  3.83700216963  3.83700216963  3.83700216963    6[1-(0),6-(1,7),6-(6,6)]
   101  3.08317894194  3.08317894194  3.08317894194    7[6-(1,6),6-(1,6)]
   102  1.77153459611  1.77153459611  1.77153459611    7[6-(1,6),6-(1,6),27-(8,8,8,8)]
   103  1.10094576618  1.10094576618  1.10094576618    7[6-(1,6),6-(1,6),27-(7,8,8)]
   104  3.80374486125  3.80374486125  3.80374486125    7[6-(1,6),6-(1,6),27-(7,8,8,8)]
   105  2.60644347806  2.60644347806  2.60644347806    7[6-(1,6),6-(1,6)]
   106  3.91808782389  3.91808782389  3.91808782389    7[6-(1,6),6-(1,6),27-(8,8,8,8)]
   107  4.58867665382  4.58867665382  4.58867665382    7[6-(1,6),6-(1,6),27-(7,8,8,8)]
   108  1.88587755875  1.88587755875  1.88587755875    7[6-(1,6),6-(1,6),27-(7,8,8)]
   109 0.884674321534 0.884674321534 0.884674321534    8[6-(6,8),27-(7,8,8,8)]
   110  1.95758634239  1.95758634239  1.95758634239    8[6-(6,8),27-(7,8,8,8)]
   111  3.01647349897  3.01647349897  3.01647349897    8[6-(6,8),27-(7,7,8,8)]
   112  3.37502614683  3.37502614683  3.37502614683    8[6-(6,8),27-(7,8,8,8)]
   113 -1.17433390287 -1.17433390287 -1.17433390287    8[6-(6,8)]
   114 -2.18434600002 -2.18434600002 -2.18434600002    8[6-(6,8),27-(7,7,8,8)]
   115  5.55392742342  5.55392742342  5.55392742342    8[6-(6,8),27-(7,8,8,8)]
   116  5.16272588205  5.16272588205  5.16272588205    8[6-(6,8),27-(7,7,8,8)]
   117  4.80494809847  4.80494809847  4.80494809847    8[6-(6,8),27-(7,8,8,8)]
   118  3.73203607761  3.73203607761  3.73203607761    8[6-(6,8),27-(7,8,8,8)]
   119  2.67314892103  2.67314892103  2.67314892103    8[6-(6,8),27-(7,7,8)]
   120  2.31459627317  2.31459627317  2.31459627317    8[6-(6,8),27-(7,8,8,8)]
   121  6.86395632287  6.86395632287  6.86395632287    8[6-(6,8)]
   122  7.87396842002  7.87396842002  7.87396842002    8[6-(6,8),27-(7,7,8)]
   123 0.135694996576 0.135694996576 0.135694996576    8[6-(6),27-(7,8,8,8)]
