# Supplementary material for: A collection of forcefield precursors for metal–organic frameworks
Source: RSC Adv. 2019 Nov 13;9(63):36492–507. doi: 10.1039/c9ra07327b (PMC9075174; doi:10.1039/c9ra07327b)
Supplement: RA-009-C9RA07327B-s3195 [file RA-009-C9RA07327B-s3195.txt]

LAXJAX_clean

45.2958    0.00000000    0.00000000
22.6479    39.22731348    0.00000000
22.6479    13.07577116    36.98386583

     1   50.720425008   50.720425008   50.720425008    27[7-(6),7-(6)]
     2   51.195124992   51.195124992   51.195124992    27[7-(6),7-(6)]
     3   62.044375008   62.044375008   62.044375008    27[7-(6),7-(6)]
     4   17.223274992   17.223274992   17.223274992    27[7-(6),7-(6)]
     5   67.469000016   67.469000016   67.469000016    27[7-(6),7-(6)]
     6   45.770499984   45.770499984   45.770499984    27[7-(6),7-(6)]
     7        45.2958        45.2958        45.2958    27[7-(6),7-(6)]
     8        22.6479        22.6479        22.6479    27[7-(6),7-(6)]
     9   62.044375008   62.044375008   62.044375008    27[7-(6),7-(6)]
    10   39.871174992   39.871174992   39.871174992    27[7-(6),7-(6)]
    11   51.195124992   51.195124992   51.195124992    27[7-(6),7-(6)]
    12   28.072525008   28.072525008   28.072525008    27[7-(6),7-(6)]
    13   39.871174992   39.871174992   39.871174992    27[7-(6),7-(6)]
    14   39.396475008   39.396475008   39.396475008    27[7-(6),7-(6)]
    15   28.547224992   28.547224992   28.547224992    27[7-(6),7-(6)]
    16   73.368325008   73.368325008   73.368325008    27[7-(6),7-(6)]
    17   23.122599984   23.122599984   23.122599984    27[7-(6),7-(6)]
    18   44.821100016   44.821100016   44.821100016    27[7-(6),7-(6)]
    19        45.2958        45.2958        45.2958    27[7-(6),7-(6)]
    20        67.9437        67.9437        67.9437    27[7-(6),7-(6)]
    21   28.547224992   28.547224992   28.547224992    27[7-(6),7-(6)]
    22   50.720425008   50.720425008   50.720425008    27[7-(6),7-(6)]
    23   39.396475008   39.396475008   39.396475008    27[7-(6),7-(6)]
    24   62.519074992   62.519074992   62.519074992    27[7-(6),7-(6)]
    25       11.32395       11.32395       11.32395    27[7-(6),7-(6)]
    26       56.61975       56.61975       56.61975    27[7-(6),7-(6)]
    27    17.08557576    17.08557576    17.08557576    27[7-(6),7-(6)]
    28    50.85812424    50.85812424    50.85812424    27[7-(6),7-(6)]
    29    17.08557576    17.08557576    17.08557576    27[7-(6),7-(6)]
    30    50.85812424    50.85812424    50.85812424    27[7-(6),7-(6)]
    31    62.38137576    62.38137576    62.38137576    27[7-(6),7-(6)]
    32    50.85812424    50.85812424    50.85812424    27[7-(6),7-(6)]
    33       79.26765       79.26765       79.26765    27[7-(6),7-(6)]
    34       33.97185       33.97185       33.97185    27[7-(6),7-(6)]
    35    50.85812424    50.85812424    50.85812424    27[7-(6),7-(6)]
    36    62.38137576    62.38137576    62.38137576    27[7-(6),7-(6)]
    37       79.26765       79.26765       79.26765    27[7-(6),7-(6)]
    38       33.97185       33.97185       33.97185    27[7-(6),7-(6)]
    39    73.50602424    73.50602424    73.50602424    27[7-(6),7-(6)]
    40    39.73347576    39.73347576    39.73347576    27[7-(6),7-(6)]
    41    73.50602424    73.50602424    73.50602424    27[7-(6),7-(6)]
    42    39.73347576    39.73347576    39.73347576    27[7-(6),7-(6)]
    43    28.21022424    28.21022424    28.21022424    27[7-(6),7-(6)]
    44    39.73347576    39.73347576    39.73347576    27[7-(6),7-(6)]
    45       11.32395       11.32395       11.32395    27[7-(6),7-(6)]
    46       56.61975       56.61975       56.61975    27[7-(6),7-(6)]
    47    39.73347576    39.73347576    39.73347576    27[7-(6),7-(6)]
    48    28.21022424    28.21022424    28.21022424    27[7-(6),7-(6)]
    49    51.30202308    51.30202308    51.30202308    1[6-(6,7)]
    50    51.85010226    51.85010226    51.85010226    1[6-(6,6)]
    51    52.26229404    52.26229404    52.26229404    1[6-(6,6)]
    52    51.06195534    51.06195534    51.06195534    1[6-(6,7)]
    53     49.4177178     49.4177178     49.4177178    1[6-(6,7)]
    54    49.04176266    49.04176266    49.04176266    1[6-(6,6)]
    55    49.97032656    49.97032656    49.97032656    1[6-(6,6)]
    56    51.66891906    51.66891906    51.66891906    1[6-(6,7)]
    57    54.57237984    54.57237984    54.57237984    1[6-(6,7)]
    58    11.38736412    11.38736412    11.38736412    1[6-(6,7)]
    59    10.22779164    10.22779164    10.22779164    1[6-(6,6)]
    60       8.606202       8.606202       8.606202    1[6-(6,6)]
    61     53.6981709     53.6981709     53.6981709    1[6-(6,7)]
    62     52.4298885     52.4298885     52.4298885    1[6-(6,6)]
    63    53.45357358    53.45357358    53.45357358    1[6-(6,6)]
    64    56.96852766    56.96852766    56.96852766    1[6-(6,7)]
    65    50.55917196    50.55917196    50.55917196    1[6-(6,7)]
    66    51.69609654    51.69609654    51.69609654    1[6-(6,6)]
    67    54.00165276    54.00165276    54.00165276    1[6-(6,6)]
    68    53.93370906    53.93370906    53.93370906    1[6-(6,7)]
    69    60.27965064    60.27965064    60.27965064    1[6-(6,7)]
    70     58.0012719     58.0012719     58.0012719    1[6-(6,6)]
    71    56.72845992    56.72845992    56.72845992    1[6-(6,6)]
    72    60.10299702    60.10299702    60.10299702    1[6-(6,7)]
    73    56.46574428    56.46574428    56.46574428    1[6-(6,7)]
    74    59.57303616    59.57303616    59.57303616    1[6-(6,7)]
    75    60.95002848    60.95002848    60.95002848    1[6-(6,6)]
    76     60.0622308     60.0622308     60.0622308    1[6-(6,6)]
    77    57.43960398    57.43960398    57.43960398    1[6-(6,7)]
    78    58.89812874    58.89812874    58.89812874    1[6-(6,6)]
    79    60.20264778    60.20264778    60.20264778    1[6-(6,6)]
    80    58.48140738    58.48140738    58.48140738    1[6-(6,7)]
    81    62.68032804    62.68032804    62.68032804    1[6-(6,7)]
    82    61.54340346    61.54340346    61.54340346    1[6-(6,6)]
    83    59.23784724    59.23784724    59.23784724    1[6-(6,6)]
    84    59.30579094    59.30579094    59.30579094    1[6-(6,7)]
    85    52.95984936    52.95984936    52.95984936    1[6-(6,7)]
    86     55.2382281     55.2382281     55.2382281    1[6-(6,6)]
    87    56.51104008    56.51104008    56.51104008    1[6-(6,6)]
    88    53.13650298    53.13650298    53.13650298    1[6-(6,7)]
    89    56.77375572    56.77375572    56.77375572    1[6-(6,7)]
    90    53.66646384    53.66646384    53.66646384    1[6-(6,7)]
    91    52.28947152    52.28947152    52.28947152    1[6-(6,6)]
    92     53.1772692     53.1772692     53.1772692    1[6-(6,6)]
    93    55.79989602    55.79989602    55.79989602    1[6-(6,7)]
    94    54.34137126    54.34137126    54.34137126    1[6-(6,6)]
    95    53.03685222    53.03685222    53.03685222    1[6-(6,6)]
    96    54.75809262    54.75809262    54.75809262    1[6-(6,7)]
    97    16.64167692    16.64167692    16.64167692    1[6-(6,7)]
    98    16.09359774    16.09359774    16.09359774    1[6-(6,6)]
    99    15.68140596    15.68140596    15.68140596    1[6-(6,6)]
   100    16.88174466    16.88174466    16.88174466    1[6-(6,7)]
   101     18.5259822     18.5259822     18.5259822    1[6-(6,7)]
   102    18.90193734    18.90193734    18.90193734    1[6-(6,6)]
   103    17.97337344    17.97337344    17.97337344    1[6-(6,6)]
   104    16.27478094    16.27478094    16.27478094    1[6-(6,7)]
   105    13.37132016    13.37132016    13.37132016    1[6-(6,7)]
   106    11.26053588    11.26053588    11.26053588    1[6-(6,7)]
   107    12.42010836    12.42010836    12.42010836    1[6-(6,6)]
   108      14.041698      14.041698      14.041698    1[6-(6,6)]
   109     14.2455291     14.2455291     14.2455291    1[6-(6,7)]
   110     15.5138115     15.5138115     15.5138115    1[6-(6,6)]
   111    14.49012642    14.49012642    14.49012642    1[6-(6,6)]
   112    56.27097234    56.27097234    56.27097234    1[6-(6,7)]
   113    65.85103404    65.85103404    65.85103404    1[6-(6,7)]
   114    64.18867818    64.18867818    64.18867818    1[6-(6,6)]
   115    63.30541008    63.30541008    63.30541008    1[6-(6,6)]
   116    65.45696058    65.45696058    65.45696058    1[6-(6,7)]
   117    63.71760186    63.71760186    63.71760186    1[6-(6,7)]
   118     64.6144587     64.6144587     64.6144587    1[6-(6,6)]
   119    64.47404172    64.47404172    64.47404172    1[6-(6,6)]
   120    62.65768014    62.65768014    62.65768014    1[6-(6,7)]
   121     63.0064578     63.0064578     63.0064578    1[6-(6,7)]
   122     16.4197275     16.4197275     16.4197275    1[6-(6,7)]
   123    16.15701186    16.15701186    16.15701186    1[6-(6,6)]
   124    16.82286012    16.82286012    16.82286012    1[6-(6,6)]
   125    60.11205618    60.11205618    60.11205618    1[6-(6,7)]
   126     57.8880324     57.8880324     57.8880324    1[6-(6,6)]
   127    56.56992462    56.56992462    56.56992462    1[6-(6,6)]
   128    59.86292928    59.86292928    59.86292928    1[6-(6,7)]
   129    47.38846596    47.38846596    47.38846596    1[6-(6,7)]
   130    49.05082182    49.05082182    49.05082182    1[6-(6,6)]
   131    49.93408992    49.93408992    49.93408992    1[6-(6,6)]
   132    47.78253942    47.78253942    47.78253942    1[6-(6,7)]
   133    49.52189814    49.52189814    49.52189814    1[6-(6,7)]
   134     48.6250413     48.6250413     48.6250413    1[6-(6,6)]
   135    48.76545828    48.76545828    48.76545828    1[6-(6,6)]
   136    50.58181986    50.58181986    50.58181986    1[6-(6,7)]
   137     50.2330422     50.2330422     50.2330422    1[6-(6,7)]
   138     51.5239725     51.5239725     51.5239725    1[6-(6,7)]
   139    51.78668814    51.78668814    51.78668814    1[6-(6,6)]
   140    51.12083988    51.12083988    51.12083988    1[6-(6,6)]
   141    53.12744382    53.12744382    53.12744382    1[6-(6,7)]
   142     55.3514676     55.3514676     55.3514676    1[6-(6,6)]
   143    56.66957538    56.66957538    56.66957538    1[6-(6,6)]
   144    53.37657072    53.37657072    53.37657072    1[6-(6,7)]
   145    48.13131708    48.13131708    48.13131708    1[6-(6,7)]
   146    49.20482754    49.20482754    49.20482754    1[6-(6,6)]
   147     48.1947312     48.1947312     48.1947312    1[6-(6,6)]
   148     44.9107857     44.9107857     44.9107857    1[6-(6,7)]
   149     38.6599653     38.6599653     38.6599653    1[6-(6,7)]
   150    39.66553206    39.66553206    39.66553206    1[6-(6,6)]
   151    42.00732492    42.00732492    42.00732492    1[6-(6,6)]
   152     42.1477419     42.1477419     42.1477419    1[6-(6,7)]
   153    48.33967776    48.33967776    48.33967776    1[6-(6,7)]
   154    48.63410046    48.63410046    48.63410046    1[6-(6,7)]
   155     46.3602513     46.3602513     46.3602513    1[6-(6,6)]
   156    44.96061108    44.96061108    44.96061108    1[6-(6,6)]
   157    49.38601074    49.38601074    49.38601074    1[6-(6,7)]
   158    48.88322736    48.88322736    48.88322736    1[6-(6,6)]
   159    49.92050118    49.92050118    49.92050118    1[6-(6,6)]
   160      51.863691      51.863691      51.863691    1[6-(6,7)]
   161    19.81238292    19.81238292    19.81238292    1[6-(6,7)]
   162    18.73887246    18.73887246    18.73887246    1[6-(6,6)]
   163     19.7489688     19.7489688     19.7489688    1[6-(6,6)]
   164     23.0329143     23.0329143     23.0329143    1[6-(6,7)]
   165     29.2837347     29.2837347     29.2837347    1[6-(6,7)]
   166    28.27816794    28.27816794    28.27816794    1[6-(6,6)]
   167    25.93637508    25.93637508    25.93637508    1[6-(6,6)]
   168     25.7959581     25.7959581     25.7959581    1[6-(6,7)]
   169    19.60402224    19.60402224    19.60402224    1[6-(6,7)]
   170    19.30959954    19.30959954    19.30959954    1[6-(6,7)]
   171     21.5834487     21.5834487     21.5834487    1[6-(6,6)]
   172    22.98308892    22.98308892    22.98308892    1[6-(6,6)]
   173    18.55768926    18.55768926    18.55768926    1[6-(6,7)]
   174    19.06047264    19.06047264    19.06047264    1[6-(6,6)]
   175    18.02319882    18.02319882    18.02319882    1[6-(6,6)]
   176      61.375809      61.375809      61.375809    1[6-(6,7)]
   177      59.790456      59.790456      59.790456    1[6-(6,7)]
   178    59.26502472    59.26502472    59.26502472    1[6-(6,6)]
   179    60.68731284    60.68731284    60.68731284    1[6-(6,6)]
   180    62.77091964    62.77091964    62.77091964    1[6-(6,7)]
   181     67.3775025     67.3775025     67.3775025    1[6-(6,7)]
   182     65.9959806     65.9959806     65.9959806    1[6-(6,6)]
   183    64.58275164    64.58275164    64.58275164    1[6-(6,6)]
   184    66.14092716    66.14092716    66.14092716    1[6-(6,7)]
   185    62.85245208    62.85245208    62.85245208    1[6-(6,7)]
   186    19.37301366    19.37301366    19.37301366    1[6-(6,7)]
   187    20.48729034    20.48729034    20.48729034    1[6-(6,6)]
   188    20.26534092    20.26534092    20.26534092    1[6-(6,6)]
   189    60.93191016    60.93191016    60.93191016    1[6-(6,7)]
   190    60.16641114    60.16641114    60.16641114    1[6-(6,6)]
   191     60.1528224     60.1528224     60.1528224    1[6-(6,6)]
   192    61.72458666    61.72458666    61.72458666    1[6-(6,7)]
   193    42.07073904    42.07073904    42.07073904    1[6-(6,7)]
   194    44.28117408    44.28117408    44.28117408    1[6-(6,6)]
   195    45.57663396    45.57663396    45.57663396    1[6-(6,6)]
   196    42.22474476    42.22474476    42.22474476    1[6-(6,7)]
   197    42.31986594    42.31986594    42.31986594    1[6-(6,7)]
   198    41.04705396    41.04705396    41.04705396    1[6-(6,6)]
   199    42.11603484    42.11603484    42.11603484    1[6-(6,6)]
   200    45.63098892    45.63098892    45.63098892    1[6-(6,7)]
   201    48.18567204    48.18567204    48.18567204    1[6-(6,7)]
   202    51.58738662    51.58738662    51.58738662    1[6-(6,7)]
   203    50.69052978    50.69052978    50.69052978    1[6-(6,6)]
   204    48.40309188    48.40309188    48.40309188    1[6-(6,6)]
   205    50.20586472    50.20586472    50.20586472    1[6-(6,7)]
   206     51.1616061     51.1616061     51.1616061    1[6-(6,6)]
   207    53.50339896    53.50339896    53.50339896    1[6-(6,6)]
   208    53.72534838    53.72534838    53.72534838    1[6-(6,7)]
   209      53.449044      53.449044      53.449044    1[6-(6,7)]
   210    53.97447528    53.97447528    53.97447528    1[6-(6,6)]
   211    52.55218716    52.55218716    52.55218716    1[6-(6,6)]
   212    50.46858036    50.46858036    50.46858036    1[6-(6,7)]
   213     45.8619975     45.8619975     45.8619975    1[6-(6,7)]
   214     47.2435194     47.2435194     47.2435194    1[6-(6,6)]
   215    48.65674836    48.65674836    48.65674836    1[6-(6,6)]
   216    47.09857284    47.09857284    47.09857284    1[6-(6,7)]
   217    50.38704792    50.38704792    50.38704792    1[6-(6,7)]
   218    48.57068634    48.57068634    48.57068634    1[6-(6,7)]
   219    47.45640966    47.45640966    47.45640966    1[6-(6,6)]
   220    47.67835908    47.67835908    47.67835908    1[6-(6,6)]
   221    52.30758984    52.30758984    52.30758984    1[6-(6,7)]
   222    53.07308886    53.07308886    53.07308886    1[6-(6,6)]
   223     53.0866776     53.0866776     53.0866776    1[6-(6,6)]
   224    51.51491334    51.51491334    51.51491334    1[6-(6,7)]
   225    25.87296096    25.87296096    25.87296096    1[6-(6,7)]
   226    23.66252592    23.66252592    23.66252592    1[6-(6,6)]
   227    22.36706604    22.36706604    22.36706604    1[6-(6,6)]
   228    25.71895524    25.71895524    25.71895524    1[6-(6,7)]
   229    25.62383406    25.62383406    25.62383406    1[6-(6,7)]
   230    26.89664604    26.89664604    26.89664604    1[6-(6,6)]
   231    25.82766516    25.82766516    25.82766516    1[6-(6,6)]
   232    22.31271108    22.31271108    22.31271108    1[6-(6,7)]
   233    19.75802796    19.75802796    19.75802796    1[6-(6,7)]
   234    16.35631338    16.35631338    16.35631338    1[6-(6,7)]
   235    17.25317022    17.25317022    17.25317022    1[6-(6,6)]
   236    19.54060812    19.54060812    19.54060812    1[6-(6,6)]
   237    17.73783528    17.73783528    17.73783528    1[6-(6,7)]
   238     16.7820939     16.7820939     16.7820939    1[6-(6,6)]
   239    14.44030104    14.44030104    14.44030104    1[6-(6,6)]
   240    59.51415162    59.51415162    59.51415162    1[6-(6,7)]
   241    48.52086096    48.52086096    48.52086096    1[6-(6,7)]
   242    46.31042592    46.31042592    46.31042592    1[6-(6,6)]
   243    45.01496604    45.01496604    45.01496604    1[6-(6,6)]
   244    48.36685524    48.36685524    48.36685524    1[6-(6,7)]
   245    48.27173406    48.27173406    48.27173406    1[6-(6,7)]
   246    49.54454604    49.54454604    49.54454604    1[6-(6,6)]
   247    48.47556516    48.47556516    48.47556516    1[6-(6,6)]
   248    44.96061108    44.96061108    44.96061108    1[6-(6,7)]
   249    42.40592796    42.40592796    42.40592796    1[6-(6,7)]
   250    61.65211338    61.65211338    61.65211338    1[6-(6,7)]
   251    62.54897022    62.54897022    62.54897022    1[6-(6,6)]
   252    64.83640812    64.83640812    64.83640812    1[6-(6,6)]
   253    40.38573528    40.38573528    40.38573528    1[6-(6,7)]
   254     39.4299939     39.4299939     39.4299939    1[6-(6,6)]
   255    37.08820104    37.08820104    37.08820104    1[6-(6,6)]
   256    36.86625162    36.86625162    36.86625162    1[6-(6,7)]
   257      53.449044      53.449044      53.449044    1[6-(6,7)]
   258    53.97447528    53.97447528    53.97447528    1[6-(6,6)]
   259    52.55218716    52.55218716    52.55218716    1[6-(6,6)]
   260    50.46858036    50.46858036    50.46858036    1[6-(6,7)]
   261     45.8619975     45.8619975     45.8619975    1[6-(6,7)]
   262     47.2435194     47.2435194     47.2435194    1[6-(6,6)]
   263    48.65674836    48.65674836    48.65674836    1[6-(6,6)]
   264    47.09857284    47.09857284    47.09857284    1[6-(6,7)]
   265    50.38704792    50.38704792    50.38704792    1[6-(6,7)]
   266    48.57068634    48.57068634    48.57068634    1[6-(6,7)]
   267    47.45640966    47.45640966    47.45640966    1[6-(6,6)]
   268    47.67835908    47.67835908    47.67835908    1[6-(6,6)]
   269    52.30758984    52.30758984    52.30758984    1[6-(6,7)]
   270    53.07308886    53.07308886    53.07308886    1[6-(6,6)]
   271     53.0866776     53.0866776     53.0866776    1[6-(6,6)]
   272    28.86701334    28.86701334    28.86701334    1[6-(6,7)]
   273    19.42283904    19.42283904    19.42283904    1[6-(6,7)]
   274    21.63327408    21.63327408    21.63327408    1[6-(6,6)]
   275    22.92873396    22.92873396    22.92873396    1[6-(6,6)]
   276    19.57684476    19.57684476    19.57684476    1[6-(6,7)]
   277    19.67196594    19.67196594    19.67196594    1[6-(6,7)]
   278    18.39915396    18.39915396    18.39915396    1[6-(6,6)]
   279    19.46813484    19.46813484    19.46813484    1[6-(6,6)]
   280    22.98308892    22.98308892    22.98308892    1[6-(6,7)]
   281    25.53777204    25.53777204    25.53777204    1[6-(6,7)]
   282    51.58738662    51.58738662    51.58738662    1[6-(6,7)]
   283    50.69052978    50.69052978    50.69052978    1[6-(6,6)]
   284    48.40309188    48.40309188    48.40309188    1[6-(6,6)]
   285    27.55796472    27.55796472    27.55796472    1[6-(6,7)]
   286     28.5137061     28.5137061     28.5137061    1[6-(6,6)]
   287    30.85549896    30.85549896    30.85549896    1[6-(6,6)]
   288    31.07744838    31.07744838    31.07744838    1[6-(6,7)]
   289      59.790456      59.790456      59.790456    1[6-(6,7)]
   290    59.26502472    59.26502472    59.26502472    1[6-(6,6)]
   291    60.68731284    60.68731284    60.68731284    1[6-(6,6)]
   292    62.77091964    62.77091964    62.77091964    1[6-(6,7)]
   293     67.3775025     67.3775025     67.3775025    1[6-(6,7)]
   294     65.9959806     65.9959806     65.9959806    1[6-(6,6)]
   295    64.58275164    64.58275164    64.58275164    1[6-(6,6)]
   296    66.14092716    66.14092716    66.14092716    1[6-(6,7)]
   297    62.85245208    62.85245208    62.85245208    1[6-(6,7)]
   298    64.66881366    64.66881366    64.66881366    1[6-(6,7)]
   299    65.78309034    65.78309034    65.78309034    1[6-(6,6)]
   300    65.56114092    65.56114092    65.56114092    1[6-(6,6)]
   301    60.93191016    60.93191016    60.93191016    1[6-(6,7)]
   302    60.16641114    60.16641114    60.16641114    1[6-(6,6)]
   303     60.1528224     60.1528224     60.1528224    1[6-(6,6)]
   304    39.07668666    39.07668666    39.07668666    1[6-(6,7)]
   305    50.55917196    50.55917196    50.55917196    1[6-(6,7)]
   306    51.69609654    51.69609654    51.69609654    1[6-(6,6)]
   307    54.00165276    54.00165276    54.00165276    1[6-(6,6)]
   308    53.93370906    53.93370906    53.93370906    1[6-(6,7)]
   309    60.27965064    60.27965064    60.27965064    1[6-(6,7)]
   310     58.0012719     58.0012719     58.0012719    1[6-(6,6)]
   311    56.72845992    56.72845992    56.72845992    1[6-(6,6)]
   312    60.10299702    60.10299702    60.10299702    1[6-(6,7)]
   313    56.46574428    56.46574428    56.46574428    1[6-(6,7)]
   314    82.22093616    82.22093616    82.22093616    1[6-(6,7)]
   315    83.59792848    83.59792848    83.59792848    1[6-(6,6)]
   316     82.7101308     82.7101308     82.7101308    1[6-(6,6)]
   317    57.43960398    57.43960398    57.43960398    1[6-(6,7)]
   318    58.89812874    58.89812874    58.89812874    1[6-(6,6)]
   319    60.20264778    60.20264778    60.20264778    1[6-(6,6)]
   320    35.83350738    35.83350738    35.83350738    1[6-(6,7)]
   321    28.65412308    28.65412308    28.65412308    1[6-(6,7)]
   322    29.20220226    29.20220226    29.20220226    1[6-(6,6)]
   323    29.61439404    29.61439404    29.61439404    1[6-(6,6)]
   324    28.41405534    28.41405534    28.41405534    1[6-(6,7)]
   325     26.7698178     26.7698178     26.7698178    1[6-(6,7)]
   326    26.39386266    26.39386266    26.39386266    1[6-(6,6)]
   327    27.32242656    27.32242656    27.32242656    1[6-(6,6)]
   328    29.02101906    29.02101906    29.02101906    1[6-(6,7)]
   329    31.92447984    31.92447984    31.92447984    1[6-(6,7)]
   330    34.03526412    34.03526412    34.03526412    1[6-(6,7)]
   331    32.87569164    32.87569164    32.87569164    1[6-(6,6)]
   332      31.254102      31.254102      31.254102    1[6-(6,6)]
   333     31.0502709     31.0502709     31.0502709    1[6-(6,7)]
   334     29.7819885     29.7819885     29.7819885    1[6-(6,6)]
   335    30.80567358    30.80567358    30.80567358    1[6-(6,6)]
   336    34.32062766    34.32062766    34.32062766    1[6-(6,7)]
   337    39.28957692    39.28957692    39.28957692    1[6-(6,7)]
   338    38.74149774    38.74149774    38.74149774    1[6-(6,6)]
   339    38.32930596    38.32930596    38.32930596    1[6-(6,6)]
   340    39.52964466    39.52964466    39.52964466    1[6-(6,7)]
   341     41.1738822     41.1738822     41.1738822    1[6-(6,7)]
   342    41.54983734    41.54983734    41.54983734    1[6-(6,6)]
   343    40.62127344    40.62127344    40.62127344    1[6-(6,6)]
   344    38.92268094    38.92268094    38.92268094    1[6-(6,7)]
   345    36.01922016    36.01922016    36.01922016    1[6-(6,7)]
   346    33.90843588    33.90843588    33.90843588    1[6-(6,7)]
   347    35.06800836    35.06800836    35.06800836    1[6-(6,6)]
   348      36.689598      36.689598      36.689598    1[6-(6,6)]
   349     36.8934291     36.8934291     36.8934291    1[6-(6,7)]
   350     38.1617115     38.1617115     38.1617115    1[6-(6,6)]
   351    37.13802642    37.13802642    37.13802642    1[6-(6,6)]
   352    33.62307234    33.62307234    33.62307234    1[6-(6,7)]
   353    62.68032804    62.68032804    62.68032804    1[6-(6,7)]
   354    61.54340346    61.54340346    61.54340346    1[6-(6,6)]
   355    59.23784724    59.23784724    59.23784724    1[6-(6,6)]
   356    59.30579094    59.30579094    59.30579094    1[6-(6,7)]
   357    52.95984936    52.95984936    52.95984936    1[6-(6,7)]
   358     55.2382281     55.2382281     55.2382281    1[6-(6,6)]
   359    56.51104008    56.51104008    56.51104008    1[6-(6,6)]
   360    53.13650298    53.13650298    53.13650298    1[6-(6,7)]
   361    56.77375572    56.77375572    56.77375572    1[6-(6,7)]
   362    76.31436384    76.31436384    76.31436384    1[6-(6,7)]
   363    74.93737152    74.93737152    74.93737152    1[6-(6,6)]
   364     75.8251692     75.8251692     75.8251692    1[6-(6,6)]
   365    55.79989602    55.79989602    55.79989602    1[6-(6,7)]
   366    54.34137126    54.34137126    54.34137126    1[6-(6,6)]
   367    53.03685222    53.03685222    53.03685222    1[6-(6,6)]
   368    32.11019262    32.11019262    32.11019262    1[6-(6,7)]
   369    25.48341708    25.48341708    25.48341708    1[6-(6,7)]
   370    26.55692754    26.55692754    26.55692754    1[6-(6,6)]
   371     25.5468312     25.5468312     25.5468312    1[6-(6,6)]
   372     22.2628857     22.2628857     22.2628857    1[6-(6,7)]
   373     16.0120653     16.0120653     16.0120653    1[6-(6,7)]
   374    17.01763206    17.01763206    17.01763206    1[6-(6,6)]
   375    19.35942492    19.35942492    19.35942492    1[6-(6,6)]
   376     19.4998419     19.4998419     19.4998419    1[6-(6,7)]
   377    25.69177776    25.69177776    25.69177776    1[6-(6,7)]
   378    48.63410046    48.63410046    48.63410046    1[6-(6,7)]
   379     46.3602513     46.3602513     46.3602513    1[6-(6,6)]
   380    44.96061108    44.96061108    44.96061108    1[6-(6,6)]
   381    26.73811074    26.73811074    26.73811074    1[6-(6,7)]
   382    26.23532736    26.23532736    26.23532736    1[6-(6,6)]
   383    27.27260118    27.27260118    27.27260118    1[6-(6,6)]
   384      29.215791      29.215791      29.215791    1[6-(6,7)]
   385    42.46028292    42.46028292    42.46028292    1[6-(6,7)]
   386    41.38677246    41.38677246    41.38677246    1[6-(6,6)]
   387     42.3968688     42.3968688     42.3968688    1[6-(6,6)]
   388     45.6808143     45.6808143     45.6808143    1[6-(6,7)]
   389     51.9316347     51.9316347     51.9316347    1[6-(6,7)]
   390    50.92606794    50.92606794    50.92606794    1[6-(6,6)]
   391    48.58427508    48.58427508    48.58427508    1[6-(6,6)]
   392     48.4438581     48.4438581     48.4438581    1[6-(6,7)]
   393    42.25192224    42.25192224    42.25192224    1[6-(6,7)]
   394    64.60539954    64.60539954    64.60539954    1[6-(6,7)]
   395     66.8792487     66.8792487     66.8792487    1[6-(6,6)]
   396    68.27888892    68.27888892    68.27888892    1[6-(6,6)]
   397    41.20558926    41.20558926    41.20558926    1[6-(6,7)]
   398    41.70837264    41.70837264    41.70837264    1[6-(6,6)]
   399    40.67109882    40.67109882    40.67109882    1[6-(6,6)]
   400      38.727909      38.727909      38.727909    1[6-(6,7)]
   401    65.85103404    65.85103404    65.85103404    1[6-(6,7)]
   402    64.18867818    64.18867818    64.18867818    1[6-(6,6)]
   403    63.30541008    63.30541008    63.30541008    1[6-(6,6)]
   404    65.45696058    65.45696058    65.45696058    1[6-(6,7)]
   405    63.71760186    63.71760186    63.71760186    1[6-(6,7)]
   406     64.6144587     64.6144587     64.6144587    1[6-(6,6)]
   407    64.47404172    64.47404172    64.47404172    1[6-(6,6)]
   408    62.65768014    62.65768014    62.65768014    1[6-(6,7)]
   409     63.0064578     63.0064578     63.0064578    1[6-(6,7)]
   410     61.7155275     61.7155275     61.7155275    1[6-(6,7)]
   411    61.45281186    61.45281186    61.45281186    1[6-(6,6)]
   412    62.11866012    62.11866012    62.11866012    1[6-(6,6)]
   413    60.11205618    60.11205618    60.11205618    1[6-(6,7)]
   414     57.8880324     57.8880324     57.8880324    1[6-(6,6)]
   415    56.56992462    56.56992462    56.56992462    1[6-(6,6)]
   416    37.21502928    37.21502928    37.21502928    1[6-(6,7)]
   417    47.38846596    47.38846596    47.38846596    1[6-(6,7)]
   418    49.05082182    49.05082182    49.05082182    1[6-(6,6)]
   419    49.93408992    49.93408992    49.93408992    1[6-(6,6)]
   420    47.78253942    47.78253942    47.78253942    1[6-(6,7)]
   421    49.52189814    49.52189814    49.52189814    1[6-(6,7)]
   422     48.6250413     48.6250413     48.6250413    1[6-(6,6)]
   423    48.76545828    48.76545828    48.76545828    1[6-(6,6)]
   424    50.58181986    50.58181986    50.58181986    1[6-(6,7)]
   425     50.2330422     50.2330422     50.2330422    1[6-(6,7)]
   426     51.5239725     51.5239725     51.5239725    1[6-(6,7)]
   427    51.78668814    51.78668814    51.78668814    1[6-(6,6)]
   428    51.12083988    51.12083988    51.12083988    1[6-(6,6)]
   429    53.12744382    53.12744382    53.12744382    1[6-(6,7)]
   430     55.3514676     55.3514676     55.3514676    1[6-(6,6)]
   431    56.66957538    56.66957538    56.66957538    1[6-(6,6)]
   432    30.72867072    30.72867072    30.72867072    1[6-(6,7)]
   433    39.28957692    39.28957692    39.28957692    1[6-(6,7)]
   434    38.74149774    38.74149774    38.74149774    1[6-(6,6)]
   435    38.32930596    38.32930596    38.32930596    1[6-(6,6)]
   436    39.52964466    39.52964466    39.52964466    1[6-(6,7)]
   437     41.1738822     41.1738822     41.1738822    1[6-(6,7)]
   438    41.54983734    41.54983734    41.54983734    1[6-(6,6)]
   439    40.62127344    40.62127344    40.62127344    1[6-(6,6)]
   440    38.92268094    38.92268094    38.92268094    1[6-(6,7)]
   441    36.01922016    36.01922016    36.01922016    1[6-(6,7)]
   442    79.20423588    79.20423588    79.20423588    1[6-(6,7)]
   443    80.36380836    80.36380836    80.36380836    1[6-(6,6)]
   444      81.985398      81.985398      81.985398    1[6-(6,6)]
   445     36.8934291     36.8934291     36.8934291    1[6-(6,7)]
   446     38.1617115     38.1617115     38.1617115    1[6-(6,6)]
   447    37.13802642    37.13802642    37.13802642    1[6-(6,6)]
   448    33.62307234    33.62307234    33.62307234    1[6-(6,7)]
   449    40.03242804    40.03242804    40.03242804    1[6-(6,7)]
   450    38.89550346    38.89550346    38.89550346    1[6-(6,6)]
   451    36.58994724    36.58994724    36.58994724    1[6-(6,6)]
   452    36.65789094    36.65789094    36.65789094    1[6-(6,7)]
   453    30.31194936    30.31194936    30.31194936    1[6-(6,7)]
   454     32.5903281     32.5903281     32.5903281    1[6-(6,6)]
   455    33.86314008    33.86314008    33.86314008    1[6-(6,6)]
   456    30.48860298    30.48860298    30.48860298    1[6-(6,7)]
   457    34.12585572    34.12585572    34.12585572    1[6-(6,7)]
   458    31.01856384    31.01856384    31.01856384    1[6-(6,7)]
   459    29.64157152    29.64157152    29.64157152    1[6-(6,6)]
   460     30.5293692     30.5293692     30.5293692    1[6-(6,6)]
   461    33.15199602    33.15199602    33.15199602    1[6-(6,7)]
   462    31.69347126    31.69347126    31.69347126    1[6-(6,6)]
   463    30.38895222    30.38895222    30.38895222    1[6-(6,6)]
   464    32.11019262    32.11019262    32.11019262    1[6-(6,7)]
   465    27.91127196    27.91127196    27.91127196    1[6-(6,7)]
   466    29.04819654    29.04819654    29.04819654    1[6-(6,6)]
   467    31.35375276    31.35375276    31.35375276    1[6-(6,6)]
   468    31.28580906    31.28580906    31.28580906    1[6-(6,7)]
   469    37.63175064    37.63175064    37.63175064    1[6-(6,7)]
   470     35.3533719     35.3533719     35.3533719    1[6-(6,6)]
   471    34.08055992    34.08055992    34.08055992    1[6-(6,6)]
   472    37.45509702    37.45509702    37.45509702    1[6-(6,7)]
   473    33.81784428    33.81784428    33.81784428    1[6-(6,7)]
   474    36.92513616    36.92513616    36.92513616    1[6-(6,7)]
   475    38.30212848    38.30212848    38.30212848    1[6-(6,6)]
   476     37.4143308     37.4143308     37.4143308    1[6-(6,6)]
   477    34.79170398    34.79170398    34.79170398    1[6-(6,7)]
   478    36.25022874    36.25022874    36.25022874    1[6-(6,6)]
   479    37.55474778    37.55474778    37.55474778    1[6-(6,6)]
   480    35.83350738    35.83350738    35.83350738    1[6-(6,7)]
   481    73.94992308    73.94992308    73.94992308    1[6-(6,7)]
   482    74.49800226    74.49800226    74.49800226    1[6-(6,6)]
   483    74.91019404    74.91019404    74.91019404    1[6-(6,6)]
   484    73.70985534    73.70985534    73.70985534    1[6-(6,7)]
   485     72.0656178     72.0656178     72.0656178    1[6-(6,7)]
   486    71.68966266    71.68966266    71.68966266    1[6-(6,6)]
   487    72.61822656    72.61822656    72.61822656    1[6-(6,6)]
   488    74.31681906    74.31681906    74.31681906    1[6-(6,7)]
   489    77.22027984    77.22027984    77.22027984    1[6-(6,7)]
   490    79.33106412    79.33106412    79.33106412    1[6-(6,7)]
   491    78.17149164    78.17149164    78.17149164    1[6-(6,6)]
   492      76.549902      76.549902      76.549902    1[6-(6,6)]
   493     76.3460709     76.3460709     76.3460709    1[6-(6,7)]
   494     75.0777885     75.0777885     75.0777885    1[6-(6,6)]
   495    76.10147358    76.10147358    76.10147358    1[6-(6,6)]
   496    34.32062766    34.32062766    34.32062766    1[6-(6,7)]
   497    24.74056596    24.74056596    24.74056596    1[6-(6,7)]
   498    26.40292182    26.40292182    26.40292182    1[6-(6,6)]
   499    27.28618992    27.28618992    27.28618992    1[6-(6,6)]
   500    25.13463942    25.13463942    25.13463942    1[6-(6,7)]
   501    26.87399814    26.87399814    26.87399814    1[6-(6,7)]
   502     25.9771413     25.9771413     25.9771413    1[6-(6,6)]
   503    26.11755828    26.11755828    26.11755828    1[6-(6,6)]
   504    27.93391986    27.93391986    27.93391986    1[6-(6,7)]
   505     27.5851422     27.5851422     27.5851422    1[6-(6,7)]
   506     74.1718725     74.1718725     74.1718725    1[6-(6,7)]
   507    74.43458814    74.43458814    74.43458814    1[6-(6,6)]
   508    73.76873988    73.76873988    73.76873988    1[6-(6,6)]
   509    30.47954382    30.47954382    30.47954382    1[6-(6,7)]
   510     32.7035676     32.7035676     32.7035676    1[6-(6,6)]
   511    34.02167538    34.02167538    34.02167538    1[6-(6,6)]
   512    30.72867072    30.72867072    30.72867072    1[6-(6,7)]
   513    43.20313404    43.20313404    43.20313404    1[6-(6,7)]
   514    41.54077818    41.54077818    41.54077818    1[6-(6,6)]
   515    40.65751008    40.65751008    40.65751008    1[6-(6,6)]
   516    42.80906058    42.80906058    42.80906058    1[6-(6,7)]
   517    41.06970186    41.06970186    41.06970186    1[6-(6,7)]
   518     41.9665587     41.9665587     41.9665587    1[6-(6,6)]
   519    41.82614172    41.82614172    41.82614172    1[6-(6,6)]
   520    40.00978014    40.00978014    40.00978014    1[6-(6,7)]
   521     40.3585578     40.3585578     40.3585578    1[6-(6,7)]
   522     39.0676275     39.0676275     39.0676275    1[6-(6,7)]
   523    38.80491186    38.80491186    38.80491186    1[6-(6,6)]
   524    39.47076012    39.47076012    39.47076012    1[6-(6,6)]
   525    37.46415618    37.46415618    37.46415618    1[6-(6,7)]
   526     35.2401324     35.2401324     35.2401324    1[6-(6,6)]
   527    33.92202462    33.92202462    33.92202462    1[6-(6,6)]
   528    37.21502928    37.21502928    37.21502928    1[6-(6,7)]
   529    42.46028292    42.46028292    42.46028292    1[6-(6,7)]
   530    41.38677246    41.38677246    41.38677246    1[6-(6,6)]
   531     42.3968688     42.3968688     42.3968688    1[6-(6,6)]
   532     45.6808143     45.6808143     45.6808143    1[6-(6,7)]
   533     51.9316347     51.9316347     51.9316347    1[6-(6,7)]
   534    50.92606794    50.92606794    50.92606794    1[6-(6,6)]
   535    48.58427508    48.58427508    48.58427508    1[6-(6,6)]
   536     48.4438581     48.4438581     48.4438581    1[6-(6,7)]
   537    42.25192224    42.25192224    42.25192224    1[6-(6,7)]
   538    41.95749954    41.95749954    41.95749954    1[6-(6,7)]
   539     44.2313487     44.2313487     44.2313487    1[6-(6,6)]
   540    45.63098892    45.63098892    45.63098892    1[6-(6,6)]
   541    41.20558926    41.20558926    41.20558926    1[6-(6,7)]
   542    41.70837264    41.70837264    41.70837264    1[6-(6,6)]
   543    40.67109882    40.67109882    40.67109882    1[6-(6,6)]
   544      38.727909      38.727909      38.727909    1[6-(6,7)]
   545    70.77921708    70.77921708    70.77921708    1[6-(6,7)]
   546    71.85272754    71.85272754    71.85272754    1[6-(6,6)]
   547     70.8426312     70.8426312     70.8426312    1[6-(6,6)]
   548     67.5586857     67.5586857     67.5586857    1[6-(6,7)]
   549     61.3078653     61.3078653     61.3078653    1[6-(6,7)]
   550    62.31343206    62.31343206    62.31343206    1[6-(6,6)]
   551    64.65522492    64.65522492    64.65522492    1[6-(6,6)]
   552     64.7956419     64.7956419     64.7956419    1[6-(6,7)]
   553    70.98757776    70.98757776    70.98757776    1[6-(6,7)]
   554    71.28200046    71.28200046    71.28200046    1[6-(6,7)]
   555     69.0081513     69.0081513     69.0081513    1[6-(6,6)]
   556    67.60851108    67.60851108    67.60851108    1[6-(6,6)]
   557    72.03391074    72.03391074    72.03391074    1[6-(6,7)]
   558    71.53112736    71.53112736    71.53112736    1[6-(6,6)]
   559    72.56840118    72.56840118    72.56840118    1[6-(6,6)]
   560      29.215791      29.215791      29.215791    1[6-(6,7)]
   561      30.801144      30.801144      30.801144    1[6-(6,7)]
   562    31.32657528    31.32657528    31.32657528    1[6-(6,6)]
   563    29.90428716    29.90428716    29.90428716    1[6-(6,6)]
   564    27.82068036    27.82068036    27.82068036    1[6-(6,7)]
   565     23.2140975     23.2140975     23.2140975    1[6-(6,7)]
   566     24.5956194     24.5956194     24.5956194    1[6-(6,6)]
   567    26.00884836    26.00884836    26.00884836    1[6-(6,6)]
   568    24.45067284    24.45067284    24.45067284    1[6-(6,7)]
   569    27.73914792    27.73914792    27.73914792    1[6-(6,7)]
   570    71.21858634    71.21858634    71.21858634    1[6-(6,7)]
   571    70.10430966    70.10430966    70.10430966    1[6-(6,6)]
   572    70.32625908    70.32625908    70.32625908    1[6-(6,6)]
   573    29.65968984    29.65968984    29.65968984    1[6-(6,7)]
   574    30.42518886    30.42518886    30.42518886    1[6-(6,6)]
   575     30.4387776     30.4387776     30.4387776    1[6-(6,6)]
   576    28.86701334    28.86701334    28.86701334    1[6-(6,7)]
   577    48.52086096    48.52086096    48.52086096    1[6-(6,7)]
   578    46.31042592    46.31042592    46.31042592    1[6-(6,6)]
   579    45.01496604    45.01496604    45.01496604    1[6-(6,6)]
   580    48.36685524    48.36685524    48.36685524    1[6-(6,7)]
   581    48.27173406    48.27173406    48.27173406    1[6-(6,7)]
   582    49.54454604    49.54454604    49.54454604    1[6-(6,6)]
   583    48.47556516    48.47556516    48.47556516    1[6-(6,6)]
   584    44.96061108    44.96061108    44.96061108    1[6-(6,7)]
   585    42.40592796    42.40592796    42.40592796    1[6-(6,7)]
   586    39.00421338    39.00421338    39.00421338    1[6-(6,7)]
   587    39.90107022    39.90107022    39.90107022    1[6-(6,6)]
   588    42.18850812    42.18850812    42.18850812    1[6-(6,6)]
   589    40.38573528    40.38573528    40.38573528    1[6-(6,7)]
   590     39.4299939     39.4299939     39.4299939    1[6-(6,6)]
   591    37.08820104    37.08820104    37.08820104    1[6-(6,6)]
   592    36.86625162    36.86625162    36.86625162    1[6-(6,7)]
   593      37.142556      37.142556      37.142556    1[6-(6,7)]
   594    36.61712472    36.61712472    36.61712472    1[6-(6,6)]
   595    38.03941284    38.03941284    38.03941284    1[6-(6,6)]
   596    40.12301964    40.12301964    40.12301964    1[6-(6,7)]
   597     44.7296025     44.7296025     44.7296025    1[6-(6,7)]
   598     43.3480806     43.3480806     43.3480806    1[6-(6,6)]
   599    41.93485164    41.93485164    41.93485164    1[6-(6,6)]
   600    43.49302716    43.49302716    43.49302716    1[6-(6,7)]
   601    40.20455208    40.20455208    40.20455208    1[6-(6,7)]
   602    42.02091366    42.02091366    42.02091366    1[6-(6,7)]
   603    43.13519034    43.13519034    43.13519034    1[6-(6,6)]
   604    42.91324092    42.91324092    42.91324092    1[6-(6,6)]
   605    38.28401016    38.28401016    38.28401016    1[6-(6,7)]
   606    37.51851114    37.51851114    37.51851114    1[6-(6,6)]
   607     37.5049224     37.5049224     37.5049224    1[6-(6,6)]
   608    39.07668666    39.07668666    39.07668666    1[6-(6,7)]
   609    64.71863904    64.71863904    64.71863904    1[6-(6,7)]
   610    66.92907408    66.92907408    66.92907408    1[6-(6,6)]
   611    68.22453396    68.22453396    68.22453396    1[6-(6,6)]
   612    64.87264476    64.87264476    64.87264476    1[6-(6,7)]
   613    64.96776594    64.96776594    64.96776594    1[6-(6,7)]
   614    63.69495396    63.69495396    63.69495396    1[6-(6,6)]
   615    64.76393484    64.76393484    64.76393484    1[6-(6,6)]
   616    68.27888892    68.27888892    68.27888892    1[6-(6,7)]
   617    70.83357204    70.83357204    70.83357204    1[6-(6,7)]
   618    74.23528662    74.23528662    74.23528662    1[6-(6,7)]
   619    73.33842978    73.33842978    73.33842978    1[6-(6,6)]
   620    71.05099188    71.05099188    71.05099188    1[6-(6,6)]
   621    72.85376472    72.85376472    72.85376472    1[6-(6,7)]
   622     73.8095061     73.8095061     73.8095061    1[6-(6,6)]
   623    76.15129896    76.15129896    76.15129896    1[6-(6,6)]
   624    31.07744838    31.07744838    31.07744838    1[6-(6,7)]
   625    42.07073904    42.07073904    42.07073904    1[6-(6,7)]
   626    44.28117408    44.28117408    44.28117408    1[6-(6,6)]
   627    45.57663396    45.57663396    45.57663396    1[6-(6,6)]
   628    42.22474476    42.22474476    42.22474476    1[6-(6,7)]
   629    42.31986594    42.31986594    42.31986594    1[6-(6,7)]
   630    41.04705396    41.04705396    41.04705396    1[6-(6,6)]
   631    42.11603484    42.11603484    42.11603484    1[6-(6,6)]
   632    45.63098892    45.63098892    45.63098892    1[6-(6,7)]
   633    48.18567204    48.18567204    48.18567204    1[6-(6,7)]
   634    28.93948662    28.93948662    28.93948662    1[6-(6,7)]
   635    28.04262978    28.04262978    28.04262978    1[6-(6,6)]
   636    25.75519188    25.75519188    25.75519188    1[6-(6,6)]
   637    50.20586472    50.20586472    50.20586472    1[6-(6,7)]
   638     51.1616061     51.1616061     51.1616061    1[6-(6,6)]
   639    53.50339896    53.50339896    53.50339896    1[6-(6,6)]
   640    53.72534838    53.72534838    53.72534838    1[6-(6,7)]
   641      37.142556      37.142556      37.142556    1[6-(6,7)]
   642    36.61712472    36.61712472    36.61712472    1[6-(6,6)]
   643    38.03941284    38.03941284    38.03941284    1[6-(6,6)]
   644    40.12301964    40.12301964    40.12301964    1[6-(6,7)]
   645     44.7296025     44.7296025     44.7296025    1[6-(6,7)]
   646     43.3480806     43.3480806     43.3480806    1[6-(6,6)]
   647    41.93485164    41.93485164    41.93485164    1[6-(6,6)]
   648    43.49302716    43.49302716    43.49302716    1[6-(6,7)]
   649    40.20455208    40.20455208    40.20455208    1[6-(6,7)]
   650    42.02091366    42.02091366    42.02091366    1[6-(6,7)]
   651    43.13519034    43.13519034    43.13519034    1[6-(6,6)]
   652    42.91324092    42.91324092    42.91324092    1[6-(6,6)]
   653    38.28401016    38.28401016    38.28401016    1[6-(6,7)]
   654    37.51851114    37.51851114    37.51851114    1[6-(6,6)]
   655     37.5049224     37.5049224     37.5049224    1[6-(6,6)]
   656    61.72458666    61.72458666    61.72458666    1[6-(6,7)]
   657    71.16876096    71.16876096    71.16876096    1[6-(6,7)]
   658    68.95832592    68.95832592    68.95832592    1[6-(6,6)]
   659    67.66286604    67.66286604    67.66286604    1[6-(6,6)]
   660    71.01475524    71.01475524    71.01475524    1[6-(6,7)]
   661    70.91963406    70.91963406    70.91963406    1[6-(6,7)]
   662    72.19244604    72.19244604    72.19244604    1[6-(6,6)]
   663    71.12346516    71.12346516    71.12346516    1[6-(6,6)]
   664    67.60851108    67.60851108    67.60851108    1[6-(6,7)]
   665    65.05382796    65.05382796    65.05382796    1[6-(6,7)]
   666    39.00421338    39.00421338    39.00421338    1[6-(6,7)]
   667    39.90107022    39.90107022    39.90107022    1[6-(6,6)]
   668    42.18850812    42.18850812    42.18850812    1[6-(6,6)]
   669    63.03363528    63.03363528    63.03363528    1[6-(6,7)]
   670     62.0778939     62.0778939     62.0778939    1[6-(6,6)]
   671    59.73610104    59.73610104    59.73610104    1[6-(6,6)]
   672    59.51415162    59.51415162    59.51415162    1[6-(6,7)]
   673      30.801144      30.801144      30.801144    1[6-(6,7)]
   674    31.32657528    31.32657528    31.32657528    1[6-(6,6)]
   675    29.90428716    29.90428716    29.90428716    1[6-(6,6)]
   676    27.82068036    27.82068036    27.82068036    1[6-(6,7)]
   677     23.2140975     23.2140975     23.2140975    1[6-(6,7)]
   678     24.5956194     24.5956194     24.5956194    1[6-(6,6)]
   679    26.00884836    26.00884836    26.00884836    1[6-(6,6)]
   680    24.45067284    24.45067284    24.45067284    1[6-(6,7)]
   681    27.73914792    27.73914792    27.73914792    1[6-(6,7)]
   682    25.92278634    25.92278634    25.92278634    1[6-(6,7)]
   683    24.80850966    24.80850966    24.80850966    1[6-(6,6)]
   684    25.03045908    25.03045908    25.03045908    1[6-(6,6)]
   685    29.65968984    29.65968984    29.65968984    1[6-(6,7)]
   686    30.42518886    30.42518886    30.42518886    1[6-(6,6)]
   687     30.4387776     30.4387776     30.4387776    1[6-(6,6)]
   688    51.51491334    51.51491334    51.51491334    1[6-(6,7)]
   689    40.03242804    40.03242804    40.03242804    1[6-(6,7)]
   690    38.89550346    38.89550346    38.89550346    1[6-(6,6)]
   691    36.58994724    36.58994724    36.58994724    1[6-(6,6)]
   692    36.65789094    36.65789094    36.65789094    1[6-(6,7)]
   693    30.31194936    30.31194936    30.31194936    1[6-(6,7)]
   694     32.5903281     32.5903281     32.5903281    1[6-(6,6)]
   695    33.86314008    33.86314008    33.86314008    1[6-(6,6)]
   696    30.48860298    30.48860298    30.48860298    1[6-(6,7)]
   697    34.12585572    34.12585572    34.12585572    1[6-(6,7)]
   698     8.37066384     8.37066384     8.37066384    1[6-(6,7)]
   699     6.99367152     6.99367152     6.99367152    1[6-(6,6)]
   700      7.8814692      7.8814692      7.8814692    1[6-(6,6)]
   701    33.15199602    33.15199602    33.15199602    1[6-(6,7)]
   702    31.69347126    31.69347126    31.69347126    1[6-(6,6)]
   703    30.38895222    30.38895222    30.38895222    1[6-(6,6)]
   704    54.75809262    54.75809262    54.75809262    1[6-(6,7)]
   705    61.93747692    61.93747692    61.93747692    1[6-(6,7)]
   706    61.38939774    61.38939774    61.38939774    1[6-(6,6)]
   707    60.97720596    60.97720596    60.97720596    1[6-(6,6)]
   708    62.17754466    62.17754466    62.17754466    1[6-(6,7)]
   709     63.8217822     63.8217822     63.8217822    1[6-(6,7)]
   710    64.19773734    64.19773734    64.19773734    1[6-(6,6)]
   711    63.26917344    63.26917344    63.26917344    1[6-(6,6)]
   712    61.57058094    61.57058094    61.57058094    1[6-(6,7)]
   713    58.66712016    58.66712016    58.66712016    1[6-(6,7)]
   714    56.55633588    56.55633588    56.55633588    1[6-(6,7)]
   715    57.71590836    57.71590836    57.71590836    1[6-(6,6)]
   716      59.337498      59.337498      59.337498    1[6-(6,6)]
   717     59.5413291     59.5413291     59.5413291    1[6-(6,7)]
   718     60.8096115     60.8096115     60.8096115    1[6-(6,6)]
   719    59.78592642    59.78592642    59.78592642    1[6-(6,6)]
   720    56.27097234    56.27097234    56.27097234    1[6-(6,7)]
   721    51.30202308    51.30202308    51.30202308    1[6-(6,7)]
   722    51.85010226    51.85010226    51.85010226    1[6-(6,6)]
   723    52.26229404    52.26229404    52.26229404    1[6-(6,6)]
   724    51.06195534    51.06195534    51.06195534    1[6-(6,7)]
   725     49.4177178     49.4177178     49.4177178    1[6-(6,7)]
   726    49.04176266    49.04176266    49.04176266    1[6-(6,6)]
   727    49.97032656    49.97032656    49.97032656    1[6-(6,6)]
   728    51.66891906    51.66891906    51.66891906    1[6-(6,7)]
   729    54.57237984    54.57237984    54.57237984    1[6-(6,7)]
   730    56.68316412    56.68316412    56.68316412    1[6-(6,7)]
   731    55.52359164    55.52359164    55.52359164    1[6-(6,6)]
   732      53.902002      53.902002      53.902002    1[6-(6,6)]
   733     53.6981709     53.6981709     53.6981709    1[6-(6,7)]
   734     52.4298885     52.4298885     52.4298885    1[6-(6,6)]
   735    53.45357358    53.45357358    53.45357358    1[6-(6,6)]
   736    56.96852766    56.96852766    56.96852766    1[6-(6,7)]
   737    27.91127196    27.91127196    27.91127196    1[6-(6,7)]
   738    29.04819654    29.04819654    29.04819654    1[6-(6,6)]
   739    31.35375276    31.35375276    31.35375276    1[6-(6,6)]
   740    31.28580906    31.28580906    31.28580906    1[6-(6,7)]
   741    37.63175064    37.63175064    37.63175064    1[6-(6,7)]
   742     35.3533719     35.3533719     35.3533719    1[6-(6,6)]
   743    34.08055992    34.08055992    34.08055992    1[6-(6,6)]
   744    37.45509702    37.45509702    37.45509702    1[6-(6,7)]
   745    33.81784428    33.81784428    33.81784428    1[6-(6,7)]
   746    14.27723616    14.27723616    14.27723616    1[6-(6,7)]
   747    15.65422848    15.65422848    15.65422848    1[6-(6,6)]
   748     14.7664308     14.7664308     14.7664308    1[6-(6,6)]
   749    34.79170398    34.79170398    34.79170398    1[6-(6,7)]
   750    36.25022874    36.25022874    36.25022874    1[6-(6,6)]
   751    37.55474778    37.55474778    37.55474778    1[6-(6,6)]
   752    58.48140738    58.48140738    58.48140738    1[6-(6,7)]
   753    65.10818292    65.10818292    65.10818292    1[6-(6,7)]
   754    64.03467246    64.03467246    64.03467246    1[6-(6,6)]
   755     65.0447688     65.0447688     65.0447688    1[6-(6,6)]
   756     68.3287143     68.3287143     68.3287143    1[6-(6,7)]
   757     74.5795347     74.5795347     74.5795347    1[6-(6,7)]
   758    73.57396794    73.57396794    73.57396794    1[6-(6,6)]
   759    71.23217508    71.23217508    71.23217508    1[6-(6,6)]
   760     71.0917581     71.0917581     71.0917581    1[6-(6,7)]
   761    64.89982224    64.89982224    64.89982224    1[6-(6,7)]
   762    41.95749954    41.95749954    41.95749954    1[6-(6,7)]
   763     44.2313487     44.2313487     44.2313487    1[6-(6,6)]
   764    45.63098892    45.63098892    45.63098892    1[6-(6,6)]
   765    63.85348926    63.85348926    63.85348926    1[6-(6,7)]
   766    64.35627264    64.35627264    64.35627264    1[6-(6,6)]
   767    63.31899882    63.31899882    63.31899882    1[6-(6,6)]
   768      61.375809      61.375809      61.375809    1[6-(6,7)]
   769    48.13131708    48.13131708    48.13131708    1[6-(6,7)]
   770    49.20482754    49.20482754    49.20482754    1[6-(6,6)]
   771     48.1947312     48.1947312     48.1947312    1[6-(6,6)]
   772     44.9107857     44.9107857     44.9107857    1[6-(6,7)]
   773     38.6599653     38.6599653     38.6599653    1[6-(6,7)]
   774    39.66553206    39.66553206    39.66553206    1[6-(6,6)]
   775    42.00732492    42.00732492    42.00732492    1[6-(6,6)]
   776     42.1477419     42.1477419     42.1477419    1[6-(6,7)]
   777    48.33967776    48.33967776    48.33967776    1[6-(6,7)]
   778    25.98620046    25.98620046    25.98620046    1[6-(6,7)]
   779     23.7123513     23.7123513     23.7123513    1[6-(6,6)]
   780    22.31271108    22.31271108    22.31271108    1[6-(6,6)]
   781    49.38601074    49.38601074    49.38601074    1[6-(6,7)]
   782    48.88322736    48.88322736    48.88322736    1[6-(6,6)]
   783    49.92050118    49.92050118    49.92050118    1[6-(6,6)]
   784      51.863691      51.863691      51.863691    1[6-(6,7)]
   785    24.74056596    24.74056596    24.74056596    1[6-(6,7)]
   786    26.40292182    26.40292182    26.40292182    1[6-(6,6)]
   787    27.28618992    27.28618992    27.28618992    1[6-(6,6)]
   788    25.13463942    25.13463942    25.13463942    1[6-(6,7)]
   789    26.87399814    26.87399814    26.87399814    1[6-(6,7)]
   790     25.9771413     25.9771413     25.9771413    1[6-(6,6)]
   791    26.11755828    26.11755828    26.11755828    1[6-(6,6)]
   792    27.93391986    27.93391986    27.93391986    1[6-(6,7)]
   793     27.5851422     27.5851422     27.5851422    1[6-(6,7)]
   794     28.8760725     28.8760725     28.8760725    1[6-(6,7)]
   795    29.13878814    29.13878814    29.13878814    1[6-(6,6)]
   796    28.47293988    28.47293988    28.47293988    1[6-(6,6)]
   797    30.47954382    30.47954382    30.47954382    1[6-(6,7)]
   798     32.7035676     32.7035676     32.7035676    1[6-(6,6)]
   799    34.02167538    34.02167538    34.02167538    1[6-(6,6)]
   800    53.37657072    53.37657072    53.37657072    1[6-(6,7)]
   801    43.20313404    43.20313404    43.20313404    1[6-(6,7)]
   802    41.54077818    41.54077818    41.54077818    1[6-(6,6)]
   803    40.65751008    40.65751008    40.65751008    1[6-(6,6)]
   804    42.80906058    42.80906058    42.80906058    1[6-(6,7)]
   805    41.06970186    41.06970186    41.06970186    1[6-(6,7)]
   806     41.9665587     41.9665587     41.9665587    1[6-(6,6)]
   807    41.82614172    41.82614172    41.82614172    1[6-(6,6)]
   808    40.00978014    40.00978014    40.00978014    1[6-(6,7)]
   809     40.3585578     40.3585578     40.3585578    1[6-(6,7)]
   810     39.0676275     39.0676275     39.0676275    1[6-(6,7)]
   811    38.80491186    38.80491186    38.80491186    1[6-(6,6)]
   812    39.47076012    39.47076012    39.47076012    1[6-(6,6)]
   813    37.46415618    37.46415618    37.46415618    1[6-(6,7)]
   814     35.2401324     35.2401324     35.2401324    1[6-(6,6)]
   815    33.92202462    33.92202462    33.92202462    1[6-(6,6)]
   816    59.86292928    59.86292928    59.86292928    1[6-(6,7)]
   817   73.240590852   73.240590852   73.240590852    6[7-(27),16-(0)]
   818   51.390802848   51.390802848   51.390802848    6[1-(0),6-(1,6),7-(6)]
   819   51.744563046   51.744563046   51.744563046    6[1-(0),6-(1,6),6-(1,7)]
   820   51.946582314   51.946582314   51.946582314    6[1-(0),6-(1,6),6-(6,6)]
   821   51.675260472   51.675260472   51.675260472    6[6-(1,6),6-(1,7),6-(7,7)]
   822   51.273033768   51.273033768   51.273033768    6[1-(0),6-(6,6),7-(6)]
   823   49.823568168   49.823568168   49.823568168    6[1-(0),6-(1,6),7-(6)]
   824   49.581688596   49.581688596   49.581688596    6[1-(0),6-(1,6),6-(1,7)]
   825   50.139732852   50.139732852   50.139732852    6[1-(0),6-(1,6),6-(6,6)]
   826   50.950074714   50.950074714   50.950074714    6[6-(1,6),6-(1,7),6-(7,7)]
   827    51.13442862    51.13442862    51.13442862    6[1-(0),6-(6,6),7-(6)]
   828   51.599163528   51.599163528   51.599163528    6[6-(6,6),7-(6),7-(6)]
   829    51.91578117    51.91578117    51.91578117    6[6-(6,6),7-(6),7-(6)]
   830   53.001974454   53.001974454   53.001974454    6[6-(6,6),7-(6),7-(6)]
   831   54.038795316   54.038795316   54.038795316    6[6-(1,6),6-(1,7),6-(7,7)]
   832   54.763075158   54.763075158   54.763075158    6[1-(0),6-(6,6),7-(6)]
   833   10.693432464   10.693432464   10.693432464    6[1-(0),6-(1,6),7-(6)]
   834    10.02396054    10.02396054    10.02396054    6[1-(0),6-(1,6),6-(1,7)]
   835    9.046930134    9.046930134    9.046930134    6[1-(0),6-(1,6),6-(6,6)]
   836   54.195518784   54.195518784   54.195518784    6[7-(27),16-(0)]
   837   54.124404378   54.124404378   54.124404378    6[1-(0),6-(1,6),7-(6)]
   838   53.364793812   53.364793812   53.364793812    6[1-(0),6-(1,6),6-(1,7)]
   839    53.96768091    53.96768091    53.96768091    6[1-(0),6-(1,6),6-(6,6)]
   840   55.322931246   55.322931246   55.322931246    6[6-(1,6),6-(1,7),6-(7,7)]
   841    56.03543418    56.03543418    56.03543418    6[1-(0),6-(6,6),7-(6)]
   842   56.020486566   56.020486566   56.020486566    6[6-(6,6),7-(6),7-(6)]
   843   48.510895884   48.510895884   48.510895884    6[7-(27),16-(0)]
   844   51.503136432   51.503136432   51.503136432    6[1-(0),6-(1,6),7-(6)]
   845   52.170343566   52.170343566   52.170343566    6[1-(0),6-(1,6),6-(1,7)]
   846   53.535558978   53.535558978   53.535558978    6[1-(0),6-(1,6),6-(6,6)]
   847   54.200048364   54.200048364   54.200048364    6[6-(1,6),6-(1,7),6-(7,7)]
   848   53.465350488   53.465350488   53.465350488    6[1-(0),6-(6,6),7-(6)]
   849   59.773243596   59.773243596   59.773243596    6[1-(0),6-(1,6),7-(6)]
   850   58.416181428   58.416181428   58.416181428    6[1-(0),6-(1,6),6-(1,7)]
   851     57.6615534     57.6615534     57.6615534    6[1-(0),6-(1,6),6-(6,6)]
   852    58.30701855    58.30701855    58.30701855    6[6-(1,6),6-(1,7),6-(7,7)]
   853   59.664533676   59.664533676   59.664533676    6[1-(0),6-(6,6),7-(6)]
   854   57.559184892   57.559184892   57.559184892    6[6-(6,6),7-(6),7-(6)]
   855    55.64815509    55.64815509    55.64815509    6[6-(6,6),7-(6),7-(6)]
   856   57.499847394   57.499847394   57.499847394    6[6-(6,6),7-(6),7-(6)]
   857   58.144406628   58.144406628   58.144406628    6[6-(1,6),6-(1,7),6-(7,7)]
   858   57.392949306   57.392949306   57.392949306    6[1-(0),6-(6,6),7-(6)]
   859   59.205234264   59.205234264   59.205234264    6[1-(0),6-(1,6),7-(6)]
   860   60.022370496   60.022370496   60.022370496    6[1-(0),6-(1,6),6-(1,7)]
   861    59.51188683    59.51188683    59.51188683    6[1-(0),6-(1,6),6-(6,6)]
   862    54.53161362    54.53161362    54.53161362    6[7-(27),16-(0)]
   863   57.970923714   57.970923714   57.970923714    6[1-(0),6-(1,6),7-(6)]
   864   58.822937712   58.822937712   58.822937712    6[1-(0),6-(1,6),6-(1,7)]
   865    59.58888969    59.58888969    59.58888969    6[1-(0),6-(1,6),6-(6,6)]
   866   59.444849046   59.444849046   59.444849046    6[6-(1,6),6-(1,7),6-(7,7)]
   867   58.565657568   58.565657568   58.565657568    6[1-(0),6-(6,6),7-(6)]
   868   60.232995966   60.232995966   60.232995966    6[6-(6,6),7-(6),7-(6)]
   869   64.728604116   64.728604116   64.728604116    6[7-(27),16-(0)]
   870   61.736363568   61.736363568   61.736363568    6[1-(0),6-(1,6),7-(6)]
   871   61.069156434   61.069156434   61.069156434    6[1-(0),6-(1,6),6-(1,7)]
   872   59.703941022   59.703941022   59.703941022    6[1-(0),6-(1,6),6-(6,6)]
   873   59.039451636   59.039451636   59.039451636    6[6-(1,6),6-(1,7),6-(7,7)]
   874   59.774149512   59.774149512   59.774149512    6[1-(0),6-(6,6),7-(6)]
   875   53.466256404   53.466256404   53.466256404    6[1-(0),6-(1,6),7-(6)]
   876   54.823318572   54.823318572   54.823318572    6[1-(0),6-(1,6),6-(1,7)]
   877     55.5779466     55.5779466     55.5779466    6[1-(0),6-(1,6),6-(6,6)]
   878    54.93248145    54.93248145    54.93248145    6[6-(1,6),6-(1,7),6-(7,7)]
   879   53.574966324   53.574966324   53.574966324    6[1-(0),6-(6,6),7-(6)]
   880   55.680315108   55.680315108   55.680315108    6[6-(6,6),7-(6),7-(6)]
   881    57.59134491    57.59134491    57.59134491    6[6-(6,6),7-(6),7-(6)]
   882   55.739652606   55.739652606   55.739652606    6[6-(6,6),7-(6),7-(6)]
   883   55.095093372   55.095093372   55.095093372    6[6-(1,6),6-(1,7),6-(7,7)]
   884   55.846550694   55.846550694   55.846550694    6[1-(0),6-(6,6),7-(6)]
   885   54.034265736   54.034265736   54.034265736    6[1-(0),6-(1,6),7-(6)]
   886   53.217129504   53.217129504   53.217129504    6[1-(0),6-(1,6),6-(1,7)]
   887    53.72761317    53.72761317    53.72761317    6[1-(0),6-(1,6),6-(6,6)]
   888    58.70788638    58.70788638    58.70788638    6[7-(27),16-(0)]
   889   55.268576286   55.268576286   55.268576286    6[1-(0),6-(1,6),7-(6)]
   890   54.416562288   54.416562288   54.416562288    6[1-(0),6-(1,6),6-(1,7)]
   891    53.65061031    53.65061031    53.65061031    6[1-(0),6-(1,6),6-(6,6)]
   892   53.794650954   53.794650954   53.794650954    6[6-(1,6),6-(1,7),6-(7,7)]
   893   54.673842432   54.673842432   54.673842432    6[1-(0),6-(6,6),7-(6)]
   894   53.006504034   53.006504034   53.006504034    6[6-(6,6),7-(6),7-(6)]
   895   39.998909148   39.998909148   39.998909148    6[7-(27),16-(0)]
   896   16.552897152   16.552897152   16.552897152    6[1-(0),6-(1,6),7-(6)]
   897   16.199136954   16.199136954   16.199136954    6[1-(0),6-(1,6),6-(1,7)]
   898   15.997117686   15.997117686   15.997117686    6[1-(0),6-(1,6),6-(6,6)]
   899   16.268439528   16.268439528   16.268439528    6[6-(1,6),6-(1,7),6-(7,7)]
   900   16.670666232   16.670666232   16.670666232    6[1-(0),6-(6,6),7-(6)]
   901   18.120131832   18.120131832   18.120131832    6[1-(0),6-(1,6),7-(6)]
   902   18.362011404   18.362011404   18.362011404    6[1-(0),6-(1,6),6-(1,7)]
   903   17.803967148   17.803967148   17.803967148    6[1-(0),6-(1,6),6-(6,6)]
   904   16.993625286   16.993625286   16.993625286    6[6-(1,6),6-(1,7),6-(7,7)]
   905    16.80927138    16.80927138    16.80927138    6[1-(0),6-(6,6),7-(6)]
   906   16.344536472   16.344536472   16.344536472    6[6-(6,6),7-(6),7-(6)]
   907    16.02791883    16.02791883    16.02791883    6[6-(6,6),7-(6),7-(6)]
   908   14.941725546   14.941725546   14.941725546    6[6-(6,6),7-(6),7-(6)]
   909   13.904904684   13.904904684   13.904904684    6[6-(1,6),6-(1,7),6-(7,7)]
   910   13.180624842   13.180624842   13.180624842    6[1-(0),6-(6,6),7-(6)]
   911   11.954467536   11.954467536   11.954467536    6[1-(0),6-(1,6),7-(6)]
   912    12.62393946    12.62393946    12.62393946    6[1-(0),6-(1,6),6-(1,7)]
   913   13.600969866   13.600969866   13.600969866    6[1-(0),6-(1,6),6-(6,6)]
   914   13.748181216   13.748181216   13.748181216    6[7-(27),16-(0)]
   915   13.819295622   13.819295622   13.819295622    6[1-(0),6-(1,6),7-(6)]
   916   14.578906188   14.578906188   14.578906188    6[1-(0),6-(1,6),6-(1,7)]
   917    13.97601909    13.97601909    13.97601909    6[1-(0),6-(1,6),6-(6,6)]
   918   57.916568754   57.916568754   57.916568754    6[6-(1,6),6-(1,7),6-(7,7)]
   919    57.20406582    57.20406582    57.20406582    6[1-(0),6-(6,6),7-(6)]
   920   57.219013434   57.219013434   57.219013434    6[6-(6,6),7-(6),7-(6)]
   921   67.544191044   67.544191044   67.544191044    6[7-(27),16-(0)]
   922   65.444730714   65.444730714   65.444730714    6[1-(0),6-(1,6),7-(6)]
   923   64.473135804   64.473135804   64.473135804    6[1-(0),6-(1,6),6-(1,7)]
   924   63.920074086   63.920074086   63.920074086    6[1-(0),6-(1,6),6-(6,6)]
   925   64.284252318   64.284252318   64.284252318    6[6-(1,6),6-(1,7),6-(7,7)]
   926   65.230934538   65.230934538   65.230934538    6[1-(0),6-(6,6),7-(6)]
   927    63.68363001    63.68363001    63.68363001    6[1-(0),6-(1,6),7-(6)]
   928   64.210420164   64.210420164   64.210420164    6[1-(0),6-(1,6),6-(1,7)]
   929   64.140211674   64.140211674   64.140211674    6[1-(0),6-(1,6),6-(6,6)]
   930   63.569484594   63.569484594   63.569484594    6[6-(1,6),6-(1,7),6-(7,7)]
   931   63.068966004   63.068966004   63.068966004    6[1-(0),6-(6,6),7-(6)]
   932   63.492481734   63.492481734   63.492481734    6[6-(6,6),7-(6),7-(6)]
   933   63.794151762   63.794151762   63.794151762    6[6-(6,6),7-(6),7-(6)]
   934   62.986980606   62.986980606   62.986980606    6[6-(6,6),7-(6),7-(6)]
   935   62.596983768   62.596983768   62.596983768    6[6-(1,6),6-(1,7),6-(7,7)]
   936     62.6893872     62.6893872     62.6893872    6[1-(0),6-(6,6),7-(6)]
   937   16.636241424   16.636241424   16.636241424    6[1-(0),6-(1,6),7-(6)]
   938   16.502165856   16.502165856   16.502165856    6[1-(0),6-(1,6),6-(1,7)]
   939   16.864985214   16.864985214   16.864985214    6[1-(0),6-(1,6),6-(6,6)]
   940   62.082876438   62.082876438   62.082876438    6[7-(27),16-(0)]
   941   59.590701522   59.590701522   59.590701522    6[1-(0),6-(1,6),7-(6)]
   942   58.275764448   58.275764448   58.275764448    6[1-(0),6-(1,6),6-(1,7)]
   943   57.494864856   57.494864856   57.494864856    6[1-(0),6-(1,6),6-(6,6)]
   944   58.083710256   58.083710256   58.083710256    6[6-(1,6),6-(1,7),6-(7,7)]
   945     59.4507375     59.4507375     59.4507375    6[1-(0),6-(6,6),7-(6)]
   946   57.306887286   57.306887286   57.306887286    6[6-(6,6),7-(6),7-(6)]
   947   45.695308956   45.695308956   45.695308956    6[7-(27),16-(0)]
   948   47.794769286   47.794769286   47.794769286    6[1-(0),6-(1,6),7-(6)]
   949   48.766364196   48.766364196   48.766364196    6[1-(0),6-(1,6),6-(1,7)]
   950   49.319425914   49.319425914   49.319425914    6[1-(0),6-(1,6),6-(6,6)]
   951   48.955247682   48.955247682   48.955247682    6[6-(1,6),6-(1,7),6-(7,7)]
   952   48.008565462   48.008565462   48.008565462    6[1-(0),6-(6,6),7-(6)]
   953    49.55586999    49.55586999    49.55586999    6[1-(0),6-(1,6),7-(6)]
   954   49.029079836   49.029079836   49.029079836    6[1-(0),6-(1,6),6-(1,7)]
   955   49.099288326   49.099288326   49.099288326    6[1-(0),6-(1,6),6-(6,6)]
   956   49.670015406   49.670015406   49.670015406    6[6-(1,6),6-(1,7),6-(7,7)]
   957   50.170533996   50.170533996   50.170533996    6[1-(0),6-(6,6),7-(6)]
   958   49.747018266   49.747018266   49.747018266    6[6-(6,6),7-(6),7-(6)]
   959   49.445348238   49.445348238   49.445348238    6[6-(6,6),7-(6),7-(6)]
   960   50.252519394   50.252519394   50.252519394    6[6-(6,6),7-(6),7-(6)]
   961   50.642516232   50.642516232   50.642516232    6[6-(1,6),6-(1,7),6-(7,7)]
   962     50.5501128     50.5501128     50.5501128    6[1-(0),6-(6,6),7-(6)]
   963   51.307458576   51.307458576   51.307458576    6[1-(0),6-(1,6),7-(6)]
   964   51.441534144   51.441534144   51.441534144    6[1-(0),6-(1,6),6-(1,7)]
   965   51.078714786   51.078714786   51.078714786    6[1-(0),6-(1,6),6-(6,6)]
   966   51.156623562   51.156623562   51.156623562    6[7-(27),16-(0)]
   967   53.648798478   53.648798478   53.648798478    6[1-(0),6-(1,6),7-(6)]
   968   54.963735552   54.963735552   54.963735552    6[1-(0),6-(1,6),6-(1,7)]
   969   55.744635144   55.744635144   55.744635144    6[1-(0),6-(1,6),6-(6,6)]
   970   55.155789744   55.155789744   55.155789744    6[6-(1,6),6-(1,7),6-(7,7)]
   971     53.7887625     53.7887625     53.7887625    6[1-(0),6-(6,6),7-(6)]
   972   55.932612714   55.932612714   55.932612714    6[6-(6,6),7-(6),7-(6)]
   973   70.425003924   70.425003924   70.425003924    6[7-(27),16-(0)]
   974   47.682435702   47.682435702   47.682435702    6[1-(0),6-(1,6),7-(6)]
   975   48.340583676   48.340583676   48.340583676    6[1-(0),6-(1,6),6-(1,7)]
   976    47.73044925    47.73044925    47.73044925    6[1-(0),6-(1,6),6-(6,6)]
   977    46.43045979    46.43045979    46.43045979    6[6-(1,6),6-(1,7),6-(7,7)]
   978   45.816248742   45.816248742   45.816248742    6[1-(0),6-(6,6),7-(6)]
   979   39.606194562   39.606194562   39.606194562    6[1-(0),6-(1,6),7-(6)]
   980   40.194587004   40.194587004   40.194587004    6[1-(0),6-(1,6),6-(1,7)]
   981   41.577467778   41.577467778   41.577467778    6[1-(0),6-(1,6),6-(6,6)]
   982    42.31307157    42.31307157    42.31307157    6[6-(1,6),6-(1,7),6-(7,7)]
   983    41.64042894    41.64042894    41.64042894    6[1-(0),6-(6,6),7-(6)]
   984   43.786996902   43.786996902   43.786996902    6[6-(6,6),7-(6),7-(6)]
   985   45.712974318   45.712974318   45.712974318    6[6-(6,6),7-(6),7-(6)]
   986   45.754646454   45.754646454   45.754646454    6[6-(6,6),7-(6),7-(6)]
   987    46.53690492    46.53690492    46.53690492    6[6-(1,6),6-(1,7),6-(7,7)]
   988   47.920238652   47.920238652   47.920238652    6[1-(0),6-(6,6),7-(6)]
   989   48.091456776   48.091456776   48.091456776    6[1-(0),6-(1,6),7-(6)]
   990   46.738924188   46.738924188   46.738924188    6[1-(0),6-(1,6),6-(1,7)]
   991    45.90955809    45.90955809    45.90955809    6[1-(0),6-(1,6),6-(6,6)]
   992   50.820528726   50.820528726   50.820528726    6[7-(27),16-(0)]
   993   49.802279142   49.802279142   49.802279142    6[1-(0),6-(1,6),7-(6)]
   994   49.505591652   49.505591652   49.505591652    6[1-(0),6-(1,6),6-(1,7)]
   995   50.123426364   50.123426364   50.123426364    6[1-(0),6-(1,6),6-(6,6)]
   996   51.033871944   51.033871944   51.033871944    6[6-(1,6),6-(1,7),6-(7,7)]
   997   51.258539112   51.258539112   51.258539112    6[1-(0),6-(6,6),7-(6)]
   998   51.720103314   51.720103314   51.720103314    6[6-(6,6),7-(6),7-(6)]
   999   42.814496076   42.814496076   42.814496076    6[7-(27),16-(0)]
  1000   20.261264298   20.261264298   20.261264298    6[1-(0),6-(1,6),7-(6)]
  1001   19.603116324   19.603116324   19.603116324    6[1-(0),6-(1,6),6-(1,7)]
  1002    20.21325075    20.21325075    20.21325075    6[1-(0),6-(1,6),6-(6,6)]
  1003    21.51324021    21.51324021    21.51324021    6[6-(1,6),6-(1,7),6-(7,7)]
  1004   22.127451258   22.127451258   22.127451258    6[1-(0),6-(6,6),7-(6)]
  1005   28.337505438   28.337505438   28.337505438    6[1-(0),6-(1,6),7-(6)]
  1006   27.749112996   27.749112996   27.749112996    6[1-(0),6-(1,6),6-(1,7)]
  1007   26.366232222   26.366232222   26.366232222    6[1-(0),6-(1,6),6-(6,6)]
  1008    25.63062843    25.63062843    25.63062843    6[6-(1,6),6-(1,7),6-(7,7)]
  1009    26.30327106    26.30327106    26.30327106    6[1-(0),6-(6,6),7-(6)]
  1010   24.156703098   24.156703098   24.156703098    6[6-(6,6),7-(6),7-(6)]
  1011   22.230725682   22.230725682   22.230725682    6[6-(6,6),7-(6),7-(6)]
  1012   22.189053546   22.189053546   22.189053546    6[6-(6,6),7-(6),7-(6)]
  1013    21.40679508    21.40679508    21.40679508    6[6-(1,6),6-(1,7),6-(7,7)]
  1014   20.023461348   20.023461348   20.023461348    6[1-(0),6-(6,6),7-(6)]
  1015   19.852243224   19.852243224   19.852243224    6[1-(0),6-(1,6),7-(6)]
  1016   21.204775812   21.204775812   21.204775812    6[1-(0),6-(1,6),6-(1,7)]
  1017    22.03414191    22.03414191    22.03414191    6[1-(0),6-(1,6),6-(6,6)]
  1018   17.123171274   17.123171274   17.123171274    6[7-(27),16-(0)]
  1019   18.141420858   18.141420858   18.141420858    6[1-(0),6-(1,6),7-(6)]
  1020   18.438108348   18.438108348   18.438108348    6[1-(0),6-(1,6),6-(1,7)]
  1021   17.820273636   17.820273636   17.820273636    6[1-(0),6-(1,6),6-(6,6)]
  1022   62.205628056   62.205628056   62.205628056    6[6-(1,6),6-(1,7),6-(7,7)]
  1023   61.980960888   61.980960888   61.980960888    6[1-(0),6-(6,6),7-(6)]
  1024   61.519396686   61.519396686   61.519396686    6[6-(6,6),7-(6),7-(6)]
  1025   82.083236928   82.083236928   82.083236928    6[7-(27),16-(0)]
  1026   60.328117146   60.328117146   60.328117146    6[1-(0),6-(1,6),7-(6)]
  1027    60.02372937    60.02372937    60.02372937    6[1-(0),6-(1,6),6-(1,7)]
  1028   60.835883064   60.835883064   60.835883064    6[1-(0),6-(1,6),6-(6,6)]
  1029   61.864550682   61.864550682   61.864550682    6[6-(1,6),6-(1,7),6-(7,7)]
  1030   62.076535026   62.076535026   62.076535026    6[1-(0),6-(6,6),7-(6)]
  1031   66.837123606   66.837123606   66.837123606    6[1-(0),6-(1,6),7-(6)]
  1032   66.006851592   66.006851592   66.006851592    6[1-(0),6-(1,6),6-(1,7)]
  1033   65.182015074   65.182015074   65.182015074    6[1-(0),6-(1,6),6-(6,6)]
  1034   65.256753144   65.256753144   65.256753144    6[6-(1,6),6-(1,7),6-(7,7)]
  1035    66.11374968    66.11374968    66.11374968    6[1-(0),6-(6,6),7-(6)]
  1036   64.431916626   64.431916626   64.431916626    6[6-(6,6),7-(6),7-(6)]
  1037   62.822556852   62.822556852   62.822556852    6[6-(6,6),7-(6),7-(6)]
  1038      63.867078      63.867078      63.867078    6[6-(6,6),7-(6),7-(6)]
  1039   64.121640396   64.121640396   64.121640396    6[6-(1,6),6-(1,7),6-(7,7)]
  1040   63.462586506   63.462586506   63.462586506    6[1-(0),6-(6,6),7-(6)]
  1041   19.221725688   19.221725688   19.221725688    6[1-(0),6-(1,6),7-(6)]
  1042   19.904786352   19.904786352   19.904786352    6[1-(0),6-(1,6),6-(1,7)]
  1043   19.757122044   19.757122044   19.757122044    6[1-(0),6-(1,6),6-(6,6)]
  1044   59.994740058   59.994740058   59.994740058    6[7-(27),16-(0)]
  1045   60.941875236   60.941875236   60.941875236    6[1-(0),6-(1,6),7-(6)]
  1046    60.47895216    60.47895216    60.47895216    6[1-(0),6-(1,6),6-(1,7)]
  1047   60.464004546   60.464004546   60.464004546    6[1-(0),6-(1,6),6-(6,6)]
  1048   60.908809302   60.908809302   60.908809302    6[6-(1,6),6-(1,7),6-(7,7)]
  1049   61.396645068   61.396645068   61.396645068    6[1-(0),6-(6,6),7-(6)]
  1050   60.920133252   60.920133252   60.920133252    6[6-(6,6),7-(6),7-(6)]
  1051   39.668249808   39.668249808   39.668249808    6[7-(27),16-(0)]
  1052   42.565822134   42.565822134   42.565822134    6[1-(0),6-(1,6),7-(6)]
  1053   43.891177242   43.891177242   43.891177242    6[1-(0),6-(1,6),6-(1,7)]
  1054   44.646258228   44.646258228   44.646258228    6[1-(0),6-(1,6),6-(6,6)]
  1055   44.010758154   44.010758154   44.010758154    6[6-(1,6),6-(1,7),6-(7,7)]
  1056    42.66184923    42.66184923    42.66184923    6[1-(0),6-(6,6),7-(6)]
  1057   42.759688158   42.759688158   42.759688158    6[1-(0),6-(1,6),7-(6)]
  1058   41.991018432   41.991018432   41.991018432    6[1-(0),6-(1,6),6-(1,7)]
  1059   42.619271178   42.619271178   42.619271178    6[1-(0),6-(1,6),6-(6,6)]
  1060    44.00034012    44.00034012    44.00034012    6[6-(1,6),6-(1,7),6-(7,7)]
  1061   44.685212616   44.685212616   44.685212616    6[1-(0),6-(6,6),7-(6)]
  1062   44.726431794   44.726431794   44.726431794    6[6-(6,6),7-(6),7-(6)]
  1063   44.741379408   44.741379408   44.741379408    6[6-(6,6),7-(6),7-(6)]
  1064   46.634743848   46.634743848   46.634743848    6[6-(6,6),7-(6),7-(6)]
  1065   48.061561548   48.061561548   48.061561548    6[6-(1,6),6-(1,7),6-(7,7)]
  1066   48.693437958   48.693437958   48.693437958    6[1-(0),6-(6,6),7-(6)]
  1067    50.67694104    50.67694104    50.67694104    6[1-(0),6-(1,6),7-(6)]
  1068   50.141544684   50.141544684   50.141544684    6[1-(0),6-(1,6),6-(1,7)]
  1069    48.80169492    48.80169492    48.80169492    6[1-(0),6-(1,6),6-(6,6)]
  1070   48.732392346   48.732392346   48.732392346    6[7-(27),16-(0)]
  1071   51.153452856   51.153452856   51.153452856    6[1-(0),6-(1,6),7-(6)]
  1072   51.708779364   51.708779364   51.708779364    6[1-(0),6-(1,6),6-(1,7)]
  1073   53.092566054   53.092566054   53.092566054    6[1-(0),6-(1,6),6-(6,6)]
  1074    53.85897099    53.85897099    53.85897099    6[6-(1,6),6-(1,7),6-(7,7)]
  1075    53.20444668    53.20444668    53.20444668    6[1-(0),6-(6,6),7-(6)]
  1076    55.33334928    55.33334928    55.33334928    6[6-(6,6),7-(6),7-(6)]
  1077   76.452063072   76.452063072   76.452063072    6[7-(27),16-(0)]
  1078   52.911382854   52.911382854   52.911382854    6[1-(0),6-(1,6),7-(6)]
  1079    53.21577063    53.21577063    53.21577063    6[1-(0),6-(1,6),6-(1,7)]
  1080   52.403616936   52.403616936   52.403616936    6[1-(0),6-(1,6),6-(6,6)]
  1081   51.374949318   51.374949318   51.374949318    6[6-(1,6),6-(1,7),6-(7,7)]
  1082   51.162964974   51.162964974   51.162964974    6[1-(0),6-(6,6),7-(6)]
  1083   46.402376394   46.402376394   46.402376394    6[1-(0),6-(1,6),7-(6)]
  1084   47.232648408   47.232648408   47.232648408    6[1-(0),6-(1,6),6-(1,7)]
  1085   48.057484926   48.057484926   48.057484926    6[1-(0),6-(1,6),6-(6,6)]
  1086   47.982746856   47.982746856   47.982746856    6[6-(1,6),6-(1,7),6-(7,7)]
  1087    47.12575032    47.12575032    47.12575032    6[1-(0),6-(6,6),7-(6)]
  1088   48.807583374   48.807583374   48.807583374    6[6-(6,6),7-(6),7-(6)]
  1089   50.416943148   50.416943148   50.416943148    6[6-(6,6),7-(6),7-(6)]
  1090      49.372422      49.372422      49.372422    6[6-(6,6),7-(6),7-(6)]
  1091   49.117859604   49.117859604   49.117859604    6[6-(1,6),6-(1,7),6-(7,7)]
  1092   49.776913494   49.776913494   49.776913494    6[1-(0),6-(6,6),7-(6)]
  1093   48.721974312   48.721974312   48.721974312    6[1-(0),6-(1,6),7-(6)]
  1094   48.038913648   48.038913648   48.038913648    6[1-(0),6-(1,6),6-(1,7)]
  1095   48.186577956   48.186577956   48.186577956    6[1-(0),6-(1,6),6-(6,6)]
  1096   53.244759942   53.244759942   53.244759942    6[7-(27),16-(0)]
  1097   52.297624764   52.297624764   52.297624764    6[1-(0),6-(1,6),7-(6)]
  1098    52.76054784    52.76054784    52.76054784    6[1-(0),6-(1,6),6-(1,7)]
  1099   52.775495454   52.775495454   52.775495454    6[1-(0),6-(1,6),6-(6,6)]
  1100   52.330690698   52.330690698   52.330690698    6[6-(1,6),6-(1,7),6-(7,7)]
  1101   51.842854932   51.842854932   51.842854932    6[1-(0),6-(6,6),7-(6)]
  1102   52.319366748   52.319366748   52.319366748    6[6-(6,6),7-(6),7-(6)]
  1103   28.275450192   28.275450192   28.275450192    6[7-(27),16-(0)]
  1104   25.377877866   25.377877866   25.377877866    6[1-(0),6-(1,6),7-(6)]
  1105   24.052522758   24.052522758   24.052522758    6[1-(0),6-(1,6),6-(1,7)]
  1106   23.297441772   23.297441772   23.297441772    6[1-(0),6-(1,6),6-(6,6)]
  1107   23.932941846   23.932941846   23.932941846    6[6-(1,6),6-(1,7),6-(7,7)]
  1108    25.28185077    25.28185077    25.28185077    6[1-(0),6-(6,6),7-(6)]
  1109   25.184011842   25.184011842   25.184011842    6[1-(0),6-(1,6),7-(6)]
  1110   25.952681568   25.952681568   25.952681568    6[1-(0),6-(1,6),6-(1,7)]
  1111   25.324428822   25.324428822   25.324428822    6[1-(0),6-(1,6),6-(6,6)]
  1112    23.94335988    23.94335988    23.94335988    6[6-(1,6),6-(1,7),6-(7,7)]
  1113   23.258487384   23.258487384   23.258487384    6[1-(0),6-(6,6),7-(6)]
  1114   23.217268206   23.217268206   23.217268206    6[6-(6,6),7-(6),7-(6)]
  1115   23.202320592   23.202320592   23.202320592    6[6-(6,6),7-(6),7-(6)]
  1116   21.308956152   21.308956152   21.308956152    6[6-(6,6),7-(6),7-(6)]
  1117   19.882138452   19.882138452   19.882138452    6[6-(1,6),6-(1,7),6-(7,7)]
  1118   19.250262042   19.250262042   19.250262042    6[1-(0),6-(6,6),7-(6)]
  1119    17.26675896    17.26675896    17.26675896    6[1-(0),6-(1,6),7-(6)]
  1120   17.802155316   17.802155316   17.802155316    6[1-(0),6-(1,6),6-(1,7)]
  1121    19.14200508    19.14200508    19.14200508    6[1-(0),6-(1,6),6-(6,6)]
  1122   19.211307654   19.211307654   19.211307654    6[7-(27),16-(0)]
  1123   16.790247144   16.790247144   16.790247144    6[1-(0),6-(1,6),7-(6)]
  1124   16.234920636   16.234920636   16.234920636    6[1-(0),6-(1,6),6-(1,7)]
  1125   14.851133946   14.851133946   14.851133946    6[1-(0),6-(1,6),6-(6,6)]
  1126    59.38052901    59.38052901    59.38052901    6[6-(1,6),6-(1,7),6-(7,7)]
  1127    60.03505332    60.03505332    60.03505332    6[1-(0),6-(6,6),7-(6)]
  1128    57.90615072    57.90615072    57.90615072    6[6-(6,6),7-(6),7-(6)]
  1129    5.627550192    5.627550192    5.627550192    6[7-(27),16-(0)]
  1130   48.025777866   48.025777866   48.025777866    6[1-(0),6-(1,6),7-(6)]
  1131   46.700422758   46.700422758   46.700422758    6[1-(0),6-(1,6),6-(1,7)]
  1132   45.945341772   45.945341772   45.945341772    6[1-(0),6-(1,6),6-(6,6)]
  1133   46.580841846   46.580841846   46.580841846    6[6-(1,6),6-(1,7),6-(7,7)]
  1134    47.92975077    47.92975077    47.92975077    6[1-(0),6-(6,6),7-(6)]
  1135   47.831911842   47.831911842   47.831911842    6[1-(0),6-(1,6),7-(6)]
  1136   48.600581568   48.600581568   48.600581568    6[1-(0),6-(1,6),6-(1,7)]
  1137   47.972328822   47.972328822   47.972328822    6[1-(0),6-(1,6),6-(6,6)]
  1138    46.59125988    46.59125988    46.59125988    6[6-(1,6),6-(1,7),6-(7,7)]
  1139   45.906387384   45.906387384   45.906387384    6[1-(0),6-(6,6),7-(6)]
  1140   45.865168206   45.865168206   45.865168206    6[6-(6,6),7-(6),7-(6)]
  1141   45.850220592   45.850220592   45.850220592    6[6-(6,6),7-(6),7-(6)]
  1142   43.956856152   43.956856152   43.956856152    6[6-(6,6),7-(6),7-(6)]
  1143   42.530038452   42.530038452   42.530038452    6[6-(1,6),6-(1,7),6-(7,7)]
  1144   41.898162042   41.898162042   41.898162042    6[1-(0),6-(6,6),7-(6)]
  1145    62.56255896    62.56255896    62.56255896    6[1-(0),6-(1,6),7-(6)]
  1146   63.097955316   63.097955316   63.097955316    6[1-(0),6-(1,6),6-(1,7)]
  1147    64.43780508    64.43780508    64.43780508    6[1-(0),6-(1,6),6-(6,6)]
  1148   41.859207654   41.859207654   41.859207654    6[7-(27),16-(0)]
  1149   39.438147144   39.438147144   39.438147144    6[1-(0),6-(1,6),7-(6)]
  1150   38.882820636   38.882820636   38.882820636    6[1-(0),6-(1,6),6-(1,7)]
  1151   37.499033946   37.499033946   37.499033946    6[1-(0),6-(1,6),6-(6,6)]
  1152    36.73262901    36.73262901    36.73262901    6[6-(1,6),6-(1,7),6-(7,7)]
  1153    37.38715332    37.38715332    37.38715332    6[1-(0),6-(6,6),7-(6)]
  1154    35.25825072    35.25825072    35.25825072    6[6-(6,6),7-(6),7-(6)]
  1155   53.804163072   53.804163072   53.804163072    6[7-(27),16-(0)]
  1156   52.911382854   52.911382854   52.911382854    6[1-(0),6-(1,6),7-(6)]
  1157    53.21577063    53.21577063    53.21577063    6[1-(0),6-(1,6),6-(1,7)]
  1158   52.403616936   52.403616936   52.403616936    6[1-(0),6-(1,6),6-(6,6)]
  1159   51.374949318   51.374949318   51.374949318    6[6-(1,6),6-(1,7),6-(7,7)]
  1160   51.162964974   51.162964974   51.162964974    6[1-(0),6-(6,6),7-(6)]
  1161   46.402376394   46.402376394   46.402376394    6[1-(0),6-(1,6),7-(6)]
  1162   47.232648408   47.232648408   47.232648408    6[1-(0),6-(1,6),6-(1,7)]
  1163   48.057484926   48.057484926   48.057484926    6[1-(0),6-(1,6),6-(6,6)]
  1164   47.982746856   47.982746856   47.982746856    6[6-(1,6),6-(1,7),6-(7,7)]
  1165    47.12575032    47.12575032    47.12575032    6[1-(0),6-(6,6),7-(6)]
  1166   48.807583374   48.807583374   48.807583374    6[6-(6,6),7-(6),7-(6)]
  1167   50.416943148   50.416943148   50.416943148    6[6-(6,6),7-(6),7-(6)]
  1168      49.372422      49.372422      49.372422    6[6-(6,6),7-(6),7-(6)]
  1169   49.117859604   49.117859604   49.117859604    6[6-(1,6),6-(1,7),6-(7,7)]
  1170   49.776913494   49.776913494   49.776913494    6[1-(0),6-(6,6),7-(6)]
  1171   48.721974312   48.721974312   48.721974312    6[1-(0),6-(1,6),7-(6)]
  1172   48.038913648   48.038913648   48.038913648    6[1-(0),6-(1,6),6-(1,7)]
  1173   48.186577956   48.186577956   48.186577956    6[1-(0),6-(1,6),6-(6,6)]
  1174   53.244759942   53.244759942   53.244759942    6[7-(27),16-(0)]
  1175   52.297624764   52.297624764   52.297624764    6[1-(0),6-(1,6),7-(6)]
  1176    52.76054784    52.76054784    52.76054784    6[1-(0),6-(1,6),6-(1,7)]
  1177   52.775495454   52.775495454   52.775495454    6[1-(0),6-(1,6),6-(6,6)]
  1178   29.682790698   29.682790698   29.682790698    6[6-(1,6),6-(1,7),6-(7,7)]
  1179   29.194954932   29.194954932   29.194954932    6[1-(0),6-(6,6),7-(6)]
  1180   29.671466748   29.671466748   29.671466748    6[6-(6,6),7-(6),7-(6)]
  1181   17.020349808   17.020349808   17.020349808    6[7-(27),16-(0)]
  1182   19.917922134   19.917922134   19.917922134    6[1-(0),6-(1,6),7-(6)]
  1183   21.243277242   21.243277242   21.243277242    6[1-(0),6-(1,6),6-(1,7)]
  1184   21.998358228   21.998358228   21.998358228    6[1-(0),6-(1,6),6-(6,6)]
  1185   21.362858154   21.362858154   21.362858154    6[6-(1,6),6-(1,7),6-(7,7)]
  1186    20.01394923    20.01394923    20.01394923    6[1-(0),6-(6,6),7-(6)]
  1187   20.111788158   20.111788158   20.111788158    6[1-(0),6-(1,6),7-(6)]
  1188   19.343118432   19.343118432   19.343118432    6[1-(0),6-(1,6),6-(1,7)]
  1189   19.971371178   19.971371178   19.971371178    6[1-(0),6-(1,6),6-(6,6)]
  1190    21.35244012    21.35244012    21.35244012    6[6-(1,6),6-(1,7),6-(7,7)]
  1191   22.037312616   22.037312616   22.037312616    6[1-(0),6-(6,6),7-(6)]
  1192   22.078531794   22.078531794   22.078531794    6[6-(6,6),7-(6),7-(6)]
  1193   22.093479408   22.093479408   22.093479408    6[6-(6,6),7-(6),7-(6)]
  1194   23.986843848   23.986843848   23.986843848    6[6-(6,6),7-(6),7-(6)]
  1195   25.413661548   25.413661548   25.413661548    6[6-(1,6),6-(1,7),6-(7,7)]
  1196   26.045537958   26.045537958   26.045537958    6[1-(0),6-(6,6),7-(6)]
  1197    50.67694104    50.67694104    50.67694104    6[1-(0),6-(1,6),7-(6)]
  1198   50.141544684   50.141544684   50.141544684    6[1-(0),6-(1,6),6-(1,7)]
  1199    48.80169492    48.80169492    48.80169492    6[1-(0),6-(1,6),6-(6,6)]
  1200   26.084492346   26.084492346   26.084492346    6[7-(27),16-(0)]
  1201   28.505552856   28.505552856   28.505552856    6[1-(0),6-(1,6),7-(6)]
  1202   29.060879364   29.060879364   29.060879364    6[1-(0),6-(1,6),6-(1,7)]
  1203   30.444666054   30.444666054   30.444666054    6[1-(0),6-(1,6),6-(6,6)]
  1204    31.21107099    31.21107099    31.21107099    6[6-(1,6),6-(1,7),6-(7,7)]
  1205    30.55654668    30.55654668    30.55654668    6[1-(0),6-(6,6),7-(6)]
  1206    32.68544928    32.68544928    32.68544928    6[6-(6,6),7-(6),7-(6)]
  1207   59.435336928   59.435336928   59.435336928    6[7-(27),16-(0)]
  1208   60.328117146   60.328117146   60.328117146    6[1-(0),6-(1,6),7-(6)]
  1209    60.02372937    60.02372937    60.02372937    6[1-(0),6-(1,6),6-(1,7)]
  1210   60.835883064   60.835883064   60.835883064    6[1-(0),6-(1,6),6-(6,6)]
  1211   61.864550682   61.864550682   61.864550682    6[6-(1,6),6-(1,7),6-(7,7)]
  1212   62.076535026   62.076535026   62.076535026    6[1-(0),6-(6,6),7-(6)]
  1213   66.837123606   66.837123606   66.837123606    6[1-(0),6-(1,6),7-(6)]
  1214   66.006851592   66.006851592   66.006851592    6[1-(0),6-(1,6),6-(1,7)]
  1215   65.182015074   65.182015074   65.182015074    6[1-(0),6-(1,6),6-(6,6)]
  1216   65.256753144   65.256753144   65.256753144    6[6-(1,6),6-(1,7),6-(7,7)]
  1217    66.11374968    66.11374968    66.11374968    6[1-(0),6-(6,6),7-(6)]
  1218   64.431916626   64.431916626   64.431916626    6[6-(6,6),7-(6),7-(6)]
  1219   62.822556852   62.822556852   62.822556852    6[6-(6,6),7-(6),7-(6)]
  1220      63.867078      63.867078      63.867078    6[6-(6,6),7-(6),7-(6)]
  1221   64.121640396   64.121640396   64.121640396    6[6-(1,6),6-(1,7),6-(7,7)]
  1222   63.462586506   63.462586506   63.462586506    6[1-(0),6-(6,6),7-(6)]
  1223   64.517525688   64.517525688   64.517525688    6[1-(0),6-(1,6),7-(6)]
  1224   65.200586352   65.200586352   65.200586352    6[1-(0),6-(1,6),6-(1,7)]
  1225   65.052922044   65.052922044   65.052922044    6[1-(0),6-(1,6),6-(6,6)]
  1226   59.994740058   59.994740058   59.994740058    6[7-(27),16-(0)]
  1227   60.941875236   60.941875236   60.941875236    6[1-(0),6-(1,6),7-(6)]
  1228    60.47895216    60.47895216    60.47895216    6[1-(0),6-(1,6),6-(1,7)]
  1229   60.464004546   60.464004546   60.464004546    6[1-(0),6-(1,6),6-(6,6)]
  1230   38.260909302   38.260909302   38.260909302    6[6-(1,6),6-(1,7),6-(7,7)]
  1231   38.748745068   38.748745068   38.748745068    6[1-(0),6-(6,6),7-(6)]
  1232   38.272233252   38.272233252   38.272233252    6[6-(6,6),7-(6),7-(6)]
  1233   48.510895884   48.510895884   48.510895884    6[7-(27),16-(0)]
  1234   51.503136432   51.503136432   51.503136432    6[1-(0),6-(1,6),7-(6)]
  1235   52.170343566   52.170343566   52.170343566    6[1-(0),6-(1,6),6-(1,7)]
  1236   53.535558978   53.535558978   53.535558978    6[1-(0),6-(1,6),6-(6,6)]
  1237   54.200048364   54.200048364   54.200048364    6[6-(1,6),6-(1,7),6-(7,7)]
  1238   53.465350488   53.465350488   53.465350488    6[1-(0),6-(6,6),7-(6)]
  1239   59.773243596   59.773243596   59.773243596    6[1-(0),6-(1,6),7-(6)]
  1240   58.416181428   58.416181428   58.416181428    6[1-(0),6-(1,6),6-(1,7)]
  1241     57.6615534     57.6615534     57.6615534    6[1-(0),6-(1,6),6-(6,6)]
  1242    58.30701855    58.30701855    58.30701855    6[6-(1,6),6-(1,7),6-(7,7)]
  1243   59.664533676   59.664533676   59.664533676    6[1-(0),6-(6,6),7-(6)]
  1244   57.559184892   57.559184892   57.559184892    6[6-(6,6),7-(6),7-(6)]
  1245    55.64815509    55.64815509    55.64815509    6[6-(6,6),7-(6),7-(6)]
  1246   57.499847394   57.499847394   57.499847394    6[6-(6,6),7-(6),7-(6)]
  1247   58.144406628   58.144406628   58.144406628    6[6-(1,6),6-(1,7),6-(7,7)]
  1248   57.392949306   57.392949306   57.392949306    6[1-(0),6-(6,6),7-(6)]
  1249   81.853134264   81.853134264   81.853134264    6[1-(0),6-(1,6),7-(6)]
  1250   82.670270496   82.670270496   82.670270496    6[1-(0),6-(1,6),6-(1,7)]
  1251    82.15978683    82.15978683    82.15978683    6[1-(0),6-(1,6),6-(6,6)]
  1252    54.53161362    54.53161362    54.53161362    6[7-(27),16-(0)]
  1253   57.970923714   57.970923714   57.970923714    6[1-(0),6-(1,6),7-(6)]
  1254   58.822937712   58.822937712   58.822937712    6[1-(0),6-(1,6),6-(1,7)]
  1255    59.58888969    59.58888969    59.58888969    6[1-(0),6-(1,6),6-(6,6)]
  1256   36.796949046   36.796949046   36.796949046    6[6-(1,6),6-(1,7),6-(7,7)]
  1257   35.917757568   35.917757568   35.917757568    6[1-(0),6-(6,6),7-(6)]
  1258   37.585095966   37.585095966   37.585095966    6[6-(6,6),7-(6),7-(6)]
  1259   27.944790852   27.944790852   27.944790852    6[7-(27),16-(0)]
  1260   28.742902848   28.742902848   28.742902848    6[1-(0),6-(1,6),7-(6)]
  1261   29.096663046   29.096663046   29.096663046    6[1-(0),6-(1,6),6-(1,7)]
  1262   29.298682314   29.298682314   29.298682314    6[1-(0),6-(1,6),6-(6,6)]
  1263   29.027360472   29.027360472   29.027360472    6[6-(1,6),6-(1,7),6-(7,7)]
  1264   28.625133768   28.625133768   28.625133768    6[1-(0),6-(6,6),7-(6)]
  1265   27.175668168   27.175668168   27.175668168    6[1-(0),6-(1,6),7-(6)]
  1266   26.933788596   26.933788596   26.933788596    6[1-(0),6-(1,6),6-(1,7)]
  1267   27.491832852   27.491832852   27.491832852    6[1-(0),6-(1,6),6-(6,6)]
  1268   28.302174714   28.302174714   28.302174714    6[6-(1,6),6-(1,7),6-(7,7)]
  1269    28.48652862    28.48652862    28.48652862    6[1-(0),6-(6,6),7-(6)]
  1270   28.951263528   28.951263528   28.951263528    6[6-(6,6),7-(6),7-(6)]
  1271    29.26788117    29.26788117    29.26788117    6[6-(6,6),7-(6),7-(6)]
  1272   30.354074454   30.354074454   30.354074454    6[6-(6,6),7-(6),7-(6)]
  1273   31.390895316   31.390895316   31.390895316    6[6-(1,6),6-(1,7),6-(7,7)]
  1274   32.115175158   32.115175158   32.115175158    6[1-(0),6-(6,6),7-(6)]
  1275   33.341332464   33.341332464   33.341332464    6[1-(0),6-(1,6),7-(6)]
  1276    32.67186054    32.67186054    32.67186054    6[1-(0),6-(1,6),6-(1,7)]
  1277   31.694830134   31.694830134   31.694830134    6[1-(0),6-(1,6),6-(6,6)]
  1278   31.547618784   31.547618784   31.547618784    6[7-(27),16-(0)]
  1279   31.476504378   31.476504378   31.476504378    6[1-(0),6-(1,6),7-(6)]
  1280   30.716893812   30.716893812   30.716893812    6[1-(0),6-(1,6),6-(1,7)]
  1281    31.31978091    31.31978091    31.31978091    6[1-(0),6-(1,6),6-(6,6)]
  1282   32.675031246   32.675031246   32.675031246    6[6-(1,6),6-(1,7),6-(7,7)]
  1283    33.38753418    33.38753418    33.38753418    6[1-(0),6-(6,6),7-(6)]
  1284   33.372586566   33.372586566   33.372586566    6[6-(6,6),7-(6),7-(6)]
  1285   39.998909148   39.998909148   39.998909148    6[7-(27),16-(0)]
  1286   39.200797152   39.200797152   39.200797152    6[1-(0),6-(1,6),7-(6)]
  1287   38.847036954   38.847036954   38.847036954    6[1-(0),6-(1,6),6-(1,7)]
  1288   38.645017686   38.645017686   38.645017686    6[1-(0),6-(1,6),6-(6,6)]
  1289   38.916339528   38.916339528   38.916339528    6[6-(1,6),6-(1,7),6-(7,7)]
  1290   39.318566232   39.318566232   39.318566232    6[1-(0),6-(6,6),7-(6)]
  1291   40.768031832   40.768031832   40.768031832    6[1-(0),6-(1,6),7-(6)]
  1292   41.009911404   41.009911404   41.009911404    6[1-(0),6-(1,6),6-(1,7)]
  1293   40.451867148   40.451867148   40.451867148    6[1-(0),6-(1,6),6-(6,6)]
  1294   39.641525286   39.641525286   39.641525286    6[6-(1,6),6-(1,7),6-(7,7)]
  1295    39.45717138    39.45717138    39.45717138    6[1-(0),6-(6,6),7-(6)]
  1296   38.992436472   38.992436472   38.992436472    6[6-(6,6),7-(6),7-(6)]
  1297    38.67581883    38.67581883    38.67581883    6[6-(6,6),7-(6),7-(6)]
  1298   37.589625546   37.589625546   37.589625546    6[6-(6,6),7-(6),7-(6)]
  1299   36.552804684   36.552804684   36.552804684    6[6-(1,6),6-(1,7),6-(7,7)]
  1300   35.828524842   35.828524842   35.828524842    6[1-(0),6-(6,6),7-(6)]
  1301   34.602367536   34.602367536   34.602367536    6[1-(0),6-(1,6),7-(6)]
  1302    35.27183946    35.27183946    35.27183946    6[1-(0),6-(1,6),6-(1,7)]
  1303   36.248869866   36.248869866   36.248869866    6[1-(0),6-(1,6),6-(6,6)]
  1304   36.396081216   36.396081216   36.396081216    6[7-(27),16-(0)]
  1305   36.467195622   36.467195622   36.467195622    6[1-(0),6-(1,6),7-(6)]
  1306   37.226806188   37.226806188   37.226806188    6[1-(0),6-(1,6),6-(1,7)]
  1307    36.62391909    36.62391909    36.62391909    6[1-(0),6-(1,6),6-(6,6)]
  1308   35.268668754   35.268668754   35.268668754    6[6-(1,6),6-(1,7),6-(7,7)]
  1309    34.55616582    34.55616582    34.55616582    6[1-(0),6-(6,6),7-(6)]
  1310   34.571113434   34.571113434   34.571113434    6[6-(6,6),7-(6),7-(6)]
  1311   19.432804116   19.432804116   19.432804116    6[7-(27),16-(0)]
  1312   61.736363568   61.736363568   61.736363568    6[1-(0),6-(1,6),7-(6)]
  1313   61.069156434   61.069156434   61.069156434    6[1-(0),6-(1,6),6-(1,7)]
  1314   59.703941022   59.703941022   59.703941022    6[1-(0),6-(1,6),6-(6,6)]
  1315   59.039451636   59.039451636   59.039451636    6[6-(1,6),6-(1,7),6-(7,7)]
  1316   59.774149512   59.774149512   59.774149512    6[1-(0),6-(6,6),7-(6)]
  1317   53.466256404   53.466256404   53.466256404    6[1-(0),6-(1,6),7-(6)]
  1318   54.823318572   54.823318572   54.823318572    6[1-(0),6-(1,6),6-(1,7)]
  1319     55.5779466     55.5779466     55.5779466    6[1-(0),6-(1,6),6-(6,6)]
  1320    54.93248145    54.93248145    54.93248145    6[6-(1,6),6-(1,7),6-(7,7)]
  1321   53.574966324   53.574966324   53.574966324    6[1-(0),6-(6,6),7-(6)]
  1322   55.680315108   55.680315108   55.680315108    6[6-(6,6),7-(6),7-(6)]
  1323    57.59134491    57.59134491    57.59134491    6[6-(6,6),7-(6),7-(6)]
  1324   55.739652606   55.739652606   55.739652606    6[6-(6,6),7-(6),7-(6)]
  1325   55.095093372   55.095093372   55.095093372    6[6-(1,6),6-(1,7),6-(7,7)]
  1326   55.846550694   55.846550694   55.846550694    6[1-(0),6-(6,6),7-(6)]
  1327   76.682165736   76.682165736   76.682165736    6[1-(0),6-(1,6),7-(6)]
  1328   75.865029504   75.865029504   75.865029504    6[1-(0),6-(1,6),6-(1,7)]
  1329    76.37551317    76.37551317    76.37551317    6[1-(0),6-(1,6),6-(6,6)]
  1330    58.70788638    58.70788638    58.70788638    6[7-(27),16-(0)]
  1331   55.268576286   55.268576286   55.268576286    6[1-(0),6-(1,6),7-(6)]
  1332   54.416562288   54.416562288   54.416562288    6[1-(0),6-(1,6),6-(1,7)]
  1333    53.65061031    53.65061031    53.65061031    6[1-(0),6-(1,6),6-(6,6)]
  1334   31.146750954   31.146750954   31.146750954    6[6-(1,6),6-(1,7),6-(7,7)]
  1335   32.025942432   32.025942432   32.025942432    6[1-(0),6-(6,6),7-(6)]
  1336   30.358604034   30.358604034   30.358604034    6[6-(6,6),7-(6),7-(6)]
  1337   25.129203924   25.129203924   25.129203924    6[7-(27),16-(0)]
  1338   25.034535702   25.034535702   25.034535702    6[1-(0),6-(1,6),7-(6)]
  1339   25.692683676   25.692683676   25.692683676    6[1-(0),6-(1,6),6-(1,7)]
  1340    25.08254925    25.08254925    25.08254925    6[1-(0),6-(1,6),6-(6,6)]
  1341    23.78255979    23.78255979    23.78255979    6[6-(1,6),6-(1,7),6-(7,7)]
  1342   23.168348742   23.168348742   23.168348742    6[1-(0),6-(6,6),7-(6)]
  1343   16.958294562   16.958294562   16.958294562    6[1-(0),6-(1,6),7-(6)]
  1344   17.546687004   17.546687004   17.546687004    6[1-(0),6-(1,6),6-(1,7)]
  1345   18.929567778   18.929567778   18.929567778    6[1-(0),6-(1,6),6-(6,6)]
  1346    19.66517157    19.66517157    19.66517157    6[6-(1,6),6-(1,7),6-(7,7)]
  1347    18.99252894    18.99252894    18.99252894    6[1-(0),6-(6,6),7-(6)]
  1348   21.139096902   21.139096902   21.139096902    6[6-(6,6),7-(6),7-(6)]
  1349   23.065074318   23.065074318   23.065074318    6[6-(6,6),7-(6),7-(6)]
  1350   23.106746454   23.106746454   23.106746454    6[6-(6,6),7-(6),7-(6)]
  1351    23.88900492    23.88900492    23.88900492    6[6-(1,6),6-(1,7),6-(7,7)]
  1352   25.272338652   25.272338652   25.272338652    6[1-(0),6-(6,6),7-(6)]
  1353   48.091456776   48.091456776   48.091456776    6[1-(0),6-(1,6),7-(6)]
  1354   46.738924188   46.738924188   46.738924188    6[1-(0),6-(1,6),6-(1,7)]
  1355    45.90955809    45.90955809    45.90955809    6[1-(0),6-(1,6),6-(6,6)]
  1356   28.172628726   28.172628726   28.172628726    6[7-(27),16-(0)]
  1357   27.154379142   27.154379142   27.154379142    6[1-(0),6-(1,6),7-(6)]
  1358   26.857691652   26.857691652   26.857691652    6[1-(0),6-(1,6),6-(1,7)]
  1359   27.475526364   27.475526364   27.475526364    6[1-(0),6-(1,6),6-(6,6)]
  1360   28.385971944   28.385971944   28.385971944    6[6-(1,6),6-(1,7),6-(7,7)]
  1361   28.610639112   28.610639112   28.610639112    6[1-(0),6-(6,6),7-(6)]
  1362   29.072203314   29.072203314   29.072203314    6[6-(6,6),7-(6),7-(6)]
  1363   42.814496076   42.814496076   42.814496076    6[7-(27),16-(0)]
  1364   42.909164298   42.909164298   42.909164298    6[1-(0),6-(1,6),7-(6)]
  1365   42.251016324   42.251016324   42.251016324    6[1-(0),6-(1,6),6-(1,7)]
  1366    42.86115075    42.86115075    42.86115075    6[1-(0),6-(1,6),6-(6,6)]
  1367    44.16114021    44.16114021    44.16114021    6[6-(1,6),6-(1,7),6-(7,7)]
  1368   44.775351258   44.775351258   44.775351258    6[1-(0),6-(6,6),7-(6)]
  1369   50.985405438   50.985405438   50.985405438    6[1-(0),6-(1,6),7-(6)]
  1370   50.397012996   50.397012996   50.397012996    6[1-(0),6-(1,6),6-(1,7)]
  1371   49.014132222   49.014132222   49.014132222    6[1-(0),6-(1,6),6-(6,6)]
  1372    48.27852843    48.27852843    48.27852843    6[6-(1,6),6-(1,7),6-(7,7)]
  1373    48.95117106    48.95117106    48.95117106    6[1-(0),6-(6,6),7-(6)]
  1374   46.804603098   46.804603098   46.804603098    6[6-(6,6),7-(6),7-(6)]
  1375   44.878625682   44.878625682   44.878625682    6[6-(6,6),7-(6),7-(6)]
  1376   44.836953546   44.836953546   44.836953546    6[6-(6,6),7-(6),7-(6)]
  1377    44.05469508    44.05469508    44.05469508    6[6-(1,6),6-(1,7),6-(7,7)]
  1378   42.671361348   42.671361348   42.671361348    6[1-(0),6-(6,6),7-(6)]
  1379   65.148043224   65.148043224   65.148043224    6[1-(0),6-(1,6),7-(6)]
  1380   66.500575812   66.500575812   66.500575812    6[1-(0),6-(1,6),6-(1,7)]
  1381    67.32994191    67.32994191    67.32994191    6[1-(0),6-(1,6),6-(6,6)]
  1382   39.771071274   39.771071274   39.771071274    6[7-(27),16-(0)]
  1383   40.789320858   40.789320858   40.789320858    6[1-(0),6-(1,6),7-(6)]
  1384   41.086008348   41.086008348   41.086008348    6[1-(0),6-(1,6),6-(1,7)]
  1385   40.468173636   40.468173636   40.468173636    6[1-(0),6-(1,6),6-(6,6)]
  1386   39.557728056   39.557728056   39.557728056    6[6-(1,6),6-(1,7),6-(7,7)]
  1387   39.333060888   39.333060888   39.333060888    6[1-(0),6-(6,6),7-(6)]
  1388   38.871496686   38.871496686   38.871496686    6[6-(6,6),7-(6),7-(6)]
  1389   22.248391044   22.248391044   22.248391044    6[7-(27),16-(0)]
  1390   65.444730714   65.444730714   65.444730714    6[1-(0),6-(1,6),7-(6)]
  1391   64.473135804   64.473135804   64.473135804    6[1-(0),6-(1,6),6-(1,7)]
  1392   63.920074086   63.920074086   63.920074086    6[1-(0),6-(1,6),6-(6,6)]
  1393   64.284252318   64.284252318   64.284252318    6[6-(1,6),6-(1,7),6-(7,7)]
  1394   65.230934538   65.230934538   65.230934538    6[1-(0),6-(6,6),7-(6)]
  1395    63.68363001    63.68363001    63.68363001    6[1-(0),6-(1,6),7-(6)]
  1396   64.210420164   64.210420164   64.210420164    6[1-(0),6-(1,6),6-(1,7)]
  1397   64.140211674   64.140211674   64.140211674    6[1-(0),6-(1,6),6-(6,6)]
  1398   63.569484594   63.569484594   63.569484594    6[6-(1,6),6-(1,7),6-(7,7)]
  1399   63.068966004   63.068966004   63.068966004    6[1-(0),6-(6,6),7-(6)]
  1400   63.492481734   63.492481734   63.492481734    6[6-(6,6),7-(6),7-(6)]
  1401   63.794151762   63.794151762   63.794151762    6[6-(6,6),7-(6),7-(6)]
  1402   62.986980606   62.986980606   62.986980606    6[6-(6,6),7-(6),7-(6)]
  1403   62.596983768   62.596983768   62.596983768    6[6-(1,6),6-(1,7),6-(7,7)]
  1404     62.6893872     62.6893872     62.6893872    6[1-(0),6-(6,6),7-(6)]
  1405   61.932041424   61.932041424   61.932041424    6[1-(0),6-(1,6),7-(6)]
  1406   61.797965856   61.797965856   61.797965856    6[1-(0),6-(1,6),6-(1,7)]
  1407   62.160785214   62.160785214   62.160785214    6[1-(0),6-(1,6),6-(6,6)]
  1408   62.082876438   62.082876438   62.082876438    6[7-(27),16-(0)]
  1409   59.590701522   59.590701522   59.590701522    6[1-(0),6-(1,6),7-(6)]
  1410   58.275764448   58.275764448   58.275764448    6[1-(0),6-(1,6),6-(1,7)]
  1411   57.494864856   57.494864856   57.494864856    6[1-(0),6-(1,6),6-(6,6)]
  1412   35.435810256   35.435810256   35.435810256    6[6-(1,6),6-(1,7),6-(7,7)]
  1413     36.8028375     36.8028375     36.8028375    6[1-(0),6-(6,6),7-(6)]
  1414   34.658987286   34.658987286   34.658987286    6[6-(6,6),7-(6),7-(6)]
  1415   45.695308956   45.695308956   45.695308956    6[7-(27),16-(0)]
  1416   47.794769286   47.794769286   47.794769286    6[1-(0),6-(1,6),7-(6)]
  1417   48.766364196   48.766364196   48.766364196    6[1-(0),6-(1,6),6-(1,7)]
  1418   49.319425914   49.319425914   49.319425914    6[1-(0),6-(1,6),6-(6,6)]
  1419   48.955247682   48.955247682   48.955247682    6[6-(1,6),6-(1,7),6-(7,7)]
  1420   48.008565462   48.008565462   48.008565462    6[1-(0),6-(6,6),7-(6)]
  1421    49.55586999    49.55586999    49.55586999    6[1-(0),6-(1,6),7-(6)]
  1422   49.029079836   49.029079836   49.029079836    6[1-(0),6-(1,6),6-(1,7)]
  1423   49.099288326   49.099288326   49.099288326    6[1-(0),6-(1,6),6-(6,6)]
  1424   49.670015406   49.670015406   49.670015406    6[6-(1,6),6-(1,7),6-(7,7)]
  1425   50.170533996   50.170533996   50.170533996    6[1-(0),6-(6,6),7-(6)]
  1426   49.747018266   49.747018266   49.747018266    6[6-(6,6),7-(6),7-(6)]
  1427   49.445348238   49.445348238   49.445348238    6[6-(6,6),7-(6),7-(6)]
  1428   50.252519394   50.252519394   50.252519394    6[6-(6,6),7-(6),7-(6)]
  1429   50.642516232   50.642516232   50.642516232    6[6-(1,6),6-(1,7),6-(7,7)]
  1430     50.5501128     50.5501128     50.5501128    6[1-(0),6-(6,6),7-(6)]
  1431   51.307458576   51.307458576   51.307458576    6[1-(0),6-(1,6),7-(6)]
  1432   51.441534144   51.441534144   51.441534144    6[1-(0),6-(1,6),6-(1,7)]
  1433   51.078714786   51.078714786   51.078714786    6[1-(0),6-(1,6),6-(6,6)]
  1434   51.156623562   51.156623562   51.156623562    6[7-(27),16-(0)]
  1435   53.648798478   53.648798478   53.648798478    6[1-(0),6-(1,6),7-(6)]
  1436   54.963735552   54.963735552   54.963735552    6[1-(0),6-(1,6),6-(1,7)]
  1437   55.744635144   55.744635144   55.744635144    6[1-(0),6-(1,6),6-(6,6)]
  1438   32.507889744   32.507889744   32.507889744    6[6-(1,6),6-(1,7),6-(7,7)]
  1439     31.1408625     31.1408625     31.1408625    6[1-(0),6-(6,6),7-(6)]
  1440   33.284712714   33.284712714   33.284712714    6[6-(6,6),7-(6),7-(6)]
  1441   17.351009148   17.351009148   17.351009148    6[7-(27),16-(0)]
  1442   39.200797152   39.200797152   39.200797152    6[1-(0),6-(1,6),7-(6)]
  1443   38.847036954   38.847036954   38.847036954    6[1-(0),6-(1,6),6-(1,7)]
  1444   38.645017686   38.645017686   38.645017686    6[1-(0),6-(1,6),6-(6,6)]
  1445   38.916339528   38.916339528   38.916339528    6[6-(1,6),6-(1,7),6-(7,7)]
  1446   39.318566232   39.318566232   39.318566232    6[1-(0),6-(6,6),7-(6)]
  1447   40.768031832   40.768031832   40.768031832    6[1-(0),6-(1,6),7-(6)]
  1448   41.009911404   41.009911404   41.009911404    6[1-(0),6-(1,6),6-(1,7)]
  1449   40.451867148   40.451867148   40.451867148    6[1-(0),6-(1,6),6-(6,6)]
  1450   39.641525286   39.641525286   39.641525286    6[6-(1,6),6-(1,7),6-(7,7)]
  1451    39.45717138    39.45717138    39.45717138    6[1-(0),6-(6,6),7-(6)]
  1452   38.992436472   38.992436472   38.992436472    6[6-(6,6),7-(6),7-(6)]
  1453    38.67581883    38.67581883    38.67581883    6[6-(6,6),7-(6),7-(6)]
  1454   37.589625546   37.589625546   37.589625546    6[6-(6,6),7-(6),7-(6)]
  1455   36.552804684   36.552804684   36.552804684    6[6-(1,6),6-(1,7),6-(7,7)]
  1456   35.828524842   35.828524842   35.828524842    6[1-(0),6-(6,6),7-(6)]
  1457   79.898167536   79.898167536   79.898167536    6[1-(0),6-(1,6),7-(6)]
  1458    80.56763946    80.56763946    80.56763946    6[1-(0),6-(1,6),6-(1,7)]
  1459   81.544669866   81.544669866   81.544669866    6[1-(0),6-(1,6),6-(6,6)]
  1460   36.396081216   36.396081216   36.396081216    6[7-(27),16-(0)]
  1461   36.467195622   36.467195622   36.467195622    6[1-(0),6-(1,6),7-(6)]
  1462   37.226806188   37.226806188   37.226806188    6[1-(0),6-(1,6),6-(1,7)]
  1463    36.62391909    36.62391909    36.62391909    6[1-(0),6-(1,6),6-(6,6)]
  1464   35.268668754   35.268668754   35.268668754    6[6-(1,6),6-(1,7),6-(7,7)]
  1465    34.55616582    34.55616582    34.55616582    6[1-(0),6-(6,6),7-(6)]
  1466   34.571113434   34.571113434   34.571113434    6[6-(6,6),7-(6),7-(6)]
  1467   42.080704116   42.080704116   42.080704116    6[7-(27),16-(0)]
  1468   39.088463568   39.088463568   39.088463568    6[1-(0),6-(1,6),7-(6)]
  1469   38.421256434   38.421256434   38.421256434    6[1-(0),6-(1,6),6-(1,7)]
  1470   37.056041022   37.056041022   37.056041022    6[1-(0),6-(1,6),6-(6,6)]
  1471   36.391551636   36.391551636   36.391551636    6[6-(1,6),6-(1,7),6-(7,7)]
  1472   37.126249512   37.126249512   37.126249512    6[1-(0),6-(6,6),7-(6)]
  1473   30.818356404   30.818356404   30.818356404    6[1-(0),6-(1,6),7-(6)]
  1474   32.175418572   32.175418572   32.175418572    6[1-(0),6-(1,6),6-(1,7)]
  1475     32.9300466     32.9300466     32.9300466    6[1-(0),6-(1,6),6-(6,6)]
  1476    32.28458145    32.28458145    32.28458145    6[6-(1,6),6-(1,7),6-(7,7)]
  1477   30.927066324   30.927066324   30.927066324    6[1-(0),6-(6,6),7-(6)]
  1478   33.032415108   33.032415108   33.032415108    6[6-(6,6),7-(6),7-(6)]
  1479    34.94344491    34.94344491    34.94344491    6[6-(6,6),7-(6),7-(6)]
  1480   33.091752606   33.091752606   33.091752606    6[6-(6,6),7-(6),7-(6)]
  1481   32.447193372   32.447193372   32.447193372    6[6-(1,6),6-(1,7),6-(7,7)]
  1482   33.198650694   33.198650694   33.198650694    6[1-(0),6-(6,6),7-(6)]
  1483   31.386365736   31.386365736   31.386365736    6[1-(0),6-(1,6),7-(6)]
  1484   30.569229504   30.569229504   30.569229504    6[1-(0),6-(1,6),6-(1,7)]
  1485    31.07971317    31.07971317    31.07971317    6[1-(0),6-(1,6),6-(6,6)]
  1486    36.05998638    36.05998638    36.05998638    6[7-(27),16-(0)]
  1487   32.620676286   32.620676286   32.620676286    6[1-(0),6-(1,6),7-(6)]
  1488   31.768662288   31.768662288   31.768662288    6[1-(0),6-(1,6),6-(1,7)]
  1489    31.00271031    31.00271031    31.00271031    6[1-(0),6-(1,6),6-(6,6)]
  1490   31.146750954   31.146750954   31.146750954    6[6-(1,6),6-(1,7),6-(7,7)]
  1491   32.025942432   32.025942432   32.025942432    6[1-(0),6-(6,6),7-(6)]
  1492   30.358604034   30.358604034   30.358604034    6[6-(6,6),7-(6),7-(6)]
  1493   25.862995884   25.862995884   25.862995884    6[7-(27),16-(0)]
  1494   28.855236432   28.855236432   28.855236432    6[1-(0),6-(1,6),7-(6)]
  1495   29.522443566   29.522443566   29.522443566    6[1-(0),6-(1,6),6-(1,7)]
  1496   30.887658978   30.887658978   30.887658978    6[1-(0),6-(1,6),6-(6,6)]
  1497   31.552148364   31.552148364   31.552148364    6[6-(1,6),6-(1,7),6-(7,7)]
  1498   30.817450488   30.817450488   30.817450488    6[1-(0),6-(6,6),7-(6)]
  1499   37.125343596   37.125343596   37.125343596    6[1-(0),6-(1,6),7-(6)]
  1500   35.768281428   35.768281428   35.768281428    6[1-(0),6-(1,6),6-(1,7)]
  1501     35.0136534     35.0136534     35.0136534    6[1-(0),6-(1,6),6-(6,6)]
  1502    35.65911855    35.65911855    35.65911855    6[6-(1,6),6-(1,7),6-(7,7)]
  1503   37.016633676   37.016633676   37.016633676    6[1-(0),6-(6,6),7-(6)]
  1504   34.911284892   34.911284892   34.911284892    6[6-(6,6),7-(6),7-(6)]
  1505    33.00025509    33.00025509    33.00025509    6[6-(6,6),7-(6),7-(6)]
  1506   34.851947394   34.851947394   34.851947394    6[6-(6,6),7-(6),7-(6)]
  1507   35.496506628   35.496506628   35.496506628    6[6-(1,6),6-(1,7),6-(7,7)]
  1508   34.745049306   34.745049306   34.745049306    6[1-(0),6-(6,6),7-(6)]
  1509   36.557334264   36.557334264   36.557334264    6[1-(0),6-(1,6),7-(6)]
  1510   37.374470496   37.374470496   37.374470496    6[1-(0),6-(1,6),6-(1,7)]
  1511    36.86398683    36.86398683    36.86398683    6[1-(0),6-(1,6),6-(6,6)]
  1512    31.88371362    31.88371362    31.88371362    6[7-(27),16-(0)]
  1513   35.323023714   35.323023714   35.323023714    6[1-(0),6-(1,6),7-(6)]
  1514   36.175037712   36.175037712   36.175037712    6[1-(0),6-(1,6),6-(1,7)]
  1515    36.94098969    36.94098969    36.94098969    6[1-(0),6-(1,6),6-(6,6)]
  1516   36.796949046   36.796949046   36.796949046    6[6-(1,6),6-(1,7),6-(7,7)]
  1517   35.917757568   35.917757568   35.917757568    6[1-(0),6-(6,6),7-(6)]
  1518   37.585095966   37.585095966   37.585095966    6[6-(6,6),7-(6),7-(6)]
  1519   50.592690852   50.592690852   50.592690852    6[7-(27),16-(0)]
  1520   74.038702848   74.038702848   74.038702848    6[1-(0),6-(1,6),7-(6)]
  1521   74.392463046   74.392463046   74.392463046    6[1-(0),6-(1,6),6-(1,7)]
  1522   74.594482314   74.594482314   74.594482314    6[1-(0),6-(1,6),6-(6,6)]
  1523   74.323160472   74.323160472   74.323160472    6[6-(1,6),6-(1,7),6-(7,7)]
  1524   73.920933768   73.920933768   73.920933768    6[1-(0),6-(6,6),7-(6)]
  1525   72.471468168   72.471468168   72.471468168    6[1-(0),6-(1,6),7-(6)]
  1526   72.229588596   72.229588596   72.229588596    6[1-(0),6-(1,6),6-(1,7)]
  1527   72.787632852   72.787632852   72.787632852    6[1-(0),6-(1,6),6-(6,6)]
  1528   73.597974714   73.597974714   73.597974714    6[6-(1,6),6-(1,7),6-(7,7)]
  1529    73.78232862    73.78232862    73.78232862    6[1-(0),6-(6,6),7-(6)]
  1530   74.247063528   74.247063528   74.247063528    6[6-(6,6),7-(6),7-(6)]
  1531    74.56368117    74.56368117    74.56368117    6[6-(6,6),7-(6),7-(6)]
  1532   75.649874454   75.649874454   75.649874454    6[6-(6,6),7-(6),7-(6)]
  1533   76.686695316   76.686695316   76.686695316    6[6-(1,6),6-(1,7),6-(7,7)]
  1534   77.410975158   77.410975158   77.410975158    6[1-(0),6-(6,6),7-(6)]
  1535   78.637132464   78.637132464   78.637132464    6[1-(0),6-(1,6),7-(6)]
  1536    77.96766054    77.96766054    77.96766054    6[1-(0),6-(1,6),6-(1,7)]
  1537   76.990630134   76.990630134   76.990630134    6[1-(0),6-(1,6),6-(6,6)]
  1538   76.843418784   76.843418784   76.843418784    6[7-(27),16-(0)]
  1539   76.772304378   76.772304378   76.772304378    6[1-(0),6-(1,6),7-(6)]
  1540   76.012693812   76.012693812   76.012693812    6[1-(0),6-(1,6),6-(1,7)]
  1541    76.61558091    76.61558091    76.61558091    6[1-(0),6-(1,6),6-(6,6)]
  1542   32.675031246   32.675031246   32.675031246    6[6-(1,6),6-(1,7),6-(7,7)]
  1543    33.38753418    33.38753418    33.38753418    6[1-(0),6-(6,6),7-(6)]
  1544   33.372586566   33.372586566   33.372586566    6[6-(6,6),7-(6),7-(6)]
  1545   23.047408956   23.047408956   23.047408956    6[7-(27),16-(0)]
  1546   25.146869286   25.146869286   25.146869286    6[1-(0),6-(1,6),7-(6)]
  1547   26.118464196   26.118464196   26.118464196    6[1-(0),6-(1,6),6-(1,7)]
  1548   26.671525914   26.671525914   26.671525914    6[1-(0),6-(1,6),6-(6,6)]
  1549   26.307347682   26.307347682   26.307347682    6[6-(1,6),6-(1,7),6-(7,7)]
  1550   25.360665462   25.360665462   25.360665462    6[1-(0),6-(6,6),7-(6)]
  1551    26.90796999    26.90796999    26.90796999    6[1-(0),6-(1,6),7-(6)]
  1552   26.381179836   26.381179836   26.381179836    6[1-(0),6-(1,6),6-(1,7)]
  1553   26.451388326   26.451388326   26.451388326    6[1-(0),6-(1,6),6-(6,6)]
  1554   27.022115406   27.022115406   27.022115406    6[6-(1,6),6-(1,7),6-(7,7)]
  1555   27.522633996   27.522633996   27.522633996    6[1-(0),6-(6,6),7-(6)]
  1556   27.099118266   27.099118266   27.099118266    6[6-(6,6),7-(6),7-(6)]
  1557   26.797448238   26.797448238   26.797448238    6[6-(6,6),7-(6),7-(6)]
  1558   27.604619394   27.604619394   27.604619394    6[6-(6,6),7-(6),7-(6)]
  1559   27.994616232   27.994616232   27.994616232    6[6-(1,6),6-(1,7),6-(7,7)]
  1560     27.9022128     27.9022128     27.9022128    6[1-(0),6-(6,6),7-(6)]
  1561   73.955358576   73.955358576   73.955358576    6[1-(0),6-(1,6),7-(6)]
  1562   74.089434144   74.089434144   74.089434144    6[1-(0),6-(1,6),6-(1,7)]
  1563   73.726614786   73.726614786   73.726614786    6[1-(0),6-(1,6),6-(6,6)]
  1564   28.508723562   28.508723562   28.508723562    6[7-(27),16-(0)]
  1565   31.000898478   31.000898478   31.000898478    6[1-(0),6-(1,6),7-(6)]
  1566   32.315835552   32.315835552   32.315835552    6[1-(0),6-(1,6),6-(1,7)]
  1567   33.096735144   33.096735144   33.096735144    6[1-(0),6-(1,6),6-(6,6)]
  1568   32.507889744   32.507889744   32.507889744    6[6-(1,6),6-(1,7),6-(7,7)]
  1569     31.1408625     31.1408625     31.1408625    6[1-(0),6-(6,6),7-(6)]
  1570   33.284712714   33.284712714   33.284712714    6[6-(6,6),7-(6),7-(6)]
  1571   44.896291044   44.896291044   44.896291044    6[7-(27),16-(0)]
  1572   42.796830714   42.796830714   42.796830714    6[1-(0),6-(1,6),7-(6)]
  1573   41.825235804   41.825235804   41.825235804    6[1-(0),6-(1,6),6-(1,7)]
  1574   41.272174086   41.272174086   41.272174086    6[1-(0),6-(1,6),6-(6,6)]
  1575   41.636352318   41.636352318   41.636352318    6[6-(1,6),6-(1,7),6-(7,7)]
  1576   42.583034538   42.583034538   42.583034538    6[1-(0),6-(6,6),7-(6)]
  1577    41.03573001    41.03573001    41.03573001    6[1-(0),6-(1,6),7-(6)]
  1578   41.562520164   41.562520164   41.562520164    6[1-(0),6-(1,6),6-(1,7)]
  1579   41.492311674   41.492311674   41.492311674    6[1-(0),6-(1,6),6-(6,6)]
  1580   40.921584594   40.921584594   40.921584594    6[6-(1,6),6-(1,7),6-(7,7)]
  1581   40.421066004   40.421066004   40.421066004    6[1-(0),6-(6,6),7-(6)]
  1582   40.844581734   40.844581734   40.844581734    6[6-(6,6),7-(6),7-(6)]
  1583   41.146251762   41.146251762   41.146251762    6[6-(6,6),7-(6),7-(6)]
  1584   40.339080606   40.339080606   40.339080606    6[6-(6,6),7-(6),7-(6)]
  1585   39.949083768   39.949083768   39.949083768    6[6-(1,6),6-(1,7),6-(7,7)]
  1586     40.0414872     40.0414872     40.0414872    6[1-(0),6-(6,6),7-(6)]
  1587   39.284141424   39.284141424   39.284141424    6[1-(0),6-(1,6),7-(6)]
  1588   39.150065856   39.150065856   39.150065856    6[1-(0),6-(1,6),6-(1,7)]
  1589   39.512885214   39.512885214   39.512885214    6[1-(0),6-(1,6),6-(6,6)]
  1590   39.434976438   39.434976438   39.434976438    6[7-(27),16-(0)]
  1591   36.942801522   36.942801522   36.942801522    6[1-(0),6-(1,6),7-(6)]
  1592   35.627864448   35.627864448   35.627864448    6[1-(0),6-(1,6),6-(1,7)]
  1593   34.846964856   34.846964856   34.846964856    6[1-(0),6-(1,6),6-(6,6)]
  1594   35.435810256   35.435810256   35.435810256    6[6-(1,6),6-(1,7),6-(7,7)]
  1595     36.8028375     36.8028375     36.8028375    6[1-(0),6-(6,6),7-(6)]
  1596   34.658987286   34.658987286   34.658987286    6[6-(6,6),7-(6),7-(6)]
  1597   20.166596076   20.166596076   20.166596076    6[7-(27),16-(0)]
  1598   42.909164298   42.909164298   42.909164298    6[1-(0),6-(1,6),7-(6)]
  1599   42.251016324   42.251016324   42.251016324    6[1-(0),6-(1,6),6-(1,7)]
  1600    42.86115075    42.86115075    42.86115075    6[1-(0),6-(1,6),6-(6,6)]
  1601    44.16114021    44.16114021    44.16114021    6[6-(1,6),6-(1,7),6-(7,7)]
  1602   44.775351258   44.775351258   44.775351258    6[1-(0),6-(6,6),7-(6)]
  1603   50.985405438   50.985405438   50.985405438    6[1-(0),6-(1,6),7-(6)]
  1604   50.397012996   50.397012996   50.397012996    6[1-(0),6-(1,6),6-(1,7)]
  1605   49.014132222   49.014132222   49.014132222    6[1-(0),6-(1,6),6-(6,6)]
  1606    48.27852843    48.27852843    48.27852843    6[6-(1,6),6-(1,7),6-(7,7)]
  1607    48.95117106    48.95117106    48.95117106    6[1-(0),6-(6,6),7-(6)]
  1608   46.804603098   46.804603098   46.804603098    6[6-(6,6),7-(6),7-(6)]
  1609   44.878625682   44.878625682   44.878625682    6[6-(6,6),7-(6),7-(6)]
  1610   44.836953546   44.836953546   44.836953546    6[6-(6,6),7-(6),7-(6)]
  1611    44.05469508    44.05469508    44.05469508    6[6-(1,6),6-(1,7),6-(7,7)]
  1612   42.671361348   42.671361348   42.671361348    6[1-(0),6-(6,6),7-(6)]
  1613   42.500143224   42.500143224   42.500143224    6[1-(0),6-(1,6),7-(6)]
  1614   43.852675812   43.852675812   43.852675812    6[1-(0),6-(1,6),6-(1,7)]
  1615    44.68204191    44.68204191    44.68204191    6[1-(0),6-(1,6),6-(6,6)]
  1616   39.771071274   39.771071274   39.771071274    6[7-(27),16-(0)]
  1617   40.789320858   40.789320858   40.789320858    6[1-(0),6-(1,6),7-(6)]
  1618   41.086008348   41.086008348   41.086008348    6[1-(0),6-(1,6),6-(1,7)]
  1619   40.468173636   40.468173636   40.468173636    6[1-(0),6-(1,6),6-(6,6)]
  1620   39.557728056   39.557728056   39.557728056    6[6-(1,6),6-(1,7),6-(7,7)]
  1621   39.333060888   39.333060888   39.333060888    6[1-(0),6-(6,6),7-(6)]
  1622   38.871496686   38.871496686   38.871496686    6[6-(6,6),7-(6),7-(6)]
  1623   47.777103924   47.777103924   47.777103924    6[7-(27),16-(0)]
  1624   70.330335702   70.330335702   70.330335702    6[1-(0),6-(1,6),7-(6)]
  1625   70.988483676   70.988483676   70.988483676    6[1-(0),6-(1,6),6-(1,7)]
  1626    70.37834925    70.37834925    70.37834925    6[1-(0),6-(1,6),6-(6,6)]
  1627    69.07835979    69.07835979    69.07835979    6[6-(1,6),6-(1,7),6-(7,7)]
  1628   68.464148742   68.464148742   68.464148742    6[1-(0),6-(6,6),7-(6)]
  1629   62.254094562   62.254094562   62.254094562    6[1-(0),6-(1,6),7-(6)]
  1630   62.842487004   62.842487004   62.842487004    6[1-(0),6-(1,6),6-(1,7)]
  1631   64.225367778   64.225367778   64.225367778    6[1-(0),6-(1,6),6-(6,6)]
  1632    64.96097157    64.96097157    64.96097157    6[6-(1,6),6-(1,7),6-(7,7)]
  1633    64.28832894    64.28832894    64.28832894    6[1-(0),6-(6,6),7-(6)]
  1634   66.434896902   66.434896902   66.434896902    6[6-(6,6),7-(6),7-(6)]
  1635   68.360874318   68.360874318   68.360874318    6[6-(6,6),7-(6),7-(6)]
  1636   68.402546454   68.402546454   68.402546454    6[6-(6,6),7-(6),7-(6)]
  1637    69.18480492    69.18480492    69.18480492    6[6-(1,6),6-(1,7),6-(7,7)]
  1638   70.568138652   70.568138652   70.568138652    6[1-(0),6-(6,6),7-(6)]
  1639   70.739356776   70.739356776   70.739356776    6[1-(0),6-(1,6),7-(6)]
  1640   69.386824188   69.386824188   69.386824188    6[1-(0),6-(1,6),6-(1,7)]
  1641    68.55745809    68.55745809    68.55745809    6[1-(0),6-(1,6),6-(6,6)]
  1642   73.468428726   73.468428726   73.468428726    6[7-(27),16-(0)]
  1643   72.450179142   72.450179142   72.450179142    6[1-(0),6-(1,6),7-(6)]
  1644   72.153491652   72.153491652   72.153491652    6[1-(0),6-(1,6),6-(1,7)]
  1645   72.771326364   72.771326364   72.771326364    6[1-(0),6-(1,6),6-(6,6)]
  1646   28.385971944   28.385971944   28.385971944    6[6-(1,6),6-(1,7),6-(7,7)]
  1647   28.610639112   28.610639112   28.610639112    6[1-(0),6-(6,6),7-(6)]
  1648   29.072203314   29.072203314   29.072203314    6[6-(6,6),7-(6),7-(6)]
  1649    8.508363072    8.508363072    8.508363072    6[7-(27),16-(0)]
  1650   30.263482854   30.263482854   30.263482854    6[1-(0),6-(1,6),7-(6)]
  1651    30.56787063    30.56787063    30.56787063    6[1-(0),6-(1,6),6-(1,7)]
  1652   29.755716936   29.755716936   29.755716936    6[1-(0),6-(1,6),6-(6,6)]
  1653   28.727049318   28.727049318   28.727049318    6[6-(1,6),6-(1,7),6-(7,7)]
  1654   28.515064974   28.515064974   28.515064974    6[1-(0),6-(6,6),7-(6)]
  1655   23.754476394   23.754476394   23.754476394    6[1-(0),6-(1,6),7-(6)]
  1656   24.584748408   24.584748408   24.584748408    6[1-(0),6-(1,6),6-(1,7)]
  1657   25.409584926   25.409584926   25.409584926    6[1-(0),6-(1,6),6-(6,6)]
  1658   25.334846856   25.334846856   25.334846856    6[6-(1,6),6-(1,7),6-(7,7)]
  1659    24.47785032    24.47785032    24.47785032    6[1-(0),6-(6,6),7-(6)]
  1660   26.159683374   26.159683374   26.159683374    6[6-(6,6),7-(6),7-(6)]
  1661   27.769043148   27.769043148   27.769043148    6[6-(6,6),7-(6),7-(6)]
  1662      26.724522      26.724522      26.724522    6[6-(6,6),7-(6),7-(6)]
  1663   26.469959604   26.469959604   26.469959604    6[6-(1,6),6-(1,7),6-(7,7)]
  1664   27.129013494   27.129013494   27.129013494    6[1-(0),6-(6,6),7-(6)]
  1665   71.369874312   71.369874312   71.369874312    6[1-(0),6-(1,6),7-(6)]
  1666   70.686813648   70.686813648   70.686813648    6[1-(0),6-(1,6),6-(1,7)]
  1667   70.834477956   70.834477956   70.834477956    6[1-(0),6-(1,6),6-(6,6)]
  1668   30.596859942   30.596859942   30.596859942    6[7-(27),16-(0)]
  1669   29.649724764   29.649724764   29.649724764    6[1-(0),6-(1,6),7-(6)]
  1670    30.11264784    30.11264784    30.11264784    6[1-(0),6-(1,6),6-(1,7)]
  1671   30.127595454   30.127595454   30.127595454    6[1-(0),6-(1,6),6-(6,6)]
  1672   29.682790698   29.682790698   29.682790698    6[6-(1,6),6-(1,7),6-(7,7)]
  1673   29.194954932   29.194954932   29.194954932    6[1-(0),6-(6,6),7-(6)]
  1674   29.671466748   29.671466748   29.671466748    6[6-(6,6),7-(6),7-(6)]
  1675   50.923350192   50.923350192   50.923350192    6[7-(27),16-(0)]
  1676   48.025777866   48.025777866   48.025777866    6[1-(0),6-(1,6),7-(6)]
  1677   46.700422758   46.700422758   46.700422758    6[1-(0),6-(1,6),6-(1,7)]
  1678   45.945341772   45.945341772   45.945341772    6[1-(0),6-(1,6),6-(6,6)]
  1679   46.580841846   46.580841846   46.580841846    6[6-(1,6),6-(1,7),6-(7,7)]
  1680    47.92975077    47.92975077    47.92975077    6[1-(0),6-(6,6),7-(6)]
  1681   47.831911842   47.831911842   47.831911842    6[1-(0),6-(1,6),7-(6)]
  1682   48.600581568   48.600581568   48.600581568    6[1-(0),6-(1,6),6-(1,7)]
  1683   47.972328822   47.972328822   47.972328822    6[1-(0),6-(1,6),6-(6,6)]
  1684    46.59125988    46.59125988    46.59125988    6[6-(1,6),6-(1,7),6-(7,7)]
  1685   45.906387384   45.906387384   45.906387384    6[1-(0),6-(6,6),7-(6)]
  1686   45.865168206   45.865168206   45.865168206    6[6-(6,6),7-(6),7-(6)]
  1687   45.850220592   45.850220592   45.850220592    6[6-(6,6),7-(6),7-(6)]
  1688   43.956856152   43.956856152   43.956856152    6[6-(6,6),7-(6),7-(6)]
  1689   42.530038452   42.530038452   42.530038452    6[6-(1,6),6-(1,7),6-(7,7)]
  1690   41.898162042   41.898162042   41.898162042    6[1-(0),6-(6,6),7-(6)]
  1691    39.91465896    39.91465896    39.91465896    6[1-(0),6-(1,6),7-(6)]
  1692   40.450055316   40.450055316   40.450055316    6[1-(0),6-(1,6),6-(1,7)]
  1693    41.78990508    41.78990508    41.78990508    6[1-(0),6-(1,6),6-(6,6)]
  1694   41.859207654   41.859207654   41.859207654    6[7-(27),16-(0)]
  1695   39.438147144   39.438147144   39.438147144    6[1-(0),6-(1,6),7-(6)]
  1696   38.882820636   38.882820636   38.882820636    6[1-(0),6-(1,6),6-(1,7)]
  1697   37.499033946   37.499033946   37.499033946    6[1-(0),6-(1,6),6-(6,6)]
  1698    36.73262901    36.73262901    36.73262901    6[6-(1,6),6-(1,7),6-(7,7)]
  1699    37.38715332    37.38715332    37.38715332    6[1-(0),6-(6,6),7-(6)]
  1700    35.25825072    35.25825072    35.25825072    6[6-(6,6),7-(6),7-(6)]
  1701   14.139536928   14.139536928   14.139536928    6[7-(27),16-(0)]
  1702   37.680217146   37.680217146   37.680217146    6[1-(0),6-(1,6),7-(6)]
  1703    37.37582937    37.37582937    37.37582937    6[1-(0),6-(1,6),6-(1,7)]
  1704   38.187983064   38.187983064   38.187983064    6[1-(0),6-(1,6),6-(6,6)]
  1705   39.216650682   39.216650682   39.216650682    6[6-(1,6),6-(1,7),6-(7,7)]
  1706   39.428635026   39.428635026   39.428635026    6[1-(0),6-(6,6),7-(6)]
  1707   44.189223606   44.189223606   44.189223606    6[1-(0),6-(1,6),7-(6)]
  1708   43.358951592   43.358951592   43.358951592    6[1-(0),6-(1,6),6-(1,7)]
  1709   42.534115074   42.534115074   42.534115074    6[1-(0),6-(1,6),6-(6,6)]
  1710   42.608853144   42.608853144   42.608853144    6[6-(1,6),6-(1,7),6-(7,7)]
  1711    43.46584968    43.46584968    43.46584968    6[1-(0),6-(6,6),7-(6)]
  1712   41.784016626   41.784016626   41.784016626    6[6-(6,6),7-(6),7-(6)]
  1713   40.174656852   40.174656852   40.174656852    6[6-(6,6),7-(6),7-(6)]
  1714      41.219178      41.219178      41.219178    6[6-(6,6),7-(6),7-(6)]
  1715   41.473740396   41.473740396   41.473740396    6[6-(1,6),6-(1,7),6-(7,7)]
  1716   40.814686506   40.814686506   40.814686506    6[1-(0),6-(6,6),7-(6)]
  1717   41.869625688   41.869625688   41.869625688    6[1-(0),6-(1,6),7-(6)]
  1718   42.552686352   42.552686352   42.552686352    6[1-(0),6-(1,6),6-(1,7)]
  1719   42.405022044   42.405022044   42.405022044    6[1-(0),6-(1,6),6-(6,6)]
  1720   37.346840058   37.346840058   37.346840058    6[7-(27),16-(0)]
  1721   38.293975236   38.293975236   38.293975236    6[1-(0),6-(1,6),7-(6)]
  1722    37.83105216    37.83105216    37.83105216    6[1-(0),6-(1,6),6-(1,7)]
  1723   37.816104546   37.816104546   37.816104546    6[1-(0),6-(1,6),6-(6,6)]
  1724   38.260909302   38.260909302   38.260909302    6[6-(1,6),6-(1,7),6-(7,7)]
  1725   38.748745068   38.748745068   38.748745068    6[1-(0),6-(6,6),7-(6)]
  1726   38.272233252   38.272233252   38.272233252    6[6-(6,6),7-(6),7-(6)]
  1727   62.316149808   62.316149808   62.316149808    6[7-(27),16-(0)]
  1728   65.213722134   65.213722134   65.213722134    6[1-(0),6-(1,6),7-(6)]
  1729   66.539077242   66.539077242   66.539077242    6[1-(0),6-(1,6),6-(1,7)]
  1730   67.294158228   67.294158228   67.294158228    6[1-(0),6-(1,6),6-(6,6)]
  1731   66.658658154   66.658658154   66.658658154    6[6-(1,6),6-(1,7),6-(7,7)]
  1732    65.30974923    65.30974923    65.30974923    6[1-(0),6-(6,6),7-(6)]
  1733   65.407588158   65.407588158   65.407588158    6[1-(0),6-(1,6),7-(6)]
  1734   64.638918432   64.638918432   64.638918432    6[1-(0),6-(1,6),6-(1,7)]
  1735   65.267171178   65.267171178   65.267171178    6[1-(0),6-(1,6),6-(6,6)]
  1736    66.64824012    66.64824012    66.64824012    6[6-(1,6),6-(1,7),6-(7,7)]
  1737   67.333112616   67.333112616   67.333112616    6[1-(0),6-(6,6),7-(6)]
  1738   67.374331794   67.374331794   67.374331794    6[6-(6,6),7-(6),7-(6)]
  1739   67.389279408   67.389279408   67.389279408    6[6-(6,6),7-(6),7-(6)]
  1740   69.282643848   69.282643848   69.282643848    6[6-(6,6),7-(6),7-(6)]
  1741   70.709461548   70.709461548   70.709461548    6[6-(1,6),6-(1,7),6-(7,7)]
  1742   71.341337958   71.341337958   71.341337958    6[1-(0),6-(6,6),7-(6)]
  1743    73.32484104    73.32484104    73.32484104    6[1-(0),6-(1,6),7-(6)]
  1744   72.789444684   72.789444684   72.789444684    6[1-(0),6-(1,6),6-(1,7)]
  1745    71.44959492    71.44959492    71.44959492    6[1-(0),6-(1,6),6-(6,6)]
  1746   71.380292346   71.380292346   71.380292346    6[7-(27),16-(0)]
  1747   73.801352856   73.801352856   73.801352856    6[1-(0),6-(1,6),7-(6)]
  1748   74.356679364   74.356679364   74.356679364    6[1-(0),6-(1,6),6-(1,7)]
  1749   75.740466054   75.740466054   75.740466054    6[1-(0),6-(1,6),6-(6,6)]
  1750    31.21107099    31.21107099    31.21107099    6[6-(1,6),6-(1,7),6-(7,7)]
  1751    30.55654668    30.55654668    30.55654668    6[1-(0),6-(6,6),7-(6)]
  1752    32.68544928    32.68544928    32.68544928    6[6-(6,6),7-(6),7-(6)]
  1753   84.964049808   84.964049808   84.964049808    6[7-(27),16-(0)]
  1754   42.565822134   42.565822134   42.565822134    6[1-(0),6-(1,6),7-(6)]
  1755   43.891177242   43.891177242   43.891177242    6[1-(0),6-(1,6),6-(1,7)]
  1756   44.646258228   44.646258228   44.646258228    6[1-(0),6-(1,6),6-(6,6)]
  1757   44.010758154   44.010758154   44.010758154    6[6-(1,6),6-(1,7),6-(7,7)]
  1758    42.66184923    42.66184923    42.66184923    6[1-(0),6-(6,6),7-(6)]
  1759   42.759688158   42.759688158   42.759688158    6[1-(0),6-(1,6),7-(6)]
  1760   41.991018432   41.991018432   41.991018432    6[1-(0),6-(1,6),6-(1,7)]
  1761   42.619271178   42.619271178   42.619271178    6[1-(0),6-(1,6),6-(6,6)]
  1762    44.00034012    44.00034012    44.00034012    6[6-(1,6),6-(1,7),6-(7,7)]
  1763   44.685212616   44.685212616   44.685212616    6[1-(0),6-(6,6),7-(6)]
  1764   44.726431794   44.726431794   44.726431794    6[6-(6,6),7-(6),7-(6)]
  1765   44.741379408   44.741379408   44.741379408    6[6-(6,6),7-(6),7-(6)]
  1766   46.634743848   46.634743848   46.634743848    6[6-(6,6),7-(6),7-(6)]
  1767   48.061561548   48.061561548   48.061561548    6[6-(1,6),6-(1,7),6-(7,7)]
  1768   48.693437958   48.693437958   48.693437958    6[1-(0),6-(6,6),7-(6)]
  1769    28.02904104    28.02904104    28.02904104    6[1-(0),6-(1,6),7-(6)]
  1770   27.493644684   27.493644684   27.493644684    6[1-(0),6-(1,6),6-(1,7)]
  1771    26.15379492    26.15379492    26.15379492    6[1-(0),6-(1,6),6-(6,6)]
  1772   48.732392346   48.732392346   48.732392346    6[7-(27),16-(0)]
  1773   51.153452856   51.153452856   51.153452856    6[1-(0),6-(1,6),7-(6)]
  1774   51.708779364   51.708779364   51.708779364    6[1-(0),6-(1,6),6-(1,7)]
  1775   53.092566054   53.092566054   53.092566054    6[1-(0),6-(1,6),6-(6,6)]
  1776    53.85897099    53.85897099    53.85897099    6[6-(1,6),6-(1,7),6-(7,7)]
  1777    53.20444668    53.20444668    53.20444668    6[1-(0),6-(6,6),7-(6)]
  1778    55.33334928    55.33334928    55.33334928    6[6-(6,6),7-(6),7-(6)]
  1779   36.787436928   36.787436928   36.787436928    6[7-(27),16-(0)]
  1780   37.680217146   37.680217146   37.680217146    6[1-(0),6-(1,6),7-(6)]
  1781    37.37582937    37.37582937    37.37582937    6[1-(0),6-(1,6),6-(1,7)]
  1782   38.187983064   38.187983064   38.187983064    6[1-(0),6-(1,6),6-(6,6)]
  1783   39.216650682   39.216650682   39.216650682    6[6-(1,6),6-(1,7),6-(7,7)]
  1784   39.428635026   39.428635026   39.428635026    6[1-(0),6-(6,6),7-(6)]
  1785   44.189223606   44.189223606   44.189223606    6[1-(0),6-(1,6),7-(6)]
  1786   43.358951592   43.358951592   43.358951592    6[1-(0),6-(1,6),6-(1,7)]
  1787   42.534115074   42.534115074   42.534115074    6[1-(0),6-(1,6),6-(6,6)]
  1788   42.608853144   42.608853144   42.608853144    6[6-(1,6),6-(1,7),6-(7,7)]
  1789    43.46584968    43.46584968    43.46584968    6[1-(0),6-(6,6),7-(6)]
  1790   41.784016626   41.784016626   41.784016626    6[6-(6,6),7-(6),7-(6)]
  1791   40.174656852   40.174656852   40.174656852    6[6-(6,6),7-(6),7-(6)]
  1792      41.219178      41.219178      41.219178    6[6-(6,6),7-(6),7-(6)]
  1793   41.473740396   41.473740396   41.473740396    6[6-(1,6),6-(1,7),6-(7,7)]
  1794   40.814686506   40.814686506   40.814686506    6[1-(0),6-(6,6),7-(6)]
  1795   41.869625688   41.869625688   41.869625688    6[1-(0),6-(1,6),7-(6)]
  1796   42.552686352   42.552686352   42.552686352    6[1-(0),6-(1,6),6-(1,7)]
  1797   42.405022044   42.405022044   42.405022044    6[1-(0),6-(1,6),6-(6,6)]
  1798   37.346840058   37.346840058   37.346840058    6[7-(27),16-(0)]
  1799   38.293975236   38.293975236   38.293975236    6[1-(0),6-(1,6),7-(6)]
  1800    37.83105216    37.83105216    37.83105216    6[1-(0),6-(1,6),6-(1,7)]
  1801   37.816104546   37.816104546   37.816104546    6[1-(0),6-(1,6),6-(6,6)]
  1802   60.908809302   60.908809302   60.908809302    6[6-(1,6),6-(1,7),6-(7,7)]
  1803   61.396645068   61.396645068   61.396645068    6[1-(0),6-(6,6),7-(6)]
  1804   60.920133252   60.920133252   60.920133252    6[6-(6,6),7-(6),7-(6)]
  1805   73.571250192   73.571250192   73.571250192    6[7-(27),16-(0)]
  1806   70.673677866   70.673677866   70.673677866    6[1-(0),6-(1,6),7-(6)]
  1807   69.348322758   69.348322758   69.348322758    6[1-(0),6-(1,6),6-(1,7)]
  1808   68.593241772   68.593241772   68.593241772    6[1-(0),6-(1,6),6-(6,6)]
  1809   69.228741846   69.228741846   69.228741846    6[6-(1,6),6-(1,7),6-(7,7)]
  1810    70.57765077    70.57765077    70.57765077    6[1-(0),6-(6,6),7-(6)]
  1811   70.479811842   70.479811842   70.479811842    6[1-(0),6-(1,6),7-(6)]
  1812   71.248481568   71.248481568   71.248481568    6[1-(0),6-(1,6),6-(1,7)]
  1813   70.620228822   70.620228822   70.620228822    6[1-(0),6-(1,6),6-(6,6)]
  1814    69.23915988    69.23915988    69.23915988    6[6-(1,6),6-(1,7),6-(7,7)]
  1815   68.554287384   68.554287384   68.554287384    6[1-(0),6-(6,6),7-(6)]
  1816   68.513068206   68.513068206   68.513068206    6[6-(6,6),7-(6),7-(6)]
  1817   68.498120592   68.498120592   68.498120592    6[6-(6,6),7-(6),7-(6)]
  1818   66.604756152   66.604756152   66.604756152    6[6-(6,6),7-(6),7-(6)]
  1819   65.177938452   65.177938452   65.177938452    6[6-(1,6),6-(1,7),6-(7,7)]
  1820   64.546062042   64.546062042   64.546062042    6[1-(0),6-(6,6),7-(6)]
  1821    39.91465896    39.91465896    39.91465896    6[1-(0),6-(1,6),7-(6)]
  1822   40.450055316   40.450055316   40.450055316    6[1-(0),6-(1,6),6-(1,7)]
  1823    41.78990508    41.78990508    41.78990508    6[1-(0),6-(1,6),6-(6,6)]
  1824   64.507107654   64.507107654   64.507107654    6[7-(27),16-(0)]
  1825   62.086047144   62.086047144   62.086047144    6[1-(0),6-(1,6),7-(6)]
  1826   61.530720636   61.530720636   61.530720636    6[1-(0),6-(1,6),6-(1,7)]
  1827   60.146933946   60.146933946   60.146933946    6[1-(0),6-(1,6),6-(6,6)]
  1828    59.38052901    59.38052901    59.38052901    6[6-(1,6),6-(1,7),6-(7,7)]
  1829    60.03505332    60.03505332    60.03505332    6[1-(0),6-(6,6),7-(6)]
  1830    57.90615072    57.90615072    57.90615072    6[6-(6,6),7-(6),7-(6)]
  1831   31.156263072   31.156263072   31.156263072    6[7-(27),16-(0)]
  1832   30.263482854   30.263482854   30.263482854    6[1-(0),6-(1,6),7-(6)]
  1833    30.56787063    30.56787063    30.56787063    6[1-(0),6-(1,6),6-(1,7)]
  1834   29.755716936   29.755716936   29.755716936    6[1-(0),6-(1,6),6-(6,6)]
  1835   28.727049318   28.727049318   28.727049318    6[6-(1,6),6-(1,7),6-(7,7)]
  1836   28.515064974   28.515064974   28.515064974    6[1-(0),6-(6,6),7-(6)]
  1837   23.754476394   23.754476394   23.754476394    6[1-(0),6-(1,6),7-(6)]
  1838   24.584748408   24.584748408   24.584748408    6[1-(0),6-(1,6),6-(1,7)]
  1839   25.409584926   25.409584926   25.409584926    6[1-(0),6-(1,6),6-(6,6)]
  1840   25.334846856   25.334846856   25.334846856    6[6-(1,6),6-(1,7),6-(7,7)]
  1841    24.47785032    24.47785032    24.47785032    6[1-(0),6-(6,6),7-(6)]
  1842   26.159683374   26.159683374   26.159683374    6[6-(6,6),7-(6),7-(6)]
  1843   27.769043148   27.769043148   27.769043148    6[6-(6,6),7-(6),7-(6)]
  1844      26.724522      26.724522      26.724522    6[6-(6,6),7-(6),7-(6)]
  1845   26.469959604   26.469959604   26.469959604    6[6-(1,6),6-(1,7),6-(7,7)]
  1846   27.129013494   27.129013494   27.129013494    6[1-(0),6-(6,6),7-(6)]
  1847   26.074074312   26.074074312   26.074074312    6[1-(0),6-(1,6),7-(6)]
  1848   25.391013648   25.391013648   25.391013648    6[1-(0),6-(1,6),6-(1,7)]
  1849   25.538677956   25.538677956   25.538677956    6[1-(0),6-(1,6),6-(6,6)]
  1850   30.596859942   30.596859942   30.596859942    6[7-(27),16-(0)]
  1851   29.649724764   29.649724764   29.649724764    6[1-(0),6-(1,6),7-(6)]
  1852    30.11264784    30.11264784    30.11264784    6[1-(0),6-(1,6),6-(1,7)]
  1853   30.127595454   30.127595454   30.127595454    6[1-(0),6-(1,6),6-(6,6)]
  1854   52.330690698   52.330690698   52.330690698    6[6-(1,6),6-(1,7),6-(7,7)]
  1855   51.842854932   51.842854932   51.842854932    6[1-(0),6-(6,6),7-(6)]
  1856   52.319366748   52.319366748   52.319366748    6[6-(6,6),7-(6),7-(6)]
  1857   42.080704116   42.080704116   42.080704116    6[7-(27),16-(0)]
  1858   39.088463568   39.088463568   39.088463568    6[1-(0),6-(1,6),7-(6)]
  1859   38.421256434   38.421256434   38.421256434    6[1-(0),6-(1,6),6-(1,7)]
  1860   37.056041022   37.056041022   37.056041022    6[1-(0),6-(1,6),6-(6,6)]
  1861   36.391551636   36.391551636   36.391551636    6[6-(1,6),6-(1,7),6-(7,7)]
  1862   37.126249512   37.126249512   37.126249512    6[1-(0),6-(6,6),7-(6)]
  1863   30.818356404   30.818356404   30.818356404    6[1-(0),6-(1,6),7-(6)]
  1864   32.175418572   32.175418572   32.175418572    6[1-(0),6-(1,6),6-(1,7)]
  1865     32.9300466     32.9300466     32.9300466    6[1-(0),6-(1,6),6-(6,6)]
  1866    32.28458145    32.28458145    32.28458145    6[6-(1,6),6-(1,7),6-(7,7)]
  1867   30.927066324   30.927066324   30.927066324    6[1-(0),6-(6,6),7-(6)]
  1868   33.032415108   33.032415108   33.032415108    6[6-(6,6),7-(6),7-(6)]
  1869    34.94344491    34.94344491    34.94344491    6[6-(6,6),7-(6),7-(6)]
  1870   33.091752606   33.091752606   33.091752606    6[6-(6,6),7-(6),7-(6)]
  1871   32.447193372   32.447193372   32.447193372    6[6-(1,6),6-(1,7),6-(7,7)]
  1872   33.198650694   33.198650694   33.198650694    6[1-(0),6-(6,6),7-(6)]
  1873    8.738465736    8.738465736    8.738465736    6[1-(0),6-(1,6),7-(6)]
  1874    7.921329504    7.921329504    7.921329504    6[1-(0),6-(1,6),6-(1,7)]
  1875     8.43181317     8.43181317     8.43181317    6[1-(0),6-(1,6),6-(6,6)]
  1876    36.05998638    36.05998638    36.05998638    6[7-(27),16-(0)]
  1877   32.620676286   32.620676286   32.620676286    6[1-(0),6-(1,6),7-(6)]
  1878   31.768662288   31.768662288   31.768662288    6[1-(0),6-(1,6),6-(1,7)]
  1879    31.00271031    31.00271031    31.00271031    6[1-(0),6-(1,6),6-(6,6)]
  1880   53.794650954   53.794650954   53.794650954    6[6-(1,6),6-(1,7),6-(7,7)]
  1881   54.673842432   54.673842432   54.673842432    6[1-(0),6-(6,6),7-(6)]
  1882   53.006504034   53.006504034   53.006504034    6[6-(6,6),7-(6),7-(6)]
  1883   62.646809148   62.646809148   62.646809148    6[7-(27),16-(0)]
  1884   61.848697152   61.848697152   61.848697152    6[1-(0),6-(1,6),7-(6)]
  1885   61.494936954   61.494936954   61.494936954    6[1-(0),6-(1,6),6-(1,7)]
  1886   61.292917686   61.292917686   61.292917686    6[1-(0),6-(1,6),6-(6,6)]
  1887   61.564239528   61.564239528   61.564239528    6[6-(1,6),6-(1,7),6-(7,7)]
  1888   61.966466232   61.966466232   61.966466232    6[1-(0),6-(6,6),7-(6)]
  1889   63.415931832   63.415931832   63.415931832    6[1-(0),6-(1,6),7-(6)]
  1890   63.657811404   63.657811404   63.657811404    6[1-(0),6-(1,6),6-(1,7)]
  1891   63.099767148   63.099767148   63.099767148    6[1-(0),6-(1,6),6-(6,6)]
  1892   62.289425286   62.289425286   62.289425286    6[6-(1,6),6-(1,7),6-(7,7)]
  1893    62.10507138    62.10507138    62.10507138    6[1-(0),6-(6,6),7-(6)]
  1894   61.640336472   61.640336472   61.640336472    6[6-(6,6),7-(6),7-(6)]
  1895    61.32371883    61.32371883    61.32371883    6[6-(6,6),7-(6),7-(6)]
  1896   60.237525546   60.237525546   60.237525546    6[6-(6,6),7-(6),7-(6)]
  1897   59.200704684   59.200704684   59.200704684    6[6-(1,6),6-(1,7),6-(7,7)]
  1898   58.476424842   58.476424842   58.476424842    6[1-(0),6-(6,6),7-(6)]
  1899   57.250267536   57.250267536   57.250267536    6[1-(0),6-(1,6),7-(6)]
  1900    57.91973946    57.91973946    57.91973946    6[1-(0),6-(1,6),6-(1,7)]
  1901   58.896769866   58.896769866   58.896769866    6[1-(0),6-(1,6),6-(6,6)]
  1902   59.043981216   59.043981216   59.043981216    6[7-(27),16-(0)]
  1903   59.115095622   59.115095622   59.115095622    6[1-(0),6-(1,6),7-(6)]
  1904   59.874706188   59.874706188   59.874706188    6[1-(0),6-(1,6),6-(1,7)]
  1905    59.27181909    59.27181909    59.27181909    6[1-(0),6-(1,6),6-(6,6)]
  1906   57.916568754   57.916568754   57.916568754    6[6-(1,6),6-(1,7),6-(7)]
  1907    57.20406582    57.20406582    57.20406582    6[1-(0),6-(6,6),7-(6)]
  1908   57.219013434   57.219013434   57.219013434    6[6-(6,6),7-(6)]
  1909   50.592690852   50.592690852   50.592690852    6[7-(27),16-(0)]
  1910   51.390802848   51.390802848   51.390802848    6[1-(0),6-(1,6),7-(6)]
  1911   51.744563046   51.744563046   51.744563046    6[1-(0),6-(1,6),6-(1,7)]
  1912   51.946582314   51.946582314   51.946582314    6[1-(0),6-(1,6),6-(6,6)]
  1913   51.675260472   51.675260472   51.675260472    6[6-(1,6),6-(1,7),6-(7,7)]
  1914   51.273033768   51.273033768   51.273033768    6[1-(0),6-(6,6),7-(6)]
  1915   49.823568168   49.823568168   49.823568168    6[1-(0),6-(1,6),7-(6)]
  1916   49.581688596   49.581688596   49.581688596    6[1-(0),6-(1,6),6-(1,7)]
  1917   50.139732852   50.139732852   50.139732852    6[1-(0),6-(1,6),6-(6,6)]
  1918   50.950074714   50.950074714   50.950074714    6[6-(1,6),6-(1,7),6-(7,7)]
  1919    51.13442862    51.13442862    51.13442862    6[1-(0),6-(6,6),7-(6)]
  1920   51.599163528   51.599163528   51.599163528    6[6-(6,6),7-(6),7-(6)]
  1921    51.91578117    51.91578117    51.91578117    6[6-(6,6),7-(6),7-(6)]
  1922   53.001974454   53.001974454   53.001974454    6[6-(6,6),7-(6),7-(6)]
  1923   54.038795316   54.038795316   54.038795316    6[6-(1,6),6-(1,7),6-(7,7)]
  1924   54.763075158   54.763075158   54.763075158    6[1-(0),6-(6,6),7-(6)]
  1925   55.989232464   55.989232464   55.989232464    6[1-(0),6-(1,6),7-(6)]
  1926    55.31976054    55.31976054    55.31976054    6[1-(0),6-(1,6),6-(1,7)]
  1927   54.342730134   54.342730134   54.342730134    6[1-(0),6-(1,6),6-(6,6)]
  1928   54.195518784   54.195518784   54.195518784    6[7-(27),16-(0)]
  1929   54.124404378   54.124404378   54.124404378    6[1-(0),6-(1,6),7-(6)]
  1930   53.364793812   53.364793812   53.364793812    6[1-(0),6-(1,6),6-(1,7)]
  1931    53.96768091    53.96768091    53.96768091    6[1-(0),6-(1,6),6-(6,6)]
  1932   55.322931246   55.322931246   55.322931246    6[6-(1,6),6-(1,7),6-(7,7)]
  1933    56.03543418    56.03543418    56.03543418    6[1-(0),6-(6,6),7-(6)]
  1934   56.020486566   56.020486566   56.020486566    6[6-(6,6),7-(6),7-(6)]
  1935   71.158795884   71.158795884   71.158795884    6[7-(27),16-(0)]
  1936   28.855236432   28.855236432   28.855236432    6[1-(0),6-(1,6),7-(6)]
  1937   29.522443566   29.522443566   29.522443566    6[1-(0),6-(1,6),6-(1,7)]
  1938   30.887658978   30.887658978   30.887658978    6[1-(0),6-(1,6),6-(6,6)]
  1939   31.552148364   31.552148364   31.552148364    6[6-(1,6),6-(1,7),6-(7,7)]
  1940   30.817450488   30.817450488   30.817450488    6[1-(0),6-(6,6),7-(6)]
  1941   37.125343596   37.125343596   37.125343596    6[1-(0),6-(1,6),7-(6)]
  1942   35.768281428   35.768281428   35.768281428    6[1-(0),6-(1,6),6-(1,7)]
  1943     35.0136534     35.0136534     35.0136534    6[1-(0),6-(1,6),6-(6,6)]
  1944    35.65911855    35.65911855    35.65911855    6[6-(1,6),6-(1,7),6-(7,7)]
  1945   37.016633676   37.016633676   37.016633676    6[1-(0),6-(6,6),7-(6)]
  1946   34.911284892   34.911284892   34.911284892    6[6-(6,6),7-(6),7-(6)]
  1947    33.00025509    33.00025509    33.00025509    6[6-(6,6),7-(6),7-(6)]
  1948   34.851947394   34.851947394   34.851947394    6[6-(6,6),7-(6),7-(6)]
  1949   35.496506628   35.496506628   35.496506628    6[6-(1,6),6-(1,7),6-(7,7)]
  1950   34.745049306   34.745049306   34.745049306    6[1-(0),6-(6,6),7-(6)]
  1951   13.909434264   13.909434264   13.909434264    6[1-(0),6-(1,6),7-(6)]
  1952   14.726570496   14.726570496   14.726570496    6[1-(0),6-(1,6),6-(1,7)]
  1953    14.21608683    14.21608683    14.21608683    6[1-(0),6-(1,6),6-(6,6)]
  1954    31.88371362    31.88371362    31.88371362    6[7-(27),16-(0)]
  1955   35.323023714   35.323023714   35.323023714    6[1-(0),6-(1,6),7-(6)]
  1956   36.175037712   36.175037712   36.175037712    6[1-(0),6-(1,6),6-(1,7)]
  1957    36.94098969    36.94098969    36.94098969    6[1-(0),6-(1,6),6-(6,6)]
  1958   59.444849046   59.444849046   59.444849046    6[6-(1,6),6-(1,7),6-(7,7)]
  1959   58.565657568   58.565657568   58.565657568    6[1-(0),6-(6,6),7-(6)]
  1960   60.232995966   60.232995966   60.232995966    6[6-(6,6),7-(6),7-(6)]
  1961   65.462396076   65.462396076   65.462396076    6[7-(27),16-(0)]
  1962   65.557064298   65.557064298   65.557064298    6[1-(0),6-(1,6),7-(6)]
  1963   64.898916324   64.898916324   64.898916324    6[1-(0),6-(1,6),6-(1,7)]
  1964    65.50905075    65.50905075    65.50905075    6[1-(0),6-(1,6),6-(6,6)]
  1965    66.80904021    66.80904021    66.80904021    6[6-(1,6),6-(1,7),6-(7,7)]
  1966   67.423251258   67.423251258   67.423251258    6[1-(0),6-(6,6),7-(6)]
  1967   73.633305438   73.633305438   73.633305438    6[1-(0),6-(1,6),7-(6)]
  1968   73.044912996   73.044912996   73.044912996    6[1-(0),6-(1,6),6-(1,7)]
  1969   71.662032222   71.662032222   71.662032222    6[1-(0),6-(1,6),6-(6,6)]
  1970    70.92642843    70.92642843    70.92642843    6[6-(1,6),6-(1,7),6-(7,7)]
  1971    71.59907106    71.59907106    71.59907106    6[1-(0),6-(6,6),7-(6)]
  1972   69.452503098   69.452503098   69.452503098    6[6-(6,6),7-(6),7-(6)]
  1973   67.526525682   67.526525682   67.526525682    6[6-(6,6),7-(6),7-(6)]
  1974   67.484853546   67.484853546   67.484853546    6[6-(6,6),7-(6),7-(6)]
  1975    66.70259508    66.70259508    66.70259508    6[6-(1,6),6-(1,7),6-(7,7)]
  1976   65.319261348   65.319261348   65.319261348    6[1-(0),6-(6,6),7-(6)]
  1977   42.500143224   42.500143224   42.500143224    6[1-(0),6-(1,6),7-(6)]
  1978   43.852675812   43.852675812   43.852675812    6[1-(0),6-(1,6),6-(1,7)]
  1979    44.68204191    44.68204191    44.68204191    6[1-(0),6-(1,6),6-(6,6)]
  1980   62.418971274   62.418971274   62.418971274    6[7-(27),16-(0)]
  1981   63.437220858   63.437220858   63.437220858    6[1-(0),6-(1,6),7-(6)]
  1982   63.733908348   63.733908348   63.733908348    6[1-(0),6-(1,6),6-(1,7)]
  1983   63.116073636   63.116073636   63.116073636    6[1-(0),6-(1,6),6-(6,6)]
  1984   62.205628056   62.205628056   62.205628056    6[6-(1,6),6-(1,7),6-(7,7)]
  1985   61.980960888   61.980960888   61.980960888    6[1-(0),6-(6,6),7-(6)]
  1986   61.519396686   61.519396686   61.519396686    6[6-(6,6),7-(6),7-(6)]
  1987   47.777103924   47.777103924   47.777103924    6[7-(27),16-(0)]
  1988   47.682435702   47.682435702   47.682435702    6[1-(0),6-(1,6),7-(6)]
  1989   48.340583676   48.340583676   48.340583676    6[1-(0),6-(1,6),6-(1,7)]
  1990    47.73044925    47.73044925    47.73044925    6[1-(0),6-(1,6),6-(6,6)]
  1991    46.43045979    46.43045979    46.43045979    6[6-(1,6),6-(1,7),6-(7,7)]
  1992   45.816248742   45.816248742   45.816248742    6[1-(0),6-(6,6),7-(6)]
  1993   39.606194562   39.606194562   39.606194562    6[1-(0),6-(1,6),7-(6)]
  1994   40.194587004   40.194587004   40.194587004    6[1-(0),6-(1,6),6-(1,7)]
  1995   41.577467778   41.577467778   41.577467778    6[1-(0),6-(1,6),6-(6,6)]
  1996    42.31307157    42.31307157    42.31307157    6[6-(1,6),6-(1,7),6-(7,7)]
  1997    41.64042894    41.64042894    41.64042894    6[1-(0),6-(6,6),7-(6)]
  1998   43.786996902   43.786996902   43.786996902    6[6-(6,6),7-(6),7-(6)]
  1999   45.712974318   45.712974318   45.712974318    6[6-(6,6),7-(6),7-(6)]
  2000   45.754646454   45.754646454   45.754646454    6[6-(6,6),7-(6),7-(6)]
  2001    46.53690492    46.53690492    46.53690492    6[6-(1,6),6-(1,7),6-(7,7)]
  2002   47.920238652   47.920238652   47.920238652    6[1-(0),6-(6,6),7-(6)]
  2003   25.443556776   25.443556776   25.443556776    6[1-(0),6-(1,6),7-(6)]
  2004   24.091024188   24.091024188   24.091024188    6[1-(0),6-(1,6),6-(1,7)]
  2005    23.26165809    23.26165809    23.26165809    6[1-(0),6-(1,6),6-(6,6)]
  2006   50.820528726   50.820528726   50.820528726    6[7-(27),16-(0)]
  2007   49.802279142   49.802279142   49.802279142    6[1-(0),6-(1,6),7-(6)]
  2008   49.505591652   49.505591652   49.505591652    6[1-(0),6-(1,6),6-(1,7)]
  2009   50.123426364   50.123426364   50.123426364    6[1-(0),6-(1,6),6-(6,6)]
  2010   51.033871944   51.033871944   51.033871944    6[6-(1,6),6-(1,7),6-(7,7)]
  2011   51.258539112   51.258539112   51.258539112    6[1-(0),6-(6,6),7-(6)]
  2012   51.720103314   51.720103314   51.720103314    6[6-(6,6),7-(6),7-(6)]
  2013   68.343208956   68.343208956   68.343208956    6[7-(27),16-(0)]
  2014   25.146869286   25.146869286   25.146869286    6[1-(0),6-(1,6),7-(6)]
  2015   26.118464196   26.118464196   26.118464196    6[1-(0),6-(1,6),6-(1,7)]
  2016   26.671525914   26.671525914   26.671525914    6[1-(0),6-(1,6),6-(6,6)]
  2017   26.307347682   26.307347682   26.307347682    6[6-(1,6),6-(1,7),6-(7,7)]
  2018   25.360665462   25.360665462   25.360665462    6[1-(0),6-(6,6),7-(6)]
  2019    26.90796999    26.90796999    26.90796999    6[1-(0),6-(1,6),7-(6)]
  2020   26.381179836   26.381179836   26.381179836    6[1-(0),6-(1,6),6-(1,7)]
  2021   26.451388326   26.451388326   26.451388326    6[1-(0),6-(1,6),6-(6,6)]
  2022   27.022115406   27.022115406   27.022115406    6[6-(1,6),6-(1,7),6-(7,7)]
  2023   27.522633996   27.522633996   27.522633996    6[1-(0),6-(6,6),7-(6)]
  2024   27.099118266   27.099118266   27.099118266    6[6-(6,6),7-(6),7-(6)]
  2025   26.797448238   26.797448238   26.797448238    6[6-(6,6),7-(6),7-(6)]
  2026   27.604619394   27.604619394   27.604619394    6[6-(6,6),7-(6),7-(6)]
  2027   27.994616232   27.994616232   27.994616232    6[6-(1,6),6-(1,7),6-(7,7)]
  2028     27.9022128     27.9022128     27.9022128    6[1-(0),6-(6,6),7-(6)]
  2029   28.659558576   28.659558576   28.659558576    6[1-(0),6-(1,6),7-(6)]
  2030   28.793634144   28.793634144   28.793634144    6[1-(0),6-(1,6),6-(1,7)]
  2031   28.430814786   28.430814786   28.430814786    6[1-(0),6-(1,6),6-(6,6)]
  2032   28.508723562   28.508723562   28.508723562    6[7-(27),16-(0)]
  2033   31.000898478   31.000898478   31.000898478    6[1-(0),6-(1,6),7-(6)]
  2034   32.315835552   32.315835552   32.315835552    6[1-(0),6-(1,6),6-(1,7)]
  2035   33.096735144   33.096735144   33.096735144    6[1-(0),6-(1,6),6-(6,6)]
  2036   55.155789744   55.155789744   55.155789744    6[6-(1,6),6-(1,7),6-(7,7)]
  2037     53.7887625     53.7887625     53.7887625    6[1-(0),6-(6,6),7-(6)]
  2038   55.932612714   55.932612714   55.932612714    6[6-(6,6),7-(6),7-(6)]
  2039   44.896291044   44.896291044   44.896291044    6[7-(27),16-(0)]
  2040   42.796830714   42.796830714   42.796830714    6[1-(0),6-(1,6),7-(6)]
  2041   41.825235804   41.825235804   41.825235804    6[1-(0),6-(1,6),6-(1,7)]
  2042   41.272174086   41.272174086   41.272174086    6[1-(0),6-(1,6),6-(6,6)]
  2043   41.636352318   41.636352318   41.636352318    6[6-(1,6),6-(1,7),6-(7,7)]
  2044   42.583034538   42.583034538   42.583034538    6[1-(0),6-(6,6),7-(6)]
  2045    41.03573001    41.03573001    41.03573001    6[1-(0),6-(1,6),7-(6)]
  2046   41.562520164   41.562520164   41.562520164    6[1-(0),6-(1,6),6-(1,7)]
  2047   41.492311674   41.492311674   41.492311674    6[1-(0),6-(1,6),6-(6,6)]
  2048   40.921584594   40.921584594   40.921584594    6[6-(1,6),6-(1,7),6-(7,7)]
  2049   40.421066004   40.421066004   40.421066004    6[1-(0),6-(6,6),7-(6)]
  2050   40.844581734   40.844581734   40.844581734    6[6-(6,6),7-(6),7-(6)]
  2051   41.146251762   41.146251762   41.146251762    6[6-(6,6),7-(6),7-(6)]
  2052   40.339080606   40.339080606   40.339080606    6[6-(6,6),7-(6),7-(6)]
  2053   39.949083768   39.949083768   39.949083768    6[6-(1,6),6-(1,7),6-(7,7)]
  2054     40.0414872     40.0414872     40.0414872    6[1-(0),6-(6,6),7-(6)]
  2055   39.284141424   39.284141424   39.284141424    6[1-(0),6-(1,6),7-(6)]
  2056   39.150065856   39.150065856   39.150065856    6[1-(0),6-(1,6),6-(1,7)]
  2057   39.512885214   39.512885214   39.512885214    6[1-(0),6-(1,6),6-(6,6)]
  2058   39.434976438   39.434976438   39.434976438    6[7-(27),16-(0)]
  2059   36.942801522   36.942801522   36.942801522    6[1-(0),6-(1,6),7-(6)]
  2060   35.627864448   35.627864448   35.627864448    6[1-(0),6-(1,6),6-(1,7)]
  2061   34.846964856   34.846964856   34.846964856    6[1-(0),6-(1,6),6-(6,6)]
  2062   58.083710256   58.083710256   58.083710256    6[6-(1,6),6-(1,7),6-(7)]
  2063     59.4507375     59.4507375     59.4507375    6[1-(0),6-(6,6),7-(6)]
  2064   57.306887286   57.306887286   57.306887286    6[6-(6,6),7-(6)]
  2065   73.583933016   73.583933016   73.583933016    16[6-(7)]
  2066   52.987479798   52.987479798   52.987479798    16[6-(7)]
  2067   47.316898596   47.316898596   47.316898596    16[6-(7)]
  2068   53.453120622   53.453120622   53.453120622    16[6-(7)]
  2069   65.922601404   65.922601404   65.922601404    16[6-(7)]
  2070   59.786379378   59.786379378   59.786379378    16[6-(7)]
  2071   39.655566984   39.655566984   39.655566984    16[6-(7)]
  2072   14.956220202   14.956220202   14.956220202    16[6-(7)]
  2073   67.561856406   67.561856406   67.561856406    16[6-(7)]
  2074   61.879498296   61.879498296   61.879498296    16[6-(7)]
  2075   45.677643594   45.677643594   45.677643594    16[6-(7)]
  2076   51.360001704   51.360001704   51.360001704    16[6-(7)]
  2077   71.944678014   71.944678014   71.944678014    16[6-(7)]
  2078    50.89436088    50.89436088    50.89436088    16[6-(7)]
  2079   41.294821986   41.294821986   41.294821986    16[6-(7)]
  2080    17.04933912    17.04933912    17.04933912    16[6-(7)]
  2081   80.906905002   80.906905002   80.906905002    16[6-(7)]
  2082   58.712868918   58.712868918   58.712868918    16[6-(7)]
  2083    39.99392661    39.99392661    39.99392661    16[6-(7)]
  2084   47.727731502   47.727731502   47.727731502    16[6-(7)]
  2085   77.628394998   77.628394998   77.628394998    16[6-(7)]
  2086   54.526631082   54.526631082   54.526631082    16[6-(7)]
  2087    27.94977339    27.94977339    27.94977339    16[6-(7)]
  2088   20.215968498   20.215968498   20.215968498    16[6-(7)]
  2089     5.30187339     5.30187339     5.30187339    16[6-(7)]
  2090   42.863868498   42.863868498   42.863868498    16[6-(7)]
  2091   54.980494998   54.980494998   54.980494998    16[6-(7)]
  2092   54.526631082   54.526631082   54.526631082    16[6-(7)]
  2093    17.34602661    17.34602661    17.34602661    16[6-(7)]
  2094   25.079831502   25.079831502   25.079831502    16[6-(7)]
  2095   58.259005002   58.259005002   58.259005002    16[6-(7)]
  2096   58.712868918   58.712868918   58.712868918    16[6-(7)]
  2097   47.316898596   47.316898596   47.316898596    16[6-(7)]
  2098   53.453120622   53.453120622   53.453120622    16[6-(7)]
  2099   28.288133016   28.288133016   28.288133016    16[6-(7)]
  2100   30.339579798   30.339579798   30.339579798    16[6-(7)]
  2101   39.655566984   39.655566984   39.655566984    16[6-(7)]
  2102   37.604120202   37.604120202   37.604120202    16[6-(7)]
  2103   20.626801404   20.626801404   20.626801404    16[6-(7)]
  2104   59.786379378   59.786379378   59.786379378    16[6-(7)]
  2105   26.648878014   26.648878014   26.648878014    16[6-(7)]
  2106    28.24646088    28.24646088    28.24646088    16[6-(7)]
  2107   41.294821986   41.294821986   41.294821986    16[6-(7)]
  2108    39.69723912    39.69723912    39.69723912    16[6-(7)]
  2109   22.266056406   22.266056406   22.266056406    16[6-(7)]
  2110   61.879498296   61.879498296   61.879498296    16[6-(7)]
  2111   45.677643594   45.677643594   45.677643594    16[6-(7)]
  2112   51.360001704   51.360001704   51.360001704    16[6-(7)]
  2113   17.007666984   17.007666984   17.007666984    16[6-(7)]
  2114   37.604120202   37.604120202   37.604120202    16[6-(7)]
  2115   43.274701404   43.274701404   43.274701404    16[6-(7)]
  2116   37.138479378   37.138479378   37.138479378    16[6-(7)]
  2117   24.668998596   24.668998596   24.668998596    16[6-(7)]
  2118   30.805220622   30.805220622   30.805220622    16[6-(7)]
  2119   50.936033016   50.936033016   50.936033016    16[6-(7)]
  2120   75.635379798   75.635379798   75.635379798    16[6-(7)]
  2121   23.029743594   23.029743594   23.029743594    16[6-(7)]
  2122   28.712101704   28.712101704   28.712101704    16[6-(7)]
  2123   44.913956406   44.913956406   44.913956406    16[6-(7)]
  2124   39.231598296   39.231598296   39.231598296    16[6-(7)]
  2125   18.646921986   18.646921986   18.646921986    16[6-(7)]
  2126    39.69723912    39.69723912    39.69723912    16[6-(7)]
  2127   49.296778014   49.296778014   49.296778014    16[6-(7)]
  2128    73.54226088    73.54226088    73.54226088    16[6-(7)]
  2129    9.684694998    9.684694998    9.684694998    16[6-(7)]
  2130   31.878731082   31.878731082   31.878731082    16[6-(7)]
  2131    50.59767339    50.59767339    50.59767339    16[6-(7)]
  2132   42.863868498   42.863868498   42.863868498    16[6-(7)]
  2133   12.963205002   12.963205002   12.963205002    16[6-(7)]
  2134   36.064968918   36.064968918   36.064968918    16[6-(7)]
  2135    62.64182661    62.64182661    62.64182661    16[6-(7)]
  2136   70.375631502   70.375631502   70.375631502    16[6-(7)]
  2137    85.28972661    85.28972661    85.28972661    16[6-(7)]
  2138   47.727731502   47.727731502   47.727731502    16[6-(7)]
  2139   35.611105002   35.611105002   35.611105002    16[6-(7)]
  2140   36.064968918   36.064968918   36.064968918    16[6-(7)]
  2141    73.24557339    73.24557339    73.24557339    16[6-(7)]
  2142   65.511768498   65.511768498   65.511768498    16[6-(7)]
  2143   32.332594998   32.332594998   32.332594998    16[6-(7)]
  2144   31.878731082   31.878731082   31.878731082    16[6-(7)]
  2145   43.274701404   43.274701404   43.274701404    16[6-(7)]
  2146   37.138479378   37.138479378   37.138479378    16[6-(7)]
  2147   62.303466984   62.303466984   62.303466984    16[6-(7)]
  2148   60.252020202   60.252020202   60.252020202    16[6-(7)]
  2149   50.936033016   50.936033016   50.936033016    16[6-(7)]
  2150   52.987479798   52.987479798   52.987479798    16[6-(7)]
  2151   69.964798596   69.964798596   69.964798596    16[6-(7)]
  2152   30.805220622   30.805220622   30.805220622    16[6-(7)]
  2153   63.942721986   63.942721986   63.942721986    16[6-(7)]
  2154    62.34513912    62.34513912    62.34513912    16[6-(7)]
  2155   49.296778014   49.296778014   49.296778014    16[6-(7)]
  2156    50.89436088    50.89436088    50.89436088    16[6-(7)]
  2157   68.325543594   68.325543594   68.325543594    16[6-(7)]
  2158   28.712101704   28.712101704   28.712101704    16[6-(7)]
  2159   44.913956406   44.913956406   44.913956406    16[6-(7)]
  2160   39.231598296   39.231598296   39.231598296    16[6-(7)]
  2161   73.058501736   73.058501736   73.058501736    7[6-(16),27-(7)]
  2162   51.164323848   51.164323848   51.164323848    7[6-(1,6),6-(1,6)]
  2163   50.601297054   50.601297054   50.601297054    7[6-(1,6),6-(1,6)]
  2164   51.305193786   51.305193786   51.305193786    7[6-(6,7),6-(6,7)]
  2165    52.44574203    52.44574203    52.44574203    7[6-(6,7),6-(6,7)]
  2166   52.741976562   52.741976562   52.741976562    7[6-(6,7),6-(6,7)]
  2167   10.409427798   10.409427798   10.409427798    7[6-(1,6),6-(1,6)]
  2168   55.031226294   55.031226294   55.031226294    7[6-(16),27-(7)]
  2169   55.452024276   55.452024276   55.452024276    7[6-(1,6),6-(1,6)]
  2170   57.341312094   57.341312094   57.341312094    7[6-(6,7),6-(6,7)]
  2171   49.387822572   49.387822572   49.387822572    7[6-(16),27-(7)]
  2172   52.132748052   52.132748052   52.132748052    7[6-(1,6),6-(1,6)]
  2173   60.411461418   60.411461418   60.411461418    7[6-(1,6),6-(1,6)]
  2174    56.26417797    56.26417797    56.26417797    7[6-(6,7),6-(6,7)]
  2175    58.23907485    58.23907485    58.23907485    7[6-(6,7),6-(6,7)]
  2176   56.212540758   56.212540758   56.212540758    7[6-(6,7),6-(6,7)]
  2177   57.897544518   57.897544518   57.897544518    7[6-(1,6),6-(1,6)]
  2178   55.271294034   55.271294034   55.271294034    7[6-(16),27-(7)]
  2179   57.831865608   57.831865608   57.831865608    7[6-(1,6),6-(1,6)]
  2180   60.201288906   60.201288906   60.201288906    7[6-(6,7),6-(6,7)]
  2181   63.851677428   63.851677428   63.851677428    7[6-(16),27-(7)]
  2182   61.106751948   61.106751948   61.106751948    7[6-(1,6),6-(1,6)]
  2183   52.828038582   52.828038582   52.828038582    7[6-(1,6),6-(1,6)]
  2184    56.97532203    56.97532203    56.97532203    7[6-(6,7),6-(6,7)]
  2185    55.00042515    55.00042515    55.00042515    7[6-(6,7),6-(6,7)]
  2186   57.026959242   57.026959242   57.026959242    7[6-(6,7),6-(6,7)]
  2187   55.341955482   55.341955482   55.341955482    7[6-(1,6),6-(1,6)]
  2188   57.968205966   57.968205966   57.968205966    7[6-(16),27-(7)]
  2189   55.407634392   55.407634392   55.407634392    7[6-(1,6),6-(1,6)]
  2190   53.038211094   53.038211094   53.038211094    7[6-(6,7),6-(6,7)]
  2191   40.180998264   40.180998264   40.180998264    7[6-(16),27-(7)]
  2192   16.779376152   16.779376152   16.779376152    7[6-(1,6),6-(1,6)]
  2193   17.342402946   17.342402946   17.342402946    7[6-(1,6),6-(1,6)]
  2194   16.638506214   16.638506214   16.638506214    7[6-(6,7),6-(6,7)]
  2195    15.49795797    15.49795797    15.49795797    7[6-(6,7),6-(6,7)]
  2196   15.201723438   15.201723438   15.201723438    7[6-(6,7),6-(6,7)]
  2197   12.238472202   12.238472202   12.238472202    7[6-(1,6),6-(1,6)]
  2198   12.912473706   12.912473706   12.912473706    7[6-(16),27-(7)]
  2199   12.491675724   12.491675724   12.491675724    7[6-(1,6),6-(1,6)]
  2200   55.898187906   55.898187906   55.898187906    7[6-(6,7),6-(6,7)]
  2201   67.522902018   67.522902018   67.522902018    7[6-(16),27-(7)]
  2202   65.847863334   65.847863334   65.847863334    7[6-(1,6),6-(1,6)]
  2203   63.132833082   63.132833082   63.132833082    7[6-(1,6),6-(1,6)]
  2204    63.90784422    63.90784422    63.90784422    7[6-(6,7),6-(6,7)]
  2205   63.027746826   63.027746826   63.027746826    7[6-(6,7),6-(6,7)]
  2206   63.329869812   63.329869812   63.329869812    7[6-(6,7),6-(6,7)]
  2207    17.06292786    17.06292786    17.06292786    7[6-(1,6),6-(1,6)]
  2208    62.21604609    62.21604609    62.21604609    7[6-(16),27-(7)]
  2209   60.205365528   60.205365528   60.205365528    7[6-(1,6),6-(1,6)]
  2210    57.98315358    57.98315358    57.98315358    7[6-(6,7),6-(6,7)]
  2211   45.716597982   45.716597982   45.716597982    7[6-(16),27-(7)]
  2212   47.391636666   47.391636666   47.391636666    7[6-(1,6),6-(1,6)]
  2213   50.106666918   50.106666918   50.106666918    7[6-(1,6),6-(1,6)]
  2214    49.33165578    49.33165578    49.33165578    7[6-(6,7),6-(6,7)]
  2215   50.211753174   50.211753174   50.211753174    7[6-(6,7),6-(6,7)]
  2216   49.909630188   49.909630188   49.909630188    7[6-(6,7),6-(6,7)]
  2217    50.88077214    50.88077214    50.88077214    7[6-(1,6),6-(1,6)]
  2218    51.02345391    51.02345391    51.02345391    7[6-(16),27-(7)]
  2219   53.034134472   53.034134472   53.034134472    7[6-(1,6),6-(1,6)]
  2220    55.25634642    55.25634642    55.25634642    7[6-(6,7),6-(6,7)]
  2221   69.387277146   69.387277146   69.387277146    7[6-(16),27-(7)]
  2222   46.423212462   46.423212462   46.423212462    7[6-(1,6),6-(1,6)]
  2223   40.296502554   40.296502554   40.296502554    7[6-(1,6),6-(1,6)]
  2224   44.372671596   44.372671596   44.372671596    7[6-(6,7),6-(6,7)]
  2225   44.418420354   44.418420354   44.418420354    7[6-(6,7),6-(6,7)]
  2226   46.439065992   46.439065992   46.439065992    7[6-(6,7),6-(6,7)]
  2227    48.68845542    48.68845542    48.68845542    7[6-(1,6),6-(1,6)]
  2228    50.78338617    50.78338617    50.78338617    7[6-(16),27-(7)]
  2229    50.65429314    50.65429314    50.65429314    7[6-(1,6),6-(1,6)]
  2230   52.396369608   52.396369608   52.396369608    7[6-(6,7),6-(6,7)]
  2231   43.852222854   43.852222854   43.852222854    7[6-(16),27-(7)]
  2232   21.520487538   21.520487538   21.520487538    7[6-(1,6),6-(1,6)]
  2233   27.647197446   27.647197446   27.647197446    7[6-(1,6),6-(1,6)]
  2234   23.571028404   23.571028404   23.571028404    7[6-(6,7),6-(6,7)]
  2235   23.525279646   23.525279646   23.525279646    7[6-(6,7),6-(6,7)]
  2236   21.504634008   21.504634008   21.504634008    7[6-(6,7),6-(6,7)]
  2237    19.25524458    19.25524458    19.25524458    7[6-(1,6),6-(1,6)]
  2238    17.16031383    17.16031383    17.16031383    7[6-(16),27-(7)]
  2239    17.28940686    17.28940686    17.28940686    7[6-(1,6),6-(1,6)]
  2240   60.843130392   60.843130392   60.843130392    7[6-(6,7),6-(6,7)]
  2241    82.93887459    82.93887459    82.93887459    7[6-(16),27-(7)]
  2242   61.360861386   61.360861386   61.360861386    7[6-(1,6),6-(1,6)]
  2243     66.9245445     66.9245445     66.9245445    7[6-(1,6),6-(1,6)]
  2244    63.55227219    63.55227219    63.55227219    7[6-(6,7),6-(6,7)]
  2245   64.647071676   64.647071676   64.647071676    7[6-(6,7),6-(6,7)]
  2246    62.92266057    62.92266057    62.92266057    7[6-(6,7),6-(6,7)]
  2247   18.340722378   18.340722378   18.340722378    7[6-(1,6),6-(1,6)]
  2248   60.867590124   60.867590124   60.867590124    7[6-(16),27-(7)]
  2249   61.417481136   61.417481136   61.417481136    7[6-(1,6),6-(1,6)]
  2250   61.564692486   61.564692486   61.564692486    7[6-(6,7),6-(6,7)]
  2251   39.507449718   39.507449718   39.507449718    7[6-(16),27-(7)]
  2252   41.936210514   41.936210514   41.936210514    7[6-(1,6),6-(1,6)]
  2253   44.088213972   44.088213972   44.088213972    7[6-(1,6),6-(1,6)]
  2254   44.017099566   44.017099566   44.017099566    7[6-(6,7),6-(6,7)]
  2255   46.037745204   46.037745204   46.037745204    7[6-(6,7),6-(6,7)]
  2256    46.03185675    46.03185675    46.03185675    7[6-(6,7),6-(6,7)]
  2257   49.966249938   49.966249938   49.966249938    7[6-(1,6),6-(1,6)]
  2258   49.434930204   49.434930204   49.434930204    7[6-(16),27-(7)]
  2259   51.866408748   51.866408748   51.866408748    7[6-(1,6),6-(1,6)]
  2260   55.977908514   55.977908514   55.977908514    7[6-(6,7),6-(6,7)]
  2261    75.59642541    75.59642541    75.59642541    7[6-(16),27-(7)]
  2262   51.878638614   51.878638614   51.878638614    7[6-(1,6),6-(1,6)]
  2263     46.3149555     46.3149555     46.3149555    7[6-(1,6),6-(1,6)]
  2264    49.68722781    49.68722781    49.68722781    7[6-(6,7),6-(6,7)]
  2265   48.592428324   48.592428324   48.592428324    7[6-(6,7),6-(6,7)]
  2266    50.31683943    50.31683943    50.31683943    7[6-(6,7),6-(6,7)]
  2267   49.602977622   49.602977622   49.602977622    7[6-(1,6),6-(1,6)]
  2268   52.371909876   52.371909876   52.371909876    7[6-(16),27-(7)]
  2269   51.822018864   51.822018864   51.822018864    7[6-(1,6),6-(1,6)]
  2270   51.674807514   51.674807514   51.674807514    7[6-(6,7),6-(6,7)]
  2271   28.436250282   28.436250282   28.436250282    7[6-(16),27-(7)]
  2272   26.007489486   26.007489486   26.007489486    7[6-(1,6),6-(1,6)]
  2273   23.855486028   23.855486028   23.855486028    7[6-(1,6),6-(1,6)]
  2274   23.926600434   23.926600434   23.926600434    7[6-(6,7),6-(6,7)]
  2275   21.905954796   21.905954796   21.905954796    7[6-(6,7),6-(6,7)]
  2276    21.91184325    21.91184325    21.91184325    7[6-(6,7),6-(6,7)]
  2277   17.977450062   17.977450062   17.977450062    7[6-(1,6),6-(1,6)]
  2278   18.508769796   18.508769796   18.508769796    7[6-(16),27-(7)]
  2279   16.077291252   16.077291252   16.077291252    7[6-(1,6),6-(1,6)]
  2280   57.261591486   57.261591486   57.261591486    7[6-(6,7),6-(6,7)]
  2281    5.788350282    5.788350282    5.788350282    7[6-(16),27-(7)]
  2282   48.655389486   48.655389486   48.655389486    7[6-(1,6),6-(1,6)]
  2283   46.503386028   46.503386028   46.503386028    7[6-(1,6),6-(1,6)]
  2284   46.574500434   46.574500434   46.574500434    7[6-(6,7),6-(6,7)]
  2285   44.553854796   44.553854796   44.553854796    7[6-(6,7),6-(6,7)]
  2286    44.55974325    44.55974325    44.55974325    7[6-(6,7),6-(6,7)]
  2287   63.273250062   63.273250062   63.273250062    7[6-(1,6),6-(1,6)]
  2288   41.156669796   41.156669796   41.156669796    7[6-(16),27-(7)]
  2289   38.725191252   38.725191252   38.725191252    7[6-(1,6),6-(1,6)]
  2290   34.613691486   34.613691486   34.613691486    7[6-(6,7),6-(6,7)]
  2291    52.94852541    52.94852541    52.94852541    7[6-(16),27-(7)]
  2292   51.878638614   51.878638614   51.878638614    7[6-(1,6),6-(1,6)]
  2293     46.3149555     46.3149555     46.3149555    7[6-(1,6),6-(1,6)]
  2294    49.68722781    49.68722781    49.68722781    7[6-(6,7),6-(6,7)]
  2295   48.592428324   48.592428324   48.592428324    7[6-(6,7),6-(6,7)]
  2296    50.31683943    50.31683943    50.31683943    7[6-(6,7),6-(6,7)]
  2297   49.602977622   49.602977622   49.602977622    7[6-(1,6),6-(1,6)]
  2298   52.371909876   52.371909876   52.371909876    7[6-(16),27-(7)]
  2299   51.822018864   51.822018864   51.822018864    7[6-(1,6),6-(1,6)]
  2300   29.026907514   29.026907514   29.026907514    7[6-(6,7),6-(6,7)]
  2301   16.859549718   16.859549718   16.859549718    7[6-(16),27-(7)]
  2302   19.288310514   19.288310514   19.288310514    7[6-(1,6),6-(1,6)]
  2303   21.440313972   21.440313972   21.440313972    7[6-(1,6),6-(1,6)]
  2304   21.369199566   21.369199566   21.369199566    7[6-(6,7),6-(6,7)]
  2305   23.389845204   23.389845204   23.389845204    7[6-(6,7),6-(6,7)]
  2306    23.38395675    23.38395675    23.38395675    7[6-(6,7),6-(6,7)]
  2307   49.966249938   49.966249938   49.966249938    7[6-(1,6),6-(1,6)]
  2308   26.787030204   26.787030204   26.787030204    7[6-(16),27-(7)]
  2309   29.218508748   29.218508748   29.218508748    7[6-(1,6),6-(1,6)]
  2310   33.330008514   33.330008514   33.330008514    7[6-(6,7),6-(6,7)]
  2311    60.29097459    60.29097459    60.29097459    7[6-(16),27-(7)]
  2312   61.360861386   61.360861386   61.360861386    7[6-(1,6),6-(1,6)]
  2313     66.9245445     66.9245445     66.9245445    7[6-(1,6),6-(1,6)]
  2314    63.55227219    63.55227219    63.55227219    7[6-(6,7),6-(6,7)]
  2315   64.647071676   64.647071676   64.647071676    7[6-(6,7),6-(6,7)]
  2316    62.92266057    62.92266057    62.92266057    7[6-(6,7),6-(6,7)]
  2317   63.636522378   63.636522378   63.636522378    7[6-(1,6),6-(1,6)]
  2318   60.867590124   60.867590124   60.867590124    7[6-(16),27-(7)]
  2319   61.417481136   61.417481136   61.417481136    7[6-(1,6),6-(1,6)]
  2320   38.916792486   38.916792486   38.916792486    7[6-(6,7),6-(6,7)]
  2321   49.387822572   49.387822572   49.387822572    7[6-(16),27-(7)]
  2322   52.132748052   52.132748052   52.132748052    7[6-(1,6),6-(1,6)]
  2323   60.411461418   60.411461418   60.411461418    7[6-(1,6),6-(1,6)]
  2324    56.26417797    56.26417797    56.26417797    7[6-(6,7),6-(6,7)]
  2325    58.23907485    58.23907485    58.23907485    7[6-(6,7),6-(6,7)]
  2326   56.212540758   56.212540758   56.212540758    7[6-(6,7),6-(6,7)]
  2327   80.545444518   80.545444518   80.545444518    7[6-(1,6),6-(1,6)]
  2328   55.271294034   55.271294034   55.271294034    7[6-(16),27-(7)]
  2329   57.831865608   57.831865608   57.831865608    7[6-(1,6),6-(1,6)]
  2330   37.553388906   37.553388906   37.553388906    7[6-(6,7),6-(6,7)]
  2331   27.762701736   27.762701736   27.762701736    7[6-(16),27-(7)]
  2332   28.516423848   28.516423848   28.516423848    7[6-(1,6),6-(1,6)]
  2333   27.953397054   27.953397054   27.953397054    7[6-(1,6),6-(1,6)]
  2334   28.657293786   28.657293786   28.657293786    7[6-(6,7),6-(6,7)]
  2335    29.79784203    29.79784203    29.79784203    7[6-(6,7),6-(6,7)]
  2336   30.094076562   30.094076562   30.094076562    7[6-(6,7),6-(6,7)]
  2337   33.057327798   33.057327798   33.057327798    7[6-(1,6),6-(1,6)]
  2338   32.383326294   32.383326294   32.383326294    7[6-(16),27-(7)]
  2339   32.804124276   32.804124276   32.804124276    7[6-(1,6),6-(1,6)]
  2340   34.693412094   34.693412094   34.693412094    7[6-(6,7),6-(6,7)]
  2341   40.180998264   40.180998264   40.180998264    7[6-(16),27-(7)]
  2342   39.427276152   39.427276152   39.427276152    7[6-(1,6),6-(1,6)]
  2343   39.990302946   39.990302946   39.990302946    7[6-(1,6),6-(1,6)]
  2344   39.286406214   39.286406214   39.286406214    7[6-(6,7),6-(6,7)]
  2345    38.14585797    38.14585797    38.14585797    7[6-(6,7),6-(6,7)]
  2346   37.849623438   37.849623438   37.849623438    7[6-(6,7),6-(6,7)]
  2347   34.886372202   34.886372202   34.886372202    7[6-(1,6),6-(1,6)]
  2348   35.560373706   35.560373706   35.560373706    7[6-(16),27-(7)]
  2349   35.139575724   35.139575724   35.139575724    7[6-(1,6),6-(1,6)]
  2350   33.250287906   33.250287906   33.250287906    7[6-(6,7),6-(6,7)]
  2351   18.555877428   18.555877428   18.555877428    7[6-(16),27-(7)]
  2352   61.106751948   61.106751948   61.106751948    7[6-(1,6),6-(1,6)]
  2353   52.828038582   52.828038582   52.828038582    7[6-(1,6),6-(1,6)]
  2354    56.97532203    56.97532203    56.97532203    7[6-(6,7),6-(6,7)]
  2355    55.00042515    55.00042515    55.00042515    7[6-(6,7),6-(6,7)]
  2356   57.026959242   57.026959242   57.026959242    7[6-(6,7),6-(6,7)]
  2357   77.989855482   77.989855482   77.989855482    7[6-(1,6),6-(1,6)]
  2358   57.968205966   57.968205966   57.968205966    7[6-(16),27-(7)]
  2359   55.407634392   55.407634392   55.407634392    7[6-(1,6),6-(1,6)]
  2360   30.390311094   30.390311094   30.390311094    7[6-(6,7),6-(6,7)]
  2361   24.091477146   24.091477146   24.091477146    7[6-(16),27-(7)]
  2362   23.775312462   23.775312462   23.775312462    7[6-(1,6),6-(1,6)]
  2363   17.648602554   17.648602554   17.648602554    7[6-(1,6),6-(1,6)]
  2364   21.724771596   21.724771596   21.724771596    7[6-(6,7),6-(6,7)]
  2365   21.770520354   21.770520354   21.770520354    7[6-(6,7),6-(6,7)]
  2366   23.791165992   23.791165992   23.791165992    7[6-(6,7),6-(6,7)]
  2367    48.68845542    48.68845542    48.68845542    7[6-(1,6),6-(1,6)]
  2368    28.13548617    28.13548617    28.13548617    7[6-(16),27-(7)]
  2369    28.00639314    28.00639314    28.00639314    7[6-(1,6),6-(1,6)]
  2370   29.748469608   29.748469608   29.748469608    7[6-(6,7),6-(6,7)]
  2371   43.852222854   43.852222854   43.852222854    7[6-(16),27-(7)]
  2372   44.168387538   44.168387538   44.168387538    7[6-(1,6),6-(1,6)]
  2373   50.295097446   50.295097446   50.295097446    7[6-(1,6),6-(1,6)]
  2374   46.218928404   46.218928404   46.218928404    7[6-(6,7),6-(6,7)]
  2375   46.173179646   46.173179646   46.173179646    7[6-(6,7),6-(6,7)]
  2376   44.152534008   44.152534008   44.152534008    7[6-(6,7),6-(6,7)]
  2377    64.55104458    64.55104458    64.55104458    7[6-(1,6),6-(1,6)]
  2378    39.80821383    39.80821383    39.80821383    7[6-(16),27-(7)]
  2379    39.93730686    39.93730686    39.93730686    7[6-(1,6),6-(1,6)]
  2380   38.195230392   38.195230392   38.195230392    7[6-(6,7),6-(6,7)]
  2381   22.227102018   22.227102018   22.227102018    7[6-(16),27-(7)]
  2382   65.847863334   65.847863334   65.847863334    7[6-(1,6),6-(1,6)]
  2383   63.132833082   63.132833082   63.132833082    7[6-(1,6),6-(1,6)]
  2384    63.90784422    63.90784422    63.90784422    7[6-(6,7),6-(6,7)]
  2385   63.027746826   63.027746826   63.027746826    7[6-(6,7),6-(6,7)]
  2386   63.329869812   63.329869812   63.329869812    7[6-(6,7),6-(6,7)]
  2387    62.35872786    62.35872786    62.35872786    7[6-(1,6),6-(1,6)]
  2388    62.21604609    62.21604609    62.21604609    7[6-(16),27-(7)]
  2389   60.205365528   60.205365528   60.205365528    7[6-(1,6),6-(1,6)]
  2390    35.33525358    35.33525358    35.33525358    7[6-(6,7),6-(6,7)]
  2391   45.716597982   45.716597982   45.716597982    7[6-(16),27-(7)]
  2392   47.391636666   47.391636666   47.391636666    7[6-(1,6),6-(1,6)]
  2393   50.106666918   50.106666918   50.106666918    7[6-(1,6),6-(1,6)]
  2394    49.33165578    49.33165578    49.33165578    7[6-(6,7),6-(6,7)]
  2395   50.211753174   50.211753174   50.211753174    7[6-(6,7),6-(6,7)]
  2396   49.909630188   49.909630188   49.909630188    7[6-(6,7),6-(6,7)]
  2397    50.88077214    50.88077214    50.88077214    7[6-(1,6),6-(1,6)]
  2398    51.02345391    51.02345391    51.02345391    7[6-(16),27-(7)]
  2399   53.034134472   53.034134472   53.034134472    7[6-(1,6),6-(1,6)]
  2400    32.60844642    32.60844642    32.60844642    7[6-(6,7),6-(6,7)]
  2401   17.533098264   17.533098264   17.533098264    7[6-(16),27-(7)]
  2402   39.427276152   39.427276152   39.427276152    7[6-(1,6),6-(1,6)]
  2403   39.990302946   39.990302946   39.990302946    7[6-(1,6),6-(1,6)]
  2404   39.286406214   39.286406214   39.286406214    7[6-(6,7),6-(6,7)]
  2405    38.14585797    38.14585797    38.14585797    7[6-(6,7),6-(6,7)]
  2406   37.849623438   37.849623438   37.849623438    7[6-(6,7),6-(6,7)]
  2407   80.182172202   80.182172202   80.182172202    7[6-(1,6),6-(1,6)]
  2408   35.560373706   35.560373706   35.560373706    7[6-(16),27-(7)]
  2409   35.139575724   35.139575724   35.139575724    7[6-(1,6),6-(1,6)]
  2410   33.250287906   33.250287906   33.250287906    7[6-(6,7),6-(6,7)]
  2411   41.203777428   41.203777428   41.203777428    7[6-(16),27-(7)]
  2412   38.458851948   38.458851948   38.458851948    7[6-(1,6),6-(1,6)]
  2413   30.180138582   30.180138582   30.180138582    7[6-(1,6),6-(1,6)]
  2414    34.32742203    34.32742203    34.32742203    7[6-(6,7),6-(6,7)]
  2415    32.35252515    32.35252515    32.35252515    7[6-(6,7),6-(6,7)]
  2416   34.379059242   34.379059242   34.379059242    7[6-(6,7),6-(6,7)]
  2417   32.694055482   32.694055482   32.694055482    7[6-(1,6),6-(1,6)]
  2418   35.320305966   35.320305966   35.320305966    7[6-(16),27-(7)]
  2419   32.759734392   32.759734392   32.759734392    7[6-(1,6),6-(1,6)]
  2420   30.390311094   30.390311094   30.390311094    7[6-(6,7),6-(6,7)]
  2421   26.739922572   26.739922572   26.739922572    7[6-(16),27-(7)]
  2422   29.484848052   29.484848052   29.484848052    7[6-(1,6),6-(1,6)]
  2423   37.763561418   37.763561418   37.763561418    7[6-(1,6),6-(1,6)]
  2424    33.61627797    33.61627797    33.61627797    7[6-(6,7),6-(6,7)]
  2425    35.59117485    35.59117485    35.59117485    7[6-(6,7),6-(6,7)]
  2426   33.564640758   33.564640758   33.564640758    7[6-(6,7),6-(6,7)]
  2427   35.249644518   35.249644518   35.249644518    7[6-(1,6),6-(1,6)]
  2428   32.623394034   32.623394034   32.623394034    7[6-(16),27-(7)]
  2429   35.183965608   35.183965608   35.183965608    7[6-(1,6),6-(1,6)]
  2430   37.553388906   37.553388906   37.553388906    7[6-(6,7),6-(6,7)]
  2431   50.410601736   50.410601736   50.410601736    7[6-(16),27-(7)]
  2432   73.812223848   73.812223848   73.812223848    7[6-(1,6),6-(1,6)]
  2433   73.249197054   73.249197054   73.249197054    7[6-(1,6),6-(1,6)]
  2434   73.953093786   73.953093786   73.953093786    7[6-(6,7),6-(6,7)]
  2435    75.09364203    75.09364203    75.09364203    7[6-(6,7),6-(6,7)]
  2436   75.389876562   75.389876562   75.389876562    7[6-(6,7),6-(6,7)]
  2437   78.353127798   78.353127798   78.353127798    7[6-(1,6),6-(1,6)]
  2438   77.679126294   77.679126294   77.679126294    7[6-(16),27-(7)]
  2439   78.099924276   78.099924276   78.099924276    7[6-(1,6),6-(1,6)]
  2440   34.693412094   34.693412094   34.693412094    7[6-(6,7),6-(6,7)]
  2441   23.068697982   23.068697982   23.068697982    7[6-(16),27-(7)]
  2442   24.743736666   24.743736666   24.743736666    7[6-(1,6),6-(1,6)]
  2443   27.458766918   27.458766918   27.458766918    7[6-(1,6),6-(1,6)]
  2444    26.68375578    26.68375578    26.68375578    7[6-(6,7),6-(6,7)]
  2445   27.563853174   27.563853174   27.563853174    7[6-(6,7),6-(6,7)]
  2446   27.261730188   27.261730188   27.261730188    7[6-(6,7),6-(6,7)]
  2447    73.52867214    73.52867214    73.52867214    7[6-(1,6),6-(1,6)]
  2448    28.37555391    28.37555391    28.37555391    7[6-(16),27-(7)]
  2449   30.386234472   30.386234472   30.386234472    7[6-(1,6),6-(1,6)]
  2450    32.60844642    32.60844642    32.60844642    7[6-(6,7),6-(6,7)]
  2451   44.875002018   44.875002018   44.875002018    7[6-(16),27-(7)]
  2452   43.199963334   43.199963334   43.199963334    7[6-(1,6),6-(1,6)]
  2453   40.484933082   40.484933082   40.484933082    7[6-(1,6),6-(1,6)]
  2454    41.25994422    41.25994422    41.25994422    7[6-(6,7),6-(6,7)]
  2455   40.379846826   40.379846826   40.379846826    7[6-(6,7),6-(6,7)]
  2456   40.681969812   40.681969812   40.681969812    7[6-(6,7),6-(6,7)]
  2457    39.71082786    39.71082786    39.71082786    7[6-(1,6),6-(1,6)]
  2458    39.56814609    39.56814609    39.56814609    7[6-(16),27-(7)]
  2459   37.557465528   37.557465528   37.557465528    7[6-(1,6),6-(1,6)]
  2460    35.33525358    35.33525358    35.33525358    7[6-(6,7),6-(6,7)]
  2461   21.204322854   21.204322854   21.204322854    7[6-(16),27-(7)]
  2462   44.168387538   44.168387538   44.168387538    7[6-(1,6),6-(1,6)]
  2463   50.295097446   50.295097446   50.295097446    7[6-(1,6),6-(1,6)]
  2464   46.218928404   46.218928404   46.218928404    7[6-(6,7),6-(6,7)]
  2465   46.173179646   46.173179646   46.173179646    7[6-(6,7),6-(6,7)]
  2466   44.152534008   44.152534008   44.152534008    7[6-(6,7),6-(6,7)]
  2467    41.90314458    41.90314458    41.90314458    7[6-(1,6),6-(1,6)]
  2468    39.80821383    39.80821383    39.80821383    7[6-(16),27-(7)]
  2469    39.93730686    39.93730686    39.93730686    7[6-(1,6),6-(1,6)]
  2470   38.195230392   38.195230392   38.195230392    7[6-(6,7),6-(6,7)]
  2471   46.739377146   46.739377146   46.739377146    7[6-(16),27-(7)]
  2472   69.071112462   69.071112462   69.071112462    7[6-(1,6),6-(1,6)]
  2473   62.944402554   62.944402554   62.944402554    7[6-(1,6),6-(1,6)]
  2474   67.020571596   67.020571596   67.020571596    7[6-(6,7),6-(6,7)]
  2475   67.066320354   67.066320354   67.066320354    7[6-(6,7),6-(6,7)]
  2476   69.086965992   69.086965992   69.086965992    7[6-(6,7),6-(6,7)]
  2477    71.33635542    71.33635542    71.33635542    7[6-(1,6),6-(1,6)]
  2478    73.43128617    73.43128617    73.43128617    7[6-(16),27-(7)]
  2479    73.30219314    73.30219314    73.30219314    7[6-(1,6),6-(1,6)]
  2480   29.748469608   29.748469608   29.748469608    7[6-(6,7),6-(6,7)]
  2481     7.65272541     7.65272541     7.65272541    7[6-(16),27-(7)]
  2482   29.230738614   29.230738614   29.230738614    7[6-(1,6),6-(1,6)]
  2483     23.6670555     23.6670555     23.6670555    7[6-(1,6),6-(1,6)]
  2484    27.03932781    27.03932781    27.03932781    7[6-(6,7),6-(6,7)]
  2485   25.944528324   25.944528324   25.944528324    7[6-(6,7),6-(6,7)]
  2486    27.66893943    27.66893943    27.66893943    7[6-(6,7),6-(6,7)]
  2487   72.250877622   72.250877622   72.250877622    7[6-(1,6),6-(1,6)]
  2488   29.724009876   29.724009876   29.724009876    7[6-(16),27-(7)]
  2489   29.174118864   29.174118864   29.174118864    7[6-(1,6),6-(1,6)]
  2490   29.026907514   29.026907514   29.026907514    7[6-(6,7),6-(6,7)]
  2491   51.084150282   51.084150282   51.084150282    7[6-(16),27-(7)]
  2492   48.655389486   48.655389486   48.655389486    7[6-(1,6),6-(1,6)]
  2493   46.503386028   46.503386028   46.503386028    7[6-(1,6),6-(1,6)]
  2494   46.574500434   46.574500434   46.574500434    7[6-(6,7),6-(6,7)]
  2495   44.553854796   44.553854796   44.553854796    7[6-(6,7),6-(6,7)]
  2496    44.55974325    44.55974325    44.55974325    7[6-(6,7),6-(6,7)]
  2497   40.625350062   40.625350062   40.625350062    7[6-(1,6),6-(1,6)]
  2498   41.156669796   41.156669796   41.156669796    7[6-(16),27-(7)]
  2499   38.725191252   38.725191252   38.725191252    7[6-(1,6),6-(1,6)]
  2500   34.613691486   34.613691486   34.613691486    7[6-(6,7),6-(6,7)]
  2501    14.99517459    14.99517459    14.99517459    7[6-(16),27-(7)]
  2502   38.712961386   38.712961386   38.712961386    7[6-(1,6),6-(1,6)]
  2503     44.2766445     44.2766445     44.2766445    7[6-(1,6),6-(1,6)]
  2504    40.90437219    40.90437219    40.90437219    7[6-(6,7),6-(6,7)]
  2505   41.999171676   41.999171676   41.999171676    7[6-(6,7),6-(6,7)]
  2506    40.27476057    40.27476057    40.27476057    7[6-(6,7),6-(6,7)]
  2507   40.988622378   40.988622378   40.988622378    7[6-(1,6),6-(1,6)]
  2508   38.219690124   38.219690124   38.219690124    7[6-(16),27-(7)]
  2509   38.769581136   38.769581136   38.769581136    7[6-(1,6),6-(1,6)]
  2510   38.916792486   38.916792486   38.916792486    7[6-(6,7),6-(6,7)]
  2511   62.155349718   62.155349718   62.155349718    7[6-(16),27-(7)]
  2512   64.584110514   64.584110514   64.584110514    7[6-(1,6),6-(1,6)]
  2513   66.736113972   66.736113972   66.736113972    7[6-(1,6),6-(1,6)]
  2514   66.664999566   66.664999566   66.664999566    7[6-(6,7),6-(6,7)]
  2515   68.685645204   68.685645204   68.685645204    7[6-(6,7),6-(6,7)]
  2516    68.67975675    68.67975675    68.67975675    7[6-(6,7),6-(6,7)]
  2517   72.614149938   72.614149938   72.614149938    7[6-(1,6),6-(1,6)]
  2518   72.082830204   72.082830204   72.082830204    7[6-(16),27-(7)]
  2519   74.514308748   74.514308748   74.514308748    7[6-(1,6),6-(1,6)]
  2520   33.330008514   33.330008514   33.330008514    7[6-(6,7),6-(6,7)]
  2521   84.803249718   84.803249718   84.803249718    7[6-(16),27-(7)]
  2522   41.936210514   41.936210514   41.936210514    7[6-(1,6),6-(1,6)]
  2523   44.088213972   44.088213972   44.088213972    7[6-(1,6),6-(1,6)]
  2524   44.017099566   44.017099566   44.017099566    7[6-(6,7),6-(6,7)]
  2525   46.037745204   46.037745204   46.037745204    7[6-(6,7),6-(6,7)]
  2526    46.03185675    46.03185675    46.03185675    7[6-(6,7),6-(6,7)]
  2527   27.318349938   27.318349938   27.318349938    7[6-(1,6),6-(1,6)]
  2528   49.434930204   49.434930204   49.434930204    7[6-(16),27-(7)]
  2529   51.866408748   51.866408748   51.866408748    7[6-(1,6),6-(1,6)]
  2530   55.977908514   55.977908514   55.977908514    7[6-(6),6-(6,7)]
  2531    37.64307459    37.64307459    37.64307459    7[6-(16),27-(7)]
  2532   38.712961386   38.712961386   38.712961386    7[6-(1,6),6-(1,6)]
  2533     44.2766445     44.2766445     44.2766445    7[6-(1,6),6-(1,6)]
  2534    40.90437219    40.90437219    40.90437219    7[6-(6,7),6-(6,7)]
  2535   41.999171676   41.999171676   41.999171676    7[6-(6,7),6-(6,7)]
  2536    40.27476057    40.27476057    40.27476057    7[6-(6,7),6-(6,7)]
  2537   40.988622378   40.988622378   40.988622378    7[6-(1,6),6-(1,6)]
  2538   38.219690124   38.219690124   38.219690124    7[6-(16),27-(7)]
  2539   38.769581136   38.769581136   38.769581136    7[6-(1,6),6-(1,6)]
  2540   61.564692486   61.564692486   61.564692486    7[6-(6,7),6-(6,7)]
  2541   73.732050282   73.732050282   73.732050282    7[6-(16),27-(7)]
  2542   71.303289486   71.303289486   71.303289486    7[6-(1,6),6-(1,6)]
  2543   69.151286028   69.151286028   69.151286028    7[6-(1,6),6-(1,6)]
  2544   69.222400434   69.222400434   69.222400434    7[6-(6,7),6-(6,7)]
  2545   67.201754796   67.201754796   67.201754796    7[6-(6,7),6-(6,7)]
  2546    67.20764325    67.20764325    67.20764325    7[6-(6,7),6-(6,7)]
  2547   40.625350062   40.625350062   40.625350062    7[6-(1,6),6-(1,6)]
  2548   63.804569796   63.804569796   63.804569796    7[6-(16),27-(7)]
  2549   61.373091252   61.373091252   61.373091252    7[6-(1,6),6-(1,6)]
  2550   57.261591486   57.261591486   57.261591486    7[6-(6,7),6-(6,7)]
  2551    30.30062541    30.30062541    30.30062541    7[6-(16),27-(7)]
  2552   29.230738614   29.230738614   29.230738614    7[6-(1,6),6-(1,6)]
  2553     23.6670555     23.6670555     23.6670555    7[6-(1,6),6-(1,6)]
  2554    27.03932781    27.03932781    27.03932781    7[6-(6,7),6-(6,7)]
  2555   25.944528324   25.944528324   25.944528324    7[6-(6,7),6-(6,7)]
  2556    27.66893943    27.66893943    27.66893943    7[6-(6,7),6-(6,7)]
  2557   26.955077622   26.955077622   26.955077622    7[6-(1,6),6-(1,6)]
  2558   29.724009876   29.724009876   29.724009876    7[6-(16),27-(7)]
  2559   29.174118864   29.174118864   29.174118864    7[6-(1,6),6-(1,6)]
  2560   51.674807514   51.674807514   51.674807514    7[6-(6,7),6-(6,7)]
  2561   41.203777428   41.203777428   41.203777428    7[6-(16),27-(7)]
  2562   38.458851948   38.458851948   38.458851948    7[6-(1,6),6-(1,6)]
  2563   30.180138582   30.180138582   30.180138582    7[6-(1,6),6-(1,6)]
  2564    34.32742203    34.32742203    34.32742203    7[6-(6,7),6-(6,7)]
  2565    32.35252515    32.35252515    32.35252515    7[6-(6,7),6-(6,7)]
  2566   34.379059242   34.379059242   34.379059242    7[6-(6,7),6-(6,7)]
  2567   10.046155482   10.046155482   10.046155482    7[6-(1,6),6-(1,6)]
  2568   35.320305966   35.320305966   35.320305966    7[6-(16),27-(7)]
  2569   32.759734392   32.759734392   32.759734392    7[6-(1,6),6-(1,6)]
  2570   53.038211094   53.038211094   53.038211094    7[6-(6,7),6-(6,7)]
  2571   62.828898264   62.828898264   62.828898264    7[6-(16),27-(7)]
  2572   62.075176152   62.075176152   62.075176152    7[6-(1,6),6-(1,6)]
  2573   62.638202946   62.638202946   62.638202946    7[6-(1,6),6-(1,6)]
  2574   61.934306214   61.934306214   61.934306214    7[6-(6,7),6-(6,7)]
  2575    60.79375797    60.79375797    60.79375797    7[6-(6,7),6-(6,7)]
  2576   60.497523438   60.497523438   60.497523438    7[6-(6,7),6-(6,7)]
  2577   57.534272202   57.534272202   57.534272202    7[6-(1,6),6-(1,6)]
  2578   58.208273706   58.208273706   58.208273706    7[6-(16),27-(7)]
  2579   57.787475724   57.787475724   57.787475724    7[6-(1,6),6-(1,6)]
  2580   55.898187906   55.898187906   55.898187906    7[6-(6),6-(6,7)]
  2581   50.410601736   50.410601736   50.410601736    7[6-(16),27-(7)]
  2582   51.164323848   51.164323848   51.164323848    7[6-(1,6),6-(1,6)]
  2583   50.601297054   50.601297054   50.601297054    7[6-(1,6),6-(1,6)]
  2584   51.305193786   51.305193786   51.305193786    7[6-(6,7),6-(6,7)]
  2585    52.44574203    52.44574203    52.44574203    7[6-(6,7),6-(6,7)]
  2586   52.741976562   52.741976562   52.741976562    7[6-(6,7),6-(6,7)]
  2587   55.705227798   55.705227798   55.705227798    7[6-(1,6),6-(1,6)]
  2588   55.031226294   55.031226294   55.031226294    7[6-(16),27-(7)]
  2589   55.452024276   55.452024276   55.452024276    7[6-(1,6),6-(1,6)]
  2590   57.341312094   57.341312094   57.341312094    7[6-(6,7),6-(6,7)]
  2591   72.035722572   72.035722572   72.035722572    7[6-(16),27-(7)]
  2592   29.484848052   29.484848052   29.484848052    7[6-(1,6),6-(1,6)]
  2593   37.763561418   37.763561418   37.763561418    7[6-(1,6),6-(1,6)]
  2594    33.61627797    33.61627797    33.61627797    7[6-(6,7),6-(6,7)]
  2595    35.59117485    35.59117485    35.59117485    7[6-(6,7),6-(6,7)]
  2596   33.564640758   33.564640758   33.564640758    7[6-(6,7),6-(6,7)]
  2597   12.601744518   12.601744518   12.601744518    7[6-(1,6),6-(1,6)]
  2598   32.623394034   32.623394034   32.623394034    7[6-(16),27-(7)]
  2599   35.183965608   35.183965608   35.183965608    7[6-(1,6),6-(1,6)]
  2600   60.201288906   60.201288906   60.201288906    7[6-(6,7),6-(6,7)]
  2601   66.500122854   66.500122854   66.500122854    7[6-(16),27-(7)]
  2602   66.816287538   66.816287538   66.816287538    7[6-(1,6),6-(1,6)]
  2603   72.942997446   72.942997446   72.942997446    7[6-(1,6),6-(1,6)]
  2604   68.866828404   68.866828404   68.866828404    7[6-(6,7),6-(6,7)]
  2605   68.821079646   68.821079646   68.821079646    7[6-(6,7),6-(6,7)]
  2606   66.800434008   66.800434008   66.800434008    7[6-(6,7),6-(6,7)]
  2607    41.90314458    41.90314458    41.90314458    7[6-(1,6),6-(1,6)]
  2608    62.45611383    62.45611383    62.45611383    7[6-(16),27-(7)]
  2609    62.58520686    62.58520686    62.58520686    7[6-(1,6),6-(1,6)]
  2610   60.843130392   60.843130392   60.843130392    7[6-(6,7),6-(6,7)]
  2611   46.739377146   46.739377146   46.739377146    7[6-(16),27-(7)]
  2612   46.423212462   46.423212462   46.423212462    7[6-(1,6),6-(1,6)]
  2613   40.296502554   40.296502554   40.296502554    7[6-(1,6),6-(1,6)]
  2614   44.372671596   44.372671596   44.372671596    7[6-(6,7),6-(6,7)]
  2615   44.418420354   44.418420354   44.418420354    7[6-(6,7),6-(6,7)]
  2616   46.439065992   46.439065992   46.439065992    7[6-(6,7),6-(6,7)]
  2617    26.04055542    26.04055542    26.04055542    7[6-(1,6),6-(1,6)]
  2618    50.78338617    50.78338617    50.78338617    7[6-(16),27-(7)]
  2619    50.65429314    50.65429314    50.65429314    7[6-(1,6),6-(1,6)]
  2620   52.396369608   52.396369608   52.396369608    7[6-(6,7),6-(6,7)]
  2621   68.364497982   68.364497982   68.364497982    7[6-(16),27-(7)]
  2622   24.743736666   24.743736666   24.743736666    7[6-(1,6),6-(1,6)]
  2623   27.458766918   27.458766918   27.458766918    7[6-(1,6),6-(1,6)]
  2624    26.68375578    26.68375578    26.68375578    7[6-(6,7),6-(6,7)]
  2625   27.563853174   27.563853174   27.563853174    7[6-(6,7),6-(6,7)]
  2626   27.261730188   27.261730188   27.261730188    7[6-(6,7),6-(6,7)]
  2627    28.23287214    28.23287214    28.23287214    7[6-(1,6),6-(1,6)]
  2628    28.37555391    28.37555391    28.37555391    7[6-(16),27-(7)]
  2629   30.386234472   30.386234472   30.386234472    7[6-(1,6),6-(1,6)]
  2630    55.25634642    55.25634642    55.25634642    7[6-(6,7),6-(6,7)]
  2631   44.875002018   44.875002018   44.875002018    7[6-(16),27-(7)]
  2632   43.199963334   43.199963334   43.199963334    7[6-(1,6),6-(1,6)]
  2633   40.484933082   40.484933082   40.484933082    7[6-(1,6),6-(1,6)]
  2634    41.25994422    41.25994422    41.25994422    7[6-(6,7),6-(6,7)]
  2635   40.379846826   40.379846826   40.379846826    7[6-(6,7),6-(6,7)]
  2636   40.681969812   40.681969812   40.681969812    7[6-(6,7),6-(6,7)]
  2637    39.71082786    39.71082786    39.71082786    7[6-(1,6),6-(1,6)]
  2638    39.56814609    39.56814609    39.56814609    7[6-(16),27-(7)]
  2639   37.557465528   37.557465528   37.557465528    7[6-(1,6),6-(1,6)]
