# Supplementary material for: A collection of forcefield precursors for metal–organic frameworks
Source: RSC Adv. 2019 Nov 13;9(63):36492–507. doi: 10.1039/c9ra07327b (PMC9075174; doi:10.1039/c9ra07327b)
Supplement: RA-009-C9RA07327B-s3196 [file RA-009-C9RA07327B-s3196.txt]

LAZPOT_clean

7.9905    0.00000000    0.00000000
0.0    17.245    0.00000000
0.0    0.0    23.2987

     1    1.105645485    1.105645485    1.105645485    58[8-(6),8-(6),8-(6),8-(6),8-(6,58),8-(6,58),8-(6,58),8-(6,58)]
     2    2.889604515    2.889604515    2.889604515    58[8-(6),8-(6),8-(6),8-(6),8-(6,58),8-(6,58),8-(6,58),8-(6,58)]
     3    6.884854515    6.884854515    6.884854515    58[8-(6),8-(6),8-(6),8-(6),8-(6,58),8-(6,58),8-(6,58),8-(6,58)]
     4    5.100895485    5.100895485    5.100895485    58[8-(6),8-(6),8-(6),8-(6),8-(6,58),8-(6,58),8-(6,58),8-(6,58)]
     5    6.884854515    6.884854515    6.884854515    58[8-(6),8-(6),8-(6),8-(6,58),8-(6,58),8-(6,58),8-(6,58)]
     6    5.100895485    5.100895485    5.100895485    58[8-(6),8-(6),8-(6),8-(6),8-(6,58),8-(6,58),8-(6,58),8-(6,58)]
     7    1.105645485    1.105645485    1.105645485    58[8-(6),8-(6),8-(6),8-(6),8-(6,58),8-(6,58),8-(6,58),8-(6,58)]
     8    2.889604515    2.889604515    2.889604515    58[8-(6),8-(6),8-(6),8-(6),8-(6,58),8-(6,58),8-(6,58),8-(6,58)]
     9        3.99525        3.99525        3.99525    29[7-(6,6),7-(6,6),8-(6),8-(6)]
    10            0.0            0.0            0.0    29[7-(6,6),7-(6,6),8-(6),8-(6)]
    11        3.99525        3.99525        3.99525    29[7-(6,6),7-(6,6),8-(6),8-(6)]
    12            0.0            0.0            0.0    29[7-(6,6),7-(6,6),8-(6),8-(6)]
    13     6.99088845     6.99088845     6.99088845    1[6-(6,6)]
    14     0.94048185     0.94048185     0.94048185    1[6-(6,6)]
    15      2.5297923      2.5297923      2.5297923    1[6-(6,6)]
    16     5.62291485     5.62291485     5.62291485    1[6-(6,6)]
    17     5.75395905     5.75395905     5.75395905    1[6-(6,7)]
    18     1.99522785     1.99522785     1.99522785    1[6-(6,7)]
    19       1.805853       1.805853       1.805853    1[6-(6,6)]
    20     4.99486155     4.99486155     4.99486155    1[6-(6,6)]
    21     3.05476815     3.05476815     3.05476815    1[6-(6,6)]
    22      1.4654577      1.4654577      1.4654577    1[6-(6,6)]
    23     6.36283515     6.36283515     6.36283515    1[6-(6,6)]
    24     6.23179095     6.23179095     6.23179095    1[6-(6,7)]
    25     2.00002215     2.00002215     2.00002215    1[6-(6,7)]
    26       2.189397       2.189397       2.189397    1[6-(6,6)]
    27     0.99961155     0.99961155     0.99961155    1[6-(6,6)]
    28     7.05001815     7.05001815     7.05001815    1[6-(6,6)]
    29      5.4607077      5.4607077      5.4607077    1[6-(6,6)]
    30     2.36758515     2.36758515     2.36758515    1[6-(6,6)]
    31     2.23654095     2.23654095     2.23654095    1[6-(6,7)]
    32     5.99527215     5.99527215     5.99527215    1[6-(6,7)]
    33       6.184647       6.184647       6.184647    1[6-(6,6)]
    34     2.99563845     2.99563845     2.99563845    1[6-(6,6)]
    35     4.93573185     4.93573185     4.93573185    1[6-(6,6)]
    36      6.5250423      6.5250423      6.5250423    1[6-(6,6)]
    37     1.62766485     1.62766485     1.62766485    1[6-(6,6)]
    38     1.75870905     1.75870905     1.75870905    1[6-(6,7)]
    39     5.99047785     5.99047785     5.99047785    1[6-(6,7)]
    40       5.801103       5.801103       5.801103    1[6-(6,6)]
    41     0.99961155     0.99961155     0.99961155    1[6-(6,6)]
    42     7.05001815     7.05001815     7.05001815    1[6-(6,6)]
    43      5.4607077      5.4607077      5.4607077    1[6-(6,6)]
    44     2.36758515     2.36758515     2.36758515    1[6-(6,6)]
    45     2.23654095     2.23654095     2.23654095    1[6-(6,7)]
    46     5.99527215     5.99527215     5.99527215    1[6-(6,7)]
    47       6.184647       6.184647       6.184647    1[6-(6,6)]
    48     2.99563845     2.99563845     2.99563845    1[6-(6,6)]
    49     4.93573185     4.93573185     4.93573185    1[6-(6,6)]
    50      6.5250423      6.5250423      6.5250423    1[6-(6,6)]
    51     1.62766485     1.62766485     1.62766485    1[6-(6,6)]
    52     1.75870905     1.75870905     1.75870905    1[6-(6,7)]
    53     5.99047785     5.99047785     5.99047785    1[6-(6,7)]
    54       5.801103       5.801103       5.801103    1[6-(6,6)]
    55     6.99088845     6.99088845     6.99088845    1[6-(6,6)]
    56     0.94048185     0.94048185     0.94048185    1[6-(6,6)]
    57      2.5297923      2.5297923      2.5297923    1[6-(6,6)]
    58     5.62291485     5.62291485     5.62291485    1[6-(6,6)]
    59     5.75395905     5.75395905     5.75395905    1[6-(6,7)]
    60     1.99522785     1.99522785     1.99522785    1[6-(6,7)]
    61       1.805853       1.805853       1.805853    1[6-(6,6)]
    62     4.99486155     4.99486155     4.99486155    1[6-(6,6)]
    63     3.05476815     3.05476815     3.05476815    1[6-(6,6)]
    64      1.4654577      1.4654577      1.4654577    1[6-(6,6)]
    65     6.36283515     6.36283515     6.36283515    1[6-(6,6)]
    66     6.23179095     6.23179095     6.23179095    1[6-(6,7)]
    67     2.00002215     2.00002215     2.00002215    1[6-(6,7)]
    68       2.189397       2.189397       2.189397    1[6-(6,6)]
    69      2.6240802      2.6240802      2.6240802    6[6-(6,6),8-(58),8-(58,58)]
    70     0.08070405     0.08070405     0.08070405    6[6-(6,6),8-(0),8-(58,58)]
    71      6.0759762      6.0759762      6.0759762    6[6-(6,6),8-(29),8-(58)]
    72     1.55255415     1.55255415     1.55255415    6[6-(1,6),6-(6,6),6-(8,8)]
    73      0.3739554      0.3739554      0.3739554    6[6-(6,6),6-(6,6),6-(8,8)]
    74      7.4008011      7.4008011      7.4008011    6[6-(1,6),6-(6,6),6-(8,8)]
    75      7.6261332      7.6261332      7.6261332    6[1-(0),6-(1,6),6-(6,6)]
    76      0.7974519      0.7974519      0.7974519    6[1-(0),6-(1,6),6-(1,6)]
    77      1.7467233      1.7467233      1.7467233    6[1-(0),6-(1,6),6-(6,6)]
    78      3.5589687      3.5589687      3.5589687    6[6-(6,6),8-(58),8-(58)]
    79     3.70040055     3.70040055     3.70040055    6[6-(1,6),6-(1,6),6-(8,8)]
    80     4.88139645     4.88139645     4.88139645    6[1-(0),6-(1,7),6-(6,6)]
    81     4.95171285     4.95171285     4.95171285    6[1-(0),6-(1,6),7-(6,29)]
    82     2.73834435     2.73834435     2.73834435    6[1-(0),6-(1,6),7-(6,29)]
    83      2.6144916      2.6144916      2.6144916    6[1-(0),6-(1,7),6-(6,6)]
    84      1.3711698      1.3711698      1.3711698    6[6-(6,6),8-(58),8-(58,58)]
    85     3.91454595     3.91454595     3.91454595    6[6-(6,6),8-(0),8-(58,58)]
    86      5.9097738      5.9097738      5.9097738    6[6-(6,6),8-(29),8-(58)]
    87     2.44269585     2.44269585     2.44269585    6[6-(1,6),6-(6,6),6-(8,8)]
    88      3.6212946      3.6212946      3.6212946    6[6-(6,6),6-(6,6),6-(8,8)]
    89      4.5849489      4.5849489      4.5849489    6[6-(1,6),6-(6,6),6-(8,8)]
    90      4.3596168      4.3596168      4.3596168    6[1-(0),6-(1,6),6-(6,6)]
    91      3.1977981      3.1977981      3.1977981    6[1-(0),6-(1,6),6-(1,6)]
    92      2.2485267      2.2485267      2.2485267    6[1-(0),6-(1,6),6-(6,6)]
    93      0.4362813      0.4362813      0.4362813    6[6-(6,6),8-(58),8-(58)]
    94     0.29484945     0.29484945     0.29484945    6[6-(1,6),6-(1,6),6-(8,8)]
    95     7.10435355     7.10435355     7.10435355    6[1-(0),6-(1,7),6-(6,6)]
    96     7.03403715     7.03403715     7.03403715    6[1-(0),6-(1,6),7-(6,29)]
    97     1.25690565     1.25690565     1.25690565    6[1-(0),6-(1,6),7-(6,29)]
    98      1.3807584      1.3807584      1.3807584    6[1-(0),6-(1,7),6-(6,6)]
    99      5.3664198      5.3664198      5.3664198    6[6-(6,6),8-(58),8-(58,58)]
   100     7.90979595     7.90979595     7.90979595    6[6-(6,6),8-(0),8-(58,58)]
   101      1.9145238      1.9145238      1.9145238    6[6-(6,6),8-(29),8-(58)]
   102     6.43794585     6.43794585     6.43794585    6[6-(1,6),6-(6,6),6-(8,8)]
   103      7.6165446      7.6165446      7.6165446    6[6-(6,6),6-(6,6),6-(8,8)]
   104      0.5896989      0.5896989      0.5896989    6[6-(1,6),6-(6,6),6-(8,8)]
   105      0.3643668      0.3643668      0.3643668    6[1-(0),6-(1,6),6-(6,6)]
   106      7.1930481      7.1930481      7.1930481    6[1-(0),6-(1,6),6-(1,6)]
   107      6.2437767      6.2437767      6.2437767    6[1-(0),6-(1,6),6-(6,6)]
   108      4.4315313      4.4315313      4.4315313    6[6-(6,6),8-(58),8-(58)]
   109     4.29009945     4.29009945     4.29009945    6[6-(1,6),6-(1,6),6-(8,8)]
   110     3.10910355     3.10910355     3.10910355    6[1-(0),6-(1,7),6-(6,6)]
   111     3.03878715     3.03878715     3.03878715    6[1-(0),6-(1,6),7-(6,29)]
   112     5.25215565     5.25215565     5.25215565    6[1-(0),6-(1,6),7-(6,29)]
   113      5.3760084      5.3760084      5.3760084    6[1-(0),6-(1,7),6-(6,6)]
   114      6.6193302      6.6193302      6.6193302    6[6-(6,6),8-(58),8-(58,58)]
   115     4.07595405     4.07595405     4.07595405    6[6-(6,6),8-(0),8-(58,58)]
   116      2.0807262      2.0807262      2.0807262    6[6-(6,6),8-(29),8-(58)]
   117     5.54780415     5.54780415     5.54780415    6[6-(1,6),6-(6,6),6-(8,8)]
   118      4.3692054      4.3692054      4.3692054    6[6-(6,6),6-(6,6),6-(8,8)]
   119      3.4055511      3.4055511      3.4055511    6[6-(1,6),6-(6,6),6-(8,8)]
   120      3.6308832      3.6308832      3.6308832    6[1-(0),6-(1,6),6-(6,6)]
   121      4.7927019      4.7927019      4.7927019    6[1-(0),6-(1,6),6-(1,6)]
   122      5.7419733      5.7419733      5.7419733    6[1-(0),6-(1,6),6-(6,6)]
   123      7.5542187      7.5542187      7.5542187    6[6-(6,6),8-(58),8-(58)]
   124     7.69565055     7.69565055     7.69565055    6[6-(1,6),6-(1,6),6-(8,8)]
   125     0.88614645     0.88614645     0.88614645    6[1-(0),6-(1,7),6-(6,6)]
   126     0.95646285     0.95646285     0.95646285    6[1-(0),6-(1,6),7-(6,29)]
   127     6.73359435     6.73359435     6.73359435    6[1-(0),6-(1,6),7-(6,29)]
   128      6.6097416      6.6097416      6.6097416    6[1-(0),6-(1,7),6-(6,6)]
   129      5.3664198      5.3664198      5.3664198    6[6-(6,6),8-(58),8-(58,58)]
   130     7.90979595     7.90979595     7.90979595    6[6-(6,6),8-(0),8-(58,58)]
   131      1.9145238      1.9145238      1.9145238    6[6-(6,6),8-(29),8-(58)]
   132     6.43794585     6.43794585     6.43794585    6[6-(1,6),6-(6,6),6-(8,8)]
   133      7.6165446      7.6165446      7.6165446    6[6-(6,6),6-(6,6),6-(8,8)]
   134      0.5896989      0.5896989      0.5896989    6[6-(1,6),6-(6,6),6-(8,8)]
   135      0.3643668      0.3643668      0.3643668    6[1-(0),6-(1,6),6-(6,6)]
   136      7.1930481      7.1930481      7.1930481    6[1-(0),6-(1,6),6-(1,6)]
   137      6.2437767      6.2437767      6.2437767    6[1-(0),6-(1,6),6-(6,6)]
   138      4.4315313      4.4315313      4.4315313    6[6-(6,6),8-(58),8-(58)]
   139     4.29009945     4.29009945     4.29009945    6[6-(1,6),6-(1,6),6-(8,8)]
   140     3.10910355     3.10910355     3.10910355    6[1-(0),6-(1,7),6-(6,6)]
   141     3.03878715     3.03878715     3.03878715    6[1-(0),6-(1,6),7-(6,29)]
   142     5.25215565     5.25215565     5.25215565    6[1-(0),6-(1,6),7-(6,29)]
   143      5.3760084      5.3760084      5.3760084    6[1-(0),6-(1,7),6-(6,6)]
   144      6.6193302      6.6193302      6.6193302    6[6-(6,6),8-(58),8-(58,58)]
   145     4.07595405     4.07595405     4.07595405    6[6-(6,6),8-(0),8-(58,58)]
   146      2.0807262      2.0807262      2.0807262    6[6-(6,6),8-(29),8-(58)]
   147     5.54780415     5.54780415     5.54780415    6[6-(1,6),6-(6,6),6-(8,8)]
   148      4.3692054      4.3692054      4.3692054    6[6-(6,6),6-(6,6),6-(8,8)]
   149      3.4055511      3.4055511      3.4055511    6[6-(1,6),6-(6,6),6-(8,8)]
   150      3.6308832      3.6308832      3.6308832    6[1-(0),6-(1,6),6-(6,6)]
   151      4.7927019      4.7927019      4.7927019    6[1-(0),6-(1,6),6-(1,6)]
   152      5.7419733      5.7419733      5.7419733    6[1-(0),6-(1,6),6-(6,6)]
   153      7.5542187      7.5542187      7.5542187    6[6-(6,6),8-(58),8-(58)]
   154     7.69565055     7.69565055     7.69565055    6[6-(1,6),6-(1,6),6-(8,8)]
   155     0.88614645     0.88614645     0.88614645    6[1-(0),6-(1,7),6-(6,6)]
   156     0.95646285     0.95646285     0.95646285    6[1-(0),6-(1,6),7-(6,29)]
   157     6.73359435     6.73359435     6.73359435    6[1-(0),6-(1,6),7-(6,29)]
   158      6.6097416      6.6097416      6.6097416    6[1-(0),6-(1,7),6-(6,6)]
   159      2.6240802      2.6240802      2.6240802    6[6-(6,6),8-(58),8-(58,58)]
   160     0.08070405     0.08070405     0.08070405    6[6-(6,6),8-(0),8-(58,58)]
   161      6.0759762      6.0759762      6.0759762    6[6-(6,6),8-(29),8-(58)]
   162     1.55255415     1.55255415     1.55255415    6[6-(1,6),6-(6,6),6-(8,8)]
   163      0.3739554      0.3739554      0.3739554    6[6-(6,6),6-(6,6),6-(8,8)]
   164      7.4008011      7.4008011      7.4008011    6[6-(1,6),6-(6,6),6-(8,8)]
   165      7.6261332      7.6261332      7.6261332    6[1-(0),6-(1,6),6-(6,6)]
   166      0.7974519      0.7974519      0.7974519    6[1-(0),6-(1,6),6-(1,6)]
   167      1.7467233      1.7467233      1.7467233    6[1-(0),6-(1,6),6-(6,6)]
   168      3.5589687      3.5589687      3.5589687    6[6-(6,6),8-(58),8-(58)]
   169     3.70040055     3.70040055     3.70040055    6[6-(1,6),6-(1,6),6-(8,8)]
   170     4.88139645     4.88139645     4.88139645    6[1-(0),6-(1,7),6-(6,6)]
   171     4.95171285     4.95171285     4.95171285    6[1-(0),6-(1,6),7-(6,29)]
   172     2.73834435     2.73834435     2.73834435    6[1-(0),6-(1,6),7-(6,29)]
   173      2.6144916      2.6144916      2.6144916    6[1-(0),6-(1,7),6-(6,6)]
   174      1.3711698      1.3711698      1.3711698    6[6-(6,6),8-(58),8-(58,58)]
   175     3.91454595     3.91454595     3.91454595    6[6-(6,6),8-(0),8-(58,58)]
   176      5.9097738      5.9097738      5.9097738    6[6-(6,6),8-(29),8-(58)]
   177     2.44269585     2.44269585     2.44269585    6[6-(1,6),6-(6,6),6-(8,8)]
   178      3.6212946      3.6212946      3.6212946    6[6-(6,6),6-(6,6),6-(8,8)]
   179      4.5849489      4.5849489      4.5849489    6[6-(1,6),6-(6,6),6-(8,8)]
   180      4.3596168      4.3596168      4.3596168    6[1-(0),6-(1,6),6-(6,6)]
   181      3.1977981      3.1977981      3.1977981    6[1-(0),6-(1,6),6-(1,6)]
   182      2.2485267      2.2485267      2.2485267    6[1-(0),6-(1,6),6-(6,6)]
   183      0.4362813      0.4362813      0.4362813    6[6-(6,6),8-(58)]
   184     0.29484945     0.29484945     0.29484945    6[6-(1,6),6-(1,6),6-(8)]
   185     7.10435355     7.10435355     7.10435355    6[1-(0),6-(1,7),6-(6,6)]
   186     7.03403715     7.03403715     7.03403715    6[1-(0),6-(1,6),7-(6,29)]
   187     1.25690565     1.25690565     1.25690565    6[1-(0),6-(1,6),7-(6,29)]
   188      1.3807584      1.3807584      1.3807584    6[1-(0),6-(1,7),6-(6,6)]
   189      3.8945697      3.8945697      3.8945697    7[6-(1,6),6-(1,6),29-(7,8,8)]
   190      0.1006803      0.1006803      0.1006803    7[6-(1,6),6-(1,6),29-(7,8,8)]
   191      4.0959303      4.0959303      4.0959303    7[6-(1,6),6-(1,6),29-(7,8,8)]
   192      7.8898197      7.8898197      7.8898197    7[6-(1,6),6-(1,6),29-(7,8,8)]
   193      4.0959303      4.0959303      4.0959303    7[6-(1,6),6-(1,6),29-(7,8,8)]
   194      7.8898197      7.8898197      7.8898197    7[6-(1,6),6-(1,6),29-(7,8,8)]
   195      3.8945697      3.8945697      3.8945697    7[6-(1,6),6-(1,6),29-(7,8,8)]
   196      0.1006803      0.1006803      0.1006803    7[6-(1,6),6-(1,6),29-(7,8,8)]
   197      2.5106151      2.5106151      2.5106151    8[6-(6,8),58-(8,8,8,8,8,8,8),58-(8,8,8,8,8,8,8)]
   198      3.6196965      3.6196965      3.6196965    8[6-(6,8),58-(8,8,8,8,8,8,8)]
   199     7.61095125     7.61095125     7.61095125    8[6-(6,8),58-(8,8,8,8,8,8,8),58-(8,8,8,8,8,8,8)]
   200      0.2269302      0.2269302      0.2269302    8[6-(6,8)]
   201     5.46949725     5.46949725     5.46949725    8[6-(6,8),58-(8,8,8,8,8,8,8)]
   202     5.66286735     5.66286735     5.66286735    8[6-(6,8),29-(7,7,8)]
   203      2.4083367      2.4083367      2.4083367    8[6-(6,8),58-(8,8,8,8,8,8,8)]
   204     4.53940305     4.53940305     4.53940305    8[6-(6,8),58-(8,8,8,8,8,8,8)]
   205      1.4846349      1.4846349      1.4846349    8[6-(6,8),58-(8,8,8,8,8,8),58-(8,8,8,8,8,8,8)]
   206      0.3755535      0.3755535      0.3755535    8[6-(6,8),58-(8,8,8,8,8,8)]
   207     4.37479875     4.37479875     4.37479875    8[6-(6,8),58-(8,8,8,8,8,8),58-(8,8,8,8,8,8,8)]
   208      3.7683198      3.7683198      3.7683198    8[6-(6,8)]
   209     6.51625275     6.51625275     6.51625275    8[6-(6,8),58-(8,8,8,8,8,8)]
   210     6.32288265     6.32288265     6.32288265    8[6-(6,8),29-(7,7,8)]
   211      1.5869133      1.5869133      1.5869133    8[6-(6,8),58-(8,8,8,8,8,8,8)]
   212     7.44634695     7.44634695     7.44634695    8[6-(6,8),58-(8,8,8,8,8,8,8)]
   213      5.4798849      5.4798849      5.4798849    8[6-(6,8),58-(8,8,8,8,8,8,8),58-(8,8,8,8,8,8,8)]
   214      4.3708035      4.3708035      4.3708035    8[6-(6,8),58-(8,8,8,8,8,8,8)]
   215     0.37954875     0.37954875     0.37954875    8[6-(6,8),58-(8,8,8,8,8,8,8),58-(8,8,8,8,8,8,8)]
   216      7.7635698      7.7635698      7.7635698    8[6-(6,8)]
   217     2.52100275     2.52100275     2.52100275    8[6-(6,8),58-(8,8,8,8,8,8,8)]
   218     2.32763265     2.32763265     2.32763265    8[6-(6,8),29-(7,7,8)]
   219      5.5821633      5.5821633      5.5821633    8[6-(6,8),58-(8,8,8,8,8,8)]
   220     3.45109695     3.45109695     3.45109695    8[6-(6,8),58-(8,8,8,8,8,8,8)]
   221      6.5058651      6.5058651      6.5058651    8[6-(6,8),58-(8,8,8,8,8,8,8),58-(8,8,8,8,8,8,8)]
   222      7.6149465      7.6149465      7.6149465    8[6-(6,8),58-(8,8,8,8,8,8,8)]
   223     3.61570125     3.61570125     3.61570125    8[6-(6,8),58-(8,8,8,8,8,8,8),58-(8,8,8,8,8,8,8)]
   224      4.2221802      4.2221802      4.2221802    8[6-(6,8)]
   225     1.47424725     1.47424725     1.47424725    8[6-(6,8),58-(8,8,8,8,8,8,8)]
   226     1.66761735     1.66761735     1.66761735    8[6-(6,8),29-(7,7,8)]
   227      6.4035867      6.4035867      6.4035867    8[6-(6,8),58-(8,8,8,8,8,8,8)]
   228     0.54415305     0.54415305     0.54415305    8[6-(6,8),58-(8,8,8,8,8,8,8)]
   229      5.4798849      5.4798849      5.4798849    8[6-(6,8),58-(8,8,8,8,8,8),58-(8,8,8,8,8,8,8)]
   230      4.3708035      4.3708035      4.3708035    8[6-(6,8),58-(8,8,8,8,8,8,8)]
   231     0.37954875     0.37954875     0.37954875    8[6-(6,8),58-(8,8,8,8,8,8),58-(8,8,8,8,8,8,8)]
   232      7.7635698      7.7635698      7.7635698    8[6-(6,8)]
   233     2.52100275     2.52100275     2.52100275    8[6-(6,8),58-(8,8,8,8,8,8,8)]
   234     2.32763265     2.32763265     2.32763265    8[6-(6,8),29-(7,7,8)]
   235      5.5821633      5.5821633      5.5821633    8[6-(6,8),58-(8,8,8,8,8,8,8)]
   236     3.45109695     3.45109695     3.45109695    8[6-(6,8),58-(8,8,8,8,8,8,8)]
   237      6.5058651      6.5058651      6.5058651    8[6-(6,8),58-(8,8,8,8,8,8,8),58-(8,8,8,8,8,8,8)]
   238      7.6149465      7.6149465      7.6149465    8[6-(6,8),58-(8,8,8,8,8,8,8)]
   239     3.61570125     3.61570125     3.61570125    8[6-(6,8),58-(8,8,8,8,8,8,8),58-(8,8,8,8,8,8,8)]
   240      4.2221802      4.2221802      4.2221802    8[6-(6,8)]
   241     1.47424725     1.47424725     1.47424725    8[6-(6,8),58-(8,8,8,8,8,8,8)]
   242     1.66761735     1.66761735     1.66761735    8[6-(6,8),29-(7,7,8)]
   243      6.4035867      6.4035867      6.4035867    8[6-(6,8),58-(8,8,8,8,8,8,8)]
   244     0.54415305     0.54415305     0.54415305    8[6-(6,8),58-(8,8,8,8,8,8,8)]
   245      2.5106151      2.5106151      2.5106151    8[6-(6,8),58-(8,8,8,8,8,8,8),58-(8,8,8,8,8,8,8)]
   246      3.6196965      3.6196965      3.6196965    8[6-(6,8),58-(8,8,8,8,8,8,8)]
   247     7.61095125     7.61095125     7.61095125    8[6-(6,8),58-(8,8,8,8,8,8,8),58-(8,8,8,8,8,8,8)]
   248      0.2269302      0.2269302      0.2269302    8[6-(6,8)]
   249     5.46949725     5.46949725     5.46949725    8[6-(6,8),58-(8,8,8,8,8,8,8)]
   250     5.66286735     5.66286735     5.66286735    8[6-(6,8),29-(7,7,8)]
   251      2.4083367      2.4083367      2.4083367    8[6-(6,8),58-(8,8,8,8,8,8,8)]
   252     4.53940305     4.53940305     4.53940305    8[6-(6,8),58-(8,8,8,8,8,8,8)]
   253      1.4846349      1.4846349      1.4846349    8[6-(6,8),58-(8,8,8,8,8,8,8),58-(8,8,8,8,8,8,8)]
   254      0.3755535      0.3755535      0.3755535    8[6-(6,8),58-(8,8,8,8,8,8,8)]
   255     4.37479875     4.37479875     4.37479875    8[6-(6,8),58-(8,8,8,8,8,8,8),58-(8,8,8,8,8,8,8)]
   256      3.7683198      3.7683198      3.7683198    8[6-(6,8)]
   257     6.51625275     6.51625275     6.51625275    8[6-(6,8),58-(8,8,8,8,8,8,8)]
   258     6.32288265     6.32288265     6.32288265    8[6-(6,8),29-(7,7,8)]
   259      1.5869133      1.5869133      1.5869133    8[6-(6),58-(8,8,8,8,8,8,8)]
