# Supplementary material for: A collection of forcefield precursors for metal–organic frameworks
Source: RSC Adv. 2019 Nov 13;9(63):36492–507. doi: 10.1039/c9ra07327b (PMC9075174; doi:10.1039/c9ra07327b)
Supplement: RA-009-C9RA07327B-s3197 [file RA-009-C9RA07327B-s3197.txt]

LECHUX_clean

8.2331    0.00000000    0.00000000
0.0    10.8651    0.00000000
0.0    0.0    28.5582

     1    5.331837891    5.331837891    5.331837891    92[8-(1,6),8-(6),8-(6),8-(6),8-(6)]
     2    3.265165129    3.265165129    3.265165129    92[8-(1,6),8-(6),8-(6),8-(6),8-(6)]
     3    2.317288326    2.317288326    2.317288326    92[8-(6),8-(6)]
     4    7.017812109    7.017812109    7.017812109    92[8-(1,6),8-(6),8-(6),8-(6),8-(6)]
     5    0.851384871    0.851384871    0.851384871    92[8-(1,6),8-(6),8-(6),8-(6),8-(6)]
     6    1.799261674    1.799261674    1.799261674    92[8-(6),8-(6)]
     7    2.901262109    2.901262109    2.901262109    92[8-(1,6),8-(6),8-(6),8-(6),8-(6)]
     8    4.967934871    4.967934871    4.967934871    92[8-(1,6),8-(6),8-(6),8-(6),8-(6)]
     9    5.915811674    5.915811674    5.915811674    92[8-(6),8-(6)]
    10    1.215287891    1.215287891    1.215287891    92[8-(1,6),8-(6),8-(6),8-(6),8-(6)]
    11    7.381715129    7.381715129    7.381715129    92[8-(1,6),8-(6),8-(6),8-(6)]
    12    6.433838326    6.433838326    6.433838326    92[8-(6),8-(6)]
    13      2.7498554      2.7498554      2.7498554    1[8-(6,92)]
    14     5.81997839     5.81997839     5.81997839    1[8-(6,92)]
    15     0.76897154     0.76897154     0.76897154    1[6-(1,6,6)]
    16     0.39683542     0.39683542     0.39683542    1[6-(1,6,6)]
    17     1.66637944     1.66637944     1.66637944    1[6-(1,6,6)]
    18     0.47587318     0.47587318     0.47587318    1[6-(1,6,6)]
    19     7.85190747     7.85190747     7.85190747    1[6-(1,6,6)]
    20     8.10301702     8.10301702     8.10301702    1[6-(1,6,6)]
    21     8.12442308     8.12442308     8.12442308    1[6-(1,6,6)]
    22       6.915804       6.915804       6.915804    1[6-(1,6,6)]
    23      1.3666946      1.3666946      1.3666946    1[8-(6,92)]
    24     6.52967161     6.52967161     6.52967161    1[8-(6,92)]
    25     3.34757846     3.34757846     3.34757846    1[6-(1,6,6)]
    26     3.71971458     3.71971458     3.71971458    1[6-(1,6,6)]
    27     2.45017056     2.45017056     2.45017056    1[6-(1,6,6)]
    28     3.64067682     3.64067682     3.64067682    1[6-(1,6,6)]
    29     4.49774253     4.49774253     4.49774253    1[6-(1,6,6)]
    30     4.24663298     4.24663298     4.24663298    1[6-(1,6,6)]
    31     4.22522692     4.22522692     4.22522692    1[6-(1,6,6)]
    32       5.433846       5.433846       5.433846    1[6-(1,6,6)]
    33      5.4832446      5.4832446      5.4832446    1[8-(6,92)]
    34     2.41312161     2.41312161     2.41312161    1[8-(6,92)]
    35     7.46412846     7.46412846     7.46412846    1[6-(1,6,6)]
    36     7.83626458     7.83626458     7.83626458    1[6-(1,6,6)]
    37     6.56672056     6.56672056     6.56672056    1[6-(1,6,6)]
    38     7.75722682     7.75722682     7.75722682    1[6-(1,6,6)]
    39     0.38119253     0.38119253     0.38119253    1[6-(1,6,6)]
    40     0.13008298     0.13008298     0.13008298    1[6-(1,6,6)]
    41     0.10867692     0.10867692     0.10867692    1[6-(1,6,6)]
    42       1.317296       1.317296       1.317296    1[6-(1,6,6)]
    43      6.8664054      6.8664054      6.8664054    1[8-(6,92)]
    44     1.70342839     1.70342839     1.70342839    1[8-(6,92)]
    45     4.88552154     4.88552154     4.88552154    1[6-(1,6,6)]
    46     4.51338542     4.51338542     4.51338542    1[6-(1,6,6)]
    47     5.78292944     5.78292944     5.78292944    1[6-(1,6,6)]
    48     4.59242318     4.59242318     4.59242318    1[6-(1,6,6)]
    49     3.73535747     3.73535747     3.73535747    1[6-(1,6,6)]
    50     3.98646702     3.98646702     3.98646702    1[6-(1,6,6)]
    51     4.00787308     4.00787308     4.00787308    1[6-(1,6,6)]
    52       2.799254       2.799254       2.799254    1[6-(1,6,6)]
    53      2.0088764      2.0088764      2.0088764    6[6-(1,1,6),6-(1,1,6),6-(8,8),8-(1,92)]
    54     2.62965214     2.62965214     2.62965214    6[6-(6,6,8),8-(92),8-(92)]
    55     1.13452118     1.13452118     1.13452118    6[1-(0),1-(0),6-(6,6,8),6-(8,8)]
    56     2.01628619     2.01628619     2.01628619    6[6-(1,1,6),8-(0),8-(92)]
    57     1.10982188     1.10982188     1.10982188    6[1-(0),1-(0),6-(6,6,8),6-(8,8)]
    58     0.35649323     0.35649323     0.35649323    6[6-(1,1,6),8-(92),8-(92)]
    59     6.60376951     6.60376951     6.60376951    6[6-(1,1,6),6-(1,1,6),6-(8,8),8-(1,92)]
    60     5.89407629     5.89407629     5.89407629    6[6-(6,6,8),8-(92),8-(92)]
    61     7.41308324     7.41308324     7.41308324    6[1-(0),1-(0),6-(6,6,8),6-(8,8)]
    62      6.5700138      6.5700138      6.5700138    6[6-(1,1,6),8-(0),8-(92)]
    63     7.47977135     7.47977135     7.47977135    6[1-(0),1-(0),6-(6,6,8),6-(8,8)]
    64     8.22239697     8.22239697     8.22239697    6[6-(1,1,6),8-(92),8-(92)]
    65      2.1076736      2.1076736      2.1076736    6[6-(1,1,6),6-(1,1,6),6-(8,8),8-(1,92)]
    66     1.48689786     1.48689786     1.48689786    6[6-(6,6,8),8-(92),8-(92)]
    67     2.98202882     2.98202882     2.98202882    6[1-(0),1-(0),6-(6,6,8),6-(8,8)]
    68     2.10026381     2.10026381     2.10026381    6[6-(1,1,6),8-(0),8-(92)]
    69     3.00672812     3.00672812     3.00672812    6[1-(0),1-(0),6-(6,6,8),6-(8,8)]
    70     3.76005677     3.76005677     3.76005677    6[6-(1,1,6),8-(92),8-(92)]
    71     5.74588049     5.74588049     5.74588049    6[6-(1,1,6),6-(1,1,6),6-(8,8),8-(1,92)]
    72     6.45557371     6.45557371     6.45557371    6[6-(6,6,8),8-(92),8-(92)]
    73     4.93656676     4.93656676     4.93656676    6[1-(0),1-(0),6-(6,6,8),6-(8,8)]
    74      5.7796362      5.7796362      5.7796362    6[6-(1,1,6),8-(0),8-(92)]
    75     4.86987865     4.86987865     4.86987865    6[1-(0),1-(0),6-(6,6,8),6-(8,8)]
    76     4.12725303     4.12725303     4.12725303    6[6-(1,1,6),8-(92),8-(92)]
    77      6.2242236      6.2242236      6.2242236    6[6-(1,1,6),6-(1,1,6),6-(8,8),8-(1,92)]
    78     5.60344786     5.60344786     5.60344786    6[6-(6,6,8),8-(92),8-(92)]
    79     7.09857882     7.09857882     7.09857882    6[1-(0),1-(0),6-(6,6,8),6-(8,8)]
    80     6.21681381     6.21681381     6.21681381    6[6-(1,1,6),8-(0),8-(92)]
    81     7.12327812     7.12327812     7.12327812    6[1-(0),1-(0),6-(6,6,8),6-(8,8)]
    82     7.87660677     7.87660677     7.87660677    6[6-(1,1,6),8-(92),8-(92)]
    83     1.62933049     1.62933049     1.62933049    6[6-(1,1,6),6-(1,1,6),6-(8,8),8-(1,92)]
    84     2.33902371     2.33902371     2.33902371    6[6-(6,6,8),8-(92),8-(92)]
    85     0.82001676     0.82001676     0.82001676    6[1-(0),1-(0),6-(6,6,8),6-(8,8)]
    86      1.6630862      1.6630862      1.6630862    6[6-(1,1,6),8-(0),8-(92)]
    87     0.75332865     0.75332865     0.75332865    6[1-(0),1-(0),6-(6,6,8),6-(8,8)]
    88     0.01070303     0.01070303     0.01070303    6[6-(1,1,6),8-(92),8-(92)]
    89      6.1254264      6.1254264      6.1254264    6[6-(1,1,6),6-(1,1,6),6-(8,8),8-(1,92)]
    90     6.74620214     6.74620214     6.74620214    6[6-(6,6,8),8-(92),8-(92)]
    91     5.25107118     5.25107118     5.25107118    6[1-(0),1-(0),6-(6,6,8),6-(8,8)]
    92     6.13283619     6.13283619     6.13283619    6[6-(1,1,6),8-(0),8-(92)]
    93     5.22637188     5.22637188     5.22637188    6[1-(0),1-(0),6-(6,6,8),6-(8,8)]
    94     4.47304323     4.47304323     4.47304323    6[6-(1,1,6),8-(92),8-(92)]
    95     2.48721951     2.48721951     2.48721951    6[6-(1,1,6),6-(1,1,6),6-(8,8),8-(1,92)]
    96     1.77752629     1.77752629     1.77752629    6[6-(6,6,8),8-(92),8-(92)]
    97     3.29653324     3.29653324     3.29653324    6[1-(0),1-(0),6-(6,6,8),6-(8,8)]
    98      2.4534638      2.4534638      2.4534638    6[6-(1,1,6),8-(0),8-(92)]
    99     3.36322135     3.36322135     3.36322135    6[1-(0),1-(0),6-(6,6,8),6-(8)]
   100     4.10584697     4.10584697     4.10584697    6[6-(1,1,6),8-(92)]
   101     3.07506285     3.07506285     3.07506285    8[1-(0),6-(6,6,6),92-(8,8,8,8)]
   102     3.86297052     3.86297052     3.86297052    8[6-(6,8),92-(8,8,8,8)]
   103     1.86644377     1.86644377     1.86644377    8[6-(6,8),92-(8)]
   104     2.08215099     2.08215099     2.08215099    8[6-(6,8),92-(8,8,8,8)]
   105      2.5769603      2.5769603      2.5769603    8[6-(6,8)]
   106     7.35380492     7.35380492     7.35380492    8[6-(6,8),92-(8,8,8,8)]
   107     1.00361489     1.00361489     1.00361489    8[6-(6,8),92-(8,8,8,8)]
   108     5.53758306     5.53758306     5.53758306    8[1-(0),6-(6,6,6),92-(8,8,8,8)]
   109     4.65499474     4.65499474     4.65499474    8[6-(6,8),92-(8,8,8,8)]
   110     6.61447254     6.61447254     6.61447254    8[6-(6,8),92-(8)]
   111     6.56013408     6.56013408     6.56013408    8[6-(6,8),92-(8,8,8,8)]
   112     5.94594482     5.94594482     5.94594482    8[6-(6,8)]
   113     7.56457228     7.56457228     7.56457228    8[6-(6,8),92-(8,8,8)]
   114     1.21355894     1.21355894     1.21355894    8[6-(6,8),92-(8,8,8,8)]
   115     1.04148715     1.04148715     1.04148715    8[1-(0),6-(6,6,6),92-(8,8,8,8)]
   116     0.25357948     0.25357948     0.25357948    8[6-(6,8),92-(8,8,8,8)]
   117     2.25010623     2.25010623     2.25010623    8[6-(6,8),92-(8)]
   118     2.03439901     2.03439901     2.03439901    8[6-(6,8),92-(8,8,8,8)]
   119      1.5395897      1.5395897      1.5395897    8[6-(6,8)]
   120     4.99584508     4.99584508     4.99584508    8[6-(6,8),92-(8,8,8,8)]
   121     3.11293511     3.11293511     3.11293511    8[6-(6,8),92-(8,8,8,8)]
   122     6.81206694     6.81206694     6.81206694    8[1-(0),6-(6,6,6),92-(8,8,8,8)]
   123     7.69465526     7.69465526     7.69465526    8[6-(6,8),92-(8,8,8,8)]
   124     5.73517746     5.73517746     5.73517746    8[6-(6,8),92-(8)]
   125     5.78951592     5.78951592     5.78951592    8[6-(6,8),92-(8,8,8,8)]
   126     6.40370518     6.40370518     6.40370518    8[6-(6,8)]
   127     4.78507772     4.78507772     4.78507772    8[6-(6,8),92-(8,8,8,8)]
   128     2.90299106     2.90299106     2.90299106    8[6-(6,8),92-(8,8,8,8)]
   129     5.15803715     5.15803715     5.15803715    8[1-(0),6-(6,6,6),92-(8,8,8,8)]
   130     4.37012948     4.37012948     4.37012948    8[6-(6,8),92-(8,8,8,8)]
   131     6.36665623     6.36665623     6.36665623    8[6-(6,8),92-(8)]
   132     6.15094901     6.15094901     6.15094901    8[6-(6,8),92-(8,8,8,8)]
   133      5.6561397      5.6561397      5.6561397    8[6-(6,8)]
   134     0.87929508     0.87929508     0.87929508    8[6-(6,8),92-(8,8,8,8)]
   135     7.22948511     7.22948511     7.22948511    8[6-(6,8),92-(8,8,8,8)]
   136     2.69551694     2.69551694     2.69551694    8[1-(0),6-(6,6,6),92-(8,8,8,8)]
   137     3.57810526     3.57810526     3.57810526    8[6-(6,8),92-(8,8,8,8)]
   138     1.61862746     1.61862746     1.61862746    8[6-(6,8),92-(8)]
   139     1.67296592     1.67296592     1.67296592    8[6-(6,8),92-(8,8,8,8)]
   140     2.28715518     2.28715518     2.28715518    8[6-(6,8)]
   141     0.66852772     0.66852772     0.66852772    8[6-(6,8),92-(8,8,8,8)]
   142     7.01954106     7.01954106     7.01954106    8[6-(6,8),92-(8,8,8,8)]
   143     7.19161285     7.19161285     7.19161285    8[1-(0),6-(6,6,6),92-(8,8,8,8)]
   144     7.97952052     7.97952052     7.97952052    8[6-(6,8),92-(8,8,8,8)]
   145     5.98299377     5.98299377     5.98299377    8[6-(6,8),92-(8)]
   146     6.19870099     6.19870099     6.19870099    8[6-(6,8),92-(8,8,8)]
   147      6.6935103      6.6935103      6.6935103    8[6-(6,8)]
   148     3.23725492     3.23725492     3.23725492    8[6-(6,8),92-(8,8,8,8)]
   149     5.12016489     5.12016489     5.12016489    8[6-(6,8),92-(8,8,8,8)]
   150     1.42103306     1.42103306     1.42103306    8[1-(0),6-(6,6,6),92-(8,8,8)]
   151     0.53844474     0.53844474     0.53844474    8[6-(6,8),92-(8,8,8)]
   152     2.49792254     2.49792254     2.49792254    8[6-(6,8),92-(8)]
   153     2.44358408     2.44358408     2.44358408    8[6-(6,8),92-(8,8,8,8)]
   154     1.82939482     1.82939482     1.82939482    8[6-(6,8)]
   155     3.44802228     3.44802228     3.44802228    8[6-(6),92-(8,8,8,8)]
