# Supplementary material for: A collection of forcefield precursors for metal–organic frameworks
Source: RSC Adv. 2019 Nov 13;9(63):36492–507. doi: 10.1039/c9ra07327b (PMC9075174; doi:10.1039/c9ra07327b)
Supplement: RA-009-C9RA07327B-s3198 [file RA-009-C9RA07327B-s3198.txt]

LELDUD_clean

39.484    0.00000000    0.00000000
0.0    39.484    0.00000000
0.0    0.0    39.484

     1    38.08508188    38.08508188    38.08508188    29[8-(6),8-(6),8-(6),8-(6)]
     2    38.47557864    38.47557864    38.47557864    29[8-(6),8-(6),8-(6),8-(6)]
     3    21.14091812    21.14091812    21.14091812    29[8-(6),8-(6),8-(6),8-(6)]
     4    20.75042136    20.75042136    20.75042136    29[8-(6),8-(6),8-(6),8-(6)]
     5     1.39891812     1.39891812     1.39891812    29[8-(6),8-(6),8-(6),8-(6)]
     6     1.00842136     1.00842136     1.00842136    29[8-(6),8-(6),8-(6),8-(6)]
     7    18.34308188    18.34308188    18.34308188    29[8-(6),8-(6),8-(6),8-(6)]
     8    18.73357864    18.73357864    18.73357864    29[8-(6),8-(6),8-(6),8-(6)]
     9    29.06772596    29.06772596    29.06772596    29[8-(6),8-(6),8-(6),8-(6)]
    10    26.51232148    26.51232148    26.51232148    29[8-(6),8-(6),8-(6),8-(6)]
    11     9.32572596     9.32572596     9.32572596    29[8-(6),8-(6),8-(6),8-(6)]
    12     6.77032148     6.77032148     6.77032148    29[8-(6),8-(6),8-(6),8-(6)]
    13    30.15827404    30.15827404    30.15827404    29[8-(6),8-(6),8-(6),8-(6)]
    14    32.71367852    32.71367852    32.71367852    29[8-(6),8-(6),8-(6),8-(6)]
    15    10.41627404    10.41627404    10.41627404    29[8-(6),8-(6),8-(6),8-(6)]
    16    12.97167852    12.97167852    12.97167852    29[8-(6),8-(6),8-(6),8-(6)]
    17    18.12828892    18.12828892    18.12828892    29[8-(6),8-(6),8-(6),8-(6)]
    18    18.58551364    18.58551364    18.58551364    29[8-(6),8-(6),8-(6),8-(6)]
    19    21.35571108    21.35571108    21.35571108    29[8-(6),8-(6),8-(6),8-(6)]
    20    20.89848636    20.89848636    20.89848636    29[8-(6),8-(6),8-(6),8-(6)]
    21    37.87028892    37.87028892    37.87028892    29[8-(6),8-(6),8-(6),8-(6)]
    22    38.32751364    38.32751364    38.32751364    29[8-(6),8-(6),8-(6),8-(6)]
    23     1.61371108     1.61371108     1.61371108    29[8-(6),8-(6),8-(6),8-(6)]
    24     1.15648636     1.15648636     1.15648636    29[8-(6),8-(6),8-(6),8-(6)]
    25     1.39891812     1.39891812     1.39891812    29[8-(6),8-(6),8-(6),8-(6)]
    26     1.00842136     1.00842136     1.00842136    29[8-(6),8-(6),8-(6),8-(6)]
    27    18.34308188    18.34308188    18.34308188    29[8-(6),8-(6),8-(6),8-(6)]
    28    18.73357864    18.73357864    18.73357864    29[8-(6),8-(6),8-(6),8-(6)]
    29    38.08508188    38.08508188    38.08508188    29[8-(6),8-(6),8-(6),8-(6)]
    30    38.47557864    38.47557864    38.47557864    29[8-(6),8-(6),8-(6),8-(6)]
    31    21.14091812    21.14091812    21.14091812    29[8-(6),8-(6),8-(6),8-(6)]
    32    20.75042136    20.75042136    20.75042136    29[8-(6),8-(6),8-(6),8-(6)]
    33    10.41627404    10.41627404    10.41627404    29[8-(6),8-(6),8-(6),8-(6)]
    34    12.97167852    12.97167852    12.97167852    29[8-(6),8-(6),8-(6),8-(6)]
    35    30.15827404    30.15827404    30.15827404    29[8-(6),8-(6),8-(6),8-(6)]
    36    32.71367852    32.71367852    32.71367852    29[8-(6),8-(6),8-(6),8-(6)]
    37     9.32572596     9.32572596     9.32572596    29[8-(6),8-(6),8-(6),8-(6)]
    38     6.77032148     6.77032148     6.77032148    29[8-(6),8-(6),8-(6),8-(6)]
    39    29.06772596    29.06772596    29.06772596    29[8-(6),8-(6),8-(6),8-(6)]
    40    26.51232148    26.51232148    26.51232148    29[8-(6),8-(6),8-(6),8-(6)]
    41    21.35571108    21.35571108    21.35571108    29[8-(6),8-(6),8-(6),8-(6)]
    42    20.89848636    20.89848636    20.89848636    29[8-(6),8-(6),8-(6),8-(6)]
    43    18.12828892    18.12828892    18.12828892    29[8-(6),8-(6),8-(6)]
    44    18.58551364    18.58551364    18.58551364    29[8-(6),8-(6),8-(6),8-(6)]
    45     1.61371108     1.61371108     1.61371108    29[8-(6),8-(6),8-(6),8-(6)]
    46     1.15648636     1.15648636     1.15648636    29[8-(6),8-(6),8-(6),8-(6)]
    47    37.87028892    37.87028892    37.87028892    29[8-(6),8-(6),8-(6),8-(6)]
    48    38.32751364    38.32751364    38.32751364    29[8-(6),8-(6),8-(6),8-(6)]
    49     38.0349372     38.0349372     38.0349372    1[6-(6,6)]
    50     38.2284088     38.2284088     38.2284088    1[6-(6,6)]
    51     38.2284088     38.2284088     38.2284088    1[6-(6,6)]
    52     38.0072984     38.0072984     38.0072984    1[6-(6,6)]
    53     37.8691044     37.8691044     37.8691044    1[6-(6,6)]
    54     37.9006916     37.9006916     37.9006916    1[6-(6,6)]
    55      0.4422208      0.4422208      0.4422208    1[6-(6,6)]
    56      0.6041052      0.6041052      0.6041052    1[6-(6,6)]
    57     36.8820044     36.8820044     36.8820044    1[6-(6,6)]
    58        36.5227        36.5227        36.5227    1[6-(6,6)]
    59       38.20077       38.20077       38.20077    1[6-(6,6)]
    60      38.023092      38.023092      38.023092    1[6-(6,6)]
    61      39.049676      39.049676      39.049676    1[6-(6,6)]
    62      0.2605944      0.2605944      0.2605944    1[6-(6,6)]
    63      0.0829164      0.0829164      0.0829164    1[6-(6,6)]
    64      0.6277956      0.6277956      0.6277956    1[6-(6,6)]
    65     21.1910628     21.1910628     21.1910628    1[6-(6,6)]
    66     20.9975912     20.9975912     20.9975912    1[6-(6,6)]
    67     20.9975912     20.9975912     20.9975912    1[6-(6,6)]
    68     21.2187016     21.2187016     21.2187016    1[6-(6,6)]
    69     21.3568956     21.3568956     21.3568956    1[6-(6,6)]
    70     21.3253084     21.3253084     21.3253084    1[6-(6,6)]
    71     19.2997792     19.2997792     19.2997792    1[6-(6,6)]
    72     19.1378948     19.1378948     19.1378948    1[6-(6,6)]
    73     22.3439956     22.3439956     22.3439956    1[6-(6,6)]
    74        22.7033        22.7033        22.7033    1[6-(6,6)]
    75       21.02523       21.02523       21.02523    1[6-(6,6)]
    76      21.202908      21.202908      21.202908    1[6-(6,6)]
    77      20.176324      20.176324      20.176324    1[6-(6,6)]
    78     19.4814056     19.4814056     19.4814056    1[6-(6,6)]
    79     19.6590836     19.6590836     19.6590836    1[6-(6,6)]
    80     19.1142044     19.1142044     19.1142044    1[6-(6,6)]
    81      1.4490628      1.4490628      1.4490628    1[6-(6,6)]
    82      1.2555912      1.2555912      1.2555912    1[6-(6,6)]
    83      1.2555912      1.2555912      1.2555912    1[6-(6,6)]
    84      1.4767016      1.4767016      1.4767016    1[6-(6,6)]
    85      1.6148956      1.6148956      1.6148956    1[6-(6,6)]
    86      1.5833084      1.5833084      1.5833084    1[6-(6,6)]
    87     39.0417792     39.0417792     39.0417792    1[6-(6,6)]
    88     38.8798948     38.8798948     38.8798948    1[6-(6,6)]
    89      2.6019956      2.6019956      2.6019956    1[6-(6,6)]
    90         2.9613         2.9613         2.9613    1[6-(6,6)]
    91        1.28323        1.28323        1.28323    1[6-(6,6)]
    92       1.460908       1.460908       1.460908    1[6-(6,6)]
    93       0.434324       0.434324       0.434324    1[6-(6,6)]
    94     39.2234056     39.2234056     39.2234056    1[6-(6,6)]
    95     39.4010836     39.4010836     39.4010836    1[6-(6,6)]
    96     38.8562044     38.8562044     38.8562044    1[6-(6,6)]
    97     18.2929372     18.2929372     18.2929372    1[6-(6,6)]
    98     18.4864088     18.4864088     18.4864088    1[6-(6,6)]
    99     18.4864088     18.4864088     18.4864088    1[6-(6,6)]
   100     18.2652984     18.2652984     18.2652984    1[6-(6,6)]
   101     18.1271044     18.1271044     18.1271044    1[6-(6,6)]
   102     18.1586916     18.1586916     18.1586916    1[6-(6,6)]
   103     20.1842208     20.1842208     20.1842208    1[6-(6,6)]
   104     20.3461052     20.3461052     20.3461052    1[6-(6,6)]
   105     17.1400044     17.1400044     17.1400044    1[6-(6,6)]
   106        16.7807        16.7807        16.7807    1[6-(6,6)]
   107       18.45877       18.45877       18.45877    1[6-(6,6)]
   108      18.281092      18.281092      18.281092    1[6-(6,6)]
   109      19.307676      19.307676      19.307676    1[6-(6,6)]
   110     20.0025944     20.0025944     20.0025944    1[6-(6,6)]
   111     19.8249164     19.8249164     19.8249164    1[6-(6,6)]
   112     20.3697956     20.3697956     20.3697956    1[6-(6,6)]
   113     26.4424348     26.4424348     26.4424348    1[6-(6,6)]
   114     30.4934932     30.4934932     30.4934932    1[6-(6,6)]
   115     30.9475592     30.9475592     30.9475592    1[6-(6,6)]
   116      27.698026      27.698026      27.698026    1[6-(6,6)]
   117      25.388212      25.388212      25.388212    1[6-(6,6)]
   118     24.7880552     24.7880552     24.7880552    1[6-(6,6)]
   119     30.7067068     30.7067068     30.7067068    1[6-(6,6)]
   120     32.3294992     32.3294992     32.3294992    1[6-(6,6)]
   121      31.172618      31.172618      31.172618    1[6-(6,6)]
   122      29.455064      29.455064      29.455064    1[6-(6,6)]
   123     34.6353648     34.6353648     34.6353648    1[6-(6,6)]
   124     36.7951396     36.7951396     36.7951396    1[6-(6,6)]
   125     36.2700024     36.2700024     36.2700024    1[6-(6,6)]
   126     33.9799304     33.9799304     33.9799304    1[6-(6,6)]
   127     30.2565892     30.2565892     30.2565892    1[6-(6,6)]
   128     30.0552208     30.0552208     30.0552208    1[6-(6,6)]
   129      6.7004348      6.7004348      6.7004348    1[6-(6,6)]
   130     10.7514932     10.7514932     10.7514932    1[6-(6,6)]
   131     11.2055592     11.2055592     11.2055592    1[6-(6,6)]
   132       7.956026       7.956026       7.956026    1[6-(6,6)]
   133       5.646212       5.646212       5.646212    1[6-(6,6)]
   134      5.0460552      5.0460552      5.0460552    1[6-(6,6)]
   135     10.9647068     10.9647068     10.9647068    1[6-(6,6)]
   136     12.5874992     12.5874992     12.5874992    1[6-(6,6)]
   137      11.430618      11.430618      11.430618    1[6-(6,6)]
   138       9.713064       9.713064       9.713064    1[6-(6,6)]
   139     14.8933648     14.8933648     14.8933648    1[6-(6,6)]
   140     17.0531396     17.0531396     17.0531396    1[6-(6,6)]
   141     16.5280024     16.5280024     16.5280024    1[6-(6,6)]
   142     14.2379304     14.2379304     14.2379304    1[6-(6,6)]
   143     10.5145892     10.5145892     10.5145892    1[6-(6,6)]
   144     10.3132208     10.3132208     10.3132208    1[6-(6,6)]
   145     32.7835652     32.7835652     32.7835652    1[6-(6,6)]
   146     28.7325068     28.7325068     28.7325068    1[6-(6,6)]
   147     28.2784408     28.2784408     28.2784408    1[6-(6,6)]
   148      31.527974      31.527974      31.527974    1[6-(6,6)]
   149      33.837788      33.837788      33.837788    1[6-(6,6)]
   150     34.4379448     34.4379448     34.4379448    1[6-(6,6)]
   151     28.5192932     28.5192932     28.5192932    1[6-(6,6)]
   152     26.8965008     26.8965008     26.8965008    1[6-(6,6)]
   153      28.053382      28.053382      28.053382    1[6-(6,6)]
   154      29.770936      29.770936      29.770936    1[6-(6,6)]
   155     24.5906352     24.5906352     24.5906352    1[6-(6,6)]
   156     22.4308604     22.4308604     22.4308604    1[6-(6,6)]
   157     22.9559976     22.9559976     22.9559976    1[6-(6,6)]
   158     25.2460696     25.2460696     25.2460696    1[6-(6,6)]
   159     28.9694108     28.9694108     28.9694108    1[6-(6,6)]
   160     29.1707792     29.1707792     29.1707792    1[6-(6,6)]
   161     13.0415652     13.0415652     13.0415652    1[6-(6,6)]
   162      8.9905068      8.9905068      8.9905068    1[6-(6,6)]
   163      8.5364408      8.5364408      8.5364408    1[6-(6,6)]
   164      11.785974      11.785974      11.785974    1[6-(6,6)]
   165      14.095788      14.095788      14.095788    1[6-(6,6)]
   166     14.6959448     14.6959448     14.6959448    1[6-(6,6)]
   167      8.7772932      8.7772932      8.7772932    1[6-(6,6)]
   168      7.1545008      7.1545008      7.1545008    1[6-(6,6)]
   169       8.311382       8.311382       8.311382    1[6-(6,6)]
   170      10.028936      10.028936      10.028936    1[6-(6,6)]
   171      4.8486352      4.8486352      4.8486352    1[6-(6,6)]
   172      2.6888604      2.6888604      2.6888604    1[6-(6,6)]
   173      3.2139976      3.2139976      3.2139976    1[6-(6,6)]
   174      5.5040696      5.5040696      5.5040696    1[6-(6,6)]
   175      9.2274108      9.2274108      9.2274108    1[6-(6,6)]
   176      9.4287792      9.4287792      9.4287792    1[6-(6,6)]
   177     22.9323072     22.9323072     22.9323072    1[6-(6,6)]
   178     22.0399688     22.0399688     22.0399688    1[6-(6,6)]
   179     24.5748416     24.5748416     24.5748416    1[6-(6,6)]
   180      28.803578      28.803578      28.803578    1[6-(6,6)]
   181     29.2142116     29.2142116     29.2142116    1[6-(6,6)]
   182      25.131566      25.131566      25.131566    1[6-(6,6)]
   183     26.5687836     26.5687836     26.5687836    1[6-(6,6)]
   184       28.13235       28.13235       28.13235    1[6-(6,6)]
   185     29.9762528     29.9762528     29.9762528    1[6-(6,6)]
   186     28.3771508     28.3771508     28.3771508    1[6-(6,6)]
   187     28.3416152     28.3416152     28.3416152    1[6-(6,6)]
   188     28.7522488     28.7522488     28.7522488    1[6-(6,6)]
   189     32.7045972     32.7045972     32.7045972    1[6-(6,6)]
   190     34.2681636     34.2681636     34.2681636    1[6-(6,6)]
   191     31.5714064     31.5714064     31.5714064    1[6-(6,6)]
   192      33.640368      33.640368      33.640368    1[6-(6,6)]
   193     16.5516928     16.5516928     16.5516928    1[6-(6,6)]
   194     17.4440312     17.4440312     17.4440312    1[6-(6,6)]
   195     14.9091584     14.9091584     14.9091584    1[6-(6,6)]
   196      10.680422      10.680422      10.680422    1[6-(6,6)]
   197     10.2697884     10.2697884     10.2697884    1[6-(6,6)]
   198      14.352434      14.352434      14.352434    1[6-(6,6)]
   199     12.9152164     12.9152164     12.9152164    1[6-(6,6)]
   200       11.35165       11.35165       11.35165    1[6-(6,6)]
   201      9.5077472      9.5077472      9.5077472    1[6-(6,6)]
   202     11.1068492     11.1068492     11.1068492    1[6-(6,6)]
   203     11.1423848     11.1423848     11.1423848    1[6-(6,6)]
   204     10.7317512     10.7317512     10.7317512    1[6-(6,6)]
   205      6.7794028      6.7794028      6.7794028    1[6-(6,6)]
   206      5.2158364      5.2158364      5.2158364    1[6-(6,6)]
   207      7.9125936      7.9125936      7.9125936    1[6-(6,6)]
   208       5.843632       5.843632       5.843632    1[6-(6,6)]
   209      3.1903072      3.1903072      3.1903072    1[6-(6,6)]
   210      2.2979688      2.2979688      2.2979688    1[6-(6,6)]
   211      4.8328416      4.8328416      4.8328416    1[6-(6,6)]
   212       9.061578       9.061578       9.061578    1[6-(6,6)]
   213      9.4722116      9.4722116      9.4722116    1[6-(6,6)]
   214       5.389566       5.389566       5.389566    1[6-(6,6)]
   215      6.8267836      6.8267836      6.8267836    1[6-(6,6)]
   216        8.39035        8.39035        8.39035    1[6-(6,6)]
   217     10.2342528     10.2342528     10.2342528    1[6-(6,6)]
   218      8.6351508      8.6351508      8.6351508    1[6-(6,6)]
   219      8.5996152      8.5996152      8.5996152    1[6-(6,6)]
   220      9.0102488      9.0102488      9.0102488    1[6-(6,6)]
   221     12.9625972     12.9625972     12.9625972    1[6-(6,6)]
   222     14.5261636     14.5261636     14.5261636    1[6-(6,6)]
   223     11.8294064     11.8294064     11.8294064    1[6-(6,6)]
   224      13.898368      13.898368      13.898368    1[6-(6,6)]
   225     36.2936928     36.2936928     36.2936928    1[6-(6,6)]
   226     37.1860312     37.1860312     37.1860312    1[6-(6,6)]
   227     34.6511584     34.6511584     34.6511584    1[6-(6,6)]
   228      30.422422      30.422422      30.422422    1[6-(6,6)]
   229     30.0117884     30.0117884     30.0117884    1[6-(6,6)]
   230      34.094434      34.094434      34.094434    1[6-(6,6)]
   231     32.6572164     32.6572164     32.6572164    1[6-(6,6)]
   232       31.09365       31.09365       31.09365    1[6-(6,6)]
   233     29.2497472     29.2497472     29.2497472    1[6-(6,6)]
   234     30.8488492     30.8488492     30.8488492    1[6-(6,6)]
   235     30.8843848     30.8843848     30.8843848    1[6-(6,6)]
   236     30.4737512     30.4737512     30.4737512    1[6-(6,6)]
   237     26.5214028     26.5214028     26.5214028    1[6-(6,6)]
   238     24.9578364     24.9578364     24.9578364    1[6-(6,6)]
   239     27.6545936     27.6545936     27.6545936    1[6-(6,6)]
   240      25.585632      25.585632      25.585632    1[6-(6,6)]
   241      1.4490628      1.4490628      1.4490628    1[6-(6,6)]
   242      1.2555912      1.2555912      1.2555912    1[6-(6,6)]
   243      1.2555912      1.2555912      1.2555912    1[6-(6,6)]
   244      1.4767016      1.4767016      1.4767016    1[6-(6,6)]
   245      1.6148956      1.6148956      1.6148956    1[6-(6,6)]
   246      1.5833084      1.5833084      1.5833084    1[6-(6,6)]
   247     39.0417792     39.0417792     39.0417792    1[6-(6,6)]
   248     38.8798948     38.8798948     38.8798948    1[6-(6,6)]
   249      2.6019956      2.6019956      2.6019956    1[6-(6,6)]
   250         2.9613         2.9613         2.9613    1[6-(6,6)]
   251        1.28323        1.28323        1.28323    1[6-(6,6)]
   252       1.460908       1.460908       1.460908    1[6-(6,6)]
   253       0.434324       0.434324       0.434324    1[6-(6,6)]
   254     39.2234056     39.2234056     39.2234056    1[6-(6,6)]
   255     39.4010836     39.4010836     39.4010836    1[6-(6,6)]
   256     38.8562044     38.8562044     38.8562044    1[6-(6,6)]
   257     18.2929372     18.2929372     18.2929372    1[6-(6,6)]
   258     18.4864088     18.4864088     18.4864088    1[6-(6,6)]
   259     18.4864088     18.4864088     18.4864088    1[6-(6,6)]
   260     18.2652984     18.2652984     18.2652984    1[6-(6,6)]
   261     18.1271044     18.1271044     18.1271044    1[6-(6,6)]
   262     18.1586916     18.1586916     18.1586916    1[6-(6,6)]
   263     20.1842208     20.1842208     20.1842208    1[6-(6,6)]
   264     20.3461052     20.3461052     20.3461052    1[6-(6,6)]
   265     17.1400044     17.1400044     17.1400044    1[6-(6,6)]
   266        16.7807        16.7807        16.7807    1[6-(6,6)]
   267       18.45877       18.45877       18.45877    1[6-(6,6)]
   268      18.281092      18.281092      18.281092    1[6-(6,6)]
   269      19.307676      19.307676      19.307676    1[6-(6,6)]
   270     20.0025944     20.0025944     20.0025944    1[6-(6,6)]
   271     19.8249164     19.8249164     19.8249164    1[6-(6,6)]
   272     20.3697956     20.3697956     20.3697956    1[6-(6,6)]
   273     38.0349372     38.0349372     38.0349372    1[6-(6,6)]
   274     38.2284088     38.2284088     38.2284088    1[6-(6,6)]
   275     38.2284088     38.2284088     38.2284088    1[6-(6,6)]
   276     38.0072984     38.0072984     38.0072984    1[6-(6,6)]
   277     37.8691044     37.8691044     37.8691044    1[6-(6,6)]
   278     37.9006916     37.9006916     37.9006916    1[6-(6,6)]
   279      0.4422208      0.4422208      0.4422208    1[6-(6,6)]
   280      0.6041052      0.6041052      0.6041052    1[6-(6,6)]
   281     36.8820044     36.8820044     36.8820044    1[6-(6,6)]
   282        36.5227        36.5227        36.5227    1[6-(6,6)]
   283       38.20077       38.20077       38.20077    1[6-(6,6)]
   284      38.023092      38.023092      38.023092    1[6-(6,6)]
   285      39.049676      39.049676      39.049676    1[6-(6,6)]
   286      0.2605944      0.2605944      0.2605944    1[6-(6,6)]
   287      0.0829164      0.0829164      0.0829164    1[6-(6,6)]
   288      0.6277956      0.6277956      0.6277956    1[6-(6,6)]
   289     21.1910628     21.1910628     21.1910628    1[6-(6,6)]
   290     20.9975912     20.9975912     20.9975912    1[6-(6,6)]
   291     20.9975912     20.9975912     20.9975912    1[6-(6,6)]
   292     21.2187016     21.2187016     21.2187016    1[6-(6,6)]
   293     21.3568956     21.3568956     21.3568956    1[6-(6,6)]
   294     21.3253084     21.3253084     21.3253084    1[6-(6,6)]
   295     19.2997792     19.2997792     19.2997792    1[6-(6,6)]
   296     19.1378948     19.1378948     19.1378948    1[6-(6,6)]
   297     22.3439956     22.3439956     22.3439956    1[6-(6,6)]
   298        22.7033        22.7033        22.7033    1[6-(6,6)]
   299       21.02523       21.02523       21.02523    1[6-(6,6)]
   300      21.202908      21.202908      21.202908    1[6-(6,6)]
   301      20.176324      20.176324      20.176324    1[6-(6,6)]
   302     19.4814056     19.4814056     19.4814056    1[6-(6,6)]
   303     19.6590836     19.6590836     19.6590836    1[6-(6,6)]
   304     19.1142044     19.1142044     19.1142044    1[6-(6,6)]
   305     13.0415652     13.0415652     13.0415652    1[6-(6,6)]
   306      8.9905068      8.9905068      8.9905068    1[6-(6,6)]
   307      8.5364408      8.5364408      8.5364408    1[6-(6,6)]
   308      11.785974      11.785974      11.785974    1[6-(6,6)]
   309      14.095788      14.095788      14.095788    1[6-(6,6)]
   310     14.6959448     14.6959448     14.6959448    1[6-(6,6)]
   311      8.7772932      8.7772932      8.7772932    1[6-(6,6)]
   312      7.1545008      7.1545008      7.1545008    1[6-(6,6)]
   313       8.311382       8.311382       8.311382    1[6-(6,6)]
   314      10.028936      10.028936      10.028936    1[6-(6,6)]
   315      4.8486352      4.8486352      4.8486352    1[6-(6,6)]
   316      2.6888604      2.6888604      2.6888604    1[6-(6,6)]
   317      3.2139976      3.2139976      3.2139976    1[6-(6,6)]
   318      5.5040696      5.5040696      5.5040696    1[6-(6,6)]
   319      9.2274108      9.2274108      9.2274108    1[6-(6,6)]
   320      9.4287792      9.4287792      9.4287792    1[6-(6,6)]
   321     32.7835652     32.7835652     32.7835652    1[6-(6,6)]
   322     28.7325068     28.7325068     28.7325068    1[6-(6,6)]
   323     28.2784408     28.2784408     28.2784408    1[6-(6,6)]
   324      31.527974      31.527974      31.527974    1[6-(6,6)]
   325      33.837788      33.837788      33.837788    1[6-(6,6)]
   326     34.4379448     34.4379448     34.4379448    1[6-(6,6)]
   327     28.5192932     28.5192932     28.5192932    1[6-(6,6)]
   328     26.8965008     26.8965008     26.8965008    1[6-(6,6)]
   329      28.053382      28.053382      28.053382    1[6-(6,6)]
   330      29.770936      29.770936      29.770936    1[6-(6,6)]
   331     24.5906352     24.5906352     24.5906352    1[6-(6,6)]
   332     22.4308604     22.4308604     22.4308604    1[6-(6,6)]
   333     22.9559976     22.9559976     22.9559976    1[6-(6,6)]
   334     25.2460696     25.2460696     25.2460696    1[6-(6,6)]
   335     28.9694108     28.9694108     28.9694108    1[6-(6,6)]
   336     29.1707792     29.1707792     29.1707792    1[6-(6,6)]
   337      6.7004348      6.7004348      6.7004348    1[6-(6,6)]
   338     10.7514932     10.7514932     10.7514932    1[6-(6,6)]
   339     11.2055592     11.2055592     11.2055592    1[6-(6,6)]
   340       7.956026       7.956026       7.956026    1[6-(6,6)]
   341       5.646212       5.646212       5.646212    1[6-(6,6)]
   342      5.0460552      5.0460552      5.0460552    1[6-(6,6)]
   343     10.9647068     10.9647068     10.9647068    1[6-(6,6)]
   344     12.5874992     12.5874992     12.5874992    1[6-(6,6)]
   345      11.430618      11.430618      11.430618    1[6-(6,6)]
   346       9.713064       9.713064       9.713064    1[6-(6,6)]
   347     14.8933648     14.8933648     14.8933648    1[6-(6,6)]
   348     17.0531396     17.0531396     17.0531396    1[6-(6,6)]
   349     16.5280024     16.5280024     16.5280024    1[6-(6,6)]
   350     14.2379304     14.2379304     14.2379304    1[6-(6,6)]
   351     10.5145892     10.5145892     10.5145892    1[6-(6,6)]
   352     10.3132208     10.3132208     10.3132208    1[6-(6,6)]
   353     26.4424348     26.4424348     26.4424348    1[6-(6,6)]
   354     30.4934932     30.4934932     30.4934932    1[6-(6,6)]
   355     30.9475592     30.9475592     30.9475592    1[6-(6,6)]
   356      27.698026      27.698026      27.698026    1[6-(6,6)]
   357      25.388212      25.388212      25.388212    1[6-(6,6)]
   358     24.7880552     24.7880552     24.7880552    1[6-(6,6)]
   359     30.7067068     30.7067068     30.7067068    1[6-(6,6)]
   360     32.3294992     32.3294992     32.3294992    1[6-(6,6)]
   361      31.172618      31.172618      31.172618    1[6-(6,6)]
   362      29.455064      29.455064      29.455064    1[6-(6,6)]
   363     34.6353648     34.6353648     34.6353648    1[6-(6,6)]
   364     36.7951396     36.7951396     36.7951396    1[6-(6,6)]
   365     36.2700024     36.2700024     36.2700024    1[6-(6,6)]
   366     33.9799304     33.9799304     33.9799304    1[6-(6,6)]
   367     30.2565892     30.2565892     30.2565892    1[6-(6,6)]
   368     30.0552208     30.0552208     30.0552208    1[6-(6,6)]
   369     16.5516928     16.5516928     16.5516928    1[6-(6,6)]
   370     17.4440312     17.4440312     17.4440312    1[6-(6,6)]
   371     14.9091584     14.9091584     14.9091584    1[6-(6,6)]
   372      10.680422      10.680422      10.680422    1[6-(6,6)]
   373     10.2697884     10.2697884     10.2697884    1[6-(6,6)]
   374      14.352434      14.352434      14.352434    1[6-(6,6)]
   375     12.9152164     12.9152164     12.9152164    1[6-(6,6)]
   376       11.35165       11.35165       11.35165    1[6-(6,6)]
   377      9.5077472      9.5077472      9.5077472    1[6-(6,6)]
   378     11.1068492     11.1068492     11.1068492    1[6-(6,6)]
   379     11.1423848     11.1423848     11.1423848    1[6-(6,6)]
   380     10.7317512     10.7317512     10.7317512    1[6-(6,6)]
   381      6.7794028      6.7794028      6.7794028    1[6-(6,6)]
   382      5.2158364      5.2158364      5.2158364    1[6-(6,6)]
   383      7.9125936      7.9125936      7.9125936    1[6-(6,6)]
   384       5.843632       5.843632       5.843632    1[6-(6,6)]
   385     22.9323072     22.9323072     22.9323072    1[6-(6,6)]
   386     22.0399688     22.0399688     22.0399688    1[6-(6,6)]
   387     24.5748416     24.5748416     24.5748416    1[6-(6,6)]
   388      28.803578      28.803578      28.803578    1[6-(6,6)]
   389     29.2142116     29.2142116     29.2142116    1[6-(6,6)]
   390      25.131566      25.131566      25.131566    1[6-(6,6)]
   391     26.5687836     26.5687836     26.5687836    1[6-(6,6)]
   392       28.13235       28.13235       28.13235    1[6-(6,6)]
   393     29.9762528     29.9762528     29.9762528    1[6-(6,6)]
   394     28.3771508     28.3771508     28.3771508    1[6-(6,6)]
   395     28.3416152     28.3416152     28.3416152    1[6-(6,6)]
   396     28.7522488     28.7522488     28.7522488    1[6-(6,6)]
   397     32.7045972     32.7045972     32.7045972    1[6-(6,6)]
   398     34.2681636     34.2681636     34.2681636    1[6-(6,6)]
   399     31.5714064     31.5714064     31.5714064    1[6-(6,6)]
   400      33.640368      33.640368      33.640368    1[6-(6,6)]
   401     36.2936928     36.2936928     36.2936928    1[6-(6,6)]
   402     37.1860312     37.1860312     37.1860312    1[6-(6,6)]
   403     34.6511584     34.6511584     34.6511584    1[6-(6,6)]
   404      30.422422      30.422422      30.422422    1[6-(6,6)]
   405     30.0117884     30.0117884     30.0117884    1[6-(6,6)]
   406      34.094434      34.094434      34.094434    1[6-(6,6)]
   407     32.6572164     32.6572164     32.6572164    1[6-(6,6)]
   408       31.09365       31.09365       31.09365    1[6-(6,6)]
   409     29.2497472     29.2497472     29.2497472    1[6-(6,6)]
   410     30.8488492     30.8488492     30.8488492    1[6-(6,6)]
   411     30.8843848     30.8843848     30.8843848    1[6-(6,6)]
   412     30.4737512     30.4737512     30.4737512    1[6-(6,6)]
   413     26.5214028     26.5214028     26.5214028    1[6-(6,6)]
   414     24.9578364     24.9578364     24.9578364    1[6-(6,6)]
   415     27.6545936     27.6545936     27.6545936    1[6-(6,6)]
   416      25.585632      25.585632      25.585632    1[6-(6,6)]
   417      3.1903072      3.1903072      3.1903072    1[6-(6,6)]
   418      2.2979688      2.2979688      2.2979688    1[6-(6,6)]
   419      4.8328416      4.8328416      4.8328416    1[6-(6,6)]
   420       9.061578       9.061578       9.061578    1[6-(6,6)]
   421      9.4722116      9.4722116      9.4722116    1[6-(6,6)]
   422       5.389566       5.389566       5.389566    1[6-(6,6)]
   423      6.8267836      6.8267836      6.8267836    1[6-(6,6)]
   424        8.39035        8.39035        8.39035    1[6-(6,6)]
   425     10.2342528     10.2342528     10.2342528    1[6-(6,6)]
   426      8.6351508      8.6351508      8.6351508    1[6-(6,6)]
   427      8.5996152      8.5996152      8.5996152    1[6-(6,6)]
   428      9.0102488      9.0102488      9.0102488    1[6-(6,6)]
   429     12.9625972     12.9625972     12.9625972    1[6-(6,6)]
   430     14.5261636     14.5261636     14.5261636    1[6-(6,6)]
   431     11.8294064     11.8294064     11.8294064    1[6-(6,6)]
   432      13.898368      13.898368      13.898368    1[6-(6,6)]
   433    38.16089116    38.16089116    38.16089116    6[6-(6,6),8-(29),8-(29)]
   434    38.07126248    38.07126248    38.07126248    6[1-(0),6-(6,6),6-(6,6)]
   435     38.1395698     38.1395698     38.1395698    6[6-(1,6),6-(1,6),6-(8,8)]
   436     38.1928732     38.1928732     38.1928732    6[1-(0),6-(1,6),6-(6,6)]
   437     38.1869506     38.1869506     38.1869506    6[1-(0),6-(1,6),6-(6,7)]
   438    38.11035164    38.11035164    38.11035164    6[6-(1,6),6-(6,6),7-(6,6)]
   439    38.05625856    38.05625856    38.05625856    6[6-(1,6),6-(6,6),6-(6,7)]
   440    37.98795124    37.98795124    37.98795124    6[6-(1,6),6-(6,6),6-(6,7)]
   441    37.99821708    37.99821708    37.99821708    6[6-(1,6),6-(6,6),7-(6,6)]
   442    37.97255248    37.97255248    37.97255248    6[1-(0),6-(1,6),6-(6,7)]
   443     37.8987174     37.8987174     37.8987174    6[1-(0),6-(1,6),6-(6,6)]
   444    37.87186828    37.87186828    37.87186828    6[6-(1,6),6-(1,6),6-(8,8)]
   445     37.9184594     37.9184594     37.9184594    6[1-(0),6-(6,6),6-(6,6)]
   446    37.81303712    37.81303712    37.81303712    6[6-(6,6),8-(29),8-(29)]
   447    38.24736112    38.24736112    38.24736112    6[6-(1,6),6-(1,6),7-(6,6)]
   448      39.266838      39.266838      39.266838    6[1-(0),6-(1,6),6-(6,7)]
   449     39.3537028     39.3537028     39.3537028    6[1-(0),6-(1,6),6-(6,7)]
   450    38.58731836    38.58731836    38.58731836    6[6-(1,6),6-(1,6),7-(6,6)]
   451    37.49755996    37.49755996    37.49755996    6[1-(0),6-(1,6),6-(6,7)]
   452     37.2807928     37.2807928     37.2807928    6[1-(0),6-(1,6),6-(6,7)]
   453    39.01571976    39.01571976    39.01571976    6[6-(1,6),6-(6,6),6-(6,7)]
   454     38.7752622     38.7752622     38.7752622    6[6-(1,6),6-(6,6),7-(6,6)]
   455     38.3705512     38.3705512     38.3705512    6[1-(0),6-(1,6),6-(6,7)]
   456    38.26907732    38.26907732    38.26907732    6[1-(0),6-(1,6),6-(6,6)]
   457    38.52335428    38.52335428    38.52335428    6[6-(1,6),6-(1,6),6-(8,8)]
   458     38.8897658     38.8897658     38.8897658    6[1-(0),6-(6,6),6-(6,6)]
   459    38.35949568    38.35949568    38.35949568    6[6-(6,6),8-(29),8-(29)]
   460      0.2191362      0.2191362      0.2191362    6[1-(0),6-(6,6),6-(6,6)]
   461    39.34225244    39.34225244    39.34225244    6[6-(1,6),6-(6,6),6-(6,7)]
   462    39.29329228    39.29329228    39.29329228    6[6-(1,6),6-(6,6),7-(6,6)]
   463     0.11766232     0.11766232     0.11766232    6[1-(0),6-(1,6),6-(6,7)]
   464     0.43274464     0.43274464     0.43274464    6[1-(0),6-(1,6),6-(6,6)]
   465     0.51803008     0.51803008     0.51803008    6[6-(1,6),6-(1,6),6-(8,8)]
   466     0.85364408     0.85364408     0.85364408    6[6-(6,6),8-(29),8-(29)]
   467    21.06510884    21.06510884    21.06510884    6[6-(6,6),8-(29),8-(29)]
   468    21.15473752    21.15473752    21.15473752    6[1-(0),6-(6,6),6-(6,6)]
   469     21.0864302     21.0864302     21.0864302    6[6-(1,6),6-(1,6),6-(8,8)]
   470     21.0331268     21.0331268     21.0331268    6[1-(0),6-(1,6),6-(6,6)]
   471     21.0390494     21.0390494     21.0390494    6[1-(0),6-(1,6),6-(6,7)]
   472    21.11564836    21.11564836    21.11564836    6[6-(1,6),6-(6,6),7-(6,6)]
   473    21.16974144    21.16974144    21.16974144    6[6-(1,6),6-(6,6),6-(6,7)]
   474    21.23804876    21.23804876    21.23804876    6[6-(1,6),6-(6,6),6-(6,7)]
   475    21.22778292    21.22778292    21.22778292    6[6-(1,6),6-(6,6),7-(6,6)]
   476    21.25344752    21.25344752    21.25344752    6[1-(0),6-(1,6),6-(6,7)]
   477     21.3272826     21.3272826     21.3272826    6[1-(0),6-(1,6),6-(6,6)]
   478    21.35413172    21.35413172    21.35413172    6[6-(1,6),6-(1,6),6-(8,8)]
   479     21.3075406     21.3075406     21.3075406    6[1-(0),6-(6,6),6-(6,6)]
   480    21.41296288    21.41296288    21.41296288    6[6-(6,6),8-(29),8-(29)]
   481    20.97863888    20.97863888    20.97863888    6[6-(1,6),6-(1,6),7-(6,6)]
   482      19.959162      19.959162      19.959162    6[1-(0),6-(1,6),6-(6,7)]
   483     19.8722972     19.8722972     19.8722972    6[1-(0),6-(1,6),6-(6,7)]
   484    20.63868164    20.63868164    20.63868164    6[6-(1,6),6-(1,6),7-(6,6)]
   485    21.72844004    21.72844004    21.72844004    6[1-(0),6-(1,6),6-(6,7)]
   486     21.9452072     21.9452072     21.9452072    6[1-(0),6-(1,6),6-(6,7)]
   487    20.21028024    20.21028024    20.21028024    6[6-(1,6),6-(6,6),6-(6,7)]
   488     20.4507378     20.4507378     20.4507378    6[6-(1,6),6-(6,6),7-(6,6)]
   489     20.8554488     20.8554488     20.8554488    6[1-(0),6-(1,6),6-(6,7)]
   490    20.95692268    20.95692268    20.95692268    6[1-(0),6-(1,6),6-(6,6)]
   491    20.70264572    20.70264572    20.70264572    6[6-(1,6),6-(1,6),6-(8,8)]
   492     20.3362342     20.3362342     20.3362342    6[1-(0),6-(6,6),6-(6,6)]
   493    20.86650432    20.86650432    20.86650432    6[6-(6,6),8-(29),8-(29)]
   494     19.5228638     19.5228638     19.5228638    6[1-(0),6-(6,6),6-(6,6)]
   495    19.88374756    19.88374756    19.88374756    6[6-(1,6),6-(6,6),6-(6,7)]
   496    19.93270772    19.93270772    19.93270772    6[6-(1,6),6-(6,6),7-(6,6)]
   497    19.62433768    19.62433768    19.62433768    6[1-(0),6-(1,6),6-(6,7)]
   498    19.30925536    19.30925536    19.30925536    6[1-(0),6-(1,6),6-(6,6)]
   499    19.22396992    19.22396992    19.22396992    6[6-(1,6),6-(1,6),6-(8,8)]
   500    18.88835592    18.88835592    18.88835592    6[6-(6,6),8-(29),8-(29)]
   501     1.32310884     1.32310884     1.32310884    6[6-(6,6),8-(29),8-(29)]
   502     1.41273752     1.41273752     1.41273752    6[1-(0),6-(6,6),6-(6,6)]
   503      1.3444302      1.3444302      1.3444302    6[6-(1,6),6-(1,6),6-(8,8)]
   504      1.2911268      1.2911268      1.2911268    6[1-(0),6-(1,6),6-(6,6)]
   505      1.2970494      1.2970494      1.2970494    6[1-(0),6-(1,6),6-(6,7)]
   506     1.37364836     1.37364836     1.37364836    6[6-(1,6),6-(6,6),7-(6,6)]
   507     1.42774144     1.42774144     1.42774144    6[6-(1,6),6-(6,6),6-(6,7)]
   508     1.49604876     1.49604876     1.49604876    6[6-(1,6),6-(6,6),6-(6,7)]
   509     1.48578292     1.48578292     1.48578292    6[6-(1,6),6-(6,6),7-(6,6)]
   510     1.51144752     1.51144752     1.51144752    6[1-(0),6-(1,6),6-(6,7)]
   511      1.5852826      1.5852826      1.5852826    6[1-(0),6-(1,6),6-(6,6)]
   512     1.61213172     1.61213172     1.61213172    6[6-(1,6),6-(1,6),6-(8,8)]
   513      1.5655406      1.5655406      1.5655406    6[1-(0),6-(6,6),6-(6,6)]
   514     1.67096288     1.67096288     1.67096288    6[6-(6,6),8-(29),8-(29)]
   515     1.23663888     1.23663888     1.23663888    6[6-(1,6),6-(1,6),7-(6,6)]
   516       0.217162       0.217162       0.217162    6[1-(0),6-(1,6),6-(6,7)]
   517      0.1302972      0.1302972      0.1302972    6[1-(0),6-(1,6),6-(6,7)]
   518     0.89668164     0.89668164     0.89668164    6[6-(1,6),6-(1,6),7-(6,6)]
   519     1.98644004     1.98644004     1.98644004    6[1-(0),6-(1,6),6-(6,7)]
   520      2.2032072      2.2032072      2.2032072    6[1-(0),6-(1,6),6-(6,7)]
   521     0.46828024     0.46828024     0.46828024    6[6-(1,6),6-(6,6),6-(6,7)]
   522      0.7087378      0.7087378      0.7087378    6[6-(1,6),6-(6,6),7-(6,6)]
   523      1.1134488      1.1134488      1.1134488    6[1-(0),6-(1,6),6-(6,7)]
   524     1.21492268     1.21492268     1.21492268    6[1-(0),6-(1,6),6-(6,6)]
   525     0.96064572     0.96064572     0.96064572    6[6-(1,6),6-(1,6),6-(8,8)]
   526      0.5942342      0.5942342      0.5942342    6[1-(0),6-(6,6),6-(6,6)]
   527     1.12450432     1.12450432     1.12450432    6[6-(6,6),8-(29),8-(29)]
   528     39.2648638     39.2648638     39.2648638    6[1-(0),6-(6,6),6-(6,6)]
   529     0.14174756     0.14174756     0.14174756    6[6-(1,6),6-(6,6),6-(6,7)]
   530     0.19070772     0.19070772     0.19070772    6[6-(1,6),6-(6,6),7-(6,6)]
   531    39.36633768    39.36633768    39.36633768    6[1-(0),6-(1,6),6-(6,7)]
   532    39.05125536    39.05125536    39.05125536    6[1-(0),6-(1,6),6-(6,6)]
   533    38.96596992    38.96596992    38.96596992    6[6-(1,6),6-(1,6),6-(8,8)]
   534    38.63035592    38.63035592    38.63035592    6[6-(6,6),8-(29),8-(29)]
   535    18.41889116    18.41889116    18.41889116    6[6-(6,6),8-(29),8-(29)]
   536    18.32926248    18.32926248    18.32926248    6[1-(0),6-(6,6),6-(6,6)]
   537     18.3975698     18.3975698     18.3975698    6[6-(1,6),6-(1,6),6-(8,8)]
   538     18.4508732     18.4508732     18.4508732    6[1-(0),6-(1,6),6-(6,6)]
   539     18.4449506     18.4449506     18.4449506    6[1-(0),6-(1,6),6-(6,7)]
   540    18.36835164    18.36835164    18.36835164    6[6-(1,6),6-(6,6),7-(6,6)]
   541    18.31425856    18.31425856    18.31425856    6[6-(1,6),6-(6,6),6-(6,7)]
   542    18.24595124    18.24595124    18.24595124    6[6-(1,6),6-(6,6),6-(6,7)]
   543    18.25621708    18.25621708    18.25621708    6[6-(1,6),6-(6,6),7-(6,6)]
   544    18.23055248    18.23055248    18.23055248    6[1-(0),6-(1,6),6-(6,7)]
   545     18.1567174     18.1567174     18.1567174    6[1-(0),6-(1,6),6-(6,6)]
   546    18.12986828    18.12986828    18.12986828    6[6-(1,6),6-(1,6),6-(8,8)]
   547     18.1764594     18.1764594     18.1764594    6[1-(0),6-(6,6),6-(6,6)]
   548    18.07103712    18.07103712    18.07103712    6[6-(6,6),8-(29),8-(29)]
   549    18.50536112    18.50536112    18.50536112    6[6-(1,6),6-(1,6),7-(6,6)]
   550      19.524838      19.524838      19.524838    6[1-(0),6-(1,6),6-(6,7)]
   551     19.6117028     19.6117028     19.6117028    6[1-(0),6-(1,6),6-(6,7)]
   552    18.84531836    18.84531836    18.84531836    6[6-(1,6),6-(1,6),7-(6,6)]
   553    17.75555996    17.75555996    17.75555996    6[1-(0),6-(1,6),6-(6,7)]
   554     17.5387928     17.5387928     17.5387928    6[1-(0),6-(1,6),6-(6,7)]
   555    19.27371976    19.27371976    19.27371976    6[6-(1,6),6-(6,6),6-(6,7)]
   556     19.0332622     19.0332622     19.0332622    6[6-(1,6),6-(6,6),7-(6,6)]
   557     18.6285512     18.6285512     18.6285512    6[1-(0),6-(1,6),6-(6,7)]
   558    18.52707732    18.52707732    18.52707732    6[1-(0),6-(1,6),6-(6,6)]
   559    18.78135428    18.78135428    18.78135428    6[6-(1,6),6-(1,6),6-(8,8)]
   560     19.1477658     19.1477658     19.1477658    6[1-(0),6-(6,6),6-(6,6)]
   561    18.61749568    18.61749568    18.61749568    6[6-(6,6),8-(29),8-(29)]
   562     19.9611362     19.9611362     19.9611362    6[1-(0),6-(6,6),6-(6,6)]
   563    19.60025244    19.60025244    19.60025244    6[6-(1,6),6-(6,6),6-(6,7)]
   564    19.55129228    19.55129228    19.55129228    6[6-(1,6),6-(6,6),7-(6,6)]
   565    19.85966232    19.85966232    19.85966232    6[1-(0),6-(1,6),6-(6,7)]
   566    20.17474464    20.17474464    20.17474464    6[1-(0),6-(1,6),6-(6,6)]
   567    20.26003008    20.26003008    20.26003008    6[6-(1,6),6-(1,6),6-(8,8)]
   568    20.59564408    20.59564408    20.59564408    6[6-(6,6),8-(29),8-(29)]
   569    28.22671676    28.22671676    28.22671676    6[6-(6,6),8-(29),8-(29)]
   570    27.34424936    27.34424936    27.34424936    6[1-(0),6-(6,6),6-(6,6)]
   571     28.3949186     28.3949186     28.3949186    6[6-(1,6),6-(1,6),6-(8,8)]
   572    29.78633476    29.78633476    29.78633476    6[1-(0),6-(1,6),6-(6,6)]
   573     30.0710144     30.0710144     30.0710144    6[1-(0),6-(1,6),6-(6,7)]
   574     28.8312168     28.8312168     28.8312168    6[6-(1,6),6-(6,6),7-(6,6)]
   575    27.57009784    27.57009784    27.57009784    6[6-(1,6),6-(6,6),6-(6,7)]
   576    26.74606676    26.74606676    26.74606676    6[6-(1,6),6-(6,6),6-(6,7)]
   577    27.60681796    27.60681796    27.60681796    6[6-(1,6),6-(6,6),7-(6,6)]
   578     27.0978692     27.0978692     27.0978692    6[1-(0),6-(1,6),6-(6,7)]
   579     25.7356712     25.7356712     25.7356712    6[1-(0),6-(1,6),6-(6,6)]
   580    24.88913424    24.88913424    24.88913424    6[6-(1,6),6-(1,6),6-(8,8)]
   581    25.39689848    25.39689848    25.39689848    6[1-(0),6-(6,6),6-(6,6)]
   582    23.40295648    23.40295648    23.40295648    6[6-(6,6),8-(29),8-(29)]
   583     29.8656976     29.8656976     29.8656976    6[6-(1,6),6-(1,6),7-(6,6)]
   584      30.758036      30.758036      30.758036    6[1-(0),6-(1,6),6-(6,7)]
   585     31.7293424     31.7293424     31.7293424    6[1-(0),6-(1,6),6-(6,7)]
   586    31.92636756    31.92636756    31.92636756    6[6-(1,6),6-(1,6),7-(6,6)]
   587     31.0620628     31.0620628     31.0620628    6[1-(0),6-(1,6),6-(6,7)]
   588     30.0236336     30.0236336     30.0236336    6[1-(0),6-(1,6),6-(6,7)]
   589        34.5485        34.5485        34.5485    6[6-(1,6),6-(6,6),6-(6,7)]
   590     34.0588984     34.0588984     34.0588984    6[6-(1,6),6-(6,6),7-(6,6)]
   591    34.98163948    34.98163948    34.98163948    6[1-(0),6-(1,6),6-(6,7)]
   592     36.1989312     36.1989312     36.1989312    6[1-(0),6-(1,6),6-(6,6)]
   593    36.71656644    36.71656644    36.71656644    6[6-(1,6),6-(1,6),6-(8,8)]
   594    35.90043216    35.90043216    35.90043216    6[1-(0),6-(6,6),6-(6,6)]
   595    38.22288104    38.22288104    38.22288104    6[6-(6,6),8-(29),8-(29)]
   596    33.22657568    33.22657568    33.22657568    6[1-(0),6-(6,6),6-(6,6)]
   597    33.48717008    33.48717008    33.48717008    6[6-(1,6),6-(6,6),6-(6,7)]
   598       32.27817       32.27817       32.27817    6[6-(1,6),6-(6,6),7-(6,6)]
   599    31.04192596    31.04192596    31.04192596    6[1-(0),6-(1,6),6-(6,7)]
   600    30.92544816    30.92544816    30.92544816    6[1-(0),6-(1,6),6-(6,6)]
   601     32.0373176     32.0373176     32.0373176    6[6-(1,6),6-(1,6),6-(8,8)]
   602    31.86793124    31.86793124    31.86793124    6[6-(6,6),8-(29),8-(29)]
   603     8.48471676     8.48471676     8.48471676    6[6-(6,6),8-(29),8-(29)]
   604     7.60224936     7.60224936     7.60224936    6[1-(0),6-(6,6),6-(6,6)]
   605      8.6529186      8.6529186      8.6529186    6[6-(1,6),6-(1,6),6-(8,8)]
   606    10.04433476    10.04433476    10.04433476    6[1-(0),6-(1,6),6-(6,6)]
   607     10.3290144     10.3290144     10.3290144    6[1-(0),6-(1,6),6-(6,7)]
   608      9.0892168      9.0892168      9.0892168    6[6-(1,6),6-(6,6),7-(6,6)]
   609     7.82809784     7.82809784     7.82809784    6[6-(1,6),6-(6,6),6-(6,7)]
   610     7.00406676     7.00406676     7.00406676    6[6-(1,6),6-(6,6),6-(6,7)]
   611     7.86481796     7.86481796     7.86481796    6[6-(1,6),6-(6,6),7-(6,6)]
   612      7.3558692      7.3558692      7.3558692    6[1-(0),6-(1,6),6-(6,7)]
   613      5.9936712      5.9936712      5.9936712    6[1-(0),6-(1,6),6-(6,6)]
   614     5.14713424     5.14713424     5.14713424    6[6-(1,6),6-(1,6),6-(8,8)]
   615     5.65489848     5.65489848     5.65489848    6[1-(0),6-(6,6),6-(6,6)]
   616     3.66095648     3.66095648     3.66095648    6[6-(6,6),8-(29),8-(29)]
   617     10.1236976     10.1236976     10.1236976    6[6-(1,6),6-(1,6),7-(6,6)]
   618      11.016036      11.016036      11.016036    6[1-(0),6-(1,6),6-(6,7)]
   619     11.9873424     11.9873424     11.9873424    6[1-(0),6-(1,6),6-(6,7)]
   620    12.18436756    12.18436756    12.18436756    6[6-(1,6),6-(1,6),7-(6,6)]
   621     11.3200628     11.3200628     11.3200628    6[1-(0),6-(1,6),6-(6,7)]
   622     10.2816336     10.2816336     10.2816336    6[1-(0),6-(1,6),6-(6,7)]
   623        14.8065        14.8065        14.8065    6[6-(1,6),6-(6,6),6-(6,7)]
   624     14.3168984     14.3168984     14.3168984    6[6-(1,6),6-(6,6),7-(6,6)]
   625    15.23963948    15.23963948    15.23963948    6[1-(0),6-(1,6),6-(6,7)]
   626     16.4569312     16.4569312     16.4569312    6[1-(0),6-(1,6),6-(6,6)]
   627    16.97456644    16.97456644    16.97456644    6[6-(1,6),6-(1,6),6-(8,8)]
   628    16.15843216    16.15843216    16.15843216    6[1-(0),6-(6,6),6-(6,6)]
   629    18.48088104    18.48088104    18.48088104    6[6-(6,6),8-(29),8-(29)]
   630    13.48457568    13.48457568    13.48457568    6[1-(0),6-(6,6),6-(6,6)]
   631    13.74517008    13.74517008    13.74517008    6[6-(1,6),6-(6,6),6-(6,7)]
   632       12.53617       12.53617       12.53617    6[6-(1,6),6-(6,6),7-(6,6)]
   633    11.29992596    11.29992596    11.29992596    6[1-(0),6-(1,6),6-(6,7)]
   634    11.18344816    11.18344816    11.18344816    6[1-(0),6-(1,6),6-(6,6)]
   635     12.2953176     12.2953176     12.2953176    6[6-(1,6),6-(1,6),6-(8,8)]
   636    12.12593124    12.12593124    12.12593124    6[6-(6,6),8-(29),8-(29)]
   637    30.99928324    30.99928324    30.99928324    6[6-(6,6),8-(29),8-(29)]
   638    31.88175064    31.88175064    31.88175064    6[1-(0),6-(6,6),6-(6,6)]
   639     30.8310814     30.8310814     30.8310814    6[6-(1,6),6-(1,6),6-(8,8)]
   640    29.43966524    29.43966524    29.43966524    6[1-(0),6-(1,6),6-(6,6)]
   641     29.1549856     29.1549856     29.1549856    6[1-(0),6-(1,6),6-(6,7)]
   642     30.3947832     30.3947832     30.3947832    6[6-(1,6),6-(6,6),7-(6,6)]
   643    31.65590216    31.65590216    31.65590216    6[6-(1,6),6-(6,6),6-(6,7)]
   644    32.47993324    32.47993324    32.47993324    6[6-(1,6),6-(6,6),6-(6,7)]
   645    31.61918204    31.61918204    31.61918204    6[6-(1,6),6-(6,6),7-(6,6)]
   646     32.1281308     32.1281308     32.1281308    6[1-(0),6-(1,6),6-(6,7)]
   647     33.4903288     33.4903288     33.4903288    6[1-(0),6-(1,6),6-(6,6)]
   648    34.33686576    34.33686576    34.33686576    6[6-(1,6),6-(1,6),6-(8,8)]
   649    33.82910152    33.82910152    33.82910152    6[1-(0),6-(6,6),6-(6,6)]
   650    35.82304352    35.82304352    35.82304352    6[6-(6,6),8-(29),8-(29)]
   651     29.3603024     29.3603024     29.3603024    6[6-(1,6),6-(1,6),7-(6,6)]
   652      28.467964      28.467964      28.467964    6[1-(0),6-(1,6),6-(6,7)]
   653     27.4966576     27.4966576     27.4966576    6[1-(0),6-(1,6),6-(6,7)]
   654    27.29963244    27.29963244    27.29963244    6[6-(1,6),6-(1,6),7-(6,6)]
   655     28.1639372     28.1639372     28.1639372    6[1-(0),6-(1,6),6-(6,7)]
   656     29.2023664     29.2023664     29.2023664    6[1-(0),6-(1,6),6-(6,7)]
   657        24.6775        24.6775        24.6775    6[6-(1,6),6-(6,6),6-(6,7)]
   658     25.1671016     25.1671016     25.1671016    6[6-(1,6),6-(6,6),7-(6,6)]
   659    24.24436052    24.24436052    24.24436052    6[1-(0),6-(1,6),6-(6,7)]
   660     23.0270688     23.0270688     23.0270688    6[1-(0),6-(1,6),6-(6,6)]
   661    22.50943356    22.50943356    22.50943356    6[6-(1,6),6-(1,6),6-(8,8)]
   662    23.32556784    23.32556784    23.32556784    6[1-(0),6-(6,6),6-(6,6)]
   663    21.00311896    21.00311896    21.00311896    6[6-(6,6),8-(29),8-(29)]
   664    25.99942432    25.99942432    25.99942432    6[1-(0),6-(6,6),6-(6,6)]
   665    25.73882992    25.73882992    25.73882992    6[6-(1,6),6-(6,6),6-(6,7)]
   666       26.94783       26.94783       26.94783    6[6-(1,6),6-(6,6),7-(6,6)]
   667    28.18407404    28.18407404    28.18407404    6[1-(0),6-(1,6),6-(6,7)]
   668    28.30055184    28.30055184    28.30055184    6[1-(0),6-(1,6),6-(6,6)]
   669     27.1886824     27.1886824     27.1886824    6[6-(1,6),6-(1,6),6-(8,8)]
   670    27.35806876    27.35806876    27.35806876    6[6-(6,6),8-(29),8-(29)]
   671    11.25728324    11.25728324    11.25728324    6[6-(6,6),8-(29),8-(29)]
   672    12.13975064    12.13975064    12.13975064    6[1-(0),6-(6,6),6-(6,6)]
   673     11.0890814     11.0890814     11.0890814    6[6-(1,6),6-(1,6),6-(8,8)]
   674     9.69766524     9.69766524     9.69766524    6[1-(0),6-(1,6),6-(6,6)]
   675      9.4129856      9.4129856      9.4129856    6[1-(0),6-(1,6),6-(6,7)]
   676     10.6527832     10.6527832     10.6527832    6[6-(1,6),6-(6,6),7-(6,6)]
   677    11.91390216    11.91390216    11.91390216    6[6-(1,6),6-(6,6),6-(6,7)]
   678    12.73793324    12.73793324    12.73793324    6[6-(1,6),6-(6,6),6-(6,7)]
   679    11.87718204    11.87718204    11.87718204    6[6-(1,6),6-(6,6),7-(6,6)]
   680     12.3861308     12.3861308     12.3861308    6[1-(0),6-(1,6),6-(6,7)]
   681     13.7483288     13.7483288     13.7483288    6[1-(0),6-(1,6),6-(6,6)]
   682    14.59486576    14.59486576    14.59486576    6[6-(1,6),6-(1,6),6-(8,8)]
   683    14.08710152    14.08710152    14.08710152    6[1-(0),6-(6,6),6-(6,6)]
   684    16.08104352    16.08104352    16.08104352    6[6-(6,6),8-(29),8-(29)]
   685      9.6183024      9.6183024      9.6183024    6[6-(1,6),6-(1,6),7-(6,6)]
   686       8.725964       8.725964       8.725964    6[1-(0),6-(1,6),6-(6,7)]
   687      7.7546576      7.7546576      7.7546576    6[1-(0),6-(1,6),6-(6,7)]
   688     7.55763244     7.55763244     7.55763244    6[6-(1,6),6-(1,6),7-(6,6)]
   689      8.4219372      8.4219372      8.4219372    6[1-(0),6-(1,6),6-(6,7)]
   690      9.4603664      9.4603664      9.4603664    6[1-(0),6-(1,6),6-(6,7)]
   691         4.9355         4.9355         4.9355    6[6-(1,6),6-(6,6),6-(6,7)]
   692      5.4251016      5.4251016      5.4251016    6[6-(1,6),6-(6,6),7-(6,6)]
   693     4.50236052     4.50236052     4.50236052    6[1-(0),6-(1,6),6-(6,7)]
   694      3.2850688      3.2850688      3.2850688    6[1-(0),6-(1,6),6-(6,6)]
   695     2.76743356     2.76743356     2.76743356    6[6-(1,6),6-(1,6),6-(8,8)]
   696     3.58356784     3.58356784     3.58356784    6[1-(0),6-(6,6),6-(6,6)]
   697     1.26111896     1.26111896     1.26111896    6[6-(6,6),8-(29),8-(29)]
   698     6.25742432     6.25742432     6.25742432    6[1-(0),6-(6,6),6-(6,6)]
   699     5.99682992     5.99682992     5.99682992    6[6-(1,6),6-(6,6),6-(6,7)]
   700        7.20583        7.20583        7.20583    6[6-(1,6),6-(6,6),7-(6,6)]
   701     8.44207404     8.44207404     8.44207404    6[1-(0),6-(1,6),6-(6,7)]
   702     8.55855184     8.55855184     8.55855184    6[1-(0),6-(1,6),6-(6,6)]
   703      7.4466824      7.4466824      7.4466824    6[6-(1,6),6-(1,6),6-(8,8)]
   704     7.61606876     7.61606876     7.61606876    6[6-(6,6),8-(29),8-(29)]
   705     20.8515004     20.8515004     20.8515004    6[6-(6,6),8-(29),8-(29)]
   706    23.23199076    23.23199076    23.23199076    6[1-(0),6-(6,6),6-(6,6)]
   707    22.24291656    22.24291656    22.24291656    6[6-(1,6),6-(1,6),6-(8,8)]
   708    22.67131796    22.67131796    22.67131796    6[1-(0),6-(1,6),6-(6,6)]
   709      24.203692      24.203692      24.203692    6[1-(0),6-(1,6),6-(6,7)]
   710     25.0210108     25.0210108     25.0210108    6[6-(1,6),6-(6,6),7-(6,6)]
   711    24.49153036    24.49153036    24.49153036    6[6-(1,6),6-(6,6),6-(6,7)]
   712    25.59234428    25.59234428    25.59234428    6[6-(1,6),6-(6,6),6-(6,7)]
   713    26.84398708    26.84398708    26.84398708    6[6-(1,6),6-(6,6),7-(6,6)]
   714     28.0652272     28.0652272     28.0652272    6[1-(0),6-(1,6),6-(6,7)]
   715       28.32977       28.32977       28.32977    6[1-(0),6-(1,6),6-(6,6)]
   716     27.1768372     27.1768372     27.1768372    6[6-(1,6),6-(1,6),6-(8,8)]
   717    25.85728192    25.85728192    25.85728192    6[1-(0),6-(6,6),6-(6,6)]
   718     27.3485926     27.3485926     27.3485926    6[6-(6,6),8-(29),8-(29)]
   719    27.26409684    27.26409684    27.26409684    6[6-(1,6),6-(1,6),7-(6,6)]
   720     27.2518568     27.2518568     27.2518568    6[1-(0),6-(1,6),6-(6,7)]
   721     28.2073696     28.2073696     28.2073696    6[1-(0),6-(1,6),6-(6,7)]
   722    29.16209272    29.16209272    29.16209272    6[6-(1,6),6-(1,6),7-(6,6)]
   723    29.25803884    29.25803884    29.25803884    6[1-(0),6-(1,6),6-(6,7)]
   724     28.3179248     28.3179248     28.3179248    6[1-(0),6-(1,6),6-(6,7)]
   725    31.62155108    31.62155108    31.62155108    6[6-(1,6),6-(6,6),6-(6,7)]
   726      30.363196      30.363196      30.363196    6[6-(1,6),6-(6,6),7-(6,6)]
   727    29.21184256    29.21184256    29.21184256    6[1-(0),6-(1,6),6-(6,7)]
   728    29.44874656    29.44874656    29.44874656    6[1-(0),6-(1,6),6-(6,6)]
   729    30.77738316    30.77738316    30.77738316    6[6-(1,6),6-(1,6),6-(8,8)]
   730    31.84345116    31.84345116    31.84345116    6[1-(0),6-(6,6),6-(6,6)]
   731    31.02218396    31.02218396    31.02218396    6[6-(6,6),8-(29),8-(29)]
   732    33.69130236    33.69130236    33.69130236    6[1-(0),6-(6,6),6-(6,6)]
   733    32.37214192    32.37214192    32.37214192    6[6-(1,6),6-(6,6),6-(6,7)]
   734       31.48849       31.48849       31.48849    6[6-(1,6),6-(6,6),7-(6,6)]
   735    32.10404556    32.10404556    32.10404556    6[1-(0),6-(1,6),6-(6,7)]
   736    33.31580952    33.31580952    33.31580952    6[1-(0),6-(1,6),6-(6,6)]
   737    34.25750292    34.25750292    34.25750292    6[6-(1,6),6-(1,6),6-(8,8)]
   738    35.56876656    35.56876656    35.56876656    6[6-(6,6),8-(29),8-(29)]
   739     18.6324996     18.6324996     18.6324996    6[6-(6,6),8-(29),8-(29)]
   740    16.25200924    16.25200924    16.25200924    6[1-(0),6-(6,6),6-(6,6)]
   741    17.24108344    17.24108344    17.24108344    6[6-(1,6),6-(1,6),6-(8,8)]
   742    16.81268204    16.81268204    16.81268204    6[1-(0),6-(1,6),6-(6,6)]
   743      15.280308      15.280308      15.280308    6[1-(0),6-(1,6),6-(6,7)]
   744     14.4629892     14.4629892     14.4629892    6[6-(1,6),6-(6,6),7-(6,6)]
   745    14.99246964    14.99246964    14.99246964    6[6-(1,6),6-(6,6),6-(6,7)]
   746    13.89165572    13.89165572    13.89165572    6[6-(1,6),6-(6,6),6-(6,7)]
   747    12.64001292    12.64001292    12.64001292    6[6-(1,6),6-(6,6),7-(6,6)]
   748     11.4187728     11.4187728     11.4187728    6[1-(0),6-(1,6),6-(6,7)]
   749       11.15423       11.15423       11.15423    6[1-(0),6-(1,6),6-(6,6)]
   750     12.3071628     12.3071628     12.3071628    6[6-(1,6),6-(1,6),6-(8,8)]
   751    13.62671808    13.62671808    13.62671808    6[1-(0),6-(6,6),6-(6,6)]
   752     12.1354074     12.1354074     12.1354074    6[6-(6,6),8-(29),8-(29)]
   753    12.21990316    12.21990316    12.21990316    6[6-(1,6),6-(1,6),7-(6,6)]
   754     12.2321432     12.2321432     12.2321432    6[1-(0),6-(1,6),6-(6,7)]
   755     11.2766304     11.2766304     11.2766304    6[1-(0),6-(1,6),6-(6,7)]
   756    10.32190728    10.32190728    10.32190728    6[6-(1,6),6-(1,6),7-(6,6)]
   757    10.22596116    10.22596116    10.22596116    6[1-(0),6-(1,6),6-(6,7)]
   758     11.1660752     11.1660752     11.1660752    6[1-(0),6-(1,6),6-(6,7)]
   759     7.86244892     7.86244892     7.86244892    6[6-(1,6),6-(6,6),6-(6,7)]
   760       9.120804       9.120804       9.120804    6[6-(1,6),6-(6,6),7-(6,6)]
   761    10.27215744    10.27215744    10.27215744    6[1-(0),6-(1,6),6-(6,7)]
   762    10.03525344    10.03525344    10.03525344    6[1-(0),6-(1,6),6-(6,6)]
   763     8.70661684     8.70661684     8.70661684    6[6-(1,6),6-(1,6),6-(8,8)]
   764     7.64054884     7.64054884     7.64054884    6[1-(0),6-(6,6),6-(6,6)]
   765     8.46181604     8.46181604     8.46181604    6[6-(6,6),8-(29),8-(29)]
   766     5.79269764     5.79269764     5.79269764    6[1-(0),6-(6,6),6-(6,6)]
   767     7.11185808     7.11185808     7.11185808    6[6-(1,6),6-(6,6),6-(6,7)]
   768        7.99551        7.99551        7.99551    6[6-(1,6),6-(6,6),7-(6,6)]
   769     7.37995444     7.37995444     7.37995444    6[1-(0),6-(1,6),6-(6,7)]
   770     6.16819048     6.16819048     6.16819048    6[1-(0),6-(1,6),6-(6,6)]
   771     5.22649708     5.22649708     5.22649708    6[6-(1,6),6-(1,6),6-(8,8)]
   772     3.91523344     3.91523344     3.91523344    6[6-(6,6),8-(29),8-(29)]
   773      1.1095004      1.1095004      1.1095004    6[6-(6,6),8-(29),8-(29)]
   774     3.48999076     3.48999076     3.48999076    6[1-(0),6-(6,6),6-(6,6)]
   775     2.50091656     2.50091656     2.50091656    6[6-(1,6),6-(1,6),6-(8,8)]
   776     2.92931796     2.92931796     2.92931796    6[1-(0),6-(1,6),6-(6,6)]
   777       4.461692       4.461692       4.461692    6[1-(0),6-(1,6),6-(6,7)]
   778      5.2790108      5.2790108      5.2790108    6[6-(1,6),6-(6,6),7-(6,6)]
   779     4.74953036     4.74953036     4.74953036    6[6-(1,6),6-(6,6),6-(6,7)]
   780     5.85034428     5.85034428     5.85034428    6[6-(1,6),6-(6,6),6-(6,7)]
   781     7.10198708     7.10198708     7.10198708    6[6-(1,6),6-(6,6),7-(6,6)]
   782      8.3232272      8.3232272      8.3232272    6[1-(0),6-(1,6),6-(6,7)]
   783        8.58777        8.58777        8.58777    6[1-(0),6-(1,6),6-(6,6)]
   784      7.4348372      7.4348372      7.4348372    6[6-(1,6),6-(1,6),6-(8,8)]
   785     6.11528192     6.11528192     6.11528192    6[1-(0),6-(6,6),6-(6,6)]
   786      7.6065926      7.6065926      7.6065926    6[6-(6,6),8-(29),8-(29)]
   787     7.52209684     7.52209684     7.52209684    6[6-(1,6),6-(1,6),7-(6,6)]
   788      7.5098568      7.5098568      7.5098568    6[1-(0),6-(1,6),6-(6,7)]
   789      8.4653696      8.4653696      8.4653696    6[1-(0),6-(1,6),6-(6,7)]
   790     9.42009272     9.42009272     9.42009272    6[6-(1,6),6-(1,6),7-(6,6)]
   791     9.51603884     9.51603884     9.51603884    6[1-(0),6-(1,6),6-(6,7)]
   792      8.5759248      8.5759248      8.5759248    6[1-(0),6-(1,6),6-(6,7)]
   793    11.87955108    11.87955108    11.87955108    6[6-(1,6),6-(6,6),6-(6,7)]
   794      10.621196      10.621196      10.621196    6[6-(1,6),6-(6,6),7-(6,6)]
   795     9.46984256     9.46984256     9.46984256    6[1-(0),6-(1,6),6-(6,7)]
   796     9.70674656     9.70674656     9.70674656    6[1-(0),6-(1,6),6-(6,6)]
   797    11.03538316    11.03538316    11.03538316    6[6-(1,6),6-(1,6),6-(8,8)]
   798    12.10145116    12.10145116    12.10145116    6[1-(0),6-(6,6),6-(6,6)]
   799    11.28018396    11.28018396    11.28018396    6[6-(6,6),8-(29),8-(29)]
   800    13.94930236    13.94930236    13.94930236    6[1-(0),6-(6,6),6-(6,6)]
   801    12.63014192    12.63014192    12.63014192    6[6-(1,6),6-(6,6),6-(6,7)]
   802       11.74649       11.74649       11.74649    6[6-(1,6),6-(6,6),7-(6,6)]
   803    12.36204556    12.36204556    12.36204556    6[1-(0),6-(1,6),6-(6,7)]
   804    13.57380952    13.57380952    13.57380952    6[1-(0),6-(1,6),6-(6,6)]
   805    14.51550292    14.51550292    14.51550292    6[6-(1,6),6-(1,6),6-(8,8)]
   806    15.82676656    15.82676656    15.82676656    6[6-(6,6),8-(29),8-(29)]
   807     38.3744996     38.3744996     38.3744996    6[6-(6,6),8-(29),8-(29)]
   808    35.99400924    35.99400924    35.99400924    6[1-(0),6-(6,6),6-(6,6)]
   809    36.98308344    36.98308344    36.98308344    6[6-(1,6),6-(1,6),6-(8,8)]
   810    36.55468204    36.55468204    36.55468204    6[1-(0),6-(1,6),6-(6,6)]
   811      35.022308      35.022308      35.022308    6[1-(0),6-(1,6),6-(6,7)]
   812     34.2049892     34.2049892     34.2049892    6[6-(1,6),6-(6,6),7-(6,6)]
   813    34.73446964    34.73446964    34.73446964    6[6-(1,6),6-(6,6),6-(6,7)]
   814    33.63365572    33.63365572    33.63365572    6[6-(1,6),6-(6,6),6-(6,7)]
   815    32.38201292    32.38201292    32.38201292    6[6-(1,6),6-(6,6),7-(6,6)]
   816     31.1607728     31.1607728     31.1607728    6[1-(0),6-(1,6),6-(6,7)]
   817       30.89623       30.89623       30.89623    6[1-(0),6-(1,6),6-(6,6)]
   818     32.0491628     32.0491628     32.0491628    6[6-(1,6),6-(1,6),6-(8,8)]
   819    33.36871808    33.36871808    33.36871808    6[1-(0),6-(6,6),6-(6,6)]
   820     31.8774074     31.8774074     31.8774074    6[6-(6,6),8-(29),8-(29)]
   821    31.96190316    31.96190316    31.96190316    6[6-(1,6),6-(1,6),7-(6,6)]
   822     31.9741432     31.9741432     31.9741432    6[1-(0),6-(1,6),6-(6,7)]
   823     31.0186304     31.0186304     31.0186304    6[1-(0),6-(1,6),6-(6,7)]
   824    30.06390728    30.06390728    30.06390728    6[6-(1,6),6-(1,6),7-(6,6)]
   825    29.96796116    29.96796116    29.96796116    6[1-(0),6-(1,6),6-(6,7)]
   826     30.9080752     30.9080752     30.9080752    6[1-(0),6-(1,6),6-(6,7)]
   827    27.60444892    27.60444892    27.60444892    6[6-(1,6),6-(6,6),6-(6,7)]
   828      28.862804      28.862804      28.862804    6[6-(1,6),6-(6,6),7-(6,6)]
   829    30.01415744    30.01415744    30.01415744    6[1-(0),6-(1,6),6-(6,7)]
   830    29.77725344    29.77725344    29.77725344    6[1-(0),6-(1,6),6-(6,6)]
   831    28.44861684    28.44861684    28.44861684    6[6-(1,6),6-(1,6),6-(8,8)]
   832    27.38254884    27.38254884    27.38254884    6[1-(0),6-(6,6),6-(6,6)]
   833    28.20381604    28.20381604    28.20381604    6[6-(6,6),8-(29),8-(29)]
   834    25.53469764    25.53469764    25.53469764    6[1-(0),6-(6,6),6-(6,6)]
   835    26.85385808    26.85385808    26.85385808    6[6-(1,6),6-(6,6),6-(6,7)]
   836       27.73751       27.73751       27.73751    6[6-(1,6),6-(6,6),7-(6,6)]
   837    27.12195444    27.12195444    27.12195444    6[1-(0),6-(1,6),6-(6,7)]
   838    25.91019048    25.91019048    25.91019048    6[1-(0),6-(1,6),6-(6,6)]
   839    24.96849708    24.96849708    24.96849708    6[6-(1,6),6-(1,6),6-(8,8)]
   840    23.65723344    23.65723344    23.65723344    6[6-(6,6),8-(29),8-(29)]
   841     1.32310884     1.32310884     1.32310884    6[6-(6,6),8-(29),8-(29)]
   842     1.41273752     1.41273752     1.41273752    6[1-(0),6-(6,6),6-(6,6)]
   843      1.3444302      1.3444302      1.3444302    6[6-(1,6),6-(1,6),6-(8,8)]
   844      1.2911268      1.2911268      1.2911268    6[1-(0),6-(1,6),6-(6,6)]
   845      1.2970494      1.2970494      1.2970494    6[1-(0),6-(1,6),6-(6,7)]
   846     1.37364836     1.37364836     1.37364836    6[6-(1,6),6-(6,6),7-(6,6)]
   847     1.42774144     1.42774144     1.42774144    6[6-(1,6),6-(6,6),6-(6,7)]
   848     1.49604876     1.49604876     1.49604876    6[6-(1,6),6-(6,6),6-(6,7)]
   849     1.48578292     1.48578292     1.48578292    6[6-(1,6),6-(6,6),7-(6,6)]
   850     1.51144752     1.51144752     1.51144752    6[1-(0),6-(1,6),6-(6,7)]
   851      1.5852826      1.5852826      1.5852826    6[1-(0),6-(1,6),6-(6,6)]
   852     1.61213172     1.61213172     1.61213172    6[6-(1,6),6-(1,6),6-(8,8)]
   853      1.5655406      1.5655406      1.5655406    6[1-(0),6-(6,6),6-(6,6)]
   854     1.67096288     1.67096288     1.67096288    6[6-(6,6),8-(29),8-(29)]
   855     1.23663888     1.23663888     1.23663888    6[6-(1,6),6-(1,6),7-(6,6)]
   856       0.217162       0.217162       0.217162    6[1-(0),6-(1,6),6-(6,7)]
   857      0.1302972      0.1302972      0.1302972    6[1-(0),6-(1,6),6-(6,7)]
   858     0.89668164     0.89668164     0.89668164    6[6-(1,6),6-(1,6),7-(6,6)]
   859     1.98644004     1.98644004     1.98644004    6[1-(0),6-(1,6),6-(6,7)]
   860      2.2032072      2.2032072      2.2032072    6[1-(0),6-(1,6),6-(6,7)]
   861     0.46828024     0.46828024     0.46828024    6[6-(1,6),6-(6,6),6-(6,7)]
   862      0.7087378      0.7087378      0.7087378    6[6-(1,6),6-(6,6),7-(6,6)]
   863      1.1134488      1.1134488      1.1134488    6[1-(0),6-(1,6),6-(6,7)]
   864     1.21492268     1.21492268     1.21492268    6[1-(0),6-(1,6),6-(6,6)]
   865     0.96064572     0.96064572     0.96064572    6[6-(1,6),6-(1,6),6-(8,8)]
   866      0.5942342      0.5942342      0.5942342    6[1-(0),6-(6,6),6-(6,6)]
   867     1.12450432     1.12450432     1.12450432    6[6-(6,6),8-(29),8-(29)]
   868     39.2648638     39.2648638     39.2648638    6[1-(0),6-(6,6),6-(6,6)]
   869     0.14174756     0.14174756     0.14174756    6[6-(1,6),6-(6,6),6-(6,7)]
   870     0.19070772     0.19070772     0.19070772    6[6-(1,6),6-(6,6),7-(6,6)]
   871    39.36633768    39.36633768    39.36633768    6[1-(0),6-(1,6),6-(6,7)]
   872    39.05125536    39.05125536    39.05125536    6[1-(0),6-(1,6),6-(6,6)]
   873    38.96596992    38.96596992    38.96596992    6[6-(1,6),6-(1,6),6-(8,8)]
   874    38.63035592    38.63035592    38.63035592    6[6-(6,6),8-(29),8-(29)]
   875    18.41889116    18.41889116    18.41889116    6[6-(6,6),8-(29),8-(29)]
   876    18.32926248    18.32926248    18.32926248    6[1-(0),6-(6,6),6-(6,6)]
   877     18.3975698     18.3975698     18.3975698    6[6-(1,6),6-(1,6),6-(8,8)]
   878     18.4508732     18.4508732     18.4508732    6[1-(0),6-(1,6),6-(6,6)]
   879     18.4449506     18.4449506     18.4449506    6[1-(0),6-(1,6),6-(6,7)]
   880    18.36835164    18.36835164    18.36835164    6[6-(1,6),6-(6,6),7-(6,6)]
   881    18.31425856    18.31425856    18.31425856    6[6-(1,6),6-(6,6),6-(6,7)]
   882    18.24595124    18.24595124    18.24595124    6[6-(1,6),6-(6,6),6-(6,7)]
   883    18.25621708    18.25621708    18.25621708    6[6-(1,6),6-(6,6),7-(6,6)]
   884    18.23055248    18.23055248    18.23055248    6[1-(0),6-(1,6),6-(6,7)]
   885     18.1567174     18.1567174     18.1567174    6[1-(0),6-(1,6),6-(6,6)]
   886    18.12986828    18.12986828    18.12986828    6[6-(1,6),6-(1,6),6-(8,8)]
   887     18.1764594     18.1764594     18.1764594    6[1-(0),6-(6,6),6-(6,6)]
   888    18.07103712    18.07103712    18.07103712    6[6-(6,6),8-(29),8-(29)]
   889    18.50536112    18.50536112    18.50536112    6[6-(1,6),6-(1,6),7-(6,6)]
   890      19.524838      19.524838      19.524838    6[1-(0),6-(1,6),6-(6,7)]
   891     19.6117028     19.6117028     19.6117028    6[1-(0),6-(1,6),6-(6,7)]
   892    18.84531836    18.84531836    18.84531836    6[6-(1,6),6-(1,6),7-(6,6)]
   893    17.75555996    17.75555996    17.75555996    6[1-(0),6-(1,6),6-(6,7)]
   894     17.5387928     17.5387928     17.5387928    6[1-(0),6-(1,6),6-(6,7)]
   895    19.27371976    19.27371976    19.27371976    6[6-(1,6),6-(6,6),6-(6,7)]
   896     19.0332622     19.0332622     19.0332622    6[6-(1,6),6-(6,6),7-(6,6)]
   897     18.6285512     18.6285512     18.6285512    6[1-(0),6-(1,6),6-(6,7)]
   898    18.52707732    18.52707732    18.52707732    6[1-(0),6-(1,6),6-(6,6)]
   899    18.78135428    18.78135428    18.78135428    6[6-(1,6),6-(1,6),6-(8,8)]
   900     19.1477658     19.1477658     19.1477658    6[1-(0),6-(6,6),6-(6,6)]
   901    18.61749568    18.61749568    18.61749568    6[6-(6,6),8-(29),8-(29)]
   902     19.9611362     19.9611362     19.9611362    6[1-(0),6-(6,6),6-(6,6)]
   903    19.60025244    19.60025244    19.60025244    6[6-(1,6),6-(6,6),6-(6,7)]
   904    19.55129228    19.55129228    19.55129228    6[6-(1,6),6-(6,6),7-(6,6)]
   905    19.85966232    19.85966232    19.85966232    6[1-(0),6-(1,6),6-(6,7)]
   906    20.17474464    20.17474464    20.17474464    6[1-(0),6-(1,6),6-(6,6)]
   907    20.26003008    20.26003008    20.26003008    6[6-(1,6),6-(1,6),6-(8,8)]
   908    20.59564408    20.59564408    20.59564408    6[6-(6,6),8-(29),8-(29)]
   909    38.16089116    38.16089116    38.16089116    6[6-(6,6),8-(29),8-(29)]
   910    38.07126248    38.07126248    38.07126248    6[1-(0),6-(6,6),6-(6,6)]
   911     38.1395698     38.1395698     38.1395698    6[6-(1,6),6-(1,6),6-(8,8)]
   912     38.1928732     38.1928732     38.1928732    6[1-(0),6-(1,6),6-(6,6)]
   913     38.1869506     38.1869506     38.1869506    6[1-(0),6-(1,6),6-(6,7)]
   914    38.11035164    38.11035164    38.11035164    6[6-(1,6),6-(6,6),7-(6,6)]
   915    38.05625856    38.05625856    38.05625856    6[6-(1,6),6-(6,6),6-(6,7)]
   916    37.98795124    37.98795124    37.98795124    6[6-(1,6),6-(6,6),6-(6,7)]
   917    37.99821708    37.99821708    37.99821708    6[6-(1,6),6-(6,6),7-(6,6)]
   918    37.97255248    37.97255248    37.97255248    6[1-(0),6-(1,6),6-(6,7)]
   919     37.8987174     37.8987174     37.8987174    6[1-(0),6-(1,6),6-(6,6)]
   920    37.87186828    37.87186828    37.87186828    6[6-(1,6),6-(1,6),6-(8,8)]
   921     37.9184594     37.9184594     37.9184594    6[1-(0),6-(6,6),6-(6,6)]
   922    37.81303712    37.81303712    37.81303712    6[6-(6,6),8-(29),8-(29)]
   923    38.24736112    38.24736112    38.24736112    6[6-(1,6),6-(1,6),7-(6,6)]
   924      39.266838      39.266838      39.266838    6[1-(0),6-(1,6),6-(6,7)]
   925     39.3537028     39.3537028     39.3537028    6[1-(0),6-(1,6),6-(6,7)]
   926    38.58731836    38.58731836    38.58731836    6[6-(1,6),6-(1,6),7-(6,6)]
   927    37.49755996    37.49755996    37.49755996    6[1-(0),6-(1,6),6-(6,7)]
   928     37.2807928     37.2807928     37.2807928    6[1-(0),6-(1,6),6-(6,7)]
   929    39.01571976    39.01571976    39.01571976    6[6-(1,6),6-(6,6),6-(6,7)]
   930     38.7752622     38.7752622     38.7752622    6[6-(1,6),6-(6,6),7-(6,6)]
   931     38.3705512     38.3705512     38.3705512    6[1-(0),6-(1,6),6-(6,7)]
   932    38.26907732    38.26907732    38.26907732    6[1-(0),6-(1,6),6-(6,6)]
   933    38.52335428    38.52335428    38.52335428    6[6-(1,6),6-(1,6),6-(8,8)]
   934     38.8897658     38.8897658     38.8897658    6[1-(0),6-(6,6),6-(6,6)]
   935    38.35949568    38.35949568    38.35949568    6[6-(6,6),8-(29),8-(29)]
   936      0.2191362      0.2191362      0.2191362    6[1-(0),6-(6,6),6-(6,6)]
   937    39.34225244    39.34225244    39.34225244    6[6-(1,6),6-(6,6),6-(6,7)]
   938    39.29329228    39.29329228    39.29329228    6[6-(1,6),6-(6,6),7-(6,6)]
   939     0.11766232     0.11766232     0.11766232    6[1-(0),6-(1,6),6-(6,7)]
   940     0.43274464     0.43274464     0.43274464    6[1-(0),6-(1,6),6-(6,6)]
   941     0.51803008     0.51803008     0.51803008    6[6-(1,6),6-(1,6),6-(8,8)]
   942     0.85364408     0.85364408     0.85364408    6[6-(6,6),8-(29),8-(29)]
   943    21.06510884    21.06510884    21.06510884    6[6-(6,6),8-(29),8-(29)]
   944    21.15473752    21.15473752    21.15473752    6[1-(0),6-(6,6),6-(6,6)]
   945     21.0864302     21.0864302     21.0864302    6[6-(1,6),6-(1,6),6-(8,8)]
   946     21.0331268     21.0331268     21.0331268    6[1-(0),6-(1,6),6-(6,6)]
   947     21.0390494     21.0390494     21.0390494    6[1-(0),6-(1,6),6-(6,7)]
   948    21.11564836    21.11564836    21.11564836    6[6-(1,6),6-(6,6),7-(6,6)]
   949    21.16974144    21.16974144    21.16974144    6[6-(1,6),6-(6,6),6-(6,7)]
   950    21.23804876    21.23804876    21.23804876    6[6-(1,6),6-(6,6),6-(6,7)]
   951    21.22778292    21.22778292    21.22778292    6[6-(1,6),6-(6,6),7-(6,6)]
   952    21.25344752    21.25344752    21.25344752    6[1-(0),6-(1,6),6-(6,7)]
   953     21.3272826     21.3272826     21.3272826    6[1-(0),6-(1,6),6-(6,6)]
   954    21.35413172    21.35413172    21.35413172    6[6-(1,6),6-(1,6),6-(8,8)]
   955     21.3075406     21.3075406     21.3075406    6[1-(0),6-(6,6),6-(6,6)]
   956    21.41296288    21.41296288    21.41296288    6[6-(6,6),8-(29),8-(29)]
   957    20.97863888    20.97863888    20.97863888    6[6-(1,6),6-(1,6),7-(6,6)]
   958      19.959162      19.959162      19.959162    6[1-(0),6-(1,6),6-(6,7)]
   959     19.8722972     19.8722972     19.8722972    6[1-(0),6-(1,6),6-(6,7)]
   960    20.63868164    20.63868164    20.63868164    6[6-(1,6),6-(1,6),7-(6,6)]
   961    21.72844004    21.72844004    21.72844004    6[1-(0),6-(1,6),6-(6,7)]
   962     21.9452072     21.9452072     21.9452072    6[1-(0),6-(1,6),6-(6,7)]
   963    20.21028024    20.21028024    20.21028024    6[6-(1,6),6-(6,6),6-(6,7)]
   964     20.4507378     20.4507378     20.4507378    6[6-(1,6),6-(6,6),7-(6,6)]
   965     20.8554488     20.8554488     20.8554488    6[1-(0),6-(1,6),6-(6,7)]
   966    20.95692268    20.95692268    20.95692268    6[1-(0),6-(1,6),6-(6,6)]
   967    20.70264572    20.70264572    20.70264572    6[6-(1,6),6-(1,6),6-(8,8)]
   968     20.3362342     20.3362342     20.3362342    6[1-(0),6-(6,6),6-(6,6)]
   969    20.86650432    20.86650432    20.86650432    6[6-(6,6),8-(29),8-(29)]
   970     19.5228638     19.5228638     19.5228638    6[1-(0),6-(6,6),6-(6,6)]
   971    19.88374756    19.88374756    19.88374756    6[6-(1,6),6-(6,6),6-(6,7)]
   972    19.93270772    19.93270772    19.93270772    6[6-(1,6),6-(6,6),7-(6,6)]
   973    19.62433768    19.62433768    19.62433768    6[1-(0),6-(1,6),6-(6,7)]
   974    19.30925536    19.30925536    19.30925536    6[1-(0),6-(1,6),6-(6,6)]
   975    19.22396992    19.22396992    19.22396992    6[6-(1,6),6-(1,6),6-(8,8)]
   976    18.88835592    18.88835592    18.88835592    6[6-(6,6),8-(29),8-(29)]
   977    11.25728324    11.25728324    11.25728324    6[6-(6,6),8-(29),8-(29)]
   978    12.13975064    12.13975064    12.13975064    6[1-(0),6-(6,6),6-(6,6)]
   979     11.0890814     11.0890814     11.0890814    6[6-(1,6),6-(1,6),6-(8,8)]
   980     9.69766524     9.69766524     9.69766524    6[1-(0),6-(1,6),6-(6,6)]
   981      9.4129856      9.4129856      9.4129856    6[1-(0),6-(1,6),6-(6,7)]
   982     10.6527832     10.6527832     10.6527832    6[6-(1,6),6-(6,6),7-(6,6)]
   983    11.91390216    11.91390216    11.91390216    6[6-(1,6),6-(6,6),6-(6,7)]
   984    12.73793324    12.73793324    12.73793324    6[6-(1,6),6-(6,6),6-(6,7)]
   985    11.87718204    11.87718204    11.87718204    6[6-(1,6),6-(6,6),7-(6,6)]
   986     12.3861308     12.3861308     12.3861308    6[1-(0),6-(1,6),6-(6,7)]
   987     13.7483288     13.7483288     13.7483288    6[1-(0),6-(1,6),6-(6,6)]
   988    14.59486576    14.59486576    14.59486576    6[6-(1,6),6-(1,6),6-(8,8)]
   989    14.08710152    14.08710152    14.08710152    6[1-(0),6-(6,6),6-(6,6)]
   990    16.08104352    16.08104352    16.08104352    6[6-(6,6),8-(29),8-(29)]
   991      9.6183024      9.6183024      9.6183024    6[6-(1,6),6-(1,6),7-(6,6)]
   992       8.725964       8.725964       8.725964    6[1-(0),6-(1,6),6-(6,7)]
   993      7.7546576      7.7546576      7.7546576    6[1-(0),6-(1,6),6-(6,7)]
   994     7.55763244     7.55763244     7.55763244    6[6-(1,6),6-(1,6),7-(6,6)]
   995      8.4219372      8.4219372      8.4219372    6[1-(0),6-(1,6),6-(6,7)]
   996      9.4603664      9.4603664      9.4603664    6[1-(0),6-(1,6),6-(6,7)]
   997         4.9355         4.9355         4.9355    6[6-(1,6),6-(6,6),6-(6,7)]
   998      5.4251016      5.4251016      5.4251016    6[6-(1,6),6-(6,6),7-(6,6)]
   999     4.50236052     4.50236052     4.50236052    6[1-(0),6-(1,6),6-(6,7)]
  1000      3.2850688      3.2850688      3.2850688    6[1-(0),6-(1,6),6-(6,6)]
  1001     2.76743356     2.76743356     2.76743356    6[6-(1,6),6-(1,6),6-(8,8)]
  1002     3.58356784     3.58356784     3.58356784    6[1-(0),6-(6,6),6-(6,6)]
  1003     1.26111896     1.26111896     1.26111896    6[6-(6,6),8-(29),8-(29)]
  1004     6.25742432     6.25742432     6.25742432    6[1-(0),6-(6,6),6-(6,6)]
  1005     5.99682992     5.99682992     5.99682992    6[6-(1,6),6-(6,6),6-(6,7)]
  1006        7.20583        7.20583        7.20583    6[6-(1,6),6-(6,6),7-(6,6)]
  1007     8.44207404     8.44207404     8.44207404    6[1-(0),6-(1,6),6-(6,7)]
  1008     8.55855184     8.55855184     8.55855184    6[1-(0),6-(1,6),6-(6,6)]
  1009      7.4466824      7.4466824      7.4466824    6[6-(1,6),6-(1,6),6-(8,8)]
  1010     7.61606876     7.61606876     7.61606876    6[6-(6,6),8-(29),8-(29)]
  1011    30.99928324    30.99928324    30.99928324    6[6-(6,6),8-(29),8-(29)]
  1012    31.88175064    31.88175064    31.88175064    6[1-(0),6-(6,6),6-(6,6)]
  1013     30.8310814     30.8310814     30.8310814    6[6-(1,6),6-(1,6),6-(8,8)]
  1014    29.43966524    29.43966524    29.43966524    6[1-(0),6-(1,6),6-(6,6)]
  1015     29.1549856     29.1549856     29.1549856    6[1-(0),6-(1,6),6-(6,7)]
  1016     30.3947832     30.3947832     30.3947832    6[6-(1,6),6-(6,6),7-(6,6)]
  1017    31.65590216    31.65590216    31.65590216    6[6-(1,6),6-(6,6),6-(6,7)]
  1018    32.47993324    32.47993324    32.47993324    6[6-(1,6),6-(6,6),6-(6,7)]
  1019    31.61918204    31.61918204    31.61918204    6[6-(1,6),6-(6,6),7-(6,6)]
  1020     32.1281308     32.1281308     32.1281308    6[1-(0),6-(1,6),6-(6,7)]
  1021     33.4903288     33.4903288     33.4903288    6[1-(0),6-(1,6),6-(6,6)]
  1022    34.33686576    34.33686576    34.33686576    6[6-(1,6),6-(1,6),6-(8,8)]
  1023    33.82910152    33.82910152    33.82910152    6[1-(0),6-(6,6),6-(6,6)]
  1024    35.82304352    35.82304352    35.82304352    6[6-(6,6),8-(29),8-(29)]
  1025     29.3603024     29.3603024     29.3603024    6[6-(1,6),6-(1,6),7-(6,6)]
  1026      28.467964      28.467964      28.467964    6[1-(0),6-(1,6),6-(6,7)]
  1027     27.4966576     27.4966576     27.4966576    6[1-(0),6-(1,6),6-(6,7)]
  1028    27.29963244    27.29963244    27.29963244    6[6-(1,6),6-(1,6),7-(6,6)]
  1029     28.1639372     28.1639372     28.1639372    6[1-(0),6-(1,6),6-(6,7)]
  1030     29.2023664     29.2023664     29.2023664    6[1-(0),6-(1,6),6-(6,7)]
  1031        24.6775        24.6775        24.6775    6[6-(1,6),6-(6,6),6-(6,7)]
  1032     25.1671016     25.1671016     25.1671016    6[6-(1,6),6-(6,6),7-(6,6)]
  1033    24.24436052    24.24436052    24.24436052    6[1-(0),6-(1,6),6-(6,7)]
  1034     23.0270688     23.0270688     23.0270688    6[1-(0),6-(1,6),6-(6,6)]
  1035    22.50943356    22.50943356    22.50943356    6[6-(1,6),6-(1,6),6-(8,8)]
  1036    23.32556784    23.32556784    23.32556784    6[1-(0),6-(6,6),6-(6,6)]
  1037    21.00311896    21.00311896    21.00311896    6[6-(6,6),8-(29),8-(29)]
  1038    25.99942432    25.99942432    25.99942432    6[1-(0),6-(6,6),6-(6,6)]
  1039    25.73882992    25.73882992    25.73882992    6[6-(1,6),6-(6,6),6-(6,7)]
  1040       26.94783       26.94783       26.94783    6[6-(1,6),6-(6,6),7-(6,6)]
  1041    28.18407404    28.18407404    28.18407404    6[1-(0),6-(1,6),6-(6,7)]
  1042    28.30055184    28.30055184    28.30055184    6[1-(0),6-(1,6),6-(6,6)]
  1043     27.1886824     27.1886824     27.1886824    6[6-(1,6),6-(1,6),6-(8,8)]
  1044    27.35806876    27.35806876    27.35806876    6[6-(6,6),8-(29),8-(29)]
  1045     8.48471676     8.48471676     8.48471676    6[6-(6,6),8-(29),8-(29)]
  1046     7.60224936     7.60224936     7.60224936    6[1-(0),6-(6,6),6-(6,6)]
  1047      8.6529186      8.6529186      8.6529186    6[6-(1,6),6-(1,6),6-(8,8)]
  1048    10.04433476    10.04433476    10.04433476    6[1-(0),6-(1,6),6-(6,6)]
  1049     10.3290144     10.3290144     10.3290144    6[1-(0),6-(1,6),6-(6,7)]
  1050      9.0892168      9.0892168      9.0892168    6[6-(1,6),6-(6,6),7-(6,6)]
  1051     7.82809784     7.82809784     7.82809784    6[6-(1,6),6-(6,6),6-(6,7)]
  1052     7.00406676     7.00406676     7.00406676    6[6-(1,6),6-(6,6),6-(6,7)]
  1053     7.86481796     7.86481796     7.86481796    6[6-(1,6),6-(6,6),7-(6,6)]
  1054      7.3558692      7.3558692      7.3558692    6[1-(0),6-(1,6),6-(6,7)]
  1055      5.9936712      5.9936712      5.9936712    6[1-(0),6-(1,6),6-(6,6)]
  1056     5.14713424     5.14713424     5.14713424    6[6-(1,6),6-(1,6),6-(8,8)]
  1057     5.65489848     5.65489848     5.65489848    6[1-(0),6-(6,6),6-(6,6)]
  1058     3.66095648     3.66095648     3.66095648    6[6-(6,6),8-(29),8-(29)]
  1059     10.1236976     10.1236976     10.1236976    6[6-(1,6),6-(1,6),7-(6,6)]
  1060      11.016036      11.016036      11.016036    6[1-(0),6-(1,6),6-(6,7)]
  1061     11.9873424     11.9873424     11.9873424    6[1-(0),6-(1,6),6-(6,7)]
  1062    12.18436756    12.18436756    12.18436756    6[6-(1,6),6-(1,6),7-(6,6)]
  1063     11.3200628     11.3200628     11.3200628    6[1-(0),6-(1,6),6-(6,7)]
  1064     10.2816336     10.2816336     10.2816336    6[1-(0),6-(1,6),6-(6,7)]
  1065        14.8065        14.8065        14.8065    6[6-(1,6),6-(6,6),6-(6,7)]
  1066     14.3168984     14.3168984     14.3168984    6[6-(1,6),6-(6,6),7-(6,6)]
  1067    15.23963948    15.23963948    15.23963948    6[1-(0),6-(1,6),6-(6,7)]
  1068     16.4569312     16.4569312     16.4569312    6[1-(0),6-(1,6),6-(6,6)]
  1069    16.97456644    16.97456644    16.97456644    6[6-(1,6),6-(1,6),6-(8,8)]
  1070    16.15843216    16.15843216    16.15843216    6[1-(0),6-(6,6),6-(6,6)]
  1071    18.48088104    18.48088104    18.48088104    6[6-(6,6),8-(29),8-(29)]
  1072    13.48457568    13.48457568    13.48457568    6[1-(0),6-(6,6),6-(6,6)]
  1073    13.74517008    13.74517008    13.74517008    6[6-(1,6),6-(6,6),6-(6,7)]
  1074       12.53617       12.53617       12.53617    6[6-(1,6),6-(6,6),7-(6,6)]
  1075    11.29992596    11.29992596    11.29992596    6[1-(0),6-(1,6),6-(6,7)]
  1076    11.18344816    11.18344816    11.18344816    6[1-(0),6-(1,6),6-(6,6)]
  1077     12.2953176     12.2953176     12.2953176    6[6-(1,6),6-(1,6),6-(8,8)]
  1078    12.12593124    12.12593124    12.12593124    6[6-(6,6),8-(29),8-(29)]
  1079    28.22671676    28.22671676    28.22671676    6[6-(6,6),8-(29),8-(29)]
  1080    27.34424936    27.34424936    27.34424936    6[1-(0),6-(6,6),6-(6,6)]
  1081     28.3949186     28.3949186     28.3949186    6[6-(1,6),6-(1,6),6-(8,8)]
  1082    29.78633476    29.78633476    29.78633476    6[1-(0),6-(1,6),6-(6,6)]
  1083     30.0710144     30.0710144     30.0710144    6[1-(0),6-(1,6),6-(6,7)]
  1084     28.8312168     28.8312168     28.8312168    6[6-(1,6),6-(6,6),7-(6,6)]
  1085    27.57009784    27.57009784    27.57009784    6[6-(1,6),6-(6,6),6-(6,7)]
  1086    26.74606676    26.74606676    26.74606676    6[6-(1,6),6-(6,6),6-(6,7)]
  1087    27.60681796    27.60681796    27.60681796    6[6-(1,6),6-(6,6),7-(6,6)]
  1088     27.0978692     27.0978692     27.0978692    6[1-(0),6-(1,6),6-(6,7)]
  1089     25.7356712     25.7356712     25.7356712    6[1-(0),6-(1,6),6-(6,6)]
  1090    24.88913424    24.88913424    24.88913424    6[6-(1,6),6-(1,6),6-(8,8)]
  1091    25.39689848    25.39689848    25.39689848    6[1-(0),6-(6,6),6-(6,6)]
  1092    23.40295648    23.40295648    23.40295648    6[6-(6,6),8-(29),8-(29)]
  1093     29.8656976     29.8656976     29.8656976    6[6-(1,6),6-(1,6),7-(6,6)]
  1094      30.758036      30.758036      30.758036    6[1-(0),6-(1,6),6-(6,7)]
  1095     31.7293424     31.7293424     31.7293424    6[1-(0),6-(1,6),6-(6,7)]
  1096    31.92636756    31.92636756    31.92636756    6[6-(1,6),6-(1,6),7-(6,6)]
  1097     31.0620628     31.0620628     31.0620628    6[1-(0),6-(1,6),6-(6,7)]
  1098     30.0236336     30.0236336     30.0236336    6[1-(0),6-(1,6),6-(6,7)]
  1099        34.5485        34.5485        34.5485    6[6-(1,6),6-(6,6),6-(6,7)]
  1100     34.0588984     34.0588984     34.0588984    6[6-(1,6),6-(6,6),7-(6,6)]
  1101    34.98163948    34.98163948    34.98163948    6[1-(0),6-(1,6),6-(6,7)]
  1102     36.1989312     36.1989312     36.1989312    6[1-(0),6-(1,6),6-(6,6)]
  1103    36.71656644    36.71656644    36.71656644    6[6-(1,6),6-(1,6),6-(8,8)]
  1104    35.90043216    35.90043216    35.90043216    6[1-(0),6-(6,6),6-(6,6)]
  1105    38.22288104    38.22288104    38.22288104    6[6-(6,6),8-(29),8-(29)]
  1106    33.22657568    33.22657568    33.22657568    6[1-(0),6-(6,6),6-(6,6)]
  1107    33.48717008    33.48717008    33.48717008    6[6-(1,6),6-(6,6),6-(6,7)]
  1108       32.27817       32.27817       32.27817    6[6-(1,6),6-(6,6),7-(6,6)]
  1109    31.04192596    31.04192596    31.04192596    6[1-(0),6-(1,6),6-(6,7)]
  1110    30.92544816    30.92544816    30.92544816    6[1-(0),6-(1,6),6-(6,6)]
  1111     32.0373176     32.0373176     32.0373176    6[6-(1,6),6-(1,6),6-(8,8)]
  1112    31.86793124    31.86793124    31.86793124    6[6-(6,6),8-(29),8-(29)]
  1113     18.6324996     18.6324996     18.6324996    6[6-(6,6),8-(29),8-(29)]
  1114    16.25200924    16.25200924    16.25200924    6[1-(0),6-(6,6),6-(6,6)]
  1115    17.24108344    17.24108344    17.24108344    6[6-(1,6),6-(1,6),6-(8,8)]
  1116    16.81268204    16.81268204    16.81268204    6[1-(0),6-(1,6),6-(6,6)]
  1117      15.280308      15.280308      15.280308    6[1-(0),6-(1,6),6-(6,7)]
  1118     14.4629892     14.4629892     14.4629892    6[6-(1,6),6-(6,6),7-(6,6)]
  1119    14.99246964    14.99246964    14.99246964    6[6-(1,6),6-(6,6),6-(6,7)]
  1120    13.89165572    13.89165572    13.89165572    6[6-(1,6),6-(6,6),6-(6,7)]
  1121    12.64001292    12.64001292    12.64001292    6[6-(1,6),6-(6,6),7-(6,6)]
  1122     11.4187728     11.4187728     11.4187728    6[1-(0),6-(1,6),6-(6,7)]
  1123       11.15423       11.15423       11.15423    6[1-(0),6-(1,6),6-(6,6)]
  1124     12.3071628     12.3071628     12.3071628    6[6-(1,6),6-(1,6),6-(8,8)]
  1125    13.62671808    13.62671808    13.62671808    6[1-(0),6-(6,6),6-(6,6)]
  1126     12.1354074     12.1354074     12.1354074    6[6-(6,6),8-(29),8-(29)]
  1127    12.21990316    12.21990316    12.21990316    6[6-(1,6),6-(1,6),7-(6,6)]
  1128     12.2321432     12.2321432     12.2321432    6[1-(0),6-(1,6),6-(6,7)]
  1129     11.2766304     11.2766304     11.2766304    6[1-(0),6-(1,6),6-(6,7)]
  1130    10.32190728    10.32190728    10.32190728    6[6-(1,6),6-(1,6),7-(6,6)]
  1131    10.22596116    10.22596116    10.22596116    6[1-(0),6-(1,6),6-(6,7)]
  1132     11.1660752     11.1660752     11.1660752    6[1-(0),6-(1,6),6-(6,7)]
  1133     7.86244892     7.86244892     7.86244892    6[6-(1,6),6-(6,6),6-(6,7)]
  1134       9.120804       9.120804       9.120804    6[6-(1,6),6-(6,6),7-(6,6)]
  1135    10.27215744    10.27215744    10.27215744    6[1-(0),6-(1,6),6-(6,7)]
  1136    10.03525344    10.03525344    10.03525344    6[1-(0),6-(1,6),6-(6,6)]
  1137     8.70661684     8.70661684     8.70661684    6[6-(1,6),6-(1,6),6-(8,8)]
  1138     7.64054884     7.64054884     7.64054884    6[1-(0),6-(6,6),6-(6,6)]
  1139     8.46181604     8.46181604     8.46181604    6[6-(6,6),8-(29),8-(29)]
  1140     5.79269764     5.79269764     5.79269764    6[1-(0),6-(6,6),6-(6,6)]
  1141     7.11185808     7.11185808     7.11185808    6[6-(1,6),6-(6,6),6-(6,7)]
  1142        7.99551        7.99551        7.99551    6[6-(1,6),6-(6,6),7-(6,6)]
  1143     7.37995444     7.37995444     7.37995444    6[1-(0),6-(1,6),6-(6,7)]
  1144     6.16819048     6.16819048     6.16819048    6[1-(0),6-(1,6),6-(6,6)]
  1145     5.22649708     5.22649708     5.22649708    6[6-(1,6),6-(1,6),6-(8,8)]
  1146     3.91523344     3.91523344     3.91523344    6[6-(6,6),8-(29),8-(29)]
  1147     20.8515004     20.8515004     20.8515004    6[6-(6,6),8-(29),8-(29)]
  1148    23.23199076    23.23199076    23.23199076    6[1-(0),6-(6,6),6-(6,6)]
  1149    22.24291656    22.24291656    22.24291656    6[6-(1,6),6-(1,6),6-(8,8)]
  1150    22.67131796    22.67131796    22.67131796    6[1-(0),6-(1,6),6-(6,6)]
  1151      24.203692      24.203692      24.203692    6[1-(0),6-(1,6),6-(6,7)]
  1152     25.0210108     25.0210108     25.0210108    6[6-(1,6),6-(6,6),7-(6,6)]
  1153    24.49153036    24.49153036    24.49153036    6[6-(1,6),6-(6,6),6-(6,7)]
  1154    25.59234428    25.59234428    25.59234428    6[6-(1,6),6-(6,6),6-(6,7)]
  1155    26.84398708    26.84398708    26.84398708    6[6-(1,6),6-(6,6),7-(6,6)]
  1156     28.0652272     28.0652272     28.0652272    6[1-(0),6-(1,6),6-(6,7)]
  1157       28.32977       28.32977       28.32977    6[1-(0),6-(1,6),6-(6,6)]
  1158     27.1768372     27.1768372     27.1768372    6[6-(1,6),6-(1,6),6-(8,8)]
  1159    25.85728192    25.85728192    25.85728192    6[1-(0),6-(6,6),6-(6,6)]
  1160     27.3485926     27.3485926     27.3485926    6[6-(6,6),8-(29),8-(29)]
  1161    27.26409684    27.26409684    27.26409684    6[6-(1,6),6-(1,6),7-(6,6)]
  1162     27.2518568     27.2518568     27.2518568    6[1-(0),6-(1,6),6-(6,7)]
  1163     28.2073696     28.2073696     28.2073696    6[1-(0),6-(1,6),6-(6,7)]
  1164    29.16209272    29.16209272    29.16209272    6[6-(1,6),6-(1,6),7-(6,6)]
  1165    29.25803884    29.25803884    29.25803884    6[1-(0),6-(1,6),6-(6,7)]
  1166     28.3179248     28.3179248     28.3179248    6[1-(0),6-(1,6),6-(6,7)]
  1167    31.62155108    31.62155108    31.62155108    6[6-(1,6),6-(6,6),6-(6,7)]
  1168      30.363196      30.363196      30.363196    6[6-(1,6),6-(6,6),7-(6,6)]
  1169    29.21184256    29.21184256    29.21184256    6[1-(0),6-(1,6),6-(6,7)]
  1170    29.44874656    29.44874656    29.44874656    6[1-(0),6-(1,6),6-(6,6)]
  1171    30.77738316    30.77738316    30.77738316    6[6-(1,6),6-(1,6),6-(8,8)]
  1172    31.84345116    31.84345116    31.84345116    6[1-(0),6-(6,6),6-(6,6)]
  1173    31.02218396    31.02218396    31.02218396    6[6-(6,6),8-(29),8-(29)]
  1174    33.69130236    33.69130236    33.69130236    6[1-(0),6-(6,6),6-(6,6)]
  1175    32.37214192    32.37214192    32.37214192    6[6-(1,6),6-(6,6),6-(6,7)]
  1176       31.48849       31.48849       31.48849    6[6-(1,6),6-(6,6),7-(6,6)]
  1177    32.10404556    32.10404556    32.10404556    6[1-(0),6-(1,6),6-(6,7)]
  1178    33.31580952    33.31580952    33.31580952    6[1-(0),6-(1,6),6-(6,6)]
  1179    34.25750292    34.25750292    34.25750292    6[6-(1,6),6-(1,6),6-(8,8)]
  1180    35.56876656    35.56876656    35.56876656    6[6-(6,6),8-(29),8-(29)]
  1181     38.3744996     38.3744996     38.3744996    6[6-(6,6),8-(29),8-(29)]
  1182    35.99400924    35.99400924    35.99400924    6[1-(0),6-(6,6),6-(6,6)]
  1183    36.98308344    36.98308344    36.98308344    6[6-(1,6),6-(1,6),6-(8,8)]
  1184    36.55468204    36.55468204    36.55468204    6[1-(0),6-(1,6),6-(6,6)]
  1185      35.022308      35.022308      35.022308    6[1-(0),6-(1,6),6-(6,7)]
  1186     34.2049892     34.2049892     34.2049892    6[6-(1,6),6-(6,6),7-(6,6)]
  1187    34.73446964    34.73446964    34.73446964    6[6-(1,6),6-(6,6),6-(6,7)]
  1188    33.63365572    33.63365572    33.63365572    6[6-(1,6),6-(6,6),6-(6,7)]
  1189    32.38201292    32.38201292    32.38201292    6[6-(1,6),6-(6,6),7-(6,6)]
  1190     31.1607728     31.1607728     31.1607728    6[1-(0),6-(1,6),6-(6,7)]
  1191       30.89623       30.89623       30.89623    6[1-(0),6-(1,6),6-(6,6)]
  1192     32.0491628     32.0491628     32.0491628    6[6-(1,6),6-(1,6),6-(8,8)]
  1193    33.36871808    33.36871808    33.36871808    6[1-(0),6-(6,6),6-(6,6)]
  1194     31.8774074     31.8774074     31.8774074    6[6-(6,6),8-(29),8-(29)]
  1195    31.96190316    31.96190316    31.96190316    6[6-(1,6),6-(1,6),7-(6,6)]
  1196     31.9741432     31.9741432     31.9741432    6[1-(0),6-(1,6),6-(6,7)]
  1197     31.0186304     31.0186304     31.0186304    6[1-(0),6-(1,6),6-(6,7)]
  1198    30.06390728    30.06390728    30.06390728    6[6-(1,6),6-(1,6),7-(6,6)]
  1199    29.96796116    29.96796116    29.96796116    6[1-(0),6-(1,6),6-(6,7)]
  1200     30.9080752     30.9080752     30.9080752    6[1-(0),6-(1,6),6-(6,7)]
  1201    27.60444892    27.60444892    27.60444892    6[6-(1,6),6-(6,6),6-(6,7)]
  1202      28.862804      28.862804      28.862804    6[6-(1,6),6-(6,6),7-(6,6)]
  1203    30.01415744    30.01415744    30.01415744    6[1-(0),6-(1,6),6-(6,7)]
  1204    29.77725344    29.77725344    29.77725344    6[1-(0),6-(1,6),6-(6,6)]
  1205    28.44861684    28.44861684    28.44861684    6[6-(1,6),6-(1,6),6-(8,8)]
  1206    27.38254884    27.38254884    27.38254884    6[1-(0),6-(6,6),6-(6,6)]
  1207    28.20381604    28.20381604    28.20381604    6[6-(6,6),8-(29),8-(29)]
  1208    25.53469764    25.53469764    25.53469764    6[1-(0),6-(6,6),6-(6,6)]
  1209    26.85385808    26.85385808    26.85385808    6[6-(1,6),6-(6,6),6-(6,7)]
  1210       27.73751       27.73751       27.73751    6[6-(1,6),6-(6,6),7-(6,6)]
  1211    27.12195444    27.12195444    27.12195444    6[1-(0),6-(1,6),6-(6,7)]
  1212    25.91019048    25.91019048    25.91019048    6[1-(0),6-(1,6),6-(6,6)]
  1213    24.96849708    24.96849708    24.96849708    6[6-(1,6),6-(1,6),6-(8,8)]
  1214    23.65723344    23.65723344    23.65723344    6[6-(6,6),8-(29),8-(29)]
  1215      1.1095004      1.1095004      1.1095004    6[6-(6,6),8-(29),8-(29)]
  1216     3.48999076     3.48999076     3.48999076    6[1-(0),6-(6,6),6-(6,6)]
  1217     2.50091656     2.50091656     2.50091656    6[6-(1,6),6-(1,6),6-(8,8)]
  1218     2.92931796     2.92931796     2.92931796    6[1-(0),6-(1,6),6-(6,6)]
  1219       4.461692       4.461692       4.461692    6[1-(0),6-(1,6),6-(6,7)]
  1220      5.2790108      5.2790108      5.2790108    6[6-(1,6),6-(6,6),7-(6,6)]
  1221     4.74953036     4.74953036     4.74953036    6[6-(1,6),6-(6,6),6-(6,7)]
  1222     5.85034428     5.85034428     5.85034428    6[6-(1,6),6-(6,6),6-(6,7)]
  1223     7.10198708     7.10198708     7.10198708    6[6-(1,6),6-(6,6),7-(6,6)]
  1224      8.3232272      8.3232272      8.3232272    6[1-(0),6-(1,6),6-(6,7)]
  1225        8.58777        8.58777        8.58777    6[1-(0),6-(1,6),6-(6,6)]
  1226      7.4348372      7.4348372      7.4348372    6[6-(1,6),6-(1,6),6-(8,8)]
  1227     6.11528192     6.11528192     6.11528192    6[1-(0),6-(6,6),6-(6,6)]
  1228      7.6065926      7.6065926      7.6065926    6[6-(6,6),8-(29),8-(29)]
  1229     7.52209684     7.52209684     7.52209684    6[6-(1,6),6-(1,6),7-(6,6)]
  1230      7.5098568      7.5098568      7.5098568    6[1-(0),6-(1,6),6-(6,7)]
  1231      8.4653696      8.4653696      8.4653696    6[1-(0),6-(1,6),6-(6,7)]
  1232     9.42009272     9.42009272     9.42009272    6[6-(1,6),6-(1,6),7-(6,6)]
  1233     9.51603884     9.51603884     9.51603884    6[1-(0),6-(1,6),6-(6,7)]
  1234      8.5759248      8.5759248      8.5759248    6[1-(0),6-(1,6),6-(6,7)]
  1235    11.87955108    11.87955108    11.87955108    6[6-(1,6),6-(6,6),6-(6,7)]
  1236      10.621196      10.621196      10.621196    6[6-(1,6),6-(6,6),7-(6,6)]
  1237     9.46984256     9.46984256     9.46984256    6[1-(0),6-(1,6),6-(6,7)]
  1238     9.70674656     9.70674656     9.70674656    6[1-(0),6-(1,6),6-(6,6)]
  1239    11.03538316    11.03538316    11.03538316    6[6-(1,6),6-(1,6),6-(8,8)]
  1240    12.10145116    12.10145116    12.10145116    6[1-(0),6-(6,6),6-(6,6)]
  1241    11.28018396    11.28018396    11.28018396    6[6-(6,6),8-(29),8-(29)]
  1242    13.94930236    13.94930236    13.94930236    6[1-(0),6-(6,6),6-(6,6)]
  1243    12.63014192    12.63014192    12.63014192    6[6-(1,6),6-(6,6),6-(6,7)]
  1244       11.74649       11.74649       11.74649    6[6-(1,6),6-(6,6),7-(6,6)]
  1245    12.36204556    12.36204556    12.36204556    6[1-(0),6-(1,6),6-(6,7)]
  1246    13.57380952    13.57380952    13.57380952    6[1-(0),6-(1,6),6-(6,6)]
  1247    14.51550292    14.51550292    14.51550292    6[6-(1,6),6-(1,6),6-(8)]
  1248    15.82676656    15.82676656    15.82676656    6[6-(6,6),8-(29)]
  1249    38.06297084    38.06297084    38.06297084    7[6-(6,6),6-(6,6),6-(6,6)]
  1250    38.93003948    38.93003948    38.93003948    7[6-(6,6),6-(6,6),6-(6,6)]
  1251    21.16302916    21.16302916    21.16302916    7[6-(6,6),6-(6,6),6-(6,6)]
  1252    20.29596052    20.29596052    20.29596052    7[6-(6,6),6-(6,6),6-(6,6)]
  1253     1.42102916     1.42102916     1.42102916    7[6-(6,6),6-(6,6),6-(6,6)]
  1254     0.55396052     0.55396052     0.55396052    7[6-(6,6),6-(6,6),6-(6,6)]
  1255    18.32097084    18.32097084    18.32097084    7[6-(6,6),6-(6,6),6-(6,6)]
  1256    19.18803948    19.18803948    19.18803948    7[6-(6,6),6-(6,6),6-(6,6)]
  1257    28.98875796    28.98875796    28.98875796    7[6-(6,6),6-(6,6),6-(6,6)]
  1258     32.7954104     32.7954104     32.7954104    7[6-(6,6),6-(6,6),6-(6,6)]
  1259     9.24675796     9.24675796     9.24675796    7[6-(6,6),6-(6,6),6-(6,6)]
  1260     13.0534104     13.0534104     13.0534104    7[6-(6,6),6-(6,6),6-(6,6)]
  1261    30.23724204    30.23724204    30.23724204    7[6-(6,6),6-(6,6),6-(6,6)]
  1262     26.4305896     26.4305896     26.4305896    7[6-(6,6),6-(6,6),6-(6,6)]
  1263    10.49524204    10.49524204    10.49524204    7[6-(6,6),6-(6,6),6-(6,6)]
  1264      6.6885896      6.6885896      6.6885896    7[6-(6,6),6-(6,6),6-(6,6)]
  1265     26.3338538     26.3338538     26.3338538    7[6-(6,6),6-(6,6),6-(6,6)]
  1266     30.3118668     30.3118668     30.3118668    7[6-(6,6),6-(6,6),6-(6,6)]
  1267     13.1501462     13.1501462     13.1501462    7[6-(6,6),6-(6,6),6-(6,6)]
  1268      9.1721332      9.1721332      9.1721332    7[6-(6,6),6-(6,6),6-(6,6)]
  1269      6.5918538      6.5918538      6.5918538    7[6-(6,6),6-(6,6),6-(6,6)]
  1270     10.5698668     10.5698668     10.5698668    7[6-(6,6),6-(6,6),6-(6,6)]
  1271     32.8921462     32.8921462     32.8921462    7[6-(6,6),6-(6,6),6-(6,6)]
  1272     28.9141332     28.9141332     28.9141332    7[6-(6,6),6-(6,6),6-(6,6)]
  1273     1.42102916     1.42102916     1.42102916    7[6-(6,6),6-(6,6),6-(6,6)]
  1274     0.55396052     0.55396052     0.55396052    7[6-(6,6),6-(6,6),6-(6,6)]
  1275    18.32097084    18.32097084    18.32097084    7[6-(6,6),6-(6,6),6-(6,6)]
  1276    19.18803948    19.18803948    19.18803948    7[6-(6,6),6-(6,6),6-(6,6)]
  1277    38.06297084    38.06297084    38.06297084    7[6-(6,6),6-(6,6),6-(6,6)]
  1278    38.93003948    38.93003948    38.93003948    7[6-(6,6),6-(6,6),6-(6,6)]
  1279    21.16302916    21.16302916    21.16302916    7[6-(6,6),6-(6,6),6-(6,6)]
  1280    20.29596052    20.29596052    20.29596052    7[6-(6,6),6-(6,6),6-(6,6)]
  1281    10.49524204    10.49524204    10.49524204    7[6-(6,6),6-(6,6),6-(6,6)]
  1282      6.6885896      6.6885896      6.6885896    7[6-(6,6),6-(6,6),6-(6,6)]
  1283    30.23724204    30.23724204    30.23724204    7[6-(6,6),6-(6,6),6-(6,6)]
  1284     26.4305896     26.4305896     26.4305896    7[6-(6,6),6-(6,6),6-(6,6)]
  1285     9.24675796     9.24675796     9.24675796    7[6-(6,6),6-(6,6),6-(6,6)]
  1286     13.0534104     13.0534104     13.0534104    7[6-(6,6),6-(6,6),6-(6,6)]
  1287    28.98875796    28.98875796    28.98875796    7[6-(6,6),6-(6,6),6-(6,6)]
  1288     32.7954104     32.7954104     32.7954104    7[6-(6,6),6-(6,6),6-(6,6)]
  1289     13.1501462     13.1501462     13.1501462    7[6-(6,6),6-(6,6),6-(6,6)]
  1290      9.1721332      9.1721332      9.1721332    7[6-(6,6),6-(6,6),6-(6,6)]
  1291     26.3338538     26.3338538     26.3338538    7[6-(6,6),6-(6,6),6-(6,6)]
  1292     30.3118668     30.3118668     30.3118668    7[6-(6,6),6-(6,6),6-(6,6)]
  1293     32.8921462     32.8921462     32.8921462    7[6-(6,6),6-(6,6),6-(6,6)]
  1294     28.9141332     28.9141332     28.9141332    7[6-(6,6),6-(6,6),6-(6,6)]
  1295      6.5918538      6.5918538      6.5918538    7[6-(6,6),6-(6,6),6-(6,6)]
  1296     10.5698668     10.5698668     10.5698668    7[6-(6,6),6-(6,6),6-(6,6)]
  1297    38.15417888    38.15417888    38.15417888    8[6-(6,8),29-(8,8,8)]
  1298    38.10284968    38.10284968    38.10284968    8[6-(6,8),29-(8,8,8)]
  1299    38.00058612    38.00058612    38.00058612    8[6-(6,8),29-(8,8,8)]
  1300     37.9125368     37.9125368     37.9125368    8[6-(6,8),29-(8,8,8)]
  1301    37.98123896    37.98123896    37.98123896    8[6-(6,8),29-(8,8,8)]
  1302    38.54901888    38.54901888    38.54901888    8[6-(6,8),29-(8,8,8)]
  1303     0.62463688     0.62463688     0.62463688    8[6-(6,8),29-(8,8,8)]
  1304     1.33219016     1.33219016     1.33219016    8[6-(6,8),29-(8,8,8)]
  1305    21.07182112    21.07182112    21.07182112    8[6-(6,8),29-(8,8,8)]
  1306    21.12315032    21.12315032    21.12315032    8[6-(6,8),29-(8,8,8)]
  1307    21.22541388    21.22541388    21.22541388    8[6-(6,8),29-(8,8,8)]
  1308     21.3134632     21.3134632     21.3134632    8[6-(6,8),29-(8,8,8)]
  1309    21.24476104    21.24476104    21.24476104    8[6-(6,8),29-(8,8,8)]
  1310    20.67698112    20.67698112    20.67698112    8[6-(6,8),29-(8,8,8)]
  1311    19.11736312    19.11736312    19.11736312    8[6-(6,8),29-(8,8,8)]
  1312    18.40980984    18.40980984    18.40980984    8[6-(6,8),29-(8,8,8)]
  1313     1.32982112     1.32982112     1.32982112    8[6-(6,8),29-(8,8,8)]
  1314     1.38115032     1.38115032     1.38115032    8[6-(6,8),29-(8,8,8)]
  1315     1.48341388     1.48341388     1.48341388    8[6-(6,8),29-(8,8,8)]
  1316      1.5714632      1.5714632      1.5714632    8[6-(6,8),29-(8,8,8)]
  1317     1.50276104     1.50276104     1.50276104    8[6-(6,8),29-(8,8,8)]
  1318     0.93498112     0.93498112     0.93498112    8[6-(6,8),29-(8,8,8)]
  1319    38.85936312    38.85936312    38.85936312    8[6-(6,8),29-(8,8,8)]
  1320    38.15180984    38.15180984    38.15180984    8[6-(6,8),29-(8,8,8)]
  1321    18.41217888    18.41217888    18.41217888    8[6-(6,8),29-(8,8,8)]
  1322    18.36084968    18.36084968    18.36084968    8[6-(6,8),29-(8,8,8)]
  1323    18.25858612    18.25858612    18.25858612    8[6-(6,8),29-(8,8,8)]
  1324     18.1705368     18.1705368     18.1705368    8[6-(6,8),29-(8,8)]
  1325    18.23923896    18.23923896    18.23923896    8[6-(6,8),29-(8,8,8)]
  1326    18.80701888    18.80701888    18.80701888    8[6-(6,8),29-(8,8,8)]
  1327    20.36663688    20.36663688    20.36663688    8[6-(6,8),29-(8,8,8)]
  1328    21.07419016    21.07419016    21.07419016    8[6-(6,8),29-(8,8,8)]
  1329      26.937959      26.937959      26.937959    8[6-(6,8),29-(8,8,8)]
  1330     29.2556698     29.2556698     29.2556698    8[6-(6,8),29-(8,8,8)]
  1331     22.6657902     22.6657902     22.6657902    8[6-(6,8),29-(8,8,8)]
  1332    23.01285456    23.01285456    23.01285456    8[6-(6,8),29-(8,8,8)]
  1333    38.94622792    38.94622792    38.94622792    8[6-(6,8),29-(8,8,8)]
  1334    38.65325664    38.65325664    38.65325664    8[6-(6,8),29-(8,8,8)]
  1335    32.82344404    32.82344404    32.82344404    8[6-(6,8),29-(8,8,8)]
  1336    30.71183972    30.71183972    30.71183972    8[6-(6,8),29-(8,8,8)]
  1337       7.195959       7.195959       7.195959    8[6-(6,8),29-(8,8,8)]
  1338      9.5136698      9.5136698      9.5136698    8[6-(6,8),29-(8,8,8)]
  1339      2.9237902      2.9237902      2.9237902    8[6-(6,8),29-(8,8,8)]
  1340     3.27085456     3.27085456     3.27085456    8[6-(6,8),29-(8,8,8)]
  1341    19.20422792    19.20422792    19.20422792    8[6-(6,8),29-(8,8,8)]
  1342    18.91125664    18.91125664    18.91125664    8[6-(6,8),29-(8,8,8)]
  1343    13.08144404    13.08144404    13.08144404    8[6-(6,8),29-(8,8,8)]
  1344    10.96983972    10.96983972    10.96983972    8[6-(6,8),29-(8,8,8)]
  1345      32.288041      32.288041      32.288041    8[6-(6,8),29-(8,8,8)]
  1346     29.9703302     29.9703302     29.9703302    8[6-(6,8),29-(8,8,8)]
  1347     36.5602098     36.5602098     36.5602098    8[6-(6,8),29-(8,8,8)]
  1348    36.21314544    36.21314544    36.21314544    8[6-(6,8),29-(8,8,8)]
  1349    20.27977208    20.27977208    20.27977208    8[6-(6,8),29-(8,8,8)]
  1350    20.57274336    20.57274336    20.57274336    8[6-(6,8),29-(8,8,8)]
  1351    26.40255596    26.40255596    26.40255596    8[6-(6,8),29-(8,8,8)]
  1352    28.51416028    28.51416028    28.51416028    8[6-(6,8),29-(8,8,8)]
  1353      12.546041      12.546041      12.546041    8[6-(6,8),29-(8,8,8)]
  1354     10.2283302     10.2283302     10.2283302    8[6-(6,8),29-(8,8,8)]
  1355     16.8182098     16.8182098     16.8182098    8[6-(6,8),29-(8,8,8)]
  1356    16.47114544    16.47114544    16.47114544    8[6-(6,8),29-(8,8,8)]
  1357     0.53777208     0.53777208     0.53777208    8[6-(6,8),29-(8,8,8)]
  1358     0.83074336     0.83074336     0.83074336    8[6-(6,8),29-(8,8,8)]
  1359     6.66055596     6.66055596     6.66055596    8[6-(6,8),29-(8,8,8)]
  1360     8.77216028     8.77216028     8.77216028    8[6-(6,8),29-(8,8,8)]
  1361    20.47324368    20.47324368    20.47324368    8[6-(6,8),29-(8,8,8)]
  1362    19.99430276    19.99430276    19.99430276    8[6-(6,8),29-(8,8,8)]
  1363    26.32872088    26.32872088    26.32872088    8[6-(6,8),29-(8,8,8)]
  1364    28.54811652    28.54811652    28.54811652    8[6-(6,8),29-(8,8,8)]
  1365    30.02837168    30.02837168    30.02837168    8[6-(6,8),29-(8,8,8)]
  1366     32.1557696     32.1557696     32.1557696    8[6-(6,8),29-(8,8,8)]
  1367    36.37818856    36.37818856    36.37818856    8[6-(6,8),29-(8,8,8)]
  1368    36.03586228    36.03586228    36.03586228    8[6-(6,8),29-(8,8,8)]
  1369    19.01075632    19.01075632    19.01075632    8[6-(6,8),29-(8,8,8)]
  1370    19.48969724    19.48969724    19.48969724    8[6-(6,8),29-(8,8,8)]
  1371    13.15527912    13.15527912    13.15527912    8[6-(6,8),29-(8,8,8)]
  1372    10.93588348    10.93588348    10.93588348    8[6-(6,8),29-(8,8,8)]
  1373     9.45562832     9.45562832     9.45562832    8[6-(6,8),29-(8,8,8)]
  1374      7.3282304      7.3282304      7.3282304    8[6-(6,8),29-(8,8,8)]
  1375     3.10581144     3.10581144     3.10581144    8[6-(6,8),29-(8,8,8)]
  1376     3.44813772     3.44813772     3.44813772    8[6-(6,8),29-(8,8,8)]
  1377     0.73124368     0.73124368     0.73124368    8[6-(6,8),29-(8,8,8)]
  1378     0.25230276     0.25230276     0.25230276    8[6-(6,8),29-(8,8,8)]
  1379     6.58672088     6.58672088     6.58672088    8[6-(6,8),29-(8,8,8)]
  1380     8.80611652     8.80611652     8.80611652    8[6-(6,8),29-(8,8,8)]
  1381    10.28637168    10.28637168    10.28637168    8[6-(6,8),29-(8,8,8)]
  1382     12.4137696     12.4137696     12.4137696    8[6-(6,8),29-(8,8,8)]
  1383    16.63618856    16.63618856    16.63618856    8[6-(6,8),29-(8,8,8)]
  1384    16.29386228    16.29386228    16.29386228    8[6-(6,8),29-(8,8,8)]
  1385    38.75275632    38.75275632    38.75275632    8[6-(6,8),29-(8,8,8)]
  1386    39.23169724    39.23169724    39.23169724    8[6-(6,8),29-(8,8,8)]
  1387    32.89727912    32.89727912    32.89727912    8[6-(6,8),29-(8,8,8)]
  1388    30.67788348    30.67788348    30.67788348    8[6-(6,8),29-(8,8,8)]
  1389    29.19762832    29.19762832    29.19762832    8[6-(6,8),29-(8,8,8)]
  1390     27.0702304     27.0702304     27.0702304    8[6-(6,8),29-(8,8,8)]
  1391    22.84781144    22.84781144    22.84781144    8[6-(6,8),29-(8,8,8)]
  1392    23.19013772    23.19013772    23.19013772    8[6-(6,8),29-(8,8,8)]
  1393     1.32982112     1.32982112     1.32982112    8[6-(6,8),29-(8,8,8)]
  1394     1.38115032     1.38115032     1.38115032    8[6-(6,8),29-(8,8,8)]
  1395     1.48341388     1.48341388     1.48341388    8[6-(6,8),29-(8,8,8)]
  1396      1.5714632      1.5714632      1.5714632    8[6-(6,8),29-(8,8,8)]
  1397     1.50276104     1.50276104     1.50276104    8[6-(6,8),29-(8,8,8)]
  1398     0.93498112     0.93498112     0.93498112    8[6-(6,8),29-(8,8,8)]
  1399    38.85936312    38.85936312    38.85936312    8[6-(6,8),29-(8,8,8)]
  1400    38.15180984    38.15180984    38.15180984    8[6-(6,8),29-(8,8,8)]
  1401    18.41217888    18.41217888    18.41217888    8[6-(6,8),29-(8,8,8)]
  1402    18.36084968    18.36084968    18.36084968    8[6-(6,8),29-(8,8,8)]
  1403    18.25858612    18.25858612    18.25858612    8[6-(6,8),29-(8,8,8)]
  1404     18.1705368     18.1705368     18.1705368    8[6-(6,8),29-(8,8,8)]
  1405    18.23923896    18.23923896    18.23923896    8[6-(6,8),29-(8,8)]
  1406    18.80701888    18.80701888    18.80701888    8[6-(6,8),29-(8,8,8)]
  1407    20.36663688    20.36663688    20.36663688    8[6-(6,8),29-(8,8,8)]
  1408    21.07419016    21.07419016    21.07419016    8[6-(6,8),29-(8,8,8)]
  1409    38.15417888    38.15417888    38.15417888    8[6-(6,8),29-(8,8,8)]
  1410    38.10284968    38.10284968    38.10284968    8[6-(6,8),29-(8,8,8)]
  1411    38.00058612    38.00058612    38.00058612    8[6-(6,8),29-(8,8,8)]
  1412     37.9125368     37.9125368     37.9125368    8[6-(6,8),29-(8,8,8)]
  1413    37.98123896    37.98123896    37.98123896    8[6-(6,8),29-(8,8,8)]
  1414    38.54901888    38.54901888    38.54901888    8[6-(6,8),29-(8,8,8)]
  1415     0.62463688     0.62463688     0.62463688    8[6-(6,8),29-(8,8,8)]
  1416     1.33219016     1.33219016     1.33219016    8[6-(6,8),29-(8,8,8)]
  1417    21.07182112    21.07182112    21.07182112    8[6-(6,8),29-(8,8,8)]
  1418    21.12315032    21.12315032    21.12315032    8[6-(6,8),29-(8,8,8)]
  1419    21.22541388    21.22541388    21.22541388    8[6-(6,8),29-(8,8,8)]
  1420     21.3134632     21.3134632     21.3134632    8[6-(6,8),29-(8,8,8)]
  1421    21.24476104    21.24476104    21.24476104    8[6-(6,8),29-(8,8,8)]
  1422    20.67698112    20.67698112    20.67698112    8[6-(6,8),29-(8,8,8)]
  1423    19.11736312    19.11736312    19.11736312    8[6-(6,8),29-(8,8,8)]
  1424    18.40980984    18.40980984    18.40980984    8[6-(6,8),29-(8,8,8)]
  1425      12.546041      12.546041      12.546041    8[6-(6,8),29-(8,8,8)]
  1426     10.2283302     10.2283302     10.2283302    8[6-(6,8),29-(8,8,8)]
  1427     16.8182098     16.8182098     16.8182098    8[6-(6,8),29-(8,8,8)]
  1428    16.47114544    16.47114544    16.47114544    8[6-(6,8),29-(8,8,8)]
  1429     0.53777208     0.53777208     0.53777208    8[6-(6,8),29-(8,8,8)]
  1430     0.83074336     0.83074336     0.83074336    8[6-(6,8),29-(8,8,8)]
  1431     6.66055596     6.66055596     6.66055596    8[6-(6,8),29-(8,8,8)]
  1432     8.77216028     8.77216028     8.77216028    8[6-(6,8),29-(8,8,8)]
  1433      32.288041      32.288041      32.288041    8[6-(6,8),29-(8,8,8)]
  1434     29.9703302     29.9703302     29.9703302    8[6-(6,8),29-(8,8,8)]
  1435     36.5602098     36.5602098     36.5602098    8[6-(6,8),29-(8,8,8)]
  1436    36.21314544    36.21314544    36.21314544    8[6-(6,8),29-(8,8,8)]
  1437    20.27977208    20.27977208    20.27977208    8[6-(6,8),29-(8,8,8)]
  1438    20.57274336    20.57274336    20.57274336    8[6-(6,8),29-(8,8,8)]
  1439    26.40255596    26.40255596    26.40255596    8[6-(6,8),29-(8,8,8)]
  1440    28.51416028    28.51416028    28.51416028    8[6-(6,8),29-(8,8,8)]
  1441       7.195959       7.195959       7.195959    8[6-(6,8),29-(8,8,8)]
  1442      9.5136698      9.5136698      9.5136698    8[6-(6,8),29-(8,8,8)]
  1443      2.9237902      2.9237902      2.9237902    8[6-(6,8),29-(8,8,8)]
  1444     3.27085456     3.27085456     3.27085456    8[6-(6,8),29-(8,8,8)]
  1445    19.20422792    19.20422792    19.20422792    8[6-(6,8),29-(8,8,8)]
  1446    18.91125664    18.91125664    18.91125664    8[6-(6,8),29-(8,8,8)]
  1447    13.08144404    13.08144404    13.08144404    8[6-(6,8),29-(8,8,8)]
  1448    10.96983972    10.96983972    10.96983972    8[6-(6,8),29-(8,8,8)]
  1449      26.937959      26.937959      26.937959    8[6-(6,8),29-(8,8,8)]
  1450     29.2556698     29.2556698     29.2556698    8[6-(6,8),29-(8,8,8)]
  1451     22.6657902     22.6657902     22.6657902    8[6-(6,8),29-(8,8,8)]
  1452    23.01285456    23.01285456    23.01285456    8[6-(6,8),29-(8,8,8)]
  1453    38.94622792    38.94622792    38.94622792    8[6-(6,8),29-(8,8,8)]
  1454    38.65325664    38.65325664    38.65325664    8[6-(6,8),29-(8,8,8)]
  1455    32.82344404    32.82344404    32.82344404    8[6-(6,8),29-(8,8,8)]
  1456    30.71183972    30.71183972    30.71183972    8[6-(6,8),29-(8,8,8)]
  1457    19.01075632    19.01075632    19.01075632    8[6-(6,8),29-(8,8,8)]
  1458    19.48969724    19.48969724    19.48969724    8[6-(6,8),29-(8,8,8)]
  1459    13.15527912    13.15527912    13.15527912    8[6-(6,8),29-(8,8,8)]
  1460    10.93588348    10.93588348    10.93588348    8[6-(6,8),29-(8,8,8)]
  1461     9.45562832     9.45562832     9.45562832    8[6-(6,8),29-(8,8,8)]
  1462      7.3282304      7.3282304      7.3282304    8[6-(6,8),29-(8,8,8)]
  1463     3.10581144     3.10581144     3.10581144    8[6-(6,8),29-(8,8,8)]
  1464     3.44813772     3.44813772     3.44813772    8[6-(6,8),29-(8,8,8)]
  1465    20.47324368    20.47324368    20.47324368    8[6-(6,8),29-(8,8,8)]
  1466    19.99430276    19.99430276    19.99430276    8[6-(6,8),29-(8,8)]
  1467    26.32872088    26.32872088    26.32872088    8[6-(6,8),29-(8,8,8)]
  1468    28.54811652    28.54811652    28.54811652    8[6-(6,8),29-(8,8,8)]
  1469    30.02837168    30.02837168    30.02837168    8[6-(6,8),29-(8,8,8)]
  1470     32.1557696     32.1557696     32.1557696    8[6-(6,8),29-(8,8,8)]
  1471    36.37818856    36.37818856    36.37818856    8[6-(6,8),29-(8,8,8)]
  1472    36.03586228    36.03586228    36.03586228    8[6-(6,8),29-(8,8,8)]
  1473    38.75275632    38.75275632    38.75275632    8[6-(6,8),29-(8,8,8)]
  1474    39.23169724    39.23169724    39.23169724    8[6-(6,8),29-(8,8,8)]
  1475    32.89727912    32.89727912    32.89727912    8[6-(6,8),29-(8,8,8)]
  1476    30.67788348    30.67788348    30.67788348    8[6-(6,8),29-(8,8,8)]
  1477    29.19762832    29.19762832    29.19762832    8[6-(6,8),29-(8,8,8)]
  1478     27.0702304     27.0702304     27.0702304    8[6-(6,8),29-(8,8,8)]
  1479    22.84781144    22.84781144    22.84781144    8[6-(6,8),29-(8,8,8)]
  1480    23.19013772    23.19013772    23.19013772    8[6-(6,8),29-(8,8,8)]
  1481     0.73124368     0.73124368     0.73124368    8[6-(6,8),29-(8,8,8)]
  1482     0.25230276     0.25230276     0.25230276    8[6-(6,8),29-(8,8,8)]
  1483     6.58672088     6.58672088     6.58672088    8[6-(6,8),29-(8,8,8)]
  1484     8.80611652     8.80611652     8.80611652    8[6-(6,8),29-(8,8,8)]
  1485    10.28637168    10.28637168    10.28637168    8[6-(6,8),29-(8,8,8)]
  1486     12.4137696     12.4137696     12.4137696    8[6-(6,8),29-(8,8,8)]
  1487    16.63618856    16.63618856    16.63618856    8[6-(6),29-(8,8,8)]
