# Supplementary material for: A collection of forcefield precursors for metal–organic frameworks
Source: RSC Adv. 2019 Nov 13;9(63):36492–507. doi: 10.1039/c9ra07327b (PMC9075174; doi:10.1039/c9ra07327b)
Supplement: RA-009-C9RA07327B-s3199 [file RA-009-C9RA07327B-s3199.txt]

LETQAE01_ion_b

48.5610008240    0.0000000000    0.0000000000
0.0000000000    66.3399963379    0.0000000000
0.0000000000    0.0000000000    10.0375995636

     1  11.4239752496  11.4239752496  11.4239752496    30[8-(15),8-(15),8-(15),8-(15)]
     2  37.1370255744  37.1370255744  37.1370255744    30[8-(15),8-(15),8-(15),8-(15)]
     3  37.1370255744  37.1370255744  37.1370255744    30[8-(15),8-(15),8-(15),8-(15)]
     4  11.4239752496  11.4239752496  11.4239752496    30[8-(15),8-(15),8-(15),8-(15)]
     5  37.1370255744  37.1370255744  37.1370255744    30[8-(15),8-(15),8-(15),8-(15)]
     6  11.4239752496  11.4239752496  11.4239752496    30[8-(15),8-(15),8-(15),8-(15)]
     7  11.4239752496  11.4239752496  11.4239752496    30[8-(15),8-(15),8-(15),8-(15)]
     8  37.1370255744  37.1370255744  37.1370255744    30[8-(15),8-(15),8-(15),8-(15)]
     9  35.7044756616  35.7044756616  35.7044756616    30[8-(15),8-(15),8-(15),8-(15)]
    10  12.8565251624  12.8565251624  12.8565251624    30[8-(15),8-(15),8-(15),8-(15)]
    11  12.8565251624  12.8565251624  12.8565251624    30[8-(15),8-(15),8-(15),8-(15)]
    12  35.7044756616  35.7044756616  35.7044756616    30[8-(15),8-(15),8-(15),8-(15)]
    13  12.8565251624  12.8565251624  12.8565251624    30[8-(15),8-(15),8-(15),8-(15)]
    14  35.7044756616  35.7044756616  35.7044756616    30[8-(15),8-(15),8-(15),8-(15)]
    15  35.7044756616  35.7044756616  35.7044756616    30[8-(15),8-(15),8-(15),8-(15)]
    16  12.8565251624  12.8565251624  12.8565251624    30[8-(15),8-(15),8-(15),8-(15)]
    17  3.06274227341  3.06274227341  3.06274227341    30[8-(15),8-(15),8-(15),8-(15)]
    18  45.4982585506  45.4982585506  45.4982585506    30[8-(15),8-(15),8-(15),8-(15)]
    19  45.4982585506  45.4982585506  45.4982585506    30[8-(15),8-(15),8-(15),8-(15)]
    20  3.06274227341  3.06274227341  3.06274227341    30[8-(15),8-(15),8-(15),8-(15)]
    21  45.4982585506  45.4982585506  45.4982585506    30[8-(15),8-(15),8-(15),8-(15)]
    22  3.06274227341  3.06274227341  3.06274227341    30[8-(15),8-(15),8-(15),8-(15)]
    23  3.06274227341  3.06274227341  3.06274227341    30[8-(15),8-(15),8-(15),8-(15)]
    24  45.4982585506  45.4982585506  45.4982585506    30[8-(15),8-(15),8-(15),8-(15)]
    25  27.3432426854  27.3432426854  27.3432426854    30[8-(15),8-(15),8-(15),8-(15)]
    26  21.2177581386  21.2177581386  21.2177581386    30[8-(15),8-(15),8-(15),8-(15)]
    27  21.2177581386  21.2177581386  21.2177581386    30[8-(15),8-(15),8-(15),8-(15)]
    28  27.3432426854  27.3432426854  27.3432426854    30[8-(15),8-(15),8-(15),8-(15)]
    29  21.2177581386  21.2177581386  21.2177581386    30[8-(15),8-(15),8-(15),8-(15)]
    30  27.3432426854  27.3432426854  27.3432426854    30[8-(15),8-(15),8-(15),8-(15)]
    31  27.3432426854  27.3432426854  27.3432426854    30[8-(15),8-(15),8-(15),8-(15)]
    32  21.2177581386  21.2177581386  21.2177581386    30[8-(15),8-(15),8-(15),8-(15)]
    33  11.2001089387  11.2001089387  11.2001089387    30[8-(15),8-(15),8-(15),8-(15)]
    34  37.3608918853  37.3608918853  37.3608918853    30[8-(15),8-(15),8-(15),8-(15)]
    35  37.3608918853  37.3608918853  37.3608918853    30[8-(15),8-(15),8-(15),8-(15)]
    36  11.2001089387  11.2001089387  11.2001089387    30[8-(15),8-(15),8-(15),8-(15)]
    37  37.3608918853  37.3608918853  37.3608918853    30[8-(15),8-(15),8-(15),8-(15)]
    38  11.2001089387  11.2001089387  11.2001089387    30[8-(15),8-(15),8-(15),8-(15)]
    39  11.2001089387  11.2001089387  11.2001089387    30[8-(15),8-(15),8-(15),8-(15)]
    40  37.3608918853  37.3608918853  37.3608918853    30[8-(15),8-(15),8-(15),8-(15)]
    41  35.4806093507  35.4806093507  35.4806093507    30[8-(15),8-(15),8-(15),8-(15)]
    42  13.0803914733  13.0803914733  13.0803914733    30[8-(15),8-(15),8-(15),8-(15)]
    43  13.0803914733  13.0803914733  13.0803914733    30[8-(15),8-(15),8-(15),8-(15)]
    44  35.4806093507  35.4806093507  35.4806093507    30[8-(15),8-(15),8-(15),8-(15)]
    45  13.0803914733  13.0803914733  13.0803914733    30[8-(15),8-(15),8-(15),8-(15)]
    46  35.4806093507  35.4806093507  35.4806093507    30[8-(15),8-(15),8-(15),8-(15)]
    47  35.4806093507  35.4806093507  35.4806093507    30[8-(15),8-(15),8-(15),8-(15)]
    48  13.0803914733  13.0803914733  13.0803914733    30[8-(15),8-(15),8-(15),8-(15)]
    49  6.12742674405  6.12742674405  6.12742674405    30[8-(15),8-(15),8-(15),8-(15)]
    50    42.43357408    42.43357408    42.43357408    30[8-(15),8-(15),8-(15),8-(15)]
    51    42.43357408    42.43357408    42.43357408    30[8-(15),8-(15),8-(15),8-(15)]
    52  6.12742674405  6.12742674405  6.12742674405    30[8-(15),8-(15),8-(15),8-(15)]
    53    42.43357408    42.43357408    42.43357408    30[8-(15),8-(15),8-(15),8-(15)]
    54  6.12742674405  6.12742674405  6.12742674405    30[8-(15),8-(15),8-(15),8-(15)]
    55  6.12742674405  6.12742674405  6.12742674405    30[8-(15),8-(15),8-(15),8-(15)]
    56    42.43357408    42.43357408    42.43357408    30[8-(15),8-(15),8-(15),8-(15)]
    57   30.407927156   30.407927156   30.407927156    30[8-(15),8-(15),8-(15),8-(15)]
    58   18.153073668   18.153073668   18.153073668    30[8-(15),8-(15),8-(15),8-(15)]
    59   18.153073668   18.153073668   18.153073668    30[8-(15),8-(15),8-(15),8-(15)]
    60   30.407927156   30.407927156   30.407927156    30[8-(15),8-(15),8-(15),8-(15)]
    61   18.153073668   18.153073668   18.153073668    30[8-(15),8-(15),8-(15),8-(15)]
    62   30.407927156   30.407927156   30.407927156    30[8-(15),8-(15),8-(15),8-(15)]
    63   30.407927156   30.407927156   30.407927156    30[8-(15),8-(15),8-(15),8-(15)]
    64   18.153073668   18.153073668   18.153073668    30[8-(15),8-(15),8-(15),8-(15)]
    65  11.2884905915  11.2884905915  11.2884905915    30[8-(15),8-(15),8-(15),8-(15)]
    66  37.2725095041  37.2725095041  37.2725095041    30[8-(15),8-(15),8-(15),8-(15)]
    67  37.2725095041  37.2725095041  37.2725095041    30[8-(15),8-(15),8-(15),8-(15)]
    68  11.2884905915  11.2884905915  11.2884905915    30[8-(15),8-(15),8-(15),8-(15)]
    69  37.2725095041  37.2725095041  37.2725095041    30[8-(15),8-(15),8-(15),8-(15)]
    70  11.2884905915  11.2884905915  11.2884905915    30[8-(15),8-(15),8-(15),8-(15)]
    71  11.2884905915  11.2884905915  11.2884905915    30[8-(15),8-(15),8-(15),8-(15)]
    72  37.2725095041  37.2725095041  37.2725095041    30[8-(15),8-(15),8-(15),8-(15)]
    73  35.5689917319  35.5689917319  35.5689917319    30[8-(15),8-(15),8-(15),8-(15)]
    74  12.9920090921  12.9920090921  12.9920090921    30[8-(15),8-(15),8-(15),8-(15)]
    75  12.9920090921  12.9920090921  12.9920090921    30[8-(15),8-(15),8-(15),8-(15)]
    76  35.5689917319  35.5689917319  35.5689917319    30[8-(15),8-(15),8-(15),8-(15)]
    77  12.9920090921  12.9920090921  12.9920090921    30[8-(15),8-(15),8-(15),8-(15)]
    78  35.5689917319  35.5689917319  35.5689917319    30[8-(15),8-(15),8-(15),8-(15)]
    79  35.5689917319  35.5689917319  35.5689917319    30[8-(15),8-(15),8-(15),8-(15)]
    80  12.9920090921  12.9920090921  12.9920090921    30[8-(15),8-(15),8-(15),8-(15)]
    81   12.140250206   12.140250206   12.140250206    30[8-(1),8-(1),8-(1),8-(1),8-(15),8-(15)]
    82   36.420750618   36.420750618   36.420750618    30[8-(1),8-(1),8-(1),8-(1),8-(15),8-(15)]
    83   36.420750618   36.420750618   36.420750618    30[8-(1),8-(1),8-(1),8-(1),8-(15),8-(15)]
    84   12.140250206   12.140250206   12.140250206    30[8-(1),8-(1),8-(1),8-(1),8-(15),8-(15)]
    85   36.420750618   36.420750618   36.420750618    30[8-(1),8-(1),8-(1),8-(1),8-(15),8-(15)]
    86   12.140250206   12.140250206   12.140250206    30[8-(1),8-(1),8-(1),8-(1),8-(15),8-(15)]
    87   12.140250206   12.140250206   12.140250206    30[8-(1),8-(1),8-(1),8-(1),8-(15),8-(15)]
    88   36.420750618   36.420750618   36.420750618    30[8-(1),8-(1),8-(1),8-(1),8-(15),8-(15)]
    89            0.0            0.0            0.0    30[8-(1),8-(1),8-(1),8-(1),8-(15),8-(15)]
    90            0.0            0.0            0.0    30[8-(1),8-(1),8-(1),8-(1),8-(15),8-(15)]
    91   24.280500412   24.280500412   24.280500412    30[8-(1),8-(1),8-(1),8-(1),8-(15),8-(15)]
    92   24.280500412   24.280500412   24.280500412    30[8-(1),8-(1),8-(1),8-(1),8-(15),8-(15)]
    93  9.26543876298  9.26543876298  9.26543876298    15[8-(30),8-(31),8-(31)]
    94  39.2955613326  39.2955613326  39.2955613326    15[8-(30),8-(31),8-(31)]
    95  39.2955613326  39.2955613326  39.2955613326    15[8-(30),8-(31),8-(31)]
    96  9.26543876298  9.26543876298  9.26543876298    15[8-(30),8-(31),8-(31)]
    97  39.2955613326  39.2955613326  39.2955613326    15[8-(30),8-(31),8-(31)]
    98  9.26543876298  9.26543876298  9.26543876298    15[8-(30),8-(31),8-(31)]
    99  9.26543876298  9.26543876298  9.26543876298    15[8-(30),8-(31),8-(31)]
   100  39.2955613326  39.2955613326  39.2955613326    15[8-(30),8-(31),8-(31)]
   101  33.5459399034  33.5459399034  33.5459399034    15[8-(30),8-(31),8-(31)]
   102  15.0150609206  15.0150609206  15.0150609206    15[8-(30),8-(31),8-(31)]
   103  15.0150609206  15.0150609206  15.0150609206    15[8-(30),8-(31),8-(31)]
   104  33.5459399034  33.5459399034  33.5459399034    15[8-(30),8-(31),8-(31)]
   105  15.0150609206  15.0150609206  15.0150609206    15[8-(30),8-(31),8-(31)]
   106  33.5459399034  33.5459399034  33.5459399034    15[8-(30),8-(31),8-(31)]
   107  33.5459399034  33.5459399034  33.5459399034    15[8-(30),8-(31),8-(31)]
   108  15.0150609206  15.0150609206  15.0150609206    15[8-(30),8-(31),8-(31)]
   109  11.7726434783  11.7726434783  11.7726434783    15[8-(30),8-(31),8-(31)]
   110  36.7883587539  36.7883587539  36.7883587539    15[8-(30),8-(31),8-(31)]
   111  36.7883587539  36.7883587539  36.7883587539    15[8-(30),8-(31),8-(31)]
   112  11.7726434783  11.7726434783  11.7726434783    15[8-(30),8-(31),8-(31)]
   113  36.7883587539  36.7883587539  36.7883587539    15[8-(30),8-(31),8-(31)]
   114  11.7726434783  11.7726434783  11.7726434783    15[8-(30),8-(31),8-(31)]
   115  11.7726434783  11.7726434783  11.7726434783    15[8-(30),8-(31),8-(31)]
   116  36.7883587539  36.7883587539  36.7883587539    15[8-(30),8-(31),8-(31)]
   117  36.0531424821  36.0531424821  36.0531424821    15[8-(30),8-(31),8-(31)]
   118  12.5078569337  12.5078569337  12.5078569337    15[8-(30),8-(31),8-(31)]
   119  12.5078569337  12.5078569337  12.5078569337    15[8-(30),8-(31),8-(31)]
   120  36.0531424821  36.0531424821  36.0531424821    15[8-(30),8-(31),8-(31)]
   121  12.5078569337  12.5078569337  12.5078569337    15[8-(30),8-(31),8-(31)]
   122  36.0531424821  36.0531424821  36.0531424821    15[8-(30),8-(31),8-(31)]
   123  36.0531424821  36.0531424821  36.0531424821    15[8-(30),8-(31),8-(31)]
   124  12.5078569337  12.5078569337  12.5078569337    15[8-(30),8-(31),8-(31)]
   125  4.95613564698  4.95613564698  4.95613564698    15[8-(30),8-(30),8-(30)]
   126  43.6048641087  43.6048641087  43.6048641087    15[8-(30),8-(30),8-(30)]
   127  43.6048641087  43.6048641087  43.6048641087    15[8-(30),8-(30),8-(30)]
   128  4.95613564698  4.95613564698  4.95613564698    15[8-(30),8-(30),8-(30)]
   129  43.6048641087  43.6048641087  43.6048641087    15[8-(30),8-(30),8-(30)]
   130  4.95613564698  4.95613564698  4.95613564698    15[8-(30),8-(30),8-(30)]
   131  4.95613564698  4.95613564698  4.95613564698    15[8-(30),8-(30),8-(30)]
   132  43.6048641087  43.6048641087  43.6048641087    15[8-(30),8-(30),8-(30)]
   133  29.2366371273  29.2366371273  29.2366371273    15[8-(30),8-(30),8-(30)]
   134  19.3243651535  19.3243651535  19.3243651535    15[8-(30),8-(30),8-(30)]
   135  19.3243651535  19.3243651535  19.3243651535    15[8-(30),8-(30),8-(30)]
   136  29.2366371273  29.2366371273  29.2366371273    15[8-(30),8-(30),8-(30)]
   137  19.3243651535  19.3243651535  19.3243651535    15[8-(30),8-(30),8-(30)]
   138  29.2366371273  29.2366371273  29.2366371273    15[8-(30),8-(30),8-(30)]
   139  29.2366371273  29.2366371273  29.2366371273    15[8-(30),8-(30),8-(30)]
   140  19.3243651535  19.3243651535  19.3243651535    15[8-(30),8-(30),8-(30)]
   141  10.1273970132  10.1273970132  10.1273970132    15[8-(30),8-(30),8-(30)]
   142  38.4336052676  38.4336052676  38.4336052676    15[8-(30),8-(30),8-(30)]
   143  38.4336052676  38.4336052676  38.4336052676    15[8-(30),8-(30),8-(30)]
   144  10.1273970132  10.1273970132  10.1273970132    15[8-(30),8-(30),8-(30)]
   145  38.4336052676  38.4336052676  38.4336052676    15[8-(30),8-(30),8-(30)]
   146  10.1273970132  10.1273970132  10.1273970132    15[8-(30),8-(30),8-(30)]
   147  10.1273970132  10.1273970132  10.1273970132    15[8-(30),8-(30),8-(30)]
   148  38.4336052676  38.4336052676  38.4336052676    15[8-(30),8-(30),8-(30)]
   149  34.4078959684  34.4078959684  34.4078959684    15[8-(30),8-(30),8-(30)]
   150  14.1531033988  14.1531033988  14.1531033988    15[8-(30),8-(30),8-(30)]
   151  14.1531033988  14.1531033988  14.1531033988    15[8-(30),8-(30),8-(30)]
   152  34.4078959684  34.4078959684  34.4078959684    15[8-(30),8-(30),8-(30)]
   153  14.1531033988  14.1531033988  14.1531033988    15[8-(30),8-(30),8-(30)]
   154  34.4078959684  34.4078959684  34.4078959684    15[8-(30),8-(30),8-(30)]
   155  34.4078959684  34.4078959684  34.4078959684    15[8-(30),8-(30),8-(30)]
   156  14.1531033988  14.1531033988  14.1531033988    15[8-(30),8-(30),8-(30)]
   157  10.2900758804  10.2900758804  10.2900758804    15[8-(30),8-(30),8-(30)]
   158  38.2709249436  38.2709249436  38.2709249436    15[8-(30),8-(30),8-(30)]
   159  38.2709249436  38.2709249436  38.2709249436    15[8-(30),8-(30),8-(30)]
   160  10.2900758804  10.2900758804  10.2900758804    15[8-(30),8-(30),8-(30)]
   161  38.2709249436  38.2709249436  38.2709249436    15[8-(30),8-(30),8-(30)]
   162  10.2900758804  10.2900758804  10.2900758804    15[8-(30),8-(30),8-(30)]
   163  10.2900758804  10.2900758804  10.2900758804    15[8-(30),8-(30),8-(30)]
   164  38.2709249436  38.2709249436  38.2709249436    15[8-(30),8-(30),8-(30)]
   165  34.5705762924  34.5705762924  34.5705762924    15[8-(30),8-(30),8-(30)]
   166  13.9904245316  13.9904245316  13.9904245316    15[8-(30),8-(30),8-(30)]
   167  13.9904245316  13.9904245316  13.9904245316    15[8-(30),8-(30),8-(30)]
   168  34.5705762924  34.5705762924  34.5705762924    15[8-(30),8-(30),8-(30)]
   169  13.9904245316  13.9904245316  13.9904245316    15[8-(30),8-(30),8-(30)]
   170  34.5705762924  34.5705762924  34.5705762924    15[8-(30),8-(30),8-(30)]
   171  34.5705762924  34.5705762924  34.5705762924    15[8-(30),8-(30),8-(30)]
   172  13.9904245316  13.9904245316  13.9904245316    15[8-(30),8-(30),8-(30)]
   173  10.2730795786  10.2730795786  10.2730795786    15[8-(30),8-(30),8-(30)]
   174  38.2879212454  38.2879212454  38.2879212454    15[8-(30),8-(30),8-(30)]
   175  38.2879212454  38.2879212454  38.2879212454    15[8-(30),8-(30),8-(30)]
   176  10.2730795786  10.2730795786  10.2730795786    15[8-(30),8-(30),8-(30)]
   177  38.2879212454  38.2879212454  38.2879212454    15[8-(30),8-(30),8-(30)]
   178  10.2730795786  10.2730795786  10.2730795786    15[8-(30),8-(30),8-(30)]
   179  10.2730795786  10.2730795786  10.2730795786    15[8-(30),8-(30),8-(30)]
   180  38.2879212454  38.2879212454  38.2879212454    15[8-(30),8-(30),8-(30)]
   181  34.5535799906  34.5535799906  34.5535799906    15[8-(30),8-(30),8-(30)]
   182  14.0074208334  14.0074208334  14.0074208334    15[8-(30),8-(30),8-(30)]
   183  14.0074208334  14.0074208334  14.0074208334    15[8-(30),8-(30),8-(30)]
   184  34.5535799906  34.5535799906  34.5535799906    15[8-(30),8-(30),8-(30)]
   185  14.0074208334  14.0074208334  14.0074208334    15[8-(30),8-(30),8-(30)]
   186  34.5535799906  34.5535799906  34.5535799906    15[8-(30),8-(30),8-(30)]
   187  34.5535799906  34.5535799906  34.5535799906    15[8-(30),8-(30),8-(30)]
   188  14.0074208334  14.0074208334  14.0074208334    15[8-(30),8-(30),8-(30)]
   189  4.16993304363  4.16993304363  4.16993304363    15[8-(30),8-(30),8-(30)]
   190  44.3910663235  44.3910663235  44.3910663235    15[8-(30),8-(30),8-(30)]
   191  44.3910663235  44.3910663235  44.3910663235    15[8-(30),8-(30),8-(30)]
   192  4.16993304363  4.16993304363  4.16993304363    15[8-(30),8-(30),8-(30)]
   193  44.3910663235  44.3910663235  44.3910663235    15[8-(30),8-(30),8-(30)]
   194  4.16993304363  4.16993304363  4.16993304363    15[8-(30),8-(30),8-(30)]
   195  4.16993304363  4.16993304363  4.16993304363    15[8-(30),8-(30),8-(30)]
   196  44.3910663235  44.3910663235  44.3910663235    15[8-(30),8-(30),8-(30)]
   197  28.4504349125  28.4504349125  28.4504349125    15[8-(30),8-(30),8-(30)]
   198  20.1105673684  20.1105673684  20.1105673684    15[8-(30),8-(30),8-(30)]
   199  20.1105673684  20.1105673684  20.1105673684    15[8-(30),8-(30),8-(30)]
   200  28.4504349125  28.4504349125  28.4504349125    15[8-(30),8-(30),8-(30)]
   201  20.1105673684  20.1105673684  20.1105673684    15[8-(30),8-(30),8-(30)]
   202  28.4504349125  28.4504349125  28.4504349125    15[8-(30),8-(30),8-(30)]
   203  28.4504349125  28.4504349125  28.4504349125    15[8-(30),8-(30),8-(30)]
   204  20.1105673684  20.1105673684  20.1105673684    15[8-(30),8-(30),8-(30)]
   205  38.3748448055  38.3748448055  38.3748448055    15[8-(30),8-(30),8-(30)]
   206    10.18615529    10.18615529    10.18615529    15[8-(30),8-(30),8-(30)]
   207    10.18615529    10.18615529    10.18615529    15[8-(30),8-(30),8-(30)]
   208  38.3748448055  38.3748448055  38.3748448055    15[8-(30),8-(30),8-(30)]
   209    10.18615529    10.18615529    10.18615529    15[8-(30),8-(30),8-(30)]
   210  38.3748448055  38.3748448055  38.3748448055    15[8-(30),8-(30),8-(30)]
   211  38.3748448055  38.3748448055  38.3748448055    15[8-(30),8-(30),8-(30)]
   212    10.18615529    10.18615529    10.18615529    15[8-(30),8-(30),8-(30)]
   213  14.0943443935  14.0943443935  14.0943443935    15[8-(30),8-(30),8-(30)]
   214  34.4666564305  34.4666564305  34.4666564305    15[8-(30),8-(30),8-(30)]
   215  34.4666564305  34.4666564305  34.4666564305    15[8-(30),8-(30),8-(30)]
   216  14.0943443935  14.0943443935  14.0943443935    15[8-(30),8-(30),8-(30)]
   217  34.4666564305  34.4666564305  34.4666564305    15[8-(30),8-(30),8-(30)]
   218  14.0943443935  14.0943443935  14.0943443935    15[8-(30),8-(30),8-(30)]
   219  14.0943443935  14.0943443935  14.0943443935    15[8-(30),8-(30),8-(30)]
   220  34.4666564305  34.4666564305  34.4666564305    15[8-(30),8-(30),8-(30)]
   221            0.0            0.0            0.0    15[1-(0),8-(30),8-(30),8-(30)]
   222            0.0            0.0            0.0    15[1-(0),8-(30),8-(30),8-(30)]
   223            0.0            0.0            0.0    15[1-(0),8-(30),8-(30),8-(30)]
   224            0.0            0.0            0.0    15[1-(0),8-(30),8-(30),8-(30)]
   225   24.280500412   24.280500412   24.280500412    15[1-(0),8-(30),8-(30),8-(30)]
   226   24.280500412   24.280500412   24.280500412    15[1-(0),8-(30),8-(30),8-(30)]
   227   24.280500412   24.280500412   24.280500412    15[1-(0),8-(30),8-(30),8-(30)]
   228   24.280500412   24.280500412   24.280500412    15[1-(0),8-(30),8-(30),8-(30)]
   229  10.4173062367  10.4173062367  10.4173062367    8[15-(8,8),31-(8,8,8,9,9)]
   230  38.1436959956  38.1436959956  38.1436959956    8[15-(8,8),31-(8,8,8,9,9)]
   231  38.1436959956  38.1436959956  38.1436959956    8[15-(8,8),31-(8,8,8,9,9)]
   232  10.4173062367  10.4173062367  10.4173062367    8[15-(8,8),31-(8,8,8,9,9)]
   233  38.1436959956  38.1436959956  38.1436959956    8[15-(8,8),31-(8,8,8,9,9)]
   234  10.4173062367  10.4173062367  10.4173062367    8[15-(8,8),31-(8,8,8,9,9)]
   235  10.4173062367  10.4173062367  10.4173062367    8[15-(8,8),31-(8,8,8,9,9)]
   236  38.1436959956  38.1436959956  38.1436959956    8[15-(8,8),31-(8,8,8,9,9)]
   237  34.6978052404  34.6978052404  34.6978052404    8[15-(8,8),31-(8,8,8,9,9)]
   238  13.8631941753  13.8631941753  13.8631941753    8[15-(8,8),31-(8,8,8,9,9)]
   239  13.8631941753  13.8631941753  13.8631941753    8[15-(8,8),31-(8,8,8,9,9)]
   240  34.6978052404  34.6978052404  34.6978052404    8[15-(8,8),31-(8,8,8,9,9)]
   241  13.8631941753  13.8631941753  13.8631941753    8[15-(8,8),31-(8,8,8,9,9)]
   242  34.6978052404  34.6978052404  34.6978052404    8[15-(8,8),31-(8,8,8,9,9)]
   243  34.6978052404  34.6978052404  34.6978052404    8[15-(8,8),31-(8,8,8,9,9)]
   244  13.8631941753  13.8631941753  13.8631941753    8[15-(8,8),31-(8,8,8,9,9)]
   245  7.95380642208  7.95380642208  7.95380642208    8[15-(8,8),30-(8,8,8)]
   246  40.6071950818  40.6071950818  40.6071950818    8[15-(8,8),30-(8,8,8)]
   247  40.6071950818  40.6071950818  40.6071950818    8[15-(8,8),30-(8,8,8)]
   248  7.95380642208  7.95380642208  7.95380642208    8[15-(8,8),30-(8,8,8)]
   249  40.6071950818  40.6071950818  40.6071950818    8[15-(8,8),30-(8,8,8)]
   250  7.95380642208  7.95380642208  7.95380642208    8[15-(8,8),30-(8,8,8)]
   251  7.95380642208  7.95380642208  7.95380642208    8[15-(8,8),30-(8,8,8)]
   252  40.6071950818  40.6071950818  40.6071950818    8[15-(8,8),30-(8,8,8)]
   253  32.2343061542  32.2343061542  32.2343061542    8[15-(8,8),30-(8,8,8)]
   254  16.3266946698  16.3266946698  16.3266946698    8[15-(8,8),30-(8,8,8)]
   255  16.3266946698  16.3266946698  16.3266946698    8[15-(8,8),30-(8,8,8)]
   256  32.2343061542  32.2343061542  32.2343061542    8[15-(8,8),30-(8,8,8)]
   257  16.3266946698  16.3266946698  16.3266946698    8[15-(8,8),30-(8,8,8)]
   258  32.2343061542  32.2343061542  32.2343061542    8[15-(8,8),30-(8,8,8)]
   259  32.2343061542  32.2343061542  32.2343061542    8[15-(8,8),30-(8,8,8)]
   260  16.3266946698  16.3266946698  16.3266946698    8[15-(8,8),30-(8,8,8)]
   261  9.22270493657  9.22270493657  9.22270493657    8[15-(8,8),31-(8,8,8,9,9)]
   262   39.338295159   39.338295159   39.338295159    8[15-(8,8),31-(8,8,8,9,9)]
   263   39.338295159   39.338295159   39.338295159    8[15-(8,8),31-(8,8,8,9,9)]
   264  9.22270493657  9.22270493657  9.22270493657    8[15-(8,8),31-(8,8,8,9,9)]
   265   39.338295159   39.338295159   39.338295159    8[15-(8,8),31-(8,8,8,9,9)]
   266  9.22270493657  9.22270493657  9.22270493657    8[15-(8,8),31-(8,8,8,9,9)]
   267  9.22270493657  9.22270493657  9.22270493657    8[15-(8,8),31-(8,8,8,9,9)]
   268   39.338295159   39.338295159   39.338295159    8[15-(8,8),31-(8,8,8,9,9)]
   269   33.503206077   33.503206077   33.503206077    8[15-(8,8),31-(8,8,8,9,9)]
   270   15.057794747   15.057794747   15.057794747    8[15-(8,8),31-(8,8,8,9,9)]
   271   15.057794747   15.057794747   15.057794747    8[15-(8,8),31-(8,8,8,9,9)]
   272   33.503206077   33.503206077   33.503206077    8[15-(8,8),31-(8,8,8,9,9)]
   273   15.057794747   15.057794747   15.057794747    8[15-(8,8),31-(8,8,8,9,9)]
   274   33.503206077   33.503206077   33.503206077    8[15-(8,8),31-(8,8,8,9,9)]
   275   33.503206077   33.503206077   33.503206077    8[15-(8,8),31-(8,8,8,9,9)]
   276   15.057794747   15.057794747   15.057794747    8[15-(8,8),31-(8,8,8,9,9)]
   277  10.6319457632  10.6319457632  10.6319457632    8[15-(8,8),31-(8,8,8,9,9)]
   278  37.9290543324  37.9290543324  37.9290543324    8[15-(8,8),31-(8,8,8,9,9)]
   279  37.9290543324  37.9290543324  37.9290543324    8[15-(8,8),31-(8,8,8,9,9)]
   280  10.6319457632  10.6319457632  10.6319457632    8[15-(8,8),31-(8,8,8,9,9)]
   281  37.9290543324  37.9290543324  37.9290543324    8[15-(8,8),31-(8,8,8,9,9)]
   282  10.6319457632  10.6319457632  10.6319457632    8[15-(8,8),31-(8,8,8,9,9)]
   283  10.6319457632  10.6319457632  10.6319457632    8[15-(8,8),31-(8,8,8,9,9)]
   284  37.9290543324  37.9290543324  37.9290543324    8[15-(8,8),31-(8,8,8,9,9)]
   285  34.9124469036  34.9124469036  34.9124469036    8[15-(8,8),31-(8,8,8,9,9)]
   286  13.6485539204  13.6485539204  13.6485539204    8[15-(8,8),31-(8,8,8,9,9)]
   287  13.6485539204  13.6485539204  13.6485539204    8[15-(8,8),31-(8,8,8,9,9)]
   288  34.9124469036  34.9124469036  34.9124469036    8[15-(8,8),31-(8,8,8,9,9)]
   289  13.6485539204  13.6485539204  13.6485539204    8[15-(8,8),31-(8,8,8,9,9)]
   290  34.9124469036  34.9124469036  34.9124469036    8[15-(8,8),31-(8,8,8,9,9)]
   291  34.9124469036  34.9124469036  34.9124469036    8[15-(8,8),31-(8,8,8,9,9)]
   292  13.6485539204  13.6485539204  13.6485539204    8[15-(8,8),31-(8,8,8,9,9)]
   293  12.7113273814  12.7113273814  12.7113273814    8[15-(8,8),31-(8,8,8,9,9)]
   294  35.8496734426  35.8496734426  35.8496734426    8[15-(8,8),31-(8,8,8,9,9)]
   295  35.8496734426  35.8496734426  35.8496734426    8[15-(8,8),31-(8,8,8,9,9)]
   296  12.7113273814  12.7113273814  12.7113273814    8[15-(8,8),31-(8,8,8,9,9)]
   297  35.8496734426  35.8496734426  35.8496734426    8[15-(8,8),31-(8,8,8,9,9)]
   298  12.7113273814  12.7113273814  12.7113273814    8[15-(8,8),31-(8,8,8,9,9)]
   299  12.7113273814  12.7113273814  12.7113273814    8[15-(8,8),31-(8,8,8,9,9)]
   300  35.8496734426  35.8496734426  35.8496734426    8[15-(8,8),31-(8,8,8,9,9)]
   301  36.9918277934  36.9918277934  36.9918277934    8[15-(8,8),31-(8,8,8,9,9)]
   302  11.5691730306  11.5691730306  11.5691730306    8[15-(8,8),31-(8,8,8,9,9)]
   303  11.5691730306  11.5691730306  11.5691730306    8[15-(8,8),31-(8,8,8,9,9)]
   304  36.9918277934  36.9918277934  36.9918277934    8[15-(8,8),31-(8,8,8,9,9)]
   305  11.5691730306  11.5691730306  11.5691730306    8[15-(8,8),31-(8,8,8,9,9)]
   306  36.9918277934  36.9918277934  36.9918277934    8[15-(8,8),31-(8,8,8,9,9)]
   307  36.9918277934  36.9918277934  36.9918277934    8[15-(8,8),31-(8,8,8,9,9)]
   308  11.5691730306  11.5691730306  11.5691730306    8[15-(8,8),31-(8,8,8,9,9)]
   309  10.8125926863  10.8125926863  10.8125926863    8[15-(8,8),30-(8,8,8)]
   310  37.7484081377  37.7484081377  37.7484081377    8[15-(8,8),30-(8,8,8)]
   311  37.7484081377  37.7484081377  37.7484081377    8[15-(8,8),30-(8,8,8)]
   312  10.8125926863  10.8125926863  10.8125926863    8[15-(8,8),30-(8,8,8)]
   313  37.7484081377  37.7484081377  37.7484081377    8[15-(8,8),30-(8,8,8)]
   314  10.8125926863  10.8125926863  10.8125926863    8[15-(8,8),30-(8,8,8)]
   315  10.8125926863  10.8125926863  10.8125926863    8[15-(8,8),30-(8,8,8)]
   316  37.7484081377  37.7484081377  37.7484081377    8[15-(8,8),30-(8,8,8)]
   317  35.0930930983  35.0930930983  35.0930930983    8[15-(8,8),30-(8,8,8)]
   318  13.4679077257  13.4679077257  13.4679077257    8[15-(8,8),30-(8,8,8)]
   319  13.4679077257  13.4679077257  13.4679077257    8[15-(8,8),30-(8,8,8)]
   320  35.0930930983  35.0930930983  35.0930930983    8[15-(8,8),30-(8,8,8)]
   321  13.4679077257  13.4679077257  13.4679077257    8[15-(8,8),30-(8,8,8)]
   322  35.0930930983  35.0930930983  35.0930930983    8[15-(8,8),30-(8,8,8)]
   323  35.0930930983  35.0930930983  35.0930930983    8[15-(8,8),30-(8,8,8)]
   324  13.4679077257  13.4679077257  13.4679077257    8[15-(8,8),30-(8,8,8)]
   325  6.19784029236  6.19784029236  6.19784029236    8[15-(8,8),30-(8,8,8)]
   326  42.3631605316  42.3631605316  42.3631605316    8[15-(8,8),30-(8,8,8)]
   327  42.3631605316  42.3631605316  42.3631605316    8[15-(8,8),30-(8,8,8)]
   328  6.19784029236  6.19784029236  6.19784029236    8[15-(8,8),30-(8,8,8)]
   329  42.3631605316  42.3631605316  42.3631605316    8[15-(8,8),30-(8,8,8)]
   330  6.19784029236  6.19784029236  6.19784029236    8[15-(8,8),30-(8,8,8)]
   331  6.19784029236  6.19784029236  6.19784029236    8[15-(8,8),30-(8,8,8)]
   332  42.3631605316  42.3631605316  42.3631605316    8[15-(8,8),30-(8,8,8)]
   333  30.4783407044  30.4783407044  30.4783407044    8[15-(8,8),30-(8,8,8)]
   334  18.0826601196  18.0826601196  18.0826601196    8[15-(8,8),30-(8,8,8)]
   335  18.0826601196  18.0826601196  18.0826601196    8[15-(8,8),30-(8,8,8)]
   336  30.4783407044  30.4783407044  30.4783407044    8[15-(8,8),30-(8,8,8)]
   337  18.0826601196  18.0826601196  18.0826601196    8[15-(8,8),30-(8,8,8)]
   338  30.4783407044  30.4783407044  30.4783407044    8[15-(8,8),30-(8,8,8)]
   339  30.4783407044  30.4783407044  30.4783407044    8[15-(8,8),30-(8,8,8)]
   340  18.0826601196  18.0826601196  18.0826601196    8[15-(8,8),30-(8,8,8)]
   341  3.76881932251  3.76881932251  3.76881932251    8[15-(8,8),30-(8,8,8)]
   342  44.7921807731  44.7921807731  44.7921807731    8[15-(8,8),30-(8,8,8)]
   343  44.7921807731  44.7921807731  44.7921807731    8[15-(8,8),30-(8,8,8)]
   344  3.76881932251  3.76881932251  3.76881932251    8[15-(8,8),30-(8,8,8)]
   345  44.7921807731  44.7921807731  44.7921807731    8[15-(8,8),30-(8,8,8)]
   346  3.76881932251  3.76881932251  3.76881932251    8[15-(8,8),30-(8,8,8)]
   347  3.76881932251  3.76881932251  3.76881932251    8[15-(8,8),30-(8,8,8)]
   348  44.7921807731  44.7921807731  44.7921807731    8[15-(8,8),30-(8,8,8)]
   349  28.0493204629  28.0493204629  28.0493204629    8[15-(8,8),30-(8,8,8)]
   350  20.5116803611  20.5116803611  20.5116803611    8[15-(8,8),30-(8,8,8)]
   351  20.5116803611  20.5116803611  20.5116803611    8[15-(8,8),30-(8,8,8)]
   352  28.0493204629  28.0493204629  28.0493204629    8[15-(8,8),30-(8,8,8)]
   353  20.5116803611  20.5116803611  20.5116803611    8[15-(8,8),30-(8,8,8)]
   354  28.0493204629  28.0493204629  28.0493204629    8[15-(8,8),30-(8,8,8)]
   355  28.0493204629  28.0493204629  28.0493204629    8[15-(8,8),30-(8,8,8)]
   356  20.5116803611  20.5116803611  20.5116803611    8[15-(8,8),30-(8,8,8)]
   357   4.9386537838   4.9386537838   4.9386537838    8[15-(8,8),30-(8,8,8)]
   358  43.6223466517  43.6223466517  43.6223466517    8[15-(8,8),30-(8,8,8)]
   359  43.6223466517  43.6223466517  43.6223466517    8[15-(8,8),30-(8,8,8)]
   360   4.9386537838   4.9386537838   4.9386537838    8[15-(8,8),30-(8,8,8)]
   361  43.6223466517  43.6223466517  43.6223466517    8[15-(8,8),30-(8,8,8)]
   362   4.9386537838   4.9386537838   4.9386537838    8[15-(8,8),30-(8,8,8)]
   363   4.9386537838   4.9386537838   4.9386537838    8[15-(8,8),30-(8,8,8)]
   364  43.6223466517  43.6223466517  43.6223466517    8[15-(8,8),30-(8,8,8)]
   365  29.2191545843  29.2191545843  29.2191545843    8[15-(8,8),30-(8,8,8)]
   366  19.3418462397  19.3418462397  19.3418462397    8[15-(8,8),30-(8,8,8)]
   367  19.3418462397  19.3418462397  19.3418462397    8[15-(8,8),30-(8,8,8)]
   368  29.2191545843  29.2191545843  29.2191545843    8[15-(8,8),30-(8,8,8)]
   369  19.3418462397  19.3418462397  19.3418462397    8[15-(8,8),30-(8,8,8)]
   370  29.2191545843  29.2191545843  29.2191545843    8[15-(8,8),30-(8,8,8)]
   371  29.2191545843  29.2191545843  29.2191545843    8[15-(8,8),30-(8,8,8)]
   372  19.3418462397  19.3418462397  19.3418462397    8[15-(8,8),30-(8,8,8)]
   373  11.0889044896  11.0889044896  11.0889044896    8[15-(8,8),30-(8,8,8)]
   374  37.4720970628  37.4720970628  37.4720970628    8[15-(8,8),30-(8,8,8)]
   375  37.4720970628  37.4720970628  37.4720970628    8[15-(8,8),30-(8,8,8)]
   376  11.0889044896  11.0889044896  11.0889044896    8[15-(8,8),30-(8,8,8)]
   377  37.4720970628  37.4720970628  37.4720970628    8[15-(8,8),30-(8,8,8)]
   378  11.0889044896  11.0889044896  11.0889044896    8[15-(8,8),30-(8,8,8)]
   379  11.0889044896  11.0889044896  11.0889044896    8[15-(8,8),30-(8,8,8)]
   380  37.4720970628  37.4720970628  37.4720970628    8[15-(8,8),30-(8,8,8)]
   381  35.3694041732  35.3694041732  35.3694041732    8[15-(8,8),30-(8,8,8)]
   382  13.1915966508  13.1915966508  13.1915966508    8[15-(8,8),30-(8,8,8)]
   383  13.1915966508  13.1915966508  13.1915966508    8[15-(8,8),30-(8,8,8)]
   384  35.3694041732  35.3694041732  35.3694041732    8[15-(8,8),30-(8,8,8)]
   385  13.1915966508  13.1915966508  13.1915966508    8[15-(8,8),30-(8,8,8)]
   386  35.3694041732  35.3694041732  35.3694041732    8[15-(8,8),30-(8,8,8)]
   387  35.3694041732  35.3694041732  35.3694041732    8[15-(8,8),30-(8,8,8)]
   388  13.1915966508  13.1915966508  13.1915966508    8[15-(8,8),30-(8,8,8)]
   389  10.5887263754  10.5887263754  10.5887263754    8[15-(8,8),30-(8,8,8)]
   390  37.9722744486  37.9722744486  37.9722744486    8[15-(8,8),30-(8,8,8)]
   391  37.9722744486  37.9722744486  37.9722744486    8[15-(8,8),30-(8,8,8)]
   392  10.5887263754  10.5887263754  10.5887263754    8[15-(8,8),30-(8,8,8)]
   393  37.9722744486  37.9722744486  37.9722744486    8[15-(8,8),30-(8,8,8)]
   394  10.5887263754  10.5887263754  10.5887263754    8[15-(8,8),30-(8,8,8)]
   395  10.5887263754  10.5887263754  10.5887263754    8[15-(8,8),30-(8,8,8)]
   396  37.9722744486  37.9722744486  37.9722744486    8[15-(8,8),30-(8,8,8)]
   397  34.8692267874  34.8692267874  34.8692267874    8[15-(8,8),30-(8,8,8)]
   398  13.6917740366  13.6917740366  13.6917740366    8[15-(8,8),30-(8,8,8)]
   399  13.6917740366  13.6917740366  13.6917740366    8[15-(8,8),30-(8,8,8)]
   400  34.8692267874  34.8692267874  34.8692267874    8[15-(8,8),30-(8,8,8)]
   401  13.6917740366  13.6917740366  13.6917740366    8[15-(8,8),30-(8,8,8)]
   402  34.8692267874  34.8692267874  34.8692267874    8[15-(8,8),30-(8,8,8)]
   403  34.8692267874  34.8692267874  34.8692267874    8[15-(8,8),30-(8,8,8)]
   404  13.6917740366  13.6917740366  13.6917740366    8[15-(8,8),30-(8,8,8)]
   405  13.1454633115  13.1454633115  13.1454633115    8[15-(8,8),30-(8,8,8)]
   406  35.4155389693  35.4155389693  35.4155389693    8[15-(8,8),30-(8,8,8)]
   407  35.4155389693  35.4155389693  35.4155389693    8[15-(8,8),30-(8,8,8)]
   408  13.1454633115  13.1454633115  13.1454633115    8[15-(8,8),30-(8,8,8)]
   409  35.4155389693  35.4155389693  35.4155389693    8[15-(8,8),30-(8,8,8)]
   410  13.1454633115  13.1454633115  13.1454633115    8[15-(8,8),30-(8,8,8)]
   411  13.1454633115  13.1454633115  13.1454633115    8[15-(8,8),30-(8,8,8)]
   412  35.4155389693  35.4155389693  35.4155389693    8[15-(8,8),30-(8,8,8)]
   413  37.4259622667  37.4259622667  37.4259622667    8[15-(8,8),30-(8,8,8)]
   414  11.1350371005  11.1350371005  11.1350371005    8[15-(8,8),30-(8,8,8)]
   415  11.1350371005  11.1350371005  11.1350371005    8[15-(8,8),30-(8,8,8)]
   416  37.4259622667  37.4259622667  37.4259622667    8[15-(8,8),30-(8,8,8)]
   417  11.1350371005  11.1350371005  11.1350371005    8[15-(8,8),30-(8,8,8)]
   418  37.4259622667  37.4259622667  37.4259622667    8[15-(8,8),30-(8,8,8)]
   419  37.4259622667  37.4259622667  37.4259622667    8[15-(8,8),30-(8,8,8)]
   420  11.1350371005  11.1350371005  11.1350371005    8[15-(8,8),30-(8,8,8)]
   421   11.346277794   11.346277794   11.346277794    8[15-(8,8),30-(8,8,8)]
   422  37.2147244869  37.2147244869  37.2147244869    8[15-(8,8),30-(8,8,8)]
   423  37.2147244869  37.2147244869  37.2147244869    8[15-(8,8),30-(8,8,8)]
   424   11.346277794   11.346277794   11.346277794    8[15-(8,8),30-(8,8,8)]
   425  37.2147244869  37.2147244869  37.2147244869    8[15-(8,8),30-(8,8,8)]
   426   11.346277794   11.346277794   11.346277794    8[15-(8,8),30-(8,8,8)]
   427   11.346277794   11.346277794   11.346277794    8[15-(8,8),30-(8,8,8)]
   428  37.2147244869  37.2147244869  37.2147244869    8[15-(8,8),30-(8,8,8)]
   429  35.6267767491  35.6267767491  35.6267767491    8[15-(8,8),30-(8,8,8)]
   430   12.934222618   12.934222618   12.934222618    8[15-(8,8),30-(8,8,8)]
   431   12.934222618   12.934222618   12.934222618    8[15-(8,8),30-(8,8,8)]
   432  35.6267767491  35.6267767491  35.6267767491    8[15-(8,8),30-(8,8,8)]
   433   12.934222618   12.934222618   12.934222618    8[15-(8,8),30-(8,8,8)]
   434  35.6267767491  35.6267767491  35.6267767491    8[15-(8,8),30-(8,8,8)]
   435  35.6267767491  35.6267767491  35.6267767491    8[15-(8,8),30-(8,8,8)]
   436   12.934222618   12.934222618   12.934222618    8[15-(8,8),30-(8,8,8)]
   437  10.5061727225  10.5061727225  10.5061727225    8[15-(8,8),30-(8,8,8)]
   438  38.0548273731  38.0548273731  38.0548273731    8[15-(8,8),30-(8,8,8)]
   439  38.0548273731  38.0548273731  38.0548273731    8[15-(8,8),30-(8,8,8)]
   440  10.5061727225  10.5061727225  10.5061727225    8[15-(8,8),30-(8,8,8)]
   441  38.0548273731  38.0548273731  38.0548273731    8[15-(8,8),30-(8,8,8)]
   442  10.5061727225  10.5061727225  10.5061727225    8[15-(8,8),30-(8,8,8)]
   443  10.5061727225  10.5061727225  10.5061727225    8[15-(8,8),30-(8,8,8)]
   444  38.0548273731  38.0548273731  38.0548273731    8[15-(8,8),30-(8,8,8)]
   445  34.7866738629  34.7866738629  34.7866738629    8[15-(8,8),30-(8,8,8)]
   446  13.7743269611  13.7743269611  13.7743269611    8[15-(8,8),30-(8,8,8)]
   447  13.7743269611  13.7743269611  13.7743269611    8[15-(8,8),30-(8,8,8)]
   448  34.7866738629  34.7866738629  34.7866738629    8[15-(8,8),30-(8,8,8)]
   449  13.7743269611  13.7743269611  13.7743269611    8[15-(8,8),30-(8,8,8)]
   450  34.7866738629  34.7866738629  34.7866738629    8[15-(8,8),30-(8,8,8)]
   451  34.7866738629  34.7866738629  34.7866738629    8[15-(8,8),30-(8,8,8)]
   452  13.7743269611  13.7743269611  13.7743269611    8[15-(8,8),30-(8,8,8)]
   453  12.9424776482  12.9424776482  12.9424776482    8[15-(8,8),30-(8,8,8)]
   454  35.6185217675  35.6185217675  35.6185217675    8[15-(8,8),30-(8,8,8)]
   455  35.6185217675  35.6185217675  35.6185217675    8[15-(8,8),30-(8,8,8)]
   456  12.9424776482  12.9424776482  12.9424776482    8[15-(8,8),30-(8,8,8)]
   457  35.6185217675  35.6185217675  35.6185217675    8[15-(8,8),30-(8,8,8)]
   458  12.9424776482  12.9424776482  12.9424776482    8[15-(8,8),30-(8,8,8)]
   459  12.9424776482  12.9424776482  12.9424776482    8[15-(8,8),30-(8,8,8)]
   460  35.6185217675  35.6185217675  35.6185217675    8[15-(8,8),30-(8,8,8)]
   461  37.2229794685  37.2229794685  37.2229794685    8[15-(8,8),30-(8,8,8)]
   462  11.3380227638  11.3380227638  11.3380227638    8[15-(8,8),30-(8,8,8)]
   463  11.3380227638  11.3380227638  11.3380227638    8[15-(8,8),30-(8,8,8)]
   464  37.2229794685  37.2229794685  37.2229794685    8[15-(8,8),30-(8,8,8)]
   465  11.3380227638  11.3380227638  11.3380227638    8[15-(8,8),30-(8,8,8)]
   466  37.2229794685  37.2229794685  37.2229794685    8[15-(8,8),30-(8,8,8)]
   467  37.2229794685  37.2229794685  37.2229794685    8[15-(8,8),30-(8,8,8)]
   468  11.3380227638  11.3380227638  11.3380227638    8[15-(8,8),30-(8,8,8)]
   469  11.7765286012  11.7765286012  11.7765286012    8[15-(8,8),30-(8,8,8,8,8)]
   470  36.7844714944  36.7844714944  36.7844714944    8[15-(8,8),30-(8,8,8,8,8)]
   471  36.7844714944  36.7844714944  36.7844714944    8[15-(8,8),30-(8,8,8,8,8)]
   472  11.7765286012  11.7765286012  11.7765286012    8[15-(8,8),30-(8,8,8,8,8)]
   473  36.7844714944  36.7844714944  36.7844714944    8[15-(8,8),30-(8,8,8,8,8)]
   474  11.7765286012  11.7765286012  11.7765286012    8[15-(8,8),30-(8,8,8,8,8)]
   475  11.7765286012  11.7765286012  11.7765286012    8[15-(8,8),30-(8,8,8,8,8)]
   476  36.7844714944  36.7844714944  36.7844714944    8[15-(8,8),30-(8,8,8,8,8)]
   477  36.0570297416  36.0570297416  36.0570297416    8[15-(8,8),30-(8,8,8,8,8)]
   478  12.5039710824  12.5039710824  12.5039710824    8[15-(8,8),30-(8,8,8,8,8)]
   479  12.5039710824  12.5039710824  12.5039710824    8[15-(8,8),30-(8,8,8,8,8)]
   480  36.0570297416  36.0570297416  36.0570297416    8[15-(8,8),30-(8,8,8,8,8)]
   481  12.5039710824  12.5039710824  12.5039710824    8[15-(8,8),30-(8,8,8,8,8)]
   482  36.0570297416  36.0570297416  36.0570297416    8[15-(8,8),30-(8,8,8,8,8)]
   483  36.0570297416  36.0570297416  36.0570297416    8[15-(8,8),30-(8,8,8,8,8)]
   484  12.5039710824  12.5039710824  12.5039710824    8[15-(8,8),30-(8,8,8,8,8)]
   485  10.4527554274  10.4527554274  10.4527554274    8[15-(8,8),30-(8,8,8)]
   486  38.1082446682  38.1082446682  38.1082446682    8[15-(8,8),30-(8,8,8)]
   487  38.1082446682  38.1082446682  38.1082446682    8[15-(8,8),30-(8,8,8)]
   488  10.4527554274  10.4527554274  10.4527554274    8[15-(8,8),30-(8,8,8)]
   489  38.1082446682  38.1082446682  38.1082446682    8[15-(8,8),30-(8,8,8)]
   490  10.4527554274  10.4527554274  10.4527554274    8[15-(8,8),30-(8,8,8)]
   491  10.4527554274  10.4527554274  10.4527554274    8[15-(8,8),30-(8,8,8)]
   492  38.1082446682  38.1082446682  38.1082446682    8[15-(8,8),30-(8,8,8)]
   493  34.7332565678  34.7332565678  34.7332565678    8[15-(8,8),30-(8,8,8)]
   494  13.8277442562  13.8277442562  13.8277442562    8[15-(8,8),30-(8,8,8)]
   495  13.8277442562  13.8277442562  13.8277442562    8[15-(8,8),30-(8,8,8)]
   496  34.7332565678  34.7332565678  34.7332565678    8[15-(8,8),30-(8,8,8)]
   497  13.8277442562  13.8277442562  13.8277442562    8[15-(8,8),30-(8,8,8)]
   498  34.7332565678  34.7332565678  34.7332565678    8[15-(8,8),30-(8,8,8)]
   499  34.7332565678  34.7332565678  34.7332565678    8[15-(8,8),30-(8,8,8)]
   500  13.8277442562  13.8277442562  13.8277442562    8[15-(8,8),30-(8,8,8)]
   501  5.35142243649  5.35142243649  5.35142243649    8[15-(8,8),30-(8,8,8)]
   502  43.2095791159  43.2095791159  43.2095791159    8[15-(8,8),30-(8,8,8)]
   503  43.2095791159  43.2095791159  43.2095791159    8[15-(8,8),30-(8,8,8)]
   504  5.35142243649  5.35142243649  5.35142243649    8[15-(8,8),30-(8,8,8)]
   505  43.2095791159  43.2095791159  43.2095791159    8[15-(8,8),30-(8,8,8)]
   506  5.35142243649  5.35142243649  5.35142243649    8[15-(8,8),30-(8,8,8)]
   507  5.35142243649  5.35142243649  5.35142243649    8[15-(8,8),30-(8,8,8)]
   508  43.2095791159  43.2095791159  43.2095791159    8[15-(8,8),30-(8,8,8)]
   509  29.6319221201  29.6319221201  29.6319221201    8[15-(8,8),30-(8,8,8)]
   510  18.9290787039  18.9290787039  18.9290787039    8[15-(8,8),30-(8,8,8)]
   511  18.9290787039  18.9290787039  18.9290787039    8[15-(8,8),30-(8,8,8)]
   512  29.6319221201  29.6319221201  29.6319221201    8[15-(8,8),30-(8,8,8)]
   513  18.9290787039  18.9290787039  18.9290787039    8[15-(8,8),30-(8,8,8)]
   514  29.6319221201  29.6319221201  29.6319221201    8[15-(8,8),30-(8,8,8)]
   515  29.6319221201  29.6319221201  29.6319221201    8[15-(8,8),30-(8,8,8)]
   516  18.9290787039  18.9290787039  18.9290787039    8[15-(8,8),30-(8,8,8)]
   517  4.28453705414  4.28453705414  4.28453705414    8[15-(8,8),30-(8,8,8)]
   518  44.2764630414  44.2764630414  44.2764630414    8[15-(8,8),30-(8,8,8)]
   519  44.2764630414  44.2764630414  44.2764630414    8[15-(8,8),30-(8,8,8)]
   520  4.28453705414  4.28453705414  4.28453705414    8[15-(8,8),30-(8,8,8)]
   521  44.2764630414  44.2764630414  44.2764630414    8[15-(8,8),30-(8,8,8)]
   522  4.28453705414  4.28453705414  4.28453705414    8[15-(8,8),30-(8,8,8)]
   523  4.28453705414  4.28453705414  4.28453705414    8[15-(8,8),30-(8,8,8)]
   524  44.2764630414  44.2764630414  44.2764630414    8[15-(8,8),30-(8,8,8)]
   525  28.5650381946  28.5650381946  28.5650381946    8[15-(8,8),30-(8,8,8)]
   526  19.9959626294  19.9959626294  19.9959626294    8[15-(8,8),30-(8,8,8)]
   527  19.9959626294  19.9959626294  19.9959626294    8[15-(8,8),30-(8,8,8)]
   528  28.5650381946  28.5650381946  28.5650381946    8[15-(8,8),30-(8,8,8)]
   529  19.9959626294  19.9959626294  19.9959626294    8[15-(8,8),30-(8,8,8)]
   530  28.5650381946  28.5650381946  28.5650381946    8[15-(8,8),30-(8,8,8)]
   531  28.5650381946  28.5650381946  28.5650381946    8[15-(8,8),30-(8,8,8)]
   532  19.9959626294  19.9959626294  19.9959626294    8[15-(8,8),30-(8,8,8)]
   533   2.9325987912   2.9325987912   2.9325987912    8[15-(8,8),30-(8,8,8)]
   534  45.6284021785  45.6284021785  45.6284021785    8[15-(8,8),30-(8,8,8)]
   535  45.6284021785  45.6284021785  45.6284021785    8[15-(8,8),30-(8,8,8)]
   536   2.9325987912   2.9325987912   2.9325987912    8[15-(8,8),30-(8,8,8)]
   537  45.6284021785  45.6284021785  45.6284021785    8[15-(8,8),30-(8,8,8)]
   538   2.9325987912   2.9325987912   2.9325987912    8[15-(8,8),30-(8,8,8)]
   539   2.9325987912   2.9325987912   2.9325987912    8[15-(8,8),30-(8,8,8)]
   540  45.6284021785  45.6284021785  45.6284021785    8[15-(8,8),30-(8,8,8)]
   541  27.2130990575  27.2130990575  27.2130990575    8[15-(8,8),30-(8,8,8)]
   542  21.3479017665  21.3479017665  21.3479017665    8[15-(8,8),30-(8,8,8)]
   543  21.3479017665  21.3479017665  21.3479017665    8[15-(8,8),30-(8,8,8)]
   544  27.2130990575  27.2130990575  27.2130990575    8[15-(8,8),30-(8,8,8)]
   545  21.3479017665  21.3479017665  21.3479017665    8[15-(8,8),30-(8,8,8)]
   546  27.2130990575  27.2130990575  27.2130990575    8[15-(8,8),30-(8,8,8)]
   547  27.2130990575  27.2130990575  27.2130990575    8[15-(8,8),30-(8,8,8)]
   548  21.3479017665  21.3479017665  21.3479017665    8[15-(8,8),30-(8,8,8)]
   549  1.30094921207  1.30094921207  1.30094921207    8[15-(1,8,8),30-(8,8,8)]
   550   47.260050495   47.260050495   47.260050495    8[15-(1,8,8),30-(8,8,8)]
   551   47.260050495   47.260050495   47.260050495    8[15-(1,8,8),30-(8,8,8)]
   552  1.30094921207  1.30094921207  1.30094921207    8[15-(1,8,8),30-(8,8,8)]
   553   47.260050495   47.260050495   47.260050495    8[15-(1,8,8),30-(8,8,8)]
   554  1.30094921207  1.30094921207  1.30094921207    8[15-(1,8,8),30-(8,8,8)]
   555  1.30094921207  1.30094921207  1.30094921207    8[15-(1,8,8),30-(8,8,8)]
   556   47.260050495   47.260050495   47.260050495    8[15-(1,8,8),30-(8,8,8)]
   557   25.581450741   25.581450741   25.581450741    8[15-(1,8,8),30-(8,8,8)]
   558  22.9795515399  22.9795515399  22.9795515399    8[15-(1,8,8),30-(8,8,8)]
   559  22.9795515399  22.9795515399  22.9795515399    8[15-(1,8,8),30-(8,8,8)]
   560   25.581450741   25.581450741   25.581450741    8[15-(1,8,8),30-(8,8,8)]
   561  22.9795515399  22.9795515399  22.9795515399    8[15-(1,8,8),30-(8,8,8)]
   562   25.581450741   25.581450741   25.581450741    8[15-(1,8,8),30-(8,8,8)]
   563   25.581450741   25.581450741   25.581450741    8[15-(1,8,8),30-(8,8,8)]
   564  22.9795515399  22.9795515399  22.9795515399    8[15-(1,8,8),30-(8,8,8)]
   565  1.31843117237  1.31843117237  1.31843117237    8[1-(0),30-(8,8,8,8,8)]
   566  47.2425708657  47.2425708657  47.2425708657    8[1-(0),30-(8,8,8,8,8)]
   567  47.2425708657  47.2425708657  47.2425708657    8[1-(0),30-(8,8,8,8,8)]
   568  1.31843117237  1.31843117237  1.31843117237    8[1-(0),30-(8,8,8,8,8)]
   569  47.2425708657  47.2425708657  47.2425708657    8[1-(0),30-(8,8,8,8,8)]
   570  1.31843117237  1.31843117237  1.31843117237    8[1-(0),30-(8,8,8,8,8)]
   571  1.31843117237  1.31843117237  1.31843117237    8[1-(0),30-(8,8,8,8,8)]
   572  47.2425708657  47.2425708657  47.2425708657    8[1-(0),30-(8,8,8,8,8)]
   573  25.5989303703  25.5989303703  25.5989303703    8[1-(0),30-(8,8,8,8,8)]
   574  22.9620689968  22.9620689968  22.9620689968    8[1-(0),30-(8,8,8,8,8)]
   575  22.9620689968  22.9620689968  22.9620689968    8[1-(0),30-(8,8,8,8,8)]
   576  25.5989303703  25.5989303703  25.5989303703    8[1-(0),30-(8,8,8,8,8)]
   577  22.9620689968  22.9620689968  22.9620689968    8[1-(0),30-(8,8,8,8,8)]
   578  25.5989303703  25.5989303703  25.5989303703    8[1-(0),30-(8,8,8,8,8)]
   579  25.5989303703  25.5989303703  25.5989303703    8[1-(0),30-(8,8,8,8,8)]
   580  22.9620689968  22.9620689968  22.9620689968    8[1-(0),30-(8,8,8,8,8)]
   581  10.9087430794  10.9087430794  10.9087430794    8[1-(0),30-(8,8,8,8,8)]
   582  37.6522570162  37.6522570162  37.6522570162    8[1-(0),30-(8,8,8,8,8)]
   583  37.6522570162  37.6522570162  37.6522570162    8[1-(0),30-(8,8,8,8,8)]
   584  10.9087430794  10.9087430794  10.9087430794    8[1-(0),30-(8,8,8,8,8)]
   585  37.6522570162  37.6522570162  37.6522570162    8[1-(0),30-(8,8,8,8,8)]
   586  10.9087430794  10.9087430794  10.9087430794    8[1-(0),30-(8,8,8,8,8)]
   587  10.9087430794  10.9087430794  10.9087430794    8[1-(0),30-(8,8,8,8,8)]
   588  37.6522570162  37.6522570162  37.6522570162    8[1-(0),30-(8,8,8,8,8)]
   589  35.1892442198  35.1892442198  35.1892442198    8[1-(0),30-(8,8,8,8,8)]
   590  13.3717566042  13.3717566042  13.3717566042    8[1-(0),30-(8,8,8,8,8)]
   591  13.3717566042  13.3717566042  13.3717566042    8[1-(0),30-(8,8,8,8,8)]
   592  35.1892442198  35.1892442198  35.1892442198    8[1-(0),30-(8,8,8,8,8)]
   593  13.3717566042  13.3717566042  13.3717566042    8[1-(0),30-(8,8,8,8,8)]
   594  35.1892442198  35.1892442198  35.1892442198    8[1-(0),30-(8,8,8,8,8)]
   595  35.1892442198  35.1892442198  35.1892442198    8[1-(0),30-(8,8,8,8,8)]
   596  13.3717566042  13.3717566042  13.3717566042    8[1-(0),30-(8,8,8,8,8)]
   597  10.8825199933  10.8825199933  10.8825199933    8[1-(0),30-(8,8,8,8,8)]
   598  37.6784808307  37.6784808307  37.6784808307    8[1-(0),30-(8,8,8,8,8)]
   599  37.6784808307  37.6784808307  37.6784808307    8[1-(0),30-(8,8,8,8,8)]
   600  10.8825199933  10.8825199933  10.8825199933    8[1-(0),30-(8,8,8,8,8)]
   601  37.6784808307  37.6784808307  37.6784808307    8[1-(0),30-(8,8,8,8,8)]
   602  10.8825199933  10.8825199933  10.8825199933    8[1-(0),30-(8,8,8,8,8)]
   603  10.8825199933  10.8825199933  10.8825199933    8[1-(0),30-(8,8,8,8,8)]
   604  37.6784808307  37.6784808307  37.6784808307    8[1-(0),30-(8,8,8,8,8)]
   605  35.1630204053  35.1630204053  35.1630204053    8[1-(0),30-(8,8,8,8,8)]
   606  13.3979804187  13.3979804187  13.3979804187    8[1-(0),30-(8,8,8,8,8)]
   607  13.3979804187  13.3979804187  13.3979804187    8[1-(0),30-(8,8,8,8,8)]
   608  35.1630204053  35.1630204053  35.1630204053    8[1-(0),30-(8,8,8,8,8)]
   609  13.3979804187  13.3979804187  13.3979804187    8[1-(0),30-(8,8,8,8,8)]
   610  35.1630204053  35.1630204053  35.1630204053    8[1-(0),30-(8,8,8,8,8)]
   611  35.1630204053  35.1630204053  35.1630204053    8[1-(0),30-(8,8,8,8,8)]
   612  13.3979804187  13.3979804187  13.3979804187    8[1-(0),30-(8,8,8,8,8)]
   613  10.5862979368  10.5862979368  10.5862979368    8[15-(8,8),30-(8,8,8)]
   614  37.9747028872  37.9747028872  37.9747028872    8[15-(8,8),30-(8,8,8)]
   615  37.9747028872  37.9747028872  37.9747028872    8[15-(8,8),30-(8,8,8)]
   616  10.5862979368  10.5862979368  10.5862979368    8[15-(8,8),30-(8,8,8)]
   617  37.9747028872  37.9747028872  37.9747028872    8[15-(8,8),30-(8,8,8)]
   618  10.5862979368  10.5862979368  10.5862979368    8[15-(8,8),30-(8,8,8)]
   619  10.5862979368  10.5862979368  10.5862979368    8[15-(8,8),30-(8,8,8)]
   620  37.9747028872  37.9747028872  37.9747028872    8[15-(8,8),30-(8,8,8)]
   621  34.8667983488  34.8667983488  34.8667983488    8[15-(8,8),30-(8,8,8)]
   622  13.6942024752  13.6942024752  13.6942024752    8[15-(8,8),30-(8,8,8)]
   623  13.6942024752  13.6942024752  13.6942024752    8[15-(8,8),30-(8,8,8)]
   624  34.8667983488  34.8667983488  34.8667983488    8[15-(8,8),30-(8,8,8)]
   625  13.6942024752  13.6942024752  13.6942024752    8[15-(8,8),30-(8,8,8)]
   626  34.8667983488  34.8667983488  34.8667983488    8[15-(8,8),30-(8,8,8)]
   627  34.8667983488  34.8667983488  34.8667983488    8[15-(8,8),30-(8,8,8)]
   628  13.6942024752  13.6942024752  13.6942024752    8[15-(8,8),30-(8,8,8)]
   629  13.0463989184  13.0463989184  13.0463989184    8[15-(8,8),30-(8,8,8)]
   630  35.5146019056  35.5146019056  35.5146019056    8[15-(8,8),30-(8,8,8)]
   631  35.5146019056  35.5146019056  35.5146019056    8[15-(8,8),30-(8,8,8)]
   632  13.0463989184  13.0463989184  13.0463989184    8[15-(8,8),30-(8,8,8)]
   633  35.5146019056  35.5146019056  35.5146019056    8[15-(8,8),30-(8,8,8)]
   634  13.0463989184  13.0463989184  13.0463989184    8[15-(8,8),30-(8,8,8)]
   635  13.0463989184  13.0463989184  13.0463989184    8[15-(8,8),30-(8,8,8)]
   636  35.5146019056  35.5146019056  35.5146019056    8[15-(8,8),30-(8,8,8)]
   637  37.3268993304  37.3268993304  37.3268993304    8[15-(8,8),30-(8,8,8)]
   638  11.2341014936  11.2341014936  11.2341014936    8[15-(8,8),30-(8,8,8)]
   639  11.2341014936  11.2341014936  11.2341014936    8[15-(8,8),30-(8,8,8)]
   640  37.3268993304  37.3268993304  37.3268993304    8[15-(8,8),30-(8,8,8)]
   641  11.2341014936  11.2341014936  11.2341014936    8[15-(8,8),30-(8,8,8)]
   642  37.3268993304  37.3268993304  37.3268993304    8[15-(8,8),30-(8,8,8)]
   643  37.3268993304  37.3268993304  37.3268993304    8[15-(8,8),30-(8,8,8)]
   644  11.2341014936  11.2341014936  11.2341014936    8[15-(8,8),30-(8,8,8)]
   645  10.5697871965  10.5697871965  10.5697871965    8[15-(8,8),30-(8,8,8)]
   646   37.991212899   37.991212899   37.991212899    8[15-(8,8),30-(8,8,8)]
   647   37.991212899   37.991212899   37.991212899    8[15-(8,8),30-(8,8,8)]
   648  10.5697871965  10.5697871965  10.5697871965    8[15-(8,8),30-(8,8,8)]
   649   37.991212899   37.991212899   37.991212899    8[15-(8,8),30-(8,8,8)]
   650  10.5697871965  10.5697871965  10.5697871965    8[15-(8,8),30-(8,8,8)]
   651  10.5697871965  10.5697871965  10.5697871965    8[15-(8,8),30-(8,8,8)]
   652   37.991212899   37.991212899   37.991212899    8[15-(8,8),30-(8,8,8)]
   653   34.850288337   34.850288337   34.850288337    8[15-(8,8),30-(8,8,8)]
   654   13.710712487   13.710712487   13.710712487    8[15-(8,8),30-(8,8,8)]
   655   13.710712487   13.710712487   13.710712487    8[15-(8,8),30-(8,8,8)]
   656   34.850288337   34.850288337   34.850288337    8[15-(8,8),30-(8,8,8)]
   657   13.710712487   13.710712487   13.710712487    8[15-(8,8),30-(8,8,8)]
   658   34.850288337   34.850288337   34.850288337    8[15-(8,8),30-(8,8,8)]
   659   34.850288337   34.850288337   34.850288337    8[15-(8,8),30-(8,8,8)]
   660   13.710712487   13.710712487   13.710712487    8[15-(8,8),30-(8,8,8)]
   661  11.1549474022  11.1549474022  11.1549474022    8[15-(8,8),30-(8,8,8)]
   662  37.4060541503  37.4060541503  37.4060541503    8[15-(8,8),30-(8,8,8)]
   663  37.4060541503  37.4060541503  37.4060541503    8[15-(8,8),30-(8,8,8)]
   664  11.1549474022  11.1549474022  11.1549474022    8[15-(8,8),30-(8,8,8)]
   665  37.4060541503  37.4060541503  37.4060541503    8[15-(8,8),30-(8,8,8)]
   666  11.1549474022  11.1549474022  11.1549474022    8[15-(8,8),30-(8,8,8)]
   667  11.1549474022  11.1549474022  11.1549474022    8[15-(8,8),30-(8,8,8)]
   668  37.4060541503  37.4060541503  37.4060541503    8[15-(8,8),30-(8,8,8)]
   669  35.4354470857  35.4354470857  35.4354470857    8[15-(8,8),30-(8,8,8)]
   670  13.1255537383  13.1255537383  13.1255537383    8[15-(8,8),30-(8,8,8)]
   671  13.1255537383  13.1255537383  13.1255537383    8[15-(8,8),30-(8,8,8)]
   672  35.4354470857  35.4354470857  35.4354470857    8[15-(8,8),30-(8,8,8)]
   673  13.1255537383  13.1255537383  13.1255537383    8[15-(8,8),30-(8,8,8)]
   674  35.4354470857  35.4354470857  35.4354470857    8[15-(8,8),30-(8,8,8)]
   675  35.4354470857  35.4354470857  35.4354470857    8[15-(8,8),30-(8,8,8)]
   676  13.1255537383  13.1255537383  13.1255537383    8[15-(8,8),30-(8,8,8)]
   677            0.0            0.0            0.0    8[15-(1,8,8),30-(8,8,8,8,8)]
   678            0.0            0.0            0.0    8[15-(1,8,8),30-(8,8,8,8,8)]
   679            0.0            0.0            0.0    8[15-(1,8,8),30-(8,8,8,8,8)]
   680            0.0            0.0            0.0    8[15-(1,8,8),30-(8,8,8,8,8)]
   681   24.280500412   24.280500412   24.280500412    8[15-(1,8,8),30-(8,8,8,8,8)]
   682   24.280500412   24.280500412   24.280500412    8[15-(1,8,8),30-(8,8,8,8,8)]
   683   24.280500412   24.280500412   24.280500412    8[15-(1,8,8),30-(8,8,8,8,8)]
   684   24.280500412   24.280500412   24.280500412    8[15-(1,8,8),30-(8,8,8,8,8)]
   685  12.5991511296  12.5991511296  12.5991511296    9[31-(8,8,8,8,9),31-(8,8,8,8,9)]
   686  35.9618511512  35.9618511512  35.9618511512    9[31-(8,8,8,8,9),31-(8,8,8,8,9)]
   687  35.9618511512  35.9618511512  35.9618511512    9[31-(8,8,8,8,9),31-(8,8,8,8,9)]
   688  12.5991511296  12.5991511296  12.5991511296    9[31-(8,8,8,8,9),31-(8,8,8,8,9)]
   689  35.9618511512  35.9618511512  35.9618511512    9[31-(8,8,8,8,9),31-(8,8,8,8,9)]
   690  12.5991511296  12.5991511296  12.5991511296    9[31-(8,8,8,8,9),31-(8,8,8,8,9)]
   691  12.5991511296  12.5991511296  12.5991511296    9[31-(8,8,8,8,9),31-(8,8,8,8,9)]
   692  35.9618511512  35.9618511512  35.9618511512    9[31-(8,8,8,8,9),31-(8,8,8,8,9)]
   693  36.8796500848  36.8796500848  36.8796500848    9[31-(8,8,8,8,9),31-(8,8,8,8,9)]
   694  11.6813492824  11.6813492824  11.6813492824    9[31-(8,8,8,8,9),31-(8,8,8,8,9)]
   695  11.6813492824  11.6813492824  11.6813492824    9[31-(8,8,8,8,9),31-(8,8,8,8,9)]
   696  36.8796500848  36.8796500848  36.8796500848    9[31-(8,8,8,8,9),31-(8,8,8,8,9)]
   697  11.6813492824  11.6813492824  11.6813492824    9[31-(8,8,8,8,9),31-(8,8,8,8,9)]
   698  36.8796500848  36.8796500848  36.8796500848    9[31-(8,8,8,8,9),31-(8,8,8,8,9)]
   699  36.8796500848  36.8796500848  36.8796500848    9[31-(8,8,8,8,9),31-(8,8,8,8,9)]
   700  11.6813492824  11.6813492824  11.6813492824    9[31-(8,8,8,8,9),31-(8,8,8,8,9)]
   701  14.4959436276  14.4959436276  14.4959436276    7[1-(0),1-(0),1-(0),6-(1,1,6)]
   702  34.0650586533  34.0650586533  34.0650586533    7[1-(0),1-(0),1-(0),6-(1,1,6)]
   703  34.0650586533  34.0650586533  34.0650586533    7[1-(0),1-(0),1-(0),6-(1,1,6)]
   704  14.4959436276  14.4959436276  14.4959436276    7[1-(0),1-(0),1-(0),6-(1,1,6)]
   705  34.0650586533  34.0650586533  34.0650586533    7[1-(0),1-(0),1-(0),6-(1,1,6)]
   706  14.4959436276  14.4959436276  14.4959436276    7[1-(0),1-(0),1-(0),6-(1,1,6)]
   707  14.4959436276  14.4959436276  14.4959436276    7[1-(0),1-(0),1-(0),6-(1,1,6)]
   708  34.0650586533  34.0650586533  34.0650586533    7[1-(0),1-(0),1-(0),6-(1,1,6)]
   709  38.7764425827  38.7764425827  38.7764425827    7[1-(0),1-(0),1-(0),6-(1,1,6)]
   710  9.78455678444  9.78455678444  9.78455678444    7[1-(0),1-(0),1-(0),6-(1,1,6)]
   711  9.78455678444  9.78455678444  9.78455678444    7[1-(0),1-(0),1-(0),6-(1,1,6)]
   712  38.7764425827  38.7764425827  38.7764425827    7[1-(0),1-(0),1-(0),6-(1,1,6)]
   713  9.78455678444  9.78455678444  9.78455678444    7[1-(0),1-(0),1-(0),6-(1,1,6)]
   714  38.7764425827  38.7764425827  38.7764425827    7[1-(0),1-(0),1-(0),6-(1,1,6)]
   715  38.7764425827  38.7764425827  38.7764425827    7[1-(0),1-(0),1-(0),6-(1,1,6)]
   716  9.78455678444  9.78455678444  9.78455678444    7[1-(0),1-(0),1-(0),6-(1,1,6)]
   717  15.8430258875  15.8430258875  15.8430258875    6[1-(0),1-(0),6-(1,1,6),7-(1,1,1)]
   718  32.7179763933  32.7179763933  32.7179763933    6[1-(0),1-(0),6-(1,1,6),7-(1,1,1)]
   719  32.7179763933  32.7179763933  32.7179763933    6[1-(0),1-(0),6-(1,1,6),7-(1,1,1)]
   720  15.8430258875  15.8430258875  15.8430258875    6[1-(0),1-(0),6-(1,1,6),7-(1,1,1)]
   721  32.7179763933  32.7179763933  32.7179763933    6[1-(0),1-(0),6-(1,1,6),7-(1,1,1)]
   722  15.8430258875  15.8430258875  15.8430258875    6[1-(0),1-(0),6-(1,1,6),7-(1,1,1)]
   723  15.8430258875  15.8430258875  15.8430258875    6[1-(0),1-(0),6-(1,1,6),7-(1,1,1)]
   724  32.7179763933  32.7179763933  32.7179763933    6[1-(0),1-(0),6-(1,1,6),7-(1,1,1)]
   725  40.1235248427  40.1235248427  40.1235248427    6[1-(0),1-(0),6-(1,1,6),7-(1,1,1)]
   726  8.43747452446  8.43747452446  8.43747452446    6[1-(0),1-(0),6-(1,1,6),7-(1,1,1)]
   727  8.43747452446  8.43747452446  8.43747452446    6[1-(0),1-(0),6-(1,1,6),7-(1,1,1)]
   728  40.1235248427  40.1235248427  40.1235248427    6[1-(0),1-(0),6-(1,1,6),7-(1,1,1)]
   729  8.43747452446  8.43747452446  8.43747452446    6[1-(0),1-(0),6-(1,1,6),7-(1,1,1)]
   730  40.1235248427  40.1235248427  40.1235248427    6[1-(0),1-(0),6-(1,1,6),7-(1,1,1)]
   731  40.1235248427  40.1235248427  40.1235248427    6[1-(0),1-(0),6-(1,1,6),7-(1,1,1)]
   732  8.43747452446  8.43747452446  8.43747452446    6[1-(0),1-(0),6-(1,1,6),7-(1,1,1)]
   733  16.8662063206  16.8662063206  16.8662063206    6[1-(0),1-(0),6-(1,1,6),6-(1,1,7)]
   734  31.6947959117  31.6947959117  31.6947959117    6[1-(0),1-(0),6-(1,1,6),6-(1,1,7)]
   735  31.6947959117  31.6947959117  31.6947959117    6[1-(0),1-(0),6-(1,1,6),6-(1,1,7)]
   736  16.8662063206  16.8662063206  16.8662063206    6[1-(0),1-(0),6-(1,1,6),6-(1,1,7)]
   737  31.6947959117  31.6947959117  31.6947959117    6[1-(0),1-(0),6-(1,1,6),6-(1,1,7)]
   738  16.8662063206  16.8662063206  16.8662063206    6[1-(0),1-(0),6-(1,1,6),6-(1,1,7)]
   739  16.8662063206  16.8662063206  16.8662063206    6[1-(0),1-(0),6-(1,1,6),6-(1,1,7)]
   740  31.6947959117  31.6947959117  31.6947959117    6[1-(0),1-(0),6-(1,1,6),6-(1,1,7)]
   741  41.1467053243  41.1467053243  41.1467053243    6[1-(0),1-(0),6-(1,1,6),6-(1,1,7)]
   742  7.41429409142  7.41429409142  7.41429409142    6[1-(0),1-(0),6-(1,1,6),6-(1,1,7)]
   743  7.41429409142  7.41429409142  7.41429409142    6[1-(0),1-(0),6-(1,1,6),6-(1,1,7)]
   744  41.1467053243  41.1467053243  41.1467053243    6[1-(0),1-(0),6-(1,1,6),6-(1,1,7)]
   745  7.41429409142  7.41429409142  7.41429409142    6[1-(0),1-(0),6-(1,1,6),6-(1,1,7)]
   746  41.1467053243  41.1467053243  41.1467053243    6[1-(0),1-(0),6-(1,1,6),6-(1,1,7)]
   747  41.1467053243  41.1467053243  41.1467053243    6[1-(0),1-(0),6-(1,1,6),6-(1,1,7)]
   748  7.41429409142  7.41429409142  7.41429409142    6[1-(0),1-(0),6-(1,1,6),6-(1,1,7)]
   749  18.2608793326  18.2608793326  18.2608793326    6[1-(0),1-(0),6-(1,1,1),6-(1,1,6)]
   750  30.3001229482  30.3001229482  30.3001229482    6[1-(0),1-(0),6-(1,1,1),6-(1,1,6)]
   751  30.3001229482  30.3001229482  30.3001229482    6[1-(0),1-(0),6-(1,1,1),6-(1,1,6)]
   752  18.2608793326  18.2608793326  18.2608793326    6[1-(0),1-(0),6-(1,1,1),6-(1,1,6)]
   753  30.3001229482  30.3001229482  30.3001229482    6[1-(0),1-(0),6-(1,1,1),6-(1,1,6)]
   754  18.2608793326  18.2608793326  18.2608793326    6[1-(0),1-(0),6-(1,1,1),6-(1,1,6)]
   755  18.2608793326  18.2608793326  18.2608793326    6[1-(0),1-(0),6-(1,1,1),6-(1,1,6)]
   756  30.3001229482  30.3001229482  30.3001229482    6[1-(0),1-(0),6-(1,1,1),6-(1,1,6)]
   757  42.5413782878  42.5413782878  42.5413782878    6[1-(0),1-(0),6-(1,1,1),6-(1,1,6)]
   758  6.01962107941  6.01962107941  6.01962107941    6[1-(0),1-(0),6-(1,1,1),6-(1,1,6)]
   759  6.01962107941  6.01962107941  6.01962107941    6[1-(0),1-(0),6-(1,1,1),6-(1,1,6)]
   760  42.5413782878  42.5413782878  42.5413782878    6[1-(0),1-(0),6-(1,1,1),6-(1,1,6)]
   761  6.01962107941  6.01962107941  6.01962107941    6[1-(0),1-(0),6-(1,1,1),6-(1,1,6)]
   762  42.5413782878  42.5413782878  42.5413782878    6[1-(0),1-(0),6-(1,1,1),6-(1,1,6)]
   763  42.5413782878  42.5413782878  42.5413782878    6[1-(0),1-(0),6-(1,1,1),6-(1,1,6)]
   764  6.01962107941  6.01962107941  6.01962107941    6[1-(0),1-(0),6-(1,1,1),6-(1,1,6)]
   765  19.3467031653  19.3467031653  19.3467031653    6[1-(0),1-(0),1-(0),6-(1,1,6)]
   766  29.2142976587  29.2142976587  29.2142976587    6[1-(0),1-(0),1-(0),6-(1,1,6)]
   767  29.2142976587  29.2142976587  29.2142976587    6[1-(0),1-(0),1-(0),6-(1,1,6)]
   768  19.3467031653  19.3467031653  19.3467031653    6[1-(0),1-(0),1-(0),6-(1,1,6)]
   769  29.2142976587  29.2142976587  29.2142976587    6[1-(0),1-(0),1-(0),6-(1,1,6)]
   770  19.3467031653  19.3467031653  19.3467031653    6[1-(0),1-(0),1-(0),6-(1,1,6)]
   771  19.3467031653  19.3467031653  19.3467031653    6[1-(0),1-(0),1-(0),6-(1,1,6)]
   772  29.2142976587  29.2142976587  29.2142976587    6[1-(0),1-(0),1-(0),6-(1,1,6)]
   773  43.6272035773  43.6272035773  43.6272035773    6[1-(0),1-(0),1-(0),6-(1,1,6)]
   774  4.93379724667  4.93379724667  4.93379724667    6[1-(0),1-(0),1-(0),6-(1,1,6)]
   775  4.93379724667  4.93379724667  4.93379724667    6[1-(0),1-(0),1-(0),6-(1,1,6)]
   776  43.6272035773  43.6272035773  43.6272035773    6[1-(0),1-(0),1-(0),6-(1,1,6)]
   777  4.93379724667  4.93379724667  4.93379724667    6[1-(0),1-(0),1-(0),6-(1,1,6)]
   778  43.6272035773  43.6272035773  43.6272035773    6[1-(0),1-(0),1-(0),6-(1,1,6)]
   779  43.6272035773  43.6272035773  43.6272035773    6[1-(0),1-(0),1-(0),6-(1,1,6)]
   780  4.93379724667  4.93379724667  4.93379724667    6[1-(0),1-(0),1-(0),6-(1,1,6)]
   781  1.29609316055  1.29609316055  1.29609316055    1[8-(30)]
   782  47.2649074206  47.2649074206  47.2649074206    1[8-(30)]
   783  47.2649074206  47.2649074206  47.2649074206    1[8-(30)]
   784  1.29609316055  1.29609316055  1.29609316055    1[8-(30)]
   785  47.2649074206  47.2649074206  47.2649074206    1[8-(30)]
   786  1.29609316055  1.29609316055  1.29609316055    1[8-(30)]
   787  1.29609316055  1.29609316055  1.29609316055    1[8-(30)]
   788  47.2649074206  47.2649074206  47.2649074206    1[8-(30)]
   789  25.5765938154  25.5765938154  25.5765938154    1[8-(30)]
   790  22.9844070086  22.9844070086  22.9844070086    1[8-(30)]
   791  22.9844070086  22.9844070086  22.9844070086    1[8-(30)]
   792  25.5765938154  25.5765938154  25.5765938154    1[8-(30)]
   793  22.9844070086  22.9844070086  22.9844070086    1[8-(30)]
   794  25.5765938154  25.5765938154  25.5765938154    1[8-(30)]
   795  25.5765938154  25.5765938154  25.5765938154    1[8-(30)]
   796  22.9844070086  22.9844070086  22.9844070086    1[8-(30)]
   797   9.9851132808   9.9851132808   9.9851132808    1[8-(30)]
   798  38.5758882716  38.5758882716  38.5758882716    1[8-(30)]
   799  38.5758882716  38.5758882716  38.5758882716    1[8-(30)]
   800   9.9851132808   9.9851132808   9.9851132808    1[8-(30)]
   801  38.5758882716  38.5758882716  38.5758882716    1[8-(30)]
   802   9.9851132808   9.9851132808   9.9851132808    1[8-(30)]
   803   9.9851132808   9.9851132808   9.9851132808    1[8-(30)]
   804  38.5758882716  38.5758882716  38.5758882716    1[8-(30)]
   805  34.2656129644  34.2656129644  34.2656129644    1[8-(30)]
   806  14.2953878596  14.2953878596  14.2953878596    1[8-(30)]
   807  14.2953878596  14.2953878596  14.2953878596    1[8-(30)]
   808  34.2656129644  34.2656129644  34.2656129644    1[8-(30)]
   809  14.2953878596  14.2953878596  14.2953878596    1[8-(30)]
   810  34.2656129644  34.2656129644  34.2656129644    1[8-(30)]
   811  34.2656129644  34.2656129644  34.2656129644    1[8-(30)]
   812  14.2953878596  14.2953878596  14.2953878596    1[8-(30)]
   813  10.4041943294  10.4041943294  10.4041943294    1[8-(30)]
   814  38.1568079028  38.1568079028  38.1568079028    1[8-(30)]
   815  38.1568079028  38.1568079028  38.1568079028    1[8-(30)]
   816  10.4041943294  10.4041943294  10.4041943294    1[8-(30)]
   817  38.1568079028  38.1568079028  38.1568079028    1[8-(30)]
   818  10.4041943294  10.4041943294  10.4041943294    1[8-(30)]
   819  10.4041943294  10.4041943294  10.4041943294    1[8-(30)]
   820  38.1568079028  38.1568079028  38.1568079028    1[8-(30)]
   821  34.6846933332  34.6846933332  34.6846933332    1[8-(30)]
   822  13.8763060826  13.8763060826  13.8763060826    1[8-(30)]
   823  13.8763060826  13.8763060826  13.8763060826    1[8-(30)]
   824  34.6846933332  34.6846933332  34.6846933332    1[8-(30)]
   825  13.8763060826  13.8763060826  13.8763060826    1[8-(30)]
   826  34.6846933332  34.6846933332  34.6846933332    1[8-(30)]
   827  34.6846933332  34.6846933332  34.6846933332    1[8-(30)]
   828  13.8763060826  13.8763060826  13.8763060826    1[8-(30)]
   829  13.8248309847  13.8248309847  13.8248309847    1[7-(1,1,6)]
   830  34.7361684311  34.7361684311  34.7361684311    1[7-(1,1,6)]
   831  34.7361684311  34.7361684311  34.7361684311    1[7-(1,1,6)]
   832  13.8248309847  13.8248309847  13.8248309847    1[7-(1,1,6)]
   833  34.7361684311  34.7361684311  34.7361684311    1[7-(1,1,6)]
   834  13.8248309847  13.8248309847  13.8248309847    1[7-(1,1,6)]
   835  13.8248309847  13.8248309847  13.8248309847    1[7-(1,1,6)]
   836  34.7361684311  34.7361684311  34.7361684311    1[7-(1,1,6)]
   837  38.1053328049  38.1053328049  38.1053328049    1[7-(1,1,6)]
   838  10.4556694273  10.4556694273  10.4556694273    1[7-(1,1,6)]
   839  10.4556694273  10.4556694273  10.4556694273    1[7-(1,1,6)]
   840  38.1053328049  38.1053328049  38.1053328049    1[7-(1,1,6)]
   841  10.4556694273  10.4556694273  10.4556694273    1[7-(1,1,6)]
   842  38.1053328049  38.1053328049  38.1053328049    1[7-(1,1,6)]
   843  38.1053328049  38.1053328049  38.1053328049    1[7-(1,1,6)]
   844  10.4556694273  10.4556694273  10.4556694273    1[7-(1,1,6)]
   845  14.2371136874  14.2371136874  14.2371136874    1[7-(1,1,6)]
   846  34.3238871366  34.3238871366  34.3238871366    1[7-(1,1,6)]
   847  34.3238871366  34.3238871366  34.3238871366    1[7-(1,1,6)]
   848  14.2371136874  14.2371136874  14.2371136874    1[7-(1,1,6)]
   849  34.3238871366  34.3238871366  34.3238871366    1[7-(1,1,6)]
   850  14.2371136874  14.2371136874  14.2371136874    1[7-(1,1,6)]
   851  14.2371136874  14.2371136874  14.2371136874    1[7-(1,1,6)]
   852  34.3238871366  34.3238871366  34.3238871366    1[7-(1,1,6)]
   853  38.5176140994  38.5176140994  38.5176140994    1[7-(1,1,6)]
   854  10.0433867246  10.0433867246  10.0433867246    1[7-(1,1,6)]
   855  10.0433867246  10.0433867246  10.0433867246    1[7-(1,1,6)]
   856  38.5176140994  38.5176140994  38.5176140994    1[7-(1,1,6)]
   857  10.0433867246  10.0433867246  10.0433867246    1[7-(1,1,6)]
   858  38.5176140994  38.5176140994  38.5176140994    1[7-(1,1,6)]
   859  38.5176140994  38.5176140994  38.5176140994    1[7-(1,1,6)]
   860  10.0433867246  10.0433867246  10.0433867246    1[7-(1,1,6)]
   861  15.8454543261  15.8454543261  15.8454543261    1[6-(1,6,7)]
   862  32.7155450411  32.7155450411  32.7155450411    1[6-(1,6,7)]
   863  32.7155450411  32.7155450411  32.7155450411    1[6-(1,6,7)]
   864  15.8454543261  15.8454543261  15.8454543261    1[6-(1,6,7)]
   865  32.7155450411  32.7155450411  32.7155450411    1[6-(1,6,7)]
   866  15.8454543261  15.8454543261  15.8454543261    1[6-(1,6,7)]
   867  15.8454543261  15.8454543261  15.8454543261    1[6-(1,6,7)]
   868  32.7155450411  32.7155450411  32.7155450411    1[6-(1,6,7)]
   869  40.1259561949  40.1259561949  40.1259561949    1[6-(1,6,7)]
   870  8.43504608593  8.43504608593  8.43504608593    1[6-(1,6,7)]
   871  8.43504608593  8.43504608593  8.43504608593    1[6-(1,6,7)]
   872  40.1259561949  40.1259561949  40.1259561949    1[6-(1,6,7)]
   873  8.43504608593  8.43504608593  8.43504608593    1[6-(1,6,7)]
   874  40.1259561949  40.1259561949  40.1259561949    1[6-(1,6,7)]
   875  40.1259561949  40.1259561949  40.1259561949    1[6-(1,6,7)]
   876  8.43504608593  8.43504608593  8.43504608593    1[6-(1,6,7)]
   877  16.1222516423  16.1222516423  16.1222516423    1[6-(1,6,7)]
   878  32.4387477249  32.4387477249  32.4387477249    1[6-(1,6,7)]
   879  32.4387477249  32.4387477249  32.4387477249    1[6-(1,6,7)]
   880  16.1222516423  16.1222516423  16.1222516423    1[6-(1,6,7)]
   881  32.4387477249  32.4387477249  32.4387477249    1[6-(1,6,7)]
   882  16.1222516423  16.1222516423  16.1222516423    1[6-(1,6,7)]
   883  16.1222516423  16.1222516423  16.1222516423    1[6-(1,6,7)]
   884  32.4387477249  32.4387477249  32.4387477249    1[6-(1,6,7)]
   885  40.4027535111  40.4027535111  40.4027535111    1[6-(1,6,7)]
   886  8.15824876973  8.15824876973  8.15824876973    1[6-(1,6,7)]
   887  8.15824876973  8.15824876973  8.15824876973    1[6-(1,6,7)]
   888  40.4027535111  40.4027535111  40.4027535111    1[6-(1,6,7)]
   889  8.15824876973  8.15824876973  8.15824876973    1[6-(1,6,7)]
   890  40.4027535111  40.4027535111  40.4027535111    1[6-(1,6,7)]
   891  40.4027535111  40.4027535111  40.4027535111    1[6-(1,6,7)]
   892  8.15824876973  8.15824876973  8.15824876973    1[6-(1,6,7)]
   893   16.869605882   16.869605882   16.869605882    1[6-(1,6,6)]
   894   31.691394942   31.691394942   31.691394942    1[6-(1,6,6)]
   895   31.691394942   31.691394942   31.691394942    1[6-(1,6,6)]
   896   16.869605882   16.869605882   16.869605882    1[6-(1,6,6)]
   897   31.691394942   31.691394942   31.691394942    1[6-(1,6,6)]
   898   16.869605882   16.869605882   16.869605882    1[6-(1,6,6)]
   899   16.869605882   16.869605882   16.869605882    1[6-(1,6,6)]
   900   31.691394942   31.691394942   31.691394942    1[6-(1,6,6)]
   901   41.150106294   41.150106294   41.150106294    1[6-(1,6,6)]
   902  7.41089452999  7.41089452999  7.41089452999    1[6-(1,6,6)]
   903  7.41089452999  7.41089452999  7.41089452999    1[6-(1,6,6)]
   904   41.150106294   41.150106294   41.150106294    1[6-(1,6,6)]
   905  7.41089452999  7.41089452999  7.41089452999    1[6-(1,6,6)]
   906   41.150106294   41.150106294   41.150106294    1[6-(1,6,6)]
   907   41.150106294   41.150106294   41.150106294    1[6-(1,6,6)]
   908  7.41089452999  7.41089452999  7.41089452999    1[6-(1,6,6)]
   909  16.5792118255  16.5792118255  16.5792118255    1[6-(1,6,6)]
   910  31.9817875417  31.9817875417  31.9817875417    1[6-(1,6,6)]
   911  31.9817875417  31.9817875417  31.9817875417    1[6-(1,6,6)]
   912  16.5792118255  16.5792118255  16.5792118255    1[6-(1,6,6)]
   913  31.9817875417  31.9817875417  31.9817875417    1[6-(1,6,6)]
   914  16.5792118255  16.5792118255  16.5792118255    1[6-(1,6,6)]
   915  16.5792118255  16.5792118255  16.5792118255    1[6-(1,6,6)]
   916  31.9817875417  31.9817875417  31.9817875417    1[6-(1,6,6)]
   917  40.8597136943  40.8597136943  40.8597136943    1[6-(1,6,6)]
   918  7.70128858651  7.70128858651  7.70128858651    1[6-(1,6,6)]
   919  7.70128858651  7.70128858651  7.70128858651    1[6-(1,6,6)]
   920  40.8597136943  40.8597136943  40.8597136943    1[6-(1,6,6)]
   921  7.70128858651  7.70128858651  7.70128858651    1[6-(1,6,6)]
   922  40.8597136943  40.8597136943  40.8597136943    1[6-(1,6,6)]
   923  40.8597136943  40.8597136943  40.8597136943    1[6-(1,6,6)]
   924  7.70128858651  7.70128858651  7.70128858651    1[6-(1,6,6)]
   925  18.2710765115  18.2710765115  18.2710765115    1[6-(1,6,6)]
   926  30.2899228557  30.2899228557  30.2899228557    1[6-(1,6,6)]
   927  30.2899228557  30.2899228557  30.2899228557    1[6-(1,6,6)]
   928  18.2710765115  18.2710765115  18.2710765115    1[6-(1,6,6)]
   929  30.2899228557  30.2899228557  30.2899228557    1[6-(1,6,6)]
   930  18.2710765115  18.2710765115  18.2710765115    1[6-(1,6,6)]
   931  18.2710765115  18.2710765115  18.2710765115    1[6-(1,6,6)]
   932  30.2899228557  30.2899228557  30.2899228557    1[6-(1,6,6)]
   933  42.5515783803  42.5515783803  42.5515783803    1[6-(1,6,6)]
   934  6.00942390053  6.00942390053  6.00942390053    1[6-(1,6,6)]
   935  6.00942390053  6.00942390053  6.00942390053    1[6-(1,6,6)]
   936  42.5515783803  42.5515783803  42.5515783803    1[6-(1,6,6)]
   937  6.00942390053  6.00942390053  6.00942390053    1[6-(1,6,6)]
   938  42.5515783803  42.5515783803  42.5515783803    1[6-(1,6,6)]
   939  42.5515783803  42.5515783803  42.5515783803    1[6-(1,6,6)]
   940  6.00942390053  6.00942390053  6.00942390053    1[6-(1,6,6)]
   941  18.4988271683  18.4988271683  18.4988271683    1[6-(1,6,6)]
   942  30.0621751125  30.0621751125  30.0621751125    1[6-(1,6,6)]
   943  30.0621751125  30.0621751125  30.0621751125    1[6-(1,6,6)]
   944  18.4988271683  18.4988271683  18.4988271683    1[6-(1,6,6)]
   945  30.0621751125  30.0621751125  30.0621751125    1[6-(1,6,6)]
   946  18.4988271683  18.4988271683  18.4988271683    1[6-(1,6,6)]
   947  18.4988271683  18.4988271683  18.4988271683    1[6-(1,6,6)]
   948  30.0621751125  30.0621751125  30.0621751125    1[6-(1,6,6)]
   949  42.7793261235  42.7793261235  42.7793261235    1[6-(1,6,6)]
   950  5.78167324372  5.78167324372  5.78167324372    1[6-(1,6,6)]
   951  5.78167324372  5.78167324372  5.78167324372    1[6-(1,6,6)]
   952  42.7793261235  42.7793261235  42.7793261235    1[6-(1,6,6)]
   953  5.78167324372  5.78167324372  5.78167324372    1[6-(1,6,6)]
   954  42.7793261235  42.7793261235  42.7793261235    1[6-(1,6,6)]
   955  42.7793261235  42.7793261235  42.7793261235    1[6-(1,6,6)]
   956  5.78167324372  5.78167324372  5.78167324372    1[6-(1,6,6)]
   957  20.3315204077  20.3315204077  20.3315204077    1[6-(1,1,6)]
   958  28.2294804163  28.2294804163  28.2294804163    1[6-(1,1,6)]
   959  28.2294804163  28.2294804163  28.2294804163    1[6-(1,1,6)]
   960  20.3315204077  20.3315204077  20.3315204077    1[6-(1,1,6)]
   961  28.2294804163  28.2294804163  28.2294804163    1[6-(1,1,6)]
   962  20.3315204077  20.3315204077  20.3315204077    1[6-(1,1,6)]
   963  20.3315204077  20.3315204077  20.3315204077    1[6-(1,1,6)]
   964  28.2294804163  28.2294804163  28.2294804163    1[6-(1,1,6)]
   965  44.6120208197  44.6120208197  44.6120208197    1[6-(1,1,6)]
   966  3.94898000428  3.94898000428  3.94898000428    1[6-(1,1,6)]
   967  3.94898000428  3.94898000428  3.94898000428    1[6-(1,1,6)]
   968  44.6120208197  44.6120208197  44.6120208197    1[6-(1,1,6)]
   969  3.94898000428  3.94898000428  3.94898000428    1[6-(1,1,6)]
   970  44.6120208197  44.6120208197  44.6120208197    1[6-(1,1,6)]
   971  44.6120208197  44.6120208197  44.6120208197    1[6-(1,1,6)]
   972  3.94898000428  3.94898000428  3.94898000428    1[6-(1,1,6)]
   973  19.3777824487  19.3777824487  19.3777824487    1[6-(1,1,6)]
   974  29.1832198322  29.1832198322  29.1832198322    1[6-(1,1,6)]
   975  29.1832198322  29.1832198322  29.1832198322    1[6-(1,1,6)]
   976  19.3777824487  19.3777824487  19.3777824487    1[6-(1,1,6)]
   977  29.1832198322  29.1832198322  29.1832198322    1[6-(1,1,6)]
   978  19.3777824487  19.3777824487  19.3777824487    1[6-(1,1,6)]
   979  19.3777824487  19.3777824487  19.3777824487    1[6-(1,1,6)]
   980  29.1832198322  29.1832198322  29.1832198322    1[6-(1,1,6)]
   981  43.6582814038  43.6582814038  43.6582814038    1[6-(1,1,6)]
   982  4.90271796334  4.90271796334  4.90271796334    1[6-(1,1,6)]
   983  4.90271796334  4.90271796334  4.90271796334    1[6-(1,1,6)]
   984  43.6582814038  43.6582814038  43.6582814038    1[6-(1,1,6)]
   985  4.90271796334  4.90271796334  4.90271796334    1[6-(1,1,6)]
   986  43.6582814038  43.6582814038  43.6582814038    1[6-(1,1,6)]
   987  43.6582814038  43.6582814038  43.6582814038    1[6-(1,1,6)]
   988  4.90271796334  4.90271796334  4.90271796334    1[6-(1,1,6)]
   989  19.1641133166  19.1641133166  19.1641133166    1[6-(1,1,6)]
   990  29.3968889642  29.3968889642  29.3968889642    1[6-(1,1,6)]
   991  29.3968889642  29.3968889642  29.3968889642    1[6-(1,1,6)]
   992  19.1641133166  19.1641133166  19.1641133166    1[6-(1,1,6)]
   993  29.3968889642  29.3968889642  29.3968889642    1[6-(1,1,6)]
   994  19.1641133166  19.1641133166  19.1641133166    1[6-(1,1,6)]
   995  19.1641133166  19.1641133166  19.1641133166    1[6-(1,1,6)]
   996  29.3968889642  29.3968889642  29.3968889642    1[6-(1,1,6)]
   997  43.4446122718  43.4446122718  43.4446122718    1[6-(1,1,6)]
   998  5.11638709538  5.11638709538  5.11638709538    1[6-(1,1,6)]
   999  5.11638709538  5.11638709538  5.11638709538    1[6-(1,1,6)]
  1000  43.4446122718  43.4446122718  43.4446122718    1[6-(1,1,6)]
  1001  5.11638709538  5.11638709538  5.11638709538    1[6-(1,1,6)]
  1002  43.4446122718  43.4446122718  43.4446122718    1[6-(1,1,6)]
  1003  43.4446122718  43.4446122718  43.4446122718    1[6-(1,1,6)]
  1004  5.11638709538  5.11638709538  5.11638709538    1[6-(1,1,6)]
  1005  38.7196272315  38.7196272315  38.7196272315    1[7-(1,1,6)]
  1006  9.84137359246  9.84137359246  9.84137359246    1[7-(1,1,6)]
  1007  9.84137359246  9.84137359246  9.84137359246    1[7-(1,1,6)]
  1008  38.7196272315  38.7196272315  38.7196272315    1[7-(1,1,6)]
  1009  9.84137359246  9.84137359246  9.84137359246    1[7-(1,1,6)]
  1010  38.7196272315  38.7196272315  38.7196272315    1[7-(1,1,6)]
  1011  38.7196272315  38.7196272315  38.7196272315    1[7-(1,1,6)]
  1012  9.84137359246  9.84137359246  9.84137359246    1[7-(1,1,6)]
  1013  14.4391268195  14.4391268195  14.4391268195    1[7-(1,1,6)]
  1014  34.1218740045  34.1218740045  34.1218740045    1[7-(1,1,6)]
  1015  34.1218740045  34.1218740045  34.1218740045    1[7-(1,1,6)]
  1016  14.4391268195  14.4391268195  14.4391268195    1[7-(1,1,6)]
  1017  34.1218740045  34.1218740045  34.1218740045    1[7-(1,1,6)]
  1018  14.4391268195  14.4391268195  14.4391268195    1[7-(1,1,6)]
  1019  14.4391268195  14.4391268195  14.4391268195    1[7-(1,1,6)]
  1020  34.1218740045  34.1218740045  34.1218740045    1[7-(1,1,6)]
  1021            0.0            0.0            0.0    1[15-(8,8,8)]
  1022            0.0            0.0            0.0    1[15-(8,8,8)]
  1023            0.0            0.0            0.0    1[15-(8,8,8)]
  1024            0.0            0.0            0.0    1[15-(8,8,8)]
  1025   24.280500412   24.280500412   24.280500412    1[15-(8,8,8)]
  1026   24.280500412   24.280500412   24.280500412    1[15-(8,8,8)]
  1027   24.280500412   24.280500412   24.280500412    1[15-(8,8,8)]
  1028   24.280500412   24.280500412   24.280500412    1[15-(8,8,8)]
  1029   12.140250206   12.140250206   12.140250206    31[8-(15),8-(15),8-(15),8-(15),9-(31),9-(31)]
  1030   36.420750618   36.420750618   36.420750618    31[8-(15),8-(15),8-(15),8-(15),9-(31),9-(31)]
  1031   36.420750618   36.420750618   36.420750618    31[8-(15),8-(15),8-(15),8-(15),9-(31),9-(31)]
  1032   12.140250206   12.140250206   12.140250206    31[8-(15),8-(15),8-(15),8-(15),9-(31),9-(31)]
  1033   36.420750618   36.420750618   36.420750618    31[8-(15),8-(15),8-(15),8-(15),9-(31),9-(31)]
  1034   12.140250206   12.140250206   12.140250206    31[8-(15),8-(15),8-(15),8-(15),9-(31),9-(31)]
  1035   12.140250206   12.140250206   12.140250206    31[8-(15),8-(15),8-(15),8-(15),9-(31),9-(31)]
  1036   36.420750618   36.420750618   36.420750618    31[8-(15),8-(15),8-(15),8-(15),9-(31),9-(31)]
  1037  10.5042297969  10.5042297969  10.5042297969    31[8-(15),8-(15),8-(15),8-(15),9-(31),9-(31)]
  1038  38.0567695703  38.0567695703  38.0567695703    31[8-(15),8-(15),8-(15),8-(15),9-(31),9-(31)]
  1039  38.0567695703  38.0567695703  38.0567695703    31[8-(15),8-(15),8-(15),8-(15),9-(31),9-(31)]
  1040  10.5042297969  10.5042297969  10.5042297969    31[8-(15),8-(15),8-(15),8-(15),9-(31),9-(31)]
  1041  34.7847316657  34.7847316657  34.7847316657    31[8-(15),8-(15),8-(15),8-(15),9-(31),9-(31)]
  1042  13.7762706151  13.7762706151  13.7762706151    31[8-(15),8-(15),8-(15),8-(15),9-(31),9-(31)]
  1043  13.7762706151  13.7762706151  13.7762706151    31[8-(15),8-(15),8-(15),8-(15),9-(31),9-(31)]
  1044  34.7847316657  34.7847316657  34.7847316657    31[8-(15),8-(15),8-(15),8-(15),9-(31),9-(31)]
