# Supplementary material for: A collection of forcefield precursors for metal–organic frameworks
Source: RSC Adv. 2019 Nov 13;9(63):36492–507. doi: 10.1039/c9ra07327b (PMC9075174; doi:10.1039/c9ra07327b)
Supplement: RA-009-C9RA07327B-s3200 [file RA-009-C9RA07327B-s3200.txt]

LETRAF_clean

10.0356    0.00000000    0.00000000
0.0    53.5225    0.00000000
0.0    -12.46096855    52.05172686

     1    8.316401364    8.316401364    8.316401364    30[8-(15),8-(15),8-(15),8-(15)]
     2    3.274515924    3.274515924    3.274515924    30[8-(15),8-(15),8-(15),8-(15)]
     3    5.778899904    5.778899904    5.778899904    30[8-(15),8-(15),8-(15),8-(15)]
     4    0.787393176    0.787393176    0.787393176    30[8-(15),8-(15),8-(15),8-(15)]
     5     8.39377584     8.39377584     8.39377584    30[8-(15),8-(15),8-(15),8-(15)]
     6     3.37597584     3.37597584     3.37597584    30[8-(15),8-(15),8-(15),8-(15)]
     7     0.86205804     0.86205804     0.86205804    30[8-(15),8-(15),8-(15),8-(15)]
     8    3.298601364    3.298601364    3.298601364    30[8-(15),8-(15),8-(15),8-(15)]
     9    8.292315924    8.292315924    8.292315924    30[8-(15),8-(15),8-(15),8-(15)]
    10    0.761099904    0.761099904    0.761099904    30[8-(15),8-(15),8-(15),8-(15)]
    11    5.805193176    5.805193176    5.805193176    30[8-(15),8-(15),8-(15),8-(15)]
    12     3.37597584     3.37597584     3.37597584    30[8-(15),8-(15),8-(15),8-(15)]
    13     8.39377584     8.39377584     8.39377584    30[8-(15),8-(15),8-(15),8-(15)]
    14     5.87985804     5.87985804     5.87985804    30[8-(15),8-(15),8-(15),8-(15)]
    15    6.736998636    6.736998636    6.736998636    30[8-(15),8-(15),8-(15),8-(15)]
    16    1.743284076    1.743284076    1.743284076    30[8-(15),8-(15),8-(15),8-(15)]
    17    9.274500096    9.274500096    9.274500096    30[8-(15),8-(15),8-(15),8-(15)]
    18    4.230406824    4.230406824    4.230406824    30[8-(15),8-(15),8-(15),8-(15)]
    19     6.65962416     6.65962416     6.65962416    30[8-(15),8-(15),8-(15),8-(15)]
    20     1.64182416     1.64182416     1.64182416    30[8-(15),8-(15),8-(15),8-(15)]
    21     4.15574196     4.15574196     4.15574196    30[8-(15),8-(15),8-(15),8-(15)]
    22    1.719198636    1.719198636    1.719198636    30[8-(15),8-(15),8-(15),8-(15)]
    23    6.761084076    6.761084076    6.761084076    30[8-(15),8-(15),8-(15),8-(15)]
    24    4.256700096    4.256700096    4.256700096    30[8-(15),8-(15),8-(15),8-(15)]
    25    9.248206824    9.248206824    9.248206824    30[8-(15),8-(15),8-(15),8-(15)]
    26     1.64182416     1.64182416     1.64182416    30[8-(15),8-(15),8-(15),8-(15)]
    27     6.65962416     6.65962416     6.65962416    30[8-(15),8-(15),8-(15),8-(15)]
    28     9.17354196     9.17354196     9.17354196    30[8-(15),8-(15),8-(15),8-(15)]
    29    1.719198636    1.719198636    1.719198636    30[8-(15),8-(15),8-(15),8-(15)]
    30    6.761084076    6.761084076    6.761084076    30[8-(15),8-(15),8-(15),8-(15)]
    31    4.256700096    4.256700096    4.256700096    30[8-(15),8-(15),8-(15),8-(15)]
    32    9.248206824    9.248206824    9.248206824    30[8-(15),8-(15),8-(15),8-(15)]
    33     1.64182416     1.64182416     1.64182416    30[8-(15),8-(15),8-(15),8-(15)]
    34     6.65962416     6.65962416     6.65962416    30[8-(15),8-(15),8-(15),8-(15)]
    35     9.17354196     9.17354196     9.17354196    30[8-(15),8-(15),8-(15),8-(15)]
    36    6.736998636    6.736998636    6.736998636    30[8-(15),8-(15),8-(15),8-(15)]
    37    1.743284076    1.743284076    1.743284076    30[8-(15),8-(15),8-(15),8-(15)]
    38    9.274500096    9.274500096    9.274500096    30[8-(15),8-(15),8-(15),8-(15)]
    39    4.230406824    4.230406824    4.230406824    30[8-(15),8-(15),8-(15),8-(15)]
    40     6.65962416     6.65962416     6.65962416    30[8-(15),8-(15),8-(15),8-(15)]
    41     1.64182416     1.64182416     1.64182416    30[8-(15),8-(15),8-(15),8-(15)]
    42     4.15574196     4.15574196     4.15574196    30[8-(15),8-(15),8-(15),8-(15)]
    43    3.298601364    3.298601364    3.298601364    30[8-(15),8-(15),8-(15),8-(15)]
    44    8.292315924    8.292315924    8.292315924    30[8-(15),8-(15),8-(15),8-(15)]
    45    0.761099904    0.761099904    0.761099904    30[8-(15),8-(15),8-(15),8-(15)]
    46    5.805193176    5.805193176    5.805193176    30[8-(15),8-(15),8-(15),8-(15)]
    47     3.37597584     3.37597584     3.37597584    30[8-(15),8-(15),8-(15),8-(15)]
    48     8.39377584     8.39377584     8.39377584    30[8-(15),8-(15),8-(15),8-(15)]
    49     5.87985804     5.87985804     5.87985804    30[8-(15),8-(15),8-(15),8-(15)]
    50    8.316401364    8.316401364    8.316401364    30[8-(15),8-(15),8-(15),8-(15)]
    51    3.274515924    3.274515924    3.274515924    30[8-(15),8-(15),8-(15),8-(15)]
    52    5.778899904    5.778899904    5.778899904    30[8-(15),8-(15),8-(15),8-(15)]
    53    0.787393176    0.787393176    0.787393176    30[8-(15),8-(15),8-(15),8-(15)]
    54     8.39377584     8.39377584     8.39377584    30[8-(15),8-(15),8-(15),8-(15)]
    55     3.37597584     3.37597584     3.37597584    30[8-(15),8-(15),8-(15),8-(15)]
    56     0.86205804     0.86205804     0.86205804    30[8-(15),8-(15),8-(15),8-(15)]
    57         7.5267         7.5267         7.5267    30[8-(15),8-(15)]
    58         2.5089         2.5089         2.5089    30[8-(15),8-(15)]
    59         2.5089         2.5089         2.5089    30[8-(15),8-(15)]
    60         7.5267         7.5267         7.5267    30[8-(15),8-(15)]
    61            0.0            0.0            0.0    30[8-(15),8-(15)]
    62         5.0178         5.0178         5.0178    30[8-(15),8-(15)]
    63         5.0178         5.0178         5.0178    30[8-(15),8-(15)]
    64            0.0            0.0            0.0    30[8-(15),8-(15)]
    65         5.0178         5.0178         5.0178    30[8-(15),8-(15)]
    66            0.0            0.0            0.0    30[8-(15),8-(15)]
    67         2.5089         2.5089         2.5089    31[8-(15),8-(15),8-(15),8-(15),9-(31),9-(31)]
    68         7.5267         7.5267         7.5267    31[8-(15),8-(15),8-(15),8-(15),9-(31),9-(31)]
    69         7.5267         7.5267         7.5267    31[8-(15),8-(15),8-(15),8-(15),9-(31),9-(31)]
    70         2.5089         2.5089         2.5089    31[8-(15),8-(15),8-(15),8-(15),9-(31)]
    71            0.0            0.0            0.0    31[8-(15),8-(15),8-(15),8-(15),9-(31),9-(31)]
    72         5.0178         5.0178         5.0178    31[8-(15),8-(15),8-(15),8-(15),9-(31),9-(31)]
    73            0.0            0.0            0.0    31[8-(15),8-(15),8-(15),8-(15),9-(31),9-(31)]
    74         5.0178         5.0178         5.0178    31[8-(15),8-(15),8-(15),8-(15),9-(31)]
    75      5.2837434      5.2837434      5.2837434    15[1-(0),8-(30),8-(31),8-(31)]
    76     7.84583208     7.84583208     7.84583208    15[1-(0),8-(30),8-(30),8-(30)]
    77     8.54932764     8.54932764     8.54932764    15[1-(0),8-(30),8-(30),8-(30)]
    78     1.08284124     1.08284124     1.08284124    15[1-(0),8-(30),8-(30),8-(30)]
    79     6.04745256     6.04745256     6.04745256    15[1-(0),8-(30),8-(30),8-(30)]
    80       0.301068       0.301068       0.301068    15[8-(30),8-(30),8-(30)]
    81     3.58371276     3.58371276     3.58371276    15[1-(0),8-(30),8-(30),8-(30)]
    82     1.04169528     1.04169528     1.04169528    15[1-(0),8-(30),8-(30),8-(30)]
    83     6.07755936     6.07755936     6.07755936    15[8-(30),8-(30),8-(30)]
    84     2.78387544     2.78387544     2.78387544    15[8-(30),8-(31),8-(31)]
    85     1.41401604     1.41401604     1.41401604    15[1-(0),8-(30),8-(30),8-(30)]
    86      0.2659434      0.2659434      0.2659434    15[1-(0),8-(30),8-(31),8-(31)]
    87     2.82803208     2.82803208     2.82803208    15[1-(0),8-(30),8-(30),8-(30)]
    88     3.53152764     3.53152764     3.53152764    15[1-(0),8-(30),8-(30),8-(30)]
    89     6.10064124     6.10064124     6.10064124    15[1-(0),8-(30),8-(30),8-(30)]
    90     1.02965256     1.02965256     1.02965256    15[1-(0),8-(30),8-(30),8-(30)]
    91       5.318868       5.318868       5.318868    15[8-(30),8-(30),8-(30)]
    92     8.60151276     8.60151276     8.60151276    15[1-(0),8-(30),8-(30),8-(30)]
    93     6.05949528     6.05949528     6.05949528    15[1-(0),8-(30),8-(30),8-(30)]
    94     1.05975936     1.05975936     1.05975936    15[8-(30),8-(30),8-(30)]
    95     7.80167544     7.80167544     7.80167544    15[8-(30),8-(31),8-(31)]
    96     6.43181604     6.43181604     6.43181604    15[1-(0),8-(30),8-(30),8-(30)]
    97      9.7696566      9.7696566      9.7696566    15[1-(0),8-(30),8-(31),8-(31)]
    98     7.20756792     7.20756792     7.20756792    15[1-(0),8-(30),8-(30),8-(30)]
    99     6.50407236     6.50407236     6.50407236    15[1-(0),8-(30),8-(30),8-(30)]
   100     3.93495876     3.93495876     3.93495876    15[1-(0),8-(30),8-(30),8-(30)]
   101     9.00594744     9.00594744     9.00594744    15[1-(0),8-(30),8-(30),8-(30)]
   102       4.716732       4.716732       4.716732    15[8-(30),8-(30),8-(30)]
   103     1.43408724     1.43408724     1.43408724    15[1-(0),8-(30),8-(30),8-(30)]
   104     3.97610472     3.97610472     3.97610472    15[1-(0),8-(30),8-(30),8-(30)]
   105     8.97584064     8.97584064     8.97584064    15[8-(30),8-(30),8-(30)]
   106     2.23392456     2.23392456     2.23392456    15[8-(30),8-(31),8-(31)]
   107     3.60378396     3.60378396     3.60378396    15[1-(0),8-(30),8-(30),8-(30)]
   108      4.7518566      4.7518566      4.7518566    15[1-(0),8-(30),8-(31),8-(31)]
   109     2.18976792     2.18976792     2.18976792    15[1-(0),8-(30),8-(30),8-(30)]
   110     1.48627236     1.48627236     1.48627236    15[1-(0),8-(30),8-(30),8-(30)]
   111     8.95275876     8.95275876     8.95275876    15[1-(0),8-(30),8-(30),8-(30)]
   112     3.98814744     3.98814744     3.98814744    15[1-(0),8-(30),8-(30),8-(30)]
   113       9.734532       9.734532       9.734532    15[8-(30),8-(30),8-(30)]
   114     6.45188724     6.45188724     6.45188724    15[1-(0),8-(30),8-(30),8-(30)]
   115     8.99390472     8.99390472     8.99390472    15[1-(0),8-(30),8-(30),8-(30)]
   116     3.95804064     3.95804064     3.95804064    15[8-(30),8-(30),8-(30)]
   117     7.25172456     7.25172456     7.25172456    15[8-(30),8-(31),8-(31)]
   118     8.62158396     8.62158396     8.62158396    15[1-(0),8-(30),8-(30),8-(30)]
   119      4.7518566      4.7518566      4.7518566    15[1-(0),8-(30),8-(31),8-(31)]
   120     2.18976792     2.18976792     2.18976792    15[1-(0),8-(30),8-(30),8-(30)]
   121     1.48627236     1.48627236     1.48627236    15[1-(0),8-(30),8-(30),8-(30)]
   122     8.95275876     8.95275876     8.95275876    15[1-(0),8-(30),8-(30),8-(30)]
   123     3.98814744     3.98814744     3.98814744    15[1-(0),8-(30),8-(30),8-(30)]
   124       9.734532       9.734532       9.734532    15[8-(30),8-(30),8-(30)]
   125     6.45188724     6.45188724     6.45188724    15[1-(0),8-(30),8-(30),8-(30)]
   126     8.99390472     8.99390472     8.99390472    15[1-(0),8-(30),8-(30),8-(30)]
   127     3.95804064     3.95804064     3.95804064    15[8-(30),8-(30),8-(30)]
   128     7.25172456     7.25172456     7.25172456    15[8-(30),8-(31),8-(31)]
   129     8.62158396     8.62158396     8.62158396    15[1-(0),8-(30),8-(30),8-(30)]
   130      9.7696566      9.7696566      9.7696566    15[1-(0),8-(30),8-(31),8-(31)]
   131     7.20756792     7.20756792     7.20756792    15[1-(0),8-(30),8-(30),8-(30)]
   132     6.50407236     6.50407236     6.50407236    15[1-(0),8-(30),8-(30),8-(30)]
   133     3.93495876     3.93495876     3.93495876    15[1-(0),8-(30),8-(30),8-(30)]
   134     9.00594744     9.00594744     9.00594744    15[1-(0),8-(30),8-(30),8-(30)]
   135       4.716732       4.716732       4.716732    15[8-(30),8-(30),8-(30)]
   136     1.43408724     1.43408724     1.43408724    15[1-(0),8-(30),8-(30),8-(30)]
   137     3.97610472     3.97610472     3.97610472    15[1-(0),8-(30),8-(30),8-(30)]
   138     8.97584064     8.97584064     8.97584064    15[8-(30),8-(30),8-(30)]
   139     2.23392456     2.23392456     2.23392456    15[8-(30),8-(31),8-(31)]
   140     3.60378396     3.60378396     3.60378396    15[1-(0),8-(30),8-(30),8-(30)]
   141      0.2659434      0.2659434      0.2659434    15[1-(0),8-(30),8-(31),8-(31)]
   142     2.82803208     2.82803208     2.82803208    15[1-(0),8-(30),8-(30),8-(30)]
   143     3.53152764     3.53152764     3.53152764    15[1-(0),8-(30),8-(30),8-(30)]
   144     6.10064124     6.10064124     6.10064124    15[1-(0),8-(30),8-(30),8-(30)]
   145     1.02965256     1.02965256     1.02965256    15[1-(0),8-(30),8-(30),8-(30)]
   146       5.318868       5.318868       5.318868    15[8-(30),8-(30),8-(30)]
   147     8.60151276     8.60151276     8.60151276    15[1-(0),8-(30),8-(30),8-(30)]
   148     6.05949528     6.05949528     6.05949528    15[1-(0),8-(30),8-(30),8-(30)]
   149     1.05975936     1.05975936     1.05975936    15[8-(30),8-(30),8-(30)]
   150     7.80167544     7.80167544     7.80167544    15[8-(30),8-(31),8-(31)]
   151     6.43181604     6.43181604     6.43181604    15[1-(0),8-(30),8-(30),8-(30)]
   152      5.2837434      5.2837434      5.2837434    15[1-(0),8-(30),8-(31),8-(31)]
   153     7.84583208     7.84583208     7.84583208    15[1-(0),8-(30),8-(30),8-(30)]
   154     8.54932764     8.54932764     8.54932764    15[1-(0),8-(30),8-(30),8-(30)]
   155     1.08284124     1.08284124     1.08284124    15[1-(0),8-(30),8-(30),8-(30)]
   156     6.04745256     6.04745256     6.04745256    15[1-(0),8-(30),8-(30),8-(30)]
   157       0.301068       0.301068       0.301068    15[8-(30),8-(30),8-(30)]
   158     3.58371276     3.58371276     3.58371276    15[1-(0),8-(30),8-(30),8-(30)]
   159     1.04169528     1.04169528     1.04169528    15[1-(0),8-(30),8-(30),8-(30)]
   160     6.07755936     6.07755936     6.07755936    15[8-(30),8-(30),8-(30)]
   161     2.78387544     2.78387544     2.78387544    15[8-(30),8-(31),8-(31)]
   162     1.41401604     1.41401604     1.41401604    15[1-(0),8-(30),8-(30),8-(30)]
   163     2.79792528     2.79792528     2.79792528    15[8-(30),8-(30),8-(30)]
   164     7.81572528     7.81572528     7.81572528    15[8-(30),8-(30),8-(30)]
   165     2.21987472     2.21987472     2.21987472    15[8-(30),8-(30),8-(30)]
   166     7.23767472     7.23767472     7.23767472    15[8-(30),8-(30),8-(30)]
   167     6.17089044     6.17089044     6.17089044    1[15-(8,8,8)]
   168     6.98578116     6.98578116     6.98578116    1[15-(8,8,8)]
   169     8.87548464     8.87548464     8.87548464    1[15-(8,8,8)]
   170     1.54447884     1.54447884     1.54447884    1[15-(8,8,8)]
   171     6.36859176     6.36859176     6.36859176    1[15-(8,8,8)]
   172     4.34240412     4.34240412     4.34240412    1[15-(8,8,8)]
   173     1.61272092     1.61272092     1.61272092    1[15-(8,8,8)]
   174     0.73862016     0.73862016     0.73862016    1[15-(8,8,8)]
   175     1.15309044     1.15309044     1.15309044    1[15-(8,8,8)]
   176     1.96798116     1.96798116     1.96798116    1[15-(8,8,8)]
   177     3.85768464     3.85768464     3.85768464    1[15-(8,8,8)]
   178     6.56227884     6.56227884     6.56227884    1[15-(8,8,8)]
   179     1.35079176     1.35079176     1.35079176    1[15-(8,8,8)]
   180     9.36020412     9.36020412     9.36020412    1[15-(8,8,8)]
   181     6.63052092     6.63052092     6.63052092    1[15-(8,8,8)]
   182     5.75642016     5.75642016     5.75642016    1[15-(8,8,8)]
   183     8.88250956     8.88250956     8.88250956    1[15-(8,8,8)]
   184     8.06761884     8.06761884     8.06761884    1[15-(8,8,8)]
   185     6.17791536     6.17791536     6.17791536    1[15-(8,8,8)]
   186     3.47332116     3.47332116     3.47332116    1[15-(8,8,8)]
   187     8.68480824     8.68480824     8.68480824    1[15-(8,8,8)]
   188     0.67539588     0.67539588     0.67539588    1[15-(8,8,8)]
   189     3.40507908     3.40507908     3.40507908    1[15-(8,8,8)]
   190     4.27917984     4.27917984     4.27917984    1[15-(8,8,8)]
   191     3.86470956     3.86470956     3.86470956    1[15-(8,8,8)]
   192     3.04981884     3.04981884     3.04981884    1[15-(8,8,8)]
   193     1.16011536     1.16011536     1.16011536    1[15-(8,8,8)]
   194     8.49112116     8.49112116     8.49112116    1[15-(8,8,8)]
   195     3.66700824     3.66700824     3.66700824    1[15-(8,8,8)]
   196     5.69319588     5.69319588     5.69319588    1[15-(8,8,8)]
   197     8.42287908     8.42287908     8.42287908    1[15-(8,8,8)]
   198     9.29697984     9.29697984     9.29697984    1[15-(8,8,8)]
   199     3.86470956     3.86470956     3.86470956    1[15-(8,8,8)]
   200     3.04981884     3.04981884     3.04981884    1[15-(8,8,8)]
   201     1.16011536     1.16011536     1.16011536    1[15-(8,8,8)]
   202     8.49112116     8.49112116     8.49112116    1[15-(8,8,8)]
   203     3.66700824     3.66700824     3.66700824    1[15-(8,8,8)]
   204     5.69319588     5.69319588     5.69319588    1[15-(8,8,8)]
   205     8.42287908     8.42287908     8.42287908    1[15-(8,8,8)]
   206     9.29697984     9.29697984     9.29697984    1[15-(8,8,8)]
   207     8.88250956     8.88250956     8.88250956    1[15-(8,8,8)]
   208     8.06761884     8.06761884     8.06761884    1[15-(8,8,8)]
   209     6.17791536     6.17791536     6.17791536    1[15-(8,8,8)]
   210     3.47332116     3.47332116     3.47332116    1[15-(8,8,8)]
   211     8.68480824     8.68480824     8.68480824    1[15-(8,8,8)]
   212     0.67539588     0.67539588     0.67539588    1[15-(8,8,8)]
   213     3.40507908     3.40507908     3.40507908    1[15-(8,8,8)]
   214     4.27917984     4.27917984     4.27917984    1[15-(8,8,8)]
   215     1.15309044     1.15309044     1.15309044    1[15-(8,8,8)]
   216     1.96798116     1.96798116     1.96798116    1[15-(8,8,8)]
   217     3.85768464     3.85768464     3.85768464    1[15-(8,8,8)]
   218     6.56227884     6.56227884     6.56227884    1[15-(8,8,8)]
   219     1.35079176     1.35079176     1.35079176    1[15-(8,8,8)]
   220     9.36020412     9.36020412     9.36020412    1[15-(8,8,8)]
   221     6.63052092     6.63052092     6.63052092    1[15-(8,8,8)]
   222     5.75642016     5.75642016     5.75642016    1[15-(8,8,8)]
   223     6.17089044     6.17089044     6.17089044    1[15-(8,8,8)]
   224     6.98578116     6.98578116     6.98578116    1[15-(8,8,8)]
   225     8.87548464     8.87548464     8.87548464    1[15-(8,8,8)]
   226     1.54447884     1.54447884     1.54447884    1[15-(8,8,8)]
   227     6.36859176     6.36859176     6.36859176    1[15-(8,8,8)]
   228     4.34240412     4.34240412     4.34240412    1[15-(8,8,8)]
   229     1.61272092     1.61272092     1.61272092    1[15-(8,8,8)]
   230     0.73862016     0.73862016     0.73862016    1[15-(8,8,8)]
   231     5.48846964     5.48846964     5.48846964    8[15-(1,8,8),31-(8,8,8,9,9)]
   232     3.82055292     3.82055292     3.82055292    8[15-(1,8,8),31-(8,8,8,9,9)]
   233     5.87785092     5.87785092     5.87785092    8[15-(1,8,8),30-(8,8,8)]
   234      8.6858118      8.6858118      8.6858118    8[15-(1,8,8),30-(8,8,8)]
   235     8.76509304     8.76509304     8.76509304    8[15-(1,8,8),30-(8,8,8)]
   236     6.94664232     6.94664232     6.94664232    8[15-(1,8,8),30-(8)]
   237     7.04198052     7.04198052     7.04198052    8[15-(1,8,8),30-(8,8,8)]
   238     9.03103644     9.03103644     9.03103644    8[15-(1,8,8),30-(8,8,8)]
   239     9.28995492     9.28995492     9.28995492    8[15-(1,8,8),30-(8,8,8)]
   240     9.60507276     9.60507276     9.60507276    8[15-(1,8,8),30-(8,8,8)]
   241     1.49931864     1.49931864     1.49931864    8[15-(1,8,8),30-(8,8,8)]
   242     1.63981704     1.63981704     1.63981704    8[15-(1,8,8),30-(8,8,8)]
   243      6.5532468      6.5532468      6.5532468    8[15-(1,8,8),30-(8,8,8)]
   244     6.73790184     6.73790184     6.73790184    8[15-(1,8,8),30-(8,8,8)]
   245     4.57422648     4.57422648     4.57422648    8[15-(1,8,8),30-(8,8,8)]
   246     1.15710468     1.15710468     1.15710468    8[15-(8,8),30-(8,8,8)]
   247     1.25545356     1.25545356     1.25545356    8[15-(8,8),30-(8,8,8)]
   248     9.46758504     9.46758504     9.46758504    8[15-(8,8),30-(8)]
   249     3.98513676     3.98513676     3.98513676    8[15-(1,8,8),30-(8,8,8)]
   250      4.1597562      4.1597562      4.1597562    8[15-(1,8,8),30-(8,8,8)]
   251     2.07435852     2.07435852     2.07435852    8[15-(1,8,8),30-(8,8,8)]
   252     9.61009056     9.61009056     9.61009056    8[15-(1,8,8),30-(8,8,8)]
   253     1.57458564     1.57458564     1.57458564    8[15-(1,8,8),30-(8,8,8)]
   254     1.57759632     1.57759632     1.57759632    8[15-(1,8,8),30-(8,8,8)]
   255      4.6013226      4.6013226      4.6013226    8[15-(8,8),30-(8,8,8)]
   256     6.63955296     6.63955296     6.63955296    8[15-(8,8),30-(8,8,8)]
   257     6.57733224     6.57733224     6.57733224    8[15-(8,8),30-(8,8,8)]
   258     3.37597584     3.37597584     3.37597584    8[15-(8,8),30-(8,8,8)]
   259     2.97756252     2.97756252     2.97756252    8[15-(8,8),31-(8,8,8,9,9)]
   260       1.329717       1.329717       1.329717    8[15-(8,8),31-(8,8,8,9,9)]
   261     0.88614348     0.88614348     0.88614348    8[15-(1,8,8),30-(8,8,8)]
   262     0.94033572     0.94033572     0.94033572    8[15-(1,8,8),30-(8,8,8)]
   263     2.87218872     2.87218872     2.87218872    8[15-(1,8,8),30-(8,8,8)]
   264      3.7332432      3.7332432      3.7332432    8[15-(8,8),30-(8,8,8)]
   265     0.47066964     0.47066964     0.47066964    8[15-(1,8,8),31-(8,8,8,9,9)]
   266     8.83835292     8.83835292     8.83835292    8[15-(1,8,8),31-(8,8,8,9,9)]
   267     0.86005092     0.86005092     0.86005092    8[15-(1,8,8),30-(8,8,8)]
   268      3.6680118      3.6680118      3.6680118    8[15-(1,8,8),30-(8,8,8)]
   269     3.74729304     3.74729304     3.74729304    8[15-(1,8,8),30-(8,8,8)]
   270     1.92884232     1.92884232     1.92884232    8[15-(1,8,8),30-(8)]
   271     2.02418052     2.02418052     2.02418052    8[15-(1,8,8),30-(8,8,8)]
   272     4.01323644     4.01323644     4.01323644    8[15-(1,8,8),30-(8,8,8)]
   273     4.27215492     4.27215492     4.27215492    8[15-(1,8,8),30-(8,8,8)]
   274     4.58727276     4.58727276     4.58727276    8[15-(1,8,8),30-(8,8,8)]
   275     6.51711864     6.51711864     6.51711864    8[15-(1,8,8),30-(8,8,8)]
   276     6.65761704     6.65761704     6.65761704    8[15-(1,8,8),30-(8,8,8)]
   277      1.5354468      1.5354468      1.5354468    8[15-(1,8,8),30-(8,8,8)]
   278     1.72010184     1.72010184     1.72010184    8[15-(1,8,8),30-(8,8,8)]
   279     9.59202648     9.59202648     9.59202648    8[15-(1,8,8),30-(8,8,8)]
   280     6.17490468     6.17490468     6.17490468    8[15-(8,8),30-(8,8,8)]
   281     6.27325356     6.27325356     6.27325356    8[15-(8,8),30-(8,8,8)]
   282     4.44978504     4.44978504     4.44978504    8[15-(8,8),30-(8)]
   283     9.00293676     9.00293676     9.00293676    8[15-(1,8,8),30-(8,8,8)]
   284      9.1775562      9.1775562      9.1775562    8[15-(1,8,8),30-(8,8,8)]
   285     7.09215852     7.09215852     7.09215852    8[15-(1,8,8),30-(8,8,8)]
   286     4.59229056     4.59229056     4.59229056    8[15-(1,8,8),30-(8,8,8)]
   287     6.59238564     6.59238564     6.59238564    8[15-(1,8,8),30-(8,8,8)]
   288     6.59539632     6.59539632     6.59539632    8[15-(1,8,8),30-(8,8,8)]
   289      9.6191226      9.6191226      9.6191226    8[15-(8,8),30-(8,8,8)]
   290     1.62175296     1.62175296     1.62175296    8[15-(8,8),30-(8,8,8)]
   291     1.55953224     1.55953224     1.55953224    8[15-(8,8),30-(8,8,8)]
   292     8.39377584     8.39377584     8.39377584    8[15-(8,8),30-(8,8,8)]
   293     7.99536252     7.99536252     7.99536252    8[15-(8,8),31-(8,8,8,9,9)]
   294       6.347517       6.347517       6.347517    8[15-(8,8),31-(8,8,8,9,9)]
   295     5.90394348     5.90394348     5.90394348    8[15-(1,8,8),30-(8,8,8)]
   296     5.95813572     5.95813572     5.95813572    8[15-(1,8,8),30-(8,8,8)]
   297     7.88998872     7.88998872     7.88998872    8[15-(1,8,8),30-(8,8,8)]
   298      8.7510432      8.7510432      8.7510432    8[15-(8,8),30-(8,8,8)]
   299     9.56493036     9.56493036     9.56493036    8[15-(1,8,8),31-(8,8,8,9,9)]
   300     1.19724708     1.19724708     1.19724708    8[15-(1,8,8),31-(8,8,8,9,9)]
   301     9.17554908     9.17554908     9.17554908    8[15-(1,8,8),30-(8,8,8)]
   302      6.3675882      6.3675882      6.3675882    8[15-(1,8,8),30-(8,8,8)]
   303     6.28830696     6.28830696     6.28830696    8[15-(1,8,8),30-(8,8,8)]
   304     8.10675768     8.10675768     8.10675768    8[15-(1,8,8),30-(8)]
   305     8.01141948     8.01141948     8.01141948    8[15-(1,8,8),30-(8,8,8)]
   306     6.02236356     6.02236356     6.02236356    8[15-(1,8,8),30-(8,8,8)]
   307     5.76344508     5.76344508     5.76344508    8[15-(1,8,8),30-(8,8,8)]
   308     5.44832724     5.44832724     5.44832724    8[15-(1,8,8),30-(8,8,8)]
   309     3.51848136     3.51848136     3.51848136    8[15-(1,8,8),30-(8,8,8)]
   310     3.37798296     3.37798296     3.37798296    8[15-(1,8,8),30-(8,8,8)]
   311      8.5001532      8.5001532      8.5001532    8[15-(1,8,8),30-(8,8,8)]
   312     8.31549816     8.31549816     8.31549816    8[15-(1,8,8),30-(8,8,8)]
   313     0.44357352     0.44357352     0.44357352    8[15-(1,8,8),30-(8,8,8)]
   314     3.86069532     3.86069532     3.86069532    8[15-(8,8),30-(8,8,8)]
   315     3.76234644     3.76234644     3.76234644    8[15-(8,8),30-(8,8,8)]
   316     5.58581496     5.58581496     5.58581496    8[15-(8,8),30-(8)]
   317     1.03266324     1.03266324     1.03266324    8[15-(1,8,8),30-(8,8,8)]
   318      0.8580438      0.8580438      0.8580438    8[15-(1,8,8),30-(8,8,8)]
   319     2.94344148     2.94344148     2.94344148    8[15-(1,8,8),30-(8,8,8)]
   320     5.44330944     5.44330944     5.44330944    8[15-(1,8,8),30-(8,8,8)]
   321     3.44321436     3.44321436     3.44321436    8[15-(1,8,8),30-(8,8,8)]
   322     3.44020368     3.44020368     3.44020368    8[15-(1,8,8),30-(8,8,8)]
   323      0.4164774      0.4164774      0.4164774    8[15-(8,8),30-(8,8,8)]
   324     8.41384704     8.41384704     8.41384704    8[15-(8,8),30-(8,8,8)]
   325     8.47606776     8.47606776     8.47606776    8[15-(8,8),30-(8,8,8)]
   326     1.64182416     1.64182416     1.64182416    8[15-(8,8),30-(8,8,8)]
   327     2.04023748     2.04023748     2.04023748    8[15-(8,8),31-(8,8,8,9,9)]
   328       3.688083       3.688083       3.688083    8[15-(8,8),31-(8,8,8,9,9)]
   329     4.13165652     4.13165652     4.13165652    8[15-(1,8,8),30-(8,8,8)]
   330     4.07746428     4.07746428     4.07746428    8[15-(1,8,8),30-(8,8,8)]
   331     2.14561128     2.14561128     2.14561128    8[15-(1,8,8),30-(8,8,8)]
   332      1.2845568      1.2845568      1.2845568    8[15-(8,8),30-(8,8,8)]
   333     4.54713036     4.54713036     4.54713036    8[15-(1,8,8),31-(8,8,8,9,9)]
   334     6.21504708     6.21504708     6.21504708    8[15-(1,8,8),31-(8,8,8,9,9)]
   335     4.15774908     4.15774908     4.15774908    8[15-(1,8,8),30-(8,8,8)]
   336      1.3497882      1.3497882      1.3497882    8[15-(1,8,8),30-(8,8,8)]
   337     1.27050696     1.27050696     1.27050696    8[15-(1,8,8),30-(8,8,8)]
   338     3.08895768     3.08895768     3.08895768    8[15-(1,8,8),30-(8)]
   339     2.99361948     2.99361948     2.99361948    8[15-(1,8,8),30-(8,8,8)]
   340     1.00456356     1.00456356     1.00456356    8[15-(1,8,8),30-(8,8,8)]
   341     0.74564508     0.74564508     0.74564508    8[15-(1,8,8),30-(8,8,8)]
   342     0.43052724     0.43052724     0.43052724    8[15-(1,8,8),30-(8,8,8)]
   343     8.53628136     8.53628136     8.53628136    8[15-(1,8,8),30-(8,8,8)]
   344     8.39578296     8.39578296     8.39578296    8[15-(1,8,8),30-(8,8,8)]
   345      3.4823532      3.4823532      3.4823532    8[15-(1,8,8),30-(8,8,8)]
   346     3.29769816     3.29769816     3.29769816    8[15-(1,8,8),30-(8,8,8)]
   347     5.46137352     5.46137352     5.46137352    8[15-(1,8,8),30-(8,8,8)]
   348     8.87849532     8.87849532     8.87849532    8[15-(8,8),30-(8,8,8)]
   349     8.78014644     8.78014644     8.78014644    8[15-(8,8),30-(8,8,8)]
   350     0.56801496     0.56801496     0.56801496    8[15-(8,8),30-(8)]
   351     6.05046324     6.05046324     6.05046324    8[15-(1,8,8),30-(8,8,8)]
   352      5.8758438      5.8758438      5.8758438    8[15-(1,8,8),30-(8,8,8)]
   353     7.96124148     7.96124148     7.96124148    8[15-(1,8,8),30-(8,8,8)]
   354     0.42550944     0.42550944     0.42550944    8[15-(1,8,8),30-(8,8,8)]
   355     8.46101436     8.46101436     8.46101436    8[15-(1,8,8),30-(8,8,8)]
   356     8.45800368     8.45800368     8.45800368    8[15-(1,8,8),30-(8,8,8)]
   357      5.4342774      5.4342774      5.4342774    8[15-(8,8),30-(8,8,8)]
   358     3.39604704     3.39604704     3.39604704    8[15-(8,8),30-(8,8,8)]
   359     3.45826776     3.45826776     3.45826776    8[15-(8,8),30-(8,8,8)]
   360     6.65962416     6.65962416     6.65962416    8[15-(8,8),30-(8,8,8)]
   361     7.05803748     7.05803748     7.05803748    8[15-(8,8),31-(8,8,8,9,9)]
   362       8.705883       8.705883       8.705883    8[15-(8,8),31-(8,8,8,9,9)]
   363     9.14945652     9.14945652     9.14945652    8[15-(1,8,8),30-(8,8,8)]
   364     9.09526428     9.09526428     9.09526428    8[15-(1,8,8),30-(8,8,8)]
   365     7.16341128     7.16341128     7.16341128    8[15-(1,8,8),30-(8,8,8)]
   366      6.3023568      6.3023568      6.3023568    8[15-(8,8),30-(8,8,8)]
   367     4.54713036     4.54713036     4.54713036    8[15-(1,8,8),31-(8,8,8,9)]
   368     6.21504708     6.21504708     6.21504708    8[15-(1,8,8),31-(8,8,8,9,9)]
   369     4.15774908     4.15774908     4.15774908    8[15-(1,8,8),30-(8,8,8)]
   370      1.3497882      1.3497882      1.3497882    8[15-(1,8,8),30-(8,8,8)]
   371     1.27050696     1.27050696     1.27050696    8[15-(1,8,8),30-(8,8,8)]
   372     3.08895768     3.08895768     3.08895768    8[15-(1,8,8),30-(8)]
   373     2.99361948     2.99361948     2.99361948    8[15-(1,8,8),30-(8,8,8)]
   374     1.00456356     1.00456356     1.00456356    8[15-(1,8,8),30-(8,8,8)]
   375     0.74564508     0.74564508     0.74564508    8[15-(1,8,8),30-(8,8,8)]
   376     0.43052724     0.43052724     0.43052724    8[15-(1,8,8),30-(8,8,8)]
   377     8.53628136     8.53628136     8.53628136    8[15-(1,8,8),30-(8,8,8)]
   378     8.39578296     8.39578296     8.39578296    8[15-(1,8,8),30-(8,8,8)]
   379      3.4823532      3.4823532      3.4823532    8[15-(1,8,8),30-(8,8,8)]
   380     3.29769816     3.29769816     3.29769816    8[15-(1,8,8),30-(8,8,8)]
   381     5.46137352     5.46137352     5.46137352    8[15-(1,8,8),30-(8,8,8)]
   382     8.87849532     8.87849532     8.87849532    8[15-(8,8),30-(8,8,8)]
   383     8.78014644     8.78014644     8.78014644    8[15-(8,8),30-(8,8,8)]
   384     0.56801496     0.56801496     0.56801496    8[15-(8,8),30-(8)]
   385     6.05046324     6.05046324     6.05046324    8[15-(1,8,8),30-(8,8,8)]
   386      5.8758438      5.8758438      5.8758438    8[15-(1,8,8),30-(8,8,8)]
   387     7.96124148     7.96124148     7.96124148    8[15-(1,8,8),30-(8,8,8)]
   388     0.42550944     0.42550944     0.42550944    8[15-(1,8,8),30-(8,8,8)]
   389     8.46101436     8.46101436     8.46101436    8[15-(1,8,8),30-(8,8,8)]
   390     8.45800368     8.45800368     8.45800368    8[15-(1,8,8),30-(8,8,8)]
   391      5.4342774      5.4342774      5.4342774    8[15-(8,8),30-(8,8,8)]
   392     3.39604704     3.39604704     3.39604704    8[15-(8,8),30-(8,8,8)]
   393     3.45826776     3.45826776     3.45826776    8[15-(8,8),30-(8,8,8)]
   394     6.65962416     6.65962416     6.65962416    8[15-(8,8),30-(8,8,8)]
   395     7.05803748     7.05803748     7.05803748    8[15-(8,8),31-(8,8,8,9,9)]
   396       8.705883       8.705883       8.705883    8[15-(8,8),31-(8,8,8,9,9)]
   397     9.14945652     9.14945652     9.14945652    8[15-(1,8,8),30-(8,8,8)]
   398     9.09526428     9.09526428     9.09526428    8[15-(1,8,8),30-(8,8,8)]
   399     7.16341128     7.16341128     7.16341128    8[15-(1,8,8),30-(8,8,8)]
   400      6.3023568      6.3023568      6.3023568    8[15-(8,8),30-(8,8,8)]
   401     9.56493036     9.56493036     9.56493036    8[15-(1,8,8),31-(8,8,8,9,9)]
   402     1.19724708     1.19724708     1.19724708    8[15-(1,8,8),31-(8,8,8,9)]
   403     9.17554908     9.17554908     9.17554908    8[15-(1,8,8),30-(8,8,8)]
   404      6.3675882      6.3675882      6.3675882    8[15-(1,8,8),30-(8,8,8)]
   405     6.28830696     6.28830696     6.28830696    8[15-(1,8,8),30-(8,8,8)]
   406     8.10675768     8.10675768     8.10675768    8[15-(1,8,8),30-(8)]
   407     8.01141948     8.01141948     8.01141948    8[15-(1,8,8),30-(8,8,8)]
   408     6.02236356     6.02236356     6.02236356    8[15-(1,8,8),30-(8,8,8)]
   409     5.76344508     5.76344508     5.76344508    8[15-(1,8,8),30-(8,8,8)]
   410     5.44832724     5.44832724     5.44832724    8[15-(1,8,8),30-(8,8,8)]
   411     3.51848136     3.51848136     3.51848136    8[15-(1,8,8),30-(8,8,8)]
   412     3.37798296     3.37798296     3.37798296    8[15-(1,8,8),30-(8,8,8)]
   413      8.5001532      8.5001532      8.5001532    8[15-(1,8,8),30-(8,8,8)]
   414     8.31549816     8.31549816     8.31549816    8[15-(1,8,8),30-(8,8,8)]
   415     0.44357352     0.44357352     0.44357352    8[15-(1,8,8),30-(8,8,8)]
   416     3.86069532     3.86069532     3.86069532    8[15-(8,8),30-(8,8,8)]
   417     3.76234644     3.76234644     3.76234644    8[15-(8,8),30-(8,8,8)]
   418     5.58581496     5.58581496     5.58581496    8[15-(8,8),30-(8)]
   419     1.03266324     1.03266324     1.03266324    8[15-(1,8,8),30-(8,8,8)]
   420      0.8580438      0.8580438      0.8580438    8[15-(1,8,8),30-(8,8,8)]
   421     2.94344148     2.94344148     2.94344148    8[15-(1,8,8),30-(8,8,8)]
   422     5.44330944     5.44330944     5.44330944    8[15-(1,8,8),30-(8,8,8)]
   423     3.44321436     3.44321436     3.44321436    8[15-(1,8,8),30-(8,8,8)]
   424     3.44020368     3.44020368     3.44020368    8[15-(1,8,8),30-(8,8,8)]
   425      0.4164774      0.4164774      0.4164774    8[15-(8,8),30-(8,8,8)]
   426     8.41384704     8.41384704     8.41384704    8[15-(8,8),30-(8,8,8)]
   427     8.47606776     8.47606776     8.47606776    8[15-(8,8),30-(8,8,8)]
   428     1.64182416     1.64182416     1.64182416    8[15-(8,8),30-(8,8,8)]
   429     2.04023748     2.04023748     2.04023748    8[15-(8,8),31-(8,8,8,9)]
   430       3.688083       3.688083       3.688083    8[15-(8,8),31-(8,8,8,9)]
   431     4.13165652     4.13165652     4.13165652    8[15-(1,8,8),30-(8,8,8)]
   432     4.07746428     4.07746428     4.07746428    8[15-(1,8,8),30-(8,8,8)]
   433     2.14561128     2.14561128     2.14561128    8[15-(1,8,8),30-(8,8,8)]
   434      1.2845568      1.2845568      1.2845568    8[15-(8,8),30-(8,8,8)]
   435     0.47066964     0.47066964     0.47066964    8[15-(1,8,8),31-(8,8,8,9,9)]
   436     8.83835292     8.83835292     8.83835292    8[15-(1,8,8),31-(8,8,8,9,9)]
   437     0.86005092     0.86005092     0.86005092    8[15-(1,8,8),30-(8,8,8)]
   438      3.6680118      3.6680118      3.6680118    8[15-(1,8,8),30-(8,8,8)]
   439     3.74729304     3.74729304     3.74729304    8[15-(1,8,8),30-(8,8,8)]
   440     1.92884232     1.92884232     1.92884232    8[15-(1,8,8),30-(8)]
   441     2.02418052     2.02418052     2.02418052    8[15-(1,8,8),30-(8,8,8)]
   442     4.01323644     4.01323644     4.01323644    8[15-(1,8,8),30-(8,8,8)]
   443     4.27215492     4.27215492     4.27215492    8[15-(1,8,8),30-(8,8,8)]
   444     4.58727276     4.58727276     4.58727276    8[15-(1,8,8),30-(8,8,8)]
   445     6.51711864     6.51711864     6.51711864    8[15-(1,8,8),30-(8,8,8)]
   446     6.65761704     6.65761704     6.65761704    8[15-(1,8,8),30-(8,8,8)]
   447      1.5354468      1.5354468      1.5354468    8[15-(1,8,8),30-(8,8,8)]
   448     1.72010184     1.72010184     1.72010184    8[15-(1,8,8),30-(8,8,8)]
   449     9.59202648     9.59202648     9.59202648    8[15-(1,8,8),30-(8,8,8)]
   450     6.17490468     6.17490468     6.17490468    8[15-(8,8),30-(8,8,8)]
   451     6.27325356     6.27325356     6.27325356    8[15-(8,8),30-(8,8,8)]
   452     4.44978504     4.44978504     4.44978504    8[15-(8,8),30-(8)]
   453     9.00293676     9.00293676     9.00293676    8[15-(1,8,8),30-(8,8,8)]
   454      9.1775562      9.1775562      9.1775562    8[15-(1,8,8),30-(8,8,8)]
   455     7.09215852     7.09215852     7.09215852    8[15-(1,8,8),30-(8,8,8)]
   456     4.59229056     4.59229056     4.59229056    8[15-(1,8,8),30-(8,8,8)]
   457     6.59238564     6.59238564     6.59238564    8[15-(1,8,8),30-(8,8,8)]
   458     6.59539632     6.59539632     6.59539632    8[15-(1,8,8),30-(8,8,8)]
   459      9.6191226      9.6191226      9.6191226    8[15-(8,8),30-(8,8,8)]
   460     1.62175296     1.62175296     1.62175296    8[15-(8,8),30-(8,8,8)]
   461     1.55953224     1.55953224     1.55953224    8[15-(8,8),30-(8,8,8)]
   462     8.39377584     8.39377584     8.39377584    8[15-(8,8),30-(8,8,8)]
   463     7.99536252     7.99536252     7.99536252    8[15-(8,8),31-(8,8,8,9,9)]
   464       6.347517       6.347517       6.347517    8[15-(8,8),31-(8,8,8,9)]
   465     5.90394348     5.90394348     5.90394348    8[15-(1,8,8),30-(8,8,8)]
   466     5.95813572     5.95813572     5.95813572    8[15-(1,8,8),30-(8,8,8)]
   467     7.88998872     7.88998872     7.88998872    8[15-(1,8,8),30-(8,8,8)]
   468      8.7510432      8.7510432      8.7510432    8[15-(8,8),30-(8,8,8)]
   469     5.48846964     5.48846964     5.48846964    8[15-(1,8,8),31-(8,8,8,9)]
   470     3.82055292     3.82055292     3.82055292    8[15-(1,8,8),31-(8,8,8,9)]
   471     5.87785092     5.87785092     5.87785092    8[15-(1,8,8),30-(8,8,8)]
   472      8.6858118      8.6858118      8.6858118    8[15-(1,8,8),30-(8,8,8)]
   473     8.76509304     8.76509304     8.76509304    8[15-(1,8,8),30-(8,8,8)]
   474     6.94664232     6.94664232     6.94664232    8[15-(1,8,8),30-(8)]
   475     7.04198052     7.04198052     7.04198052    8[15-(1,8,8),30-(8,8,8)]
   476     9.03103644     9.03103644     9.03103644    8[15-(1,8,8),30-(8,8,8)]
   477     9.28995492     9.28995492     9.28995492    8[15-(1,8,8),30-(8,8,8)]
   478     9.60507276     9.60507276     9.60507276    8[15-(1,8,8),30-(8,8,8)]
   479     1.49931864     1.49931864     1.49931864    8[15-(1,8,8),30-(8,8,8)]
   480     1.63981704     1.63981704     1.63981704    8[15-(1,8,8),30-(8,8,8)]
   481      6.5532468      6.5532468      6.5532468    8[15-(1,8,8),30-(8,8,8)]
   482     6.73790184     6.73790184     6.73790184    8[15-(1,8,8),30-(8,8,8)]
   483     4.57422648     4.57422648     4.57422648    8[15-(1,8,8),30-(8,8,8)]
   484     1.15710468     1.15710468     1.15710468    8[15-(8,8),30-(8,8,8)]
   485     1.25545356     1.25545356     1.25545356    8[15-(8,8),30-(8,8,8)]
   486     9.46758504     9.46758504     9.46758504    8[15-(8,8),30-(8)]
   487     3.98513676     3.98513676     3.98513676    8[15-(1,8,8),30-(8,8,8)]
   488      4.1597562      4.1597562      4.1597562    8[15-(1,8,8),30-(8,8,8)]
   489     2.07435852     2.07435852     2.07435852    8[15-(1,8,8),30-(8,8,8)]
   490     9.61009056     9.61009056     9.61009056    8[15-(1,8,8),30-(8,8,8)]
   491     1.57458564     1.57458564     1.57458564    8[15-(1,8,8),30-(8,8,8)]
   492     1.57759632     1.57759632     1.57759632    8[15-(1,8,8),30-(8,8,8)]
   493      4.6013226      4.6013226      4.6013226    8[15-(8,8),30-(8,8,8)]
   494     6.63955296     6.63955296     6.63955296    8[15-(8,8),30-(8,8,8)]
   495     6.57733224     6.57733224     6.57733224    8[15-(8,8),30-(8,8,8)]
   496     3.37597584     3.37597584     3.37597584    8[15-(8,8),30-(8,8,8)]
   497     2.97756252     2.97756252     2.97756252    8[15-(8,8),31-(8,8,8,9)]
   498       1.329717       1.329717       1.329717    8[15-(8,8),31-(8,8,8,9,9)]
   499     0.88614348     0.88614348     0.88614348    8[15-(1,8,8),30-(8,8,8)]
   500     0.94033572     0.94033572     0.94033572    8[15-(1,8,8),30-(8,8,8)]
   501     2.87218872     2.87218872     2.87218872    8[15-(1,8,8),30-(8,8,8)]
   502      3.7332432      3.7332432      3.7332432    8[15-(8,8),30-(8,8,8)]
   503     1.99307016     1.99307016     1.99307016    8[15-(8,8),30-(8)]
   504     7.01087016     7.01087016     7.01087016    8[15-(8,8),30-(8)]
   505     3.02472984     3.02472984     3.02472984    8[15-(8,8),30-(8)]
   506     8.04252984     8.04252984     8.04252984    8[15-(8,8),30-(8)]
   507     3.76937136     3.76937136     3.76937136    9[31-(8,8,8,8,9),31-(8,8,8,8,9)]
   508     8.78717136     8.78717136     8.78717136    9[31-(8,8,8,8,9),31-(8,8,8,8,9)]
   509     1.24842864     1.24842864     1.24842864    9[31-(8,8,8,8,9),31-(8,8,8,8,9)]
   510     6.26622864     6.26622864     6.26622864    9[31-(8,8,8,8,9),31-(8,8,8,8,9)]
   511     6.26622864     6.26622864     6.26622864    9[31-(8,8,8,8),31-(8,8,8,8,9)]
   512     1.24842864     1.24842864     1.24842864    9[31-(8,8,8,8),31-(8,8,8,8,9)]
   513     8.78717136     8.78717136     8.78717136    9[31-(8,8,8,8,9),31-(8,8,8,8,9)]
