# Supplementary material for: A collection of forcefield precursors for metal–organic frameworks
Source: RSC Adv. 2019 Nov 13;9(63):36492–507. doi: 10.1039/c9ra07327b (PMC9075174; doi:10.1039/c9ra07327b)
Supplement: RA-009-C9RA07327B-s3201 [file RA-009-C9RA07327B-s3201.txt]

LIWXIZ_clean

4.789    0.00000000    0.00000000
0.0    11.771    0.00000000
0.0    -3.12749635    26.14258992

     1     1.41529317     1.41529317     1.41529317    30[7-(6,6),8-(6),8-(6),8-(6)]
     2     1.32837282     1.32837282     1.32837282    30[7-(6,6),8-(6),8-(6),8-(6)]
     3     3.80979317     3.80979317     3.80979317    30[7-(6,6),8-(6),8-(6),8-(6)]
     4     3.72287282     3.72287282     3.72287282    30[7-(6,6),8-(6),8-(6)]
     5      3.7823522      3.7823522      3.7823522    1[6-(6,6)]
     6      4.3110578      4.3110578      4.3110578    1[6-(6,6)]
     7      1.7293079      1.7293079      1.7293079    1[6-(6,6)]
     8      3.6932768      3.6932768      3.6932768    1[6-(6,6)]
     9      3.0189856      3.0189856      3.0189856    1[6-(6,6)]
    10      2.2288006      2.2288006      2.2288006    1[6-(6,6)]
    11      1.5894691      1.5894691      1.5894691    1[6-(7,7)]
    12      3.9202754      3.9202754      3.9202754    1[6-(6,7)]
    13      3.6597538      3.6597538      3.6597538    1[6-(6,7)]
    14      0.5765956      0.5765956      0.5765956    1[6-(1,6,7)]
    15      1.4457991      1.4457991      1.4457991    1[6-(1,6,7)]
    16      4.2535898      4.2535898      4.2535898    1[6-(6,6)]
    17      2.8288623      2.8288623      2.8288623    1[6-(6,6)]
    18      2.5779187      2.5779187      2.5779187    1[6-(6,6)]
    19      4.0256334      4.0256334      4.0256334    1[6-(6,6)]
    20      0.6900949      0.6900949      0.6900949    1[6-(1,6,7)]
    21      1.7379281      1.7379281      1.7379281    1[6-(1,6,7)]
    22      0.4180797      0.4180797      0.4180797    1[6-(7,7)]
    23      3.3053678      3.3053678      3.3053678    1[6-(6,7)]
    24      3.4159937      3.4159937      3.4159937    1[6-(6,7)]
    25      1.3878522      1.3878522      1.3878522    1[6-(6,6)]
    26      1.9165578      1.9165578      1.9165578    1[6-(6,6)]
    27      4.1238079      4.1238079      4.1238079    1[6-(6,6)]
    28      1.2987768      1.2987768      1.2987768    1[6-(6,6)]
    29      0.6244856      0.6244856      0.6244856    1[6-(6,6)]
    30      4.6233006      4.6233006      4.6233006    1[6-(6,6)]
    31      3.9839691      3.9839691      3.9839691    1[6-(7,7)]
    32      1.5257754      1.5257754      1.5257754    1[6-(6,7)]
    33      1.2652538      1.2652538      1.2652538    1[6-(6,7)]
    34      2.9710956      2.9710956      2.9710956    1[6-(1,6,7)]
    35      3.8402991      3.8402991      3.8402991    1[6-(1,6,7)]
    36      1.8590898      1.8590898      1.8590898    1[6-(6,6)]
    37      0.4343623      0.4343623      0.4343623    1[6-(6,6)]
    38      0.1834187      0.1834187      0.1834187    1[6-(6,6)]
    39      1.6311334      1.6311334      1.6311334    1[6-(6,6)]
    40      3.0845949      3.0845949      3.0845949    1[6-(1,6,7)]
    41      4.1324281      4.1324281      4.1324281    1[6-(1,6,7)]
    42      2.8125797      2.8125797      2.8125797    1[6-(7,7)]
    43      0.9108678      0.9108678      0.9108678    1[6-(6,7)]
    44      1.0214937      1.0214937      1.0214937    1[6-(6,7)]
    45       2.131105       2.131105       2.131105    6[6-(6,6),8-(30),8-(30)]
    46      2.4227551      2.4227551      2.4227551    6[6-(1,6),6-(6,6),6-(8,8)]
    47      3.3676248      3.3676248      3.3676248    6[1-(0),6-(1,6),6-(6,6)]
    48      3.6913612      3.6913612      3.6913612    6[1-(0),6-(1,6),6-(6,6)]
    49      3.0908206      3.0908206      3.0908206    6[6-(1,6),6-(1,6),6-(6,8)]
    50      2.1440353      2.1440353      2.1440353    6[1-(0),6-(6,6),6-(6,6)]
    51      1.7930016      1.7930016      1.7930016    6[6-(1,6),6-(6,6),6-(8,8)]
    52      0.7533097      0.7533097      0.7533097    6[6-(6,6),8-(0),8-(30)]
    53      3.4217405      3.4217405      3.4217405    6[6-(6,6),6-(6,6),8-(0)]
    54      3.0161122      3.0161122      3.0161122    6[6-(1,6),6-(1,6),6-(6,8)]
    55      3.2608301      3.2608301      3.2608301    6[1-(0),6-(1,6),6-(6,6)]
    56      2.8580752      2.8580752      2.8580752    6[1-(0),6-(1,6),6-(6,6)]
    57       2.222096       2.222096       2.222096    6[6-(1,6),6-(6,6),6-(8,8)]
    58      1.9639689      1.9639689      1.9639689    6[6-(1,6),6-(6,6),6-(8,8)]
    59      2.3791752      2.3791752      2.3791752    6[1-(0),6-(6,6),6-(6,6)]
    60      1.2197583      1.2197583      1.2197583    6[6-(6,6),8-(30),8-(30)]
    61      1.8528641      1.8528641      1.8528641    6[6-(6,6),8-(0),8-(30)]
    62      0.9496587      0.9496587      0.9496587    6[1-(0),7-(6,30),7-(6,6)]
    63      4.3891185      4.3891185      4.3891185    6[1-(0),6-(1,7),7-(6,30)]
    64      4.2454485      4.2454485      4.2454485    6[1-(0),6-(1,7),7-(6,6)]
    65      0.5703699      0.5703699      0.5703699    6[1-(0),1-(0),6-(6,6),7-(6,6)]
    66       4.329256       4.329256       4.329256    6[6-(1,1,7),6-(1,6),6-(1,6)]
    67       3.931769       3.931769       3.931769    6[1-(0),6-(1,6),6-(6,6)]
    68       3.069749       3.069749       3.069749    6[1-(0),6-(1,6),6-(6,6)]
    69      2.5558893      2.5558893      2.5558893    6[6-(1,1,7),6-(1,6),6-(1,6)]
    70      2.9203322      2.9203322      2.9203322    6[1-(0),6-(1,6),6-(6,6)]
    71      3.7962403      3.7962403      3.7962403    6[1-(0),6-(1,6),6-(6,6)]
    72      1.6033572      1.6033572      1.6033572    6[1-(0),1-(0),6-(6,6),7-(6,6)]
    73        1.14936        1.14936        1.14936    6[1-(0),7-(6,30),7-(6,6)]
    74      2.7383502      2.7383502      2.7383502    6[1-(0),6-(1,7),7-(6,30)]
    75      2.8058751      2.8058751      2.8058751    6[1-(0),6-(1,7),7-(6,6)]
    76       4.525605       4.525605       4.525605    6[6-(6,6),8-(30),8-(30)]
    77      0.0282551      0.0282551      0.0282551    6[6-(1,6),6-(6,6),6-(8,8)]
    78      0.9731248      0.9731248      0.9731248    6[1-(0),6-(1,6),6-(6,6)]
    79      1.2968612      1.2968612      1.2968612    6[1-(0),6-(1,6),6-(6,6)]
    80      0.6963206      0.6963206      0.6963206    6[6-(1,6),6-(1,6),6-(6,8)]
    81      4.5385353      4.5385353      4.5385353    6[1-(0),6-(6,6),6-(6,6)]
    82      4.1875016      4.1875016      4.1875016    6[6-(1,6),6-(6,6),6-(8,8)]
    83      3.1478097      3.1478097      3.1478097    6[6-(6,6),8-(0),8-(30)]
    84      1.0272405      1.0272405      1.0272405    6[6-(6,6),6-(6,6),8-(0)]
    85      0.6216122      0.6216122      0.6216122    6[6-(1,6),6-(1,6),6-(6,8)]
    86      0.8663301      0.8663301      0.8663301    6[1-(0),6-(1,6),6-(6,6)]
    87      0.4635752      0.4635752      0.4635752    6[1-(0),6-(1,6),6-(6,6)]
    88       4.616596       4.616596       4.616596    6[6-(1,6),6-(6,6),6-(8)]
    89      4.3584689      4.3584689      4.3584689    6[6-(1,6),6-(6,6),6-(8,8)]
    90      4.7736752      4.7736752      4.7736752    6[1-(0),6-(6,6),6-(6,6)]
    91      3.6142583      3.6142583      3.6142583    6[6-(6,6),8-(30),8-(30)]
    92      4.2473641      4.2473641      4.2473641    6[6-(6,6),8-(0)]
    93      3.3441587      3.3441587      3.3441587    6[1-(0),7-(6,30),7-(6,6)]
    94      1.9946185      1.9946185      1.9946185    6[1-(0),6-(1,7),7-(6,30)]
    95      1.8509485      1.8509485      1.8509485    6[1-(0),6-(1,7),7-(6,6)]
    96      2.9648699      2.9648699      2.9648699    6[1-(0),1-(0),6-(6,6),7-(6,6)]
    97       1.934756       1.934756       1.934756    6[6-(1,1,7),6-(1,6),6-(1,6)]
    98       1.537269       1.537269       1.537269    6[1-(0),6-(1,6),6-(6,6)]
    99       0.675249       0.675249       0.675249    6[1-(0),6-(1,6),6-(6,6)]
   100      0.1613893      0.1613893      0.1613893    6[6-(1,1,7),6-(1,6),6-(1,6)]
   101      0.5258322      0.5258322      0.5258322    6[1-(0),6-(1,6),6-(6,6)]
   102      1.4017403      1.4017403      1.4017403    6[1-(0),6-(1,6),6-(6,6)]
   103      3.9978572      3.9978572      3.9978572    6[1-(0),1-(0),6-(6,6),7-(6,6)]
   104        3.54386        3.54386        3.54386    6[1-(0),7-(6,30),7-(6,6)]
   105      0.3438502      0.3438502      0.3438502    6[1-(0),6-(1,7),7-(6,30)]
   106      0.4113751      0.4113751      0.4113751    6[1-(0),6-(1,7),7-(6,6)]
   107       0.541157       0.541157       0.541157    7[6-(1,6),6-(1,7),30-(8,8,8)]
   108      0.3390612      0.3390612      0.3390612    7[6-(1,1,6),6-(1,6),6-(1,7)]
   109      1.8040163      1.8040163      1.8040163    7[6-(1,1,6),6-(1,6),6-(1,7)]
   110      1.6962638      1.6962638      1.6962638    7[6-(1,6),6-(1,7),30-(8,8,8)]
   111       2.935657       2.935657       2.935657    7[6-(1,6),6-(1,7),30-(8,8,8)]
   112      2.7335612      2.7335612      2.7335612    7[6-(1,1,6),6-(1,6),6-(1,7)]
   113      4.1985163      4.1985163      4.1985163    7[6-(1,1,6),6-(1,6),6-(1,7)]
   114      4.0907638      4.0907638      4.0907638    7[6-(1,6),6-(1,7),30-(8,8)]
   115      1.4601661      1.4601661      1.4601661    8[6-(6,8),30-(7,8,8)]
   116      2.6660363      2.6660363      2.6660363    8[6-(6,8),30-(7,8,8)]
   117      0.4051494      0.4051494      0.4051494    8[6-(6,8),30-(7,8,8)]
   118       0.306496       0.306496       0.306496    8[6-(6,8)]
   119        3.97487        3.97487        3.97487    8[6-(6,6)]
   120      4.7502091      4.7502091      4.7502091    8[6-(6,8),30-(7,8)]
   121      1.8231723      1.8231723      1.8231723    8[6-(6,8),30-(7,8)]
   122      1.8274824      1.8274824      1.8274824    8[6-(6,8)]
   123      1.6225132      1.6225132      1.6225132    8[6-(6,8),30-(7,8,8)]
   124      3.8546661      3.8546661      3.8546661    8[6-(6,8),30-(7,8,8)]
   125      0.2715363      0.2715363      0.2715363    8[6-(6,8),30-(7,8,8)]
   126      2.7996494      2.7996494      2.7996494    8[6-(6,8),30-(7,8,8)]
   127       2.700996       2.700996       2.700996    8[6-(6,8)]
   128        1.58037        1.58037        1.58037    8[6-(6,6)]
   129      2.3557091      2.3557091      2.3557091    8[6-(6,8),30-(7,8,8)]
   130      4.2176723      4.2176723      4.2176723    8[6-(6,8),30-(7,8,8)]
   131      4.2219824      4.2219824      4.2219824    8[6-(6)]
