# Supplementary material for: A collection of forcefield precursors for metal–organic frameworks
Source: RSC Adv. 2019 Nov 13;9(63):36492–507. doi: 10.1039/c9ra07327b (PMC9075174; doi:10.1039/c9ra07327b)
Supplement: RA-009-C9RA07327B-s3202 [file RA-009-C9RA07327B-s3202.txt]

LOQSUG_clean

24.1205    0.00000000    0.00000000
-8.03610991    22.74245936    0.00000000
-8.03610991    -11.36262563    19.7005126

     10.00826177297260.00826177297260.0082617729726    68[8-(6),8-(6),8-(6),8-(7),8-(7),8-(7),8-(7),8-(7),8-(7)]
     2  14.4964223679  14.4964223679  14.4964223679    68[8-(6),8-(6),8-(6),8-(7),8-(7),8-(7),8-(7),8-(7),8-(7)]
     3 -1.58188258708 -1.58188258708 -1.58188258708    68[8-(6),8-(6),8-(6),8-(7),8-(7),8-(7),8-(7),8-(7),8-(7)]
     4  10.4783674129  10.4783674129  10.4783674129    68[8-(6),8-(6),8-(6),8-(7),8-(7),8-(7),8-(7),8-(7),8-(7)]
     5   12.068511773   12.068511773   12.068511773    68[8-(6),8-(6),8-(6),8-(7),8-(7),8-(7),8-(7),8-(7),8-(7)]
     6 -5.59993754208 -5.59993754208 -5.59993754208    68[8-(6),8-(6),8-(6),8-(7),8-(7),8-(7),8-(7),8-(7),8-(7)]
     7  2.43726068691  2.43726068691  2.43726068691    68[8-(6),8-(6),8-(6),8-(7),8-(7),8-(7),8-(7),8-(7),8-(7)]
     8  6.46140077691  6.46140077691  6.46140077691    68[8-(6),8-(6),8-(6),8-(7),8-(7),8-(7),8-(7),8-(7),8-(7)]
     9  4.36705149437  4.36705149437  4.36705149437    1[7-(6,6)]
    10  1.95350305847  1.95350305847  1.95350305847    1[7-(6,6)]
    11  8.21621848757  8.21621848757  8.21621848757    1[7-(6,6)]
    12  4.57359702812  4.57359702812  4.57359702812    1[7-(6,6)]
    13  4.32104532911  4.32104532911  4.32104532911    1[6-(1,6,8)]
    14  5.85277496884  5.85277496884  5.85277496884    1[6-(1,6,8)]
    15  3.56539579507  3.56539579507  3.56539579507    1[6-(1,6,8)]
    16  3.40164900912  3.40164900912  3.40164900912    1[6-(1,6,8)]
    17  4.62701506595  4.62701506595  4.62701506595    1[6-(1,6,8)]
    18  4.10776066306  4.10776066306  4.10776066306    1[6-(1,6,8)]
    19  6.69752103173  6.69752103173  6.69752103173    1[6-(1,6,8)]
    20  5.98306742093  5.98306742093  5.98306742093    1[6-(1,6,8)]
    21  5.89362403938  5.89362403938  5.89362403938    1[6-(6,6)]
    22  6.71271418488  6.71271418488  6.71271418488    1[6-(6,6)]
    23-0.423642284649-0.423642284649-0.423642284649    1[6-(6,6)]
    24 -1.31664722977 -1.31664722977 -1.31664722977    1[6-(6,6)]
    25  -3.3756341494  -3.3756341494  -3.3756341494    1[6-(1,6,7)]
    26 -2.30843425841 -2.30843425841 -2.30843425841    1[6-(1,6,7)]
    27   4.9786931696   4.9786931696   4.9786931696    1[6-(6,6)]
    28  3.28898563004  3.28898563004  3.28898563004    1[6-(6,6)]
    29  1.13719727572  1.13719727572  1.13719727572    1[6-(6,6)]
    30 0.638269624021 0.638269624021 0.638269624021    1[6-(6,6)]
    31 -5.80113499057 -5.80113499057 -5.80113499057    1[6-(6,6)]
    32  1.43227183057  1.43227183057  1.43227183057    1[6-(6,6)]
    33-0.770081947805-0.770081947805-0.770081947805    1[6-(6,6)]
    34 -2.32047391647 -2.32047391647 -2.32047391647    1[6-(6,6)]
    35 -1.68876424612 -1.68876424612 -1.68876424612    1[6-(6,6)]
    36  1.21624820494  1.21624820494  1.21624820494    1[6-(1,6,7)]
    37  2.01718511197  2.01718511197  2.01718511197    1[6-(1,6,7)]
    38  4.40914240314  4.40914240314  4.40914240314    1[6-(6,6)]
    39  6.38201431503  6.38201431503  6.38201431503    1[6-(6,6)]
    40  6.37125946432  6.37125946432  6.37125946432    1[6-(6,6)]
    41  4.35861873117  4.35861873117  4.35861873117    1[6-(6,6)]
    42  2.44590446009  2.44590446009  2.44590446009    1[6-(6,6)]
    43  4.50319044665  4.50319044665  4.50319044665    1[6-(6,6)]
    44  4.60451321186  4.60451321186  4.60451321186    1[6-(6,6)]
    45  6.35922402554  6.35922402554  6.35922402554    1[6-(6,6)]
    46  8.11554243438  8.11554243438  8.11554243438    1[6-(6,6)]
    47  10.6492074033  10.6492074033  10.6492074033    1[6-(1,6,7)]
    48  9.66010503874  9.66010503874  9.66010503874    1[6-(1,6,7)]
    49  8.84247279407  8.84247279407  8.84247279407    1[6-(6,6)]
    50  8.91325543688  8.91325543688  8.91325543688    1[6-(6,6)]
    51  9.65436489058  9.65436489058  9.65436489058    1[6-(6,6)]
    52  11.2339737001  11.2339737001  11.2339737001    1[6-(6,6)]
    53  11.0168730056  11.0168730056  11.0168730056    1[6-(6,6)]
    54  7.72602504859  7.72602504859  7.72602504859    1[6-(6,6)]
    55  8.76346979959  8.76346979959  8.76346979959    1[6-(6,6)]
    56  7.88863840923  7.88863840923  7.88863840923    1[6-(6,6)]
    57   6.0912117031   6.0912117031   6.0912117031    1[6-(6,6)]
    58  2.19834031587  2.19834031587  2.19834031587    1[6-(1,6,7)]
    59  2.93110781271  2.93110781271  2.93110781271    1[6-(1,6,7)]
    60  1.28776995631  1.28776995631  1.28776995631    1[6-(6,6)]
    61  1.04558450324  1.04558450324  1.04558450324    1[6-(6,6)]
    62  1.90097794529  1.90097794529  1.90097794529    1[6-(6,6)]
    63  2.82168453268  2.82168453268  2.82168453268    1[6-(6,6)]
    64  3.61297604693  3.61297604693  3.61297604693    1[6-(6,6)]
    65 -5.97772991368 -5.97772991368 -5.97772991368    1[7-(6,6)]
    66 -3.76394218352 -3.76394218352 -3.76394218352    1[7-(6,6)]
    67 -3.37623938499 -3.37623938499 -3.37623938499    1[7-(6,6)]
    68 0.406100383783 0.406100383783 0.406100383783    1[7-(6,6)]
    69 -4.44484653235 -4.44484653235 -4.44484653235    1[6-(1,6,8)]
    70 -4.62384853984 -4.62384853984 -4.62384853984    1[6-(1,6,8)]
    71 -3.64733180774 -3.64733180774 -3.64733180774    1[6-(1,6,8)]
    72 -2.11642525144 -2.11642525144 -2.11642525144    1[6-(1,6,8)]
    73 -1.26407586956 -1.26407586956 -1.26407586956    1[6-(1,6,8)]
    74 -2.07273976164 -2.07273976164 -2.07273976164    1[6-(1,6,8)]
    75 -3.32247861623 -3.32247861623 -3.32247861623    1[6-(1,6,8)]
    76 -3.95975636324 -3.95975636324 -3.95975636324    1[6-(1,6,8)]
    77 -6.64102250353 -6.64102250353 -6.64102250353    1[6-(6,6)]
    78 -8.82857538462 -8.82857538462 -8.82857538462    1[6-(6,6)]
    79  13.7284817367  13.7284817367  13.7284817367    1[6-(6,6)]
    80  14.4143663382  14.4143663382  14.4143663382    1[6-(6,6)]
    81  17.2785563958  17.2785563958  17.2785563958    1[6-(1,6,7)]
    82  17.9920335778  17.9920335778  17.9920335778    1[6-(1,6,7)]
    83 -3.70680716709 -3.70680716709 -3.70680716709    1[6-(6,6)]
    84 -1.67599494006 -1.67599494006 -1.67599494006    1[6-(6,6)]
    85 -1.58003626167 -1.58003626167 -1.58003626167    1[6-(6,6)]
    86 -3.52601135932 -3.52601135932 -3.52601135932    1[6-(6,6)]
    87   18.644319863   18.644319863   18.644319863    1[6-(6,6)]
    88 -2.12746488647 -2.12746488647 -2.12746488647    1[6-(6,6)]
    89 -1.24599977447 -1.24599977447 -1.24599977447    1[6-(6,6)]
    90-0.465037524659-0.465037524659-0.465037524659    1[6-(6,6)]
    91 -1.15496452161 -1.15496452161 -1.15496452161    1[6-(6,6)]
    92 -3.29210850444 -3.29210850444 -3.29210850444    1[6-(1,6,7)]
    93 -2.31431024291 -2.31431024291 -2.31431024291    1[6-(1,6,7)]
    94 -3.21518980652 -3.21518980652 -3.21518980652    1[6-(6,6)]
    95 -4.95640633923 -4.95640633923 -4.95640633923    1[6-(6,6)]
    96   -7.092713105   -7.092713105   -7.092713105    1[6-(6,6)]
    97 -7.47501371571 -7.47501371571 -7.47501371571    1[6-(6,6)]
    98 -5.79905032083 -5.79905032083 -5.79905032083    1[6-(6,6)]
    99-0.249556498046-0.249556498046-0.249556498046    1[6-(6,6)]
   100 0.739288700677 0.739288700677 0.739288700677    1[6-(6,6)]
   101 -0.31327253078 -0.31327253078 -0.31327253078    1[6-(6,6)]
   102 -2.02343667024 -2.02343667024 -2.02343667024    1[6-(6,6)]
   103 -5.05286521572 -5.05286521572 -5.05286521572    1[6-(1,6,7)]
   104  -5.8683218868  -5.8683218868  -5.8683218868    1[6-(1,6,7)]
   105 -6.65058186056 -6.65058186056 -6.65058186056    1[6-(6,6)]
   106 -7.16504951812 -7.16504951812 -7.16504951812    1[6-(6,6)]
   107 -5.94480657676 -5.94480657676 -5.94480657676    1[6-(6,6)]
   108 -5.03405525335 -5.03405525335 -5.03405525335    1[6-(6,6)]
   109 -4.34433954841 -4.34433954841 -4.34433954841    1[6-(6,6)]
   110 -3.61239560568 -3.61239560568 -3.61239560568    1[6-(6,6)]
   111 -3.52035518603 -3.52035518603 -3.52035518603    1[6-(6,6)]
   112 -1.65865907305 -1.65865907305 -1.65865907305    1[6-(6,6)]
   113-0.024975501782-0.024975501782-0.024975501782    1[6-(6,6)]
   114  1.56163943965  1.56163943965  1.56163943965    1[6-(1,6,7)]
   115  2.61597303559  2.61597303559  2.61597303559    1[6-(1,6,7)]
   116 0.831146095591 0.831146095591 0.831146095591    1[6-(6,6)]
   117 0.563235354586 0.563235354586 0.563235354586    1[6-(6,6)]
   118  1.68874431989  1.68874431989  1.68874431989    1[6-(6,6)]
   119  3.23972046151  3.23972046151  3.23972046151    1[6-(6,6)]
   120  2.98913781467  2.98913781467  2.98913781467    1[6-(6,6)]
   121  8.47666624087  8.47666624087  8.47666624087    1[7-(6,6)]
   122  12.4140482622  12.4140482622  12.4140482622    1[7-(6,6)]
   123  8.46060872289  8.46060872289  8.46060872289    1[7-(6,6)]
   124  5.97884088119  5.97884088119  5.97884088119    1[7-(6,6)]
   125  10.7587986331  10.7587986331  10.7587986331    1[6-(1,6,8)]
   126  10.1231727649  10.1231727649  10.1231727649    1[6-(1,6,8)]
   127  8.67186544878  8.67186544878  8.67186544878    1[6-(1,6,8)]
   128  7.97110327733  7.97110327733  7.97110327733    1[6-(1,6,8)]
   129  8.54690581398  8.54690581398  8.54690581398    1[6-(1,6,8)]
   130  10.0728118014  10.0728118014  10.0728118014    1[6-(1,6,8)]
   131   7.5303772284   7.5303772284   7.5303772284    1[6-(1,6,8)]
   132  7.35615466409  7.35615466409  7.35615466409    1[6-(1,6,8)]
   133  11.7011077891  11.7011077891  11.7011077891    1[6-(6,6)]
   134  12.8063917628  12.8063917628  12.8063917628    1[6-(6,6)]
   135  3.76314832563  3.76314832563  3.76314832563    1[6-(6,6)]
   136  2.22701118231  2.22701118231  2.22701118231    1[6-(6,6)]
   137 -1.12788711669 -1.12788711669 -1.12788711669    1[6-(1,6,7)]
   138 -1.83894775373 -1.83894775373 -1.83894775373    1[6-(1,6,7)]
   139   5.2295147269   5.2295147269   5.2295147269    1[6-(6,6)]
   140  5.21195090266  5.21195090266  5.21195090266    1[6-(6,6)]
   141  5.91566950835  5.91566950835  5.91566950835    1[6-(6,6)]
   142  7.03743499611  7.03743499611  7.03743499611    1[6-(6,6)]
   143-0.302354695962-0.302354695962-0.302354695962    1[6-(6,6)]
   144  8.39417787609  8.39417787609  8.39417787609    1[6-(6,6)]
   145  8.57784455303  8.57784455303  8.57784455303    1[6-(6,6)]
   146  10.3009954732  10.3009954732  10.3009954732    1[6-(6,6)]
   147  12.0421081855  12.0421081855  12.0421081855    1[6-(6,6)]
   148  14.6352015204  14.6352015204  14.6352015204    1[6-(1,6,7)]
   149  13.4842322059  13.4842322059  13.4842322059    1[6-(1,6,7)]
   150  12.8116645726  12.8116645726  12.8116645726    1[6-(6,6)]
   151  12.7490230772  12.7490230772  12.7490230772    1[6-(6,6)]
   152  14.0920615037  14.0920615037  14.0920615037    1[6-(6,6)]
   153  15.3208070495  15.3208070495  15.3208070495    1[6-(6,6)]
   154  15.0287859179  15.0287859179  15.0287859179    1[6-(6,6)]
   155  9.72542389604  9.72542389604  9.72542389604    1[6-(6,6)]
   156  10.8396798734  10.8396798734  10.8396798734    1[6-(6,6)]
   157  11.6393393728  11.6393393728  11.6393393728    1[6-(6,6)]
   158  10.9678337334  10.9678337334  10.9678337334    1[6-(6,6)]
   159  8.60726267405  8.60726267405  8.60726267405    1[6-(1,6,7)]
   160  9.65367371676  9.65367371676  9.65367371676    1[6-(1,6,7)]
   161  8.99360886065  8.99360886065  8.99360886065    1[6-(6,6)]
   162  7.41154175409  7.41154175409  7.41154175409    1[6-(6,6)]
   163  5.18459611309  5.18459611309  5.18459611309    1[6-(6,6)]
   164   4.5968494147   4.5968494147   4.5968494147    1[6-(6,6)]
   165  6.13549962126  6.13549962126  6.13549962126    1[6-(6,6)]
   166  5.44933706696  5.44933706696  5.44933706696    1[6-(6,6)]
   167  3.23574855606  3.23574855606  3.23574855606    1[6-(6,6)]
   168  1.79496083129  1.79496083129  1.79496083129    1[6-(6,6)]
   169  2.29673173372  2.29673173372  2.29673173372    1[6-(6,6)]
   170  5.89956611651  5.89956611651  5.89956611651    1[6-(1,6,7)]
   171  5.17242352344  5.17242352344  5.17242352344    1[6-(1,6,7)]
   172  8.24324467985  8.24324467985  8.24324467985    1[6-(6,6)]
   173  10.3324134452  10.3324134452  10.3324134452    1[6-(6,6)]
   174  10.5511060111  10.5511060111  10.5511060111    1[6-(6,6)]
   175  8.67097187531  8.67097187531  8.67097187531    1[6-(6,6)]
   176  6.63569737847  6.63569737847  6.63569737847    1[6-(6,6)]
   177  12.5008063309  12.5008063309  12.5008063309    1[7-(6,6)]
   178  -7.6823116478  -7.6823116478  -7.6823116478    1[7-(6,6)]
   179 -3.59964127712 -3.59964127712 -3.59964127712    1[7-(6,6)]
   180 -14.1175190288 -14.1175190288 -14.1175190288    1[7-(6,6)]
   181 -9.33756127691 -9.33756127691 -9.33756127691    1[6-(1,6,8)]
   182 -1.93707723511 -1.93707723511 -1.93707723511    1[6-(1,6,8)]
   183 -11.4244944612 -11.4244944612 -11.4244944612    1[6-(1,6,8)]
   184 -12.1252566327 -12.1252566327 -12.1252566327    1[6-(1,6,8)]
   185 -3.51334418602 -3.51334418602 -3.51334418602    1[6-(1,6,8)]
   186 -1.98743819863 -1.98743819863 -1.98743819863    1[6-(1,6,8)]
   187  -4.5298727716  -4.5298727716  -4.5298727716    1[6-(1,6,8)]
   188 -12.7402052459 -12.7402052459 -12.7402052459    1[6-(1,6,8)]
   189 -0.35914221087 -0.35914221087 -0.35914221087    1[6-(6,6)]
   190 0.746141762829 0.746141762829 0.746141762829    1[6-(6,6)]
   191-0.260991764367-0.260991764367-0.260991764367    1[6-(6,6)]
   192 -9.83323881769 -9.83323881769 -9.83323881769    1[6-(6,6)]
   193  10.9323628833  10.9323628833  10.9323628833    1[6-(1,6,7)]
   194  10.2213022463  10.2213022463  10.2213022463    1[6-(1,6,7)]
   195   9.2536548169   9.2536548169   9.2536548169    1[6-(6,6)]
   196  9.23609099266  9.23609099266  9.23609099266    1[6-(6,6)]
   197  9.93980959835  9.93980959835  9.93980959835    1[6-(6,6)]
   198  11.0615750861  11.0615750861  11.0615750861    1[6-(6,6)]
   199   11.757895304   11.757895304   11.757895304    1[6-(6,6)]
   200 -11.7021820339 -11.7021820339 -11.7021820339    1[6-(6,6)]
   201   12.601984643   12.601984643   12.601984643    1[6-(6,6)]
   202 -9.79536443679 -9.79536443679 -9.79536443679    1[6-(6,6)]
   203 -8.05425172455 -8.05425172455 -8.05425172455    1[6-(6,6)]
   204 -5.46115838961 -5.46115838961 -5.46115838961    1[6-(1,6,7)]
   205 -6.61212770413 -6.61212770413 -6.61212770413    1[6-(1,6,7)]
   206 0.751414572621 0.751414572621 0.751414572621    1[6-(6,6)]
   207 0.688773077214 0.688773077214 0.688773077214    1[6-(6,6)]
   208  2.03181150371  2.03181150371  2.03181150371    1[6-(6,6)]
   209  3.26055704949  3.26055704949  3.26055704949    1[6-(6,6)]
   210 -5.06757399213 -5.06757399213 -5.06757399213    1[6-(6,6)]
   211 -2.33482610396 -2.33482610396 -2.33482610396    1[6-(6,6)]
   212  6.81553978341  6.81553978341  6.81553978341    1[6-(6,6)]
   213  7.61519928277  7.61519928277  7.61519928277    1[6-(6,6)]
   214  -1.0924162666  -1.0924162666  -1.0924162666    1[6-(6,6)]
   215 -3.45298732595 -3.45298732595 -3.45298732595    1[6-(1,6,7)]
   216 -2.40657628324 -2.40657628324 -2.40657628324    1[6-(1,6,7)]
   217 -3.06664113935 -3.06664113935 -3.06664113935    1[6-(6,6)]
   218 -4.64870824591 -4.64870824591 -4.64870824591    1[6-(6,6)]
   219  17.2448461131  17.2448461131  17.2448461131    1[6-(6,6)]
   220  16.6570994147  16.6570994147  16.6570994147    1[6-(6,6)]
   221 -5.92475037874 -5.92475037874 -5.92475037874    1[6-(6,6)]
   222   17.509587067   17.509587067   17.509587067    1[6-(6,6)]
   223  15.2959985561  15.2959985561  15.2959985561    1[6-(6,6)]
   224  5.81910092129  5.81910092129  5.81910092129    1[6-(6,6)]
   225  6.32087182372  6.32087182372  6.32087182372    1[6-(6,6)]
   226  9.92370620651  9.92370620651  9.92370620651    1[6-(1,6,7)]
   227  9.19656361344  9.19656361344  9.19656361344    1[6-(1,6,7)]
   228 -11.8531152302 -11.8531152302 -11.8531152302    1[6-(6,6)]
   229 -9.76394646476 -9.76394646476 -9.76394646476    1[6-(6,6)]
   230 -9.54525389892 -9.54525389892 -9.54525389892    1[6-(6,6)]
   231  4.64683178531  4.64683178531  4.64683178531    1[6-(6,6)]
   232  2.61155728847  2.61155728847  2.61155728847    1[6-(6,6)]
   233  8.39119158437  8.39119158437  8.39119158437    1[7-(6,6)]
   234  14.0137530585  14.0137530585  14.0137530585    1[7-(6,6)]
   235 -3.84403151243 -3.84403151243 -3.84403151243    1[7-(6,6)]
   236  16.6338470281  16.6338470281  16.6338470281    1[7-(6,6)]
   237  16.3812953291  16.3812953291  16.3812953291    1[6-(1,6,8)]
   238 -6.20747503116 -6.20747503116 -6.20747503116    1[6-(1,6,8)]
   239  15.6256457951  15.6256457951  15.6256457951    1[6-(1,6,8)]
   240  15.4618990091  15.4618990091  15.4618990091    1[6-(1,6,8)]
   241 -7.43323493405 -7.43323493405 -7.43323493405    1[6-(1,6,8)]
   242 -7.95248933694 -7.95248933694 -7.95248933694    1[6-(1,6,8)]
   243 -5.36272896827 -5.36272896827 -5.36272896827    1[6-(1,6,8)]
   244  18.0433174209  18.0433174209  18.0433174209    1[6-(1,6,8)]
   245 -6.16662596062 -6.16662596062 -6.16662596062    1[6-(6,6)]
   246 -5.34753581512 -5.34753581512 -5.34753581512    1[6-(6,6)]
   247 -4.44778237465 -4.44778237465 -4.44778237465    1[6-(6,6)]
   248  18.7797126802  18.7797126802  18.7797126802    1[6-(6,6)]
   249   8.6846158506   8.6846158506   8.6846158506    1[6-(1,6,7)]
   250  9.75181574159  9.75181574159  9.75181574159    1[6-(1,6,7)]
   251   9.0028332596   9.0028332596   9.0028332596    1[6-(6,6)]
   252  7.31312572004  7.31312572004  7.31312572004    1[6-(6,6)]
   253  5.16133736572  5.16133736572  5.16133736572    1[6-(6,6)]
   254  4.66240971402  4.66240971402  4.66240971402    1[6-(6,6)]
   255  6.25911500943  6.25911500943  6.25911500943    1[6-(6,6)]
   256  13.4925218306  13.4925218306  13.4925218306    1[6-(6,6)]
   257  3.25405814219  3.25405814219  3.25405814219    1[6-(6,6)]
   258  9.73977608353  9.73977608353  9.73977608353    1[6-(6,6)]
   259  10.3714857539  10.3714857539  10.3714857539    1[6-(6,6)]
   260  13.2764982049  13.2764982049  13.2764982049    1[6-(1,6,7)]
   261   14.077435112   14.077435112   14.077435112    1[6-(1,6,7)]
   262 -7.65110759686 -7.65110759686 -7.65110759686    1[6-(6,6)]
   263 -5.67823568497 -5.67823568497 -5.67823568497    1[6-(6,6)]
   264 -5.68899053568 -5.68899053568 -5.68899053568    1[6-(6,6)]
   265 -7.70163126883 -7.70163126883 -7.70163126883    1[6-(6,6)]
   266  14.5061544601  14.5061544601  14.5061544601    1[6-(6,6)]
   267 -7.55705955335 -7.55705955335 -7.55705955335    1[6-(6,6)]
   268 0.580373121859 0.580373121859 0.580373121859    1[6-(6,6)]
   269  2.33508393554  2.33508393554  2.33508393554    1[6-(6,6)]
   270 -3.94470756562 -3.94470756562 -3.94470756562    1[6-(6,6)]
   271 -1.41104259667 -1.41104259667 -1.41104259667    1[6-(1,6,7)]
   272 -2.40014496126 -2.40014496126 -2.40014496126    1[6-(1,6,7)]
   273 -3.21777720592 -3.21777720592 -3.21777720592    1[6-(6,6)]
   274 -3.14699456311 -3.14699456311 -3.14699456311    1[6-(6,6)]
   275 -10.4419950194 -10.4419950194 -10.4419950194    1[6-(6,6)]
   276 -8.86238620988 -8.86238620988 -8.86238620988    1[6-(6,6)]
   277  -1.0433769944  -1.0433769944  -1.0433769944    1[6-(6,6)]
   278 -12.3703348614 -12.3703348614 -12.3703348614    1[6-(6,6)]
   279 -11.3328901104 -11.3328901104 -11.3328901104    1[6-(6,6)]
   280  11.9127784992  11.9127784992  11.9127784992    1[6-(6,6)]
   281  10.1153517931  10.1153517931  10.1153517931    1[6-(6,6)]
   282  6.22248040587  6.22248040587  6.22248040587    1[6-(1,6,7)]
   283  6.95524790271  6.95524790271  6.95524790271    1[6-(1,6,7)]
   284  13.3480199563  13.3480199563  13.3480199563    1[6-(6,6)]
   285  13.1058345032  13.1058345032  13.1058345032    1[6-(6,6)]
   286  13.9612279453  13.9612279453  13.9612279453    1[6-(6,6)]
   287 -1.20245555732 -1.20245555732 -1.20245555732    1[6-(6,6)]
   288-0.411164043074-0.411164043074-0.411164043074    1[6-(6,6)]
   289 -1.95358982368 -1.95358982368 -1.95358982368    1[7-(6,6)]
   290  8.29630781648  8.29630781648  8.29630781648    1[7-(6,6)]
   291   16.720120525   16.720120525   16.720120525    1[7-(6,6)]
   292  12.4663503838  12.4663503838  12.4663503838    1[7-(6,6)]
   293  7.61540346765  7.61540346765  7.61540346765    1[6-(1,6,8)]
   294  15.4725113702  15.4725113702  15.4725113702    1[6-(1,6,8)]
   295  8.41291819226  8.41291819226  8.41291819226    1[6-(1,6,8)]
   296  9.94382474856  9.94382474856  9.94382474856    1[6-(1,6,8)]
   297  18.8322840404  18.8322840404  18.8322840404    1[6-(1,6,8)]
   298  18.0236201484  18.0236201484  18.0236201484    1[6-(1,6,8)]
   299  16.7738812938  16.7738812938  16.7738812938    1[6-(1,6,8)]
   300  8.10049363676  8.10049363676  8.10049363676    1[6-(1,6,8)]
   301  13.4553374065  13.4553374065  13.4553374065    1[6-(6,6)]
   302  11.2677845254  11.2677845254  11.2677845254    1[6-(6,6)]
   303  9.70434164674  9.70434164674  9.70434164674    1[6-(6,6)]
   304   2.3541163382   2.3541163382   2.3541163382    1[6-(6,6)]
   305  -2.8178035142  -2.8178035142  -2.8178035142    1[6-(1,6,7)]
   306 -2.10432633223 -2.10432633223 -2.10432633223    1[6-(1,6,7)]
   307 0.317332922908 0.317332922908 0.317332922908    1[6-(6,6)]
   308  2.34814514994  2.34814514994  2.34814514994    1[6-(6,6)]
   309  2.44410382833  2.44410382833  2.44410382833    1[6-(6,6)]
   310 0.498128730676 0.498128730676 0.498128730676    1[6-(6,6)]
   311 -1.45204004699 -1.45204004699 -1.45204004699    1[6-(6,6)]
   312  9.93278511353  9.93278511353  9.93278511353    1[6-(6,6)]
   313  2.77814031553  2.77814031553  2.77814031553    1[6-(6,6)]
   314  11.5952124753  11.5952124753  11.5952124753    1[6-(6,6)]
   315  10.9052854784  10.9052854784  10.9052854784    1[6-(6,6)]
   316  8.76814149556  8.76814149556  8.76814149556    1[6-(1,6,7)]
   317  9.74593975709  9.74593975709  9.74593975709    1[6-(1,6,7)]
   318  16.8811701035  16.8811701035  16.8811701035    1[6-(6,6)]
   319  15.1399535708  15.1399535708  15.1399535708    1[6-(6,6)]
   320   13.003646805   13.003646805   13.003646805    1[6-(6,6)]
   321  12.6213461943  12.6213461943  12.6213461943    1[6-(6,6)]
   322  6.26119967917  6.26119967917  6.26119967917    1[6-(6,6)]
   323   19.846803412   19.846803412   19.846803412    1[6-(6,6)]
   324 -3.28485138932 -3.28485138932 -3.28485138932    1[6-(6,6)]
   325 -4.33741262078 -4.33741262078 -4.33741262078    1[6-(6,6)]
   326  18.0729232398  18.0729232398  18.0729232398    1[6-(6,6)]
   327  15.0434946943  15.0434946943  15.0434946943    1[6-(1,6,7)]
   328  14.2280380232  14.2280380232  14.2280380232    1[6-(1,6,7)]
   329  13.4457780494  13.4457780494  13.4457780494    1[6-(6,6)]
   330  12.9313103919  12.9313103919  12.9313103919    1[6-(6,6)]
   331  6.11544342324  6.11544342324  6.11544342324    1[6-(6,6)]
   332  7.02619474665  7.02619474665  7.02619474665    1[6-(6,6)]
   333  15.7520203616  15.7520203616  15.7520203616    1[6-(6,6)]
   334  8.44785439432  8.44785439432  8.44785439432    1[6-(6,6)]
   335  8.53989481397  8.53989481397  8.53989481397    1[6-(6,6)]
   336  2.36548101695  2.36548101695  2.36548101695    1[6-(6,6)]
   337  3.99916458822  3.99916458822  3.99916458822    1[6-(6,6)]
   338  5.58577952965  5.58577952965  5.58577952965    1[6-(1,6,7)]
   339  6.64011312559  6.64011312559  6.64011312559    1[6-(1,6,7)]
   340  12.8913960956  12.8913960956  12.8913960956    1[6-(6,6)]
   341  12.6234853546  12.6234853546  12.6234853546    1[6-(6,6)]
   342  13.7489943199  13.7489943199  13.7489943199    1[6-(6,6)]
   343-0.784419628493-0.784419628493-0.784419628493    1[6-(6,6)]
   344 -1.03500227533 -1.03500227533 -1.03500227533    1[6-(6,6)]
   345   4.8202264956   4.8202264956   4.8202264956    6[6-(1,1,8),6-(1,1,8),6-(1,1,8),6-(1,1,8)]
   346  5.09036757641  5.09036757641  5.09036757641    6[1-(0),1-(0),6-(6,6,6),8-(6)]
   347  3.55605915398  3.55605915398  3.55605915398    6[1-(0),1-(0),6-(6,6,6),8-(6)]
   348  4.81191374739  4.81191374739  4.81191374739    6[1-(0),1-(0),6-(6,6,6),8-(6)]
   349  5.85715485398  5.85715485398  5.85715485398    6[1-(0),1-(0),6-(6,6,6),8-(6)]
   350 -2.14725689211 -2.14725689211 -2.14725689211    6[6-(6,6),7-(1,6),8-(68)]
   351  6.25751901635  6.25751901635  6.25751901635    6[6-(1,6),6-(6,8),6-(7,8)]
   352  5.96050302778  5.96050302778  5.96050302778    6[6-(1,6),6-(6,6),8-(6)]
   353  6.13210299642  6.13210299642  6.13210299642    6[1-(0),6-(1,6),6-(6,8)]
   354  6.65298531074  6.65298531074  6.65298531074    6[1-(0),6-(1,6),6-(1,6)]
   355-0.946979244921-0.946979244921-0.946979244921    6[1-(0),6-(1,6),6-(1,6)]
   356 -1.34366818077 -1.34366818077 -1.34366818077    6[1-(0),6-(1,6),6-(6,6)]
   357 -3.15905143769 -3.15905143769 -3.15905143769    6[1-(0),1-(0),6-(6,6),7-(1,6)]
   358  3.77890476726  3.77890476726  3.77890476726    6[6-(1,1,7),6-(1,6),6-(1,6)]
   359  4.09184777627  4.09184777627  4.09184777627    6[1-(0),6-(1,6),6-(6,6)]
   360  3.09261124473  3.09261124473  3.09261124473    6[1-(0),6-(1,6),6-(1,6)]
   361  1.80686324095  1.80686324095  1.80686324095    6[1-(0),6-(1,6),6-(1,6)]
   362  1.49868348059  1.49868348059  1.49868348059    6[1-(0),6-(1,6),6-(1,6)]
   363  2.46745338204  2.46745338204  2.46745338204    6[1-(0),6-(1,6),6-(6,6)]
   364 0.483294502972 0.483294502972 0.483294502972    6[6-(6,6),7-(1,6),8-(68)]
   365 0.228768039829 0.228768039829 0.228768039829    6[6-(1,6),6-(6,8),6-(7,8)]
   366  1.10965469083  1.10965469083  1.10965469083    6[6-(1,6),6-(6,6),8-(6)]
   367 0.771579459214 0.771579459214 0.771579459214    6[1-(0),6-(1,6),6-(6,8)]
   368-0.518953699703-0.518953699703-0.518953699703    6[1-(0),6-(1,6),6-(1,6)]
   369 -1.43361756989 -1.43361756989 -1.43361756989    6[1-(0),6-(1,6),6-(1,6)]
   370 -1.01678237602 -1.01678237602 -1.01678237602    6[1-(0),6-(1,6),6-(6,6)]
   371  1.90438140161  1.90438140161  1.90438140161    6[1-(0),1-(0),6-(6,6),7-(1,6)]
   372  3.23493689657  3.23493689657  3.23493689657    6[6-(1,1,7),6-(1,6),6-(1,6)]
   373  4.40655631828  4.40655631828  4.40655631828    6[1-(0),6-(1,6),6-(6,6)]
   374  5.57310214945  5.57310214945  5.57310214945    6[1-(0),6-(1,6),6-(1,6)]
   375   5.5721111163   5.5721111163   5.5721111163    6[1-(0),6-(1,6),6-(1,6)]
   376  4.37963188558  4.37963188558  4.37963188558    6[1-(0),6-(1,6),6-(1,6)]
   377  3.24439767441  3.24439767441  3.24439767441    6[1-(0),6-(1,6),6-(6,6)]
   378  8.53196664629  8.53196664629  8.53196664629    6[6-(6,6),7-(1,6),8-(68)]
   379   7.2369258144   7.2369258144   7.2369258144    6[6-(1,6),6-(6,8),6-(7,8)]
   380  6.10064945494  6.10064945494  6.10064945494    6[6-(1,6),6-(6,6),8-(6)]
   381  5.19238039593  5.19238039593  5.19238039593    6[1-(0),6-(1,6),6-(6,8)]
   382  5.26281665673  5.26281665673  5.26281665673    6[1-(0),6-(1,6),6-(1,6)]
   383  6.32512551123  6.32512551123  6.32512551123    6[1-(0),6-(1,6),6-(1,6)]
   384  7.32987170214  7.32987170214  7.32987170214    6[1-(0),6-(1,6),6-(6,6)]
   385  9.80563651784  9.80563651784  9.80563651784    6[1-(0),1-(0),6-(6,6),7-(1,6)]
   386  9.81157129281  9.81157129281  9.81157129281    6[6-(1,1,7),6-(1,6),6-(1,6)]
   387  9.24922287525  9.24922287525  9.24922287525    6[1-(0),6-(1,6),6-(6,6)]
   388  9.27529660607  9.27529660607  9.27529660607    6[1-(0),6-(1,6),6-(1,6)]
   389  9.82591739517  9.82591739517  9.82591739517    6[1-(0),6-(1,6),6-(1,6)]
   390  10.6399031513  10.6399031513  10.6399031513    6[1-(0),6-(1,6),6-(1,6)]
   391  10.5567486996  10.5567486996  10.5567486996    6[1-(0),6-(1,6),6-(6,6)]
   392  4.47175787029  4.47175787029  4.47175787029    6[6-(6,6),7-(1,6),8-(68)]
   393  5.64290995363  5.64290995363  5.64290995363    6[6-(1,6),6-(6,8),6-(7,8)]
   394  6.19609127003  6.19609127003  6.19609127003    6[6-(1,6),6-(6,6),8-(6)]
   395  7.36494570391  7.36494570391  7.36494570391    6[1-(0),6-(1,6),6-(6,8)]
   396  7.99982151031  7.99982151031  7.99982151031    6[1-(0),6-(1,6),6-(1,6)]
   397  7.45707740058  7.45707740058  7.45707740058    6[1-(0),6-(1,6),6-(1,6)]
   398  6.36704134625  6.36704134625  6.36704134625    6[1-(0),6-(1,6),6-(6,6)]
   399  2.91575036091  2.91575036091  2.91575036091    6[1-(0),1-(0),6-(6,6),7-(1,6)]
   400  2.65974043937  2.65974043937  2.65974043937    6[6-(1,1,7),6-(1,6),6-(1,6)]
   401  1.74955868459  1.74955868459  1.74955868459    6[1-(0),6-(1,6),6-(6,6)]
   402  1.53285389702  1.53285389702  1.53285389702    6[1-(0),6-(1,6),6-(1,6)]
   403  2.01087062458  2.01087062458  2.01087062458    6[1-(0),6-(1,6),6-(1,6)]
   404  2.66138136494  2.66138136494  2.66138136494    6[1-(0),6-(1,6),6-(1,6)]
   405  3.06380061521  3.06380061521  3.06380061521    6[1-(0),6-(1,6),6-(6,6)]
   406 -3.17712238902 -3.17712238902 -3.17712238902    6[6-(1,1,8),6-(1,1,8),6-(1,1,8),6-(1,1,8)]
   407 -4.46336122785 -4.46336122785 -4.46336122785    6[1-(0),1-(0),6-(6,6,6),8-(6)]
   408 -2.89134113297 -2.89134113297 -2.89134113297    6[1-(0),1-(0),6-(6,6,6),8-(6)]
   409 -2.13391399317 -2.13391399317 -2.13391399317    6[1-(0),1-(0),6-(6,6,6),8-(6)]
   410 -3.20136215766 -3.20136215766 -3.20136215766    6[1-(0),1-(0),6-(6,6,6),8-(6)]
   411  16.5518117706  16.5518117706  16.5518117706    6[6-(6,6),7-(1,6),8-(68)]
   412 -7.79813517532 -7.79813517532 -7.79813517532    6[6-(1,6),6-(6,8),6-(7,8)]
   413 -6.93751320712 -6.93751320712 -6.93751320712    6[6-(1,6),6-(6,6),8-(6)]
   414 -7.28685031902 -7.28685031902 -7.28685031902    6[1-(0),6-(1,6),6-(6,8)]
   415 -8.57316948164 -8.57316948164 -8.57316948164    6[1-(0),6-(1,6),6-(1,6)]
   416  14.6103886295  14.6103886295  14.6103886295    6[1-(0),6-(1,6),6-(1,6)]
   417  15.0787125003  15.0787125003  15.0787125003    6[1-(0),6-(1,6),6-(6,6)]
   418  17.9485473072  17.9485473072  17.9485473072    6[1-(0),1-(0),6-(6,6),7-(1,6)]
   419 -4.80047875673 -4.80047875673 -4.80047875673    6[6-(1,1,7),6-(1,6),6-(1,6)]
   420 -3.66111087304 -3.66111087304 -3.66111087304    6[1-(0),6-(1,6),6-(6,6)]
   421 -2.46083528673 -2.46083528673 -2.46083528673    6[1-(0),6-(1,6),6-(1,6)]
   422 -2.40243699627 -2.40243699627 -2.40243699627    6[1-(0),6-(1,6),6-(1,6)]
   423 -3.54347295329 -3.54347295329 -3.54347295329    6[1-(0),6-(1,6),6-(1,6)]
   424 -4.71311761086 -4.71311761086 -4.71311761086    6[1-(0),6-(1,6),6-(6,6)]
   425 -2.05064635794 -2.05064635794 -2.05064635794    6[6-(6,6),7-(1,6),8-(68)]
   426 -1.74243214765 -1.74243214765 -1.74243214765    6[6-(1,6),6-(6,8),6-(7,8)]
   427 -2.04490874134 -2.04490874134 -2.04490874134    6[6-(1,6),6-(6,6),8-(6)]
   428 -1.87490953638 -1.87490953638 -1.87490953638    6[1-(0),6-(1,6),6-(6,8)]
   429 -1.33894725241 -1.33894725241 -1.33894725241    6[1-(0),6-(1,6),6-(1,6)]
   430-0.944837099258-0.944837099258-0.944837099258    6[1-(0),6-(1,6),6-(1,6)]
   431  -1.2740352553  -1.2740352553  -1.2740352553    6[1-(0),6-(1,6),6-(6,6)]
   432 -3.15706899822 -3.15706899822 -3.15706899822    6[1-(0),1-(0),6-(6,6),7-(1,6)]
   433 -4.32829775426 -4.32829775426 -4.32829775426    6[6-(1,1,7),6-(1,6),6-(1,6)]
   434 -4.09243568094 -4.09243568094 -4.09243568094    6[1-(0),6-(1,6),6-(6,6)]
   435 -5.12218630662 -5.12218630662 -5.12218630662    6[1-(0),6-(1,6),6-(1,6)]
   436 -6.39014777022 -6.39014777022 -6.39014777022    6[1-(0),6-(1,6),6-(1,6)]
   437 -6.62114436463 -6.62114436463 -6.62114436463    6[1-(0),6-(1,6),6-(1,6)]
   438 -5.61796401679 -5.61796401679 -5.61796401679    6[1-(0),6-(1,6),6-(6,6)]
   439 -3.59107528977 -3.59107528977 -3.59107528977    6[6-(6,6),7-(1,6),8-(68)]
   440 -2.39397885365 -2.39397885365 -2.39397885365    6[6-(1,6),6-(6,8),6-(7,8)]
   441 -1.84846451481 -1.84846451481 -1.84846451481    6[6-(1,6),6-(6,6),8-(6)]
   442-0.663338268683-0.663338268683-0.663338268683    6[1-(0),6-(1,6),6-(6,8)]
   443-0.055886622386-0.055886622386-0.055886622386    6[1-(0),6-(1,6),6-(1,6)]
   444-0.649643178251-0.649643178251-0.649643178251    6[1-(0),6-(1,6),6-(1,6)]
   445 -1.72542964852 -1.72542964852 -1.72542964852    6[1-(0),6-(1,6),6-(6,6)]
   446 -5.12789312436 -5.12789312436 -5.12789312436    6[1-(0),1-(0),6-(6,6),7-(1,6)]
   447 -5.34062329678 -5.34062329678 -5.34062329678    6[6-(1,1,7),6-(1,6),6-(1,6)]
   448 -6.23740045741 -6.23740045741 -6.23740045741    6[1-(0),6-(1,6),6-(6,6)]
   449  -6.5264615037  -6.5264615037  -6.5264615037    6[1-(0),6-(1,6),6-(1,6)]
   450 -5.91474315577 -5.91474315577 -5.91474315577    6[1-(0),6-(1,6),6-(1,6)]
   451 -5.24546214425 -5.24546214425 -5.24546214425    6[1-(0),6-(1,6),6-(1,6)]
   452 -4.89771802318 -4.89771802318 -4.89771802318    6[1-(0),6-(1,6),6-(6,6)]
   453  0.50684786839  0.50684786839  0.50684786839    6[6-(6,6),7-(1,6),8-(68)]
   454-0.785196367376-0.785196367376-0.785196367376    6[6-(1,6),6-(6,8),6-(7,8)]
   455 -1.95560934216 -1.95560934216 -1.95560934216    6[6-(1,6),6-(6,6),8-(6)]
   456 -2.91552248432 -2.91552248432 -2.91552248432    6[1-(0),6-(1,6),6-(6,8)]
   457 -2.84660301233 -2.84660301233 -2.84660301233    6[1-(0),6-(1,6),6-(1,6)]
   458 -1.75257567764 -1.75257567764 -1.75257567764    6[1-(0),6-(1,6),6-(1,6)]
   459-0.765294731786-0.765294731786-0.765294731786    6[1-(0),6-(1,6),6-(6,6)]
   460  1.74524976019  1.74524976019  1.74524976019    6[1-(0),1-(0),6-(6,6),7-(1,6)]
   461  1.73363007396  1.73363007396  1.73363007396    6[6-(1,1,7),6-(1,6),6-(1,6)]
   462  1.16430838423  1.16430838423  1.16430838423    6[1-(0),6-(1,6),6-(6,6)]
   463  1.09230834125  1.09230834125  1.09230834125    6[1-(0),6-(1,6),6-(1,6)]
   464  1.78255869422  1.78255869422  1.78255869422    6[1-(0),6-(1,6),6-(1,6)]
   465  2.61636211106  2.61636211106  2.61636211106    6[1-(0),6-(1,6),6-(1,6)]
   466  2.52035390774  2.52035390774  2.52035390774    6[1-(0),6-(1,6),6-(6,6)]
   467   8.8590967003   8.8590967003   8.8590967003    6[6-(1,1,8),6-(1,1,8),6-(1,1,8),6-(1,1,8)]
   468  9.94280001183  9.94280001183  9.94280001183    6[1-(0),1-(0),6-(6,6,6),8-(6)]
   469  8.74613599346  8.74613599346  8.74613599346    6[1-(0),1-(0),6-(6,6,6),8-(6)]
   470  9.22701628803  9.22701628803  9.22701628803    6[1-(0),1-(0),6-(6,6,6),8-(6)]
   471  7.52286724732  7.52286724732  7.52286724732    6[1-(0),1-(0),6-(6,6,6),8-(6)]
   472 0.483153798525 0.483153798525 0.483153798525    6[6-(6,6),7-(1,6),8-(68)]
   473   9.6307473959   9.6307473959   9.6307473959    6[6-(1,6),6-(6,8),6-(7,8)]
   474  10.2116068579  10.2116068579  10.2116068579    6[6-(1,6),6-(6,6),8-(6)]
   475  11.3575521068  11.3575521068  11.3575521068    6[1-(0),6-(1,6),6-(6,8)]
   476  11.9781199118  11.9781199118  11.9781199118    6[1-(0),6-(1,6),6-(1,6)]
   477  3.43596668581  3.43596668581  3.43596668581    6[1-(0),6-(1,6),6-(1,6)]
   478  2.41543951771  2.41543951771  2.41543951771    6[1-(0),6-(1,6),6-(6,6)]
   479 -1.14283199633 -1.14283199633 -1.14283199633    6[1-(0),1-(0),6-(6,6),7-(1,6)]
   480  6.60547077835  6.60547077835  6.60547077835    6[6-(1,1,7),6-(1,6),6-(1,6)]
   481  5.73505054267  5.73505054267  5.73505054267    6[1-(0),6-(1,6),6-(6,6)]
   482  5.61368946167  5.61368946167  5.61368946167    6[1-(0),6-(1,6),6-(1,6)]
   483  6.08047669799  6.08047669799  6.08047669799    6[1-(0),6-(1,6),6-(1,6)]
   484  6.78844581079  6.78844581079  6.78844581079    6[1-(0),6-(1,6),6-(1,6)]
   485    7.126946158    7.126946158    7.126946158    6[1-(0),6-(1,6),6-(6,6)]
   486  12.5741798291  12.5741798291  12.5741798291    6[6-(6,6),7-(1,6),8-(68)]
   487   11.226328629   11.226328629   11.226328629    6[6-(1,6),6-(6,8),6-(7,8)]
   488  10.1070741436  10.1070741436  10.1070741436    6[6-(1,6),6-(6,6),8-(6)]
   489   9.1355136968   9.1355136968   9.1355136968    6[1-(0),6-(1,6),6-(6,8)]
   490  9.23093042501  9.23093042501  9.23093042501    6[1-(0),6-(1,6),6-(1,6)]
   491  10.2585257934  10.2585257934  10.2585257934    6[1-(0),6-(1,6),6-(1,6)]
   492  11.2477486437  11.2477486437  11.2477486437    6[1-(0),6-(1,6),6-(6,6)]
   493  13.7637391364  13.7637391364  13.7637391364    6[1-(0),1-(0),6-(6,6),7-(1,6)]
   494   13.804814574   13.804814574   13.804814574    6[6-(1,1,7),6-(1,6),6-(1,6)]
   495  13.2303300776  13.2303300776  13.2303300776    6[1-(0),6-(1,6),6-(6,6)]
   496  13.2649632399  13.2649632399  13.2649632399    6[1-(0),6-(1,6),6-(1,6)]
   497  14.0389465056  14.0389465056  14.0389465056    6[1-(0),6-(1,6),6-(1,6)]
   498  14.7404915986  14.7404915986  14.7404915986    6[1-(0),6-(1,6),6-(1,6)]
   499  14.5924653116  14.5924653116  14.5924653116    6[1-(0),6-(1,6),6-(6,6)]
   500  9.98222975324  9.98222975324  9.98222975324    6[6-(6,6),7-(1,6),8-(68)]
   501  10.2564314849  10.2564314849  10.2564314849    6[6-(1,6),6-(6,8),6-(7,8)]
   502  9.93693301721  9.93693301721  9.93693301721    6[6-(1,6),6-(6,6),8-(6)]
   503  10.0705381193  10.0705381193  10.0705381193    6[1-(0),6-(1,6),6-(6,8)]
   504  10.7037150535  10.7037150535  10.7037150535    6[1-(0),6-(1,6),6-(1,6)]
   505  11.1261073708  11.1261073708  11.1261073708    6[1-(0),6-(1,6),6-(1,6)]
   506  10.8060012334  10.8060012334  10.8060012334    6[1-(0),6-(1,6),6-(6,6)]
   507  8.82807557658  8.82807557658  8.82807557658    6[1-(0),1-(0),6-(6,6),7-(1,6)]
   508  7.72139164866  7.72139164866  7.72139164866    6[6-(1,1,7),6-(1,6),6-(1,6)]
   509  8.09158491849  8.09158491849  8.09158491849    6[1-(0),6-(1,6),6-(6,6)]
   510  7.14974469102  7.14974469102  7.14974469102    6[1-(0),6-(1,6),6-(1,6)]
   511  5.82563512237  5.82563512237  5.82563512237    6[1-(0),6-(1,6),6-(1,6)]
   512  5.46268895578  5.46268895578  5.46268895578    6[1-(0),6-(1,6),6-(1,6)]
   513  6.39568337721  6.39568337721  6.39568337721    6[1-(0),6-(1,6),6-(6,6)]
   514  4.53607109011  4.53607109011  4.53607109011    6[6-(6,6),7-(1,6),8-(68)]
   515  4.25374440552  4.25374440552  4.25374440552    6[6-(1,6),6-(6,8),6-(7,8)]
   516  5.10276653309  5.10276653309  5.10276653309    6[6-(1,6),6-(6,6),8-(6)]
   517  4.79241691111  4.79241691111  4.79241691111    6[1-(0),6-(1,6),6-(6,8)]
   518  3.51397442786  3.51397442786  3.51397442786    6[1-(0),6-(1,6),6-(1,6)]
   519  2.69468347291  2.69468347291  2.69468347291    6[1-(0),6-(1,6),6-(1,6)]
   520   2.9905973057   2.9905973057   2.9905973057    6[1-(0),6-(1,6),6-(6,6)]
   521  5.83878620173  5.83878620173  5.83878620173    6[1-(0),1-(0),6-(6,6),7-(1,6)]
   522  7.26778263947  7.26778263947  7.26778263947    6[6-(1,1,7),6-(1,6),6-(1,6)]
   523  8.35131069912  8.35131069912  8.35131069912    6[1-(0),6-(1,6),6-(6,6)]
   524  9.57200637452  9.57200637452  9.57200637452    6[1-(0),6-(1,6),6-(1,6)]
   525  9.70273171505  9.70273171505  9.70273171505    6[1-(0),6-(1,6),6-(1,6)]
   526  8.59749155432  8.59749155432  8.59749155432    6[1-(0),6-(1,6),6-(1,6)]
   527  7.38564898712  7.38564898712  7.38564898712    6[1-(0),6-(1,6),6-(6,6)]
   528 -11.2372632097 -11.2372632097 -11.2372632097    6[6-(1,1,8),6-(1,1,8),6-(1,1,8),6-(1,1,8)]
   529 -10.1535598982 -10.1535598982 -10.1535598982    6[1-(0),1-(0),6-(6,6,6),8-(6)]
   530 -11.3502239165 -11.3502239165 -11.3502239165    6[1-(0),1-(0),6-(6,6,6),8-(6)]
   531 -2.83323371197 -2.83323371197 -2.83323371197    6[1-(0),1-(0),6-(6,6,6),8-(6)]
   532 -12.5734926627 -12.5734926627 -12.5734926627    6[1-(0),1-(0),6-(6,6,6),8-(6)]
   533  12.5434037985  12.5434037985  12.5434037985    6[6-(6,6),7-(1,6),8-(68)]
   534 -10.4656125141 -10.4656125141 -10.4656125141    6[6-(1,6),6-(6,8),6-(7,8)]
   535 -9.88475305212 -9.88475305212 -9.88475305212    6[6-(1,6),6-(6,6),8-(6)]
   536-0.702697893207-0.702697893207-0.702697893207    6[1-(0),6-(1,6),6-(6,8)]
   537-0.082130088159-0.082130088159-0.082130088159    6[1-(0),6-(1,6),6-(1,6)]
   538-0.588173404188-0.588173404188-0.588173404188    6[1-(0),6-(1,6),6-(1,6)]
   539 -9.64481048229 -9.64481048229 -9.64481048229    6[1-(0),6-(1,6),6-(6,6)]
   540  10.9174180037  10.9174180037  10.9174180037    6[1-(0),1-(0),6-(6,6),7-(1,6)]
   541  10.6296108683  10.6296108683  10.6296108683    6[6-(1,1,7),6-(1,6),6-(1,6)]
   542  9.75919063267  9.75919063267  9.75919063267    6[1-(0),6-(1,6),6-(6,6)]
   543  9.63782955168  9.63782955168  9.63782955168    6[1-(0),6-(1,6),6-(1,6)]
   544   10.104616788   10.104616788   10.104616788    6[1-(0),6-(1,6),6-(1,6)]
   545  10.8125859008  10.8125859008  10.8125859008    6[1-(0),6-(1,6),6-(1,6)]
   546   11.151086248   11.151086248   11.151086248    6[1-(0),6-(1,6),6-(6,6)]
   547 -7.52218008087 -7.52218008087 -7.52218008087    6[6-(6,6),7-(1,6),8-(68)]
   548 -8.87003128095 -8.87003128095 -8.87003128095    6[6-(1,6),6-(6,8),6-(7,8)]
   549 -9.98928576635 -9.98928576635 -9.98928576635    6[6-(1,6),6-(6,6),8-(6)]
   550 -10.9608462132 -10.9608462132 -10.9608462132    6[1-(0),6-(1,6),6-(6,8)]
   551  -10.865429485  -10.865429485  -10.865429485    6[1-(0),6-(1,6),6-(1,6)]
   552 -9.83783411661 -9.83783411661 -9.83783411661    6[1-(0),6-(1,6),6-(1,6)]
   553 -8.84861126635 -8.84861126635 -8.84861126635    6[1-(0),6-(1,6),6-(6,6)]
   554 -6.33262077358 -6.33262077358 -6.33262077358    6[1-(0),1-(0),6-(6,6),7-(1,6)]
   555 -6.29154533601 -6.29154533601 -6.29154533601    6[6-(1,1,7),6-(1,6),6-(1,6)]
   556  1.17008007758  1.17008007758  1.17008007758    6[1-(0),6-(1,6),6-(6,6)]
   557  1.20471323992  1.20471323992  1.20471323992    6[1-(0),6-(1,6),6-(1,6)]
   558   1.9786965056   1.9786965056   1.9786965056    6[1-(0),6-(1,6),6-(1,6)]
   559  2.68024159858  2.68024159858  2.68024159858    6[1-(0),6-(1,6),6-(1,6)]
   560 -5.50389459835 -5.50389459835 -5.50389459835    6[1-(0),6-(1,6),6-(6,6)]
   561 -2.07802024676 -2.07802024676 -2.07802024676    6[6-(6,6),7-(1,6),8-(68)]
   562 -1.80381851505 -1.80381851505 -1.80381851505    6[6-(1,6),6-(6,8),6-(7,8)]
   563 -2.12331698279 -2.12331698279 -2.12331698279    6[6-(1,6),6-(6,6),8-(6)]
   564 -1.98971188073 -1.98971188073 -1.98971188073    6[1-(0),6-(1,6),6-(6,8)]
   565  -1.3565349465  -1.3565349465  -1.3565349465    6[1-(0),6-(1,6),6-(1,6)]
   566  7.10196728079  7.10196728079  7.10196728079    6[1-(0),6-(1,6),6-(1,6)]
   567 -1.25424876659 -1.25424876659 -1.25424876659    6[1-(0),6-(1,6),6-(6,6)]
   568 -3.23217442342 -3.23217442342 -3.23217442342    6[1-(0),1-(0),6-(6,6),7-(1,6)]
   569 -4.33885835134 -4.33885835134 -4.33885835134    6[6-(1,1,7),6-(1,6),6-(1,6)]
   570 -3.96866508151 -3.96866508151 -3.96866508151    6[1-(0),6-(1,6),6-(6,6)]
   571 -4.91050530898 -4.91050530898 -4.91050530898    6[1-(0),6-(1,6),6-(1,6)]
   572  17.8858851224  17.8858851224  17.8858851224    6[1-(0),6-(1,6),6-(1,6)]
   573 -6.59756104422 -6.59756104422 -6.59756104422    6[1-(0),6-(1,6),6-(1,6)]
   574 -5.66456662279 -5.66456662279 -5.66456662279    6[1-(0),6-(1,6),6-(6,6)]
   575  8.56021118011  8.56021118011  8.56021118011    6[6-(6,6),7-(1,6),8-(68)]
   576  8.27788449552  8.27788449552  8.27788449552    6[6-(1,6),6-(6,8),6-(7,8)]
   577  9.12690662309  9.12690662309  9.12690662309    6[6-(1,6),6-(6,6),8-(6)]
   578  16.8526669111  16.8526669111  16.8526669111    6[1-(0),6-(1,6),6-(6,8)]
   579  15.5742244279  15.5742244279  15.5742244279    6[1-(0),6-(1,6),6-(1,6)]
   580  6.71882356291  6.71882356291  6.71882356291    6[1-(0),6-(1,6),6-(1,6)]
   581   7.0147373957   7.0147373957   7.0147373957    6[1-(0),6-(1,6),6-(6,6)]
   582 -14.2575737083 -14.2575737083 -14.2575737083    6[1-(0),1-(0),6-(6,6),7-(1,6)]
   583 -12.8285772705 -12.8285772705 -12.8285772705    6[6-(1,1,7),6-(1,6),6-(1,6)]
   584 -11.7450492109 -11.7450492109 -11.7450492109    6[1-(0),6-(1,6),6-(6,6)]
   585 -10.5243535355 -10.5243535355 -10.5243535355    6[1-(0),6-(1,6),6-(1,6)]
   586  -10.393628195  -10.393628195  -10.393628195    6[1-(0),6-(1,6),6-(1,6)]
   587  4.57335146432  4.57335146432  4.57335146432    6[1-(0),6-(1,6),6-(1,6)]
   588 -12.7107109229 -12.7107109229 -12.7107109229    6[1-(0),6-(1,6),6-(6,6)]
   589  16.8804764956  16.8804764956  16.8804764956    6[6-(1,1,8),6-(1,1,8),6-(1,1,8),6-(1,1,8)]
   590  17.1506175764  17.1506175764  17.1506175764    6[1-(0),1-(0),6-(6,6,6),8-(6)]
   591   15.616309154   15.616309154   15.616309154    6[1-(0),1-(0),6-(6,6,6),8-(6)]
   592 -7.24833625261 -7.24833625261 -7.24833625261    6[1-(0),1-(0),6-(6,6,6),8-(6)]
   593   17.917404854   17.917404854   17.917404854    6[1-(0),1-(0),6-(6,6,6),8-(6)]
   594  9.91299310789  9.91299310789  9.91299310789    6[6-(6,6),7-(1,6),8-(68)]
   595  18.3177690163  18.3177690163  18.3177690163    6[6-(1,6),6-(6,8),6-(7,8)]
   596  18.0207530278  18.0207530278  18.0207530278    6[6-(1,6),6-(6,6),8-(6)]
   597 -5.92814700358 -5.92814700358 -5.92814700358    6[1-(0),6-(1,6),6-(6,8)]
   598 -5.40726468926 -5.40726468926 -5.40726468926    6[1-(0),6-(1,6),6-(1,6)]
   599 -4.97111933492 -4.97111933492 -4.97111933492    6[1-(0),6-(1,6),6-(1,6)]
   600  18.7526917292  18.7526917292  18.7526917292    6[1-(0),6-(1,6),6-(6,6)]
   601  8.90119856231  8.90119856231  8.90119856231    6[1-(0),1-(0),6-(6,6),7-(1,6)]
   602  7.80304485726  7.80304485726  7.80304485726    6[6-(1,1,7),6-(1,6),6-(1,6)]
   603  8.11598786627  8.11598786627  8.11598786627    6[1-(0),6-(1,6),6-(6,6)]
   604  7.11675133473  7.11675133473  7.11675133473    6[1-(0),6-(1,6),6-(1,6)]
   605  5.83100333095  5.83100333095  5.83100333095    6[1-(0),6-(1,6),6-(1,6)]
   606  5.52282357059  5.52282357059  5.52282357059    6[1-(0),6-(1,6),6-(1,6)]
   607  6.49159347204  6.49159347204  6.49159347204    6[1-(0),6-(1,6),6-(6,6)]
   608   12.543544503   12.543544503   12.543544503    6[6-(6,6),7-(1,6),8-(68)]
   609  12.2890180398  12.2890180398  12.2890180398    6[6-(1,6),6-(6,8),6-(7,8)]
   610  13.1699046908  13.1699046908  13.1699046908    6[6-(1,6),6-(6,6),8-(6)]
   611  12.8318294592  12.8318294592  12.8318294592    6[1-(0),6-(1,6),6-(6,8)]
   612  11.5412963003  11.5412963003  11.5412963003    6[1-(0),6-(1,6),6-(1,6)]
   613  10.6266324301  10.6266324301  10.6266324301    6[1-(0),6-(1,6),6-(1,6)]
   614   11.043467624   11.043467624   11.043467624    6[1-(0),6-(1,6),6-(6,6)]
   615  13.9646314016  13.9646314016  13.9646314016    6[1-(0),1-(0),6-(6,6),7-(1,6)]
   616  15.2951868966  15.2951868966  15.2951868966    6[6-(1,1,7),6-(1,6),6-(1,6)]
   617 -7.65369368172 -7.65369368172 -7.65369368172    6[1-(0),6-(1,6),6-(6,6)]
   618 -6.48714785055 -6.48714785055 -6.48714785055    6[1-(0),6-(1,6),6-(1,6)]
   619  -6.4881388837  -6.4881388837  -6.4881388837    6[1-(0),6-(1,6),6-(1,6)]
   620 -7.68061811442 -7.68061811442 -7.68061811442    6[1-(0),6-(1,6),6-(1,6)]
   621  15.3046476744  15.3046476744  15.3046476744    6[1-(0),6-(1,6),6-(6,6)]
   622 -3.52828335371 -3.52828335371 -3.52828335371    6[6-(6,6),7-(1,6),8-(68)]
   623  -4.8233241856  -4.8233241856  -4.8233241856    6[6-(1,6),6-(6,8),6-(7,8)]
   624 -5.95960054506 -5.95960054506 -5.95960054506    6[6-(1,6),6-(6,6),8-(6)]
   625 -6.86786960407 -6.86786960407 -6.86786960407    6[1-(0),6-(1,6),6-(6,8)]
   626 -6.79743334327 -6.79743334327 -6.79743334327    6[1-(0),6-(1,6),6-(1,6)]
   627  2.30098542123  2.30098542123  2.30098542123    6[1-(0),6-(1,6),6-(1,6)]
   628 -4.73037829787 -4.73037829787 -4.73037829787    6[1-(0),6-(1,6),6-(6,6)]
   629 -2.25461348216 -2.25461348216 -2.25461348216    6[1-(0),1-(0),6-(6,6),7-(1,6)]
   630 -2.24867870719 -2.24867870719 -2.24867870719    6[6-(1,1,7),6-(1,6),6-(1,6)]
   631 -2.81102712475 -2.81102712475 -2.81102712475    6[1-(0),6-(1,6),6-(6,6)]
   632 -2.78495339393 -2.78495339393 -2.78495339393    6[1-(0),6-(1,6),6-(1,6)]
   633 -10.2704425148 -10.2704425148 -10.2704425148    6[1-(0),6-(1,6),6-(1,6)]
   634 -1.42034684871 -1.42034684871 -1.42034684871    6[1-(0),6-(1,6),6-(1,6)]
   635 -1.50350130043 -1.50350130043 -1.50350130043    6[1-(0),6-(1,6),6-(6,6)]
   636  8.49589796029  8.49589796029  8.49589796029    6[6-(6,6),7-(1,6),8-(68)]
   637  9.66705004363  9.66705004363  9.66705004363    6[6-(1,6),6-(6,8),6-(7,8)]
   638    10.22023136    10.22023136    10.22023136    6[6-(1,6),6-(6,6),8-(6)]
   639 -12.7314142061 -12.7314142061 -12.7314142061    6[1-(0),6-(1,6),6-(6,8)]
   640 -12.0965383997 -12.0965383997 -12.0965383997    6[1-(0),6-(1,6),6-(1,6)]
   641  11.4812174906  11.4812174906  11.4812174906    6[1-(0),6-(1,6),6-(1,6)]
   642  10.3911814363  10.3911814363  10.3911814363    6[1-(0),6-(1,6),6-(6,6)]
   643  14.9760003609  14.9760003609  14.9760003609    6[1-(0),1-(0),6-(6,6),7-(1,6)]
   644  14.7199904394  14.7199904394  14.7199904394    6[6-(1,1,7),6-(1,6),6-(1,6)]
   645  13.8098086846  13.8098086846  13.8098086846    6[1-(0),6-(1,6),6-(6,6)]
   646   13.593103897   13.593103897   13.593103897    6[1-(0),6-(1,6),6-(1,6)]
   647  14.0711206246  14.0711206246  14.0711206246    6[1-(0),6-(1,6),6-(1,6)]
   648 -1.36275872506 -1.36275872506 -1.36275872506    6[1-(0),6-(1,6),6-(1,6)]
   649  15.1240506152  15.1240506152  15.1240506152    6[1-(0),6-(1,6),6-(6,6)]
   650  8.88312761098  8.88312761098  8.88312761098    6[6-(1,1,8),6-(1,1,8),6-(1,1,8),6-(1,1,8)]
   651  7.59688877215  7.59688877215  7.59688877215    6[1-(0),1-(0),6-(6,6,6),8-(6)]
   652  9.16890886703  9.16890886703  9.16890886703    6[1-(0),1-(0),6-(6,6,6),8-(6)]
   653  17.9624459168  17.9624459168  17.9624459168    6[1-(0),1-(0),6-(6,6,6),8-(6)]
   654  8.85888784234  8.85888784234  8.85888784234    6[1-(0),1-(0),6-(6,6,6),8-(6)]
   655 -3.54454813945 -3.54454813945 -3.54454813945    6[6-(6,6),7-(1,6),8-(68)]
   656  4.26211482469  4.26211482469  4.26211482469    6[6-(1,6),6-(6,8),6-(7,8)]
   657  5.12273679288  5.12273679288  5.12273679288    6[6-(1,6),6-(6,6),8-(6)]
   658   12.809509591   12.809509591   12.809509591    6[1-(0),6-(1,6),6-(6,8)]
   659  11.5231904284  11.5231904284  11.5231904284    6[1-(0),6-(1,6),6-(1,6)]
   660  10.5862485395  10.5862485395  10.5862485395    6[1-(0),6-(1,6),6-(1,6)]
   661  3.01846250027  3.01846250027  3.01846250027    6[1-(0),6-(1,6),6-(6,6)]
   662 -2.14781260277 -2.14781260277 -2.14781260277    6[1-(0),1-(0),6-(6,6),7-(1,6)]
   663-0.776338666727-0.776338666727-0.776338666727    6[6-(1,1,7),6-(1,6),6-(1,6)]
   664 0.363029216965 0.363029216965 0.363029216965    6[1-(0),6-(1,6),6-(6,6)]
   665  1.56330480327  1.56330480327  1.56330480327    6[1-(0),6-(1,6),6-(1,6)]
   666  1.62170309373  1.62170309373  1.62170309373    6[1-(0),6-(1,6),6-(1,6)]
   667 0.480667136707 0.480667136707 0.480667136707    6[1-(0),6-(1,6),6-(1,6)]
   668-0.688977520865-0.688977520865-0.688977520865    6[1-(0),6-(1,6),6-(6,6)]
   669  10.0096036421  10.0096036421  10.0096036421    6[6-(6,6),7-(1,6),8-(68)]
   670  10.3178178523  10.3178178523  10.3178178523    6[6-(1,6),6-(6,8),6-(7,8)]
   671  10.0153412587  10.0153412587  10.0153412587    6[6-(1,6),6-(6,6),8-(6)]
   672  10.1853404636  10.1853404636  10.1853404636    6[1-(0),6-(1,6),6-(6,8)]
   673  10.7213027476  10.7213027476  10.7213027476    6[1-(0),6-(1,6),6-(1,6)]
   674  11.1154129007  11.1154129007  11.1154129007    6[1-(0),6-(1,6),6-(1,6)]
   675  10.7862147447  10.7862147447  10.7862147447    6[1-(0),6-(1,6),6-(6,6)]
   676  8.90318100178  8.90318100178  8.90318100178    6[1-(0),1-(0),6-(6,6),7-(1,6)]
   677  7.73195224574  7.73195224574  7.73195224574    6[6-(1,1,7),6-(1,6),6-(1,6)]
   678  16.0039242291  16.0039242291  16.0039242291    6[1-(0),6-(1,6),6-(6,6)]
   679  14.9741736034  14.9741736034  14.9741736034    6[1-(0),6-(1,6),6-(1,6)]
   680  13.7062121398  13.7062121398  13.7062121398    6[1-(0),6-(1,6),6-(1,6)]
   681  13.4752155454  13.4752155454  13.4752155454    6[1-(0),6-(1,6),6-(1,6)]
   682  6.44228598322  6.44228598322  6.44228598322    6[1-(0),6-(1,6),6-(6,6)]
   683  16.5052846202  16.5052846202  16.5052846202    6[6-(6,6),7-(1,6),8-(68)]
   684  17.7023810564  17.7023810564  17.7023810564    6[6-(1,6),6-(6,8),6-(7,8)]
   685  18.2478953952  18.2478953952  18.2478953952    6[6-(1,6),6-(6,6),8-(6)]
   686  19.4330216413  19.4330216413  19.4330216413    6[1-(0),6-(1,6),6-(6,8)]
   687  20.0404732876  20.0404732876  20.0404732876    6[1-(0),6-(1,6),6-(1,6)]
   688 -4.67378326825 -4.67378326825 -4.67378326825    6[1-(0),6-(1,6),6-(1,6)]
   689  18.3709302615  18.3709302615  18.3709302615    6[1-(0),6-(1,6),6-(6,6)]
   690  14.9684667856  14.9684667856  14.9684667856    6[1-(0),1-(0),6-(6,6),7-(1,6)]
   691  14.7557366132  14.7557366132  14.7557366132    6[6-(1,1,7),6-(1,6),6-(1,6)]
   692  13.8589594526  13.8589594526  13.8589594526    6[1-(0),6-(1,6),6-(6,6)]
   693  13.5698984063  13.5698984063  13.5698984063    6[1-(0),6-(1,6),6-(1,6)]
   694  6.14550684423  6.14550684423  6.14550684423    6[1-(0),6-(1,6),6-(1,6)]
   695  14.8508977657  14.8508977657  14.8508977657    6[1-(0),6-(1,6),6-(1,6)]
   696  15.1986418868  15.1986418868  15.1986418868    6[1-(0),6-(1,6),6-(6,6)]
   697  4.53098795839  4.53098795839  4.53098795839    6[6-(6,6),7-(1,6),8-(68)]
   698  3.23894372262  3.23894372262  3.23894372262    6[6-(1,6),6-(6,8),6-(7,8)]
   699  2.06853074784  2.06853074784  2.06853074784    6[6-(1,6),6-(6,6),8-(6)]
   700  9.14472751568  9.14472751568  9.14472751568    6[1-(0),6-(1,6),6-(6,8)]
   701  9.21364698767  9.21364698767  9.21364698767    6[1-(0),6-(1,6),6-(1,6)]
   702  2.27156441236  2.27156441236  2.27156441236    6[1-(0),6-(1,6),6-(1,6)]
   703  3.25884535821  3.25884535821  3.25884535821    6[1-(0),6-(1,6),6-(6,6)]
   704  13.8054997602  13.8054997602  13.8054997602    6[1-(0),1-(0),6-(6,6),7-(1,6)]
   705   13.793880074   13.793880074   13.793880074    6[6-(1,1,7),6-(1,6),6-(1,6)]
   706  13.2245583842  13.2245583842  13.2245583842    6[1-(0),6-(1,6),6-(6,6)]
   707  13.1525583413  13.1525583413  13.1525583413    6[1-(0),6-(1,6),6-(1,6)]
   708  13.8428086942  13.8428086942  13.8428086942    6[1-(0),6-(1,6),6-(1,6)]
   709 -1.40777797894 -1.40777797894 -1.40777797894    6[1-(0),6-(1,6),6-(1,6)]
   710  14.5806039077  14.5806039077  14.5806039077    6[1-(0),6-(1,6),6-(6,6)]
   711  -3.0807421486  -3.0807421486  -3.0807421486    7[1-(0),6-(1,1,6),6-(6,8)]
   712  1.55578133739  1.55578133739  1.55578133739    7[1-(0),6-(1,1,6),6-(6,8)]
   713  8.70036349739  8.70036349739  8.70036349739    7[1-(0),6-(1,1,6),6-(6,8)]
   714  4.07816617064  4.07816617064  4.07816617064    7[1-(0),6-(1,1,6),6-(6,8)]
   715  1.50412068655  1.50412068655  1.50412068655    7[8-(0),8-(68),8-(68)]
   716  1.44645738288  1.44645738288  1.44645738288    7[8-(0),8-(68),8-(68)]
   717  1.42344437745  1.42344437745  1.42344437745    7[8-(0),8-(68),8-(68)]
   718 0.426678588871 0.426678588871 0.426678588871    7[8-(0),8-(68),8-(68)]
   719  17.6313302944  17.6313302944  17.6313302944    7[1-(0),6-(1,1,6),6-(6,8)]
   720  -3.1648089974  -3.1648089974  -3.1648089974    7[1-(0),6-(1,1,6),6-(6,8)]
   721 -3.87287097742 -3.87287097742 -3.87287097742    7[1-(0),6-(1,1,6),6-(6,8)]
   722 0.811054603789 0.811054603789 0.811054603789    7[1-(0),6-(1,1,6),6-(6,8)]
   723  13.2252049987  13.2252049987  13.2252049987    7[8-(0),8-(68),8-(68)]
   724   12.495468548   12.495468548   12.495468548    7[8-(0),8-(68),8-(68)]
   725  16.2540728679  16.2540728679  16.2540728679    7[8-(0),8-(68),8-(68)]
   726  1.27882875149  1.27882875149  1.27882875149    7[8-(0),8-(68),8-(68)]
   727-0.032295529131-0.032295529131-0.032295529131    7[1-(0),6-(1,1,6),6-(6,8)]
   728   12.784869518   12.784869518   12.784869518    7[1-(0),6-(1,1,6),6-(6,8)]
   729  8.97047902063  8.97047902063  8.97047902063    7[1-(0),6-(1,1,6),6-(6,8)]
   730  5.48984134569  5.48984134569  5.48984134569    7[1-(0),6-(1,1,6),6-(6,8)]
   731 0.143896087353 0.143896087353 0.143896087353    7[8-(0),8-(68),8-(68)]
   732 -2.74354888839 -2.74354888839 -2.74354888839    7[8-(0),8-(68),8-(68)]
   733 -3.55761449761 -3.55761449761 -3.55761449761    7[8-(0),8-(68),8-(68)]
   734  4.14398269447  4.14398269447  4.14398269447    7[8-(0),8-(68),8-(68)]
   735  12.0279544709  12.0279544709  12.0279544709    7[1-(0),6-(1,1,6),6-(6,8)]
   736 -7.31149039204 -7.31149039204 -7.31149039204    7[1-(0),6-(1,1,6),6-(6,8)]
   737 -3.08977097937 -3.08977097937 -3.08977097937    7[1-(0),6-(1,1,6),6-(6,8)]
   738  9.51398143569  9.51398143569  9.51398143569    7[1-(0),6-(1,1,6),6-(6,8)]
   739  20.2402559974  20.2402559974  20.2402559974    7[8-(0),8-(68),8-(68)]
   740  9.31670111161  9.31670111161  9.31670111161    7[8-(0),8-(68),8-(68)]
   741  8.50263550239  8.50263550239  8.50263550239    7[8-(0),8-(68),8-(68)]
   742  8.16812278447  8.16812278447  8.16812278447    7[8-(0),8-(68),8-(68)]
   743   8.9795078514   8.9795078514   8.9795078514    7[1-(0),6-(1,1,6),6-(6,8)]
   744  13.6160313374  13.6160313374  13.6160313374    7[1-(0),6-(1,1,6),6-(6,8)]
   745 -3.35988650261 -3.35988650261 -3.35988650261    7[1-(0),6-(1,1,6),6-(6,8)]
   746  8.10230626065  8.10230626065  8.10230626065    7[1-(0),6-(1,1,6),6-(6,8)]
   747 -10.5561293135 -10.5561293135 -10.5561293135    7[8-(0),8-(68),8-(68)]
   748  13.5067073829  13.5067073829  13.5067073829    7[8-(0),8-(68),8-(68)]
   749  13.4836943775  13.4836943775  13.4836943775    7[8-(0),8-(68),8-(68)]
   750  4.45081867887  4.45081867887  4.45081867887    7[8-(0),8-(68),8-(68)]
   751 -2.46502961557 -2.46502961557 -2.46502961557    7[1-(0),6-(1,1,6),6-(6,8)]
   752   8.8954410026   8.8954410026   8.8954410026    7[1-(0),6-(1,1,6),6-(6,8)]
   753  16.2234889326  16.2234889326  16.2234889326    7[1-(0),6-(1,1,6),6-(6,8)]
   754  4.83519469379  4.83519469379  4.83519469379    7[1-(0),6-(1,1,6),6-(6,8)]
   755  1.16495499874  1.16495499874  1.16495499874    7[8-(0),8-(68),8-(68)]
   756 -7.60089136204 -7.60089136204 -7.60089136204    7[8-(0),8-(68),8-(68)]
   757 -3.84228704206 -3.84228704206 -3.84228704206    7[8-(0),8-(68),8-(68)]
   758  5.30296884149  5.30296884149  5.30296884149    7[8-(68),8-(68)]
   759  5.37687698777  5.37687698777  5.37687698777    8[6-(1,1,6),6-(6,6)]
   760  2.45648564911  2.45648564911  2.45648564911    8[6-(1,1,6),6-(6,6)]
   761  6.06639759522  6.06639759522  6.06639759522    8[6-(1,1,6),6-(6,6)]
   762  5.49209883326  5.49209883326  5.49209883326    8[6-(1,1,6),6-(6,6)]
   763 -1.41677815238 -1.41677815238 -1.41677815238    8[6-(6,7),68-(8,8,8,8,8,8,8,8)]
   764-0.335689761179-0.335689761179-0.335689761179    8[6-(6,7),68-(8,8,8,8,8,8,8,8)]
   765  9.31769214476  9.31769214476  9.31769214476    8[6-(6,7),68-(8,8,8,8,8,8,8,8)]
   766  3.85083225931  3.85083225931  3.85083225931    8[6-(6,7),68-(8,8,8,8,8,8,8,8)]
   767  1.69471158141  1.69471158141  1.69471158141    8[7-(8,8),68-(8,8,8,8,8,8,8,8)]
   768 0.445020190875 0.445020190875 0.445020190875    8[7-(8,8),68-(8,8,8,8,8,8,8,8)]
   769  2.07283105555  2.07283105555  2.07283105555    8[7-(8,8)]
   770 0.496099946667 0.496099946667 0.496099946667    8[7-(8,8),68-(8,8,8,8,8,8,8,8)]
   771  1.75800249855  1.75800249855  1.75800249855    8[7-(8,8),68-(8,8,8,8,8,8,8,8)]
   772  2.17373141487  2.17373141487  2.17373141487    8[7-(8,8)]
   773  1.68275758593  1.68275758593  1.68275758593    8[7-(8,8),68-(8,8,8,8,8,8,8,8)]
   774 0.416250842763 0.416250842763 0.416250842763    8[7-(8,8),68-(8,8,8,8,8,8,8,8)]
   775  2.11985587241  2.11985587241  2.11985587241    8[7-(8,8)]
   776  1.37245898157  1.37245898157  1.37245898157    8[7-(8,8),68-(8,8,8,8,8,8,8,8)]
   777 0.373519777792 0.373519777792 0.373519777792    8[7-(8,8),68-(8,8,8,8,8,8,8,8)]
   778-0.563934852569-0.563934852569-0.563934852569    8[7-(8,8)]
   779  -5.6013896355  -5.6013896355  -5.6013896355    8[6-(1,1,6),6-(6,6)]
   780 -2.61782739469 -2.61782739469 -2.61782739469    8[6-(1,1,6),6-(6,6)]
   781  -2.5001232848  -2.5001232848  -2.5001232848    8[6-(1,1,6),6-(6,6)]
   782 -2.01968524171 -2.01968524171 -2.01968524171    8[6-(1,1,6),6-(6,6)]
   783  15.7805768275  15.7805768275  15.7805768275    8[6-(6,7),68-(8,8,8,8,8,8,8,8)]
   784 -1.42901449812 -1.42901449812 -1.42901449812    8[6-(6,7),68-(8,8,8,8,8,8,8,8)]
   785 -4.23631893231 -4.23631893231 -4.23631893231    8[6-(6,7),68-(8,8,8,8,8,8,8,8)]
   786  1.17861797579  1.17861797579  1.17861797579    8[6-(6,7),68-(8,8,8,8,8,8,8,8)]
   787  14.2261424633  14.2261424633  14.2261424633    8[7-(8,8),68-(8,8,8,8,8,8,8,8)]
   788  12.9828823948  12.9828823948  12.9828823948    8[7-(8,8),68-(8,8,8,8,8,8,8,8)]
   789  12.7423942237  12.7423942237  12.7423942237    8[7-(8,8)]
   790  13.4519980794  13.4519980794  13.4519980794    8[7-(8,8),68-(8,8,8,8,8,8,8,8)]
   791  12.4500752936  12.4500752936  12.4500752936    8[7-(8,8),68-(8,8,8,8,8,8,8,8)]
   792  11.6342060504  11.6342060504  11.6342060504    8[7-(8,8)]
   793  15.1692397822  15.1692397822  15.1692397822    8[7-(8,8),68-(8,8,8,8,8,8,8,8)]
   794  16.6135352544  16.6135352544  16.6135352544    8[7-(8,8),68-(8,8,8,8,8,8,8,8)]
   795  16.9826409728  16.9826409728  16.9826409728    8[7-(8,8)]
   796 0.964070035711 0.964070035711 0.964070035711    8[7-(8,8),68-(8,8,8,8,8,8,8,8)]
   797  2.17750559374  2.17750559374  2.17750559374    8[7-(8,8),68-(8,8,8,8,8,8,8,8)]
   798   0.9120535423   0.9120535423   0.9120535423    8[7-(8,8)]
   799  9.50257003923  9.50257003923  9.50257003923    8[6-(1,1,6),6-(6,6)]
   800  10.0550925708  10.0550925708  10.0550925708    8[6-(1,1,6),6-(6,6)]
   801  9.33350916208  9.33350916208  9.33350916208    8[6-(1,1,6),6-(6,6)]
   802  6.49860072345  6.49860072345  6.49860072345    8[6-(1,1,6),6-(6,6)]
   803-0.217336602732-0.217336602732-0.217336602732    8[6-(6,7),68-(8,8,8,8,8,8,8,8)]
   804  13.3147911456  13.3147911456  13.3147911456    8[6-(6,7),68-(8,8,8,8,8,8,8,8)]
   805  10.6361131511  10.6361131511  10.6361131511    8[6-(6,7),68-(8,8,8,8,8,8,8,8)]
   806  3.68361788778  3.68361788778  3.68361788778    8[6-(6,7),68-(8,8,8,8,8,8,8,8)]
   807-0.881032872381-0.881032872381-0.881032872381    8[7-(8,8),68-(8,8,8,8,8,8,8,8)]
   808 0.535058698623 0.535058698623 0.535058698623    8[7-(8,8),68-(8,8,8,8,8,8,8,8)]
   809 0.963428013654 0.963428013654 0.963428013654    8[7-(8,8)]
   810 -3.09257771929 -3.09257771929 -3.09257771929    8[7-(8,8),68-(8,8,8,8,8,8,8,8)]
   811 -1.87247876029 -1.87247876029 -1.87247876029    8[7-(8,8),68-(8,8,8,8,8,8,8,8)]
   812 -3.32183321875 -3.32183321875 -3.32183321875    8[7-(8,8)]
   813 -3.66167098111 -3.66167098111 -3.66167098111    8[7-(8,8),68-(8,8,8,8,8,8,8,8)]
   814 -2.61290181076 -2.61290181076 -2.61290181076    8[7-(8,8),68-(8,8,8,8,8,8,8,8)]
   815 -4.39828895635 -4.39828895635 -4.39828895635    8[7-(8,8)]
   816  4.50772844779  4.50772844779  4.50772844779    8[7-(8,8),68-(8,8,8,8,8,8,8,8)]
   817  3.03287141735  3.03287141735  3.03287141735    8[7-(8,8),68-(8,8,8,8,8,8,8,8)]
   818  4.99915866186  4.99915866186  4.99915866186    8[7-(8,8)]
   819 -10.5937898708 -10.5937898708 -10.5937898708    8[6-(1,1,6),6-(6,6)]
   820 -10.0412673392 -10.0412673392 -10.0412673392    8[6-(1,1,6),6-(6,6)]
   821 -2.72674083792 -2.72674083792 -2.72674083792    8[6-(1,1,6),6-(6,6)]
   822 -13.5977591866 -13.5977591866 -13.5977591866    8[6-(1,1,6),6-(6,6)]
   823  11.8429133973  11.8429133973  11.8429133973    8[6-(6,7),68-(8,8,8,8,8,8,8,8)]
   824 -6.78156876438 -6.78156876438 -6.78156876438    8[6-(6,7),68-(8,8,8,8,8,8,8,8)]
   825 -1.42413684893 -1.42413684893 -1.42413684893    8[6-(6,7),68-(8,8,8,8,8,8,8,8)]
   826  7.70775797777  7.70775797777  7.70775797777    8[6-(6,7),68-(8,8,8,8,8,8,8,8)]
   827  19.2153270376  19.2153270376  19.2153270376    8[7-(8,8),68-(8,8,8,8,8,8,8,8)]
   828  12.5953086986  12.5953086986  12.5953086986    8[7-(8,8),68-(8,8,8,8,8,8,8,8)]
   829 -3.06071207635 -3.06071207635 -3.06071207635    8[7-(8,8)]
   830  8.96767228071  8.96767228071  8.96767228071    8[7-(8,8),68-(8,8,8,8,8,8,8,8)]
   831  10.1877712397  10.1877712397  10.1877712397    8[7-(8,8),68-(8,8,8,8,8,8,8,8)]
   832  8.73841678125  8.73841678125  8.73841678125    8[7-(8,8)]
   833  8.39857901889  8.39857901889  8.39857901889    8[7-(8,8),68-(8,8,8,8,8,8,8,8)]
   834  9.44734818924  9.44734818924  9.44734818924    8[7-(8,8),68-(8,8,8,8,8,8,8,8)]
   835  15.6980709536  15.6980709536  15.6980709536    8[7-(8,8)]
   836  8.53186853779  8.53186853779  8.53186853779    8[7-(8,8),68-(8,8,8,8,8,8,8,8)]
   837  7.05701150735  7.05701150735  7.05701150735    8[7-(8,8),68-(8,8,8,8,8,8,8,8)]
   838  9.02329875186  9.02329875186  9.02329875186    8[7-(8,8)]
   839  17.4371269878  17.4371269878  17.4371269878    8[6-(1,1,6),6-(6,6)]
   840  14.5167356491  14.5167356491  14.5167356491    8[6-(1,1,6),6-(6,6)]
   841 -5.99385240478 -5.99385240478 -5.99385240478    8[6-(1,1,6),6-(6,6)]
   842  17.5523488333  17.5523488333  17.5523488333    8[6-(1,1,6),6-(6,6)]
   843  10.6434718476  10.6434718476  10.6434718476    8[6-(6,7),68-(8,8,8,8,8,8,8,8)]
   844  11.7245602388  11.7245602388  11.7245602388    8[6-(6,7),68-(8,8,8,8,8,8,8,8)]
   845 -2.74255785524 -2.74255785524 -2.74255785524    8[6-(6,7),68-(8,8,8,8,8,8,8,8)]
   846  7.87497234931  7.87497234931  7.87497234931    8[6-(6,7),68-(8,8,8,8,8,8,8,8)]
   847 -10.3655384186 -10.3655384186 -10.3655384186    8[7-(8,8),68-(8,8,8,8,8,8,8,8)]
   848  12.5052701909  12.5052701909  12.5052701909    8[7-(8,8),68-(8,8,8,8,8,8,8,8)]
   849 -1.95130903445 -1.95130903445 -1.95130903445    8[7-(8,8)]
   850  12.5563499467  12.5563499467  12.5563499467    8[7-(8,8),68-(8,8,8,8,8,8,8,8)]
   851  13.8182524986  13.8182524986  13.8182524986    8[7-(8,8),68-(8,8,8,8,8,8,8,8)]
   852  14.2339814149  14.2339814149  14.2339814149    8[7-(8,8)]
   853  13.7430075859  13.7430075859  13.7430075859    8[7-(8,8),68-(8,8,8,8,8,8,8,8)]
   854  12.4765008428  12.4765008428  12.4765008428    8[7-(8,8),68-(8,8,8,8,8,8,8,8)]
   855  -9.9403941276  -9.9403941276  -9.9403941276    8[7-(8,8)]
   856  5.39659907157  5.39659907157  5.39659907157    8[7-(8,8),68-(8,8,8,8,8,8,8,8)]
   857  4.39765986779  4.39765986779  4.39765986779    8[7-(8,8),68-(8,8,8,8,8,8,8,8)]
   858  3.46020523743  3.46020523743  3.46020523743    8[7-(8,8)]
   859   6.4588603645   6.4588603645   6.4588603645    8[6-(1,1,6),6-(6,6)]
   860  9.44242260531  9.44242260531  9.44242260531    8[6-(1,1,6),6-(6,6)]
   861  17.5962366252  17.5962366252  17.5962366252    8[6-(1,1,6),6-(6,6)]
   862  10.0405647583  10.0405647583  10.0405647583    8[6-(1,1,6),6-(6,6)]
   863 -4.31578308251 -4.31578308251 -4.31578308251    8[6-(6,7),68-(8,8,8,8,8,8,8,8)]
   864  10.6312355019  10.6312355019  10.6312355019    8[6-(6,7),68-(8,8,8,8,8,8,8,8)]
   865  15.8600409777  15.8600409777  15.8600409777    8[6-(6,7),68-(8,8,8,8,8,8,8,8)]
   866  5.20275806579  5.20275806579  5.20275806579    8[6-(6,7),68-(8,8,8,8,8,8,8,8)]
   867  2.16589246334  2.16589246334  2.16589246334    8[7-(8,8),68-(8,8,8,8,8,8,8,8)]
   868 -7.11347751522 -7.11347751522 -7.11347751522    8[7-(8,8),68-(8,8,8,8,8,8,8,8)]
   869  8.71825413369  8.71825413369  8.71825413369    8[7-(8,8)]
   870 -6.64436183059 -6.64436183059 -6.64436183059    8[7-(8,8),68-(8,8,8,8,8,8,8,8)]
   871 -7.64628461638 -7.64628461638 -7.64628461638    8[7-(8,8),68-(8,8,8,8,8,8,8,8)]
   872 -8.46215385961 -8.46215385961 -8.46215385961    8[7-(8,8)]
   873 -4.92712012782 -4.92712012782 -4.92712012782    8[7-(8,8),68-(8,8,8,8,8,8,8,8)]
   874 -3.48282465557 -3.48282465557 -3.48282465557    8[7-(8,8),68-(8,8,8,8,8,8,8,8)]
   875  4.92239097281  4.92239097281  4.92239097281    8[7-(8,8)]
   876  4.98821012571  4.98821012571  4.98821012571    8[7-(8),68-(8,8,8,8,8,8,8,8)]
   877  6.20164568374  6.20164568374  6.20164568374    8[7-(8),68-(8,8,8,8,8,8,8,8)]
