# Supplementary material for: A collection of forcefield precursors for metal–organic frameworks
Source: RSC Adv. 2019 Nov 13;9(63):36492–507. doi: 10.1039/c9ra07327b (PMC9075174; doi:10.1039/c9ra07327b)
Supplement: RA-009-C9RA07327B-s3203 [file RA-009-C9RA07327B-s3203.txt]

LUKRIS_clean

12.3428    0.00000000    0.00000000
0.0    14.963    0.00000000
0.0    -7.2227181    14.43035385

     1    2.191710996    2.191710996    2.191710996    27[8-(15),8-(15),8-(15)]
     2    6.767927524    6.767927524    6.767927524    27[8-(15),8-(15),8-(15)]
     3    8.363110996    8.363110996    8.363110996    27[8-(15),8-(15),8-(15)]
     4    0.596527524    0.596527524    0.596527524    27[8-(15),8-(15),8-(15),8-(15)]
     5     2.29452652     2.29452652     2.29452652    15[6-(6,6),8-(0),8-(27),8-(27)]
     6     4.83714332     4.83714332     4.83714332    15[6-(6,6),8-(0),8-(27),8-(27)]
     7    6.306677088    6.306677088    6.306677088    15[6-(6,6),8-(0),8-(27),8-(27)]
     8     3.05607728     3.05607728     3.05607728    15[6-(6,6),8-(0),8-(0),8-(27)]
     9     8.46592652     8.46592652     8.46592652    15[6-(6,6),8-(0),8-(27),8-(27)]
    10    11.00854332    11.00854332    11.00854332    15[6-(6,6),8-(0),8-(27),8-(27)]
    11    0.135277088    0.135277088    0.135277088    15[6-(6,6),8-(0),8-(27),8-(27)]
    12     9.22747728     9.22747728     9.22747728    15[6-(6,6),8-(0),8-(0)]
    13     9.62985256     9.62985256     9.62985256    1[6-(6,6)]
    14    10.79624716    10.79624716    10.79624716    1[6-(6,6)]
    15     7.56119928     7.56119928     7.56119928    1[6-(6,6)]
    16      4.1595236      4.1595236      4.1595236    1[6-(6,6)]
    17     5.28642124     5.28642124     5.28642124    1[6-(6,6)]
    18     1.12442908     1.12442908     1.12442908    1[6-(6,6)]
    19     5.31480968     5.31480968     5.31480968    1[6-(6,6)]
    20     2.48337136     2.48337136     2.48337136    1[6-(6,6)]
    21      2.9869576      2.9869576      2.9869576    1[6-(6,6)]
    22     9.72859496     9.72859496     9.72859496    1[6-(6,6)]
    23    11.15048552    11.15048552    11.15048552    1[6-(1,6,8)]
    24    11.82810524    11.82810524    11.82810524    1[6-(1,6,8)]
    25     10.7320646     10.7320646     10.7320646    1[6-(6,6)]
    26     3.12025984     3.12025984     3.12025984    1[6-(6,6)]
    27     0.37398684     0.37398684     0.37398684    1[6-(6,6)]
    28     5.69249936     5.69249936     5.69249936    1[6-(6,6)]
    29    12.30206876    12.30206876    12.30206876    1[6-(1,6,8)]
    30     12.2008578     12.2008578     12.2008578    1[6-(1,6,8)]
    31    10.04457064    10.04457064    10.04457064    1[6-(1,1,6)]
    32     8.46839508     8.46839508     8.46839508    1[6-(1,1,6)]
    33      9.2817856      9.2817856      9.2817856    1[6-(1,1,6)]
    34       0.647997       0.647997       0.647997    1[6-(6,6)]
    35     7.82163236     7.82163236     7.82163236    1[6-(6,6)]
    36      2.9190722      2.9190722      2.9190722    1[6-(6,6)]
    37    10.79871572    10.79871572    10.79871572    1[6-(1,1,6)]
    38     0.01604564     0.01604564     0.01604564    1[6-(1,1,6)]
    39    11.55162652    11.55162652    11.55162652    1[6-(1,1,6)]
    40       6.942825       6.942825       6.942825    1[6-(1,6,8)]
    41      5.6344882      5.6344882      5.6344882    1[6-(1,6,8)]
    42     9.59776128     9.59776128     9.59776128    1[6-(1,6,8)]
    43     8.86459896     8.86459896     8.86459896    1[6-(1,6,8)]
    44     3.91019904     3.91019904     3.91019904    1[6-(6,6)]
    45     7.59452484     7.59452484     7.59452484    1[6-(6,6)]
    46     5.60116264     5.60116264     5.60116264    1[6-(6,6)]
    47     4.90502872     4.90502872     4.90502872    1[6-(1,1,6)]
    48     6.11338884     6.11338884     6.11338884    1[6-(1,1,6)]
    49      6.2145998      6.2145998      6.2145998    1[6-(1,1,6)]
    50    10.31981508    10.31981508    10.31981508    1[6-(1,1,6)]
    51    10.93695508    10.93695508    10.93695508    1[6-(1,1,6)]
    52     10.8246356     10.8246356     10.8246356    1[6-(1,1,6)]
    53     3.45845256     3.45845256     3.45845256    1[6-(6,6)]
    54     4.62484716     4.62484716     4.62484716    1[6-(6,6)]
    55     1.38979928     1.38979928     1.38979928    1[6-(6,6)]
    56     10.3309236     10.3309236     10.3309236    1[6-(6,6)]
    57    11.45782124    11.45782124    11.45782124    1[6-(6,6)]
    58     7.29582908     7.29582908     7.29582908    1[6-(6,6)]
    59    11.48620968    11.48620968    11.48620968    1[6-(6,6)]
    60     8.65477136     8.65477136     8.65477136    1[6-(6,6)]
    61      9.1583576      9.1583576      9.1583576    1[6-(6,6)]
    62     3.55719496     3.55719496     3.55719496    1[6-(6,6)]
    63     4.97908552     4.97908552     4.97908552    1[6-(1,6,8)]
    64     5.65670524     5.65670524     5.65670524    1[6-(1,6,8)]
    65      4.5606646      4.5606646      4.5606646    1[6-(6,6)]
    66     9.29165984     9.29165984     9.29165984    1[6-(6,6)]
    67     6.54538684     6.54538684     6.54538684    1[6-(6,6)]
    68    11.86389936    11.86389936    11.86389936    1[6-(6,6)]
    69     6.13066876     6.13066876     6.13066876    1[6-(1,6,8)]
    70      6.0294578      6.0294578      6.0294578    1[6-(1,6,8)]
    71     3.87317064     3.87317064     3.87317064    1[6-(1,1,6)]
    72     2.29699508     2.29699508     2.29699508    1[6-(1,1,6)]
    73      3.1103856      3.1103856      3.1103856    1[6-(1,1,6)]
    74       6.819397       6.819397       6.819397    1[6-(6,6)]
    75     1.65023236     1.65023236     1.65023236    1[6-(6,6)]
    76      9.0904722      9.0904722      9.0904722    1[6-(6,6)]
    77     4.62731572     4.62731572     4.62731572    1[6-(1,1,6)]
    78     6.18744564     6.18744564     6.18744564    1[6-(1,1,6)]
    79     5.38022652     5.38022652     5.38022652    1[6-(1,1,6)]
    80       0.771425       0.771425       0.771425    1[6-(1,6,8)]
    81     11.8058882     11.8058882     11.8058882    1[6-(1,6,8)]
    82     3.42636128     3.42636128     3.42636128    1[6-(1,6,8)]
    83     2.69319896     2.69319896     2.69319896    1[6-(1,6,8)]
    84    10.08159904    10.08159904    10.08159904    1[6-(6,6)]
    85     1.42312484     1.42312484     1.42312484    1[6-(6,6)]
    86    11.77256264    11.77256264    11.77256264    1[6-(6,6)]
    87    11.07642872    11.07642872    11.07642872    1[6-(1,1,6)]
    88    12.28478884    12.28478884    12.28478884    1[6-(1,1,6)]
    89      0.0431998      0.0431998      0.0431998    1[6-(1,1,6)]
    90     4.14841508     4.14841508     4.14841508    1[6-(1,1,6)]
    91     4.76555508     4.76555508     4.76555508    1[6-(1,1,6)]
    92      4.6532356      4.6532356      4.6532356    1[6-(1,1,6)]
    93     2.10568168     2.10568168     2.10568168    6[6-(1,6),6-(1,6),15-(8,8,8)]
    94     7.13660696     7.13660696     7.13660696    6[6-(1,6),6-(6,6),6-(6,6)]
    95     6.94035644     6.94035644     6.94035644    6[6-(1,6),6-(6,6),6-(6,6)]
    96     5.72212208     5.72212208     5.72212208    6[6-(1,6),6-(1,6),15-(8,8,8)]
    97      6.7700258      6.7700258      6.7700258    6[6-(1,6),6-(6,6),8-(6)]
    98      9.1830432      9.1830432      9.1830432    6[1-(0),6-(1,6),6-(6,6)]
    99     1.00470392     1.00470392     1.00470392    6[6-(1,6),6-(6,6),6-(6,6)]
   100     9.20896308     9.20896308     9.20896308    6[6-(1,6),6-(6,6),8-(6)]
   101     0.26783876     0.26783876     0.26783876    6[6-(1,6),6-(1,6),6-(6,6)]
   102     2.25749812     2.25749812     2.25749812    6[6-(1,6),6-(1,6),6-(6,6)]
   103     7.80311816     7.80311816     7.80311816    6[6-(1,6),6-(1,6),6-(6,6)]
   104     1.47743316     1.47743316     1.47743316    6[6-(1,6),6-(6,6),8-(6)]
   105     0.37768968     0.37768968     0.37768968    6[6-(6,6),6-(6,6),6-(6,8)]
   106     9.87177144     9.87177144     9.87177144    6[1-(0),6-(1,6),6-(6,8)]
   107    11.40598148    11.40598148    11.40598148    6[6-(1,6),6-(6,6),8-(6)]
   108     7.10081284     7.10081284     7.10081284    6[1-(0),6-(6,15),6-(6,6)]
   109     5.08770216     5.08770216     5.08770216    6[1-(0),6-(1,6),6-(6,15)]
   110     5.77149328     5.77149328     5.77149328    6[1-(0),6-(1,6),6-(6,6)]
   111      7.1958524      7.1958524      7.1958524    6[6-(6,6),6-(6,6),6-(6,8)]
   112      1.4009078      1.4009078      1.4009078    6[1-(0),6-(1,6),6-(6,15)]
   113     5.77519612     5.77519612     5.77519612    6[1-(0),6-(1,6),6-(6,6)]
   114     7.86606644     7.86606644     7.86606644    6[6-(6,6),6-(6,6),6-(6,8)]
   115     1.11455484     1.11455484     1.11455484    6[6-(6,6),6-(6,6),6-(6,8)]
   116     2.23281252     2.23281252     2.23281252    6[1-(0),6-(1,6),6-(6,8)]
   117     2.51546264     2.51546264     2.51546264    6[1-(0),6-(6,15),6-(6,6)]
   118    10.64072788    10.64072788    10.64072788    6[1-(0),6-(1,6),6-(6,8)]
   119    11.16159404    11.16159404    11.16159404    6[1-(0),1-(0),6-(1,1,1),8-(6)]
   120     6.23064544     6.23064544     6.23064544    6[6-(1,6),6-(1,6),6-(6,6)]
   121    11.24922792    11.24922792    11.24922792    6[1-(0),6-(1,6),6-(6,6)]
   122      1.4934788      1.4934788      1.4934788    6[6-(1,6),6-(6,6),6-(6,6)]
   123     2.60803364     2.60803364     2.60803364    6[1-(0),6-(1,6),6-(6,6)]
   124     0.88497876     0.88497876     0.88497876    6[1-(0),6-(6,15),6-(6,6)]
   125     6.02081784     6.02081784     6.02081784    6[1-(0),6-(1,6),6-(6,8)]
   126    12.21566916    12.21566916    12.21566916    6[1-(0),1-(0),6-(1,1,1),8-(6)]
   127     9.32004828     9.32004828     9.32004828    6[1-(0),1-(0),1-(0),6-(1,1,8)]
   128     1.11455484     1.11455484     1.11455484    6[1-(0),6-(1,6),6-(6,6)]
   129     7.39827432     7.39827432     7.39827432    6[1-(0),6-(1,6),6-(6,6)]
   130     2.39820604     2.39820604     2.39820604    6[1-(0),6-(1,6),6-(6,6)]
   131     11.4973182     11.4973182     11.4973182    6[1-(0),1-(0),1-(0),6-(1,1,8)]
   132     6.36147912     6.36147912     6.36147912    6[1-(0),1-(0),6-(1,1,1),8-(6)]
   133     9.57677852     9.57677852     9.57677852    6[1-(0),1-(0),6-(1,1,1),8-(6)]
   134      2.2155326      2.2155326      2.2155326    6[6-(1,6),6-(1,6),15-(8,8,8)]
   135     2.98202048     2.98202048     2.98202048    6[1-(0),6-(1,6),6-(6,15)]
   136     7.24028648     7.24028648     7.24028648    6[1-(0),6-(1,6),6-(6,15)]
   137     6.06525192     6.06525192     6.06525192    6[1-(0),6-(6,15),6-(6,6)]
   138     6.55279252     6.55279252     6.55279252    6[6-(1,6),6-(1,6),15-(8,8,8)]
   139      5.8751728      5.8751728      5.8751728    6[1-(0),1-(0),1-(0),6-(1,1,8)]
   140    10.99249768    10.99249768    10.99249768    6[1-(0),1-(0),1-(0),6-(1,1,8)]
   141     8.27708168     8.27708168     8.27708168    6[6-(1,6),6-(1,6),15-(8,8,8)]
   142     0.96520696     0.96520696     0.96520696    6[6-(1,6),6-(6,6),6-(6,6)]
   143     0.76895644     0.76895644     0.76895644    6[6-(1,6),6-(6,6),6-(6,6)]
   144    11.89352208    11.89352208    11.89352208    6[6-(1,6),6-(1,6),15-(8,8,8)]
   145      0.5986258      0.5986258      0.5986258    6[6-(1,6),6-(6,6),8-(6)]
   146      3.0116432      3.0116432      3.0116432    6[1-(0),6-(1,6),6-(6,6)]
   147     7.17610392     7.17610392     7.17610392    6[6-(1,6),6-(6,6),6-(6,6)]
   148     3.03756308     3.03756308     3.03756308    6[6-(1,6),6-(6,6),8-(6)]
   149     6.43923876     6.43923876     6.43923876    6[6-(1,6),6-(1,6),6-(6,6)]
   150     8.42889812     8.42889812     8.42889812    6[6-(1,6),6-(1,6),6-(6,6)]
   151     1.63171816     1.63171816     1.63171816    6[6-(1,6),6-(1,6),6-(6,6)]
   152     7.64883316     7.64883316     7.64883316    6[6-(1,6),6-(6,6),8-(6)]
   153     6.54908968     6.54908968     6.54908968    6[6-(6,6),6-(6,6),6-(6,8)]
   154     3.70037144     3.70037144     3.70037144    6[1-(0),6-(1,6),6-(6,8)]
   155     5.23458148     5.23458148     5.23458148    6[6-(1,6),6-(6,6),8-(6)]
   156     0.92941284     0.92941284     0.92941284    6[1-(0),6-(6,15),6-(6,6)]
   157    11.25910216    11.25910216    11.25910216    6[1-(0),6-(1,6),6-(6,15)]
   158    11.94289328    11.94289328    11.94289328    6[1-(0),6-(1,6),6-(6,6)]
   159      1.0244524      1.0244524      1.0244524    6[6-(6,6),6-(6,6),6-(6,8)]
   160      7.5723078      7.5723078      7.5723078    6[1-(0),6-(1,6),6-(6,15)]
   161    11.94659612    11.94659612    11.94659612    6[1-(0),6-(1,6),6-(6,6)]
   162     1.69466644     1.69466644     1.69466644    6[6-(6,6),6-(6,6),6-(6,8)]
   163     7.28595484     7.28595484     7.28595484    6[6-(6,6),6-(6,6),6-(6,8)]
   164     8.40421252     8.40421252     8.40421252    6[1-(0),6-(1,6),6-(6,8)]
   165     8.68686264     8.68686264     8.68686264    6[1-(0),6-(6,15),6-(6,6)]
   166     4.46932788     4.46932788     4.46932788    6[1-(0),6-(1,6),6-(6,8)]
   167     4.99019404     4.99019404     4.99019404    6[1-(0),1-(0),6-(1,1,1),8-(6)]
   168     0.05924544     0.05924544     0.05924544    6[6-(1,6),6-(1,6),6-(6,6)]
   169     5.07782792     5.07782792     5.07782792    6[1-(0),6-(1,6),6-(6,6)]
   170      7.6648788      7.6648788      7.6648788    6[6-(1,6),6-(6,6),6-(6,6)]
   171     8.77943364     8.77943364     8.77943364    6[1-(0),6-(1,6),6-(6,6)]
   172     7.05637876     7.05637876     7.05637876    6[1-(0),6-(6,15),6-(6,6)]
   173    12.19221784    12.19221784    12.19221784    6[1-(0),6-(1,6),6-(6,8)]
   174     6.04426916     6.04426916     6.04426916    6[1-(0),1-(0),6-(1,1,1),8-(6)]
   175     3.14864828     3.14864828     3.14864828    6[1-(0),1-(0),1-(0),6-(1,1,8)]
   176     7.28595484     7.28595484     7.28595484    6[1-(0),6-(1,6),6-(6,6)]
   177     1.22687432     1.22687432     1.22687432    6[1-(0),6-(1,6),6-(6,6)]
   178     8.56960604     8.56960604     8.56960604    6[1-(0),6-(1,6),6-(6,6)]
   179      5.3259182      5.3259182      5.3259182    6[1-(0),1-(0),1-(0),6-(1,1,8)]
   180     0.19007912     0.19007912     0.19007912    6[1-(0),1-(0),6-(1,1,1),8-(6)]
   181     3.40537852     3.40537852     3.40537852    6[1-(0),1-(0),6-(1,1,1),8-(6)]
   182      8.3869326      8.3869326      8.3869326    6[6-(1,6),6-(1,6),15-(8,8)]
   183     9.15342048     9.15342048     9.15342048    6[1-(0),6-(1,6),6-(6,15)]
   184     1.06888648     1.06888648     1.06888648    6[1-(0),6-(1,6),6-(6,15)]
   185    12.23665192    12.23665192    12.23665192    6[1-(0),6-(6,15),6-(6,6)]
   186     0.38139252     0.38139252     0.38139252    6[6-(1,6),6-(1,6),15-(8,8,8)]
   187     12.0465728     12.0465728     12.0465728    6[1-(0),1-(0),1-(0),6-(1,1,8)]
   188     4.82109768     4.82109768     4.82109768    6[1-(0),1-(0),1-(0),6-(1,1,8)]
   189       3.949696       3.949696       3.949696    8[15-(6,8,8),27-(8,8)]
   190     5.81592736     5.81592736     5.81592736    8[15-(6,8,8),27-(8,8)]
   191     9.86683432     9.86683432     9.86683432    8[6-(1,1,6),6-(6,6)]
   192     3.23751644     3.23751644     3.23751644    8[15-(6,8,8)]
   193     7.15141832     7.15141832     7.15141832    8[6-(1,1,6),6-(6,6)]
   194      0.9318814      0.9318814      0.9318814    8[15-(6,8,8),27-(8,8,8)]
   195    10.84191552    10.84191552    10.84191552    8[6-(1,1,6),6-(6,6)]
   196      3.9311818      3.9311818      3.9311818    8[15-(6,8,8)]
   197     1.08493212     1.08493212     1.08493212    8[6-(1,1,6),6-(6,6)]
   198     2.90302656     2.90302656     2.90302656    8[15-(6,8,8),27-(8,8)]
   199      5.3320896      5.3320896      5.3320896    8[15-(6,8,8)]
   200     7.66611308     7.66611308     7.66611308    8[15-(6,8,8),27-(8,8)]
   201     3.48190388     3.48190388     3.48190388    8[15-(6,8,8)]
   202     4.36811692     4.36811692     4.36811692    8[15-(6,8,8)]
   203     5.65547096     5.65547096     5.65547096    8[15-(6,8,8),27-(8,8)]
   204     2.23034396     2.23034396     2.23034396    8[15-(6,8,8),27-(8,8,8)]
   205      10.121096      10.121096      10.121096    8[15-(6,8,8),27-(8,8)]
   206    11.98732736    11.98732736    11.98732736    8[15-(6,8,8),27-(8,8,8)]
   207     3.69543432     3.69543432     3.69543432    8[6-(1,1,6),6-(6,6)]
   208     9.40891644     9.40891644     9.40891644    8[15-(6,8,8)]
   209     0.98001832     0.98001832     0.98001832    8[6-(1,1,6),6-(6,6)]
   210      7.1032814      7.1032814      7.1032814    8[15-(6,8,8),27-(8,8)]
   211     4.67051552     4.67051552     4.67051552    8[6-(1,1,6),6-(6,6)]
   212     10.1025818     10.1025818     10.1025818    8[15-(6,8,8)]
   213     7.25633212     7.25633212     7.25633212    8[6-(1,1,6),6-(6,6)]
   214     9.07442656     9.07442656     9.07442656    8[15-(6,8,8),27-(8,8)]
   215     11.5034896     11.5034896     11.5034896    8[15-(6,8,8)]
   216     1.49471308     1.49471308     1.49471308    8[15-(6,8,8),27-(8,8)]
   217     9.65330388     9.65330388     9.65330388    8[15-(6,8)]
   218    10.53951692    10.53951692    10.53951692    8[15-(6,8)]
   219    11.82687096    11.82687096    11.82687096    8[15-(6,8,8),27-(8,8,8)]
