# Supplementary material for: A collection of forcefield precursors for metal–organic frameworks
Source: RSC Adv. 2019 Nov 13;9(63):36492–507. doi: 10.1039/c9ra07327b (PMC9075174; doi:10.1039/c9ra07327b)
Supplement: RA-009-C9RA07327B-s3204 [file RA-009-C9RA07327B-s3204.txt]

LUNBAX_clean

13.1888    0.00000000    0.00000000
-5.10683345    12.15996289    0.00000000
-0.87162179    -1.31142446    18.21807447

     1 0.723529191807 0.723529191807 0.723529191807    26[7-(6),7-(6)]
     2  4.58515852118  4.58515852118  4.58515852118    26[7-(6),7-(6)]
     3  6.48681556819  6.48681556819  6.48681556819    26[7-(6),7-(6)]
     4  2.62518623882  2.62518623882  2.62518623882    26[7-(6),7-(6)]
     5         6.5944         6.5944         6.5944    26[7-(6),7-(6)]
     6    -2.98922762    -2.98922762    -2.98922762    26[7-(6)]
     7 -2.59635495423 -2.59635495423 -2.59635495423    74[6-(7),16-(74,74),16-(74,74),16-(74,74),16-(74,74)]
     8  8.39094691149  8.39094691149  8.39094691149    74[6-(7),16-(74,74),16-(74,74),16-(74,74),16-(74,74)]
     9 -1.54831379768 -1.54831379768 -1.54831379768    74[6-(7),16-(74,74),16-(74,74),16-(74,74),16-(74,74)]
    10  1.81735359306  1.81735359306  1.81735359306    74[6-(7),16-(74,74),16-(74,74),16-(74,74),16-(74,74)]
    11  4.80901342115  4.80901342115  4.80901342115    74[6-(7),16-(74,74),16-(74,74),16-(74,74),16-(74,74)]
    12-0.0345798848394-0.0345798848394-0.0345798848394    74[6-(7),16-(74,74),16-(74,74),16-(74,74),16-(74,74)]
    13  9.80669971423  9.80669971423  9.80669971423    74[6-(7),16-(74,74),16-(74,74),16-(74,74),16-(74,74)]
    14 -1.18060215149 -1.18060215149 -1.18060215149    74[6-(7),16-(74,74),16-(74,74),16-(74,74),16-(74,74)]
    15  8.75865855768  8.75865855768  8.75865855768    74[6-(7),16-(74,74),16-(74,74),16-(74,74),16-(74,74)]
    16  5.39299116694  5.39299116694  5.39299116694    74[6-(7),16-(74,74),16-(74,74),16-(74,74),16-(74,74)]
    17  2.40133133885  2.40133133885  2.40133133885    74[6-(7),16-(74,74),16-(74,74),16-(74,74),16-(74,74)]
    18  7.24492464484  7.24492464484  7.24492464484    74[6-(0),16-(74,74),16-(74,74),16-(74,74),16-(74,74)]
    19 -1.52297150815 -1.52297150815 -1.52297150815    6[7-(26),74-(16,16,16,16)]
    20  6.80378249326  6.80378249326  6.80378249326    6[7-(26),74-(16,16,16,16)]
    21-0.413777220453-0.413777220453-0.413777220453    6[7-(26),74-(16,16,16,16)]
    22  2.78686057802  2.78686057802  2.78686057802    6[7-(26),74-(16,16,16,16)]
    23  3.21273761908  3.21273761908  3.21273761908    6[7-(26),74-(16,16,16,16)]
    24  -1.2891358175  -1.2891358175  -1.2891358175    6[7-(26),74-(16,16,16,16)]
    25  8.73331626816  8.73331626816  8.73331626816    6[7-(26),74-(16,16,16,16)]
    26 0.406562266743 0.406562266743 0.406562266743    6[7-(26),74-(16,16,16,16)]
    27  7.62412198045  7.62412198045  7.62412198045    6[7-(26),74-(16,16,16,16)]
    28  4.42348418199  4.42348418199  4.42348418199    6[7-(26),74-(16,16,16,16)]
    29  3.99760714092  3.99760714092  3.99760714092    6[7-(26),74-(16,16,16,16)]
    30   8.4994805775   8.4994805775   8.4994805775    6[74-(16,16,16,16)]
    31 -3.00636303873 -3.00636303873 -3.00636303873    16[74-(6,16,16,16),74-(6,16,16,16),74-(6,16,16,16)]
    32  8.32916941097  8.32916941097  8.32916941097    16[74-(6,16,16,16),74-(6,16,16,16),74-(6,16,16,16)]
    33-0.494997044994-0.494997044994-0.494997044994    16[74-(6,16,16,16),74-(6,16,16,16),74-(6,16,16,16)]
    34 -3.64035383622 -3.64035383622 -3.64035383622    16[74-(6,16,16,16),74-(6,16,16,16),74-(6,16,16,16)]
    35-0.471976081649-0.471976081649-0.471976081649    16[74-(6,16,16,16),74-(6,16,16,16),74-(6,16,16,16)]
    36  6.60887609942  6.60887609942  6.60887609942    16[74-(6,16,16,16),74-(6,16,16,16),74-(6,16,16,16)]
    37  1.97843371625  1.97843371625  1.97843371625    16[74-(6,16,16,16),74-(6,16,16,16),74-(6,16,16,16)]
    38 -1.87793060139 -1.87793060139 -1.87793060139    16[74-(6,16,16,16),74-(6,16,16,16),74-(6,16,16,16)]
    39  10.2167077987  10.2167077987  10.2167077987    16[74-(6,16,16,16),74-(6,16,16,16),74-(6,16,16,16)]
    40 -1.11882465097 -1.11882465097 -1.11882465097    16[74-(6,16,16,16),74-(6,16,16,16),74-(6,16,16,16)]
    41  7.70534180499  7.70534180499  7.70534180499    16[74-(6,16,16,16),74-(6,16,16,16),74-(6,16,16,16)]
    42  10.8506985962  10.8506985962  10.8506985962    16[74-(6,16,16,16),74-(6,16,16,16),74-(6,16,16,16)]
    43  7.68232084165  7.68232084165  7.68232084165    16[74-(6,16,16,16),74-(6,16,16,16),74-(6,16,16,16)]
    44 0.601468660585 0.601468660585 0.601468660585    16[74-(6,16,16,16),74-(6,16,16,16),74-(6,16,16,16)]
    45  5.23191104375  5.23191104375  5.23191104375    16[74-(6,16,16,16),74-(6,16,16,16),74-(6,16,16,16)]
    46  9.08827536139  9.08827536139  9.08827536139    16[74-(6,16,16,16),74-(6,16,16,16),74-(6,16,16,16)]
    47-0.880624811224-0.880624811224-0.880624811224    7[6-(74),26-(7)]
    48  5.92592389426  5.92592389426  5.92592389426    7[6-(74),26-(7)]
    49 0.226212259495 0.226212259495 0.226212259495    7[6-(74),26-(7)]
    50   3.3447074354   3.3447074354   3.3447074354    7[6-(74),26-(7)]
    51  2.38178405385  2.38178405385  2.38178405385    7[6-(74),26-(7)]
    52 -1.93278442413 -1.93278442413 -1.93278442413    7[6-(74),26-(0)]
    53  8.09096957122  8.09096957122  8.09096957122    7[6-(74),26-(7)]
    54  1.28442086574  1.28442086574  1.28442086574    7[6-(74),26-(7)]
    55   6.9841325005   6.9841325005   6.9841325005    7[6-(74),26-(7)]
    56   3.8656373246   3.8656373246   3.8656373246    7[6-(74),26-(7)]
    57  4.82856070615  4.82856070615  4.82856070615    7[6-(74),26-(7)]
