# Supplementary material for: A collection of forcefield precursors for metal–organic frameworks
Source: RSC Adv. 2019 Nov 13;9(63):36492–507. doi: 10.1039/c9ra07327b (PMC9075174; doi:10.1039/c9ra07327b)
Supplement: RA-009-C9RA07327B-s3205 [file RA-009-C9RA07327B-s3205.txt]

LUNBEB_clean

13.112    0.00000000    0.00000000
-5.15190122    12.05746482    0.00000000
-0.84486574    -1.27975032    17.96466924

     1  6.15894892649  6.15894892649  6.15894892649    27[7-(6),7-(6)]
     2  1.99898139938  1.99898139938  1.99898139938    27[7-(6),7-(6)]
     3  0.95628411351  0.95628411351  0.95628411351    27[7-(6),7-(6)]
     4  5.11625164062  5.11625164062  5.11625164062    27[7-(6),7-(6)]
     5          6.556          6.556          6.556    27[7-(6),7-(6)]
     6    -2.99838348    -2.99838348    -2.99838348    27[7-(6)]
     7  8.93825874563  8.93825874563  8.93825874563    74[6-(7),16-(74,74),16-(74,74),16-(74,74),16-(74,74)]
     8 -2.07117362808 -2.07117362808 -2.07117362808    74[6-(7),16-(74,74),16-(74,74),16-(74,74),16-(74,74)]
     9  -1.4847656162  -1.4847656162  -1.4847656162    74[6-(7),16-(74,74),16-(74,74),16-(74,74),16-(74,74)]
    10  5.30191596452  5.30191596452  5.30191596452    74[6-(7),16-(74,74),16-(74,74),16-(74,74),16-(74,74)]
    11  2.36685975676  2.36685975676  2.36685975676    74[6-(7),16-(74,74),16-(74,74),16-(74,74),16-(74,74)]
    120.00042960154280.00042960154280.0004296015428    74[6-(7),16-(74,74),16-(74,74),16-(74,74),16-(74,74)]
    13 -1.82302570563 -1.82302570563 -1.82302570563    74[6-(7),16-(74,74),16-(74,74),16-(74,74),16-(74,74)]
    14  9.18640666808  9.18640666808  9.18640666808    74[6-(7),16-(74,74),16-(74,74),16-(74,74),16-(74,74)]
    15   8.5999986562   8.5999986562   8.5999986562    74[6-(7),16-(74,74),16-(74,74),16-(74,74),16-(74,74)]
    16  1.81331707548  1.81331707548  1.81331707548    74[6-(7),16-(74,74),16-(74,74),16-(74,74),16-(74,74)]
    17  4.74837328324  4.74837328324  4.74837328324    74[6-(7),16-(74,74),16-(74,74),16-(74,74),16-(74,74)]
    18  7.11480343846  7.11480343846  7.11480343846    74[6-(0),16-(74,74),16-(74,74),16-(74,74),16-(74,74)]
    19  7.99626284937  7.99626284937  7.99626284937    6[7-(27),74-(16,16,16,16)]
    20-0.536823998972-0.536823998972-0.536823998972    6[7-(27),74-(16,16,16,16)]
    21 -0.28129889569 -0.28129889569 -0.28129889569    6[7-(27),74-(16,16,16,16)]
    22  4.20858270883  4.20858270883  4.20858270883    6[7-(27),74-(16,16,16,16)]
    23  3.96403863084  3.96403863084  3.96403863084    6[7-(27),74-(16,16,16,16)]
    24 -1.12669401187 -1.12669401187 -1.12669401187    6[7-(27),74-(16,16,16,16)]
    25-0.881029809366-0.881029809366-0.881029809366    6[7-(27),74-(16,16,16,16)]
    26  7.65205703897  7.65205703897  7.65205703897    6[7-(27),74-(16,16,16,16)]
    27  7.39653193569  7.39653193569  7.39653193569    6[7-(27),74-(16,16,16,16)]
    28  2.90665033117  2.90665033117  2.90665033117    6[7-(27),74-(16,16,16,16)]
    29  3.15119440916  3.15119440916  3.15119440916    6[7-(27),74-(16,16,16,16)]
    30  8.24192705187  8.24192705187  8.24192705187    6[74-(16,16,16,16)]
    31 -1.87484629096 -1.87484629096 -1.87484629096    16[74-(6,16,16,16),74-(6,16,16,16),74-(6,16,16,16)]
    32 -4.33103792709 -4.33103792709 -4.33103792709    16[74-(6,16,16,16),74-(6,16,16,16),74-(6,16,16,16)]
    33   9.2478649243   9.2478649243   9.2478649243    16[74-(6,16,16,16),74-(6,16,16,16),74-(6,16,16,16)]
    34  0.34836098828  0.34836098828  0.34836098828    16[74-(6,16,16,16),74-(6,16,16,16),74-(6,16,16,16)]
    35 0.586321627816 0.586321627816 0.586321627816    16[74-(6,16,16,16),74-(6,16,16,16),74-(6,16,16,16)]
    36 -1.95449010984 -1.95449010984 -1.95449010984    16[74-(6,16,16,16),74-(6,16,16,16),74-(6,16,16,16)]
    37   7.5485254006   7.5485254006   7.5485254006    16[74-(6,16,16,16),74-(6,16,16,16),74-(6,16,16,16)]
    38  2.09367648134  2.09367648134  2.09367648134    16[74-(6,16,16,16),74-(6,16,16,16),74-(6,16,16,16)]
    39  8.99007933096  8.99007933096  8.99007933096    16[74-(6,16,16,16),74-(6,16,16,16),74-(6,16,16,16)]
    40  11.4462709671  11.4462709671  11.4462709671    16[74-(6,16,16,16),74-(6,16,16,16),74-(6,16,16,16)]
    41  -2.1326318843  -2.1326318843  -2.1326318843    16[74-(6,16,16,16),74-(6,16,16,16),74-(6,16,16,16)]
    42  6.76687205172  6.76687205172  6.76687205172    16[74-(6,16,16,16),74-(6,16,16,16),74-(6,16,16,16)]
    43  6.52891141218  6.52891141218  6.52891141218    16[74-(6,16,16,16),74-(6,16,16,16),74-(6,16,16,16)]
    44  9.06972314984  9.06972314984  9.06972314984    16[74-(6,16,16,16),74-(6,16,16,16),74-(6,16,16,16)]
    45-0.433292360602-0.433292360602-0.433292360602    16[74-(6,16,16,16),74-(6,16,16,16),74-(6,16,16,16)]
    46  5.02155655866  5.02155655866  5.02155655866    16[74-(6,16,16,16),74-(6,16,16,16),74-(6,16,16,16)]
    47  7.40703519962  7.40703519962  7.40703519962    7[6-(74),27-(7)]
    48 0.340941222646 0.340941222646 0.340941222646    7[6-(74),27-(7)]
    49  0.40110231128  0.40110231128  0.40110231128    7[6-(74),27-(7)]
    50  3.57778175708  3.57778175708  3.57778175708    7[6-(74),27-(7)]
    51  4.83595514609  4.83595514609  4.83595514609    7[6-(74),27-(7)]
    52   -1.706817372   -1.706817372   -1.706817372    7[6-(74),27-(0)]
    53-0.291802159624-0.291802159624-0.291802159624    7[6-(74),27-(7)]
    54  6.77429181735  6.77429181735  6.77429181735    7[6-(74),27-(7)]
    55  6.71413072872  6.71413072872  6.71413072872    7[6-(74),27-(7)]
    56  3.53745128292  3.53745128292  3.53745128292    7[6-(74),27-(7)]
    57  2.27927789391  2.27927789391  2.27927789391    7[6-(74),27-(7)]
