# Supplementary material for: A collection of forcefield precursors for metal–organic frameworks
Source: RSC Adv. 2019 Nov 13;9(63):36492–507. doi: 10.1039/c9ra07327b (PMC9075174; doi:10.1039/c9ra07327b)
Supplement: RA-009-C9RA07327B-s3206 [file RA-009-C9RA07327B-s3206.txt]

MALYIJ_charged

14.868    0.00000000    0.00000000
-3.3127816    22.27803867    0.00000000
0.0    0.0    25.174

     1  4.01194855686  4.01194855686  4.01194855686    58[8-(6),8-(6),8-(6),8-(6),8-(6),8-(6),8-(6),8-(6,58),8-(6,58)]
     2  9.19966064314  9.19966064314  9.19966064314    58[8-(6),8-(6),8-(6),8-(6),8-(6),8-(6),8-(6),8-(6,58),8-(6,58)]
     3  7.54326984314  7.54326984314  7.54326984314    58[8-(6),8-(6),8-(6),8-(6),8-(6),8-(6),8-(6),8-(6,58),8-(6,58)]
     4  2.35555775686  2.35555775686  2.35555775686    58[8-(6),8-(6),8-(6),8-(6),8-(6),8-(6),8-(6),8-(6,58),8-(6,58)]
     5   5.7266644476   5.7266644476   5.7266644476    1[6-(6,6)]
     6  1.79737608864  1.79737608864  1.79737608864    1[6-(6,6)]
     7  2.53988461952  2.53988461952  2.53988461952    1[6-(6,7)]
     8  2.41500789376  2.41500789376  2.41500789376    1[6-(6,7)]
     9  3.66329951992  3.66329951992  3.66329951992    1[6-(7,7)]
    10  5.25854203192  5.25854203192  5.25854203192    1[6-(6,6)]
    11  1.57558169576  1.57558169576  1.57558169576    1[6-(6,6)]
    12  5.51341843976  5.51341843976  5.51341843976    1[6-(6,6,6)]
    13  6.94628465984  6.94628465984  6.94628465984    1[6-(1,1,6)]
    14  6.10589852704  6.10589852704  6.10589852704    1[6-(1,1,6)]
    15  7.42713124432  7.42713124432  7.42713124432    1[6-(1,1,6)]
    16  7.33688760672  7.33688760672  7.33688760672    1[6-(1,1,6)]
    17  7.32625014064  7.32625014064  7.32625014064    1[6-(1,1,6)]
    18  6.25055710112  6.25055710112  6.25055710112    1[6-(1,1,6)]
    19  0.96025398416  0.96025398416  0.96025398416    1[6-(6,6,6)]
    20  1.40045876496  1.40045876496  1.40045876496    1[6-(1,1,6)]
    21  -0.0452792164  -0.0452792164  -0.0452792164    1[6-(1,1,6)]
    22  0.22896739456  0.22896739456  0.22896739456    1[6-(1,1,6)]
    23 -0.41065693616 -0.41065693616 -0.41065693616    1[6-(1,1,6)]
    24 -0.88980599304 -0.88980599304 -0.88980599304    1[6-(1,1,6)]
    25  0.20999626896  0.20999626896  0.20999626896    1[6-(1,1,6)]
    26  5.28542364984  5.28542364984  5.28542364984    1[6-(6,6,6)]
    27  6.98857495088  6.98857495088  6.98857495088    1[6-(1,1,6)]
    28  6.55999489984  6.55999489984  6.55999489984    1[6-(1,1,6)]
    29   7.5211727256   7.5211727256   7.5211727256    1[6-(1,1,6)]
    30  9.81779384832  9.81779384832  9.81779384832    1[6-(1,1,6)]
    31   8.4309364416   8.4309364416   8.4309364416    1[6-(1,1,6)]
    32  9.67973417488  9.67973417488  9.67973417488    1[6-(1,1,6)]
    33  0.88773072968  0.88773072968  0.88773072968    1[6-(6,6,6)]
    34 -0.21029163872 -0.21029163872 -0.21029163872    1[6-(1,1,6)]
    35  1.33306208536  1.33306208536  1.33306208536    1[6-(1,1,6)]
    36  0.45849964432  0.45849964432  0.45849964432    1[6-(1,1,6)]
    37 -0.37313232704 -0.37313232704 -0.37313232704    1[6-(1,1,6)]
    38 -1.18891922408 -1.18891922408 -1.18891922408    1[6-(1,1,6)]
    39 -0.36676691104 -0.36676691104 -0.36676691104    1[6-(1,1,6)]
    40  13.2520828379  13.2520828379  13.2520828379    1[6-(6,6)]
    41  10.4372961034  10.4372961034  10.4372961034    1[6-(6,6)]
    42   0.2480172676   0.2480172676   0.2480172676    1[6-(6,7)]
    43 -0.70980825936 -0.70980825936 -0.70980825936    1[6-(7,7)]
    44  1.46303548424  1.46303548424  1.46303548424    1[6-(6,7)]
    45  0.66179911696  0.66179911696  0.66179911696    1[6-(6,6)]
    46  3.55998462848  3.55998462848  3.55998462848    1[6-(6,6)]
    47  12.4473765735  12.4473765735  12.4473765735    1[6-(6,6,6)]
    48  10.5903548038  10.5903548038  10.5903548038    1[6-(1,1,6)]
    49  11.6507277276  11.6507277276  11.6507277276    1[6-(1,1,6)]
    50  10.3190090422  10.3190090422  10.3190090422    1[6-(1,1,6)]
    51  11.0631312075  11.0631312075  11.0631312075    1[6-(1,1,6)]
    52  10.7744226242  10.7744226242  10.7744226242    1[6-(1,1,6)]
    53  9.86179252264  9.86179252264  9.86179252264    1[6-(1,1,6)]
    54  0.92864667328  0.92864667328  0.92864667328    1[6-(6,6,6)]
    55  0.49835195512  0.49835195512  0.49835195512    1[6-(1,1,6)]
    56   1.4246392108   1.4246392108   1.4246392108    1[6-(1,1,6)]
    57   1.8572239276   1.8572239276   1.8572239276    1[6-(1,1,6)]
    58   -0.085526422   -0.085526422   -0.085526422    1[6-(1,1,6)]
    59  1.19714367024  1.19714367024  1.19714367024    1[6-(1,1,6)]
    60 -0.22281784216 -0.22281784216 -0.22281784216    1[6-(1,1,6)]
    61  2.51831839816  2.51831839816  2.51831839816    1[6-(6,6,6)]
    62   4.7572610376   4.7572610376   4.7572610376    1[6-(1,1,6)]
    63  4.93535071064  4.93535071064  4.93535071064    1[6-(1,1,6)]
    64  4.51454184224  4.51454184224  4.51454184224    1[6-(1,1,6)]
    65   1.9423798412   1.9423798412   1.9423798412    1[6-(1,1,6)]
    66  3.24830329848  3.24830329848  3.24830329848    1[6-(1,1,6)]
    67  3.34169507808  3.34169507808  3.34169507808    1[6-(1,1,6)]
    68 -0.95987718216 -0.95987718216 -0.95987718216    1[6-(6,6,6)]
    69  -1.2808857192  -1.2808857192  -1.2808857192    1[6-(1,1,6)]
    70 -0.74301910768 -0.74301910768 -0.74301910768    1[6-(1,1,6)]
    71  0.25536528304  0.25536528304  0.25536528304    1[6-(1,1,6)]
    72  12.1103013789  12.1103013789  12.1103013789    1[6-(1,1,6)]
    73  12.8727034519  12.8727034519  12.8727034519    1[6-(1,1,6)]
    74   12.998544018   12.998544018   12.998544018    1[6-(1,1,6)]
    75   4.1721631524   4.1721631524   4.1721631524    1[6-(6,6)]
    76  8.10145151136  8.10145151136  8.10145151136    1[6-(6,6)]
    77  7.35894298048  7.35894298048  7.35894298048    1[6-(6,7)]
    78  7.48381970624  7.48381970624  7.48381970624    1[6-(6,7)]
    79  6.23552808008  6.23552808008  6.23552808008    1[6-(7,7)]
    80  4.64028556808  4.64028556808  4.64028556808    1[6-(6,6)]
    81  8.32324590424  8.32324590424  8.32324590424    1[6-(6,6)]
    82  4.38540916024  4.38540916024  4.38540916024    1[6-(6,6,6)]
    83  2.95254294016  2.95254294016  2.95254294016    1[6-(1,1,6)]
    84  3.79292907296  3.79292907296  3.79292907296    1[6-(1,1,6)]
    85  2.47169635568  2.47169635568  2.47169635568    1[6-(1,1,6)]
    86  2.56193999328  2.56193999328  2.56193999328    1[6-(1,1,6)]
    87  2.57257745936  2.57257745936  2.57257745936    1[6-(1,1,6)]
    88  3.64827049888  3.64827049888  3.64827049888    1[6-(1,1,6)]
    89  8.93857361584  8.93857361584  8.93857361584    1[6-(6,6,6)]
    90  8.49836883504  8.49836883504  8.49836883504    1[6-(1,1,6)]
    91   9.9441068164   9.9441068164   9.9441068164    1[6-(1,1,6)]
    92  9.66986020544  9.66986020544  9.66986020544    1[6-(1,1,6)]
    93  10.3094845362  10.3094845362  10.3094845362    1[6-(1,1,6)]
    94   10.788633593   10.788633593   10.788633593    1[6-(1,1,6)]
    95  9.68883133104  9.68883133104  9.68883133104    1[6-(1,1,6)]
    96  4.61340395016  4.61340395016  4.61340395016    1[6-(6,6,6)]
    97  2.91025264912  2.91025264912  2.91025264912    1[6-(1,1,6)]
    98  3.33883270016  3.33883270016  3.33883270016    1[6-(1,1,6)]
    99   2.3776548744   2.3776548744   2.3776548744    1[6-(1,1,6)]
   100  3.39381535168  3.39381535168  3.39381535168    1[6-(1,1,6)]
   101   4.7806727584   4.7806727584   4.7806727584    1[6-(1,1,6)]
   102  3.53187502512  3.53187502512  3.53187502512    1[6-(1,1,6)]
   103  9.01109687032  9.01109687032  9.01109687032    1[6-(6,6,6)]
   104  10.1091192387  10.1091192387  10.1091192387    1[6-(1,1,6)]
   105  8.56576551464  8.56576551464  8.56576551464    1[6-(1,1,6)]
   106  9.44032795568  9.44032795568  9.44032795568    1[6-(1,1,6)]
   107   10.271959927   10.271959927   10.271959927    1[6-(1,1,6)]
   108  11.0877468241  11.0877468241  11.0877468241    1[6-(1,1,6)]
   109   10.265594511   10.265594511   10.265594511    1[6-(1,1,6)]
   110 -0.04047363792 -0.04047363792 -0.04047363792    1[6-(6,6)]
   111  2.77431309656  2.77431309656  2.77431309656    1[6-(6,6)]
   112  12.9635919324  12.9635919324  12.9635919324    1[6-(6,7)]
   113  13.9214174594  13.9214174594  13.9214174594    1[6-(7,7)]
   114  11.7485737158  11.7485737158  11.7485737158    1[6-(6,7)]
   115   12.549810083   12.549810083   12.549810083    1[6-(6,6)]
   116  9.65162457152  9.65162457152  9.65162457152    1[6-(6,6)]
   117  0.76423262648  0.76423262648  0.76423262648    1[6-(6,6,6)]
   118  2.62125439624  2.62125439624  2.62125439624    1[6-(1,1,6)]
   119   1.5608814724   1.5608814724   1.5608814724    1[6-(1,1,6)]
   120  2.89260015776  2.89260015776  2.89260015776    1[6-(1,1,6)]
   121  2.14847799248  2.14847799248  2.14847799248    1[6-(1,1,6)]
   122  2.43718657576  2.43718657576  2.43718657576    1[6-(1,1,6)]
   123  3.34981667736  3.34981667736  3.34981667736    1[6-(1,1,6)]
   124  12.2829625267  12.2829625267  12.2829625267    1[6-(6,6,6)]
   125  12.7132572449  12.7132572449  12.7132572449    1[6-(1,1,6)]
   126  11.7869699892  11.7869699892  11.7869699892    1[6-(1,1,6)]
   127  11.3543852724  11.3543852724  11.3543852724    1[6-(1,1,6)]
   128   13.297135622   13.297135622   13.297135622    1[6-(1,1,6)]
   129  12.0144655298  12.0144655298  12.0144655298    1[6-(1,1,6)]
   130  13.4344270422  13.4344270422  13.4344270422    1[6-(1,1,6)]
   131  10.6932908018  10.6932908018  10.6932908018    1[6-(6,6,6)]
   132   8.4543481624   8.4543481624   8.4543481624    1[6-(1,1,6)]
   133  8.27625848936  8.27625848936  8.27625848936    1[6-(1,1,6)]
   134  8.69706735776  8.69706735776  8.69706735776    1[6-(1,1,6)]
   135  11.2692293588  11.2692293588  11.2692293588    1[6-(1,1,6)]
   136  9.96330590152  9.96330590152  9.96330590152    1[6-(1,1,6)]
   137  9.86991412192  9.86991412192  9.86991412192    1[6-(1,1,6)]
   138  14.1714863822  14.1714863822  14.1714863822    1[6-(6,6,6)]
   139  11.1797133192  11.1797133192  11.1797133192    1[6-(1,1,6)]
   140  10.6418467077  10.6418467077  10.6418467077    1[6-(1,1,6)]
   141  9.64346231696  9.64346231696  9.64346231696    1[6-(1,1,6)]
   142  1.10130782112  1.10130782112  1.10130782112    1[6-(1,1,6)]
   143  0.33890574808  0.33890574808  0.33890574808    1[6-(1,1,6)]
   144    0.213065182    0.213065182    0.213065182    1[6-(1,1,6)]
   145   5.8285539524   5.8285539524   5.8285539524    1[6-(6,6)]
   146  9.75784231136  9.75784231136  9.75784231136    1[6-(6,6)]
   147  9.01533378048  9.01533378048  9.01533378048    1[6-(6,7)]
   148  9.14021050624  9.14021050624  9.14021050624    1[6-(6,7)]
   149  7.89191888008  7.89191888008  7.89191888008    1[6-(7,7)]
   150  6.29667636808  6.29667636808  6.29667636808    1[6-(6,6)]
   151  9.97963670424  9.97963670424  9.97963670424    1[6-(6,6)]
   152  6.04179996024  6.04179996024  6.04179996024    1[6-(6,6,6)]
   153  4.60893374016  4.60893374016  4.60893374016    1[6-(1,1,6)]
   154  5.44931987296  5.44931987296  5.44931987296    1[6-(1,1,6)]
   155  4.12808715568  4.12808715568  4.12808715568    1[6-(1,1,6)]
   156  4.21833079328  4.21833079328  4.21833079328    1[6-(1,1,6)]
   157  4.22896825936  4.22896825936  4.22896825936    1[6-(1,1,6)]
   158  5.30466129888  5.30466129888  5.30466129888    1[6-(1,1,6)]
   159  10.5949644158  10.5949644158  10.5949644158    1[6-(6,6,6)]
   160   10.154759635   10.154759635   10.154759635    1[6-(1,1,6)]
   161  11.6004976164  11.6004976164  11.6004976164    1[6-(1,1,6)]
   162  11.3262510054  11.3262510054  11.3262510054    1[6-(1,1,6)]
   163  11.9658753362  11.9658753362  11.9658753362    1[6-(1,1,6)]
   164   12.445024393   12.445024393   12.445024393    1[6-(1,1,6)]
   165   11.345222131   11.345222131   11.345222131    1[6-(1,1,6)]
   166  6.26979475016  6.26979475016  6.26979475016    1[6-(6,6,6)]
   167  4.56664344912  4.56664344912  4.56664344912    1[6-(1,1,6)]
   168  4.99522350016  4.99522350016  4.99522350016    1[6-(1,1,6)]
   169   4.0340456744   4.0340456744   4.0340456744    1[6-(1,1,6)]
   170  1.73742455168  1.73742455168  1.73742455168    1[6-(1,1,6)]
   171   3.1242819584   3.1242819584   3.1242819584    1[6-(1,1,6)]
   172  1.87548422512  1.87548422512  1.87548422512    1[6-(1,1,6)]
   173  10.6674876703  10.6674876703  10.6674876703    1[6-(6,6,6)]
   174  11.7655100387  11.7655100387  11.7655100387    1[6-(1,1,6)]
   175  10.2221563146  10.2221563146  10.2221563146    1[6-(1,1,6)]
   176  11.0967187557  11.0967187557  11.0967187557    1[6-(1,1,6)]
   177   11.928350727   11.928350727   11.928350727    1[6-(1,1,6)]
   178  12.7441376241  12.7441376241  12.7441376241    1[6-(1,1,6)]
   179   11.921985311   11.921985311   11.921985311    1[6-(1,1,6)]
   180 -1.69686443792 -1.69686443792 -1.69686443792    1[6-(6,6)]
   181  1.11792229656  1.11792229656  1.11792229656    1[6-(6,6)]
   182  11.3072011324  11.3072011324  11.3072011324    1[6-(6,7)]
   183  12.2650266594  12.2650266594  12.2650266594    1[6-(7,7)]
   184  10.0921829158  10.0921829158  10.0921829158    1[6-(6,7)]
   185   10.893419283   10.893419283   10.893419283    1[6-(6,6)]
   186  7.99523377152  7.99523377152  7.99523377152    1[6-(6,6)]
   187 -0.89215817352 -0.89215817352 -0.89215817352    1[6-(6,6,6)]
   188  0.96486359624  0.96486359624  0.96486359624    1[6-(1,1,6)]
   189  -0.0955093276  -0.0955093276  -0.0955093276    1[6-(1,1,6)]
   190  1.23620935776  1.23620935776  1.23620935776    1[6-(1,1,6)]
   191  0.49208719248  0.49208719248  0.49208719248    1[6-(1,1,6)]
   192  0.78079577576  0.78079577576  0.78079577576    1[6-(1,1,6)]
   193  1.69342587736  1.69342587736  1.69342587736    1[6-(1,1,6)]
   194  10.6265717267  10.6265717267  10.6265717267    1[6-(6,6,6)]
   195  11.0568664449  11.0568664449  11.0568664449    1[6-(1,1,6)]
   196  10.1305791892  10.1305791892  10.1305791892    1[6-(1,1,6)]
   197   9.6979944724   9.6979944724   9.6979944724    1[6-(1,1,6)]
   198   11.640744822   11.640744822   11.640744822    1[6-(1,1,6)]
   199  10.3580747298  10.3580747298  10.3580747298    1[6-(1,1,6)]
   200  11.7780362422  11.7780362422  11.7780362422    1[6-(1,1,6)]
   201  9.03690000184  9.03690000184  9.03690000184    1[6-(6,6,6)]
   202   6.7979573624   6.7979573624   6.7979573624    1[6-(1,1,6)]
   203  6.61986768936  6.61986768936  6.61986768936    1[6-(1,1,6)]
   204  7.04067655776  7.04067655776  7.04067655776    1[6-(1,1,6)]
   205   9.6128385588   9.6128385588   9.6128385588    1[6-(1,1,6)]
   206  8.30691510152  8.30691510152  8.30691510152    1[6-(1,1,6)]
   207  8.21352332192  8.21352332192  8.21352332192    1[6-(1,1,6)]
   208  12.5150955822  12.5150955822  12.5150955822    1[6-(6,6,6)]
   209  12.8361041192  12.8361041192  12.8361041192    1[6-(1,1,6)]
   210  12.2982375077  12.2982375077  12.2982375077    1[6-(1,1,6)]
   211   11.299853117   11.299853117   11.299853117    1[6-(1,1,6)]
   212 -0.55508297888 -0.55508297888 -0.55508297888    1[6-(1,1,6)]
   213 -1.31748505192 -1.31748505192 -1.31748505192    1[6-(1,1,6)]
   214   -1.443325618   -1.443325618   -1.443325618    1[6-(1,1,6)]
   215   7.3830552476   7.3830552476   7.3830552476    1[6-(6,6)]
   216  3.45376688864  3.45376688864  3.45376688864    1[6-(6,6)]
   217  4.19627541952  4.19627541952  4.19627541952    1[6-(6,7)]
   218  4.07139869376  4.07139869376  4.07139869376    1[6-(6,7)]
   219  5.31969031992  5.31969031992  5.31969031992    1[6-(7,7)]
   220  6.91493283192  6.91493283192  6.91493283192    1[6-(6,6)]
   221  3.23197249576  3.23197249576  3.23197249576    1[6-(6,6)]
   222  7.16980923976  7.16980923976  7.16980923976    1[6-(6,6,6)]
   223  8.60267545984  8.60267545984  8.60267545984    1[6-(1,1,6)]
   224  7.76228932704  7.76228932704  7.76228932704    1[6-(1,1,6)]
   225  9.08352204432  9.08352204432  9.08352204432    1[6-(1,1,6)]
   226  8.99327840672  8.99327840672  8.99327840672    1[6-(1,1,6)]
   227  8.98264094064  8.98264094064  8.98264094064    1[6-(1,1,6)]
   228  7.90694790112  7.90694790112  7.90694790112    1[6-(1,1,6)]
   229  2.61664478416  2.61664478416  2.61664478416    1[6-(6,6,6)]
   230  3.05684956496  3.05684956496  3.05684956496    1[6-(1,1,6)]
   231   1.6111115836   1.6111115836   1.6111115836    1[6-(1,1,6)]
   232  1.88535819456  1.88535819456  1.88535819456    1[6-(1,1,6)]
   233  1.24573386384  1.24573386384  1.24573386384    1[6-(1,1,6)]
   234  0.76658480696  0.76658480696  0.76658480696    1[6-(1,1,6)]
   235  1.86638706896  1.86638706896  1.86638706896    1[6-(1,1,6)]
   236  6.94181444984  6.94181444984  6.94181444984    1[6-(6,6,6)]
   237  8.64496575088  8.64496575088  8.64496575088    1[6-(1,1,6)]
   238  8.21638569984  8.21638569984  8.21638569984    1[6-(1,1,6)]
   239   9.1775635256   9.1775635256   9.1775635256    1[6-(1,1,6)]
   240  8.16140304832  8.16140304832  8.16140304832    1[6-(1,1,6)]
   241   6.7745456416   6.7745456416   6.7745456416    1[6-(1,1,6)]
   242  8.02334337488  8.02334337488  8.02334337488    1[6-(1,1,6)]
   243  2.54412152968  2.54412152968  2.54412152968    1[6-(6,6,6)]
   244  1.44609916128  1.44609916128  1.44609916128    1[6-(1,1,6)]
   245  2.98945288536  2.98945288536  2.98945288536    1[6-(1,1,6)]
   246  2.11489044432  2.11489044432  2.11489044432    1[6-(1,1,6)]
   247  1.28325847296  1.28325847296  1.28325847296    1[6-(1,1,6)]
   248  0.46747157592  0.46747157592  0.46747157592    1[6-(1,1,6)]
   249  1.28962388896  1.28962388896  1.28962388896    1[6-(1,1,6)]
   250  11.5956920379  11.5956920379  11.5956920379    1[6-(6,6)]
   251  8.78090530344  8.78090530344  8.78090530344    1[6-(6,6)]
   252  -1.4083735324  -1.4083735324  -1.4083735324    1[6-(6,7)]
   253 -2.36619905936 -2.36619905936 -2.36619905936    1[6-(7,7)]
   254 -0.19335531576 -0.19335531576 -0.19335531576    1[6-(6,7)]
   255 -0.99459168304 -0.99459168304 -0.99459168304    1[6-(6,6)]
   256  1.90359382848  1.90359382848  1.90359382848    1[6-(6,6)]
   257  10.7909857735  10.7909857735  10.7909857735    1[6-(6,6,6)]
   258  8.93396400376  8.93396400376  8.93396400376    1[6-(1,1,6)]
   259   9.9943369276   9.9943369276   9.9943369276    1[6-(1,1,6)]
   260  8.66261824224  8.66261824224  8.66261824224    1[6-(1,1,6)]
   261  9.40674040752  9.40674040752  9.40674040752    1[6-(1,1,6)]
   262  9.11803182424  9.11803182424  9.11803182424    1[6-(1,1,6)]
   263  8.20540172264  8.20540172264  8.20540172264    1[6-(1,1,6)]
   264 -0.72774412672 -0.72774412672 -0.72774412672    1[6-(6,6,6)]
   265 -1.15803884488 -1.15803884488 -1.15803884488    1[6-(1,1,6)]
   266  -0.2317515892  -0.2317515892  -0.2317515892    1[6-(1,1,6)]
   267   0.2008331276   0.2008331276   0.2008331276    1[6-(1,1,6)]
   268   -1.741917222   -1.741917222   -1.741917222    1[6-(1,1,6)]
   269 -0.45924712976 -0.45924712976 -0.45924712976    1[6-(1,1,6)]
   270 -1.87920864216 -1.87920864216 -1.87920864216    1[6-(1,1,6)]
   271  0.86192759816  0.86192759816  0.86192759816    1[6-(6,6,6)]
   272   3.1008702376   3.1008702376   3.1008702376    1[6-(1,1,6)]
   273  3.27895991064  3.27895991064  3.27895991064    1[6-(1,1,6)]
   274  2.85815104224  2.85815104224  2.85815104224    1[6-(1,1,6)]
   275   0.2859890412   0.2859890412   0.2859890412    1[6-(1,1,6)]
   276  1.59191249848  1.59191249848  1.59191249848    1[6-(1,1,6)]
   277  1.68530427808  1.68530427808  1.68530427808    1[6-(1,1,6)]
   278 -2.61626798216 -2.61626798216 -2.61626798216    1[6-(6,6,6)]
   279   0.3755050808   0.3755050808   0.3755050808    1[6-(1,1,6)]
   280  0.91337169232  0.91337169232  0.91337169232    1[6-(1,1,6)]
   281  1.91175608304  1.91175608304  1.91175608304    1[6-(1,1,6)]
   282  10.4539105789  10.4539105789  10.4539105789    1[6-(1,1,6)]
   283  11.2163126519  11.2163126519  11.2163126519    1[6-(1,1,6)]
   284   11.342153218   11.342153218   11.342153218    1[6-(1,1,6)]
   285  4.01713392264  4.01713392264  4.01713392264    6[6-(6,6),8-(58),8-(58,58)]
   286   3.7884535324   3.7884535324   3.7884535324    6[6-(1,6),6-(1,6),6-(8,8)]
   287  4.87512617184  4.87512617184  4.87512617184    6[1-(0),6-(6,6),6-(6,6)]
   288  4.66697712408  4.66697712408  4.66697712408    6[6-(1,6),6-(1,6,6),6-(6,7)]
   289  3.36244200696  3.36244200696  3.36244200696    6[6-(6,6),6-(6,6),7-(6,6)]
   290  2.28715499512  2.28715499512  2.28715499512    6[6-(1,6),6-(1,6,6),6-(6,7)]
   291  2.51362280152  2.51362280152  2.51362280152    6[1-(0),6-(6,6),6-(6,6)]
   292  2.74595049072  2.74595049072  2.74595049072    6[1-(0),6-(1,7),7-(6,6)]
   293   2.6780262796   2.6780262796   2.6780262796    6[1-(0),6-(1,7),7-(6,6)]
   294   3.3673350972   3.3673350972   3.3673350972    6[1-(0),7-(6,6),7-(6,6)]
   295  3.20059515312  3.20059515312  3.20059515312    6[6-(6,6),6-(6,6),7-(6,6)]
   296   4.4020079212   4.4020079212   4.4020079212    6[6-(1,6),6-(1,6,6),6-(6,7)]
   297  4.48227502944  4.48227502944  4.48227502944    6[1-(0),6-(6,6),6-(6,6)]
   298  3.45693922248  3.45693922248  3.45693922248    6[6-(1,6),6-(1,6),6-(8,8)]
   299  2.27533991648  2.27533991648  2.27533991648    6[1-(0),6-(6,6),6-(6,6)]
   300  2.11198950248  2.11198950248  2.11198950248    6[6-(1,6),6-(1,6,6),6-(6,7)]
   301    3.629703402    3.629703402    3.629703402    6[6-(6,6),8-(58),8-(58)]
   302  5.86415012216  5.86415012216  5.86415012216    6[1-(0),6-(1,1,1),6-(1,1,1),6-(6,6)]
   303  6.66048711536  6.66048711536  6.66048711536    6[1-(0),1-(0),1-(0),6-(1,6,6)]
   304  6.77790546448  6.77790546448  6.77790546448    6[1-(0),1-(0),1-(0),6-(1,6,6)]
   305  0.91106017688  0.91106017688  0.91106017688    6[1-(0),6-(1,1,1),6-(1,1,1),6-(6,6)]
   306  0.59290145008  0.59290145008  0.59290145008    6[1-(0),1-(0),1-(0),6-(1,6,6)]
   307  -0.1357929036  -0.1357929036  -0.1357929036    6[1-(0),1-(0),1-(0),6-(1,6,6)]
   308   5.5819788316   5.5819788316   5.5819788316    6[1-(0),6-(1,1,1),6-(1,1,1),6-(6,6)]
   309   6.7705873508   6.7705873508   6.7705873508    6[1-(0),1-(0),1-(0),6-(1,6,6)]
   310  9.23714131496  9.23714131496  9.23714131496    6[1-(0),1-(0),1-(0),6-(1,6,6)]
   311  0.81262542864  0.81262542864  0.81262542864    6[1-(0),6-(1,1,1),6-(1,1,1),6-(6,6)]
   312  0.57687592928  0.57687592928  0.57687592928    6[1-(0),1-(0),1-(0),6-(1,6,6)]
   313 -0.38658399168 -0.38658399168 -0.38658399168    6[1-(0),1-(0),1-(0),6-(1,6,6)]
   314  10.8288273714  10.8288273714  10.8288273714    6[6-(6,6),8-(58),8-(58)]
   315  11.7301034591  11.7301034591  11.7301034591    6[6-(1,6),6-(1,6),6-(8,8)]
   316  12.9897270084  12.9897270084  12.9897270084    6[1-(0),6-(6,6),6-(6,6)]
   317   13.901288526   13.901288526   13.901288526    6[6-(1,6),6-(1,6,6),6-(6,7)]
   318  13.3995536116  13.3995536116  13.3995536116    6[6-(6,6),6-(6,6),7-(6,6)]
   319  12.1545968578  12.1545968578  12.1545968578    6[6-(1,6),6-(1,6,6),6-(6,7)]
   320  11.2977551792  11.2977551792  11.2977551792    6[1-(0),6-(6,6),6-(6,6)]
   321  0.21104847216  0.21104847216  0.21104847216    6[1-(0),6-(1,7),7-(6,6)]
   322 -0.32028675112 -0.32028675112 -0.32028675112    6[1-(0),7-(6,6),7-(6,6)]
   323  0.87503227016  0.87503227016  0.87503227016    6[1-(0),6-(1,7),7-(6,6)]
   324  1.13787249544  1.13787249544  1.13787249544    6[6-(6,6),6-(6,6),7-(6,6)]
   325  0.47468789816  0.47468789816  0.47468789816    6[6-(1,6),6-(1,6,6),6-(6,7)]
   326  1.05259536496  1.05259536496  1.05259536496    6[1-(0),6-(6,6),6-(6,6)]
   327  2.20346978768  2.20346978768  2.20346978768    6[6-(1,6),6-(1,6),6-(8,8)]
   328   2.7972519436   2.7972519436   2.7972519436    6[1-(0),6-(6,6),6-(6,6)]
   329  2.28609669288  2.28609669288  2.28609669288    6[6-(1,6),6-(1,6,6),6-(6,7)]
   330  2.75014655104  2.75014655104  2.75014655104    6[6-(6,6),8-(58),8-(58)]
   331  11.6660340354  11.6660340354  11.6660340354    6[1-(0),6-(1,1,1),6-(1,1,1),6-(6,6)]
   332  10.9939408264  10.9939408264  10.9939408264    6[1-(0),1-(0),1-(0),6-(1,6,6)]
   333  10.7592398193  10.7592398193  10.7592398193    6[1-(0),1-(0),1-(0),6-(1,6,6)]
   334  0.40081753272  0.40081753272  0.40081753272    6[1-(0),6-(1,1,1),6-(1,1,1),6-(6,6)]
   335  1.11083023584  1.11083023584  1.11083023584    6[1-(0),1-(0),1-(0),6-(1,6,6)]
   336  0.31409083352  0.31409083352  0.31409083352    6[1-(0),1-(0),1-(0),6-(1,6,6)]
   337  2.95938132232  2.95938132232  2.95938132232    6[1-(0),6-(1,1,1),6-(1,1,1),6-(6,6)]
   338  4.42770449488  4.42770449488  4.42770449488    6[1-(0),1-(0),1-(0),6-(1,6,6)]
   339  2.86427849416  2.86427849416  2.86427849416    6[1-(0),1-(0),1-(0),6-(1,6,6)]
   340 -0.78159554064 -0.78159554064 -0.78159554064    6[1-(0),6-(1,1,1),6-(1,1,1),6-(6,6)]
   341 -0.62325448256 -0.62325448256 -0.62325448256    6[1-(0),1-(0),1-(0),6-(1,6,6)]
   342  12.9134615213  12.9134615213  12.9134615213    6[1-(0),1-(0),1-(0),6-(1,6,6)]
   343  5.88169367736  5.88169367736  5.88169367736    6[6-(6,6),8-(58),8-(58,58)]
   344   6.1103740676   6.1103740676   6.1103740676    6[6-(1,6),6-(1,6),6-(8,8)]
   345  5.02370142816  5.02370142816  5.02370142816    6[1-(0),6-(6,6),6-(6,6)]
   346  5.23185047592  5.23185047592  5.23185047592    6[6-(1,6),6-(1,6,6),6-(6,7)]
   347  6.53638559304  6.53638559304  6.53638559304    6[6-(6,6),6-(6,6),7-(6,6)]
   348  7.61167260488  7.61167260488  7.61167260488    6[6-(1,6),6-(1,6,6),6-(6,7)]
   349  7.38520479848  7.38520479848  7.38520479848    6[1-(0),6-(6,6),6-(6,6)]
   350  7.15287710928  7.15287710928  7.15287710928    6[1-(0),6-(1,7),7-(6,6)]
   351   7.2208013204   7.2208013204   7.2208013204    6[1-(0),6-(1,7),7-(6,6)]
   352   6.5314925028   6.5314925028   6.5314925028    6[1-(0),7-(6,6),7-(6,6)]
   353  6.69823244688  6.69823244688  6.69823244688    6[6-(6,6),6-(6,6),7-(6,6)]
   354   5.4968196788   5.4968196788   5.4968196788    6[6-(1,6),6-(1,6,6),6-(6,7)]
   355  5.41655257056  5.41655257056  5.41655257056    6[1-(0),6-(6,6),6-(6,6)]
   356  6.44188837752  6.44188837752  6.44188837752    6[6-(1,6),6-(1,6),6-(8,8)]
   357  7.62348768352  7.62348768352  7.62348768352    6[1-(0),6-(6,6),6-(6,6)]
   358  7.78683809752  7.78683809752  7.78683809752    6[6-(1,6),6-(1,6,6),6-(6,7)]
   359    6.269124198    6.269124198    6.269124198    6[6-(6,6),8-(58),8-(58)]
   360  4.03467747784  4.03467747784  4.03467747784    6[1-(0),6-(1,1,1),6-(1,1,1),6-(6,6)]
   361  3.23834048464  3.23834048464  3.23834048464    6[1-(0),1-(0),1-(0),6-(1,6,6)]
   362  3.12092213552  3.12092213552  3.12092213552    6[1-(0),1-(0),1-(0),6-(1,6,6)]
   363  8.98776742312  8.98776742312  8.98776742312    6[1-(0),6-(1,1,1),6-(1,1,1),6-(6,6)]
   364  9.30592614992  9.30592614992  9.30592614992    6[1-(0),1-(0),1-(0),6-(1,6,6)]
   365  10.0346205036  10.0346205036  10.0346205036    6[1-(0),1-(0),1-(0),6-(1,6,6)]
   366   4.3168487684   4.3168487684   4.3168487684    6[1-(0),6-(1,1,1),6-(1,1,1),6-(6,6)]
   367   3.1282402492   3.1282402492   3.1282402492    6[1-(0),1-(0),1-(0),6-(1,6,6)]
   368  3.97446788504  3.97446788504  3.97446788504    6[1-(0),1-(0),1-(0),6-(1,6,6)]
   369  9.08620217136  9.08620217136  9.08620217136    6[1-(0),6-(1,1,1),6-(1,1,1),6-(6,6)]
   370  9.32195167072  9.32195167072  9.32195167072    6[1-(0),1-(0),1-(0),6-(1,6,6)]
   371  10.2854115917  10.2854115917  10.2854115917    6[1-(0),1-(0),1-(0),6-(1,6,6)]
   372  2.38278182864  2.38278182864  2.38278182864    6[6-(6,6),8-(58),8-(58)]
   373  1.48150574088  1.48150574088  1.48150574088    6[6-(1,6),6-(1,6),6-(8,8)]
   374   0.2218821916   0.2218821916   0.2218821916    6[1-(0),6-(6,6),6-(6,6)]
   375   -0.689679326   -0.689679326   -0.689679326    6[6-(1,6),6-(1,6,6),6-(6,7)]
   376  -0.1879444116  -0.1879444116  -0.1879444116    6[6-(6,6),6-(6,6),7-(6,6)]
   377  1.05701234224  1.05701234224  1.05701234224    6[6-(1,6),6-(1,6,6),6-(6,7)]
   378   1.9138540208   1.9138540208   1.9138540208    6[1-(0),6-(6,6),6-(6,6)]
   379  13.0005607278  13.0005607278  13.0005607278    6[1-(0),6-(1,7),7-(6,6)]
   380  13.5318959511  13.5318959511  13.5318959511    6[1-(0),7-(6,6),7-(6,6)]
   381  12.3365769298  12.3365769298  12.3365769298    6[1-(0),6-(1,7),7-(6,6)]
   382  12.0737367046  12.0737367046  12.0737367046    6[6-(6,6),6-(6,6),7-(6,6)]
   383  12.7369213018  12.7369213018  12.7369213018    6[6-(1,6),6-(1,6,6),6-(6,7)]
   384   12.159013835   12.159013835   12.159013835    6[1-(0),6-(6,6),6-(6,6)]
   385  11.0081394123  11.0081394123  11.0081394123    6[6-(1,6),6-(1,6),6-(8,8)]
   386  10.4143572564  10.4143572564  10.4143572564    6[1-(0),6-(6,6),6-(6,6)]
   387  10.9255125071  10.9255125071  10.9255125071    6[6-(1,6),6-(1,6,6),6-(6,7)]
   388   10.461462649   10.461462649   10.461462649    6[6-(6,6),8-(58),8-(58)]
   389  1.54557516464  1.54557516464  1.54557516464    6[1-(0),6-(1,1,1),6-(1,1,1),6-(6,6)]
   390   2.2176683736   2.2176683736   2.2176683736    6[1-(0),1-(0),1-(0),6-(1,6,6)]
   391  2.45236938072  2.45236938072  2.45236938072    6[1-(0),1-(0),1-(0),6-(1,6,6)]
   392  12.8107916673  12.8107916673  12.8107916673    6[1-(0),6-(1,1,1),6-(1,1,1),6-(6,6)]
   393  12.1007789642  12.1007789642  12.1007789642    6[1-(0),1-(0),1-(0),6-(1,6,6)]
   394  12.8975183665  12.8975183665  12.8975183665    6[1-(0),1-(0),1-(0),6-(1,6,6)]
   395  10.2522278777  10.2522278777  10.2522278777    6[1-(0),6-(1,1,1),6-(1,1,1),6-(6,6)]
   396  8.78390470512  8.78390470512  8.78390470512    6[1-(0),1-(0),1-(0),6-(1,6,6)]
   397  10.3473307058  10.3473307058  10.3473307058    6[1-(0),1-(0),1-(0),6-(1,6,6)]
   398  13.9932047406  13.9932047406  13.9932047406    6[1-(0),6-(1,1,1),6-(1,1,1),6-(6,6)]
   399  10.5220820826  10.5220820826  10.5220820826    6[1-(0),1-(0),1-(0),6-(1,6,6)]
   400  0.29814767872  0.29814767872  0.29814767872    6[1-(0),1-(0),1-(0),6-(1,6,6)]
   401  7.53808447736  7.53808447736  7.53808447736    6[6-(6,6),8-(58),8-(58,58)]
   402   7.7667648676   7.7667648676   7.7667648676    6[6-(1,6),6-(1,6),6-(8,8)]
   403  6.68009222816  6.68009222816  6.68009222816    6[1-(0),6-(6,6),6-(6,6)]
   404  6.88824127592  6.88824127592  6.88824127592    6[6-(1,6),6-(1,6,6),6-(6,7)]
   405  8.19277639304  8.19277639304  8.19277639304    6[6-(6,6),6-(6,6),7-(6,6)]
   406  9.26806340488  9.26806340488  9.26806340488    6[6-(1,6),6-(1,6,6),6-(6,7)]
   407  9.04159559848  9.04159559848  9.04159559848    6[1-(0),6-(6,6),6-(6,6)]
   408  8.80926790928  8.80926790928  8.80926790928    6[1-(0),6-(1,7),7-(6,6)]
   409   8.8771921204   8.8771921204   8.8771921204    6[1-(0),6-(1,7),7-(6,6)]
   410   8.1878833028   8.1878833028   8.1878833028    6[1-(0),7-(6,6),7-(6,6)]
   411  8.35462324688  8.35462324688  8.35462324688    6[6-(6,6),6-(6,6),7-(6,6)]
   412   7.1532104788   7.1532104788   7.1532104788    6[6-(1,6),6-(1,6,6),6-(6,7)]
   413  7.07294337056  7.07294337056  7.07294337056    6[1-(0),6-(6,6),6-(6,6)]
   414  8.09827917752  8.09827917752  8.09827917752    6[6-(1,6),6-(1,6),6-(8,8)]
   415  9.27987848352  9.27987848352  9.27987848352    6[1-(0),6-(6,6),6-(6,6)]
   416  9.44322889752  9.44322889752  9.44322889752    6[6-(1,6),6-(1,6,6),6-(6,7)]
   417    7.925514998    7.925514998    7.925514998    6[6-(6,6),8-(58),8-(58)]
   418  5.69106827784  5.69106827784  5.69106827784    6[1-(0),6-(1,1,1),6-(1,1,1),6-(6,6)]
   419  4.89473128464  4.89473128464  4.89473128464    6[1-(0),1-(0),1-(0),6-(1,6,6)]
   420  4.77731293552  4.77731293552  4.77731293552    6[1-(0),1-(0),1-(0),6-(1,6,6)]
   421  10.6441582231  10.6441582231  10.6441582231    6[1-(0),6-(1,1,1),6-(1,1,1),6-(6,6)]
   422  10.9623169499  10.9623169499  10.9623169499    6[1-(0),1-(0),1-(0),6-(1,6,6)]
   423  11.6910113036  11.6910113036  11.6910113036    6[1-(0),1-(0),1-(0),6-(1,6,6)]
   424   5.9732395684   5.9732395684   5.9732395684    6[1-(0),6-(1,1,1),6-(1,1,1),6-(6,6)]
   425   4.7846310492   4.7846310492   4.7846310492    6[1-(0),1-(0),1-(0),6-(1,6,6)]
   426  2.31807708504  2.31807708504  2.31807708504    6[1-(0),1-(0),1-(0),6-(1,6,6)]
   427  10.7425929714  10.7425929714  10.7425929714    6[1-(0),6-(1,1,1),6-(1,1,1),6-(6,6)]
   428  10.9783424707  10.9783424707  10.9783424707    6[1-(0),1-(0),1-(0),6-(1,6,6)]
   429  11.9418023917  11.9418023917  11.9418023917    6[1-(0),1-(0),1-(0),6-(1,6,6)]
   430  0.72639102864  0.72639102864  0.72639102864    6[6-(6,6),8-(58),8-(58)]
   431 -0.17488505912 -0.17488505912 -0.17488505912    6[6-(1,6),6-(1,6),6-(8,8)]
   432  -1.4345086084  -1.4345086084  -1.4345086084    6[1-(0),6-(6,6),6-(6,6)]
   433   -2.346070126   -2.346070126   -2.346070126    6[6-(1,6),6-(1,6,6),6-(6,7)]
   434  -1.8443352116  -1.8443352116  -1.8443352116    6[6-(6,6),6-(6,6),7-(6,6)]
   435 -0.59937845776 -0.59937845776 -0.59937845776    6[6-(1,6),6-(1,6,6),6-(6,7)]
   436   0.2574632208   0.2574632208   0.2574632208    6[1-(0),6-(6,6),6-(6,6)]
   437  11.3441699278  11.3441699278  11.3441699278    6[1-(0),6-(1,7),7-(6,6)]
   438  11.8755051511  11.8755051511  11.8755051511    6[1-(0),7-(6,6),7-(6,6)]
   439  10.6801861298  10.6801861298  10.6801861298    6[1-(0),6-(1,7),7-(6,6)]
   440  10.4173459046  10.4173459046  10.4173459046    6[6-(6,6),6-(6,6),7-(6,6)]
   441  11.0805305018  11.0805305018  11.0805305018    6[6-(1,6),6-(1,6,6),6-(6,7)]
   442   10.502623035   10.502623035   10.502623035    6[1-(0),6-(6,6),6-(6,6)]
   443  9.35174861232  9.35174861232  9.35174861232    6[6-(1,6),6-(1,6),6-(8,8)]
   444   8.7579664564   8.7579664564   8.7579664564    6[1-(0),6-(6,6),6-(6,6)]
   445  9.26912170712  9.26912170712  9.26912170712    6[6-(1,6),6-(1,6,6),6-(6,7)]
   446  8.80507184896  8.80507184896  8.80507184896    6[6-(6,6),8-(58),8-(58)]
   447 -0.11081563536 -0.11081563536 -0.11081563536    6[1-(0),6-(1,1,1),6-(1,1,1),6-(6,6)]
   448   0.5612775736   0.5612775736   0.5612775736    6[1-(0),1-(0),1-(0),6-(1,6,6)]
   449  0.79597858072  0.79597858072  0.79597858072    6[1-(0),1-(0),1-(0),6-(1,6,6)]
   450  11.1544008673  11.1544008673  11.1544008673    6[1-(0),6-(1,1,1),6-(1,1,1),6-(6,6)]
   451  10.4443881642  10.4443881642  10.4443881642    6[1-(0),1-(0),1-(0),6-(1,6,6)]
   452  11.2411275665  11.2411275665  11.2411275665    6[1-(0),1-(0),1-(0),6-(1,6,6)]
   453  8.59583707768  8.59583707768  8.59583707768    6[1-(0),6-(1,1,1),6-(1,1,1),6-(6,6)]
   454  7.12751390512  7.12751390512  7.12751390512    6[1-(0),1-(0),1-(0),6-(1,6,6)]
   455  8.69093990584  8.69093990584  8.69093990584    6[1-(0),1-(0),1-(0),6-(1,6,6)]
   456  12.3368139406  12.3368139406  12.3368139406    6[1-(0),6-(1,1,1),6-(1,1,1),6-(6,6)]
   457  12.1784728826  12.1784728826  12.1784728826    6[1-(0),1-(0),1-(0),6-(1,6,6)]
   458 -1.35824312128 -1.35824312128 -1.35824312128    6[1-(0),1-(0),1-(0),6-(1,6,6)]
   459  5.67352472264  5.67352472264  5.67352472264    6[6-(6,6),8-(58),8-(58,58)]
   460   5.4448443324   5.4448443324   5.4448443324    6[6-(1,6),6-(1,6),6-(8,8)]
   461  6.53151697184  6.53151697184  6.53151697184    6[1-(0),6-(6,6),6-(6,6)]
   462  6.32336792408  6.32336792408  6.32336792408    6[6-(1,6),6-(1,6,6),6-(6,7)]
   463  5.01883280696  5.01883280696  5.01883280696    6[6-(6,6),6-(6,6),7-(6,6)]
   464  3.94354579512  3.94354579512  3.94354579512    6[6-(1,6),6-(1,6,6),6-(6,7)]
   465  4.17001360152  4.17001360152  4.17001360152    6[1-(0),6-(6,6),6-(6,6)]
   466  4.40234129072  4.40234129072  4.40234129072    6[1-(0),6-(1,7),7-(6,6)]
   467   4.3344170796   4.3344170796   4.3344170796    6[1-(0),6-(1,7),7-(6,6)]
   468   5.0237258972   5.0237258972   5.0237258972    6[1-(0),7-(6,6),7-(6,6)]
   469  4.85698595312  4.85698595312  4.85698595312    6[6-(6,6),6-(6,6),7-(6,6)]
   470   6.0583987212   6.0583987212   6.0583987212    6[6-(1,6),6-(1,6,6),6-(6,7)]
   471  6.13866582944  6.13866582944  6.13866582944    6[1-(0),6-(6,6),6-(6,6)]
   472  5.11333002248  5.11333002248  5.11333002248    6[6-(1,6),6-(1,6),6-(8,8)]
   473  3.93173071648  3.93173071648  3.93173071648    6[1-(0),6-(6,6),6-(6,6)]
   474  3.76838030248  3.76838030248  3.76838030248    6[6-(1,6),6-(1,6,6),6-(6,7)]
   475    5.286094202    5.286094202    5.286094202    6[6-(6,6),8-(58),8-(58)]
   476  7.52054092216  7.52054092216  7.52054092216    6[1-(0),6-(1,1,1),6-(1,1,1),6-(6,6)]
   477  8.31687791536  8.31687791536  8.31687791536    6[1-(0),1-(0),1-(0),6-(1,6,6)]
   478  8.43429626448  8.43429626448  8.43429626448    6[1-(0),1-(0),1-(0),6-(1,6,6)]
   479  2.56745097688  2.56745097688  2.56745097688    6[1-(0),6-(1,1,1),6-(1,1,1),6-(6,6)]
   480  2.24929225008  2.24929225008  2.24929225008    6[1-(0),1-(0),1-(0),6-(1,6,6)]
   481   1.5205978964   1.5205978964   1.5205978964    6[1-(0),1-(0),1-(0),6-(1,6,6)]
   482   7.2383696316   7.2383696316   7.2383696316    6[1-(0),6-(1,1,1),6-(1,1,1),6-(6,6)]
   483   8.4269781508   8.4269781508   8.4269781508    6[1-(0),1-(0),1-(0),6-(1,6,6)]
   484  7.58075051496  7.58075051496  7.58075051496    6[1-(0),1-(0),1-(0),6-(1,6,6)]
   485  2.46901622864  2.46901622864  2.46901622864    6[1-(0),6-(1,1,1),6-(1,1,1),6-(6,6)]
   486  2.23326672928  2.23326672928  2.23326672928    6[1-(0),1-(0),1-(0),6-(1,6,6)]
   487  1.26980680832  1.26980680832  1.26980680832    6[1-(0),1-(0),1-(0),6-(1,6,6)]
   488  9.17243657136  9.17243657136  9.17243657136    6[6-(6,6),8-(58),8-(58)]
   489  10.0737126591  10.0737126591  10.0737126591    6[6-(1,6),6-(1,6),6-(8,8)]
   490  11.3333362084  11.3333362084  11.3333362084    6[1-(0),6-(6,6),6-(6,6)]
   491   12.244897726   12.244897726   12.244897726    6[6-(1,6),6-(1,6,6),6-(6,7)]
   492  11.7431628116  11.7431628116  11.7431628116    6[6-(6,6),6-(6,6),7-(6,6)]
   493  10.4982060578  10.4982060578  10.4982060578    6[6-(1,6),6-(1,6,6),6-(6,7)]
   494   9.6413643792   9.6413643792   9.6413643792    6[1-(0),6-(6,6),6-(6,6)]
   495 -1.44534232784 -1.44534232784 -1.44534232784    6[1-(0),6-(1,7),7-(6,6)]
   496 -1.97667755112 -1.97667755112 -1.97667755112    6[1-(0),7-(6,6),7-(6,6)]
   497 -0.78135852984 -0.78135852984 -0.78135852984    6[1-(0),6-(1,7),7-(6,6)]
   498 -0.51851830456 -0.51851830456 -0.51851830456    6[6-(6,6),6-(6,6),7-(6,6)]
   499 -1.18170290184 -1.18170290184 -1.18170290184    6[6-(1,6),6-(1,6,6),6-(6,7)]
   500 -0.60379543504 -0.60379543504 -0.60379543504    6[1-(0),6-(6,6),6-(6,6)]
   501  0.54707898768  0.54707898768  0.54707898768    6[6-(1,6),6-(1,6),6-(8,8)]
   502   1.1408611436   1.1408611436   1.1408611436    6[1-(0),6-(6,6),6-(6,6)]
   503  0.62970589288  0.62970589288  0.62970589288    6[6-(1,6),6-(1,6,6),6-(6,7)]
   504  1.09375575104  1.09375575104  1.09375575104    6[6-(6,6),8-(58),8-(58)]
   505  10.0096432354  10.0096432354  10.0096432354    6[1-(0),6-(1,1,1),6-(1,1,1),6-(6,6)]
   506   9.3375500264   9.3375500264   9.3375500264    6[1-(0),1-(0),1-(0),6-(1,6,6)]
   507  9.10284901928  9.10284901928  9.10284901928    6[1-(0),1-(0),1-(0),6-(1,6,6)]
   508 -1.25557326728 -1.25557326728 -1.25557326728    6[1-(0),6-(1,1,1),6-(1,1,1),6-(6,6)]
   509 -0.54556056416 -0.54556056416 -0.54556056416    6[1-(0),1-(0),1-(0),6-(1,6,6)]
   510 -1.34229996648 -1.34229996648 -1.34229996648    6[1-(0),1-(0),1-(0),6-(1,6,6)]
   511  1.30299052232  1.30299052232  1.30299052232    6[1-(0),6-(1,1,1),6-(1,1,1),6-(6,6)]
   512  2.77131369488  2.77131369488  2.77131369488    6[1-(0),1-(0),1-(0),6-(1,6,6)]
   513  1.20788769416  1.20788769416  1.20788769416    6[1-(0),1-(0),1-(0),6-(1,6,6)]
   514 -2.43798634064 -2.43798634064 -2.43798634064    6[1-(0),6-(1,1,1),6-(1,1,1),6-(6,6)]
   515  1.03313631744  1.03313631744  1.03313631744    6[1-(0),1-(0),1-(0),6-(1,6,6)]
   516  11.2570707213  11.2570707213  11.2570707213    6[1-(0),1-(0),1-(0),6-(1,6,6)]
   517  3.17312839368  3.17312839368  3.17312839368    7[6-(1,6),6-(1,7),6-(6,6)]
   518  3.07178822416  3.07178822416  3.07178822416    7[6-(1,6),6-(1,7),6-(6,6)]
   519  0.55785518952  0.55785518952  0.55785518952    7[6-(1,6),6-(1,7),6-(6,6)]
   520  -0.5425651604  -0.5425651604  -0.5425651604    7[6-(1,6),6-(1,7),6-(6,6)]
   521  6.72569920632  6.72569920632  6.72569920632    7[6-(1,6),6-(1,7),6-(6,6)]
   522  6.82703937584  6.82703937584  6.82703937584    7[6-(1,6),6-(1,7),6-(6,6)]
   523  12.6537540105  12.6537540105  12.6537540105    7[6-(1,6),6-(1,7),6-(6,6)]
   524  13.7541743604  13.7541743604  13.7541743604    7[6-(1,6),6-(1,7),6-(6,6)]
   525  8.38209000632  8.38209000632  8.38209000632    7[6-(1,6),6-(1,7),6-(6,6)]
   526  8.48343017584  8.48343017584  8.48343017584    7[6-(1,6),6-(1,7),6-(6,6)]
   527  10.9973632105  10.9973632105  10.9973632105    7[6-(1,6),6-(1,7),6-(6,6)]
   528  12.0977835604  12.0977835604  12.0977835604    7[6-(1,6),6-(1,7),6-(6,6)]
   529  4.82951919368  4.82951919368  4.82951919368    7[6-(1,6),6-(1,7),6-(6,6)]
   530  4.72817902416  4.72817902416  4.72817902416    7[6-(1,6),6-(1,7),6-(6,6)]
   531 -1.09853561048 -1.09853561048 -1.09853561048    7[6-(1,6),6-(1,7),6-(6,6)]
   532  -2.1989559604  -2.1989559604  -2.1989559604    7[6-(1,6),6-(1,7),6-(6,6)]
   533  4.20632203416  4.20632203416  4.20632203416    7[8-(0),8-(0)]
   534  5.69250556584  5.69250556584  5.69250556584    7[8-(0),8-(0)]
   535  7.34889636584  7.34889636584  7.34889636584    7[8-(0),8-(0)]
   536  5.86271283416  5.86271283416  5.86271283416    7[8-(0)]
   537  2.99479971088  2.99479971088  2.99479971088    8[6-(6,8),58-(8,8,8,8,8,8,8,8)]
   538  5.18295109488  5.18295109488  5.18295109488    8[6-(6,8),58-(8,8,8,8,8,8,8,8),58-(8,8,8,8,8,8,8,8)]
   539  2.64070544792  2.64070544792  2.64070544792    8[6-(6,8),58-(8,8,8,8,8,8,8,8)]
   540   4.7596434068   4.7596434068   4.7596434068    8[6-(6,8),58-(8,8,8,8,8,8,8,8)]
   541   9.6566095508   9.6566095508   9.6566095508    8[6-(6,8),58-(8,8,8,8,8,8,8,8)]
   542  11.3169482674  11.3169482674  11.3169482674    8[6-(6,8),58-(8,8,8,8,8,8,8,8)]
   543   3.6846344404   3.6846344404   3.6846344404    8[6-(6,8),58-(8,8,8,8,8,8,8,8)]
   544  2.28504553536  2.28504553536  2.28504553536    8[6-(6,8),58-(8,8,8,8,8,8,8,8)]
   545  6.90402788912  6.90402788912  6.90402788912    8[6-(6,8),58-(8,8,8,8,8,8,8,8)]
   546  4.71587650512  4.71587650512  4.71587650512    8[6-(6,8),58-(8,8,8,8,8,8,8,8),58-(8,8,8,8,8,8,8,8)]
   547  7.25812215208  7.25812215208  7.25812215208    8[6-(6,8),58-(8,8,8,8,8,8,8,8)]
   548   5.1391841932   5.1391841932   5.1391841932    8[6-(6,8),58-(8,8,8,8,8,8,8,8)]
   549   3.5549996492   3.5549996492   3.5549996492    8[6-(6,8),58-(8,8,8,8,8,8,8,8)]
   550  1.89466093256  1.89466093256  1.89466093256    8[6-(6,8),58-(8,8,8,8,8,8,8,8)]
   551   9.5269747596   9.5269747596   9.5269747596    8[6-(6,8),58-(8,8,8,8,8,8,8,8)]
   552  10.9265636646  10.9265636646  10.9265636646    8[6-(6,8),58-(8,8,8,8,8,8,8,8)]
   553  8.56041868912  8.56041868912  8.56041868912    8[6-(6,8),58-(8,8,8,8,8,8,8,8)]
   554  6.37226730512  6.37226730512  6.37226730512    8[6-(6,8),58-(8,8,8,8,8,8,8,8),58-(8,8,8,8,8,8,8,8)]
   555  8.91451295208  8.91451295208  8.91451295208    8[6-(6,8),58-(8,8,8,8,8,8,8,8)]
   556   6.7955749932   6.7955749932   6.7955749932    8[6-(6,8),58-(8,8,8,8,8,8,8,8)]
   557   1.8986088492   1.8986088492   1.8986088492    8[6-(6,8),58-(8,8,8,8,8,8,8,8)]
   558  0.23827013256  0.23827013256  0.23827013256    8[6-(6,8),58-(8,8,8,8,8,8,8,8)]
   559   7.8705839596   7.8705839596   7.8705839596    8[6-(6,8),58-(8,8,8,8,8,8,8,8)]
   560  9.27017286464  9.27017286464  9.27017286464    8[6-(6,8),58-(8,8,8,8,8,8,8,8)]
   561  4.65119051088  4.65119051088  4.65119051088    8[6-(6,8),58-(8,8,8,8,8,8,8,8)]
   562  6.83934189488  6.83934189488  6.83934189488    8[6-(6,8),58-(8,8,8,8,8,8,8,8),58-(8,8,8,8,8,8,8,8)]
   563  4.29709624792  4.29709624792  4.29709624792    8[6-(6,8),58-(8,8,8,8,8,8,8,8)]
   564   6.4160342068   6.4160342068   6.4160342068    8[6-(6,8),58-(8,8,8,8,8,8,8,8)]
   565   8.0002187508   8.0002187508   8.0002187508    8[6-(6,8),58-(8,8,8,8,8,8,8,8)]
   566  9.66055746744  9.66055746744  9.66055746744    8[6-(6,8),58-(8,8,8,8,8,8,8,8)]
   567   2.0282436404   2.0282436404   2.0282436404    8[6-(6,8),58-(8,8,8,8,8,8,8,8)]
   568  0.62865473536  0.62865473536  0.62865473536    8[6-(6,8),58-(8,8,8,8,8,8,8,8)]
   569  3.43715841984  3.43715841984  3.43715841984    8[7-(8)]
   570  5.58119381816  5.58119381816  5.58119381816    8[7-(8)]
   571  6.46166918016  6.46166918016  6.46166918016    8[7-(8)]
   572  4.31763378184  4.31763378184  4.31763378184    8[7-(8)]
   573  8.11805998016  8.11805998016  8.11805998016    8[7-(8)]
   574  5.97402458184  5.97402458184  5.97402458184    8[7-(8)]
   575  5.09354921984  5.09354921984  5.09354921984    8[7-(0)]
