# Supplementary material for: A collection of forcefield precursors for metal–organic frameworks
Source: RSC Adv. 2019 Nov 13;9(63):36492–507. doi: 10.1039/c9ra07327b (PMC9075174; doi:10.1039/c9ra07327b)
Supplement: RA-009-C9RA07327B-s3207 [file RA-009-C9RA07327B-s3207.txt]

MALYOP_clean

15.4828    0.00000000    0.00000000
-3.71849737    22.04356601    0.00000000
0.0    0.0    24.962

     1  2.24763937354  2.24763937354  2.24763937354    58[6-(6,8,8),8-(6),8-(6),8-(6),8-(6),8-(6),8-(6),8-(6),8-(6,58),8-(6,58)]
     2  7.65741457146  7.65741457146  7.65741457146    58[6-(6,8,8),8-(6),8-(6),8-(6),8-(6),8-(6),8-(6),8-(6),8-(6,58),8-(6,58)]
     3  9.51666325646  9.51666325646  9.51666325646    58[6-(6,8,8),8-(6),8-(6),8-(6),8-(6),8-(6),8-(6),8-(6),8-(6,58),8-(6,58)]
     4  4.10688805854  4.10688805854  4.10688805854    58[6-(6,8),8-(6),8-(6),8-(6),8-(6),8-(6),8-(6),8-(6,58),8-(6,58)]
     5  12.5023467296  12.5023467296  12.5023467296    29[6-(7,7),17-(0)]
     6 -2.59729278459 -2.59729278459 -2.59729278459    29[6-(7,7),17-(0)]
     7-0.738044099589-0.738044099589-0.738044099589    29[6-(7,7),17-(0)]
     8  14.3615954146  14.3615954146  14.3615954146    29[6-(7,7),17-(0)]
     9  7.69051701182  7.69051701182  7.69051701182    1[6-(6,6)]
    10  3.83961693583  3.83961693583  3.83961693583    1[6-(6,6)]
    11  5.61744002401  5.61744002401  5.61744002401    1[6-(7,7)]
    12  4.66292189467  4.66292189467  4.66292189467    1[6-(6,7)]
    13  4.47860799744  4.47860799744  4.47860799744    1[6-(6,7)]
    14  7.21993086925  7.21993086925  7.21993086925    1[6-(6,6)]
    15  3.43409137039  3.43409137039  3.43409137039    1[6-(6,6)]
    16   7.5329423458   7.5329423458   7.5329423458    1[6-(6,6,6)]
    17  7.94444579318  7.94444579318  7.94444579318    1[6-(1,1,6)]
    18  9.31397108449  9.31397108449  9.31397108449    1[6-(1,1,6)]
    19  8.85009046433  8.85009046433  8.85009046433    1[6-(1,1,6)]
    20  9.37182981743  9.37182981743  9.37182981743    1[6-(1,1,6)]
    21  8.25576640461  8.25576640461  8.25576640461    1[6-(1,1,6)]
    22  9.33688363832  9.33688363832  9.33688363832    1[6-(1,1,6)]
    23  3.03798404351  3.03798404351  3.03798404351    1[6-(6,6,6)]
    24  1.54764629075  1.54764629075  1.54764629075    1[6-(1,1,6)]
    25  1.17582099722  1.17582099722  1.17582099722    1[6-(1,1,6)]
    26   2.1879353225   2.1879353225   2.1879353225    1[6-(1,1,6)]
    27   2.9335227866   2.9335227866   2.9335227866    1[6-(1,1,6)]
    28  3.34169158046  3.34169158046  3.34169158046    1[6-(1,1,6)]
    29  1.84118442653  1.84118442653  1.84118442653    1[6-(1,1,6)]
    30  7.30789449381  7.30789449381  7.30789449381    1[6-(6,6,6)]
    31  8.57422525841  8.57422525841  8.57422525841    1[6-(1,1,6)]
    32  7.20090270864  7.20090270864  7.20090270864    1[6-(1,1,6)]
    33  8.42678830918  8.42678830918  8.42678830918    1[6-(1,1,6)]
    34  9.11485901592  9.11485901592  9.11485901592    1[6-(1,1,6)]
    35  8.38546568943  8.38546568943  8.38546568943    1[6-(1,1,6)]
    36  9.40749525254  9.40749525254  9.40749525254    1[6-(1,1,6)]
    37  2.73887540258  2.73887540258  2.73887540258    1[6-(6,6,6)]
    38  1.90404921006  1.90404921006  1.90404921006    1[6-(1,1,6)]
    39  3.44928696769  3.44928696769  3.44928696769    1[6-(1,1,6)]
    40  2.45540165317  2.45540165317  2.45540165317    1[6-(1,1,6)]
    41   1.4945095709   1.4945095709   1.4945095709    1[6-(1,1,6)]
    42  1.82143542191  1.82143542191  1.82143542191    1[6-(1,1,6)]
    43 0.775307823572 0.775307823572 0.775307823572    1[6-(1,1,6)]
    44  11.5757141653  11.5757141653  11.5757141653    1[6-(6,6)]
    45   8.7015891075   8.7015891075   8.7015891075    1[6-(6,6)]
    46 -2.31414426346 -2.31414426346 -2.31414426346    1[6-(6,7)]
    47-0.771512396963-0.771512396963-0.771512396963    1[6-(6,7)]
    48  1.55275485762  1.55275485762  1.55275485762    1[6-(6,6)]
    49 -1.31344615706 -1.31344615706 -1.31344615706    1[6-(6,6)]
    50 -1.53439618799 -1.53439618799 -1.53439618799    1[6-(6,6,6)]
    51  13.0279924317  13.0279924317  13.0279924317    1[6-(1,1,6)]
    52-0.949425177033-0.949425177033-0.949425177033    1[6-(1,1,6)]
    53 -2.07733459656 -2.07733459656 -2.07733459656    1[6-(1,1,6)]
    54 -1.52003912108 -1.52003912108 -1.52003912108    1[6-(1,1,6)]
    55-0.232524915575-0.232524915575-0.232524915575    1[6-(1,1,6)]
    56 -0.84671045784 -0.84671045784 -0.84671045784    1[6-(1,1,6)]
    57  10.5439099063  10.5439099063  10.5439099063    1[6-(6,6,6)]
    58  9.72609035026  9.72609035026  9.72609035026    1[6-(1,1,6)]
    59  8.76428799518  8.76428799518  8.76428799518    1[6-(1,1,6)]
    60  8.37070847582  8.37070847582  8.37070847582    1[6-(1,1,6)]
    61  8.05954719682  8.05954719682  8.05954719682    1[6-(1,1,6)]
    62  8.62796715751  8.62796715751  8.62796715751    1[6-(1,1,6)]
    63  9.28795042099  9.28795042099  9.28795042099    1[6-(1,1,6)]
    64 0.247510006385 0.247510006385 0.247510006385    1[6-(6,6,6)]
    65   2.7771578124   2.7771578124   2.7771578124    1[6-(1,1,6)]
    66  2.62960860746  2.62960860746  2.62960860746    1[6-(1,1,6)]
    67  2.30614528025  2.30614528025  2.30614528025    1[6-(1,1,6)]
    68-0.092825745886-0.092825745886-0.092825745886    1[6-(1,1,6)]
    69 0.790333671532 0.790333671532 0.790333671532    1[6-(1,1,6)]
    70  1.47025423569  1.47025423569  1.47025423569    1[6-(1,1,6)]
    71 -3.12900622412 -3.12900622412 -3.12900622412    1[6-(6,6,6)]
    72  1.39265760335  1.39265760335  1.39265760335    1[6-(1,1,6)]
    73  2.03331961759  2.03331961759  2.03331961759    1[6-(1,1,6)]
    74 0.512369101775 0.512369101775 0.512369101775    1[6-(1,1,6)]
    75  11.1990849216  11.1990849216  11.1990849216    1[6-(1,1,6)]
    76  10.8488441154  10.8488441154  10.8488441154    1[6-(1,1,6)]
    77  11.8949746567  11.8949746567  11.8949746567    1[6-(1,1,6)]
    78  5.93303430318  5.93303430318  5.93303430318    1[6-(6,6)]
    79  9.78393437917  9.78393437917  9.78393437917    1[6-(6,6)]
    80  8.00611129099  8.00611129099  8.00611129099    1[6-(7,7)]
    81  8.96062942033  8.96062942033  8.96062942033    1[6-(6,7)]
    82  9.14494331755  9.14494331755  9.14494331755    1[6-(6,7)]
    83  6.40362044575  6.40362044575  6.40362044575    1[6-(6,6)]
    84  10.1894599446  10.1894599446  10.1894599446    1[6-(6,6)]
    85   6.0906089692   6.0906089692   6.0906089692    1[6-(6,6,6)]
    86  5.67910552182  5.67910552182  5.67910552182    1[6-(1,1,6)]
    87  4.30958023051  4.30958023051  4.30958023051    1[6-(1,1,6)]
    88  4.77346085067  4.77346085067  4.77346085067    1[6-(1,1,6)]
    89  4.25172149757  4.25172149757  4.25172149757    1[6-(1,1,6)]
    90  5.36778491039  5.36778491039  5.36778491039    1[6-(1,1,6)]
    91  4.28666767668  4.28666767668  4.28666767668    1[6-(1,1,6)]
    92  10.5855672715  10.5855672715  10.5855672715    1[6-(6,6,6)]
    93  12.0759050243  12.0759050243  12.0759050243    1[6-(1,1,6)]
    94  12.4477303178  12.4477303178  12.4477303178    1[6-(1,1,6)]
    95  11.4356159925  11.4356159925  11.4356159925    1[6-(1,1,6)]
    96  10.6900285284  10.6900285284  10.6900285284    1[6-(1,1,6)]
    97  10.2818597345  10.2818597345  10.2818597345    1[6-(1,1,6)]
    98  11.7823668885  11.7823668885  11.7823668885    1[6-(1,1,6)]
    99  6.31565682119  6.31565682119  6.31565682119    1[6-(6,6,6)]
   100  1.33082868659  1.33082868659  1.33082868659    1[6-(1,1,6)]
   101  2.70415123636  2.70415123636  2.70415123636    1[6-(1,1,6)]
   102  1.47826563582  1.47826563582  1.47826563582    1[6-(1,1,6)]
   103  4.50869229908  4.50869229908  4.50869229908    1[6-(1,1,6)]
   104  5.23808562557  5.23808562557  5.23808562557    1[6-(1,1,6)]
   105  4.21605606246  4.21605606246  4.21605606246    1[6-(1,1,6)]
   106  10.8846759124  10.8846759124  10.8846759124    1[6-(6,6,6)]
   107  11.7195021049  11.7195021049  11.7195021049    1[6-(1,1,6)]
   108  10.1742643473  10.1742643473  10.1742643473    1[6-(1,1,6)]
   109  11.1681496618  11.1681496618  11.1681496618    1[6-(1,1,6)]
   110  12.1290417441  12.1290417441  12.1290417441    1[6-(1,1,6)]
   111  11.8021158931  11.8021158931  11.8021158931    1[6-(1,1,6)]
   112  12.8482434914  12.8482434914  12.8482434914    1[6-(1,1,6)]
   113 -1.67066022033 -1.67066022033 -1.67066022033    1[6-(6,6)]
   114   1.2034648375   1.2034648375   1.2034648375    1[6-(6,6)]
   115  12.2191982085  12.2191982085  12.2191982085    1[6-(6,7)]
   116   10.676566342   10.676566342   10.676566342    1[6-(6,7)]
   117  8.35229908738  8.35229908738  8.35229908738    1[6-(6,6)]
   118  11.2185001021  11.2185001021  11.2185001021    1[6-(6,6)]
   119   11.439450133   11.439450133   11.439450133    1[6-(6,6,6)]
   120 -3.12293848668 -3.12293848668 -3.12293848668    1[6-(1,1,6)]
   121   10.854479122   10.854479122   10.854479122    1[6-(1,1,6)]
   122  11.9823885416  11.9823885416  11.9823885416    1[6-(1,1,6)]
   123  11.4250930661  11.4250930661  11.4250930661    1[6-(1,1,6)]
   124  10.1375788606  10.1375788606  10.1375788606    1[6-(1,1,6)]
   125  10.7517644028  10.7517644028  10.7517644028    1[6-(1,1,6)]
   126-0.638855961253-0.638855961253-0.638855961253    1[6-(6,6,6)]
   127 0.178963594736 0.178963594736 0.178963594736    1[6-(1,1,6)]
   128  1.14076594982  1.14076594982  1.14076594982    1[6-(1,1,6)]
   129  1.53434546918  1.53434546918  1.53434546918    1[6-(1,1,6)]
   130  1.84550674818  1.84550674818  1.84550674818    1[6-(1,1,6)]
   131  1.27708678749  1.27708678749  1.27708678749    1[6-(1,1,6)]
   132 0.617103524007 0.617103524007 0.617103524007    1[6-(1,1,6)]
   133  9.65754393861  9.65754393861  9.65754393861    1[6-(6,6,6)]
   134   7.1278961326   7.1278961326   7.1278961326    1[6-(1,1,6)]
   135  7.27544533754  7.27544533754  7.27544533754    1[6-(1,1,6)]
   136  7.59890866475  7.59890866475  7.59890866475    1[6-(1,1,6)]
   137  9.99787969089  9.99787969089  9.99787969089    1[6-(1,1,6)]
   138  9.11472027347  9.11472027347  9.11472027347    1[6-(1,1,6)]
   139  8.43479970931  8.43479970931  8.43479970931    1[6-(1,1,6)]
   140  13.0340601691  13.0340601691  13.0340601691    1[6-(6,6,6)]
   141  12.2308937116  12.2308937116  12.2308937116    1[6-(1,1,6)]
   142  11.5902316974  11.5902316974  11.5902316974    1[6-(1,1,6)]
   143  13.1111822132  13.1111822132  13.1111822132    1[6-(1,1,6)]
   144  -1.2940309766  -1.2940309766  -1.2940309766    1[6-(1,1,6)]
   145 -0.94379017038 -0.94379017038 -0.94379017038    1[6-(1,1,6)]
   146 -1.98992071169 -1.98992071169 -1.98992071169    1[6-(1,1,6)]
   147  4.07378561818  4.07378561818  4.07378561818    1[6-(6,6)]
   148  7.92468569417  7.92468569417  7.92468569417    1[6-(6,6)]
   149  6.14686260599  6.14686260599  6.14686260599    1[6-(7,7)]
   150  7.10138073533  7.10138073533  7.10138073533    1[6-(6,7)]
   151  7.28569463255  7.28569463255  7.28569463255    1[6-(6,7)]
   152  4.54437176075  4.54437176075  4.54437176075    1[6-(6,6)]
   153  8.33021125961  8.33021125961  8.33021125961    1[6-(6,6)]
   154   4.2313602842   4.2313602842   4.2313602842    1[6-(6,6,6)]
   155  3.81985683682  3.81985683682  3.81985683682    1[6-(1,1,6)]
   156  2.45033154551  2.45033154551  2.45033154551    1[6-(1,1,6)]
   157  2.91421216567  2.91421216567  2.91421216567    1[6-(1,1,6)]
   158  2.39247281257  2.39247281257  2.39247281257    1[6-(1,1,6)]
   159  3.50853622539  3.50853622539  3.50853622539    1[6-(1,1,6)]
   160  2.42741899168  2.42741899168  2.42741899168    1[6-(1,1,6)]
   161  8.72631858649  8.72631858649  8.72631858649    1[6-(6,6,6)]
   162  10.2166563393  10.2166563393  10.2166563393    1[6-(1,1,6)]
   163  10.5884816328  10.5884816328  10.5884816328    1[6-(1,1,6)]
   164   9.5763673075   9.5763673075   9.5763673075    1[6-(1,1,6)]
   165   8.8307798434   8.8307798434   8.8307798434    1[6-(1,1,6)]
   166  8.42261104954  8.42261104954  8.42261104954    1[6-(1,1,6)]
   167  9.92311820347  9.92311820347  9.92311820347    1[6-(1,1,6)]
   168  4.45640813619  4.45640813619  4.45640813619    1[6-(6,6,6)]
   169  3.19007737159  3.19007737159  3.19007737159    1[6-(1,1,6)]
   170  4.56339992136  4.56339992136  4.56339992136    1[6-(1,1,6)]
   171  3.33751432082  3.33751432082  3.33751432082    1[6-(1,1,6)]
   172  2.64944361408  2.64944361408  2.64944361408    1[6-(1,1,6)]
   173  3.37883694057  3.37883694057  3.37883694057    1[6-(1,1,6)]
   174  2.35680737746  2.35680737746  2.35680737746    1[6-(1,1,6)]
   175  9.02542722742  9.02542722742  9.02542722742    1[6-(6,6,6)]
   176  9.86025341994  9.86025341994  9.86025341994    1[6-(1,1,6)]
   177  8.31501566231  8.31501566231  8.31501566231    1[6-(1,1,6)]
   178  9.30890097683  9.30890097683  9.30890097683    1[6-(1,1,6)]
   179  10.2697930591  10.2697930591  10.2697930591    1[6-(1,1,6)]
   180  9.94286720809  9.94286720809  9.94286720809    1[6-(1,1,6)]
   181  10.9889948064  10.9889948064  10.9889948064    1[6-(1,1,6)]
   182 0.188588464672 0.188588464672 0.188588464672    1[6-(6,6)]
   183   3.0627135225   3.0627135225   3.0627135225    1[6-(6,6)]
   184  14.0784468935  14.0784468935  14.0784468935    1[6-(6,7)]
   185   12.535815027   12.535815027   12.535815027    1[6-(6,7)]
   186  10.2115477724  10.2115477724  10.2115477724    1[6-(6,6)]
   187  13.0777487871  13.0777487871  13.0777487871    1[6-(6,6)]
   188   13.298698818   13.298698818   13.298698818    1[6-(6,6,6)]
   189 -1.26368980168 -1.26368980168 -1.26368980168    1[6-(1,1,6)]
   190   12.713727807   12.713727807   12.713727807    1[6-(1,1,6)]
   191  13.8416372266  13.8416372266  13.8416372266    1[6-(1,1,6)]
   192  13.2843417511  13.2843417511  13.2843417511    1[6-(1,1,6)]
   193  11.9968275456  11.9968275456  11.9968275456    1[6-(1,1,6)]
   194  12.6110130878  12.6110130878  12.6110130878    1[6-(1,1,6)]
   195  1.22039272375  1.22039272375  1.22039272375    1[6-(6,6,6)]
   196  2.03821227974  2.03821227974  2.03821227974    1[6-(1,1,6)]
   197  3.00001463482  3.00001463482  3.00001463482    1[6-(1,1,6)]
   198  3.39359415418  3.39359415418  3.39359415418    1[6-(1,1,6)]
   199  3.70475543318  3.70475543318  3.70475543318    1[6-(1,1,6)]
   200  3.13633547249  3.13633547249  3.13633547249    1[6-(1,1,6)]
   201  2.47635220901  2.47635220901  2.47635220901    1[6-(1,1,6)]
   202  11.5167926236  11.5167926236  11.5167926236    1[6-(6,6,6)]
   203   8.9871448176   8.9871448176   8.9871448176    1[6-(1,1,6)]
   204  9.13469402254  9.13469402254  9.13469402254    1[6-(1,1,6)]
   205  9.45815734975  9.45815734975  9.45815734975    1[6-(1,1,6)]
   206  11.8571283759  11.8571283759  11.8571283759    1[6-(1,1,6)]
   207  10.9739689585  10.9739689585  10.9739689585    1[6-(1,1,6)]
   208  10.2940483943  10.2940483943  10.2940483943    1[6-(1,1,6)]
   209  14.8933088541  14.8933088541  14.8933088541    1[6-(6,6,6)]
   210  10.3716450266  10.3716450266  10.3716450266    1[6-(1,1,6)]
   211  9.73098301241  9.73098301241  9.73098301241    1[6-(1,1,6)]
   212  11.2519335282  11.2519335282  11.2519335282    1[6-(1,1,6)]
   213 0.565217708404 0.565217708404 0.565217708404    1[6-(1,1,6)]
   214  0.91545851462  0.91545851462  0.91545851462    1[6-(1,1,6)]
   215-0.130672026689-0.130672026689-0.130672026689    1[6-(1,1,6)]
   216  5.83126832682  5.83126832682  5.83126832682    1[6-(6,6)]
   217  1.98036825083  1.98036825083  1.98036825083    1[6-(6,6)]
   218  3.75819133901  3.75819133901  3.75819133901    1[6-(7,7)]
   219  2.80367320967  2.80367320967  2.80367320967    1[6-(6,7)]
   220  2.61935931244  2.61935931244  2.61935931244    1[6-(6,7)]
   221  5.36068218425  5.36068218425  5.36068218425    1[6-(6,6)]
   222  1.57484268539  1.57484268539  1.57484268539    1[6-(6,6)]
   223   5.6736936608   5.6736936608   5.6736936608    1[6-(6,6,6)]
   224  6.08519710818  6.08519710818  6.08519710818    1[6-(1,1,6)]
   225  7.45472239949  7.45472239949  7.45472239949    1[6-(1,1,6)]
   226  6.99084177933  6.99084177933  6.99084177933    1[6-(1,1,6)]
   227  7.51258113243  7.51258113243  7.51258113243    1[6-(1,1,6)]
   228  6.39651771961  6.39651771961  6.39651771961    1[6-(1,1,6)]
   229  7.47763495332  7.47763495332  7.47763495332    1[6-(1,1,6)]
   230  1.17873535851  1.17873535851  1.17873535851    1[6-(6,6,6)]
   231-0.311602394254-0.311602394254-0.311602394254    1[6-(1,1,6)]
   232-0.683427687781-0.683427687781-0.683427687781    1[6-(1,1,6)]
   233 0.328686637503 0.328686637503 0.328686637503    1[6-(1,1,6)]
   234   1.0742741016   1.0742741016   1.0742741016    1[6-(1,1,6)]
   235  1.48244289546  1.48244289546  1.48244289546    1[6-(1,1,6)]
   236-0.018064258474-0.018064258474-0.018064258474    1[6-(1,1,6)]
   237  5.44864580881  5.44864580881  5.44864580881    1[6-(6,6,6)]
   238  10.4334739434  10.4334739434  10.4334739434    1[6-(1,1,6)]
   239  9.06015139364  9.06015139364  9.06015139364    1[6-(1,1,6)]
   240  10.2860369942  10.2860369942  10.2860369942    1[6-(1,1,6)]
   241  7.25561033091  7.25561033091  7.25561033091    1[6-(1,1,6)]
   242  6.52621700443  6.52621700443  6.52621700443    1[6-(1,1,6)]
   243  7.54824656754  7.54824656754  7.54824656754    1[6-(1,1,6)]
   244  0.87962671758  0.87962671758  0.87962671758    1[6-(6,6,6)]
   245 0.044800525064 0.044800525064 0.044800525064    1[6-(1,1,6)]
   246  1.59003828269  1.59003828269  1.59003828269    1[6-(1,1,6)]
   247 0.596152968172 0.596152968172 0.596152968172    1[6-(1,1,6)]
   248  -0.3647391141  -0.3647391141  -0.3647391141    1[6-(1,1,6)]
   249 -0.03781326309 -0.03781326309 -0.03781326309    1[6-(1,1,6)]
   250 -1.08394086143 -1.08394086143 -1.08394086143    1[6-(1,1,6)]
   251  13.4349628503  13.4349628503  13.4349628503    1[6-(6,6)]
   252  10.5608377925  10.5608377925  10.5608377925    1[6-(6,6)]
   253 -0.45489557846 -0.45489557846 -0.45489557846    1[6-(6,7)]
   254  1.08773628804  1.08773628804  1.08773628804    1[6-(6,7)]
   255  3.41200354262  3.41200354262  3.41200354262    1[6-(6,6)]
   256 0.545802527941 0.545802527941 0.545802527941    1[6-(6,6)]
   257  0.32485249701  0.32485249701  0.32485249701    1[6-(6,6,6)]
   258  14.8872411167  14.8872411167  14.8872411167    1[6-(1,1,6)]
   259 0.909823507967 0.909823507967 0.909823507967    1[6-(1,1,6)]
   260-0.218085911555-0.218085911555-0.218085911555    1[6-(1,1,6)]
   261  0.33920956392  0.33920956392  0.33920956392    1[6-(1,1,6)]
   262  1.62672376942  1.62672376942  1.62672376942    1[6-(1,1,6)]
   263  1.01253822716  1.01253822716  1.01253822716    1[6-(1,1,6)]
   264  12.4031585913  12.4031585913  12.4031585913    1[6-(6,6,6)]
   265  11.5853390353  11.5853390353  11.5853390353    1[6-(1,1,6)]
   266  10.6235366802  10.6235366802  10.6235366802    1[6-(1,1,6)]
   267  10.2299571608  10.2299571608  10.2299571608    1[6-(1,1,6)]
   268  9.91879588182  9.91879588182  9.91879588182    1[6-(1,1,6)]
   269  10.4872158425  10.4872158425  10.4872158425    1[6-(1,1,6)]
   270   11.147199106   11.147199106   11.147199106    1[6-(1,1,6)]
   271  2.10675869139  2.10675869139  2.10675869139    1[6-(6,6,6)]
   272   4.6364064974   4.6364064974   4.6364064974    1[6-(1,1,6)]
   273  4.48885729246  4.48885729246  4.48885729246    1[6-(1,1,6)]
   274  4.16539396525  4.16539396525  4.16539396525    1[6-(1,1,6)]
   275  1.76642293911  1.76642293911  1.76642293911    1[6-(1,1,6)]
   276  2.64958235653  2.64958235653  2.64958235653    1[6-(1,1,6)]
   277  3.32950292069  3.32950292069  3.32950292069    1[6-(1,1,6)]
   278 -1.26975753912 -1.26975753912 -1.26975753912    1[6-(6,6,6)]
   279-0.466591081647-0.466591081647-0.466591081647    1[6-(1,1,6)]
   280 0.174070932591 0.174070932591 0.174070932591    1[6-(1,1,6)]
   281 -1.34687958322 -1.34687958322 -1.34687958322    1[6-(1,1,6)]
   282  13.0583336066  13.0583336066  13.0583336066    1[6-(1,1,6)]
   283  12.7080928004  12.7080928004  12.7080928004    1[6-(1,1,6)]
   284  13.7542233417  13.7542233417  13.7542233417    1[6-(1,1,6)]
   285  5.98145217512  5.98145217512  5.98145217512    6[6-(6,6),8-(58),8-(58,58)]
   286  5.78051186476  5.78051186476  5.78051186476    6[6-(1,6),6-(1,6),6-(8,8)]
   287  6.83986310075  6.83986310075  6.83986310075    6[1-(0),6-(6,6),6-(6,6)]
   288  6.64326978856  6.64326978856  6.64326978856    6[6-(1,6),6-(1,6,6),6-(6,7)]
   289  5.37927943511  5.37927943511  5.37927943511    6[6-(6,6),6-(6,6),7-(6,6)]
   290   4.3027687936   4.3027687936   4.3027687936    6[6-(1,6),6-(1,6,6),6-(6,7)]
   291  4.54395125711  4.54395125711  4.54395125711    6[1-(0),6-(6,6),6-(6,6)]
   292  5.36616805317  5.36616805317  5.36616805317    6[1-(0),7-(6,6),7-(6,6)]
   293  4.82625468441  4.82625468441  4.82625468441    6[1-(0),6-(1,7),7-(6,6)]
   294  4.74303616146  4.74303616146  4.74303616146    6[1-(0),6-(1,7),7-(6,6)]
   295  5.16776505672  5.16776505672  5.16776505672    6[6-(6,6),6-(6,6),7-(6,6)]
   296  6.34500759642  6.34500759642  6.34500759642    6[6-(1,6),6-(1,6,6),6-(6,7)]
   297   6.4326459927   6.4326459927   6.4326459927    6[1-(0),6-(6,6),6-(6,6)]
   298  5.34149356929  5.34149356929  5.34149356929    6[6-(1,6),6-(1,6),6-(8,8)]
   299  4.16270274959  4.16270274959  4.16270274959    6[1-(0),6-(6,6),6-(6,6)]
   300  4.07698448305  4.07698448305  4.07698448305    6[6-(1,6),6-(1,6,6),6-(6,7)]
   301  5.49186774609  5.49186774609  5.49186774609    6[6-(6,6),8-(58),8-(58)]
   302  7.87063328165  7.87063328165  7.87063328165    6[1-(0),6-(1,1,1),6-(1,1,1),6-(6,6)]
   303  8.55519687558  8.55519687558  8.55519687558    6[1-(0),1-(0),1-(0),6-(1,6,6)]
   304  8.79954515379  8.79954515379  8.79954515379    6[1-(0),1-(0),1-(0),6-(1,6,6)]
   305  2.97740173305  2.97740173305  2.97740173305    6[1-(0),6-(1,1,1),6-(1,1,1),6-(6,6)]
   306  1.87899495805  1.87899495805  1.87899495805    6[1-(0),1-(0),1-(0),6-(1,6,6)]
   307  2.75059240627  2.75059240627  2.75059240627    6[1-(0),1-(0),1-(0),6-(1,6,6)]
   308  7.56386924273  7.56386924273  7.56386924273    6[1-(0),6-(1,1,1),6-(1,1,1),6-(6,6)]
   309  7.97993582605  7.97993582605  7.97993582605    6[1-(0),1-(0),1-(0),6-(1,6,6)]
   310  8.73230372016  8.73230372016  8.73230372016    6[1-(0),1-(0),1-(0),6-(1,6,6)]
   311   2.6853421673   2.6853421673   2.6853421673    6[1-(0),6-(1,1,1),6-(1,1,1),6-(6,6)]
   312  2.61761889371  2.61761889371  2.61761889371    6[1-(0),1-(0),1-(0),6-(1,6,6)]
   313  1.59721591644  1.59721591644  1.59721591644    6[1-(0),1-(0),1-(0),6-(1,6,6)]
   314  9.24211898294  9.24211898294  9.24211898294    6[6-(6,6),8-(58),8-(58)]
   315  10.0585597752  10.0585597752  10.0585597752    6[6-(1,6),6-(1,6),6-(8,8)]
   316  11.2917802987  11.2917802987  11.2917802987    6[1-(0),6-(6,6),6-(6,6)]
   317  12.1738839152  12.1738839152  12.1738839152    6[6-(1,6),6-(1,6,6),6-(6,7)]
   318  11.7249818441  11.7249818441  11.7249818441    6[6-(6,6),6-(6,6),7-(6,6)]
   319   10.482897808   10.482897808   10.482897808    6[6-(1,6),6-(1,6,6),6-(6,7)]
   320   9.5773873483   9.5773873483   9.5773873483    6[1-(0),6-(6,6),6-(6,6)]
   321 -2.56267726444 -2.56267726444 -2.56267726444    6[7-(6,6),7-(6,6),29-(17)]
   322 -2.21336461108 -2.21336461108 -2.21336461108    6[1-(0),6-(1,7),7-(6,6)]
   323 -1.40765495376 -1.40765495376 -1.40765495376    6[1-(0),6-(1,7),7-(6,6)]
   324-0.910204652695-0.910204652695-0.910204652695    6[6-(6,6),6-(6,6),7-(6,6)]
   325 0.233626861041 0.233626861041 0.233626861041    6[6-(1,6),6-(1,6,6),6-(6,7)]
   326 0.779062525482 0.779062525482 0.779062525482    6[1-(0),6-(6,6),6-(6,6)]
   327 0.180436278829 0.180436278829 0.180436278829    6[6-(1,6),6-(1,6),6-(8,8,58)]
   328-0.960603080167-0.960603080167-0.960603080167    6[1-(0),6-(6,6),6-(6,6)]
   329 -1.56160074488 -1.56160074488 -1.56160074488    6[6-(1,6),6-(1,6,6),6-(6,7)]
   330 0.893606048811 0.893606048811 0.893606048811    6[6-(6,6),8-(58),8-(58),58-(8,8,8,8,8,8,8,8,8)]
   331 -1.92731733241 -1.92731733241 -1.92731733241    6[1-(0),6-(1,1,1),6-(1,1,1),6-(6,6)]
   332 -1.84462048522 -1.84462048522 -1.84462048522    6[1-(0),1-(0),1-(0),6-(1,6,6)]
   333  -1.0484702858  -1.0484702858  -1.0484702858    6[1-(0),1-(0),1-(0),6-(1,6,6)]
   334  9.80867742946  9.80867742946  9.80867742946    6[1-(0),6-(1,1,1),6-(1,1,1),6-(6,6)]
   335  9.10773932025  9.10773932025  9.10773932025    6[1-(0),1-(0),1-(0),6-(1,6,6)]
   336   8.8539992902   8.8539992902   8.8539992902    6[1-(0),1-(0),1-(0),6-(1,6,6)]
   337 0.789462324012 0.789462324012 0.789462324012    6[1-(0),6-(1,1,1),6-(1,1,1),6-(6,6)]
   338  2.26679303215  2.26679303215  2.26679303215    6[1-(0),1-(0),1-(0),6-(1,6,6)]
   339   0.7335164799   0.7335164799   0.7335164799    6[1-(0),1-(0),1-(0),6-(1,6,6)]
   340 -2.81289207941 -2.81289207941 -2.81289207941    6[1-(0),6-(1,1,1),6-(1,1,1),6-(6,6)]
   341  1.24060682102  1.24060682102  1.24060682102    6[1-(0),1-(0),1-(0),6-(1,6,6)]
   342   11.548479279   11.548479279   11.548479279    6[1-(0),1-(0),1-(0),6-(1,6,6)]
   343  7.64209913988  7.64209913988  7.64209913988    6[6-(6,6),8-(58),8-(58,58)]
   344  7.84303945024  7.84303945024  7.84303945024    6[6-(1,6),6-(1,6),6-(8,8)]
   345  6.78368821425  6.78368821425  6.78368821425    6[1-(0),6-(6,6),6-(6,6)]
   346  6.98028152644  6.98028152644  6.98028152644    6[6-(1,6),6-(1,6,6),6-(6,7)]
   347  8.24427187988  8.24427187988  8.24427187988    6[6-(6,6),6-(6,6),7-(6,6)]
   348   9.3207825214   9.3207825214   9.3207825214    6[6-(1,6),6-(1,6,6),6-(6,7)]
   349  9.07960005789  9.07960005789  9.07960005789    6[1-(0),6-(6,6),6-(6,6)]
   350  8.25738326183  8.25738326183  8.25738326183    6[1-(0),7-(6,6),7-(6,6)]
   351  8.79729663059  8.79729663059  8.79729663059    6[1-(0),6-(1,7),7-(6,6)]
   352  8.88051515354  8.88051515354  8.88051515354    6[1-(0),6-(1,7),7-(6,6)]
   353  8.45578625828  8.45578625828  8.45578625828    6[6-(6,6),6-(6,6),7-(6,6)]
   354  7.27854371858  7.27854371858  7.27854371858    6[6-(1,6),6-(1,6,6),6-(6,7)]
   355   7.1909053223   7.1909053223   7.1909053223    6[1-(0),6-(6,6),6-(6,6)]
   356  8.28205774571  8.28205774571  8.28205774571    6[6-(1,6),6-(1,6),6-(8,8)]
   357  9.46084856541  9.46084856541  9.46084856541    6[1-(0),6-(6,6),6-(6,6)]
   358  9.54656683195  9.54656683195  9.54656683195    6[6-(1,6),6-(1,6,6),6-(6,7)]
   359  8.13168356891  8.13168356891  8.13168356891    6[6-(6,6),8-(58),8-(58)]
   360  5.75291803335  5.75291803335  5.75291803335    6[1-(0),6-(1,1,1),6-(1,1,1),6-(6,6)]
   361  5.06835443942  5.06835443942  5.06835443942    6[1-(0),1-(0),1-(0),6-(1,6,6)]
   362  4.82400616121  4.82400616121  4.82400616121    6[1-(0),1-(0),1-(0),6-(1,6,6)]
   363   10.646149582   10.646149582   10.646149582    6[1-(0),6-(1,1,1),6-(1,1,1),6-(6,6)]
   364   11.744556357   11.744556357   11.744556357    6[1-(0),1-(0),1-(0),6-(1,6,6)]
   365  10.8729589087  10.8729589087  10.8729589087    6[1-(0),1-(0),1-(0),6-(1,6,6)]
   366  6.05968207227  6.05968207227  6.05968207227    6[1-(0),6-(1,1,1),6-(1,1,1),6-(6,6)]
   367  1.92511811895  1.92511811895  1.92511811895    6[1-(0),1-(0),1-(0),6-(1,6,6)]
   368  4.89124759484  4.89124759484  4.89124759484    6[1-(0),1-(0),1-(0),6-(1,6,6)]
   369  10.9382091477  10.9382091477  10.9382091477    6[1-(0),6-(1,1,1),6-(1,1,1),6-(6,6)]
   370  11.0059324213  11.0059324213  11.0059324213    6[1-(0),1-(0),1-(0),6-(1,6,6)]
   371  12.0263353986  12.0263353986  12.0263353986    6[1-(0),1-(0),1-(0),6-(1,6,6)]
   372 0.662934962057 0.662934962057 0.662934962057    6[6-(6,6),8-(58),8-(58)]
   373-0.153505830238-0.153505830238-0.153505830238    6[6-(1,6),6-(1,6),6-(8,8)]
   374 -1.38672635369 -1.38672635369 -1.38672635369    6[1-(0),6-(6,6),6-(6,6)]
   375  -2.2688299702  -2.2688299702  -2.2688299702    6[6-(1,6),6-(1,6,6),6-(6,7)]
   376 -1.81992789906 -1.81992789906 -1.81992789906    6[6-(6,6),6-(6,6),7-(6,6)]
   377-0.577843862975-0.577843862975-0.577843862975    6[6-(1,6),6-(1,6,6),6-(6,7)]
   378 0.327666596696 0.327666596696 0.327666596696    6[1-(0),6-(6,6),6-(6,6)]
   379  12.4677312094  12.4677312094  12.4677312094    6[7-(6,6),7-(6,6),29-(17)]
   380  12.1184185561  12.1184185561  12.1184185561    6[1-(0),6-(1,7),7-(6,6)]
   381  11.3127088988  11.3127088988  11.3127088988    6[1-(0),6-(1,7),7-(6,6)]
   382  10.8152585977  10.8152585977  10.8152585977    6[6-(6,6),6-(6,6),7-(6,6)]
   383  9.67142708396  9.67142708396  9.67142708396    6[6-(1,6),6-(1,6,6),6-(6,7)]
   384  9.12599141952  9.12599141952  9.12599141952    6[1-(0),6-(6,6),6-(6,6)]
   385  9.72461766617  9.72461766617  9.72461766617    6[6-(1,6),6-(1,6),6-(8,8,58)]
   386  10.8656570252  10.8656570252  10.8656570252    6[1-(0),6-(6,6),6-(6,6)]
   387  11.4666546899  11.4666546899  11.4666546899    6[6-(1,6),6-(1,6,6),6-(6,7)]
   388  9.01144789619  9.01144789619  9.01144789619    6[6-(6,6),8-(58),8-(58),58-(8,8,8,8,8,8,8,8,8)]
   389  11.8323712774  11.8323712774  11.8323712774    6[1-(0),6-(1,1,1),6-(1,1,1),6-(6,6)]
   390  11.7496744302  11.7496744302  11.7496744302    6[1-(0),1-(0),1-(0),6-(1,6,6)]
   391  10.9535242308  10.9535242308  10.9535242308    6[1-(0),1-(0),1-(0),6-(1,6,6)]
   392 0.096376515543 0.096376515543 0.096376515543    6[1-(0),6-(1,1,1),6-(1,1,1),6-(6,6)]
   393 0.797314624754 0.797314624754 0.797314624754    6[1-(0),1-(0),1-(0),6-(1,6,6)]
   394   1.0510546548   1.0510546548   1.0510546548    6[1-(0),1-(0),1-(0),6-(1,6,6)]
   395  9.11559162099  9.11559162099  9.11559162099    6[1-(0),6-(1,1,1),6-(1,1,1),6-(6,6)]
   396  7.63826091285  7.63826091285  7.63826091285    6[1-(0),1-(0),1-(0),6-(1,6,6)]
   397   9.1715374651   9.1715374651   9.1715374651    6[1-(0),1-(0),1-(0),6-(1,6,6)]
   398  12.7179460244  12.7179460244  12.7179460244    6[1-(0),6-(1,1,1),6-(1,1,1),6-(6,6)]
   399   12.382944494   12.382944494   12.382944494    6[1-(0),1-(0),1-(0),6-(1,6,6)]
   400 -1.64342533403 -1.64342533403 -1.64342533403    6[1-(0),1-(0),1-(0),6-(1,6,6)]
   401  5.78285045488  5.78285045488  5.78285045488    6[6-(6,6),8-(58),8-(58,58)]
   402  5.98379076524  5.98379076524  5.98379076524    6[6-(1,6),6-(1,6),6-(8,8)]
   403  4.92443952925  4.92443952925  4.92443952925    6[1-(0),6-(6,6),6-(6,6)]
   404  5.12103284144  5.12103284144  5.12103284144    6[6-(1,6),6-(1,6,6),6-(6,7)]
   405  6.38502319488  6.38502319488  6.38502319488    6[6-(6,6),6-(6,6),7-(6,6)]
   406   7.4615338364   7.4615338364   7.4615338364    6[6-(1,6),6-(1,6,6),6-(6,7)]
   407  7.22035137289  7.22035137289  7.22035137289    6[1-(0),6-(6,6),6-(6,6)]
   408  6.39813457683  6.39813457683  6.39813457683    6[1-(0),7-(6,6),7-(6,6)]
   409  6.93804794559  6.93804794559  6.93804794559    6[1-(0),6-(1,7),7-(6,6)]
   410  7.02126646854  7.02126646854  7.02126646854    6[1-(0),6-(1,7),7-(6,6)]
   411  6.59653757328  6.59653757328  6.59653757328    6[6-(6,6),6-(6,6),7-(6,6)]
   412  5.41929503358  5.41929503358  5.41929503358    6[6-(1,6),6-(1,6,6),6-(6,7)]
   413   5.3316566373   5.3316566373   5.3316566373    6[1-(0),6-(6,6),6-(6,6)]
   414  6.42280906071  6.42280906071  6.42280906071    6[6-(1,6),6-(1,6),6-(8,8)]
   415  7.60159988041  7.60159988041  7.60159988041    6[1-(0),6-(6,6),6-(6,6)]
   416  7.68731814695  7.68731814695  7.68731814695    6[6-(1,6),6-(1,6,6),6-(6,7)]
   417  6.27243488391  6.27243488391  6.27243488391    6[6-(6,6),8-(58),8-(58)]
   418  3.89366934835  3.89366934835  3.89366934835    6[1-(0),6-(1,1,1),6-(1,1,1),6-(6,6)]
   419  3.20910575442  3.20910575442  3.20910575442    6[1-(0),1-(0),1-(0),6-(1,6,6)]
   420  2.96475747621  2.96475747621  2.96475747621    6[1-(0),1-(0),1-(0),6-(1,6,6)]
   421  8.78690089695  8.78690089695  8.78690089695    6[1-(0),6-(1,1,1),6-(1,1,1),6-(6,6)]
   422  9.88530767195  9.88530767195  9.88530767195    6[1-(0),1-(0),1-(0),6-(1,6,6)]
   423  9.01371022373  9.01371022373  9.01371022373    6[1-(0),1-(0),1-(0),6-(1,6,6)]
   424  4.20043338727  4.20043338727  4.20043338727    6[1-(0),6-(1,1,1),6-(1,1,1),6-(6,6)]
   425  3.78436680395  3.78436680395  3.78436680395    6[1-(0),1-(0),1-(0),6-(1,6,6)]
   426  3.03199890984  3.03199890984  3.03199890984    6[1-(0),1-(0),1-(0),6-(1,6,6)]
   427   9.0789604627   9.0789604627   9.0789604627    6[1-(0),6-(1,1,1),6-(1,1,1),6-(6,6)]
   428  9.14668373629  9.14668373629  9.14668373629    6[1-(0),1-(0),1-(0),6-(1,6,6)]
   429  10.1670867136  10.1670867136  10.1670867136    6[1-(0),1-(0),1-(0),6-(1,6,6)]
   430  2.52218364706  2.52218364706  2.52218364706    6[6-(6,6),8-(58),8-(58)]
   431  1.70574285476  1.70574285476  1.70574285476    6[6-(1,6),6-(1,6),6-(8,8)]
   432 0.472522331313 0.472522331313 0.472522331313    6[1-(0),6-(6,6),6-(6,6)]
   433-0.409581285202-0.409581285202-0.409581285202    6[6-(1,6),6-(1,6,6),6-(6,7)]
   434  0.03932078594  0.03932078594  0.03932078594    6[6-(6,6),6-(6,6),7-(6,6)]
   435  1.28140482202  1.28140482202  1.28140482202    6[6-(1,6),6-(1,6,6),6-(6,7)]
   436   2.1869152817   2.1869152817   2.1869152817    6[1-(0),6-(6,6),6-(6,6)]
   437  14.3269798944  14.3269798944  14.3269798944    6[7-(6,6),7-(6,6),29-(17)]
   438  13.9776672411  13.9776672411  13.9776672411    6[1-(0),6-(1,7),7-(6,6)]
   439  13.1719575838  13.1719575838  13.1719575838    6[1-(0),6-(1,7),7-(6,6)]
   440  12.6745072827  12.6745072827  12.6745072827    6[6-(6,6),6-(6,6),7-(6,6)]
   441   11.530675769   11.530675769   11.530675769    6[6-(1,6),6-(1,6,6),6-(6,7)]
   442  10.9852401045  10.9852401045  10.9852401045    6[1-(0),6-(6,6),6-(6,6)]
   443  11.5838663512  11.5838663512  11.5838663512    6[6-(1,6),6-(1,6),6-(8,8,58)]
   444  12.7249057102  12.7249057102  12.7249057102    6[1-(0),6-(6,6),6-(6,6)]
   445  13.3259033749  13.3259033749  13.3259033749    6[6-(1,6),6-(1,6,6),6-(6,7)]
   446  10.8706965812  10.8706965812  10.8706965812    6[6-(6,6),8-(58),8-(58),58-(8,8,8,8,8,8,8,8,8)]
   447  13.6916199624  13.6916199624  13.6916199624    6[1-(0),6-(1,1,1),6-(1,1,1),6-(6,6)]
   448  13.6089231152  13.6089231152  13.6089231152    6[1-(0),1-(0),1-(0),6-(1,6,6)]
   449  12.8127729158  12.8127729158  12.8127729158    6[1-(0),1-(0),1-(0),6-(1,6,6)]
   450  1.95562520054  1.95562520054  1.95562520054    6[1-(0),6-(1,1,1),6-(1,1,1),6-(6,6)]
   451  2.65656330975  2.65656330975  2.65656330975    6[1-(0),1-(0),1-(0),6-(1,6,6)]
   452   2.9103033398   2.9103033398   2.9103033398    6[1-(0),1-(0),1-(0),6-(1,6,6)]
   453   10.974840306   10.974840306   10.974840306    6[1-(0),6-(1,1,1),6-(1,1,1),6-(6,6)]
   454  9.49750959785  9.49750959785  9.49750959785    6[1-(0),1-(0),1-(0),6-(1,6,6)]
   455  11.0307861501  11.0307861501  11.0307861501    6[1-(0),1-(0),1-(0),6-(1,6,6)]
   456  14.5771947094  14.5771947094  14.5771947094    6[1-(0),6-(1,1,1),6-(1,1,1),6-(6,6)]
   457   10.523695809   10.523695809   10.523695809    6[1-(0),1-(0),1-(0),6-(1,6,6)]
   458 0.215823350974 0.215823350974 0.215823350974    6[1-(0),1-(0),1-(0),6-(1,6,6)]
   459  4.12220349012  4.12220349012  4.12220349012    6[6-(6,6),8-(58),8-(58,58)]
   460  3.92126317976  3.92126317976  3.92126317976    6[6-(1,6),6-(1,6),6-(8,8)]
   461  4.98061441575  4.98061441575  4.98061441575    6[1-(0),6-(6,6),6-(6,6)]
   462  4.78402110356  4.78402110356  4.78402110356    6[6-(1,6),6-(1,6,6),6-(6,7)]
   463  3.52003075011  3.52003075011  3.52003075011    6[6-(6,6),6-(6,6),7-(6,6)]
   464   2.4435201086   2.4435201086   2.4435201086    6[6-(1,6),6-(1,6,6),6-(6,7)]
   465  2.68470257211  2.68470257211  2.68470257211    6[1-(0),6-(6,6),6-(6,6)]
   466  3.50691936817  3.50691936817  3.50691936817    6[1-(0),7-(6,6),7-(6,6)]
   467  2.96700599941  2.96700599941  2.96700599941    6[1-(0),6-(1,7),7-(6,6)]
   468  2.88378747646  2.88378747646  2.88378747646    6[1-(0),6-(1,7),7-(6,6)]
   469  3.30851637172  3.30851637172  3.30851637172    6[6-(6,6),6-(6,6),7-(6,6)]
   470  4.48575891142  4.48575891142  4.48575891142    6[6-(1,6),6-(1,6,6),6-(6,7)]
   471   4.5733973077   4.5733973077   4.5733973077    6[1-(0),6-(6,6),6-(6,6)]
   472  3.48224488429  3.48224488429  3.48224488429    6[6-(1,6),6-(1,6),6-(8,8)]
   473  2.30345406459  2.30345406459  2.30345406459    6[1-(0),6-(6,6),6-(6,6)]
   474  2.21773579805  2.21773579805  2.21773579805    6[6-(1,6),6-(1,6,6),6-(6,7)]
   475  3.63261906109  3.63261906109  3.63261906109    6[6-(6,6),8-(58),8-(58)]
   476  6.01138459665  6.01138459665  6.01138459665    6[1-(0),6-(1,1,1),6-(1,1,1),6-(6,6)]
   477  6.69594819058  6.69594819058  6.69594819058    6[1-(0),1-(0),1-(0),6-(1,6,6)]
   478  6.94029646879  6.94029646879  6.94029646879    6[1-(0),1-(0),1-(0),6-(1,6,6)]
   479  1.11815304805  1.11815304805  1.11815304805    6[1-(0),6-(1,1,1),6-(1,1,1),6-(6,6)]
   480  0.01974627305  0.01974627305  0.01974627305    6[1-(0),1-(0),1-(0),6-(1,6,6)]
   481 0.891343721269 0.891343721269 0.891343721269    6[1-(0),1-(0),1-(0),6-(1,6,6)]
   482  5.70462055773  5.70462055773  5.70462055773    6[1-(0),6-(1,1,1),6-(1,1,1),6-(6,6)]
   483  9.83918451105  9.83918451105  9.83918451105    6[1-(0),1-(0),1-(0),6-(1,6,6)]
   484  6.87305503516  6.87305503516  6.87305503516    6[1-(0),1-(0),1-(0),6-(1,6,6)]
   485 0.826093482302 0.826093482302 0.826093482302    6[1-(0),6-(1,1,1),6-(1,1,1),6-(6,6)]
   486  0.75837020871  0.75837020871  0.75837020871    6[1-(0),1-(0),1-(0),6-(1,6,6)]
   487-0.262032768559-0.262032768559-0.262032768559    6[1-(0),1-(0),1-(0),6-(1,6,6)]
   488  11.1013676679  11.1013676679  11.1013676679    6[6-(6,6),8-(58),8-(58)]
   489  11.9178084602  11.9178084602  11.9178084602    6[6-(1,6),6-(1,6),6-(8,8)]
   490  13.1510289837  13.1510289837  13.1510289837    6[1-(0),6-(6,6),6-(6,6)]
   491  14.0331326002  14.0331326002  14.0331326002    6[6-(1,6),6-(1,6,6),6-(6,7)]
   492  13.5842305291  13.5842305291  13.5842305291    6[6-(6,6),6-(6,6),7-(6,6)]
   493   12.342146493   12.342146493   12.342146493    6[6-(1,6),6-(1,6,6),6-(6,7)]
   494  11.4366360333  11.4366360333  11.4366360333    6[1-(0),6-(6,6),6-(6,6)]
   495 -0.70342857944 -0.70342857944 -0.70342857944    6[7-(6,6),7-(6,6),29-(17)]
   496-0.354115926081-0.354115926081-0.354115926081    6[1-(0),6-(1,7),7-(6,6)]
   497 0.451593731241 0.451593731241 0.451593731241    6[1-(0),6-(1,7),7-(6,6)]
   498 0.949044032305 0.949044032305 0.949044032305    6[6-(6,6),6-(6,6),7-(6,6)]
   499  2.09287554604  2.09287554604  2.09287554604    6[6-(1,6),6-(1,6,6),6-(6,7)]
   500  2.63831121048  2.63831121048  2.63831121048    6[1-(0),6-(6,6),6-(6,6)]
   501  2.03968496383  2.03968496383  2.03968496383    6[6-(1,6),6-(1,6),6-(8,58)]
   502 0.898645604833 0.898645604833 0.898645604833    6[1-(0),6-(6,6),6-(6,6)]
   503 0.297647940123 0.297647940123 0.297647940123    6[6-(1,6),6-(1,6,6),6-(6,7)]
   504  2.75285473381  2.75285473381  2.75285473381    6[6-(6,6),8-(58),58-(8,8,8,8,8,8,8,8)]
   505-0.068068647407-0.068068647407-0.068068647407    6[1-(0),6-(1,1,1),6-(1,1,1),6-(6,6)]
   506 0.014628199784 0.014628199784 0.014628199784    6[1-(0),1-(0),1-(0),6-(1,6,6)]
   507 0.810778399198 0.810778399198 0.810778399198    6[1-(0),1-(0),1-(0),6-(1,6,6)]
   508  11.6679261145  11.6679261145  11.6679261145    6[1-(0),6-(1,1,1),6-(1,1,1),6-(6,6)]
   509  10.9669880052  10.9669880052  10.9669880052    6[1-(0),1-(0),1-(0),6-(1,6,6)]
   510  10.7132479752  10.7132479752  10.7132479752    6[1-(0),1-(0),1-(0),6-(1,6,6)]
   511  2.64871100901  2.64871100901  2.64871100901    6[1-(0),6-(1,1,1),6-(1,1,1),6-(6,6)]
   512  4.12604171715  4.12604171715  4.12604171715    6[1-(0),1-(0),1-(0),6-(1,6,6)]
   513   2.5927651649   2.5927651649   2.5927651649    6[1-(0),1-(0),1-(0),6-(1,6,6)]
   514-0.953643394408-0.953643394408-0.953643394408    6[1-(0),6-(1,1,1),6-(1,1,1),6-(6,6)]
   515-0.618641863984-0.618641863984-0.618641863984    6[1-(0),1-(0),1-(0),6-(1,6,6)]
   516   13.407727964   13.407727964   13.407727964    6[1-(0),1-(0),1-(0),6-(1,6,6)]
   517  5.20008905266  5.20008905266  5.20008905266    7[6-(1,6),6-(1,7),6-(6,6)]
   518  5.12089524256  5.12089524256  5.12089524256    7[6-(1,6),6-(1,7),6-(6,6)]
   519 -2.81516866654 -2.81516866654 -2.81516866654    7[6-(1,6),6-(6,6),6-(7,29)]
   520 -1.68635372741 -1.68635372741 -1.68635372741    7[6-(1,6),6-(6,6),6-(7,29)]
   521  8.42346226234  8.42346226234  8.42346226234    7[6-(1,6),6-(1,7),6-(6,6)]
   522  8.50265607244  8.50265607244  8.50265607244    7[6-(1,6),6-(1,7),6-(6,6)]
   523  12.7202226115  12.7202226115  12.7202226115    7[6-(1,6),6-(6,6),6-(7,29)]
   524  11.5914076724  11.5914076724  11.5914076724    7[6-(1,6),6-(6,6),6-(7,29)]
   525  6.56421357734  6.56421357734  6.56421357734    7[6-(1,6),6-(1,7),6-(6,6)]
   526  6.64340738744  6.64340738744  6.64340738744    7[6-(1,6),6-(1,7),6-(6,6)]
   527  14.5794712965  14.5794712965  14.5794712965    7[6-(1,6),6-(6,6),6-(7,29)]
   528  13.4506563574  13.4506563574  13.4506563574    7[6-(1,6),6-(6,6),6-(7,29)]
   529  3.34084036766  3.34084036766  3.34084036766    7[6-(1,6),6-(1,7),6-(6,6)]
   530  3.26164655756  3.26164655756  3.26164655756    7[6-(1,6),6-(1,7),6-(6,6)]
   531-0.955919981544-0.955919981544-0.955919981544    7[6-(1,6),6-(6,6),6-(7,29)]
   532 0.172894957589 0.172894957589 0.172894957589    7[6-(1,6),6-(6,6),6-(7,29)]
   533  12.2057758578  12.2057758578  12.2057758578    17[29-(6)]
   534 -2.30072191283 -2.30072191283 -2.30072191283    17[29-(6)]
   535-0.441473227832-0.441473227832-0.441473227832    17[29-(6)]
   536  14.0650245428  14.0650245428  14.0650245428    17[29-(6)]
   537  4.94288514385  4.94288514385  4.94288514385    8[6-(6,8),58-(6,8,8,8,8,8,8,8,8)]
   538  7.11533925436  7.11533925436  7.11533925436    8[6-(6,8),58-(6,8,8,8,8,8,8,8,8),58-(6,8,8,8,8,8,8,8,8)]
   539    4.487303804    4.487303804    4.487303804    8[6-(6,8),58-(6,8,8,8,8,8,8,8)]
   540  6.62911165685  6.62911165685  6.62911165685    8[6-(6,8),58-(6,8,8,8,8,8,8,8,8)]
   541  8.05430531818  8.05430531818  8.05430531818    8[6-(6,8),58-(6,8,8,8,8,8,8,8,8)]
   542  9.72401541908  9.72401541908  9.72401541908    8[6-(6,8),58-(6,8,8,8,8,8,8,8,8)]
   543  0.45141696321  0.45141696321  0.45141696321    8[6-(6,8,58),58-(6,8,8,8,8,8,8,8,8)]
   544  1.80451274412  1.80451274412  1.80451274412    8[6-(6,8,58),58-(6,8,8,8,8,8,8,8,8)]
   545  8.68066617114  8.68066617114  8.68066617114    8[6-(6,8),58-(6,8,8,8,8,8,8,8,8)]
   546  6.50821206064  6.50821206064  6.50821206064    8[6-(6,8),58-(6,8,8,8,8,8,8,8),58-(6,8,8,8,8,8,8,8,8)]
   547    9.136247511    9.136247511    9.136247511    8[6-(6,8),58-(6,8,8,8,8,8,8,8,8)]
   548  6.99443965815  6.99443965815  6.99443965815    8[6-(6,8),58-(6,8,8,8,8,8,8,8,8)]
   549  1.85074862681  1.85074862681  1.85074862681    8[6-(6,8),58-(6,8,8,8,8,8,8,8,8)]
   550 0.181038525924 0.181038525924 0.181038525924    8[6-(6,8),58-(6,8,8,8,8,8,8,8,8)]
   551  9.45363698179  9.45363698179  9.45363698179    8[6-(6,8,58),58-(6,8,8,8,8,8,8,8,8)]
   552  8.10054120087  8.10054120087  8.10054120087    8[6-(6,8,58),58-(6,8,8,8,8,8,8,8,8)]
   553  6.82141748614  6.82141748614  6.82141748614    8[6-(6,8),58-(6,8,8,8,8,8,8,8,8)]
   554  4.64896337564  4.64896337564  4.64896337564    8[6-(6,8),58-(6,8,8,8,8,8,8,8,8),58-(6,8,8,8,8,8,8,8,8)]
   555    7.276998826    7.276998826    7.276998826    8[6-(6,8),58-(6,8,8,8,8,8,8,8,8)]
   556  5.13519097315  5.13519097315  5.13519097315    8[6-(6,8),58-(6,8,8,8,8,8,8,8)]
   557  3.70999731181  3.70999731181  3.70999731181    8[6-(6,8),58-(6,8,8,8,8,8,8,8)]
   558  2.04028721092  2.04028721092  2.04028721092    8[6-(6,8),58-(6,8,8,8,8,8,8,8)]
   559  11.3128856668  11.3128856668  11.3128856668    8[6-(6,8,58),58-(6,8,8,8,8,8,8,8,8)]
   560  9.95978988587  9.95978988587  9.95978988587    8[6-(6,8,58),58-(6,8,8,8,8,8,8,8,8)]
   561  3.08363645885  3.08363645885  3.08363645885    8[6-(6,8),58-(6,8,8,8,8,8,8,8)]
   562  5.25609056936  5.25609056936  5.25609056936    8[6-(6,8),58-(6,8,8,8,8,8,8,8),58-(6,8,8,8,8,8,8,8,8)]
   563    2.628055119    2.628055119    2.628055119    8[6-(6,8),58-(6,8,8,8,8,8,8,8,8)]
   564  4.76986297185  4.76986297185  4.76986297185    8[6-(6,8),58-(6,8,8,8,8,8,8,8,8)]
   565  9.91355400319  9.91355400319  9.91355400319    8[6-(6,8),58-(6,8,8,8,8,8,8,8,8)]
   566  11.5832641041  11.5832641041  11.5832641041    8[6-(6,8),58-(6,8,8,8,8,8,8,8,8)]
   567  2.31066564821  2.31066564821  2.31066564821    8[6-(6,58),58-(6,8,8,8,8,8,8,8)]
