# Supplementary material for: A collection of forcefield precursors for metal–organic frameworks
Source: RSC Adv. 2019 Nov 13;9(63):36492–507. doi: 10.1039/c9ra07327b (PMC9075174; doi:10.1039/c9ra07327b)
Supplement: RA-009-C9RA07327B-s3208 [file RA-009-C9RA07327B-s3208.txt]

MEFZUU_clean5b

38.1428    0.00000000    0.00000000
-6.81674216    37.52872524    0.00000000
15.66296469    18.76447717    30.70477248

     1  13.4514411725  13.4514411725  13.4514411725    25[7-(6,6),7-(6,6),7-(6,6),7-(6,6),17-(0)]
     2   2.2115556325   2.2115556325   2.2115556325    25[7-(6,6),7-(6,6),7-(6,6),7-(6,6),17-(0)]
     3  11.7472556325  11.7472556325  11.7472556325    25[8-(6),8-(6),8-(6),8-(6)]
     4   3.9157411725   3.9157411725   3.9157411725    25[8-(6),8-(6),8-(6),8-(6)]
     5  12.9935695127  12.9935695127  12.9935695127    25[8-(6),8-(6)]
     6  2.66944063034  2.66944063034  2.66944063034    25[8-(6),8-(6)]
     7  10.5009417523  10.5009417523  10.5009417523    25[8-(6),8-(6)]
     8  20.8250706347  20.8250706347  20.8250706347    25[8-(6),8-(6)]
     9 -1.43954741076 -1.43954741076 -1.43954741076    25[8-(6),8-(6),8-(6),8-(6),17-(0)]
    10  17.1025081633  17.1025081633  17.1025081633    25[8-(6),8-(6),8-(6),8-(6),17-(0)]
    11  4.59611232069  4.59611232069  4.59611232069    25[8-(6),8-(6),8-(6),8-(6),17-(0)]
    12  11.0672980273  11.0672980273  11.0672980273    25[8-(6),8-(6),8-(6),8-(6),17-(0)]
    13  32.5228411725  32.5228411725  32.5228411725    25[7-(6,6),7-(6,6),7-(6,6),7-(6,6),17-(0),17-(0)]
    14  21.2829556325  21.2829556325  21.2829556325    25[7-(6,6),7-(6,6),7-(6,6),7-(6,6),17-(0)]
    15  30.8186556325  30.8186556325  30.8186556325    25[8-(6),8-(6),8-(6),8-(6)]
    16  22.9871411725  22.9871411725  22.9871411725    25[8-(6),8-(6),8-(6),8-(6)]
    17  32.0649695127  32.0649695127  32.0649695127    25[8-(6),8-(6)]
    18  21.7408406303  21.7408406303  21.7408406303    25[8-(6),8-(6)]
    19  29.5723417523  29.5723417523  29.5723417523    25[8-(6),8-(6)]
    20  39.8964706347  39.8964706347  39.8964706347    25[8-(6),8-(6)]
    21  17.6322340172  17.6322340172  17.6322340172    25[8-(6),8-(6),8-(6),8-(6),17-(0)]
    22  36.1739081633  36.1739081633  36.1739081633    25[8-(6),8-(6),8-(6),8-(6),17-(0)]
    23  23.6675123207  23.6675123207  23.6675123207    25[8-(6),8-(6),8-(6),8-(6),17-(0)]
    24  30.1386980273  30.1386980273  30.1386980273    25[8-(6),8-(6),8-(6),8-(6),17-(0)]
    25  10.0430700925  10.0430700925  10.0430700925    25[7-(6,6),7-(6,6),7-(6,6),7-(6,6),17-(0)]
    26  -1.1968154475  -1.1968154475  -1.1968154475    25[7-(6,6),7-(6,6),7-(6,6),7-(6,6),17-(0)]
    27   8.3388845525   8.3388845525   8.3388845525    25[8-(6),8-(6),8-(6),8-(6)]
    28   0.5073700925   0.5073700925   0.5073700925    25[8-(6),8-(6),8-(6),8-(6)]
    29  9.58519843267  9.58519843267  9.58519843267    25[8-(6),8-(6)]
    30-0.738930449664-0.738930449664-0.738930449664    25[8-(6),8-(6)]
    31  7.09257067233  7.09257067233  7.09257067233    25[8-(6),8-(6)]
    32  17.4166995547  17.4166995547  17.4166995547    25[8-(6),8-(6)]
    33 -4.84791849076 -4.84791849076 -4.84791849076    25[8-(6),8-(6),8-(6),8-(6),17-(0)]
    34  13.6941370833  13.6941370833  13.6941370833    25[8-(6),8-(6),8-(6),8-(6),17-(0)]
    35  1.18774124069  1.18774124069  1.18774124069    25[8-(6),8-(6),8-(6),8-(6),17-(0)]
    36  7.65892694731  7.65892694731  7.65892694731    25[8-(6),8-(6),8-(6),8-(6),17-(0)]
    37  29.1144700925  29.1144700925  29.1144700925    25[7-(6,6),7-(6,6),7-(6,6),7-(6,6),17-(0)]
    38  17.8745845525  17.8745845525  17.8745845525    25[7-(6,6),7-(6,6),7-(6,6),7-(6,6),17-(0)]
    39  27.4102845525  27.4102845525  27.4102845525    25[8-(6),8-(6),8-(6),8-(6)]
    40  19.5787700925  19.5787700925  19.5787700925    25[8-(6),8-(6),8-(6),8-(6)]
    41  28.6565984327  28.6565984327  28.6565984327    25[8-(6),8-(6)]
    42  18.3324695503  18.3324695503  18.3324695503    25[8-(6),8-(6)]
    43  26.1639706723  26.1639706723  26.1639706723    25[8-(6),8-(6)]
    44  36.4880995547  36.4880995547  36.4880995547    25[8-(6),8-(6)]
    45  14.2238629372  14.2238629372  14.2238629372    25[8-(6),8-(6),8-(6),8-(6),17-(0)]
    46  32.7655370833  32.7655370833  32.7655370833    25[8-(6),8-(6),8-(6),8-(6),17-(0)]
    47  20.2591412407  20.2591412407  20.2591412407    25[8-(6),8-(6),8-(6),8-(6),17-(0)]
    48  26.7303269473  26.7303269473  26.7303269473    25[8-(6),8-(6),8-(6),8-(6),17-(0)]
    49  21.2829235175  21.2829235175  21.2829235175    25[7-(6,6),7-(6,6),7-(6,6),7-(6,6),17-(0)]
    50  10.0430379775  10.0430379775  10.0430379775    25[7-(6,6),7-(6,6),7-(6,6),7-(6,6),17-(0)]
    51  19.5787379775  19.5787379775  19.5787379775    25[8-(6),8-(6),8-(6),8-(6)]
    52  11.7472235175  11.7472235175  11.7472235175    25[8-(6),8-(6),8-(6),8-(6)]
    53  20.8250518577  20.8250518577  20.8250518577    25[8-(6),8-(6)]
    54  10.5009229753  10.5009229753  10.5009229753    25[8-(6),8-(6)]
    55  18.3324240973  18.3324240973  18.3324240973    25[8-(6),8-(6)]
    56  28.6565529797  28.6565529797  28.6565529797    25[8-(6),8-(6)]
    57  6.39193493424  6.39193493424  6.39193493424    25[8-(6),8-(6),8-(6),8-(6),17-(0)]
    58  24.9339905083  24.9339905083  24.9339905083    25[8-(6),8-(6),8-(6),8-(6),17-(0)]
    59  12.4275946657  12.4275946657  12.4275946657    25[8-(6),8-(6),8-(6),8-(6),17-(0)]
    60  18.8987803723  18.8987803723  18.8987803723    25[8-(6),8-(6),8-(6),8-(6),17-(0)]
    61  40.3543235175  40.3543235175  40.3543235175    25[7-(6,6),7-(6,6),7-(6,6),7-(6,6),17-(0)]
    62  29.1144379775  29.1144379775  29.1144379775    25[7-(6,6),7-(6,6),7-(6,6),7-(6,6),17-(0)]
    63  38.6501379775  38.6501379775  38.6501379775    25[8-(6),8-(6),8-(6),8-(6)]
    64  30.8186235175  30.8186235175  30.8186235175    25[8-(6),8-(6),8-(6),8-(6)]
    65  39.8964518577  39.8964518577  39.8964518577    25[8-(6),8-(6)]
    66  29.5723229753  29.5723229753  29.5723229753    25[8-(6),8-(6)]
    67  37.4038240973  37.4038240973  37.4038240973    25[8-(6),8-(6)]
    68  47.7279529797  47.7279529797  47.7279529797    25[8-(6),8-(6)]
    69  25.4637163622  25.4637163622  25.4637163622    25[8-(6),8-(6),8-(6),8-(6),17-(0)]
    70  44.0053905083  44.0053905083  44.0053905083    25[8-(6),8-(6),8-(6),8-(6),17-(0)]
    71  31.4989946657  31.4989946657  31.4989946657    25[8-(6),8-(6),8-(6),8-(6),17-(0)]
    72  37.9701803723  37.9701803723  37.9701803723    25[8-(6),8-(6),8-(6),8-(6),17-(0)]
    73  17.8745524375  17.8745524375  17.8745524375    25[7-(6,6),7-(6,6),7-(6,6),7-(6,6),17-(0)]
    74   6.6346668975   6.6346668975   6.6346668975    25[7-(6,6),7-(6,6),7-(6,6),7-(6,6),17-(0)]
    75  16.1703668975  16.1703668975  16.1703668975    25[8-(6),8-(6),8-(6),8-(6)]
    76   8.3388524375   8.3388524375   8.3388524375    25[8-(6),8-(6),8-(6),8-(6)]
    77  17.4166807777  17.4166807777  17.4166807777    25[8-(6),8-(6)]
    78  7.09255189534  7.09255189534  7.09255189534    25[8-(6),8-(6)]
    79  14.9240530173  14.9240530173  14.9240530173    25[8-(6),8-(6)]
    80  25.2481818997  25.2481818997  25.2481818997    25[8-(6),8-(6)]
    81  2.98356385424  2.98356385424  2.98356385424    25[8-(6),8-(6),8-(6),8-(6),17-(0)]
    82  21.5256194283  21.5256194283  21.5256194283    25[8-(6),8-(6),8-(6),8-(6),17-(0)]
    83  9.01922358569  9.01922358569  9.01922358569    25[8-(6),8-(6),8-(6),8-(6),17-(0)]
    84  15.4904092923  15.4904092923  15.4904092923    25[8-(6),8-(6),8-(6),8-(6),17-(0)]
    85  36.9459524375  36.9459524375  36.9459524375    25[7-(6,6),7-(6,6),7-(6,6),7-(6,6),17-(0)]
    86  25.7060668975  25.7060668975  25.7060668975    25[7-(6,6),7-(6,6),7-(6,6),7-(6,6),17-(0)]
    87  35.2417668975  35.2417668975  35.2417668975    25[8-(6),8-(6),8-(6),8-(6)]
    88  27.4102524375  27.4102524375  27.4102524375    25[8-(6),8-(6),8-(6),8-(6)]
    89  36.4880807777  36.4880807777  36.4880807777    25[8-(6),8-(6)]
    90  26.1639518953  26.1639518953  26.1639518953    25[8-(6),8-(6)]
    91  33.9954530173  33.9954530173  33.9954530173    25[8-(6),8-(6)]
    92  44.3195818997  44.3195818997  44.3195818997    25[8-(6),8-(6)]
    93  22.0553452822  22.0553452822  22.0553452822    25[8-(6),8-(6),8-(6),8-(6),17-(0)]
    94  40.5970194283  40.5970194283  40.5970194283    25[8-(6),8-(6),8-(6),8-(6),17-(0)]
    95  28.0906235857  28.0906235857  28.0906235857    25[8-(6),8-(6),8-(6),8-(6),17-(0)]
    96  34.5618092923  34.5618092923  34.5618092923    25[8-(6),8-(6),8-(6),8-(6),17-(0)]
    97  15.9845779576  15.9845779576  15.9845779576    1[6-(6,6)]
    98  11.5678174806  11.5678174806  11.5678174806    1[6-(6,6)]
    99  12.9112593893  12.9112593893  12.9112593893    1[6-(6,6)]
   100    14.49352324    14.49352324    14.49352324    1[6-(6,6)]
   101   14.898554176   14.898554176   14.898554176    1[6-(6,6)]
   102  18.7498226113  18.7498226113  18.7498226113    1[6-(6,6)]
   103  4.09519409725  4.09519409725  4.09519409725    1[6-(6,6)]
   104  2.75174313212  2.75174313212  2.75174313212    1[6-(6,6)]
   105   1.1694926542   1.1694926542   1.1694926542    1[6-(6,6)]
   106 0.764459611382 0.764459611382 0.764459611382    1[6-(6,6)]
   107  17.4819597585  17.4819597585  17.4819597585    1[6-(6,6)]
   108    17.82988167    17.82988167    17.82988167    1[6-(6,6)]
   109  15.8120466289  15.8120466289  15.8120466289    1[6-(6,6)]
   110  14.3556694963  14.3556694963  14.3556694963    1[6-(6,6)]
   111   18.316210104   18.316210104   18.316210104    1[6-(6,6)]
   112  17.2524332826  17.2524332826  17.2524332826    1[6-(6,6)]
   113  13.4961292821  13.4961292821  13.4961292821    1[6-(6,6)]
   114  15.5139733797  15.5139733797  15.5139733797    1[6-(6,6)]
   115  16.9703371395  16.9703371395  16.9703371395    1[6-(6,6)]
   116  13.0097986386  13.0097986386  13.0097986386    1[6-(6,6)]
   117  7.50993330739  7.50993330739  7.50993330739    1[6-(6,6)]
   118  11.9266937844  11.9266937844  11.9266937844    1[6-(6,6)]
   119  10.5832518757  10.5832518757  10.5832518757    1[6-(6,6)]
   120  9.00098802505  9.00098802505  9.00098802505    1[6-(6,6)]
   121  8.59595708897  8.59595708897  8.59595708897    1[6-(6,6)]
   122  4.74468865373  4.74468865373  4.74468865373    1[6-(6,6)]
   123  19.3993171677  19.3993171677  19.3993171677    1[6-(6,6)]
   124  20.7427681329  20.7427681329  20.7427681329    1[6-(6,6)]
   125  22.3250186108  22.3250186108  22.3250186108    1[6-(6,6)]
   126  22.7300516536  22.7300516536  22.7300516536    1[6-(6,6)]
   127  6.01255150652  6.01255150652  6.01255150652    1[6-(6,6)]
   128  5.66462959504  5.66462959504  5.66462959504    1[6-(6,6)]
   129  7.68246463614  7.68246463614  7.68246463614    1[6-(6,6)]
   130   9.1388417687   9.1388417687   9.1388417687    1[6-(6,6)]
   131  5.17830116104  5.17830116104  5.17830116104    1[6-(6,6)]
   132  6.24207798236  6.24207798236  6.24207798236    1[6-(6,6)]
   133  9.99838198286  9.99838198286  9.99838198286    1[6-(6,6)]
   134  7.98053788533  7.98053788533  7.98053788533    1[6-(6,6)]
   135  6.52417412546  6.52417412546  6.52417412546    1[6-(6,6)]
   136  10.4847126264  10.4847126264  10.4847126264    1[6-(6,6)]
   137  35.0559779576  35.0559779576  35.0559779576    1[6-(6,6)]
   138  30.6392174806  30.6392174806  30.6392174806    1[6-(6,6)]
   139  31.9826593893  31.9826593893  31.9826593893    1[6-(6,6)]
   140    33.56492324    33.56492324    33.56492324    1[6-(6,6)]
   141   33.969954176   33.969954176   33.969954176    1[6-(6,6)]
   142  37.8212226113  37.8212226113  37.8212226113    1[6-(6,6)]
   143  23.1665940973  23.1665940973  23.1665940973    1[6-(6,6)]
   144  21.8231431321  21.8231431321  21.8231431321    1[6-(6,6)]
   145  20.2408926542  20.2408926542  20.2408926542    1[6-(6,6)]
   146  19.8358596114  19.8358596114  19.8358596114    1[6-(6,6)]
   147  36.5533597585  36.5533597585  36.5533597585    1[6-(6,6)]
   148    36.90128167    36.90128167    36.90128167    1[6-(6,6)]
   149  34.8834466289  34.8834466289  34.8834466289    1[6-(6,6)]
   150  33.4270694963  33.4270694963  33.4270694963    1[6-(6,6)]
   151   37.387610104   37.387610104   37.387610104    1[6-(6,6)]
   152  36.3238332826  36.3238332826  36.3238332826    1[6-(6,6)]
   153  32.5675292821  32.5675292821  32.5675292821    1[6-(6,6)]
   154  34.5853733797  34.5853733797  34.5853733797    1[6-(6,6)]
   155  36.0417371395  36.0417371395  36.0417371395    1[6-(6,6)]
   156  32.0811986386  32.0811986386  32.0811986386    1[6-(6,6)]
   157  26.5813333074  26.5813333074  26.5813333074    1[6-(6,6)]
   158  30.9980937844  30.9980937844  30.9980937844    1[6-(6,6)]
   159  29.6546518757  29.6546518757  29.6546518757    1[6-(6,6)]
   160   28.072388025   28.072388025   28.072388025    1[6-(6,6)]
   161   27.667357089   27.667357089   27.667357089    1[6-(6,6)]
   162  23.8160886537  23.8160886537  23.8160886537    1[6-(6,6)]
   163  38.4707171677  38.4707171677  38.4707171677    1[6-(6,6)]
   164  39.8141681329  39.8141681329  39.8141681329    1[6-(6,6)]
   165  41.3964186108  41.3964186108  41.3964186108    1[6-(6,6)]
   166  41.8014516536  41.8014516536  41.8014516536    1[6-(6,6)]
   167  25.0839515065  25.0839515065  25.0839515065    1[6-(6,6)]
   168   24.736029595   24.736029595   24.736029595    1[6-(6,6)]
   169  26.7538646361  26.7538646361  26.7538646361    1[6-(6,6)]
   170  28.2102417687  28.2102417687  28.2102417687    1[6-(6,6)]
   171   24.249701161   24.249701161   24.249701161    1[6-(6,6)]
   172  25.3134779824  25.3134779824  25.3134779824    1[6-(6,6)]
   173  29.0697819829  29.0697819829  29.0697819829    1[6-(6,6)]
   174  27.0519378853  27.0519378853  27.0519378853    1[6-(6,6)]
   175  25.5955741255  25.5955741255  25.5955741255    1[6-(6,6)]
   176  29.5561126264  29.5561126264  29.5561126264    1[6-(6,6)]
   177  12.5762068776  12.5762068776  12.5762068776    1[6-(6,6)]
   178  8.15944640065  8.15944640065  8.15944640065    1[6-(6,6)]
   179  9.50288830935  9.50288830935  9.50288830935    1[6-(6,6)]
   180    11.08515216    11.08515216    11.08515216    1[6-(6,6)]
   181   11.490183096   11.490183096   11.490183096    1[6-(6,6)]
   182  15.3414515313  15.3414515313  15.3414515313    1[6-(6,6)]
   183 0.686823017254 0.686823017254 0.686823017254    1[6-(6,6)]
   184-0.656627947877-0.656627947877-0.656627947877    1[6-(6,6)]
   185  -2.2388784258  -2.2388784258  -2.2388784258    1[6-(6,6)]
   186 -2.64391146862 -2.64391146862 -2.64391146862    1[6-(6,6)]
   187  14.0735886785  14.0735886785  14.0735886785    1[6-(6,6)]
   188    14.42151059    14.42151059    14.42151059    1[6-(6,6)]
   189  12.4036755489  12.4036755489  12.4036755489    1[6-(6,6)]
   190  10.9472984163  10.9472984163  10.9472984163    1[6-(6,6)]
   191   14.907839024   14.907839024   14.907839024    1[6-(6,6)]
   192  13.8440622026  13.8440622026  13.8440622026    1[6-(6,6)]
   193  10.0877582021  10.0877582021  10.0877582021    1[6-(6,6)]
   194  12.1056022997  12.1056022997  12.1056022997    1[6-(6,6)]
   195  13.5619660595  13.5619660595  13.5619660595    1[6-(6,6)]
   196  9.60142755863  9.60142755863  9.60142755863    1[6-(6,6)]
   197  4.10156222739  4.10156222739  4.10156222739    1[6-(6,6)]
   198  8.51832270435  8.51832270435  8.51832270435    1[6-(6,6)]
   199  7.17488079565  7.17488079565  7.17488079565    1[6-(6,6)]
   200  5.59261694505  5.59261694505  5.59261694505    1[6-(6,6)]
   201  5.18758600897  5.18758600897  5.18758600897    1[6-(6,6)]
   202  1.33631757373  1.33631757373  1.33631757373    1[6-(6,6)]
   203  15.9909460877  15.9909460877  15.9909460877    1[6-(6,6)]
   204  17.3343970529  17.3343970529  17.3343970529    1[6-(6,6)]
   205  18.9166475308  18.9166475308  18.9166475308    1[6-(6,6)]
   206  19.3216805736  19.3216805736  19.3216805736    1[6-(6,6)]
   207  2.60418042652  2.60418042652  2.60418042652    1[6-(6,6)]
   208  2.25625851504  2.25625851504  2.25625851504    1[6-(6,6)]
   209  4.27409355614  4.27409355614  4.27409355614    1[6-(6,6)]
   210   5.7304706887   5.7304706887   5.7304706887    1[6-(6,6)]
   211  1.76993008104  1.76993008104  1.76993008104    1[6-(6,6)]
   212  2.83370690236  2.83370690236  2.83370690236    1[6-(6,6)]
   213  6.59001090286  6.59001090286  6.59001090286    1[6-(6,6)]
   214  4.57216680533  4.57216680533  4.57216680533    1[6-(6,6)]
   215  3.11580304546  3.11580304546  3.11580304546    1[6-(6,6)]
   216  7.07634154637  7.07634154637  7.07634154637    1[6-(6,6)]
   217  31.6476068776  31.6476068776  31.6476068776    1[6-(6,6)]
   218  27.2308464006  27.2308464006  27.2308464006    1[6-(6,6)]
   219  28.5742883093  28.5742883093  28.5742883093    1[6-(6,6)]
   220    30.15655216    30.15655216    30.15655216    1[6-(6,6)]
   221   30.561583096   30.561583096   30.561583096    1[6-(6,6)]
   222  34.4128515313  34.4128515313  34.4128515313    1[6-(6,6)]
   223  19.7582230173  19.7582230173  19.7582230173    1[6-(6,6)]
   224  18.4147720521  18.4147720521  18.4147720521    1[6-(6,6)]
   225  16.8325215742  16.8325215742  16.8325215742    1[6-(6,6)]
   226  16.4274885314  16.4274885314  16.4274885314    1[6-(6,6)]
   227  33.1449886785  33.1449886785  33.1449886785    1[6-(6,6)]
   228    33.49291059    33.49291059    33.49291059    1[6-(6,6)]
   229  31.4750755489  31.4750755489  31.4750755489    1[6-(6,6)]
   230  30.0186984163  30.0186984163  30.0186984163    1[6-(6,6)]
   231   33.979239024   33.979239024   33.979239024    1[6-(6,6)]
   232  32.9154622026  32.9154622026  32.9154622026    1[6-(6,6)]
   233  29.1591582021  29.1591582021  29.1591582021    1[6-(6,6)]
   234  31.1770022997  31.1770022997  31.1770022997    1[6-(6,6)]
   235  32.6333660595  32.6333660595  32.6333660595    1[6-(6,6)]
   236  28.6728275586  28.6728275586  28.6728275586    1[6-(6,6)]
   237  23.1729622274  23.1729622274  23.1729622274    1[6-(6,6)]
   238  27.5897227044  27.5897227044  27.5897227044    1[6-(6,6)]
   239  26.2462807957  26.2462807957  26.2462807957    1[6-(6,6)]
   240   24.664016945   24.664016945   24.664016945    1[6-(6,6)]
   241   24.258986009   24.258986009   24.258986009    1[6-(6,6)]
   242  20.4077175737  20.4077175737  20.4077175737    1[6-(6,6)]
   243  35.0623460877  35.0623460877  35.0623460877    1[6-(6,6)]
   244  36.4057970529  36.4057970529  36.4057970529    1[6-(6,6)]
   245  37.9880475308  37.9880475308  37.9880475308    1[6-(6,6)]
   246  38.3930805736  38.3930805736  38.3930805736    1[6-(6,6)]
   247  21.6755804265  21.6755804265  21.6755804265    1[6-(6,6)]
   248   21.327658515   21.327658515   21.327658515    1[6-(6,6)]
   249  23.3454935561  23.3454935561  23.3454935561    1[6-(6,6)]
   250  24.8018706887  24.8018706887  24.8018706887    1[6-(6,6)]
   251   20.841330081   20.841330081   20.841330081    1[6-(6,6)]
   252  21.9051069024  21.9051069024  21.9051069024    1[6-(6,6)]
   253  25.6614109029  25.6614109029  25.6614109029    1[6-(6,6)]
   254  23.6435668053  23.6435668053  23.6435668053    1[6-(6,6)]
   255  22.1872030455  22.1872030455  22.1872030455    1[6-(6,6)]
   256  26.1477415464  26.1477415464  26.1477415464    1[6-(6,6)]
   257  23.8160603026  23.8160603026  23.8160603026    1[6-(6,6)]
   258  19.3992998256  19.3992998256  19.3992998256    1[6-(6,6)]
   259  20.7427417343  20.7427417343  20.7427417343    1[6-(6,6)]
   260   22.325005585   22.325005585   22.325005585    1[6-(6,6)]
   261   22.730036521   22.730036521   22.730036521    1[6-(6,6)]
   262  26.5813049563  26.5813049563  26.5813049563    1[6-(6,6)]
   263  11.9266764423  11.9266764423  11.9266764423    1[6-(6,6)]
   264  10.5832254771  10.5832254771  10.5832254771    1[6-(6,6)]
   265   9.0009749992   9.0009749992   9.0009749992    1[6-(6,6)]
   266  8.59594195638  8.59594195638  8.59594195638    1[6-(6,6)]
   267  25.3134421035  25.3134421035  25.3134421035    1[6-(6,6)]
   268   25.661364015   25.661364015   25.661364015    1[6-(6,6)]
   269  23.6435289739  23.6435289739  23.6435289739    1[6-(6,6)]
   270  22.1871518413  22.1871518413  22.1871518413    1[6-(6,6)]
   271   26.147692449   26.147692449   26.147692449    1[6-(6,6)]
   272  25.0839156276  25.0839156276  25.0839156276    1[6-(6,6)]
   273  21.3276116271  21.3276116271  21.3276116271    1[6-(6,6)]
   274  23.3454557247  23.3454557247  23.3454557247    1[6-(6,6)]
   275  24.8018194845  24.8018194845  24.8018194845    1[6-(6,6)]
   276  20.8412809836  20.8412809836  20.8412809836    1[6-(6,6)]
   277  15.3414156524  15.3414156524  15.3414156524    1[6-(6,6)]
   278  19.7581761294  19.7581761294  19.7581761294    1[6-(6,6)]
   279  18.4147342207  18.4147342207  18.4147342207    1[6-(6,6)]
   280    16.83247037    16.83247037    16.83247037    1[6-(6,6)]
   281   16.427439434   16.427439434   16.427439434    1[6-(6,6)]
   282  12.5761709987  12.5761709987  12.5761709987    1[6-(6,6)]
   283  27.2307995127  27.2307995127  27.2307995127    1[6-(6,6)]
   284  28.5742504779  28.5742504779  28.5742504779    1[6-(6,6)]
   285  30.1565009558  30.1565009558  30.1565009558    1[6-(6,6)]
   286  30.5615339986  30.5615339986  30.5615339986    1[6-(6,6)]
   287  13.8440338515  13.8440338515  13.8440338515    1[6-(6,6)]
   288    13.49611194    13.49611194    13.49611194    1[6-(6,6)]
   289  15.5139469811  15.5139469811  15.5139469811    1[6-(6,6)]
   290  16.9703241137  16.9703241137  16.9703241137    1[6-(6,6)]
   291   13.009783506   13.009783506   13.009783506    1[6-(6,6)]
   292  14.0735603274  14.0735603274  14.0735603274    1[6-(6,6)]
   293  17.8298643279  17.8298643279  17.8298643279    1[6-(6,6)]
   294  15.8120202303  15.8120202303  15.8120202303    1[6-(6,6)]
   295  14.3556564705  14.3556564705  14.3556564705    1[6-(6,6)]
   296  18.3161949714  18.3161949714  18.3161949714    1[6-(6,6)]
   297  42.8874603026  42.8874603026  42.8874603026    1[6-(6,6)]
   298  38.4706998256  38.4706998256  38.4706998256    1[6-(6,6)]
   299  39.8141417343  39.8141417343  39.8141417343    1[6-(6,6)]
   300   41.396405585   41.396405585   41.396405585    1[6-(6,6)]
   301   41.801436521   41.801436521   41.801436521    1[6-(6,6)]
   302  45.6527049563  45.6527049563  45.6527049563    1[6-(6,6)]
   303  30.9980764423  30.9980764423  30.9980764423    1[6-(6,6)]
   304  29.6546254771  29.6546254771  29.6546254771    1[6-(6,6)]
   305  28.0723749992  28.0723749992  28.0723749992    1[6-(6,6)]
   306  27.6673419564  27.6673419564  27.6673419564    1[6-(6,6)]
   307  44.3848421035  44.3848421035  44.3848421035    1[6-(6,6)]
   308   44.732764015   44.732764015   44.732764015    1[6-(6,6)]
   309  42.7149289739  42.7149289739  42.7149289739    1[6-(6,6)]
   310  41.2585518413  41.2585518413  41.2585518413    1[6-(6,6)]
   311   45.219092449   45.219092449   45.219092449    1[6-(6,6)]
   312  44.1553156276  44.1553156276  44.1553156276    1[6-(6,6)]
   313  40.3990116271  40.3990116271  40.3990116271    1[6-(6,6)]
   314  42.4168557247  42.4168557247  42.4168557247    1[6-(6,6)]
   315  43.8732194845  43.8732194845  43.8732194845    1[6-(6,6)]
   316  39.9126809836  39.9126809836  39.9126809836    1[6-(6,6)]
   317  34.4128156524  34.4128156524  34.4128156524    1[6-(6,6)]
   318  38.8295761294  38.8295761294  38.8295761294    1[6-(6,6)]
   319  37.4861342207  37.4861342207  37.4861342207    1[6-(6,6)]
   320    35.90387037    35.90387037    35.90387037    1[6-(6,6)]
   321   35.498839434   35.498839434   35.498839434    1[6-(6,6)]
   322  31.6475709987  31.6475709987  31.6475709987    1[6-(6,6)]
   323  46.3021995127  46.3021995127  46.3021995127    1[6-(6,6)]
   324  47.6456504779  47.6456504779  47.6456504779    1[6-(6,6)]
   325  49.2279009558  49.2279009558  49.2279009558    1[6-(6,6)]
   326  49.6329339986  49.6329339986  49.6329339986    1[6-(6,6)]
   327  32.9154338515  32.9154338515  32.9154338515    1[6-(6,6)]
   328    32.56751194    32.56751194    32.56751194    1[6-(6,6)]
   329  34.5853469811  34.5853469811  34.5853469811    1[6-(6,6)]
   330  36.0417241137  36.0417241137  36.0417241137    1[6-(6,6)]
   331   32.081183506   32.081183506   32.081183506    1[6-(6,6)]
   332  33.1449603274  33.1449603274  33.1449603274    1[6-(6,6)]
   333  36.9012643279  36.9012643279  36.9012643279    1[6-(6,6)]
   334  34.8834202303  34.8834202303  34.8834202303    1[6-(6,6)]
   335  33.4270564705  33.4270564705  33.4270564705    1[6-(6,6)]
   336  37.3875949714  37.3875949714  37.3875949714    1[6-(6,6)]
   337  20.4076892226  20.4076892226  20.4076892226    1[6-(6,6)]
   338  15.9909287456  15.9909287456  15.9909287456    1[6-(6,6)]
   339  17.3343706543  17.3343706543  17.3343706543    1[6-(6,6)]
   340   18.916634505   18.916634505   18.916634505    1[6-(6,6)]
   341   19.321665441   19.321665441   19.321665441    1[6-(6,6)]
   342  23.1729338763  23.1729338763  23.1729338763    1[6-(6,6)]
   343  8.51830536225  8.51830536225  8.51830536225    1[6-(6,6)]
   344  7.17485439712  7.17485439712  7.17485439712    1[6-(6,6)]
   345   5.5926039192   5.5926039192   5.5926039192    1[6-(6,6)]
   346  5.18757087638  5.18757087638  5.18757087638    1[6-(6,6)]
   347  21.9050710235  21.9050710235  21.9050710235    1[6-(6,6)]
   348   22.252992935   22.252992935   22.252992935    1[6-(6,6)]
   349  20.2351578939  20.2351578939  20.2351578939    1[6-(6,6)]
   350  18.7787807613  18.7787807613  18.7787807613    1[6-(6,6)]
   351   22.739321369   22.739321369   22.739321369    1[6-(6,6)]
   352  21.6755445476  21.6755445476  21.6755445476    1[6-(6,6)]
   353  17.9192405471  17.9192405471  17.9192405471    1[6-(6,6)]
   354  19.9370846447  19.9370846447  19.9370846447    1[6-(6,6)]
   355  21.3934484045  21.3934484045  21.3934484045    1[6-(6,6)]
   356  17.4329099036  17.4329099036  17.4329099036    1[6-(6,6)]
   357  11.9330445724  11.9330445724  11.9330445724    1[6-(6,6)]
   358  16.3498050494  16.3498050494  16.3498050494    1[6-(6,6)]
   359  15.0063631407  15.0063631407  15.0063631407    1[6-(6,6)]
   360    13.42409929    13.42409929    13.42409929    1[6-(6,6)]
   361   13.019068354   13.019068354   13.019068354    1[6-(6,6)]
   362  9.16779991873  9.16779991873  9.16779991873    1[6-(6,6)]
   363  23.8224284327  23.8224284327  23.8224284327    1[6-(6,6)]
   364  25.1658793979  25.1658793979  25.1658793979    1[6-(6,6)]
   365  26.7481298758  26.7481298758  26.7481298758    1[6-(6,6)]
   366  27.1531629186  27.1531629186  27.1531629186    1[6-(6,6)]
   367  10.4356627715  10.4356627715  10.4356627715    1[6-(6,6)]
   368    10.08774086    10.08774086    10.08774086    1[6-(6,6)]
   369  12.1055759011  12.1055759011  12.1055759011    1[6-(6,6)]
   370  13.5619530337  13.5619530337  13.5619530337    1[6-(6,6)]
   371  9.60141242604  9.60141242604  9.60141242604    1[6-(6,6)]
   372  10.6651892474  10.6651892474  10.6651892474    1[6-(6,6)]
   373  14.4214932479  14.4214932479  14.4214932479    1[6-(6,6)]
   374  12.4036491503  12.4036491503  12.4036491503    1[6-(6,6)]
   375  10.9472853905  10.9472853905  10.9472853905    1[6-(6,6)]
   376  14.9078238914  14.9078238914  14.9078238914    1[6-(6,6)]
   377  39.4790892226  39.4790892226  39.4790892226    1[6-(6,6)]
   378  35.0623287456  35.0623287456  35.0623287456    1[6-(6,6)]
   379  36.4057706543  36.4057706543  36.4057706543    1[6-(6,6)]
   380   37.988034505   37.988034505   37.988034505    1[6-(6,6)]
   381   38.393065441   38.393065441   38.393065441    1[6-(6,6)]
   382  42.2443338763  42.2443338763  42.2443338763    1[6-(6,6)]
   383  27.5897053623  27.5897053623  27.5897053623    1[6-(6,6)]
   384  26.2462543971  26.2462543971  26.2462543971    1[6-(6,6)]
   385  24.6640039192  24.6640039192  24.6640039192    1[6-(6,6)]
   386  24.2589708764  24.2589708764  24.2589708764    1[6-(6,6)]
   387  40.9764710235  40.9764710235  40.9764710235    1[6-(6,6)]
   388   41.324392935   41.324392935   41.324392935    1[6-(6,6)]
   389  39.3065578939  39.3065578939  39.3065578939    1[6-(6,6)]
   390  37.8501807613  37.8501807613  37.8501807613    1[6-(6,6)]
   391   41.810721369   41.810721369   41.810721369    1[6-(6,6)]
   392  40.7469445476  40.7469445476  40.7469445476    1[6-(6,6)]
   393  36.9906405471  36.9906405471  36.9906405471    1[6-(6,6)]
   394  39.0084846447  39.0084846447  39.0084846447    1[6-(6,6)]
   395  40.4648484045  40.4648484045  40.4648484045    1[6-(6,6)]
   396  36.5043099036  36.5043099036  36.5043099036    1[6-(6,6)]
   397  31.0044445724  31.0044445724  31.0044445724    1[6-(6,6)]
   398  35.4212050494  35.4212050494  35.4212050494    1[6-(6,6)]
   399  34.0777631407  34.0777631407  34.0777631407    1[6-(6,6)]
   400    32.49549929    32.49549929    32.49549929    1[6-(6,6)]
   401   32.090468354   32.090468354   32.090468354    1[6-(6,6)]
   402  28.2391999187  28.2391999187  28.2391999187    1[6-(6,6)]
   403  42.8938284327  42.8938284327  42.8938284327    1[6-(6,6)]
   404  44.2372793979  44.2372793979  44.2372793979    1[6-(6,6)]
   405  45.8195298758  45.8195298758  45.8195298758    1[6-(6,6)]
   406  46.2245629186  46.2245629186  46.2245629186    1[6-(6,6)]
   407  29.5070627715  29.5070627715  29.5070627715    1[6-(6,6)]
   408    29.15914086    29.15914086    29.15914086    1[6-(6,6)]
   409  31.1769759011  31.1769759011  31.1769759011    1[6-(6,6)]
   410  32.6333530337  32.6333530337  32.6333530337    1[6-(6,6)]
   411   28.672812426   28.672812426   28.672812426    1[6-(6,6)]
   412  29.7365892474  29.7365892474  29.7365892474    1[6-(6,6)]
   413  33.4928932479  33.4928932479  33.4928932479    1[6-(6,6)]
   414  31.4750491503  31.4750491503  31.4750491503    1[6-(6,6)]
   415  30.0186853905  30.0186853905  30.0186853905    1[6-(6,6)]
   416  33.9792238914  33.9792238914  33.9792238914    1[6-(6,6)]
   417  15.7907815111  15.7907815111  15.7907815111    6[1-(0),6-(1,6),6-(6,7)]
   418  14.6877235535  14.6877235535  14.6877235535    6[6-(1,6),6-(6,6),7-(6,25)]
   419  13.7173293779  13.7173293779  13.7173293779    6[6-(6,6),6-(6,7),6-(6,7)]
   420  12.6384329832  12.6384329832  12.6384329832    6[6-(1,6),6-(6,6),7-(6,25)]
   421  11.6200340918  11.6200340918  11.6200340918    6[1-(0),6-(1,6),6-(6,7)]
   422   13.889085559   13.889085559   13.889085559    6[6-(1,6),6-(1,6),6-(6,6)]
   423  13.3982711533  13.3982711533  13.3982711533    6[1-(0),6-(6,6),6-(6,6)]
   424  13.6242590216  13.6242590216  13.6242590216    6[6-(1,6),6-(1,6),6-(8,8)]
   425  14.3379995444  14.3379995444  14.3379995444    6[1-(0),6-(6,6),6-(6,6)]
   426  14.8327630865  14.8327630865  14.8327630865    6[6-(1,6),6-(1,6),6-(8,8)]
   427    14.58681916    14.58681916    14.58681916    6[1-(0),6-(6,6),6-(6,6)]
   428  13.0868412228  13.0868412228  13.0868412228    6[6-(6,6),8-(25),8-(25)]
   429  15.6654281228  15.6654281228  15.6654281228    6[6-(6,6),8-(25),8-(25)]
   430  18.9436173492  18.9436173492  18.9436173492    6[1-(0),6-(1,6),6-(6,7)]
   431  20.0466765915  20.0466765915  20.0466765915    6[6-(1,6),6-(6,6),7-(6,25)]
   432  1.94567475702  1.94567475702  1.94567475702    6[6-(6,6),6-(6,7),6-(6,7)]
   433  3.02457225136  3.02457225136  3.02457225136    6[6-(1,6),6-(6,6),7-(6,25)]
   434  4.04297525091  4.04297525091  4.04297525091    6[1-(0),6-(1,6),6-(6,7)]
   435  1.77392199421  1.77392199421  1.77392199421    6[6-(1,6),6-(1,6),6-(6,6)]
   436  2.26473466959  2.26473466959  2.26473466959    6[1-(0),6-(6,6),6-(6,6)]
   437  2.03868170792  2.03868170792  2.03868170792    6[6-(1,6),6-(1,6),6-(8,8)]
   438  1.32501425586  1.32501425586  1.32501425586    6[1-(0),6-(6,6),6-(6,6)]
   439 0.830184415393 0.830184415393 0.830184415393    6[6-(1,6),6-(1,6),6-(8,8)]
   440  1.07619337619  1.07619337619  1.07619337619    6[1-(0),6-(6,6),6-(6,6)]
   441  2.57616575625  2.57616575625  2.57616575625    6[6-(6,6),8-(25),8-(25)]
   442-0.002407231591-0.002407231591-0.002407231591    6[6-(6,6),8-(25),8-(25)]
   443  18.2467423904  18.2467423904  18.2467423904    6[1-(0),6-(1,6),6-(6,7)]
   444  18.8948097814  18.8948097814  18.8948097814    6[6-(1,6),6-(6,6),7-(6,25)]
   445  18.4318937529  18.4318937529  18.4318937529    6[6-(6,6),6-(6,7),6-(6,7)]
   446  19.0540011993  19.0540011993  19.0540011993    6[6-(1,6),6-(6,6),7-(6,25)]
   447  18.5869368177  18.5869368177  18.5869368177    6[1-(0),6-(1,6),6-(6,7)]
   448  17.2534934228  17.2534934228  17.2534934228    6[6-(1,6),6-(1,6),6-(6,6)]
   449  15.9544684552  15.9544684552  15.9544684552    6[1-(0),6-(6,6),6-(6,6)]
   450  14.8835544548  14.8835544548  14.8835544548    6[6-(1,6),6-(1,6),6-(8,8)]
   451  15.0866753315  15.0866753315  15.0866753315    6[1-(0),6-(6,6),6-(6,6)]
   452  16.3771188737  16.3771188737  16.3771188737    6[6-(1,6),6-(1,6),6-(8,8)]
   453  17.4500051154  17.4500051154  17.4500051154    6[1-(0),6-(6,6),6-(6,6)]
   454  13.4784067717  13.4784067717  13.4784067717    6[6-(6,6),8-(25),8-(25)]
   455  16.6051857718  16.6051857718  16.6051857718    6[6-(6,6),8-(25),8-(25)]
   456  16.4876523592  16.4876523592  16.4876523592    6[1-(0),6-(1,6),6-(6,7)]
   457  15.8395836836  15.8395836836  15.8395836836    6[6-(1,6),6-(6,6),7-(6,25)]
   458  12.8941246422  12.8941246422  12.8941246422    6[6-(6,6),6-(6,7),6-(6,7)]
   459  12.2720160962  12.2720160962  12.2720160962    6[6-(1,6),6-(6,6),7-(6,25)]
   460  12.7390763696  12.7390763696  12.7390763696    6[1-(0),6-(1,6),6-(6,7)]
   461  14.0729029819  14.0729029819  14.0729029819    6[6-(1,6),6-(1,6),6-(6,6)]
   462   15.371548252   15.371548252   15.371548252    6[1-(0),6-(6,6),6-(6,6)]
   463  16.4427724388  16.4427724388  16.4427724388    6[6-(1,6),6-(1,6),6-(8,8)]
   464  16.2393333982  16.2393333982  16.2393333982    6[1-(0),6-(6,6),6-(6,6)]
   465  14.9488198195  14.9488198195  14.9488198195    6[6-(1,6),6-(1,6),6-(8,8)]
   466  13.8760048784  13.8760048784  13.8760048784    6[1-(0),6-(6,6),6-(6,6)]
   467  17.8476087792  17.8476087792  17.8476087792    6[6-(6,6),8-(25),8-(25)]
   468   14.720815867   14.720815867   14.720815867    6[6-(6,6),8-(25),8-(25)]
   469  7.70372975389  7.70372975389  7.70372975389    6[1-(0),6-(1,6),6-(6,7)]
   470  8.80678771155  8.80678771155  8.80678771155    6[6-(1,6),6-(6,6),7-(6,25)]
   471   9.7771818871   9.7771818871   9.7771818871    6[6-(6,6),6-(6,7),6-(6,7)]
   472  10.8560782818  10.8560782818  10.8560782818    6[6-(1,6),6-(6,6),7-(6,25)]
   473  11.8744771732  11.8744771732  11.8744771732    6[1-(0),6-(1,6),6-(6,7)]
   474  9.60580713397  9.60580713397  9.60580713397    6[6-(1,6),6-(1,6),6-(6,6)]
   475  10.0962401117  10.0962401117  10.0962401117    6[1-(0),6-(6,6),6-(6,6)]
   476  9.87056550398  9.87056550398  9.87056550398    6[6-(1,6),6-(1,6),6-(8,8)]
   477  9.15651172061  9.15651172061  9.15651172061    6[1-(0),6-(6,6),6-(6,6)]
   478  8.66206143904  8.66206143904  8.66206143904    6[6-(1,6),6-(1,6),6-(8,8)]
   479  8.90769210498  8.90769210498  8.90769210498    6[1-(0),6-(6,6),6-(6,6)]
   480  10.4076700422  10.4076700422  10.4076700422    6[6-(6,6),8-(25),8-(25)]
   481  7.82908314216  7.82908314216  7.82908314216    6[6-(6,6),8-(25),8-(25)]
   482  4.55089391575  4.55089391575  4.55089391575    6[1-(0),6-(1,6),6-(6,7)]
   483  3.44783467349  3.44783467349  3.44783467349    6[6-(1,6),6-(6,6),7-(6,25)]
   484   21.548836508   21.548836508   21.548836508    6[6-(6,6),6-(6,7),6-(6,7)]
   485  20.4699390136  20.4699390136  20.4699390136    6[6-(1,6),6-(6,6),7-(6,25)]
   486  19.4515360141  19.4515360141  19.4515360141    6[1-(0),6-(1,6),6-(6,7)]
   487  21.7205211034  21.7205211034  21.7205211034    6[6-(1,6),6-(1,6),6-(6,6)]
   488  21.2297765954  21.2297765954  21.2297765954    6[1-(0),6-(6,6),6-(6,6)]
   489  21.4558295571  21.4558295571  21.4558295571    6[6-(1,6),6-(1,6),6-(8,8)]
   490  22.1694970091  22.1694970091  22.1694970091    6[1-(0),6-(6,6),6-(6,6)]
   491  22.6642586822  22.6642586822  22.6642586822    6[6-(1,6),6-(1,6),6-(8,8)]
   492  22.4183178888  22.4183178888  22.4183178888    6[1-(0),6-(6,6),6-(6,6)]
   493  20.9183455087  20.9183455087  20.9183455087    6[6-(6,6),8-(25),8-(25)]
   494  23.4969184966  23.4969184966  23.4969184966    6[6-(6,6),8-(25),8-(25)]
   495  5.24776887459  5.24776887459  5.24776887459    6[1-(0),6-(1,6),6-(6,7)]
   496  4.59970148359  4.59970148359  4.59970148359    6[6-(1,6),6-(6,6),7-(6,25)]
   497   5.0626175121   5.0626175121   5.0626175121    6[6-(6,6),6-(6,7),6-(6,7)]
   498  4.44051006573  4.44051006573  4.44051006573    6[6-(1,6),6-(6,6),7-(6,25)]
   499   4.9075744473   4.9075744473   4.9075744473    6[1-(0),6-(1,6),6-(6,7)]
   500   6.2413992702   6.2413992702   6.2413992702    6[6-(1,6),6-(1,6),6-(6,6)]
   501  7.54004280985  7.54004280985  7.54004280985    6[1-(0),6-(6,6),6-(6,6)]
   502  8.61133823818  8.61133823818  8.61133823818    6[6-(1,6),6-(1,6),6-(8,8)]
   503  8.40783593349  8.40783593349  8.40783593349    6[1-(0),6-(6,6),6-(6,6)]
   504  7.11770565188  7.11770565188  7.11770565188    6[6-(1,6),6-(1,6),6-(8,8)]
   505  6.04450614962  6.04450614962  6.04450614962    6[1-(0),6-(6,6),6-(6,6)]
   506  10.0161044933  10.0161044933  10.0161044933    6[6-(6,6),8-(25),8-(25)]
   507  6.88932549321  6.88932549321  6.88932549321    6[6-(6,6),8-(25),8-(25)]
   508  7.00685890577  7.00685890577  7.00685890577    6[1-(0),6-(1,6),6-(6,7)]
   509  7.65492758137  7.65492758137  7.65492758137    6[6-(1,6),6-(6,6),7-(6,25)]
   510  10.6003866228  10.6003866228  10.6003866228    6[6-(6,6),6-(6,7),6-(6,7)]
   511  11.2224951688  11.2224951688  11.2224951688    6[6-(1,6),6-(6,6),7-(6,25)]
   512  10.7554348954  10.7554348954  10.7554348954    6[1-(0),6-(1,6),6-(6,7)]
   513  9.42192154363  9.42192154363  9.42192154363    6[6-(1,6),6-(1,6),6-(6,6)]
   514  8.12296301304  8.12296301304  8.12296301304    6[1-(0),6-(6,6),6-(6,6)]
   515  7.05212025418  7.05212025418  7.05212025418    6[6-(1,6),6-(1,6),6-(8,8)]
   516  7.25517786677  7.25517786677  7.25517786677    6[1-(0),6-(6,6),6-(6,6)]
   517  8.54569144547  8.54569144547  8.54569144547    6[6-(1,6),6-(1,6),6-(8,8)]
   518  9.61850638659  9.61850638659  9.61850638659    6[1-(0),6-(6,6),6-(6,6)]
   519  5.64690248578  5.64690248578  5.64690248578    6[6-(6,6),8-(25),8-(25)]
   520  8.77369539804  8.77369539804  8.77369539804    6[6-(6,6),8-(25),8-(25)]
   521  34.8621815111  34.8621815111  34.8621815111    6[1-(0),6-(1,6),6-(6,7)]
   522  33.7591235535  33.7591235535  33.7591235535    6[6-(1,6),6-(6,6),7-(6,25)]
   523  32.7887293779  32.7887293779  32.7887293779    6[6-(6,6),6-(6,7),6-(6,7)]
   524  31.7098329832  31.7098329832  31.7098329832    6[6-(1,6),6-(6,6),7-(6,25)]
   525  30.6914340918  30.6914340918  30.6914340918    6[1-(0),6-(1,6),6-(6,7)]
   526   32.960485559   32.960485559   32.960485559    6[6-(1,6),6-(1,6),6-(6,6)]
   527  32.4696711533  32.4696711533  32.4696711533    6[1-(0),6-(6,6),6-(6,6)]
   528  32.6956590216  32.6956590216  32.6956590216    6[6-(1,6),6-(1,6),6-(8,8)]
   529  33.4093995444  33.4093995444  33.4093995444    6[1-(0),6-(6,6),6-(6,6)]
   530  33.9041630865  33.9041630865  33.9041630865    6[6-(1,6),6-(1,6),6-(8,8)]
   531    33.65821916    33.65821916    33.65821916    6[1-(0),6-(6,6),6-(6,6)]
   532  32.1582412228  32.1582412228  32.1582412228    6[6-(6,6),8-(25),8-(25)]
   533  34.7368281228  34.7368281228  34.7368281228    6[6-(6,6),8-(25),8-(25)]
   534  38.0150173492  38.0150173492  38.0150173492    6[1-(0),6-(1,6),6-(6,7)]
   535  39.1180765915  39.1180765915  39.1180765915    6[6-(1,6),6-(6,6),7-(6,25)]
   536   21.017074757   21.017074757   21.017074757    6[6-(6,6),6-(6,7),6-(6,7)]
   537  22.0959722514  22.0959722514  22.0959722514    6[6-(1,6),6-(6,6),7-(6,25)]
   538  23.1143752509  23.1143752509  23.1143752509    6[1-(0),6-(1,6),6-(6,7)]
   539  20.8457715896  20.8457715896  20.8457715896    6[6-(1,6),6-(1,6),6-(6,6)]
   540  21.3361346696  21.3361346696  21.3361346696    6[1-(0),6-(6,6),6-(6,6)]
   541  21.1104631359  21.1104631359  21.1104631359    6[6-(1,6),6-(1,6),6-(8,8)]
   542  20.3964142559  20.3964142559  20.3964142559    6[1-(0),6-(6,6),6-(6,6)]
   543  19.9019658434  19.9019658434  19.9019658434    6[6-(1,6),6-(1,6),6-(8,8)]
   544  20.1475933762  20.1475933762  20.1475933762    6[1-(0),6-(6,6),6-(6,6)]
   545  21.6475657563  21.6475657563  21.6475657563    6[6-(6,6),8-(25),8-(25)]
   546  19.0689927684  19.0689927684  19.0689927684    6[6-(6,6),8-(25),8-(25)]
   547  37.3181423904  37.3181423904  37.3181423904    6[1-(0),6-(1,6),6-(6,7)]
   548  37.9662097814  37.9662097814  37.9662097814    6[6-(1,6),6-(6,6),7-(6,25)]
   549  37.5032937529  37.5032937529  37.5032937529    6[6-(6,6),6-(6,7),6-(6,7)]
   550  38.1254011993  38.1254011993  38.1254011993    6[6-(1,6),6-(6,6),7-(6,25)]
   551  37.6583368177  37.6583368177  37.6583368177    6[1-(0),6-(1,6),6-(6,7)]
   552  36.3248934228  36.3248934228  36.3248934228    6[6-(1,6),6-(1,6),6-(6,6)]
   553  35.0258684551  35.0258684551  35.0258684551    6[1-(0),6-(6,6),6-(6,6)]
   554  33.9549544548  33.9549544548  33.9549544548    6[6-(1,6),6-(1,6),6-(8,8)]
   555  34.1580753315  34.1580753315  34.1580753315    6[1-(0),6-(6,6),6-(6,6)]
   556  35.4485188737  35.4485188737  35.4485188737    6[6-(1,6),6-(1,6),6-(8,8)]
   557  36.5214051154  36.5214051154  36.5214051154    6[1-(0),6-(6,6),6-(6,6)]
   558  32.5498067717  32.5498067717  32.5498067717    6[6-(6,6),8-(25),8-(25)]
   559  35.6765857718  35.6765857718  35.6765857718    6[6-(6,6),8-(25),8-(25)]
   560  35.5590523592  35.5590523592  35.5590523592    6[1-(0),6-(1,6),6-(6,7)]
   561  34.9109836836  34.9109836836  34.9109836836    6[6-(1,6),6-(6,6),7-(6,25)]
   562  31.9655246422  31.9655246422  31.9655246422    6[6-(6,6),6-(6,7),6-(6,7)]
   563  31.3434160962  31.3434160962  31.3434160962    6[6-(1,6),6-(6,6),7-(6,25)]
   564  31.8104763696  31.8104763696  31.8104763696    6[1-(0),6-(1,6),6-(6,7)]
   565  33.1443029819  33.1443029819  33.1443029819    6[6-(1,6),6-(1,6),6-(6,6)]
   566   34.442948252   34.442948252   34.442948252    6[1-(0),6-(6,6),6-(6,6)]
   567  35.5141724388  35.5141724388  35.5141724388    6[6-(1,6),6-(1,6),6-(8,8)]
   568  35.3107333982  35.3107333982  35.3107333982    6[1-(0),6-(6,6),6-(6,6)]
   569  34.0206012475  34.0206012475  34.0206012475    6[6-(1,6),6-(1,6),6-(8,8)]
   570  32.9474048784  32.9474048784  32.9474048784    6[1-(0),6-(6,6),6-(6,6)]
   571  36.9190087792  36.9190087792  36.9190087792    6[6-(6,6),8-(25),8-(25)]
   572   33.792215867   33.792215867   33.792215867    6[6-(6,6),8-(25),8-(25)]
   573  26.7751297539  26.7751297539  26.7751297539    6[1-(0),6-(1,6),6-(6,7)]
   574  27.8781877115  27.8781877115  27.8781877115    6[6-(1,6),6-(6,6),7-(6,25)]
   575  28.8485818871  28.8485818871  28.8485818871    6[6-(6,6),6-(6,7),6-(6,7)]
   576  29.9274782818  29.9274782818  29.9274782818    6[6-(1,6),6-(6,6),7-(6,25)]
   577  30.9458771732  30.9458771732  30.9458771732    6[1-(0),6-(1,6),6-(6,7)]
   578   28.677207134   28.677207134   28.677207134    6[6-(1,6),6-(1,6),6-(6,6)]
   579  29.1676401117  29.1676401117  29.1676401117    6[1-(0),6-(6,6),6-(6,6)]
   580   28.941965504   28.941965504   28.941965504    6[6-(1,6),6-(1,6),6-(8,8)]
   581  28.2279117206  28.2279117206  28.2279117206    6[1-(0),6-(6,6),6-(6,6)]
   582   27.733461439   27.733461439   27.733461439    6[6-(1,6),6-(1,6),6-(8,8)]
   583   27.979092105   27.979092105   27.979092105    6[1-(0),6-(6,6),6-(6,6)]
   584  29.4790700422  29.4790700422  29.4790700422    6[6-(6,6),8-(25),8-(25)]
   585  26.9004831422  26.9004831422  26.9004831422    6[6-(6,6),8-(25),8-(25)]
   586  23.6222939158  23.6222939158  23.6222939158    6[1-(0),6-(1,6),6-(6,7)]
   587  22.5192346735  22.5192346735  22.5192346735    6[6-(1,6),6-(6,6),7-(6,25)]
   588   40.620236508   40.620236508   40.620236508    6[6-(6,6),6-(6,7),6-(6,7)]
   589  39.5413390136  39.5413390136  39.5413390136    6[6-(1,6),6-(6,6),7-(6,25)]
   590  38.5229360141  38.5229360141  38.5229360141    6[1-(0),6-(1,6),6-(6,7)]
   591  40.7919211034  40.7919211034  40.7919211034    6[6-(1,6),6-(1,6),6-(6,6)]
   592  40.3011765954  40.3011765954  40.3011765954    6[1-(0),6-(6,6),6-(6,6)]
   593  40.5272295571  40.5272295571  40.5272295571    6[6-(1,6),6-(1,6),6-(8,8)]
   594  41.2408970091  41.2408970091  41.2408970091    6[1-(0),6-(6,6),6-(6,6)]
   595  41.7356586822  41.7356586822  41.7356586822    6[6-(1,6),6-(1,6),6-(8,8)]
   596  41.4897178888  41.4897178888  41.4897178888    6[1-(0),6-(6,6),6-(6,6)]
   597  39.9897455087  39.9897455087  39.9897455087    6[6-(6,6),8-(25),8-(25)]
   598  42.5683184966  42.5683184966  42.5683184966    6[6-(6,6),8-(25),8-(25)]
   599  24.3191688746  24.3191688746  24.3191688746    6[1-(0),6-(1,6),6-(6,7)]
   600  23.6711014836  23.6711014836  23.6711014836    6[6-(1,6),6-(6,6),7-(6,25)]
   601  24.1340175121  24.1340175121  24.1340175121    6[6-(6,6),6-(6,7),6-(6,7)]
   602  23.5119100657  23.5119100657  23.5119100657    6[6-(1,6),6-(6,6),7-(6,25)]
   603  23.9789744473  23.9789744473  23.9789744473    6[1-(0),6-(1,6),6-(6,7)]
   604  25.3127992702  25.3127992702  25.3127992702    6[6-(1,6),6-(1,6),6-(6,6)]
   605  26.6114428099  26.6114428099  26.6114428099    6[1-(0),6-(6,6),6-(6,6)]
   606  27.6827382382  27.6827382382  27.6827382382    6[6-(1,6),6-(1,6),6-(8,8)]
   607  27.4792359335  27.4792359335  27.4792359335    6[1-(0),6-(6,6),6-(6,6)]
   608  26.1891056519  26.1891056519  26.1891056519    6[6-(1,6),6-(1,6),6-(8,8)]
   609  25.1159061496  25.1159061496  25.1159061496    6[1-(0),6-(6,6),6-(6,6)]
   610  29.0875044933  29.0875044933  29.0875044933    6[6-(6,6),8-(25),8-(25)]
   611  25.9607254932  25.9607254932  25.9607254932    6[6-(6,6),8-(25),8-(25)]
   612  26.0782589058  26.0782589058  26.0782589058    6[1-(0),6-(1,6),6-(6,7)]
   613  26.7263275814  26.7263275814  26.7263275814    6[6-(1,6),6-(6,6),7-(6,25)]
   614  29.6717866228  29.6717866228  29.6717866228    6[6-(6,6),6-(6,7),6-(6,7)]
   615  30.2938951688  30.2938951688  30.2938951688    6[6-(1,6),6-(6,6),7-(6,25)]
   616  29.8268348954  29.8268348954  29.8268348954    6[1-(0),6-(1,6),6-(6,7)]
   617  28.4933215436  28.4933215436  28.4933215436    6[6-(1,6),6-(1,6),6-(6,6)]
   618   27.194363013   27.194363013   27.194363013    6[1-(0),6-(6,6),6-(6,6)]
   619  26.1235202542  26.1235202542  26.1235202542    6[6-(1,6),6-(1,6),6-(8,8)]
   620  26.3265778668  26.3265778668  26.3265778668    6[1-(0),6-(6,6),6-(6,6)]
   621  27.6170914455  27.6170914455  27.6170914455    6[6-(1,6),6-(1,6),6-(8,8)]
   622  28.6899063866  28.6899063866  28.6899063866    6[1-(0),6-(6,6),6-(6,6)]
   623  24.7183024858  24.7183024858  24.7183024858    6[6-(6,6),8-(25),8-(25)]
   624   27.845095398   27.845095398   27.845095398    6[6-(6,6),8-(25),8-(25)]
   625  12.3824104311  12.3824104311  12.3824104311    6[1-(0),6-(1,6),6-(6,7)]
   626  11.2793524735  11.2793524735  11.2793524735    6[6-(1,6),6-(6,6),7-(6,25)]
   627  10.3089582979  10.3089582979  10.3089582979    6[6-(6,6),6-(6,7),6-(6,7)]
   628  9.23006190318  9.23006190318  9.23006190318    6[6-(1,6),6-(6,6),7-(6,25)]
   629  8.21166301178  8.21166301178  8.21166301178    6[1-(0),6-(1,6),6-(6,7)]
   630  10.4806463116  10.4806463116  10.4806463116    6[6-(1,6),6-(1,6),6-(6,6)]
   631   9.9899000733   9.9899000733   9.9899000733    6[1-(0),6-(6,6),6-(6,6)]
   632  10.2158879416  10.2158879416  10.2158879416    6[6-(1,6),6-(1,6),6-(8,8)]
   633  10.9296284644  10.9296284644  10.9296284644    6[1-(0),6-(6,6),6-(6,6)]
   634  11.4243920065  11.4243920065  11.4243920065    6[6-(1,6),6-(1,6),6-(8,8)]
   635    11.17844808    11.17844808    11.17844808    6[1-(0),6-(6,6),6-(6,6)]
   636  9.67847014278  9.67847014278  9.67847014278    6[6-(6,6),8-(25),8-(25)]
   637  12.2570570428  12.2570570428  12.2570570428    6[6-(6,6),8-(25),8-(25)]
   638  15.5352462692  15.5352462692  15.5352462692    6[1-(0),6-(1,6),6-(6,7)]
   639  16.6383055115  16.6383055115  16.6383055115    6[6-(1,6),6-(6,6),7-(6,25)]
   640 -1.46269632298 -1.46269632298 -1.46269632298    6[6-(6,6),6-(6,7),6-(6,7)]
   641-0.383798828639-0.383798828639-0.383798828639    6[6-(1,6),6-(6,6),7-(6,25)]
   642 0.634604170912 0.634604170912 0.634604170912    6[1-(0),6-(1,6),6-(6,7)]
   643 -1.63444908579 -1.63444908579 -1.63444908579    6[6-(1,6),6-(1,6),6-(6,6)]
   644 -1.14363641041 -1.14363641041 -1.14363641041    6[1-(0),6-(6,6),6-(6,6)]
   645 -1.36968937208 -1.36968937208 -1.36968937208    6[6-(1,6),6-(1,6),6-(8,8)]
   646 -2.08335682414 -2.08335682414 -2.08335682414    6[1-(0),6-(6,6),6-(6,6)]
   647 -2.57818666461 -2.57818666461 -2.57818666461    6[6-(1,6),6-(1,6),6-(8,8)]
   648 -2.33217770381 -2.33217770381 -2.33217770381    6[1-(0),6-(6,6),6-(6,6)]
   649-0.832205323748-0.832205323748-0.832205323748    6[6-(6,6),8-(25),8-(25)]
   650 -3.41077831159 -3.41077831159 -3.41077831159    6[6-(6,6),8-(25),8-(25)]
   651  14.8383713104  14.8383713104  14.8383713104    6[1-(0),6-(1,6),6-(6,7)]
   652  15.4864387014  15.4864387014  15.4864387014    6[6-(1,6),6-(6,6),7-(6,25)]
   653  15.0235226729  15.0235226729  15.0235226729    6[6-(6,6),6-(6,7),6-(6,7)]
   654  15.6456301193  15.6456301193  15.6456301193    6[6-(1,6),6-(6,6),7-(6,25)]
   655  15.1785657377  15.1785657377  15.1785657377    6[1-(0),6-(1,6),6-(6,7)]
   656  13.8451223428  13.8451223428  13.8451223428    6[6-(1,6),6-(1,6),6-(6,6)]
   657  12.5460973752  12.5460973752  12.5460973752    6[1-(0),6-(6,6),6-(6,6)]
   658  11.4751833748  11.4751833748  11.4751833748    6[6-(1,6),6-(1,6),6-(8,8)]
   659  11.6783042515  11.6783042515  11.6783042515    6[1-(0),6-(6,6),6-(6,6)]
   660  12.9687477937  12.9687477937  12.9687477937    6[6-(1,6),6-(1,6),6-(8,8)]
   661  14.0416340354  14.0416340354  14.0416340354    6[1-(0),6-(6,6),6-(6,6)]
   662  10.0700356917  10.0700356917  10.0700356917    6[6-(6,6),8-(25),8-(25)]
   663  13.1968146918  13.1968146918  13.1968146918    6[6-(6,6),8-(25),8-(25)]
   664  13.0792812792  13.0792812792  13.0792812792    6[1-(0),6-(1,6),6-(6,7)]
   665  12.4312126036  12.4312126036  12.4312126036    6[6-(1,6),6-(6,6),7-(6,25)]
   666  9.48575356218  9.48575356218  9.48575356218    6[6-(6,6),6-(6,7),6-(6,7)]
   667  8.86364501618  8.86364501618  8.86364501618    6[6-(1,6),6-(6,6),7-(6,25)]
   668   9.3307052896   9.3307052896   9.3307052896    6[1-(0),6-(1,6),6-(6,7)]
   669  10.6645319019  10.6645319019  10.6645319019    6[6-(1,6),6-(1,6),6-(6,6)]
   670   11.963177172   11.963177172   11.963177172    6[1-(0),6-(6,6),6-(6,6)]
   671  13.0344013588  13.0344013588  13.0344013588    6[6-(1,6),6-(1,6),6-(8,8)]
   672  12.8309623182  12.8309623182  12.8309623182    6[1-(0),6-(6,6),6-(6,6)]
   673  11.5404487395  11.5404487395  11.5404487395    6[6-(1,6),6-(1,6),6-(8,8)]
   674  10.4676337984  10.4676337984  10.4676337984    6[1-(0),6-(6,6),6-(6,6)]
   675  14.4392376992  14.4392376992  14.4392376992    6[6-(6,6),8-(25),8-(25)]
   676   11.312444787   11.312444787   11.312444787    6[6-(6,6),8-(25),8-(25)]
   677  4.29535867389  4.29535867389  4.29535867389    6[1-(0),6-(1,6),6-(6,7)]
   678  5.39841663155  5.39841663155  5.39841663155    6[6-(1,6),6-(6,6),7-(6,25)]
   679   6.3688108071   6.3688108071   6.3688108071    6[6-(6,6),6-(6,7),6-(6,7)]
   680  7.44770720182  7.44770720182  7.44770720182    6[6-(1,6),6-(6,6),7-(6,25)]
   681  8.46610609322  8.46610609322  8.46610609322    6[1-(0),6-(1,6),6-(6,7)]
   682  6.19743605397  6.19743605397  6.19743605397    6[6-(1,6),6-(1,6),6-(6,6)]
   683   6.6878690317   6.6878690317   6.6878690317    6[1-(0),6-(6,6),6-(6,6)]
   684  6.46219442398  6.46219442398  6.46219442398    6[6-(1,6),6-(1,6),6-(8,8)]
   685  5.74814064061  5.74814064061  5.74814064061    6[1-(0),6-(6,6),6-(6,6)]
   686  5.25369035904  5.25369035904  5.25369035904    6[6-(1,6),6-(1,6),6-(8,8)]
   687  5.49932102498  5.49932102498  5.49932102498    6[1-(0),6-(6,6),6-(6,6)]
   688  6.99929896222  6.99929896222  6.99929896222    6[6-(6,6),8-(25),8-(25)]
   689  4.42071206216  4.42071206216  4.42071206216    6[6-(6,6),8-(25),8-(25)]
   690  1.14252283575  1.14252283575  1.14252283575    6[1-(0),6-(1,6),6-(6,7)]
   6910.03946359349440.03946359349440.0394635934944    6[6-(1,6),6-(6,6),7-(6,25)]
   692   18.140465428   18.140465428   18.140465428    6[6-(6,6),6-(6,7),6-(6,7)]
   693  17.0615679336  17.0615679336  17.0615679336    6[6-(1,6),6-(6,6),7-(6,25)]
   694  16.0431649341  16.0431649341  16.0431649341    6[1-(0),6-(1,6),6-(6,7)]
   695  18.3121500234  18.3121500234  18.3121500234    6[6-(1,6),6-(1,6),6-(6,6)]
   696  17.8214055154  17.8214055154  17.8214055154    6[1-(0),6-(6,6),6-(6,6)]
   697  18.0474584771  18.0474584771  18.0474584771    6[6-(1,6),6-(1,6),6-(8,8)]
   698  18.7611259291  18.7611259291  18.7611259291    6[1-(0),6-(6,6),6-(6,6)]
   699  19.2558876022  19.2558876022  19.2558876022    6[6-(1,6),6-(1,6),6-(8,8)]
   700  19.0099468088  19.0099468088  19.0099468088    6[1-(0),6-(6,6),6-(6,6)]
   701  17.5099744287  17.5099744287  17.5099744287    6[6-(6,6),8-(25),8-(25)]
   702  20.0885474166  20.0885474166  20.0885474166    6[6-(6,6),8-(25),8-(25)]
   703  1.83939779459  1.83939779459  1.83939779459    6[1-(0),6-(1,6),6-(6,7)]
   704  1.19133040359  1.19133040359  1.19133040359    6[6-(1,6),6-(6,6),7-(6,25)]
   705   1.6542464321   1.6542464321   1.6542464321    6[6-(6,6),6-(6,7),6-(6,7)]
   706  1.03213898573  1.03213898573  1.03213898573    6[6-(1,6),6-(6,6),7-(6,25)]
   707   1.4992033673   1.4992033673   1.4992033673    6[1-(0),6-(1,6),6-(6,7)]
   708   2.8330281902   2.8330281902   2.8330281902    6[6-(1,6),6-(1,6),6-(6,6)]
   709  4.13167172985  4.13167172985  4.13167172985    6[1-(0),6-(6,6),6-(6,6)]
   710  5.20289899076  5.20289899076  5.20289899076    6[6-(1,6),6-(1,6),6-(8,8)]
   711  4.99946485349  4.99946485349  4.99946485349    6[1-(0),6-(6,6),6-(6,6)]
   712  3.70933457188  3.70933457188  3.70933457188    6[6-(1,6),6-(1,6),6-(8,8)]
   713  2.63613506962  2.63613506962  2.63613506962    6[1-(0),6-(6,6),6-(6,6)]
   714  6.60773341325  6.60773341325  6.60773341325    6[6-(6,6),8-(25),8-(25)]
   715  3.48095441321  3.48095441321  3.48095441321    6[6-(6,6),8-(25),8-(25)]
   716  3.59848782577  3.59848782577  3.59848782577    6[1-(0),6-(1,6),6-(6,7)]
   717  4.24655650137  4.24655650137  4.24655650137    6[6-(1,6),6-(6,6),7-(6,25)]
   718  7.19201554282  7.19201554282  7.19201554282    6[6-(6,6),6-(6,7),6-(6,7)]
   719  7.81412408882  7.81412408882  7.81412408882    6[6-(1,6),6-(6,6),7-(6,25)]
   720   7.3470638154   7.3470638154   7.3470638154    6[1-(0),6-(1,6),6-(6,7)]
   721  6.01355046363  6.01355046363  6.01355046363    6[6-(1,6),6-(1,6),6-(6,6)]
   722  4.71459193304  4.71459193304  4.71459193304    6[1-(0),6-(6,6),6-(6,6)]
   723  3.64374917418  3.64374917418  3.64374917418    6[6-(1,6),6-(1,6),6-(8,8)]
   724  3.84680678677  3.84680678677  3.84680678677    6[1-(0),6-(6,6),6-(6,6)]
   725  5.13732036547  5.13732036547  5.13732036547    6[6-(1,6),6-(1,6),6-(8,8)]
   726  6.21013530659  6.21013530659  6.21013530659    6[1-(0),6-(6,6),6-(6,6)]
   727  2.23853140578  2.23853140578  2.23853140578    6[6-(6,6),8-(25),8-(25)]
   728  5.36532431804  5.36532431804  5.36532431804    6[6-(6,6),8-(25),8-(25)]
   729  31.4538104311  31.4538104311  31.4538104311    6[1-(0),6-(1,6),6-(6,7)]
   730  30.3507524735  30.3507524735  30.3507524735    6[6-(1,6),6-(6,6),7-(6,25)]
   731  29.3803582979  29.3803582979  29.3803582979    6[6-(6,6),6-(6,7),6-(6,7)]
   732  28.3014619032  28.3014619032  28.3014619032    6[6-(1,6),6-(6,6),7-(6,25)]
   733  27.2830630118  27.2830630118  27.2830630118    6[1-(0),6-(1,6),6-(6,7)]
   734   29.552114479   29.552114479   29.552114479    6[6-(1,6),6-(1,6),6-(6,6)]
   735  29.0613000733  29.0613000733  29.0613000733    6[1-(0),6-(6,6),6-(6,6)]
   736  29.2872879416  29.2872879416  29.2872879416    6[6-(1,6),6-(1,6),6-(8,8)]
   737  30.0010284644  30.0010284644  30.0010284644    6[1-(0),6-(6,6),6-(6,6)]
   738  30.4957920065  30.4957920065  30.4957920065    6[6-(1,6),6-(1,6),6-(8,8)]
   739    30.24984808    30.24984808    30.24984808    6[1-(0),6-(6,6),6-(6,6)]
   740  28.7498701428  28.7498701428  28.7498701428    6[6-(6,6),8-(25),8-(25)]
   741  31.3284570428  31.3284570428  31.3284570428    6[6-(6,6),8-(25),8-(25)]
   742  34.6066462692  34.6066462692  34.6066462692    6[1-(0),6-(1,6),6-(6,7)]
   743  35.7097055115  35.7097055115  35.7097055115    6[6-(1,6),6-(6,6),7-(6,25)]
   744   17.608703677   17.608703677   17.608703677    6[6-(6,6),6-(6,7),6-(6,7)]
   745  18.6876011714  18.6876011714  18.6876011714    6[6-(1,6),6-(6,6),7-(6,25)]
   746  19.7060041709  19.7060041709  19.7060041709    6[1-(0),6-(1,6),6-(6,7)]
   747  17.4373323422  17.4373323422  17.4373323422    6[6-(1,6),6-(1,6),6-(6,6)]
   748  17.9277635896  17.9277635896  17.9277635896    6[1-(0),6-(6,6),6-(6,6)]
   749  17.7020920559  17.7020920559  17.7020920559    6[6-(1,6),6-(1,6),6-(8,8)]
   750  16.9880431759  16.9880431759  16.9880431759    6[1-(0),6-(6,6),6-(6,6)]
   751  16.4935947634  16.4935947634  16.4935947634    6[6-(1,6),6-(1,6),6-(8,8)]
   752  16.7392222962  16.7392222962  16.7392222962    6[1-(0),6-(6,6),6-(6,6)]
   753  18.2391946763  18.2391946763  18.2391946763    6[6-(6,6),8-(25),8-(25)]
   754  15.6606216884  15.6606216884  15.6606216884    6[6-(6,6),8-(25),8-(25)]
   755  33.9097713104  33.9097713104  33.9097713104    6[1-(0),6-(1,6),6-(6,7)]
   756  34.5578387014  34.5578387014  34.5578387014    6[6-(1,6),6-(6,6),7-(6,25)]
   757  34.0949226729  34.0949226729  34.0949226729    6[6-(6,6),6-(6,7),6-(6,7)]
   758  34.7170301193  34.7170301193  34.7170301193    6[6-(1,6),6-(6,6),7-(6,25)]
   759  34.2499657377  34.2499657377  34.2499657377    6[1-(0),6-(1,6),6-(6,7)]
   760  32.9165223428  32.9165223428  32.9165223428    6[6-(1,6),6-(1,6),6-(6,6)]
   761  31.6174973751  31.6174973751  31.6174973751    6[1-(0),6-(6,6),6-(6,6)]
   762  30.5465833748  30.5465833748  30.5465833748    6[6-(1,6),6-(1,6),6-(8,8)]
   763  30.7497042515  30.7497042515  30.7497042515    6[1-(0),6-(6,6),6-(6,6)]
   764  32.0401477937  32.0401477937  32.0401477937    6[6-(1,6),6-(1,6),6-(8,8)]
   765  33.1130340354  33.1130340354  33.1130340354    6[1-(0),6-(6,6),6-(6,6)]
   766  29.1414356917  29.1414356917  29.1414356917    6[6-(6,6),8-(25),8-(25)]
   767  32.2682146918  32.2682146918  32.2682146918    6[6-(6,6),8-(25),8-(25)]
   768  32.1506812792  32.1506812792  32.1506812792    6[1-(0),6-(1,6),6-(6,7)]
   769  31.5026126036  31.5026126036  31.5026126036    6[6-(1,6),6-(6,6),7-(6,25)]
   770  28.5571535622  28.5571535622  28.5571535622    6[6-(6,6),6-(6,7),6-(6,7)]
   771  27.9350450162  27.9350450162  27.9350450162    6[6-(1,6),6-(6,6),7-(6,25)]
   772  28.4021052896  28.4021052896  28.4021052896    6[1-(0),6-(1,6),6-(6,7)]
   773  29.7359319019  29.7359319019  29.7359319019    6[6-(1,6),6-(1,6),6-(6,6)]
   774   31.034577172   31.034577172   31.034577172    6[1-(0),6-(6,6),6-(6,6)]
   775  32.1058013588  32.1058013588  32.1058013588    6[6-(1,6),6-(1,6),6-(8,8)]
   776  31.9023623182  31.9023623182  31.9023623182    6[1-(0),6-(6,6),6-(6,6)]
   777  30.6122301675  30.6122301675  30.6122301675    6[6-(1,6),6-(1,6),6-(8,8)]
   778  29.5390337984  29.5390337984  29.5390337984    6[1-(0),6-(6,6),6-(6,6)]
   779  33.5106376992  33.5106376992  33.5106376992    6[6-(6,6),8-(25),8-(25)]
   780   30.383844787   30.383844787   30.383844787    6[6-(6,6),8-(25),8-(25)]
   781  23.3667586739  23.3667586739  23.3667586739    6[1-(0),6-(1,6),6-(6,7)]
   782  24.4698166315  24.4698166315  24.4698166315    6[6-(1,6),6-(6,6),7-(6,25)]
   783  25.4402108071  25.4402108071  25.4402108071    6[6-(6,6),6-(6,7),6-(6,7)]
   784  26.5191072018  26.5191072018  26.5191072018    6[6-(1,6),6-(6,6),7-(6,25)]
   785  27.5375060932  27.5375060932  27.5375060932    6[1-(0),6-(1,6),6-(6,7)]
   786   25.268836054   25.268836054   25.268836054    6[6-(1,6),6-(1,6),6-(6,6)]
   787  25.7592690317  25.7592690317  25.7592690317    6[1-(0),6-(6,6),6-(6,6)]
   788   25.533594424   25.533594424   25.533594424    6[6-(1,6),6-(1,6),6-(8,8)]
   789  24.8195406406  24.8195406406  24.8195406406    6[1-(0),6-(6,6),6-(6,6)]
   790   24.325090359   24.325090359   24.325090359    6[6-(1,6),6-(1,6),6-(8,8)]
   791   24.570721025   24.570721025   24.570721025    6[1-(0),6-(6,6),6-(6,6)]
   792  26.0706989622  26.0706989622  26.0706989622    6[6-(6,6),8-(25),8-(25)]
   793  23.4921120622  23.4921120622  23.4921120622    6[6-(6,6),8-(25),8-(25)]
   794  20.2139228358  20.2139228358  20.2139228358    6[1-(0),6-(1,6),6-(6,7)]
   795  19.1108635935  19.1108635935  19.1108635935    6[6-(1,6),6-(6,6),7-(6,25)]
   796   37.211865428   37.211865428   37.211865428    6[6-(6,6),6-(6,7),6-(6,7)]
   797  36.1329679336  36.1329679336  36.1329679336    6[6-(1,6),6-(6,6),7-(6,25)]
   798  35.1145649341  35.1145649341  35.1145649341    6[1-(0),6-(1,6),6-(6,7)]
   799  37.3835500234  37.3835500234  37.3835500234    6[6-(1,6),6-(1,6),6-(6,6)]
   800  36.8928055154  36.8928055154  36.8928055154    6[1-(0),6-(6,6),6-(6,6)]
   801  37.1188584771  37.1188584771  37.1188584771    6[6-(1,6),6-(1,6),6-(8,8)]
   802  37.8325259291  37.8325259291  37.8325259291    6[1-(0),6-(6,6),6-(6,6)]
   803  38.3272876022  38.3272876022  38.3272876022    6[6-(1,6),6-(1,6),6-(8,8)]
   804  38.0813468088  38.0813468088  38.0813468088    6[1-(0),6-(6,6),6-(6,6)]
   805  36.5813744287  36.5813744287  36.5813744287    6[6-(6,6),8-(25),8-(25)]
   806  39.1599474166  39.1599474166  39.1599474166    6[6-(6,6),8-(25),8-(25)]
   807  20.9107977946  20.9107977946  20.9107977946    6[1-(0),6-(1,6),6-(6,7)]
   808  20.2627304036  20.2627304036  20.2627304036    6[6-(1,6),6-(6,6),7-(6,25)]
   809  20.7256464321  20.7256464321  20.7256464321    6[6-(6,6),6-(6,7),6-(6,7)]
   810  20.1035389857  20.1035389857  20.1035389857    6[6-(1,6),6-(6,6),7-(6,25)]
   811  20.5706033673  20.5706033673  20.5706033673    6[1-(0),6-(1,6),6-(6,7)]
   812  21.9044281902  21.9044281902  21.9044281902    6[6-(1,6),6-(1,6),6-(6,6)]
   813  23.2030717299  23.2030717299  23.2030717299    6[1-(0),6-(6,6),6-(6,6)]
   814  24.2742989908  24.2742989908  24.2742989908    6[6-(1,6),6-(1,6),6-(8,8)]
   815  24.0708648535  24.0708648535  24.0708648535    6[1-(0),6-(6,6),6-(6,6)]
   816  22.7807345719  22.7807345719  22.7807345719    6[6-(1,6),6-(1,6),6-(8,8)]
   817  21.7075350696  21.7075350696  21.7075350696    6[1-(0),6-(6,6),6-(6,6)]
   818  25.6791334133  25.6791334133  25.6791334133    6[6-(6,6),8-(25),8-(25)]
   819  22.5523544132  22.5523544132  22.5523544132    6[6-(6,6),8-(25),8-(25)]
   820  22.6698878258  22.6698878258  22.6698878258    6[1-(0),6-(1,6),6-(6,7)]
   821  23.3179565014  23.3179565014  23.3179565014    6[6-(1,6),6-(6,6),7-(6,25)]
   822  26.2634155428  26.2634155428  26.2634155428    6[6-(6,6),6-(6,7),6-(6,7)]
   823  26.8855240888  26.8855240888  26.8855240888    6[6-(1,6),6-(6,6),7-(6,25)]
   824  26.4184638154  26.4184638154  26.4184638154    6[1-(0),6-(1,6),6-(6,7)]
   825  25.0849504636  25.0849504636  25.0849504636    6[6-(1,6),6-(1,6),6-(6,6)]
   826   23.785991933   23.785991933   23.785991933    6[1-(0),6-(6,6),6-(6,6)]
   827  22.7151491742  22.7151491742  22.7151491742    6[6-(1,6),6-(1,6),6-(8,8)]
   828  22.9182067868  22.9182067868  22.9182067868    6[1-(0),6-(6,6),6-(6,6)]
   829  24.2087203655  24.2087203655  24.2087203655    6[6-(1,6),6-(1,6),6-(8,8)]
   830  25.2815353066  25.2815353066  25.2815353066    6[1-(0),6-(6,6),6-(6,6)]
   831  21.3099314058  21.3099314058  21.3099314058    6[6-(6,6),8-(25),8-(25)]
   832   24.436724318   24.436724318   24.436724318    6[6-(6,6),8-(25),8-(25)]
   833  23.6222638561  23.6222638561  23.6222638561    6[1-(0),6-(1,6),6-(6,7)]
   834  22.5192058985  22.5192058985  22.5192058985    6[6-(1,6),6-(6,6),7-(6,25)]
   835  21.5488117229  21.5488117229  21.5488117229    6[6-(6,6),6-(6,7),6-(6,7)]
   836  20.4699153282  20.4699153282  20.4699153282    6[6-(1,6),6-(6,6),7-(6,25)]
   837  19.4515164368  19.4515164368  19.4515164368    6[1-(0),6-(1,6),6-(6,7)]
   838   21.720567904   21.720567904   21.720567904    6[6-(1,6),6-(1,6),6-(6,6)]
   839  21.2297534983  21.2297534983  21.2297534983    6[1-(0),6-(6,6),6-(6,6)]
   840  21.4557413666  21.4557413666  21.4557413666    6[6-(1,6),6-(1,6),6-(8,8)]
   841  22.1694818894  22.1694818894  22.1694818894    6[1-(0),6-(6,6),6-(6,6)]
   842  22.6642454315  22.6642454315  22.6642454315    6[6-(1,6),6-(1,6),6-(8,8)]
   843   22.418301505   22.418301505   22.418301505    6[1-(0),6-(6,6),6-(6,6)]
   844  20.9183235678  20.9183235678  20.9183235678    6[6-(6,6),8-(25),8-(25)]
   845  23.4969104678  23.4969104678  23.4969104678    6[6-(6,6),8-(25),8-(25)]
   846  26.7750996942  26.7750996942  26.7750996942    6[1-(0),6-(1,6),6-(6,7)]
   847  27.8781589365  27.8781589365  27.8781589365    6[6-(1,6),6-(6,6),7-(6,25)]
   848  9.77715710202  9.77715710202  9.77715710202    6[6-(6,6),6-(6,7),6-(6,7)]
   849  10.8560545964  10.8560545964  10.8560545964    6[6-(1,6),6-(6,6),7-(6,25)]
   850  11.8744575959  11.8744575959  11.8744575959    6[1-(0),6-(1,6),6-(6,7)]
   851  9.60540433921  9.60540433921  9.60540433921    6[6-(1,6),6-(1,6),6-(6,6)]
   852  10.0962170146  10.0962170146  10.0962170146    6[1-(0),6-(6,6),6-(6,6)]
   853  9.87016405292  9.87016405292  9.87016405292    6[6-(1,6),6-(1,6),6-(8,8)]
   854  9.15649660086  9.15649660086  9.15649660086    6[1-(0),6-(6,6),6-(6,6)]
   855  8.66166676039  8.66166676039  8.66166676039    6[6-(1,6),6-(1,6),6-(8,8)]
   856  8.90767572119  8.90767572119  8.90767572119    6[1-(0),6-(6,6),6-(6,6)]
   857  10.4076481013  10.4076481013  10.4076481013    6[6-(6,6),8-(25),8-(25)]
   858  7.82907511341  7.82907511341  7.82907511341    6[6-(6,6),8-(25),8-(25)]
   859  26.0782247354  26.0782247354  26.0782247354    6[1-(0),6-(1,6),6-(6,7)]
   860  26.7262921264  26.7262921264  26.7262921264    6[6-(1,6),6-(6,6),7-(6,25)]
   861  26.2633760979  26.2633760979  26.2633760979    6[6-(6,6),6-(6,7),6-(6,7)]
   862  26.8854835443  26.8854835443  26.8854835443    6[6-(1,6),6-(6,6),7-(6,25)]
   863  26.4184191627  26.4184191627  26.4184191627    6[1-(0),6-(1,6),6-(6,7)]
   864  25.0849757678  25.0849757678  25.0849757678    6[6-(1,6),6-(1,6),6-(6,6)]
   865  23.7859508002  23.7859508002  23.7859508002    6[1-(0),6-(6,6),6-(6,6)]
   866  22.7150367998  22.7150367998  22.7150367998    6[6-(1,6),6-(1,6),6-(8,8)]
   867  22.9181576765  22.9181576765  22.9181576765    6[1-(0),6-(6,6),6-(6,6)]
   868  24.2086012187  24.2086012187  24.2086012187    6[6-(1,6),6-(1,6),6-(8,8)]
   869  25.2814874604  25.2814874604  25.2814874604    6[1-(0),6-(6,6),6-(6,6)]
   870  21.3098891167  21.3098891167  21.3098891167    6[6-(6,6),8-(25),8-(25)]
   871  24.4366681168  24.4366681168  24.4366681168    6[6-(6,6),8-(25),8-(25)]
   872  24.3191347042  24.3191347042  24.3191347042    6[1-(0),6-(1,6),6-(6,7)]
   873  23.6710660286  23.6710660286  23.6710660286    6[6-(1,6),6-(6,6),7-(6,25)]
   874  20.7256069872  20.7256069872  20.7256069872    6[6-(6,6),6-(6,7),6-(6,7)]
   875  20.1034984412  20.1034984412  20.1034984412    6[6-(1,6),6-(6,6),7-(6,25)]
   876  20.5705587146  20.5705587146  20.5705587146    6[1-(0),6-(1,6),6-(6,7)]
   877  21.9043853269  21.9043853269  21.9043853269    6[6-(1,6),6-(1,6),6-(6,6)]
   878   23.203030597   23.203030597   23.203030597    6[1-(0),6-(6,6),6-(6,6)]
   879  24.2742547838  24.2742547838  24.2742547838    6[6-(1,6),6-(1,6),6-(8,8)]
   880  24.0708157432  24.0708157432  24.0708157432    6[1-(0),6-(6,6),6-(6,6)]
   881  22.7803021645  22.7803021645  22.7803021645    6[6-(1,6),6-(1,6),6-(8,8)]
   882  21.7074872234  21.7074872234  21.7074872234    6[1-(0),6-(6,6),6-(6,6)]
   883  25.6790911242  25.6790911242  25.6790911242    6[6-(6,6),8-(25),8-(25)]
   884   22.552298212   22.552298212   22.552298212    6[6-(6,6),8-(25),8-(25)]
   885  15.5352120989  15.5352120989  15.5352120989    6[1-(0),6-(1,6),6-(6,7)]
   886  16.6382700565  16.6382700565  16.6382700565    6[6-(1,6),6-(6,6),7-(6,25)]
   887  17.6086642321  17.6086642321  17.6086642321    6[6-(6,6),6-(6,7),6-(6,7)]
   888  18.6875606268  18.6875606268  18.6875606268    6[6-(1,6),6-(6,6),7-(6,25)]
   889  19.7059595182  19.7059595182  19.7059595182    6[1-(0),6-(1,6),6-(6,7)]
   890   17.437289479   17.437289479   17.437289479    6[6-(1,6),6-(1,6),6-(6,6)]
   891  17.9277224567  17.9277224567  17.9277224567    6[1-(0),6-(6,6),6-(6,6)]
   892   17.702047849   17.702047849   17.702047849    6[6-(1,6),6-(1,6),6-(8,8)]
   893  16.9879940656  16.9879940656  16.9879940656    6[1-(0),6-(6,6),6-(6,6)]
   894   16.493543784   16.493543784   16.493543784    6[6-(1,6),6-(1,6),6-(8,8)]
   895    16.73917445    16.73917445    16.73917445    6[1-(0),6-(6,6),6-(6,6)]
   896  18.2391523872  18.2391523872  18.2391523872    6[6-(6,6),8-(25),8-(25)]
   897  15.6605654872  15.6605654872  15.6605654872    6[6-(6,6),8-(25),8-(25)]
   898  12.3823762608  12.3823762608  12.3823762608    6[1-(0),6-(1,6),6-(6,7)]
   899  11.2793170185  11.2793170185  11.2793170185    6[6-(1,6),6-(6,6),7-(6,25)]
   900   29.380318853   29.380318853   29.380318853    6[6-(6,6),6-(6,7),6-(6,7)]
   901  28.3014213586  28.3014213586  28.3014213586    6[6-(1,6),6-(6,6),7-(6,25)]
   902  27.2830183591  27.2830183591  27.2830183591    6[1-(0),6-(1,6),6-(6,7)]
   903  29.5520034484  29.5520034484  29.5520034484    6[6-(1,6),6-(1,6),6-(6,6)]
   904  29.0612589404  29.0612589404  29.0612589404    6[1-(0),6-(6,6),6-(6,6)]
   905  29.2873119021  29.2873119021  29.2873119021    6[6-(1,6),6-(1,6),6-(8,8)]
   906  30.0009793541  30.0009793541  30.0009793541    6[1-(0),6-(6,6),6-(6,6)]
   907  30.4957410272  30.4957410272  30.4957410272    6[6-(1,6),6-(1,6),6-(8,8)]
   908  30.2498002338  30.2498002338  30.2498002338    6[1-(0),6-(6,6),6-(6,6)]
   909  28.7498278537  28.7498278537  28.7498278537    6[6-(6,6),8-(25),8-(25)]
   910  31.3284008416  31.3284008416  31.3284008416    6[6-(6,6),8-(25),8-(25)]
   911  13.0792512196  13.0792512196  13.0792512196    6[1-(0),6-(1,6),6-(6,7)]
   912  12.4311838286  12.4311838286  12.4311838286    6[6-(1,6),6-(6,6),7-(6,25)]
   913  12.8940998571  12.8940998571  12.8940998571    6[6-(6,6),6-(6,7),6-(6,7)]
   914  12.2719924107  12.2719924107  12.2719924107    6[6-(1,6),6-(6,6),7-(6,25)]
   915  12.7390567923  12.7390567923  12.7390567923    6[1-(0),6-(1,6),6-(6,7)]
   916  14.0728816152  14.0728816152  14.0728816152    6[6-(1,6),6-(1,6),6-(6,6)]
   917  15.3715251548  15.3715251548  15.3715251548    6[1-(0),6-(6,6),6-(6,6)]
   918  16.4428205832  16.4428205832  16.4428205832    6[6-(1,6),6-(1,6),6-(8,8)]
   919  16.2393182785  16.2393182785  16.2393182785    6[1-(0),6-(6,6),6-(6,6)]
   920  14.9491879969  14.9491879969  14.9491879969    6[6-(1,6),6-(1,6),6-(8,8)]
   921  13.8759884946  13.8759884946  13.8759884946    6[1-(0),6-(6,6),6-(6,6)]
   922  17.8475868383  17.8475868383  17.8475868383    6[6-(6,6),8-(25),8-(25)]
   923  14.7208078382  14.7208078382  14.7208078382    6[6-(6,6),8-(25),8-(25)]
   924  14.8383412508  14.8383412508  14.8383412508    6[1-(0),6-(1,6),6-(6,7)]
   925  15.4864099264  15.4864099264  15.4864099264    6[6-(1,6),6-(6,6),7-(6,25)]
   926  18.4318689678  18.4318689678  18.4318689678    6[6-(6,6),6-(6,7),6-(6,7)]
   927  19.0539775138  19.0539775138  19.0539775138    6[6-(1,6),6-(6,6),7-(6,25)]
   928  18.5869172404  18.5869172404  18.5869172404    6[1-(0),6-(1,6),6-(6,7)]
   929  17.2534038886  17.2534038886  17.2534038886    6[6-(1,6),6-(1,6),6-(6,6)]
   930   15.954445358   15.954445358   15.954445358    6[1-(0),6-(6,6),6-(6,6)]
   931  14.8836025992  14.8836025992  14.8836025992    6[6-(1,6),6-(1,6),6-(8,8)]
   932  15.0866602118  15.0866602118  15.0866602118    6[1-(0),6-(6,6),6-(6,6)]
   933  16.3771737905  16.3771737905  16.3771737905    6[6-(1,6),6-(1,6),6-(8,8)]
   934  17.4499887316  17.4499887316  17.4499887316    6[1-(0),6-(6,6),6-(6,6)]
   935  13.4783848308  13.4783848308  13.4783848308    6[6-(6,6),8-(25),8-(25)]
   936   16.605177743   16.605177743   16.605177743    6[6-(6,6),8-(25),8-(25)]
   937  42.6936638561  42.6936638561  42.6936638561    6[1-(0),6-(1,6),6-(6,7)]
   938  41.5906058985  41.5906058985  41.5906058985    6[6-(1,6),6-(6,6),7-(6,25)]
   939  40.6202117229  40.6202117229  40.6202117229    6[6-(6,6),6-(6,7),6-(6,7)]
   940  39.5413153282  39.5413153282  39.5413153282    6[6-(1,6),6-(6,6),7-(6,25)]
   941  38.5229164368  38.5229164368  38.5229164368    6[1-(0),6-(1,6),6-(6,7)]
   942   40.791967904   40.791967904   40.791967904    6[6-(1,6),6-(1,6),6-(6,6)]
   943  40.3011534983  40.3011534983  40.3011534983    6[1-(0),6-(6,6),6-(6,6)]
   944  40.5271413666  40.5271413666  40.5271413666    6[6-(1,6),6-(1,6),6-(8,8)]
   945  41.2408818894  41.2408818894  41.2408818894    6[1-(0),6-(6,6),6-(6,6)]
   946  41.7356454315  41.7356454315  41.7356454315    6[6-(1,6),6-(1,6),6-(8,8)]
   947   41.489701505   41.489701505   41.489701505    6[1-(0),6-(6,6),6-(6,6)]
   948  39.9897235678  39.9897235678  39.9897235678    6[6-(6,6),8-(25),8-(25)]
   949  42.5683104678  42.5683104678  42.5683104678    6[6-(6,6),8-(25),8-(25)]
   950  45.8464996942  45.8464996942  45.8464996942    6[1-(0),6-(1,6),6-(6,7)]
   951  46.9495589365  46.9495589365  46.9495589365    6[6-(1,6),6-(6,6),7-(6,25)]
   952   28.848557102   28.848557102   28.848557102    6[6-(6,6),6-(6,7),6-(6,7)]
   953  29.9274545964  29.9274545964  29.9274545964    6[6-(1,6),6-(6,6),7-(6,25)]
   954  30.9458575959  30.9458575959  30.9458575959    6[1-(0),6-(1,6),6-(6,7)]
   955  28.6772539346  28.6772539346  28.6772539346    6[6-(1,6),6-(1,6),6-(6,6)]
   956  29.1676170146  29.1676170146  29.1676170146    6[1-(0),6-(6,6),6-(6,6)]
   957  28.9419454809  28.9419454809  28.9419454809    6[6-(1,6),6-(1,6),6-(8,8)]
   958  28.2278966009  28.2278966009  28.2278966009    6[1-(0),6-(6,6),6-(6,6)]
   959  27.7334481884  27.7334481884  27.7334481884    6[6-(1,6),6-(1,6),6-(8,8)]
   960  27.9790757212  27.9790757212  27.9790757212    6[1-(0),6-(6,6),6-(6,6)]
   961  29.4790481013  29.4790481013  29.4790481013    6[6-(6,6),8-(25),8-(25)]
   962  26.9004751134  26.9004751134  26.9004751134    6[6-(6,6),8-(25),8-(25)]
   963  45.1496247354  45.1496247354  45.1496247354    6[1-(0),6-(1,6),6-(6,7)]
   964  45.7976921264  45.7976921264  45.7976921264    6[6-(1,6),6-(6,6),7-(6,25)]
   965  45.3347760979  45.3347760979  45.3347760979    6[6-(6,6),6-(6,7),6-(6,7)]
   966  45.9568835443  45.9568835443  45.9568835443    6[6-(1,6),6-(6,6),7-(6,25)]
   967  45.4898191627  45.4898191627  45.4898191627    6[1-(0),6-(1,6),6-(6,7)]
   968  44.1563757678  44.1563757678  44.1563757678    6[6-(1,6),6-(1,6),6-(6,6)]
   969  42.8573508002  42.8573508002  42.8573508002    6[1-(0),6-(6,6),6-(6,6)]
   970  41.7864367998  41.7864367998  41.7864367998    6[6-(1,6),6-(1,6),6-(8,8)]
   971  41.9895576765  41.9895576765  41.9895576765    6[1-(0),6-(6,6),6-(6,6)]
   972  43.2800012187  43.2800012187  43.2800012187    6[6-(1,6),6-(1,6),6-(8,8)]
   973  44.3528874604  44.3528874604  44.3528874604    6[1-(0),6-(6,6),6-(6,6)]
   974  40.3812891167  40.3812891167  40.3812891167    6[6-(6,6),8-(25),8-(25)]
   975  43.5080681168  43.5080681168  43.5080681168    6[6-(6,6),8-(25),8-(25)]
   976  43.3905347042  43.3905347042  43.3905347042    6[1-(0),6-(1,6),6-(6,7)]
   977  42.7424660286  42.7424660286  42.7424660286    6[6-(1,6),6-(6,6),7-(6,25)]
   978  39.7970069872  39.7970069872  39.7970069872    6[6-(6,6),6-(6,7),6-(6,7)]
   979  39.1748984412  39.1748984412  39.1748984412    6[6-(1,6),6-(6,6),7-(6,25)]
   980  39.6419587146  39.6419587146  39.6419587146    6[1-(0),6-(1,6),6-(6,7)]
   981  40.9757853269  40.9757853269  40.9757853269    6[6-(1,6),6-(1,6),6-(6,6)]
   982   42.274430597   42.274430597   42.274430597    6[1-(0),6-(6,6),6-(6,6)]
   983  43.3456547838  43.3456547838  43.3456547838    6[6-(1,6),6-(1,6),6-(8,8)]
   984  43.1422157432  43.1422157432  43.1422157432    6[1-(0),6-(6,6),6-(6,6)]
   985  41.8520835925  41.8520835925  41.8520835925    6[6-(1,6),6-(1,6),6-(8,8)]
   986  40.7788872234  40.7788872234  40.7788872234    6[1-(0),6-(6,6),6-(6,6)]
   987  44.7504911242  44.7504911242  44.7504911242    6[6-(6,6),8-(25),8-(25)]
   988   41.623698212   41.623698212   41.623698212    6[6-(6,6),8-(25),8-(25)]
   989  34.6066120989  34.6066120989  34.6066120989    6[1-(0),6-(1,6),6-(6,7)]
   990  35.7096700565  35.7096700565  35.7096700565    6[6-(1,6),6-(6,6),7-(6,25)]
   991  36.6800642321  36.6800642321  36.6800642321    6[6-(6,6),6-(6,7),6-(6,7)]
   992  37.7589606268  37.7589606268  37.7589606268    6[6-(1,6),6-(6,6),7-(6,25)]
   993  38.7773595182  38.7773595182  38.7773595182    6[1-(0),6-(1,6),6-(6,7)]
   994   36.508689479   36.508689479   36.508689479    6[6-(1,6),6-(1,6),6-(6,6)]
   995  36.9991224567  36.9991224567  36.9991224567    6[1-(0),6-(6,6),6-(6,6)]
   996   36.773447849   36.773447849   36.773447849    6[6-(1,6),6-(1,6),6-(8,8)]
   997  36.0593940656  36.0593940656  36.0593940656    6[1-(0),6-(6,6),6-(6,6)]
   998   35.564943784   35.564943784   35.564943784    6[6-(1,6),6-(1,6),6-(8,8)]
   999    35.81057445    35.81057445    35.81057445    6[1-(0),6-(6,6),6-(6,6)]
  1000  37.3105523872  37.3105523872  37.3105523872    6[6-(6,6),8-(25),8-(25)]
  1001  34.7319654872  34.7319654872  34.7319654872    6[6-(6,6),8-(25),8-(25)]
  1002  31.4537762608  31.4537762608  31.4537762608    6[1-(0),6-(1,6),6-(6,7)]
  1003  30.3507170185  30.3507170185  30.3507170185    6[6-(1,6),6-(6,6),7-(6,25)]
  1004   48.451718853   48.451718853   48.451718853    6[6-(6,6),6-(6,7),6-(6,7)]
  1005  47.3728213586  47.3728213586  47.3728213586    6[6-(1,6),6-(6,6),7-(6,25)]
  1006  46.3544183591  46.3544183591  46.3544183591    6[1-(0),6-(1,6),6-(6,7)]
  1007  48.6234034484  48.6234034484  48.6234034484    6[6-(1,6),6-(1,6),6-(6,6)]
  1008  48.1326589404  48.1326589404  48.1326589404    6[1-(0),6-(6,6),6-(6,6)]
  1009  48.3587119021  48.3587119021  48.3587119021    6[6-(1,6),6-(1,6),6-(8,8)]
  1010  49.0723793541  49.0723793541  49.0723793541    6[1-(0),6-(6,6),6-(6,6)]
  1011  49.5671410272  49.5671410272  49.5671410272    6[6-(1,6),6-(1,6),6-(8,8)]
  1012  49.3212002338  49.3212002338  49.3212002338    6[1-(0),6-(6,6),6-(6,6)]
  1013  47.8212278537  47.8212278537  47.8212278537    6[6-(6,6),8-(25),8-(25)]
  1014  50.3998008416  50.3998008416  50.3998008416    6[6-(6,6),8-(25),8-(25)]
  1015  32.1506512196  32.1506512196  32.1506512196    6[1-(0),6-(1,6),6-(6,7)]
  1016  31.5025838286  31.5025838286  31.5025838286    6[6-(1,6),6-(6,6),7-(6,25)]
  1017  31.9654998571  31.9654998571  31.9654998571    6[6-(6,6),6-(6,7),6-(6,7)]
  1018  31.3433924107  31.3433924107  31.3433924107    6[6-(1,6),6-(6,6),7-(6,25)]
  1019  31.8104567923  31.8104567923  31.8104567923    6[1-(0),6-(1,6),6-(6,7)]
  1020  33.1442816152  33.1442816152  33.1442816152    6[6-(1,6),6-(1,6),6-(6,6)]
  1021  34.4429251549  34.4429251549  34.4429251549    6[1-(0),6-(6,6),6-(6,6)]
  1022  35.5142205832  35.5142205832  35.5142205832    6[6-(1,6),6-(1,6),6-(8,8)]
  1023  35.3107182785  35.3107182785  35.3107182785    6[1-(0),6-(6,6),6-(6,6)]
  1024  34.0205879969  34.0205879969  34.0205879969    6[6-(1,6),6-(1,6),6-(8,8)]
  1025  32.9473884946  32.9473884946  32.9473884946    6[1-(0),6-(6,6),6-(6,6)]
  1026  36.9189868383  36.9189868383  36.9189868383    6[6-(6,6),8-(25),8-(25)]
  1027  33.7922078382  33.7922078382  33.7922078382    6[6-(6,6),8-(25),8-(25)]
  1028  33.9097412508  33.9097412508  33.9097412508    6[1-(0),6-(1,6),6-(6,7)]
  1029  34.5578099264  34.5578099264  34.5578099264    6[6-(1,6),6-(6,6),7-(6,25)]
  1030  37.5032689678  37.5032689678  37.5032689678    6[6-(6,6),6-(6,7),6-(6,7)]
  1031  38.1253775138  38.1253775138  38.1253775138    6[6-(1,6),6-(6,6),7-(6,25)]
  1032  37.6583172404  37.6583172404  37.6583172404    6[1-(0),6-(1,6),6-(6,7)]
  1033  36.3248038886  36.3248038886  36.3248038886    6[6-(1,6),6-(1,6),6-(6,6)]
  1034   35.025845358   35.025845358   35.025845358    6[1-(0),6-(6,6),6-(6,6)]
  1035  33.9550025992  33.9550025992  33.9550025992    6[6-(1,6),6-(1,6),6-(8,8)]
  1036  34.1580602118  34.1580602118  34.1580602118    6[1-(0),6-(6,6),6-(6,6)]
  1037  35.4485737905  35.4485737905  35.4485737905    6[6-(1,6),6-(1,6),6-(8,8)]
  1038  36.5213887316  36.5213887316  36.5213887316    6[1-(0),6-(6,6),6-(6,6)]
  1039  32.5497848308  32.5497848308  32.5497848308    6[6-(6,6),8-(25),8-(25)]
  1040   35.676577743   35.676577743   35.676577743    6[6-(6,6),8-(25),8-(25)]
  1041  20.2138927761  20.2138927761  20.2138927761    6[1-(0),6-(1,6),6-(6,7)]
  1042  19.1108348185  19.1108348185  19.1108348185    6[6-(1,6),6-(6,6),7-(6,25)]
  1043  18.1404406429  18.1404406429  18.1404406429    6[6-(6,6),6-(6,7),6-(6,7)]
  1044  17.0615442482  17.0615442482  17.0615442482    6[6-(1,6),6-(6,6),7-(6,25)]
  1045  16.0431453568  16.0431453568  16.0431453568    6[1-(0),6-(1,6),6-(6,7)]
  1046  18.3121286566  18.3121286566  18.3121286566    6[6-(1,6),6-(1,6),6-(6,6)]
  1047  17.8213824183  17.8213824183  17.8213824183    6[1-(0),6-(6,6),6-(6,6)]
  1048  18.0473702866  18.0473702866  18.0473702866    6[6-(1,6),6-(1,6),6-(8,8)]
  1049  18.7611108094  18.7611108094  18.7611108094    6[1-(0),6-(6,6),6-(6,6)]
  1050  19.2558743515  19.2558743515  19.2558743515    6[6-(1,6),6-(1,6),6-(8,8)]
  1051   19.009930425   19.009930425   19.009930425    6[1-(0),6-(6,6),6-(6,6)]
  1052  17.5099524878  17.5099524878  17.5099524878    6[6-(6,6),8-(25),8-(25)]
  1053  20.0885393878  20.0885393878  20.0885393878    6[6-(6,6),8-(25),8-(25)]
  1054  23.3667286142  23.3667286142  23.3667286142    6[1-(0),6-(1,6),6-(6,7)]
  1055  24.4697878565  24.4697878565  24.4697878565    6[6-(1,6),6-(6,6),7-(6,25)]
  1056  6.36878602202  6.36878602202  6.36878602202    6[6-(6,6),6-(6,7),6-(6,7)]
  1057  7.44768351636  7.44768351636  7.44768351636    6[6-(1,6),6-(6,6),7-(6,25)]
  1058  8.46608651591  8.46608651591  8.46608651591    6[1-(0),6-(1,6),6-(6,7)]
  1059  6.19703325921  6.19703325921  6.19703325921    6[6-(1,6),6-(1,6),6-(6,6)]
  1060  6.68784593459  6.68784593459  6.68784593459    6[1-(0),6-(6,6),6-(6,6)]
  1061  6.46179297292  6.46179297292  6.46179297292    6[6-(1,6),6-(1,6),6-(8,8)]
  1062  5.74812552086  5.74812552086  5.74812552086    6[1-(0),6-(6,6),6-(6,6)]
  1063  5.25329568039  5.25329568039  5.25329568039    6[6-(1,6),6-(1,6),6-(8,8)]
  1064  5.49930464119  5.49930464119  5.49930464119    6[1-(0),6-(6,6),6-(6,6)]
  1065  6.99927702125  6.99927702125  6.99927702125    6[6-(6,6),8-(25),8-(25)]
  1066  4.42070403341  4.42070403341  4.42070403341    6[6-(6,6),8-(25),8-(25)]
  1067  22.6698536554  22.6698536554  22.6698536554    6[1-(0),6-(1,6),6-(6,7)]
  1068  23.3179210464  23.3179210464  23.3179210464    6[6-(1,6),6-(6,6),7-(6,25)]
  1069  22.8550050179  22.8550050179  22.8550050179    6[6-(6,6),6-(6,7),6-(6,7)]
  1070  23.4771124643  23.4771124643  23.4771124643    6[6-(1,6),6-(6,6),7-(6,25)]
  1071  23.0100480827  23.0100480827  23.0100480827    6[1-(0),6-(1,6),6-(6,7)]
  1072  21.6766046878  21.6766046878  21.6766046878    6[6-(1,6),6-(1,6),6-(6,6)]
  1073  20.3775797202  20.3775797202  20.3775797202    6[1-(0),6-(6,6),6-(6,6)]
  1074  19.3066657198  19.3066657198  19.3066657198    6[6-(1,6),6-(1,6),6-(8,8)]
  1075  19.5097865965  19.5097865965  19.5097865965    6[1-(0),6-(6,6),6-(6,6)]
  1076  20.8002301387  20.8002301387  20.8002301387    6[6-(1,6),6-(1,6),6-(8,8)]
  1077  21.8731163804  21.8731163804  21.8731163804    6[1-(0),6-(6,6),6-(6,6)]
  1078  17.9015180367  17.9015180367  17.9015180367    6[6-(6,6),8-(25),8-(25)]
  1079  21.0282970368  21.0282970368  21.0282970368    6[6-(6,6),8-(25),8-(25)]
  1080  20.9107636242  20.9107636242  20.9107636242    6[1-(0),6-(1,6),6-(6,7)]
  1081  20.2626949486  20.2626949486  20.2626949486    6[6-(1,6),6-(6,6),7-(6,25)]
  1082  17.3172359072  17.3172359072  17.3172359072    6[6-(6,6),6-(6,7),6-(6,7)]
  1083  16.6951273612  16.6951273612  16.6951273612    6[6-(1,6),6-(6,6),7-(6,25)]
  1084  17.1621876346  17.1621876346  17.1621876346    6[1-(0),6-(1,6),6-(6,7)]
  1085  18.4960142469  18.4960142469  18.4960142469    6[6-(1,6),6-(1,6),6-(6,6)]
  1086   19.794659517   19.794659517   19.794659517    6[1-(0),6-(6,6),6-(6,6)]
  1087  20.8658837038  20.8658837038  20.8658837038    6[6-(1,6),6-(1,6),6-(8,8)]
  1088  20.6624446632  20.6624446632  20.6624446632    6[1-(0),6-(6,6),6-(6,6)]
  1089  19.3719310845  19.3719310845  19.3719310845    6[6-(1,6),6-(1,6),6-(8,8)]
  1090  18.2991161434  18.2991161434  18.2991161434    6[1-(0),6-(6,6),6-(6,6)]
  1091  22.2707200442  22.2707200442  22.2707200442    6[6-(6,6),8-(25),8-(25)]
  1092   19.143927132   19.143927132   19.143927132    6[6-(6,6),8-(25),8-(25)]
  1093  12.1268410189  12.1268410189  12.1268410189    6[1-(0),6-(1,6),6-(6,7)]
  1094  13.2298989765  13.2298989765  13.2298989765    6[6-(1,6),6-(6,6),7-(6,25)]
  1095  14.2002931521  14.2002931521  14.2002931521    6[6-(6,6),6-(6,7),6-(6,7)]
  1096  15.2791895468  15.2791895468  15.2791895468    6[6-(1,6),6-(6,6),7-(6,25)]
  1097  16.2975884382  16.2975884382  16.2975884382    6[1-(0),6-(1,6),6-(6,7)]
  1098   14.028918399   14.028918399   14.028918399    6[6-(1,6),6-(1,6),6-(6,6)]
  1099  14.5193513767  14.5193513767  14.5193513767    6[1-(0),6-(6,6),6-(6,6)]
  1100   14.293676769   14.293676769   14.293676769    6[6-(1,6),6-(1,6),6-(8,8)]
  1101  13.5796229856  13.5796229856  13.5796229856    6[1-(0),6-(6,6),6-(6,6)]
  1102   13.085172704   13.085172704   13.085172704    6[6-(1,6),6-(1,6),6-(8,8)]
  1103    13.33080337    13.33080337    13.33080337    6[1-(0),6-(6,6),6-(6,6)]
  1104  14.8307813072  14.8307813072  14.8307813072    6[6-(6,6),8-(25),8-(25)]
  1105  12.2521944072  12.2521944072  12.2521944072    6[6-(6,6),8-(25),8-(25)]
  1106  8.97400518075  8.97400518075  8.97400518075    6[1-(0),6-(1,6),6-(6,7)]
  1107  7.87094593849  7.87094593849  7.87094593849    6[6-(1,6),6-(6,6),7-(6,25)]
  1108   25.971947773   25.971947773   25.971947773    6[6-(6,6),6-(6,7),6-(6,7)]
  1109  24.8930502786  24.8930502786  24.8930502786    6[6-(1,6),6-(6,6),7-(6,25)]
  1110  23.8746472791  23.8746472791  23.8746472791    6[1-(0),6-(1,6),6-(6,7)]
  1111  26.1436323684  26.1436323684  26.1436323684    6[6-(1,6),6-(1,6),6-(6,6)]
  1112  25.6528878604  25.6528878604  25.6528878604    6[1-(0),6-(6,6),6-(6,6)]
  1113  25.8789408221  25.8789408221  25.8789408221    6[6-(1,6),6-(1,6),6-(8,8)]
  1114  26.5926082741  26.5926082741  26.5926082741    6[1-(0),6-(6,6),6-(6,6)]
  1115  27.0873699472  27.0873699472  27.0873699472    6[6-(1,6),6-(1,6),6-(8,8)]
  1116  26.8414291538  26.8414291538  26.8414291538    6[1-(0),6-(6,6),6-(6,6)]
  1117  25.3414567737  25.3414567737  25.3414567737    6[6-(6,6),8-(25),8-(25)]
  1118  27.9200297616  27.9200297616  27.9200297616    6[6-(6,6),8-(25),8-(25)]
  1119  9.67088013959  9.67088013959  9.67088013959    6[1-(0),6-(1,6),6-(6,7)]
  1120  9.02281274859  9.02281274859  9.02281274859    6[6-(1,6),6-(6,6),7-(6,25)]
  1121   9.4857287771   9.4857287771   9.4857287771    6[6-(6,6),6-(6,7),6-(6,7)]
  1122  8.86362133073  8.86362133073  8.86362133073    6[6-(1,6),6-(6,6),7-(6,25)]
  1123   9.3306857123   9.3306857123   9.3306857123    6[1-(0),6-(1,6),6-(6,7)]
  1124  10.6645105352  10.6645105352  10.6645105352    6[6-(1,6),6-(1,6),6-(6,6)]
  1125  11.9631540748  11.9631540748  11.9631540748    6[1-(0),6-(6,6),6-(6,6)]
  1126  13.0343813358  13.0343813358  13.0343813358    6[6-(1,6),6-(1,6),6-(8,8)]
  1127  12.8309471985  12.8309471985  12.8309471985    6[1-(0),6-(6,6),6-(6,6)]
  1128  11.5408169169  11.5408169169  11.5408169169    6[6-(1,6),6-(1,6),6-(8,8)]
  1129  10.4676174146  10.4676174146  10.4676174146    6[1-(0),6-(6,6),6-(6,6)]
  1130  14.4392157583  14.4392157583  14.4392157583    6[6-(6,6),8-(25),8-(25)]
  1131  11.3124367582  11.3124367582  11.3124367582    6[6-(6,6),8-(25),8-(25)]
  1132  11.4299701708  11.4299701708  11.4299701708    6[1-(0),6-(1,6),6-(6,7)]
  1133  12.0780388464  12.0780388464  12.0780388464    6[6-(1,6),6-(6,6),7-(6,25)]
  1134  15.0234978878  15.0234978878  15.0234978878    6[6-(6,6),6-(6,7),6-(6,7)]
  1135  15.6456064338  15.6456064338  15.6456064338    6[6-(1,6),6-(6,6),7-(6,25)]
  1136  15.1785461604  15.1785461604  15.1785461604    6[1-(0),6-(1,6),6-(6,7)]
  1137  13.8450328086  13.8450328086  13.8450328086    6[6-(1,6),6-(1,6),6-(6,6)]
  1138   12.546074278   12.546074278   12.546074278    6[1-(0),6-(6,6),6-(6,6)]
  1139  11.4752315192  11.4752315192  11.4752315192    6[6-(1,6),6-(1,6),6-(8,8)]
  1140  11.6782891318  11.6782891318  11.6782891318    6[1-(0),6-(6,6),6-(6,6)]
  1141  12.9688027105  12.9688027105  12.9688027105    6[6-(1,6),6-(1,6),6-(8,8)]
  1142  14.0416176516  14.0416176516  14.0416176516    6[1-(0),6-(6,6),6-(6,6)]
  1143  10.0700137508  10.0700137508  10.0700137508    6[6-(6,6),8-(25),8-(25)]
  1144   13.196806663   13.196806663   13.196806663    6[6-(6,6),8-(25),8-(25)]
  1145  39.2852927761  39.2852927761  39.2852927761    6[1-(0),6-(1,6),6-(6,7)]
  1146  38.1822348185  38.1822348185  38.1822348185    6[6-(1,6),6-(6,6),7-(6,25)]
  1147  37.2118406429  37.2118406429  37.2118406429    6[6-(6,6),6-(6,7),6-(6,7)]
  1148  36.1329442482  36.1329442482  36.1329442482    6[6-(1,6),6-(6,6),7-(6,25)]
  1149  35.1145453568  35.1145453568  35.1145453568    6[1-(0),6-(1,6),6-(6,7)]
  1150   37.383596824   37.383596824   37.383596824    6[6-(1,6),6-(1,6),6-(6,6)]
  1151  36.8927824183  36.8927824183  36.8927824183    6[1-(0),6-(6,6),6-(6,6)]
  1152  37.1187702866  37.1187702866  37.1187702866    6[6-(1,6),6-(1,6),6-(8,8)]
  1153  37.8325108094  37.8325108094  37.8325108094    6[1-(0),6-(6,6),6-(6,6)]
  1154  38.3272743515  38.3272743515  38.3272743515    6[6-(1,6),6-(1,6),6-(8,8)]
  1155   38.081330425   38.081330425   38.081330425    6[1-(0),6-(6,6),6-(6,6)]
  1156  36.5813524878  36.5813524878  36.5813524878    6[6-(6,6),8-(25),8-(25)]
  1157  39.1599393878  39.1599393878  39.1599393878    6[6-(6,6),8-(25),8-(25)]
  1158  42.4381286142  42.4381286142  42.4381286142    6[1-(0),6-(1,6),6-(6,7)]
  1159  43.5411878565  43.5411878565  43.5411878565    6[6-(1,6),6-(6,6),7-(6,25)]
  1160   25.440186022   25.440186022   25.440186022    6[6-(6,6),6-(6,7),6-(6,7)]
  1161  26.5190835164  26.5190835164  26.5190835164    6[6-(1,6),6-(6,6),7-(6,25)]
  1162  27.5374865159  27.5374865159  27.5374865159    6[1-(0),6-(1,6),6-(6,7)]
  1163  25.2688146872  25.2688146872  25.2688146872    6[6-(1,6),6-(1,6),6-(6,6)]
  1164  25.7592459346  25.7592459346  25.7592459346    6[1-(0),6-(6,6),6-(6,6)]
  1165  25.5335744009  25.5335744009  25.5335744009    6[6-(1,6),6-(1,6),6-(8,8)]
  1166  24.8195255209  24.8195255209  24.8195255209    6[1-(0),6-(6,6),6-(6,6)]
  1167  24.3250771084  24.3250771084  24.3250771084    6[6-(1,6),6-(1,6),6-(8,8)]
  1168  24.5707046412  24.5707046412  24.5707046412    6[1-(0),6-(6,6),6-(6,6)]
  1169  26.0706770213  26.0706770213  26.0706770213    6[6-(6,6),8-(25),8-(25)]
  1170  23.4921040334  23.4921040334  23.4921040334    6[6-(6,6),8-(25),8-(25)]
  1171  41.7412536554  41.7412536554  41.7412536554    6[1-(0),6-(1,6),6-(6,7)]
  1172  42.3893210464  42.3893210464  42.3893210464    6[6-(1,6),6-(6,6),7-(6,25)]
  1173  41.9264050179  41.9264050179  41.9264050179    6[6-(6,6),6-(6,7),6-(6,7)]
  1174  42.5485124643  42.5485124643  42.5485124643    6[6-(1,6),6-(6,6),7-(6,25)]
  1175  42.0814480827  42.0814480827  42.0814480827    6[1-(0),6-(1,6),6-(6,7)]
  1176  40.7480046878  40.7480046878  40.7480046878    6[6-(1,6),6-(1,6),6-(6,6)]
  1177  39.4489797201  39.4489797201  39.4489797201    6[1-(0),6-(6,6),6-(6,6)]
  1178  38.3780657198  38.3780657198  38.3780657198    6[6-(1,6),6-(1,6),6-(8,8)]
  1179  38.5811865965  38.5811865965  38.5811865965    6[1-(0),6-(6,6),6-(6,6)]
  1180  39.8716301387  39.8716301387  39.8716301387    6[6-(1,6),6-(1,6),6-(8,8)]
  1181  40.9445163804  40.9445163804  40.9445163804    6[1-(0),6-(6,6),6-(6,6)]
  1182  36.9729180367  36.9729180367  36.9729180367    6[6-(6,6),8-(25),8-(25)]
  1183  40.0996970368  40.0996970368  40.0996970368    6[6-(6,6),8-(25),8-(25)]
  1184  39.9821636242  39.9821636242  39.9821636242    6[1-(0),6-(1,6),6-(6,7)]
  1185  39.3340949486  39.3340949486  39.3340949486    6[6-(1,6),6-(6,6),7-(6,25)]
  1186  36.3886359072  36.3886359072  36.3886359072    6[6-(6,6),6-(6,7),6-(6,7)]
  1187  35.7665273612  35.7665273612  35.7665273612    6[6-(1,6),6-(6,6),7-(6,25)]
  1188  36.2335876346  36.2335876346  36.2335876346    6[1-(0),6-(1,6),6-(6,7)]
  1189  37.5674142469  37.5674142469  37.5674142469    6[6-(1,6),6-(1,6),6-(6,6)]
  1190   38.866059517   38.866059517   38.866059517    6[1-(0),6-(6,6),6-(6,6)]
  1191  39.9372837038  39.9372837038  39.9372837038    6[6-(1,6),6-(1,6),6-(8,8)]
  1192  39.7338446632  39.7338446632  39.7338446632    6[1-(0),6-(6,6),6-(6,6)]
  1193  38.4437125125  38.4437125125  38.4437125125    6[6-(1,6),6-(1,6),6-(8,8)]
  1194  37.3705161434  37.3705161434  37.3705161434    6[1-(0),6-(6,6),6-(6,6)]
  1195  41.3421200442  41.3421200442  41.3421200442    6[6-(6,6),8-(25),8-(25)]
  1196   38.215327132   38.215327132   38.215327132    6[6-(6,6),8-(25),8-(25)]
  1197  31.1982410189  31.1982410189  31.1982410189    6[1-(0),6-(1,6),6-(6,7)]
  1198  32.3012989765  32.3012989765  32.3012989765    6[6-(1,6),6-(6,6),7-(6,25)]
  1199  33.2716931521  33.2716931521  33.2716931521    6[6-(6,6),6-(6,7),6-(6,7)]
  1200  34.3505895468  34.3505895468  34.3505895468    6[6-(1,6),6-(6,6),7-(6,25)]
  1201  35.3689884382  35.3689884382  35.3689884382    6[1-(0),6-(1,6),6-(6,7)]
  1202   33.100318399   33.100318399   33.100318399    6[6-(1,6),6-(1,6),6-(6,6)]
  1203  33.5907513767  33.5907513767  33.5907513767    6[1-(0),6-(6,6),6-(6,6)]
  1204   33.365076769   33.365076769   33.365076769    6[6-(1,6),6-(1,6),6-(8,8)]
  1205  32.6510229856  32.6510229856  32.6510229856    6[1-(0),6-(6,6),6-(6,6)]
  1206   32.156572704   32.156572704   32.156572704    6[6-(1,6),6-(1,6),6-(8,8)]
  1207    32.40220337    32.40220337    32.40220337    6[1-(0),6-(6,6),6-(6,6)]
  1208  33.9021813072  33.9021813072  33.9021813072    6[6-(6,6),8-(25),8-(25)]
  1209  31.3235944072  31.3235944072  31.3235944072    6[6-(6,6),8-(25),8-(25)]
  1210  28.0454051808  28.0454051808  28.0454051808    6[1-(0),6-(1,6),6-(6,7)]
  1211  26.9423459385  26.9423459385  26.9423459385    6[6-(1,6),6-(6,6),7-(6,25)]
  1212   45.043347773   45.043347773   45.043347773    6[6-(6,6),6-(6,7),6-(6,7)]
  1213  43.9644502786  43.9644502786  43.9644502786    6[6-(1,6),6-(6,6),7-(6,25)]
  1214  42.9460472791  42.9460472791  42.9460472791    6[1-(0),6-(1,6),6-(6,7)]
  1215  45.2150323684  45.2150323684  45.2150323684    6[6-(1,6),6-(1,6),6-(6,6)]
  1216  44.7242878604  44.7242878604  44.7242878604    6[1-(0),6-(6,6),6-(6,6)]
  1217  44.9503408221  44.9503408221  44.9503408221    6[6-(1,6),6-(1,6),6-(8,8)]
  1218  45.6640082741  45.6640082741  45.6640082741    6[1-(0),6-(6,6),6-(6,6)]
  1219  46.1587699472  46.1587699472  46.1587699472    6[6-(1,6),6-(1,6),6-(8,8)]
  1220  45.9128291538  45.9128291538  45.9128291538    6[1-(0),6-(6,6),6-(6,6)]
  1221  44.4128567737  44.4128567737  44.4128567737    6[6-(6,6),8-(25),8-(25)]
  1222  46.9914297616  46.9914297616  46.9914297616    6[6-(6,6),8-(25),8-(25)]
  1223  28.7422801396  28.7422801396  28.7422801396    6[1-(0),6-(1,6),6-(6,7)]
  1224  28.0942127486  28.0942127486  28.0942127486    6[6-(1,6),6-(6,6),7-(6,25)]
  1225  28.5571287771  28.5571287771  28.5571287771    6[6-(6,6),6-(6,7),6-(6,7)]
  1226  27.9350213307  27.9350213307  27.9350213307    6[6-(1,6),6-(6,6),7-(6,25)]
  1227  28.4020857123  28.4020857123  28.4020857123    6[1-(0),6-(1,6),6-(6,7)]
  1228  29.7359105352  29.7359105352  29.7359105352    6[6-(1,6),6-(1,6),6-(6,6)]
  1229  31.0345540749  31.0345540749  31.0345540749    6[1-(0),6-(6,6),6-(6,6)]
  1230  32.1057813358  32.1057813358  32.1057813358    6[6-(1,6),6-(1,6),6-(8,8)]
  1231  31.9023471985  31.9023471985  31.9023471985    6[1-(0),6-(6,6),6-(6,6)]
  1232  30.6122169169  30.6122169169  30.6122169169    6[6-(1,6),6-(1,6),6-(8,8)]
  1233  29.5390174146  29.5390174146  29.5390174146    6[1-(0),6-(6,6),6-(6,6)]
  1234  33.5106157583  33.5106157583  33.5106157583    6[6-(6,6),8-(25),8-(25)]
  1235  30.3838367582  30.3838367582  30.3838367582    6[6-(6,6),8-(25),8-(25)]
  1236  30.5013701708  30.5013701708  30.5013701708    6[1-(0),6-(1,6),6-(6,7)]
  1237  31.1494388464  31.1494388464  31.1494388464    6[6-(1,6),6-(6,6),7-(6,25)]
  1238  34.0948978878  34.0948978878  34.0948978878    6[6-(6,6),6-(6,7),6-(6,7)]
  1239  34.7170064338  34.7170064338  34.7170064338    6[6-(1,6),6-(6,6),7-(6,25)]
  1240  34.2499461604  34.2499461604  34.2499461604    6[1-(0),6-(1,6),6-(6,7)]
  1241  32.9164328086  32.9164328086  32.9164328086    6[6-(1,6),6-(1,6),6-(6,6)]
  1242   31.617474278   31.617474278   31.617474278    6[1-(0),6-(6,6),6-(6,6)]
  1243  30.5466315192  30.5466315192  30.5466315192    6[6-(1,6),6-(1,6),6-(8,8)]
  1244  30.7496891318  30.7496891318  30.7496891318    6[1-(0),6-(6,6),6-(6,6)]
  1245  32.0402027105  32.0402027105  32.0402027105    6[6-(1,6),6-(1,6),6-(8,8)]
  1246  33.1130176516  33.1130176516  33.1130176516    6[1-(0),6-(6,6),6-(6,6)]
  1247  29.1414137508  29.1414137508  29.1414137508    6[6-(6,6),8-(25),8-(25)]
  1248   32.268206663   32.268206663   32.268206663    6[6-(6,6),8-(25),8-(25)]
  1249   12.367919197   12.367919197   12.367919197    7[6-(6,6),6-(6,6),25-(7,7,7,17)]
  1250   3.2950835891   3.2950835891   3.2950835891    7[6-(6,6),6-(6,6),25-(7,7,7,17)]
  1251  20.1994276759  20.1994276759  20.1994276759    7[6-(6,6),6-(6,6),25-(7,7,7,17)]
  1252   11.126592068   11.126592068   11.126592068    7[6-(6,6),6-(6,6),25-(7,7,7,17)]
  1253  14.7420747555  14.7420747555  14.7420747555    7[6-(6,6),6-(6,6),25-(7,7,7,17)]
  1254  19.9923220495  19.9923220495  19.9923220495    7[6-(6,6),6-(6,6),25-(7,7,7,17)]
  1255  8.75243650949  8.75243650949  8.75243650949    7[6-(6,6),6-(6,6),25-(7,7,7,17)]
  1256  3.50218921551  3.50218921551  3.50218921551    7[6-(6,6),6-(6,6),25-(7,7,7,17)]
  1257   31.439319197   31.439319197   31.439319197    7[6-(6,6),6-(6,6),25-(7,7,7,17,17)]
  1258  22.3664835891  22.3664835891  22.3664835891    7[6-(6,6),6-(6,6),25-(7,7,7,17)]
  1259  39.2708276759  39.2708276759  39.2708276759    7[6-(6,6),6-(6,6),25-(7,7,7,17)]
  1260   30.197992068   30.197992068   30.197992068    7[6-(6,6),6-(6,6),25-(7,7,7,17)]
  1261  33.8134747555  33.8134747555  33.8134747555    7[6-(6,6),6-(6,6),25-(7,7,7,17,17)]
  1262  39.0637220495  39.0637220495  39.0637220495    7[6-(6,6),6-(6,6),25-(7,7,7,17)]
  1263  27.8238365095  27.8238365095  27.8238365095    7[6-(6,6),6-(6,6),25-(7,7,7,17)]
  1264  22.5735892155  22.5735892155  22.5735892155    7[6-(6,6),6-(6,6),25-(7,7,7,17)]
  1265  8.95954811699  8.95954811699  8.95954811699    7[6-(6,6),6-(6,6),25-(7,7,7,17)]
  1266-0.113287490895-0.113287490895-0.113287490895    7[6-(6,6),6-(6,6),25-(7,7,7,17)]
  1267  16.7910565959  16.7910565959  16.7910565959    7[6-(6,6),6-(6,6),25-(7,7,7,17)]
  1268  7.71822098801  7.71822098801  7.71822098801    7[6-(6,6),6-(6,6),25-(7,7,7,17)]
  1269  11.3337036755  11.3337036755  11.3337036755    7[6-(6,6),6-(6,6),25-(7,7,7,17)]
  1270  16.5839509695  16.5839509695  16.5839509695    7[6-(6,6),6-(6,6),25-(7,7,7,17)]
  1271  5.34406542949  5.34406542949  5.34406542949    7[6-(6,6),6-(6,6),25-(7,7,7,17)]
  1272 0.093818135508 0.093818135508 0.093818135508    7[6-(6,6),6-(6,6),25-(7,7,7,17)]
  1273   28.030948117   28.030948117   28.030948117    7[6-(6,6),6-(6,6),25-(7,7,7,17)]
  1274  18.9581125091  18.9581125091  18.9581125091    7[6-(6,6),6-(6,6),25-(7,7,7,17)]
  1275  35.8624565959  35.8624565959  35.8624565959    7[6-(6,6),6-(6,6),25-(7,7,7,17)]
  1276   26.789620988   26.789620988   26.789620988    7[6-(6,6),6-(6,6),25-(7,7,7,17,17)]
  1277  30.4051036755  30.4051036755  30.4051036755    7[6-(6,6),6-(6,6),25-(7,7,7,17)]
  1278  35.6553509695  35.6553509695  35.6553509695    7[6-(6,6),6-(6,6),25-(7,7,7,17)]
  1279  24.4154654295  24.4154654295  24.4154654295    7[6-(6,6),6-(6,6),25-(7,7,7,17,17)]
  1280  19.1652181355  19.1652181355  19.1652181355    7[6-(6,6),6-(6,6),25-(7,7,7,17)]
  1281   20.199401542   20.199401542   20.199401542    7[6-(6,6),6-(6,6),25-(7,7,7,17)]
  1282  11.1265659341  11.1265659341  11.1265659341    7[6-(6,6),6-(6,6),25-(7,7,7,17)]
  1283  28.0309100209  28.0309100209  28.0309100209    7[6-(6,6),6-(6,6),25-(7,7,7,17)]
  1284   18.958074413   18.958074413   18.958074413    7[6-(6,6),6-(6,6),25-(7,7,7,17)]
  1285  22.5735571005  22.5735571005  22.5735571005    7[6-(6,6),6-(6,6),25-(7,7,7,17)]
  1286  27.8238043945  27.8238043945  27.8238043945    7[6-(6,6),6-(6,6),25-(7,7,7,17)]
  1287  16.5839188545  16.5839188545  16.5839188545    7[6-(6,6),6-(6,6),25-(7,7,7,17)]
  1288  11.3336715605  11.3336715605  11.3336715605    7[6-(6,6),6-(6,6),25-(7,7,7,17)]
  1289   39.270801542   39.270801542   39.270801542    7[6-(6,6),6-(6,6),25-(7,7,7,17)]
  1290  30.1979659341  30.1979659341  30.1979659341    7[6-(6,6),6-(6,6),25-(7,7,7,17)]
  1291  47.1023100209  47.1023100209  47.1023100209    7[6-(6,6),6-(6,6),25-(7,7,7,17)]
  1292   38.029474413   38.029474413   38.029474413    7[6-(6,6),6-(6,6),25-(7,7,7,17)]
  1293  41.6449571005  41.6449571005  41.6449571005    7[6-(6,6),6-(6,6),25-(7,7,7,17)]
  1294  46.8952043945  46.8952043945  46.8952043945    7[6-(6,6),6-(6,6),25-(7,7,7,17)]
  1295  35.6553188545  35.6553188545  35.6553188545    7[6-(6,6),6-(6,6),25-(7,7,7,17)]
  1296  30.4050715605  30.4050715605  30.4050715605    7[6-(6,6),6-(6,6),25-(7,7,7,17)]
  1297   16.791030462   16.791030462   16.791030462    7[6-(6,6),6-(6,6),25-(7,7,7,17)]
  1298   7.7181948541   7.7181948541   7.7181948541    7[6-(6,6),6-(6,6),25-(7,7,7,17)]
  1299  24.6225389409  24.6225389409  24.6225389409    7[6-(6,6),6-(6,6),25-(7,7,7,17)]
  1300   15.549703333   15.549703333   15.549703333    7[6-(6,6),6-(6,6),25-(7,7,7,17)]
  1301  19.1651860205  19.1651860205  19.1651860205    7[6-(6,6),6-(6,6),25-(7,7,7,17)]
  1302  24.4154333145  24.4154333145  24.4154333145    7[6-(6,6),6-(6,6),25-(7,7,7,17)]
  1303  13.1755477745  13.1755477745  13.1755477745    7[6-(6,6),6-(6,6),25-(7,7,7,17)]
  1304  7.92530048051  7.92530048051  7.92530048051    7[6-(6,6),6-(6,6),25-(7,7,7,17)]
  1305   35.862430462   35.862430462   35.862430462    7[6-(6,6),6-(6,6),25-(7,7,7,17)]
  1306  26.7895948541  26.7895948541  26.7895948541    7[6-(6,6),6-(6,6),25-(7,7,7,17)]
  1307  43.6939389409  43.6939389409  43.6939389409    7[6-(6,6),6-(6,6),25-(7,7,7,17)]
  1308   34.621103333   34.621103333   34.621103333    7[6-(6,6),6-(6,6),25-(7,7,7,17)]
  1309  38.2365860205  38.2365860205  38.2365860205    7[6-(6,6),6-(6,6),25-(7,7,7,17)]
  1310  43.4868333145  43.4868333145  43.4868333145    7[6-(6,6),6-(6,6),25-(7,7,7,17)]
  1311  32.2469477745  32.2469477745  32.2469477745    7[6-(6,6),6-(6,6),25-(7,7,7,17)]
  1312  26.9967004805  26.9967004805  26.9967004805    7[6-(6,6),6-(6,6),25-(7,7,7,17)]
  1313-0.823042945372-0.823042945372-0.823042945372    17[25-(8,8,8,8)]
  1314  16.4860718654  16.4860718654  16.4860718654    17[25-(8,8,8,8)]
  1315  2.48342245964  2.48342245964  2.48342245964    17[25-(8,8,8,8)]
  1316  13.1796064604  13.1796064604  13.1796064604    17[25-(8,8,8,8)]
  1317  12.1163639564  12.1163639564  12.1163639564    17[25-(7,7,7,7)]
  1318  3.54662562529  3.54662562529  3.54662562529    17[25-(7,7,7,7)]
  1319  19.9478174723  19.9478174723  19.9478174723    17[25-(7,7,7,7)]
  1320  11.3785287366  11.3785287366  11.3785287366    17[25-(7,7,7,7)]
  1321  18.2483570546  18.2483570546  18.2483570546    17[25-(8,8,8,8)]
  1322  35.5574718654  35.5574718654  35.5574718654    17[25-(8,8,8,8)]
  1323  21.5548224596  21.5548224596  21.5548224596    17[25-(8,8,8,8)]
  1324  32.2510064604  32.2510064604  32.2510064604    17[25-(8,8,8,8)]
  1325  31.1877639564  31.1877639564  31.1877639564    17[25-(7,7,7,7,17)]
  1326  30.4499287366  30.4499287366  30.4499287366    17[25-(7,7,7,7)]
  1327 -4.23141402537 -4.23141402537 -4.23141402537    17[25-(8,8,8,8)]
  1328  13.0777007854  13.0777007854  13.0777007854    17[25-(8,8,8,8)]
  1329 -0.92494862036 -0.92494862036 -0.92494862036    17[25-(8,8,8,8)]
  1330  9.77123538036  9.77123538036  9.77123538036    17[25-(8,8,8,8)]
  1331 0.138254545288 0.138254545288 0.138254545288    17[25-(7,7,7,7)]
  1332  16.5394463923  16.5394463923  16.5394463923    17[25-(7,7,7,7)]
  1333  14.8399859746  14.8399859746  14.8399859746    17[25-(8,8,8,8)]
  1334  32.1491007854  32.1491007854  32.1491007854    17[25-(8,8,8,8)]
  1335  18.1464513796  18.1464513796  18.1464513796    17[25-(8,8,8,8)]
  1336  28.8426353804  28.8426353804  28.8426353804    17[25-(8,8,8,8)]
  1337  27.0415576566  27.0415576566  27.0415576566    17[25-(7,7,7,7,17)]
  1338  7.00843939963  7.00843939963  7.00843939963    17[25-(8,8,8,8)]
  1339  24.3175542104  24.3175542104  24.3175542104    17[25-(8,8,8,8)]
  1340  10.3149048046  10.3149048046  10.3149048046    17[25-(8,8,8,8)]
  1341  21.0110888054  21.0110888054  21.0110888054    17[25-(8,8,8,8)]
  1342  26.0798393996  26.0798393996  26.0798393996    17[25-(8,8,8,8)]
  1343  43.3889542104  43.3889542104  43.3889542104    17[25-(8,8,8,8)]
  1344  29.3863048046  29.3863048046  29.3863048046    17[25-(8,8,8,8)]
  1345  40.0824888054  40.0824888054  40.0824888054    17[25-(8,8,8,8)]
  1346  30.4495079703  30.4495079703  30.4495079703    17[25-(7,7,7,7)]
  1347  46.8506998173  46.8506998173  46.8506998173    17[25-(7,7,7,7)]
  1348  38.2814110816  38.2814110816  38.2814110816    17[25-(7,7,7,7)]
  1349  3.60006831963  3.60006831963  3.60006831963    17[25-(8,8,8,8)]
  1350  20.9091831304  20.9091831304  20.9091831304    17[25-(8,8,8,8)]
  1351  6.90653372464  6.90653372464  6.90653372464    17[25-(8,8,8,8)]
  1352  17.6027177254  17.6027177254  17.6027177254    17[25-(8,8,8,8)]
  1353  16.5394752214  16.5394752214  16.5394752214    17[25-(7,7,7,7)]
  1354  15.8016400016  15.8016400016  15.8016400016    17[25-(7,7,7,7)]
  1355  22.6714683196  22.6714683196  22.6714683196    17[25-(8,8,8,8)]
  1356  39.9805831304  39.9805831304  39.9805831304    17[25-(8,8,8,8)]
  1357  25.9779337246  25.9779337246  25.9779337246    17[25-(8,8,8,8)]
  1358  36.6741177254  36.6741177254  36.6741177254    17[25-(8,8,8,8)]
  1359  27.0411368903  27.0411368903  27.0411368903    17[25-(7,7,7,7)]
  1360  43.4423287373  43.4423287373  43.4423287373    17[25-(7,7,7,7)]
  1361  34.8730400016  34.8730400016  34.8730400016    17[25-(7,7,7,7)]
  1362  12.5138670097  12.5138670097  12.5138670097    8[6-(6,8),25-(8,8,8)]
  1363  13.3009119924  13.3009119924  13.3009119924    8[6-(6,8),25-(8)]
  1364  16.0930362275  16.0930362275  16.0930362275    8[6-(6,8),25-(8,8,8,17)]
  1365  15.8834410191  15.8834410191  15.8834410191    8[6-(6,8),25-(8,8,8,17)]
  1366  3.14906724286  3.14906724286  3.14906724286    8[6-(6,8),25-(8,8,8)]
  1367  2.36209804398  2.36209804398  2.36209804398    8[6-(6,8),25-(8)]
  1368-0.430081531811-0.430081531811-0.430081531811    8[6-(6,8),25-(8,8,8,17)]
  1369-0.220418276736-0.220418276736-0.220418276736    8[6-(6,8),25-(8,8,8,17)]
  1370  13.3377367159  13.3377367159  13.3377367159    8[6-(6,8),25-(8,8,8)]
  1371  12.5584711902  12.5584711902  12.5584711902    8[6-(6,8),25-(8)]
  1372  15.6294526808  15.6294526808  15.6294526808    8[6-(6,8),25-(8,8,8,17)]
  1373  17.7723763695  17.7723763695  17.7723763695    8[6-(6,8),25-(8,8,8,17)]
  1374  17.9885966547  17.9885966547  17.9885966547    8[6-(6,8),25-(8,8,8)]
  1375  18.7675413034  18.7675413034  18.7675413034    8[6-(6,8),25-(8)]
  1376  15.6969284141  15.6969284141  15.6969284141    8[6-(6,8),25-(8,8,8,17)]
  1377  13.5536234182  13.5536234182  13.5536234182    8[6-(6,8),25-(8,8,8,17)]
  1378  10.9809575159  10.9809575159  10.9809575159    8[6-(6,8),25-(8,8,8)]
  1379  10.1935992726  10.1935992726  10.1935992726    8[6-(6,8),25-(8)]
  1380   7.4018564655   7.4018564655   7.4018564655    8[6-(6,8),25-(8,8,8,17)]
  1381  7.61107024591  7.61107024591  7.61107024591    8[6-(6,8),25-(8,8,8,17)]
  1382  20.3453758547  20.3453758547  20.3453758547    8[6-(6,8),25-(8,8,8)]
  1383   21.132413221   21.132413221   21.132413221    8[6-(6,8),25-(8)]
  1384  23.9245246294  23.9245246294  23.9245246294    8[6-(6,8),25-(8,8,8,17)]
  1385  23.7149295417  23.7149295417  23.7149295417    8[6-(6,8),25-(8,8,8,17)]
  1386  10.1570878097  10.1570878097  10.1570878097    8[6-(6,8),25-(8,8,8)]
  1387  10.9360400748  10.9360400748  10.9360400748    8[6-(6,8),25-(8)]
  1388  7.86544001222  7.86544001222  7.86544001222    8[6-(6,8),25-(8,8,8,17)]
  1389  5.72213489551  5.72213489551  5.72213489551    8[6-(6,8),25-(8,8,8,17)]
  1390  5.50622787089  5.50622787089  5.50622787089    8[6-(6,8),25-(8,8,8)]
  1391  4.72696996159  4.72696996159  4.72696996159    8[6-(6,8),25-(8)]
  1392  7.79796427889  7.79796427889  7.79796427889    8[6-(6,8),25-(8,8,8,17)]
  1393  9.94088784685  9.94088784685  9.94088784685    8[6-(6,8),25-(8,8,8,17)]
  1394  31.5852670097  31.5852670097  31.5852670097    8[6-(6,8),25-(8,8,8)]
  1395  32.3723119924  32.3723119924  32.3723119924    8[6-(6,8),25-(8)]
  1396  35.1644362275  35.1644362275  35.1644362275    8[6-(6,8),25-(8,8,8,17)]
  1397  34.9548410191  34.9548410191  34.9548410191    8[6-(6,8),25-(8,8,8,17)]
  1398  22.2205354103  22.2205354103  22.2205354103    8[6-(6,8),25-(8,8,8)]
  1399   21.433498044   21.433498044   21.433498044    8[6-(6,8),25-(8)]
  1400  18.6416998962  18.6416998962  18.6416998962    8[6-(6,8),25-(8,8,8,17)]
  1401  18.8509817233  18.8509817233  18.8509817233    8[6-(6,8),25-(8,8,8,17)]
  1402  32.4091367159  32.4091367159  32.4091367159    8[6-(6,8),25-(8,8,8)]
  1403  31.6298711902  31.6298711902  31.6298711902    8[6-(6,8),25-(8)]
  1404  34.7008526808  34.7008526808  34.7008526808    8[6-(6,8),25-(8,8,8,17)]
  1405  36.8437763695  36.8437763695  36.8437763695    8[6-(6,8),25-(8,8,8,17)]
  1406  37.0599966547  37.0599966547  37.0599966547    8[6-(6,8),25-(8,8,8)]
  1407  37.8389413034  37.8389413034  37.8389413034    8[6-(6,8),25-(8)]
  1408  34.7683284141  34.7683284141  34.7683284141    8[6-(6,8),25-(8,8,8,17)]
  1409  32.6250234182  32.6250234182  32.6250234182    8[6-(6,8),25-(8,8,8,17)]
  1410  30.0523575159  30.0523575159  30.0523575159    8[6-(6,8),25-(8,8,8)]
  1411  29.2649992726  29.2649992726  29.2649992726    8[6-(6,8),25-(8)]
  1412  26.4732564655  26.4732564655  26.4732564655    8[6-(6,8),25-(8,8,8,17)]
  1413  26.6824702459  26.6824702459  26.6824702459    8[6-(6,8),25-(8,8,8,17)]
  1414  39.4167758547  39.4167758547  39.4167758547    8[6-(6,8),25-(8,8,8)]
  1415   40.203813221   40.203813221   40.203813221    8[6-(6,8),25-(8)]
  1416  42.9959927968  42.9959927968  42.9959927968    8[6-(6,8),25-(8,8,8,17)]
  1417  42.7863295417  42.7863295417  42.7863295417    8[6-(6,8),25-(8,8,8,17)]
  1418  29.2284878097  29.2284878097  29.2284878097    8[6-(6,8),25-(8,8,8)]
  1419  30.0074400748  30.0074400748  30.0074400748    8[6-(6,8),25-(8)]
  1420  26.9368400122  26.9368400122  26.9368400122    8[6-(6,8),25-(8,8,8,17)]
  1421  24.7935348955  24.7935348955  24.7935348955    8[6-(6,8),25-(8,8,8,17)]
  1422  24.5776278709  24.5776278709  24.5776278709    8[6-(6,8),25-(8,8,8)]
  1423  23.7983699616  23.7983699616  23.7983699616    8[6-(6,8),25-(8)]
  1424  26.8693642789  26.8693642789  26.8693642789    8[6-(6,8),25-(8,8,8,17)]
  1425  29.0122878468  29.0122878468  29.0122878468    8[6-(6,8),25-(8,8,8,17)]
  1426   9.1054959297   9.1054959297   9.1054959297    8[6-(6,8),25-(8,8,8)]
  1427   9.8925409124   9.8925409124   9.8925409124    8[6-(6,8),25-(8)]
  1428  12.6846651475  12.6846651475  12.6846651475    8[6-(6,8),25-(8,8,8,17)]
  1429  12.4750699391  12.4750699391  12.4750699391    8[6-(6,8),25-(8,8,8,17)]
  1430-0.259303837135-0.259303837135-0.259303837135    8[6-(6,8),25-(8,8,8)]
  1431 -1.04627303602 -1.04627303602 -1.04627303602    8[6-(6,8),25-(8)]
  1432 -3.83845261181 -3.83845261181 -3.83845261181    8[6-(6,8),25-(8,8,8,17)]
  1433 -3.62878935674 -3.62878935674 -3.62878935674    8[6-(6,8),25-(8,8,8,17)]
  1434  9.92936563591  9.92936563591  9.92936563591    8[6-(6,8),25-(8,8,8)]
  1435  9.15010011021  9.15010011021  9.15010011021    8[6-(6,8),25-(8)]
  1436  12.2210816008  12.2210816008  12.2210816008    8[6-(6,8),25-(8,8,8,17)]
  1437  14.3640052895  14.3640052895  14.3640052895    8[6-(6,8),25-(8,8,8,17)]
  1438  14.5802255747  14.5802255747  14.5802255747    8[6-(6,8),25-(8,8,8)]
  1439  15.3591702234  15.3591702234  15.3591702234    8[6-(6,8),25-(8)]
  1440  12.2885573341  12.2885573341  12.2885573341    8[6-(6,8),25-(8,8,8,17)]
  1441  10.1452523382  10.1452523382  10.1452523382    8[6-(6,8),25-(8,8,8,17)]
  1442  7.57258643588  7.57258643588  7.57258643588    8[6-(6,8),25-(8,8,8)]
  1443   6.7852281926   6.7852281926   6.7852281926    8[6-(6,8),25-(8)]
  1444   3.9934853855   3.9934853855   3.9934853855    8[6-(6,8),25-(8,8,8,17)]
  1445  4.20269916591  4.20269916591  4.20269916591    8[6-(6,8),25-(8,8,8,17)]
  1446  16.9370047747  16.9370047747  16.9370047747    8[6-(6,8),25-(8,8,8)]
  1447   17.724042141   17.724042141   17.724042141    8[6-(6,8),25-(8)]
  1448  20.5161535494  20.5161535494  20.5161535494    8[6-(6,8),25-(8,8,8,17)]
  1449  20.3065584617  20.3065584617  20.3065584617    8[6-(6,8),25-(8,8,8,17)]
  1450  6.74871672967  6.74871672967  6.74871672967    8[6-(6,8),25-(8,8,8)]
  1451  7.52766899479  7.52766899479  7.52766899479    8[6-(6,8),25-(8)]
  1452  4.45706893222  4.45706893222  4.45706893222    8[6-(6,8),25-(8,8,8,17)]
  1453  2.31376381551  2.31376381551  2.31376381551    8[6-(6,8),25-(8,8,8,17)]
  1454  2.09785679089  2.09785679089  2.09785679089    8[6-(6,8),25-(8,8,8)]
  1455  1.31859888159  1.31859888159  1.31859888159    8[6-(6,8),25-(8)]
  1456  4.38952503147  4.38952503147  4.38952503147    8[6-(6,8),25-(8,8,8,17)]
  1457  6.53251676685  6.53251676685  6.53251676685    8[6-(6,8),25-(8,8,8,17)]
  1458  28.1768959297  28.1768959297  28.1768959297    8[6-(6,8),25-(8,8,8)]
  1459  28.9639409124  28.9639409124  28.9639409124    8[6-(6,8),25-(8)]
  1460  31.7560651475  31.7560651475  31.7560651475    8[6-(6,8),25-(8,8,8,17)]
  1461  31.5464699391  31.5464699391  31.5464699391    8[6-(6,8),25-(8,8,8,17)]
  1462  18.8120961629  18.8120961629  18.8120961629    8[6-(6,8),25-(8,8,8)]
  1463   18.025126964   18.025126964   18.025126964    8[6-(6,8),25-(8)]
  1464  15.2333288162  15.2333288162  15.2333288162    8[6-(6,8),25-(8,8,8,17)]
  1465  15.4426106433  15.4426106433  15.4426106433    8[6-(6,8),25-(8,8,8,17)]
  1466  29.0007656359  29.0007656359  29.0007656359    8[6-(6,8),25-(8,8,8)]
  1467  28.2215001102  28.2215001102  28.2215001102    8[6-(6,8),25-(8)]
  1468  31.2924816008  31.2924816008  31.2924816008    8[6-(6,8),25-(8,8,8,17)]
  1469  33.4354052895  33.4354052895  33.4354052895    8[6-(6,8),25-(8,8,8,17)]
  1470  33.6516255747  33.6516255747  33.6516255747    8[6-(6,8),25-(8,8,8)]
  1471  34.4305702234  34.4305702234  34.4305702234    8[6-(6,8),25-(8)]
  1472  31.3599573341  31.3599573341  31.3599573341    8[6-(6,8),25-(8,8,8,17)]
  1473  29.2166523382  29.2166523382  29.2166523382    8[6-(6,8),25-(8,8,8,17)]
  1474  26.6439864359  26.6439864359  26.6439864359    8[6-(6,8),25-(8,8,8)]
  1475  25.8566281926  25.8566281926  25.8566281926    8[6-(6,8),25-(8)]
  1476  23.0648172181  23.0648172181  23.0648172181    8[6-(6,8),25-(8,8,8,17)]
  1477  23.2740991659  23.2740991659  23.2740991659    8[6-(6,8),25-(8,8,8,17)]
  1478  36.0084047747  36.0084047747  36.0084047747    8[6-(6,8),25-(8,8,8)]
  1479   36.795442141   36.795442141   36.795442141    8[6-(6,8),25-(8)]
  1480  39.5875535494  39.5875535494  39.5875535494    8[6-(6,8),25-(8,8,8,17)]
  1481  39.3779584617  39.3779584617  39.3779584617    8[6-(6,8),25-(8,8,8,17)]
  1482  25.8201167297  25.8201167297  25.8201167297    8[6-(6,8),25-(8,8,8)]
  1483  26.5990689948  26.5990689948  26.5990689948    8[6-(6,8),25-(8)]
  1484  23.5284689322  23.5284689322  23.5284689322    8[6-(6,8),25-(8,8,8,17)]
  1485  21.3851638155  21.3851638155  21.3851638155    8[6-(6,8),25-(8,8,8,17)]
  1486  21.1692567909  21.1692567909  21.1692567909    8[6-(6,8),25-(8,8,8)]
  1487  20.3899988816  20.3899988816  20.3899988816    8[6-(6,8),25-(8)]
  1488  23.4609250315  23.4609250315  23.4609250315    8[6-(6,8),25-(8,8,8,17)]
  1489  25.6039167668  25.6039167668  25.6039167668    8[6-(6,8),25-(8,8,8,17)]
  1490  20.3453493547  20.3453493547  20.3453493547    8[6-(6,8),25-(8,8,8)]
  1491  21.1323943374  21.1323943374  21.1323943374    8[6-(6,8),25-(8)]
  1492  23.9245185725  23.9245185725  23.9245185725    8[6-(6,8),25-(8,8,8,17)]
  1493  23.7149233641  23.7149233641  23.7149233641    8[6-(6,8),25-(8,8,8,17)]
  1494  10.9805495879  10.9805495879  10.9805495879    8[6-(6,8),25-(8,8,8)]
  1495   10.193580389   10.193580389   10.193580389    8[6-(6,8),25-(8)]
  1496  7.40140081319  7.40140081319  7.40140081319    8[6-(6,8),25-(8,8,8,17)]
  1497  7.61106406826  7.61106406826  7.61106406826    8[6-(6,8),25-(8,8,8,17)]
  1498  21.1692190609  21.1692190609  21.1692190609    8[6-(6,8),25-(8,8,8)]
  1499  20.3899535352  20.3899535352  20.3899535352    8[6-(6,8),25-(8)]
  1500  23.4609350258  23.4609350258  23.4609350258    8[6-(6,8),25-(8,8,8,17)]
  1501  25.6038587145  25.6038587145  25.6038587145    8[6-(6,8),25-(8,8,8,17)]
  1502  25.8200789997  25.8200789997  25.8200789997    8[6-(6,8),25-(8,8,8)]
  1503  26.5990236484  26.5990236484  26.5990236484    8[6-(6,8),25-(8)]
  1504  23.5284107591  23.5284107591  23.5284107591    8[6-(6,8),25-(8,8,8,17)]
  1505  21.3851057632  21.3851057632  21.3851057632    8[6-(6,8),25-(8,8,8,17)]
  1506  18.8124398609  18.8124398609  18.8124398609    8[6-(6,8),25-(8,8,8)]
  1507  18.0250816176  18.0250816176  18.0250816176    8[6-(6,8),25-(8)]
  1508  15.2333388105  15.2333388105  15.2333388105    8[6-(6,8),25-(8,8,8,17)]
  1509  15.4425525909  15.4425525909  15.4425525909    8[6-(6,8),25-(8,8,8,17)]
  1510  28.1768581997  28.1768581997  28.1768581997    8[6-(6,8),25-(8,8,8)]
  1511   28.963895566   28.963895566   28.963895566    8[6-(6,8),25-(8)]
  1512  31.7560069744  31.7560069744  31.7560069744    8[6-(6,8),25-(8,8,8,17)]
  1513  31.5464118867  31.5464118867  31.5464118867    8[6-(6,8),25-(8,8,8,17)]
  1514  17.9885701547  17.9885701547  17.9885701547    8[6-(6,8),25-(8,8,8)]
  1515  18.7675224198  18.7675224198  18.7675224198    8[6-(6,8),25-(8)]
  1516  15.6969223572  15.6969223572  15.6969223572    8[6-(6,8),25-(8,8,8,17)]
  1517  13.5536172405  13.5536172405  13.5536172405    8[6-(6,8),25-(8,8,8,17)]
  1518  13.3377102159  13.3377102159  13.3377102159    8[6-(6,8),25-(8,8,8)]
  1519  12.5584523066  12.5584523066  12.5584523066    8[6-(6,8),25-(8)]
  1520  15.6294466239  15.6294466239  15.6294466239    8[6-(6,8),25-(8,8,8,17)]
  1521  17.7723701918  17.7723701918  17.7723701918    8[6-(6,8),25-(8,8,8,17)]
  1522  39.4167493547  39.4167493547  39.4167493547    8[6-(6,8),25-(8,8,8)]
  1523  40.2037943374  40.2037943374  40.2037943374    8[6-(6,8),25-(8)]
  1524  42.9959185725  42.9959185725  42.9959185725    8[6-(6,8),25-(8,8,8,17)]
  1525  42.7863233641  42.7863233641  42.7863233641    8[6-(6,8),25-(8,8,8,17)]
  1526  30.0520177553  30.0520177553  30.0520177553    8[6-(6,8),25-(8,8,8)]
  1527   29.264980389   29.264980389   29.264980389    8[6-(6,8),25-(8)]
  1528  26.4731822412  26.4731822412  26.4731822412    8[6-(6,8),25-(8,8,8,17)]
  1529  26.6824640683  26.6824640683  26.6824640683    8[6-(6,8),25-(8,8,8,17)]
  1530  40.2406190609  40.2406190609  40.2406190609    8[6-(6,8),25-(8,8,8)]
  1531  39.4613535352  39.4613535352  39.4613535352    8[6-(6,8),25-(8)]
  1532  42.5323350258  42.5323350258  42.5323350258    8[6-(6,8),25-(8,8,8,17)]
  1533  44.6752587145  44.6752587145  44.6752587145    8[6-(6,8),25-(8,8,8,17)]
  1534  44.8914789997  44.8914789997  44.8914789997    8[6-(6,8),25-(8,8,8)]
  1535  45.6704236484  45.6704236484  45.6704236484    8[6-(6,8),25-(8)]
  1536  42.5998107591  42.5998107591  42.5998107591    8[6-(6,8),25-(8,8,8,17)]
  1537  40.4565057632  40.4565057632  40.4565057632    8[6-(6,8),25-(8,8,8,17)]
  1538  37.8838398609  37.8838398609  37.8838398609    8[6-(6,8),25-(8,8,8)]
  1539  37.0964816176  37.0964816176  37.0964816176    8[6-(6,8),25-(8)]
  1540  34.3047388105  34.3047388105  34.3047388105    8[6-(6,8),25-(8,8,8,17)]
  1541  34.5139525909  34.5139525909  34.5139525909    8[6-(6,8),25-(8,8,8,17)]
  1542  47.2482581997  47.2482581997  47.2482581997    8[6-(6,8),25-(8,8,8)]
  1543   48.035295566   48.035295566   48.035295566    8[6-(6,8),25-(8)]
  1544  50.8274751418  50.8274751418  50.8274751418    8[6-(6,8),25-(8,8,8,17)]
  1545  50.6178118867  50.6178118867  50.6178118867    8[6-(6,8),25-(8,8,8,17)]
  1546  37.0599701547  37.0599701547  37.0599701547    8[6-(6,8),25-(8,8,8)]
  1547  37.8389224198  37.8389224198  37.8389224198    8[6-(6,8),25-(8)]
  1548  34.7683223572  34.7683223572  34.7683223572    8[6-(6,8),25-(8,8,8,17)]
  1549  32.6250172405  32.6250172405  32.6250172405    8[6-(6,8),25-(8,8,8,17)]
  1550  32.4091102159  32.4091102159  32.4091102159    8[6-(6,8),25-(8,8,8)]
  1551  31.6298523066  31.6298523066  31.6298523066    8[6-(6,8),25-(8)]
  1552  34.7008466239  34.7008466239  34.7008466239    8[6-(6,8),25-(8,8,8,17)]
  1553  36.8437701918  36.8437701918  36.8437701918    8[6-(6,8),25-(8,8,8,17)]
  1554  16.9369782747  16.9369782747  16.9369782747    8[6-(6,8),25-(8,8,8)]
  1555  17.7240232574  17.7240232574  17.7240232574    8[6-(6,8),25-(8)]
  1556  20.5161474925  20.5161474925  20.5161474925    8[6-(6,8),25-(8,8,8,17)]
  1557  20.3065522841  20.3065522841  20.3065522841    8[6-(6,8),25-(8,8,8,17)]
  1558  7.57217850786  7.57217850786  7.57217850786    8[6-(6,8),25-(8,8,8)]
  1559  6.78520930898  6.78520930898  6.78520930898    8[6-(6,8),25-(8)]
  1560  3.99302973319  3.99302973319  3.99302973319    8[6-(6,8),25-(8,8,8,17)]
  1561  4.20269298826  4.20269298826  4.20269298826    8[6-(6,8),25-(8,8,8,17)]
  1562  17.7608479809  17.7608479809  17.7608479809    8[6-(6,8),25-(8,8,8)]
  1563  16.9815824552  16.9815824552  16.9815824552    8[6-(6,8),25-(8)]
  1564  20.0525639458  20.0525639458  20.0525639458    8[6-(6,8),25-(8,8,8,17)]
  1565  22.1954876345  22.1954876345  22.1954876345    8[6-(6,8),25-(8,8,8,17)]
  1566  22.4117079197  22.4117079197  22.4117079197    8[6-(6,8),25-(8,8,8)]
  1567  23.1906525684  23.1906525684  23.1906525684    8[6-(6,8),25-(8)]
  1568  20.1200396791  20.1200396791  20.1200396791    8[6-(6,8),25-(8,8,8,17)]
  1569  17.9767346832  17.9767346832  17.9767346832    8[6-(6,8),25-(8,8,8,17)]
  1570  15.4040687809  15.4040687809  15.4040687809    8[6-(6,8),25-(8,8,8)]
  1571  14.6167105376  14.6167105376  14.6167105376    8[6-(6,8),25-(8)]
  1572  11.8249677305  11.8249677305  11.8249677305    8[6-(6,8),25-(8,8,8,17)]
  1573  12.0341815109  12.0341815109  12.0341815109    8[6-(6,8),25-(8,8,8,17)]
  1574  24.7684871197  24.7684871197  24.7684871197    8[6-(6,8),25-(8,8,8)]
  1575   25.555524486   25.555524486   25.555524486    8[6-(6,8),25-(8)]
  1576  28.3476358944  28.3476358944  28.3476358944    8[6-(6,8),25-(8,8,8,17)]
  1577  28.1380408067  28.1380408067  28.1380408067    8[6-(6,8),25-(8,8,8,17)]
  1578  14.5801990747  14.5801990747  14.5801990747    8[6-(6,8),25-(8,8,8)]
  1579  15.3591513398  15.3591513398  15.3591513398    8[6-(6,8),25-(8)]
  1580  12.2885512772  12.2885512772  12.2885512772    8[6-(6,8),25-(8,8,8,17)]
  1581  10.1452461605  10.1452461605  10.1452461605    8[6-(6,8),25-(8,8,8,17)]
  1582  9.92933913589  9.92933913589  9.92933913589    8[6-(6,8),25-(8,8,8)]
  1583  9.15008122659  9.15008122659  9.15008122659    8[6-(6,8),25-(8)]
  1584  12.2210073765  12.2210073765  12.2210073765    8[6-(6,8),25-(8,8,8,17)]
  1585  14.3639991118  14.3639991118  14.3639991118    8[6-(6,8),25-(8,8,8,17)]
  1586  36.0083782747  36.0083782747  36.0083782747    8[6-(6,8),25-(8,8,8)]
  1587  36.7954232574  36.7954232574  36.7954232574    8[6-(6,8),25-(8)]
  1588  39.5875474925  39.5875474925  39.5875474925    8[6-(6,8),25-(8,8,8,17)]
  1589  39.3779522841  39.3779522841  39.3779522841    8[6-(6,8),25-(8,8,8,17)]
  1590  26.6435785079  26.6435785079  26.6435785079    8[6-(6,8),25-(8,8,8)]
  1591   25.856609309   25.856609309   25.856609309    8[6-(6,8),25-(8)]
  1592  23.0648111612  23.0648111612  23.0648111612    8[6-(6,8),25-(8,8,8,17)]
  1593  23.2740929883  23.2740929883  23.2740929883    8[6-(6,8),25-(8,8,8,17)]
  1594  36.8322479809  36.8322479809  36.8322479809    8[6-(6,8),25-(8,8,8)]
  1595  36.0529824552  36.0529824552  36.0529824552    8[6-(6,8),25-(8)]
  1596  39.1239639458  39.1239639458  39.1239639458    8[6-(6,8),25-(8,8,8,17)]
  1597  41.2668876345  41.2668876345  41.2668876345    8[6-(6,8),25-(8,8,8,17)]
  1598  41.4831079197  41.4831079197  41.4831079197    8[6-(6,8),25-(8,8,8)]
  1599  42.2620525684  42.2620525684  42.2620525684    8[6-(6,8),25-(8)]
  1600  39.1914396791  39.1914396791  39.1914396791    8[6-(6,8),25-(8,8,8,17)]
  1601  37.0481346832  37.0481346832  37.0481346832    8[6-(6,8),25-(8,8,8,17)]
  1602  34.4754687809  34.4754687809  34.4754687809    8[6-(6,8),25-(8,8,8)]
  1603  33.6881105376  33.6881105376  33.6881105376    8[6-(6,8),25-(8)]
  1604  30.8962995631  30.8962995631  30.8962995631    8[6-(6,8),25-(8,8,8,17)]
  1605  31.1055815109  31.1055815109  31.1055815109    8[6-(6,8),25-(8,8,8,17)]
  1606  43.8398871197  43.8398871197  43.8398871197    8[6-(6,8),25-(8,8,8)]
  1607   44.626924486   44.626924486   44.626924486    8[6-(6,8),25-(8)]
  1608  47.4190358944  47.4190358944  47.4190358944    8[6-(6,8),25-(8,8,8,17)]
  1609  47.2094408067  47.2094408067  47.2094408067    8[6-(6,8),25-(8,8,8,17)]
  1610  33.6515990747  33.6515990747  33.6515990747    8[6-(6,8),25-(8,8,8)]
  1611  34.4305513398  34.4305513398  34.4305513398    8[6-(6,8),25-(8)]
  1612  31.3599512772  31.3599512772  31.3599512772    8[6-(6,8),25-(8,8,8,17)]
  1613  29.2166461605  29.2166461605  29.2166461605    8[6-(6,8),25-(8,8,8,17)]
  1614  29.0007391359  29.0007391359  29.0007391359    8[6-(6,8),25-(8,8,8)]
  1615  28.2214812266  28.2214812266  28.2214812266    8[6-(6,8),25-(8)]
  1616  31.2924073765  31.2924073765  31.2924073765    8[6-(6,8),25-(8,8,8,17)]
  1617  33.4353991118  33.4353991118  33.4353991118    8[6-(6,8),25-(8,8,8,17)]
