# Supplementary material for: A collection of forcefield precursors for metal–organic frameworks
Source: RSC Adv. 2019 Nov 13;9(63):36492–507. doi: 10.1039/c9ra07327b (PMC9075174; doi:10.1039/c9ra07327b)
Supplement: RA-009-C9RA07327B-s3209 [file RA-009-C9RA07327B-s3209.txt]

MEGBAD_clean

18.7772    0.00000000    0.00000000
-3.42348408    18.46247537    0.00000000
-7.67683152    -9.23120588    15.67407515

     1  2.51863155656  2.51863155656  2.51863155656    25[8-(25),8-(6),8-(6)]
     2  12.8351003575  12.8351003575  12.8351003575    25[8-(0),8-(6),8-(6)]
     3  5.15825284344  5.15825284344  5.15825284344    25[8-(25),8-(6),8-(6)]
     4 -5.15821595753 -5.15821595753 -5.15821595753    25[8-(6),8-(6)]
     5      3.8384422      3.8384422      3.8384422    25[8-(25),8-(25),8-(6),8-(6),8-(6),8-(6)]
     6 -1.43702369963 -1.43702369963 -1.43702369963    25[8-(6),8-(6),8-(6),8-(6),17-(0)]
     7  16.7907396196  16.7907396196  16.7907396196    25[8-(6),8-(6),8-(6),8-(6),17-(0)]
     8  4.45603954478  4.45603954478  4.45603954478    25[8-(6),8-(6),8-(6),8-(6),17-(0)]
     9  10.8976763752  10.8976763752  10.8976763752    25[8-(6),8-(6),8-(6),8-(6),17-(0)]
    10     5.55018424     5.55018424     5.55018424    28[7-(6,6),7-(6,6),7-(6,6),7-(6,6)]
    11-0.393052512376-0.393052512376-0.393052512376    1[6-(6,6)]
    12  3.88851675266  3.88851675266  3.88851675266    1[6-(6,6)]
    13  2.58949318443  2.58949318443  2.58949318443    1[6-(6,6)]
    14  1.07866133273  1.07866133273  1.07866133273    1[6-(6,6)]
    15 0.742764484832 0.742764484832 0.742764484832    1[6-(6,6)]
    16 -3.03040822639 -3.03040822639 -3.03040822639    1[6-(6,6)]
    17  11.4652132017  11.4652132017  11.4652132017    1[6-(6,6)]
    18  12.7642444058  12.7642444058  12.7642444058    1[6-(6,6)]
    19  14.2750654171  14.2750654171  14.2750654171    1[6-(6,6)]
    20  14.6109636928  14.6109636928  14.6109636928    1[6-(6,6)]
    21 -1.78716681914 -1.78716681914 -1.78716681914    1[6-(6,6)]
    22 -2.25909869606 -2.25909869606 -2.25909869606    1[6-(6,6)]
    23-0.174170911392-0.174170911392-0.174170911392    1[6-(6,6)]
    24  1.29669970897  1.29669970897  1.29669970897    1[6-(6,6)]
    25 -2.61661437605 -2.61661437605 -2.61661437605    1[6-(6,6)]
    26 -1.63628772209 -1.63628772209 -1.63628772209    1[6-(6,6)]
    27   2.2591375417   2.2591375417   2.2591375417    1[6-(6,6)]
    28 0.174202121168 0.174202121168 0.174202121168    1[6-(6,6)]
    29 -1.29665765879 -1.29665765879 -1.29665765879    1[6-(6,6)]
    30  2.61665499846  2.61665499846  2.61665499846    1[6-(6,6)]
    31  8.06993691238  8.06993691238  8.06993691238    1[6-(6,6)]
    32  3.78836764734  3.78836764734  3.78836764734    1[6-(6,6)]
    33  5.08739121557  5.08739121557  5.08739121557    1[6-(6,6)]
    34  6.59822306727  6.59822306727  6.59822306727    1[6-(6,6)]
    35  6.93411991517  6.93411991517  6.93411991517    1[6-(6,6)]
    36  10.7072926264  10.7072926264  10.7072926264    1[6-(6,6)]
    37 -3.78832880169 -3.78832880169 -3.78832880169    1[6-(6,6)]
    38 -5.08736000579 -5.08736000579 -5.08736000579    1[6-(6,6)]
    39  -6.5981810171  -6.5981810171  -6.5981810171    1[6-(6,6)]
    40 -6.93407929275 -6.93407929275 -6.93407929275    1[6-(6,6)]
    41  9.46405121914  9.46405121914  9.46405121914    1[6-(6,6)]
    42  9.93598309606  9.93598309606  9.93598309606    1[6-(6,6)]
    43  7.85105531139  7.85105531139  7.85105531139    1[6-(6,6)]
    44  6.38018469103  6.38018469103  6.38018469103    1[6-(6,6)]
    45   10.293498776   10.293498776   10.293498776    1[6-(6,6)]
    46  9.31317212209  9.31317212209  9.31317212209    1[6-(6,6)]
    47   5.4177468583   5.4177468583   5.4177468583    1[6-(6,6)]
    48  7.50268227883  7.50268227883  7.50268227883    1[6-(6,6)]
    49  8.97354205879  8.97354205879  8.97354205879    1[6-(6,6)]
    50  5.06022940154  5.06022940154  5.06022940154    1[6-(6,6)]
    51-0.195279863368-0.195279863368-0.195279863368    6[1-(0),6-(1,6),6-(6,7)]
    52  0.89215731824  0.89215731824  0.89215731824    6[6-(1,6),6-(6,6),7-(6,28)]
    53   1.8241481658   1.8241481658   1.8241481658    6[6-(6,6),6-(6,7),6-(6,7)]
    54  2.83751405757  2.83751405757  2.83751405757    6[6-(1,6),6-(6,6),7-(6,28)]
    55  3.84853507391  3.84853507391  3.84853507391    6[1-(0),6-(1,6),6-(6,7)]
    56  1.63274496474  1.63274496474  1.63274496474    6[6-(1,6),6-(1,6),6-(6,6)]
    57  2.11201145745  2.11201145745  2.11201145745    6[1-(0),6-(6,6),6-(6,6)]
    58  1.89205865066  1.89205865066  1.89205865066    6[6-(1,6),6-(1,6),6-(8,8)]
    59  1.22848485898  1.22848485898  1.22848485898    6[1-(0),6-(6,6),6-(6,6)]
    60     0.76185399     0.76185399     0.76185399    6[6-(1,6),6-(1,6),6-(8,8)]
    61  1.00504489955  1.00504489955  1.00504489955    6[1-(0),6-(6,6),6-(6,6)]
    62  -0.0358784102  -0.0358784102  -0.0358784102    6[6-(6,6),8-(25),8-(25)]
    63  2.44170354221  2.44170354221  2.44170354221    6[6-(6,6),8-(25),8-(25)]
    64 -3.22817946879 -3.22817946879 -3.22817946879    6[1-(0),6-(1,6),6-(6,7)]
    65 -4.31561768685 -4.31561768685 -4.31561768685    6[6-(1,6),6-(6,6),7-(6)]
    66  13.5295880633  13.5295880633  13.5295880633    6[6-(6,6),6-(6,7),6-(6,7)]
    67    12.51622128    12.51622128    12.51622128    6[6-(1,6),6-(6,6),7-(6)]
    68   11.505196763   11.505196763   11.505196763    6[1-(0),6-(1,6),6-(6,7)]
    69  13.7209885114  13.7209885114  13.7209885114    6[6-(1,6),6-(1,6),6-(6,6)]
    70  13.2417234465  13.2417234465  13.2417234465    6[1-(0),6-(6,6),6-(6,6)]
    71  13.4616737256  13.4616737256  13.4616737256    6[6-(1,6),6-(1,6),6-(8,8)]
    72  14.1252435724  14.1252435724  14.1252435724    6[1-(0),6-(6,6),6-(6,6)]
    73  14.5918728339  14.5918728339  14.5918728339    6[6-(1,6),6-(1,6),6-(8,8)]
    74  14.3486844139  14.3486844139  14.3486844139    6[1-(0),6-(6,6),6-(6,6)]
    75  15.3896008767  15.3896008767  15.3896008767    6[6-(6,6),8-(25),8-(25)]
    76  12.9120305051  12.9120305051  12.9120305051    6[6-(6,6),8-(0),8-(25)]
    77 -2.54439670697 -2.54439670697 -2.54439670697    6[1-(0),6-(1,6),6-(6,7)]
    78 -3.20114061742 -3.20114061742 -3.20114061742    6[6-(1,6),6-(6,6),7-(6)]
    79 -2.77888973611 -2.77888973611 -2.77888973611    6[6-(6,6),6-(6,7),6-(6,7)]
    80 -3.42372427214 -3.42372427214 -3.42372427214    6[6-(1,6),6-(6,6),7-(6)]
    81  -2.9961409601  -2.9961409601  -2.9961409601    6[1-(0),6-(1,6),6-(6,7)]
    82 -1.58845575144 -1.58845575144 -1.58845575144    6[6-(1,6),6-(1,6),6-(6,6)]
    83-0.313868201832-0.313868201832-0.313868201832    6[1-(0),6-(6,6),6-(6,6)]
    84 0.789671831344 0.789671831344 0.789671831344    6[6-(1,6),6-(1,6),6-(8,8)]
    85 0.565218259824 0.565218259824 0.565218259824    6[1-(0),6-(6,6),6-(6,6)]
    86 -0.69980422944 -0.69980422944 -0.69980422944    6[6-(1,6),6-(1,6),6-(8,8)]
    87 -1.75554017632 -1.75554017632 -1.75554017632    6[1-(0),6-(6,6),6-(6,6)]
    88 -0.92330329692 -0.92330329692 -0.92330329692    6[6-(6,6),8-(25),8-(25)]
    89  2.17148645475  2.17148645475  2.17148645475    6[6-(6,6),8-(25),8-(25)]
    90-0.879059240872-0.879059240872-0.879059240872    6[1-(0),6-(1,6),6-(6,7)]
    91-0.222314293968-0.222314293968-0.222314293968    6[6-(1,6),6-(6,6),7-(6,28)]
    92  2.77892230701  2.77892230701  2.77892230701    6[6-(6,6),6-(6,7),6-(6,7)]
    93  3.42375773461  3.42375773461  3.42375773461    6[6-(1,6),6-(6,6),7-(6,28)]
    94  2.99617792322  2.99617792322  2.99617792322    6[1-(0),6-(1,6),6-(6,7)]
    95  1.58849107528  1.58849107528  1.58849107528    6[6-(1,6),6-(1,6),6-(6,6)]
    96 0.313902097912 0.313902097912 0.313902097912    6[1-(0),6-(6,6),6-(6,6)]
    97  -0.7896354076  -0.7896354076  -0.7896354076    6[6-(1,6),6-(1,6),6-(8,8)]
    98-0.565177891232-0.565177891232-0.565177891232    6[1-(0),6-(6,6),6-(6,6)]
    99 0.699846205584 0.699846205584 0.699846205584    6[6-(1,6),6-(1,6),6-(8,8)]
   100  1.75557966287  1.75557966287  1.75557966287    6[1-(0),6-(6,6),6-(6,6)]
   101 0.923349630376 0.923349630376 0.923349630376    6[6-(6,6),8-(25),8-(25)]
   102 -2.17145170202 -2.17145170202 -2.17145170202    6[6-(6,6),8-(0),8-(25)]
   103  7.87216426337  7.87216426337  7.87216426337    6[1-(0),6-(1,6),6-(6,7)]
   104  6.78472708176  6.78472708176  6.78472708176    6[6-(1,6),6-(6,6),7-(6,28)]
   105   5.8527362342   5.8527362342   5.8527362342    6[6-(6,6),6-(6,7),6-(6,7)]
   106  4.83937034243  4.83937034243  4.83937034243    6[6-(1,6),6-(6,6),7-(6,28)]
   107  3.82834932609  3.82834932609  3.82834932609    6[1-(0),6-(1,6),6-(6,7)]
   108  6.04413943526  6.04413943526  6.04413943526    6[6-(1,6),6-(1,6),6-(6,6)]
   109  5.56487294255  5.56487294255  5.56487294255    6[1-(0),6-(6,6),6-(6,6)]
   110  5.78482574934  5.78482574934  5.78482574934    6[6-(1,6),6-(1,6),6-(8,8)]
   111  6.44839954102  6.44839954102  6.44839954102    6[1-(0),6-(6,6),6-(6,6)]
   112     6.91503041     6.91503041     6.91503041    6[6-(1,6),6-(1,6),6-(8,8)]
   113  6.67183950045  6.67183950045  6.67183950045    6[1-(0),6-(6,6),6-(6,6)]
   114   7.7127628102   7.7127628102   7.7127628102    6[6-(6,6),8-(25),8-(25)]
   115  5.23518085779  5.23518085779  5.23518085779    6[6-(6,6),8-(25),8-(25)]
   116  10.9050638688  10.9050638688  10.9050638688    6[1-(0),6-(1,6),6-(6,7)]
   117  11.9925020868  11.9925020868  11.9925020868    6[6-(1,6),6-(6,6),7-(6)]
   118 -5.85270366329 -5.85270366329 -5.85270366329    6[6-(6,6),6-(6,7),6-(6,7)]
   119 -4.83933687997 -4.83933687997 -4.83933687997    6[6-(1,6),6-(6,6),7-(6)]
   120 -3.82831236297 -3.82831236297 -3.82831236297    6[1-(0),6-(1,6),6-(6,7)]
   121 -6.04410411142 -6.04410411142 -6.04410411142    6[6-(1,6),6-(1,6),6-(6,6)]
   122 -5.56483904647 -5.56483904647 -5.56483904647    6[1-(0),6-(6,6),6-(6,6)]
   123  -5.7847893256  -5.7847893256  -5.7847893256    6[6-(1,6),6-(1,6),6-(8,8)]
   124 -6.44835917243 -6.44835917243 -6.44835917243    6[1-(0),6-(6,6),6-(6,6)]
   125 -6.91498843386 -6.91498843386 -6.91498843386    6[6-(1,6),6-(1,6),6-(8,8)]
   126  -6.6718000139  -6.6718000139  -6.6718000139    6[1-(0),6-(6,6),6-(6,6)]
   127 -7.71271647674 -7.71271647674 -7.71271647674    6[6-(6,6),8-(25),8-(25)]
   128 -5.23514610506 -5.23514610506 -5.23514610506    6[6-(6,6),8-(0),8-(25)]
   129   10.221281107   10.221281107   10.221281107    6[1-(0),6-(1,6),6-(6,7)]
   130  10.8780250174  10.8780250174  10.8780250174    6[6-(1,6),6-(6,6),7-(6)]
   131  10.4557741361  10.4557741361  10.4557741361    6[6-(6,6),6-(6,7),6-(6,7)]
   132  11.1006086721  11.1006086721  11.1006086721    6[6-(1,6),6-(6,6),7-(6)]
   133  10.6730253601  10.6730253601  10.6730253601    6[1-(0),6-(1,6),6-(6,7)]
   134  9.26534015144  9.26534015144  9.26534015144    6[6-(1,6),6-(1,6),6-(6,6)]
   135  7.99075260183  7.99075260183  7.99075260183    6[1-(0),6-(6,6),6-(6,6)]
   136  6.88721256866  6.88721256866  6.88721256866    6[6-(1,6),6-(1,6),6-(8,8)]
   137  7.11166614018  7.11166614018  7.11166614018    6[1-(0),6-(6,6),6-(6,6)]
   138  8.37668862944  8.37668862944  8.37668862944    6[6-(1,6),6-(1,6),6-(8,8)]
   139  9.43242457632  9.43242457632  9.43242457632    6[1-(0),6-(6,6),6-(6,6)]
   140  8.60018769692  8.60018769692  8.60018769692    6[6-(6,6),8-(25),8-(25)]
   141  5.50539794525  5.50539794525  5.50539794525    6[6-(6,6),8-(25),8-(25)]
   142  8.55594364087  8.55594364087  8.55594364087    6[1-(0),6-(1,6),6-(6,7)]
   143  7.89919869397  7.89919869397  7.89919869397    6[6-(1,6),6-(6,6),7-(6,28)]
   144  4.89796209299  4.89796209299  4.89796209299    6[6-(6,6),6-(6,7),6-(6,7)]
   145  4.25312666539  4.25312666539  4.25312666539    6[6-(1,6),6-(6,6),7-(6,28)]
   146  4.68070647678  4.68070647678  4.68070647678    6[1-(0),6-(1,6),6-(6,7)]
   147  6.08839332472  6.08839332472  6.08839332472    6[6-(1,6),6-(1,6),6-(6,6)]
   148  7.36298230209  7.36298230209  7.36298230209    6[1-(0),6-(6,6),6-(6,6)]
   149   8.4665198076   8.4665198076   8.4665198076    6[6-(1,6),6-(1,6),6-(8,8)]
   150  8.24206229123  8.24206229123  8.24206229123    6[1-(0),6-(6,6),6-(6,6)]
   151  6.97703819442  6.97703819442  6.97703819442    6[6-(1,6),6-(1,6),6-(8,8)]
   152  5.92130473713  5.92130473713  5.92130473713    6[1-(0),6-(6,6),6-(6,6)]
   153  6.75353476962  6.75353476962  6.75353476962    6[6-(6,6),8-(25),8-(25)]
   154  9.84833610202  9.84833610202  9.84833610202    6[6-(6,6),8-(0),8-(25)]
   155  0.88304917048  0.88304917048  0.88304917048    7[6-(6,6),6-(6,6),28-(7,7,7)]
   156 -4.30650681048 -4.30650681048 -4.30650681048    7[6-(6,6),6-(6,6)]
   157  6.79383522952  6.79383522952  6.79383522952    7[6-(6,6),6-(6,6),28-(7,7,7)]
   158  11.9833912105  11.9833912105  11.9833912105    7[6-(6,6),6-(6,6)]
   159  3.15014917371  3.15014917371  3.15014917371    7[6-(6,6),6-(6,6),28-(7,7,7)]
   160  12.2035881415  12.2035881415  12.2035881415    7[6-(6,6),6-(6,6)]
   161 -4.52670374154 -4.52670374154 -4.52670374154    7[6-(6,6),6-(6,6)]
   162  4.52673522629  4.52673522629  4.52673522629    7[6-(6,6),6-(6,6),28-(7,7,7)]
   163-0.756519239222-0.756519239222-0.756519239222    17[25-(8,8,8,8)]
   164  16.1102351592  16.1102351592  16.1102351592    17[25-(8,8,8,8)]
   165  2.38577226097  2.38577226097  2.38577226097    17[25-(8,8,8,8)]
   166   12.967943659   12.967943659   12.967943659    17[25-(8,8,8,8)]
   167 -0.22850730827 -0.22850730827 -0.22850730827    8[6-(6,8),25-(8,8,8,17)]
   168-0.489581069813-0.489581069813-0.489581069813    8[6-(6,8),25-(8,8,8,17)]
   169  2.22984242966  2.22984242966  2.22984242966    8[6-(6,8),25-(8,8)]
   170  3.02872008446  3.02872008446  3.02872008446    8[6-(6,8),25-(8,8,8,8,8)]
   171   15.582228255   15.582228255   15.582228255    8[6-(6,8),25-(8,8,8,17)]
   172  15.8433019225  15.8433019225  15.8433019225    8[6-(6,8),25-(8,8,8,17)]
   173  13.1238891746  13.1238891746  13.1238891746    8[6-(6,8),25-(8,8)]
   174  12.3250176411  12.3250176411  12.3250176411    8[6-(6,8)]
   175 -2.08935626455 -2.08935626455 -2.08935626455    8[6-(6,8),25-(8,8,8,17)]
   1760.02325454926880.02325454926880.0232545492688    8[6-(6,8),25-(8,8,8,17)]
   177  3.08044904742  3.08044904742  3.08044904742    8[6-(6,8),25-(8,8)]
   178  2.28867561152  2.28867561152  2.28867561152    8[6-(6,8),25-(8,8,8,8,8)]
   179  2.08940411777  2.08940411777  2.08940411777    8[6-(6,8),25-(8,8,8,17)]
   180-0.0232066019152-0.0232066019152-0.0232066019152    8[6-(6,8),25-(8,8,8,17)]
   181 -3.08041185162 -3.08041185162 -3.08041185162    8[6-(6,8),25-(8)]
   182 -2.28864453712 -2.28864453712 -2.28864453712    8[6-(6,8)]
   183  7.90539170827  7.90539170827  7.90539170827    8[6-(6,8),25-(8,8,8,17)]
   184  8.16646546981  8.16646546981  8.16646546981    8[6-(6,8),25-(8,8,8,17)]
   185  5.44704197034  5.44704197034  5.44704197034    8[6-(6,8),25-(8,8)]
   186  4.64816431554  4.64816431554  4.64816431554    8[6-(6,8),25-(8,8,8,8,8)]
   187 -7.90534385504 -7.90534385504 -7.90534385504    8[6-(6,8),25-(8,8,8,17)]
   188 -8.16641752246 -8.16641752246 -8.16641752246    8[6-(6,8),25-(8,8,8,17)]
   189 -5.44700477455 -5.44700477455 -5.44700477455    8[6-(6,8),25-(8)]
   190 -4.64813324114 -4.64813324114 -4.64813324114    8[6-(6,8)]
   191  9.76624066455  9.76624066455  9.76624066455    8[6-(6,8),25-(8,8,8,17)]
   192  7.65362985073  7.65362985073  7.65362985073    8[6-(6,8),25-(8,8,8,17)]
   193  4.59643535258  4.59643535258  4.59643535258    8[6-(6,8),25-(8,8)]
   194  5.38820878848  5.38820878848  5.38820878848    8[6-(6,8),25-(8,8,8,8,8)]
   195  5.58748028223  5.58748028223  5.58748028223    8[6-(6,8),25-(8,8,8,17)]
   196  7.70009100192  7.70009100192  7.70009100192    8[6-(6,8),25-(8,8,8,17)]
   197  10.7572962516  10.7572962516  10.7572962516    8[6-(6,8),25-(8,8)]
   198  9.96552893712  9.96552893712  9.96552893712    8[6-(6,8)]
   199  2.44125266054  2.44125266054  2.44125266054    8[25-(8,8),25-(8,8,8,8,8)]
   200 -2.44122900202 -2.44122900202 -2.44122900202    8[25-(8,8)]
   201  5.23563173946  5.23563173946  5.23563173946    8[25-(8,8),25-(8,8,8,8,8)]
