# Supplementary material for: A collection of forcefield precursors for metal–organic frameworks
Source: RSC Adv. 2019 Nov 13;9(63):36492–507. doi: 10.1039/c9ra07327b (PMC9075174; doi:10.1039/c9ra07327b)
Supplement: RA-009-C9RA07327B-s3210 [file RA-009-C9RA07327B-s3210.txt]

MEJZIM_clean

15.2095    0.00000000    0.00000000
-3.50424882    14.89832891    0.00000000
-7.01190066    -6.12969737    12.2266435

     1  7.08803478249  7.08803478249  7.08803478249    58[8-(15),8-(15,58),8-(15,58),8-(15,58),8-(6),8-(6),8-(6),8-(6),8-(6),15-(6,8,8,8)]
     2  4.77203350484  4.77203350484  4.77203350484    58[8-(15),8-(15,58),8-(15,58),8-(15,58),8-(6),8-(6),8-(6),8-(6),8-(6),15-(6,8,8,8)]
     3  9.46601422253  9.46601422253  9.46601422253    58[8-(15),8-(15),8-(15),8-(15,58),8-(15,58),8-(6),8-(6),15-(6,8,8,8)]
     4 -2.39468426249 -2.39468426249 -2.39468426249    58[8-(15),8-(15,58),8-(15,58),8-(15,58),8-(6),8-(6),8-(6),8-(6),15-(6,8,8,8)]
     5-0.0786829848408-0.0786829848408-0.0786829848408    58[8-(15),8-(15,58),8-(15,58),8-(15,58),8-(6),8-(6),8-(6),8-(6),8-(6),15-(6,8,8,8)]
     6 -4.77266370253 -4.77266370253 -4.77266370253    58[8-(15),8-(15),8-(15),8-(15,58),8-(15,58),8-(6),8-(6),15-(6,8,8,8)]
     7  5.01699628134  5.01699628134  5.01699628134    15[6-(1,1,7),8-(58),8-(58),8-(58,58),58-(8,8,8,8,8,8,8,8,8)]
     8  7.50019148731  7.50019148731  7.50019148731    15[6-(1,1,7),8-(58),8-(58),8-(58,58),58-(8,8,8,8,8,8,8,8,8)]
     9 -2.81048074771 -2.81048074771 -2.81048074771    15[6-(1,1,7),8-(58),8-(58,58),8-(58,58),58-(8,8,8,8,8,8,8)]
    10-0.323645761339-0.323645761339-0.323645761339    15[6-(1,1,7),8-(58),8-(58),8-(58,58),58-(8,8,8,8,8,8,8,8)]
    11 -2.80684096732 -2.80684096732 -2.80684096732    15[6-(1,1,7),8-(58),8-(58),8-(58,58),58-(8,8,8,8,8,8,8,8,8)]
    12  7.50383126771  7.50383126771  7.50383126771    15[6-(1,1,7),8-(58),8-(58,58),8-(58,58),58-(8,8,8,8,8,8,8)]
    13  1.40222304322  1.40222304322  1.40222304322    1[8-(6)]
    14  2.50845083757  2.50845083757  2.50845083757    1[7-(6,6,6)]
    15   7.9929690819   7.9929690819   7.9929690819    1[7-(6,6,6)]
    16 -2.62955685377 -2.62955685377 -2.62955685377    1[7-(6,6,6)]
    17  6.83566027769  6.83566027769  6.83566027769    1[6-(1,7,15)]
    18  3.50485407036  3.50485407036  3.50485407036    1[6-(1,7,15)]
    19   1.7265290935   1.7265290935   1.7265290935    1[6-(1,6,7)]
    20 0.971055106964 0.971055106964 0.971055106964    1[6-(1,6,7)]
    21-0.557015543372-0.557015543372-0.557015543372    1[6-(1,6,6)]
    22 0.366118404116 0.366118404116 0.366118404116    1[6-(1,6,6)]
    23-0.972048383044-0.972048383044-0.972048383044    1[6-(6,6,6)]
    24  3.45908030081  3.45908030081  3.45908030081    1[6-(1,6,6)]
    25  4.19759298315  4.19759298315  4.19759298315    1[6-(1,6,6)]
    26  4.83000127841  4.83000127841  4.83000127841    1[6-(1,6,7)]
    27  5.75138838621  5.75138838621  5.75138838621    1[6-(1,6,7)]
    28  7.42219062174  7.42219062174  7.42219062174    1[6-(1,7,15)]
    29  6.18547817932  6.18547817932  6.18547817932    1[6-(1,7,15)]
    30  9.00150672739  9.00150672739  9.00150672739    1[6-(1,6,7)]
    31  9.68896319573  9.68896319573  9.68896319573    1[6-(1,6,7)]
    32  10.1910557968  10.1910557968  10.1910557968    1[6-(1,6,6)]
    33  10.6666815732  10.6666815732  10.6666815732    1[6-(1,6,6)]
    34  8.86537561027  8.86537561027  8.86537561027    1[6-(6,6,6)]
    35  7.76293446977  7.76293446977  7.76293446977    1[6-(1,6,6)]
    36  7.10938607668  7.10938607668  7.10938607668    1[6-(1,6,6)]
    37  6.14117511597  6.14117511597  6.14117511597    1[6-(1,6,7)]
    38  6.73839871859  6.73839871859  6.73839871859    1[6-(1,6,7)]
    39 -1.66532452559 -1.66532452559 -1.66532452559    1[6-(1,7,15)]
    40  -3.1547447536  -3.1547447536  -3.1547447536    1[6-(1,7,15)]
    41 -4.84729896544 -4.84729896544 -4.84729896544    1[6-(1,6,7)]
    42 -4.63004092702 -4.63004092702 -4.63004092702    1[6-(1,6,7)]
    43 -4.42482846568 -4.42482846568 -4.42482846568    1[6-(1,6,6)]
    44 -5.58979520484 -5.58979520484 -5.58979520484    1[6-(1,6,6)]
    45  2.85829537685  2.85829537685  2.85829537685    1[6-(6,6,6)]
    46  -1.9645326541  -1.9645326541  -1.9645326541    1[6-(1,6,6)]
    47  5.13201410805  5.13201410805  5.13201410805    1[6-(1,6,6)]
    48  4.60076819067  4.60076819067  4.60076819067    1[6-(1,6,7)]
    49 -1.17429144023 -1.17429144023 -1.17429144023    1[6-(1,6,7)]
    50  1.46800901138  1.46800901138  1.46800901138    1[6-(6,6)]
    51 -6.81220955174 -6.81220955174 -6.81220955174    1[6-(6,6)]
    52 -4.65599784326 -4.65599784326 -4.65599784326    1[6-(6,6)]
    53  3.57540231972  3.57540231972  3.57540231972    1[6-(6,6)]
    54  1.13233517358  1.13233517358  1.13233517358    1[6-(6,6)]
    55  2.54878460824  2.54878460824  2.54878460824    1[6-(6,6)]
    56  5.57698277477  5.57698277477  5.57698277477    1[6-(6,6)]
    57  4.13918873429  4.13918873429  4.13918873429    1[6-(6,6)]
    58  3.29112747678  3.29112747678  3.29112747678    1[8-(6)]
    59  2.18489968243  2.18489968243  2.18489968243    1[7-(6,6,6)]
    60  -3.2996185619  -3.2996185619  -3.2996185619    1[7-(6,6,6)]
    61  7.32290737377  7.32290737377  7.32290737377    1[7-(6,6,6)]
    62 -2.14230975769 -2.14230975769 -2.14230975769    1[6-(1,7,15)]
    63  1.18849644964  1.18849644964  1.18849644964    1[6-(1,7,15)]
    64   2.9668214265   2.9668214265   2.9668214265    1[6-(1,6,7)]
    65  3.72229541304  3.72229541304  3.72229541304    1[6-(1,6,7)]
    66  5.25036606337  5.25036606337  5.25036606337    1[6-(1,6,6)]
    67  4.32723211588  4.32723211588  4.32723211588    1[6-(1,6,6)]
    68  5.66539890304  5.66539890304  5.66539890304    1[6-(6,6,6)]
    69  1.23427021919  1.23427021919  1.23427021919    1[6-(1,6,6)]
    70 0.495757536846 0.495757536846 0.495757536846    1[6-(1,6,6)]
    71-0.136650758408-0.136650758408-0.136650758408    1[6-(1,6,7)]
    72 -1.05803786621 -1.05803786621 -1.05803786621    1[6-(1,6,7)]
    73 -2.72884010174 -2.72884010174 -2.72884010174    1[6-(1,7,15)]
    74 -1.49212765932 -1.49212765932 -1.49212765932    1[6-(1,7,15)]
    75 -4.30815620739 -4.30815620739 -4.30815620739    1[6-(1,6,7)]
    76 -4.99561267573 -4.99561267573 -4.99561267573    1[6-(1,6,7)]
    77 -5.49770527682 -5.49770527682 -5.49770527682    1[6-(1,6,6)]
    78 -5.97333105323 -5.97333105323 -5.97333105323    1[6-(1,6,6)]
    79 -4.17202509027 -4.17202509027 -4.17202509027    1[6-(6,6,6)]
    80 -3.06958394977 -3.06958394977 -3.06958394977    1[6-(1,6,6)]
    81 -2.41603555668 -2.41603555668 -2.41603555668    1[6-(1,6,6)]
    82 -1.44782459597 -1.44782459597 -1.44782459597    1[6-(1,6,7)]
    83 -2.04504819859 -2.04504819859 -2.04504819859    1[6-(1,6,7)]
    84  6.35867504559  6.35867504559  6.35867504559    1[6-(1,7,15)]
    85   7.8480952736   7.8480952736   7.8480952736    1[6-(1,7,15)]
    86  9.54064948544  9.54064948544  9.54064948544    1[6-(1,6,7)]
    87  9.32339144702  9.32339144702  9.32339144702    1[6-(1,6,7)]
    88  9.11817898568  9.11817898568  9.11817898568    1[6-(1,6,6)]
    89  10.2831457248  10.2831457248  10.2831457248    1[6-(1,6,6)]
    90  1.83505514315  1.83505514315  1.83505514315    1[6-(6,6,6)]
    91   6.6578831741   6.6578831741   6.6578831741    1[6-(1,6,6)]
    92-0.438663588052-0.438663588052-0.438663588052    1[6-(1,6,6)]
    93 0.092582329334 0.092582329334 0.092582329334    1[6-(1,6,7)]
    94  5.86764196023  5.86764196023  5.86764196023    1[6-(1,6,7)]
    95  3.22534150862  3.22534150862  3.22534150862    1[6-(6,6)]
    96  11.5055600717  11.5055600717  11.5055600717    1[6-(6,6)]
    97  9.34934836326  9.34934836326  9.34934836326    1[6-(6,6)]
    98  1.11794820028  1.11794820028  1.11794820028    1[6-(6,6)]
    99  3.56101534642  3.56101534642  3.56101534642    1[6-(6,6)]
   100  2.14456591176  2.14456591176  2.14456591176    1[6-(6,6)]
   101-0.883632254772-0.883632254772-0.883632254772    1[6-(6,6)]
   102 0.554161785708 0.554161785708 0.554161785708    1[6-(6,6)]
   103  3.44753195718  3.44753195718  3.44753195718    6[1-(0),1-(0),7-(1,6,6),15-(8,8,8,58)]
   104  1.27810956412  1.27810956412  1.27810956412    6[1-(0),1-(0),6-(1,1,6),7-(1,6,6)]
   105     0.07539016     0.07539016     0.07539016    6[1-(0),1-(0),6-(1,1,7),6-(1,6,6)]
   106 -0.60743768804 -0.60743768804 -0.60743768804    6[1-(0),6-(1,1,6),6-(1,1,6),6-(8,8)]
   107   3.9019531297   3.9019531297   3.9019531297    6[1-(0),1-(0),6-(1,1,7),6-(1,6,6)]
   108  5.10049550431  5.10049550431  5.10049550431    6[1-(0),1-(0),6-(1,1,6),7-(1,6,6)]
   109 -1.80254791823 -1.80254791823 -1.80254791823    6[6-(1,6,6),8-(58),8-(58)]
   110  7.14347565176  7.14347565176  7.14347565176    6[1-(0),1-(0),7-(1,6,6),15-(8,8,8,58)]
   111  9.14218827695  9.14218827695  9.14218827695    6[1-(0),1-(0),6-(1,1,6),7-(1,6,6)]
   112  9.88403502116  9.88403502116  9.88403502116    6[1-(0),1-(0),6-(1,1,7),6-(1,6,6)]
   113   9.0252581196   9.0252581196   9.0252581196    6[1-(0),6-(1,1,6),6-(1,1,6),6-(8,8)]
   114  7.66483321458  7.66483321458  7.66483321458    6[1-(0),1-(0),6-(1,1,7),6-(1,6,6)]
   115   6.9655307926   6.9655307926   6.9655307926    6[1-(0),1-(0),6-(1,1,6),7-(1,6,6)]
   116  9.72155443354  9.72155443354  9.72155443354    6[6-(1,6,6),8-(58),8-(58)]
   117  -2.5834310371  -2.5834310371  -2.5834310371    6[1-(0),1-(0),7-(1,6,6),15-(8,8,8,58)]
   118  -4.3498155166  -4.3498155166  -4.3498155166    6[1-(0),1-(0),6-(1,1,6),7-(1,6,6)]
   119 -4.64266714127 -4.64266714127 -4.64266714127    6[1-(0),1-(0),6-(1,1,7),6-(1,6,6)]
   120   3.1791707341   3.1791707341   3.1791707341    6[1-(0),6-(1,1,6),6-(1,1,6),6-(8,8)]
   121  4.67092834132  4.67092834132  4.67092834132    6[1-(0),1-(0),6-(1,1,7),6-(1,6,6)]
   122 -2.11954200348 -2.11954200348 -2.11954200348    6[1-(0),1-(0),6-(1,1,6),7-(1,6,6)]
   123  2.83037578765  2.83037578765  2.83037578765    6[6-(1,6,6),8-(0),8-(1)]
   124  3.46345295762  3.46345295762  3.46345295762    6[6-(6,6),8-(58),8-(58)]
   125   2.6500959566   2.6500959566   2.6500959566    6[6-(1,6),6-(1,6),6-(8,8)]
   126  1.64268359943  1.64268359943  1.64268359943    6[1-(0),6-(1,6),6-(6,6)]
   127 -6.12714535931 -6.12714535931 -6.12714535931    6[1-(0),6-(1,6),6-(6,6)]
   128 -5.87708736841 -5.87708736841 -5.87708736841    6[6-(1,6),6-(1,6),6-(8,8)]
   129 -4.85016724549 -4.85016724549 -4.85016724549    6[1-(0),6-(1,6),6-(6,6)]
   130  2.90740673121  2.90740673121  2.90740673121    6[1-(0),6-(1,6),6-(6,6)]
   131  -6.7020216824  -6.7020216824  -6.7020216824    6[6-(6,6),8-(58),8-(58)]
   132  1.59131925218  1.59131925218  1.59131925218    6[6-(6,6),8-(58),8-(58)]
   133  2.48173305331  2.48173305331  2.48173305331    6[6-(1,6),6-(1,6),6-(8,8)]
   134   2.0225468346   2.0225468346   2.0225468346    6[1-(0),6-(1,6),6-(6,6)]
   135  2.86866447335  2.86866447335  2.86866447335    6[1-(0),6-(1,6),6-(6,6)]
   136  4.22509817073  4.22509817073  4.22509817073    6[6-(1,6),6-(1,6),6-(8,8)]
   137  4.68067111929  4.68067111929  4.68067111929    6[1-(0),6-(1,6),6-(6,6)]
   138  3.82446490883  3.82446490883  3.82446490883    6[1-(0),6-(1,6),6-(6,6)]
   139  5.13767678198  5.13767678198  5.13767678198    6[6-(6,6),8-(58),8-(58)]
   140  1.24581856282  1.24581856282  1.24581856282    6[1-(0),1-(0),7-(1,6,6),15-(8,8,8,58)]
   141  3.41524095588  3.41524095588  3.41524095588    6[1-(0),1-(0),6-(1,1,6),7-(1,6,6)]
   142     4.61796036     4.61796036     4.61796036    6[1-(0),1-(0),6-(1,1,7),6-(1,6,6)]
   143  5.30078820804  5.30078820804  5.30078820804    6[1-(0),6-(1,1,6),6-(1,1,6),6-(8,8)]
   144   0.7913973903   0.7913973903   0.7913973903    6[1-(0),1-(0),6-(1,1,7),6-(1,6,6)]
   145-0.407144984308-0.407144984308-0.407144984308    6[1-(0),1-(0),6-(1,1,6),7-(1,6,6)]
   146  6.49589843823  6.49589843823  6.49589843823    6[6-(1,6,6),8-(58),8-(58)]
   147 -2.45012513176 -2.45012513176 -2.45012513176    6[1-(0),1-(0),7-(1,6,6),15-(8,8,8,58)]
   148 -4.44883775695 -4.44883775695 -4.44883775695    6[1-(0),1-(0),6-(1,1,6),7-(1,6,6)]
   149 -5.19068450116 -5.19068450116 -5.19068450116    6[1-(0),1-(0),6-(1,1,7),6-(1,6,6)]
   150  -4.3319075996  -4.3319075996  -4.3319075996    6[1-(0),6-(1,1,6),6-(1,1,6),6-(8,8)]
   151 -2.97148269458 -2.97148269458 -2.97148269458    6[1-(0),1-(0),6-(1,1,7),6-(1,6,6)]
   152  -2.2721802726  -2.2721802726  -2.2721802726    6[1-(0),1-(0),6-(1,1,6),7-(1,6,6)]
   153 -5.02820391354 -5.02820391354 -5.02820391354    6[6-(1,6,6),8-(58),8-(58)]
   154   7.2767815571   7.2767815571   7.2767815571    6[1-(0),1-(0),7-(1,6,6),15-(8,8,8,58)]
   155   9.0431660366   9.0431660366   9.0431660366    6[1-(0),1-(0),6-(1,1,6),7-(1,6,6)]
   156  9.33601766127  9.33601766127  9.33601766127    6[1-(0),1-(0),6-(1,1,7),6-(1,6,6)]
   157   1.5141797859   1.5141797859   1.5141797859    6[1-(0),6-(1,1,6),6-(1,1,6),6-(8,8)]
   158 0.022422178684 0.022422178684 0.022422178684    6[1-(0),1-(0),6-(1,1,7),6-(1,6,6)]
   159  6.81289252348  6.81289252348  6.81289252348    6[1-(0),1-(0),6-(1,1,6),7-(1,6,6)]
   160  1.86297473235  1.86297473235  1.86297473235    6[6-(1,6,6),8-(0),8-(1)]
   161  1.22989756238  1.22989756238  1.22989756238    6[6-(6,6),8-(58),8-(58)]
   162   2.0432545634   2.0432545634   2.0432545634    6[6-(1,6),6-(1,6),6-(8,8)]
   163  3.05066692057  3.05066692057  3.05066692057    6[1-(0),6-(1,6),6-(6,6)]
   164  10.8204958793  10.8204958793  10.8204958793    6[1-(0),6-(1,6),6-(6,6)]
   165  10.5704378884  10.5704378884  10.5704378884    6[6-(1,6),6-(1,6),6-(8,8)]
   166  9.54351776549  9.54351776549  9.54351776549    6[1-(0),6-(1,6),6-(6,6)]
   167  1.78594378879  1.78594378879  1.78594378879    6[1-(0),6-(1,6),6-(6,6)]
   168  11.3953722024  11.3953722024  11.3953722024    6[6-(6,6),8-(58),8-(58)]
   169  3.10203126782  3.10203126782  3.10203126782    6[6-(6,6),8-(58),8-(58)]
   170  2.21161746669  2.21161746669  2.21161746669    6[6-(1,6),6-(1,6),6-(8,8)]
   171   2.6708036854   2.6708036854   2.6708036854    6[1-(0),6-(1,6),6-(6,6)]
   172  1.82468604665  1.82468604665  1.82468604665    6[1-(0),6-(1,6),6-(6,6)]
   173 0.468252349274 0.468252349274 0.468252349274    6[6-(1,6),6-(1,6),6-(8)]
   174  0.01267940071  0.01267940071  0.01267940071    6[1-(0),6-(1,6),6-(6,6)]
   175 0.868885611172 0.868885611172 0.868885611172    6[1-(0),6-(1,6),6-(6,6)]
   176-0.444326261976-0.444326261976-0.444326261976    6[6-(6,6),8-(58)]
   177  2.23412744473  2.23412744473  2.23412744473    7[1-(0),6-(1,1,15),6-(1,1,6),6-(1,1,6)]
   178  7.83550226943  7.83550226943  7.83550226943    7[1-(0),6-(1,1,15),6-(1,1,6),6-(1,1,6)]
   179 -2.88097745748 -2.88097745748 -2.88097745748    7[1-(0),6-(1,1,15),6-(1,1,6),6-(1,1,6)]
   180  2.45922307527  2.45922307527  2.45922307527    7[1-(0),6-(1,1,15),6-(1,1,6),6-(1,1,6)]
   181 -3.14215174943 -3.14215174943 -3.14215174943    7[1-(0),6-(1,1,15),6-(1,1,6),6-(1,1,6)]
   182  7.57432797748  7.57432797748  7.57432797748    7[1-(0),6-(1,1,15),6-(1,1,6),6-(1,1,6)]
   183  6.08605701869  6.08605701869  6.08605701869    8[15-(6,8,8,58),58-(8,8,8,8,8,8,8,8,15)]
   184  5.18923776517  5.18923776517  5.18923776517    8[15-(6,8,8,58),58-(8,8,8,8,8,8,8,8,15),58-(8,8,8,8,8,8,8,8,15)]
   185  8.42346661794  8.42346661794  8.42346661794    8[15-(6,8,8,58),58-(8,8,8,8,8,8,15)]
   186 -2.58377607572 -2.58377607572 -2.58377607572    8[6-(6,8),58-(8,8,8,8,8,8,15)]
   187  1.59727500715  1.59727500715  1.59727500715    8[6-(6,8),58-(8,8,8,8,8,8,8,8,15)]
   188  6.65449383289  6.65449383289  6.65449383289    8[15-(6,8,8,58),58-(8,8,8,8,8,8,8,8,15)]
   189  6.86515044953  6.86515044953  6.86515044953    8[15-(6,8,8,58),58-(8,8,8,8,8,8,8,8,15),58-(8,8,8,8,8,8,8,8,15)]
   190  8.98859202742  8.98859202742  8.98859202742    8[15-(6,8,8,58),58-(8,8,8,8,8,8,15)]
   191  9.03678519694  9.03678519694  9.03678519694    8[6-(6,8),58-(8,8,8,8,8,8,15)]
   192 -4.23518027465 -4.23518027465 -4.23518027465    8[6-(6,8),58-(8,8,8,8,8,8,8,15)]
   193 -6.51610302467 -6.51610302467 -6.51610302467    8[15-(6,8,8,58),58-(8,8,8,8,8,8,15),58-(8,8,8,8,8,8,8,8,15)]
   194 -3.98265454917 -3.98265454917 -3.98265454917    8[15-(6,8,8,58),58-(8,8,8,8,8,8,15)]
   195 -1.52391885501 -1.52391885501 -1.52391885501    8[15-(6,8,8,58),58-(8,8,8,8,8,8,15),58-(8,8,8,8,8,8,8,8,15)]
   196  1.66602348053  1.66602348053  1.66602348053    8[1-(0),6-(6,8)]
   197  3.82024965723  3.82024965723  3.82024965723    8[6-(6,8)]
   198  3.22583275592  3.22583275592  3.22583275592    8[6-(6,8),58-(8,8,8,8,8,8,8,8,15)]
   199  4.28986834128  4.28986834128  4.28986834128    8[6-(6,8),58-(8,8,8,8,8,8,8,8,15)]
   200 -7.78495686309 -7.78495686309 -7.78495686309    8[6-(6,8),58-(8,8,8,8,8,8,8,8,15)]
   201  -6.2389268868  -6.2389268868  -6.2389268868    8[6-(6,8),58-(8,8,8,8,8,8,8,8,15)]
   202  0.42601167629  0.42601167629  0.42601167629    8[6-(6,8),58-(8,8,8,8,8,8,8,8,15)]
   203  1.98206286092  1.98206286092  1.98206286092    8[6-(6,8),58-(8,8,8,8,8,8,8,8,15)]
   204  4.81162165925  4.81162165925  4.81162165925    8[6-(6,8),58-(8,8,8,8,8,8,8,8,15)]
   205  6.22567342975  6.22567342975  6.22567342975    8[6-(6,8),58-(8,8,8,8,8,8,8,8,15)]
   206 -1.39270649869 -1.39270649869 -1.39270649869    8[15-(6,8,8,58),58-(8,8,8,8,8,8,8,15)]
   207 -0.49588724517 -0.49588724517 -0.49588724517    8[15-(6,8,8,58),58-(8,8,8,8,8,8,8,15),58-(8,8,8,8,8,8,8,8,15)]
   208 -3.73011609794 -3.73011609794 -3.73011609794    8[15-(6,8,8,58),58-(8,8,8,8,8,8,15)]
   209  7.27712659572  7.27712659572  7.27712659572    8[6-(6,8),58-(8,8,8,8,8,8,15)]
   210  3.09607551285  3.09607551285  3.09607551285    8[6-(6,8),58-(8,8,8,8,8,8,8,8,15)]
   211 -1.96114331289 -1.96114331289 -1.96114331289    8[15-(6,8,8,58),58-(8,8,8,8,8,8,8,8,15)]
   212 -2.17179992953 -2.17179992953 -2.17179992953    8[15-(6,8,8,58),58-(8,8,8,8,8,8,8,15),58-(8,8,8,8,8,8,8,8,15)]
   213 -4.29524150742 -4.29524150742 -4.29524150742    8[15-(6,8,8,58),58-(8,8,8,8,8,8,15)]
   214 -4.34343467694 -4.34343467694 -4.34343467694    8[6-(6,8),58-(8,8,8,8,8,8,15)]
   215  8.92853079465  8.92853079465  8.92853079465    8[6-(6,8),58-(8,8,8,8,8,8,8,8,15)]
   216  11.2094535447  11.2094535447  11.2094535447    8[15-(6,8,8,58),58-(8,8,8,8,8,8,15),58-(8,8,8,8,8,8,8,15)]
   217  8.67600506917  8.67600506917  8.67600506917    8[15-(6,8,8,58),58-(8,8,8,8,8,8,15)]
   218  6.21726937501  6.21726937501  6.21726937501    8[15-(6,8,8,58),58-(8,8,8,8,8,8,15),58-(8,8,8,8,8,8,8,8,15)]
   219  3.02732703947  3.02732703947  3.02732703947    8[1-(0),6-(6,8)]
   220 0.873100862766 0.873100862766 0.873100862766    8[6-(6,8)]
   221  1.46751776408  1.46751776408  1.46751776408    8[6-(6,8),58-(8,8,8,8,8,8,8,8,15)]
   222 0.403482178722 0.403482178722 0.403482178722    8[6-(6,8),58-(8,8,8,8,8,8,8,8,15)]
   223  12.4783073831  12.4783073831  12.4783073831    8[6-(6,8),58-(8,8,8,8,8,8,8,15)]
   224  10.9322774068  10.9322774068  10.9322774068    8[6-(6,8),58-(8,8,8,8,8,8,8,15)]
   225  4.26733884371  4.26733884371  4.26733884371    8[6-(6,8),58-(8,8,8,8,8,8,8,8,15)]
   226  2.71128765908  2.71128765908  2.71128765908    8[6-(6,8),58-(8,8,8,8,8,8,8,8,15)]
   227 -0.11827113925 -0.11827113925 -0.11827113925    8[6-(6),58-(8,8,8,8,8,8,8,15)]
