# Supplementary material for: A collection of forcefield precursors for metal–organic frameworks
Source: RSC Adv. 2019 Nov 13;9(63):36492–507. doi: 10.1039/c9ra07327b (PMC9075174; doi:10.1039/c9ra07327b)
Supplement: RA-009-C9RA07327B-s3211 [file RA-009-C9RA07327B-s3211.txt]

MIBMER_clean

21.8    0.00000000    0.00000000
0.0    21.8    0.00000000
0.0    0.0    35.407

     1      15.676162      15.676162      15.676162    26[8-(26,26),8-(6),8-(6),8-(6),8-(6)]
     2      14.324998      14.324998      14.324998    26[8-(26,26),8-(6),8-(6),8-(6),8-(6)]
     3      17.599794      17.599794      17.599794    26[8-(26,26),8-(6),8-(6),8-(6),8-(6)]
     4       6.123838       6.123838       6.123838    26[8-(26,26),8-(6),8-(6),8-(6),8-(6)]
     5       7.475002       7.475002       7.475002    26[8-(26,26),8-(6),8-(6),8-(6),8-(6)]
     6       4.200206       4.200206       4.200206    26[8-(26,26),8-(6),8-(6),8-(6),8-(6)]
     7      17.023838      17.023838      17.023838    26[8-(26,26),8-(6),8-(6),8-(6),8-(6)]
     8      18.375002      18.375002      18.375002    26[8-(26,26),8-(6),8-(6),8-(6),8-(6)]
     9      15.100206      15.100206      15.100206    26[8-(26,26),8-(6),8-(6),8-(6),8-(6)]
    10       4.776162       4.776162       4.776162    26[8-(26,26),8-(6),8-(6),8-(6),8-(6)]
    11       3.424998       3.424998       3.424998    26[8-(26,26),8-(6),8-(6),8-(6),8-(6)]
    12       6.699794       6.699794       6.699794    26[8-(26,26),8-(6),8-(6),8-(6),8-(6)]
    13       10.90436       10.90436       10.90436    26[8-(26,26),8-(6),8-(6),8-(6),8-(6)]
    14       10.84114       10.84114       10.84114    26[8-(26,26),8-(6),8-(6),8-(6),8-(6)]
    15      11.057832      11.057832      11.057832    26[8-(26,26),8-(6),8-(6),8-(6),8-(6)]
    16       10.89564       10.89564       10.89564    26[8-(26,26),8-(6),8-(6),8-(6),8-(6)]
    17       10.95886       10.95886       10.95886    26[8-(26,26),8-(6),8-(6),8-(6),8-(6)]
    18      10.742168      10.742168      10.742168    26[8-(26,26),8-(6),8-(6),8-(6),8-(6)]
    19       21.79564       21.79564       21.79564    26[8-(26,26),8-(6),8-(6),8-(6),8-(6)]
    20        0.05886        0.05886        0.05886    26[8-(26,26),8-(6),8-(6),8-(6),8-(6)]
    21      21.642168      21.642168      21.642168    26[8-(26,26),8-(6),8-(6),8-(6),8-(6)]
    22        0.00436        0.00436        0.00436    26[8-(6),8-(6),8-(6),8-(6)]
    23       21.74114       21.74114       21.74114    26[8-(6),8-(6),8-(6),8-(6)]
    24       0.157832       0.157832       0.157832    26[8-(6),8-(6),8-(6),8-(6)]
    25       12.34534       12.34534       12.34534    1[6-(6,6)]
    26       10.97194       10.97194       10.97194    1[6-(6,6)]
    27       10.71688       10.71688       10.71688    1[6-(6,6)]
    28       12.16222       12.16222       12.16222    1[6-(6,6)]
    29       10.97848       10.97848       10.97848    1[6-(6,6)]
    30        9.46556        9.46556        9.46556    1[6-(6,6)]
    31         7.1177         7.1177         7.1177    1[6-(6,6)]
    32        8.55868        8.55868        8.55868    1[6-(6,6)]
    33       20.07998       20.07998       20.07998    1[6-(6,6)]
    34       21.21794       21.21794       21.21794    1[6-(6,6)]
    35       19.43688       19.43688       19.43688    1[6-(6,6)]
    36        18.1703        18.1703        18.1703    1[6-(6,6)]
    37        0.98754        0.98754        0.98754    1[6-(6,6)]
    38        2.53534        2.53534        2.53534    1[6-(6,6)]
    39        0.15042        0.15042        0.15042    1[6-(6,6)]
    40       20.55958       20.55958       20.55958    1[6-(6,6)]
    41       14.40326       14.40326       14.40326    1[6-(6,6)]
    42        14.5951        14.5951        14.5951    1[6-(6,6)]
    43       18.54744       18.54744       18.54744    1[6-(6,6)]
    44        18.3665        18.3665        18.3665    1[6-(6,6)]
    45       14.99186       14.99186       14.99186    1[6-(6,6)]
    46         14.933         14.933         14.933    1[6-(6,6)]
    47        18.4537        18.4537        18.4537    1[6-(6,6)]
    48       18.51692       18.51692       18.51692    1[6-(6,6)]
    49        9.45466        9.45466        9.45466    1[6-(6,6)]
    50       10.82806       10.82806       10.82806    1[6-(6,6)]
    51       11.08312       11.08312       11.08312    1[6-(6,6)]
    52        9.63778        9.63778        9.63778    1[6-(6,6)]
    53       10.82152       10.82152       10.82152    1[6-(6,6)]
    54       12.33444       12.33444       12.33444    1[6-(6,6)]
    55        14.6823        14.6823        14.6823    1[6-(6,6)]
    56       13.24132       13.24132       13.24132    1[6-(6,6)]
    57        1.72002        1.72002        1.72002    1[6-(6,6)]
    58        0.58206        0.58206        0.58206    1[6-(6,6)]
    59        2.36312        2.36312        2.36312    1[6-(6,6)]
    60         3.6297         3.6297         3.6297    1[6-(6,6)]
    61       20.81246       20.81246       20.81246    1[6-(6,6)]
    62       19.26466       19.26466       19.26466    1[6-(6,6)]
    63       21.64958       21.64958       21.64958    1[6-(6,6)]
    64        1.24042        1.24042        1.24042    1[6-(6,6)]
    65        7.39674        7.39674        7.39674    1[6-(6,6)]
    66         7.2049         7.2049         7.2049    1[6-(6,6)]
    67        3.25256        3.25256        3.25256    1[6-(6,6)]
    68         3.4335         3.4335         3.4335    1[6-(6,6)]
    69        6.80814        6.80814        6.80814    1[6-(6,6)]
    70          6.867          6.867          6.867    1[6-(6,6)]
    71         3.3463         3.3463         3.3463    1[6-(6,6)]
    72        3.28308        3.28308        3.28308    1[6-(6,6)]
    73       20.35466       20.35466       20.35466    1[6-(6,6)]
    74       21.72806       21.72806       21.72806    1[6-(6,6)]
    75        0.18312        0.18312        0.18312    1[6-(6,6)]
    76       20.53778       20.53778       20.53778    1[6-(6,6)]
    77       21.72152       21.72152       21.72152    1[6-(6,6)]
    78        1.43444        1.43444        1.43444    1[6-(6,6)]
    79         3.7823         3.7823         3.7823    1[6-(6,6)]
    80        2.34132        2.34132        2.34132    1[6-(6,6)]
    81       12.62002       12.62002       12.62002    1[6-(6,6)]
    82       11.48206       11.48206       11.48206    1[6-(6,6)]
    83       13.26312       13.26312       13.26312    1[6-(6,6)]
    84        14.5297        14.5297        14.5297    1[6-(6,6)]
    85        9.91246        9.91246        9.91246    1[6-(6,6)]
    86        8.36466        8.36466        8.36466    1[6-(6,6)]
    87       10.74958       10.74958       10.74958    1[6-(6,6)]
    88       12.14042       12.14042       12.14042    1[6-(6,6)]
    89       18.29674       18.29674       18.29674    1[6-(6,6)]
    90        18.1049        18.1049        18.1049    1[6-(6,6)]
    91       14.15256       14.15256       14.15256    1[6-(6,6)]
    92        14.3335        14.3335        14.3335    1[6-(6,6)]
    93       17.70814       17.70814       17.70814    1[6-(6,6)]
    94         17.767         17.767         17.767    1[6-(6,6)]
    95        14.2463        14.2463        14.2463    1[6-(6,6)]
    96       14.18308       14.18308       14.18308    1[6-(6,6)]
    97        1.44534        1.44534        1.44534    1[6-(6,6)]
    98        0.07194        0.07194        0.07194    1[6-(6,6)]
    99       21.61688       21.61688       21.61688    1[6-(6,6)]
   100        1.26222        1.26222        1.26222    1[6-(6,6)]
   101        0.07848        0.07848        0.07848    1[6-(6,6)]
   102       20.36556       20.36556       20.36556    1[6-(6,6)]
   103        18.0177        18.0177        18.0177    1[6-(6,6)]
   104       19.45868       19.45868       19.45868    1[6-(6,6)]
   105        9.17998        9.17998        9.17998    1[6-(6,6)]
   106       10.31794       10.31794       10.31794    1[6-(6,6)]
   107        8.53688        8.53688        8.53688    1[6-(6,6)]
   108         7.2703         7.2703         7.2703    1[6-(6,6)]
   109       11.88754       11.88754       11.88754    1[6-(6,6)]
   110       13.43534       13.43534       13.43534    1[6-(6,6)]
   111       11.05042       11.05042       11.05042    1[6-(6,6)]
   112        9.65958        9.65958        9.65958    1[6-(6,6)]
   113        3.50326        3.50326        3.50326    1[6-(6,6)]
   114         3.6951         3.6951         3.6951    1[6-(6,6)]
   115        7.64744        7.64744        7.64744    1[6-(6,6)]
   116         7.4665         7.4665         7.4665    1[6-(6,6)]
   117        4.09186        4.09186        4.09186    1[6-(6,6)]
   118          4.033          4.033          4.033    1[6-(6,6)]
   119         7.5537         7.5537         7.5537    1[6-(6,6)]
   120        7.61692        7.61692        7.61692    1[6-(6,6)]
   121       13.40046       13.40046       13.40046    1[6-(6,6)]
   122       15.14664       15.14664       15.14664    1[6-(6,6)]
   123       16.25626       16.25626       16.25626    1[6-(6,6)]
   124       14.47738       14.47738       14.47738    1[6-(6,6)]
   125       17.58824       17.58824       17.58824    1[6-(6,6)]
   126        19.1513        19.1513        19.1513    1[6-(6,6)]
   127       18.63246       18.63246       18.63246    1[6-(6,6)]
   128       17.02144       17.02144       17.02144    1[6-(6,6)]
   129        7.77388        7.77388        7.77388    1[6-(6,6)]
   130        5.93178        5.93178        5.93178    1[6-(6,6)]
   131        5.96012        5.96012        5.96012    1[6-(6,6)]
   132         7.8916         7.8916         7.8916    1[6-(6,6)]
   133        4.99874        4.99874        4.99874    1[6-(6,6)]
   134        3.28744        3.28744        3.28744    1[6-(6,6)]
   135        2.60074        2.60074        2.60074    1[6-(6,6)]
   136        4.29896        4.29896        4.29896    1[6-(6,6)]
   137         7.6518         7.6518         7.6518    1[6-(6,6)]
   138        6.21518        6.21518        6.21518    1[6-(6,6)]
   139        6.79288        6.79288        6.79288    1[6-(6,6)]
   140        8.36466        8.36466        8.36466    1[6-(6,6)]
   141        5.91216        5.91216        5.91216    1[6-(6,6)]
   142        4.01992        4.01992        4.01992    1[6-(6,6)]
   143        2.76206        2.76206        2.76206    1[6-(6,6)]
   144        4.57582        4.57582        4.57582    1[6-(6,6)]
   145        8.39954        8.39954        8.39954    1[6-(6,6)]
   146        6.65336        6.65336        6.65336    1[6-(6,6)]
   147        5.54374        5.54374        5.54374    1[6-(6,6)]
   148        7.32262        7.32262        7.32262    1[6-(6,6)]
   149        4.21176        4.21176        4.21176    1[6-(6,6)]
   150         2.6487         2.6487         2.6487    1[6-(6,6)]
   151        3.16754        3.16754        3.16754    1[6-(6,6)]
   152        4.77856        4.77856        4.77856    1[6-(6,6)]
   153       14.02612       14.02612       14.02612    1[6-(6,6)]
   154       15.86822       15.86822       15.86822    1[6-(6,6)]
   155       15.83988       15.83988       15.83988    1[6-(6,6)]
   156        13.9084        13.9084        13.9084    1[6-(6,6)]
   157       16.80126       16.80126       16.80126    1[6-(6,6)]
   158       18.51256       18.51256       18.51256    1[6-(6,6)]
   159       19.19926       19.19926       19.19926    1[6-(6,6)]
   160       17.50104       17.50104       17.50104    1[6-(6,6)]
   161        14.1482        14.1482        14.1482    1[6-(6,6)]
   162       15.58482       15.58482       15.58482    1[6-(6,6)]
   163       15.00712       15.00712       15.00712    1[6-(6,6)]
   164       13.43534       13.43534       13.43534    1[6-(6,6)]
   165       15.88784       15.88784       15.88784    1[6-(6,6)]
   166       17.78008       17.78008       17.78008    1[6-(6,6)]
   167       19.03794       19.03794       19.03794    1[6-(6,6)]
   168       17.22418       17.22418       17.22418    1[6-(6,6)]
   169       19.29954       19.29954       19.29954    1[6-(6,6)]
   170       17.55336       17.55336       17.55336    1[6-(6,6)]
   171       16.44374       16.44374       16.44374    1[6-(6,6)]
   172       18.22262       18.22262       18.22262    1[6-(6,6)]
   173       15.11176       15.11176       15.11176    1[6-(6,6)]
   174        13.5487        13.5487        13.5487    1[6-(6,6)]
   175       14.06754       14.06754       14.06754    1[6-(6,6)]
   176       15.67856       15.67856       15.67856    1[6-(6,6)]
   177        3.12612        3.12612        3.12612    1[6-(6,6)]
   178        4.96822        4.96822        4.96822    1[6-(6,6)]
   179        4.93988        4.93988        4.93988    1[6-(6,6)]
   180         3.0084         3.0084         3.0084    1[6-(6,6)]
   181        5.90126        5.90126        5.90126    1[6-(6,6)]
   182        7.61256        7.61256        7.61256    1[6-(6,6)]
   183        8.29926        8.29926        8.29926    1[6-(6,6)]
   184        6.60104        6.60104        6.60104    1[6-(6,6)]
   185         3.2482         3.2482         3.2482    1[6-(6,6)]
   186        4.68482        4.68482        4.68482    1[6-(6,6)]
   187        4.10712        4.10712        4.10712    1[6-(6,6)]
   188        2.53534        2.53534        2.53534    1[6-(6,6)]
   189        4.98784        4.98784        4.98784    1[6-(6,6)]
   190        6.88008        6.88008        6.88008    1[6-(6,6)]
   191        8.13794        8.13794        8.13794    1[6-(6,6)]
   192        6.32418        6.32418        6.32418    1[6-(6,6)]
   193        2.50046        2.50046        2.50046    1[6-(6,6)]
   194        4.24664        4.24664        4.24664    1[6-(6,6)]
   195        5.35626        5.35626        5.35626    1[6-(6,6)]
   196        3.57738        3.57738        3.57738    1[6-(6,6)]
   197        6.68824        6.68824        6.68824    1[6-(6,6)]
   198         8.2513         8.2513         8.2513    1[6-(6,6)]
   199        7.73246        7.73246        7.73246    1[6-(6,6)]
   200        6.12144        6.12144        6.12144    1[6-(6,6)]
   201       18.67388       18.67388       18.67388    1[6-(6,6)]
   202       16.83178       16.83178       16.83178    1[6-(6,6)]
   203       16.86012       16.86012       16.86012    1[6-(6,6)]
   204        18.7916        18.7916        18.7916    1[6-(6,6)]
   205       15.89874       15.89874       15.89874    1[6-(6,6)]
   206       14.18744       14.18744       14.18744    1[6-(6,6)]
   207       13.50074       13.50074       13.50074    1[6-(6,6)]
   208       15.19896       15.19896       15.19896    1[6-(6,6)]
   209        18.5518        18.5518        18.5518    1[6-(6,6)]
   210       17.11518       17.11518       17.11518    1[6-(6,6)]
   211       17.69288       17.69288       17.69288    1[6-(6,6)]
   212       19.26466       19.26466       19.26466    1[6-(6,6)]
   213       16.81216       16.81216       16.81216    1[6-(6,6)]
   214       14.91992       14.91992       14.91992    1[6-(6,6)]
   215       13.66206       13.66206       13.66206    1[6-(6,6)]
   216       15.47582       15.47582       15.47582    1[6-(6,6)]
   217       13.41136       13.41136       13.41136    6[6-(6,6),8-(26),8-(26)]
   218       12.47178       12.47178       12.47178    6[6-(1,6),6-(1,6),6-(8,8)]
   219        12.0445        12.0445        12.0445    6[1-(0),6-(1,6),6-(6,6)]
   220       11.21392       11.21392       11.21392    6[1-(0),6-(1,6),6-(6,6)]
   221       10.69944       10.69944       10.69944    6[6-(1,6),6-(1,6),6-(6,6)]
   222       11.06132       11.06132       11.06132    6[1-(0),6-(1,6),6-(6,6)]
   223       11.94858       11.94858       11.94858    6[1-(0),6-(1,6),6-(6,6)]
   224         9.8536         9.8536         9.8536    6[6-(1,6),6-(1,6),6-(6,6)]
   225       10.16752       10.16752       10.16752    6[1-(0),6-(1,6),6-(6,6)]
   226        9.27808        9.27808        9.27808    6[1-(0),6-(1,6),6-(6,6)]
   227        8.14666        8.14666        8.14666    6[6-(1,6),6-(1,6),6-(8,8)]
   228        7.89814        7.89814        7.89814    6[1-(0),6-(1,6),6-(6,6)]
   229        8.74834        8.74834        8.74834    6[1-(0),6-(1,6),6-(6,6)]
   230        7.19618        7.19618        7.19618    6[6-(6,6),8-(26),8-(26)]
   231        18.0504        18.0504        18.0504    6[6-(6,6),8-(26),8-(26)]
   232       18.89624       18.89624       18.89624    6[6-(1,6),6-(1,6),6-(8,8)]
   233       19.90994       19.90994       19.90994    6[1-(0),6-(1,6),6-(6,6)]
   234       20.67294       20.67294       20.67294    6[1-(0),6-(1,6),6-(6,6)]
   235       20.69692       20.69692       20.69692    6[6-(1,6),6-(1,6),6-(6,6)]
   236       19.63308       19.63308       19.63308    6[1-(0),6-(1,6),6-(6,6)]
   237       18.78724       18.78724       18.78724    6[1-(0),6-(1,6),6-(6,6)]
   238       21.60816       21.60816       21.60816    6[6-(1,6),6-(1,6),6-(6,6)]
   239        0.85892        0.85892        0.85892    6[1-(0),6-(1,6),6-(6,6)]
   240         1.8094         1.8094         1.8094    6[1-(0),6-(1,6),6-(6,6)]
   241        1.59358        1.59358        1.59358    6[6-(1,6),6-(1,6),6-(8,8)]
   242        0.39894        0.39894        0.39894    6[1-(0),6-(1,6),6-(6,6)]
   243       21.35964       21.35964       21.35964    6[1-(0),6-(1,6),6-(6,6)]
   244        2.56368        2.56368        2.56368    6[6-(6,6),8-(26),8-(26)]
   245       16.18868       16.18868       16.18868    6[6-(6,6),8-(26),8-(26)]
   246       16.38488       16.38488       16.38488    6[6-(1,6),6-(1,6),6-(8,8)]
   247       15.25128       15.25128       15.25128    6[1-(0),6-(1,6),6-(6,6)]
   248       15.37772       15.37772       15.37772    6[1-(0),6-(1,6),6-(6,6)]
   249       16.55274       16.55274       16.55274    6[6-(1,6),6-(1,6),6-(6,6)]
   250       17.69506       17.69506       17.69506    6[1-(0),6-(1,6),6-(6,6)]
   251       17.59478       17.59478       17.59478    6[1-(0),6-(1,6),6-(6,6)]
   252        16.6661        16.6661        16.6661    6[6-(1,6),6-(1,6),6-(6,6)]
   253       15.66984       15.66984       15.66984    6[1-(0),6-(1,6),6-(6,6)]
   254        15.6633        15.6633        15.6633    6[1-(0),6-(1,6),6-(6,6)]
   255       16.71188       16.71188       16.71188    6[6-(1,6),6-(1,6),6-(8,8)]
   256       17.73648       17.73648       17.73648    6[1-(0),6-(1,6),6-(6,6)]
   257       17.75828       17.75828       17.75828    6[1-(0),6-(1,6),6-(6,6)]
   258       16.66392       16.66392       16.66392    6[6-(6,6),8-(26),8-(26)]
   259        8.38864        8.38864        8.38864    6[6-(6,6),8-(26),8-(26)]
   260        9.32822        9.32822        9.32822    6[6-(1,6),6-(1,6),6-(8,8)]
   261         9.7555         9.7555         9.7555    6[1-(0),6-(1,6),6-(6,6)]
   262       10.58608       10.58608       10.58608    6[1-(0),6-(1,6),6-(6,6)]
   263       11.10056       11.10056       11.10056    6[6-(1,6),6-(1,6),6-(6,6)]
   264       10.73868       10.73868       10.73868    6[1-(0),6-(1,6),6-(6,6)]
   265        9.85142        9.85142        9.85142    6[1-(0),6-(1,6),6-(6,6)]
   266        11.9464        11.9464        11.9464    6[6-(1,6),6-(1,6),6-(6,6)]
   267       11.63248       11.63248       11.63248    6[1-(0),6-(1,6),6-(6,6)]
   268       12.52192       12.52192       12.52192    6[1-(0),6-(1,6),6-(6,6)]
   269       13.65334       13.65334       13.65334    6[6-(1,6),6-(1,6),6-(8,8)]
   270       13.90186       13.90186       13.90186    6[1-(0),6-(1,6),6-(6,6)]
   271       13.05166       13.05166       13.05166    6[1-(0),6-(1,6),6-(6,6)]
   272       14.60382       14.60382       14.60382    6[6-(6,6),8-(26),8-(26)]
   273         3.7496         3.7496         3.7496    6[6-(6,6),8-(26),8-(26)]
   274        2.90376        2.90376        2.90376    6[6-(1,6),6-(1,6),6-(8,8)]
   275        1.89006        1.89006        1.89006    6[1-(0),6-(1,6),6-(6,6)]
   276        1.12706        1.12706        1.12706    6[1-(0),6-(1,6),6-(6,6)]
   277        1.10308        1.10308        1.10308    6[6-(1,6),6-(1,6),6-(6,6)]
   278        2.16692        2.16692        2.16692    6[1-(0),6-(1,6),6-(6,6)]
   279        3.01276        3.01276        3.01276    6[1-(0),6-(1,6),6-(6,6)]
   280        0.19184        0.19184        0.19184    6[6-(1,6),6-(1,6),6-(6,6)]
   281       20.94108       20.94108       20.94108    6[1-(0),6-(1,6),6-(6,6)]
   282        19.9906        19.9906        19.9906    6[1-(0),6-(1,6),6-(6,6)]
   283       20.20642       20.20642       20.20642    6[6-(1,6),6-(1,6),6-(8,8)]
   284       21.40106       21.40106       21.40106    6[1-(0),6-(1,6),6-(6,6)]
   285        0.44036        0.44036        0.44036    6[1-(0),6-(1,6),6-(6,6)]
   286       19.23632       19.23632       19.23632    6[6-(6,6),8-(26),8-(26)]
   287        5.61132        5.61132        5.61132    6[6-(6,6),8-(26),8-(26)]
   288        5.41512        5.41512        5.41512    6[6-(1,6),6-(1,6),6-(8,8)]
   289        6.54872        6.54872        6.54872    6[1-(0),6-(1,6),6-(6,6)]
   290        6.42228        6.42228        6.42228    6[1-(0),6-(1,6),6-(6,6)]
   291        5.24726        5.24726        5.24726    6[6-(1,6),6-(1,6),6-(6,6)]
   292        4.10494        4.10494        4.10494    6[1-(0),6-(1,6),6-(6,6)]
   293        4.20522        4.20522        4.20522    6[1-(0),6-(1,6),6-(6,6)]
   294         5.1339         5.1339         5.1339    6[6-(1,6),6-(1,6),6-(6,6)]
   295        6.13016        6.13016        6.13016    6[1-(0),6-(1,6),6-(6,6)]
   296         6.1367         6.1367         6.1367    6[1-(0),6-(1,6),6-(6,6)]
   297        5.08812        5.08812        5.08812    6[6-(1,6),6-(1,6),6-(8,8)]
   298        4.06352        4.06352        4.06352    6[1-(0),6-(1,6),6-(6,6)]
   299        4.04172        4.04172        4.04172    6[1-(0),6-(1,6),6-(6,6)]
   300        5.13608        5.13608        5.13608    6[6-(6,6),8-(26),8-(26)]
   301       19.28864       19.28864       19.28864    6[6-(6,6),8-(26),8-(26)]
   302       20.22822       20.22822       20.22822    6[6-(1,6),6-(1,6),6-(8,8)]
   303        20.6555        20.6555        20.6555    6[1-(0),6-(1,6),6-(6,6)]
   304       21.48608       21.48608       21.48608    6[1-(0),6-(1,6),6-(6,6)]
   305        0.20056        0.20056        0.20056    6[6-(1,6),6-(1,6),6-(6,6)]
   306       21.63868       21.63868       21.63868    6[1-(0),6-(1,6),6-(6,6)]
   307       20.75142       20.75142       20.75142    6[1-(0),6-(1,6),6-(6,6)]
   308         1.0464         1.0464         1.0464    6[6-(1,6),6-(1,6),6-(6,6)]
   309        0.73248        0.73248        0.73248    6[1-(0),6-(1,6),6-(6,6)]
   310        1.62192        1.62192        1.62192    6[1-(0),6-(1,6),6-(6,6)]
   311        2.75334        2.75334        2.75334    6[6-(1,6),6-(1,6),6-(8,8)]
   312        3.00186        3.00186        3.00186    6[1-(0),6-(1,6),6-(6,6)]
   313        2.15166        2.15166        2.15166    6[1-(0),6-(1,6),6-(6,6)]
   314        3.70382        3.70382        3.70382    6[6-(6,6),8-(26),8-(26)]
   315        14.6496        14.6496        14.6496    6[6-(6,6),8-(26),8-(26)]
   316       13.80376       13.80376       13.80376    6[6-(1,6),6-(1,6),6-(8,8)]
   317       12.79006       12.79006       12.79006    6[1-(0),6-(1,6),6-(6,6)]
   318       12.02706       12.02706       12.02706    6[1-(0),6-(1,6),6-(6,6)]
   319       12.00308       12.00308       12.00308    6[6-(1,6),6-(1,6),6-(6,6)]
   320       13.06692       13.06692       13.06692    6[1-(0),6-(1,6),6-(6,6)]
   321       13.91276       13.91276       13.91276    6[1-(0),6-(1,6),6-(6,6)]
   322       11.09184       11.09184       11.09184    6[6-(1,6),6-(1,6),6-(6,6)]
   323       10.04108       10.04108       10.04108    6[1-(0),6-(1,6),6-(6,6)]
   324         9.0906         9.0906         9.0906    6[1-(0),6-(1,6),6-(6,6)]
   325        9.30642        9.30642        9.30642    6[6-(1,6),6-(1,6),6-(8,8)]
   326       10.50106       10.50106       10.50106    6[1-(0),6-(1,6),6-(6,6)]
   327       11.34036       11.34036       11.34036    6[1-(0),6-(1,6),6-(6,6)]
   328        8.33632        8.33632        8.33632    6[6-(6,6),8-(26),8-(26)]
   329       16.51132       16.51132       16.51132    6[6-(6,6),8-(26),8-(26)]
   330       16.31512       16.31512       16.31512    6[6-(1,6),6-(1,6),6-(8,8)]
   331       17.44872       17.44872       17.44872    6[1-(0),6-(1,6),6-(6,6)]
   332       17.32228       17.32228       17.32228    6[1-(0),6-(1,6),6-(6,6)]
   333       16.14726       16.14726       16.14726    6[6-(1,6),6-(1,6),6-(6,6)]
   334       15.00494       15.00494       15.00494    6[1-(0),6-(1,6),6-(6,6)]
   335       15.10522       15.10522       15.10522    6[1-(0),6-(1,6),6-(6,6)]
   336        16.0339        16.0339        16.0339    6[6-(1,6),6-(1,6),6-(6,6)]
   337       17.03016       17.03016       17.03016    6[1-(0),6-(1,6),6-(6,6)]
   338        17.0367        17.0367        17.0367    6[1-(0),6-(1,6),6-(6,6)]
   339       15.98812       15.98812       15.98812    6[6-(1,6),6-(1,6),6-(8,8)]
   340       14.96352       14.96352       14.96352    6[1-(0),6-(1,6),6-(6,6)]
   341       14.94172       14.94172       14.94172    6[1-(0),6-(1,6),6-(6,6)]
   342       16.03608       16.03608       16.03608    6[6-(6,6),8-(26),8-(26)]
   343        2.51136        2.51136        2.51136    6[6-(6,6),8-(26),8-(26)]
   344        1.57178        1.57178        1.57178    6[6-(1,6),6-(1,6),6-(8,8)]
   345         1.1445         1.1445         1.1445    6[1-(0),6-(1,6),6-(6,6)]
   346        0.31392        0.31392        0.31392    6[1-(0),6-(1,6),6-(6,6)]
   347       21.59944       21.59944       21.59944    6[6-(1,6),6-(1,6),6-(6,6)]
   348        0.16132        0.16132        0.16132    6[1-(0),6-(1,6),6-(6,6)]
   349        1.04858        1.04858        1.04858    6[1-(0),6-(1,6),6-(6,6)]
   350        20.7536        20.7536        20.7536    6[6-(1,6),6-(1,6),6-(6,6)]
   351       21.06752       21.06752       21.06752    6[1-(0),6-(1,6),6-(6,6)]
   352       20.17808       20.17808       20.17808    6[1-(0),6-(1,6),6-(6,6)]
   353       19.04666       19.04666       19.04666    6[6-(1,6),6-(1,6),6-(8,8)]
   354       18.79814       18.79814       18.79814    6[1-(0),6-(1,6),6-(6,6)]
   355       19.64834       19.64834       19.64834    6[1-(0),6-(1,6),6-(6,6)]
   356       18.09618       18.09618       18.09618    6[6-(6,6),8-(26),8-(26)]
   357         7.1504         7.1504         7.1504    6[6-(6,6),8-(26),8-(26)]
   358        7.99624        7.99624        7.99624    6[6-(1,6),6-(1,6),6-(8,8)]
   359        9.00994        9.00994        9.00994    6[1-(0),6-(1,6),6-(6,6)]
   360        9.77294        9.77294        9.77294    6[1-(0),6-(1,6),6-(6,6)]
   361        9.79692        9.79692        9.79692    6[6-(1,6),6-(1,6),6-(6,6)]
   362        8.73308        8.73308        8.73308    6[1-(0),6-(1,6),6-(6,6)]
   363        7.88724        7.88724        7.88724    6[1-(0),6-(1,6),6-(6,6)]
   364       10.70816       10.70816       10.70816    6[6-(1,6),6-(1,6),6-(6,6)]
   365       11.75892       11.75892       11.75892    6[1-(0),6-(1,6),6-(6,6)]
   366        12.7094        12.7094        12.7094    6[1-(0),6-(1,6),6-(6,6)]
   367       12.49358       12.49358       12.49358    6[6-(1,6),6-(1,6),6-(8,8)]
   368       11.29894       11.29894       11.29894    6[1-(0),6-(1,6),6-(6,6)]
   369       10.45964       10.45964       10.45964    6[1-(0),6-(1,6),6-(6,6)]
   370       13.46368       13.46368       13.46368    6[6-(6,6),8-(26),8-(26)]
   371        5.28868        5.28868        5.28868    6[6-(6,6),8-(26),8-(26)]
   372        5.48488        5.48488        5.48488    6[6-(1,6),6-(1,6),6-(8,8)]
   373        4.35128        4.35128        4.35128    6[1-(0),6-(1,6),6-(6,6)]
   374        4.47772        4.47772        4.47772    6[1-(0),6-(1,6),6-(6,6)]
   375        5.65274        5.65274        5.65274    6[6-(1,6),6-(1,6),6-(6,6)]
   376        6.79506        6.79506        6.79506    6[1-(0),6-(1,6),6-(6,6)]
   377        6.69478        6.69478        6.69478    6[1-(0),6-(1,6),6-(6,6)]
   378         5.7661         5.7661         5.7661    6[6-(1,6),6-(1,6),6-(6,6)]
   379        4.76984        4.76984        4.76984    6[1-(0),6-(1,6),6-(6,6)]
   380         4.7633         4.7633         4.7633    6[1-(0),6-(1,6),6-(6,6)]
   381        5.81188        5.81188        5.81188    6[6-(1,6),6-(1,6),6-(8,8)]
   382        6.83648        6.83648        6.83648    6[1-(0),6-(1,6),6-(6,6)]
   383        6.85828        6.85828        6.85828    6[1-(0),6-(1,6),6-(6,6)]
   384        5.76392        5.76392        5.76392    6[6-(6,6),8-(26),8-(26)]
   385       12.74646       12.74646       12.74646    6[6-(6,6),8-(26),8-(26)]
   386       13.84082       13.84082       13.84082    6[6-(1,6),6-(1,6),6-(8,8)]
   387        14.0065        14.0065        14.0065    6[1-(0),6-(1,6),6-(6,6)]
   388       15.02456       15.02456       15.02456    6[1-(0),6-(1,6),6-(6,6)]
   389       15.90746       15.90746       15.90746    6[6-(1,6),6-(1,6),6-(6,6)]
   390       15.68728       15.68728       15.68728    6[1-(0),6-(1,6),6-(6,6)]
   391       14.62344       14.62344       14.62344    6[1-(0),6-(1,6),6-(6,6)]
   392       17.05632       17.05632       17.05632    6[6-(1,6),6-(1,6),6-(6,6)]
   393       17.75828       17.75828       17.75828    6[1-(0),6-(1,6),6-(6,6)]
   394       18.71748       18.71748       18.71748    6[1-(0),6-(1,6),6-(6,6)]
   395       19.06628       19.06628       19.06628    6[6-(1,6),6-(1,6),6-(8,8)]
   396       18.41664       18.41664       18.41664    6[1-(0),6-(1,6),6-(6,6)]
   397       17.43782       17.43782       17.43782    6[1-(0),6-(1,6),6-(6,6)]
   398       20.02766       20.02766       20.02766    6[6-(6,6),8-(26),8-(26)]
   399         9.0579         9.0579         9.0579    6[6-(6,6),8-(26),8-(26)]
   400        7.93738        7.93738        7.93738    6[6-(1,6),6-(1,6),6-(8,8)]
   401        7.39456        7.39456        7.39456    6[1-(0),6-(1,6),6-(6,6)]
   402         6.3656         6.3656         6.3656    6[1-(0),6-(1,6),6-(6,6)]
   403        5.92524        5.92524        5.92524    6[6-(1,6),6-(1,6),6-(6,6)]
   404         6.3874         6.3874         6.3874    6[1-(0),6-(1,6),6-(6,6)]
   405        7.49702        7.49702        7.49702    6[1-(0),6-(1,6),6-(6,6)]
   406        4.89628        4.89628        4.89628    6[6-(1,6),6-(1,6),6-(6,6)]
   407        4.54312        4.54312        4.54312    6[1-(0),6-(1,6),6-(6,6)]
   408        3.52288        3.52288        3.52288    6[1-(0),6-(1,6),6-(6,6)]
   409         2.9103         2.9103         2.9103    6[6-(1,6),6-(1,6),6-(8,8)]
   410        3.14138        3.14138        3.14138    6[1-(0),6-(1,6),6-(6,6)]
   411        4.14418        4.14418        4.14418    6[1-(0),6-(1,6),6-(6,6)]
   412        1.85082        1.85082        1.85082    6[6-(6,6),8-(26),8-(26)]
   413        9.18216        9.18216        9.18216    6[6-(6,6),8-(26),8-(26)]
   414        8.14666        8.14666        8.14666    6[6-(1,6),6-(1,6),6-(8,8)]
   415        7.49702        7.49702        7.49702    6[1-(0),6-(1,6),6-(6,6)]
   416        6.62938        6.62938        6.62938    6[1-(0),6-(1,6),6-(6,6)]
   417        6.33726        6.33726        6.33726    6[6-(1,6),6-(1,6),6-(6,6)]
   418        6.99126        6.99126        6.99126    6[1-(0),6-(1,6),6-(6,6)]
   419         7.9025         7.9025         7.9025    6[1-(0),6-(1,6),6-(6,6)]
   420        5.34972        5.34972        5.34972    6[6-(1,6),6-(1,6),6-(6,6)]
   421        5.24944        5.24944        5.24944    6[1-(0),6-(1,6),6-(6,6)]
   422        4.13328        4.13328        4.13328    6[1-(0),6-(1,6),6-(6,6)]
   423        3.20896        3.20896        3.20896    6[6-(1,6),6-(1,6),6-(8,8)]
   424        3.38554        3.38554        3.38554    6[1-(0),6-(1,6),6-(6,6)]
   425         4.4472         4.4472         4.4472    6[1-(0),6-(1,6),6-(6,6)]
   426        2.02086        2.02086        2.02086    6[6-(6,6),8-(26),8-(26)]
   427        9.05354        9.05354        9.05354    6[6-(6,6),8-(26),8-(26)]
   428        7.95918        7.95918        7.95918    6[6-(1,6),6-(1,6),6-(8,8)]
   429         7.7935         7.7935         7.7935    6[1-(0),6-(1,6),6-(6,6)]
   430        6.77544        6.77544        6.77544    6[1-(0),6-(1,6),6-(6,6)]
   431        5.89254        5.89254        5.89254    6[6-(1,6),6-(1,6),6-(6,6)]
   432        6.11272        6.11272        6.11272    6[1-(0),6-(1,6),6-(6,6)]
   433        7.17656        7.17656        7.17656    6[1-(0),6-(1,6),6-(6,6)]
   434        4.74368        4.74368        4.74368    6[6-(1,6),6-(1,6),6-(6,6)]
   435        4.04172        4.04172        4.04172    6[1-(0),6-(1,6),6-(6,6)]
   436        3.08252        3.08252        3.08252    6[1-(0),6-(1,6),6-(6,6)]
   437        2.73372        2.73372        2.73372    6[6-(1,6),6-(1,6),6-(8,8)]
   438        3.38336        3.38336        3.38336    6[1-(0),6-(1,6),6-(6,6)]
   439        4.36218        4.36218        4.36218    6[1-(0),6-(1,6),6-(6,6)]
   440        1.77234        1.77234        1.77234    6[6-(6,6),8-(26),8-(26)]
   441        12.7421        12.7421        12.7421    6[6-(6,6),8-(26),8-(26)]
   442       13.86262       13.86262       13.86262    6[6-(1,6),6-(1,6),6-(8,8)]
   443       14.40544       14.40544       14.40544    6[1-(0),6-(1,6),6-(6,6)]
   444        15.4344        15.4344        15.4344    6[1-(0),6-(1,6),6-(6,6)]
   445       15.87476       15.87476       15.87476    6[6-(1,6),6-(1,6),6-(6,6)]
   446        15.4126        15.4126        15.4126    6[1-(0),6-(1,6),6-(6,6)]
   447       14.30298       14.30298       14.30298    6[1-(0),6-(1,6),6-(6,6)]
   448       16.90372       16.90372       16.90372    6[6-(1,6),6-(1,6),6-(6,6)]
   449       17.25688       17.25688       17.25688    6[1-(0),6-(1,6),6-(6,6)]
   450       18.27712       18.27712       18.27712    6[1-(0),6-(1,6),6-(6,6)]
   451        18.8897        18.8897        18.8897    6[6-(1,6),6-(1,6),6-(8,8)]
   452       18.65862       18.65862       18.65862    6[1-(0),6-(1,6),6-(6,6)]
   453       17.65582       17.65582       17.65582    6[1-(0),6-(1,6),6-(6,6)]
   454       19.94918       19.94918       19.94918    6[6-(6,6),8-(26),8-(26)]
   455       12.61784       12.61784       12.61784    6[6-(6,6),8-(26),8-(26)]
   456       13.65334       13.65334       13.65334    6[6-(1,6),6-(1,6),6-(8,8)]
   457       14.30298       14.30298       14.30298    6[1-(0),6-(1,6),6-(6,6)]
   458       15.17062       15.17062       15.17062    6[1-(0),6-(1,6),6-(6,6)]
   459       15.46274       15.46274       15.46274    6[6-(1,6),6-(1,6),6-(6,6)]
   460       14.80874       14.80874       14.80874    6[1-(0),6-(1,6),6-(6,6)]
   461        13.8975        13.8975        13.8975    6[1-(0),6-(1,6),6-(6,6)]
   462       16.45028       16.45028       16.45028    6[6-(1,6),6-(1,6),6-(6,6)]
   463       16.55056       16.55056       16.55056    6[1-(0),6-(1,6),6-(6,6)]
   464       17.66672       17.66672       17.66672    6[1-(0),6-(1,6),6-(6,6)]
   465       18.59104       18.59104       18.59104    6[6-(1,6),6-(1,6),6-(8,8)]
   466       18.41446       18.41446       18.41446    6[1-(0),6-(1,6),6-(6,6)]
   467        17.3528        17.3528        17.3528    6[1-(0),6-(1,6),6-(6,6)]
   468       19.77914       19.77914       19.77914    6[6-(6,6),8-(26),8-(26)]
   469       19.95354       19.95354       19.95354    6[6-(6,6),8-(26),8-(26)]
   470       18.85918       18.85918       18.85918    6[6-(1,6),6-(1,6),6-(8,8)]
   471        18.6935        18.6935        18.6935    6[1-(0),6-(1,6),6-(6,6)]
   472       17.67544       17.67544       17.67544    6[1-(0),6-(1,6),6-(6,6)]
   473       16.79254       16.79254       16.79254    6[6-(1,6),6-(1,6),6-(6,6)]
   474       17.01272       17.01272       17.01272    6[1-(0),6-(1,6),6-(6,6)]
   475       18.07656       18.07656       18.07656    6[1-(0),6-(1,6),6-(6,6)]
   476       15.64368       15.64368       15.64368    6[6-(1,6),6-(1,6),6-(6,6)]
   477       14.94172       14.94172       14.94172    6[1-(0),6-(1,6),6-(6,6)]
   478       13.98252       13.98252       13.98252    6[1-(0),6-(1,6),6-(6,6)]
   479       13.63372       13.63372       13.63372    6[6-(1,6),6-(1,6),6-(8,8)]
   480       14.28336       14.28336       14.28336    6[1-(0),6-(1,6),6-(6,6)]
   481       15.26218       15.26218       15.26218    6[1-(0),6-(1,6),6-(6,6)]
   482       12.67234       12.67234       12.67234    6[6-(6,6),8-(26),8-(26)]
   483         1.8421         1.8421         1.8421    6[6-(6,6),8-(26),8-(26)]
   484        2.96262        2.96262        2.96262    6[6-(1,6),6-(1,6),6-(8,8)]
   485        3.50544        3.50544        3.50544    6[1-(0),6-(1,6),6-(6,6)]
   486         4.5344         4.5344         4.5344    6[1-(0),6-(1,6),6-(6,6)]
   487        4.97476        4.97476        4.97476    6[6-(1,6),6-(1,6),6-(6,6)]
   488         4.5126         4.5126         4.5126    6[1-(0),6-(1,6),6-(6,6)]
   489        3.40298        3.40298        3.40298    6[1-(0),6-(1,6),6-(6,6)]
   490        6.00372        6.00372        6.00372    6[6-(1,6),6-(1,6),6-(6,6)]
   491        6.35688        6.35688        6.35688    6[1-(0),6-(1,6),6-(6,6)]
   492        7.37712        7.37712        7.37712    6[1-(0),6-(1,6),6-(6,6)]
   493         7.9897         7.9897         7.9897    6[6-(1,6),6-(1,6),6-(8,8)]
   494        7.75862        7.75862        7.75862    6[1-(0),6-(1,6),6-(6,6)]
   495        6.75582        6.75582        6.75582    6[1-(0),6-(1,6),6-(6,6)]
   496        9.04918        9.04918        9.04918    6[6-(6,6),8-(26),8-(26)]
   497        1.71784        1.71784        1.71784    6[6-(6,6),8-(26),8-(26)]
   498        2.75334        2.75334        2.75334    6[6-(1,6),6-(1,6),6-(8,8)]
   499        3.40298        3.40298        3.40298    6[1-(0),6-(1,6),6-(6,6)]
   500        4.27062        4.27062        4.27062    6[1-(0),6-(1,6),6-(6,6)]
   501        4.56274        4.56274        4.56274    6[6-(1,6),6-(1,6),6-(6,6)]
   502        3.90874        3.90874        3.90874    6[1-(0),6-(1,6),6-(6,6)]
   503         2.9975         2.9975         2.9975    6[1-(0),6-(1,6),6-(6,6)]
   504        5.55028        5.55028        5.55028    6[6-(1,6),6-(1,6),6-(6,6)]
   505        5.65056        5.65056        5.65056    6[1-(0),6-(1,6),6-(6,6)]
   506        6.76672        6.76672        6.76672    6[1-(0),6-(1,6),6-(6,6)]
   507        7.69104        7.69104        7.69104    6[6-(1,6),6-(1,6),6-(8,8)]
   508        7.51446        7.51446        7.51446    6[1-(0),6-(1,6),6-(6,6)]
   509         6.4528         6.4528         6.4528    6[1-(0),6-(1,6),6-(6,6)]
   510        8.87914        8.87914        8.87914    6[6-(6,6),8-(26),8-(26)]
   511        1.84646        1.84646        1.84646    6[6-(6,6),8-(26),8-(26)]
   512        2.94082        2.94082        2.94082    6[6-(1,6),6-(1,6),6-(8,8)]
   513         3.1065         3.1065         3.1065    6[1-(0),6-(1,6),6-(6,6)]
   514        4.12456        4.12456        4.12456    6[1-(0),6-(1,6),6-(6,6)]
   515        5.00746        5.00746        5.00746    6[6-(1,6),6-(1,6),6-(6,6)]
   516        4.78728        4.78728        4.78728    6[1-(0),6-(1,6),6-(6,6)]
   517        3.72344        3.72344        3.72344    6[1-(0),6-(1,6),6-(6,6)]
   518        6.15632        6.15632        6.15632    6[6-(1,6),6-(1,6),6-(6,6)]
   519        6.85828        6.85828        6.85828    6[1-(0),6-(1,6),6-(6,6)]
   520        7.81748        7.81748        7.81748    6[1-(0),6-(1,6),6-(6,6)]
   521        8.16628        8.16628        8.16628    6[6-(1,6),6-(1,6),6-(8,8)]
   522        7.51664        7.51664        7.51664    6[1-(0),6-(1,6),6-(6,6)]
   523        6.53782        6.53782        6.53782    6[1-(0),6-(1,6),6-(6,6)]
   524        9.12766        9.12766        9.12766    6[6-(6,6),8-(26),8-(26)]
   525        19.9579        19.9579        19.9579    6[6-(6,6),8-(26),8-(26)]
   526       18.83738       18.83738       18.83738    6[6-(1,6),6-(1,6),6-(8,8)]
   527       18.29456       18.29456       18.29456    6[1-(0),6-(1,6),6-(6,6)]
   528        17.2656        17.2656        17.2656    6[1-(0),6-(1,6),6-(6,6)]
   529       16.82524       16.82524       16.82524    6[6-(1,6),6-(1,6),6-(6,6)]
   530        17.2874        17.2874        17.2874    6[1-(0),6-(1,6),6-(6,6)]
   531       18.39702       18.39702       18.39702    6[1-(0),6-(1,6),6-(6,6)]
   532       15.79628       15.79628       15.79628    6[6-(1,6),6-(1,6),6-(6,6)]
   533       15.44312       15.44312       15.44312    6[1-(0),6-(1,6),6-(6,6)]
   534       14.42288       14.42288       14.42288    6[1-(0),6-(1,6),6-(6,6)]
   535        13.8103        13.8103        13.8103    6[6-(1,6),6-(1,6),6-(8,8)]
   536       14.04138       14.04138       14.04138    6[1-(0),6-(1,6),6-(6,6)]
   537       15.04418       15.04418       15.04418    6[1-(0),6-(1,6),6-(6,6)]
   538       12.75082       12.75082       12.75082    6[6-(6,6),8-(26),8-(26)]
   539       20.08216       20.08216       20.08216    6[6-(6,6),8-(26),8-(26)]
   540       19.04666       19.04666       19.04666    6[6-(1,6),6-(1,6),6-(8,8)]
   541       18.39702       18.39702       18.39702    6[1-(0),6-(1,6),6-(6,6)]
   542       17.52938       17.52938       17.52938    6[1-(0),6-(1,6),6-(6,6)]
   543       17.23726       17.23726       17.23726    6[6-(1,6),6-(1,6),6-(6,6)]
   544       17.89126       17.89126       17.89126    6[1-(0),6-(1,6),6-(6,6)]
   545        18.8025        18.8025        18.8025    6[1-(0),6-(1,6),6-(6,6)]
   546       16.24972       16.24972       16.24972    6[6-(1,6),6-(1,6),6-(6,6)]
   547       16.14944       16.14944       16.14944    6[1-(0),6-(1,6),6-(6,6)]
   548       15.03328       15.03328       15.03328    6[1-(0),6-(1,6),6-(6,6)]
   549       14.10896       14.10896       14.10896    6[6-(1,6),6-(1,6),6-(8,8)]
   550       14.28554       14.28554       14.28554    6[1-(0),6-(1,6),6-(6,6)]
   551        15.3472        15.3472        15.3472    6[1-(0),6-(1,6),6-(6,6)]
   552       12.92086       12.92086       12.92086    6[6-(6,6),8-(26),8-(26)]
   553       14.11768       14.11768       14.11768    8[6-(6,8),26-(8,8,8,8)]
   554       13.40046       13.40046       13.40046    8[6-(6,8),26-(8,8,8,8)]
   555        7.50356        7.50356        7.50356    8[6-(6,8),26-(8,8,8,8)]
   556         6.0822         6.0822         6.0822    8[6-(6,8),26-(8,8,8,8)]
   557       18.27712       18.27712       18.27712    8[6-(6,8),26-(8,8,8,8)]
   558       17.19802       17.19802       17.19802    8[6-(6,8),26-(8,8,8,8)]
   559        2.35004        2.35004        2.35004    8[6-(6,8),26-(8,8,8,8)]
   560        3.42696        3.42696        3.42696    8[6-(6,8),26-(8,8,8,8)]
   561       17.23072       17.23072       17.23072    8[6-(6,8),26-(8,8,8,8)]
   562       15.03982       15.03982       15.03982    8[6-(6,8),26-(8,8,8,8)]
   563       17.66454       17.66454       17.66454    8[6-(6,8),26-(8,8,8,8)]
   564        15.6088        15.6088        15.6088    8[6-(6,8),26-(8,8,8,8)]
   565       15.84424       15.84424       15.84424    8[26-(8,8,8,8),26-(8,8,8,8),26-(8,8,8,8)]
   566        7.68232        7.68232        7.68232    8[6-(6,8),26-(8,8,8,8)]
   567        8.39954        8.39954        8.39954    8[6-(6,8),26-(8,8,8,8)]
   568       14.29644       14.29644       14.29644    8[6-(6,8),26-(8,8,8,8)]
   569        15.7178        15.7178        15.7178    8[6-(6,8),26-(8,8,8,8)]
   570        3.52288        3.52288        3.52288    8[6-(6,8),26-(8,8,8,8)]
   571        4.60198        4.60198        4.60198    8[6-(6,8),26-(8,8,8,8)]
   572       19.44996       19.44996       19.44996    8[6-(6,8),26-(8,8,8,8)]
   573       18.37304       18.37304       18.37304    8[6-(6,8),26-(8,8,8,8)]
   574        4.56928        4.56928        4.56928    8[6-(6,8),26-(8,8,8,8)]
   575        6.76018        6.76018        6.76018    8[6-(6,8),26-(8,8,8,8)]
   576        4.13546        4.13546        4.13546    8[6-(6,8),26-(8,8,8,8)]
   577         6.1912         6.1912         6.1912    8[6-(6,8),26-(8,8,8,8)]
   578        5.95576        5.95576        5.95576    8[26-(8,8,8,8),26-(8,8,8,8),26-(8,8,8,8)]
   579       18.58232       18.58232       18.58232    8[6-(6,8),26-(8,8,8,8)]
   580       19.29954       19.29954       19.29954    8[6-(6,8),26-(8,8,8,8)]
   581        3.39644        3.39644        3.39644    8[6-(6,8),26-(8,8,8,8)]
   582         4.8178         4.8178         4.8178    8[6-(6,8),26-(8,8,8,8)]
   583       14.42288       14.42288       14.42288    8[6-(6,8),26-(8,8,8,8)]
   584       15.50198       15.50198       15.50198    8[6-(6,8),26-(8,8,8,8)]
   585        8.54996        8.54996        8.54996    8[6-(6,8),26-(8,8,8,8)]
   586        7.47304        7.47304        7.47304    8[6-(6,8),26-(8,8,8,8)]
   587       15.46928       15.46928       15.46928    8[6-(6,8),26-(8,8,8,8)]
   588       17.66018       17.66018       17.66018    8[6-(6,8),26-(8,8,8,8)]
   589       15.03546       15.03546       15.03546    8[6-(6,8),26-(8,8,8,8)]
   590        17.0912        17.0912        17.0912    8[6-(6,8),26-(8,8,8,8)]
   591       16.85576       16.85576       16.85576    8[26-(8,8,8,8),26-(8,8,8,8),26-(8,8,8,8)]
   592        3.21768        3.21768        3.21768    8[6-(6,8),26-(8,8,8,8)]
   593        2.50046        2.50046        2.50046    8[6-(6,8),26-(8,8,8,8)]
   594       18.40356       18.40356       18.40356    8[6-(6,8),26-(8,8,8,8)]
   595        16.9822        16.9822        16.9822    8[6-(6,8),26-(8,8,8,8)]
   596        7.37712        7.37712        7.37712    8[6-(6,8),26-(8,8,8,8)]
   597        6.29802        6.29802        6.29802    8[6-(6,8),26-(8,8,8,8)]
   598       13.25004       13.25004       13.25004    8[6-(6,8),26-(8,8,8,8)]
   599       14.32696       14.32696       14.32696    8[6-(6,8),26-(8,8,8,8)]
   600        6.33072        6.33072        6.33072    8[6-(6,8),26-(8,8,8,8)]
   601        4.13982        4.13982        4.13982    8[6-(6,8),26-(8,8,8,8)]
   602        6.76454        6.76454        6.76454    8[6-(6,8),26-(8,8,8,8)]
   603         4.7088         4.7088         4.7088    8[6-(6,8),26-(8,8,8,8)]
   604        4.94424        4.94424        4.94424    8[26-(8,8,8,8),26-(8,8,8,8),26-(8,8,8,8)]
   605       12.22762       12.22762       12.22762    8[6-(6,8),26-(8,8,8,8)]
   606       12.39548       12.39548       12.39548    8[6-(6,8),26-(8,8,8,8)]
   607       20.51162       20.51162       20.51162    8[6-(6,8),26-(8,8,8,8)]
   608       20.30016       20.30016       20.30016    8[6-(6,8),26-(8,8,8,8)]
   609        9.42196        9.42196        9.42196    8[6-(6,8),26-(8,8,8,8)]
   610         9.5375         9.5375         9.5375    8[6-(6,8),26-(8,8,8,8)]
   611        1.37994        1.37994        1.37994    8[6-(6,8),26-(8,8,8,8)]
   612        1.52382        1.52382        1.52382    8[6-(6,8),26-(8,8,8,8)]
   613        9.83834        9.83834        9.83834    8[6-(6,8),26-(8,8,8,8)]
   614        9.31296        9.31296        9.31296    8[6-(6,8),26-(8,8,8,8)]
   615         1.2644         1.2644         1.2644    8[6-(6,8),26-(8,8,8)]
   616        1.83338        1.83338        1.83338    8[6-(6,8),26-(8,8,8)]
   617       10.95014       10.95014       10.95014    8[26-(8,8,8,8),26-(8,8,8,8),26-(8,8,8,8)]
   618        9.57238        9.57238        9.57238    8[6-(6,8),26-(8,8,8,8)]
   619        9.40452        9.40452        9.40452    8[6-(6,8),26-(8,8,8,8)]
   620        1.28838        1.28838        1.28838    8[6-(6,8),26-(8,8,8)]
   621        1.49984        1.49984        1.49984    8[6-(6,8),26-(8,8,8)]
   622       12.37804       12.37804       12.37804    8[6-(6,8),26-(8,8,8,8)]
   623        12.2625        12.2625        12.2625    8[6-(6,8),26-(8,8,8,8)]
   624       20.42006       20.42006       20.42006    8[6-(6,8),26-(8,8,8)]
   625       20.27618       20.27618       20.27618    8[6-(6,8),26-(8,8,8)]
   626       11.96166       11.96166       11.96166    8[6-(6,8),26-(8,8,8,8)]
   627       12.48704       12.48704       12.48704    8[6-(6,8),26-(8,8,8,8)]
   628        20.5356        20.5356        20.5356    8[6-(6,8),26-(8,8,8,8)]
   629       19.96662       19.96662       19.96662    8[6-(6,8),26-(8,8,8,8)]
   630       10.84986       10.84986       10.84986    8[26-(8,8,8,8),26-(8,8,8,8),26-(8,8,8,8)]
   631       20.47238       20.47238       20.47238    8[6-(6,8),26-(8,8,8,8)]
   632       20.30452       20.30452       20.30452    8[6-(6,8),26-(8,8,8,8)]
   633       12.18838       12.18838       12.18838    8[6-(6,8),26-(8,8,8,8)]
   634       12.39984       12.39984       12.39984    8[6-(6,8),26-(8,8,8,8)]
   635        1.47804        1.47804        1.47804    8[6-(6,8),26-(8,8,8,8)]
   636         1.3625         1.3625         1.3625    8[6-(6,8),26-(8,8,8,8)]
   637        9.52006        9.52006        9.52006    8[6-(6,8),26-(8,8,8,8)]
   638        9.37618        9.37618        9.37618    8[6-(6,8),26-(8,8,8,8)]
   639        1.06166        1.06166        1.06166    8[6-(6,8),26-(8,8,8,8)]
   640        1.58704        1.58704        1.58704    8[6-(6,8),26-(8,8,8,8)]
   641         9.6356         9.6356         9.6356    8[6-(6,8),26-(8,8,8,8)]
   642        9.06662        9.06662        9.06662    8[6-(6,8),26-(8,8,8,8)]
   643       21.74986       21.74986       21.74986    8[26-(8,8,8,8),26-(8,8,8,8),26-(8,8,8,8)]
   644        1.32762        1.32762        1.32762    8[6-(6,8),26-(8,8,8)]
   645        1.49548        1.49548        1.49548    8[6-(6,8),26-(8,8,8)]
   646        9.61162        9.61162        9.61162    8[6-(6,8),26-(8,8,8,8)]
   647        9.40016        9.40016        9.40016    8[6-(6,8),26-(8,8,8,8)]
   648       20.32196       20.32196       20.32196    8[6-(6,8),26-(8,8,8)]
   649        20.4375        20.4375        20.4375    8[6-(6,8),26-(8,8,8)]
   650       12.27994       12.27994       12.27994    8[6-(6,8),26-(8,8,8,8)]
   651       12.42382       12.42382       12.42382    8[6-(6,8),26-(8,8,8,8)]
   652       20.73834       20.73834       20.73834    8[6-(6,8),26-(8,8,8)]
   653       20.21296       20.21296       20.21296    8[6-(6,8),26-(8,8,8)]
   654        12.1644        12.1644        12.1644    8[6-(6,8),26-(8,8,8,8)]
   655       12.73338       12.73338       12.73338    8[6-(6,8),26-(8,8,8,8)]
