# Supplementary material for: A collection of forcefield precursors for metal–organic frameworks
Source: RSC Adv. 2019 Nov 13;9(63):36492–507. doi: 10.1039/c9ra07327b (PMC9075174; doi:10.1039/c9ra07327b)
Supplement: RA-009-C9RA07327B-s3212 [file RA-009-C9RA07327B-s3212.txt]

MIFROK_clean

11.3254    0.00000000    0.00000000
5.6626903    32.55376097    0.00000000
5.6626903    4.16e-06    32.55376097

     1  10.0657806855  10.0657806855  10.0657806855    57[8-(6),8-(6),8-(6),8-(6),8-(6),8-(6)]
     2   15.775594393   15.775594393   15.775594393    57[8-(6),8-(6),8-(6),8-(6),8-(6),8-(6)]
     3  15.7284779385  15.7284779385  15.7284779385    57[8-(6),8-(6),8-(6),8-(6),8-(6),8-(6)]
     4   10.112891559   10.112891559   10.112891559    57[8-(6),8-(6),8-(6),8-(6),8-(6),8-(6)]
     5  18.5598264059  18.5598264059  18.5598264059    57[8-(6),8-(6),8-(6),8-(6),8-(6),8-(6)]
     6  12.9442400511  12.9442400511  12.9442400511    57[8-(6),8-(6),8-(6),8-(6),8-(6),8-(6)]
     7  12.8971322181  12.8971322181  12.8971322181    57[8-(6),8-(6),8-(6),8-(6),8-(6),8-(6)]
     8  7.28154590094  7.28154590094  7.28154590094    57[8-(6),8-(6),8-(6),8-(6),8-(6),8-(6)]
     9  12.5849999145  12.5849999145  12.5849999145    57[8-(6),8-(6),8-(6),8-(6),8-(6),8-(6)]
    10  6.87518620702  6.87518620702  6.87518620702    57[8-(6),8-(6),8-(6),8-(6),8-(6),8-(6)]
    11  6.92230266152  6.92230266152  6.92230266152    57[8-(6),8-(6),8-(6),8-(6),8-(6),8-(6)]
    12   12.537889041   12.537889041   12.537889041    57[8-(6),8-(6),8-(6),8-(6),8-(6),8-(6)]
    13  4.09095419412  4.09095419412  4.09095419412    57[8-(6),8-(6),8-(6),8-(6),8-(6),8-(6)]
    14  9.70654054894  9.70654054894  9.70654054894    57[8-(6),8-(6),8-(6),8-(6),8-(6),8-(6)]
    15  9.75364838188  9.75364838188  9.75364838188    57[8-(6),8-(6),8-(6),8-(6),8-(6),8-(6)]
    16  15.3692346991  15.3692346991  15.3692346991    57[8-(6),8-(6),8-(6),8-(6),8-(6)]
    17  15.5277948433  15.5277948433  15.5277948433    27[7-(6,6),7-(6,6),7-(6,6),7-(6,6),7-(6,6),7-(6,6)]
    18  4.20240130468  4.20240130468  4.20240130468    27[7-(6,6),7-(6,6),7-(6,6),7-(6,6),7-(6,6),7-(6,6)]
    19  12.6964374762  12.6964374762  12.6964374762    27[7-(6,6),7-(6,6),7-(6,6),7-(6,6),7-(6,6),7-(6,6)]
    20  12.6964392718  12.6964392718  12.6964392718    27[7-(6,6),7-(6,6),7-(6,6),7-(6,6),7-(6,6),7-(6,6)]
    21  7.12298575668  7.12298575668  7.12298575668    27[7-(6,6),7-(6,6),7-(6,6),7-(6,6),7-(6,6),7-(6,6)]
    22  18.4483792953  18.4483792953  18.4483792953    27[7-(6,6),7-(6,6),7-(6,6),7-(6,6),7-(6,6),7-(6,6)]
    23  9.95434312383  9.95434312383  9.95434312383    27[7-(6,6),7-(6,6),7-(6,6),7-(6,6),7-(6,6),7-(6,6)]
    24  9.95434132817  9.95434132817  9.95434132817    27[7-(6,6),7-(6,6),7-(6,6),7-(6,6),7-(6,6),7-(6,6)]
    25  11.7908681045  11.7908681045  11.7908681045    1[6-(6,7)]
    26  11.4918774145  11.4918774145  11.4918774145    1[6-(6,6)]
    27  9.47595583426  9.47595583426  9.47595583426    1[6-(6,6)]
    28  5.62984904948  5.62984904948  5.62984904948    1[6-(6,6)]
    29  5.54037912668  5.54037912668  5.54037912668    1[6-(6,6)]
    30  7.07383899284  7.07383899284  7.07383899284    1[6-(6,7)]
    31   7.6129224631   7.6129224631   7.6129224631    1[6-(6,7)]
    32   6.8914950166   6.8914950166   6.8914950166    1[6-(6,6)]
    33  6.18365843422  6.18365843422  6.18365843422    1[6-(6,6)]
    34   8.2233638511   8.2233638511   8.2233638511    1[6-(6,6)]
    35  7.38301854448  7.38301854448  7.38301854448    1[6-(6,6)]
    36  6.68650556372  6.68650556372  6.68650556372    1[6-(6,7)]
    37  12.6357401839  12.6357401839  12.6357401839    1[6-(6,7)]
    38  11.0320631268  11.0320631268  11.0320631268    1[6-(6,6)]
    39  11.1996791535  11.1996791535  11.1996791535    1[6-(6,6)]
    40  3.76002638054  3.76002638054  3.76002638054    1[6-(6,6)]
    41   5.7816101816   5.7816101816   5.7816101816    1[6-(6,6)]
    42  6.07153968052  6.07153968052  6.07153968052    1[6-(6,7)]
    43  14.0298984274  14.0298984274  14.0298984274    1[6-(6,6)]
    44  13.1148063615  13.1148063615  13.1148063615    1[6-(6,6)]
    45  12.1510141541  12.1510141541  12.1510141541    1[6-(6,7)]
    46  12.5960999841  12.5960999841  12.5960999841    1[6-(6,6)]
    47   13.823772797   13.823772797   13.823772797    1[6-(6,6)]
    48  14.2711265024  14.2711265024  14.2711265024    1[6-(6,7)]
    49  11.7908700755  11.7908700755  11.7908700755    1[6-(6,7)]
    50  11.4918796455  11.4918796455  11.4918796455    1[6-(6,6)]
    51  9.47595882574  9.47595882574  9.47595882574    1[6-(6,6)]
    52  11.2925442305  11.2925442305  11.2925442305    1[6-(6,6)]
    53  11.2030728333  11.2030728333  11.2030728333    1[6-(6,6)]
    54  7.07384098716  7.07384098716  7.07384098716    1[6-(6,7)]
    55  13.2756258969  13.2756258969  13.2756258969    1[6-(6,7)]
    56  12.5541973834  12.5541973834  12.5541973834    1[6-(6,6)]
    57  11.8463589658  11.8463589658  11.8463589658    1[6-(6,6)]
    58   8.2233723289   8.2233723289   8.2233723289    1[6-(6,6)]
    59  13.0457185755  13.0457185755  13.0457185755    1[6-(6,6)]
    60  18.0118976563  18.0118976563  18.0118976563    1[6-(6,7)]
    61  6.97303797614  6.97303797614  6.97303797614    1[6-(6,7)]
    62  11.0320714532  11.0320714532  11.0320714532    1[6-(6,6)]
    63  11.1996872665  11.1996872665  11.1996872665    1[6-(6,6)]
    64  3.76002951946  3.76002951946  3.76002951946    1[6-(6,6)]
    65   5.7816135184   5.7816135184   5.7816135184    1[6-(6,6)]
    66  6.07154449948  6.07154449948  6.07154449948    1[6-(6,7)]
    67  8.36719321264  8.36719321264  8.36719321264    1[6-(6,6)]
    68   7.4521006385   7.4521006385   7.4521006385    1[6-(6,6)]
    69  17.8137097659  17.8137097659  17.8137097659    1[6-(6,7)]
    70  6.93340037594  6.93340037594  6.93340037594    1[6-(6,6)]
    71  8.16107428302  8.16107428302  8.16107428302    1[6-(6,6)]
    72  8.60842717756  8.60842717756  8.60842717756    1[6-(6,7)]
    73   8.9595115628   8.9595115628   8.9595115628    1[6-(6,7)]
    74  8.66052006578  8.66052006578  8.66052006578    1[6-(6,6)]
    75  17.9699985399  17.9699985399  17.9699985399    1[6-(6,6)]
    76  14.1238950279  14.1238950279  14.1238950279    1[6-(6,6)]
    77  14.0344250119  14.0344250119  14.0344250119    1[6-(6,6)]
    78  15.5678841137  15.5678841137  15.5678841137    1[6-(6,7)]
    79  16.1069715377  16.1069715377  16.1069715377    1[6-(6,7)]
    80   15.385544324   15.385544324   15.385544324    1[6-(6,6)]
    81  14.6777066669  14.6777066669  14.6777066669    1[6-(6,6)]
    82  16.7174085025  16.7174085025  16.7174085025    1[6-(6,6)]
    83  10.2143728746  10.2143728746  10.2143728746    1[6-(6,6)]
    84  9.51786107138  9.51786107138  9.51786107138    1[6-(6,7)]
    85   4.1416927854   4.1416927854   4.1416927854    1[6-(6,7)]
    86  19.5261070022  19.5261070022  19.5261070022    1[6-(6,6)]
    87  8.36832389412  8.36832389412  8.36832389412    1[6-(6,6)]
    88  12.2540690493  12.2540690493  12.2540690493    1[6-(6,6)]
    89  14.2756524895  14.2756524895  14.2756524895    1[6-(6,6)]
    90  14.5655821223  14.5655821223  14.5655821223    1[6-(6,7)]
    91  11.1985444368  11.1985444368  11.1985444368    1[6-(6,6)]
    92  10.2834529723  10.2834529723  10.2834529723    1[6-(6,6)]
    93  9.31966196388  9.31966196388  9.31966196388    1[6-(6,7)]
    94  9.76474815852  9.76474815852  9.76474815852    1[6-(6,6)]
    95  10.9924221742  10.9924221742  10.9924221742    1[6-(6,6)]
    96  11.4397763259  11.4397763259  11.4397763259    1[6-(6,7)]
    97  20.2849072172  20.2849072172  20.2849072172    1[6-(6,7)]
    98  19.9859175942  19.9859175942  19.9859175942    1[6-(6,6)]
    99  17.9699967201  17.9699967201  17.9699967201    1[6-(6,6)]
   100  8.46119825214  8.46119825214  8.46119825214    1[6-(6,6)]
   101  8.37172694806  8.37172694806  8.37172694806    1[6-(6,6)]
   102  15.5678764663  15.5678764663  15.5678764663    1[6-(6,7)]
   103  10.4442768223  10.4442768223  10.4442768223    1[6-(6,7)]
   104  9.72284807598  9.72284807598  9.72284807598    1[6-(6,6)]
   105  9.01501073312  9.01501073312  9.01501073312    1[6-(6,6)]
   106  16.7174082775  16.7174082775  16.7174082775    1[6-(6,6)]
   107  15.8770642454  15.8770642454  15.8770642454    1[6-(6,6)]
   108  9.51786154862  9.51786154862  9.51786154862    1[6-(6,7)]
   109   9.8043853746   9.8043853746   9.8043853746    1[6-(6,7)]
   110  8.20070817782  8.20070817782  8.20070817782    1[6-(6,6)]
   111  19.6937231259  19.6937231259  19.6937231259    1[6-(6,6)]
   112  12.2540674507  12.2540674507  12.2540674507    1[6-(6,6)]
   113  14.2756518105  14.2756518105  14.2756518105    1[6-(6,6)]
   114  14.5655826577  14.5655826577  14.5655826577    1[6-(6,7)]
   115  5.53584720322  5.53584720322  5.53584720322    1[6-(6,6)]
   116  15.9461540277  15.9461540277  15.9461540277    1[6-(6,6)]
   117  14.9823619561  14.9823619561  14.9823619561    1[6-(6,7)]
   118  15.4274522015  15.4274522015  15.4274522015    1[6-(6,6)]
   119  5.32972490576  5.32972490576  5.32972490576    1[6-(6,6)]
   120   5.7770773541   5.7770773541   5.7770773541    1[6-(6,7)]
   121  10.8599124955  10.8599124955  10.8599124955    1[6-(6,7)]
   122  11.1589031855  11.1589031855  11.1589031855    1[6-(6,6)]
   123  13.1748247657  13.1748247657  13.1748247657    1[6-(6,6)]
   124  17.0209315505  17.0209315505  17.0209315505    1[6-(6,6)]
   125  17.1104014733  17.1104014733  17.1104014733    1[6-(6,6)]
   126  15.5769416072  15.5769416072  15.5769416072    1[6-(6,7)]
   127  15.0378581369  15.0378581369  15.0378581369    1[6-(6,7)]
   128  15.7592855834  15.7592855834  15.7592855834    1[6-(6,6)]
   129  16.4671221658  16.4671221658  16.4671221658    1[6-(6,6)]
   130  14.4274167489  14.4274167489  14.4274167489    1[6-(6,6)]
   131  15.2677620555  15.2677620555  15.2677620555    1[6-(6,6)]
   132  15.9642750363  15.9642750363  15.9642750363    1[6-(6,7)]
   133  10.0150404161  10.0150404161  10.0150404161    1[6-(6,7)]
   134  11.6187174732  11.6187174732  11.6187174732    1[6-(6,6)]
   135  11.4511014465  11.4511014465  11.4511014465    1[6-(6,6)]
   136  18.8907542195  18.8907542195  18.8907542195    1[6-(6,6)]
   137  16.8691704184  16.8691704184  16.8691704184    1[6-(6,6)]
   138  16.5792409195  16.5792409195  16.5792409195    1[6-(6,7)]
   139  8.62088217264  8.62088217264  8.62088217264    1[6-(6,6)]
   140   9.5359742385   9.5359742385   9.5359742385    1[6-(6,6)]
   141  10.4997664459  10.4997664459  10.4997664459    1[6-(6,7)]
   142  10.0546806159  10.0546806159  10.0546806159    1[6-(6,6)]
   143  8.82700780302  8.82700780302  8.82700780302    1[6-(6,6)]
   144  8.37965409756  8.37965409756  8.37965409756    1[6-(6,7)]
   145  10.8599105245  10.8599105245  10.8599105245    1[6-(6,7)]
   146  11.1589009545  11.1589009545  11.1589009545    1[6-(6,6)]
   147  13.1748217743  13.1748217743  13.1748217743    1[6-(6,6)]
   148  11.3582363695  11.3582363695  11.3582363695    1[6-(6,6)]
   149  11.4477077667  11.4477077667  11.4477077667    1[6-(6,6)]
   150  15.5769396128  15.5769396128  15.5769396128    1[6-(6,7)]
   151   9.3751547031   9.3751547031   9.3751547031    1[6-(6,7)]
   152  10.0965832166  10.0965832166  10.0965832166    1[6-(6,6)]
   153  10.8044216342  10.8044216342  10.8044216342    1[6-(6,6)]
   154  14.4274082711  14.4274082711  14.4274082711    1[6-(6,6)]
   155  9.60506202448  9.60506202448  9.60506202448    1[6-(6,6)]
   156  4.63888294372  4.63888294372  4.63888294372    1[6-(6,7)]
   157  15.6777426239  15.6777426239  15.6777426239    1[6-(6,7)]
   158  11.6187091468  11.6187091468  11.6187091468    1[6-(6,6)]
   159  11.4510933335  11.4510933335  11.4510933335    1[6-(6,6)]
   160  18.8907510805  18.8907510805  18.8907510805    1[6-(6,6)]
   161  16.8691670816  16.8691670816  16.8691670816    1[6-(6,6)]
   162  16.5792361005  16.5792361005  16.5792361005    1[6-(6,7)]
   163  14.2835873874  14.2835873874  14.2835873874    1[6-(6,6)]
   164  15.1986799615  15.1986799615  15.1986799615    1[6-(6,6)]
   165  4.83707083414  4.83707083414  4.83707083414    1[6-(6,7)]
   166  15.7173802241  15.7173802241  15.7173802241    1[6-(6,6)]
   167   14.489706317   14.489706317   14.489706317    1[6-(6,6)]
   168  14.0423534224  14.0423534224  14.0423534224    1[6-(6,7)]
   169  13.6912690372  13.6912690372  13.6912690372    1[6-(6,7)]
   170  13.9902605342  13.9902605342  13.9902605342    1[6-(6,6)]
   171  4.68078206014  4.68078206014  4.68078206014    1[6-(6,6)]
   172  8.52688557214  8.52688557214  8.52688557214    1[6-(6,6)]
   173  8.61635558806  8.61635558806  8.61635558806    1[6-(6,6)]
   174  7.08289648626  7.08289648626  7.08289648626    1[6-(6,7)]
   175  6.54380906228  6.54380906228  6.54380906228    1[6-(6,7)]
   176  7.26523627598  7.26523627598  7.26523627598    1[6-(6,6)]
   177  7.97307393312  7.97307393312  7.97307393312    1[6-(6,6)]
   178  5.93337209748  5.93337209748  5.93337209748    1[6-(6,6)]
   179  12.4364077254  12.4364077254  12.4364077254    1[6-(6,6)]
   180  13.1329195286  13.1329195286  13.1329195286    1[6-(6,7)]
   181  18.5090878146  18.5090878146  18.5090878146    1[6-(6,7)]
   182  3.12467359782  3.12467359782  3.12467359782    1[6-(6,6)]
   183  14.2824567059  14.2824567059  14.2824567059    1[6-(6,6)]
   184  10.3967115507  10.3967115507  10.3967115507    1[6-(6,6)]
   185   8.3751281105   8.3751281105   8.3751281105    1[6-(6,6)]
   186  8.08519847772  8.08519847772  8.08519847772    1[6-(6,7)]
   187  11.4522361632  11.4522361632  11.4522361632    1[6-(6,6)]
   188  12.3673276277  12.3673276277  12.3673276277    1[6-(6,6)]
   189  13.3311186361  13.3311186361  13.3311186361    1[6-(6,7)]
   190  12.8860324415  12.8860324415  12.8860324415    1[6-(6,6)]
   191  11.6583584258  11.6583584258  11.6583584258    1[6-(6,6)]
   192  11.2110042741  11.2110042741  11.2110042741    1[6-(6,7)]
   193   2.3658733828   2.3658733828   2.3658733828    1[6-(6,7)]
   194  2.66486300578  2.66486300578  2.66486300578    1[6-(6,6)]
   195  4.68078387986  4.68078387986  4.68078387986    1[6-(6,6)]
   196  14.1895823479  14.1895823479  14.1895823479    1[6-(6,6)]
   197  14.2790536519  14.2790536519  14.2790536519    1[6-(6,6)]
   198  7.08290413374  7.08290413374  7.08290413374    1[6-(6,7)]
   199  12.2065037777  12.2065037777  12.2065037777    1[6-(6,7)]
   200   12.927932524   12.927932524   12.927932524    1[6-(6,6)]
   201  13.6357698669  13.6357698669  13.6357698669    1[6-(6,6)]
   202  5.93337232252  5.93337232252  5.93337232252    1[6-(6,6)]
   203  6.77371635456  6.77371635456  6.77371635456    1[6-(6,6)]
   204  13.1329190514  13.1329190514  13.1329190514    1[6-(6,7)]
   205  12.8463952254  12.8463952254  12.8463952254    1[6-(6,7)]
   206  14.4500724222  14.4500724222  14.4500724222    1[6-(6,6)]
   207  2.95705747412  2.95705747412  2.95705747412    1[6-(6,6)]
   208  10.3967131493  10.3967131493  10.3967131493    1[6-(6,6)]
   209   8.3751287895   8.3751287895   8.3751287895    1[6-(6,6)]
   210  8.08519794228  8.08519794228  8.08519794228    1[6-(6,7)]
   211  17.1149333968  17.1149333968  17.1149333968    1[6-(6,6)]
   212  6.70462657232  6.70462657232  6.70462657232    1[6-(6,6)]
   213  7.66841864388  7.66841864388  7.66841864388    1[6-(6,7)]
   214  7.22332839852  7.22332839852  7.22332839852    1[6-(6,6)]
   215  17.3210556942  17.3210556942  17.3210556942    1[6-(6,6)]
   216  16.8737032459  16.8737032459  16.8737032459    1[6-(6,7)]
   217  10.9924272477  10.9924272477  10.9924272477    6[1-(0),6-(1,6),7-(6,27)]
   218  10.8214136338  10.8214136338  10.8214136338    6[1-(0),6-(1,6),6-(1,7)]
   219  9.62092100276  9.62092100276  9.62092100276    6[1-(0),6-(1,6),6-(6,6)]
   220   8.6412737464   8.6412737464   8.6412737464    6[6-(1,6),6-(6,7),6-(8,8)]
   221  7.35131043206  7.35131043206  7.35131043206    6[6-(6,6),8-(0),8-(0)]
   222  8.91534851079  8.91534851079  8.91534851079    6[6-(6,6),6-(6,7),7-(6,27)]
   223  7.95495447283  7.95495447283  7.95495447283    6[6-(6,6),6-(6,7),7-(6,27)]
   224  7.15538074861  7.15538074861  7.15538074861    6[6-(1,6),6-(6,7),6-(8,8)]
   225  7.35244219238  7.35244219238  7.35244219238    6[6-(6,6),8-(57),8-(57)]
   226  6.21990269193  6.21990269193  6.21990269193    6[1-(0),6-(1,6),6-(6,6)]
   227  6.17460152707  6.17460152707  6.17460152707    6[1-(0),6-(1,6),6-(1,7)]
   228  7.07157363329  7.07157363329  7.07157363329    6[1-(0),6-(1,6),7-(6,27)]
   229  7.36489657636  7.36489657636  7.36489657636    6[1-(0),6-(1,6),7-(6,27)]
   230   6.9152785118   6.9152785118   6.9152785118    6[1-(0),6-(1,6),6-(1,7)]
   231  6.50869719927  6.50869719927  6.50869719927    6[1-(0),6-(1,6),6-(6,6)]
   232  6.58231253246  6.58231253246  6.58231253246    6[6-(1,6),6-(6,7),6-(8,8)]
   233  5.93110259195  5.93110259195  5.93110259195    6[6-(6,6),8-(57),8-(57)]
   234   7.1134734613   7.1134734613   7.1134734613    6[6-(6,6),6-(6,7),7-(6,27)]
   235  7.29694514364  7.29694514364  7.29694514364    6[6-(6,6),6-(6,7),7-(6,27)]
   236   7.8700108892   7.8700108892   7.8700108892    6[6-(1,6),6-(6,7),6-(8,8)]
   237  8.55406544264  8.55406544264  8.55406544264    6[6-(6,6),8-(57),8-(57)]
   238  7.88586658442  7.88586658442  7.88586658442    6[1-(0),6-(1,6),6-(6,6)]
   239  7.40906687039  7.40906687039  7.40906687039    6[1-(0),6-(1,6),6-(1,7)]
   240  6.96058050737  6.96058050737  6.96058050737    6[1-(0),6-(1,6),7-(6,27)]
   241  12.6368727976  12.6368727976  12.6368727976    6[1-(0),6-(1,6),7-(6,27)]
   242  11.6979968699  11.6979968699  11.6979968699    6[1-(0),6-(1,6),6-(1,7)]
   243  11.7840699847  11.7840699847  11.7840699847    6[1-(0),6-(1,6),6-(6,6)]
   244  12.7433317273  12.7433317273  12.7433317273    6[6-(1,6),6-(6,7),6-(8,8)]
   245  13.5474354261  13.5474354261  13.5474354261    6[6-(6,6),6-(6,7),7-(6,27)]
   246   12.923405599   12.923405599   12.923405599    6[6-(6,6),8-(57),8-(57)]
   247  14.5202877433  14.5202877433  14.5202877433    6[6-(6,6),6-(6,7),7-(6,27)]
   248  14.2586714511  14.2586714511  14.2586714511    6[6-(1,6),6-(6,7),6-(8,8)]
   249  12.9766362307  12.9766362307  12.9766362307    6[6-(6,6),8-(0),8-(0)]
   250   15.240584048   15.240584048   15.240584048    6[1-(0),6-(1,6),6-(6,6)]
   251  5.10548353815  5.10548353815  5.10548353815    6[1-(0),6-(1,6),6-(1,7)]
   252  5.27536408904  5.27536408904  5.27536408904    6[1-(0),6-(1,6),7-(6,27)]
   253  14.3696594349  14.3696594349  14.3696594349    6[6-(6,6),8-(57),8-(57)]
   254  13.6606895489  13.6606895489  13.6606895489    6[6-(1,6),6-(6,7),6-(8,8)]
   255  13.6561599558  13.6561599558  13.6561599558    6[1-(0),6-(1,6),6-(6,6)]
   256   13.103480589   13.103480589   13.103480589    6[1-(0),6-(1,6),6-(1,7)]
   257  12.5394752636  12.5394752636  12.5394752636    6[1-(0),6-(1,6),7-(6)]
   258  13.0762985096  13.0762985096  13.0762985096    6[6-(6,6),6-(6,7),7-(6)]
   259  13.1249971205  13.1249971205  13.1249971205    6[6-(6,6),6-(6,7),7-(6)]
   260  12.6006308774  12.6006308774  12.6006308774    6[6-(1,6),6-(6,7),6-(8,8)]
   261  11.7478285786  11.7478285786  11.7478285786    6[6-(6,6),8-(57),8-(57)]
   262  12.8792351412  12.8792351412  12.8792351412    6[1-(0),6-(1,6),6-(6,6)]
   263  13.5836746895  13.5836746895  13.5836746895    6[1-(0),6-(1,6),6-(1,7)]
   264  13.8917258255  13.8917258255  13.8917258255    6[1-(0),6-(1,6),7-(6)]
   265  10.9924295323  10.9924295323  10.9924295323    6[1-(0),6-(1,6),7-(6,27)]
   266  10.8214160662  10.8214160662  10.8214160662    6[1-(0),6-(1,6),6-(1,7)]
   267  9.62092389724  9.62092389724  9.62092389724    6[1-(0),6-(1,6),6-(6,6)]
   268   8.6412769536   8.6412769536   8.6412769536    6[6-(1,6),6-(6,7),6-(8,8)]
   269  7.35131414794  7.35131414794  7.35131414794    6[6-(6,6),8-(0),8-(0)]
   270  8.91535154921  8.91535154921  8.91535154921    6[6-(6,6),6-(6,7),7-(6,27)]
   271  7.95495774717  7.95495774717  7.95495774717    6[6-(6,6),6-(6,7),7-(6,27)]
   272  12.8180752914  12.8180752914  12.8180752914    6[6-(1,6),6-(6,7),6-(8,8)]
   273  13.0151377676  13.0151377676  13.0151377676    6[6-(6,6),8-(57),8-(57)]
   274  11.8825972681  11.8825972681  11.8825972681    6[1-(0),6-(1,6),6-(6,6)]
   275  11.8372952329  11.8372952329  11.8372952329    6[1-(0),6-(1,6),6-(1,7)]
   276  7.07157618671  7.07157618671  7.07157618671    6[1-(0),6-(1,6),7-(6,27)]
   277  13.0275992636  13.0275992636  13.0275992636    6[1-(0),6-(1,6),7-(6,27)]
   278  12.5779805682  12.5779805682  12.5779805682    6[1-(0),6-(1,6),6-(1,7)]
   279  12.1713981607  12.1713981607  12.1713981607    6[1-(0),6-(1,6),6-(6,6)]
   280  12.2450130275  12.2450130275  12.2450130275    6[6-(1,6),6-(6,7),6-(8,8)]
   281   11.593801968   11.593801968   11.593801968    6[6-(6,6),8-(57),8-(57)]
   282  12.7761746187  12.7761746187  12.7761746187    6[6-(6,6),6-(6,7),7-(6,27)]
   283  12.9596458964  12.9596458964  12.9596458964    6[6-(6,6),6-(6,7),7-(6,27)]
   284  13.5327106308  13.5327106308  13.5327106308    6[6-(1,6),6-(6,7),6-(8,8)]
   285  14.2167643974  14.2167643974  14.2167643974    6[6-(6,6),8-(57),8-(57)]
   286  7.88587575558  7.88587575558  7.88587575558    6[1-(0),6-(1,6),6-(6,6)]
   287  13.0717670896  13.0717670896  13.0717670896    6[1-(0),6-(1,6),6-(1,7)]
   288  18.2859720726  18.2859720726  18.2859720726    6[1-(0),6-(1,6),7-(6,27)]
   289  1.31148014242  1.31148014242  1.31148014242    6[1-(0),6-(1,6),7-(6,27)]
   290  11.6980047501  11.6980047501  11.6980047501    6[1-(0),6-(1,6),6-(1,7)]
   291  11.7840777153  11.7840777153  11.7840777153    6[1-(0),6-(1,6),6-(6,6)]
   292  1.41793873267  1.41793873267  1.41793873267    6[6-(1,6),6-(6,7),6-(8,8)]
   293  2.22204183391  2.22204183391  2.22204183391    6[6-(6,6),6-(6,7),7-(6,27)]
   294  1.59801258103  1.59801258103  1.59801258103    6[6-(6,6),8-(57),8-(57)]
   295  3.19489323665  3.19489323665  3.19489323665    6[6-(6,6),6-(6,7),7-(6,27)]
   296   2.9332760489   2.9332760489   2.9332760489    6[6-(1,6),6-(6,7),6-(8,8)]
   297  1.65124070934  1.65124070934  1.65124070934    6[6-(6,6),8-(0),8-(0)]
   298  3.91518781199  3.91518781199  3.91518781199    6[1-(0),6-(1,6),6-(6,6)]
   299  5.10548740185  5.10548740185  5.10548740185    6[1-(0),6-(1,6),6-(1,7)]
   300  5.27536885096  5.27536885096  5.27536885096    6[1-(0),6-(1,6),7-(6,27)]
   301  8.70695620514  8.70695620514  8.70695620514    6[6-(6,6),8-(57),8-(57)]
   302  7.99798601111  7.99798601111  7.99798601111    6[6-(1,6),6-(6,7),6-(8,8)]
   303  7.99345528424  7.99345528424  7.99345528424    6[1-(0),6-(1,6),6-(6,6)]
   304  7.44077561098  7.44077561098  7.44077561098    6[1-(0),6-(1,6),6-(1,7)]
   305  18.2021710964  18.2021710964  18.2021710964    6[1-(0),6-(1,6),7-(6)]
   306  7.41359577036  7.41359577036  7.41359577036    6[6-(6,6),6-(6,7),7-(6)]
   307  7.46229559952  7.46229559952  7.46229559952    6[6-(6,6),6-(6,7),7-(6)]
   308  6.93792980262  6.93792980262  6.93792980262    6[6-(1,6),6-(6,7),6-(8,8)]
   309  17.4105268614  17.4105268614  17.4105268614    6[6-(6,6),8-(57),8-(57)]
   310   7.2165352188   7.2165352188   7.2165352188    6[1-(0),6-(1,6),6-(6,6)]
   311  7.92097543054  7.92097543054  7.92097543054    6[1-(0),6-(1,6),6-(1,7)]
   312  8.22902605446  8.22902605446  8.22902605446    6[1-(0),6-(1,6),7-(6)]
   313  8.16107073845  8.16107073845  8.16107073845    6[1-(0),6-(1,6),7-(6,27)]
   314   7.9900566372   7.9900566372   7.9900566372    6[1-(0),6-(1,6),6-(1,7)]
   315  18.1149640436  18.1149640436  18.1149640436    6[1-(0),6-(1,6),6-(6,6)]
   316  17.1353173335  17.1353173335  17.1353173335    6[6-(1,6),6-(6,7),6-(8,8)]
   317  15.8453540491  15.8453540491  15.8453540491    6[6-(6,6),8-(0),8-(0)]
   318  17.4093925872  17.4093925872  17.4093925872    6[6-(6,6),6-(6,7),7-(6,27)]
   319  16.4489991361  16.4489991361  16.4489991361    6[6-(6,6),6-(6,7),7-(6,27)]
   320  15.6494259442  15.6494259442  15.6494259442    6[6-(1,6),6-(6,7),6-(8,8)]
   321  15.8464875488  15.8464875488  15.8464875488    6[6-(6,6),8-(57),8-(57)]
   322  14.7139483378  14.7139483378  14.7139483378    6[1-(0),6-(1,6),6-(6,6)]
   323  14.6686471248  14.6686471248  14.6686471248    6[1-(0),6-(1,6),6-(1,7)]
   324  15.5656187592  15.5656187592  15.5656187592    6[1-(0),6-(1,6),7-(6,27)]
   325  15.8589452236  15.8589452236  15.8589452236    6[1-(0),6-(1,6),7-(6,27)]
   326   15.409327304   15.409327304   15.409327304    6[1-(0),6-(1,6),6-(1,7)]
   327  15.0027453501  15.0027453501  15.0027453501    6[1-(0),6-(1,6),6-(6,6)]
   328  15.0763599102  15.0763599102  15.0763599102    6[6-(1,6),6-(6,7),6-(8,8)]
   329  14.4251493203  14.4251493203  14.4251493203    6[6-(6,6),8-(57),8-(57)]
   330  15.6075207451  15.6075207451  15.6075207451    6[6-(6,6),6-(6,7),7-(6,27)]
   331  15.7909916322  15.7909916322  15.7909916322    6[6-(6,6),6-(6,7),7-(6,27)]
   332  16.3640567114  16.3640567114  16.3640567114    6[6-(1,6),6-(6,7),6-(8,8)]
   333  17.0481112922  17.0481112922  17.0481112922    6[6-(6,6),8-(57),8-(57)]
   334  16.3799117005  16.3799117005  16.3799117005    6[1-(0),6-(1,6),6-(6,6)]
   335  10.2404216744  10.2404216744  10.2404216744    6[1-(0),6-(1,6),6-(1,7)]
   336  9.79193601774  9.79193601774  9.79193601774    6[1-(0),6-(1,6),7-(6,27)]
   337  9.80551601127  9.80551601127  9.80551601127    6[1-(0),6-(1,6),7-(6,27)]
   338  8.86664068184  8.86664068184  8.86664068184    6[1-(0),6-(1,6),6-(1,7)]
   339  8.95271429783  8.95271429783  8.95271429783    6[1-(0),6-(1,6),6-(6,6)]
   340  9.91197590675  9.91197590675  9.91197590675    6[6-(1,6),6-(6,7),6-(8,8)]
   341  10.7160789345  10.7160789345  10.7160789345    6[6-(6,6),6-(6,7),7-(6,27)]
   342  10.0920503941  10.0920503941  10.0920503941    6[6-(6,6),8-(57),8-(57)]
   343  11.6889309431  11.6889309431  11.6889309431    6[6-(6,6),6-(6,7),7-(6,27)]
   344  11.4273145674  11.4273145674  11.4273145674    6[6-(1,6),6-(6,7),6-(8,8)]
   345  10.1452796189  10.1452796189  10.1452796189    6[6-(6,6),8-(0),8-(0)]
   346  12.4092268015  12.4092268015  12.4092268015    6[1-(0),6-(1,6),6-(6,6)]
   347  13.5995260593  13.5995260593  13.5995260593    6[1-(0),6-(1,6),6-(1,7)]
   348  13.7694067027  13.7694067027  13.7694067027    6[1-(0),6-(1,6),7-(6,27)]
   349  11.5383059789  11.5383059789  11.5383059789    6[6-(6,6),8-(57),8-(57)]
   350  10.8293364688  10.8293364688  10.8293364688    6[6-(1,6),6-(6,7),6-(8,8)]
   351  10.8248064705  10.8248064705  10.8248064705    6[1-(0),6-(1,6),6-(6,6)]
   352   10.272127452   10.272127452   10.272127452    6[1-(0),6-(1,6),6-(1,7)]
   353  9.70812284632  9.70812284632  9.70812284632    6[1-(0),6-(1,6),7-(6)]
   354  10.2449461797  10.2449461797  10.2449461797    6[6-(6,6),6-(6,7),7-(6)]
   355  10.2936452783  10.2936452783  10.2936452783    6[6-(6,6),6-(6,7),7-(6)]
   356  9.76927878218  9.76927878218  9.76927878218    6[6-(1,6),6-(6,7),6-(8,8)]
   357  8.91647572374  8.91647572374  8.91647572374    6[6-(6,6),8-(57),8-(57)]
   358   10.047883498   10.047883498   10.047883498    6[1-(0),6-(1,6),6-(6,6)]
   359  10.7523237699  10.7523237699  10.7523237699    6[1-(0),6-(1,6),6-(1,7)]
   360  11.0603751446  11.0603751446  11.0603751446    6[1-(0),6-(1,6),7-(6)]
   361  19.4864666416  19.4864666416  19.4864666416    6[1-(0),6-(1,6),7-(6,27)]
   362  19.3154536628  19.3154536628  19.3154536628    6[1-(0),6-(1,6),6-(1,7)]
   363  18.1149614564  18.1149614564  18.1149614564    6[1-(0),6-(1,6),6-(6,6)]
   364  17.1353139665  17.1353139665  17.1353139665    6[6-(1,6),6-(6,7),6-(8,8)]
   365  15.8453511309  15.8453511309  15.8453511309    6[6-(6,6),8-(0),8-(0)]
   366  17.4093880728  17.4093880728  17.4093880728    6[6-(6,6),6-(6,7),7-(6,27)]
   367  16.4489936839  16.4489936839  16.4489936839    6[6-(6,6),6-(6,7),7-(6,27)]
   368   9.9867300958   9.9867300958   9.9867300958    6[6-(1,6),6-(6,7),6-(8,8)]
   369  10.1837924112  10.1837924112  10.1837924112    6[6-(6,6),8-(57),8-(57)]
   370  9.05125162221  9.05125162221  9.05125162221    6[1-(0),6-(1,6),6-(6,6)]
   371  9.00594963518  9.00594963518  9.00594963518    6[1-(0),6-(1,6),6-(1,7)]
   372  15.5656116608  15.5656116608  15.5656116608    6[1-(0),6-(1,6),7-(6,27)]
   373  10.1962506164  10.1962506164  10.1962506164    6[1-(0),6-(1,6),7-(6,27)]
   374  9.74663177604  9.74663177604  9.74663177604    6[1-(0),6-(1,6),6-(1,7)]
   375  9.34005000994  9.34005000994  9.34005000994    6[1-(0),6-(1,6),6-(6,6)]
   376  9.41366564984  9.41366564984  9.41366564984    6[6-(1,6),6-(6,7),6-(8,8)]
   377  8.76245523966  8.76245523966  8.76245523966    6[6-(6,6),8-(57),8-(57)]
   378   9.9448273349   9.9448273349   9.9448273349    6[6-(6,6),6-(6,7),7-(6,27)]
   379  10.1282994078  10.1282994078  10.1282994078    6[6-(6,6),6-(6,7),7-(6,27)]
   380  10.7013648086  10.7013648086  10.7013648086    6[6-(1,6),6-(6,7),6-(8,8)]
   381  11.3854185478  11.3854185478  11.3854185478    6[6-(6,6),8-(57),8-(57)]
   382  16.3799112395  16.3799112395  16.3799112395    6[1-(0),6-(1,6),6-(6,6)]
   383  15.9031122856  15.9031122856  15.9031122856    6[1-(0),6-(1,6),6-(1,7)]
   384  9.79193596226  9.79193596226  9.79193596226    6[1-(0),6-(1,6),7-(6,27)]
   385  9.80551752873  9.80551752873  9.80551752873    6[1-(0),6-(1,6),7-(6,27)]
   386  8.86664153816  8.86664153816  8.86664153816    6[1-(0),6-(1,6),6-(1,7)]
   387  8.95271400217  8.95271400217  8.95271400217    6[1-(0),6-(1,6),6-(6,6)]
   388  9.91197515325  9.91197515325  9.91197515325    6[6-(1,6),6-(6,7),6-(8,8)]
   389  10.7160789255  10.7160789255  10.7160789255    6[6-(6,6),6-(6,7),7-(6,27)]
   390  10.0920483859  10.0920483859  10.0920483859    6[6-(6,6),8-(57),8-(57)]
   391  11.6889306369  11.6889306369  11.6889306369    6[6-(6,6),6-(6,7),7-(6,27)]
   392  11.4273135326  11.4273135326  11.4273135326    6[6-(1,6),6-(6,7),6-(8,8)]
   393  10.1452779211  10.1452779211  10.1452779211    6[6-(6,6),8-(0),8-(0)]
   394  12.4092256585  12.4092256585  12.4092256585    6[1-(0),6-(1,6),6-(6,6)]
   395  13.5995254807  13.5995254807  13.5995254807    6[1-(0),6-(1,6),6-(1,7)]
   396  13.7694068373  13.7694068373  13.7694068373    6[1-(0),6-(1,6),7-(6,27)]
   397  5.87560966106  5.87560966106  5.87560966106    6[6-(6,6),8-(57),8-(57)]
   398  5.16663909125  5.16663909125  5.16663909125    6[6-(1,6),6-(6,7),6-(8,8)]
   399  5.16210876945  5.16210876945  5.16210876945    6[1-(0),6-(1,6),6-(6,6)]
   400   15.934828748   15.934828748   15.934828748    6[1-(0),6-(1,6),6-(1,7)]
   401  15.3708235137  15.3708235137  15.3708235137    6[1-(0),6-(1,6),7-(6)]
   402  15.9076481003  15.9076481003  15.9076481003    6[6-(6,6),6-(6,7),7-(6)]
   403  15.9563474417  15.9563474417  15.9563474417    6[6-(6,6),6-(6,7),7-(6)]
   404  15.4319818978  15.4319818978  15.4319818978    6[6-(1,6),6-(6,7),6-(8,8)]
   405  14.5791797163  14.5791797163  14.5791797163    6[6-(6,6),8-(57),8-(57)]
   406   15.710586862   15.710586862   15.710586862    6[1-(0),6-(1,6),6-(6,6)]
   407   5.0896263501   5.0896263501   5.0896263501    6[1-(0),6-(1,6),6-(1,7)]
   408   5.3976767354   5.3976767354   5.3976767354    6[1-(0),6-(1,6),7-(6)]
   409  11.6583533523  11.6583533523  11.6583533523    6[1-(0),6-(1,6),7-(6,27)]
   410  11.8293669662  11.8293669662  11.8293669662    6[1-(0),6-(1,6),6-(1,7)]
   411  13.0298595972  13.0298595972  13.0298595972    6[1-(0),6-(1,6),6-(6,6)]
   412  14.0095068536  14.0095068536  14.0095068536    6[6-(1,6),6-(6,7),6-(8,8)]
   413  15.2994701679  15.2994701679  15.2994701679    6[6-(6,6),8-(0),8-(0)]
   414  13.7354320892  13.7354320892  13.7354320892    6[6-(6,6),6-(6,7),7-(6,27)]
   415  14.6958261272  14.6958261272  14.6958261272    6[6-(6,6),6-(6,7),7-(6,27)]
   416  15.4953998514  15.4953998514  15.4953998514    6[6-(1,6),6-(6,7),6-(8,8)]
   417  15.2983384076  15.2983384076  15.2983384076    6[6-(6,6),8-(57),8-(57)]
   418  16.4308779081  16.4308779081  16.4308779081    6[1-(0),6-(1,6),6-(6,6)]
   419  16.4761790729  16.4761790729  16.4761790729    6[1-(0),6-(1,6),6-(1,7)]
   420  15.5792069667  15.5792069667  15.5792069667    6[1-(0),6-(1,6),7-(6,27)]
   421  15.2858840236  15.2858840236  15.2858840236    6[1-(0),6-(1,6),7-(6,27)]
   422  15.7355020882  15.7355020882  15.7355020882    6[1-(0),6-(1,6),6-(1,7)]
   423  16.1420834007  16.1420834007  16.1420834007    6[1-(0),6-(1,6),6-(6,6)]
   424  16.0684680675  16.0684680675  16.0684680675    6[6-(1,6),6-(6,7),6-(8,8)]
   425   16.719678008   16.719678008   16.719678008    6[6-(6,6),8-(57),8-(57)]
   426  15.5373071387  15.5373071387  15.5373071387    6[6-(6,6),6-(6,7),7-(6,27)]
   427  15.3538354564  15.3538354564  15.3538354564    6[6-(6,6),6-(6,7),7-(6,27)]
   428  14.7807697108  14.7807697108  14.7807697108    6[6-(1,6),6-(6,7),6-(8,8)]
   429  14.0967151574  14.0967151574  14.0967151574    6[6-(6,6),8-(57),8-(57)]
   430  14.7649140156  14.7649140156  14.7649140156    6[1-(0),6-(1,6),6-(6,6)]
   431  15.2417137296  15.2417137296  15.2417137296    6[1-(0),6-(1,6),6-(1,7)]
   432  15.6902000926  15.6902000926  15.6902000926    6[1-(0),6-(1,6),7-(6,27)]
   433  10.0139078024  10.0139078024  10.0139078024    6[1-(0),6-(1,6),7-(6,27)]
   434  10.9527837301  10.9527837301  10.9527837301    6[1-(0),6-(1,6),6-(1,7)]
   435  10.8667106153  10.8667106153  10.8667106153    6[1-(0),6-(1,6),6-(6,6)]
   436  9.90744887267  9.90744887267  9.90744887267    6[6-(1,6),6-(6,7),6-(8,8)]
   437  9.10334517391  9.10334517391  9.10334517391    6[6-(6,6),6-(6,7),7-(6,27)]
   438  9.72737500103  9.72737500103  9.72737500103    6[6-(6,6),8-(57),8-(57)]
   439  8.13049285665  8.13049285665  8.13049285665    6[6-(6,6),6-(6,7),7-(6,27)]
   440   8.3921091489   8.3921091489   8.3921091489    6[6-(1,6),6-(6,7),6-(8,8)]
   441  9.67414436934  9.67414436934  9.67414436934    6[6-(6,6),8-(0),8-(0)]
   442  7.41019655199  7.41019655199  7.41019655199    6[1-(0),6-(1,6),6-(6,6)]
   443  17.5452970619  17.5452970619  17.5452970619    6[1-(0),6-(1,6),6-(1,7)]
   444   17.375416511   17.375416511   17.375416511    6[1-(0),6-(1,6),7-(6,27)]
   445  8.28112116514  8.28112116514  8.28112116514    6[6-(6,6),8-(57),8-(57)]
   446  8.99009105111  8.99009105111  8.99009105111    6[6-(1,6),6-(6,7),6-(8,8)]
   447  8.99462064424  8.99462064424  8.99462064424    6[1-(0),6-(1,6),6-(6,6)]
   448  9.54730001098  9.54730001098  9.54730001098    6[1-(0),6-(1,6),6-(1,7)]
   449  10.1113053364  10.1113053364  10.1113053364    6[1-(0),6-(1,6),7-(6)]
   450  9.57448209036  9.57448209036  9.57448209036    6[6-(6,6),6-(6,7),7-(6)]
   451  9.52578347952  9.52578347952  9.52578347952    6[6-(6,6),6-(6,7),7-(6)]
   452  10.0501497226  10.0501497226  10.0501497226    6[6-(1,6),6-(6,7),6-(8,8)]
   453  10.9029520214  10.9029520214  10.9029520214    6[6-(6,6),8-(57),8-(57)]
   454   9.7715454588   9.7715454588   9.7715454588    6[1-(0),6-(1,6),6-(6,6)]
   455  9.06710591054  9.06710591054  9.06710591054    6[1-(0),6-(1,6),6-(1,7)]
   456  8.75905477446  8.75905477446  8.75905477446    6[1-(0),6-(1,6),7-(6)]
   457  11.6583510677  11.6583510677  11.6583510677    6[1-(0),6-(1,6),7-(6,27)]
   458  11.8293645338  11.8293645338  11.8293645338    6[1-(0),6-(1,6),6-(1,7)]
   459  13.0298567028  13.0298567028  13.0298567028    6[1-(0),6-(1,6),6-(6,6)]
   460  14.0095036464  14.0095036464  14.0095036464    6[6-(1,6),6-(6,7),6-(8,8)]
   461  15.2994664521  15.2994664521  15.2994664521    6[6-(6,6),8-(0),8-(0)]
   462  13.7354290508  13.7354290508  13.7354290508    6[6-(6,6),6-(6,7),7-(6,27)]
   463  14.6958228528  14.6958228528  14.6958228528    6[6-(6,6),6-(6,7),7-(6,27)]
   464  9.83270530861  9.83270530861  9.83270530861    6[6-(1,6),6-(6,7),6-(8,8)]
   465  9.63564283238  9.63564283238  9.63564283238    6[6-(6,6),8-(57),8-(57)]
   466  10.7681833319  10.7681833319  10.7681833319    6[1-(0),6-(1,6),6-(6,6)]
   467  10.8134853671  10.8134853671  10.8134853671    6[1-(0),6-(1,6),6-(1,7)]
   468  15.5792044133  15.5792044133  15.5792044133    6[1-(0),6-(1,6),7-(6,27)]
   469  9.62318133636  9.62318133636  9.62318133636    6[1-(0),6-(1,6),7-(6,27)]
   470  10.0728000318  10.0728000318  10.0728000318    6[1-(0),6-(1,6),6-(1,7)]
   471  10.4793824393  10.4793824393  10.4793824393    6[1-(0),6-(1,6),6-(6,6)]
   472  10.4057675725  10.4057675725  10.4057675725    6[6-(1,6),6-(6,7),6-(8,8)]
   473   11.056978632   11.056978632   11.056978632    6[6-(6,6),8-(57),8-(57)]
   474   9.8746059813   9.8746059813   9.8746059813    6[6-(6,6),6-(6,7),7-(6,27)]
   475  9.69113470364  9.69113470364  9.69113470364    6[6-(6,6),6-(6,7),7-(6,27)]
   476   9.1180699692   9.1180699692   9.1180699692    6[6-(1,6),6-(6,7),6-(8,8)]
   477  8.43401620264  8.43401620264  8.43401620264    6[6-(6,6),8-(57),8-(57)]
   478  14.7649048444  14.7649048444  14.7649048444    6[1-(0),6-(1,6),6-(6,6)]
   479  9.57901351039  9.57901351039  9.57901351039    6[1-(0),6-(1,6),6-(1,7)]
   480  4.36480852737  4.36480852737  4.36480852737    6[1-(0),6-(1,6),7-(6,27)]
   481  21.3393004576  21.3393004576  21.3393004576    6[1-(0),6-(1,6),7-(6,27)]
   482  10.9527758499  10.9527758499  10.9527758499    6[1-(0),6-(1,6),6-(1,7)]
   483  10.8667028847  10.8667028847  10.8667028847    6[1-(0),6-(1,6),6-(6,6)]
   484  21.2328418673  21.2328418673  21.2328418673    6[6-(1,6),6-(6,7),6-(8,8)]
   485  20.4287387661  20.4287387661  20.4287387661    6[6-(6,6),6-(6,7),7-(6,27)]
   486   21.052768019   21.052768019   21.052768019    6[6-(6,6),8-(57),8-(57)]
   487  19.4558873633  19.4558873633  19.4558873633    6[6-(6,6),6-(6,7),7-(6,27)]
   488  19.7175045511  19.7175045511  19.7175045511    6[6-(1,6),6-(6,7),6-(8,8)]
   489  20.9995398907  20.9995398907  20.9995398907    6[6-(6,6),8-(0),8-(0)]
   490   18.735592788   18.735592788   18.735592788    6[1-(0),6-(1,6),6-(6,6)]
   491  17.5452931981  17.5452931981  17.5452931981    6[1-(0),6-(1,6),6-(1,7)]
   492   17.375411749   17.375411749   17.375411749    6[1-(0),6-(1,6),7-(6,27)]
   493  13.9438243949  13.9438243949  13.9438243949    6[6-(6,6),8-(57),8-(57)]
   494  14.6527945889  14.6527945889  14.6527945889    6[6-(1,6),6-(6,7),6-(8,8)]
   495  14.6573253158  14.6573253158  14.6573253158    6[1-(0),6-(1,6),6-(6,6)]
   496   15.210004989   15.210004989   15.210004989    6[1-(0),6-(1,6),6-(1,7)]
   497  4.44860950356  4.44860950356  4.44860950356    6[1-(0),6-(1,6),7-(6)]
   498  15.2371848296  15.2371848296  15.2371848296    6[6-(6,6),6-(6,7),7-(6)]
   499  15.1884850005  15.1884850005  15.1884850005    6[6-(6,6),6-(6,7),7-(6)]
   500  15.7128507974  15.7128507974  15.7128507974    6[6-(1,6),6-(6,7),6-(8,8)]
   501  5.24025373864  5.24025373864  5.24025373864    6[6-(6,6),8-(57),8-(57)]
   502  15.4342453812  15.4342453812  15.4342453812    6[1-(0),6-(1,6),6-(6,6)]
   503  14.7298051695  14.7298051695  14.7298051695    6[1-(0),6-(1,6),6-(1,7)]
   504  14.4217545455  14.4217545455  14.4217545455    6[1-(0),6-(1,6),7-(6)]
   505  14.4897098616  14.4897098616  14.4897098616    6[1-(0),6-(1,6),7-(6,27)]
   506  14.6607239628  14.6607239628  14.6607239628    6[1-(0),6-(1,6),6-(1,7)]
   507  4.53581655641  4.53581655641  4.53581655641    6[1-(0),6-(1,6),6-(6,6)]
   508  5.51546326647  5.51546326647  5.51546326647    6[6-(1,6),6-(6,7),6-(8,8)]
   509  6.80542655093  6.80542655093  6.80542655093    6[6-(6,6),8-(0),8-(0)]
   510  5.24138801281  5.24138801281  5.24138801281    6[6-(6,6),6-(6,7),7-(6,27)]
   511  6.20178146391  6.20178146391  6.20178146391    6[6-(6,6),6-(6,7),7-(6,27)]
   512   7.0013546558   7.0013546558   7.0013546558    6[6-(1,6),6-(6,7),6-(8,8)]
   513  6.80429305121  6.80429305121  6.80429305121    6[6-(6,6),8-(57),8-(57)]
   514  7.93683226221  7.93683226221  7.93683226221    6[1-(0),6-(1,6),6-(6,6)]
   515  7.98213347518  7.98213347518  7.98213347518    6[1-(0),6-(1,6),6-(1,7)]
   516  7.08516184077  7.08516184077  7.08516184077    6[1-(0),6-(1,6),7-(6,27)]
   517  6.79183537641  6.79183537641  6.79183537641    6[1-(0),6-(1,6),7-(6,27)]
   518  7.24145329604  7.24145329604  7.24145329604    6[1-(0),6-(1,6),6-(1,7)]
   519  7.64803524994  7.64803524994  7.64803524994    6[1-(0),6-(1,6),6-(6,6)]
   520  7.57442068984  7.57442068984  7.57442068984    6[6-(1,6),6-(6,7),6-(8,8)]
   521  8.22563127966  8.22563127966  8.22563127966    6[6-(6,6),8-(57),8-(57)]
   522   7.0432598549   7.0432598549   7.0432598549    6[6-(6,6),6-(6,7),7-(6,27)]
   523  6.85978896776  6.85978896776  6.85978896776    6[6-(6,6),6-(6,7),7-(6,27)]
   524  6.28672388859  6.28672388859  6.28672388859    6[6-(1,6),6-(6,7),6-(8,8)]
   525   5.6026693078   5.6026693078   5.6026693078    6[6-(6,6),8-(57),8-(57)]
   526  6.27086889953  6.27086889953  6.27086889953    6[1-(0),6-(1,6),6-(6,6)]
   527  12.4103589256  12.4103589256  12.4103589256    6[1-(0),6-(1,6),6-(1,7)]
   528  12.8588445823  12.8588445823  12.8588445823    6[1-(0),6-(1,6),7-(6,27)]
   529  12.8452645887  12.8452645887  12.8452645887    6[1-(0),6-(1,6),7-(6,27)]
   530  13.7841399182  13.7841399182  13.7841399182    6[1-(0),6-(1,6),6-(1,7)]
   531  13.6980663022  13.6980663022  13.6980663022    6[1-(0),6-(1,6),6-(6,6)]
   532  12.7388046933  12.7388046933  12.7388046933    6[6-(1,6),6-(6,7),6-(8,8)]
   533  11.9347016655  11.9347016655  11.9347016655    6[6-(6,6),6-(6,7),7-(6,27)]
   534  12.5587302059  12.5587302059  12.5587302059    6[6-(6,6),8-(57),8-(57)]
   535  10.9618496569  10.9618496569  10.9618496569    6[6-(6,6),6-(6,7),7-(6,27)]
   536  11.2234660326  11.2234660326  11.2234660326    6[6-(1,6),6-(6,7),6-(8,8)]
   537  12.5055009811  12.5055009811  12.5055009811    6[6-(6,6),8-(0),8-(0)]
   538  10.2415537985  10.2415537985  10.2415537985    6[1-(0),6-(1,6),6-(6,6)]
   539  9.05125454075  9.05125454075  9.05125454075    6[1-(0),6-(1,6),6-(1,7)]
   540  8.88137389732  8.88137389732  8.88137389732    6[1-(0),6-(1,6),7-(6,27)]
   541  11.1124746211  11.1124746211  11.1124746211    6[6-(6,6),8-(57),8-(57)]
   542  11.8214441312  11.8214441312  11.8214441312    6[6-(1,6),6-(6,7),6-(8,8)]
   543  11.8259741295  11.8259741295  11.8259741295    6[1-(0),6-(1,6),6-(6,6)]
   544   12.378653148   12.378653148   12.378653148    6[1-(0),6-(1,6),6-(1,7)]
   545  12.9426577537  12.9426577537  12.9426577537    6[1-(0),6-(1,6),7-(6)]
   546  12.4058344203  12.4058344203  12.4058344203    6[6-(6,6),6-(6,7),7-(6)]
   547  12.3571353217  12.3571353217  12.3571353217    6[6-(6,6),6-(6,7),7-(6)]
   548  12.8815018178  12.8815018178  12.8815018178    6[6-(1,6),6-(6,7),6-(8,8)]
   549  13.7343048763  13.7343048763  13.7343048763    6[6-(6,6),8-(57),8-(57)]
   550   12.602897102   12.602897102   12.602897102    6[1-(0),6-(1,6),6-(6,6)]
   551  11.8984568301  11.8984568301  11.8984568301    6[1-(0),6-(1,6),6-(1,7)]
   552  11.5904054554  11.5904054554  11.5904054554    6[1-(0),6-(1,6),7-(6)]
   553  3.16431395845  3.16431395845  3.16431395845    6[1-(0),6-(1,6),7-(6,27)]
   554   3.3353269372   3.3353269372   3.3353269372    6[1-(0),6-(1,6),6-(1,7)]
   555  4.53581914359  4.53581914359  4.53581914359    6[1-(0),6-(1,6),6-(6,6)]
   556  5.51546663353  5.51546663353  5.51546663353    6[6-(1,6),6-(6,7),6-(8,8)]
   557  6.80542946907  6.80542946907  6.80542946907    6[6-(6,6),8-(0),8-(0)]
   558  5.24139252719  5.24139252719  5.24139252719    6[6-(6,6),6-(6,7),7-(6,27)]
   559  6.20178691609  6.20178691609  6.20178691609    6[6-(6,6),6-(6,7),7-(6,27)]
   560  12.6640505042  12.6640505042  12.6640505042    6[6-(1,6),6-(6,7),6-(8,8)]
   561  12.4669881888  12.4669881888  12.4669881888    6[6-(6,6),8-(57),8-(57)]
   562  13.5995289778  13.5995289778  13.5995289778    6[1-(0),6-(1,6),6-(6,6)]
   563  13.6448309648  13.6448309648  13.6448309648    6[1-(0),6-(1,6),6-(1,7)]
   564  7.08516893923  7.08516893923  7.08516893923    6[1-(0),6-(1,6),7-(6,27)]
   565  12.4545299836  12.4545299836  12.4545299836    6[1-(0),6-(1,6),7-(6,27)]
   566   12.904148824   12.904148824   12.904148824    6[1-(0),6-(1,6),6-(1,7)]
   567  13.3107305901  13.3107305901  13.3107305901    6[1-(0),6-(1,6),6-(6,6)]
   568  13.2371149502  13.2371149502  13.2371149502    6[6-(1,6),6-(6,7),6-(8,8)]
   569  13.8883253603  13.8883253603  13.8883253603    6[6-(6,6),8-(57),8-(57)]
   570  12.7059532651  12.7059532651  12.7059532651    6[6-(6,6),6-(6,7),7-(6,27)]
   571  12.5224811922  12.5224811922  12.5224811922    6[6-(6,6),6-(6,7),7-(6,27)]
   572  11.9494157914  11.9494157914  11.9494157914    6[6-(1,6),6-(6,7),6-(8,8)]
   573  11.2653620522  11.2653620522  11.2653620522    6[6-(6,6),8-(57),8-(57)]
   574  6.27086936047  6.27086936047  6.27086936047    6[1-(0),6-(1,6),6-(6,6)]
   575  6.74766831441  6.74766831441  6.74766831441    6[1-(0),6-(1,6),6-(1,7)]
   576  12.8588446377  12.8588446377  12.8588446377    6[1-(0),6-(1,6),7-(6,27)]
   577  12.8452630713  12.8452630713  12.8452630713    6[1-(0),6-(1,6),7-(6,27)]
   578  13.7841390618  13.7841390618  13.7841390618    6[1-(0),6-(1,6),6-(1,7)]
   579  13.6980665978  13.6980665978  13.6980665978    6[1-(0),6-(1,6),6-(6,6)]
   580  12.7388054467  12.7388054467  12.7388054467    6[6-(1,6),6-(6,7),6-(8,8)]
   581  11.9347016745  11.9347016745  11.9347016745    6[6-(6,6),6-(6,7),7-(6,27)]
   582  12.5587322141  12.5587322141  12.5587322141    6[6-(6,6),8-(57),8-(57)]
   583  10.9618499631  10.9618499631  10.9618499631    6[6-(6,6),6-(6,7),7-(6,27)]
   584  11.2234670674  11.2234670674  11.2234670674    6[6-(1,6),6-(6,7),6-(8,8)]
   585  12.5055026789  12.5055026789  12.5055026789    6[6-(6,6),8-(0),8-(0)]
   586  10.2415549415  10.2415549415  10.2415549415    6[1-(0),6-(1,6),6-(6,6)]
   587  9.05125511925  9.05125511925  9.05125511925    6[1-(0),6-(1,6),6-(1,7)]
   588  8.88137376268  8.88137376268  8.88137376268    6[1-(0),6-(1,6),7-(6,27)]
   589  16.7751709389  16.7751709389  16.7751709389    6[6-(6,6),8-(57)]
   590  17.4841415088  17.4841415088  17.4841415088    6[6-(1,6),6-(6,7),6-(8)]
   591  17.4886718306  17.4886718306  17.4886718306    6[1-(0),6-(1,6),6-(6,6)]
   592  6.71595185204  6.71595185204  6.71595185204    6[1-(0),6-(1,6),6-(1,7)]
   593  7.27995708632  7.27995708632  7.27995708632    6[1-(0),6-(1,6),7-(6)]
   594   6.7431324997   6.7431324997   6.7431324997    6[6-(6,6),6-(6,7),7-(6)]
   595  6.69443315826  6.69443315826  6.69443315826    6[6-(6,6),6-(6,7),7-(6)]
   596  7.21879870218  7.21879870218  7.21879870218    6[6-(1,6),6-(6,7),6-(8,8)]
   597  8.07160088374  8.07160088374  8.07160088374    6[6-(6,6),8-(57),8-(57)]
   598  6.94019373802  6.94019373802  6.94019373802    6[1-(0),6-(1,6),6-(6,6)]
   599  17.5611542499  17.5611542499  17.5611542499    6[1-(0),6-(1,6),6-(1,7)]
   600  17.2531038646  17.2531038646  17.2531038646    6[1-(0),6-(1,6),7-(6)]
   601  10.0637443047  10.0637443047  10.0637443047    7[6-(1,6),6-(6,6),27-(7,7,7,7,7)]
   602  7.96175010801  7.96175010801  7.96175010801    7[6-(1,6),6-(6,6),27-(7,7,7,7,7)]
   603  7.44757221829  7.44757221829  7.44757221829    7[6-(1,6),6-(6,6),27-(7,7,7,7,7)]
   604  6.91074861137  6.91074861137  6.91074861137    7[6-(1,6),6-(6,6),27-(7,7,7,7,7)]
   605  15.6788761321  15.6788761321  15.6788761321    7[6-(1,6),6-(6,6),27-(7,7,7,7,7)]
   606  13.5497003969  13.5497003969  13.5497003969    7[6-(1,6),6-(6,6),27-(7,7,7,7,7)]
   607  13.6912667998  13.6912667998  13.6912667998    7[6-(1,6),6-(6,6)]
   608   12.481715159   12.481715159   12.481715159    7[6-(1,6),6-(6,6)]
   609  10.0637468752  10.0637468752  10.0637468752    7[6-(1,6),6-(6,6),27-(7,7,7,7,7)]
   610  7.96175259199  7.96175259199  7.96175259199    7[6-(1,6),6-(6,6),27-(7,7,7,7,7)]
   611  13.1102744617  13.1102744617  13.1102744617    7[6-(1,6),6-(6,6),27-(7,7,7,7,7)]
   612  18.2361404486  18.2361404486  18.2361404486    7[6-(1,6),6-(6,6),27-(7,7,7,7,7)]
   613  4.35348168789  4.35348168789  4.35348168789    7[6-(1,6),6-(6,6),27-(7,7,7,7,7)]
   614  2.22430702313  2.22430702313  2.22430702313    7[6-(1,6),6-(6,6),27-(7,7,7,7,7)]
   615   8.0285659202   8.0285659202   8.0285659202    7[6-(1,6),6-(6,6)]
   616  6.81901212098  6.81901212098  6.81901212098    7[6-(1,6),6-(6,6)]
   617  7.23238832722  7.23238832722  7.23238832722    7[6-(1,6),6-(6,6),27-(7,7,7,7,7)]
   618  16.4557947732  16.4557947732  16.4557947732    7[6-(1,6),6-(6,6),27-(7,7,7,7,7)]
   619  15.9416201285  15.9416201285  15.9416201285    7[6-(1,6),6-(6,6),27-(7,7,7,7,7)]
   620  9.74210480017  9.74210480017  9.74210480017    7[6-(1,6),6-(6,6),27-(7,7,7,7,7)]
   621  12.8475190705  12.8475190705  12.8475190705    7[6-(1,6),6-(6,6),27-(7,7,7,7,7)]
   622   10.718343453   10.718343453   10.718343453    7[6-(1,6),6-(6,6),27-(7,7,7,7,7)]
   623  10.8599156855  10.8599156855  10.8599156855    7[6-(1,6),6-(6,6)]
   624  9.65036317712  9.65036317712  9.65036317712    7[6-(1,6),6-(6,6)]
   625  18.5577834528  18.5577834528  18.5577834528    7[6-(1,6),6-(6,6),27-(7,7,7,7,7)]
   626  16.4557885268  16.4557885268  16.4557885268    7[6-(1,6),6-(6,6),27-(7,7,7,7,7)]
   627  10.2789265515  10.2789265515  10.2789265515    7[6-(1,6),6-(6,6),27-(7,7,7,7,7)]
   628  9.74210365983  9.74210365983  9.74210365983    7[6-(1,6),6-(6,6),27-(7,7,7,7,7)]
   629  12.8475193495  12.8475193495  12.8475193495    7[6-(1,6),6-(6,6),27-(7,7,7,7,7)]
   630   10.718344567   10.718344567   10.718344567    7[6-(1,6),6-(6,6),27-(7,7,7,7,7)]
   631  16.5226170345  16.5226170345  16.5226170345    7[6-(1,6),6-(6,6)]
   632  15.3130641029  15.3130641029  15.3130641029    7[6-(1,6),6-(6,6)]
   633  12.5870362952  12.5870362952  12.5870362952    7[6-(1,6),6-(6,6),27-(7,7,7,7,7)]
   634   14.689030492   14.689030492   14.689030492    7[6-(1,6),6-(6,6),27-(7,7,7,7,7)]
   635  15.2032083817  15.2032083817  15.2032083817    7[6-(1,6),6-(6,6),27-(7,7,7,7,7)]
   636  15.7400319886  15.7400319886  15.7400319886    7[6-(1,6),6-(6,6),27-(7,7,7,7,7)]
   637  6.97190446789  6.97190446789  6.97190446789    7[6-(1,6),6-(6,6),27-(7,7,7,7,7)]
   638  9.10108020313  9.10108020313  9.10108020313    7[6-(1,6),6-(6,6),27-(7,7,7,7,7)]
   639   8.9595138002   8.9595138002   8.9595138002    7[6-(1,6),6-(6,6)]
   640   10.169065441   10.169065441   10.169065441    7[6-(1,6),6-(6,6)]
   641  12.5870337248  12.5870337248  12.5870337248    7[6-(1,6),6-(6,6),27-(7,7,7,7,7)]
   642   14.689028008   14.689028008   14.689028008    7[6-(1,6),6-(6,6),27-(7,7,7,7,7)]
   643  9.54050613829  9.54050613829  9.54050613829    7[6-(1,6),6-(6,6),27-(7,7,7,7,7)]
   644  4.41464015137  4.41464015137  4.41464015137    7[6-(1,6),6-(6,6),27-(7,7,7,7,7)]
   645  18.2972989121  18.2972989121  18.2972989121    7[6-(1,6),6-(6,6),27-(7,7,7,7,7)]
   646  20.4264735769  20.4264735769  20.4264735769    7[6-(1,6),6-(6,6),27-(7,7,7,7,7)]
   647  14.6222146798  14.6222146798  14.6222146798    7[6-(1,6),6-(6,6)]
   648   15.831768479   15.831768479   15.831768479    7[6-(1,6),6-(6,6)]
   649  15.4183922728  15.4183922728  15.4183922728    7[6-(1,6),6-(6,6),27-(7,7,7,7,7)]
   650  6.19498582679  6.19498582679  6.19498582679    7[6-(1,6),6-(6,6),27-(7,7,7,7,7)]
   651  6.70916047148  6.70916047148  6.70916047148    7[6-(1,6),6-(6,6),27-(7,7,7,7,7)]
   652  12.9086757998  12.9086757998  12.9086757998    7[6-(1,6),6-(6,6),27-(7,7,7,7,7)]
   653  9.80326152949  9.80326152949  9.80326152949    7[6-(1,6),6-(6,6),27-(7,7,7,7,7)]
   654   11.932437147   11.932437147   11.932437147    7[6-(1,6),6-(6,6),27-(7,7,7,7,7)]
   655  11.7908649145  11.7908649145  11.7908649145    7[6-(1,6),6-(6,6)]
   656  13.0004174229  13.0004174229  13.0004174229    7[6-(1,6),6-(6,6)]
   657  4.09299714722  4.09299714722  4.09299714722    7[6-(1,6),6-(6,6),27-(7,7,7,7,7)]
   658  6.19499207321  6.19499207321  6.19499207321    7[6-(1,6),6-(6,6),27-(7,7,7,7,7)]
   659  12.3718540485  12.3718540485  12.3718540485    7[6-(1,6),6-(6,6),27-(7,7,7,7,7)]
   660  12.9086769402  12.9086769402  12.9086769402    7[6-(1,6),6-(6,6),27-(7,7,7,7,7)]
   661  9.80326125051  9.80326125051  9.80326125051    7[6-(1,6),6-(6,6),27-(7,7,7,7,7)]
   662   11.932436033   11.932436033   11.932436033    7[6-(1,6),6-(6,6),27-(7,7,7,7,7)]
   663  6.12816356546  6.12816356546  6.12816356546    7[6-(1,6),6-(6,6)]
   664  7.33771649712  7.33771649712  7.33771649712    7[6-(1,6),6-(6,6)]
   665  7.45776881202  7.45776881202  7.45776881202    8[6-(6,8)]
   666  6.26293968082  6.26293968082  6.26293968082    8[6-(6,8)]
   667  8.53481386488  8.53481386488  8.53481386488    8[6-(6,8),57-(8,8,8,8,8)]
   668  6.37959001441  6.37959001441  6.37959001441    8[6-(6,8),57-(8,8,8,8,8)]
   669  5.96394659572  5.96394659572  5.96394659572    8[6-(6,8),57-(8,8,8,8,8)]
   670  16.6947628684  16.6947628684  16.6947628684    8[6-(6,8),57-(8,8,8,8,8)]
   671  9.55636315931  9.55636315931  9.55636315931    8[6-(6,8),57-(8,8,8,8,8)]
   672  8.14295391928  8.14295391928  8.14295391928    8[6-(6,8),57-(8,8,8,8,8)]
   673  13.0944205187  13.0944205187  13.0944205187    8[6-(6,8)]
   674  11.8950604498  11.8950604498  11.8950604498    8[6-(6,8)]
   675   11.051316889   11.051316889   11.051316889    8[6-(6,8),57-(8,8,8,8,8)]
   676  11.7104545641  11.7104545641  11.7104545641    8[6-(6,8),57-(8,8,8,8,8)]
   677  11.9448909125  11.9448909125  11.9448909125    8[6-(6,8),57-(8,8,8,8,8)]
   678  14.0774639732  14.0774639732  14.0774639732    8[6-(6,8),57-(8,8,8,8,8)]
   679  15.4467047161  15.4467047161  15.4467047161    8[6-(6,8),57-(8,8,8,8,8)]
   680  13.8520887978  13.8520887978  13.8520887978    8[6-(6,8),57-(8,8,8,8,8)]
   681  7.45777328798  7.45777328798  7.45777328798    8[6-(6,8)]
   682  6.26294301918  6.26294301918  6.26294301918    8[6-(6,8)]
   683  14.1975096151  14.1975096151  14.1975096151    8[6-(6,8),57-(8,8,8,8,8)]
   684  12.0422862256  12.0422862256  12.0422862256    8[6-(6,8),57-(8,8,8,8,8)]
   685  11.6266452843  11.6266452843  11.6266452843    8[6-(6,8),57-(8,8,8,8,8)]
   686  11.0320620116  11.0320620116  11.0320620116    8[6-(6,8),57-(8,8,8,8,8)]
   687  15.2190624807  15.2190624807  15.2190624807    8[6-(6,8),57-(8,8,8,8,8)]
   688  13.8056518807  13.8056518807  13.8056518807    8[6-(6,8),57-(8,8,8,8,8)]
   689   1.7690247413   1.7690247413   1.7690247413    8[6-(6,8)]
   690  11.8950650902  11.8950650902  11.8950650902    8[6-(6,8)]
   691   16.714014351   16.714014351   16.714014351    8[6-(6,8),57-(8,8,8,8,8)]
   692  17.3731532359  17.3731532359  17.3731532359    8[6-(6,8),57-(8,8,8,8,8)]
   693  17.6075884475  17.6075884475  17.6075884475    8[6-(6,8),57-(8,8,8,8,8)]
   694  2.75207072676  2.75207072676  2.75207072676    8[6-(6,8),57-(8,8,8,8,8)]
   695  9.78400200394  9.78400200394  9.78400200394    8[6-(6,8),57-(8,8,8,8,8)]
   696  8.18938528217  8.18938528217  8.18938528217    8[6-(6,8),57-(8,8,8,8,8)]
   697    15.95181245    15.95181245    15.95181245    8[6-(6,8)]
   698  14.7569833068  14.7569833068  14.7569833068    8[6-(6,8)]
   699  17.0288591379  17.0288591379  17.0288591379    8[6-(6,8),57-(8,8,8,8,8)]
   700  14.8736356005  14.8736356005  14.8736356005    8[6-(6,8),57-(8,8,8,8,8)]
   701  14.4579933951  14.4579933951  14.4579933951    8[6-(6,8),57-(8,8,8,8,8)]
   702  13.8634090303  13.8634090303  13.8634090303    8[6-(6,8),57-(8,8,8,8,8)]
   703  18.0504094452  18.0504094452  18.0504094452    8[6-(6,8),57-(8,8,8,8,8)]
   704  16.6369993228  16.6369993228  16.6369993228    8[6-(6,8),57-(8,8,8,8,8)]
   705  10.2630642874  10.2630642874  10.2630642874    8[6-(6,8)]
   706  9.06370365937  9.06370365937  9.06370365937    8[6-(6,8)]
   707  8.21996377972  8.21996377972  8.21996377972    8[6-(6,8),57-(8,8,8,8,8)]
   708  8.87910142669  8.87910142669  8.87910142669    8[6-(6,8),57-(8,8,8,8,8)]
   709  9.11353613096  9.11353613096  9.11353613096    8[6-(6,8),57-(8,8,8,8,8)]
   710  11.2461088282  11.2461088282  11.2461088282    8[6-(6,8),57-(8,8,8,8,8)]
   711  12.6153515381  12.6153515381  12.6153515381    8[6-(6,8),57-(8,8,8,8,8)]
   712  11.0207347353  11.0207347353  11.0207347353    8[6-(6,8),57-(8,8,8,8,8)]
   713    15.95181025    15.95181025    15.95181025    8[6-(6,8)]
   714  14.7569799932  14.7569799932  14.7569799932    8[6-(6,8)]
   715  11.3661643421  11.3661643421  11.3661643421    8[6-(6,8),57-(8,8,8,8,8)]
   716  9.21094063948  9.21094063948  9.21094063948    8[6-(6,8),57-(8,8,8,8,8)]
   717  8.79529848489  8.79529848489  8.79529848489    8[6-(6,8),57-(8,8,8,8,8)]
   718  8.20071584974  8.20071584974  8.20071584974    8[6-(6,8),57-(8,8,8,8,8)]
   719  12.3877161948  12.3877161948  12.3877161948    8[6-(6,8),57-(8,8,8,8,8)]
   720  10.9743064772  10.9743064772  10.9743064772    8[6-(6,8),57-(8,8,8,8,8)]
   721  10.2630615726  10.2630615726  10.2630615726    8[6-(6,8)]
   722  9.06370248063  9.06370248063  9.06370248063    8[6-(6,8)]
   723  13.8826674603  13.8826674603  13.8826674603    8[6-(6,8),57-(8,8,8,8,8)]
   724  14.5418063733  14.5418063733  14.5418063733    8[6-(6,8),57-(8,8,8,8,8)]
   725   14.776243229   14.776243229   14.776243229    8[6-(6,8),57-(8,8,8,8,8)]
   726  11.2461064718  11.2461064718  11.2461064718    8[6-(6,8),57-(8,8,8,8,8)]
   727  6.95265518185  6.95265518185  6.95265518185    8[6-(6,8),57-(8,8,8,8,8)]
   728  5.35803934472  5.35803934472  5.35803934472    8[6-(6,8),57-(8,8,8,8,8)]
   729   15.193011788   15.193011788   15.193011788    8[6-(6,8)]
   730  16.3878409192  16.3878409192  16.3878409192    8[6-(6,8)]
   731  14.1159667351  14.1159667351  14.1159667351    8[6-(6,8),57-(8,8,8,8,8)]
   732  16.2711905856  16.2711905856  16.2711905856    8[6-(6,8),57-(8,8,8,8,8)]
   733  16.6868340043  16.6868340043  16.6868340043    8[6-(6,8),57-(8,8,8,8,8)]
   734  5.95601773165  5.95601773165  5.95601773165    8[6-(6,8),57-(8,8,8,8,8)]
   735  13.0944174407  13.0944174407  13.0944174407    8[6-(6,8),57-(8,8,8,8,8)]
   736  14.5078266807  14.5078266807  14.5078266807    8[6-(6,8),57-(8,8,8,8,8)]
   737   9.5563600813   9.5563600813   9.5563600813    8[6-(6,8)]
   738  10.7557201502  10.7557201502  10.7557201502    8[6-(6,8)]
   739   11.599463711   11.599463711   11.599463711    8[6-(6,8),57-(8,8,8,8,8)]
   740  10.9403260359  10.9403260359  10.9403260359    8[6-(6,8),57-(8,8,8,8,8)]
   741  10.7058896875  10.7058896875  10.7058896875    8[6-(6,8),57-(8,8,8,8,8)]
   742  8.57331662676  8.57331662676  8.57331662676    8[6-(6,8),57-(8,8,8,8,8)]
   743  7.20407588394  7.20407588394  7.20407588394    8[6-(6,8),57-(8,8,8,8,8)]
   744  8.79869180217  8.79869180217  8.79869180217    8[6-(6,8),57-(8,8,8,8,8)]
   745   15.193007312   15.193007312   15.193007312    8[6-(6,8)]
   746  16.3878375808  16.3878375808  16.3878375808    8[6-(6,8)]
   747  8.45327098488  8.45327098488  8.45327098488    8[6-(6,8),57-(8,8,8,8,8)]
   748  10.6084943744  10.6084943744  10.6084943744    8[6-(6,8),57-(8,8,8,8,8)]
   749  11.0241353157  11.0241353157  11.0241353157    8[6-(6,8),57-(8,8,8,8,8)]
   750  11.6187185884  11.6187185884  11.6187185884    8[6-(6,8),57-(8,8,8,8,8)]
   751  7.43171811931  7.43171811931  7.43171811931    8[6-(6,8),57-(8,8,8,8,8)]
   752  8.84512871928  8.84512871928  8.84512871928    8[6-(6,8),57-(8,8,8,8,8)]
   753  20.8817558587  20.8817558587  20.8817558587    8[6-(6,8)]
   754  10.7557155098  10.7557155098  10.7557155098    8[6-(6,8)]
   755  5.93676624895  5.93676624895  5.93676624895    8[6-(6,8),57-(8,8,8,8,8)]
   756  5.27762736406  5.27762736406  5.27762736406    8[6-(6,8),57-(8,8,8,8,8)]
   757  5.04319215248  5.04319215248  5.04319215248    8[6-(6,8),57-(8,8,8,8,8)]
   758  19.8987098732  19.8987098732  19.8987098732    8[6-(6,8),57-(8,8,8,8,8)]
   759  12.8667785961  12.8667785961  12.8667785961    8[6-(6,8),57-(8,8,8,8,8)]
   760  14.4613953178  14.4613953178  14.4613953178    8[6-(6,8),57-(8,8,8,8,8)]
   761  6.69896815002  6.69896815002  6.69896815002    8[6-(6,8)]
   762  7.89379729324  7.89379729324  7.89379729324    8[6-(6,8)]
   763  5.62192146212  5.62192146212  5.62192146212    8[6-(6,8),57-(8,8,8,8,8)]
   764  7.77714499948  7.77714499948  7.77714499948    8[6-(6,8),57-(8,8,8,8,8)]
   765  8.19278720489  8.19278720489  8.19278720489    8[6-(6,8),57-(8,8,8,8,8)]
   766  8.78737156974  8.78737156974  8.78737156974    8[6-(6,8),57-(8,8,8,8,8)]
   767  4.60037115482  4.60037115482  4.60037115482    8[6-(6,8),57-(8,8,8,8,8)]
   768  6.01378127717  6.01378127717  6.01378127717    8[6-(6,8),57-(8,8,8,8,8)]
   769  12.3877163126  12.3877163126  12.3877163126    8[6-(6,8)]
   770  13.5870769406  13.5870769406  13.5870769406    8[6-(6,8)]
   771  14.4308168203  14.4308168203  14.4308168203    8[6-(6,8),57-(8,8,8,8,8)]
   772  13.7716791733  13.7716791733  13.7716791733    8[6-(6,8),57-(8,8,8,8,8)]
   773   13.537244469   13.537244469   13.537244469    8[6-(6,8),57-(8,8,8,8,8)]
   774  11.4046717718  11.4046717718  11.4046717718    8[6-(6,8),57-(8,8,8,8,8)]
   775  10.0354290619  10.0354290619  10.0354290619    8[6-(6,8),57-(8,8,8,8,8)]
   776  11.6300458647  11.6300458647  11.6300458647    8[6-(6,8),57-(8,8,8,8,8)]
   777  6.69897034998  6.69897034998  6.69897034998    8[6-(6,8)]
   778  7.89380060676  7.89380060676  7.89380060676    8[6-(6,8)]
   779  11.2846162579  11.2846162579  11.2846162579    8[6-(6,8),57-(8,8,8,8,8)]
   780  13.4398399605  13.4398399605  13.4398399605    8[6-(6,8),57-(8,8,8,8)]
   781  13.8554821151  13.8554821151  13.8554821151    8[6-(6,8),57-(8,8,8,8)]
   782  14.4500647503  14.4500647503  14.4500647503    8[6-(6,8),57-(8,8,8,8)]
   783  10.2630644052  10.2630644052  10.2630644052    8[6-(6,8),57-(8,8,8,8,8)]
   784  11.6764741228  11.6764741228  11.6764741228    8[6-(6,8),57-(8,8,8,8,8)]
   785  12.3877190274  12.3877190274  12.3877190274    8[6-(6,8)]
   786  13.5870781194  13.5870781194  13.5870781194    8[6-(6,8)]
   787  8.76811313972  8.76811313972  8.76811313972    8[6-(6,8),57-(8,8,8,8,8)]
   788  8.10897422669  8.10897422669  8.10897422669    8[6-(6,8),57-(8,8,8,8,8)]
   789  7.87453737096  7.87453737096  7.87453737096    8[6-(6,8),57-(8,8,8,8,8)]
   790  11.4046741282  11.4046741282  11.4046741282    8[6-(6,8),57-(8,8,8,8)]
   791  15.6981254181  15.6981254181  15.6981254181    8[6-(6),57-(8,8,8,8)]
