# Supplementary material for: A collection of forcefield precursors for metal–organic frameworks
Source: RSC Adv. 2019 Nov 13;9(63):36492–507. doi: 10.1039/c9ra07327b (PMC9075174; doi:10.1039/c9ra07327b)
Supplement: RA-009-C9RA07327B-s3213 [file RA-009-C9RA07327B-s3213.txt]

MIFSAX_clean

11.2367    0.00000000    0.00000000
5.61847487    32.48591928    0.00000000
5.61836147    2.295e-05    32.48593889

     1  15.5946402555  15.5946402555  15.5946402555    59[8-(6),8-(6),8-(6),8-(6)]
     2  10.0061802353  10.0061802353  10.0061802353    59[8-(6),8-(6),8-(6),8-(6),8-(6)]
     3  9.97623677251  9.97623677251  9.97623677251    59[8-(6),8-(6),8-(6),8-(6)]
     4  15.6244760367  15.6244760367  15.6244760367    59[8-(6),8-(6),8-(6),8-(6),8-(6)]
     5  18.4038008755  18.4038008755  18.4038008755    59[8-(6),8-(6),8-(6),8-(6)]
     6   12.815396486   12.815396486   12.815396486    59[8-(6),8-(6),8-(6),8-(6),8-(6)]
     7  12.7854261525  12.7854261525  12.7854261525    59[8-(6),8-(6),8-(6),8-(6)]
     8  7.19690978604  7.19690978604  7.19690978604    59[8-(6),8-(6),8-(6),8-(6),8-(6)]
     9  6.87889608451  6.87889608451  6.87889608451    59[8-(6),8-(6),8-(6),8-(6)]
    10  12.4673561047  12.4673561047  12.4673561047    59[8-(6),8-(6),8-(6),8-(6),8-(6)]
    11  12.4972995675  12.4972995675  12.4972995675    59[8-(6),8-(6),8-(6),8-(6)]
    12  6.84906030329  6.84906030329  6.84906030329    59[8-(6),8-(6),8-(6),8-(6),8-(6)]
    13   4.0697354645   4.0697354645   4.0697354645    59[8-(6),8-(6),8-(6),8-(6)]
    14  9.65813985404  9.65813985404  9.65813985404    59[8-(6),8-(6),8-(6),8-(6),8-(6)]
    15   9.6881101875   9.6881101875   9.6881101875    59[8-(6),8-(6),8-(6),8-(6)]
    16   15.276626554   15.276626554   15.276626554    59[8-(6),8-(6),8-(6),8-(6),8-(6)]
    17  18.3002094429  18.3002094429  18.3002094429    27[7-(6,6),7-(6,6),7-(6,6),7-(6,6),7-(6,6),7-(6,6)]
    18  7.06347430711  7.06347430711  7.06347430711    27[7-(6,6),7-(6,6),7-(6,6),7-(6,6),7-(6,6),7-(6,6)]
    19  9.87257342269  9.87257342269  9.87257342269    27[7-(6,6),7-(6,6),7-(6,6),7-(6,6),7-(6,6),7-(6,6)]
    20  9.87262398731  9.87262398731  9.87262398731    27[7-(6,6),7-(6,6),7-(6,6),7-(6,6),7-(6,6),7-(6,6)]
    21  4.17332689711  4.17332689711  4.17332689711    27[7-(6,6),7-(6,6),7-(6,6),7-(6,6),7-(6,6),7-(6,6)]
    22  15.4100620329  15.4100620329  15.4100620329    27[7-(6,6),7-(6,6),7-(6,6),7-(6,6),7-(6,6),7-(6,6)]
    23  12.6009629173  12.6009629173  12.6009629173    27[7-(6,6),7-(6,6),7-(6,6),7-(6,6),7-(6,6),7-(6,6)]
    24  12.6009123527  12.6009123527  12.6009123527    27[7-(6,6),7-(6,6),7-(6,6),7-(6,6),7-(6,6),7-(6,6)]
    25  11.2108583305  11.2108583305  11.2108583305    1[6-(6,6)]
    26  10.9074727392  10.9074727392  10.9074727392    1[6-(6,6)]
    27  6.98138733987  6.98138733987  6.98138733987    1[6-(6,7)]
    28  6.06446561564  6.06446561564  6.06446561564    1[6-(6,7)]
    29  5.74422161033  5.74422161033  5.74422161033    1[6-(6,6)]
    30  3.74521033629  3.74521033629  3.74521033629    1[6-(6,6)]
    31  11.7188611301  11.7188611301  11.7188611301    1[6-(6,6)]
    32  12.4054161962  12.4054161962  12.4054161962    1[6-(6,6)]
    33  13.1695124649  13.1695124649  13.1695124649    1[6-(6,7)]
    34  17.8687318668  17.8687318668  17.8687318668    1[6-(6,7)]
    35  12.9559297861  12.9559297861  12.9559297861    1[6-(6,6)]
    36  8.19492899248  8.19492899248  8.19492899248    1[6-(6,6)]
    37  9.42423824504  9.42423824504  9.42423824504    1[6-(6,6)]
    38  11.4221244787  11.4221244787  11.4221244787    1[6-(6,6)]
    39  11.7120268139  11.7120268139  11.7120268139    1[6-(6,7)]
    40  12.6032120708  12.6032120708  12.6032120708    1[6-(6,7)]
    41  11.0188323605  11.0188323605  11.0188323605    1[6-(6,6)]
    42   11.215472913   11.215472913   11.215472913    1[6-(6,6)]
    43    8.282694604    8.282694604    8.282694604    1[6-(6,6)]
    44  7.46353595924  7.46353595924  7.46353595924    1[6-(6,6)]
    45   17.665328312   17.665328312   17.665328312    1[6-(6,7)]
    46  8.43885892541  8.43885892541  8.43885892541    1[6-(6,7)]
    47  8.20064334545  8.20064334545  8.20064334545    1[6-(6,6)]
    48   6.9286562971   6.9286562971   6.9286562971    1[6-(6,6)]
    49  11.2109210195  11.2109210195  11.2109210195    1[6-(6,6)]
    50  10.9075248108  10.9075248108  10.9075248108    1[6-(6,6)]
    51  12.5997657201  12.5997657201  12.5997657201    1[6-(6,7)]
    52  6.06449653436  6.06449653436  6.06449653436    1[6-(6,7)]
    53  5.74424863967  5.74424863967  5.74424863967    1[6-(6,6)]
    54  3.74524205371  3.74524205371  3.74524205371    1[6-(6,6)]
    55  6.10049076993  6.10049076993  6.10049076993    1[6-(6,6)]
    56  6.78706044377  6.78706044377  6.78706044377    1[6-(6,6)]
    57  7.55115537511  7.55115537511  7.55115537511    1[6-(6,7)]
    58  6.63197332324  6.63197332324  6.63197332324    1[6-(6,7)]
    59   7.3376300539   7.3376300539   7.3376300539    1[6-(6,6)]
    60  8.19498979752  8.19498979752  8.19498979752    1[6-(6,6)]
    61  9.42427050496  9.42427050496  9.42427050496    1[6-(6,6)]
    62  11.4221547913  11.4221547913  11.4221547913    1[6-(6,6)]
    63  11.7120661761  11.7120661761  11.7120661761    1[6-(6,7)]
    64  6.98479640917  6.98479640917  6.98479640917    1[6-(6,7)]
    65  5.40042671947  5.40042671947  5.40042671947    1[6-(6,6)]
    66  5.59707066697  5.59707066697  5.59707066697    1[6-(6,6)]
    67   13.900991576   13.900991576   13.900991576    1[6-(6,6)]
    68  13.0818393608  13.0818393608  13.0818393608    1[6-(6,6)]
    69   12.046946868   12.046946868   12.046946868    1[6-(6,7)]
    70  14.0572075146  14.0572075146  14.0572075146    1[6-(6,7)]
    71  13.8189870146  13.8189870146  13.8189870146    1[6-(6,6)]
    72  12.5469851829  12.5469851829  12.5469851829    1[6-(6,6)]
    73  8.40180397946  8.40180397946  8.40180397946    1[6-(6,6)]
    74  19.3351202662  19.3351202662  19.3351202662    1[6-(6,6)]
    75  4.17219416121  4.17219416121  4.17219416121    1[6-(6,7)]
    76  14.4920902402  14.4920902402  14.4920902402    1[6-(6,7)]
    77  14.1718358683  14.1718358683  14.1718358683    1[6-(6,6)]
    78   12.172822983   12.172822983   12.172822983    1[6-(6,6)]
    79  14.5280416559  14.5280416559  14.5280416559    1[6-(6,6)]
    80  15.2146082786  15.2146082786  15.2146082786    1[6-(6,6)]
    81  15.9787123644  15.9787123644  15.9787123644    1[6-(6,7)]
    82  9.44108796163  9.44108796163  9.44108796163    1[6-(6,7)]
    83  10.1467496185  10.1467496185  10.1467496185    1[6-(6,6)]
    84  16.6225764682  16.6225764682  16.6225764682    1[6-(6,6)]
    85  17.8518498663  17.8518498663  17.8518498663    1[6-(6,6)]
    86  8.61303069505  8.61303069505  8.61303069505    1[6-(6,6)]
    87  8.90292992399  8.90292992399  8.90292992399    1[6-(6,7)]
    88  15.4123388583  15.4123388583  15.4123388583    1[6-(6,7)]
    89   13.827968118   13.827968118   13.827968118    1[6-(6,6)]
    90  14.0246191148  14.0246191148  14.0246191148    1[6-(6,6)]
    91  11.0918375293  11.0918375293  11.0918375293    1[6-(6,6)]
    92  10.2726744627  10.2726744627  10.2726744627    1[6-(6,6)]
    93  9.23777476701  9.23777476701  9.23777476701    1[6-(6,7)]
    94   11.248038838   11.248038838   11.248038838    1[6-(6,7)]
    95  11.0098293853  11.0098293853  11.0098293853    1[6-(6,6)]
    96  9.73783631686  9.73783631686  9.73783631686    1[6-(6,6)]
    97  19.6384617105  19.6384617105  19.6384617105    1[6-(6,6)]
    98  19.3350636238  19.3350636238  19.3350636238    1[6-(6,6)]
    99  9.79060889879  9.79060889879  9.79060889879    1[6-(6,7)]
   100  14.4920582498  14.4920582498  14.4920582498    1[6-(6,7)]
   101  14.1718207217  14.1718207217  14.1718207217    1[6-(6,6)]
   102   12.172815747   12.172815747   12.172815747    1[6-(6,6)]
   103  8.90966024407  8.90966024407  8.90966024407    1[6-(6,6)]
   104  9.59621836135  9.59621836135  9.59621836135    1[6-(6,6)]
   105  10.3603054756  10.3603054756  10.3603054756    1[6-(6,7)]
   106  9.44113088837  9.44113088837  9.44113088837    1[6-(6,7)]
   107  15.7651602215  15.7651602215  15.7651602215    1[6-(6,6)]
   108  16.6225286618  16.6225286618  16.6225286618    1[6-(6,6)]
   109  17.8518452237  17.8518452237  17.8518452237    1[6-(6,6)]
   110   19.849734915   19.849734915   19.849734915    1[6-(6,6)]
   111   20.139649406   20.139649406   20.139649406    1[6-(6,7)]
   112  9.79401962174  9.79401962174  9.79401962174    1[6-(6,7)]
   113  8.20964096205  8.20964096205  8.20964096205    1[6-(6,6)]
   114  8.40627446518  8.40627446518  8.40627446518    1[6-(6,6)]
   115  5.47349865069  5.47349865069  5.47349865069    1[6-(6,6)]
   116  15.8910508573  15.8910508573  15.8910508573    1[6-(6,6)]
   117   14.856150413   14.856150413   14.856150413    1[6-(6,7)]
   118  5.62967760197  5.62967760197  5.62967760197    1[6-(6,7)]
   119  5.39145097468  5.39145097468  5.39145097468    1[6-(6,6)]
   120  15.3561551631  15.3561551631  15.3561551631    1[6-(6,6)]
   121  11.2626780095  11.2626780095  11.2626780095    1[6-(6,6)]
   122  11.5660636008  11.5660636008  11.5660636008    1[6-(6,6)]
   123  15.4921490001  15.4921490001  15.4921490001    1[6-(6,7)]
   124  16.4090707244  16.4090707244  16.4090707244    1[6-(6,7)]
   125  16.7293147297  16.7293147297  16.7293147297    1[6-(6,6)]
   126  18.7283260037  18.7283260037  18.7283260037    1[6-(6,6)]
   127  10.7546752099  10.7546752099  10.7546752099    1[6-(6,6)]
   128  10.0681201438  10.0681201438  10.0681201438    1[6-(6,6)]
   129  9.30402387511  9.30402387511  9.30402387511    1[6-(6,7)]
   130  4.60480447324  4.60480447324  4.60480447324    1[6-(6,7)]
   131   9.5176065539   9.5176065539   9.5176065539    1[6-(6,6)]
   132  14.2786073475  14.2786073475  14.2786073475    1[6-(6,6)]
   133   13.049298095   13.049298095   13.049298095    1[6-(6,6)]
   134  11.0514118613  11.0514118613  11.0514118613    1[6-(6,6)]
   135  10.7615095261  10.7615095261  10.7615095261    1[6-(6,7)]
   136  9.87032426917  9.87032426917  9.87032426917    1[6-(6,7)]
   137  11.4547039795  11.4547039795  11.4547039795    1[6-(6,6)]
   138   11.258063427   11.258063427   11.258063427    1[6-(6,6)]
   139   14.190841736   14.190841736   14.190841736    1[6-(6,6)]
   140  15.0100003808  15.0100003808  15.0100003808    1[6-(6,6)]
   141  4.80820802796  4.80820802796  4.80820802796    1[6-(6,7)]
   142  14.0346774146  14.0346774146  14.0346774146    1[6-(6,7)]
   143  14.2728929946  14.2728929946  14.2728929946    1[6-(6,6)]
   144  15.5448800429  15.5448800429  15.5448800429    1[6-(6,6)]
   145  11.2626153205  11.2626153205  11.2626153205    1[6-(6,6)]
   146  11.5660115292  11.5660115292  11.5660115292    1[6-(6,6)]
   147  9.87377061987  9.87377061987  9.87377061987    1[6-(6,7)]
   148  16.4090398056  16.4090398056  16.4090398056    1[6-(6,7)]
   149  16.7292877003  16.7292877003  16.7292877003    1[6-(6,6)]
   150  18.7282942863  18.7282942863  18.7282942863    1[6-(6,6)]
   151  16.3730455701  16.3730455701  16.3730455701    1[6-(6,6)]
   152  15.6864758962  15.6864758962  15.6864758962    1[6-(6,6)]
   153  14.9223809649  14.9223809649  14.9223809649    1[6-(6,7)]
   154  15.8415630168  15.8415630168  15.8415630168    1[6-(6,7)]
   155  15.1359062861  15.1359062861  15.1359062861    1[6-(6,6)]
   156  14.2785465425  14.2785465425  14.2785465425    1[6-(6,6)]
   157   13.049265835   13.049265835   13.049265835    1[6-(6,6)]
   158  11.0513815487  11.0513815487  11.0513815487    1[6-(6,6)]
   159  10.7614701639  10.7614701639  10.7614701639    1[6-(6,7)]
   160  15.4887399308  15.4887399308  15.4887399308    1[6-(6,7)]
   161  17.0731096205  17.0731096205  17.0731096205    1[6-(6,6)]
   162   16.876465673   16.876465673   16.876465673    1[6-(6,6)]
   163    8.572544764    8.572544764    8.572544764    1[6-(6,6)]
   164  9.39169697924  9.39169697924  9.39169697924    1[6-(6,6)]
   165   10.426589472   10.426589472   10.426589472    1[6-(6,7)]
   166  8.41632882541  8.41632882541  8.41632882541    1[6-(6,7)]
   167  8.65454932545  8.65454932545  8.65454932545    1[6-(6,6)]
   168   9.9265511571   9.9265511571   9.9265511571    1[6-(6,6)]
   169  14.0717323605  14.0717323605  14.0717323605    1[6-(6,6)]
   170  3.13841607377  3.13841607377  3.13841607377    1[6-(6,6)]
   171  18.3013421788  18.3013421788  18.3013421788    1[6-(6,7)]
   172   7.9814460998   7.9814460998   7.9814460998    1[6-(6,7)]
   173  8.30170047175  8.30170047175  8.30170047175    1[6-(6,6)]
   174   10.300713357   10.300713357   10.300713357    1[6-(6,6)]
   175  7.94549468407  7.94549468407  7.94549468407    1[6-(6,6)]
   176  7.25892806135  7.25892806135  7.25892806135    1[6-(6,6)]
   177  6.49482397565  6.49482397565  6.49482397565    1[6-(6,7)]
   178  13.0324483784  13.0324483784  13.0324483784    1[6-(6,7)]
   179  12.3267867215  12.3267867215  12.3267867215    1[6-(6,6)]
   180  5.85095987184  5.85095987184  5.85095987184    1[6-(6,6)]
   181  4.62168647373  4.62168647373  4.62168647373    1[6-(6,6)]
   182   13.860505645   13.860505645   13.860505645    1[6-(6,6)]
   183   13.570606416   13.570606416   13.570606416    1[6-(6,7)]
   184  7.06119748174  7.06119748174  7.06119748174    1[6-(6,7)]
   185  8.64556822205  8.64556822205  8.64556822205    1[6-(6,6)]
   186  8.44891722518  8.44891722518  8.44891722518    1[6-(6,6)]
   187  11.3816988107  11.3816988107  11.3816988107    1[6-(6,6)]
   188  12.2008618773  12.2008618773  12.2008618773    1[6-(6,6)]
   189   13.235761573   13.235761573   13.235761573    1[6-(6,7)]
   190   11.225497502   11.225497502   11.225497502    1[6-(6,7)]
   191  11.4637069547  11.4637069547  11.4637069547    1[6-(6,6)]
   192  12.7357000231  12.7357000231  12.7357000231    1[6-(6,6)]
   193  2.83507462946  2.83507462946  2.83507462946    1[6-(6,6)]
   194  3.13847271623  3.13847271623  3.13847271623    1[6-(6,6)]
   195  12.6829274412  12.6829274412  12.6829274412    1[6-(6,7)]
   196   7.9814780902   7.9814780902   7.9814780902    1[6-(6,7)]
   197  8.30171561825  8.30171561825  8.30171561825    1[6-(6,6)]
   198   10.300720593   10.300720593   10.300720593    1[6-(6,6)]
   199  13.5638760959  13.5638760959  13.5638760959    1[6-(6,6)]
   200  12.8773179786  12.8773179786  12.8773179786    1[6-(6,6)]
   201  12.1132308644  12.1132308644  12.1132308644    1[6-(6,7)]
   202  13.0324054516  13.0324054516  13.0324054516    1[6-(6,7)]
   203   6.7083761185   6.7083761185   6.7083761185    1[6-(6,6)]
   204  5.85100767816  5.85100767816  5.85100767816    1[6-(6,6)]
   205  4.62169111627  4.62169111627  4.62169111627    1[6-(6,6)]
   206  2.62380142505  2.62380142505  2.62380142505    1[6-(6,6)]
   207  2.33388693399  2.33388693399  2.33388693399    1[6-(6,7)]
   208  12.6795167183  12.6795167183  12.6795167183    1[6-(6,7)]
   209   14.263895378   14.263895378   14.263895378    1[6-(6,6)]
   210  14.0672618748  14.0672618748  14.0672618748    1[6-(6,6)]
   211  17.0000376893  17.0000376893  17.0000376893    1[6-(6,6)]
   212  6.58248548267  6.58248548267  6.58248548267    1[6-(6,6)]
   213  7.61738592701  7.61738592701  7.61738592701    1[6-(6,7)]
   214   16.843858738   16.843858738   16.843858738    1[6-(6,7)]
   215  17.0820853653  17.0820853653  17.0820853653    1[6-(6,6)]
   216  7.11738117686  7.11738117686  7.11738117686    1[6-(6,6)]
   217  1.56977063713  1.56977063713  1.56977063713    6[6-(6,6),8-(59),8-(59)]
   218  1.39111066304  1.39111066304  1.39111066304    6[6-(1,6),6-(6,7),6-(8,8)]
   219  11.7266258164  11.7266258164  11.7266258164    6[1-(0),6-(1,6),6-(6,6)]
   220  11.6019013644  11.6019013644  11.6019013644    6[1-(0),6-(1,6),6-(1,7)]
   221  1.33605615578  1.33605615578  1.33605615578    6[1-(0),6-(1,6),7-(6,27)]
   222  2.19341522681  2.19341522681  2.19341522681    6[6-(6,6),6-(6,7),7-(6,27)]
   223   3.1788763134   3.1788763134   3.1788763134    6[6-(6,6),6-(6,7),7-(6,27)]
   224  5.26328798074  5.26328798074  5.26328798074    6[1-(0),6-(1,6),7-(6,27)]
   225  5.08350192977  5.08350192977  5.08350192977    6[1-(0),6-(1,6),6-(1,7)]
   226  3.88117362196  3.88117362196  3.88117362196    6[1-(0),6-(1,6),6-(6,6)]
   227  2.89908351456  2.89908351456  2.89908351456    6[6-(1,6),6-(6,7),6-(8,8)]
   228  1.62708757388  1.62708757388  1.62708757388    6[6-(6,6),8-(0),8-(0)]
   229  11.4469426346  11.4469426346  11.4469426346    6[6-(6,6),8-(0),8-(59)]
   230  12.0919245462  12.0919245462  12.0919245462    6[6-(1,6),6-(6,7),6-(8,8)]
   231  12.0334889494  12.0334889494  12.0334889494    6[1-(0),6-(1,6),6-(6,6)]
   232  12.4391294985  12.4391294985  12.4391294985    6[1-(0),6-(1,6),6-(1,7)]
   233  12.9144423442  12.9144423442  12.9144423442    6[1-(0),6-(1,6),7-(6,27)]
   234  12.6683674899  12.6683674899  12.6683674899    6[6-(6,6),6-(6,7),7-(6,27)]
   235   12.874003838   12.874003838   12.874003838    6[6-(6,6),6-(6,7),7-(6,27)]
   236  18.1316709497  18.1316709497  18.1316709497    6[1-(0),6-(1,6),7-(6,27)]
   237  12.9750292854  12.9750292854  12.9750292854    6[1-(0),6-(1,6),6-(1,7)]
   238  7.83198047752  7.83198047752  7.83198047752    6[1-(0),6-(1,6),6-(6,6)]
   239  13.4066279679  13.4066279679  13.4066279679    6[6-(1,6),6-(6,7),6-(8,8)]
   240  14.1179112303  14.1179112303  14.1179112303    6[6-(6,6),8-(0),8-(59)]
   241  7.27015744832  7.27015744832  7.27015744832    6[6-(6,6),8-(0),8-(0)]
   242  8.56574933579  8.56574933579  8.56574933579    6[6-(1,6),6-(6,7),6-(8,8)]
   243  9.56132417601  9.56132417601  9.56132417601    6[1-(0),6-(1,6),6-(6,6)]
   244  10.7569096601  10.7569096601  10.7569096601    6[1-(0),6-(1,6),6-(1,7)]
   245  10.9243337334  10.9243337334  10.9243337334    6[1-(0),6-(1,6),7-(6,27)]
   246  8.85228249479  8.85228249479  8.85228249479    6[6-(6,6),6-(6,7),7-(6,27)]
   247  7.90614867435  7.90614867435  7.90614867435    6[6-(6,6),6-(6,7),7-(6,27)]
   248  12.6077064591  12.6077064591  12.6077064591    6[1-(0),6-(1,6),7-(6,27)]
   249  11.6919122509  11.6919122509  11.6919122509    6[1-(0),6-(1,6),6-(1,7)]
   250  11.7784339686  11.7784339686  11.7784339686    6[1-(0),6-(1,6),6-(6,6)]
   251   12.696475026   12.696475026   12.696475026    6[6-(1,6),6-(6,7),6-(8,8)]
   252  12.9043524904  12.9043524904  12.9043524904    6[6-(6,6),8-(59),8-(59)]
   253  7.91637179732  7.91637179732  7.91637179732    6[6-(1,6),6-(6,7),6-(8,8)]
   254  7.92086957635  7.92086957635  7.92086957635    6[1-(0),6-(1,6),6-(6,6)]
   255  7.41296896493  7.41296896493  7.41296896493    6[1-(0),6-(1,6),6-(1,7)]
   256  18.0698506695  18.0698506695  18.0698506695    6[1-(0),6-(1,6),7-(6)]
   257  7.32644014068  7.32644014068  7.32644014068    6[6-(6,6),6-(6,7),7-(6)]
   258  7.39722791794  7.39722791794  7.39722791794    6[6-(6,6),6-(6,7),7-(6)]
   259  8.12872931522  8.12872931522  8.12872931522    6[1-(0),6-(1,6),7-(6)]
   260  7.90062551739  7.90062551739  7.90062551739    6[1-(0),6-(1,6),6-(1,7)]
   261  7.20170722696  7.20170722696  7.20170722696    6[1-(0),6-(1,6),6-(6,6)]
   262  6.87472265325  6.87472265325  6.87472265325    6[6-(1,6),6-(6,7),6-(8,8)]
   263   17.264180388   17.264180388   17.264180388    6[6-(6,6),8-(0),8-(59)]
   264  8.66923279327  8.66923279327  8.66923279327    6[6-(6,6),8-(59),8-(59)]
   265  12.8065315129  12.8065315129  12.8065315129    6[6-(6,6),8-(59),8-(59)]
   266   12.627864427   12.627864427   12.627864427    6[6-(1,6),6-(6,7),6-(8,8)]
   267  11.7266825936  11.7266825936  11.7266825936    6[1-(0),6-(1,6),6-(6,6)]
   268  11.6019523056  11.6019523056  11.6019523056    6[1-(0),6-(1,6),6-(1,7)]
   269  12.5727992742  12.5727992742  12.5727992742    6[1-(0),6-(1,6),7-(6,27)]
   270  13.4301606232  13.4301606232  13.4301606232    6[6-(6,6),6-(6,7),7-(6,27)]
   271  14.4156167166  14.4156167166  14.4156167166    6[6-(6,6),6-(6,7),7-(6,27)]
   272  5.26332074926  5.26332074926  5.26332074926    6[1-(0),6-(1,6),7-(6,27)]
   273  5.08353240023  5.08353240023  5.08353240023    6[1-(0),6-(1,6),6-(1,7)]
   274   15.117906908   15.117906908   15.117906908    6[1-(0),6-(1,6),6-(6,6)]
   275  14.1358218554  14.1358218554  14.1358218554    6[6-(1,6),6-(6,7),6-(8,8)]
   276  12.8638289161  12.8638289161  12.8638289161    6[6-(6,6),8-(0),8-(0)]
   277  5.82855298542  5.82855298542  5.82855298542    6[6-(6,6),8-(0),8-(59)]
   278  6.47354423383  6.47354423383  6.47354423383    6[6-(1,6),6-(6,7),6-(8,8)]
   279  6.41511815058  6.41511815058  6.41511815058    6[1-(0),6-(1,6),6-(6,6)]
   280  6.82076734152  6.82076734152  6.82076734152    6[1-(0),6-(1,6),6-(1,7)]
   281  7.29607931584  7.29607931584  7.29607931584    6[1-(0),6-(1,6),7-(6,27)]
   282  7.04998671011  7.04998671011  7.04998671011    6[6-(6,6),6-(6,7),7-(6,27)]
   283  7.25561358198  7.25561358198  7.25561358198    6[6-(6,6),6-(6,7),7-(6,27)]
   284   6.8949118003   6.8949118003   6.8949118003    6[1-(0),6-(1,6),7-(6,27)]
   285   7.3567353346   7.3567353346   7.3567353346    6[1-(0),6-(1,6),6-(1,7)]
   286  7.83204749248  7.83204749248  7.83204749248    6[1-(0),6-(1,6),6-(6,6)]
   287  7.78822861208  7.78822861208  7.78822861208    6[6-(1,6),6-(6,7),6-(8,8)]
   288  8.49951156972  8.49951156972  8.49951156972    6[6-(6,6),8-(0),8-(59)]
   289  7.27020052168  7.27020052168  7.27020052168    6[6-(6,6),8-(0),8-(0)]
   290  8.56579165421  8.56579165421  8.56579165421    6[6-(1,6),6-(6,7),6-(8,8)]
   291  9.56136005399  9.56136005399  9.56136005399    6[1-(0),6-(1,6),6-(6,6)]
   292  10.7569443299  10.7569443299  10.7569443299    6[1-(0),6-(1,6),6-(1,7)]
   293  10.9243739166  10.9243739166  10.9243739166    6[1-(0),6-(1,6),7-(6,27)]
   294  8.85233019521  8.85233019521  8.85233019521    6[6-(6,6),6-(6,7),7-(6,27)]
   295  7.90620373565  7.90620373565  7.90620373565    6[6-(6,6),6-(6,7),7-(6,27)]
   296   6.9892913809   6.9892913809   6.9892913809    6[1-(0),6-(1,6),7-(6,27)]
   297  6.07350348914  6.07350348914  6.07350348914    6[1-(0),6-(1,6),6-(1,7)]
   298  6.16002695141  6.16002695141  6.16002695141    6[1-(0),6-(1,6),6-(6,6)]
   299  7.07806267396  7.07806267396  7.07806267396    6[6-(1,6),6-(6,7),6-(8,8)]
   300  7.28594310964  7.28594310964  7.28594310964    6[6-(6,6),8-(59),8-(59)]
   301  13.5346815427  13.5346815427  13.5346815427    6[6-(1,6),6-(6,7),6-(8,8)]
   302  13.5391731237  13.5391731237  13.5391731237    6[1-(0),6-(1,6),6-(6,6)]
   303  13.0312760551  13.0312760551  13.0312760551    6[1-(0),6-(1,6),6-(1,7)]
   304  12.4514669106  12.4514669106  12.4514669106    6[1-(0),6-(1,6),7-(6)]
   305  12.9447596993  12.9447596993  12.9447596993    6[6-(6,6),6-(6,7),7-(6)]
   306  13.0155543421  13.0155543421  13.0155543421    6[6-(6,6),6-(6,7),7-(6)]
   307  13.7470712848  13.7470712848  13.7470712848    6[1-(0),6-(1,6),7-(6)]
   308  13.5189650626  13.5189650626  13.5189650626    6[1-(0),6-(1,6),6-(1,7)]
   309   12.820037873   12.820037873   12.820037873    6[1-(0),6-(1,6),6-(6,6)]
   310  12.4930465067  12.4930465067  12.4930465067    6[6-(1,6),6-(6,7),6-(8,8)]
   311   11.645794412   11.645794412   11.645794412    6[6-(6,6),8-(0),8-(59)]
   312  14.2875383467  14.2875383467  14.2875383467    6[6-(6,6),8-(59),8-(59)]
   313  9.99740742882  9.99740742882  9.99740742882    6[6-(6,6),8-(59),8-(59)]
   314  9.81874850685  9.81874850685  9.81874850685    6[6-(1,6),6-(6,7),6-(8,8)]
   315  8.91756895727  8.91756895727  8.91756895727    6[1-(0),6-(1,6),6-(6,6)]
   316  8.79284601079  8.79284601079  8.79284601079    6[1-(0),6-(1,6),6-(1,7)]
   317  9.76369776635  9.76369776635  9.76369776635    6[1-(0),6-(1,6),7-(6,27)]
   318  10.6210498126  10.6210498126  10.6210498126    6[6-(6,6),6-(6,7),7-(6,27)]
   319  11.6065046654  11.6065046654  11.6065046654    6[6-(6,6),6-(6,7),7-(6,27)]
   320  13.6909119468  13.6909119468  13.6909119468    6[1-(0),6-(1,6),7-(6,27)]
   321  13.5111197776  13.5111197776  13.5111197776    6[1-(0),6-(1,6),6-(1,7)]
   322  12.3087905194  12.3087905194  12.3087905194    6[1-(0),6-(1,6),6-(6,6)]
   323  11.3267056413  11.3267056413  11.3267056413    6[6-(1,6),6-(6,7),6-(8,8)]
   324  10.0547086205  10.0547086205  10.0547086205    6[6-(6,6),8-(0),8-(0)]
   325  14.2561168196  14.2561168196  14.2561168196    6[6-(6,6),8-(0),8-(59)]
   326  14.9011059677  14.9011059677  14.9011059677    6[6-(1,6),6-(6,7),6-(8,8)]
   327  14.8426726256  14.8426726256  14.8426726256    6[1-(0),6-(1,6),6-(6,6)]
   328  15.2483199824  15.2483199824  15.2483199824    6[1-(0),6-(1,6),6-(1,7)]
   329  15.7236375197  15.7236375197  15.7236375197    6[1-(0),6-(1,6),7-(6,27)]
   330  15.4775536732  15.4775536732  15.4775536732    6[6-(6,6),6-(6,7),7-(6,27)]
   331  15.6831882621  15.6831882621  15.6831882621    6[6-(6,6),6-(6,7),7-(6,27)]
   332  9.70402330656  9.70402330656  9.70402330656    6[1-(0),6-(1,6),7-(6,27)]
   333  10.1658498919  10.1658498919  10.1658498919    6[1-(0),6-(1,6),6-(1,7)]
   334  16.2596322337  16.2596322337  16.2596322337    6[1-(0),6-(1,6),6-(6,6)]
   335  16.2158057415  16.2158057415  16.2158057415    6[6-(1,6),6-(6,7),6-(8,8)]
   336  16.9270837656  16.9270837656  16.9270837656    6[6-(6,6),8-(0),8-(59)]
   337  15.6977726071  15.6977726071  15.6977726071    6[6-(6,6),8-(0),8-(0)]
   338  16.9933611044  16.9933611044  16.9933611044    6[6-(1,6),6-(6,7),6-(8,8)]
   339  17.9889345439  17.9889345439  17.9889345439    6[1-(0),6-(1,6),6-(6,6)]
   340  7.94781682236  7.94781682236  7.94781682236    6[1-(0),6-(1,6),6-(1,7)]
   341  8.11523911774  8.11523911774  8.11523911774    6[1-(0),6-(1,6),7-(6,27)]
   342  17.2798925265  17.2798925265  17.2798925265    6[6-(6,6),6-(6,7),7-(6,27)]
   343  16.3337598196  16.3337598196  16.3337598196    6[6-(6,6),6-(6,7),7-(6,27)]
   344  15.4168371255  15.4168371255  15.4168371255    6[1-(0),6-(1,6),7-(6,27)]
   345  14.5010483794  14.5010483794  14.5010483794    6[1-(0),6-(1,6),6-(1,7)]
   346  14.5875762158  14.5875762158  14.5875762158    6[1-(0),6-(1,6),6-(6,6)]
   347  15.5056175078  15.5056175078  15.5056175078    6[6-(1,6),6-(6,7),6-(8,8)]
   348  15.7135020761  15.7135020761  15.7135020761    6[6-(6,6),8-(59),8-(59)]
   349  10.7255255218  10.7255255218  10.7255255218    6[6-(1,6),6-(6,7),6-(8,8)]
   350  10.7300156636  10.7300156636  10.7300156636    6[1-(0),6-(1,6),6-(6,6)]
   351  10.2221123921  10.2221123921  10.2221123921    6[1-(0),6-(1,6),6-(1,7)]
   352  9.64229899476  9.64229899476  9.64229899476    6[1-(0),6-(1,6),7-(6)]
   353  10.1355987241  10.1355987241  10.1355987241    6[6-(6,6),6-(6,7),7-(6)]
   354  10.2063944039  10.2063944039  10.2063944039    6[6-(6,6),6-(6,7),7-(6)]
   355   10.937906625   10.937906625   10.937906625    6[1-(0),6-(1,6),7-(6)]
   356  10.7098067885  10.7098067885  10.7098067885    6[1-(0),6-(1,6),6-(1,7)]
   357  10.0108848224  10.0108848224  10.0108848224    6[1-(0),6-(1,6),6-(6,6)]
   358  9.68389250517  9.68389250517  9.68389250517    6[6-(1,6),6-(6,7),6-(8,8)]
   359  8.83664638105  8.83664638105  8.83664638105    6[6-(6,6),8-(0),8-(59)]
   360  11.4783890217  11.4783890217  11.4783890217    6[6-(6,6),8-(59),8-(59)]
   361  9.99738106118  9.99738106118  9.99738106118    6[6-(6,6),8-(59),8-(59)]
   362  9.81871292315  9.81871292315  9.81871292315    6[6-(1,6),6-(6,7),6-(8,8)]
   363  8.91752579273  8.91752579273  8.91752579273    6[1-(0),6-(1,6),6-(6,6)]
   364  8.79279399921  8.79279399921  8.79279399921    6[1-(0),6-(1,6),6-(1,7)]
   365  9.76364400365  9.76364400365  9.76364400365    6[1-(0),6-(1,6),7-(6,27)]
   366  10.6210123774  10.6210123774  10.6210123774    6[6-(6,6),6-(6,7),7-(6,27)]
   367  11.6064747046  11.6064747046  11.6064747046    6[6-(6,6),6-(6,7),7-(6,27)]
   368  13.6908831232  13.6908831232  13.6908831232    6[1-(0),6-(1,6),7-(6,27)]
   369  13.5111008924  13.5111008924  13.5111008924    6[1-(0),6-(1,6),6-(1,7)]
   370  12.3087763506  12.3087763506  12.3087763506    6[1-(0),6-(1,6),6-(6,6)]
   371  11.3266860687  11.3266860687  11.3266860687    6[6-(1,6),6-(6,7),6-(8,8)]
   372  10.0546942095  10.0546942095  10.0546942095    6[6-(6,6),8-(0),8-(0)]
   373  8.63772880043  8.63772880043  8.63772880043    6[6-(6,6),8-(0),8-(59)]
   374  9.28271281227  9.28271281227  9.28271281227    6[6-(1,6),6-(6,7),6-(8,8)]
   375  9.22428447435  9.22428447435  9.22428447435    6[1-(0),6-(1,6),6-(6,6)]
   376   9.6299268576   9.6299268576   9.6299268576    6[1-(0),6-(1,6),6-(1,7)]
   377  10.1052341403  10.1052341403  10.1052341403    6[1-(0),6-(1,6),7-(6,27)]
   378  9.85915052682  9.85915052682  9.85915052682    6[6-(6,6),6-(6,7),7-(6,27)]
   379  10.0647791579  10.0647791579  10.0647791579    6[6-(6,6),6-(6,7),7-(6,27)]
   380  9.70407310344  9.70407310344  9.70407310344    6[1-(0),6-(1,6),7-(6,27)]
   381  15.7842647281  15.7842647281  15.7842647281    6[1-(0),6-(1,6),6-(1,7)]
   382  16.2595820763  16.2595820763  16.2595820763    6[1-(0),6-(1,6),6-(6,6)]
   383  10.5974008385  10.5974008385  10.5974008385    6[6-(1,6),6-(6,7),6-(8,8)]
   384  11.3086890344  11.3086890344  11.3086890344    6[6-(6,6),8-(0),8-(59)]
   385  15.6977717029  15.6977717029  15.6977717029    6[6-(6,6),8-(0),8-(0)]
   386  16.9933662256  16.9933662256  16.9933662256    6[6-(1,6),6-(6,7),6-(8,8)]
   387  17.9889360261  17.9889360261  17.9889360261    6[1-(0),6-(1,6),6-(6,6)]
   388  19.1845235076  19.1845235076  19.1845235076    6[1-(0),6-(1,6),6-(1,7)]
   389  19.3519548723  19.3519548723  19.3519548723    6[1-(0),6-(1,6),7-(6,27)]
   390  17.2799065035  17.2799065035  17.2799065035    6[6-(6,6),6-(6,7),7-(6,27)]
   391  16.3337789304  16.3337789304  16.3337789304    6[6-(6,6),6-(6,7),7-(6,27)]
   392  9.79851071453  9.79851071453  9.79851071453    6[1-(0),6-(1,6),7-(6,27)]
   393  8.88271736061  8.88271736061  8.88271736061    6[1-(0),6-(1,6),6-(1,7)]
   394  8.96923470416  8.96923470416  8.96923470416    6[1-(0),6-(1,6),6-(6,6)]
   395  9.88727019216  9.88727019216  9.88727019216    6[6-(1,6),6-(6,7),6-(8,8)]
   396  10.0951435239  10.0951435239  10.0951435239    6[6-(6,6),8-(59),8-(59)]
   397  5.10717781818  5.10717781818  5.10717781818    6[6-(1,6),6-(6,7),6-(8,8)]
   398  5.11167703639  5.11167703639  5.11167703639    6[1-(0),6-(1,6),6-(6,6)]
   399  15.8404826279  15.8404826279  15.8404826279    6[1-(0),6-(1,6),6-(1,7)]
   400  15.2606685852  15.2606685852  15.2606685852    6[1-(0),6-(1,6),7-(6)]
   401  15.7539511159  15.7539511159  15.7539511159    6[6-(6,6),6-(6,7),7-(6)]
   402  15.8247378561  15.8247378561  15.8247378561    6[6-(6,6),6-(6,7),7-(6)]
   403  5.31954397499  5.31954397499  5.31954397499    6[1-(0),6-(1,6),7-(6)]
   404  5.09143379152  5.09143379152  5.09143379152    6[1-(0),6-(1,6),6-(1,7)]
   405  15.6292102776  15.6292102776  15.6292102776    6[1-(0),6-(1,6),6-(6,6)]
   406  15.3022266548  15.3022266548  15.3022266548    6[6-(1,6),6-(6,7),6-(8,8)]
   407  14.4549784189  14.4549784189  14.4549784189    6[6-(6,6),8-(0),8-(59)]
   408  5.86003211833  5.86003211833  5.86003211833    6[6-(6,6),8-(59),8-(59)]
   409  20.9037657029  20.9037657029  20.9037657029    6[6-(6,6),8-(59),8-(59)]
   410   21.082425677   21.082425677   21.082425677    6[6-(1,6),6-(6,7),6-(8,8)]
   411  10.7469105236  10.7469105236  10.7469105236    6[1-(0),6-(1,6),6-(6,6)]
   412  10.8716349756  10.8716349756  10.8716349756    6[1-(0),6-(1,6),6-(1,7)]
   413  21.1374801842  21.1374801842  21.1374801842    6[1-(0),6-(1,6),7-(6,27)]
   414  20.2801211132  20.2801211132  20.2801211132    6[6-(6,6),6-(6,7),7-(6,27)]
   415  19.2946600266  19.2946600266  19.2946600266    6[6-(6,6),6-(6,7),7-(6,27)]
   416  17.2102483593  17.2102483593  17.2102483593    6[1-(0),6-(1,6),7-(6,27)]
   417  17.3900344102  17.3900344102  17.3900344102    6[1-(0),6-(1,6),6-(1,7)]
   418   18.592362718   18.592362718   18.592362718    6[1-(0),6-(1,6),6-(6,6)]
   419  19.5744528254  19.5744528254  19.5744528254    6[6-(1,6),6-(6,7),6-(8,8)]
   420  20.8464487661  20.8464487661  20.8464487661    6[6-(6,6),8-(0),8-(0)]
   421  11.0265937054  11.0265937054  11.0265937054    6[6-(6,6),8-(0),8-(59)]
   422  10.3816117938  10.3816117938  10.3816117938    6[6-(1,6),6-(6,7),6-(8,8)]
   423  10.4400473906  10.4400473906  10.4400473906    6[1-(0),6-(1,6),6-(6,6)]
   424  10.0344068415  10.0344068415  10.0344068415    6[1-(0),6-(1,6),6-(1,7)]
   425  9.55909399584  9.55909399584  9.55909399584    6[1-(0),6-(1,6),7-(6,27)]
   426  9.80516885011  9.80516885011  9.80516885011    6[6-(6,6),6-(6,7),7-(6,27)]
   427  9.59953250198  9.59953250198  9.59953250198    6[6-(6,6),6-(6,7),7-(6,27)]
   428   4.3418653903   4.3418653903   4.3418653903    6[1-(0),6-(1,6),7-(6,27)]
   429   9.4985070546   9.4985070546   9.4985070546    6[1-(0),6-(1,6),6-(1,7)]
   430  14.6415558625  14.6415558625  14.6415558625    6[1-(0),6-(1,6),6-(6,6)]
   431  9.06690837208  9.06690837208  9.06690837208    6[6-(1,6),6-(6,7),6-(8,8)]
   432  8.35562510972  8.35562510972  8.35562510972    6[6-(6,6),8-(0),8-(59)]
   433  15.2033788917  15.2033788917  15.2033788917    6[6-(6,6),8-(0),8-(0)]
   434  13.9077870042  13.9077870042  13.9077870042    6[6-(1,6),6-(6,7),6-(8,8)]
   435   12.912212164   12.912212164   12.912212164    6[1-(0),6-(1,6),6-(6,6)]
   436  11.7166266799  11.7166266799  11.7166266799    6[1-(0),6-(1,6),6-(1,7)]
   437  11.5492026066  11.5492026066  11.5492026066    6[1-(0),6-(1,6),7-(6,27)]
   438  13.6212538452  13.6212538452  13.6212538452    6[6-(6,6),6-(6,7),7-(6,27)]
   439  14.5673876656  14.5673876656  14.5673876656    6[6-(6,6),6-(6,7),7-(6,27)]
   440   9.8658298809   9.8658298809   9.8658298809    6[1-(0),6-(1,6),7-(6,27)]
   441  10.7816240891  10.7816240891  10.7816240891    6[1-(0),6-(1,6),6-(1,7)]
   442  10.6951023714  10.6951023714  10.6951023714    6[1-(0),6-(1,6),6-(6,6)]
   443  9.77706131396  9.77706131396  9.77706131396    6[6-(1,6),6-(6,7),6-(8,8)]
   444  9.56918384964  9.56918384964  9.56918384964    6[6-(6,6),8-(59),8-(59)]
   445  14.5571645427  14.5571645427  14.5571645427    6[6-(1,6),6-(6,7),6-(8,8)]
   446  14.5526667637  14.5526667637  14.5526667637    6[1-(0),6-(1,6),6-(6,6)]
   447  15.0605673751  15.0605673751  15.0605673751    6[1-(0),6-(1,6),6-(1,7)]
   448  4.40368567055  4.40368567055  4.40368567055    6[1-(0),6-(1,6),7-(6)]
   449  15.1470961993  15.1470961993  15.1470961993    6[6-(6,6),6-(6,7),7-(6)]
   450  15.0763084221  15.0763084221  15.0763084221    6[6-(6,6),6-(6,7),7-(6)]
   451  14.3448070248  14.3448070248  14.3448070248    6[1-(0),6-(1,6),7-(6)]
   452  14.5729108226  14.5729108226  14.5729108226    6[1-(0),6-(1,6),6-(1,7)]
   453   15.271829113   15.271829113   15.271829113    6[1-(0),6-(1,6),6-(6,6)]
   454  15.5988136867  15.5988136867  15.5988136867    6[6-(1,6),6-(6,7),6-(8,8)]
   455  5.20935595198  5.20935595198  5.20935595198    6[6-(6,6),8-(0),8-(59)]
   456  13.8043035467  13.8043035467  13.8043035467    6[6-(6,6),8-(59),8-(59)]
   457  9.66700482713  9.66700482713  9.66700482713    6[6-(6,6),8-(59),8-(59)]
   458  9.84567191304  9.84567191304  9.84567191304    6[6-(1,6),6-(6,7),6-(8,8)]
   459  10.7468537464  10.7468537464  10.7468537464    6[1-(0),6-(1,6),6-(6,6)]
   460  10.8715840344  10.8715840344  10.8715840344    6[1-(0),6-(1,6),6-(1,7)]
   461  9.90073706578  9.90073706578  9.90073706578    6[1-(0),6-(1,6),7-(6,27)]
   462  9.04337571681  9.04337571681  9.04337571681    6[6-(6,6),6-(6,7),7-(6,27)]
   463   8.0579196234   8.0579196234   8.0579196234    6[6-(6,6),6-(6,7),7-(6,27)]
   464  17.2102155907  17.2102155907  17.2102155907    6[1-(0),6-(1,6),7-(6,27)]
   465  17.3900039398  17.3900039398  17.3900039398    6[1-(0),6-(1,6),6-(1,7)]
   466  7.35562943196  7.35562943196  7.35562943196    6[1-(0),6-(1,6),6-(6,6)]
   467  8.33771448456  8.33771448456  8.33771448456    6[6-(1,6),6-(6,7),6-(8,8)]
   468  9.60970742388  9.60970742388  9.60970742388    6[6-(6,6),8-(0),8-(0)]
   469  16.6449833546  16.6449833546  16.6449833546    6[6-(6,6),8-(0),8-(59)]
   470  15.9999921062  15.9999921062  15.9999921062    6[6-(1,6),6-(6,7),6-(8,8)]
   471  16.0584181894  16.0584181894  16.0584181894    6[1-(0),6-(1,6),6-(6,6)]
   472  15.6527689985  15.6527689985  15.6527689985    6[1-(0),6-(1,6),6-(1,7)]
   473  15.1774570242  15.1774570242  15.1774570242    6[1-(0),6-(1,6),7-(6,27)]
   474  15.4235496299  15.4235496299  15.4235496299    6[6-(6,6),6-(6,7),7-(6,27)]
   475   15.217922758   15.217922758   15.217922758    6[6-(6,6),6-(6,7),7-(6,27)]
   476  15.5786245397  15.5786245397  15.5786245397    6[1-(0),6-(1,6),7-(6,27)]
   477  15.1168010054  15.1168010054  15.1168010054    6[1-(0),6-(1,6),6-(1,7)]
   478  14.6414888475  14.6414888475  14.6414888475    6[1-(0),6-(1,6),6-(6,6)]
   479  14.6853077279  14.6853077279  14.6853077279    6[6-(1,6),6-(6,7),6-(8,8)]
   480  13.9740247703  13.9740247703  13.9740247703    6[6-(6,6),8-(0),8-(59)]
   481  15.2033358183  15.2033358183  15.2033358183    6[6-(6,6),8-(0),8-(0)]
   482  13.9077446858  13.9077446858  13.9077446858    6[6-(1,6),6-(6,7),6-(8,8)]
   483   12.912176286   12.912176286   12.912176286    6[1-(0),6-(1,6),6-(6,6)]
   484  11.7165920101  11.7165920101  11.7165920101    6[1-(0),6-(1,6),6-(1,7)]
   485  11.5491624234  11.5491624234  11.5491624234    6[1-(0),6-(1,6),7-(6,27)]
   486  13.6212061448  13.6212061448  13.6212061448    6[6-(6,6),6-(6,7),7-(6,27)]
   487  14.5673326044  14.5673326044  14.5673326044    6[6-(6,6),6-(6,7),7-(6,27)]
   488  15.4842449591  15.4842449591  15.4842449591    6[1-(0),6-(1,6),7-(6,27)]
   489  16.4000328509  16.4000328509  16.4000328509    6[1-(0),6-(1,6),6-(1,7)]
   490  16.3135093886  16.3135093886  16.3135093886    6[1-(0),6-(1,6),6-(6,6)]
   491   15.395473666   15.395473666   15.395473666    6[6-(1,6),6-(6,7),6-(8,8)]
   492  15.1875932304  15.1875932304  15.1875932304    6[6-(6,6),8-(59),8-(59)]
   493  8.93885479732  8.93885479732  8.93885479732    6[6-(1,6),6-(6,7),6-(8,8)]
   494  8.93436321635  8.93436321635  8.93436321635    6[1-(0),6-(1,6),6-(6,6)]
   495  9.44226028493  9.44226028493  9.44226028493    6[1-(0),6-(1,6),6-(1,7)]
   496  10.0220694294  10.0220694294  10.0220694294    6[1-(0),6-(1,6),7-(6)]
   497  9.52877664068  9.52877664068  9.52877664068    6[6-(6,6),6-(6,7),7-(6)]
   498  9.45798199794  9.45798199794  9.45798199794    6[6-(6,6),6-(6,7),7-(6)]
   499  8.72646505522  8.72646505522  8.72646505522    6[1-(0),6-(1,6),7-(6)]
   500  8.95457127739  8.95457127739  8.95457127739    6[1-(0),6-(1,6),6-(1,7)]
   501  9.65349846696  9.65349846696  9.65349846696    6[1-(0),6-(1,6),6-(6,6)]
   502  9.98048983325  9.98048983325  9.98048983325    6[6-(1,6),6-(6,7),6-(8,8)]
   503   10.827741928   10.827741928   10.827741928    6[6-(6,6),8-(0),8-(59)]
   504  8.18599799327  8.18599799327  8.18599799327    6[6-(6,6),8-(59),8-(59)]
   505  12.4761289112  12.4761289112  12.4761289112    6[6-(6,6),8-(59),8-(59)]
   506  12.6547878332  12.6547878332  12.6547878332    6[6-(1,6),6-(6,7),6-(8,8)]
   507  13.5559673827  13.5559673827  13.5559673827    6[1-(0),6-(1,6),6-(6,6)]
   508  13.6806903292  13.6806903292  13.6806903292    6[1-(0),6-(1,6),6-(1,7)]
   509  12.7098385736  12.7098385736  12.7098385736    6[1-(0),6-(1,6),7-(6,27)]
   510  11.8524865274  11.8524865274  11.8524865274    6[6-(6,6),6-(6,7),7-(6,27)]
   511  10.8670316746  10.8670316746  10.8670316746    6[6-(6,6),6-(6,7),7-(6,27)]
   512  8.78262439324  8.78262439324  8.78262439324    6[1-(0),6-(1,6),7-(6,27)]
   513  8.96241656242  8.96241656242  8.96241656242    6[1-(0),6-(1,6),6-(1,7)]
   514  10.1647458206  10.1647458206  10.1647458206    6[1-(0),6-(1,6),6-(6,6)]
   515  11.1468306987  11.1468306987  11.1468306987    6[6-(1,6),6-(6,7),6-(8,8)]
   516  12.4188277195  12.4188277195  12.4188277195    6[6-(6,6),8-(0),8-(0)]
   517  8.21741952043  8.21741952043  8.21741952043    6[6-(6,6),8-(0),8-(59)]
   518  7.57243037227  7.57243037227  7.57243037227    6[6-(1,6),6-(6,7),6-(8,8)]
   519  7.63086371435  7.63086371435  7.63086371435    6[1-(0),6-(1,6),6-(6,6)]
   520   7.2252163576   7.2252163576   7.2252163576    6[1-(0),6-(1,6),6-(1,7)]
   521  6.74989882027  6.74989882027  6.74989882027    6[1-(0),6-(1,6),7-(6,27)]
   522  6.99598266682  6.99598266682  6.99598266682    6[6-(6,6),6-(6,7),7-(6,27)]
   523  6.79034807794  6.79034807794  6.79034807794    6[6-(6,6),6-(6,7),7-(6,27)]
   524  12.7695130334  12.7695130334  12.7695130334    6[1-(0),6-(1,6),7-(6,27)]
   525  12.3076864481  12.3076864481  12.3076864481    6[1-(0),6-(1,6),6-(1,7)]
   526  6.21390410633  6.21390410633  6.21390410633    6[1-(0),6-(1,6),6-(6,6)]
   527  6.25773059848  6.25773059848  6.25773059848    6[6-(1,6),6-(6,7),6-(8,8)]
   528  5.54645257439  5.54645257439  5.54645257439    6[6-(6,6),8-(0),8-(59)]
   529  6.77576373294  6.77576373294  6.77576373294    6[6-(6,6),8-(0),8-(0)]
   530  5.48017523562  5.48017523562  5.48017523562    6[6-(1,6),6-(6,7),6-(8,8)]
   531  4.48460179615  4.48460179615  4.48460179615    6[1-(0),6-(1,6),6-(6,6)]
   532  14.5257195176  14.5257195176  14.5257195176    6[1-(0),6-(1,6),6-(1,7)]
   533  14.3582972223  14.3582972223  14.3582972223    6[1-(0),6-(1,6),7-(6,27)]
   534  5.19364381346  5.19364381346  5.19364381346    6[6-(6,6),6-(6,7),7-(6,27)]
   535  6.13977652038  6.13977652038  6.13977652038    6[6-(6,6),6-(6,7),7-(6,27)]
   536  7.05669921453  7.05669921453  7.05669921453    6[1-(0),6-(1,6),7-(6,27)]
   537  7.97248796061  7.97248796061  7.97248796061    6[1-(0),6-(1,6),6-(1,7)]
   538  7.88596012416  7.88596012416  7.88596012416    6[1-(0),6-(1,6),6-(6,6)]
   539  6.96791883216  6.96791883216  6.96791883216    6[6-(1,6),6-(6,7),6-(8,8)]
   540  6.76003426392  6.76003426392  6.76003426392    6[6-(6,6),8-(59),8-(59)]
   541  11.7480108182  11.7480108182  11.7480108182    6[6-(1,6),6-(6,7),6-(8,8)]
   542  11.7435206764  11.7435206764  11.7435206764    6[1-(0),6-(1,6),6-(6,6)]
   543  12.2514239479  12.2514239479  12.2514239479    6[1-(0),6-(1,6),6-(1,7)]
   544  12.8312373452  12.8312373452  12.8312373452    6[1-(0),6-(1,6),7-(6)]
   545  12.3379376159  12.3379376159  12.3379376159    6[6-(6,6),6-(6,7),7-(6)]
   546  12.2671419361  12.2671419361  12.2671419361    6[6-(6,6),6-(6,7),7-(6)]
   547   11.535629715   11.535629715   11.535629715    6[1-(0),6-(1,6),7-(6)]
   548  11.7637295515  11.7637295515  11.7637295515    6[1-(0),6-(1,6),6-(1,7)]
   549  12.4626515176  12.4626515176  12.4626515176    6[1-(0),6-(1,6),6-(6,6)]
   550  12.7896438348  12.7896438348  12.7896438348    6[6-(1,6),6-(6,7),6-(8,8)]
   551  13.6368899589  13.6368899589  13.6368899589    6[6-(6,6),8-(0),8-(59)]
   552  10.9951473183  10.9951473183  10.9951473183    6[6-(6,6),8-(59),8-(59)]
   553  12.4761552788  12.4761552788  12.4761552788    6[6-(6,6),8-(59),8-(59)]
   554  12.6548234168  12.6548234168  12.6548234168    6[6-(1,6),6-(6,7),6-(8,8)]
   555  13.5560105473  13.5560105473  13.5560105473    6[1-(0),6-(1,6),6-(6,6)]
   556  13.6807423408  13.6807423408  13.6807423408    6[1-(0),6-(1,6),6-(1,7)]
   557  12.7098923364  12.7098923364  12.7098923364    6[1-(0),6-(1,6),7-(6,27)]
   558  11.8525239626  11.8525239626  11.8525239626    6[6-(6,6),6-(6,7),7-(6,27)]
   559  10.8670616354  10.8670616354  10.8670616354    6[6-(6,6),6-(6,7),7-(6,27)]
   560  8.78265321676  8.78265321676  8.78265321676    6[1-(0),6-(1,6),7-(6,27)]
   561  8.96243544758  8.96243544758  8.96243544758    6[1-(0),6-(1,6),6-(1,7)]
   562  10.1647599894  10.1647599894  10.1647599894    6[1-(0),6-(1,6),6-(6,6)]
   563  11.1468502713  11.1468502713  11.1468502713    6[6-(1,6),6-(6,7),6-(8,8)]
   564  12.4188421305  12.4188421305  12.4188421305    6[6-(6,6),8-(0),8-(0)]
   565  13.8358075396  13.8358075396  13.8358075396    6[6-(6,6),8-(0),8-(59)]
   566  13.1908235277  13.1908235277  13.1908235277    6[6-(1,6),6-(6,7),6-(8,8)]
   567  13.2492518656  13.2492518656  13.2492518656    6[1-(0),6-(1,6),6-(6,6)]
   568  12.8436094824  12.8436094824  12.8436094824    6[1-(0),6-(1,6),6-(1,7)]
   569  12.3683021997  12.3683021997  12.3683021997    6[1-(0),6-(1,6),7-(6,27)]
   570  12.6143858132  12.6143858132  12.6143858132    6[6-(6,6),6-(6,7),7-(6,27)]
   571  12.4087571821  12.4087571821  12.4087571821    6[6-(6,6),6-(6,7),7-(6,27)]
   572  12.7694632366  12.7694632366  12.7694632366    6[1-(0),6-(1,6),7-(6,27)]
   573   6.6892716119   6.6892716119   6.6892716119    6[1-(0),6-(1,6),6-(1,7)]
   574  6.21395426367  6.21395426367  6.21395426367    6[1-(0),6-(1,6),6-(6,6)]
   575  11.8761355015  11.8761355015  11.8761355015    6[6-(1,6),6-(6,7),6-(8,8)]
   576  11.1648473056  11.1648473056  11.1648473056    6[6-(6,6),8-(0),8-(59)]
   577  6.77576463706  6.77576463706  6.77576463706    6[6-(6,6),8-(0),8-(0)]
   578  5.48017011438  5.48017011438  5.48017011438    6[6-(1,6),6-(6,7),6-(8,8)]
   579  4.48460031385  4.48460031385  4.48460031385    6[1-(0),6-(1,6),6-(6,6)]
   580  3.28901283236  3.28901283236  3.28901283236    6[1-(0),6-(1,6),6-(1,7)]
   581  3.12158146774  3.12158146774  3.12158146774    6[1-(0),6-(1,6),7-(6,27)]
   582  5.19362983654  5.19362983654  5.19362983654    6[6-(6,6),6-(6,7),7-(6,27)]
   583  6.13975740962  6.13975740962  6.13975740962    6[6-(6,6),6-(6,7),7-(6,27)]
   584  12.6750256255  12.6750256255  12.6750256255    6[1-(0),6-(1,6),7-(6,27)]
   585  13.5908189794  13.5908189794  13.5908189794    6[1-(0),6-(1,6),6-(1,7)]
   586  13.5043016358  13.5043016358  13.5043016358    6[1-(0),6-(1,6),6-(6,6)]
   587  12.5862661478  12.5862661478  12.5862661478    6[6-(1,6),6-(6,7),6-(8,8)]
   588  12.3783928161  12.3783928161  12.3783928161    6[6-(6,6),8-(59),8-(59)]
   589  17.3663585218  17.3663585218  17.3663585218    6[6-(1,6),6-(6,7),6-(8,8)]
   590  17.3618593036  17.3618593036  17.3618593036    6[1-(0),6-(1,6),6-(6,6)]
   591  6.63305371209  6.63305371209  6.63305371209    6[1-(0),6-(1,6),6-(1,7)]
   592  7.21286775476  7.21286775476  7.21286775476    6[1-(0),6-(1,6),7-(6)]
   593  6.71958522408  6.71958522408  6.71958522408    6[6-(6,6),6-(6,7),7-(6)]
   594  6.64879848386  6.64879848386  6.64879848386    6[6-(6,6),6-(6,7),7-(6)]
   595   17.153992365   17.153992365   17.153992365    6[1-(0),6-(1,6),7-(6)]
   596  17.3821025485  17.3821025485  17.3821025485    6[1-(0),6-(1,6),6-(1,7)]
   597  6.84432606237  6.84432606237  6.84432606237    6[1-(0),6-(1,6),6-(6,6)]
   598  7.17130968517  7.17130968517  7.17130968517    6[6-(1,6),6-(6,7),6-(8)]
   599  8.01855792105  8.01855792105  8.01855792105    6[6-(6,6),8-(59)]
   600  16.6135042217  16.6135042217  16.6135042217    6[6-(6,6),8-(59),8-(59)]
   601   2.2012834442   2.2012834442   2.2012834442    7[6-(1,6),6-(6,6),27-(7,7,7,7,7)]
   602  4.32614472087  4.32614472087  4.32614472087    7[6-(1,6),6-(6,6),27-(7,7,7,7,7)]
   603  18.0597519265  18.0597519265  18.0597519265    7[6-(1,6),6-(6,6),27-(7,7,7,7,7)]
   604  13.0065877504  13.0065877504  13.0065877504    7[6-(1,6),6-(6,6),27-(7,7,7,7,7)]
   605   9.9950554186   9.9950554186   9.9950554186    7[6-(1,6),6-(6,6),27-(7,7,7,7,7)]
   606  7.90165436256  7.90165436256  7.90165436256    7[6-(1,6),6-(6,6),27-(7,7,7,7,7)]
   607    6.735388047    6.735388047    6.735388047    7[6-(1,6),6-(6,6)]
   608  7.95119253335  7.95119253335  7.95119253335    7[6-(1,6),6-(6,6)]
   609  13.4380237858  13.4380237858  13.4380237858    7[6-(1,6),6-(6,6),27-(7,7,7,7,7)]
   610  15.5628824491  15.5628824491  15.5628824491    7[6-(1,6),6-(6,6),27-(7,7,7,7,7)]
   611  6.82300106351  6.82300106351  6.82300106351    7[6-(1,6),6-(6,6),27-(7,7,7,7,7)]
   612  7.38821578961  7.38821578961  7.38821578961    7[6-(1,6),6-(6,6),27-(7,7,7,7,7)]
   613   9.9951020514   9.9951020514   9.9951020514    7[6-(1,6),6-(6,6),27-(7,7,7,7,7)]
   614  7.90170868744  7.90170868744  7.90170868744    7[6-(1,6),6-(6,6),27-(7,7,7,7,7)]
   615   12.353710953   12.353710953   12.353710953    7[6-(1,6),6-(6,6)]
   616  13.5695283466  13.5695283466  13.5695283466    7[6-(1,6),6-(6,6)]
   617  10.6289200665  10.6289200665  10.6289200665    7[6-(1,6),6-(6,6),27-(7,7,7,7,7)]
   618  12.7537740367  12.7537740367  12.7537740367    7[6-(1,6),6-(6,6),27-(7,7,7,7,7)]
   619  9.63210541418  9.63210541418  9.63210541418    7[6-(1,6),6-(6,6),27-(7,7,7,7,7)]
   620  15.8157808344  15.8157808344  15.8157808344    7[6-(1,6),6-(6,6),27-(7,7,7,7,7)]
   621  7.18596225821  7.18596225821  7.18596225821    7[6-(1,6),6-(6,6),27-(7,7,7,7,7)]
   622  16.3292598972  16.3292598972  16.3292598972    7[6-(1,6),6-(6,6),27-(7,7,7,7,7)]
   623   9.5445437682   9.5445437682   9.5445437682    7[6-(1,6),6-(6,6)]
   624  10.7603627286  10.7603627286  10.7603627286    7[6-(1,6),6-(6,6)]
   625  10.6288735035  10.6288735035  10.6288735035    7[6-(1,6),6-(6,6),27-(7,7,7,7,7)]
   626  12.7537394733  12.7537394733  12.7537394733    7[6-(1,6),6-(6,6),27-(7,7,7,7,7)]
   627  9.63216123582  9.63216123582  9.63216123582    7[6-(1,6),6-(6,6),27-(7,7,7,7,7)]
   628  10.1973727056  10.1973727056  10.1973727056    7[6-(1,6),6-(6,6),27-(7,7,7,7,7)]
   629  18.4226815518  18.4226815518  18.4226815518    7[6-(1,6),6-(6,6),27-(7,7,7,7,7)]
   630  16.3292894928  16.3292894928  16.3292894928    7[6-(1,6),6-(6,6),27-(7,7,7,7,7)]
   631  15.1629052318  15.1629052318  15.1629052318    7[6-(1,6),6-(6,6)]
   632  16.3787081514  16.3787081514  16.3787081514    7[6-(1,6),6-(6,6)]
   633  20.2722528958  20.2722528958  20.2722528958    7[6-(1,6),6-(6,6),27-(7,7,7,7,7)]
   634  18.1473916191  18.1473916191  18.1473916191    7[6-(1,6),6-(6,6),27-(7,7,7,7,7)]
   635  4.41378441351  4.41378441351  4.41378441351    7[6-(1,6),6-(6,6),27-(7,7,7,7,7)]
   636  9.46694858961  9.46694858961  9.46694858961    7[6-(1,6),6-(6,6),27-(7,7,7,7,7)]
   637  12.4784809214  12.4784809214  12.4784809214    7[6-(1,6),6-(6,6),27-(7,7,7,7,7)]
   638  14.5718819774  14.5718819774  14.5718819774    7[6-(1,6),6-(6,6),27-(7,7,7,7,7)]
   639   15.738148293   15.738148293   15.738148293    7[6-(1,6),6-(6,6)]
   640  14.5223438066  14.5223438066  14.5223438066    7[6-(1,6),6-(6,6)]
   641   9.0355125542   9.0355125542   9.0355125542    7[6-(1,6),6-(6,6),27-(7,7,7,7,7)]
   642  6.91065389087  6.91065389087  6.91065389087    7[6-(1,6),6-(6,6),27-(7,7,7,7,7)]
   643  15.6505352765  15.6505352765  15.6505352765    7[6-(1,6),6-(6,6),27-(7,7,7,7,7)]
   644  15.0853205504  15.0853205504  15.0853205504    7[6-(1,6),6-(6,6),27-(7,7,7,7,7)]
   645  12.4784342886  12.4784342886  12.4784342886    7[6-(1,6),6-(6,6),27-(7,7,7,7,7)]
   646  14.5718276526  14.5718276526  14.5718276526    7[6-(1,6),6-(6,6),27-(7,7,7,7,7)]
   647   10.119825387   10.119825387   10.119825387    7[6-(1,6),6-(6,6)]
   648  8.90400799335  8.90400799335  8.90400799335    7[6-(1,6),6-(6,6)]
   649  11.8446162735  11.8446162735  11.8446162735    7[6-(1,6),6-(6,6),27-(7,7,7,7,7)]
   650  9.71976230331  9.71976230331  9.71976230331    7[6-(1,6),6-(6,6),27-(7,7,7,7,7)]
   651  12.8414309258  12.8414309258  12.8414309258    7[6-(1,6),6-(6,6),27-(7,7,7,7,7)]
   652  6.65775550562  6.65775550562  6.65775550562    7[6-(1,6),6-(6,6),27-(7,7,7,7,7)]
   653  15.2875740818  15.2875740818  15.2875740818    7[6-(1,6),6-(6,6),27-(7,7,7,7,7)]
   654  6.14427644275  6.14427644275  6.14427644275    7[6-(1,6),6-(6,6),27-(7,7,7,7,7)]
   655  12.9289925718  12.9289925718  12.9289925718    7[6-(1,6),6-(6,6)]
   656  11.7131736114  11.7131736114  11.7131736114    7[6-(1,6),6-(6,6)]
   657  11.8446628365  11.8446628365  11.8446628365    7[6-(1,6),6-(6,6),27-(7,7,7,7,7)]
   658  9.71979686669  9.71979686669  9.71979686669    7[6-(1,6),6-(6,6),27-(7,7,7,7,7)]
   659  12.8413751042  12.8413751042  12.8413751042    7[6-(1,6),6-(6,6),27-(7,7,7,7,7)]
   660  12.2761636344  12.2761636344  12.2761636344    7[6-(1,6),6-(6,6),27-(7,7,7,7,7)]
   661  4.05085478821  4.05085478821  4.05085478821    7[6-(1,6),6-(6,6),27-(7,7,7,7,7)]
   662  6.14424684725  6.14424684725  6.14424684725    7[6-(1,6),6-(6,6),27-(7,7,7,7,7)]
   663   7.3106311082   7.3106311082   7.3106311082    7[6-(1,6),6-(6,6)]
   664  6.09482818857  6.09482818857  6.09482818857    7[6-(1,6),6-(6,6)]
   665  11.5053734241  11.5053734241  11.5053734241    8[6-(6,8),59-(8,8,8,8)]
   666  10.8727505659  10.8727505659  10.8727505659    8[6-(6,8)]
   667  15.1606744297  15.1606744297  15.1606744297    8[6-(6,8)]
   668  13.6785594132  13.6785594132  13.6785594132    8[6-(6,8),59-(8,8,8)]
   669  17.4417317113  17.4417317113  17.4417317113    8[6-(6,8),59-(8,8,8)]
   670  2.72827423224  2.72827423224  2.72827423224    8[6-(6,8),59-(8,8,8,8)]
   671  11.7771996023  11.7771996023  11.7771996023    8[6-(6,8)]
   672   1.7214738517   1.7214738517   1.7214738517    8[6-(6,8)]
   673  7.38027646167  7.38027646167  7.38027646167    8[6-(6,8)]
   674  6.19368173206  6.19368173206  6.19368173206    8[6-(6,8)]
   675  14.0797116578  14.0797116578  14.0797116578    8[6-(6,8),59-(8,8,8)]
   676  11.9155212497  11.9155212497  11.9155212497    8[6-(6,8),59-(8,8,8,8)]
   677  8.15234830123  8.15234830123  8.15234830123    8[6-(6,8),59-(8,8,8,8)]
   678  9.73222266832  9.73222266832  9.73222266832    8[6-(6,8),59-(8,8,8,8)]
   679  17.1855248213  17.1855248213  17.1855248213    8[6-(6,8),59-(8,8,8)]
   680  16.5484043883  16.5484043883  16.5484043883    8[6-(6,8)]
   681  5.88698387588  5.88698387588  5.88698387588    8[6-(6,8),59-(8,8,8,8)]
   682  16.4910543141  16.4910543141  16.4910543141    8[6-(6,8)]
   683  9.54227989031  9.54227989031  9.54227989031    8[6-(6,8)]
   684  8.06015344682  8.06015344682  8.06015344682    8[6-(6,8),59-(8,8,8)]
   685  11.8233228087  11.8233228087  11.8233228087    8[6-(6,8),59-(8,8,8)]
   686  13.9650354578  13.9650354578  13.9650354578    8[6-(6,8),59-(8,8,8,8)]
   687  11.7772391077  11.7772391077  11.7772391077    8[6-(6,8)]
   688  12.9582191983  12.9582191983  12.9582191983    8[6-(6,8)]
   689  7.38032082833  7.38032082833  7.38032082833    8[6-(6,8)]
   690  6.19372451794  6.19372451794  6.19372451794    8[6-(6,8)]
   691  8.46130158216  8.46130158216  8.46130158216    8[6-(6,8),59-(8,8,8)]
   692  6.29711515034  6.29711515034  6.29711515034    8[6-(6,8),59-(8,8,8,8)]
   693  13.7706464388  13.7706464388  13.7706464388    8[6-(6,8),59-(8,8,8,8)]
   694  15.3505321117  15.3505321117  15.3505321117    8[6-(6,8),59-(8,8,8,8)]
   695  11.5671361787  11.5671361787  11.5671361787    8[6-(6,8),59-(8,8,8)]
   696  10.9300148317  10.9300148317  10.9300148317    8[6-(6,8)]
   697  14.3145426293  14.3145426293  14.3145426293    8[6-(6,8),59-(8,8,8,8)]
   698  13.6819238935  13.6819238935  13.6819238935    8[6-(6,8)]
   699  17.9698488874  17.9698488874  17.9698488874    8[6-(6,8)]
   700   16.487725412   16.487725412   16.487725412    8[6-(6,8),59-(8,8,8)]
   701   9.0141948318   9.0141948318   9.0141948318    8[6-(6,8),59-(8,8,8)]
   702  11.1559093191  11.1559093191  11.1559093191    8[6-(6,8),59-(8,8,8,8)]
   703  8.96812197447  8.96812197447  8.96812197447    8[6-(6,8)]
   704   10.149092541   10.149092541   10.149092541    8[6-(6,8)]
   705  15.8078970998  15.8078970998  15.8078970998    8[6-(6,8)]
   706  14.6212943186  14.6212943186  14.6212943186    8[6-(6,8)]
   707  16.8888625008  16.8888625008  16.8888625008    8[6-(6,8),59-(8,8,8)]
   708  14.7246748879  14.7246748879  14.7246748879    8[6-(6,8),59-(8,8,8,8)]
   709  10.9615030889  10.9615030889  10.9615030889    8[6-(6,8),59-(8,8,8,8)]
   710  12.5413822748  12.5413822748  12.5413822748    8[6-(6,8),59-(8,8,8,8)]
   711  8.75799388492  8.75799388492  8.75799388492    8[6-(6,8),59-(8,8,8)]
   712  8.12086500298  8.12086500298  8.12086500298    8[6-(6,8)]
   713  8.69616467068  8.69616467068  8.69616467068    8[6-(6,8),59-(8,8,8,8)]
   714  8.06353098648  8.06353098648  8.06353098648    8[6-(6,8)]
   715  12.3514554326  12.3514554326  12.3514554326    8[6-(6,8)]
   716   10.869337448   10.869337448   10.869337448    8[6-(6,8),59-(8,8,8)]
   717  14.6325096882  14.6325096882  14.6325096882    8[6-(6,8),59-(8,8,8)]
   718  11.1558867109  11.1558867109  11.1558867109    8[6-(6,8),59-(8,8,8,8)]
   719  8.96810307553  8.96810307553  8.96810307553    8[6-(6,8)]
   720   10.149086849   10.149086849   10.149086849    8[6-(6,8)]
   721  15.8078865302  15.8078865302  15.8078865302    8[6-(6,8)]
   722  14.6212982714  14.6212982714  14.6212982714    8[6-(6,8)]
   723  11.2705007392  11.2705007392  11.2705007392    8[6-(6,8),59-(8,8,8)]
   724  9.10631151208  9.10631151208  9.10631151208    8[6-(6,8),59-(8,8,8,8)]
   725   5.3431416511   5.3431416511   5.3431416511    8[6-(6,8),59-(8,8,8,8)]
   726  6.92302250516  6.92302250516  6.92302250516    8[6-(6,8),59-(8,8,8,8)]
   727  14.3763171151  14.3763171151  14.3763171151    8[6-(6,8),59-(8,8,8)]
   728   13.739204217   13.739204217   13.739204217    8[6-(6,8)]
   729  10.9681629159  10.9681629159  10.9681629159    8[6-(6,8),59-(8,8,8,8)]
   730  11.6007857741  11.6007857741  11.6007857741    8[6-(6,8)]
   731  7.31286191031  7.31286191031  7.31286191031    8[6-(6,8)]
   732  8.79497692682  8.79497692682  8.79497692682    8[6-(6,8),59-(8,8,8)]
   733  5.03180462872  5.03180462872  5.03180462872    8[6-(6,8),59-(8,8,8)]
   734  19.7452621078  19.7452621078  19.7452621078    8[6-(6,8),59-(8,8,8,8)]
   735  10.6963367377  10.6963367377  10.6963367377    8[6-(6,8)]
   736  20.7520624883  20.7520624883  20.7520624883    8[6-(6,8)]
   737  15.0932598783  15.0932598783  15.0932598783    8[6-(6,8)]
   738  16.2798546079  16.2798546079  16.2798546079    8[6-(6,8)]
   739  8.39382468216  8.39382468216  8.39382468216    8[6-(6,8),59-(8,8,8)]
   740  10.5580150903  10.5580150903  10.5580150903    8[6-(6,8),59-(8,8,8,8)]
   741  14.3211880388  14.3211880388  14.3211880388    8[6-(6,8),59-(8,8,8,8)]
   742  12.7413136717  12.7413136717  12.7413136717    8[6-(6,8),59-(8,8,8,8)]
   743  5.28801151875  5.28801151875  5.28801151875    8[6-(6,8),59-(8,8,8)]
   744  5.92513195168  5.92513195168  5.92513195168    8[6-(6,8)]
   745  16.5865524641  16.5865524641  16.5865524641    8[6-(6,8),59-(8,8,8,8)]
   746  5.98248202595  5.98248202595  5.98248202595    8[6-(6,8)]
   747  12.9312564497  12.9312564497  12.9312564497    8[6-(6,8)]
   748  14.4133828932  14.4133828932  14.4133828932    8[6-(6,8),59-(8,8,8)]
   749  10.6502135313  10.6502135313  10.6502135313    8[6-(6,8),59-(8,8,8)]
   750  8.50850088224  8.50850088224  8.50850088224    8[6-(6,8),59-(8,8,8,8)]
   751  10.6962972323  10.6962972323  10.6962972323    8[6-(6,8)]
   752   9.5153171417   9.5153171417   9.5153171417    8[6-(6,8)]
   753  15.0932155117  15.0932155117  15.0932155117    8[6-(6,8)]
   754  16.2798118221  16.2798118221  16.2798118221    8[6-(6,8)]
   755  14.0122347578  14.0122347578  14.0122347578    8[6-(6,8),59-(8,8,8)]
   756  16.1764211897  16.1764211897  16.1764211897    8[6-(6,8),59-(8,8,8,8)]
   757  8.70288990123  8.70288990123  8.70288990123    8[6-(6,8),59-(8,8,8,8)]
   758  7.12300422832  7.12300422832  7.12300422832    8[6-(6,8),59-(8,8,8,8)]
   759  10.9064001613  10.9064001613  10.9064001613    8[6-(6,8),59-(8,8,8)]
   760  11.5435215083  11.5435215083  11.5435215083    8[6-(6,8)]
   761  8.15899371068  8.15899371068  8.15899371068    8[6-(6,8),59-(8,8,8,8)]
   762  8.79161244648  8.79161244648  8.79161244648    8[6-(6,8)]
   763  4.50368745255  4.50368745255  4.50368745255    8[6-(6,8)]
   764  5.98581092797  5.98581092797  5.98581092797    8[6-(6,8),59-(8,8,8)]
   765  13.4593415082  13.4593415082  13.4593415082    8[6-(6,8),59-(8,8,8)]
   766  11.3176270209  11.3176270209  11.3176270209    8[6-(6,8),59-(8,8,8,8)]
   767  13.5054143655  13.5054143655  13.5054143655    8[6-(6,8)]
   768   12.324443799   12.324443799   12.324443799    8[6-(6,8)]
   769  6.66563924021  6.66563924021  6.66563924021    8[6-(6,8)]
   770  7.85224202139  7.85224202139  7.85224202139    8[6-(6,8)]
   771  5.58467383921  5.58467383921  5.58467383921    8[6-(6,8),59-(8,8,8)]
   772  7.74886145208  7.74886145208  7.74886145208    8[6-(6,8),59-(8,8,8,8)]
   773  11.5120332511  11.5120332511  11.5120332511    8[6-(6,8),59-(8,8,8,8)]
   774  9.93215406516  9.93215406516  9.93215406516    8[6-(6,8),59-(8,8,8,8)]
   775  13.7155424551  13.7155424551  13.7155424551    8[6-(6,8),59-(8,8,8)]
   776   14.352671337   14.352671337   14.352671337    8[6-(6,8)]
   777  13.7773716693  13.7773716693  13.7773716693    8[6-(6,8),59-(8,8,8,8)]
   778  14.4100053535  14.4100053535  14.4100053535    8[6-(6,8)]
   779  10.1220809074  10.1220809074  10.1220809074    8[6-(6,8)]
   780   11.604198892   11.604198892   11.604198892    8[6-(6,8),59-(8,8,8)]
   781   7.8410266518   7.8410266518   7.8410266518    8[6-(6,8),59-(8,8,8)]
   782  11.3176496291  11.3176496291  11.3176496291    8[6-(6,8),59-(8,8,8,8)]
   783  13.5054332645  13.5054332645  13.5054332645    8[6-(6,8)]
   784   12.324449491   12.324449491   12.324449491    8[6-(6,8)]
   785  6.66564980979  6.66564980979  6.66564980979    8[6-(6,8)]
   786  7.85223806861  7.85223806861  7.85223806861    8[6-(6,8)]
   787  11.2030356008  11.2030356008  11.2030356008    8[6-(6,8),59-(8,8,8)]
   788  13.3672248279  13.3672248279  13.3672248279    8[6-(6,8),59-(8,8,8,8)]
   789  17.1303946889  17.1303946889  17.1303946889    8[6-(6,8),59-(8,8,8,8)]
   790  15.5505138348  15.5505138348  15.5505138348    8[6-(6,8),59-(8,8,8,8)]
   791  8.09721922492  8.09721922492  8.09721922492    8[6-(6),59-(8,8,8)]
