# Supplementary material for: A collection of forcefield precursors for metal–organic frameworks
Source: RSC Adv. 2019 Nov 13;9(63):36492–507. doi: 10.1039/c9ra07327b (PMC9075174; doi:10.1039/c9ra07327b)
Supplement: RA-009-C9RA07327B-s3214 [file RA-009-C9RA07327B-s3214.txt]

MIGVON_clean

13.699    0.00000000    0.00000000
0.0    21.594    0.00000000
0.0    0.0    22.22

     1     3.09145333     3.09145333     3.09145333    27[7-(6),7-(6,7),7-(6,7),8-(16)]
     2     3.67338685     3.67338685     3.67338685    27[7-(6),7-(6,7),7-(6,7),8-(16)]
     3     3.75804667     3.75804667     3.75804667    27[7-(6),7-(6,7),7-(6,7),8-(16)]
     4     3.17611315     3.17611315     3.17611315    27[7-(6),7-(6,7),7-(6,7),8-(16)]
     5    10.60754667    10.60754667    10.60754667    27[7-(6),7-(6,7),7-(6,7),8-(16)]
     6    10.02561315    10.02561315    10.02561315    27[7-(6),7-(6,7),7-(6,7),8-(16)]
     7     9.94095333     9.94095333     9.94095333    27[7-(6),7-(6,7),7-(6,7),8-(16)]
     8    10.52288685    10.52288685    10.52288685    27[7-(6),7-(6,7),7-(6,7),8-(16)]
     9      5.8316643      5.8316643      5.8316643    1[7-(6,7)]
    10      9.7468385      9.7468385      9.7468385    1[7-(6,7)]
    11      0.4849446      0.4849446      0.4849446    1[7-(6,7)]
    12     10.6509725     10.6509725     10.6509725    1[7-(6,7)]
    13      0.9630397      0.9630397      0.9630397    1[7-(6,7)]
    14     10.9783786     10.9783786     10.9783786    1[7-(6,7)]
    15       7.479654       7.479654       7.479654    1[7-(6,7)]
    16      4.0302458      4.0302458      4.0302458    1[7-(6,7)]
    17      8.1687137      8.1687137      8.1687137    1[6-(1,1,6)]
    18      8.4865305      8.4865305      8.4865305    1[6-(1,1,6)]
    19      8.9358577      8.9358577      8.9358577    1[6-(1,1,6)]
    20      3.4411888      3.4411888      3.4411888    1[6-(1,1,6)]
    21      4.6727289      4.6727289      4.6727289    1[6-(1,1,6)]
    22      4.2795676      4.2795676      4.2795676    1[6-(1,1,6)]
    23      6.9275843      6.9275843      6.9275843    1[6-(1,1,6)]
    24      6.6686732      6.6686732      6.6686732    1[6-(1,1,6)]
    25      5.7385111      5.7385111      5.7385111    1[6-(1,1,6)]
    26      9.6345067      9.6345067      9.6345067    1[6-(1,1,6)]
    27      8.1673438      8.1673438      8.1673438    1[6-(1,1,6)]
    28      9.1742203      9.1742203      9.1742203    1[6-(1,1,6)]
    29      2.8781599      2.8781599      2.8781599    1[6-(1,1,6)]
    30      1.6493596      1.6493596      1.6493596    1[6-(1,1,6)]
    31      2.0644393      2.0644393      2.0644393    1[6-(1,1,6)]
    32     11.8921019     11.8921019     11.8921019    1[6-(1,1,6)]
    33     11.5030503     11.5030503     11.5030503    1[6-(1,1,6)]
    34     11.1194783     11.1194783     11.1194783    1[6-(1,1,6)]
    35     12.4729395     12.4729395     12.4729395    1[6-(1,1,6)]
    36      0.1013726      0.1013726      0.1013726    1[6-(1,1,6)]
    37     12.6181489     12.6181489     12.6181489    1[6-(1,1,6)]
    38      11.068792      11.068792      11.068792    1[6-(1,1,6)]
    39     11.3126342     11.3126342     11.3126342    1[6-(1,1,6)]
    40     12.5236258     12.5236258     12.5236258    1[6-(1,1,6)]
    41     12.3386893     12.3386893     12.3386893    1[6-(1,1,6)]
    42     11.6140122     11.6140122     11.6140122    1[6-(1,1,6)]
    43     11.8838825     11.8838825     11.8838825    1[6-(1,1,6)]
    44      3.3795433      3.3795433      3.3795433    1[6-(1,1,6)]
    45      2.4685598      2.4685598      2.4685598    1[6-(1,1,6)]
    46      2.1822507      2.1822507      2.1822507    1[6-(1,1,6)]
    47     13.3633745     13.3633745     13.3633745    1[6-(1,1,6)]
    48       0.890435       0.890435       0.890435    1[6-(1,1,6)]
    49     13.4866655     13.4866655     13.4866655    1[6-(1,1,6)]
    50     11.2413994     11.2413994     11.2413994    1[6-(1,1,6)]
    51     11.5797647     11.5797647     11.5797647    1[6-(1,1,6)]
    52      12.712672      12.712672      12.712672    1[6-(1,1,6)]
    53      9.6728639      9.6728639      9.6728639    1[6-(1,1,6)]
    54      8.9372276      8.9372276      8.9372276    1[6-(1,1,6)]
    55      8.3741987      8.3741987      8.3741987    1[6-(1,1,6)]
    56      5.2261685      5.2261685      5.2261685    1[6-(1,1,6)]
    57      4.3727208      4.3727208      4.3727208    1[6-(1,1,6)]
    58      4.9672574      4.9672574      4.9672574    1[6-(1,1,6)]
    59      5.1960307      5.1960307      5.1960307    1[6-(1,1,6)]
    60      5.3535692      5.3535692      5.3535692    1[6-(1,1,6)]
    61      6.5960685      6.5960685      6.5960685    1[6-(1,1,6)]
    62      4.8604052      4.8604052      4.8604052    1[6-(1,1,6)]
    63      6.3179788      6.3179788      6.3179788    1[6-(1,1,6)]
    64      5.1110969      5.1110969      5.1110969    1[6-(1,1,6)]
    65      1.0178357      1.0178357      1.0178357    1[7-(6,7)]
    66     10.8016615     10.8016615     10.8016615    1[7-(6,7)]
    67      6.3645554      6.3645554      6.3645554    1[7-(6,7)]
    68      9.8975275      9.8975275      9.8975275    1[7-(6,7)]
    69      5.8864603      5.8864603      5.8864603    1[7-(6,7)]
    70      9.5701214      9.5701214      9.5701214    1[7-(6,7)]
    71      13.068846      13.068846      13.068846    1[7-(6,7)]
    72      2.8192542      2.8192542      2.8192542    1[7-(6,7)]
    73     12.3797863     12.3797863     12.3797863    1[6-(1,1,6)]
    74     12.0619695     12.0619695     12.0619695    1[6-(1,1,6)]
    75     11.6126423     11.6126423     11.6126423    1[6-(1,1,6)]
    76      3.4083112      3.4083112      3.4083112    1[6-(1,1,6)]
    77      2.1767711      2.1767711      2.1767711    1[6-(1,1,6)]
    78      2.5699324      2.5699324      2.5699324    1[6-(1,1,6)]
    79     13.6209157     13.6209157     13.6209157    1[6-(1,1,6)]
    80      0.1808268      0.1808268      0.1808268    1[6-(1,1,6)]
    81      1.1109889      1.1109889      1.1109889    1[6-(1,1,6)]
    82     10.9139933     10.9139933     10.9139933    1[6-(1,1,6)]
    83     12.3811562     12.3811562     12.3811562    1[6-(1,1,6)]
    84     11.3742797     11.3742797     11.3742797    1[6-(1,1,6)]
    85      3.9713401      3.9713401      3.9713401    1[6-(1,1,6)]
    86      5.2001404      5.2001404      5.2001404    1[6-(1,1,6)]
    87      4.7850607      4.7850607      4.7850607    1[6-(1,1,6)]
    88      8.6563981      8.6563981      8.6563981    1[6-(1,1,6)]
    89      9.0454497      9.0454497      9.0454497    1[6-(1,1,6)]
    90      9.4290217      9.4290217      9.4290217    1[6-(1,1,6)]
    91      8.0755605      8.0755605      8.0755605    1[6-(1,1,6)]
    92      6.7481274      6.7481274      6.7481274    1[6-(1,1,6)]
    93      7.9303511      7.9303511      7.9303511    1[6-(1,1,6)]
    94       9.479708       9.479708       9.479708    1[6-(1,1,6)]
    95      9.2358658      9.2358658      9.2358658    1[6-(1,1,6)]
    96      8.0248742      8.0248742      8.0248742    1[6-(1,1,6)]
    97      8.2098107      8.2098107      8.2098107    1[6-(1,1,6)]
    98      8.9344878      8.9344878      8.9344878    1[6-(1,1,6)]
    99      8.6646175      8.6646175      8.6646175    1[6-(1,1,6)]
   100      3.4699567      3.4699567      3.4699567    1[6-(1,1,6)]
   101      4.3809402      4.3809402      4.3809402    1[6-(1,1,6)]
   102      4.6672493      4.6672493      4.6672493    1[6-(1,1,6)]
   103      7.1851255      7.1851255      7.1851255    1[6-(1,1,6)]
   104       5.959065       5.959065       5.959065    1[6-(1,1,6)]
   105      7.0618345      7.0618345      7.0618345    1[6-(1,1,6)]
   106      9.3071006      9.3071006      9.3071006    1[6-(1,1,6)]
   107      8.9687353      8.9687353      8.9687353    1[6-(1,1,6)]
   108       7.835828       7.835828       7.835828    1[6-(1,1,6)]
   109     10.8756361     10.8756361     10.8756361    1[6-(1,1,6)]
   110     11.6112724     11.6112724     11.6112724    1[6-(1,1,6)]
   111     12.1743013     12.1743013     12.1743013    1[6-(1,1,6)]
   112      1.6233315      1.6233315      1.6233315    1[6-(1,1,6)]
   113      2.4767792      2.4767792      2.4767792    1[6-(1,1,6)]
   114      1.8822426      1.8822426      1.8822426    1[6-(1,1,6)]
   115      1.6534693      1.6534693      1.6534693    1[6-(1,1,6)]
   116      1.4959308      1.4959308      1.4959308    1[6-(1,1,6)]
   117      0.2534315      0.2534315      0.2534315    1[6-(1,1,6)]
   118      1.9890948      1.9890948      1.9890948    1[6-(1,1,6)]
   119      0.5315212      0.5315212      0.5315212    1[6-(1,1,6)]
   120      1.7384031      1.7384031      1.7384031    1[6-(1,1,6)]
   121      7.8673357      7.8673357      7.8673357    1[7-(6,7)]
   122      3.9521615      3.9521615      3.9521615    1[7-(6,7)]
   123     13.2140554     13.2140554     13.2140554    1[7-(6,7)]
   124      3.0480275      3.0480275      3.0480275    1[7-(6,7)]
   125     12.7359603     12.7359603     12.7359603    1[7-(6,7)]
   126      2.7206214      2.7206214      2.7206214    1[7-(6,7)]
   127       6.219346       6.219346       6.219346    1[7-(6,7)]
   128      9.6687542      9.6687542      9.6687542    1[7-(6,7)]
   129      5.5302863      5.5302863      5.5302863    1[6-(1,1,6)]
   130      5.2124695      5.2124695      5.2124695    1[6-(1,1,6)]
   131      4.7631423      4.7631423      4.7631423    1[6-(1,1,6)]
   132     10.2578112     10.2578112     10.2578112    1[6-(1,1,6)]
   133      9.0262711      9.0262711      9.0262711    1[6-(1,1,6)]
   134      9.4194324      9.4194324      9.4194324    1[6-(1,1,6)]
   135      6.7714157      6.7714157      6.7714157    1[6-(1,1,6)]
   136      7.0303268      7.0303268      7.0303268    1[6-(1,1,6)]
   137      7.9604889      7.9604889      7.9604889    1[6-(1,1,6)]
   138      4.0644933      4.0644933      4.0644933    1[6-(1,1,6)]
   139      5.5316562      5.5316562      5.5316562    1[6-(1,1,6)]
   140      4.5247797      4.5247797      4.5247797    1[6-(1,1,6)]
   141     10.8208401     10.8208401     10.8208401    1[6-(1,1,6)]
   142     12.0496404     12.0496404     12.0496404    1[6-(1,1,6)]
   143     11.6345607     11.6345607     11.6345607    1[6-(1,1,6)]
   144      1.8068981      1.8068981      1.8068981    1[6-(1,1,6)]
   145      2.1959497      2.1959497      2.1959497    1[6-(1,1,6)]
   146      2.5795217      2.5795217      2.5795217    1[6-(1,1,6)]
   147      1.2260605      1.2260605      1.2260605    1[6-(1,1,6)]
   148     13.5976274     13.5976274     13.5976274    1[6-(1,1,6)]
   149      1.0808511      1.0808511      1.0808511    1[6-(1,1,6)]
   150       2.630208       2.630208       2.630208    1[6-(1,1,6)]
   151      2.3863658      2.3863658      2.3863658    1[6-(1,1,6)]
   152      1.1753742      1.1753742      1.1753742    1[6-(1,1,6)]
   153      1.3603107      1.3603107      1.3603107    1[6-(1,1,6)]
   154      2.0849878      2.0849878      2.0849878    1[6-(1,1,6)]
   155      1.8151175      1.8151175      1.8151175    1[6-(1,1,6)]
   156     10.3194567     10.3194567     10.3194567    1[6-(1,1,6)]
   157     11.2304402     11.2304402     11.2304402    1[6-(1,1,6)]
   158     11.5167493     11.5167493     11.5167493    1[6-(1,1,6)]
   159      0.3356255      0.3356255      0.3356255    1[6-(1,1,6)]
   160      12.808565      12.808565      12.808565    1[6-(1,1,6)]
   161      0.2123345      0.2123345      0.2123345    1[6-(1,1,6)]
   162      2.4576006      2.4576006      2.4576006    1[6-(1,1,6)]
   163      2.1192353      2.1192353      2.1192353    1[6-(1,1,6)]
   164       0.986328       0.986328       0.986328    1[6-(1,1,6)]
   165      4.0261361      4.0261361      4.0261361    1[6-(1,1,6)]
   166      4.7617724      4.7617724      4.7617724    1[6-(1,1,6)]
   167      5.3248013      5.3248013      5.3248013    1[6-(1,1,6)]
   168      8.4728315      8.4728315      8.4728315    1[6-(1,1,6)]
   169      9.3262792      9.3262792      9.3262792    1[6-(1,1,6)]
   170      8.7317426      8.7317426      8.7317426    1[6-(1,1,6)]
   171      8.5029693      8.5029693      8.5029693    1[6-(1,1,6)]
   172      8.3454308      8.3454308      8.3454308    1[6-(1,1,6)]
   173      7.1029315      7.1029315      7.1029315    1[6-(1,1,6)]
   174      8.8385948      8.8385948      8.8385948    1[6-(1,1,6)]
   175      7.3810212      7.3810212      7.3810212    1[6-(1,1,6)]
   176      8.5879031      8.5879031      8.5879031    1[6-(1,1,6)]
   177     12.6811643     12.6811643     12.6811643    1[7-(6,7)]
   178      2.8973385      2.8973385      2.8973385    1[7-(6,7)]
   179      7.3344446      7.3344446      7.3344446    1[7-(6,7)]
   180      3.8014725      3.8014725      3.8014725    1[7-(6,7)]
   181      7.8125397      7.8125397      7.8125397    1[7-(6,7)]
   182      4.1288786      4.1288786      4.1288786    1[7-(6,7)]
   183       0.630154       0.630154       0.630154    1[7-(6,7)]
   184     10.8797458     10.8797458     10.8797458    1[7-(6,7)]
   185      1.3192137      1.3192137      1.3192137    1[6-(1,1,6)]
   186      1.6370305      1.6370305      1.6370305    1[6-(1,1,6)]
   187      2.0863577      2.0863577      2.0863577    1[6-(1,1,6)]
   188     10.2906888     10.2906888     10.2906888    1[6-(1,1,6)]
   189     11.5222289     11.5222289     11.5222289    1[6-(1,1,6)]
   190     11.1290676     11.1290676     11.1290676    1[6-(1,1,6)]
   191      0.0780843      0.0780843      0.0780843    1[6-(1,1,6)]
   192     13.5181732     13.5181732     13.5181732    1[6-(1,1,6)]
   193     12.5880111     12.5880111     12.5880111    1[6-(1,1,6)]
   194      2.7850067      2.7850067      2.7850067    1[6-(1,1,6)]
   195      1.3178438      1.3178438      1.3178438    1[6-(1,1,6)]
   196      2.3247203      2.3247203      2.3247203    1[6-(1,1,6)]
   197      9.7276599      9.7276599      9.7276599    1[6-(1,1,6)]
   198      8.4988596      8.4988596      8.4988596    1[6-(1,1,6)]
   199      8.9139393      8.9139393      8.9139393    1[6-(1,1,6)]
   200      5.0426019      5.0426019      5.0426019    1[6-(1,1,6)]
   201      4.6535503      4.6535503      4.6535503    1[6-(1,1,6)]
   202      4.2699783      4.2699783      4.2699783    1[6-(1,1,6)]
   203      5.6234395      5.6234395      5.6234395    1[6-(1,1,6)]
   204      6.9508726      6.9508726      6.9508726    1[6-(1,1,6)]
   205      5.7686489      5.7686489      5.7686489    1[6-(1,1,6)]
   206       4.219292       4.219292       4.219292    1[6-(1,1,6)]
   207      4.4631342      4.4631342      4.4631342    1[6-(1,1,6)]
   208      5.6741258      5.6741258      5.6741258    1[6-(1,1,6)]
   209      5.4891893      5.4891893      5.4891893    1[6-(1,1,6)]
   210      4.7645122      4.7645122      4.7645122    1[6-(1,1,6)]
   211      5.0343825      5.0343825      5.0343825    1[6-(1,1,6)]
   212     10.2290433     10.2290433     10.2290433    1[6-(1,1,6)]
   213      9.3180598      9.3180598      9.3180598    1[6-(1,1,6)]
   214      9.0317507      9.0317507      9.0317507    1[6-(1,1,6)]
   215      6.5138745      6.5138745      6.5138745    1[6-(1,1,6)]
   216       7.739935       7.739935       7.739935    1[6-(1,1,6)]
   217      6.6371655      6.6371655      6.6371655    1[6-(1,1,6)]
   218      4.3918994      4.3918994      4.3918994    1[6-(1,1,6)]
   219      4.7302647      4.7302647      4.7302647    1[6-(1,1,6)]
   220       5.863172       5.863172       5.863172    1[6-(1,1,6)]
   221      2.8233639      2.8233639      2.8233639    1[6-(1,1,6)]
   222      2.0877276      2.0877276      2.0877276    1[6-(1,1,6)]
   223      1.5246987      1.5246987      1.5246987    1[6-(1,1,6)]
   224     12.0756685     12.0756685     12.0756685    1[6-(1,1,6)]
   225     11.2222208     11.2222208     11.2222208    1[6-(1,1,6)]
   226     11.8167574     11.8167574     11.8167574    1[6-(1,1,6)]
   227     12.0455307     12.0455307     12.0455307    1[6-(1,1,6)]
   228     12.2030692     12.2030692     12.2030692    1[6-(1,1,6)]
   229     13.4455685     13.4455685     13.4455685    1[6-(1,1,6)]
   230     11.7099052     11.7099052     11.7099052    1[6-(1,1,6)]
   231     13.1674788     13.1674788     13.1674788    1[6-(1,1,6)]
   232     11.9605969     11.9605969     11.9605969    1[6-(1,1,6)]
   233        5.20562        5.20562        5.20562    6[6-(1,1,1),6-(6,6),7-(7)]
   234        6.57552        6.57552        6.57552    6[6-(6,6),6-(6,7),6-(6,7)]
   235      6.9426532      6.9426532      6.9426532    6[6-(1,1,1),6-(6,6),7-(1,7)]
   236      8.2522776      8.2522776      8.2522776    6[1-(0),1-(0),1-(0),6-(6,7)]
   237      4.3220345      4.3220345      4.3220345    6[1-(0),1-(0),1-(0),6-(6,7)]
   238      8.4673519      8.4673519      8.4673519    6[6-(1,1,1),6-(6,6),7-(1,7)]
   239      7.4604754      7.4604754      7.4604754    6[6-(6,6),6-(6,7),6-(6,7)]
   240      7.5426694      7.5426694      7.5426694    6[6-(1,1,1),6-(6,6),7-(7)]
   241      6.6385354      6.6385354      6.6385354    6[1-(0),1-(0),1-(0),6-(6,7)]
   242      8.9002403      8.9002403      8.9002403    6[1-(0),1-(0),1-(0),6-(6,7)]
   243     13.0770654     13.0770654     13.0770654    6[6-(1,1,1),6-(6,6),7-(1,7)]
   244     13.4400889     13.4400889     13.4400889    6[6-(6,6),6-(6,7),6-(6,7)]
   245      1.1000297      1.1000297      1.1000297    6[6-(1,1,1),6-(6,6),7-(7,27)]
   246      2.0041637      2.0041637      2.0041637    6[1-(0),1-(0),1-(0),6-(6,7)]
   247     11.7825099     11.7825099     11.7825099    6[1-(0),1-(0),1-(0),6-(6,7)]
   248     11.8414156     11.8414156     11.8414156    6[6-(1,1,1),6-(6,6),7-(1,7)]
   249     12.5921208     12.5921208     12.5921208    6[6-(6,6),6-(6,7),6-(6,7)]
   250     12.2948525     12.2948525     12.2948525    6[6-(1,1,1),6-(6,6),7-(7)]
   251     12.8455523     12.8455523     12.8455523    6[1-(0),1-(0),1-(0),6-(6,7)]
   252      11.671548      11.671548      11.671548    6[1-(0),1-(0),1-(0),6-(6,7)]
   253      1.5945636      1.5945636      1.5945636    6[6-(1,1,1),6-(6,6),7-(7,27)]
   254      0.2109646      0.2109646      0.2109646    6[6-(6,6),6-(6,7),6-(6,7)]
   255     13.5387217     13.5387217     13.5387217    6[6-(1,1,1),6-(6,6),7-(1,7)]
   256     12.2277274     12.2277274     12.2277274    6[1-(0),1-(0),1-(0),6-(6,7)]
   257      2.4836287      2.4836287      2.4836287    6[1-(0),1-(0),1-(0),6-(6,7)]
   258     12.1729314     12.1729314     12.1729314    6[6-(1,1,1),6-(6,6),7-(1,7)]
   259     13.0428179     13.0428179     13.0428179    6[6-(6,6),6-(6,7),6-(6,7)]
   260     12.8962386     12.8962386     12.8962386    6[6-(1,1,1),6-(6,6),7-(7)]
   261     13.6510535     13.6510535     13.6510535    6[1-(0),1-(0),1-(0),6-(6,7)]
   262     11.9030611     11.9030611     11.9030611    6[1-(0),1-(0),1-(0),6-(6,7)]
   263      6.3440069      6.3440069      6.3440069    6[6-(1,1,1),6-(6,6),7-(1,7)]
   264       6.671413       6.671413       6.671413    6[6-(6,6),6-(6,7),6-(6,7)]
   265      7.9878869      7.9878869      7.9878869    6[6-(1,1,1),6-(6,6),7-(7,27)]
   266      8.8166764      8.8166764      8.8166764    6[1-(0),1-(0),1-(0),6-(6,7)]
   267      5.1206862      5.1206862      5.1206862    6[1-(0),1-(0),1-(0),6-(6,7)]
   268      5.2453471      5.2453471      5.2453471    6[6-(1,1,1),6-(6,6),7-(1,7)]
   269      5.8028964      5.8028964      5.8028964    6[6-(6,6),6-(6,7),6-(6,7)]
   270      5.3371304      5.3371304      5.3371304    6[6-(1,1,1),6-(6,6),7-(7,27)]
   271      5.6480977      5.6480977      5.6480977    6[1-(0),1-(0),1-(0),6-(6,7)]
   272       5.397406       5.397406       5.397406    6[1-(0),1-(0),1-(0),6-(6,7)]
   273      3.7247581      3.7247581      3.7247581    6[7-(27),16-(0)]
   274      2.3411591      2.3411591      2.3411591    6[7-(27),16-(0)]
   275        1.64388        1.64388        1.64388    6[6-(1,1,1),6-(6,6),7-(7)]
   276        0.27398        0.27398        0.27398    6[6-(6,6),6-(6,7),6-(6,7)]
   277     13.6058468     13.6058468     13.6058468    6[6-(1,1,1),6-(6,6),7-(1,7)]
   278     12.2962224     12.2962224     12.2962224    6[1-(0),1-(0),1-(0),6-(6,7)]
   279      2.5274655      2.5274655      2.5274655    6[1-(0),1-(0),1-(0),6-(6,7)]
   280     12.0811481     12.0811481     12.0811481    6[6-(1,1,1),6-(6,6),7-(1,7)]
   281     13.0880246     13.0880246     13.0880246    6[6-(6,6),6-(6,7),6-(6,7)]
   282     13.0058306     13.0058306     13.0058306    6[6-(1,1,1),6-(6,6),7-(7)]
   283      0.2109646      0.2109646      0.2109646    6[1-(0),1-(0),1-(0),6-(6,7)]
   284     11.6482597     11.6482597     11.6482597    6[1-(0),1-(0),1-(0),6-(6,7)]
   285      7.4714346      7.4714346      7.4714346    6[6-(1,1,1),6-(6,6),7-(1,7)]
   286      7.1084111      7.1084111      7.1084111    6[6-(6,6),6-(6,7),6-(6,7)]
   287      5.7494703      5.7494703      5.7494703    6[6-(1,1,1),6-(6,6),7-(7,27)]
   288      4.8453363      4.8453363      4.8453363    6[1-(0),1-(0),1-(0),6-(6,7)]
   289      8.7659901      8.7659901      8.7659901    6[1-(0),1-(0),1-(0),6-(6,7)]
   290      8.7070844      8.7070844      8.7070844    6[6-(1,1,1),6-(6,6),7-(1,7)]
   291      7.9563792      7.9563792      7.9563792    6[6-(6,6),6-(6,7),6-(6,7)]
   292      8.2536475      8.2536475      8.2536475    6[6-(1,1,1),6-(6,6),7-(7)]
   293      7.7029477      7.7029477      7.7029477    6[1-(0),1-(0),1-(0),6-(6,7)]
   294       8.876952       8.876952       8.876952    6[1-(0),1-(0),1-(0),6-(6,7)]
   295      5.2549364      5.2549364      5.2549364    6[6-(1,1,1),6-(6,6),7-(7,27)]
   296      6.6385354      6.6385354      6.6385354    6[6-(6,6),6-(6,7),6-(6,7)]
   297      7.0097783      7.0097783      7.0097783    6[6-(1,1,1),6-(6,6),7-(1,7)]
   298      8.3207726      8.3207726      8.3207726    6[1-(0),1-(0),1-(0),6-(6,7)]
   299      4.3658713      4.3658713      4.3658713    6[1-(0),1-(0),1-(0),6-(6,7)]
   300      8.3755686      8.3755686      8.3755686    6[6-(1,1,1),6-(6,6),7-(1,7)]
   301      7.5056821      7.5056821      7.5056821    6[6-(6,6),6-(6,7),6-(6,7)]
   302      7.6522614      7.6522614      7.6522614    6[6-(1,1,1),6-(6,6),7-(7)]
   303      6.8974465      6.8974465      6.8974465    6[1-(0),1-(0),1-(0),6-(6,7)]
   304      8.6454389      8.6454389      8.6454389    6[1-(0),1-(0),1-(0),6-(6,7)]
   305      0.5054931      0.5054931      0.5054931    6[6-(1,1,1),6-(6,6),7-(1,7)]
   306       0.178087       0.178087       0.178087    6[6-(6,6),6-(6,7),6-(6,7)]
   307     12.5606131     12.5606131     12.5606131    6[6-(1,1,1),6-(6,6),7-(7,27)]
   308     11.7318236     11.7318236     11.7318236    6[1-(0),1-(0),1-(0),6-(6,7)]
   309      1.7288138      1.7288138      1.7288138    6[1-(0),1-(0),1-(0),6-(6,7)]
   310      1.6041529      1.6041529      1.6041529    6[6-(1,1,1),6-(6,6),7-(1,7)]
   311      1.0466036      1.0466036      1.0466036    6[6-(6,6),6-(6,7),6-(6,7)]
   312      1.5123696      1.5123696      1.5123696    6[6-(1,1,1),6-(6,6),7-(7,27)]
   313      1.2014023      1.2014023      1.2014023    6[1-(0),1-(0),1-(0),6-(6,7)]
   314       1.452094       1.452094       1.452094    6[1-(0),1-(0),1-(0),6-(6,7)]
   315      3.1247419      3.1247419      3.1247419    6[7-(27),16-(0)]
   316      4.5083409      4.5083409      4.5083409    6[7-(27),16-(0)]
   317        8.49338        8.49338        8.49338    6[6-(1,1,1),6-(6,6),7-(7)]
   318        7.12348        7.12348        7.12348    6[6-(6,6),6-(6,7),6-(6,7)]
   319      6.7563468      6.7563468      6.7563468    6[6-(1,1,1),6-(6,6),7-(1,7)]
   320      5.4467224      5.4467224      5.4467224    6[1-(0),1-(0),1-(0),6-(6,7)]
   321      9.3769655      9.3769655      9.3769655    6[1-(0),1-(0),1-(0),6-(6,7)]
   322      5.2316481      5.2316481      5.2316481    6[6-(1,1,1),6-(6,6),7-(1,7)]
   323      6.2385246      6.2385246      6.2385246    6[6-(6,6),6-(6,7),6-(6,7)]
   324      6.1563306      6.1563306      6.1563306    6[6-(1,1,1),6-(6,6),7-(7)]
   325      7.0604646      7.0604646      7.0604646    6[1-(0),1-(0),1-(0),6-(6,7)]
   326      4.7987597      4.7987597      4.7987597    6[1-(0),1-(0),1-(0),6-(6,7)]
   327      0.6219346      0.6219346      0.6219346    6[6-(1,1,1),6-(6,6),7-(1,7)]
   328      0.2589111      0.2589111      0.2589111    6[6-(6,6),6-(6,7),6-(6,7)]
   329     12.5989703     12.5989703     12.5989703    6[6-(1,1,1),6-(6,6),7-(7,27)]
   330     11.6948363     11.6948363     11.6948363    6[1-(0),1-(0),1-(0),6-(6,7)]
   331      1.9164901      1.9164901      1.9164901    6[1-(0),1-(0),1-(0),6-(6,7)]
   332      1.8575844      1.8575844      1.8575844    6[6-(1,1,1),6-(6,6),7-(1,7)]
   333      1.1068792      1.1068792      1.1068792    6[6-(6,6),6-(6,7),6-(6,7)]
   334      1.4041475      1.4041475      1.4041475    6[6-(1,1,1),6-(6,6),7-(7)]
   335      0.8534477      0.8534477      0.8534477    6[1-(0),1-(0),1-(0),6-(6,7)]
   336       2.027452       2.027452       2.027452    6[1-(0),1-(0),1-(0),6-(6,7)]
   337     12.1044364     12.1044364     12.1044364    6[6-(1,1,1),6-(6,6),7-(7,27)]
   338     13.4880354     13.4880354     13.4880354    6[6-(6,6),6-(6,7),6-(6,7)]
   339      0.1602783      0.1602783      0.1602783    6[6-(1,1,1),6-(6,6),7-(1,7)]
   340      1.4712726      1.4712726      1.4712726    6[1-(0),1-(0),1-(0),6-(6,7)]
   341     11.2153713     11.2153713     11.2153713    6[1-(0),1-(0),1-(0),6-(6,7)]
   342      1.5260686      1.5260686      1.5260686    6[6-(1,1,1),6-(6,6),7-(1,7)]
   343      0.6561821      0.6561821      0.6561821    6[6-(6,6),6-(6,7),6-(6,7)]
   344      0.8027614      0.8027614      0.8027614    6[6-(1,1,1),6-(6,6),7-(7)]
   345      0.0479465      0.0479465      0.0479465    6[1-(0),1-(0),1-(0),6-(6,7)]
   346      1.7959389      1.7959389      1.7959389    6[1-(0),1-(0),1-(0),6-(6,7)]
   347      7.3549931      7.3549931      7.3549931    6[6-(1,1,1),6-(6,6),7-(1,7)]
   348       7.027587       7.027587       7.027587    6[6-(6,6),6-(6,7),6-(6,7)]
   349      5.7111131      5.7111131      5.7111131    6[6-(1,1,1),6-(6,6),7-(7,27)]
   350      4.8823236      4.8823236      4.8823236    6[1-(0),1-(0),1-(0),6-(6,7)]
   351      8.5783138      8.5783138      8.5783138    6[1-(0),1-(0),1-(0),6-(6,7)]
   352      8.4536529      8.4536529      8.4536529    6[6-(1,1,1),6-(6,6),7-(1,7)]
   353      7.8961036      7.8961036      7.8961036    6[6-(6,6),6-(6,7),6-(6,7)]
   354      8.3618696      8.3618696      8.3618696    6[6-(1,1,1),6-(6,6),7-(7,27)]
   355      8.0509023      8.0509023      8.0509023    6[1-(0),1-(0),1-(0),6-(6,7)]
   356       8.301594       8.301594       8.301594    6[1-(0),1-(0),1-(0),6-(6,7)]
   357      9.9742419      9.9742419      9.9742419    6[7-(27),16-(0)]
   358     11.3578409     11.3578409     11.3578409    6[7-(27),16-(0)]
   359       12.05512       12.05512       12.05512    6[6-(1,1,1),6-(6,6),7-(7)]
   360       13.42502       13.42502       13.42502    6[6-(6,6),6-(6,7),6-(6,7)]
   361      0.0931532      0.0931532      0.0931532    6[6-(1,1,1),6-(6,6),7-(1,7)]
   362      1.4027776      1.4027776      1.4027776    6[1-(0),1-(0),1-(0),6-(6,7)]
   363     11.1715345     11.1715345     11.1715345    6[1-(0),1-(0),1-(0),6-(6,7)]
   364      1.6178519      1.6178519      1.6178519    6[6-(1,1,1),6-(6,6),7-(1,7)]
   365      0.6109754      0.6109754      0.6109754    6[6-(6,6),6-(6,7),6-(6,7)]
   366      0.6931694      0.6931694      0.6931694    6[6-(1,1,1),6-(6,6),7-(7)]
   367     13.4880354     13.4880354     13.4880354    6[1-(0),1-(0),1-(0),6-(6,7)]
   368      2.0507403      2.0507403      2.0507403    6[1-(0),1-(0),1-(0),6-(6,7)]
   369      6.2275654      6.2275654      6.2275654    6[6-(1,1,1),6-(6,6),7-(1,7)]
   370      6.5905889      6.5905889      6.5905889    6[6-(6,6),6-(6,7),6-(6,7)]
   371      7.9495297      7.9495297      7.9495297    6[6-(1,1,1),6-(6,6),7-(7,27)]
   372      8.8536637      8.8536637      8.8536637    6[1-(0),1-(0),1-(0),6-(6,7)]
   373      4.9330099      4.9330099      4.9330099    6[1-(0),1-(0),1-(0),6-(6,7)]
   374      4.9919156      4.9919156      4.9919156    6[6-(1,1,1),6-(6,6),7-(1,7)]
   375      5.7426208      5.7426208      5.7426208    6[6-(6,6),6-(6,7),6-(6,7)]
   376      5.4453525      5.4453525      5.4453525    6[6-(1,1,1),6-(6,6),7-(7)]
   377      5.9960523      5.9960523      5.9960523    6[1-(0),1-(0),1-(0),6-(6,7)]
   378       4.822048       4.822048       4.822048    6[1-(0),1-(0),1-(0),6-(6,7)]
   379      8.4440636      8.4440636      8.4440636    6[6-(1,1,1),6-(6,6),7-(7,27)]
   380      7.0604646      7.0604646      7.0604646    6[6-(6,6),6-(6,7),6-(6,7)]
   381      6.6892217      6.6892217      6.6892217    6[6-(1,1,1),6-(6,6),7-(1,7)]
   382      5.3782274      5.3782274      5.3782274    6[1-(0),1-(0),1-(0),6-(6,7)]
   383      9.3331287      9.3331287      9.3331287    6[1-(0),1-(0),1-(0),6-(6,7)]
   384      5.3234314      5.3234314      5.3234314    6[6-(1,1,1),6-(6,6),7-(1,7)]
   385      6.1933179      6.1933179      6.1933179    6[6-(6,6),6-(6,7),6-(6,7)]
   386      6.0467386      6.0467386      6.0467386    6[6-(1,1,1),6-(6,6),7-(7)]
   387      6.8015535      6.8015535      6.8015535    6[1-(0),1-(0),1-(0),6-(6,7)]
   388      5.0535611      5.0535611      5.0535611    6[1-(0),1-(0),1-(0),6-(6,7)]
   389     13.1935069     13.1935069     13.1935069    6[6-(1,1,1),6-(6,6),7-(1,7)]
   390      13.520913      13.520913      13.520913    6[6-(6,6),6-(6,7),6-(6,7)]
   391      1.1383869      1.1383869      1.1383869    6[6-(1,1,1),6-(6,6),7-(7,27)]
   392      1.9671764      1.9671764      1.9671764    6[1-(0),1-(0),1-(0),6-(6,7)]
   393     11.9701862     11.9701862     11.9701862    6[1-(0),1-(0),1-(0),6-(6,7)]
   394     12.0948471     12.0948471     12.0948471    6[6-(1,1,1),6-(6,6),7-(1,7)]
   395     12.6523964     12.6523964     12.6523964    6[6-(6,6),6-(6,7),6-(6,7)]
   396     12.1866304     12.1866304     12.1866304    6[6-(1,1,1),6-(6,6),7-(7,27)]
   397     12.4975977     12.4975977     12.4975977    6[1-(0),1-(0),1-(0),6-(6,7)]
   398      12.246906      12.246906      12.246906    6[1-(0),1-(0),1-(0),6-(6,7)]
   399     10.5742581     10.5742581     10.5742581    6[7-(27),16-(0)]
   400      9.1906591      9.1906591      9.1906591    6[7-(27),16-(0)]
   401     3.93777755     3.93777755     3.93777755    16[8-(0),8-(0),8-(27),8-(27)]
   402      1.8233369      1.8233369      1.8233369    16[6-(7)]
   403      3.5836584      3.5836584      3.5836584    16[6-(7)]
   404     2.91172245     2.91172245     2.91172245    16[8-(0),8-(0),8-(27),8-(27)]
   405      5.0261631      5.0261631      5.0261631    16[6-(7)]
   406      3.2658416      3.2658416      3.2658416    16[6-(7)]
   407     9.76122245     9.76122245     9.76122245    16[8-(0),8-(0),8-(27),8-(27)]
   408     11.8756631     11.8756631     11.8756631    16[6-(7)]
   409     10.1153416     10.1153416     10.1153416    16[6-(7)]
   410    10.78727755    10.78727755    10.78727755    16[8-(0),8-(27),8-(27)]
   411      8.6728369      8.6728369      8.6728369    16[6-(7)]
   412     10.4331584     10.4331584     10.4331584    16[6-(7)]
   413      4.7699918      4.7699918      4.7699918    7[6-(6,6),7-(1,6)]
   414       5.849473       5.849473       5.849473    7[1-(0),6-(6,6),7-(6)]
   415      8.5262576      8.5262576      8.5262576    7[6-(6,6),7-(1,6)]
   416       9.082437       9.082437       9.082437    7[1-(0),6-(6,6),7-(6)]
   417      1.5329181      1.5329181      1.5329181    7[6-(6,6),7-(1,6),27-(7,7,8)]
   418      0.4685058      0.4685058      0.4685058    7[1-(0),6-(6,6),7-(6,27)]
   419     11.4564737     11.4564737     11.4564737    7[6-(6,6),7-(1,6)]
   420     11.1838636     11.1838636     11.1838636    7[1-(0),6-(6,6),7-(6)]
   421      2.0343015      2.0343015      2.0343015    7[6-(6,6),7-(1,6),27-(7,7,8)]
   422      0.9493407      0.9493407      0.9493407    7[1-(0),6-(6,6),7-(6,27)]
   423     11.5633259     11.5633259     11.5633259    7[1-(0),6-(6,6),7-(6)]
   424      11.972926      11.972926      11.972926    7[6-(6,6),7-(1,6)]
   425      7.4289677      7.4289677      7.4289677    7[1-(0),6-(6,6),7-(6,27)]
   426      8.4152957      8.4152957      8.4152957    7[6-(6,6),7-(1,6),27-(7,7,8)]
   427      4.5288894      4.5288894      4.5288894    7[6-(6,6),7-(1,6),27-(7,7,8)]
   428      4.4905322      4.4905322      4.4905322    7[1-(0),6-(6,6),7-(6,27)]
   429      2.7192515      2.7192515      2.7192515    7[6-(16),27-(7,7,8)]
   430      3.7768143      3.7768143      3.7768143    7[6-(16),27-(7,7,8)]
   431      2.0795082      2.0795082      2.0795082    7[6-(6,6),7-(1,6)]
   432       1.000027       1.000027       1.000027    7[1-(0),6-(6,6),7-(6)]
   433     12.0222424     12.0222424     12.0222424    7[6-(6,6),7-(1,6)]
   434      11.466063      11.466063      11.466063    7[1-(0),6-(6,6),7-(6)]
   435      5.3165819      5.3165819      5.3165819    7[6-(6,6),7-(1,6),27-(7,7,8)]
   436      6.3809942      6.3809942      6.3809942    7[1-(0),6-(6,6),7-(6,27)]
   437      9.0920263      9.0920263      9.0920263    7[6-(6,6),7-(1,6)]
   438      9.3646364      9.3646364      9.3646364    7[1-(0),6-(6,6),7-(6)]
   439      4.8151985      4.8151985      4.8151985    7[6-(6,6),7-(1,6),27-(7,7,8)]
   440      5.9001593      5.9001593      5.9001593    7[1-(0),6-(6,6),7-(6,27)]
   441      8.9851741      8.9851741      8.9851741    7[1-(0),6-(6,6),7-(6)]
   442       8.575574       8.575574       8.575574    7[6-(6,6),7-(1,6)]
   443     13.1195323     13.1195323     13.1195323    7[1-(0),6-(6,6),7-(6,27)]
   444     12.1332043     12.1332043     12.1332043    7[6-(6,6),7-(1,6),27-(7,7,8)]
   445      2.3206106      2.3206106      2.3206106    7[6-(6,6),7-(1,6),27-(7,7,8)]
   446      2.3589678      2.3589678      2.3589678    7[1-(0),6-(6,6),7-(6,27)]
   447      4.1302485      4.1302485      4.1302485    7[6-(16),27-(7,7,8)]
   448      3.0726857      3.0726857      3.0726857    7[6-(16),27-(7,7,8)]
   449      8.9290082      8.9290082      8.9290082    7[6-(6,6),7-(1,6)]
   450       7.849527       7.849527       7.849527    7[1-(0),6-(6,6),7-(6)]
   451      5.1727424      5.1727424      5.1727424    7[6-(6,6),7-(1,6)]
   452       4.616563       4.616563       4.616563    7[1-(0),6-(6,6),7-(6)]
   453     12.1660819     12.1660819     12.1660819    7[6-(6,6),7-(1,6),27-(7,7,8)]
   454     13.2304942     13.2304942     13.2304942    7[1-(0),6-(6,6),7-(6,27)]
   455      2.2425263      2.2425263      2.2425263    7[6-(6,6),7-(1,6)]
   456      2.5151364      2.5151364      2.5151364    7[1-(0),6-(6,6),7-(6)]
   457     11.6646985     11.6646985     11.6646985    7[6-(6,6),7-(1,6),27-(7,7,8)]
   458     12.7496593     12.7496593     12.7496593    7[1-(0),6-(6,6),7-(6,27)]
   459      2.1356741      2.1356741      2.1356741    7[1-(0),6-(6,6),7-(6)]
   460       1.726074       1.726074       1.726074    7[6-(6,6),7-(1,6)]
   461      6.2700323      6.2700323      6.2700323    7[1-(0),6-(6,6),7-(6,27)]
   462      5.2837043      5.2837043      5.2837043    7[6-(6,6),7-(1,6),27-(7,7,8)]
   463      9.1701106      9.1701106      9.1701106    7[6-(6,6),7-(1,6),27-(7,7,8)]
   464      9.2084678      9.2084678      9.2084678    7[1-(0),6-(6,6),7-(6,27)]
   465     10.9797485     10.9797485     10.9797485    7[6-(16),27-(7,7,8)]
   466      9.9221857      9.9221857      9.9221857    7[6-(16),27-(7,7,8)]
   467     11.6194918     11.6194918     11.6194918    7[6-(6,6),7-(1,6)]
   468      12.698973      12.698973      12.698973    7[1-(0),6-(6,6),7-(6)]
   469      1.6767576      1.6767576      1.6767576    7[6-(6,6),7-(1,6)]
   470       2.232937       2.232937       2.232937    7[1-(0),6-(6,6),7-(6)]
   471      8.3824181      8.3824181      8.3824181    7[6-(6,6),7-(1,6),27-(7,7,8)]
   472      7.3180058      7.3180058      7.3180058    7[1-(0),6-(6,6),7-(6,27)]
   473      4.6069737      4.6069737      4.6069737    7[6-(6,6),7-(1,6)]
   474      4.3343636      4.3343636      4.3343636    7[1-(0),6-(6,6),7-(6)]
   475      8.8838015      8.8838015      8.8838015    7[6-(6,6),7-(1,6),27-(7,7,8)]
   476      7.7988407      7.7988407      7.7988407    7[1-(0),6-(6,6),7-(6,27)]
   477      4.7138259      4.7138259      4.7138259    7[1-(0),6-(6,6),7-(6)]
   478       5.123426       5.123426       5.123426    7[6-(6,6),7-(1,6)]
   479      0.5794677      0.5794677      0.5794677    7[1-(0),6-(6,6),7-(6,27)]
   480      1.5657957      1.5657957      1.5657957    7[6-(6,6),7-(1,6),27-(7,7,8)]
   481     11.3783894     11.3783894     11.3783894    7[6-(6,6),7-(1,6),27-(7,7,8)]
   482     11.3400322     11.3400322     11.3400322    7[1-(0),6-(6,6),7-(6,27)]
   483      9.5687515      9.5687515      9.5687515    7[6-(16),27-(7,7,8)]
   484     10.6263143     10.6263143     10.6263143    7[6-(16),27-(7,7,8)]
   485      3.4261199      3.4261199      3.4261199    8[16-(8,8,8),27-(7,7,7)]
   486      3.2274844      3.2274844      3.2274844    8[16-(8,8,8),27-(7,7,7)]
   487      3.6685922      3.6685922      3.6685922    8[16-(8,8,8)]
   488      5.3768575      5.3768575      5.3768575    8[16-(8,8,8)]
   489      3.4233801      3.4233801      3.4233801    8[16-(8,8,8),27-(7,7,7)]
   490      3.6220156      3.6220156      3.6220156    8[16-(8,8,8),27-(7,7,7)]
   491      3.1809078      3.1809078      3.1809078    8[16-(8,8,8)]
   492      1.4726425      1.4726425      1.4726425    8[16-(8,8,8)]
   493     10.2728801     10.2728801     10.2728801    8[16-(8,8,8),27-(7,7,7)]
   494     10.4715156     10.4715156     10.4715156    8[16-(8,8,8),27-(7,7,7)]
   495     10.0304078     10.0304078     10.0304078    8[16-(8,8,8)]
   496      8.3221425      8.3221425      8.3221425    8[16-(8,8,8)]
   497     10.2756199     10.2756199     10.2756199    8[16-(8,8),27-(7,7,7)]
   498     10.0769844     10.0769844     10.0769844    8[16-(8,8),27-(7,7,7)]
   499     10.5180922     10.5180922     10.5180922    8[16-(8,8)]
