# Supplementary material for: A collection of forcefield precursors for metal–organic frameworks
Source: RSC Adv. 2019 Nov 13;9(63):36492–507. doi: 10.1039/c9ra07327b (PMC9075174; doi:10.1039/c9ra07327b)
Supplement: RA-009-C9RA07327B-s3215 [file RA-009-C9RA07327B-s3215.txt]

MIVWEU_clean5b

45.6736    0.00000000    0.00000000
-37.74076307    25.72377383    0.00000000
-3.96634274    -12.86164135    43.64543555

     1  -19.923791642  -19.923791642  -19.923791642    47[7-(6,7),7-(6,7)]
     2  22.9180131122  22.9180131122  22.9180131122    47[7-(6,7),7-(6,7),47-(7,7)]
     3 -18.8338688614 -18.8338688614 -18.8338688614    47[7-(6,7),7-(6,7),47-(7,7)]
     4 -4.65788260666 -4.65788260666 -4.65788260666    47[7-(6,7),7-(6,7)]
     5  -3.0268371796  -3.0268371796  -3.0268371796    47[7-(6,7),7-(6,7),47-(7,7)]
     6 -2.17679211769 -2.17679211769 -2.17679211769    47[7-(6,7),7-(6,7)]
     7   15.989232936   15.989232936   15.989232936    47[7-(6,7),7-(6,7)]
     8 -24.7163014211 -24.7163014211 -24.7163014211    47[7-(6,7),7-(6,7),47-(7,7)]
     9 -21.9221995555 -21.9221995555 -21.9221995555    47[7-(6,7),7-(6,7)]
    10  10.3059305405  10.3059305405  10.3059305405    47[7-(6,7),7-(6,7),47-(7,7)]
    11  11.9413052644  11.9413052644  11.9413052644    47[7-(6,7),7-(6,7),47-(7,7)]
    12  8.97565430389  8.97565430389  8.97565430389    47[7-(6,7),7-(6,7)]
    13 -9.20970377896 -9.20970377896 -9.20970377896    47[7-(6,7),7-(6,7),47-(7,7)]
    14 -9.15064638481 -9.15064638481 -9.15064638481    47[7-(6,7),7-(6,7),47-(7,7)]
    15 -6.14081296099 -6.14081296099 -6.14081296099    47[7-(6,7),7-(6,7)]
    16  31.9726233059  31.9726233059  31.9726233059    47[7-(6,7),7-(6,7),47-(7,7)]
    17  30.5471578089  30.5471578089  30.5471578089    47[7-(6,7),7-(6,7),47-(7,7)]
    18  28.9916725652  28.9916725652  28.9916725652    47[7-(6,7),7-(6,7)]
    19 -5.80125584971 -5.80125584971 -5.80125584971    47[7-(6,7),7-(6,7),47-(7,7)]
    20 -7.12160160272 -7.12160160272 -7.12160160272    47[7-(6,7),7-(6,7)]
    21  -4.4120979028  -4.4120979028  -4.4120979028    47[7-(6,7),7-(6,7),47-(7,7)]
    22  -9.4367254705  -9.4367254705  -9.4367254705    47[7-(6,7),7-(6,7)]
    23 -8.04061103339 -8.04061103339 -8.04061103339    47[7-(6,7),7-(6,7)]
    24 -8.18647274704 -8.18647274704 -8.18647274704    47[7-(6,7),7-(6,7)]
    25  25.1151379152  25.1151379152  25.1151379152    47[7-(6,7),7-(6,7)]
    26  24.2949272562  24.2949272562  24.2949272562    47[7-(6,7),7-(6,7)]
    27  27.1235986371  27.1235986371  27.1235986371    47[7-(6,7),7-(6,7)]
    28  -0.8552947423  -0.8552947423  -0.8552947423    47[7-(6,7),7-(6,7)]
    29  1.77301713419  1.77301713419  1.77301713419    47[7-(6,7),7-(6,7),47-(7,7)]
    30  2.02152177948  2.02152177948  2.02152177948    47[7-(6,7),7-(6,7),47-(7,7)]
    31  41.0746600684  41.0746600684  41.0746600684    47[7-(6,7),7-(6,7)]
    32  4.66781397509  4.66781397509  4.66781397509    47[7-(6,7),7-(6,7),47-(7,7)]
    33  2.07730891728  2.07730891728  2.07730891728    47[7-(6,7),7-(6,7),47-(7,7)]
    34  33.3390000922  33.3390000922  33.3390000922    47[7-(6,7),7-(6,7)]
    35  31.8161585609  31.8161585609  31.8161585609    47[7-(6,7),7-(6,7),47-(7,7)]
    36  28.3595419405  28.3595419405  28.3595419405    47[7-(6,7),7-(6,7)]
    37  6.92716767759  6.92716767759  6.92716767759    47[7-(6,7),7-(6,7)]
    38  8.60190102306  8.60190102306  8.60190102306    47[7-(6,7),7-(6,7),47-(7,7)]
    39  5.78638049773  5.78638049773  5.78638049773    47[7-(6,7),7-(6,7)]
    40  13.0835844676  13.0835844676  13.0835844676    47[7-(6,7),7-(6,7),47-(7,7)]
    41  12.6486066278  12.6486066278  12.6486066278    47[7-(6,7),7-(6,7),47-(7,7)]
    42   15.877310461   15.877310461   15.877310461    47[7-(6,7),7-(6,7)]
    43 -7.40882480259 -7.40882480259 -7.40882480259    47[7-(6,7),7-(6,7),47-(7,7)]
    44 -8.77949745475 -8.77949745475 -8.77949745475    47[7-(6,7),7-(6,7),47-(7,7)]
    45 -10.4708933808 -10.4708933808 -10.4708933808    47[7-(6,7),7-(6,7)]
    46 -11.5071519903 -11.5071519903 -11.5071519903    47[7-(6,7),7-(6,7),47-(7,7)]
    47 -8.70518062919 -8.70518062919 -8.70518062919    47[7-(6,7),7-(6,7),47-(7,7)]
    48 -8.58569752651 -8.58569752651 -8.58569752651    47[7-(6,7),7-(6,7)]
    49 -15.3663616727 -15.3663616727 -15.3663616727    47[7-(6,7),7-(6,7),47-(7,7)]
    50 -14.1275654833 -14.1275654833 -14.1275654833    47[7-(6,7),7-(6,7)]
    51 -15.3260224048 -15.3260224048 -15.3260224048    47[7-(6,7),7-(6,7),47-(7,7)]
    52 -7.97532839253 -7.97532839253 -7.97532839253    47[7-(6,7),7-(6,7)]
    53 -9.40111163975 -9.40111163975 -9.40111163975    47[7-(6,7),7-(6,7)]
    54  -10.791523126  -10.791523126  -10.791523126    47[7-(6,7),7-(6,7)]
    55 -1.18952178748 -1.18952178748 -1.18952178748    47[7-(6,7),7-(6,7)]
    56  1.19504431421  1.19504431421  1.19504431421    47[7-(6,7),7-(6,7)]
    57 -1.92206501751 -1.92206501751 -1.92206501751    47[7-(6,7),7-(6,7)]
    58 -12.1061960145 -12.1061960145 -12.1061960145    47[7-(6,7),7-(6,7)]
    59 -18.6751482394 -18.6751482394 -18.6751482394    47[7-(6,7),7-(6,7),47-(7,7)]
    60  24.3148077663  24.3148077663  24.3148077663    47[7-(6,7),7-(6,7),47-(7,7)]
    61  24.2003778278  24.2003778278  24.2003778278    47[7-(6,7),7-(6,7)]
    62  23.7458951766  23.7458951766  23.7458951766    47[7-(6,7),7-(6,7),47-(7,7)]
    63  5.06152308957  5.06152308957  5.06152308957    47[7-(6,7),7-(6,7),47-(7,7)]
    64 -0.79459648321 -0.79459648321 -0.79459648321    47[7-(6,7),7-(6,7)]
    65 -3.52445176597 -3.52445176597 -3.52445176597    47[7-(6,7),7-(6,7),47-(7,7)]
    66 -10.8540121149 -10.8540121149 -10.8540121149    47[7-(6,7),7-(6,7)]
    67  9.90376182347  9.90376182347  9.90376182347    47[7-(6,7),7-(6,7)]
    68  9.87601335124  9.87601335124  9.87601335124    47[7-(6,7),7-(6,7),47-(7,7)]
    69  11.6482809395  11.6482809395  11.6482809395    47[7-(6,7),7-(6,7)]
    70  1.90727383455  1.90727383455  1.90727383455    47[7-(6,7),7-(6,7),47-(7,7)]
    71  4.73046317299  4.73046317299  4.73046317299    47[7-(6,7),7-(6,7),47-(7,7)]
    72  3.70754044774  3.70754044774  3.70754044774    47[7-(6,7),7-(6,7)]
    73 -16.1243507312 -16.1243507312 -16.1243507312    47[7-(6,7),7-(6,7),47-(7,7)]
    74 -14.6147227928 -14.6147227928 -14.6147227928    47[7-(6,7),7-(6,7),47-(7,7)]
    75 -15.0991192295 -15.0991192295 -15.0991192295    47[7-(6,7),7-(6,7)]
    76  6.77607408229  6.77607408229  6.77607408229    47[7-(6,7),7-(6,7),47-(7,7)]
    77  8.30765006272  8.30765006272  8.30765006272    47[7-(6,7),7-(6,7),47-(7,7)]
    78  5.40419420031  5.40419420031  5.40419420031    47[7-(6,7),7-(6,7)]
    79  10.9346461856  10.9346461856  10.9346461856    47[7-(6,7),7-(6,7),47-(7,7)]
    80  13.8450738924  13.8450738924  13.8450738924    47[7-(6,7),7-(6,7)]
    81  13.9703982209  13.9703982209  13.9703982209    47[7-(6,7),7-(6,7),47-(7,7)]
    82 -21.3629090972 -21.3629090972 -21.3629090972    47[7-(6,7),7-(6,7)]
    83 -24.1917296022 -24.1917296022 -24.1917296022    47[7-(6,7),7-(6,7)]
    84 -22.9012008514 -22.9012008514 -22.9012008514    47[7-(6,7),7-(6,7)]
    85   13.562668067   13.562668067   13.562668067    47[7-(6,7),7-(6,7)]
    86  15.1898361955  15.1898361955  15.1898361955    47[7-(6,7),7-(6,7)]
    87  16.3985927914  16.3985927914  16.3985927914    47[7-(6,7),7-(6,7)]
    88-0.125067299825-0.125067299825-0.125067299825    47[7-(6,7),7-(6,7)]
    89 -36.0207874379 -36.0207874379 -36.0207874379    47[7-(6,7),7-(6,7),47-(7,7)]
    90 0.434494803702 0.434494803702 0.434494803702    47[7-(6,7),7-(6,7),47-(7,7)]
    91  4.88325180363  4.88325180363  4.88325180363    47[7-(6,7),7-(6,7)]
    92  3.83985618572  3.83985618572  3.83985618572    47[7-(6,7),7-(6,7),47-(7,7)]
    93 -17.8516645687 -17.8516645687 -17.8516645687    47[7-(6,7),7-(6,7),47-(7,7)]
    94  25.5092955038  25.5092955038  25.5092955038    47[7-(6,7),7-(6,7)]
    95  28.3473546823  28.3473546823  28.3473546823    47[7-(6,7),7-(6,7),47-(7,7)]
    96 -4.67041959729 -4.67041959729 -4.67041959729    47[7-(6,7),7-(6,7)]
    97 -28.6945427449 -28.6945427449 -28.6945427449    47[7-(6,7),7-(6,7)]
    98 -29.9568322143 -29.9568322143 -29.9568322143    47[7-(6,7),7-(6,7),47-(7,7)]
    99 -31.7505184622 -31.7505184622 -31.7505184622    47[7-(6,7),7-(6,7)]
   100  17.5158227085  17.5158227085  17.5158227085    47[7-(6,7),7-(6,7),47-(7,7)]
   101  15.8930302543  15.8930302543  15.8930302543    47[7-(6,7),7-(6,7),47-(7,7)]
   102  17.1790058521  17.1790058521  17.1790058521    47[7-(6,7),7-(6,7)]
   103  3.47224061463  3.47224061463  3.47224061463    47[7-(6,7),7-(6,7),47-(7,7)]
   104 0.650997418253 0.650997418253 0.650997418253    47[7-(6,7),7-(6,7),47-(7,7)]
   105  2.45383135269  2.45383135269  2.45383135269    47[7-(6,7),7-(6,7)]
   106  21.6221584384  21.6221584384  21.6221584384    47[7-(6,7),7-(6,7),47-(7,7)]
   107   21.467088322   21.467088322   21.467088322    47[7-(6,7),7-(6,7),47-(7,7)]
   108  22.9345420434  22.9345420434  22.9345420434    47[7-(6,7),7-(6,7)]
   109  -24.169502503  -24.169502503  -24.169502503    47[7-(6,7),7-(6,7),47-(7,7)]
   110 -27.1614797735 -27.1614797735 -27.1614797735    47[7-(6,7),7-(6,7)]
   111 -25.7757573236 -25.7757573236 -25.7757573236    47[7-(6,7),7-(6,7),47-(7,7)]
   112   3.9507795092   3.9507795092   3.9507795092    47[7-(6,7),7-(6,7)]
   113  6.74993120408  6.74993120408  6.74993120408    47[7-(6,7),7-(6,7)]
   114 -33.8176338166 -33.8176338166 -33.8176338166    47[7-(6,7),7-(6,7)]
   115  10.3628723358  10.3628723358  10.3628723358    47[7-(6,7),7-(6,7)]
   116  10.3000596499  10.3000596499  10.3000596499    47[7-(6,7),7-(6,7)]
   117  8.80286510315  8.80286510315  8.80286510315    47[7-(6,7),7-(6,7)]
   118  -16.802841922  -16.802841922  -16.802841922    47[7-(6,7),7-(6,7)]
   119  19.1185806077  19.1185806077  19.1185806077    47[7-(6,7),7-(6,7),47-(7,7)]
   120  21.9354162771  21.9354162771  21.9354162771    47[7-(6,7),7-(6,7),47-(7,7)]
   121   23.890285832   23.890285832   23.890285832    47[7-(6,7),7-(6,7)]
   122 -18.9515189222 -18.9515189222 -18.9515189222    47[7-(6,7),7-(6,7),47-(7,7)]
   123  22.8003630514  22.8003630514  22.8003630514    47[7-(6,7),7-(6,7),47-(7,7)]
   124  8.62437679666  8.62437679666  8.62437679666    47[7-(6,7),7-(6,7)]
   125   6.9933313696   6.9933313696   6.9933313696    47[7-(6,7),7-(6,7),47-(7,7)]
   126  6.14328630769  6.14328630769  6.14328630769    47[7-(6,7),7-(6,7)]
   127  -12.022738746  -12.022738746  -12.022738746    47[7-(6,7),7-(6,7)]
   128  28.6827956111  28.6827956111  28.6827956111    47[7-(6,7),7-(6,7),47-(7,7)]
   129  25.8886937455  25.8886937455  25.8886937455    47[7-(6,7),7-(6,7)]
   130 -6.33943635048 -6.33943635048 -6.33943635048    47[7-(6,7),7-(6,7),47-(7,7)]
   131 -7.97481107444 -7.97481107444 -7.97481107444    47[7-(6,7),7-(6,7),47-(7,7)]
   132 -5.00916011389 -5.00916011389 -5.00916011389    47[7-(6,7),7-(6,7)]
   133   13.176197969   13.176197969   13.176197969    47[7-(6,7),7-(6,7),47-(7,7)]
   134  13.1171405748  13.1171405748  13.1171405748    47[7-(6,7),7-(6,7),47-(7,7)]
   135   10.107307151   10.107307151   10.107307151    47[7-(6,7),7-(6,7)]
   136 -28.0061291159 -28.0061291159 -28.0061291159    47[7-(6,7),7-(6,7),47-(7,7)]
   137 -26.5806636189 -26.5806636189 -26.5806636189    47[7-(6,7),7-(6,7),47-(7,7)]
   138 -25.0251783752 -25.0251783752 -25.0251783752    47[7-(6,7),7-(6,7)]
   139  9.76775003971  9.76775003971  9.76775003971    47[7-(6,7),7-(6,7),47-(7,7)]
   140  11.0880957927  11.0880957927  11.0880957927    47[7-(6,7),7-(6,7)]
   141   8.3785920928   8.3785920928   8.3785920928    47[7-(6,7),7-(6,7),47-(7,7)]
   142  13.4032196605  13.4032196605  13.4032196605    47[7-(6,7),7-(6,7)]
   143  12.0071052234  12.0071052234  12.0071052234    47[7-(6,7),7-(6,7)]
   144   12.152966937   12.152966937   12.152966937    47[7-(6,7),7-(6,7)]
   145 -21.1486437252 -21.1486437252 -21.1486437252    47[7-(6,7),7-(6,7)]
   146 -20.3284330662 -20.3284330662 -20.3284330662    47[7-(6,7),7-(6,7)]
   147 -23.1571044471 -23.1571044471 -23.1571044471    47[7-(6,7),7-(6,7)]
   148   4.8217889323   4.8217889323   4.8217889323    47[7-(6,7),7-(6,7)]
   149  2.19347705581  2.19347705581  2.19347705581    47[7-(6,7),7-(6,7),47-(7,7)]
   150  1.94497241052  1.94497241052  1.94497241052    47[7-(6,7),7-(6,7),47-(7,7)]
   151 -37.1081658784 -37.1081658784 -37.1081658784    47[7-(6,7),7-(6,7)]
   152-0.701319785092-0.701319785092-0.701319785092    47[7-(6,7),7-(6,7),47-(7,7)]
   153  1.88918527272  1.88918527272  1.88918527272    47[7-(6,7),7-(6,7),47-(7,7)]
   154 -29.3725059022 -29.3725059022 -29.3725059022    47[7-(6,7),7-(6,7)]
   155 -27.8496643709 -27.8496643709 -27.8496643709    47[7-(6,7),7-(6,7),47-(7,7)]
   156 -24.3930477505 -24.3930477505 -24.3930477505    47[7-(6,7),7-(6,7)]
   157 -2.96067348759 -2.96067348759 -2.96067348759    47[7-(6,7),7-(6,7)]
   158 -4.63540683306 -4.63540683306 -4.63540683306    47[7-(6,7),7-(6,7),47-(7,7)]
   159 -1.81988630773 -1.81988630773 -1.81988630773    47[7-(6,7),7-(6,7)]
   160 -9.11709027756 -9.11709027756 -9.11709027756    47[7-(6,7),7-(6,7),47-(7,7)]
   161 -8.68211243785 -8.68211243785 -8.68211243785    47[7-(6,7),7-(6,7),47-(7,7)]
   162  -11.910816271  -11.910816271  -11.910816271    47[7-(6,7),7-(6,7)]
   163  11.3753189926  11.3753189926  11.3753189926    47[7-(6,7),7-(6,7),47-(7,7)]
   164  12.7459916447  12.7459916447  12.7459916447    47[7-(6,7),7-(6,7),47-(7,7)]
   165  14.4373875708  14.4373875708  14.4373875708    47[7-(6,7),7-(6,7)]
   166  15.4736461803  15.4736461803  15.4736461803    47[7-(6,7),7-(6,7),47-(7,7)]
   167  12.6716748192  12.6716748192  12.6716748192    47[7-(6,7),7-(6,7),47-(7,7)]
   168  12.5521917165  12.5521917165  12.5521917165    47[7-(6,7),7-(6,7)]
   169  19.3328558627  19.3328558627  19.3328558627    47[7-(6,7),7-(6,7),47-(7,7)]
   170  18.0940596733  18.0940596733  18.0940596733    47[7-(6,7),7-(6,7)]
   171  19.2925165948  19.2925165948  19.2925165948    47[7-(6,7),7-(6,7),47-(7,7)]
   172  11.9418225825  11.9418225825  11.9418225825    47[7-(6,7),7-(6,7)]
   173  13.3676058298  13.3676058298  13.3676058298    47[7-(6,7),7-(6,7)]
   174   14.758017316   14.758017316   14.758017316    47[7-(6,7),7-(6,7)]
   175  5.15601597748  5.15601597748  5.15601597748    47[7-(6,7),7-(6,7)]
   176  2.77144987579  2.77144987579  2.77144987579    47[7-(6,7),7-(6,7)]
   177  5.88855920751  5.88855920751  5.88855920751    47[7-(6,7),7-(6,7)]
   178  16.0726902045  16.0726902045  16.0726902045    47[7-(6,7),7-(6,7)]
   179  22.6416424294  22.6416424294  22.6416424294    47[7-(6,7),7-(6,7),47-(7,7)]
   180 -20.3483135763 -20.3483135763 -20.3483135763    47[7-(6,7),7-(6,7),47-(7,7)]
   181 -20.2338836378 -20.2338836378 -20.2338836378    47[7-(6,7),7-(6,7)]
   182 -19.7794009866 -19.7794009866 -19.7794009866    47[7-(6,7),7-(6,7),47-(7,7)]
   183 -1.09502889957 -1.09502889957 -1.09502889957    47[7-(6,7),7-(6,7),47-(7,7)]
   184  4.76109067321  4.76109067321  4.76109067321    47[7-(6,7),7-(6,7)]
   185  7.49094595597  7.49094595597  7.49094595597    47[7-(6,7),7-(6,7),47-(7,7)]
   186  14.8205063049  14.8205063049  14.8205063049    47[7-(6,7),7-(6,7)]
   187 -5.93726763347 -5.93726763347 -5.93726763347    47[7-(6,7),7-(6,7)]
   188 -5.90951916124 -5.90951916124 -5.90951916124    47[7-(6,7),7-(6,7),47-(7,7)]
   189  -7.6817867495  -7.6817867495  -7.6817867495    47[7-(6,7),7-(6,7)]
   190  2.05922035545  2.05922035545  2.05922035545    47[7-(6,7),7-(6,7),47-(7,7)]
   191-0.763968982993-0.763968982993-0.763968982993    47[7-(6,7),7-(6,7),47-(7,7)]
   192 0.258953742258 0.258953742258 0.258953742258    47[7-(6,7),7-(6,7)]
   193  20.0908449212  20.0908449212  20.0908449212    47[7-(6,7),7-(6,7),47-(7,7)]
   194  18.5812169828  18.5812169828  18.5812169828    47[7-(6,7),7-(6,7),47-(7,7)]
   195  19.0656134195  19.0656134195  19.0656134195    47[7-(6,7),7-(6,7)]
   196 -2.80957989229 -2.80957989229 -2.80957989229    47[7-(6,7),7-(6,7),47-(7,7)]
   197 -4.34115587272 -4.34115587272 -4.34115587272    47[7-(6,7),7-(6,7),47-(7,7)]
   198 -1.43770001031 -1.43770001031 -1.43770001031    47[7-(6,7),7-(6,7)]
   199  -6.9681519956  -6.9681519956  -6.9681519956    47[7-(6,7),7-(6,7),47-(7,7)]
   200 -9.87857970244 -9.87857970244 -9.87857970244    47[7-(6,7),7-(6,7)]
   201 -10.0039040309 -10.0039040309 -10.0039040309    47[7-(6,7),7-(6,7),47-(7,7)]
   202  25.3294032872  25.3294032872  25.3294032872    47[7-(6,7),7-(6,7)]
   203  28.1582237922  28.1582237922  28.1582237922    47[7-(6,7),7-(6,7)]
   204  26.8676950414  26.8676950414  26.8676950414    47[7-(6,7),7-(6,7)]
   205 -9.59617387697 -9.59617387697 -9.59617387697    47[7-(6,7),7-(6,7)]
   206 -11.2233420055 -11.2233420055 -11.2233420055    47[7-(6,7),7-(6,7)]
   207 -12.4320986014 -12.4320986014 -12.4320986014    47[7-(6,7),7-(6,7)]
   208  4.09156148982  4.09156148982  4.09156148982    47[7-(6,7),7-(6,7)]
   209  39.9872816279  39.9872816279  39.9872816279    47[7-(6,7),7-(6,7),47-(7,7)]
   210   3.5319993863   3.5319993863   3.5319993863    47[7-(6,7),7-(6,7),47-(7,7)]
   211-0.916757613627-0.916757613627-0.916757613627    47[7-(6,7),7-(6,7)]
   212 0.126638004278 0.126638004278 0.126638004278    47[7-(6,7),7-(6,7),47-(7,7)]
   213  21.8181587587  21.8181587587  21.8181587587    47[7-(6,7),7-(6,7),47-(7,7)]
   214 -21.5428013138 -21.5428013138 -21.5428013138    47[7-(6,7),7-(6,7)]
   215 -24.3808604923 -24.3808604923 -24.3808604923    47[7-(6,7),7-(6,7),47-(7,7)]
   216  8.63691378729  8.63691378729  8.63691378729    47[7-(6,7),7-(6,7)]
   217  32.6610369349  32.6610369349  32.6610369349    47[7-(6,7),7-(6,7)]
   218  33.9233264043  33.9233264043  33.9233264043    47[7-(6,7),7-(6,7),47-(7,7)]
   219  35.7170126522  35.7170126522  35.7170126522    47[7-(6,7),7-(6,7)]
   220 -13.5493285185 -13.5493285185 -13.5493285185    47[7-(6,7),7-(6,7),47-(7,7)]
   221 -11.9265360643 -11.9265360643 -11.9265360643    47[7-(6,7),7-(6,7),47-(7,7)]
   222 -13.2125116621 -13.2125116621 -13.2125116621    47[7-(6,7),7-(6,7)]
   223 0.494253575373 0.494253575373 0.494253575373    47[7-(6,7),7-(6,7),47-(7,7)]
   224  3.31549677175  3.31549677175  3.31549677175    47[7-(6,7),7-(6,7),47-(7,7)]
   225  1.51266283731  1.51266283731  1.51266283731    47[7-(6,7),7-(6,7)]
   226 -17.6556642484 -17.6556642484 -17.6556642484    47[7-(6,7),7-(6,7),47-(7,7)]
   227  -17.500594132  -17.500594132  -17.500594132    47[7-(6,7),7-(6,7),47-(7,7)]
   228 -18.9680478534 -18.9680478534 -18.9680478534    47[7-(6,7),7-(6,7)]
   229   28.135996693   28.135996693   28.135996693    47[7-(6,7),7-(6,7),47-(7,7)]
   230  31.1279739635  31.1279739635  31.1279739635    47[7-(6,7),7-(6,7)]
   231  29.7422515136  29.7422515136  29.7422515136    47[7-(6,7),7-(6,7),47-(7,7)]
   232   0.0157146808   0.0157146808   0.0157146808    47[7-(6,7),7-(6,7)]
   233 -2.78343701408 -2.78343701408 -2.78343701408    47[7-(6,7),7-(6,7)]
   234  37.7841280066  37.7841280066  37.7841280066    47[7-(6,7),7-(6,7)]
   235 -6.39637814581 -6.39637814581 -6.39637814581    47[7-(6,7),7-(6,7)]
   236 -6.33356545985 -6.33356545985 -6.33356545985    47[7-(6,7),7-(6,7)]
   237 -4.83637091315 -4.83637091315 -4.83637091315    47[7-(6,7),7-(6,7)]
   238   20.769336112   20.769336112   20.769336112    47[7-(6,7),7-(6,7)]
   239 -15.1520864177 -15.1520864177 -15.1520864177    47[7-(6,7),7-(6,7),47-(7,7)]
   240 -17.9689220871 -17.9689220871 -17.9689220871    47[7-(6,7),7-(6,7),47-(7,7)]
   241  25.3138916337  25.3138916337  25.3138916337    7[6-(6,6),7-(6,47),47-(7)]
   242  24.1139657218  24.1139657218  24.1139657218    7[6-(6,6),7-(6,47),47-(7,47)]
   243  25.3120035095  25.3120035095  25.3120035095    7[6-(6,6),7-(6,47),47-(7,47)]
   244  26.5543227427  26.5543227427  26.5543227427    7[6-(6,6),7-(6,47),47-(7,47)]
   245 -16.0844908837 -16.0844908837 -16.0844908837    7[6-(6,6),7-(6,47),47-(7,47)]
   246 -15.3462911964 -15.3462911964 -15.3462911964    7[6-(6,6),7-(6,47),47-(7)]
   247 -3.47881178402 -3.47881178402 -3.47881178402    7[6-(6,6),7-(6,47),47-(7)]
   248 -2.79474980673 -2.79474980673 -2.79474980673    7[6-(6,6),7-(6,47),47-(7,47)]
   249 -4.33817886841 -4.33817886841 -4.33817886841    7[6-(6,6),7-(6,47),47-(7,47)]
   250 -3.71037511703 -3.71037511703 -3.71037511703    7[6-(6,6),7-(6,47),47-(7)]
   251 -5.64026727813 -5.64026727813 -5.64026727813    7[6-(6,6),7-(6,47),47-(7)]
   252 -5.64241944936 -5.64241944936 -5.64241944936    7[6-(6,6),7-(6,47),47-(7)]
   253  14.3400598221  14.3400598221  14.3400598221    7[6-(6,6),7-(6,47),47-(7)]
   254  13.1191664203  13.1191664203  13.1191664203    7[6-(6,6),7-(6,47),47-(7,47)]
   255  10.9407498572  10.9407498572  10.9407498572    7[6-(6,6),7-(6,47),47-(7,47)]
   256  11.6852210628  11.6852210628  11.6852210628    7[6-(6,6),7-(6,47),47-(7)]
   257  17.6365819646  17.6365819646  17.6365819646    7[6-(6,6),7-(6,47),47-(7)]
   258  17.6489225457  17.6489225457  17.6489225457    7[6-(6,6),7-(6,47),47-(7)]
   259   12.107376101   12.107376101   12.107376101    7[6-(6,6),7-(6,47),47-(7,47)]
   260  12.7532592118  12.7532592118  12.7532592118    7[6-(6,6),7-(6,47),47-(7,47)]
   261  15.5881373022  15.5881373022  15.5881373022    7[6-(6,6),7-(6,47),47-(7,47)]
   262  16.0618738639  16.0618738639  16.0618738639    7[6-(6,6),7-(6,47),47-(7)]
   263  7.93882149197  7.93882149197  7.93882149197    7[6-(6,6),7-(6,47),47-(7)]
   264  8.50340295814  8.50340295814  8.50340295814    7[6-(6,6),7-(6,47),47-(7,47)]
   265 -10.9709812438 -10.9709812438 -10.9709812438    7[6-(6,6),7-(6,47),47-(7,47)]
   266 -10.9702785654 -10.9702785654 -10.9702785654    7[6-(6,6),7-(6,47),47-(7,47)]
   267 -7.31199780933 -7.31199780933 -7.31199780933    7[6-(6,6),7-(6,47),47-(7,47)]
   268 -6.11661236835 -6.11661236835 -6.11661236835    7[6-(6,6),7-(6,47),47-(7)]
   269 -6.26921372205 -6.26921372205 -6.26921372205    7[6-(6,6),7-(6,47),47-(7)]
   270 -7.51272498815 -7.51272498815 -7.51272498815    7[6-(6,6),7-(6,47),47-(7,47)]
   271  33.0586561625  33.0586561625  33.0586561625    7[6-(6,6),7-(6,47),47-(7,47)]
   272  32.4679626276  32.4679626276  32.4679626276    7[6-(6,6),7-(6,47),47-(7,47)]
   273  28.7861625268  28.7861625268  28.7861625268    7[6-(6,6),7-(6,47),47-(7,47)]
   274  28.1956752928  28.1956752928  28.1956752928    7[6-(6,6),7-(6,47),47-(7)]
   275  29.9652198388  29.9652198388  29.9652198388    7[6-(6,6),7-(6,47),47-(7)]
   276  31.1066647899  31.1066647899  31.1066647899    7[6-(6,6),7-(6,47),47-(7,47)]
   277 -7.60471412777 -7.60471412777 -7.60471412777    7[6-(6,6),7-(6,47),47-(7,47)]
   278 -8.13485109398 -8.13485109398 -8.13485109398    7[6-(6,6),7-(6,47),47-(7)]
   279 -6.38974671569 -6.38974671569 -6.38974671569    7[6-(6,6),7-(6,47),47-(7)]
   280 -5.26462332695 -5.26462332695 -5.26462332695    7[6-(6,6),7-(6,47),47-(7,47)]
   281 -3.65643884593 -3.65643884593 -3.65643884593    7[6-(6,6),7-(6,47),47-(7,47)]
   282 -4.17011157683 -4.17011157683 -4.17011157683    7[6-(6,6),7-(6,47),47-(7,47)]
   283 -9.37188232206 -9.37188232206 -9.37188232206    7[6-(6,6),7-(6,47),47-(7)]
   284 -8.84101833653 -8.84101833653 -8.84101833653    7[6-(6,6),7-(6,47),47-(7)]
   285 -7.30703046486 -7.30703046486 -7.30703046486    7[6-(6,6),7-(6,47),47-(7)]
   286  -7.3091503069  -7.3091503069  -7.3091503069    7[6-(6,6),7-(6,47),47-(7)]
   287 -9.12783066951 -9.12783066951 -9.12783066951    7[6-(6,6),7-(6,47),47-(7)]
   288 -9.51919491638 -9.51919491638 -9.51919491638    7[6-(6,6),7-(6,47),47-(7)]
   289  23.2567528791  23.2567528791  23.2567528791    7[6-(6,6),7-(6,47),47-(7)]
   290  22.9142270195  22.9142270195  22.9142270195    7[6-(6,6),7-(6,47),47-(7)]
   291  25.3793602002  25.3793602002  25.3793602002    7[6-(6,6),7-(6,47),47-(7)]
   292  26.4564998814  26.4564998814  26.4564998814    7[6-(6,6),7-(6,47),47-(7)]
   293  27.5535240484  27.5535240484  27.5535240484    7[6-(6,6),7-(6,47),47-(7)]
   294   26.779722586   26.779722586   26.779722586    7[6-(6,6),7-(6,47),47-(7)]
   295 -1.08251558538 -1.08251558538 -1.08251558538    7[6-(6,6),7-(6,47),47-(7)]
   2960.02064066036020.02064066036020.0206406603602    7[6-(6,6),7-(6,47),47-(7,47)]
   297  3.46223736313  3.46223736313  3.46223736313    7[6-(6,6),7-(6,47),47-(7,47)]
   298  3.53918500108  3.53918500108  3.53918500108    7[6-(6,6),7-(6,47),47-(7,47)]
   299 0.384710009816 0.384710009816 0.384710009816    7[6-(6,6),7-(6,47),47-(7,47)]
   300-0.788621864706-0.788621864706-0.788621864706    7[6-(6,6),7-(6,47),47-(7)]
   301  40.6454215971  40.6454215971  40.6454215971    7[6-(6,6),7-(6,47),47-(7)]
   302  3.53817988224  3.53817988224  3.53817988224    7[6-(6,6),7-(6,47),47-(7,47)]
   303 -1.86108834364 -1.86108834364 -1.86108834364    7[6-(6,6),7-(6,47),47-(7,47)]
   304 -2.57984033945 -2.57984033945 -2.57984033945    7[6-(6,6),7-(6,47),47-(7,47)]
   305 -3.72668724872 -3.72668724872 -3.72668724872    7[6-(6,6),7-(6,47),47-(7,47)]
   306 -4.41570334706 -4.41570334706 -4.41570334706    7[6-(6,6),7-(6,47),47-(7)]
   307  31.4275697642  31.4275697642  31.4275697642    7[6-(6,6),7-(6,47),47-(7)]
   308  30.7895182411  30.7895182411  30.7895182411    7[6-(6,6),7-(6,47),47-(7,47)]
   309  30.0752619125  30.0752619125  30.0752619125    7[6-(6,6),7-(6,47),47-(7,47)]
   310  30.0424209309  30.0424209309  30.0424209309    7[6-(6,6),7-(6,47),47-(7)]
   311  35.7340643642  35.7340643642  35.7340643642    7[6-(6,6),7-(6,47),47-(7)]
   312  35.1396671983  35.1396671983  35.1396671983    7[6-(6,6),7-(6,47),47-(7)]
   313  8.67296274522  8.67296274522  8.67296274522    7[6-(6,6),7-(6,47),47-(7)]
   314   9.3480769663   9.3480769663   9.3480769663    7[6-(6,6),7-(6,47),47-(7,47)]
   315 -31.8132658458 -31.8132658458 -31.8132658458    7[6-(6,6),7-(6,47),47-(7,47)]
   316 -32.5577370515 -32.5577370515 -32.5577370515    7[6-(6,6),7-(6,47),47-(7)]
   317  4.79417037207  4.79417037207  4.79417037207    7[6-(6,6),7-(6,47),47-(7)]
   318  5.32284926966  5.32284926966  5.32284926966    7[6-(6,6),7-(6,47),47-(7)]
   319  11.1547375459  11.1547375459  11.1547375459    7[6-(6,6),7-(6,47),47-(7,47)]
   320   10.984824651   10.984824651   10.984824651    7[6-(6,6),7-(6,47),47-(7,47)]
   321  5.88115519855  5.88115519855  5.88115519855    7[6-(6,6),7-(6,47),47-(7,47)]
   322  5.53910372992  5.53910372992  5.53910372992    7[6-(6,6),7-(6,47),47-(7)]
   323  16.0975370393  16.0975370393  16.0975370393    7[6-(6,6),7-(6,47),47-(7)]
   324  14.9713107185  14.9713107185  14.9713107185    7[6-(6,6),7-(6,47),47-(7,47)]
   325 -6.50000999428 -6.50000999428 -6.50000999428    7[6-(6,6),7-(6,47),47-(7,47)]
   326 -7.06235752733 -7.06235752733 -7.06235752733    7[6-(6,6),7-(6,47),47-(7,47)]
   327  35.0608482989  35.0608482989  35.0608482989    7[6-(6,6),7-(6,47),47-(7,47)]
   328 -11.3083684155 -11.3083684155 -11.3083684155    7[6-(6,6),7-(6,47),47-(7)]
   329 -9.65170117988 -9.65170117988 -9.65170117988    7[6-(6,6),7-(6,47),47-(7)]
   330 -8.35107348788 -8.35107348788 -8.35107348788    7[6-(6,6),7-(6,47),47-(7,47)]
   331 -11.6464800876 -11.6464800876 -11.6464800876    7[6-(6,6),7-(6,47),47-(7,47)]
   332 -10.5004879676 -10.5004879676 -10.5004879676    7[6-(6,6),7-(6,47),47-(7,47)]
   333 -6.92022817951 -6.92022817951 -6.92022817951    7[6-(6,6),7-(6,47),47-(7,47)]
   334 -6.86758728934 -6.86758728934 -6.86758728934    7[6-(6,6),7-(6,47),47-(7)]
   335 -10.3664902861 -10.3664902861 -10.3664902861    7[6-(6,6),7-(6,47),47-(7)]
   336 -11.5047621025 -11.5047621025 -11.5047621025    7[6-(6,6),7-(6,47),47-(7,47)]
   337 -14.4196497831 -14.4196497831 -14.4196497831    7[6-(6,6),7-(6,47),47-(7,47)]
   338 -13.8879262495 -13.8879262495 -13.8879262495    7[6-(6,6),7-(6,47),47-(7)]
   339 -14.0163184615 -14.0163184615 -14.0163184615    7[6-(6,6),7-(6,47),47-(7)]
   340 -14.5369596761 -14.5369596761 -14.5369596761    7[6-(6,6),7-(6,47),47-(7,47)]
   341 -15.9817277164 -15.9817277164 -15.9817277164    7[6-(6,6),7-(6,47),47-(7,47)]
   342  -16.024940138  -16.024940138  -16.024940138    7[6-(6,6),7-(6,47),47-(7,47)]
   343 -7.12805395076 -7.12805395076 -7.12805395076    7[6-(6,6),7-(6,47),47-(7)]
   344 -7.70492839048 -7.70492839048 -7.70492839048    7[6-(6,6),7-(6,47),47-(7)]
   345 -11.0364971105 -11.0364971105 -11.0364971105    7[6-(6,6),7-(6,47),47-(7)]
   346 -11.6483788468 -11.6483788468 -11.6483788468    7[6-(6,6),7-(6,47),47-(7)]
   347 -9.83604475376 -9.83604475376 -9.83604475376    7[6-(6,6),7-(6,47),47-(7)]
   348 -8.79101474386 -8.79101474386 -8.79101474386    7[6-(6,6),7-(6,47),47-(7)]
   349 0.739941467607 0.739941467607 0.739941467607    7[6-(6,6),7-(6,47),47-(7)]
   350  1.73454652284  1.73454652284  1.73454652284    7[6-(6,6),7-(6,47),47-(7)]
   351 0.879779238949 0.879779238949 0.879779238949    7[6-(6,6),7-(6,47),47-(7)]
   352-0.336978372297-0.336978372297-0.336978372297    7[6-(6,6),7-(6,47),47-(7)]
   353 -3.38230728929 -3.38230728929 -3.38230728929    7[6-(6,6),7-(6,47),47-(7)]
   354 -3.08923574487 -3.08923574487 -3.08923574487    7[6-(6,6),7-(6,47),47-(7)]
   355 -16.7326850504 -16.7326850504 -16.7326850504    7[6-(6,6),7-(6,47),47-(7)]
   356 -17.8358412962 -17.8358412962 -17.8358412962    7[6-(6,6),7-(6,47),47-(7,47)]
   357  18.3449939909  18.3449939909  18.3449939909    7[6-(6,6),7-(6,47),47-(7,47)]
   358  18.8915673356  18.8915673356  18.8915673356    7[6-(6,6),7-(6,47),47-(7,47)]
   359  25.9536820736  25.9536820736  25.9536820736    7[6-(6,6),7-(6,47),47-(7,47)]
   360  26.5320511784  26.5320511784  26.5320511784    7[6-(6,6),7-(6,47),47-(7)]
   361  22.3622682183  22.3622682183  22.3622682183    7[6-(6,6),7-(6,47),47-(7)]
   362  22.1983501435  22.1983501435  22.1983501435    7[6-(6,6),7-(6,47),47-(7,47)]
   363  5.62332428612  5.62332428612  5.62332428612    7[6-(6,6),7-(6,47),47-(7,47)]
   364  5.76206993899  5.76206993899  5.76206993899    7[6-(6,6),7-(6,47),47-(7,47)]
   365 -18.5105999411 -18.5105999411 -18.5105999411    7[6-(6,6),7-(6,47),47-(7,47)]
   366 -19.5783205267 -19.5783205267 -19.5783205267    7[6-(6,6),7-(6,47),47-(7)]
   367 -1.43646351146 -1.43646351146 -1.43646351146    7[6-(6,6),7-(6,47),47-(7)]
   368 -2.55748747411 -2.55748747411 -2.55748747411    7[6-(6,6),7-(6,47),47-(7,47)]
   369  32.6340180524  32.6340180524  32.6340180524    7[6-(6,6),7-(6,47),47-(7,47)]
   370 -11.9221379735 -11.9221379735 -11.9221379735    7[6-(6,6),7-(6,47),47-(7)]
   371-0.469040184272-0.469040184272-0.469040184272    7[6-(6,6),7-(6,47),47-(7)]
   3720.06349166568950.06349166568950.0634916656895    7[6-(6,6),7-(6,47),47-(7)]
   373  8.95944496185  8.95944496185  8.95944496185    7[6-(6,6),7-(6,47),47-(7)]
   374   8.9205343811   8.9205343811   8.9205343811    7[6-(6,6),7-(6,47),47-(7,47)]
   375  7.96998716087  7.96998716087  7.96998716087    7[6-(6,6),7-(6,47),47-(7,47)]
   376  6.87684058115  6.87684058115  6.87684058115    7[6-(6,6),7-(6,47),47-(7)]
   377   11.698747143   11.698747143   11.698747143    7[6-(6,6),7-(6,47),47-(7)]
   378  11.0304286947  11.0304286947  11.0304286947    7[6-(6,6),7-(6,47),47-(7)]
   379 -35.3007806065 -35.3007806065 -35.3007806065    7[6-(6,6),7-(6,47),47-(7,47)]
   380 -34.0893506221 -34.0893506221 -34.0893506221    7[6-(6,6),7-(6,47),47-(7,47)]
   381   11.168461228   11.168461228   11.168461228    7[6-(6,6),7-(6,47),47-(7,47)]
   382  10.0114484713  10.0114484713  10.0114484713    7[6-(6,6),7-(6,47),47-(7)]
   383  1.93916728227  1.93916728227  1.93916728227    7[6-(6,6),7-(6,47),47-(7)]
   384   1.2858981889   1.2858981889   1.2858981889    7[6-(6,6),7-(6,47),47-(7,47)]
   385  -16.140598041  -16.140598041  -16.140598041    7[6-(6,6),7-(6,47),47-(7,47)]
   386  -15.523465361  -15.523465361  -15.523465361    7[6-(6,6),7-(6,47),47-(7,47)]
   387 -13.9071775937 -13.9071775937 -13.9071775937    7[6-(6,6),7-(6,47),47-(7,47)]
   388 -14.0581009617 -14.0581009617 -14.0581009617    7[6-(6,6),7-(6,47),47-(7)]
   389 -16.3502735585 -16.3502735585 -16.3502735585    7[6-(6,6),7-(6,47),47-(7)]
   390 -16.5652829761 -16.5652829761 -16.5652829761    7[6-(6,6),7-(6,47),47-(7,47)]
   391  8.34006814664  8.34006814664  8.34006814664    7[6-(6,6),7-(6,47),47-(7,47)]
   392  8.99892265502  8.99892265502  8.99892265502    7[6-(6,6),7-(6,47),47-(7,47)]
   393  7.45003713055  7.45003713055  7.45003713055    7[6-(6,6),7-(6,47),47-(7,47)]
   394  6.24895903515  6.24895903515  6.24895903515    7[6-(6,6),7-(6,47),47-(7)]
   395  4.38497095741  4.38497095741  4.38497095741    7[6-(6,6),7-(6,47),47-(7)]
   396  4.99923395198  4.99923395198  4.99923395198    7[6-(6,6),7-(6,47),47-(7,47)]
   397  10.8870620554  10.8870620554  10.8870620554    7[6-(6,6),7-(6,47),47-(7,47)]
   398  12.0836011977  12.0836011977  12.0836011977    7[6-(6,6),7-(6,47),47-(7)]
   399  15.6446295614  15.6446295614  15.6446295614    7[6-(6,6),7-(6,47),47-(7)]
   400  15.7320771695  15.7320771695  15.7320771695    7[6-(6,6),7-(6,47),47-(7,47)]
   401  12.1877602557  12.1877602557  12.1877602557    7[6-(6,6),7-(6,47),47-(7,47)]
   402  11.0001015491  11.0001015491  11.0001015491    7[6-(6,6),7-(6,47),47-(7,47)]
   403 -22.1647381869 -22.1647381869 -22.1647381869    7[6-(6,6),7-(6,47),47-(7)]
   404 -23.3763990934 -23.3763990934 -23.3763990934    7[6-(6,6),7-(6,47),47-(7)]
   405 -25.1581349677 -25.1581349677 -25.1581349677    7[6-(6,6),7-(6,47),47-(7)]
   406  -24.666443784  -24.666443784  -24.666443784    7[6-(6,6),7-(6,47),47-(7)]
   407 -21.1532811473 -21.1532811473 -21.1532811473    7[6-(6,6),7-(6,47),47-(7)]
   408 -20.5303259729 -20.5303259729 -20.5303259729    7[6-(6,6),7-(6,47),47-(7)]
   409  13.0297417308  13.0297417308  13.0297417308    7[6-(6,6),7-(6,47),47-(7)]
   410  13.7207203809  13.7207203809  13.7207203809    7[6-(6,6),7-(6,47),47-(7)]
   411  16.9532582808  16.9532582808  16.9532582808    7[6-(6,6),7-(6,47),47-(7)]
   412  17.5190646799  17.5190646799  17.5190646799    7[6-(6,6),7-(6,47),47-(7)]
   413  15.3921220468  15.3921220468  15.3921220468    7[6-(6,6),7-(6,47),47-(7)]
   414  14.2421244271  14.2421244271  14.2421244271    7[6-(6,6),7-(6,47),47-(7)]
   415  8.71581542122  8.71581542122  8.71581542122    7[6-(6,6),7-(6,47),47-(7)]
   416  9.42858915072  9.42858915072  9.42858915072    7[6-(6,6),7-(6,47),47-(7,47)]
   417 -1.72912092759 -1.72912092759 -1.72912092759    7[6-(6,6),7-(6,47),47-(7,47)]
   418 -2.20020380732 -2.20020380732 -2.20020380732    7[6-(6,6),7-(6,47),47-(7,47)]
   419-0.676801485315-0.676801485315-0.676801485315    7[6-(6,6),7-(6,47),47-(7,47)]
   420-0.796608686626-0.796608686626-0.796608686626    7[6-(6,6),7-(6,47),47-(7)]
   421  5.85620621751  5.85620621751  5.85620621751    7[6-(6,6),7-(6,47),47-(7)]
   422  5.45371973548  5.45371973548  5.45371973548    7[6-(6,6),7-(6,47),47-(7,47)]
   423  25.7603520848  25.7603520848  25.7603520848    7[6-(6,6),7-(6,47),47-(7,47)]
   424  26.1451736693  26.1451736693  26.1451736693    7[6-(6,6),7-(6,47),47-(7,47)]
   425  2.66584027372  2.66584027372  2.66584027372    7[6-(6,6),7-(6,47),47-(7,47)]
   426  3.78274444826  3.78274444826  3.78274444826    7[6-(6,6),7-(6,47),47-(7)]
   427  25.4188030266  25.4188030266  25.4188030266    7[6-(6,6),7-(6,47),47-(7)]
   428  26.5858374435  26.5858374435  26.5858374435    7[6-(6,6),7-(6,47),47-(7,47)]
   429 -2.93051654331 -2.93051654331 -2.93051654331    7[6-(6,6),7-(6,47),47-(7,47)]
   430 -3.45299774768 -3.45299774768 -3.45299774768    7[6-(6,6),7-(6,47),47-(7)]
   431  26.5964188053  26.5964188053  26.5964188053    7[6-(6,6),7-(6,47),47-(7)]
   432  25.4673376182  25.4673376182  25.4673376182    7[6-(6,6),7-(6,47),47-(7)]
   433 -27.6536039295 -27.6536039295 -27.6536039295    7[6-(6,6),7-(6,47),47-(7)]
   434 -28.1604725295 -28.1604725295 -28.1604725295    7[6-(6,6),7-(6,47),47-(7,47)]
   435 -24.8760846845 -24.8760846845 -24.8760846845    7[6-(6,6),7-(6,47),47-(7,47)]
   436 -23.7829381048 -23.7829381048 -23.7829381048    7[6-(6,6),7-(6,47),47-(7)]
   437 -30.9751763413 -30.9751763413 -30.9751763413    7[6-(6,6),7-(6,47),47-(7)]
   438 -29.7658384144 -29.7658384144 -29.7658384144    7[6-(6,6),7-(6,47),47-(7)]
   439  16.8557127184  16.8557127184  16.8557127184    7[6-(6,6),7-(6,47),47-(7,47)]
   440  16.1202529499  16.1202529499  16.1202529499    7[6-(6,6),7-(6,47),47-(7,47)]
   441  14.2672497378  14.2672497378  14.2672497378    7[6-(6,6),7-(6,47),47-(7,47)]
   442  15.5559475875  15.5559475875  15.5559475875    7[6-(6,6),7-(6,47),47-(7)]
   443   18.130772784   18.130772784   18.130772784    7[6-(6,6),7-(6,47),47-(7)]
   444  18.2223970228  18.2223970228  18.2223970228    7[6-(6,6),7-(6,47),47-(7,47)]
   445  2.63602526793  2.63602526793  2.63602526793    7[6-(6,6),7-(6,47),47-(7,47)]
   446   1.4572477333   1.4572477333   1.4572477333    7[6-(6,6),7-(6,47),47-(7,47)]
   447-0.0511534517179-0.0511534517179-0.0511534517179    7[6-(6,6),7-(6,47),47-(7,47)]
   448 0.599538642814 0.599538642814 0.599538642814    7[6-(6,6),7-(6,47),47-(7)]
   449  4.39577712154  4.39577712154  4.39577712154    7[6-(6,6),7-(6,47),47-(7)]
   450  4.66790296504  4.66790296504  4.66790296504    7[6-(6,6),7-(6,47),47-(7,47)]
   451  21.0048691332  21.0048691332  21.0048691332    7[6-(6,6),7-(6,47),47-(7,47)]
   452    20.90131321    20.90131321    20.90131321    7[6-(6,6),7-(6,47),47-(7,47)]
   453  22.3486584217  22.3486584217  22.3486584217    7[6-(6,6),7-(6,47),47-(7,47)]
   454  23.0118901733  23.0118901733  23.0118901733    7[6-(6,6),7-(6,47),47-(7)]
   455  23.1465198003  23.1465198003  23.1465198003    7[6-(6,6),7-(6,47),47-(7)]
   456  22.5354299405  22.5354299405  22.5354299405    7[6-(6,6),7-(6,47),47-(7,47)]
   457 -24.9786647613 -24.9786647613 -24.9786647613    7[6-(6,6),7-(6,47),47-(7,47)]
   458 -26.1736173362 -26.1736173362 -26.1736173362    7[6-(6,6),7-(6,47),47-(7)]
   459 -28.1179335336 -28.1179335336 -28.1179335336    7[6-(6,6),7-(6,47),47-(7)]
   460 -27.6008989676 -27.6008989676 -27.6008989676    7[6-(6,6),7-(6,47),47-(7,47)]
   461  -23.893165613  -23.893165613  -23.893165613    7[6-(6,6),7-(6,47),47-(7,47)]
   462 -23.2623920589 -23.2623920589 -23.2623920589    7[6-(6,6),7-(6,47),47-(7,47)]
   463   5.6647261891   5.6647261891   5.6647261891    7[6-(6,6),7-(6,47),47-(7)]
   464  6.83037664138  6.83037664138  6.83037664138    7[6-(6,6),7-(6,47),47-(7)]
   465 -30.9262314027 -30.9262314027 -30.9262314027    7[6-(6,6),7-(6,47),47-(7)]
   466 -32.0319241647 -32.0319241647 -32.0319241647    7[6-(6,6),7-(6,47),47-(7)]
   467  -35.551433071  -35.551433071  -35.551433071    7[6-(6,6),7-(6,47),47-(7)]
   468 -35.5207224824 -35.5207224824 -35.5207224824    7[6-(6,6),7-(6,47),47-(7)]
   469  10.9668768909  10.9668768909  10.9668768909    7[6-(6,6),7-(6,47),47-(7)]
   470  10.9279774364  10.9279774364  10.9279774364    7[6-(6,6),7-(6,47),47-(7)]
   471  9.30580543334  9.30580543334  9.30580543334    7[6-(6,6),7-(6,47),47-(7)]
   472   8.6003811042   8.6003811042   8.6003811042    7[6-(6,6),7-(6,47),47-(7)]
   473  8.77901898732  8.77901898732  8.77901898732    7[6-(6,6),7-(6,47),47-(7)]
   474   9.4482866891   9.4482866891   9.4482866891    7[6-(6,6),7-(6,47),47-(7)]
   475  -18.598254852  -18.598254852  -18.598254852    7[6-(6,6),7-(6,47),47-(7)]
   476 -19.3110285815 -19.3110285815 -19.3110285815    7[6-(6,6),7-(6,47),47-(7,47)]
   477  19.5699338166  19.5699338166  19.5699338166    7[6-(6,6),7-(6,47),47-(7,47)]
   478   20.664537679   20.664537679   20.664537679    7[6-(6,6),7-(6,47),47-(7,47)]
   479  23.0487751037  23.0487751037  23.0487751037    7[6-(6,6),7-(6,47),47-(7,47)]
   480  22.5736195353  22.5736195353  22.5736195353    7[6-(6,6),7-(6,47),47-(7)]
   481 -21.3473974437 -21.3473974437 -21.3473974437    7[6-(6,6),7-(6,47),47-(7)]
   482 -20.1474715318 -20.1474715318 -20.1474715318    7[6-(6,6),7-(6,47),47-(7,47)]
   483 -21.3455093195 -21.3455093195 -21.3455093195    7[6-(6,6),7-(6,47),47-(7,47)]
   484 -22.5878285527 -22.5878285527 -22.5878285527    7[6-(6,6),7-(6,47),47-(7,47)]
   485  20.0509850737  20.0509850737  20.0509850737    7[6-(6,6),7-(6,47),47-(7,47)]
   486  19.3127853864  19.3127853864  19.3127853864    7[6-(6,6),7-(6,47),47-(7)]
   487  7.44530597402  7.44530597402  7.44530597402    7[6-(6,6),7-(6,47),47-(7)]
   488  6.76124399673  6.76124399673  6.76124399673    7[6-(6,6),7-(6,47),47-(7,47)]
   489  8.30467305841  8.30467305841  8.30467305841    7[6-(6,6),7-(6,47),47-(7,47)]
   490  7.67686930703  7.67686930703  7.67686930703    7[6-(6,6),7-(6,47),47-(7)]
   491  9.60676146813  9.60676146813  9.60676146813    7[6-(6,6),7-(6,47),47-(7)]
   492  9.60891363936  9.60891363936  9.60891363936    7[6-(6,6),7-(6,47),47-(7)]
   493 -10.3735656321 -10.3735656321 -10.3735656321    7[6-(6,6),7-(6,47),47-(7)]
   494 -9.15267223026 -9.15267223026 -9.15267223026    7[6-(6,6),7-(6,47),47-(7,47)]
   495 -6.97425566718 -6.97425566718 -6.97425566718    7[6-(6,6),7-(6,47),47-(7,47)]
   496 -7.71872687283 -7.71872687283 -7.71872687283    7[6-(6,6),7-(6,47),47-(7)]
   497 -13.6700877746 -13.6700877746 -13.6700877746    7[6-(6,6),7-(6,47),47-(7)]
   498 -13.6824283557 -13.6824283557 -13.6824283557    7[6-(6,6),7-(6,47),47-(7)]
   499 -8.14088191104 -8.14088191104 -8.14088191104    7[6-(6,6),7-(6,47),47-(7,47)]
   500 -8.78676502178 -8.78676502178 -8.78676502178    7[6-(6,6),7-(6,47),47-(7,47)]
   501 -11.6216431122 -11.6216431122 -11.6216431122    7[6-(6,6),7-(6,47),47-(7,47)]
   502 -12.0953796739 -12.0953796739 -12.0953796739    7[6-(6,6),7-(6,47),47-(7)]
   503 -3.97232730197 -3.97232730197 -3.97232730197    7[6-(6,6),7-(6,47),47-(7)]
   504 -4.53690876814 -4.53690876814 -4.53690876814    7[6-(6,6),7-(6,47),47-(7,47)]
   505  14.9374754338  14.9374754338  14.9374754338    7[6-(6,6),7-(6,47),47-(7,47)]
   506  14.9367727554  14.9367727554  14.9367727554    7[6-(6,6),7-(6,47),47-(7,47)]
   507  11.2784919993  11.2784919993  11.2784919993    7[6-(6,6),7-(6,47),47-(7,47)]
   508  10.0831065584  10.0831065584  10.0831065584    7[6-(6,6),7-(6,47),47-(7)]
   509   10.235707912   10.235707912   10.235707912    7[6-(6,6),7-(6,47),47-(7)]
   510  11.4792191782  11.4792191782  11.4792191782    7[6-(6,6),7-(6,47),47-(7,47)]
   511 -29.0921619725 -29.0921619725 -29.0921619725    7[6-(6,6),7-(6,47),47-(7,47)]
   512 -28.5014684376 -28.5014684376 -28.5014684376    7[6-(6,6),7-(6,47),47-(7,47)]
   513 -24.8196683368 -24.8196683368 -24.8196683368    7[6-(6,6),7-(6,47),47-(7,47)]
   514 -24.2291811028 -24.2291811028 -24.2291811028    7[6-(6,6),7-(6,47),47-(7)]
   515 -25.9987256488 -25.9987256488 -25.9987256488    7[6-(6,6),7-(6,47),47-(7)]
   516 -27.1401705999 -27.1401705999 -27.1401705999    7[6-(6,6),7-(6,47),47-(7,47)]
   517  11.5712083178  11.5712083178  11.5712083178    7[6-(6,6),7-(6,47),47-(7,47)]
   518   12.101345284   12.101345284   12.101345284    7[6-(6,6),7-(6,47),47-(7)]
   519  10.3562409057  10.3562409057  10.3562409057    7[6-(6,6),7-(6,47),47-(7)]
   520  9.23111751695  9.23111751695  9.23111751695    7[6-(6,6),7-(6,47),47-(7,47)]
   521  7.62293303593  7.62293303593  7.62293303593    7[6-(6,6),7-(6,47),47-(7,47)]
   522  8.13660576683  8.13660576683  8.13660576683    7[6-(6,6),7-(6,47),47-(7,47)]
   523  13.3383765121  13.3383765121  13.3383765121    7[6-(6,6),7-(6,47),47-(7)]
   524  12.8075125265  12.8075125265  12.8075125265    7[6-(6,6),7-(6,47),47-(7)]
   525  11.2735246549  11.2735246549  11.2735246549    7[6-(6,6),7-(6,47),47-(7)]
   526  11.2756444969  11.2756444969  11.2756444969    7[6-(6,6),7-(6,47),47-(7)]
   527  13.0943248595  13.0943248595  13.0943248595    7[6-(6,6),7-(6,47),47-(7)]
   528  13.4856891064  13.4856891064  13.4856891064    7[6-(6,6),7-(6,47),47-(7)]
   529 -19.2902586891 -19.2902586891 -19.2902586891    7[6-(6,6),7-(6,47),47-(7)]
   530 -18.9477328295 -18.9477328295 -18.9477328295    7[6-(6,6),7-(6,47),47-(7)]
   531 -21.4128660102 -21.4128660102 -21.4128660102    7[6-(6,6),7-(6,47),47-(7)]
   532 -22.4900056914 -22.4900056914 -22.4900056914    7[6-(6,6),7-(6,47),47-(7)]
   533 -23.5870298584 -23.5870298584 -23.5870298584    7[6-(6,6),7-(6,47),47-(7)]
   534  -22.813228396  -22.813228396  -22.813228396    7[6-(6,6),7-(6,47),47-(7)]
   535  5.04900977538  5.04900977538  5.04900977538    7[6-(6,6),7-(6,47),47-(7)]
   536  3.94585352964  3.94585352964  3.94585352964    7[6-(6,6),7-(6,47),47-(7,47)]
   537 0.504256826869 0.504256826869 0.504256826869    7[6-(6,6),7-(6,47),47-(7,47)]
   538  0.42730918892  0.42730918892  0.42730918892    7[6-(6,6),7-(6,47),47-(7,47)]
   539  3.58178418018  3.58178418018  3.58178418018    7[6-(6,6),7-(6,47),47-(7,47)]
   540  4.75511605471  4.75511605471  4.75511605471    7[6-(6,6),7-(6,47),47-(7)]
   541 -36.6789274071 -36.6789274071 -36.6789274071    7[6-(6,6),7-(6,47),47-(7)]
   542 0.428314307759 0.428314307759 0.428314307759    7[6-(6,6),7-(6,47),47-(7,47)]
   543  5.82758253364  5.82758253364  5.82758253364    7[6-(6,6),7-(6,47),47-(7,47)]
   544  6.54633452945  6.54633452945  6.54633452945    7[6-(6,6),7-(6,47),47-(7,47)]
   545  7.69318143872  7.69318143872  7.69318143872    7[6-(6,6),7-(6,47),47-(7,47)]
   546  8.38219753706  8.38219753706  8.38219753706    7[6-(6,6),7-(6,47),47-(7)]
   547 -27.4610755742 -27.4610755742 -27.4610755742    7[6-(6,6),7-(6,47),47-(7)]
   548 -26.8230240511 -26.8230240511 -26.8230240511    7[6-(6,6),7-(6,47),47-(7,47)]
   549 -26.1087677225 -26.1087677225 -26.1087677225    7[6-(6,6),7-(6,47),47-(7,47)]
   550 -26.0759267409 -26.0759267409 -26.0759267409    7[6-(6,6),7-(6,47),47-(7)]
   551 -31.7675701742 -31.7675701742 -31.7675701742    7[6-(6,6),7-(6,47),47-(7)]
   552 -31.1731730083 -31.1731730083 -31.1731730083    7[6-(6,6),7-(6,47),47-(7)]
   553 -4.70646855522 -4.70646855522 -4.70646855522    7[6-(6,6),7-(6,47),47-(7)]
   554  -5.3815827763  -5.3815827763  -5.3815827763    7[6-(6,6),7-(6,47),47-(7,47)]
   555  35.7797600358  35.7797600358  35.7797600358    7[6-(6,6),7-(6,47),47-(7,47)]
   556  36.5242312415  36.5242312415  36.5242312415    7[6-(6,6),7-(6,47),47-(7)]
   557-0.827676182071-0.827676182071-0.827676182071    7[6-(6,6),7-(6,47),47-(7)]
   558 -1.35635507966 -1.35635507966 -1.35635507966    7[6-(6,6),7-(6,47),47-(7)]
   559  -7.1882433559  -7.1882433559  -7.1882433559    7[6-(6,6),7-(6,47),47-(7,47)]
   560 -7.01833046097 -7.01833046097 -7.01833046097    7[6-(6,6),7-(6,47),47-(7,47)]
   561 -1.91466100855 -1.91466100855 -1.91466100855    7[6-(6,6),7-(6,47),47-(7,47)]
   562 -1.57260953992 -1.57260953992 -1.57260953992    7[6-(6,6),7-(6,47),47-(7)]
   563 -12.1310428493 -12.1310428493 -12.1310428493    7[6-(6,6),7-(6,47),47-(7)]
   564 -11.0048165285 -11.0048165285 -11.0048165285    7[6-(6,6),7-(6,47),47-(7,47)]
   565  10.4665041843  10.4665041843  10.4665041843    7[6-(6,6),7-(6,47),47-(7,47)]
   566  11.0288517173  11.0288517173  11.0288517173    7[6-(6,6),7-(6,47),47-(7,47)]
   567 -31.0943541089 -31.0943541089 -31.0943541089    7[6-(6,6),7-(6,47),47-(7,47)]
   568  15.2748626055  15.2748626055  15.2748626055    7[6-(6,6),7-(6,47),47-(7)]
   569  13.6181953699  13.6181953699  13.6181953699    7[6-(6,6),7-(6,47),47-(7)]
   570  12.3175676779  12.3175676779  12.3175676779    7[6-(6,6),7-(6,47),47-(7,47)]
   571  15.6129742776  15.6129742776  15.6129742776    7[6-(6,6),7-(6,47),47-(7,47)]
   572  14.4669821576  14.4669821576  14.4669821576    7[6-(6,6),7-(6,47),47-(7,47)]
   573  10.8867223695  10.8867223695  10.8867223695    7[6-(6,6),7-(6,47),47-(7,47)]
   574  10.8340814793  10.8340814793  10.8340814793    7[6-(6,6),7-(6,47),47-(7)]
   575  14.3329844761  14.3329844761  14.3329844761    7[6-(6,6),7-(6,47),47-(7)]
   576  15.4712562925  15.4712562925  15.4712562925    7[6-(6,6),7-(6,47),47-(7,47)]
   577  18.3861439731  18.3861439731  18.3861439731    7[6-(6,6),7-(6,47),47-(7,47)]
   578  17.8544204395  17.8544204395  17.8544204395    7[6-(6,6),7-(6,47),47-(7)]
   579  17.9828126515  17.9828126515  17.9828126515    7[6-(6,6),7-(6,47),47-(7)]
   580  18.5034538661  18.5034538661  18.5034538661    7[6-(6,6),7-(6,47),47-(7,47)]
   581  19.9482219064  19.9482219064  19.9482219064    7[6-(6,6),7-(6,47),47-(7,47)]
   582   19.991434328   19.991434328   19.991434328    7[6-(6,6),7-(6,47),47-(7,47)]
   583  11.0945481408  11.0945481408  11.0945481408    7[6-(6,6),7-(6,47),47-(7)]
   584  11.6714225805  11.6714225805  11.6714225805    7[6-(6,6),7-(6,47),47-(7)]
   585  15.0029913005  15.0029913005  15.0029913005    7[6-(6,6),7-(6,47),47-(7)]
   586  15.6148730368  15.6148730368  15.6148730368    7[6-(6,6),7-(6,47),47-(7)]
   587  13.8025389438  13.8025389438  13.8025389438    7[6-(6,6),7-(6,47),47-(7)]
   588  12.7575089339  12.7575089339  12.7575089339    7[6-(6,6),7-(6,47),47-(7)]
   589  3.22655272239  3.22655272239  3.22655272239    7[6-(6,6),7-(6,47),47-(7)]
   590  2.23194766716  2.23194766716  2.23194766716    7[6-(6,6),7-(6,47),47-(7)]
   591  3.08671495105  3.08671495105  3.08671495105    7[6-(6,6),7-(6,47),47-(7)]
   592   4.3034725623   4.3034725623   4.3034725623    7[6-(6,6),7-(6,47),47-(7)]
   593  7.34880147929  7.34880147929  7.34880147929    7[6-(6,6),7-(6,47),47-(7)]
   594  7.05572993487  7.05572993487  7.05572993487    7[6-(6,6),7-(6,47),47-(7)]
   595  20.6991792404  20.6991792404  20.6991792404    7[6-(6,6),7-(6,47),47-(7)]
   596  21.8023354862  21.8023354862  21.8023354862    7[6-(6,6),7-(6,47),47-(7,47)]
   597 -14.3784998009 -14.3784998009 -14.3784998009    7[6-(6,6),7-(6,47),47-(7,47)]
   598 -14.9250731456 -14.9250731456 -14.9250731456    7[6-(6,6),7-(6,47),47-(7,47)]
   599 -21.9871878836 -21.9871878836 -21.9871878836    7[6-(6,6),7-(6,47),47-(7,47)]
   600 -22.5655569884 -22.5655569884 -22.5655569884    7[6-(6,6),7-(6,47),47-(7)]
   601 -18.3957740283 -18.3957740283 -18.3957740283    7[6-(6,6),7-(6,47),47-(7)]
   602 -18.2318559535 -18.2318559535 -18.2318559535    7[6-(6,6),7-(6,47),47-(7,47)]
   603 -1.65683009612 -1.65683009612 -1.65683009612    7[6-(6,6),7-(6,47),47-(7,47)]
   604 -1.79557574899 -1.79557574899 -1.79557574899    7[6-(6,6),7-(6,47),47-(7,47)]
   605  22.4770941311  22.4770941311  22.4770941311    7[6-(6,6),7-(6,47),47-(7,47)]
   606  23.5448147167  23.5448147167  23.5448147167    7[6-(6,6),7-(6,47),47-(7)]
   607  5.40295770146  5.40295770146  5.40295770146    7[6-(6,6),7-(6,47),47-(7)]
   608  6.52398166411  6.52398166411  6.52398166411    7[6-(6,6),7-(6,47),47-(7,47)]
   609 -28.6675238624 -28.6675238624 -28.6675238624    7[6-(6,6),7-(6,47),47-(7,47)]
   610  15.8886321635  15.8886321635  15.8886321635    7[6-(6,6),7-(6,47),47-(7)]
   611  4.43553437427  4.43553437427  4.43553437427    7[6-(6,6),7-(6,47),47-(7)]
   612  3.90300252431  3.90300252431  3.90300252431    7[6-(6,6),7-(6,47),47-(7)]
   613 -4.99295077185 -4.99295077185 -4.99295077185    7[6-(6,6),7-(6,47),47-(7)]
   614  -4.9540401911  -4.9540401911  -4.9540401911    7[6-(6,6),7-(6,47),47-(7,47)]
   615 -4.00349297087 -4.00349297087 -4.00349297087    7[6-(6,6),7-(6,47),47-(7,47)]
   616 -2.91034639115 -2.91034639115 -2.91034639115    7[6-(6,6),7-(6,47),47-(7)]
   617 -7.73225295299 -7.73225295299 -7.73225295299    7[6-(6,6),7-(6,47),47-(7)]
   618 -7.06393450469 -7.06393450469 -7.06393450469    7[6-(6,6),7-(6,47),47-(7)]
   619  39.2672747965  39.2672747965  39.2672747965    7[6-(6,6),7-(6,47),47-(7,47)]
   620  38.0558448121  38.0558448121  38.0558448121    7[6-(6,6),7-(6,47),47-(7,47)]
   621 -7.20196703797 -7.20196703797 -7.20196703797    7[6-(6,6),7-(6,47),47-(7,47)]
   622  -6.0449542813  -6.0449542813  -6.0449542813    7[6-(6,6),7-(6,47),47-(7)]
   623  2.02732690773  2.02732690773  2.02732690773    7[6-(6,6),7-(6,47),47-(7)]
   624   2.6805960011   2.6805960011   2.6805960011    7[6-(6,6),7-(6,47),47-(7,47)]
   625   20.107092231   20.107092231   20.107092231    7[6-(6,6),7-(6,47),47-(7,47)]
   626   19.489959551   19.489959551   19.489959551    7[6-(6,6),7-(6,47),47-(7,47)]
   627  17.8736717837  17.8736717837  17.8736717837    7[6-(6,6),7-(6,47),47-(7,47)]
   628  18.0245951517  18.0245951517  18.0245951517    7[6-(6,6),7-(6,47),47-(7)]
   629  20.3167677485  20.3167677485  20.3167677485    7[6-(6,6),7-(6,47),47-(7)]
   630  20.5317771661  20.5317771661  20.5317771661    7[6-(6,6),7-(6,47),47-(7,47)]
   631 -4.37357395664 -4.37357395664 -4.37357395664    7[6-(6,6),7-(6,47),47-(7,47)]
   632 -5.03242846502 -5.03242846502 -5.03242846502    7[6-(6,6),7-(6,47),47-(7,47)]
   633 -3.48354294055 -3.48354294055 -3.48354294055    7[6-(6,6),7-(6,47),47-(7,47)]
   634 -2.28246484515 -2.28246484515 -2.28246484515    7[6-(6,6),7-(6,47),47-(7)]
   635-0.418476767414-0.418476767414-0.418476767414    7[6-(6,6),7-(6,47),47-(7)]
   636 -1.03273976198 -1.03273976198 -1.03273976198    7[6-(6,6),7-(6,47),47-(7,47)]
   637 -6.92056786545 -6.92056786545 -6.92056786545    7[6-(6,6),7-(6,47),47-(7,47)]
   638 -8.11710700773 -8.11710700773 -8.11710700773    7[6-(6,6),7-(6,47),47-(7)]
   639 -11.6781353714 -11.6781353714 -11.6781353714    7[6-(6,6),7-(6,47),47-(7)]
   640 -11.7655829795 -11.7655829795 -11.7655829795    7[6-(6,6),7-(6,47),47-(7,47)]
   641 -8.22126606569 -8.22126606569 -8.22126606569    7[6-(6,6),7-(6,47),47-(7,47)]
   642 -7.03360735907 -7.03360735907 -7.03360735907    7[6-(6,6),7-(6,47),47-(7,47)]
   643  26.1312323769  26.1312323769  26.1312323769    7[6-(6,6),7-(6,47),47-(7)]
   644  27.3428932834  27.3428932834  27.3428932834    7[6-(6,6),7-(6,47),47-(7)]
   645  29.1246291577  29.1246291577  29.1246291577    7[6-(6,6),7-(6,47),47-(7)]
   646   28.632937974   28.632937974   28.632937974    7[6-(6,6),7-(6,47),47-(7)]
   647  25.1197753373  25.1197753373  25.1197753373    7[6-(6,6),7-(6,47),47-(7)]
   648  24.4968201629  24.4968201629  24.4968201629    7[6-(6,6),7-(6,47),47-(7)]
   649 -9.06324754076 -9.06324754076 -9.06324754076    7[6-(6,6),7-(6,47),47-(7)]
   650 -9.75422619089 -9.75422619089 -9.75422619089    7[6-(6,6),7-(6,47),47-(7)]
   651 -12.9867640908 -12.9867640908 -12.9867640908    7[6-(6,6),7-(6,47),47-(7)]
   652 -13.5525704899 -13.5525704899 -13.5525704899    7[6-(6,6),7-(6,47),47-(7)]
   653 -11.4256278568 -11.4256278568 -11.4256278568    7[6-(6,6),7-(6,47),47-(7)]
   654 -10.2756302371 -10.2756302371 -10.2756302371    7[6-(6,6),7-(6,47),47-(7)]
   655 -4.74932123122 -4.74932123122 -4.74932123122    7[6-(6,6),7-(6,47),47-(7)]
   656 -5.46209496072 -5.46209496072 -5.46209496072    7[6-(6,6),7-(6,47),47-(7,47)]
   657  5.69561511759  5.69561511759  5.69561511759    7[6-(6,6),7-(6,47),47-(7,47)]
   658  6.16669799732  6.16669799732  6.16669799732    7[6-(6,6),7-(6,47),47-(7,47)]
   659  4.64329567531  4.64329567531  4.64329567531    7[6-(6,6),7-(6,47),47-(7,47)]
   660  4.76310287663  4.76310287663  4.76310287663    7[6-(6,6),7-(6,47),47-(7)]
   661 -1.88971202751 -1.88971202751 -1.88971202751    7[6-(6,6),7-(6,47),47-(7)]
   662 -1.48722554548 -1.48722554548 -1.48722554548    7[6-(6,6),7-(6,47),47-(7,47)]
   663 -21.7938578948 -21.7938578948 -21.7938578948    7[6-(6,6),7-(6,47),47-(7,47)]
   664 -22.1786794793 -22.1786794793 -22.1786794793    7[6-(6,6),7-(6,47),47-(7,47)]
   665  1.30065391628  1.30065391628  1.30065391628    7[6-(6,6),7-(6,47),47-(7,47)]
   666 0.183749741741 0.183749741741 0.183749741741    7[6-(6,6),7-(6,47),47-(7)]
   667 -21.4523088366 -21.4523088366 -21.4523088366    7[6-(6,6),7-(6,47),47-(7)]
   668 -22.6193432535 -22.6193432535 -22.6193432535    7[6-(6,6),7-(6,47),47-(7,47)]
   669  6.89701073331  6.89701073331  6.89701073331    7[6-(6,6),7-(6,47),47-(7,47)]
   670  7.41949193768  7.41949193768  7.41949193768    7[6-(6,6),7-(6,47),47-(7)]
   671 -22.6299246153 -22.6299246153 -22.6299246153    7[6-(6,6),7-(6,47),47-(7)]
   672 -21.5008434282 -21.5008434282 -21.5008434282    7[6-(6,6),7-(6,47),47-(7)]
   673  31.6200981195  31.6200981195  31.6200981195    7[6-(6,6),7-(6,47),47-(7)]
   674  32.1269667195  32.1269667195  32.1269667195    7[6-(6,6),7-(6,47),47-(7,47)]
   675  28.8425788745  28.8425788745  28.8425788745    7[6-(6,6),7-(6,47),47-(7,47)]
   676  27.7494322948  27.7494322948  27.7494322948    7[6-(6,6),7-(6,47),47-(7)]
   677  34.9416705313  34.9416705313  34.9416705313    7[6-(6,6),7-(6,47),47-(7)]
   678  33.7323326044  33.7323326044  33.7323326044    7[6-(6,6),7-(6,47),47-(7)]
   679 -12.8892185284 -12.8892185284 -12.8892185284    7[6-(6,6),7-(6,47),47-(7,47)]
   680 -12.1537587599 -12.1537587599 -12.1537587599    7[6-(6,6),7-(6,47),47-(7,47)]
   681 -10.3007555478 -10.3007555478 -10.3007555478    7[6-(6,6),7-(6,47),47-(7,47)]
   682 -11.5894533975 -11.5894533975 -11.5894533975    7[6-(6,6),7-(6,47),47-(7)]
   683  -14.164278594  -14.164278594  -14.164278594    7[6-(6,6),7-(6,47),47-(7)]
   684 -14.2559028328 -14.2559028328 -14.2559028328    7[6-(6,6),7-(6,47),47-(7,47)]
   685  1.33046892207  1.33046892207  1.33046892207    7[6-(6,6),7-(6,47),47-(7,47)]
   686   2.5092464567   2.5092464567   2.5092464567    7[6-(6,6),7-(6,47),47-(7,47)]
   687  4.01764764172  4.01764764172  4.01764764172    7[6-(6,6),7-(6,47),47-(7,47)]
   688  3.36695554719  3.36695554719  3.36695554719    7[6-(6,6),7-(6,47),47-(7)]
   689-0.429282931543-0.429282931543-0.429282931543    7[6-(6,6),7-(6,47),47-(7)]
   690-0.701408775042-0.701408775042-0.701408775042    7[6-(6,6),7-(6,47),47-(7,47)]
   691 -17.0383749432 -17.0383749432 -17.0383749432    7[6-(6,6),7-(6,47),47-(7,47)]
   692   -16.93481902   -16.93481902   -16.93481902    7[6-(6,6),7-(6,47),47-(7,47)]
   693 -18.3821642317 -18.3821642317 -18.3821642317    7[6-(6,6),7-(6,47),47-(7,47)]
   694 -19.0453959833 -19.0453959833 -19.0453959833    7[6-(6,6),7-(6,47),47-(7)]
   695 -19.1800256103 -19.1800256103 -19.1800256103    7[6-(6,6),7-(6,47),47-(7)]
   696 -18.5689357505 -18.5689357505 -18.5689357505    7[6-(6,6),7-(6,47),47-(7,47)]
   697  28.9451589513  28.9451589513  28.9451589513    7[6-(6,6),7-(6,47),47-(7,47)]
   698  30.1401115262  30.1401115262  30.1401115262    7[6-(6,6),7-(6,47),47-(7)]
   699  32.0844277236  32.0844277236  32.0844277236    7[6-(6,6),7-(6,47),47-(7)]
   700  31.5673931576  31.5673931576  31.5673931576    7[6-(6,6),7-(6,47),47-(7,47)]
   701   27.859659803   27.859659803   27.859659803    7[6-(6,6),7-(6,47),47-(7,47)]
   702  27.2288862489  27.2288862489  27.2288862489    7[6-(6,6),7-(6,47),47-(7,47)]
   703  -1.6982319991  -1.6982319991  -1.6982319991    7[6-(6,6),7-(6,47),47-(7)]
   704 -2.86388245138 -2.86388245138 -2.86388245138    7[6-(6,6),7-(6,47),47-(7)]
   705  34.8927255927  34.8927255927  34.8927255927    7[6-(6,6),7-(6,47),47-(7)]
   706  35.9984183547  35.9984183547  35.9984183547    7[6-(6,6),7-(6,47),47-(7)]
   707   39.517927261   39.517927261   39.517927261    7[6-(6,6),7-(6,47),47-(7)]
   708  39.4872166724  39.4872166724  39.4872166724    7[6-(6,6),7-(6,47),47-(7)]
   709  -7.0003827009  -7.0003827009  -7.0003827009    7[6-(6,6),7-(6,47),47-(7)]
   710 -6.96148324642 -6.96148324642 -6.96148324642    7[6-(6,6),7-(6,47),47-(7)]
   711 -5.33931124334 -5.33931124334 -5.33931124334    7[6-(6,6),7-(6,47),47-(7)]
   712  -4.6338869142  -4.6338869142  -4.6338869142    7[6-(6,6),7-(6,47),47-(7)]
   713 -4.81252479732 -4.81252479732 -4.81252479732    7[6-(6,6),7-(6,47),47-(7)]
   714  -5.4817924991  -5.4817924991  -5.4817924991    7[6-(6,6),7-(6,47),47-(7)]
   715   22.564749042   22.564749042   22.564749042    7[6-(6,6),7-(6,47),47-(7)]
   716  23.2775227715  23.2775227715  23.2775227715    7[6-(6,6),7-(6,47),47-(7,47)]
   717 -15.6034396266 -15.6034396266 -15.6034396266    7[6-(6,6),7-(6,47),47-(7,47)]
   718  -16.698043489  -16.698043489  -16.698043489    7[6-(6,6),7-(6,47),47-(7,47)]
   719 -19.0822809137 -19.0822809137 -19.0822809137    7[6-(6,6),7-(6,47),47-(7,47)]
   720 -18.6071253453 -18.6071253453 -18.6071253453    7[6-(6,6),7-(6,47),47-(7)]
   721  27.4038745692  27.4038745692  27.4038745692    6[1-(0),1-(0),1-(0),6-(6,7)]
   722  26.0159244248  26.0159244248  26.0159244248    6[6-(1,1,1),6-(6,6),7-(7,47)]
   723  25.2659824101  25.2659824101  25.2659824101    6[6-(6,6),6-(6,7),6-(6,7)]
   724  24.0773414444  24.0773414444  24.0773414444    6[6-(1,1,1),6-(6,6),7-(7,47)]
   725  22.9038187108  22.9038187108  22.9038187108    6[1-(0),1-(0),1-(0),6-(6,7)]
   726  24.2439828917  24.2439828917  24.2439828917    6[1-(0),1-(0),1-(0),6-(6,7)]
   727  25.4312427677  25.4312427677  25.4312427677    6[6-(1,1,1),6-(6,6),7-(7,47)]
   728  26.7961250237  26.7961250237  26.7961250237    6[6-(6,6),6-(6,7),6-(6,7)]
   729  27.4616701618  27.4616701618  27.4616701618    6[6-(1,1,1),6-(6,6),7-(7,47)]
   730 -16.7861819656 -16.7861819656 -16.7861819656    6[1-(0),1-(0),1-(0),6-(6,7)]
   731 -15.8377418322 -15.8377418322 -15.8377418322    6[1-(0),1-(0),1-(0),6-(6,7)]
   732 -15.2947181913 -15.2947181913 -15.2947181913    6[6-(1,1,1),6-(6,6),7-(7,47)]
   733 -14.0529916645 -14.0529916645 -14.0529916645    6[6-(6,6),6-(6,7),6-(6,7)]
   734 -14.1237950159 -14.1237950159 -14.1237950159    6[6-(1,1,1),6-(6,6),7-(7,47)]
   735 -17.0653094463 -17.0653094463 -17.0653094463    6[1-(0),1-(0),1-(0),6-(6,7)]
   736 -3.60250141217 -3.60250141217 -3.60250141217    6[1-(0),1-(0),1-(0),6-(6,7)]
   737 -3.04000200118 -3.04000200118 -3.04000200118    6[6-(1,1,1),6-(6,6),7-(7,47)]
   738 -2.07137099165 -2.07137099165 -2.07137099165    6[6-(6,6),6-(6,7),6-(6,7)]
   739 -1.92867930437 -1.92867930437 -1.92867930437    6[6-(1,1,1),6-(6,6),7-(7,47)]
   740 -1.08132394285 -1.08132394285 -1.08132394285    6[1-(0),1-(0),1-(0),6-(6,7)]
   741 -5.89856644614 -5.89856644614 -5.89856644614    6[1-(0),1-(0),1-(0),6-(6,7)]
   742 -5.10827773925 -5.10827773925 -5.10827773925    6[6-(1,1,1),6-(6,6),7-(7,47)]
   743 -4.97277157649 -4.97277157649 -4.97277157649    6[6-(6,6),6-(6,7),6-(6,7)]
   744  -4.0921970865  -4.0921970865  -4.0921970865    6[6-(1,1,1),6-(6,6),7-(7,47)]
   745 -3.61975397933 -3.61975397933 -3.61975397933    6[1-(0),1-(0),1-(0),6-(6,7)]
   746  31.5714429923  31.5714429923  31.5714429923    6[1-(0),1-(0),1-(0),6-(6,7)]
   747 -6.06777116998 -6.06777116998 -6.06777116998    6[6-(1,1,1),6-(6,6),7-(7,47)]
   748 -6.33273655877 -6.33273655877 -6.33273655877    6[6-(6,6),6-(6,7),6-(6,7)]
   749  -6.0597313177  -6.0597313177  -6.0597313177    6[6-(1,1,1),6-(6,6),7-(7,47)]
   750 -6.18009320587 -6.18009320587 -6.18009320587    6[1-(0),1-(0),1-(0),6-(6,7)]
   751  15.2879789218  15.2879789218  15.2879789218    6[1-(0),1-(0),1-(0),6-(6,7)]
   752  14.1243611901  14.1243611901  14.1243611901    6[6-(1,1,1),6-(6,6),7-(7,47)]
   753  12.7799718404  12.7799718404  12.7799718404    6[6-(6,6),6-(6,7),6-(6,7)]
   754   12.176007045   12.176007045   12.176007045    6[6-(1,1,1),6-(6,6),7-(7,47)]
   755  10.7511173765  10.7511173765  10.7511173765    6[1-(0),1-(0),1-(0),6-(6,7)]
   756  10.5756897387  10.5756897387  10.5756897387    6[1-(0),1-(0),1-(0),6-(6,7)]
   757  11.2029001249  11.2029001249  11.2029001249    6[6-(1,1,1),6-(6,6),7-(7,47)]
   758   12.126240796   12.126240796   12.126240796    6[6-(6,6),6-(6,7),6-(6,7)]
   759  12.3858436689  12.3858436689  12.3858436689    6[6-(1,1,1),6-(6,6),7-(7,47)]
   760  13.2623687363  13.2623687363  13.2623687363    6[1-(0),1-(0),1-(0),6-(6,7)]
   761 -18.6277074916 -18.6277074916 -18.6277074916    6[1-(0),1-(0),1-(0),6-(6,7)]
   762  18.8394873773  18.8394873773  18.8394873773    6[6-(1,1,1),6-(6,6),7-(7,47)]
   763  19.6470071988  19.6470071988  19.6470071988    6[6-(6,6),6-(6,7),6-(6,7)]
   764  18.8568871506  18.8568871506  18.8568871506    6[6-(1,1,1),6-(6,6),7-(7,47)]
   765  19.1708384768  19.1708384768  19.1708384768    6[1-(0),1-(0),1-(0),6-(6,7)]
   766  12.2464828469  12.2464828469  12.2464828469    6[1-(0),1-(0),1-(0),6-(6,7)]
   767  12.7359910562  12.7359910562  12.7359910562    6[6-(1,1,1),6-(6,6),7-(7,47)]
   768  13.8294507311  13.8294507311  13.8294507311    6[6-(6,6),6-(6,7),6-(6,7)]
   769  13.7826294754  13.7826294754  13.7826294754    6[6-(1,1,1),6-(6,6),7-(7,47)]
   770  14.7006223837  14.7006223837  14.7006223837    6[1-(0),1-(0),1-(0),6-(6,7)]
   771  14.0343421288  14.0343421288  14.0343421288    6[1-(0),1-(0),1-(0),6-(6,7)]
   772  14.7589416474  14.7589416474  14.7589416474    6[6-(1,1,1),6-(6,6),7-(7,47)]
   773  14.6932301754  14.6932301754  14.6932301754    6[6-(6,6),6-(6,7),6-(6,7)]
   774  15.5360121333  15.5360121333  15.5360121333    6[6-(1,1,1),6-(6,6),7-(7,47)]
   775  15.8670142589  15.8670142589  15.8670142589    6[1-(0),1-(0),1-(0),6-(6,7)]
   776  5.85920124496  5.85920124496  5.85920124496    6[1-(0),1-(0),1-(0),6-(6,7)]
   777  6.73264581305  6.73264581305  6.73264581305    6[6-(1,1,1),6-(6,6),7-(7,47)]
   778  6.48149742006  6.48149742006  6.48149742006    6[6-(6,6),6-(6,7),6-(6,7)]
   779  7.64308750964  7.64308750964  7.64308750964    6[6-(1,1,1),6-(6,6),7-(7,47)]
   780  7.98671626193  7.98671626193  7.98671626193    6[1-(0),1-(0),1-(0),6-(6,7)]
   781 -12.3915588278 -12.3915588278 -12.3915588278    6[1-(0),1-(0),1-(0),6-(6,7)]
   782 -12.0937034692 -12.0937034692 -12.0937034692    6[6-(1,1,1),6-(6,6),7-(7,47)]
   783 -12.8404466546 -12.8404466546 -12.8404466546    6[6-(6,6),6-(6,7),6-(6,7)]
   784 -12.1042836789 -12.1042836789 -12.1042836789    6[6-(1,1,1),6-(6,6),7-(7,47)]
   785 -12.4046197732 -12.4046197732 -12.4046197732    6[1-(0),1-(0),1-(0),6-(6,7)]
   786 -8.15345611056 -8.15345611056 -8.15345611056    6[1-(0),1-(0),1-(0),6-(6,7)]
   787 -7.04837679887 -7.04837679887 -7.04837679887    6[6-(1,1,1),6-(6,6),7-(7,47)]
   788 -5.66730239392 -5.66730239392 -5.66730239392    6[6-(6,6),6-(6,7),6-(6,7)]
   789 -5.14443010769 -5.14443010769 -5.14443010769    6[6-(1,1,1),6-(6,6),7-(7,47)]
   790 -3.70246630434 -3.70246630434 -3.70246630434    6[1-(0),1-(0),1-(0),6-(6,7)]
   791 -4.05586727707 -4.05586727707 -4.05586727707    6[1-(0),1-(0),1-(0),6-(6,7)]
   792 -5.46453997013 -5.46453997013 -5.46453997013    6[6-(1,1,1),6-(6,6),7-(7,47)]
   793 -6.24117424397 -6.24117424397 -6.24117424397    6[6-(6,6),6-(6,7),6-(6,7)]
   794 -7.49037963784 -7.49037963784 -7.49037963784    6[6-(1,1,1),6-(6,6),7-(7,47)]
   795  -8.7508434419  -8.7508434419  -8.7508434419    6[1-(0),1-(0),1-(0),6-(6,7)]
   796  35.2796085358  35.2796085358  35.2796085358    6[1-(0),1-(0),1-(0),6-(6,7)]
   797  34.3716935012  34.3716935012  34.3716935012    6[6-(1,1,1),6-(6,6),7-(7,47)]
   798 -11.0463903232 -11.0463903232 -11.0463903232    6[6-(6,6),6-(6,7),6-(6,7)]
   799  -12.262274191  -12.262274191  -12.262274191    6[6-(1,1,1),6-(6,6),7-(7,47)]
   800 -12.6133610028 -12.6133610028 -12.6133610028    6[1-(0),1-(0),1-(0),6-(6,7)]
   801  28.7276345229  28.7276345229  28.7276345229    6[1-(0),1-(0),1-(0),6-(6,7)]
   802  28.3006449258  28.3006449258  28.3006449258    6[6-(1,1,1),6-(6,6),7-(7,47)]
   803   27.424814684   27.424814684   27.424814684    6[6-(6,6),6-(6,7),6-(6,7)]
   804  27.3872144911  27.3872144911  27.3872144911    6[6-(1,1,1),6-(6,6),7-(7,47)]
   805  26.5803908201  26.5803908201  26.5803908201    6[1-(0),1-(0),1-(0),6-(6,7)]
   806  28.7434150301  28.7434150301  28.7434150301    6[1-(0),1-(0),1-(0),6-(6,7)]
   807  29.8900556885  29.8900556885  29.8900556885    6[6-(1,1,1),6-(6,6),7-(7,47)]
   808  31.0150077972  31.0150077972  31.0150077972    6[6-(6,6),6-(6,7),6-(6,7)]
   809   31.753493517   31.753493517   31.753493517    6[6-(1,1,1),6-(6,6),7-(7,47)]
   810  33.0624599619  33.0624599619  33.0624599619    6[1-(0),1-(0),1-(0),6-(6,7)]
   811 -8.28851352572 -8.28851352572 -8.28851352572    6[1-(0),1-(0),1-(0),6-(6,7)]
   812 -8.57148005622 -8.57148005622 -8.57148005622    6[6-(1,1,1),6-(6,6),7-(7,47)]
   813 -9.74030734874 -9.74030734874 -9.74030734874    6[6-(6,6),6-(6,7),6-(6,7)]
   814 -9.41408419849 -9.41408419849 -9.41408419849    6[6-(1,1,1),6-(6,6),7-(7,47)]
   815 -10.2722623864 -10.2722623864 -10.2722623864    6[1-(0),1-(0),1-(0),6-(6,7)]
   816 -8.18409294789 -8.18409294789 -8.18409294789    6[1-(0),1-(0),1-(0),6-(6,7)]
   817 -6.90972460434 -6.90972460434 -6.90972460434    6[6-(1,1,1),6-(6,6),7-(7,47)]
   818 -6.11928580375 -6.11928580375 -6.11928580375    6[6-(6,6),6-(6,7),6-(6,7)]
   819 -5.09351443242 -5.09351443242 -5.09351443242    6[6-(1,1,1),6-(6,6),7-(7,47)]
   820 -3.91811073255 -3.91811073255 -3.91811073255    6[1-(0),1-(0),1-(0),6-(6,7)]
   821 -1.97361134513 -1.97361134513 -1.97361134513    6[1-(0),1-(0),1-(0),6-(6,7)]
   822 -2.70953676525 -2.70953676525 -2.70953676525    6[6-(1,1,1),6-(6,6),7-(7,47)]
   823 -2.60944488609 -2.60944488609 -2.60944488609    6[6-(6,6),6-(6,7),6-(6,7)]
   824 -3.54808311138 -3.54808311138 -3.54808311138    6[6-(1,1,1),6-(6,6),7-(7,47)]
   825 -3.85590169844 -3.85590169844 -3.85590169844    6[1-(0),1-(0),1-(0),6-(6,7)]
   826 -10.4511074627 -10.4511074627 -10.4511074627    6[1-(0),1-(0),1-(0),6-(6,7)]
   827 -9.75194522811 -9.75194522811 -9.75194522811    6[6-(1,1,1),6-(6,6),7-(7,47)]
   828 -9.45870597329 -9.45870597329 -9.45870597329    6[6-(6,6),6-(6,7),6-(6,7)]
   829 -8.88389270084 -8.88389270084 -8.88389270084    6[6-(1,1,1),6-(6,6),7-(7,47)]
   830 -8.33509186128 -8.33509186128 -8.33509186128    6[1-(0),1-(0),1-(0),6-(6,7)]
   831 -6.72665034502 -6.72665034502 -6.72665034502    6[1-(0),1-(0),1-(0),6-(6,7)]
   832 -6.81149639704 -6.81149639704 -6.81149639704    6[6-(1,1,1),6-(6,6),7-(7,47)]
   833 -6.49840301337 -6.49840301337 -6.49840301337    6[6-(6,6),6-(6,7),6-(6,7)]
   834 -6.82736930151 -6.82736930151 -6.82736930151    6[6-(1,1,1),6-(6,6),7-(7,47)]
   835 -6.69078640821 -6.69078640821 -6.69078640821    6[1-(0),1-(0),1-(0),6-(6,7)]
   836 -9.04683389226 -9.04683389226 -9.04683389226    6[1-(0),1-(0),1-(0),6-(6,7)]
   837  -9.2979861563  -9.2979861563  -9.2979861563    6[6-(1,1,1),6-(6,6),7-(7,47)]
   838 -9.79210979131 -9.79210979131 -9.79210979131    6[6-(6,6),6-(6,7),6-(6,7)]
   839 -9.93325635278 -9.93325635278 -9.93325635278    6[6-(1,1,1),6-(6,6),7-(7,47)]
   840 -10.4412452159 -10.4412452159 -10.4412452159    6[1-(0),1-(0),1-(0),6-(6,7)]
   841 -15.5294883672 -15.5294883672 -15.5294883672    6[1-(0),1-(0),1-(0),6-(6,7)]
   842  22.1513379185  22.1513379185  22.1513379185    6[6-(1,1,1),6-(6,6),7-(7,47)]
   843  21.0427094692  21.0427094692  21.0427094692    6[6-(6,6),6-(6,7),6-(6,7)]
   844   21.585809171   21.585809171   21.585809171    6[6-(1,1,1),6-(6,6),7-(7,47)]
   845  20.8934162836  20.8934162836  20.8934162836    6[1-(0),1-(0),1-(0),6-(6,7)]
   846  23.7189620068  23.7189620068  23.7189620068    6[1-(0),1-(0),1-(0),6-(6,7)]
   847  24.8615547278  24.8615547278  24.8615547278    6[6-(1,1,1),6-(6,6),7-(7,47)]
   848  25.5915256332  25.5915256332  25.5915256332    6[6-(6,6),6-(6,7),6-(6,7)]
   849   26.584124904   26.584124904   26.584124904    6[6-(1,1,1),6-(6,6),7-(7,47)]
   850  27.7040869717  27.7040869717  27.7040869717    6[1-(0),1-(0),1-(0),6-(6,7)]
   851   29.189493995   29.189493995   29.189493995    6[1-(0),1-(0),1-(0),6-(6,7)]
   852  28.2296643233  28.2296643233  28.2296643233    6[6-(1,1,1),6-(6,6),7-(7,47)]
   853 -9.84879485807 -9.84879485807 -9.84879485807    6[6-(6,6),6-(6,7),6-(6,7)]
   854 -10.7542595389 -10.7542595389 -10.7542595389    6[6-(1,1,1),6-(6,6),7-(7,47)]
   855 -11.4563276096 -11.4563276096 -11.4563276096    6[1-(0),1-(0),1-(0),6-(6,7)]
   856 -3.49896849879 -3.49896849879 -3.49896849879    6[1-(0),1-(0),1-(0),6-(6,7)]
   857 -2.15483221858 -2.15483221858 -2.15483221858    6[6-(1,1,1),6-(6,6),7-(7,47)]
   858 -1.74923817271 -1.74923817271 -1.74923817271    6[6-(6,6),6-(6,7),6-(6,7)]
   859-0.359123194392-0.359123194392-0.359123194392    6[6-(1,1,1),6-(6,6),7-(7,47)]
   860 0.631347765924 0.631347765924 0.631347765924    6[1-(0),1-(0),1-(0),6-(6,7)]
   861  4.64230971281  4.64230971281  4.64230971281    6[1-(0),1-(0),1-(0),6-(6,7)]
   862  4.47920246388  4.47920246388  4.47920246388    6[6-(1,1,1),6-(6,6),7-(7,47)]
   863  5.26049820366  5.26049820366  5.26049820366    6[6-(6,6),6-(6,7),6-(6,7)]
   864  4.63268521445  4.63268521445  4.63268521445    6[6-(1,1,1),6-(6,6),7-(7,47)]
   865  5.03981732053  5.03981732053  5.03981732053    6[1-(0),1-(0),1-(0),6-(6,7)]
   866  1.15067358665  1.15067358665  1.15067358665    6[1-(0),1-(0),1-(0),6-(6,7)]
   8670.08886905197230.08886905197230.0888690519723    6[6-(1,1,1),6-(6,6),7-(7,47)]
   868 -1.29562542754 -1.29562542754 -1.29562542754    6[6-(6,6),6-(6,7),6-(6,7)]
   869  -1.7962228664  -1.7962228664  -1.7962228664    6[6-(1,1,1),6-(6,6),7-(7,47)]
   870 -3.19919658575 -3.19919658575 -3.19919658575    6[1-(0),1-(0),1-(0),6-(6,7)]
   871  38.8616461671  38.8616461671  38.8616461671    6[1-(0),1-(0),1-(0),6-(6,7)]
   872  39.7450678827  39.7450678827  39.7450678827    6[6-(1,1,1),6-(6,6),7-(7,47)]
   873   2.0434646385   2.0434646385   2.0434646385    6[6-(6,6),6-(6,7),6-(6,7)]
   874  3.02109214189  3.02109214189  3.02109214189    6[6-(1,1,1),6-(6,6),7-(7,47)]
   875  3.47748641704  3.47748641704  3.47748641704    6[1-(0),1-(0),1-(0),6-(6,7)]
   876 -2.09246641499 -2.09246641499 -2.09246641499    6[1-(0),1-(0),1-(0),6-(6,7)]
   877 -2.61019485406 -2.61019485406 -2.61019485406    6[6-(1,1,1),6-(6,6),7-(7,47)]
   878 -3.87036366254 -3.87036366254 -3.87036366254    6[6-(6,6),6-(6,7),6-(6,7)]
   879 -3.78704899452 -3.78704899452 -3.78704899452    6[6-(1,1,1),6-(6,6),7-(7,47)]
   880 -4.76697143163 -4.76697143163 -4.76697143163    6[1-(0),1-(0),1-(0),6-(6,7)]
   881 -3.41655114766 -3.41655114766 -3.41655114766    6[1-(0),1-(0),1-(0),6-(6,7)]
   882 -4.04048972533 -4.04048972533 -4.04048972533    6[6-(1,1,1),6-(6,6),7-(7,47)]
   883 -4.92999829245 -4.92999829245 -4.92999829245    6[6-(6,6),6-(6,7),6-(6,7)]
   884 -5.13843080095 -5.13843080095 -5.13843080095    6[6-(1,1,1),6-(6,6),7-(7,47)]
   885 -6.00460237195 -6.00460237195 -6.00460237195    6[1-(0),1-(0),1-(0),6-(6,7)]
   886  30.9451906509  30.9451906509  30.9451906509    6[1-(0),1-(0),1-(0),6-(6,7)]
   887  30.5334151416  30.5334151416  30.5334151416    6[6-(1,1,1),6-(6,6),7-(7,47)]
   888  29.2982408112  29.2982408112  29.2982408112    6[6-(6,6),6-(6,7),6-(6,7)]
   889  29.4934879771  29.4934879771  29.4934879771    6[6-(1,1,1),6-(6,6),7-(7,47)]
   890  28.5541117072  28.5541117072  28.5541117072    6[1-(0),1-(0),1-(0),6-(6,7)]
   891  31.4135300562  31.4135300562  31.4135300562    6[1-(0),1-(0),1-(0),6-(6,7)]
   892  31.1277697781  31.1277697781  31.1277697781    6[6-(1,1,1),6-(6,6),7-(7,47)]
   893  31.7712682018  31.7712682018  31.7712682018    6[6-(6,6),6-(6,7),6-(6,7)]
   894  31.0636295569  31.0636295569  31.0636295569    6[6-(1,1,1),6-(6,6),7-(7,47)]
   895  31.3400462559  31.3400462559  31.3400462559    6[1-(0),1-(0),1-(0),6-(6,7)]
   896 -8.15550803388 -8.15550803388 -8.15550803388    6[1-(0),1-(0),1-(0),6-(6,7)]
   897 -8.97735853488 -8.97735853488 -8.97735853488    6[6-(1,1,1),6-(6,6),7-(7,47)]
   898   36.723221746   36.723221746   36.723221746    6[6-(6,6),6-(6,7),6-(6,7)]
   899  35.7283283443  35.7283283443  35.7283283443    6[6-(1,1,1),6-(6,6),7-(7,47)]
   900  35.3076707539  35.3076707539  35.3076707539    6[1-(0),1-(0),1-(0),6-(6,7)]
   901  8.97525874571  8.97525874571  8.97525874571    6[1-(0),1-(0),1-(0),6-(6,7)]
   902  9.45823906887  9.45823906887  9.45823906887    6[6-(1,1,1),6-(6,6),7-(7,47)]
   903  10.6471448147  10.6471448147  10.6471448147    6[6-(6,6),6-(6,7),6-(6,7)]
   904  10.5403274211  10.5403274211  10.5403274211    6[6-(1,1,1),6-(6,6),7-(7,47)]
   905   11.486073739   11.486073739   11.486073739    6[1-(0),1-(0),1-(0),6-(6,7)]
   906  13.5987001552  13.5987001552  13.5987001552    6[1-(0),1-(0),1-(0),6-(6,7)]
   907  13.0873091881  13.0873091881  13.0873091881    6[6-(1,1,1),6-(6,6),7-(7,47)]
   908  11.8260296638  11.8260296638  11.8260296638    6[6-(6,6),6-(6,7),6-(6,7)]
   909 -33.7581283841 -33.7581283841 -33.7581283841    6[6-(1,1,1),6-(6,6),7-(7,47)]
   910  10.8993286185  10.8993286185  10.8993286185    6[1-(0),1-(0),1-(0),6-(6,7)]
   911  3.07336538081  3.07336538081  3.07336538081    6[1-(0),1-(0),1-(0),6-(6,7)]
   912  3.79910528693  3.79910528693  3.79910528693    6[6-(1,1,1),6-(6,6),7-(7,47)]
   913  3.66904973931  3.66904973931  3.66904973931    6[6-(6,6),6-(6,7),6-(6,7)]
   914  4.66066384549  4.66066384549  4.66066384549    6[6-(1,1,1),6-(6,6),7-(7,47)]
   915  5.01465738879  5.01465738879  5.01465738879    6[1-(0),1-(0),1-(0),6-(6,7)]
   916  9.87330228214  9.87330228214  9.87330228214    6[1-(0),1-(0),1-(0),6-(6,7)]
   917  9.98827624686  9.98827624686  9.98827624686    6[6-(1,1,1),6-(6,6),7-(7,47)]
   918  9.01222255857  9.01222255857  9.01222255857    6[6-(6,6),6-(6,7),6-(6,7)]
   919   9.7111230099   9.7111230099   9.7111230099    6[6-(1,1,1),6-(6,6),7-(7,47)]
   920  9.21357045885  9.21357045885  9.21357045885    6[1-(0),1-(0),1-(0),6-(6,7)]
   921  7.83159221845  7.83159221845  7.83159221845    6[1-(0),1-(0),1-(0),6-(6,7)]
   922  7.14983001925  7.14983001925  7.14983001925    6[6-(1,1,1),6-(6,6),7-(7,47)]
   923  7.64550125289  7.64550125289  7.64550125289    6[6-(6,6),6-(6,7),6-(6,7)]
   924  6.58059986091  6.58059986091  6.58059986091    6[6-(1,1,1),6-(6,6),7-(7,47)]
   925  6.51455448885  6.51455448885  6.51455448885    6[1-(0),1-(0),1-(0),6-(6,7)]
   926   18.537308083   18.537308083   18.537308083    6[1-(0),1-(0),1-(0),6-(6,7)]
   927  17.1418828449  17.1418828449  17.1418828449    6[6-(1,1,1),6-(6,6),7-(7,47)]
   928  16.7155669641  16.7155669641  16.7155669641    6[6-(6,6),6-(6,7),6-(6,7)]
   929  15.3255111709  15.3255111709  15.3255111709    6[6-(1,1,1),6-(6,6),7-(7,47)]
   930  14.2869659035  14.2869659035  14.2869659035    6[1-(0),1-(0),1-(0),6-(6,7)]
   931 -4.81923535898 -4.81923535898 -4.81923535898    6[1-(0),1-(0),1-(0),6-(6,7)]
   932 -5.62161914625 -5.62161914625 -5.62161914625    6[6-(1,1,1),6-(6,6),7-(7,47)]
   933 -5.61262979541 -5.61262979541 -5.61262979541    6[6-(6,6),6-(6,7),6-(6,7)]
   934 -6.52807488572 -6.52807488572 -6.52807488572    6[6-(1,1,1),6-(6,6),7-(7,47)]
   935  38.7350790196  38.7350790196  38.7350790196    6[1-(0),1-(0),1-(0),6-(6,7)]
   936  34.6965153868  34.6965153868  34.6965153868    6[1-(0),1-(0),1-(0),6-(6,7)]
   937  34.2292361642  34.2292361642  34.2292361642    6[6-(1,1,1),6-(6,6),7-(7,47)]
   938  32.9719140154  32.9719140154  32.9719140154    6[6-(6,6),6-(6,7),6-(6,7)]
   939  33.1344388399  33.1344388399  33.1344388399    6[6-(1,1,1),6-(6,6),7-(7,47)]
   940 -13.5495786344 -13.5495786344 -13.5495786344    6[1-(0),1-(0),1-(0),6-(6,7)]
   941 -11.5715326585 -11.5715326585 -11.5715326585    6[1-(0),1-(0),1-(0),6-(6,7)]
   942 -10.1866584762 -10.1866584762 -10.1866584762    6[6-(1,1,1),6-(6,6),7-(7,47)]
   943 -9.18155849875 -9.18155849875 -9.18155849875    6[6-(6,6),6-(6,7),6-(6,7)]
   944 -8.07514416962 -8.07514416962 -8.07514416962    6[6-(1,1,1),6-(6,6),7-(7,47)]
   945 -6.71472662024 -6.71472662024 -6.71472662024    6[1-(0),1-(0),1-(0),6-(6,7)]
   946 -14.0958981646 -14.0958981646 -14.0958981646    6[1-(0),1-(0),1-(0),6-(6,7)]
   947 -12.7040800772 -12.7040800772 -12.7040800772    6[6-(1,1,1),6-(6,6),7-(7,47)]
   948 -12.2250155531 -12.2250155531 -12.2250155531    6[6-(6,6),6-(6,7),6-(6,7)]
   949 -10.8425421097 -10.8425421097 -10.8425421097    6[6-(1,1,1),6-(6,6),7-(7,47)]
   950 -9.78225967638 -9.78225967638 -9.78225967638    6[1-(0),1-(0),1-(0),6-(6,7)]
   951 -5.56071491907 -5.56071491907 -5.56071491907    6[1-(0),1-(0),1-(0),6-(6,7)]
   952 -5.81753586539 -5.81753586539 -5.81753586539    6[6-(1,1,1),6-(6,6),7-(7,47)]
   953 -5.05593847536 -5.05593847536 -5.05593847536    6[6-(6,6),6-(6,7),6-(6,7)]
   954 -5.76085181907 -5.76085181907 -5.76085181907    6[6-(1,1,1),6-(6,6),7-(7,47)]
   955 -5.41571925742 -5.41571925742 -5.41571925742    6[1-(0),1-(0),1-(0),6-(6,7)]
   956 -5.70508310962 -5.70508310962 -5.70508310962    6[1-(0),1-(0),1-(0),6-(6,7)]
   957 -6.72638494452 -6.72638494452 -6.72638494452    6[6-(1,1,1),6-(6,6),7-(7,47)]
   958 -8.11470723925 -8.11470723925 -8.11470723925    6[6-(6,6),6-(6,7),6-(6,7)]
   959 -12.5545789456 -12.5545789456 -12.5545789456    6[6-(1,1,1),6-(6,6),7-(7,47)]
   960  31.7053411621  31.7053411621  31.7053411621    6[1-(0),1-(0),1-(0),6-(6,7)]
   961  -14.294322105  -14.294322105  -14.294322105    6[1-(0),1-(0),1-(0),6-(6,7)]
   962  -13.906642127  -13.906642127  -13.906642127    6[6-(1,1,1),6-(6,6),7-(7,47)]
   963 -13.0218103966 -13.0218103966 -13.0218103966    6[6-(6,6),6-(6,7),6-(6,7)]
   964 -13.0592782826 -13.0592782826 -13.0592782826    6[6-(1,1,1),6-(6,6),7-(7,47)]
   965 -12.3042269748 -12.3042269748 -12.3042269748    6[1-(0),1-(0),1-(0),6-(6,7)]
   966 -12.6551051256 -12.6551051256 -12.6551051256    6[1-(0),1-(0),1-(0),6-(6,7)]
   967 -13.3710017493 -13.3710017493 -13.3710017493    6[6-(1,1,1),6-(6,6),7-(7,47)]
   968 -13.4522449284 -13.4522449284 -13.4522449284    6[6-(6,6),6-(6,7),6-(6,7)]
   969 -14.1940207376 -14.1940207376 -14.1940207376    6[6-(1,1,1),6-(6,6),7-(7,47)]
   970 -14.6443631421 -14.6443631421 -14.6443631421    6[1-(0),1-(0),1-(0),6-(6,7)]
   971 -16.3667430954 -16.3667430954 -16.3667430954    6[1-(0),1-(0),1-(0),6-(6,7)]
   972 -16.3352535947 -16.3352535947 -16.3352535947    6[6-(1,1,1),6-(6,6),7-(7,47)]
   973 -16.5971753472 -16.5971753472 -16.5971753472    6[6-(6,6),6-(6,7),6-(6,7)]
   974 -16.3947043891 -16.3947043891 -16.3947043891    6[6-(1,1,1),6-(6,6),7-(7,47)]
   975  -16.588241096  -16.588241096  -16.588241096    6[1-(0),1-(0),1-(0),6-(6,7)]
   976 -5.21270779772 -5.21270779772 -5.21270779772    6[1-(0),1-(0),1-(0),6-(6,7)]
   977 -6.09591184906 -6.09591184906 -6.09591184906    6[6-(1,1,1),6-(6,6),7-(7,47)]
   978 -6.00202866169 -6.00202866169 -6.00202866169    6[6-(6,6),6-(6,7),6-(6,7)]
   979 -7.03377334131 -7.03377334131 -7.03377334131    6[6-(1,1,1),6-(6,6),7-(7,47)]
   980 -7.46675476169 -7.46675476169 -7.46675476169    6[1-(0),1-(0),1-(0),6-(6,7)]
   981 -11.1726383623 -11.1726383623 -11.1726383623    6[1-(0),1-(0),1-(0),6-(6,7)]
   982 -11.6637162713 -11.6637162713 -11.6637162713    6[6-(1,1,1),6-(6,6),7-(7,47)]
   983 -12.6844187092 -12.6844187092 -12.6844187092    6[6-(6,6),6-(6,7),6-(6,7)]
   984  -12.634688281  -12.634688281  -12.634688281    6[6-(1,1,1),6-(6,6),7-(7,47)]
   985 -13.4915727675 -13.4915727675 -13.4915727675    6[1-(0),1-(0),1-(0),6-(6,7)]
   986 -11.1672566312 -11.1672566312 -11.1672566312    6[1-(0),1-(0),1-(0),6-(6,7)]
   987 -10.1196475394 -10.1196475394 -10.1196475394    6[6-(1,1,1),6-(6,6),7-(7,47)]
   988 -9.27330594467 -9.27330594467 -9.27330594467    6[6-(6,6),6-(6,7),6-(6,7)]
   989 -8.44517570506 -8.44517570506 -8.44517570506    6[6-(1,1,1),6-(6,6),7-(7,47)]
   990 -7.30573302235 -7.30573302235 -7.30573302235    6[1-(0),1-(0),1-(0),6-(6,7)]
   991 0.452703039651 0.452703039651 0.452703039651    6[1-(0),1-(0),1-(0),6-(6,7)]
   992  1.28529814095  1.28529814095  1.28529814095    6[6-(1,1,1),6-(6,6),7-(7,47)]
   993  2.68744155664  2.68744155664  2.68744155664    6[6-(6,6),6-(6,7),6-(6,7)]
   994  2.90272106536  2.90272106536  2.90272106536    6[6-(1,1,1),6-(6,6),7-(7,47)]
   995    4.196422992    4.196422992    4.196422992    6[1-(0),1-(0),1-(0),6-(6,7)]
   996  3.25413275596  3.25413275596  3.25413275596    6[1-(0),1-(0),1-(0),6-(6,7)]
   997  1.84341014678  1.84341014678  1.84341014678    6[6-(1,1,1),6-(6,6),7-(7,47)]
   998  1.28796165385  1.28796165385  1.28796165385    6[6-(6,6),6-(6,7),6-(6,7)]
   999-0.0758943852826-0.0758943852826-0.0758943852826    6[6-(1,1,1),6-(6,6),7-(7,47)]
  1000 -1.20061615515 -1.20061615515 -1.20061615515    6[1-(0),1-(0),1-(0),6-(6,7)]
  1001 -5.09125933561 -5.09125933561 -5.09125933561    6[1-(0),1-(0),1-(0),6-(6,7)]
  1002 -4.48206105623 -4.48206105623 -4.48206105623    6[6-(1,1,1),6-(6,6),7-(7,47)]
  1003 -4.91067699231 -4.91067699231 -4.91067699231    6[6-(6,6),6-(6,7),6-(6,7)]
  1004 -4.00521231149 -4.00521231149 -4.00521231149    6[6-(1,1,1),6-(6,6),7-(7,47)]
  1005  -3.9457040321  -3.9457040321  -3.9457040321    6[1-(0),1-(0),1-(0),6-(6,7)]
  1006 -14.9825904391 -14.9825904391 -14.9825904391    6[1-(0),1-(0),1-(0),6-(6,7)]
  1007 -16.1775893851 -16.1775893851 -16.1775893851    6[6-(1,1,1),6-(6,6),7-(7,47)]
  1008 -16.9147760146 -16.9147760146 -16.9147760146    6[6-(6,6),6-(6,7),6-(6,7)]
  1009 -17.9653655723 -17.9653655723 -17.9653655723    6[6-(1,1,1),6-(6,6),7-(7,47)]
  1010 -19.0986275974 -19.0986275974 -19.0986275974    6[1-(0),1-(0),1-(0),6-(6,7)]
  1011  16.7857320359  16.7857320359  16.7857320359    6[1-(0),1-(0),1-(0),6-(6,7)]
  1012   17.516830409   17.516830409   17.516830409    6[6-(1,1,1),6-(6,6),7-(7,47)]
  1013  17.5081929862  17.5081929862  17.5081929862    6[6-(6,6),6-(6,7),6-(6,7)]
  1014  18.3835104877  18.3835104877  18.3835104877    6[6-(1,1,1),6-(6,6),7-(7,47)]
  1015  18.7347575921  18.7347575921  18.7347575921    6[1-(0),1-(0),1-(0),6-(6,7)]
  1016  26.5394739096  26.5394739096  26.5394739096    6[1-(0),1-(0),1-(0),6-(6,7)]
  1017  26.8540052055  26.8540052055  26.8540052055    6[6-(1,1,1),6-(6,6),7-(7,47)]
  1018   28.037005627   28.037005627   28.037005627    6[6-(6,6),6-(6,7),6-(6,7)]
  1019  27.7808104227  27.7808104227  27.7808104227    6[6-(1,1,1),6-(6,6),7-(7,47)]
  1020 -9.07737303054 -9.07737303054 -9.07737303054    6[1-(0),1-(0),1-(0),6-(6,7)]
  1021   21.233289694   21.233289694   21.233289694    6[1-(0),1-(0),1-(0),6-(6,7)]
  1022  21.3242776457  21.3242776457  21.3242776457    6[6-(1,1,1),6-(6,6),7-(7,47)]
  1023  20.4275280512  20.4275280512  20.4275280512    6[6-(6,6),6-(6,7),6-(6,7)]
  1024   21.021452721   21.021452721   21.021452721    6[6-(1,1,1),6-(6,6),7-(7,47)]
  1025  20.5652951666  20.5652951666  20.5652951666    6[1-(0),1-(0),1-(0),6-(6,7)]
  1026  5.94164938451  5.94164938451  5.94164938451    6[1-(0),1-(0),1-(0),6-(6,7)]
  1027   5.9277415175   5.9277415175   5.9277415175    6[6-(1,1,1),6-(6,6),7-(7,47)]
  1028   6.2716290571   6.2716290571   6.2716290571    6[6-(6,6),6-(6,7),6-(6,7)]
  1029  6.15474783316  6.15474783316  6.15474783316    6[6-(1,1,1),6-(6,6),7-(7,47)]
  1030  6.39934610138  6.39934610138  6.39934610138    6[1-(0),1-(0),1-(0),6-(6,7)]
  1031 -16.0658862984 -16.0658862984 -16.0658862984    6[1-(0),1-(0),1-(0),6-(6,7)]
  1032 -17.4063576746 -17.4063576746 -17.4063576746    6[6-(1,1,1),6-(6,6),7-(7,47)]
  1033  -17.748670896  -17.748670896  -17.748670896    6[6-(6,6),6-(6,7),6-(6,7)]
  1034 -19.1390873251 -19.1390873251 -19.1390873251    6[6-(1,1,1),6-(6,6),7-(7,47)]
  1035 -20.0870085537 -20.0870085537 -20.0870085537    6[1-(0),1-(0),1-(0),6-(6,7)]
  1036 0.387568050485 0.387568050485 0.387568050485    6[1-(0),1-(0),1-(0),6-(6,7)]
  1037-0.870032405007-0.870032405007-0.870032405007    6[6-(1,1,1),6-(6,6),7-(7,47)]
  1038  -1.5905431821  -1.5905431821  -1.5905431821    6[6-(6,6),6-(6,7),6-(6,7)]
  1039 -2.64150876768 -2.64150876768 -2.64150876768    6[6-(1,1,1),6-(6,6),7-(7,47)]
  1040  -3.7960977291  -3.7960977291  -3.7960977291    6[1-(0),1-(0),1-(0),6-(6,7)]
  1041  30.7041107801  30.7041107801  30.7041107801    6[1-(0),1-(0),1-(0),6-(6,7)]
  1042  31.9756975343  31.9756975343  31.9756975343    6[6-(1,1,1),6-(6,6),7-(7,47)]
  1043 -12.9751593308 -12.9751593308 -12.9751593308    6[6-(6,6),6-(6,7),6-(6,7)]
  1044 -11.8802132005 -11.8802132005 -11.8802132005    6[6-(1,1,1),6-(6,6),7-(7,47)]
  1045 -10.7746565831 -10.7746565831 -10.7746565831    6[1-(0),1-(0),1-(0),6-(6,7)]
  1046 0.127168930594 0.127168930594 0.127168930594    6[1-(0),1-(0),1-(0),6-(6,7)]
  1047 0.430578553918 0.430578553918 0.430578553918    6[6-(1,1,1),6-(6,6),7-(7,47)]
  1048  1.57865044004  1.57865044004  1.57865044004    6[6-(6,6),6-(6,7),6-(6,7)]
  1049  1.30695857719  1.30695857719  1.30695857719    6[6-(1,1,1),6-(6,6),7-(7,47)]
  1050  2.13668401416  2.13668401416  2.13668401416    6[1-(0),1-(0),1-(0),6-(6,7)]
  1051  8.46346288616  8.46346288616  8.46346288616    6[1-(0),1-(0),1-(0),6-(6,7)]
  1052   8.5285394812   8.5285394812   8.5285394812    6[6-(1,1,1),6-(6,6),7-(7,47)]
  1053  8.20597882344  8.20597882344  8.20597882344    6[6-(6,6),6-(6,7),6-(6,7)]
  1054  8.45701059982  8.45701059982  8.45701059982    6[6-(1,1,1),6-(6,6),7-(7,47)]
  1055  8.27583113078  8.27583113078  8.27583113078    6[1-(0),1-(0),1-(0),6-(6,7)]
  1056  9.77453087438  9.77453087438  9.77453087438    6[1-(0),1-(0),1-(0),6-(6,7)]
  1057  8.53743156366  8.53743156366  8.53743156366    6[6-(1,1,1),6-(6,6),7-(7,47)]
  1058  7.82501557842  7.82501557842  7.82501557842    6[6-(6,6),6-(6,7),6-(6,7)]
  1059  6.79336614641  6.79336614641  6.79336614641    6[6-(1,1,1),6-(6,6),7-(7,47)]
  1060  5.66794669857  5.66794669857  5.66794669857    6[1-(0),1-(0),1-(0),6-(6,7)]
  1061  13.2477853158  13.2477853158  13.2477853158    6[1-(0),1-(0),1-(0),6-(6,7)]
  1062  12.3619586158  12.3619586158  12.3619586158    6[6-(1,1,1),6-(6,6),7-(7,47)]
  1063  12.1301356582  12.1301356582  12.1301356582    6[6-(6,6),6-(6,7),6-(6,7)]
  1064  11.3058190182  11.3058190182  11.3058190182    6[6-(1,1,1),6-(6,6),7-(7,47)]
  1065  10.7247359264  10.7247359264  10.7247359264    6[1-(0),1-(0),1-(0),6-(6,7)]
  1066  -37.136924971  -37.136924971  -37.136924971    6[1-(0),1-(0),1-(0),6-(6,7)]
  1067 -35.8007631937 -35.8007631937 -35.8007631937    6[6-(1,1,1),6-(6,6),7-(7,47)]
  1068 -34.9116720948 -34.9116720948 -34.9116720948    6[6-(6,6),6-(6,7),6-(6,7)]
  1069  -33.842409845  -33.842409845  -33.842409845    6[6-(1,1,1),6-(6,6),7-(7,47)]
  1070 -32.6082796448 -32.6082796448 -32.6082796448    6[1-(0),1-(0),1-(0),6-(6,7)]
  1071 -32.8750071255 -32.8750071255 -32.8750071255    6[1-(0),1-(0),1-(0),6-(6,7)]
  1072 -34.0772784487 -34.0772784487 -34.0772784487    6[6-(1,1,1),6-(6,6),7-(7,47)]
  1073 -34.9754627335 -34.9754627335 -34.9754627335    6[6-(6,6),6-(6,7),6-(6,7)]
  1074  9.72415423173  9.72415423173  9.72415423173    6[6-(1,1,1),6-(6,6),7-(7,47)]
  1075  8.51532928985  8.51532928985  8.51532928985    6[1-(0),1-(0),1-(0),6-(6,7)]
  1076  1.81645264542  1.81645264542  1.81645264542    6[1-(0),1-(0),1-(0),6-(6,7)]
  1077  1.31606102869  1.31606102869  1.31606102869    6[6-(1,1,1),6-(6,6),7-(7,47)]
  1078 0.240779906852 0.240779906852 0.240779906852    6[6-(6,6),6-(6,7),6-(6,7)]
  1079 0.268766227667 0.268766227667 0.268766227667    6[6-(1,1,1),6-(6,6),7-(7,47)]
  1080 -38.3637350737 -38.3637350737 -38.3637350737    6[1-(0),1-(0),1-(0),6-(6,7)]
  1081 -17.7179887119 -17.7179887119 -17.7179887119    6[1-(0),1-(0),1-(0),6-(6,7)]
  1082 -16.9521816238 -16.9521816238 -16.9521816238    6[6-(1,1,1),6-(6,6),7-(7,47)]
  1083 -16.8822983053 -16.8822983053 -16.8822983053    6[6-(6,6),6-(6,7),6-(6,7)]
  1084 -15.9592904943 -15.9592904943 -15.9592904943    6[6-(1,1,1),6-(6,6),7-(7,47)]
  1085 -15.4772014835 -15.4772014835 -15.4772014835    6[1-(0),1-(0),1-(0),6-(6,7)]
  1086 -13.1971306925 -13.1971306925 -13.1971306925    6[1-(0),1-(0),1-(0),6-(6,7)]
  1087  -13.486739854  -13.486739854  -13.486739854    6[6-(1,1,1),6-(6,6),7-(7,47)]
  1088 -13.3560492716 -13.3560492716 -13.3560492716    6[6-(6,6),6-(6,7),6-(6,7)]
  1089 -13.7257097039 -13.7257097039 -13.7257097039    6[6-(1,1,1),6-(6,6),7-(7,47)]
  1090 -13.7843720203 -13.7843720203 -13.7843720203    6[1-(0),1-(0),1-(0),6-(6,7)]
  1091 -17.2407774322 -17.2407774322 -17.2407774322    6[1-(0),1-(0),1-(0),6-(6,7)]
  1092 -17.2130523291 -17.2130523291 -17.2130523291    6[6-(1,1,1),6-(6,6),7-(7,47)]
  1093 -18.0505757425 -18.0505757425 -18.0505757425    6[6-(6,6),6-(6,7),6-(6,7)]
  1094 -17.6014635108 -17.6014635108 -17.6014635108    6[6-(1,1,1),6-(6,6),7-(7,47)]
  1095  -18.120370215  -18.120370215  -18.120370215    6[1-(0),1-(0),1-(0),6-(6,7)]
  1096  8.29798447907  8.29798447907  8.29798447907    6[1-(0),1-(0),1-(0),6-(6,7)]
  1097  8.77892024336  8.77892024336  8.77892024336    6[6-(1,1,1),6-(6,6),7-(7,47)]
  1098   9.7367844867   9.7367844867   9.7367844867    6[6-(6,6),6-(6,7),6-(6,7)]
  1099   9.8471913013   9.8471913013   9.8471913013    6[6-(1,1,1),6-(6,6),7-(7,47)]
  1100  10.6914327046  10.6914327046  10.6914327046    6[1-(0),1-(0),1-(0),6-(6,7)]
  1101   8.9013089316   8.9013089316   8.9013089316    6[1-(0),1-(0),1-(0),6-(6,7)]
  1102  7.63684095885  7.63684095885  7.63684095885    6[6-(1,1,1),6-(6,6),7-(7,47)]
  1103  6.56499029269  6.56499029269  6.56499029269    6[6-(6,6),6-(6,7),6-(6,7)]
  1104  5.71076375639  5.71076375639  5.71076375639    6[6-(1,1,1),6-(6,6),7-(7,47)]
  1105  4.41179832837  4.41179832837  4.41179832837    6[1-(0),1-(0),1-(0),6-(6,7)]
  1106  2.14384796311  2.14384796311  2.14384796311    6[1-(0),1-(0),1-(0),6-(6,7)]
  1107  3.08695400897  3.08695400897  3.08695400897    6[6-(1,1,1),6-(6,6),7-(7,47)]
  1108  2.85725475773  2.85725475773  2.85725475773    6[6-(6,6),6-(6,7),6-(6,7)]
  1109  4.08871626762  4.08871626762  4.08871626762    6[6-(1,1,1),6-(6,6),7-(7,47)]
  1110  4.45676546209  4.45676546209  4.45676546209    6[1-(0),1-(0),1-(0),6-(6,7)]
  1111  8.47241923545  8.47241923545  8.47241923545    6[1-(0),1-(0),1-(0),6-(6,7)]
  1112    9.893606266    9.893606266    9.893606266    6[6-(1,1,1),6-(6,6),7-(7,47)]
  1113  10.4664714408  10.4664714408  10.4664714408    6[6-(6,6),6-(6,7),6-(6,7)]
  1114  11.8261960127  11.8261960127  11.8261960127    6[6-(1,1,1),6-(6,6),7-(7,47)]
  1115  12.9549472746  12.9549472746  12.9549472746    6[1-(0),1-(0),1-(0),6-(6,7)]
  1116  17.0216973844  17.0216973844  17.0216973844    6[1-(0),1-(0),1-(0),6-(6,7)]
  1117  16.8229671371  16.8229671371  16.8229671371    6[6-(1,1,1),6-(6,6),7-(7,47)]
  1118 -27.9767814333 -27.9767814333 -27.9767814333    6[6-(6,6),6-(6,7),6-(6,7)]
  1119 -28.7085507101 -28.7085507101 -28.7085507101    6[6-(1,1,1),6-(6,6),7-(7,47)]
  1120 -28.2997265667 -28.2997265667 -28.2997265667    6[1-(0),1-(0),1-(0),6-(6,7)]
  1121 -32.6112997086 -32.6112997086 -32.6112997086    6[1-(0),1-(0),1-(0),6-(6,7)]
  1122  11.9443391754  11.9443391754  11.9443391754    6[6-(1,1,1),6-(6,6),7-(7,47)]
  1123  10.5679988516  10.5679988516  10.5679988516    6[6-(6,6),6-(6,7),6-(6,7)]
  1124  10.0080632189  10.0080632189  10.0080632189    6[6-(1,1,1),6-(6,6),7-(7,47)]
  1125  8.60001138809  8.60001138809  8.60001138809    6[1-(0),1-(0),1-(0),6-(6,7)]
  1126  17.1894159306  17.1894159306  17.1894159306    6[1-(0),1-(0),1-(0),6-(6,7)]
  1127  15.9458583035  15.9458583035  15.9458583035    6[6-(1,1,1),6-(6,6),7-(7,47)]
  1128  14.9661963271  14.9661963271  14.9661963271    6[6-(6,6),6-(6,7),6-(6,7)]
  1129  13.9995120519  13.9995120519  13.9995120519    6[6-(1,1,1),6-(6,6),7-(7,47)]
  1130  12.7373885746  12.7373885746  12.7373885746    6[1-(0),1-(0),1-(0),6-(6,7)]
  1131 -27.1410748719 -27.1410748719 -27.1410748719    6[1-(0),1-(0),1-(0),6-(6,7)]
  1132 -26.3525748658 -26.3525748658 -26.3525748658    6[6-(1,1,1),6-(6,6),7-(7,47)]
  1133 -26.6634222067 -26.6634222067 -26.6634222067    6[6-(6,6),6-(6,7),6-(6,7)]
  1134 -25.5660047886 -25.5660047886 -25.5660047886    6[6-(1,1,1),6-(6,6),7-(7,47)]
  1135 -25.2884536814 -25.2884536814 -25.2884536814    6[1-(0),1-(0),1-(0),6-(6,7)]
  1136 -20.8178735886 -20.8178735886 -20.8178735886    6[1-(0),1-(0),1-(0),6-(6,7)]
  1137 -20.3433198535 -20.3433198535 -20.3433198535    6[6-(1,1,1),6-(6,6),7-(7,47)]
  1138 -19.1800006698 -19.1800006698 -19.1800006698    6[6-(6,6),6-(6,7),6-(6,7)]
  1139 -19.3603501509 -19.3603501509 -19.3603501509    6[6-(1,1,1),6-(6,6),7-(7,47)]
  1140 -18.4594699886 -18.4594699886 -18.4594699886    6[1-(0),1-(0),1-(0),6-(6,7)]
  1141  11.4854479457  11.4854479457  11.4854479457    6[1-(0),1-(0),1-(0),6-(6,7)]
  1142  12.3672592311  12.3672592311  12.3672592311    6[6-(1,1,1),6-(6,6),7-(7,47)]
  1143  12.6416429691  12.6416429691  12.6416429691    6[6-(6,6),6-(6,7),6-(6,7)]
  1144  13.5017160798  13.5017160798  13.5017160798    6[6-(1,1,1),6-(6,6),7-(7,47)]
  1145  14.1247689158  14.1247689158  14.1247689158    6[1-(0),1-(0),1-(0),6-(6,7)]
  1146  17.5942655117  17.5942655117  17.5942655117    6[1-(0),1-(0),1-(0),6-(6,7)]
  1147  17.9218967492  17.9218967492  17.9218967492    6[6-(1,1,1),6-(6,6),7-(7,47)]
  1148  19.1281604691  19.1281604691  19.1281604691    6[6-(6,6),6-(6,7),6-(6,7)]
  1149  18.8194937602  18.8194937602  18.8194937602    6[6-(1,1,1),6-(6,6),7-(7,47)]
  1150  19.7334186497  19.7334186497  19.7334186497    6[1-(0),1-(0),1-(0),6-(6,7)]
  1151  17.0172420727  17.0172420727  17.0172420727    6[1-(0),1-(0),1-(0),6-(6,7)]
  1152   15.800499478   15.800499478   15.800499478    6[6-(1,1,1),6-(6,6),7-(7,47)]
  1153   14.913103547   14.913103547   14.913103547    6[6-(6,6),6-(6,7),6-(6,7)]
  1154  13.9384083585  13.9384083585  13.9384083585    6[6-(1,1,1),6-(6,6),7-(7,47)]
  1155  12.7316856902  12.7316856902  12.7316856902    6[1-(0),1-(0),1-(0),6-(6,7)]
  1156  8.35803281552  8.35803281552  8.35803281552    6[1-(0),1-(0),1-(0),6-(6,7)]
  1157    8.987304692    8.987304692    8.987304692    6[6-(1,1,1),6-(6,6),7-(7,47)]
  1158  9.89588435908  9.89588435908  9.89588435908    6[6-(6,6),6-(6,7),6-(6,7)]
  1159  10.1407177804  10.1407177804  10.1407177804    6[6-(1,1,1),6-(6,6),7-(7,47)]
  1160  10.9785368776  10.9785368776  10.9785368776    6[1-(0),1-(0),1-(0),6-(6,7)]
  1161 -37.8360433103 -37.8360433103 -37.8360433103    6[1-(0),1-(0),1-(0),6-(6,7)]
  1162 -0.81642694144 -0.81642694144 -0.81642694144    6[6-(1,1,1),6-(6,6),7-(7,47)]
  1163-0.665744075737-0.665744075737-0.665744075737    6[6-(6,6),6-(6,7),6-(6,7)]
  1164 -1.55213839184 -1.55213839184 -1.55213839184    6[6-(1,1,1),6-(6,6),7-(7,47)]
  1165 -1.89490014969 -1.89490014969 -1.89490014969    6[1-(0),1-(0),1-(0),6-(6,7)]
  1166-0.905135638124-0.905135638124-0.905135638124    6[1-(0),1-(0),1-(0),6-(6,7)]
  1167-0.959293997506-0.959293997506-0.959293997506    6[6-(1,1,1),6-(6,6),7-(7,47)]
  1168 -1.28192090147 -1.28192090147 -1.28192090147    6[6-(6,6),6-(6,7),6-(6,7)]
  1169 -1.15107231461 -1.15107231461 -1.15107231461    6[6-(1,1,1),6-(6,6),7-(7,47)]
  1170  -1.3528772369  -1.3528772369  -1.3528772369    6[1-(0),1-(0),1-(0),6-(6,7)]
  1171  7.29139224731  7.29139224731  7.29139224731    6[1-(0),1-(0),1-(0),6-(6,7)]
  1172  6.69587586691  6.69587586691  6.69587586691    6[6-(1,1,1),6-(6,6),7-(7,47)]
  1173  6.88184327241  6.88184327241  6.88184327241    6[6-(6,6),6-(6,7),6-(6,7)]
  1174  6.07690514032  6.07690514032  6.07690514032    6[6-(1,1,1),6-(6,6),7-(7,47)]
  1175  5.81593423621  5.81593423621  5.81593423621    6[1-(0),1-(0),1-(0),6-(6,7)]
  1176  24.1426282972  24.1426282972  24.1426282972    6[1-(0),1-(0),1-(0),6-(6,7)]
  1177  24.8260676011  24.8260676011  24.8260676011    6[6-(1,1,1),6-(6,6),7-(7,47)]
  1178   24.586893509   24.586893509   24.586893509    6[6-(6,6),6-(6,7),6-(6,7)]
  1179  25.4526345392  25.4526345392  25.4526345392    6[6-(1,1,1),6-(6,6),7-(7,47)]
  1180  25.6538617064  25.6538617064  25.6538617064    6[1-(0),1-(0),1-(0),6-(6,7)]
  1181 0.778011783484 0.778011783484 0.778011783484    6[1-(0),1-(0),1-(0),6-(6,7)]
  1182  2.03756822298  2.03756822298  2.03756822298    6[6-(1,1,1),6-(6,6),7-(7,47)]
  1183  2.73209940408  2.73209940408  2.73209940408    6[6-(6,6),6-(6,7),6-(6,7)]
  1184  3.84327997329  3.84327997329  3.84327997329    6[6-(1,1,1),6-(6,6),7-(7,47)]
  1185  4.94985794049  4.94985794049  4.94985794049    6[1-(0),1-(0),1-(0),6-(6,7)]
  1186  22.9887027233  22.9887027233  22.9887027233    6[1-(0),1-(0),1-(0),6-(6,7)]
  1187  24.3970270804  24.3970270804  24.3970270804    6[6-(1,1,1),6-(6,6),7-(7,47)]
  1188  24.8509945367  24.8509945367  24.8509945367    6[6-(6,6),6-(6,7),6-(6,7)]
  1189  26.2398989755  26.2398989755  26.2398989755    6[6-(1,1,1),6-(6,6),7-(7,47)]
  1190  27.3024670285  27.3024670285  27.3024670285    6[1-(0),1-(0),1-(0),6-(6,7)]
  1191 -1.22272870504 -1.22272870504 -1.22272870504    6[1-(0),1-(0),1-(0),6-(6,7)]
  1192 -1.98978703053 -1.98978703053 -1.98978703053    6[6-(1,1,1),6-(6,6),7-(7,47)]
  1193 -1.93352557889 -1.93352557889 -1.93352557889    6[6-(6,6),6-(6,7),6-(6,7)]
  1194 -2.85553586407 -2.85553586407 -2.85553586407    6[6-(1,1,1),6-(6,6),7-(7,47)]
  1195 -3.21223267533 -3.21223267533 -3.21223267533    6[1-(0),1-(0),1-(0),6-(6,7)]
  1196  27.2551844928  27.2551844928  27.2551844928    6[1-(0),1-(0),1-(0),6-(6,7)]
  1197  26.2314732762  26.2314732762  26.2314732762    6[6-(1,1,1),6-(6,6),7-(7,47)]
  1198  24.8454162822  24.8454162822  24.8454162822    6[6-(6,6),6-(6,7),6-(6,7)]
  1199  24.3952199844  24.3952199844  24.3952199844    6[6-(1,1,1),6-(6,6),7-(7,47)]
  1200  23.0244750688  23.0244750688  23.0244750688    6[1-(0),1-(0),1-(0),6-(6,7)]
  1201 -25.9074067536 -25.9074067536 -25.9074067536    6[1-(0),1-(0),1-(0),6-(6,7)]
  1202 -26.6531207573 -26.6531207573 -26.6531207573    6[6-(1,1,1),6-(6,6),7-(7,47)]
  1203 -26.4860437033 -26.4860437033 -26.4860437033    6[6-(6,6),6-(6,7),6-(6,7)]
  1204 -27.4478576687 -27.4478576687 -27.4478576687    6[6-(1,1,1),6-(6,6),7-(7,47)]
  1205 -27.7458215502 -27.7458215502 -27.7458215502    6[1-(0),1-(0),1-(0),6-(6,7)]
  1206 -27.3073225155 -27.3073225155 -27.3073225155    6[1-(0),1-(0),1-(0),6-(6,7)]
  1207 -25.9544037856 -25.9544037856 -25.9544037856    6[6-(1,1,1),6-(6,6),7-(7,47)]
  1208 -25.5799266536 -25.5799266536 -25.5799266536    6[6-(6,6),6-(6,7),6-(6,7)]
  1209 -24.1992323966 -24.1992323966 -24.1992323966    6[6-(1,1,1),6-(6,6),7-(7,47)]
  1210 -23.2134308788 -23.2134308788 -23.2134308788    6[1-(0),1-(0),1-(0),6-(6,7)]
  1211 -32.7685458916 -32.7685458916 -32.7685458916    6[1-(0),1-(0),1-(0),6-(6,7)]
  1212 -31.4305474866 -31.4305474866 -31.4305474866    6[6-(1,1,1),6-(6,6),7-(7,47)]
  1213  7.21950281491  7.21950281491  7.21950281491    6[6-(6,6),6-(6,7),6-(6,7)]
  1214  8.24531351288  8.24531351288  8.24531351288    6[6-(1,1,1),6-(6,6),7-(7,47)]
  1215  9.49434147416  9.49434147416  9.49434147416    6[1-(0),1-(0),1-(0),6-(6,7)]
  1216   17.549528565   17.549528565   17.549528565    6[1-(0),1-(0),1-(0),6-(6,7)]
  1217  16.8178489618  16.8178489618  16.8178489618    6[6-(1,1,1),6-(6,6),7-(7,47)]
  1218  16.0461638495  16.0461638495  16.0461638495    6[6-(6,6),6-(6,7),6-(6,7)]
  1219  15.6289807953  15.6289807953  15.6289807953    6[6-(1,1,1),6-(6,6),7-(7,47)]
  1220  14.8152909524  14.8152909524  14.8152909524    6[1-(0),1-(0),1-(0),6-(6,7)]
  1221  13.0337599377  13.0337599377  13.0337599377    6[1-(0),1-(0),1-(0),6-(6,7)]
  1222  14.2788685804  14.2788685804  14.2788685804    6[6-(1,1,1),6-(6,6),7-(7,47)]
  1223  15.6070126268  15.6070126268  15.6070126268    6[6-(6,6),6-(6,7),6-(6,7)]
  1224  16.3588762275  16.3588762275  16.3588762275    6[6-(1,1,1),6-(6,6),7-(7,47)]
  1225  17.8326579229  17.8326579229  17.8326579229    6[1-(0),1-(0),1-(0),6-(6,7)]
  1226  18.6136382175  18.6136382175  18.6136382175    6[1-(0),1-(0),1-(0),6-(6,7)]
  1227  18.5920491643  18.5920491643  18.5920491643    6[6-(1,1,1),6-(6,6),7-(7,47)]
  1228  18.9898660123  18.9898660123  18.9898660123    6[6-(6,6),6-(6,7),6-(6,7)]
  1229  18.7334139879  18.7334139879  18.7334139879    6[6-(1,1,1),6-(6,6),7-(7,47)]
  1230  18.9302357041  18.9302357041  18.9302357041    6[1-(0),1-(0),1-(0),6-(6,7)]
  1231  4.47361299017  4.47361299017  4.47361299017    6[1-(0),1-(0),1-(0),6-(6,7)]
  1232  3.20327747334  3.20327747334  3.20327747334    6[6-(1,1,1),6-(6,6),7-(7,47)]
  1233  2.39564032028  2.39564032028  2.39564032028    6[6-(6,6),6-(6,7),6-(6,7)]
  1234  1.29335039465  1.29335039465  1.29335039465    6[6-(1,1,1),6-(6,6),7-(7,47)]
  1235 0.100479194925 0.100479194925 0.100479194925    6[1-(0),1-(0),1-(0),6-(6,7)]
  1236 -1.96699156627 -1.96699156627 -1.96699156627    6[1-(0),1-(0),1-(0),6-(6,7)]
  1237 -1.03958231567 -1.03958231567 -1.03958231567    6[6-(1,1,1),6-(6,6),7-(7,47)]
  1238 -1.04652064197 -1.04652064197 -1.04652064197    6[6-(6,6),6-(6,7),6-(6,7)]
  1239  0.00853690116  0.00853690116  0.00853690116    6[6-(1,1,1),6-(6,6),7-(7,47)]
  1240 0.498745546471 0.498745546471 0.498745546471    6[1-(0),1-(0),1-(0),6-(6,7)]
  1241   5.5797959617   5.5797959617   5.5797959617    6[1-(0),1-(0),1-(0),6-(6,7)]
  1242  5.52827234781  5.52827234781  5.52827234781    6[6-(1,1,1),6-(6,6),7-(7,47)]
  1243  6.59426146475  6.59426146475  6.59426146475    6[6-(6,6),6-(6,7),6-(6,7)]
  1244  6.00235816835  6.00235816835  6.00235816835    6[6-(1,1,1),6-(6,6),7-(7,47)]
  1245  6.62121861786  6.62121861786  6.62121861786    6[1-(0),1-(0),1-(0),6-(6,7)]
  1246  20.8184870972  20.8184870972  20.8184870972    6[1-(0),1-(0),1-(0),6-(6,7)]
  1247  20.8214543857  20.8214543857  20.8214543857    6[6-(1,1,1),6-(6,6),7-(7,47)]
  1248   20.598170842   20.598170842   20.598170842    6[6-(6,6),6-(6,7),6-(6,7)]
  1249   20.654353603   20.654353603   20.654353603    6[6-(1,1,1),6-(6,6),7-(7,47)]
  1250  20.5193078213  20.5193078213  20.5193078213    6[1-(0),1-(0),1-(0),6-(6,7)]
  1251  22.1983718772  22.1983718772  22.1983718772    6[1-(0),1-(0),1-(0),6-(6,7)]
  1252  22.7790293066  22.7790293066  22.7790293066    6[6-(1,1,1),6-(6,6),7-(7,47)]
  1253  23.7366471209  23.7366471209  23.7366471209    6[6-(6,6),6-(6,7),6-(6,7)]
  1254  23.8483601206  23.8483601206  23.8483601206    6[6-(1,1,1),6-(6,6),7-(7,47)]
  1255  24.6856344393  24.6856344393  24.6856344393    6[1-(0),1-(0),1-(0),6-(6,7)]
  1256  24.8609024224  24.8609024224  24.8609024224    6[1-(0),1-(0),1-(0),6-(6,7)]
  1257     24.0431352     24.0431352     24.0431352    6[6-(1,1,1),6-(6,6),7-(7,47)]
  1258  24.0094642652  24.0094642652  24.0094642652    6[6-(6,6),6-(6,7),6-(6,7)]
  1259  23.0429595088  23.0429595088  23.0429595088    6[6-(1,1,1),6-(6,6),7-(7,47)]
  1260  22.5701968668  22.5701968668  22.5701968668    6[1-(0),1-(0),1-(0),6-(6,7)]
  1261 -23.1224936612 -23.1224936612 -23.1224936612    6[1-(0),1-(0),1-(0),6-(6,7)]
  1262  21.2346327557  21.2346327557  21.2346327557    6[6-(1,1,1),6-(6,6),7-(7,47)]
  1263  20.3777720188  20.3777720188  20.3777720188    6[6-(6,6),6-(6,7),6-(6,7)]
  1264  19.3068027112  19.3068027112  19.3068027112    6[6-(1,1,1),6-(6,6),7-(7,47)]
  1265  18.0749245692  18.0749245692  18.0749245692    6[1-(0),1-(0),1-(0),6-(6,7)]
  1266 -29.9281342529 -29.9281342529 -29.9281342529    6[1-(0),1-(0),1-(0),6-(6,7)]
  1267 -29.1709322858 -29.1709322858 -29.1709322858    6[6-(1,1,1),6-(6,6),7-(7,47)]
  1268 -29.3355880938 -29.3355880938 -29.3355880938    6[6-(6,6),6-(6,7),6-(6,7)]
  1269  -28.319823255  -28.319823255  -28.319823255    6[6-(1,1,1),6-(6,6),7-(7,47)]
  1270 -28.0035861029 -28.0035861029 -28.0035861029    6[1-(0),1-(0),1-(0),6-(6,7)]
  1271  -23.469893527  -23.469893527  -23.469893527    6[1-(0),1-(0),1-(0),6-(6,7)]
  1272 -23.0563683304 -23.0563683304 -23.0563683304    6[6-(1,1,1),6-(6,6),7-(7,47)]
  1273   -21.84185788   -21.84185788   -21.84185788    6[6-(6,6),6-(6,7),6-(6,7)]
  1274 -22.0180895144 -22.0180895144 -22.0180895144    6[6-(1,1,1),6-(6,6),7-(7,47)]
  1275 -21.1113929775 -21.1113929775 -21.1113929775    6[1-(0),1-(0),1-(0),6-(6,7)]
  1276  4.88745615399  4.88745615399  4.88745615399    6[1-(0),1-(0),1-(0),6-(6,7)]
  1277  5.94697196429  5.94697196429  5.94697196429    6[6-(1,1,1),6-(6,6),7-(7,47)]
  1278  7.31375638294  7.31375638294  7.31375638294    6[6-(6,6),6-(6,7),6-(6,7)]
  1279  7.82350925099  7.82350925099  7.82350925099    6[6-(1,1,1),6-(6,6),7-(7,47)]
  1280  9.20145214745  9.20145214745  9.20145214745    6[1-(0),1-(0),1-(0),6-(6,7)]
  1281 -28.4990526304 -28.4990526304 -28.4990526304    6[1-(0),1-(0),1-(0),6-(6,7)]
  1282 -29.8634765976 -29.8634765976 -29.8634765976    6[6-(1,1,1),6-(6,6),7-(7,47)]
  1283 -30.2602383108 -30.2602383108 -30.2602383108    6[6-(6,6),6-(6,7),6-(6,7)]
  1284 -31.6368915889 -31.6368915889 -31.6368915889    6[6-(1,1,1),6-(6,6),7-(7,47)]
  1285 -32.6347442893 -32.6347442893 -32.6347442893    6[1-(0),1-(0),1-(0),6-(6,7)]
  1286   8.5365442702   8.5365442702   8.5365442702    6[1-(0),1-(0),1-(0),6-(6,7)]
  1287  8.85844736284  8.85844736284  8.85844736284    6[6-(1,1,1),6-(6,6),7-(7,47)]
  1288  8.04734613885  8.04734613885  8.04734613885    6[6-(6,6),6-(6,7),6-(6,7)]
  1289 0.981842368076 0.981842368076 0.981842368076    6[6-(1,1,1),6-(6,6),7-(7,47)]
  1290 0.712416025385 0.712416025385 0.712416025385    6[1-(0),1-(0),1-(0),6-(6,7)]
  1291  11.1784540718  11.1784540718  11.1784540718    6[1-(0),1-(0),1-(0),6-(6,7)]
  1292  11.0693011034  11.0693011034  11.0693011034    6[6-(1,1,1),6-(6,6),7-(7,47)]
  1293  11.0884323317  11.0884323317  11.0884323317    6[6-(6,6),6-(6,7),6-(6,7)]
  1294  10.9867384315  10.9867384315  10.9867384315    6[6-(1,1,1),6-(6,6),7-(7,47)]
  1295  6.99865189486  6.99865189486  6.99865189486    6[1-(0),1-(0),1-(0),6-(6,7)]
  1296  9.37875352611  9.37875352611  9.37875352611    6[1-(0),1-(0),1-(0),6-(6,7)]
  1297  8.78299240035  8.78299240035  8.78299240035    6[6-(1,1,1),6-(6,6),7-(7,47)]
  1298  7.75125109292  7.75125109292  7.75125109292    6[6-(6,6),6-(6,7),6-(6,7)]
  1299  7.68866103351  7.68866103351  7.68866103351    6[6-(1,1,1),6-(6,6),7-(7,47)]
  1300  6.76997644187  6.76997644187  6.76997644187    6[1-(0),1-(0),1-(0),6-(6,7)]
  1301  7.08091686166  7.08091686166  7.08091686166    6[1-(0),1-(0),1-(0),6-(6,7)]
  1302  7.94702806405  7.94702806405  7.94702806405    6[6-(1,1,1),6-(6,6),7-(7,47)]
  1303  8.06811194763  8.06811194763  8.06811194763    6[6-(6,6),6-(6,7),6-(6,7)]
  1304  9.04280713611  9.04280713611  9.04280713611    6[6-(1,1,1),6-(6,6),7-(7,47)]
  1305  9.60697001307  9.60697001307  9.60697001307    6[1-(0),1-(0),1-(0),6-(6,7)]
  1306 -18.9068305484 -18.9068305484 -18.9068305484    6[1-(0),1-(0),1-(0),6-(6,7)]
  1307 -19.3869650906 -19.3869650906 -19.3869650906    6[6-(1,1,1),6-(6,6),7-(7,47)]
  1308 -20.6271373414 -20.6271373414 -20.6271373414    6[6-(6,6),6-(6,7),6-(6,7)]
  1309 -20.5324453421 -20.5324453421 -20.5324453421    6[6-(1,1,1),6-(6,6),7-(7,47)]
  1310  -21.513055504  -21.513055504  -21.513055504    6[1-(0),1-(0),1-(0),6-(6,7)]
  1311   17.556903524   17.556903524   17.556903524    6[1-(0),1-(0),1-(0),6-(6,7)]
  1312  18.8460413494  18.8460413494  18.8460413494    6[6-(1,1,1),6-(6,6),7-(7,47)]
  1313  19.4680168006  19.4680168006  19.4680168006    6[6-(6,6),6-(6,7),6-(6,7)]
  1314   20.601915629   20.601915629   20.601915629    6[6-(1,1,1),6-(6,6),7-(7,47)]
  1315  21.7030565973  21.7030565973  21.7030565973    6[1-(0),1-(0),1-(0),6-(6,7)]
  1316  24.6288646694  24.6288646694  24.6288646694    6[1-(0),1-(0),1-(0),6-(6,7)]
  1317    23.93574979    23.93574979    23.93574979    6[6-(1,1,1),6-(6,6),7-(7,47)]
  1318  24.0568826359  24.0568826359  24.0568826359    6[6-(6,6),6-(6,7),6-(6,7)]
  1319  23.1692414059  23.1692414059  23.1692414059    6[6-(1,1,1),6-(6,6),7-(7,47)]
  1320 -14.8901108444 -14.8901108444 -14.8901108444    6[1-(0),1-(0),1-(0),6-(6,7)]
  1321 -23.4373803792 -23.4373803792 -23.4373803792    6[1-(0),1-(0),1-(0),6-(6,7)]
  1322 -22.0494302348 -22.0494302348 -22.0494302348    6[6-(1,1,1),6-(6,6),7-(7,47)]
  1323 -21.2994882201 -21.2994882201 -21.2994882201    6[6-(6,6),6-(6,7),6-(6,7)]
  1324 -20.1108472544 -20.1108472544 -20.1108472544    6[6-(1,1,1),6-(6,6),7-(7,47)]
  1325 -18.9373245208 -18.9373245208 -18.9373245208    6[1-(0),1-(0),1-(0),6-(6,7)]
  1326 -20.2774887017 -20.2774887017 -20.2774887017    6[1-(0),1-(0),1-(0),6-(6,7)]
  1327 -21.4647485777 -21.4647485777 -21.4647485777    6[6-(1,1,1),6-(6,6),7-(7,47)]
  1328 -22.8296308337 -22.8296308337 -22.8296308337    6[6-(6,6),6-(6,7),6-(6,7)]
  1329 -23.4951759718 -23.4951759718 -23.4951759718    6[6-(1,1,1),6-(6,6),7-(7,47)]
  1330  20.7526761556  20.7526761556  20.7526761556    6[1-(0),1-(0),1-(0),6-(6,7)]
  1331  19.8042360222  19.8042360222  19.8042360222    6[1-(0),1-(0),1-(0),6-(6,7)]
  1332  19.2612123813  19.2612123813  19.2612123813    6[6-(1,1,1),6-(6,6),7-(7,47)]
  1333  18.0194858545  18.0194858545  18.0194858545    6[6-(6,6),6-(6,7),6-(6,7)]
  1334  18.0902892059  18.0902892059  18.0902892059    6[6-(1,1,1),6-(6,6),7-(7,47)]
  1335  21.0318036363  21.0318036363  21.0318036363    6[1-(0),1-(0),1-(0),6-(6,7)]
  1336  7.56899560217  7.56899560217  7.56899560217    6[1-(0),1-(0),1-(0),6-(6,7)]
  1337  7.00649619118  7.00649619118  7.00649619118    6[6-(1,1,1),6-(6,6),7-(7,47)]
  1338  6.03786518165  6.03786518165  6.03786518165    6[6-(6,6),6-(6,7),6-(6,7)]
  1339  5.89517349437  5.89517349437  5.89517349437    6[6-(1,1,1),6-(6,6),7-(7,47)]
  1340  5.04781813285  5.04781813285  5.04781813285    6[1-(0),1-(0),1-(0),6-(6,7)]
  1341  9.86506063614  9.86506063614  9.86506063614    6[1-(0),1-(0),1-(0),6-(6,7)]
  1342  9.07477192925  9.07477192925  9.07477192925    6[6-(1,1,1),6-(6,6),7-(7,47)]
  1343  8.93926576649  8.93926576649  8.93926576649    6[6-(6,6),6-(6,7),6-(6,7)]
  1344   8.0586912765   8.0586912765   8.0586912765    6[6-(1,1,1),6-(6,6),7-(7,47)]
  1345  7.58624816933  7.58624816933  7.58624816933    6[1-(0),1-(0),1-(0),6-(6,7)]
  1346 -27.6049488023 -27.6049488023 -27.6049488023    6[1-(0),1-(0),1-(0),6-(6,7)]
  1347    10.03426536    10.03426536    10.03426536    6[6-(1,1,1),6-(6,6),7-(7,47)]
  1348  10.2992307488  10.2992307488  10.2992307488    6[6-(6,6),6-(6,7),6-(6,7)]
  1349  10.0262255077  10.0262255077  10.0262255077    6[6-(1,1,1),6-(6,6),7-(7,47)]
  1350  10.1465873959  10.1465873959  10.1465873959    6[1-(0),1-(0),1-(0),6-(6,7)]
  1351 -11.3214847318 -11.3214847318 -11.3214847318    6[1-(0),1-(0),1-(0),6-(6,7)]
  1352 -10.1578670001 -10.1578670001 -10.1578670001    6[6-(1,1,1),6-(6,6),7-(7,47)]
  1353 -8.81347765041 -8.81347765041 -8.81347765041    6[6-(6,6),6-(6,7),6-(6,7)]
  1354 -8.20951285504 -8.20951285504 -8.20951285504    6[6-(1,1,1),6-(6,6),7-(7,47)]
  1355 -6.78462318655 -6.78462318655 -6.78462318655    6[1-(0),1-(0),1-(0),6-(6,7)]
  1356 -6.60919554866 -6.60919554866 -6.60919554866    6[1-(0),1-(0),1-(0),6-(6,7)]
  1357 -7.23640593494 -7.23640593494 -7.23640593494    6[6-(1,1,1),6-(6,6),7-(7,47)]
  1358 -8.15974660603 -8.15974660603 -8.15974660603    6[6-(6,6),6-(6,7),6-(6,7)]
  1359 -8.41934947886 -8.41934947886 -8.41934947886    6[6-(1,1,1),6-(6,6),7-(7,47)]
  1360  -9.2958745463  -9.2958745463  -9.2958745463    6[1-(0),1-(0),1-(0),6-(6,7)]
  1361  22.5942016816  22.5942016816  22.5942016816    6[1-(0),1-(0),1-(0),6-(6,7)]
  1362 -14.8729931873 -14.8729931873 -14.8729931873    6[6-(1,1,1),6-(6,6),7-(7,47)]
  1363 -15.6805130088 -15.6805130088 -15.6805130088    6[6-(6,6),6-(6,7),6-(6,7)]
  1364 -14.8903929606 -14.8903929606 -14.8903929606    6[6-(1,1,1),6-(6,6),7-(7,47)]
  1365 -15.2043442868 -15.2043442868 -15.2043442868    6[1-(0),1-(0),1-(0),6-(6,7)]
  1366 -8.27998865689 -8.27998865689 -8.27998865689    6[1-(0),1-(0),1-(0),6-(6,7)]
  1367 -8.76949686623 -8.76949686623 -8.76949686623    6[6-(1,1,1),6-(6,6),7-(7,47)]
  1368 -9.86295654108 -9.86295654108 -9.86295654108    6[6-(6,6),6-(6,7),6-(6,7)]
  1369  -9.8161352854  -9.8161352854  -9.8161352854    6[6-(1,1,1),6-(6,6),7-(7,47)]
  1370 -10.7341281937 -10.7341281937 -10.7341281937    6[1-(0),1-(0),1-(0),6-(6,7)]
  1371 -10.0678479388 -10.0678479388 -10.0678479388    6[1-(0),1-(0),1-(0),6-(6,7)]
  1372 -10.7924474574 -10.7924474574 -10.7924474574    6[6-(1,1,1),6-(6,6),7-(7,47)]
  1373 -10.7267359854 -10.7267359854 -10.7267359854    6[6-(6,6),6-(6,7),6-(6,7)]
  1374 -11.5695179433 -11.5695179433 -11.5695179433    6[6-(1,1,1),6-(6,6),7-(7,47)]
  1375 -11.9005200689 -11.9005200689 -11.9005200689    6[1-(0),1-(0),1-(0),6-(6,7)]
  1376 -1.89270705496 -1.89270705496 -1.89270705496    6[1-(0),1-(0),1-(0),6-(6,7)]
  1377 -2.76615162305 -2.76615162305 -2.76615162305    6[6-(1,1,1),6-(6,6),7-(7,47)]
  1378 -2.51500323006 -2.51500323006 -2.51500323006    6[6-(6,6),6-(6,7),6-(6,7)]
  1379 -3.67659331964 -3.67659331964 -3.67659331964    6[6-(1,1,1),6-(6,6),7-(7,47)]
  1380 -4.02022207193 -4.02022207193 -4.02022207193    6[1-(0),1-(0),1-(0),6-(6,7)]
  1381  16.3580530178  16.3580530178  16.3580530178    6[1-(0),1-(0),1-(0),6-(6,7)]
  1382  16.0601976592  16.0601976592  16.0601976592    6[6-(1,1,1),6-(6,6),7-(7,47)]
  1383  16.8069408446  16.8069408446  16.8069408446    6[6-(6,6),6-(6,7),6-(6,7)]
  1384  16.0707778689  16.0707778689  16.0707778689    6[6-(1,1,1),6-(6,6),7-(7,47)]
  1385  16.3711139632  16.3711139632  16.3711139632    6[1-(0),1-(0),1-(0),6-(6,7)]
  1386  12.1199503006  12.1199503006  12.1199503006    6[1-(0),1-(0),1-(0),6-(6,7)]
  1387  11.0148709889  11.0148709889  11.0148709889    6[6-(1,1,1),6-(6,6),7-(7,47)]
  1388  9.63379658392  9.63379658392  9.63379658392    6[6-(6,6),6-(6,7),6-(6,7)]
  1389  9.11092429769  9.11092429769  9.11092429769    6[6-(1,1,1),6-(6,6),7-(7,47)]
  1390  7.66896049434  7.66896049434  7.66896049434    6[1-(0),1-(0),1-(0),6-(6,7)]
  1391  8.02236146707  8.02236146707  8.02236146707    6[1-(0),1-(0),1-(0),6-(6,7)]
  1392  9.43103416013  9.43103416013  9.43103416013    6[6-(1,1,1),6-(6,6),7-(7,47)]
  1393   10.207668434   10.207668434   10.207668434    6[6-(6,6),6-(6,7),6-(6,7)]
  1394  11.4568738278  11.4568738278  11.4568738278    6[6-(1,1,1),6-(6,6),7-(7,47)]
  1395  12.7173376319  12.7173376319  12.7173376319    6[1-(0),1-(0),1-(0),6-(6,7)]
  1396 -31.3131143458 -31.3131143458 -31.3131143458    6[1-(0),1-(0),1-(0),6-(6,7)]
  1397 -30.4051993112 -30.4051993112 -30.4051993112    6[6-(1,1,1),6-(6,6),7-(7,47)]
  1398  15.0128845132  15.0128845132  15.0128845132    6[6-(6,6),6-(6,7),6-(6,7)]
  1399   16.228768381   16.228768381   16.228768381    6[6-(1,1,1),6-(6,6),7-(7,47)]
  1400  16.5798551928  16.5798551928  16.5798551928    6[1-(0),1-(0),1-(0),6-(6,7)]
  1401 -24.7611403329 -24.7611403329 -24.7611403329    6[1-(0),1-(0),1-(0),6-(6,7)]
  1402 -24.3341507358 -24.3341507358 -24.3341507358    6[6-(1,1,1),6-(6,6),7-(7,47)]
  1403  -23.458320494  -23.458320494  -23.458320494    6[6-(6,6),6-(6,7),6-(6,7)]
  1404 -23.4207203011 -23.4207203011 -23.4207203011    6[6-(1,1,1),6-(6,6),7-(7,47)]
  1405 -22.6138966301 -22.6138966301 -22.6138966301    6[1-(0),1-(0),1-(0),6-(6,7)]
  1406 -24.7769208401 -24.7769208401 -24.7769208401    6[1-(0),1-(0),1-(0),6-(6,7)]
  1407 -25.9235614985 -25.9235614985 -25.9235614985    6[6-(1,1,1),6-(6,6),7-(7,47)]
  1408 -27.0485136072 -27.0485136072 -27.0485136072    6[6-(6,6),6-(6,7),6-(6,7)]
  1409  -27.786999327  -27.786999327  -27.786999327    6[6-(1,1,1),6-(6,6),7-(7,47)]
  1410 -29.0959657719 -29.0959657719 -29.0959657719    6[1-(0),1-(0),1-(0),6-(6,7)]
  1411  12.2550077157  12.2550077157  12.2550077157    6[1-(0),1-(0),1-(0),6-(6,7)]
  1412  12.5379742462  12.5379742462  12.5379742462    6[6-(1,1,1),6-(6,6),7-(7,47)]
  1413  13.7068015387  13.7068015387  13.7068015387    6[6-(6,6),6-(6,7),6-(6,7)]
  1414  13.3805783885  13.3805783885  13.3805783885    6[6-(1,1,1),6-(6,6),7-(7,47)]
  1415  14.2387565764  14.2387565764  14.2387565764    6[1-(0),1-(0),1-(0),6-(6,7)]
  1416  12.1505871379  12.1505871379  12.1505871379    6[1-(0),1-(0),1-(0),6-(6,7)]
  1417  10.8762187943  10.8762187943  10.8762187943    6[6-(1,1,1),6-(6,6),7-(7,47)]
  1418  10.0857799938  10.0857799938  10.0857799938    6[6-(6,6),6-(6,7),6-(6,7)]
  1419  9.06000862242  9.06000862242  9.06000862242    6[6-(1,1,1),6-(6,6),7-(7,47)]
  1420  7.88460492255  7.88460492255  7.88460492255    6[1-(0),1-(0),1-(0),6-(6,7)]
  1421  5.94010553513  5.94010553513  5.94010553513    6[1-(0),1-(0),1-(0),6-(6,7)]
  1422  6.67603095525  6.67603095525  6.67603095525    6[6-(1,1,1),6-(6,6),7-(7,47)]
  1423  6.57593907609  6.57593907609  6.57593907609    6[6-(6,6),6-(6,7),6-(6,7)]
  1424  7.51457730138  7.51457730138  7.51457730138    6[6-(1,1,1),6-(6,6),7-(7,47)]
  1425  7.82239588844  7.82239588844  7.82239588844    6[1-(0),1-(0),1-(0),6-(6,7)]
  1426  14.4176016527  14.4176016527  14.4176016527    6[1-(0),1-(0),1-(0),6-(6,7)]
  1427  13.7184394181  13.7184394181  13.7184394181    6[6-(1,1,1),6-(6,6),7-(7,47)]
  1428  13.4252001633  13.4252001633  13.4252001633    6[6-(6,6),6-(6,7),6-(6,7)]
  1429  12.8503868908  12.8503868908  12.8503868908    6[6-(1,1,1),6-(6,6),7-(7,47)]
  1430  12.3015860513  12.3015860513  12.3015860513    6[1-(0),1-(0),1-(0),6-(6,7)]
  1431   10.693144535   10.693144535   10.693144535    6[1-(0),1-(0),1-(0),6-(6,7)]
  1432   10.777990587   10.777990587   10.777990587    6[6-(1,1,1),6-(6,6),7-(7,47)]
  1433  10.4648972034  10.4648972034  10.4648972034    6[6-(6,6),6-(6,7),6-(6,7)]
  1434  10.7938634915  10.7938634915  10.7938634915    6[6-(1,1,1),6-(6,6),7-(7,47)]
  1435  10.6572805982  10.6572805982  10.6572805982    6[1-(0),1-(0),1-(0),6-(6,7)]
  1436  13.0133280823  13.0133280823  13.0133280823    6[1-(0),1-(0),1-(0),6-(6,7)]
  1437  13.2644803463  13.2644803463  13.2644803463    6[6-(1,1,1),6-(6,6),7-(7,47)]
  1438  13.7586039813  13.7586039813  13.7586039813    6[6-(6,6),6-(6,7),6-(6,7)]
  1439  13.8997505428  13.8997505428  13.8997505428    6[6-(1,1,1),6-(6,6),7-(7,47)]
  1440  14.4077394059  14.4077394059  14.4077394059    6[1-(0),1-(0),1-(0),6-(6,7)]
  1441  19.4959825572  19.4959825572  19.4959825572    6[1-(0),1-(0),1-(0),6-(6,7)]
  1442 -18.1848437285 -18.1848437285 -18.1848437285    6[6-(1,1,1),6-(6,6),7-(7,47)]
  1443 -17.0762152792 -17.0762152792 -17.0762152792    6[6-(6,6),6-(6,7),6-(6,7)]
  1444  -17.619314981  -17.619314981  -17.619314981    6[6-(1,1,1),6-(6,6),7-(7,47)]
  1445 -16.9269220936 -16.9269220936 -16.9269220936    6[1-(0),1-(0),1-(0),6-(6,7)]
  1446 -19.7524678168 -19.7524678168 -19.7524678168    6[1-(0),1-(0),1-(0),6-(6,7)]
  1447 -20.8950605378 -20.8950605378 -20.8950605378    6[6-(1,1,1),6-(6,6),7-(7,47)]
  1448 -21.6250314432 -21.6250314432 -21.6250314432    6[6-(6,6),6-(6,7),6-(6,7)]
  1449  -22.617630714  -22.617630714  -22.617630714    6[6-(1,1,1),6-(6,6),7-(7,47)]
  1450 -23.7375927817 -23.7375927817 -23.7375927817    6[1-(0),1-(0),1-(0),6-(6,7)]
  1451  -25.222999805  -25.222999805  -25.222999805    6[1-(0),1-(0),1-(0),6-(6,7)]
  1452 -24.2631701333 -24.2631701333 -24.2631701333    6[6-(1,1,1),6-(6,6),7-(7,47)]
  1453  13.8152890481  13.8152890481  13.8152890481    6[6-(6,6),6-(6,7),6-(6,7)]
  1454  14.7207537289  14.7207537289  14.7207537289    6[6-(1,1,1),6-(6,6),7-(7,47)]
  1455  15.4228217996  15.4228217996  15.4228217996    6[1-(0),1-(0),1-(0),6-(6,7)]
  1456  7.46546268879  7.46546268879  7.46546268879    6[1-(0),1-(0),1-(0),6-(6,7)]
  1457  6.12132640858  6.12132640858  6.12132640858    6[6-(1,1,1),6-(6,6),7-(7,47)]
  1458  5.71573236271  5.71573236271  5.71573236271    6[6-(6,6),6-(6,7),6-(6,7)]
  1459  4.32561738439  4.32561738439  4.32561738439    6[6-(1,1,1),6-(6,6),7-(7,47)]
  1460  3.33514642408  3.33514642408  3.33514642408    6[1-(0),1-(0),1-(0),6-(6,7)]
  1461-0.675815522811-0.675815522811-0.675815522811    6[1-(0),1-(0),1-(0),6-(6,7)]
  1462-0.512708273877-0.512708273877-0.512708273877    6[6-(1,1,1),6-(6,6),7-(7,47)]
  1463 -1.29400401366 -1.29400401366 -1.29400401366    6[6-(6,6),6-(6,7),6-(6,7)]
  1464-0.666191024446-0.666191024446-0.666191024446    6[6-(1,1,1),6-(6,6),7-(7,47)]
  1465 -1.07332313053 -1.07332313053 -1.07332313053    6[1-(0),1-(0),1-(0),6-(6,7)]
  1466  2.81582060335  2.81582060335  2.81582060335    6[1-(0),1-(0),1-(0),6-(6,7)]
  1467  3.87762513803  3.87762513803  3.87762513803    6[6-(1,1,1),6-(6,6),7-(7,47)]
  1468  5.26211961754  5.26211961754  5.26211961754    6[6-(6,6),6-(6,7),6-(6,7)]
  1469   5.7627170564   5.7627170564   5.7627170564    6[6-(1,1,1),6-(6,6),7-(7,47)]
  1470  7.16569077575  7.16569077575  7.16569077575    6[1-(0),1-(0),1-(0),6-(6,7)]
  1471 -34.8951519771 -34.8951519771 -34.8951519771    6[1-(0),1-(0),1-(0),6-(6,7)]
  1472 -35.7785736927 -35.7785736927 -35.7785736927    6[6-(1,1,1),6-(6,6),7-(7,47)]
  1473   1.9230295515   1.9230295515   1.9230295515    6[6-(6,6),6-(6,7),6-(6,7)]
  1474 0.945402048112 0.945402048112 0.945402048112    6[6-(1,1,1),6-(6,6),7-(7,47)]
  1475 0.489007772958 0.489007772958 0.489007772958    6[1-(0),1-(0),1-(0),6-(6,7)]
  1476  6.05896060499  6.05896060499  6.05896060499    6[1-(0),1-(0),1-(0),6-(6,7)]
  1477  6.57668904406  6.57668904406  6.57668904406    6[6-(1,1,1),6-(6,6),7-(7,47)]
  1478  7.83685785254  7.83685785254  7.83685785254    6[6-(6,6),6-(6,7),6-(6,7)]
  1479  7.75354318452  7.75354318452  7.75354318452    6[6-(1,1,1),6-(6,6),7-(7,47)]
  1480  8.73346562163  8.73346562163  8.73346562163    6[1-(0),1-(0),1-(0),6-(6,7)]
  1481  7.38304533766  7.38304533766  7.38304533766    6[1-(0),1-(0),1-(0),6-(6,7)]
  1482  8.00698391533  8.00698391533  8.00698391533    6[6-(1,1,1),6-(6,6),7-(7,47)]
  1483  8.89649248245  8.89649248245  8.89649248245    6[6-(6,6),6-(6,7),6-(6,7)]
  1484  9.10492499095  9.10492499095  9.10492499095    6[6-(1,1,1),6-(6,6),7-(7,47)]
  1485  9.97109656195  9.97109656195  9.97109656195    6[1-(0),1-(0),1-(0),6-(6,7)]
  1486 -26.9786964609 -26.9786964609 -26.9786964609    6[1-(0),1-(0),1-(0),6-(6,7)]
  1487 -26.5669209516 -26.5669209516 -26.5669209516    6[6-(1,1,1),6-(6,6),7-(7,47)]
  1488 -25.3317466212 -25.3317466212 -25.3317466212    6[6-(6,6),6-(6,7),6-(6,7)]
  1489 -25.5269937871 -25.5269937871 -25.5269937871    6[6-(1,1,1),6-(6,6),7-(7,47)]
  1490 -24.5876175172 -24.5876175172 -24.5876175172    6[1-(0),1-(0),1-(0),6-(6,7)]
  1491 -27.4470358662 -27.4470358662 -27.4470358662    6[1-(0),1-(0),1-(0),6-(6,7)]
  1492 -27.1612755881 -27.1612755881 -27.1612755881    6[6-(1,1,1),6-(6,6),7-(7,47)]
  1493 -27.8047740118 -27.8047740118 -27.8047740118    6[6-(6,6),6-(6,7),6-(6,7)]
  1494 -27.0971353669 -27.0971353669 -27.0971353669    6[6-(1,1,1),6-(6,6),7-(7,47)]
  1495 -27.3735520659 -27.3735520659 -27.3735520659    6[1-(0),1-(0),1-(0),6-(6,7)]
  1496  12.1220022239  12.1220022239  12.1220022239    6[1-(0),1-(0),1-(0),6-(6,7)]
  1497  12.9438527249  12.9438527249  12.9438527249    6[6-(1,1,1),6-(6,6),7-(7,47)]
  1498  -32.756727556  -32.756727556  -32.756727556    6[6-(6,6),6-(6,7),6-(6,7)]
  1499 -31.7618341543 -31.7618341543 -31.7618341543    6[6-(1,1,1),6-(6,6),7-(7,47)]
  1500 -31.3411765639 -31.3411765639 -31.3411765639    6[1-(0),1-(0),1-(0),6-(6,7)]
  1501 -5.00876455571 -5.00876455571 -5.00876455571    6[1-(0),1-(0),1-(0),6-(6,7)]
  1502 -5.49174487887 -5.49174487887 -5.49174487887    6[6-(1,1,1),6-(6,6),7-(7,47)]
  1503 -6.68065062468 -6.68065062468 -6.68065062468    6[6-(6,6),6-(6,7),6-(6,7)]
  1504 -6.57383323112 -6.57383323112 -6.57383323112    6[6-(1,1,1),6-(6,6),7-(7,47)]
  1505 -7.51957954905 -7.51957954905 -7.51957954905    6[1-(0),1-(0),1-(0),6-(6,7)]
  1506 -9.63220596524 -9.63220596524 -9.63220596524    6[1-(0),1-(0),1-(0),6-(6,7)]
  1507 -9.12081499814 -9.12081499814 -9.12081499814    6[6-(1,1,1),6-(6,6),7-(7,47)]
  1508 -7.85953547382 -7.85953547382 -7.85953547382    6[6-(6,6),6-(6,7),6-(6,7)]
  1509  37.7246225741  37.7246225741  37.7246225741    6[6-(1,1,1),6-(6,6),7-(7,47)]
  1510 -6.93283442851 -6.93283442851 -6.93283442851    6[1-(0),1-(0),1-(0),6-(6,7)]
  1511 0.893128809188 0.893128809188 0.893128809188    6[1-(0),1-(0),1-(0),6-(6,7)]
  1512 0.167388903065 0.167388903065 0.167388903065    6[6-(1,1,1),6-(6,6),7-(7,47)]
  1513  0.29744445069  0.29744445069  0.29744445069    6[6-(6,6),6-(6,7),6-(6,7)]
  1514 -0.69416965549 -0.69416965549 -0.69416965549    6[6-(1,1,1),6-(6,6),7-(7,47)]
  1515 -1.04816319879 -1.04816319879 -1.04816319879    6[1-(0),1-(0),1-(0),6-(6,7)]
  1516 -5.90680809214 -5.90680809214 -5.90680809214    6[1-(0),1-(0),1-(0),6-(6,7)]
  1517 -6.02178205686 -6.02178205686 -6.02178205686    6[6-(1,1,1),6-(6,6),7-(7,47)]
  1518 -5.04572836857 -5.04572836857 -5.04572836857    6[6-(6,6),6-(6,7),6-(6,7)]
  1519  -5.7446288199  -5.7446288199  -5.7446288199    6[6-(1,1,1),6-(6,6),7-(7,47)]
  1520 -5.24707626885 -5.24707626885 -5.24707626885    6[1-(0),1-(0),1-(0),6-(6,7)]
  1521 -3.86509802845 -3.86509802845 -3.86509802845    6[1-(0),1-(0),1-(0),6-(6,7)]
  1522 -3.18333582925 -3.18333582925 -3.18333582925    6[6-(1,1,1),6-(6,6),7-(7,47)]
  1523 -3.67900706289 -3.67900706289 -3.67900706289    6[6-(6,6),6-(6,7),6-(6,7)]
  1524 -2.61410567091 -2.61410567091 -2.61410567091    6[6-(1,1,1),6-(6,6),7-(7,47)]
  1525 -2.54806029885 -2.54806029885 -2.54806029885    6[1-(0),1-(0),1-(0),6-(6,7)]
  1526  -14.570813893  -14.570813893  -14.570813893    6[1-(0),1-(0),1-(0),6-(6,7)]
  1527 -13.1753886549 -13.1753886549 -13.1753886549    6[6-(1,1,1),6-(6,6),7-(7,47)]
  1528 -12.7490727741 -12.7490727741 -12.7490727741    6[6-(6,6),6-(6,7),6-(6,7)]
  1529 -11.3590169809 -11.3590169809 -11.3590169809    6[6-(1,1,1),6-(6,6),7-(7,47)]
  1530 -10.3204717135 -10.3204717135 -10.3204717135    6[1-(0),1-(0),1-(0),6-(6,7)]
  1531  8.78572954898  8.78572954898  8.78572954898    6[1-(0),1-(0),1-(0),6-(6,7)]
  1532  9.58811333625  9.58811333625  9.58811333625    6[6-(1,1,1),6-(6,6),7-(7,47)]
  1533  9.57912398541  9.57912398541  9.57912398541    6[6-(6,6),6-(6,7),6-(6,7)]
  1534  10.4945690757  10.4945690757  10.4945690757    6[6-(1,1,1),6-(6,6),7-(7,47)]
  1535 -34.7685848296 -34.7685848296 -34.7685848296    6[1-(0),1-(0),1-(0),6-(6,7)]
  1536 -30.7300211968 -30.7300211968 -30.7300211968    6[1-(0),1-(0),1-(0),6-(6,7)]
  1537 -30.2627419742 -30.2627419742 -30.2627419742    6[6-(1,1,1),6-(6,6),7-(7,47)]
  1538 -29.0054198254 -29.0054198254 -29.0054198254    6[6-(6,6),6-(6,7),6-(6,7)]
  1539 -29.1679446499 -29.1679446499 -29.1679446499    6[6-(1,1,1),6-(6,6),7-(7,47)]
  1540  17.5160728244  17.5160728244  17.5160728244    6[1-(0),1-(0),1-(0),6-(6,7)]
  1541  15.5380268485  15.5380268485  15.5380268485    6[1-(0),1-(0),1-(0),6-(6,7)]
  1542  14.1531526662  14.1531526662  14.1531526662    6[6-(1,1,1),6-(6,6),7-(7,47)]
  1543  13.1480526888  13.1480526888  13.1480526888    6[6-(6,6),6-(6,7),6-(6,7)]
  1544  12.0416383596  12.0416383596  12.0416383596    6[6-(1,1,1),6-(6,6),7-(7,47)]
  1545  10.6812208102  10.6812208102  10.6812208102    6[1-(0),1-(0),1-(0),6-(6,7)]
  1546  18.0623923546  18.0623923546  18.0623923546    6[1-(0),1-(0),1-(0),6-(6,7)]
  1547  16.6705742672  16.6705742672  16.6705742672    6[6-(1,1,1),6-(6,6),7-(7,47)]
  1548  16.1915097431  16.1915097431  16.1915097431    6[6-(6,6),6-(6,7),6-(6,7)]
  1549  14.8090362997  14.8090362997  14.8090362997    6[6-(1,1,1),6-(6,6),7-(7,47)]
  1550  13.7487538664  13.7487538664  13.7487538664    6[1-(0),1-(0),1-(0),6-(6,7)]
  1551  9.52720910907  9.52720910907  9.52720910907    6[1-(0),1-(0),1-(0),6-(6,7)]
  1552  9.78403005539  9.78403005539  9.78403005539    6[6-(1,1,1),6-(6,6),7-(7,47)]
  1553  9.02243266536  9.02243266536  9.02243266536    6[6-(6,6),6-(6,7),6-(6,7)]
  1554  9.72734600907  9.72734600907  9.72734600907    6[6-(1,1,1),6-(6,6),7-(7,47)]
  1555  9.38221344742  9.38221344742  9.38221344742    6[1-(0),1-(0),1-(0),6-(6,7)]
  1556  9.67157729962  9.67157729962  9.67157729962    6[1-(0),1-(0),1-(0),6-(6,7)]
  1557  10.6928791345  10.6928791345  10.6928791345    6[6-(1,1,1),6-(6,6),7-(7,47)]
  1558  12.0812014293  12.0812014293  12.0812014293    6[6-(6,6),6-(6,7),6-(6,7)]
  1559  16.5210731356  16.5210731356  16.5210731356    6[6-(1,1,1),6-(6,6),7-(7,47)]
  1560 -27.7388469721 -27.7388469721 -27.7388469721    6[1-(0),1-(0),1-(0),6-(6,7)]
  1561   18.260816295   18.260816295   18.260816295    6[1-(0),1-(0),1-(0),6-(6,7)]
  1562   17.873136317   17.873136317   17.873136317    6[6-(1,1,1),6-(6,6),7-(7,47)]
  1563  16.9883045866  16.9883045866  16.9883045866    6[6-(6,6),6-(6,7),6-(6,7)]
  1564  17.0257724726  17.0257724726  17.0257724726    6[6-(1,1,1),6-(6,6),7-(7,47)]
  1565  16.2707211648  16.2707211648  16.2707211648    6[1-(0),1-(0),1-(0),6-(6,7)]
  1566  16.6215993156  16.6215993156  16.6215993156    6[1-(0),1-(0),1-(0),6-(6,7)]
  1567  17.3374959393  17.3374959393  17.3374959393    6[6-(1,1,1),6-(6,6),7-(7,47)]
  1568  17.4187391184  17.4187391184  17.4187391184    6[6-(6,6),6-(6,7),6-(6,7)]
  1569  18.1605149276  18.1605149276  18.1605149276    6[6-(1,1,1),6-(6,6),7-(7,47)]
  1570  18.6108573321  18.6108573321  18.6108573321    6[1-(0),1-(0),1-(0),6-(6,7)]
  1571  20.3332372854  20.3332372854  20.3332372854    6[1-(0),1-(0),1-(0),6-(6,7)]
  1572  20.3017477847  20.3017477847  20.3017477847    6[6-(1,1,1),6-(6,6),7-(7,47)]
  1573  20.5636695372  20.5636695372  20.5636695372    6[6-(6,6),6-(6,7),6-(6,7)]
  1574  20.3611985791  20.3611985791  20.3611985791    6[6-(1,1,1),6-(6,6),7-(7,47)]
  1575   20.554735286   20.554735286   20.554735286    6[1-(0),1-(0),1-(0),6-(6,7)]
  1576  9.17920198772  9.17920198772  9.17920198772    6[1-(0),1-(0),1-(0),6-(6,7)]
  1577  10.0624060391  10.0624060391  10.0624060391    6[6-(1,1,1),6-(6,6),7-(7,47)]
  1578  9.96852285169  9.96852285169  9.96852285169    6[6-(6,6),6-(6,7),6-(6,7)]
  1579  11.0002675313  11.0002675313  11.0002675313    6[6-(1,1,1),6-(6,6),7-(7,47)]
  1580  11.4332489517  11.4332489517  11.4332489517    6[1-(0),1-(0),1-(0),6-(6,7)]
  1581  15.1391325523  15.1391325523  15.1391325523    6[1-(0),1-(0),1-(0),6-(6,7)]
  1582  15.6302104613  15.6302104613  15.6302104613    6[6-(1,1,1),6-(6,6),7-(7,47)]
  1583  16.6509128992  16.6509128992  16.6509128992    6[6-(6,6),6-(6,7),6-(6,7)]
  1584   16.601182471   16.601182471   16.601182471    6[6-(1,1,1),6-(6,6),7-(7,47)]
  1585  17.4580669575  17.4580669575  17.4580669575    6[1-(0),1-(0),1-(0),6-(6,7)]
  1586  15.1337508212  15.1337508212  15.1337508212    6[1-(0),1-(0),1-(0),6-(6,7)]
  1587  14.0861417294  14.0861417294  14.0861417294    6[6-(1,1,1),6-(6,6),7-(7,47)]
  1588  13.2398001347  13.2398001347  13.2398001347    6[6-(6,6),6-(6,7),6-(6,7)]
  1589  12.4116698951  12.4116698951  12.4116698951    6[6-(1,1,1),6-(6,6),7-(7,47)]
  1590  11.2722272123  11.2722272123  11.2722272123    6[1-(0),1-(0),1-(0),6-(6,7)]
  1591  3.51379115035  3.51379115035  3.51379115035    6[1-(0),1-(0),1-(0),6-(6,7)]
  1592  2.68119604905  2.68119604905  2.68119604905    6[6-(1,1,1),6-(6,6),7-(7,47)]
  1593  1.27905263336  1.27905263336  1.27905263336    6[6-(6,6),6-(6,7),6-(6,7)]
  1594  1.06377312464  1.06377312464  1.06377312464    6[6-(1,1,1),6-(6,6),7-(7,47)]
  1595-0.229928801997-0.229928801997-0.229928801997    6[1-(0),1-(0),1-(0),6-(6,7)]
  1596  0.71236143404  0.71236143404  0.71236143404    6[1-(0),1-(0),1-(0),6-(6,7)]
  1597  2.12308404322  2.12308404322  2.12308404322    6[6-(1,1,1),6-(6,6),7-(7,47)]
  1598  2.67853253615  2.67853253615  2.67853253615    6[6-(6,6),6-(6,7),6-(6,7)]
  1599  4.04238857528  4.04238857528  4.04238857528    6[6-(1,1,1),6-(6,6),7-(7,47)]
  1600  5.16711034515  5.16711034515  5.16711034515    6[1-(0),1-(0),1-(0),6-(6,7)]
  1601  9.05775352561  9.05775352561  9.05775352561    6[1-(0),1-(0),1-(0),6-(6,7)]
  1602  8.44855524623  8.44855524623  8.44855524623    6[6-(1,1,1),6-(6,6),7-(7,47)]
  1603  8.87717118231  8.87717118231  8.87717118231    6[6-(6,6),6-(6,7),6-(6,7)]
  1604  7.97170650149  7.97170650149  7.97170650149    6[6-(1,1,1),6-(6,6),7-(7,47)]
  1605   7.9121982221   7.9121982221   7.9121982221    6[1-(0),1-(0),1-(0),6-(6,7)]
  1606  18.9490846291  18.9490846291  18.9490846291    6[1-(0),1-(0),1-(0),6-(6,7)]
  1607  20.1440835751  20.1440835751  20.1440835751    6[6-(1,1,1),6-(6,6),7-(7,47)]
  1608  20.8812702046  20.8812702046  20.8812702046    6[6-(6,6),6-(6,7),6-(6,7)]
  1609  21.9318597623  21.9318597623  21.9318597623    6[6-(1,1,1),6-(6,6),7-(7,47)]
  1610  23.0651217874  23.0651217874  23.0651217874    6[1-(0),1-(0),1-(0),6-(6,7)]
  1611 -12.8192378459 -12.8192378459 -12.8192378459    6[1-(0),1-(0),1-(0),6-(6,7)]
  1612  -13.550336219  -13.550336219  -13.550336219    6[6-(1,1,1),6-(6,6),7-(7,47)]
  1613 -13.5416987962 -13.5416987962 -13.5416987962    6[6-(6,6),6-(6,7),6-(6,7)]
  1614 -14.4170162977 -14.4170162977 -14.4170162977    6[6-(1,1,1),6-(6,6),7-(7,47)]
  1615 -14.7682634021 -14.7682634021 -14.7682634021    6[1-(0),1-(0),1-(0),6-(6,7)]
  1616 -22.5729797196 -22.5729797196 -22.5729797196    6[1-(0),1-(0),1-(0),6-(6,7)]
  1617 -22.8875110155 -22.8875110155 -22.8875110155    6[6-(1,1,1),6-(6,6),7-(7,47)]
  1618  -24.070511437  -24.070511437  -24.070511437    6[6-(6,6),6-(6,7),6-(6,7)]
  1619 -23.8143162327 -23.8143162327 -23.8143162327    6[6-(1,1,1),6-(6,6),7-(7,47)]
  1620  13.0438672205  13.0438672205  13.0438672205    6[1-(0),1-(0),1-(0),6-(6,7)]
  1621  -17.266795504  -17.266795504  -17.266795504    6[1-(0),1-(0),1-(0),6-(6,7)]
  1622 -17.3577834557 -17.3577834557 -17.3577834557    6[6-(1,1,1),6-(6,6),7-(7,47)]
  1623 -16.4610338612 -16.4610338612 -16.4610338612    6[6-(6,6),6-(6,7),6-(6,7)]
  1624  -17.054958531  -17.054958531  -17.054958531    6[6-(1,1,1),6-(6,6),7-(7,47)]
  1625 -16.5988009766 -16.5988009766 -16.5988009766    6[1-(0),1-(0),1-(0),6-(6,7)]
  1626 -1.97515519451 -1.97515519451 -1.97515519451    6[1-(0),1-(0),1-(0),6-(6,7)]
  1627  -1.9612473275  -1.9612473275  -1.9612473275    6[6-(1,1,1),6-(6,6),7-(7,47)]
  1628  -2.3051348671  -2.3051348671  -2.3051348671    6[6-(6,6),6-(6,7),6-(6,7)]
  1629 -2.18825364316 -2.18825364316 -2.18825364316    6[6-(1,1,1),6-(6,6),7-(7,47)]
  1630 -2.43285191138 -2.43285191138 -2.43285191138    6[1-(0),1-(0),1-(0),6-(6,7)]
  1631  20.0323804884  20.0323804884  20.0323804884    6[1-(0),1-(0),1-(0),6-(6,7)]
  1632  21.3728518646  21.3728518646  21.3728518646    6[6-(1,1,1),6-(6,6),7-(7,47)]
  1633   21.715165086   21.715165086   21.715165086    6[6-(6,6),6-(6,7),6-(6,7)]
  1634  23.1055815151  23.1055815151  23.1055815151    6[6-(1,1,1),6-(6,6),7-(7,47)]
  1635  24.0535027437  24.0535027437  24.0535027437    6[1-(0),1-(0),1-(0),6-(6,7)]
  1636  3.57892613952  3.57892613952  3.57892613952    6[1-(0),1-(0),1-(0),6-(6,7)]
  1637  4.83652659501  4.83652659501  4.83652659501    6[6-(1,1,1),6-(6,6),7-(7,47)]
  1638   5.5570373721   5.5570373721   5.5570373721    6[6-(6,6),6-(6,7),6-(6,7)]
  1639  6.60800295768  6.60800295768  6.60800295768    6[6-(1,1,1),6-(6,6),7-(7,47)]
  1640   7.7625919191   7.7625919191   7.7625919191    6[1-(0),1-(0),1-(0),6-(6,7)]
  1641 -26.7376165901 -26.7376165901 -26.7376165901    6[1-(0),1-(0),1-(0),6-(6,7)]
  1642 -28.0092033443 -28.0092033443 -28.0092033443    6[6-(1,1,1),6-(6,6),7-(7,47)]
  1643  16.9416535208  16.9416535208  16.9416535208    6[6-(6,6),6-(6,7),6-(6,7)]
  1644  15.8467073905  15.8467073905  15.8467073905    6[6-(1,1,1),6-(6,6),7-(7,47)]
  1645  14.7411507731  14.7411507731  14.7411507731    6[1-(0),1-(0),1-(0),6-(6,7)]
  1646  3.83932525941  3.83932525941  3.83932525941    6[1-(0),1-(0),1-(0),6-(6,7)]
  1647  3.53591563608  3.53591563608  3.53591563608    6[6-(1,1,1),6-(6,6),7-(7,47)]
  1648  2.38784374996  2.38784374996  2.38784374996    6[6-(6,6),6-(6,7),6-(6,7)]
  1649  2.65953561281  2.65953561281  2.65953561281    6[6-(1,1,1),6-(6,6),7-(7,47)]
  1650  1.82981017584  1.82981017584  1.82981017584    6[1-(0),1-(0),1-(0),6-(6,7)]
  1651 -4.49696869616 -4.49696869616 -4.49696869616    6[1-(0),1-(0),1-(0),6-(6,7)]
  1652  -4.5620452912  -4.5620452912  -4.5620452912    6[6-(1,1,1),6-(6,6),7-(7,47)]
  1653 -4.23948463344 -4.23948463344 -4.23948463344    6[6-(6,6),6-(6,7),6-(6,7)]
  1654 -4.49051640982 -4.49051640982 -4.49051640982    6[6-(1,1,1),6-(6,6),7-(7,47)]
  1655 -4.30933694078 -4.30933694078 -4.30933694078    6[1-(0),1-(0),1-(0),6-(6,7)]
  1656 -5.80803668438 -5.80803668438 -5.80803668438    6[1-(0),1-(0),1-(0),6-(6,7)]
  1657 -4.57093737366 -4.57093737366 -4.57093737366    6[6-(1,1,1),6-(6,6),7-(7,47)]
  1658 -3.85852138842 -3.85852138842 -3.85852138842    6[6-(6,6),6-(6,7),6-(6,7)]
  1659 -2.82687195641 -2.82687195641 -2.82687195641    6[6-(1,1,1),6-(6,6),7-(7,47)]
  1660 -1.70145250857 -1.70145250857 -1.70145250857    6[1-(0),1-(0),1-(0),6-(6,7)]
  1661 -9.28129112583 -9.28129112583 -9.28129112583    6[1-(0),1-(0),1-(0),6-(6,7)]
  1662  -8.3954644258  -8.3954644258  -8.3954644258    6[6-(1,1,1),6-(6,6),7-(7,47)]
  1663 -8.16364146816 -8.16364146816 -8.16364146816    6[6-(6,6),6-(6,7),6-(6,7)]
  1664 -7.33932482822 -7.33932482822 -7.33932482822    6[6-(1,1,1),6-(6,6),7-(7,47)]
  1665 -6.75824173644 -6.75824173644 -6.75824173644    6[1-(0),1-(0),1-(0),6-(6,7)]
  1666   41.103419161   41.103419161   41.103419161    6[1-(0),1-(0),1-(0),6-(6,7)]
  1667  39.7672573837  39.7672573837  39.7672573837    6[6-(1,1,1),6-(6,6),7-(7,47)]
  1668  38.8781662848  38.8781662848  38.8781662848    6[6-(6,6),6-(6,7),6-(6,7)]
  1669   37.808904035   37.808904035   37.808904035    6[6-(1,1,1),6-(6,6),7-(7,47)]
  1670  36.5747738348  36.5747738348  36.5747738348    6[1-(0),1-(0),1-(0),6-(6,7)]
  1671  36.8415013155  36.8415013155  36.8415013155    6[1-(0),1-(0),1-(0),6-(6,7)]
  1672  38.0437726387  38.0437726387  38.0437726387    6[6-(1,1,1),6-(6,6),7-(7,47)]
  1673  38.9419569235  38.9419569235  38.9419569235    6[6-(6,6),6-(6,7),6-(6,7)]
  1674 -5.75766004173 -5.75766004173 -5.75766004173    6[6-(1,1,1),6-(6,6),7-(7,47)]
  1675 -4.54883509985 -4.54883509985 -4.54883509985    6[1-(0),1-(0),1-(0),6-(6,7)]
  1676  2.15004154458  2.15004154458  2.15004154458    6[1-(0),1-(0),1-(0),6-(6,7)]
  1677  2.65043316131  2.65043316131  2.65043316131    6[6-(1,1,1),6-(6,6),7-(7,47)]
  1678  3.72571428315  3.72571428315  3.72571428315    6[6-(6,6),6-(6,7),6-(6,7)]
  1679  3.69772796233  3.69772796233  3.69772796233    6[6-(1,1,1),6-(6,6),7-(7,47)]
  1680  42.3302292637  42.3302292637  42.3302292637    6[1-(0),1-(0),1-(0),6-(6,7)]
  1681  21.6844829019  21.6844829019  21.6844829019    6[1-(0),1-(0),1-(0),6-(6,7)]
  1682  20.9186758138  20.9186758138  20.9186758138    6[6-(1,1,1),6-(6,6),7-(7,47)]
  1683  20.8487924953  20.8487924953  20.8487924953    6[6-(6,6),6-(6,7),6-(6,7)]
  1684  19.9257846843  19.9257846843  19.9257846843    6[6-(1,1,1),6-(6,6),7-(7,47)]
  1685  19.4436956735  19.4436956735  19.4436956735    6[1-(0),1-(0),1-(0),6-(6,7)]
  1686  17.1636248825  17.1636248825  17.1636248825    6[1-(0),1-(0),1-(0),6-(6,7)]
  1687   17.453234044   17.453234044   17.453234044    6[6-(1,1,1),6-(6,6),7-(7,47)]
  1688  17.3225434616  17.3225434616  17.3225434616    6[6-(6,6),6-(6,7),6-(6,7)]
  1689  17.6922038939  17.6922038939  17.6922038939    6[6-(1,1,1),6-(6,6),7-(7,47)]
  1690  17.7508662103  17.7508662103  17.7508662103    6[1-(0),1-(0),1-(0),6-(6,7)]
  1691  21.2072716222  21.2072716222  21.2072716222    6[1-(0),1-(0),1-(0),6-(6,7)]
  1692  21.1795465191  21.1795465191  21.1795465191    6[6-(1,1,1),6-(6,6),7-(7,47)]
  1693  22.0170699325  22.0170699325  22.0170699325    6[6-(6,6),6-(6,7),6-(6,7)]
  1694  21.5679577008  21.5679577008  21.5679577008    6[6-(1,1,1),6-(6,6),7-(7,47)]
  1695   22.086864405   22.086864405   22.086864405    6[1-(0),1-(0),1-(0),6-(6,7)]
  1696 -4.33149028906 -4.33149028906 -4.33149028906    6[1-(0),1-(0),1-(0),6-(6,7)]
  1697 -4.81242605336 -4.81242605336 -4.81242605336    6[6-(1,1,1),6-(6,6),7-(7,47)]
  1698  -5.7702902967  -5.7702902967  -5.7702902967    6[6-(6,6),6-(6,7),6-(6,7)]
  1699  -5.8806971113  -5.8806971113  -5.8806971113    6[6-(1,1,1),6-(6,6),7-(7,47)]
  1700 -6.72493851456 -6.72493851456 -6.72493851456    6[1-(0),1-(0),1-(0),6-(6,7)]
  1701  -4.9348147416  -4.9348147416  -4.9348147416    6[1-(0),1-(0),1-(0),6-(6,7)]
  1702 -3.67034676885 -3.67034676885 -3.67034676885    6[6-(1,1,1),6-(6,6),7-(7,47)]
  1703 -2.59849610269 -2.59849610269 -2.59849610269    6[6-(6,6),6-(6,7),6-(6,7)]
  1704 -1.74426956639 -1.74426956639 -1.74426956639    6[6-(1,1,1),6-(6,6),7-(7,47)]
  1705-0.445304138375-0.445304138375-0.445304138375    6[1-(0),1-(0),1-(0),6-(6,7)]
  1706  1.82264622689  1.82264622689  1.82264622689    6[1-(0),1-(0),1-(0),6-(6,7)]
  1707 0.879540181033 0.879540181033 0.879540181033    6[6-(1,1,1),6-(6,6),7-(7,47)]
  1708  1.10923943227  1.10923943227  1.10923943227    6[6-(6,6),6-(6,7),6-(6,7)]
  1709-0.122222077621-0.122222077621-0.122222077621    6[6-(1,1,1),6-(6,6),7-(7,47)]
  1710-0.490271272092-0.490271272092-0.490271272092    6[1-(0),1-(0),1-(0),6-(6,7)]
  1711 -4.50592504545 -4.50592504545 -4.50592504545    6[1-(0),1-(0),1-(0),6-(6,7)]
  1712   -5.927112076   -5.927112076   -5.927112076    6[6-(1,1,1),6-(6,6),7-(7,47)]
  1713 -6.49997725081 -6.49997725081 -6.49997725081    6[6-(6,6),6-(6,7),6-(6,7)]
  1714 -7.85970182271 -7.85970182271 -7.85970182271    6[6-(1,1,1),6-(6,6),7-(7,47)]
  1715 -8.98845308462 -8.98845308462 -8.98845308462    6[1-(0),1-(0),1-(0),6-(6,7)]
  1716 -13.0552031944 -13.0552031944 -13.0552031944    6[1-(0),1-(0),1-(0),6-(6,7)]
  1717 -12.8564729471 -12.8564729471 -12.8564729471    6[6-(1,1,1),6-(6,6),7-(7,47)]
  1718  31.9432756233  31.9432756233  31.9432756233    6[6-(6,6),6-(6,7),6-(6,7)]
  1719  32.6750449001  32.6750449001  32.6750449001    6[6-(1,1,1),6-(6,6),7-(7,47)]
  1720  32.2662207567  32.2662207567  32.2662207567    6[1-(0),1-(0),1-(0),6-(6,7)]
  1721  36.5777938986  36.5777938986  36.5777938986    6[1-(0),1-(0),1-(0),6-(6,7)]
  1722 -7.97784498544 -7.97784498544 -7.97784498544    6[6-(1,1,1),6-(6,6),7-(7,47)]
  1723 -6.60150466163 -6.60150466163 -6.60150466163    6[6-(6,6),6-(6,7),6-(6,7)]
  1724 -6.04156902893 -6.04156902893 -6.04156902893    6[6-(1,1,1),6-(6,6),7-(7,47)]
  1725 -4.63351719809 -4.63351719809 -4.63351719809    6[1-(0),1-(0),1-(0),6-(6,7)]
  1726 -13.2229217406 -13.2229217406 -13.2229217406    6[1-(0),1-(0),1-(0),6-(6,7)]
  1727 -11.9793641135 -11.9793641135 -11.9793641135    6[6-(1,1,1),6-(6,6),7-(7,47)]
  1728 -10.9997021371 -10.9997021371 -10.9997021371    6[6-(6,6),6-(6,7),6-(6,7)]
  1729 -10.0330178619 -10.0330178619 -10.0330178619    6[6-(1,1,1),6-(6,6),7-(7,47)]
  1730 -8.77089438458 -8.77089438458 -8.77089438458    6[1-(0),1-(0),1-(0),6-(6,7)]
  1731  31.1075690619  31.1075690619  31.1075690619    6[1-(0),1-(0),1-(0),6-(6,7)]
  1732  30.3190690558  30.3190690558  30.3190690558    6[6-(1,1,1),6-(6,6),7-(7,47)]
  1733  30.6299163967  30.6299163967  30.6299163967    6[6-(6,6),6-(6,7),6-(6,7)]
  1734  29.5324989786  29.5324989786  29.5324989786    6[6-(1,1,1),6-(6,6),7-(7,47)]
  1735  29.2549478714  29.2549478714  29.2549478714    6[1-(0),1-(0),1-(0),6-(6,7)]
  1736  24.7843677786  24.7843677786  24.7843677786    6[1-(0),1-(0),1-(0),6-(6,7)]
  1737  24.3098140435  24.3098140435  24.3098140435    6[6-(1,1,1),6-(6,6),7-(7,47)]
  1738  23.1464948598  23.1464948598  23.1464948598    6[6-(6,6),6-(6,7),6-(6,7)]
  1739  23.3268443409  23.3268443409  23.3268443409    6[6-(1,1,1),6-(6,6),7-(7,47)]
  1740  22.4259641786  22.4259641786  22.4259641786    6[1-(0),1-(0),1-(0),6-(6,7)]
  1741 -7.51895375567 -7.51895375567 -7.51895375567    6[1-(0),1-(0),1-(0),6-(6,7)]
  1742 -8.40076504106 -8.40076504106 -8.40076504106    6[6-(1,1,1),6-(6,6),7-(7,47)]
  1743 -8.67514877908 -8.67514877908 -8.67514877908    6[6-(6,6),6-(6,7),6-(6,7)]
  1744 -9.53522188983 -9.53522188983 -9.53522188983    6[6-(1,1,1),6-(6,6),7-(7,47)]
  1745 -10.1582747258 -10.1582747258 -10.1582747258    6[1-(0),1-(0),1-(0),6-(6,7)]
  1746 -13.6277713217 -13.6277713217 -13.6277713217    6[1-(0),1-(0),1-(0),6-(6,7)]
  1747 -13.9554025592 -13.9554025592 -13.9554025592    6[6-(1,1,1),6-(6,6),7-(7,47)]
  1748 -15.1616662791 -15.1616662791 -15.1616662791    6[6-(6,6),6-(6,7),6-(6,7)]
  1749 -14.8529995702 -14.8529995702 -14.8529995702    6[6-(1,1,1),6-(6,6),7-(7,47)]
  1750 -15.7669244597 -15.7669244597 -15.7669244597    6[1-(0),1-(0),1-(0),6-(6,7)]
  1751 -13.0507478827 -13.0507478827 -13.0507478827    6[1-(0),1-(0),1-(0),6-(6,7)]
  1752  -11.834005288  -11.834005288  -11.834005288    6[6-(1,1,1),6-(6,6),7-(7,47)]
  1753  -10.946609357  -10.946609357  -10.946609357    6[6-(6,6),6-(6,7),6-(6,7)]
  1754 -9.97191416851 -9.97191416851 -9.97191416851    6[6-(1,1,1),6-(6,6),7-(7,47)]
  1755 -8.76519150023 -8.76519150023 -8.76519150023    6[1-(0),1-(0),1-(0),6-(6,7)]
  1756 -4.39153862552 -4.39153862552 -4.39153862552    6[1-(0),1-(0),1-(0),6-(6,7)]
  1757   -5.020810502   -5.020810502   -5.020810502    6[6-(1,1,1),6-(6,6),7-(7,47)]
  1758 -5.92939016908 -5.92939016908 -5.92939016908    6[6-(6,6),6-(6,7),6-(6,7)]
  1759 -6.17422359043 -6.17422359043 -6.17422359043    6[6-(1,1,1),6-(6,6),7-(7,47)]
  1760 -7.01204268756 -7.01204268756 -7.01204268756    6[1-(0),1-(0),1-(0),6-(6,7)]
  1761  41.8025375003  41.8025375003  41.8025375003    6[1-(0),1-(0),1-(0),6-(6,7)]
  1762  4.78292113144  4.78292113144  4.78292113144    6[6-(1,1,1),6-(6,6),7-(7,47)]
  1763  4.63223826574  4.63223826574  4.63223826574    6[6-(6,6),6-(6,7),6-(6,7)]
  1764  5.51863258184  5.51863258184  5.51863258184    6[6-(1,1,1),6-(6,6),7-(7,47)]
  1765  5.86139433969  5.86139433969  5.86139433969    6[1-(0),1-(0),1-(0),6-(6,7)]
  1766  4.87162982812  4.87162982812  4.87162982812    6[1-(0),1-(0),1-(0),6-(6,7)]
  1767  4.92578818751  4.92578818751  4.92578818751    6[6-(1,1,1),6-(6,6),7-(7,47)]
  1768  5.24841509147  5.24841509147  5.24841509147    6[6-(6,6),6-(6,7),6-(6,7)]
  1769  5.11756650461  5.11756650461  5.11756650461    6[6-(1,1,1),6-(6,6),7-(7,47)]
  1770   5.3193714269   5.3193714269   5.3193714269    6[1-(0),1-(0),1-(0),6-(6,7)]
  1771 -3.32489805731 -3.32489805731 -3.32489805731    6[1-(0),1-(0),1-(0),6-(6,7)]
  1772 -2.72938167691 -2.72938167691 -2.72938167691    6[6-(1,1,1),6-(6,6),7-(7,47)]
  1773 -2.91534908241 -2.91534908241 -2.91534908241    6[6-(6,6),6-(6,7),6-(6,7)]
  1774 -2.11041095032 -2.11041095032 -2.11041095032    6[6-(1,1,1),6-(6,6),7-(7,47)]
  1775 -1.84944004621 -1.84944004621 -1.84944004621    6[1-(0),1-(0),1-(0),6-(6,7)]
  1776 -20.1761341072 -20.1761341072 -20.1761341072    6[1-(0),1-(0),1-(0),6-(6,7)]
  1777 -20.8595734111 -20.8595734111 -20.8595734111    6[6-(1,1,1),6-(6,6),7-(7,47)]
  1778  -20.620399319  -20.620399319  -20.620399319    6[6-(6,6),6-(6,7),6-(6,7)]
  1779 -21.4861403492 -21.4861403492 -21.4861403492    6[6-(1,1,1),6-(6,6),7-(7,47)]
  1780 -21.6873675164 -21.6873675164 -21.6873675164    6[1-(0),1-(0),1-(0),6-(6,7)]
  1781  3.18848240652  3.18848240652  3.18848240652    6[1-(0),1-(0),1-(0),6-(6,7)]
  1782  1.92892596702  1.92892596702  1.92892596702    6[6-(1,1,1),6-(6,6),7-(7,47)]
  1783  1.23439478592  1.23439478592  1.23439478592    6[6-(6,6),6-(6,7),6-(6,7)]
  1784 0.123214216708 0.123214216708 0.123214216708    6[6-(1,1,1),6-(6,6),7-(7,47)]
  1785-0.983363750485-0.983363750485-0.983363750485    6[1-(0),1-(0),1-(0),6-(6,7)]
  1786 -19.0222085333 -19.0222085333 -19.0222085333    6[1-(0),1-(0),1-(0),6-(6,7)]
  1787 -20.4305328904 -20.4305328904 -20.4305328904    6[6-(1,1,1),6-(6,6),7-(7,47)]
  1788 -20.8845003467 -20.8845003467 -20.8845003467    6[6-(6,6),6-(6,7),6-(6,7)]
  1789 -22.2734047855 -22.2734047855 -22.2734047855    6[6-(1,1,1),6-(6,6),7-(7,47)]
  1790 -23.3359728385 -23.3359728385 -23.3359728385    6[1-(0),1-(0),1-(0),6-(6,7)]
  1791  5.18922289504  5.18922289504  5.18922289504    6[1-(0),1-(0),1-(0),6-(6,7)]
  1792  5.95628122053  5.95628122053  5.95628122053    6[6-(1,1,1),6-(6,6),7-(7,47)]
  1793  5.90001976889  5.90001976889  5.90001976889    6[6-(6,6),6-(6,7),6-(6,7)]
  1794  6.82203005407  6.82203005407  6.82203005407    6[6-(1,1,1),6-(6,6),7-(7,47)]
  1795  7.17872686533  7.17872686533  7.17872686533    6[1-(0),1-(0),1-(0),6-(6,7)]
  1796 -23.2886903028 -23.2886903028 -23.2886903028    6[1-(0),1-(0),1-(0),6-(6,7)]
  1797 -22.2649790862 -22.2649790862 -22.2649790862    6[6-(1,1,1),6-(6,6),7-(7,47)]
  1798 -20.8789220922 -20.8789220922 -20.8789220922    6[6-(6,6),6-(6,7),6-(6,7)]
  1799 -20.4287257944 -20.4287257944 -20.4287257944    6[6-(1,1,1),6-(6,6),7-(7,47)]
  1800 -19.0579808788 -19.0579808788 -19.0579808788    6[1-(0),1-(0),1-(0),6-(6,7)]
  1801  29.8739009436  29.8739009436  29.8739009436    6[1-(0),1-(0),1-(0),6-(6,7)]
  1802  30.6196149473  30.6196149473  30.6196149473    6[6-(1,1,1),6-(6,6),7-(7,47)]
  1803  30.4525378933  30.4525378933  30.4525378933    6[6-(6,6),6-(6,7),6-(6,7)]
  1804  31.4143518587  31.4143518587  31.4143518587    6[6-(1,1,1),6-(6,6),7-(7,47)]
  1805  31.7123157402  31.7123157402  31.7123157402    6[1-(0),1-(0),1-(0),6-(6,7)]
  1806  31.2738167055  31.2738167055  31.2738167055    6[1-(0),1-(0),1-(0),6-(6,7)]
  1807  29.9208979756  29.9208979756  29.9208979756    6[6-(1,1,1),6-(6,6),7-(7,47)]
  1808  29.5464208436  29.5464208436  29.5464208436    6[6-(6,6),6-(6,7),6-(6,7)]
  1809  28.1657265866  28.1657265866  28.1657265866    6[6-(1,1,1),6-(6,6),7-(7,47)]
  1810  27.1799250688  27.1799250688  27.1799250688    6[1-(0),1-(0),1-(0),6-(6,7)]
  1811  36.7350400816  36.7350400816  36.7350400816    6[1-(0),1-(0),1-(0),6-(6,7)]
  1812  35.3970416766  35.3970416766  35.3970416766    6[6-(1,1,1),6-(6,6),7-(7,47)]
  1813 -3.25300862491 -3.25300862491 -3.25300862491    6[6-(6,6),6-(6,7),6-(6,7)]
  1814 -4.27881932288 -4.27881932288 -4.27881932288    6[6-(1,1,1),6-(6,6),7-(7,47)]
  1815 -5.52784728416 -5.52784728416 -5.52784728416    6[1-(0),1-(0),1-(0),6-(6,7)]
  1816  -13.583034375  -13.583034375  -13.583034375    6[1-(0),1-(0),1-(0),6-(6,7)]
  1817 -12.8513547718 -12.8513547718 -12.8513547718    6[6-(1,1,1),6-(6,6),7-(7,47)]
  1818 -12.0796696595 -12.0796696595 -12.0796696595    6[6-(6,6),6-(6,7),6-(6,7)]
  1819 -11.6624866053 -11.6624866053 -11.6624866053    6[6-(1,1,1),6-(6,6),7-(7,47)]
  1820 -10.8487967624 -10.8487967624 -10.8487967624    6[1-(0),1-(0),1-(0),6-(6,7)]
  1821 -9.06726574774 -9.06726574774 -9.06726574774    6[1-(0),1-(0),1-(0),6-(6,7)]
  1822 -10.3123743904 -10.3123743904 -10.3123743904    6[6-(1,1,1),6-(6,6),7-(7,47)]
  1823 -11.6405184368 -11.6405184368 -11.6405184368    6[6-(6,6),6-(6,7),6-(6,7)]
  1824 -12.3923820375 -12.3923820375 -12.3923820375    6[6-(1,1,1),6-(6,6),7-(7,47)]
  1825 -13.8661637329 -13.8661637329 -13.8661637329    6[1-(0),1-(0),1-(0),6-(6,7)]
  1826 -14.6471440275 -14.6471440275 -14.6471440275    6[1-(0),1-(0),1-(0),6-(6,7)]
  1827 -14.6255549743 -14.6255549743 -14.6255549743    6[6-(1,1,1),6-(6,6),7-(7,47)]
  1828 -15.0233718223 -15.0233718223 -15.0233718223    6[6-(6,6),6-(6,7),6-(6,7)]
  1829 -14.7669197979 -14.7669197979 -14.7669197979    6[6-(1,1,1),6-(6,6),7-(7,47)]
  1830 -14.9637415141 -14.9637415141 -14.9637415141    6[1-(0),1-(0),1-(0),6-(6,7)]
  1831-0.507118800171-0.507118800171-0.507118800171    6[1-(0),1-(0),1-(0),6-(6,7)]
  1832  0.76321671666  0.76321671666  0.76321671666    6[6-(1,1,1),6-(6,6),7-(7,47)]
  1833  1.57085386972  1.57085386972  1.57085386972    6[6-(6,6),6-(6,7),6-(6,7)]
  1834  2.67314379535  2.67314379535  2.67314379535    6[6-(1,1,1),6-(6,6),7-(7,47)]
  1835  3.86601499507  3.86601499507  3.86601499507    6[1-(0),1-(0),1-(0),6-(6,7)]
  1836  5.93348575627  5.93348575627  5.93348575627    6[1-(0),1-(0),1-(0),6-(6,7)]
  1837  5.00607650567  5.00607650567  5.00607650567    6[6-(1,1,1),6-(6,6),7-(7,47)]
  1838  5.01301483197  5.01301483197  5.01301483197    6[6-(6,6),6-(6,7),6-(6,7)]
  1839  3.95795728884  3.95795728884  3.95795728884    6[6-(1,1,1),6-(6,6),7-(7,47)]
  1840  3.46774864353  3.46774864353  3.46774864353    6[1-(0),1-(0),1-(0),6-(6,7)]
  1841  -1.6133017717  -1.6133017717  -1.6133017717    6[1-(0),1-(0),1-(0),6-(6,7)]
  1842 -1.56177815781 -1.56177815781 -1.56177815781    6[6-(1,1,1),6-(6,6),7-(7,47)]
  1843 -2.62776727475 -2.62776727475 -2.62776727475    6[6-(6,6),6-(6,7),6-(6,7)]
  1844 -2.03586397835 -2.03586397835 -2.03586397835    6[6-(1,1,1),6-(6,6),7-(7,47)]
  1845 -2.65472442786 -2.65472442786 -2.65472442786    6[1-(0),1-(0),1-(0),6-(6,7)]
  1846 -16.8519929072 -16.8519929072 -16.8519929072    6[1-(0),1-(0),1-(0),6-(6,7)]
  1847 -16.8549601957 -16.8549601957 -16.8549601957    6[6-(1,1,1),6-(6,6),7-(7,47)]
  1848  -16.631676652  -16.631676652  -16.631676652    6[6-(6,6),6-(6,7),6-(6,7)]
  1849  -16.687859413  -16.687859413  -16.687859413    6[6-(1,1,1),6-(6,6),7-(7,47)]
  1850 -16.5528136313 -16.5528136313 -16.5528136313    6[1-(0),1-(0),1-(0),6-(6,7)]
  1851 -18.2318776872 -18.2318776872 -18.2318776872    6[1-(0),1-(0),1-(0),6-(6,7)]
  1852 -18.8125351166 -18.8125351166 -18.8125351166    6[6-(1,1,1),6-(6,6),7-(7,47)]
  1853 -19.7701529309 -19.7701529309 -19.7701529309    6[6-(6,6),6-(6,7),6-(6,7)]
  1854 -19.8818659306 -19.8818659306 -19.8818659306    6[6-(1,1,1),6-(6,6),7-(7,47)]
  1855 -20.7191402493 -20.7191402493 -20.7191402493    6[1-(0),1-(0),1-(0),6-(6,7)]
  1856 -20.8944082324 -20.8944082324 -20.8944082324    6[1-(0),1-(0),1-(0),6-(6,7)]
  1857   -20.07664101   -20.07664101   -20.07664101    6[6-(1,1,1),6-(6,6),7-(7,47)]
  1858 -20.0429700752 -20.0429700752 -20.0429700752    6[6-(6,6),6-(6,7),6-(6,7)]
  1859 -19.0764653188 -19.0764653188 -19.0764653188    6[6-(1,1,1),6-(6,6),7-(7,47)]
  1860 -18.6037026768 -18.6037026768 -18.6037026768    6[1-(0),1-(0),1-(0),6-(6,7)]
  1861  27.0889878512  27.0889878512  27.0889878512    6[1-(0),1-(0),1-(0),6-(6,7)]
  1862 -17.2681385657 -17.2681385657 -17.2681385657    6[6-(1,1,1),6-(6,6),7-(7,47)]
  1863 -16.4112778288 -16.4112778288 -16.4112778288    6[6-(6,6),6-(6,7),6-(6,7)]
  1864 -15.3403085212 -15.3403085212 -15.3403085212    6[6-(1,1,1),6-(6,6),7-(7,47)]
  1865 -14.1084303792 -14.1084303792 -14.1084303792    6[1-(0),1-(0),1-(0),6-(6,7)]
  1866  33.8946284429  33.8946284429  33.8946284429    6[1-(0),1-(0),1-(0),6-(6,7)]
  1867  33.1374264758  33.1374264758  33.1374264758    6[6-(1,1,1),6-(6,6),7-(7,47)]
  1868  33.3020822838  33.3020822838  33.3020822838    6[6-(6,6),6-(6,7),6-(6,7)]
  1869   32.286317445   32.286317445   32.286317445    6[6-(1,1,1),6-(6,6),7-(7,47)]
  1870  31.9700802929  31.9700802929  31.9700802929    6[1-(0),1-(0),1-(0),6-(6,7)]
  1871   27.436387717   27.436387717   27.436387717    6[1-(0),1-(0),1-(0),6-(6,7)]
  1872  27.0228625204  27.0228625204  27.0228625204    6[6-(1,1,1),6-(6,6),7-(7,47)]
  1873    25.80835207    25.80835207    25.80835207    6[6-(6,6),6-(6,7),6-(6,7)]
  1874  25.9845837044  25.9845837044  25.9845837044    6[6-(1,1,1),6-(6,6),7-(7,47)]
  1875  25.0778871675  25.0778871675  25.0778871675    6[1-(0),1-(0),1-(0),6-(6,7)]
  1876-0.920961963991-0.920961963991-0.920961963991    6[1-(0),1-(0),1-(0),6-(6,7)]
  1877 -1.98047777429 -1.98047777429 -1.98047777429    6[6-(1,1,1),6-(6,6),7-(7,47)]
  1878 -3.34726219294 -3.34726219294 -3.34726219294    6[6-(6,6),6-(6,7),6-(6,7)]
  1879 -3.85701506099 -3.85701506099 -3.85701506099    6[6-(1,1,1),6-(6,6),7-(7,47)]
  1880 -5.23495795745 -5.23495795745 -5.23495795745    6[1-(0),1-(0),1-(0),6-(6,7)]
  1881  32.4655468204  32.4655468204  32.4655468204    6[1-(0),1-(0),1-(0),6-(6,7)]
  1882  33.8299707876  33.8299707876  33.8299707876    6[6-(1,1,1),6-(6,6),7-(7,47)]
  1883  34.2267325008  34.2267325008  34.2267325008    6[6-(6,6),6-(6,7),6-(6,7)]
  1884  35.6033857789  35.6033857789  35.6033857789    6[6-(1,1,1),6-(6,6),7-(7,47)]
  1885  36.6012384793  36.6012384793  36.6012384793    6[1-(0),1-(0),1-(0),6-(6,7)]
  1886  -4.5700500802  -4.5700500802  -4.5700500802    6[1-(0),1-(0),1-(0),6-(6,7)]
  1887 -4.89195317284 -4.89195317284 -4.89195317284    6[6-(1,1,1),6-(6,6),7-(7,47)]
  1888 -4.08085194885 -4.08085194885 -4.08085194885    6[6-(6,6),6-(6,7),6-(6,7)]
  1889  2.98465182192  2.98465182192  2.98465182192    6[6-(1,1,1),6-(6,6),7-(7,47)]
  1890  3.25407816462  3.25407816462  3.25407816462    6[1-(0),1-(0),1-(0),6-(6,7)]
  1891 -7.21195988175 -7.21195988175 -7.21195988175    6[1-(0),1-(0),1-(0),6-(6,7)]
  1892 -7.10280691335 -7.10280691335 -7.10280691335    6[6-(1,1,1),6-(6,6),7-(7,47)]
  1893 -7.12193814174 -7.12193814174 -7.12193814174    6[6-(6,6),6-(6,7),6-(6,7)]
  1894 -7.02024424149 -7.02024424149 -7.02024424149    6[6-(1,1,1),6-(6,6),7-(7,47)]
  1895 -3.03215770486 -3.03215770486 -3.03215770486    6[1-(0),1-(0),1-(0),6-(6,7)]
  1896 -5.41225933611 -5.41225933611 -5.41225933611    6[1-(0),1-(0),1-(0),6-(6,7)]
  1897 -4.81649821035 -4.81649821035 -4.81649821035    6[6-(1,1,1),6-(6,6),7-(7,47)]
  1898 -3.78475690292 -3.78475690292 -3.78475690292    6[6-(6,6),6-(6,7),6-(6,7)]
  1899 -3.72216684351 -3.72216684351 -3.72216684351    6[6-(1,1,1),6-(6,6),7-(7,47)]
  1900 -2.80348225187 -2.80348225187 -2.80348225187    6[1-(0),1-(0),1-(0),6-(6,7)]
  1901 -3.11442267166 -3.11442267166 -3.11442267166    6[1-(0),1-(0),1-(0),6-(6,7)]
  1902 -3.98053387405 -3.98053387405 -3.98053387405    6[6-(1,1,1),6-(6,6),7-(7,47)]
  1903 -4.10161775763 -4.10161775763 -4.10161775763    6[6-(6,6),6-(6,7),6-(6,7)]
  1904 -5.07631294611 -5.07631294611 -5.07631294611    6[6-(1,1,1),6-(6,6),7-(7,47)]
  1905 -5.64047582307 -5.64047582307 -5.64047582307    6[1-(0),1-(0),1-(0),6-(6,7)]
  1906  22.8733247384  22.8733247384  22.8733247384    6[1-(0),1-(0),1-(0),6-(6,7)]
  1907  23.3534592806  23.3534592806  23.3534592806    6[6-(1,1,1),6-(6,6),7-(7,47)]
  1908  24.5936315314  24.5936315314  24.5936315314    6[6-(6,6),6-(6,7),6-(6,7)]
  1909  24.4989395321  24.4989395321  24.4989395321    6[6-(1,1,1),6-(6,6),7-(7,47)]
  1910   25.479549694   25.479549694   25.479549694    6[1-(0),1-(0),1-(0),6-(6,7)]
  1911  -13.590409334  -13.590409334  -13.590409334    6[1-(0),1-(0),1-(0),6-(6,7)]
  1912 -14.8795471594 -14.8795471594 -14.8795471594    6[6-(1,1,1),6-(6,6),7-(7,47)]
  1913 -15.5015226106 -15.5015226106 -15.5015226106    6[6-(6,6),6-(6,7),6-(6,7)]
  1914  -16.635421439  -16.635421439  -16.635421439    6[6-(1,1,1),6-(6,6),7-(7,47)]
  1915 -17.7365624073 -17.7365624073 -17.7365624073    6[1-(0),1-(0),1-(0),6-(6,7)]
  1916 -20.6623704794 -20.6623704794 -20.6623704794    6[1-(0),1-(0),1-(0),6-(6,7)]
  1917    -19.9692556    -19.9692556    -19.9692556    6[6-(1,1,1),6-(6,6),7-(7,47)]
  1918 -20.0903884459 -20.0903884459 -20.0903884459    6[6-(6,6),6-(6,7),6-(6,7)]
  1919 -19.2027472159 -19.2027472159 -19.2027472159    6[6-(1,1),6-(6,6),7-(7,47)]
  1920  18.8566050344  18.8566050344  18.8566050344    6[1-(0),1-(0),6-(6,7)]
  1921 -18.0300302095 -18.0300302095 -18.0300302095    1[6-(1,1,6)]
  1922  27.4233472581  27.4233472581  27.4233472581    1[6-(1,1,6)]
  1923  28.0413349482  28.0413349482  28.0413349482    1[6-(1,1,6)]
  1924  22.2129615338  22.2129615338  22.2129615338    1[6-(1,1,6)]
  1925  23.1819237051  23.1819237051  23.1819237051    1[6-(1,1,6)]
  1926  22.5429020092  22.5429020092  22.5429020092    1[6-(1,1,6)]
  1927  23.5789459802  23.5789459802  23.5789459802    1[6-(1,1,6)]
  1928  24.5201442521  24.5201442521  24.5201442521    1[6-(1,1,6)]
  1929  23.8517814729  23.8517814729  23.8517814729    1[6-(1,1,6)]
  1930  -16.571753087  -16.571753087  -16.571753087    1[6-(1,1,6)]
  1931 -16.2491066114 -16.2491066114 -16.2491066114    1[6-(1,1,6)]
  1932 -16.5906087319 -16.5906087319 -16.5906087319    1[6-(1,1,6)]
  1933 -16.8187964506 -16.8187964506 -16.8187964506    1[6-(1,1,6)]
  1934 -15.5492482045 -15.5492482045 -15.5492482045    1[6-(1,1,6)]
  1935 -15.4993704275 -15.4993704275 -15.4993704275    1[6-(1,1,6)]
  1936 -17.2910117352 -17.2910117352 -17.2910117352    1[6-(1,1,6)]
  1937 -12.2201703001 -12.2201703001 -12.2201703001    1[6-(1,1,6)]
  1938 -17.0404403587 -17.0404403587 -17.0404403587    1[6-(1,1,6)]
  1939 -3.89642188239 -3.89642188239 -3.89642188239    1[6-(1,1,6)]
  1940 -2.91215781134 -2.91215781134 -2.91215781134    1[6-(1,1,6)]
  1941  -4.3646640683  -4.3646640683  -4.3646640683    1[6-(1,1,6)]
  1942 -1.63776692343 -1.63776692343 -1.63776692343    1[6-(1,1,6)]
  1943-0.685832938665-0.685832938665-0.685832938665    1[6-(1,1,6)]
  1944-0.364155947421-0.364155947421-0.364155947421    1[6-(1,1,6)]
  1945 -5.51016634207 -5.51016634207 -5.51016634207    1[6-(1,1,6)]
  1946 -5.88546916065 -5.88546916065 -5.88546916065    1[6-(1,1,6)]
  1947 -6.82408517995 -6.82408517995 -6.82408517995    1[6-(1,1,6)]
  1948 -2.98157660965 -2.98157660965 -2.98157660965    1[6-(1,1,6)]
  1949 -4.38802193315 -4.38802193315 -4.38802193315    1[6-(1,1,6)]
  1950 -3.17834602213 -3.17834602213 -3.17834602213    1[6-(1,1,6)]
  1951  32.2903540847  32.2903540847  32.2903540847    1[6-(1,1,6)]
  1952  31.6548336165  31.6548336165  31.6548336165    1[6-(1,1,6)]
  1953   30.701910744   30.701910744   30.701910744    1[6-(1,1,6)]
  1954  -6.3992219592  -6.3992219592  -6.3992219592    1[6-(1,1,6)]
  1955 -6.89338213442 -6.89338213442 -6.89338213442    1[6-(1,1,6)]
  1956 -5.33140601306 -5.33140601306 -5.33140601306    1[6-(1,1,6)]
  1957  15.9984676601  15.9984676601  15.9984676601    1[6-(1,1,6)]
  1958   15.630996311   15.630996311   15.630996311    1[6-(1,1,6)]
  1959   14.998408888   14.998408888   14.998408888    1[6-(1,1,6)]
  1960 -27.0510883792 -27.0510883792 -27.0510883792    1[6-(1,1,6)]
  1961  10.3501678127  10.3501678127  10.3501678127    1[6-(1,1,6)]
  1962  10.2707170966  10.2707170966  10.2707170966    1[6-(1,1,6)]
  1963  10.4025327249  10.4025327249  10.4025327249    1[6-(1,1,6)]
  1964  9.73210085545  9.73210085545  9.73210085545    1[6-(1,1,6)]
  1965  11.1827077119  11.1827077119  11.1827077119    1[6-(1,1,6)]
  1966  12.7798306089  12.7798306089  12.7798306089    1[6-(1,1,6)]
  1967  14.0825282149  14.0825282149  14.0825282149    1[6-(1,1,6)]
  1968  13.4959202468  13.4959202468  13.4959202468    1[6-(1,1,6)]
  1969 -19.4161284099 -19.4161284099 -19.4161284099    1[6-(1,1,6)]
  1970 -17.8669888026 -17.8669888026 -17.8669888026    1[6-(1,1,6)]
  1971   19.321067682   19.321067682   19.321067682    1[6-(1,1,6)]
  1972  18.4760673812  18.4760673812  18.4760673812    1[6-(1,1,6)]
  1973  19.1991683392  19.1991683392  19.1991683392    1[6-(1,1,6)]
  1974  20.0377920315  20.0377920315  20.0377920315    1[6-(1,1,6)]
  1975   11.268094184   11.268094184   11.268094184    1[6-(1,1,6)]
  1976  12.5297184617  12.5297184617  12.5297184617    1[6-(1,1,6)]
  1977  12.6231562022  12.6231562022  12.6231562022    1[6-(1,1,6)]
  1978  14.9341111335  14.9341111335  14.9341111335    1[6-(1,1,6)]
  1979  14.2597520646  14.2597520646  14.2597520646    1[6-(1,1,6)]
  1980  15.5177447649  15.5177447649  15.5177447649    1[6-(1,1,6)]
  1981   14.628572086   14.628572086   14.628572086    1[6-(1,1,6)]
  1982  13.7364718533  13.7364718533  13.7364718533    1[6-(1,1,6)]
  1983  13.2527490111  13.2527490111  13.2527490111    1[6-(1,1,6)]
  1984  16.7985156778  16.7985156778  16.7985156778    1[6-(1,1,6)]
  1985  15.2723190874  15.2723190874  15.2723190874    1[6-(1,1,6)]
  1986  15.7497202415  15.7497202415  15.7497202415    1[6-(1,1,6)]
  1987  5.96540420195  5.96540420195  5.96540420195    1[6-(1,1,6)]
  1988  6.12111336258  6.12111336258  6.12111336258    1[6-(1,1,6)]
  1989  4.92346619583  4.92346619583  4.92346619583    1[6-(1,1,6)]
  1990  8.92100049752  8.92100049752  8.92100049752    1[6-(1,1,6)]
  1991  7.85053175259  7.85053175259  7.85053175259    1[6-(1,1,6)]
  1992  7.40808531662  7.40808531662  7.40808531662    1[6-(1,1,6)]
  1993 -12.2115530976 -12.2115530976 -12.2115530976    1[6-(1,1,6)]
  1994 -13.3309560051 -13.3309560051 -13.3309560051    1[6-(1,1,6)]
  1995 -11.8246778595 -11.8246778595 -11.8246778595    1[6-(1,1,6)]
  1996 -11.5737984434 -11.5737984434 -11.5737984434    1[6-(1,1,6)]
  1997 -13.0370978087 -13.0370978087 -13.0370978087    1[6-(1,1,6)]
  1998 -12.7977760142 -12.7977760142 -12.7977760142    1[6-(1,1,6)]
  1999 -8.90691266494 -8.90691266494 -8.90691266494    1[6-(1,1,6)]
  2000 -7.82443734788 -7.82443734788 -7.82443734788    1[6-(1,1,6)]
  2001 -8.45144283187 -8.45144283187 -8.45144283187    1[6-(1,1,6)]
  2002 -3.63134834043 -3.63134834043 -3.63134834043    1[6-(1,1,6)]
  2003 -3.17231771986 -3.17231771986 -3.17231771986    1[6-(1,1,6)]
  2004 -3.36333735988 -3.36333735988 -3.36333735988    1[6-(1,1,6)]
  2005 -3.78814103927 -3.78814103927 -3.78814103927    1[6-(1,1,6)]
  2006 -3.50700759623 -3.50700759623 -3.50700759623    1[6-(1,1,6)]
  2007 -3.93157160638 -3.93157160638 -3.93157160638    1[6-(1,1,6)]
  2008 -9.52505644464 -9.52505644464 -9.52505644464    1[6-(1,1,6)]
  2009 -12.7920185771 -12.7920185771 -12.7920185771    1[6-(1,1,6)]
  2010 -8.72431216186 -8.72431216186 -8.72431216186    1[6-(1,1,6)]
  2011  34.8456888494  34.8456888494  34.8456888494    1[6-(1,1,6)]
  2012  36.1041071027  36.1041071027  36.1041071027    1[6-(1,1,6)]
  2013  35.4853951946  35.4853951946  35.4853951946    1[6-(1,1,6)]
  2014 -13.3132393696 -13.3132393696 -13.3132393696    1[6-(1,1,6)]
  2015 -11.8144228121 -11.8144228121 -11.8144228121    1[6-(1,1,6)]
  2016 -12.9395195454 -12.9395195454 -12.9395195454    1[6-(1,1,6)]
  2017 -16.6797202187 -16.6797202187 -16.6797202187    1[6-(1,1,6)]
  2018 -17.6926996463 -17.6926996463 -17.6926996463    1[6-(1,1,6)]
  2019 -16.1870104922 -16.1870104922 -16.1870104922    1[6-(1,1,6)]
  2020   26.908552183   26.908552183   26.908552183    1[6-(1,1,6)]
  2021  26.6646932938  26.6646932938  26.6646932938    1[6-(1,1,6)]
  2022   25.637290242   25.637290242   25.637290242    1[6-(1,1,6)]
  2023  28.1436553872  28.1436553872  28.1436553872    1[6-(1,1,6)]
  2024  28.2582682005  28.2582682005  28.2582682005    1[6-(1,1,6)]
  2025  29.0672445911  29.0672445911  29.0672445911    1[6-(1,1,6)]
  2026  33.5336948528  33.5336948528  33.5336948528    1[6-(1,1,6)]
  2027  33.6112757716  33.6112757716  33.6112757716    1[6-(1,1,6)]
  2028 -4.84610518421 -4.84610518421 -4.84610518421    1[6-(1,1,6)]
  2029   -7.683914427   -7.683914427   -7.683914427    1[6-(1,1,6)]
  2030 -7.87054197596 -7.87054197596 -7.87054197596    1[6-(1,1,6)]
  2031 -9.12335565979 -9.12335565979 -9.12335565979    1[6-(1,1,6)]
  2032 -9.75951784903 -9.75951784903 -9.75951784903    1[6-(1,1,6)]
  2033   -10.55057107   -10.55057107   -10.55057107    1[6-(1,1,6)]
  2034 -11.0654843863 -11.0654843863 -11.0654843863    1[6-(1,1,6)]
  2035 -8.74497864404 -8.74497864404 -8.74497864404    1[6-(1,1,6)]
  2036 -7.98002881508 -7.98002881508 -7.98002881508    1[6-(1,1,6)]
  2037 -8.66532209223 -8.66532209223 -8.66532209223    1[6-(1,1,6)]
  2038 -3.12715732767 -3.12715732767 -3.12715732767    1[6-(1,1,6)]
  2039 -4.10269506606 -4.10269506606 -4.10269506606    1[6-(1,1,6)]
  2040 -3.75635550196 -3.75635550196 -3.75635550196    1[6-(1,1,6)]
  2041 -2.55687930686 -2.55687930686 -2.55687930686    1[6-(1,1,6)]
  2042 -1.17425740878 -1.17425740878 -1.17425740878    1[6-(1,1,6)]
  2043 -1.70989984483 -1.70989984483 -1.70989984483    1[6-(1,1,6)]
  2044 -4.04684046959 -4.04684046959 -4.04684046959    1[6-(1,1,6)]
  2045 -4.63953806029 -4.63953806029 -4.63953806029    1[6-(1,1,6)]
  2046 -3.08887229361 -3.08887229361 -3.08887229361    1[6-(1,1,6)]
  2047 -10.0871364222 -10.0871364222 -10.0871364222    1[6-(1,1,6)]
  2048 -10.3164643856 -10.3164643856 -10.3164643856    1[6-(1,1,6)]
  2049 -11.4065996954 -11.4065996954 -11.4065996954    1[6-(1,1,6)]
  2050 -7.46688940577 -7.46688940577 -7.46688940577    1[6-(1,1,6)]
  2051 -8.95764065514 -8.95764065514 -8.95764065514    1[6-(1,1,6)]
  2052 -8.21689554591 -8.21689554591 -8.21689554591    1[6-(1,1,6)]
  2053 -7.52378567793 -7.52378567793 -7.52378567793    1[6-(1,1,6)]
  2054 -5.92500518893 -5.92500518893 -5.92500518893    1[6-(1,1,6)]
  2055 -6.67244547092 -6.67244547092 -6.67244547092    1[6-(1,1,6)]
  2056 -6.38250095709 -6.38250095709 -6.38250095709    1[6-(1,1,6)]
  2057 -7.55826242563 -7.55826242563 -7.55826242563    1[6-(1,1,6)]
  2058 -6.03888309611 -6.03888309611 -6.03888309611    1[6-(1,1,6)]
  2059 -8.59621044139 -8.59621044139 -8.59621044139    1[6-(1,1,6)]
  2060 -8.48060552957 -8.48060552957 -8.48060552957    1[6-(1,1,6)]
  2061 -9.90276289582 -9.90276289582 -9.90276289582    1[6-(1,1,6)]
  2062  -9.8235771231  -9.8235771231  -9.8235771231    1[6-(1,1,6)]
  2063 -11.3282111091 -11.3282111091 -11.3282111091    1[6-(1,1,6)]
  2064 -10.5057601093 -10.5057601093 -10.5057601093    1[6-(1,1,6)]
  2065 -14.6316305004 -14.6316305004 -14.6316305004    1[6-(1,1,6)]
  2066 -16.1797977797 -16.1797977797 -16.1797977797    1[6-(1,1,6)]
  2067 -15.7371470516 -15.7371470516 -15.7371470516    1[6-(1,1,6)]
  2068  21.3489477464  21.3489477464  21.3489477464    1[6-(1,1,6)]
  2069  19.9634970139  19.9634970139  19.9634970139    1[6-(1,1,6)]
  2070  20.9213323704  20.9213323704  20.9213323704    1[6-(1,1,6)]
  2071  23.7850634677  23.7850634677  23.7850634677    1[6-(1,1,6)]
  2072  23.7490094139  23.7490094139  23.7490094139    1[6-(1,1,6)]
  2073  22.8745972286  22.8745972286  22.8745972286    1[6-(1,1,6)]
  2074  27.9191966704  27.9191966704  27.9191966704    1[6-(1,1,6)]
  2075  27.4169234175  27.4169234175  27.4169234175    1[6-(1,1,6)]
  2076  28.4964657929  28.4964657929  28.4964657929    1[6-(1,1,6)]
  2077  29.7549054167  29.7549054167  29.7549054167    1[6-(1,1,6)]
  2078  29.7529438526  29.7529438526  29.7529438526    1[6-(1,1,6)]
  2079  28.6968772855  28.6968772855  28.6968772855    1[6-(1,1,6)]
  2080 -12.3434551639 -12.3434551639 -12.3434551639    1[6-(1,1,6)]
  2081 -11.5516086441 -11.5516086441 -11.5516086441    1[6-(1,1,6)]
  2082 -10.9385132055 -10.9385132055 -10.9385132055    1[6-(1,1,6)]
  2083 -3.55068570411 -3.55068570411 -3.55068570411    1[6-(1,1,6)]
  2084  -4.1661371696  -4.1661371696  -4.1661371696    1[6-(1,1,6)]
  2085 -3.67554645356 -3.67554645356 -3.67554645356    1[6-(1,1,6)]
  2086  1.47631900564  1.47631900564  1.47631900564    1[6-(1,1,6)]
  2087 0.289274232494 0.289274232494 0.289274232494    1[6-(1,1,6)]
  2088 0.786915851188 0.786915851188 0.786915851188    1[6-(1,1,6)]
  2089  3.75899549692  3.75899549692  3.75899549692    1[6-(1,1,6)]
  2090  5.16985505606  5.16985505606  5.16985505606    1[6-(1,1,6)]
  2091  5.10894859171  5.10894859171  5.10894859171    1[6-(1,1,6)]
  2092  4.74322680846  4.74322680846  4.74322680846    1[6-(1,1,6)]
  2093  6.01467366873  6.01467366873  6.01467366873    1[6-(1,1,6)]
  2094   4.6318714996   4.6318714996   4.6318714996    1[6-(1,1,6)]
  2095  1.94917969798  1.94917969798  1.94917969798    1[6-(1,1,6)]
  2096 0.820009744402 0.820009744402 0.820009744402    1[6-(1,1,6)]
  2097   1.3780169359   1.3780169359   1.3780169359    1[6-(1,1,6)]
  2098 -3.20182337778 -3.20182337778 -3.20182337778    1[6-(1,1,6)]
  2099   -3.653871104   -3.653871104   -3.653871104    1[6-(1,1,6)]
  2100 -3.66985361192 -3.66985361192 -3.66985361192    1[6-(1,1,6)]
  2101  39.0963345942  39.0963345942  39.0963345942    1[6-(1,1,6)]
  2102  38.9928973799  38.9928973799  38.9928973799    1[6-(1,1,6)]
  2103  37.9259111195  37.9259111195  37.9259111195    1[6-(1,1,6)]
  2104  4.20800777865  4.20800777865  4.20800777865    1[6-(1,1,6)]
  2105  2.73293061129  2.73293061129  2.73293061129    1[6-(1,1,6)]
  2106  3.79556579919  3.79556579919  3.79556579919    1[6-(1,1,6)]
  2107 -1.22434887807 -1.22434887807 -1.22434887807    1[6-(1,1,6)]
  2108 -2.72719200455 -2.72719200455 -2.72719200455    1[6-(1,1,6)]
  2109 -1.98584712566 -1.98584712566 -1.98584712566    1[6-(1,1,6)]
  2110 -4.64346145697 -4.64346145697 -4.64346145697    1[6-(1,1,6)]
  2111 -5.67213041942 -5.67213041942 -5.67213041942    1[6-(1,1,6)]
  2112 -4.63729835116 -4.63729835116 -4.63729835116    1[6-(1,1,6)]
  2113 -2.62588461564 -2.62588461564 -2.62588461564    1[6-(1,1,6)]
  2114 -3.14974619029 -3.14974619029 -3.14974619029    1[6-(1,1,6)]
  2115  41.6061236726  41.6061236726  41.6061236726    1[6-(1,1,6)]
  2116 -6.21361954679 -6.21361954679 -6.21361954679    1[6-(1,1,6)]
  2117 -6.83580175657 -6.83580175657 -6.83580175657    1[6-(1,1,6)]
  2118 -5.53763556987 -5.53763556987 -5.53763556987    1[6-(1,1,6)]
  2119  31.6881096914  31.6881096914  31.6881096914    1[6-(1,1,6)]
  2120  30.1866246525  30.1866246525  30.1866246525    1[6-(1,1,6)]
  2121  31.2282099565  31.2282099565  31.2282099565    1[6-(1,1,6)]
  2122  28.9836292969  28.9836292969  28.9836292969    1[6-(1,1,6)]
  2123  27.7334206436  27.7334206436  27.7334206436    1[6-(1,1,6)]
  2124  28.3303661689  28.3303661689  28.3303661689    1[6-(1,1,6)]
  2125  30.5999298927  30.5999298927  30.5999298927    1[6-(1,1,6)]
  2126  31.7177462479  31.7177462479  31.7177462479    1[6-(1,1,6)]
  2127  32.1137562212  32.1137562212  32.1137562212    1[6-(1,1,6)]
  2128  30.6510987299  30.6510987299  30.6510987299    1[6-(1,1,6)]
  2129  32.2225470616  32.2225470616  32.2225470616    1[6-(1,1,6)]
  2130  31.3301846277  31.3301846277  31.3301846277    1[6-(1,1,6)]
  2131 -8.70782955077 -8.70782955077 -8.70782955077    1[6-(1,1,6)]
  2132 -7.81687173343 -7.81687173343 -7.81687173343    1[6-(1,1,6)]
  2133 -7.40179520477 -7.40179520477 -7.40179520477    1[6-(1,1,6)]
  2134  34.9826068938  34.9826068938  34.9826068938    1[6-(1,1,6)]
  2135  32.1069736661  32.1069736661  32.1069736661    1[6-(1,1,6)]
  2136  30.6243259141  30.6243259141  30.6243259141    1[6-(1,1,6)]
  2137  8.35361778103  8.35361778103  8.35361778103    1[6-(1,1,6)]
  2138  8.51166223517  8.51166223517  8.51166223517    1[6-(1,1,6)]
  2139  9.73921242794  9.73921242794  9.73921242794    1[6-(1,1,6)]
  2140  10.9858715702  10.9858715702  10.9858715702    1[6-(1,1,6)]
  2141  12.0060158568  12.0060158568  12.0060158568    1[6-(1,1,6)]
  2142  12.0933994099  12.0933994099  12.0933994099    1[6-(1,1,6)]
  2143 -31.4130800762 -31.4130800762 -31.4130800762    1[6-(1,1,6)]
  2144  14.0155024116  14.0155024116  14.0155024116    1[6-(1,1,6)]
  2145  12.8552373868  12.8552373868  12.8552373868    1[6-(1,1,6)]
  2146 -34.3409168431 -34.3409168431 -34.3409168431    1[6-(1,1,6)]
  2147 -35.1486054246 -35.1486054246 -35.1486054246    1[6-(1,1,6)]
  2148  10.1802874879  10.1802874879  10.1802874879    1[6-(1,1,6)]
  2149   3.4143742963   3.4143742963   3.4143742963    1[6-(1,1,6)]
  2150  2.11908547079  2.11908547079  2.11908547079    1[6-(1,1,6)]
  2151  3.20963839999  3.20963839999  3.20963839999    1[6-(1,1,6)]
  2152  5.60947473911  5.60947473911  5.60947473911    1[6-(1,1,6)]
  2153  5.47340371386  5.47340371386  5.47340371386    1[6-(1,1,6)]
  2154  4.20164712519  4.20164712519  4.20164712519    1[6-(1,1,6)]
  2155  10.6549565892  10.6549565892  10.6549565892    1[6-(1,1,6)]
  2156  9.83122490999  9.83122490999  9.83122490999    1[6-(1,1,6)]
  2157  9.05714976091  9.05714976091  9.05714976091    1[6-(1,1,6)]
  2158  9.54965940069  9.54965940069  9.54965940069    1[6-(1,1,6)]
  2159  9.52592881978  9.52592881978  9.52592881978    1[6-(1,1,6)]
  2160  8.23144506951  8.23144506951  8.23144506951    1[6-(1,1,6)]
  2161  7.20880404833  7.20880404833  7.20880404833    1[6-(1,1,6)]
  2162  8.60225957496  8.60225957496  8.60225957496    1[6-(1,1,6)]
  2163  8.14356138994  8.14356138994  8.14356138994    1[6-(1,1,6)]
  2164  5.60843814813  5.60843814813  5.60843814813    1[6-(1,1,6)]
  2165  6.73481975726  6.73481975726  6.73481975726    1[6-(1,1,6)]
  2166  7.15382917619  7.15382917619  7.15382917619    1[6-(1,1,6)]
  2167  18.6151469428  18.6151469428  18.6151469428    1[6-(1,1,6)]
  2168  18.7291542378  18.7291542378  18.7291542378    1[6-(1,1,6)]
  2169  19.1747684635  19.1747684635  19.1747684635    1[6-(1,1,6)]
  2170  13.5129249739  13.5129249739  13.5129249739    1[6-(1,1,6)]
  2171  14.0106428925  14.0106428925  14.0106428925    1[6-(1,1,6)]
  2172  14.6609296561  14.6609296561  14.6609296561    1[6-(1,1,6)]
  2173 -4.45822161049 -4.45822161049 -4.45822161049    1[6-(1,1,6)]
  2174 -4.08450537444 -4.08450537444 -4.08450537444    1[6-(1,1,6)]
  2175 -5.38928946203 -5.38928946203 -5.38928946203    1[6-(1,1,6)]
  2176  37.7741591642  37.7741591642  37.7741591642    1[6-(1,1,6)]
  2177  38.9217316197  38.9217316197  38.9217316197    1[6-(1,1,6)]
  2178  39.2361218429  39.2361218429  39.2361218429    1[6-(1,1,6)]
  2179  35.6530525665  35.6530525665  35.6530525665    1[6-(1,1,6)]
  2180  34.1913876442  34.1913876442  34.1913876442    1[6-(1,1,6)]
  2181  34.5486766726  34.5486766726  34.5486766726    1[6-(1,1,6)]
  2182 -13.3700189514 -13.3700189514 -13.3700189514    1[6-(1,1,6)]
  2183   31.219442878   31.219442878   31.219442878    1[6-(1,1,6)]
  2184 -13.4857194629 -13.4857194629 -13.4857194629    1[6-(1,1,6)]
  2185 -11.9836365284 -11.9836365284 -11.9836365284    1[6-(1,1,6)]
  2186 -11.5857191302 -11.5857191302 -11.5857191302    1[6-(1,1,6)]
  2187 -12.0686716648 -12.0686716648 -12.0686716648    1[6-(1,1,6)]
  2188 -6.25941366209 -6.25941366209 -6.25941366209    1[6-(1,1,6)]
  2189 -6.81124350274 -6.81124350274 -6.81124350274    1[6-(1,1,6)]
  2190  -6.1843727478  -6.1843727478  -6.1843727478    1[6-(1,1,6)]
  2191 -14.2061710915 -14.2061710915 -14.2061710915    1[6-(1,1,6)]
  2192 -14.7077967017 -14.7077967017 -14.7077967017    1[6-(1,1,6)]
  2193  -14.292165419  -14.292165419  -14.292165419    1[6-(1,1,6)]
  2194 -8.98401413171 -8.98401413171 -8.98401413171    1[6-(1,1,6)]
  2195 -10.1210933252 -10.1210933252 -10.1210933252    1[6-(1,1,6)]
  2196 -9.55288174437 -9.55288174437 -9.55288174437    1[6-(1,1,6)]
  2197 -6.01100199424 -6.01100199424 -6.01100199424    1[6-(1,1,6)]
  2198 -4.59662101807 -4.59662101807 -4.59662101807    1[6-(1,1,6)]
  2199  -5.9103355184  -5.9103355184  -5.9103355184    1[6-(1,1,6)]
  2200 -6.19446575793 -6.19446575793 -6.19446575793    1[6-(1,1,6)]
  2201 -1.19574013788 -1.19574013788 -1.19574013788    1[6-(1,1,6)]
  2202 -4.66300676568 -4.66300676568 -4.66300676568    1[6-(1,1,6)]
  2203 -4.81339506765 -4.81339506765 -4.81339506765    1[6-(1,1,6)]
  2204 -5.78316770204 -5.78316770204 -5.78316770204    1[6-(1,1,6)]
  2205 -5.84169771901 -5.84169771901 -5.84169771901    1[6-(1,1,6)]
  2206  -14.000014563  -14.000014563  -14.000014563    1[6-(1,1,6)]
  2207  31.1422462458  31.1422462458  31.1422462458    1[6-(1,1,6)]
  2208  31.3765476463  31.3765476463  31.3765476463    1[6-(1,1,6)]
  2209 -14.4070853141 -14.4070853141 -14.4070853141    1[6-(1,1,6)]
  2210 -15.1359071468 -15.1359071468 -15.1359071468    1[6-(1,1,6)]
  2211 -13.5943381988 -13.5943381988 -13.5943381988    1[6-(1,1,6)]
  2212 -12.9042327184 -12.9042327184 -12.9042327184    1[6-(1,1,6)]
  2213 -11.5515346428 -11.5515346428 -11.5515346428    1[6-(1,1,6)]
  2214 -11.9663498147 -11.9663498147 -11.9663498147    1[6-(1,1,6)]
  2215 -12.3401373743 -12.3401373743 -12.3401373743    1[6-(1,1,6)]
  2216  -13.268503644  -13.268503644  -13.268503644    1[6-(1,1,6)]
  2217  -11.885120717  -11.885120717  -11.885120717    1[6-(1,1,6)]
  2218 -15.5558956683 -15.5558956683 -15.5558956683    1[6-(1,1,6)]
  2219 -14.0456847208 -14.0456847208 -14.0456847208    1[6-(1,1,6)]
  2220 -14.6252496906 -14.6252496906 -14.6252496906    1[6-(1,1,6)]
  2221 -15.6946273601 -15.6946273601 -15.6946273601    1[6-(1,1,6)]
  2222 -17.2565313728 -17.2565313728 -17.2565313728    1[6-(1,1,6)]
  2223 -16.1655903517 -16.1655903517 -16.1655903517    1[6-(1,1,6)]
  2224 -16.9510143425 -16.9510143425 -16.9510143425    1[6-(1,1,6)]
  2225 -15.7252763648 -15.7252763648 -15.7252763648    1[6-(1,1,6)]
  2226 -17.2108928687 -17.2108928687 -17.2108928687    1[6-(1,1,6)]
  2227 -5.74961468326 -5.74961468326 -5.74961468326    1[6-(1,1,6)]
  2228 -4.77777318322 -4.77777318322 -4.77777318322    1[6-(1,1,6)]
  2229 -4.53327829014 -4.53327829014 -4.53327829014    1[6-(1,1,6)]
  2230 -8.44284379945 -8.44284379945 -8.44284379945    1[6-(1,1,6)]
  2231 -7.20594333185 -7.20594333185 -7.20594333185    1[6-(1,1,6)]
  2232 -7.04075846367 -7.04075846367 -7.04075846367    1[6-(1,1,6)]
  2233 -10.1930477799 -10.1930477799 -10.1930477799    1[6-(1,1,6)]
  2234 -11.5221118133 -11.5221118133 -11.5221118133    1[6-(1,1,6)]
  2235 -11.4854537203 -11.4854537203 -11.4854537203    1[6-(1,1,6)]
  2236 -13.6729328277 -13.6729328277 -13.6729328277    1[6-(1,1,6)]
  2237 -13.0302580009 -13.0302580009 -13.0302580009    1[6-(1,1,6)]
  2238 -14.3386238681 -14.3386238681 -14.3386238681    1[6-(1,1,6)]
  2239 -11.6575442667 -11.6575442667 -11.6575442667    1[6-(1,1,6)]
  2240 -11.7921879872 -11.7921879872 -11.7921879872    1[6-(1,1,6)]
  2241 -10.7285948501 -10.7285948501 -10.7285948501    1[6-(1,1,6)]
  2242 -7.40459357989 -7.40459357989 -7.40459357989    1[6-(1,1,6)]
  2243 -6.45684474639 -6.45684474639 -6.45684474639    1[6-(1,1,6)]
  2244 -7.31102709386 -7.31102709386 -7.31102709386    1[6-(1,1,6)]
  2245-0.392798103421-0.392798103421-0.392798103421    1[6-(1,1,6)]
  2246 0.928490039664 0.928490039664 0.928490039664    1[6-(1,1,6)]
  2247 0.270066147084 0.270066147084 0.270066147084    1[6-(1,1,6)]
  2248  4.06137814116  4.06137814116  4.06137814116    1[6-(1,1,6)]
  2249  4.86138550821  4.86138550821  4.86138550821    1[6-(1,1,6)]
  2250  4.50961889323  4.50961889323  4.50961889323    1[6-(1,1,6)]
  2251  3.26101339486  3.26101339486  3.26101339486    1[6-(1,1,6)]
  2252  41.4662037128  41.4662037128  41.4662037128    1[6-(1,1,6)]
  2253  3.70185568773  3.70185568773  3.70185568773    1[6-(1,1,6)]
  2254 -1.91390801303 -1.91390801303 -1.91390801303    1[6-(1,1,6)]
  2255-0.856336175019-0.856336175019-0.856336175019    1[6-(1,1,6)]
  2256  36.1872472596  36.1872472596  36.1872472596    1[6-(1,1,6)]
  2257 -5.13310351991 -5.13310351991 -5.13310351991    1[6-(1,1,6)]
  2258 -5.99423461382 -5.99423461382 -5.99423461382    1[6-(1,1,6)]
  2259 -4.54787246974 -4.54787246974 -4.54787246974    1[6-(1,1,6)]
  2260 -3.00939288881 -3.00939288881 -3.00939288881    1[6-(1,1,6)]
  2261  -4.3612976959  -4.3612976959  -4.3612976959    1[6-(1,1,6)]
  2262 -4.42385425156 -4.42385425156 -4.42385425156    1[6-(1,1,6)]
  2263 -14.4612492876 -14.4612492876 -14.4612492876    1[6-(1,1,6)]
  2264 -14.4344143223 -14.4344143223 -14.4344143223    1[6-(1,1,6)]
  2265 -15.2534244872 -15.2534244872 -15.2534244872    1[6-(1,1,6)]
  2266 -19.8944152481 -19.8944152481 -19.8944152481    1[6-(1,1,6)]
  2267 -19.2880541383 -19.2880541383 -19.2880541383    1[6-(1,1,6)]
  2268 -18.8654866731 -18.8654866731 -18.8654866731    1[6-(1,1,6)]
  2269 -20.3810974585 -20.3810974585 -20.3810974585    1[6-(1,1,6)]
  2270  16.5517016591  16.5517016591  16.5517016591    1[6-(1,1,6)]
  2271  15.9652886299  15.9652886299  15.9652886299    1[6-(1,1,6)]
  2272   22.902496801   22.902496801   22.902496801    1[6-(1,1,6)]
  2273  17.9804341106  17.9804341106  17.9804341106    1[6-(1,1,6)]
  2274  19.5171333161  19.5171333161  19.5171333161    1[6-(1,1,6)]
  2275  25.7806319829  25.7806319829  25.7806319829    1[6-(1,1,6)]
  2276  27.3207228895  27.3207228895  27.3207228895    1[6-(1,1,6)]
  2277   26.310543993   26.310543993   26.310543993    1[6-(1,1,6)]
  2278 -9.62052541928 -9.62052541928 -9.62052541928    1[6-(1,1,6)]
  2279  29.1529690402  29.1529690402  29.1529690402    1[6-(1,1,6)]
  2280 -8.43695329406 -8.43695329406 -8.43695329406    1[6-(1,1,6)]
  2281  22.0026651501  22.0026651501  22.0026651501    1[6-(1,1,6)]
  2282  20.4061083379  20.4061083379  20.4061083379    1[6-(1,1,6)]
  2283  21.2326284978  21.2326284978  21.2326284978    1[6-(1,1,6)]
  2284  21.1932192561  21.1932192561  21.1932192561    1[6-(1,1,6)]
  2285  20.5272584421  20.5272584421  20.5272584421    1[6-(1,1,6)]
  2286  19.6713628856  19.6713628856  19.6713628856    1[6-(1,1,6)]
  2287  6.46860434069  6.46860434069  6.46860434069    1[6-(1,1,6)]
  2288  6.34209626631  6.34209626631  6.34209626631    1[6-(1,1,6)]
  2289  5.02310519605  5.02310519605  5.02310519605    1[6-(1,1,6)]
  2290  5.81049595696  5.81049595696  5.81049595696    1[6-(1,1,6)]
  2291  6.21655419076  6.21655419076  6.21655419076    1[6-(1,1,6)]
  2292  7.33480327246  7.33480327246  7.33480327246    1[6-(1,1,6)]
  2293 -16.1827664676 -16.1827664676 -16.1827664676    1[6-(1,1,6)]
  2294 -15.5304866436 -15.5304866436 -15.5304866436    1[6-(1,1,6)]
  2295 -15.6057319409 -15.6057319409 -15.6057319409    1[6-(1,1,6)]
  2296 -20.9216345572 -20.9216345572 -20.9216345572    1[6-(1,1,6)]
  2297 -19.6920176796 -19.6920176796 -19.6920176796    1[6-(1,1,6)]
  2298 -20.2790156137 -20.2790156137 -20.2790156137    1[6-(1,1,6)]
  2299 0.893591752227 0.893591752227 0.893591752227    1[6-(1,1,6)]
  2300 0.935270718756 0.935270718756 0.935270718756    1[6-(1,1,6)]
  2301  0.15008268311  0.15008268311  0.15008268311    1[6-(1,1,6)]
  2302 -4.63030824424 -4.63030824424 -4.63030824424    1[6-(1,1,6)]
  2303 -3.82852383867 -3.82852383867 -3.82852383867    1[6-(1,1,6)]
  2304 -3.68201619204 -3.68201619204 -3.68201619204    1[6-(1,1,6)]
  2305   30.297571265   30.297571265   30.297571265    1[6-(1,1,6)]
  2306  30.0974410018  30.0974410018  30.0974410018    1[6-(1,1,6)]
  2307  30.8771601651  30.8771601651  30.8771601651    1[6-(1,1,6)]
  2308 -10.1448230441 -10.1448230441 -10.1448230441    1[6-(1,1,6)]
  2309 -10.3083912077 -10.3083912077 -10.3083912077    1[6-(1,1,6)]
  2310 -11.1423672979 -11.1423672979 -11.1423672979    1[6-(1,1,6)]
  2311-0.418481733238-0.418481733238-0.418481733238    1[6-(1,1,6)]
  2312 0.964624491306 0.964624491306 0.964624491306    1[6-(1,1,6)]
  2313 -0.36365984972 -0.36365984972 -0.36365984972    1[6-(1,1,6)]
  2314  1.55220082159  1.55220082159  1.55220082159    1[6-(1,1,6)]
  2315  2.73466917748  2.73466917748  2.73466917748    1[6-(1,1,6)]
  2316  2.67006264433  2.67006264433  2.67006264433    1[6-(1,1,6)]
  2317   9.1480908002   9.1480908002   9.1480908002    1[6-(1,1,6)]
  2318  7.57945575792  7.57945575792  7.57945575792    1[6-(1,1,6)]
  2319  8.61515594463  8.61515594463  8.61515594463    1[6-(1,1,6)]
  2320  7.97665714527  7.97665714527  7.97665714527    1[6-(1,1,6)]
  2321  9.13026712382  9.13026712382  9.13026712382    1[6-(1,1,6)]
  2322  7.60775084955  7.60775084955  7.60775084955    1[6-(1,1,6)]
  2323  10.2920450489  10.2920450489  10.2920450489    1[6-(1,1,6)]
  2324  9.52985831902  9.52985831902  9.52985831902    1[6-(1,1,6)]
  2325  10.3131467421  10.3131467421  10.3131467421    1[6-(1,1,6)]
  2326  4.82839740835  4.82839740835  4.82839740835    1[6-(1,1,6)]
  2327  5.84748286312  5.84748286312  5.84748286312    1[6-(1,1,6)]
  2328  5.59453218077  5.59453218077  5.59453218077    1[6-(1,1,6)]
  2329  13.2009187894  13.2009187894  13.2009187894    1[6-(1,1,6)]
  2330  12.9566476824  12.9566476824  12.9566476824    1[6-(1,1,6)]
  2331   14.172325367   14.172325367   14.172325367    1[6-(1,1,6)]
  2332  10.0157867562  10.0157867562  10.0157867562    1[6-(1,1,6)]
  2333  11.4228826897  11.4228826897  11.4228826897    1[6-(1,1,6)]
  2334  10.3513171042  10.3513171042  10.3513171042    1[6-(1,1,6)]
  2335 -37.2102662422 -37.2102662422 -37.2102662422    1[6-(1,1,6)]
  2336 -37.8504897757 -37.8504897757 -37.8504897757    1[6-(1,1,6)]
  2337   8.4503973441   8.4503973441   8.4503973441    1[6-(1,1,6)]
  2338  5.27254844424  5.27254844424  5.27254844424    1[6-(1,1,6)]
  2339 -31.8413108121 -31.8413108121 -31.8413108121    1[6-(1,1,6)]
  2340 -32.7020437212 -32.7020437212 -32.7020437212    1[6-(1,1,6)]
  2341 -32.1815164661 -32.1815164661 -32.1815164661    1[6-(1,1,6)]
  2342 -32.5397615947 -32.5397615947 -32.5397615947    1[6-(1,1,6)]
  2343 -33.1068986031 -33.1068986031 -33.1068986031    1[6-(1,1,6)]
  2344  8.34659392104  8.34659392104  8.34659392104    1[6-(1,1,6)]
  2345  7.74629989572  7.74629989572  7.74629989572    1[6-(1,1,6)]
  2346 -37.0161451557 -37.0161451557 -37.0161451557    1[6-(1,1,6)]
  2347  2.79349992024  2.79349992024  2.79349992024    1[6-(1,1,6)]
  2348  1.46443603831  1.46443603831  1.46443603831    1[6-(1,1,6)]
  2349  1.51800502942  1.51800502942  1.51800502942    1[6-(1,1,6)]
  2350 -38.5563799388 -38.5563799388 -38.5563799388    1[6-(1,1,6)]
  2351 -37.9168544982 -37.9168544982 -37.9168544982    1[6-(1,1,6)]
  2352 -39.2017824876 -39.2017824876 -39.2017824876    1[6-(1,1,6)]
  2353 -17.1309213004 -17.1309213004 -17.1309213004    1[6-(1,1,6)]
  2354 -18.0668102314 -18.0668102314 -18.0668102314    1[6-(1,1,6)]
  2355 -18.4623812146 -18.4623812146 -18.4623812146    1[6-(1,1,6)]
  2356 -15.3587407741 -15.3587407741 -15.3587407741    1[6-(1,1,6)]
  2357 -16.1380388637 -16.1380388637 -16.1380388637    1[6-(1,1,6)]
  2358 -14.6224794951 -14.6224794951 -14.6224794951    1[6-(1,1,6)]
  2359 -12.9003992179 -12.9003992179 -12.9003992179    1[6-(1,1,6)]
  2360 -12.4935836342 -12.4935836342 -12.4935836342    1[6-(1,1,6)]
  2361 -14.0131193954 -14.0131193954 -14.0131193954    1[6-(1,1,6)]
  2362 -14.4981815908 -14.4981815908 -14.4981815908    1[6-(1,1,6)]
  2363 -13.9640809816 -13.9640809816 -13.9640809816    1[6-(1,1,6)]
  2364 -12.9289096057 -12.9289096057 -12.9289096057    1[6-(1,1,6)]
  2365 -16.4734013011 -16.4734013011 -16.4734013011    1[6-(1,1,6)]
  2366 -17.1932381855 -17.1932381855 -17.1932381855    1[6-(1,1,6)]
  2367 -18.0682390444 -18.0682390444 -18.0682390444    1[6-(1,1,6)]
  2368 -17.7976841026 -17.7976841026 -17.7976841026    1[6-(1,1,6)]
  2369 -19.1002468457 -19.1002468457 -19.1002468457    1[6-(1,1,6)]
  2370  -17.797717569  -17.797717569  -17.797717569    1[6-(1,1,6)]
  2371    8.292814428    8.292814428    8.292814428    1[6-(1,1,6)]
  2372   8.8922572139   8.8922572139   8.8922572139    1[6-(1,1,6)]
  2373  7.38935654061  7.38935654061  7.38935654061    1[6-(1,1,6)]
  2374  10.2034291554  10.2034291554  10.2034291554    1[6-(1,1,6)]
  2375  10.9014644955  10.9014644955  10.9014644955    1[6-(1,1,6)]
  2376  11.5197278595  11.5197278595  11.5197278595    1[6-(1,1,6)]
  2377  9.62299448449  9.62299448449  9.62299448449    1[6-(1,1,6)]
  2378   9.1522118397   9.1522118397   9.1522118397    1[6-(1,1,6)]
  2379  8.74771042863  8.74771042863  8.74771042863    1[6-(1,1,6)]
  2380  3.98422492425  3.98422492425  3.98422492425    1[6-(1,1,6)]
  2381  3.82378256385  3.82378256385  3.82378256385    1[6-(1,1,6)]
  2382  4.57310499114  4.57310499114  4.57310499114    1[6-(1,1,6)]
  2383   2.6001149472   2.6001149472   2.6001149472    1[6-(1,1,6)]
  2384  1.82219372736  1.82219372736  1.82219372736    1[6-(1,1,6)]
  2385  1.37995536852  1.37995536852  1.37995536852    1[6-(1,1,6)]
  2386  5.22912474377  5.22912474377  5.22912474377    1[6-(1,1,6)]
  2387  3.69681027273  3.69681027273  3.69681027273    1[6-(1,1,6)]
  2388  4.68184403046  4.68184403046  4.68184403046    1[6-(1,1,6)]
  2389  8.38384493314  8.38384493314  8.38384493314    1[6-(1,1,6)]
  2390  8.18053355743  8.18053355743  8.18053355743    1[6-(1,1,6)]
  2391  7.92035406545  7.92035406545  7.92035406545    1[6-(1,1,6)]
  2392  13.6486986309  13.6486986309  13.6486986309    1[6-(1,1,6)]
  2393  13.3331103084  13.3331103084  13.3331103084    1[6-(1,1,6)]
  2394  12.6180030659  12.6180030659  12.6180030659    1[6-(1,1,6)]
  2395  16.1730342484  16.1730342484  16.1730342484    1[6-(1,1,6)]
  2396  17.3383692187  17.3383692187  17.3383692187    1[6-(1,1,6)]
  2397 -27.9861840784 -27.9861840784 -27.9861840784    1[6-(1,1,6)]
  2398 -28.6957604843 -28.6957604843 -28.6957604843    1[6-(1,1,6)]
  2399 -28.6119332219 -28.6119332219 -28.6119332219    1[6-(1,1,6)]
  2400 -27.3230147476 -27.3230147476 -27.3230147476    1[6-(1,1,6)]
  2401 -31.8874646949 -31.8874646949 -31.8874646949    1[6-(1,1,6)]
  2402 -32.2815708505 -32.2815708505 -32.2815708505    1[6-(1,1,6)]
  2403 -32.9339902295 -32.9339902295 -32.9339902295    1[6-(1,1,6)]
  2404  8.56755930704  8.56755930704  8.56755930704    1[6-(1,1,6)]
  2405  8.20842481048  8.20842481048  8.20842481048    1[6-(1,1,6)]
  2406  8.09080083198  8.09080083198  8.09080083198    1[6-(1,1,6)]
  2407  17.8753641923  17.8753641923  17.8753641923    1[6-(1,1,6)]
  2408  17.5209170923  17.5209170923  17.5209170923    1[6-(1,1,6)]
  2409  16.9896594236  16.9896594236  16.9896594236    1[6-(1,1,6)]
  2410  12.6630070902  12.6630070902  12.6630070902    1[6-(1,1,6)]
  2411  11.9730372248  11.9730372248  11.9730372248    1[6-(1,1,6)]
  2412  12.7388055525  12.7388055525  12.7388055525    1[6-(1,1,6)]
  2413 -27.0448407725 -27.0448407725 -27.0448407725    1[6-(1,1,6)]
  2414 -26.8057172488 -26.8057172488 -26.8057172488    1[6-(1,1,6)]
  2415 -28.0870070615 -28.0870070615 -28.0870070615    1[6-(1,1,6)]
  2416 -24.3437186847 -24.3437186847 -24.3437186847    1[6-(1,1,6)]
  2417 -25.4861111669 -25.4861111669 -25.4861111669    1[6-(1,1,6)]
  2418 -25.8518981542 -25.8518981542 -25.8518981542    1[6-(1,1,6)]
  2419  -21.644323426  -21.644323426  -21.644323426    1[6-(1,1,6)]
  2420 -20.1273602133 -20.1273602133 -20.1273602133    1[6-(1,1,6)]
  2421 -20.9906378485 -20.9906378485 -20.9906378485    1[6-(1,1,6)]
  2422 -18.4006784146 -18.4006784146 -18.4006784146    1[6-(1,1,6)]
  2423 -18.8292646181 -18.8292646181 -18.8292646181    1[6-(1,1,6)]
  2424 -17.5647213409 -17.5647213409 -17.5647213409    1[6-(1,1,6)]
  2425  11.1871428525  11.1871428525  11.1871428525    1[6-(1,1,6)]
  2426  10.7066826919  10.7066826919  10.7066826919    1[6-(1,1,6)]
  2427   11.983473537   11.983473537   11.983473537    1[6-(1,1,6)]
  2428  15.0073800698  15.0073800698  15.0073800698    1[6-(1,1,6)]
  2429   14.222515629   14.222515629   14.222515629    1[6-(1,1,6)]
  2430   13.553771481   13.553771481   13.553771481    1[6-(1,1,6)]
  2431  16.7011034314  16.7011034314  16.7011034314    1[6-(1,1,6)]
  2432  18.2582617283  18.2582617283  18.2582617283    1[6-(1,1,6)]
  2433  17.6090694591  17.6090694591  17.6090694591    1[6-(1,1,6)]
  2434  19.4004952924  19.4004952924  19.4004952924    1[6-(1,1,6)]
  2435  20.6415818944  20.6415818944  20.6415818944    1[6-(1,1,6)]
  2436  19.7525456497  19.7525456497  19.7525456497    1[6-(1,1,6)]
  2437  17.0154357528  17.0154357528  17.0154357528    1[6-(1,1,6)]
  2438    17.02181405    17.02181405    17.02181405    1[6-(1,1,6)]
  2439  17.8175475243  17.8175475243  17.8175475243    1[6-(1,1,6)]
  2440   12.557752956   12.557752956   12.557752956    1[6-(1,1,6)]
  2441  12.8824759984  12.8824759984  12.8824759984    1[6-(1,1,6)]
  2442  11.9607487165  11.9607487165  11.9607487165    1[6-(1,1,6)]
  2443  8.12947852202  8.12947852202  8.12947852202    1[6-(1,1,6)]
  2444  8.98211834721  8.98211834721  8.98211834721    1[6-(1,1,6)]
  2445  7.54583839706  7.54583839706  7.54583839706    1[6-(1,1,6)]
  2446   6.5875980974   6.5875980974   6.5875980974    1[6-(1,1,6)]
  2447  11.0685492375  11.0685492375  11.0685492375    1[6-(1,1,6)]
  2448  11.8664818817  11.8664818817  11.8664818817    1[6-(1,1,6)]
  2449 -37.6791796615 -37.6791796615 -37.6791796615    1[6-(1,1,6)]
  2450 -36.9773449297 -36.9773449297 -36.9773449297    1[6-(1,1,6)]
  2451 -38.3812211552 -38.3812211552 -38.3812211552    1[6-(1,1,6)]
  2452 -2.83294504497 -2.83294504497 -2.83294504497    1[6-(1,1,6)]
  2453  -1.7616963363  -1.7616963363  -1.7616963363    1[6-(1,1,6)]
  2454  -1.3177219702  -1.3177219702  -1.3177219702    1[6-(1,1,6)]
  2455-0.367718836735-0.367718836735-0.367718836735    1[6-(1,1,6)]
  2456-0.504254825635-0.504254825635-0.504254825635    1[6-(1,1,6)]
  2457 -1.81472882168 -1.81472882168 -1.81472882168    1[6-(1,1,6)]
  2458 -1.48146046988 -1.48146046988 -1.48146046988    1[6-(1,1,6)]
  2459 -2.14204102934 -2.14204102934 -2.14204102934    1[6-(1,1,6)]
  2460-0.564811792414-0.564811792414-0.564811792414    1[6-(1,1,6)]
  2461  6.99640043967  6.99640043967  6.99640043967    1[6-(1,1,6)]
  2462  8.26929750509  8.26929750509  8.26929750509    1[6-(1,1,6)]
  2463  6.99377877493  6.99377877493  6.99377877493    1[6-(1,1,6)]
  2464   5.2276743314   5.2276743314   5.2276743314    1[6-(1,1,6)]
  2465  5.38752014928  5.38752014928  5.38752014928    1[6-(1,1,6)]
  2466  6.66702919781  6.66702919781  6.66702919781    1[6-(1,1,6)]
  2467  19.8524112265  19.8524112265  19.8524112265    1[6-(1,1,6)]
  2468  23.3836171862  23.3836171862  23.3836171862    1[6-(1,1,6)]
  2469  24.7755903562  24.7755903562  24.7755903562    1[6-(1,1,6)]
  2470  -19.092949296  -19.092949296  -19.092949296    1[6-(1,1,6)]
  2471  25.4685699835  25.4685699835  25.4685699835    1[6-(1,1,6)]
  2472 -20.6299491506 -20.6299491506 -20.6299491506    1[6-(1,1,6)]
  2473 0.704503866323 0.704503866323 0.704503866323    1[6-(1,1,6)]
  2474 0.797910713836 0.797910713836 0.797910713836    1[6-(1,1,6)]
  2475 0.005303650974 0.005303650974 0.005303650974    1[6-(1,1,6)]
  2476  5.34976448018  5.34976448018  5.34976448018    1[6-(1,1,6)]
  2477  4.60246408798  4.60246408798  4.60246408798    1[6-(1,1,6)]
  2478  5.63370089009  5.63370089009  5.63370089009    1[6-(1,1,6)]
  2479  22.9316775918  22.9316775918  22.9316775918    1[6-(1,1,6)]
  2480  22.3727776574  22.3727776574  22.3727776574    1[6-(1,1,6)]
  2481  22.7470447401  22.7470447401  22.7470447401    1[6-(1,1,6)]
  2482  28.0097521528  28.0097521528  28.0097521528    1[6-(1,1,6)]
  2483  26.9096930786  26.9096930786  26.9096930786    1[6-(1,1,6)]
  2484  27.6818079485  27.6818079485  27.6818079485    1[6-(1,1,6)]
  2485 -1.24138924943 -1.24138924943 -1.24138924943    1[6-(1,1,6)]
  2486 -0.29874544955 -0.29874544955 -0.29874544955    1[6-(1,1,6)]
  2487 -1.62107065884 -1.62107065884 -1.62107065884    1[6-(1,1,6)]
  2488 -3.89283637063 -3.89283637063 -3.89283637063    1[6-(1,1,6)]
  2489 -3.56426519889 -3.56426519889 -3.56426519889    1[6-(1,1,6)]
  2490 -2.41297563148 -2.41297563148 -2.41297563148    1[6-(1,1,6)]
  2491  27.9674247322  27.9674247322  27.9674247322    1[6-(1,1,6)]
  2492  26.8397558568  26.8397558568  26.8397558568    1[6-(1,1,6)]
  2493  27.6301938539  27.6301938539  27.6301938539    1[6-(1,1,6)]
  2494   23.064765648   23.064765648   23.064765648    1[6-(1,1,6)]
  2495  22.4788466293  22.4788466293  22.4788466293    1[6-(1,1,6)]
  2496  22.6227815317  22.6227815317  22.6227815317    1[6-(1,1,6)]
  2497  11.2375761759  11.2375761759  11.2375761759    1[6-(1,1,6)]
  2498 -25.1439787467 -25.1439787467 -25.1439787467    1[6-(1,1,6)]
  2499  12.1560469063  12.1560469063  12.1560469063    1[6-(1,1,6)]
  2500 -28.0082924193 -28.0082924193 -28.0082924193    1[6-(1,1,6)]
  2501 -28.4812649893 -28.4812649893 -28.4812649893    1[6-(1,1,6)]
  2502 -26.9508158781 -26.9508158781 -26.9508158781    1[6-(1,1,6)]
  2503 -27.3361739351 -27.3361739351 -27.3361739351    1[6-(1,1,6)]
  2504  -27.489436587  -27.489436587  -27.489436587    1[6-(1,1,6)]
  2505 -27.9823831784 -27.9823831784 -27.9823831784    1[6-(1,1,6)]
  2506 -22.4230651775 -22.4230651775 -22.4230651775    1[6-(1,1,6)]
  2507 -22.9471416078 -22.9471416078 -22.9471416078    1[6-(1,1,6)]
  2508 -23.6255059811 -23.6255059811 -23.6255059811    1[6-(1,1,6)]
  2509  -33.169091368  -33.169091368  -33.169091368    1[6-(1,1,6)]
  2510 -28.7046267393 -28.7046267393 -28.7046267393    1[6-(1,1,6)]
  2511  4.39196225002  4.39196225002  4.39196225002    1[6-(1,1,6)]
  2512   10.103336899   10.103336899   10.103336899    1[6-(1,1,6)]
  2513  9.28327089844  9.28327089844  9.28327089844    1[6-(1,1,6)]
  2514  9.92170358756  9.92170358756  9.92170358756    1[6-(1,1,6)]
  2515  17.4261354804  17.4261354804  17.4261354804    1[6-(1,1,6)]
  2516  18.5042516124  18.5042516124  18.5042516124    1[6-(1,1,6)]
  2517   17.196327084   17.196327084   17.196327084    1[6-(1,1,6)]
  2518  15.2448036249  15.2448036249  15.2448036249    1[6-(1,1,6)]
  2519  13.9198101614  13.9198101614  13.9198101614    1[6-(1,1,6)]
  2520  14.7440520207  14.7440520207  14.7440520207    1[6-(1,1,6)]
  2521  12.3117110654  12.3117110654  12.3117110654    1[6-(1,1,6)]
  2522   13.171311488   13.171311488   13.171311488    1[6-(1,1,6)]
  2523  12.7960274691  12.7960274691  12.7960274691    1[6-(1,1,6)]
  2524  18.0267783699  18.0267783699  18.0267783699    1[6-(1,1,6)]
  2525  18.2272574139  18.2272574139  18.2272574139    1[6-(1,1,6)]
  2526  18.2125130384  18.2125130384  18.2125130384    1[6-(1,1,6)]
  2527  17.8206327595  17.8206327595  17.8206327595    1[6-(1,1,6)]
  2528   19.419413097   19.419413097   19.419413097    1[6-(1,1,6)]
  2529   18.613811165   18.613811165   18.613811165    1[6-(1,1,6)]
  2530  19.2831238752  19.2831238752  19.2831238752    1[6-(1,1,6)]
  2531  18.0708476083  18.0708476083  18.0708476083    1[6-(1,1,6)]
  2532  19.5636159252  19.5636159252  19.5636159252    1[6-(1,1,6)]
  2533  4.42756505731  4.42756505731  4.42756505731    1[6-(1,1,6)]
  2534  4.61776731685  4.61776731685  4.61776731685    1[6-(1,1,6)]
  2535  5.21483235805  5.21483235805  5.21483235805    1[6-(1,1,6)]
  2536-0.148080040082-0.148080040082-0.148080040082    1[6-(1,1,6)]
  2537  0.31549113969  0.31549113969  0.31549113969    1[6-(1,1,6)]
  2538-0.646356211195-0.646356211195-0.646356211195    1[6-(1,1,6)]
  2539 -2.06064241551 -2.06064241551 -2.06064241551    1[6-(1,1,6)]
  2540 -2.84664760447 -2.84664760447 -2.84664760447    1[6-(1,1,6)]
  2541 -1.59682829888 -1.59682829888 -1.59682829888    1[6-(1,1,6)]
  2542  1.46323276401  1.46323276401  1.46323276401    1[6-(1,1,6)]
  2543 0.304024604717 0.304024604717 0.304024604717    1[6-(1,1,6)]
  2544 0.046271247917 0.046271247917 0.046271247917    1[6-(1,1,6)]
  2545  4.66804219849  4.66804219849  4.66804219849    1[6-(1,1,6)]
  2546 -1.86590700593 -1.86590700593 -1.86590700593    1[6-(1,1,6)]
  2547  6.03441423819  6.03441423819  6.03441423819    1[6-(1,1,6)]
  2548  5.97963246084  5.97963246084  5.97963246084    1[6-(1,1,6)]
  2549  7.42974597082  7.42974597082  7.42974597082    1[6-(1,1,6)]
  2550   6.8554511243   6.8554511243   6.8554511243    1[6-(1,1,6)]
  2551  20.2794645349  20.2794645349  20.2794645349    1[6-(1,1,6)]
  2552  20.4368143921  20.4368143921  20.4368143921    1[6-(1,1,6)]
  2553    21.73663444    21.73663444    21.73663444    1[6-(1,1,6)]
  2554  21.1056785484  21.1056785484  21.1056785484    1[6-(1,1,6)]
  2555  20.7693805722  20.7693805722  20.7693805722    1[6-(1,1,6)]
  2556  19.5942320558  19.5942320558  19.5942320558    1[6-(1,1,6)]
  2557  21.2926445075  21.2926445075  21.2926445075    1[6-(1,1,6)]
  2558   22.164828701   22.164828701   22.164828701    1[6-(1,1,6)]
  2559  22.7613047657  22.7613047657  22.7613047657    1[6-(1,1,6)]
  2560  24.6626227058  24.6626227058  24.6626227058    1[6-(1,1,6)]
  2561   25.611589057   25.611589057   25.611589057    1[6-(1,1,6)]
  2562  24.3339396902  24.3339396902  24.3339396902    1[6-(1,1,6)]
  2563  24.6965638373  24.6965638373  24.6965638373    1[6-(1,1,6)]
  2564  24.6193252361  24.6193252361  24.6193252361    1[6-(1,1,6)]
  2565  25.8120099685  25.8120099685  25.8120099685    1[6-(1,1,6)]
  2566  22.2373167511  22.2373167511  22.2373167511    1[6-(1,1,6)]
  2567  23.3158729497  23.3158729497  23.3158729497    1[6-(1,1,6)]
  2568  21.8485227067  21.8485227067  21.8485227067    1[6-(1,1,6)]
  2569 -22.5420834692 -22.5420834692 -22.5420834692    1[6-(1,1,6)]
  2570  22.4193785248  22.4193785248  22.4193785248    1[6-(1,1,6)]
  2571   22.968313281   22.968313281   22.968313281    1[6-(1,1,6)]
  2572  17.2939120067  17.2939120067  17.2939120067    1[6-(1,1,6)]
  2573  18.1711451838  18.1711451838  18.1711451838    1[6-(1,1,6)]
  2574  17.9565239381  17.9565239381  17.9565239381    1[6-(1,1,6)]
  2575 -29.3253890617 -29.3253890617 -29.3253890617    1[6-(1,1,6)]
  2576  15.0194595272  15.0194595272  15.0194595272    1[6-(1,1,6)]
  2577 -30.3050975258 -30.3050975258 -30.3050975258    1[6-(1,1,6)]
  2578 -27.7281313066 -27.7281313066 -27.7281313066    1[6-(1,1,6)]
  2579   -27.27728536   -27.27728536   -27.27728536    1[6-(1,1,6)]
  2580   -28.79942924   -28.79942924   -28.79942924    1[6-(1,1,6)]
  2581 -24.1048807671 -24.1048807671 -24.1048807671    1[6-(1,1,6)]
  2582 -23.8900567261 -23.8900567261 -23.8900567261    1[6-(1,1,6)]
  2583 -22.6823387619 -22.6823387619 -22.6823387619    1[6-(1,1,6)]
  2584 -21.6326529142 -21.6326529142 -21.6326529142    1[6-(1,1,6)]
  2585 -20.6404780306 -20.6404780306 -20.6404780306    1[6-(1,1,6)]
  2586 -20.4578047893 -20.4578047893 -20.4578047893    1[6-(1,1,6)]
  2587  4.02857204726  4.02857204726  4.02857204726    1[6-(1,1,6)]
  2588  5.12553268385  5.12553268385  5.12553268385    1[6-(1,1,6)]
  2589  4.81114993587  4.81114993587  4.81114993587    1[6-(1,1,6)]
  2590  9.16794704955  9.16794704955  9.16794704955    1[6-(1,1,6)]
  2591  9.60406613319  9.60406613319  9.60406613319    1[6-(1,1,6)]
  2592  9.74422778288  9.74422778288  9.74422778288    1[6-(1,1,6)]
  2593 -28.4128314804 -28.4128314804 -28.4128314804    1[6-(1,1,6)]
  2594  9.35852452151  9.35852452151  9.35852452151    1[6-(1,1,6)]
  2595 -27.8117309247 -27.8117309247 -27.8117309247    1[6-(1,1,6)]
  2596 -33.4525538952 -33.4525538952 -33.4525538952    1[6-(1,1,6)]
  2597 -32.8432480546 -32.8432480546 -32.8432480546    1[6-(1,1,6)]
  2598  -32.266447605  -32.266447605  -32.266447605    1[6-(1,1,6)]
  2599  9.32332992294  9.32332992294  9.32332992294    1[6-(1,1,6)]
  2600  7.78732790162  7.78732790162  7.78732790162    1[6-(1,1,6)]
  2601  8.29204130757  8.29204130757  8.29204130757    1[6-(1,1,6)]
  2602  1.17243198666  1.17243198666  1.17243198666    1[6-(1,1,6)]
  2603  1.04413303762  1.04413303762  1.04413303762    1[6-(1,1,6)]
  2604-0.252141587287-0.252141587287-0.252141587287    1[6-(1,1,6)]
  2605  11.5291158886  11.5291158886  11.5291158886    1[6-(1,1,6)]
  2606 -25.9580661569 -25.9580661569 -25.9580661569    1[6-(1,1,6)]
  2607  10.2901329034  10.2901329034  10.2901329034    1[6-(1,1,6)]
  2608  10.4028700928  10.4028700928  10.4028700928    1[6-(1,1,6)]
  2609  6.63594842819  6.63594842819  6.63594842819    1[6-(1,1,6)]
  2610  7.91076131757  7.91076131757  7.91076131757    1[6-(1,1,6)]
  2611  10.3448977062  10.3448977062  10.3448977062    1[6-(1,1,6)]
  2612  9.21611260351  9.21611260351  9.21611260351    1[6-(1,1,6)]
  2613  8.96730773224  8.96730773224  8.96730773224    1[6-(1,1,6)]
  2614  6.60471763997  6.60471763997  6.60471763997    1[6-(1,1,6)]
  2615  5.91892962301  5.91892962301  5.91892962301    1[6-(1,1,6)]
  2616  7.19032860772  7.19032860772  7.19032860772    1[6-(1,1,6)]
  2617  7.60629041893  7.60629041893  7.60629041893    1[6-(1,1,6)]
  2618  6.73681946379  6.73681946379  6.73681946379    1[6-(1,1,6)]
  2619  6.33138156641  6.33138156641  6.33138156641    1[6-(1,1,6)]
  2620  9.83008633631  9.83008633631  9.83008633631    1[6-(1,1,6)]
  2621  8.94530500656  8.94530500656  8.94530500656    1[6-(1,1,6)]
  2622  10.4175711715  10.4175711715  10.4175711715    1[6-(1,1,6)]
  2623 -18.2086523087 -18.2086523087 -18.2086523087    1[6-(1,1,6)]
  2624 -19.6499086341 -19.6499086341 -19.6499086341    1[6-(1,1,6)]
  2625 -18.5420481328 -18.5420481328 -18.5420481328    1[6-(1,1,6)]
  2626 -21.0392758749 -21.0392758749 -21.0392758749    1[6-(1,1,6)]
  2627 -22.1345679382 -22.1345679382 -22.1345679382    1[6-(1,1,6)]
  2628 -22.0122914986 -22.0122914986 -22.0122914986    1[6-(1,1,6)]
  2629  17.0906592349  17.0906592349  17.0906592349    1[6-(1,1,6)]
  2630  16.9917201098  16.9917201098  16.9917201098    1[6-(1,1,6)]
  2631  17.7482768419  17.7482768419  17.7482768419    1[6-(1,1,6)]
  2632  22.5459074494  22.5459074494  22.5459074494    1[6-(1,1,6)]
  2633  21.7903856506  21.7903856506  21.7903856506    1[6-(1,1,6)]
  2634  21.5003083209  21.5003083209  21.5003083209    1[6-(1,1,6)]
  2635  24.1311120527  24.1311120527  24.1311120527    1[6-(1,1,6)]
  2636  24.6785689945  24.6785689945  24.6785689945    1[6-(1,1,6)]
  2637  25.5368712856  25.5368712856  25.5368712856    1[6-(1,1,6)]
  2638 -15.3073067922 -15.3073067922 -15.3073067922    1[6-(1,1,6)]
  2639 -14.0660425695 -14.0660425695 -14.0660425695    1[6-(1,1,6)]
  2640 -15.5084135786 -15.5084135786 -15.5084135786    1[6-(1,1,6)]
  2641  21.9965243995  21.9965243995  21.9965243995    1[6-(1,1,6)]
  2642 -23.4568530681 -23.4568530681 -23.4568530681    1[6-(1,1,6)]
  2643 -24.0748407582 -24.0748407582 -24.0748407582    1[6-(1,1,6)]
  2644 -18.2464673438 -18.2464673438 -18.2464673438    1[6-(1,1,6)]
  2645 -19.2154295151 -19.2154295151 -19.2154295151    1[6-(1,1,6)]
  2646 -18.5764078192 -18.5764078192 -18.5764078192    1[6-(1,1,6)]
  2647 -19.6124517902 -19.6124517902 -19.6124517902    1[6-(1,1,6)]
  2648 -20.5536500621 -20.5536500621 -20.5536500621    1[6-(1,1,6)]
  2649 -19.8852872829 -19.8852872829 -19.8852872829    1[6-(1,1,6)]
  2650   20.538247277   20.538247277   20.538247277    1[6-(1,1,6)]
  2651  20.2156008014  20.2156008014  20.2156008014    1[6-(1,1,6)]
  2652  20.5571029219  20.5571029219  20.5571029219    1[6-(1,1,6)]
  2653  20.7852906406  20.7852906406  20.7852906406    1[6-(1,1,6)]
  2654  19.5157423945  19.5157423945  19.5157423945    1[6-(1,1,6)]
  2655  19.4658646175  19.4658646175  19.4658646175    1[6-(1,1,6)]
  2656  21.2575059252  21.2575059252  21.2575059252    1[6-(1,1,6)]
  2657  16.1866644901  16.1866644901  16.1866644901    1[6-(1,1,6)]
  2658  21.0069345487  21.0069345487  21.0069345487    1[6-(1,1,6)]
  2659  7.86291607239  7.86291607239  7.86291607239    1[6-(1,1,6)]
  2660  6.87865200134  6.87865200134  6.87865200134    1[6-(1,1,6)]
  2661   8.3311582583   8.3311582583   8.3311582583    1[6-(1,1,6)]
  2662  5.60426111343  5.60426111343  5.60426111343    1[6-(1,1,6)]
  2663  4.65232712867  4.65232712867  4.65232712867    1[6-(1,1,6)]
  2664  4.33065013742  4.33065013742  4.33065013742    1[6-(1,1,6)]
  2665  9.47666053207  9.47666053207  9.47666053207    1[6-(1,1,6)]
  2666  9.85196335065  9.85196335065  9.85196335065    1[6-(1,1,6)]
  2667    10.79057937    10.79057937    10.79057937    1[6-(1,1,6)]
  2668  6.94807079965  6.94807079965  6.94807079965    1[6-(1,1,6)]
  2669  8.35451612315  8.35451612315  8.35451612315    1[6-(1,1,6)]
  2670  7.14484021213  7.14484021213  7.14484021213    1[6-(1,1,6)]
  2671 -28.3238598947 -28.3238598947 -28.3238598947    1[6-(1,1,6)]
  2672 -27.6883394265 -27.6883394265 -27.6883394265    1[6-(1,1,6)]
  2673  -26.735416554  -26.735416554  -26.735416554    1[6-(1,1,6)]
  2674  10.3657161492  10.3657161492  10.3657161492    1[6-(1,1,6)]
  2675  10.8598763244  10.8598763244  10.8598763244    1[6-(1,1,6)]
  2676  9.29790020306  9.29790020306  9.29790020306    1[6-(1,1,6)]
  2677 -12.0319734701 -12.0319734701 -12.0319734701    1[6-(1,1,6)]
  2678  -11.664502121  -11.664502121  -11.664502121    1[6-(1,1,6)]
  2679  -11.031914698  -11.031914698  -11.031914698    1[6-(1,1,6)]
  2680  31.0175825692  31.0175825692  31.0175825692    1[6-(1,1,6)]
  2681 -6.38367362269 -6.38367362269 -6.38367362269    1[6-(1,1,6)]
  2682 -6.30422290655 -6.30422290655 -6.30422290655    1[6-(1,1,6)]
  2683 -6.43603853494 -6.43603853494 -6.43603853494    1[6-(1,1,6)]
  2684 -5.76560666545 -5.76560666545 -5.76560666545    1[6-(1,1,6)]
  2685 -7.21621352191 -7.21621352191 -7.21621352191    1[6-(1,1,6)]
  2686  -8.8133364189  -8.8133364189  -8.8133364189    1[6-(1,1,6)]
  2687 -10.1160340249 -10.1160340249 -10.1160340249    1[6-(1,1,6)]
  2688 -9.52942605682 -9.52942605682 -9.52942605682    1[6-(1,1,6)]
  2689  23.3826225999  23.3826225999  23.3826225999    1[6-(1,1,6)]
  2690  21.8334829926  21.8334829926  21.8334829926    1[6-(1,1,6)]
  2691  -15.354573492  -15.354573492  -15.354573492    1[6-(1,1,6)]
  2692 -14.5095731912 -14.5095731912 -14.5095731912    1[6-(1,1,6)]
  2693 -15.2326741492 -15.2326741492 -15.2326741492    1[6-(1,1,6)]
  2694 -16.0712978415 -16.0712978415 -16.0712978415    1[6-(1,1,6)]
  2695   -7.301599994   -7.301599994   -7.301599994    1[6-(1,1,6)]
  2696 -8.56322427171 -8.56322427171 -8.56322427171    1[6-(1,1,6)]
  2697 -8.65666201219 -8.65666201219 -8.65666201219    1[6-(1,1,6)]
  2698 -10.9676169435 -10.9676169435 -10.9676169435    1[6-(1,1,6)]
  2699 -10.2932578746 -10.2932578746 -10.2932578746    1[6-(1,1,6)]
  2700 -11.5512505749 -11.5512505749 -11.5512505749    1[6-(1,1,6)]
  2701  -10.662077896  -10.662077896  -10.662077896    1[6-(1,1,6)]
  2702 -9.76997766334 -9.76997766334 -9.76997766334    1[6-(1,1,6)]
  2703 -9.28625482107 -9.28625482107 -9.28625482107    1[6-(1,1,6)]
  2704 -12.8320214878 -12.8320214878 -12.8320214878    1[6-(1,1,6)]
  2705 -11.3058248974 -11.3058248974 -11.3058248974    1[6-(1,1,6)]
  2706 -11.7832260515 -11.7832260515 -11.7832260515    1[6-(1,1,6)]
  2707 -1.99891001195 -1.99891001195 -1.99891001195    1[6-(1,1,6)]
  2708 -2.15461917258 -2.15461917258 -2.15461917258    1[6-(1,1,6)]
  2709-0.956972005826-0.956972005826-0.956972005826    1[6-(1,1,6)]
  2710 -4.95450630752 -4.95450630752 -4.95450630752    1[6-(1,1,6)]
  2711 -3.88403756259 -3.88403756259 -3.88403756259    1[6-(1,1,6)]
  2712 -3.44159112662 -3.44159112662 -3.44159112662    1[6-(1,1,6)]
  2713  16.1780472876  16.1780472876  16.1780472876    1[6-(1,1,6)]
  2714  17.2974501951  17.2974501951  17.2974501951    1[6-(1,1,6)]
  2715  15.7911720495  15.7911720495  15.7911720495    1[6-(1,1,6)]
  2716  15.5402926334  15.5402926334  15.5402926334    1[6-(1,1,6)]
  2717  17.0035919987  17.0035919987  17.0035919987    1[6-(1,1,6)]
  2718  16.7642702042  16.7642702042  16.7642702042    1[6-(1,1,6)]
  2719  12.8734068549  12.8734068549  12.8734068549    1[6-(1,1,6)]
  2720  11.7909315379  11.7909315379  11.7909315379    1[6-(1,1,6)]
  2721  12.4179370219  12.4179370219  12.4179370219    1[6-(1,1,6)]
  2722  7.59784253043  7.59784253043  7.59784253043    1[6-(1,1,6)]
  2723  7.13881190986  7.13881190986  7.13881190986    1[6-(1,1,6)]
  2724  7.32983154989  7.32983154989  7.32983154989    1[6-(1,1,6)]
  2725  7.75463522927  7.75463522927  7.75463522927    1[6-(1,1,6)]
  2726  7.47350178623  7.47350178623  7.47350178623    1[6-(1,1,6)]
  2727  7.89806579638  7.89806579638  7.89806579638    1[6-(1,1,6)]
  2728  13.4915506346  13.4915506346  13.4915506346    1[6-(1,1,6)]
  2729  16.7585127671  16.7585127671  16.7585127671    1[6-(1,1,6)]
  2730  12.6908063519  12.6908063519  12.6908063519    1[6-(1,1,6)]
  2731 -30.8791946594 -30.8791946594 -30.8791946594    1[6-(1,1,6)]
  2732 -32.1376129127 -32.1376129127 -32.1376129127    1[6-(1,1,6)]
  2733 -31.5189010046 -31.5189010046 -31.5189010046    1[6-(1,1,6)]
  2734  17.2797335596  17.2797335596  17.2797335596    1[6-(1,1,6)]
  2735  15.7809170021  15.7809170021  15.7809170021    1[6-(1,1,6)]
  2736  16.9060137354  16.9060137354  16.9060137354    1[6-(1,1,6)]
  2737  20.6462144087  20.6462144087  20.6462144087    1[6-(1,1,6)]
  2738  21.6591938363  21.6591938363  21.6591938363    1[6-(1,1,6)]
  2739  20.1535046822  20.1535046822  20.1535046822    1[6-(1,1,6)]
  2740  -22.942057993  -22.942057993  -22.942057993    1[6-(1,1,6)]
  2741 -22.6981991038 -22.6981991038 -22.6981991038    1[6-(1,1,6)]
  2742  -21.670796052  -21.670796052  -21.670796052    1[6-(1,1,6)]
  2743 -24.1771611972 -24.1771611972 -24.1771611972    1[6-(1,1,6)]
  2744 -24.2917740105 -24.2917740105 -24.2917740105    1[6-(1,1,6)]
  2745 -25.1007504011 -25.1007504011 -25.1007504011    1[6-(1,1,6)]
  2746 -29.5672006628 -29.5672006628 -29.5672006628    1[6-(1,1,6)]
  2747 -29.6447815816 -29.6447815816 -29.6447815816    1[6-(1,1,6)]
  2748  8.81259937421  8.81259937421  8.81259937421    1[6-(1,1,6)]
  2749   11.650408617   11.650408617   11.650408617    1[6-(1,1,6)]
  2750   11.837036166   11.837036166   11.837036166    1[6-(1,1,6)]
  2751  13.0898498498  13.0898498498  13.0898498498    1[6-(1,1,6)]
  2752   13.726012039   13.726012039   13.726012039    1[6-(1,1,6)]
  2753    14.51706526    14.51706526    14.51706526    1[6-(1,1,6)]
  2754  15.0319785763  15.0319785763  15.0319785763    1[6-(1,1,6)]
  2755   12.711472834   12.711472834   12.711472834    1[6-(1,1,6)]
  2756  11.9465230051  11.9465230051  11.9465230051    1[6-(1,1,6)]
  2757  12.6318162822  12.6318162822  12.6318162822    1[6-(1,1,6)]
  2758  7.09365151767  7.09365151767  7.09365151767    1[6-(1,1,6)]
  2759  8.06918925606  8.06918925606  8.06918925606    1[6-(1,1,6)]
  2760  7.72284969196  7.72284969196  7.72284969196    1[6-(1,1,6)]
  2761  6.52337349686  6.52337349686  6.52337349686    1[6-(1,1,6)]
  2762  5.14075159878  5.14075159878  5.14075159878    1[6-(1,1,6)]
  2763  5.67639403483  5.67639403483  5.67639403483    1[6-(1,1,6)]
  2764  8.01333465959  8.01333465959  8.01333465959    1[6-(1,1,6)]
  2765  8.60603225029  8.60603225029  8.60603225029    1[6-(1,1,6)]
  2766  7.05536648361  7.05536648361  7.05536648361    1[6-(1,1,6)]
  2767  14.0536306122  14.0536306122  14.0536306122    1[6-(1,1,6)]
  2768  14.2829585756  14.2829585756  14.2829585756    1[6-(1,1,6)]
  2769  15.3730938854  15.3730938854  15.3730938854    1[6-(1,1,6)]
  2770  11.4333835958  11.4333835958  11.4333835958    1[6-(1,1,6)]
  2771  12.9241348451  12.9241348451  12.9241348451    1[6-(1,1,6)]
  2772  12.1833897359  12.1833897359  12.1833897359    1[6-(1,1,6)]
  2773  11.4902798679  11.4902798679  11.4902798679    1[6-(1,1,6)]
  2774  9.89149937893  9.89149937893  9.89149937893    1[6-(1,1,6)]
  2775  10.6389396609  10.6389396609  10.6389396609    1[6-(1,1,6)]
  2776  10.3489951471  10.3489951471  10.3489951471    1[6-(1,1,6)]
  2777  11.5247566156  11.5247566156  11.5247566156    1[6-(1,1,6)]
  2778  10.0053772861  10.0053772861  10.0053772861    1[6-(1,1,6)]
  2779  12.5627046314  12.5627046314  12.5627046314    1[6-(1,1,6)]
  2780  12.4470997196  12.4470997196  12.4470997196    1[6-(1,1,6)]
  2781  13.8692570858  13.8692570858  13.8692570858    1[6-(1,1,6)]
  2782  13.7900713131  13.7900713131  13.7900713131    1[6-(1,1,6)]
  2783  15.2947052991  15.2947052991  15.2947052991    1[6-(1,1,6)]
  2784  14.4722542993  14.4722542993  14.4722542993    1[6-(1,1,6)]
  2785  18.5981246904  18.5981246904  18.5981246904    1[6-(1,1,6)]
  2786  20.1462919697  20.1462919697  20.1462919697    1[6-(1,1,6)]
  2787  19.7036412416  19.7036412416  19.7036412416    1[6-(1,1,6)]
  2788 -17.3824535564 -17.3824535564 -17.3824535564    1[6-(1,1,6)]
  2789 -15.9970028239 -15.9970028239 -15.9970028239    1[6-(1,1,6)]
  2790 -16.9548381804 -16.9548381804 -16.9548381804    1[6-(1,1,6)]
  2791 -19.8185692777 -19.8185692777 -19.8185692777    1[6-(1,1,6)]
  2792 -19.7825152239 -19.7825152239 -19.7825152239    1[6-(1,1,6)]
  2793 -18.9081030386 -18.9081030386 -18.9081030386    1[6-(1,1,6)]
  2794 -23.9527024804 -23.9527024804 -23.9527024804    1[6-(1,1,6)]
  2795 -23.4504292275 -23.4504292275 -23.4504292275    1[6-(1,1,6)]
  2796 -24.5299716029 -24.5299716029 -24.5299716029    1[6-(1,1,6)]
  2797 -25.7884112267 -25.7884112267 -25.7884112267    1[6-(1,1,6)]
  2798 -25.7864496626 -25.7864496626 -25.7864496626    1[6-(1,1,6)]
  2799 -24.7303830955 -24.7303830955 -24.7303830955    1[6-(1,1,6)]
  2800  16.3099493539  16.3099493539  16.3099493539    1[6-(1,1,6)]
  2801  15.5181028341  15.5181028341  15.5181028341    1[6-(1,1,6)]
  2802  14.9050073955  14.9050073955  14.9050073955    1[6-(1,1,6)]
  2803  7.51717989411  7.51717989411  7.51717989411    1[6-(1,1,6)]
  2804   8.1326313596   8.1326313596   8.1326313596    1[6-(1,1,6)]
  2805  7.64204064356  7.64204064356  7.64204064356    1[6-(1,1,6)]
  2806  2.49017518436  2.49017518436  2.49017518436    1[6-(1,1,6)]
  2807  3.67721995751  3.67721995751  3.67721995751    1[6-(1,1,6)]
  2808  3.17957833881  3.17957833881  3.17957833881    1[6-(1,1,6)]
  2809 0.207498693075 0.207498693075 0.207498693075    1[6-(1,1,6)]
  2810 -1.20336086606 -1.20336086606 -1.20336086606    1[6-(1,1,6)]
  2811 -1.14245440171 -1.14245440171 -1.14245440171    1[6-(1,1,6)]
  2812-0.776732618456-0.776732618456-0.776732618456    1[6-(1,1,6)]
  2813 -2.04817947872 -2.04817947872 -2.04817947872    1[6-(1,1,6)]
  2814-0.665377309601-0.665377309601-0.665377309601    1[6-(1,1,6)]
  2815  2.01731449202  2.01731449202  2.01731449202    1[6-(1,1,6)]
  2816   3.1464844456   3.1464844456   3.1464844456    1[6-(1,1,6)]
  2817   2.5884772541   2.5884772541   2.5884772541    1[6-(1,1,6)]
  2818  7.16831756778  7.16831756778  7.16831756778    1[6-(1,1,6)]
  2819    7.620365294    7.620365294    7.620365294    1[6-(1,1,6)]
  2820  7.63634780192  7.63634780192  7.63634780192    1[6-(1,1,6)]
  2821 -35.1298404042 -35.1298404042 -35.1298404042    1[6-(1,1,6)]
  2822 -35.0264031899 -35.0264031899 -35.0264031899    1[6-(1,1,6)]
  2823 -33.9594169295 -33.9594169295 -33.9594169295    1[6-(1,1,6)]
  2824-0.241513588653-0.241513588653-0.241513588653    1[6-(1,1,6)]
  2825  1.23356357871  1.23356357871  1.23356357871    1[6-(1,1,6)]
  2826 0.170928390807 0.170928390807 0.170928390807    1[6-(1,1,6)]
  2827  5.19084306807  5.19084306807  5.19084306807    1[6-(1,1,6)]
  2828  6.69368619454  6.69368619454  6.69368619454    1[6-(1,1,6)]
  2829  5.95234131566  5.95234131566  5.95234131566    1[6-(1,1,6)]
  2830  8.60995564697  8.60995564697  8.60995564697    1[6-(1,1,6)]
  2831  9.63862460942  9.63862460942  9.63862460942    1[6-(1,1,6)]
  2832  8.60379254116  8.60379254116  8.60379254116    1[6-(1,1,6)]
  2833  6.59237880564  6.59237880564  6.59237880564    1[6-(1,1,6)]
  2834  7.11624038029  7.11624038029  7.11624038029    1[6-(1,1,6)]
  2835 -37.6396294826 -37.6396294826 -37.6396294826    1[6-(1,1,6)]
  2836  10.1801137368  10.1801137368  10.1801137368    1[6-(1,1,6)]
  2837  10.8022959466  10.8022959466  10.8022959466    1[6-(1,1,6)]
  2838  9.50412975987  9.50412975987  9.50412975987    1[6-(1,1,6)]
  2839 -27.7216155014 -27.7216155014 -27.7216155014    1[6-(1,1,6)]
  2840 -26.2201304625 -26.2201304625 -26.2201304625    1[6-(1,1,6)]
  2841 -27.2617157665 -27.2617157665 -27.2617157665    1[6-(1,1,6)]
  2842 -25.0171351069 -25.0171351069 -25.0171351069    1[6-(1,1,6)]
  2843 -23.7669264536 -23.7669264536 -23.7669264536    1[6-(1,1,6)]
  2844 -24.3638719789 -24.3638719789 -24.3638719789    1[6-(1,1,6)]
  2845 -26.6334357027 -26.6334357027 -26.6334357027    1[6-(1,1,6)]
  2846 -27.7512520579 -27.7512520579 -27.7512520579    1[6-(1,1,6)]
  2847 -28.1472620312 -28.1472620312 -28.1472620312    1[6-(1,1,6)]
  2848 -26.6846045399 -26.6846045399 -26.6846045399    1[6-(1,1,6)]
  2849 -28.2560528716 -28.2560528716 -28.2560528716    1[6-(1,1,6)]
  2850 -27.3636904377 -27.3636904377 -27.3636904377    1[6-(1,1,6)]
  2851  12.6743237408  12.6743237408  12.6743237408    1[6-(1,1,6)]
  2852  11.7833659234  11.7833659234  11.7833659234    1[6-(1,1,6)]
  2853  11.3682893948  11.3682893948  11.3682893948    1[6-(1,1,6)]
  2854 -31.0161127038 -31.0161127038 -31.0161127038    1[6-(1,1,6)]
  2855 -28.1404794761 -28.1404794761 -28.1404794761    1[6-(1,1,6)]
  2856 -26.6578317241 -26.6578317241 -26.6578317241    1[6-(1,1,6)]
  2857 -4.38712359103 -4.38712359103 -4.38712359103    1[6-(1,1,6)]
  2858 -4.54516804517 -4.54516804517 -4.54516804517    1[6-(1,1,6)]
  2859 -5.77271823794 -5.77271823794 -5.77271823794    1[6-(1,1,6)]
  2860 -7.01937738017 -7.01937738017 -7.01937738017    1[6-(1,1,6)]
  2861 -8.03952166685 -8.03952166685 -8.03952166685    1[6-(1,1,6)]
  2862 -8.12690521992 -8.12690521992 -8.12690521992    1[6-(1,1,6)]
  2863  35.3795742662  35.3795742662  35.3795742662    1[6-(1,1,6)]
  2864 -10.0490082216 -10.0490082216 -10.0490082216    1[6-(1,1,6)]
  2865 -8.88874319679 -8.88874319679 -8.88874319679    1[6-(1,1,6)]
  2866  38.3074110331  38.3074110331  38.3074110331    1[6-(1,1,6)]
  2867  39.1150996146  39.1150996146  39.1150996146    1[6-(1,1,6)]
  2868 -6.21379329787 -6.21379329787 -6.21379329787    1[6-(1,1,6)]
  2869 0.552119893704 0.552119893704 0.552119893704    1[6-(1,1,6)]
  2870  1.84740871921  1.84740871921  1.84740871921    1[6-(1,1,6)]
  2871 0.756855790006 0.756855790006 0.756855790006    1[6-(1,1,6)]
  2872 -1.64298054911 -1.64298054911 -1.64298054911    1[6-(1,1,6)]
  2873 -1.50690952385 -1.50690952385 -1.50690952385    1[6-(1,1,6)]
  2874-0.235152935193-0.235152935193-0.235152935193    1[6-(1,1,6)]
  2875 -6.68846239916 -6.68846239916 -6.68846239916    1[6-(1,1,6)]
  2876 -5.86473071999 -5.86473071999 -5.86473071999    1[6-(1,1,6)]
  2877 -5.09065557091 -5.09065557091 -5.09065557091    1[6-(1,1,6)]
  2878 -5.58316521069 -5.58316521069 -5.58316521069    1[6-(1,1,6)]
  2879 -5.55943462978 -5.55943462978 -5.55943462978    1[6-(1,1,6)]
  2880 -4.26495087951 -4.26495087951 -4.26495087951    1[6-(1,1,6)]
  2881 -3.24230985833 -3.24230985833 -3.24230985833    1[6-(1,1,6)]
  2882 -4.63576538496 -4.63576538496 -4.63576538496    1[6-(1,1,6)]
  2883 -4.17706719994 -4.17706719994 -4.17706719994    1[6-(1,1,6)]
  2884 -1.64194395813 -1.64194395813 -1.64194395813    1[6-(1,1,6)]
  2885 -2.76832556726 -2.76832556726 -2.76832556726    1[6-(1,1,6)]
  2886 -3.18733498619 -3.18733498619 -3.18733498619    1[6-(1,1,6)]
  2887 -14.6486527528 -14.6486527528 -14.6486527528    1[6-(1,1,6)]
  2888 -14.7626600478 -14.7626600478 -14.7626600478    1[6-(1,1,6)]
  2889 -15.2082742735 -15.2082742735 -15.2082742735    1[6-(1,1,6)]
  2890 -9.54643078393 -9.54643078393 -9.54643078393    1[6-(1,1,6)]
  2891 -10.0441487025 -10.0441487025 -10.0441487025    1[6-(1,1,6)]
  2892 -10.6944354661 -10.6944354661 -10.6944354661    1[6-(1,1,6)]
  2893  8.42471580049  8.42471580049  8.42471580049    1[6-(1,1,6)]
  2894  8.05099956444  8.05099956444  8.05099956444    1[6-(1,1,6)]
  2895  9.35578365203  9.35578365203  9.35578365203    1[6-(1,1,6)]
  2896 -33.8076649742 -33.8076649742 -33.8076649742    1[6-(1,1,6)]
  2897 -34.9552374297 -34.9552374297 -34.9552374297    1[6-(1,1,6)]
  2898 -35.2696276529 -35.2696276529 -35.2696276529    1[6-(1,1,6)]
  2899 -31.6865583765 -31.6865583765 -31.6865583765    1[6-(1,1,6)]
  2900 -30.2248934542 -30.2248934542 -30.2248934542    1[6-(1,1,6)]
  2901 -30.5821824826 -30.5821824826 -30.5821824826    1[6-(1,1,6)]
  2902  17.3365131414  17.3365131414  17.3365131414    1[6-(1,1,6)]
  2903  -27.252948688  -27.252948688  -27.252948688    1[6-(1,1,6)]
  2904  17.4522136529  17.4522136529  17.4522136529    1[6-(1,1,6)]
  2905  15.9501307184  15.9501307184  15.9501307184    1[6-(1,1,6)]
  2906  15.5522133202  15.5522133202  15.5522133202    1[6-(1,1,6)]
  2907  16.0351658548  16.0351658548  16.0351658548    1[6-(1,1,6)]
  2908  10.2259078521  10.2259078521  10.2259078521    1[6-(1,1,6)]
  2909  10.7777376927  10.7777376927  10.7777376927    1[6-(1,1,6)]
  2910  10.1508669378  10.1508669378  10.1508669378    1[6-(1,1,6)]
  2911  18.1726652815  18.1726652815  18.1726652815    1[6-(1,1,6)]
  2912  18.6742908917  18.6742908917  18.6742908917    1[6-(1,1,6)]
  2913   18.258659609   18.258659609   18.258659609    1[6-(1,1,6)]
  2914  12.9505083217  12.9505083217  12.9505083217    1[6-(1,1,6)]
  2915  14.0875875152  14.0875875152  14.0875875152    1[6-(1,1,6)]
  2916  13.5193759344  13.5193759344  13.5193759344    1[6-(1,1,6)]
  2917  9.97749618424  9.97749618424  9.97749618424    1[6-(1,1,6)]
  2918  8.56311520807  8.56311520807  8.56311520807    1[6-(1,1,6)]
  2919   9.8768297084   9.8768297084   9.8768297084    1[6-(1,1,6)]
  2920  10.1609599479  10.1609599479  10.1609599479    1[6-(1,1,6)]
  2921  5.16223432788  5.16223432788  5.16223432788    1[6-(1,1,6)]
  2922  8.62950095568  8.62950095568  8.62950095568    1[6-(1,1,6)]
  2923  8.77988925765  8.77988925765  8.77988925765    1[6-(1,1,6)]
  2924  9.74966189204  9.74966189204  9.74966189204    1[6-(1,1,6)]
  2925  9.80819190901  9.80819190901  9.80819190901    1[6-(1,1,6)]
  2926   17.966508753   17.966508753   17.966508753    1[6-(1,1,6)]
  2927 -27.1757520558 -27.1757520558 -27.1757520558    1[6-(1,1,6)]
  2928 -27.4100534563 -27.4100534563 -27.4100534563    1[6-(1,1,6)]
  2929  18.3735795041  18.3735795041  18.3735795041    1[6-(1,1,6)]
  2930  19.1024013368  19.1024013368  19.1024013368    1[6-(1,1,6)]
  2931  17.5608323888  17.5608323888  17.5608323888    1[6-(1,1,6)]
  2932  16.8707269084  16.8707269084  16.8707269084    1[6-(1,1,6)]
  2933  15.5180288328  15.5180288328  15.5180288328    1[6-(1,1,6)]
  2934  15.9328440047  15.9328440047  15.9328440047    1[6-(1,1,6)]
  2935  16.3066315643  16.3066315643  16.3066315643    1[6-(1,1,6)]
  2936   17.234997834   17.234997834   17.234997834    1[6-(1,1,6)]
  2937   15.851614907   15.851614907   15.851614907    1[6-(1,1,6)]
  2938  19.5223898583  19.5223898583  19.5223898583    1[6-(1,1,6)]
  2939  18.0121789108  18.0121789108  18.0121789108    1[6-(1,1,6)]
  2940  18.5917438806  18.5917438806  18.5917438806    1[6-(1,1,6)]
  2941  19.6611215501  19.6611215501  19.6611215501    1[6-(1,1,6)]
  2942  21.2230255628  21.2230255628  21.2230255628    1[6-(1,1,6)]
  2943  20.1320845417  20.1320845417  20.1320845417    1[6-(1,1,6)]
  2944  20.9175085325  20.9175085325  20.9175085325    1[6-(1,1,6)]
  2945  19.6917705548  19.6917705548  19.6917705548    1[6-(1,1,6)]
  2946  21.1773870587  21.1773870587  21.1773870587    1[6-(1,1,6)]
  2947  9.71610887326  9.71610887326  9.71610887326    1[6-(1,1,6)]
  2948  8.74426737322  8.74426737322  8.74426737322    1[6-(1,1,6)]
  2949  8.49977248015  8.49977248015  8.49977248015    1[6-(1,1,6)]
  2950  12.4093379894  12.4093379894  12.4093379894    1[6-(1,1,6)]
  2951  11.1724375218  11.1724375218  11.1724375218    1[6-(1,1,6)]
  2952  11.0072526537  11.0072526537  11.0072526537    1[6-(1,1,6)]
  2953  14.1595419699  14.1595419699  14.1595419699    1[6-(1,1,6)]
  2954  15.4886060033  15.4886060033  15.4886060033    1[6-(1,1,6)]
  2955  15.4519479103  15.4519479103  15.4519479103    1[6-(1,1,6)]
  2956  17.6394270178  17.6394270178  17.6394270178    1[6-(1,1,6)]
  2957  16.9967521909  16.9967521909  16.9967521909    1[6-(1,1,6)]
  2958  18.3051180581  18.3051180581  18.3051180581    1[6-(1,1,6)]
  2959  15.6240384567  15.6240384567  15.6240384567    1[6-(1,1,6)]
  2960  15.7586821772  15.7586821772  15.7586821772    1[6-(1,1,6)]
  2961  14.6950890401  14.6950890401  14.6950890401    1[6-(1,1,6)]
  2962  11.3710877699  11.3710877699  11.3710877699    1[6-(1,1,6)]
  2963  10.4233389364  10.4233389364  10.4233389364    1[6-(1,1,6)]
  2964  11.2775212839  11.2775212839  11.2775212839    1[6-(1,1,6)]
  2965  4.35929229342  4.35929229342  4.35929229342    1[6-(1,1,6)]
  2966  3.03800415034  3.03800415034  3.03800415034    1[6-(1,1,6)]
  2967  3.69642804292  3.69642804292  3.69642804292    1[6-(1,1,6)]
  2968-0.094883951158-0.094883951158-0.094883951158    1[6-(1,1,6)]
  2969-0.894891318213-0.894891318213-0.894891318213    1[6-(1,1,6)]
  2970-0.543124703232-0.543124703232-0.543124703232    1[6-(1,1,6)]
  2971 0.705480795142 0.705480795142 0.705480795142    1[6-(1,1,6)]
  2972 -37.4997095228 -37.4997095228 -37.4997095228    1[6-(1,1,6)]
  2973 0.264638502268 0.264638502268 0.264638502268    1[6-(1,1,6)]
  2974  5.88040220303  5.88040220303  5.88040220303    1[6-(1,1,6)]
  2975  4.82283036502  4.82283036502  4.82283036502    1[6-(1,1,6)]
  2976 -32.2207530696 -32.2207530696 -32.2207530696    1[6-(1,1,6)]
  2977  9.09959770991  9.09959770991  9.09959770991    1[6-(1,1,6)]
  2978  9.96072880382  9.96072880382  9.96072880382    1[6-(1,1,6)]
  2979  8.51436665974  8.51436665974  8.51436665974    1[6-(1,1,6)]
  2980  6.97588707881  6.97588707881  6.97588707881    1[6-(1,1,6)]
  2981   8.3277918859   8.3277918859   8.3277918859    1[6-(1,1,6)]
  2982  8.39034844156  8.39034844156  8.39034844156    1[6-(1,1,6)]
  2983  18.4277434776  18.4277434776  18.4277434776    1[6-(1,1,6)]
  2984  18.4009085123  18.4009085123  18.4009085123    1[6-(1,1,6)]
  2985  19.2199186772  19.2199186772  19.2199186772    1[6-(1,1,6)]
  2986  23.8609094381  23.8609094381  23.8609094381    1[6-(1,1,6)]
  2987  23.2545483283  23.2545483283  23.2545483283    1[6-(1,1,6)]
  2988  22.8319808631  22.8319808631  22.8319808631    1[6-(1,1,6)]
  2989  24.3475916485  24.3475916485  24.3475916485    1[6-(1,1,6)]
  2990 -12.5852074691 -12.5852074691 -12.5852074691    1[6-(1,1,6)]
  2991 -11.9987944399 -11.9987944399 -11.9987944399    1[6-(1,1,6)]
  2992  -18.936002611  -18.936002611  -18.936002611    1[6-(1,1,6)]
  2993 -14.0139399206 -14.0139399206 -14.0139399206    1[6-(1,1,6)]
  2994 -15.5506391261 -15.5506391261 -15.5506391261    1[6-(1,1,6)]
  2995 -21.8141377929 -21.8141377929 -21.8141377929    1[6-(1,1,6)]
  2996 -23.3542286995 -23.3542286995 -23.3542286995    1[6-(1,1,6)]
  2997  -22.344049803  -22.344049803  -22.344049803    1[6-(1,1,6)]
  2998  13.5870196093  13.5870196093  13.5870196093    1[6-(1,1,6)]
  2999 -25.1864748502 -25.1864748502 -25.1864748502    1[6-(1,1,6)]
  3000  12.4034474841  12.4034474841  12.4034474841    1[6-(1,1,6)]
  3001 -18.0361709601 -18.0361709601 -18.0361709601    1[6-(1,1,6)]
  3002 -16.4396141479 -16.4396141479 -16.4396141479    1[6-(1,1,6)]
  3003 -17.2661343078 -17.2661343078 -17.2661343078    1[6-(1,1,6)]
  3004 -17.2267250661 -17.2267250661 -17.2267250661    1[6-(1,1,6)]
  3005 -16.5607642521 -16.5607642521 -16.5607642521    1[6-(1,1,6)]
  3006 -15.7048686956 -15.7048686956 -15.7048686956    1[6-(1,1,6)]
  3007 -2.50211015069 -2.50211015069 -2.50211015069    1[6-(1,1,6)]
  3008 -2.37560207631 -2.37560207631 -2.37560207631    1[6-(1,1,6)]
  3009 -1.05661100605 -1.05661100605 -1.05661100605    1[6-(1,1,6)]
  3010 -1.84400176696 -1.84400176696 -1.84400176696    1[6-(1,1,6)]
  3011 -2.25006000076 -2.25006000076 -2.25006000076    1[6-(1,1,6)]
  3012 -3.36830908246 -3.36830908246 -3.36830908246    1[6-(1,1,6)]
  3013  20.1492606576  20.1492606576  20.1492606576    1[6-(1,1,6)]
  3014  19.4969808336  19.4969808336  19.4969808336    1[6-(1,1,6)]
  3015  19.5722261309  19.5722261309  19.5722261309    1[6-(1,1,6)]
  3016  24.8881287472  24.8881287472  24.8881287472    1[6-(1,1,6)]
  3017  23.6585118696  23.6585118696  23.6585118696    1[6-(1,1,6)]
  3018  24.2455098037  24.2455098037  24.2455098037    1[6-(1,1,6)]
  3019  3.07290243777  3.07290243777  3.07290243777    1[6-(1,1,6)]
  3020  3.03122347124  3.03122347124  3.03122347124    1[6-(1,1,6)]
  3021  3.81641150689  3.81641150689  3.81641150689    1[6-(1,1,6)]
  3022  8.59680243424  8.59680243424  8.59680243424    1[6-(1,1,6)]
  3023  7.79501802867  7.79501802867  7.79501802867    1[6-(1,1,6)]
  3024  7.64851038204  7.64851038204  7.64851038204    1[6-(1,1,6)]
  3025  -26.331077075  -26.331077075  -26.331077075    1[6-(1,1,6)]
  3026 -26.1309468118 -26.1309468118 -26.1309468118    1[6-(1,1,6)]
  3027 -26.9106659751 -26.9106659751 -26.9106659751    1[6-(1,1,6)]
  3028  14.1113172341  14.1113172341  14.1113172341    1[6-(1,1,6)]
  3029  14.2748853977  14.2748853977  14.2748853977    1[6-(1,1,6)]
  3030  15.1088614879  15.1088614879  15.1088614879    1[6-(1,1,6)]
  3031  4.38497592324  4.38497592324  4.38497592324    1[6-(1,1,6)]
  3032  3.00186969869  3.00186969869  3.00186969869    1[6-(1,1,6)]
  3033  4.33015403972  4.33015403972  4.33015403972    1[6-(1,1,6)]
  3034  2.41429336841  2.41429336841  2.41429336841    1[6-(1,1,6)]
  3035  1.23182501252  1.23182501252  1.23182501252    1[6-(1,1,6)]
  3036  1.29643154567  1.29643154567  1.29643154567    1[6-(1,1,6)]
  3037  -5.1815966102  -5.1815966102  -5.1815966102    1[6-(1,1,6)]
  3038 -3.61296156792 -3.61296156792 -3.61296156792    1[6-(1,1,6)]
  3039 -4.64866175463 -4.64866175463 -4.64866175463    1[6-(1,1,6)]
  3040 -4.01016295527 -4.01016295527 -4.01016295527    1[6-(1,1,6)]
  3041 -5.16377293382 -5.16377293382 -5.16377293382    1[6-(1,1,6)]
  3042 -3.64125665955 -3.64125665955 -3.64125665955    1[6-(1,1,6)]
  3043 -6.32555085889 -6.32555085889 -6.32555085889    1[6-(1,1,6)]
  3044 -5.56336412902 -5.56336412902 -5.56336412902    1[6-(1,1,6)]
  3045 -6.34665255213 -6.34665255213 -6.34665255213    1[6-(1,1,6)]
  3046-0.861903218354-0.861903218354-0.861903218354    1[6-(1,1,6)]
  3047 -1.88098867312 -1.88098867312 -1.88098867312    1[6-(1,1,6)]
  3048 -1.62803799077 -1.62803799077 -1.62803799077    1[6-(1,1,6)]
  3049 -9.23442459943 -9.23442459943 -9.23442459943    1[6-(1,1,6)]
  3050 -8.99015349243 -8.99015349243 -8.99015349243    1[6-(1,1,6)]
  3051  -10.205831177  -10.205831177  -10.205831177    1[6-(1,1,6)]
  3052 -6.04929256623 -6.04929256623 -6.04929256623    1[6-(1,1,6)]
  3053 -7.45638849966 -7.45638849966 -7.45638849966    1[6-(1,1,6)]
  3054 -6.38482291416 -6.38482291416 -6.38482291416    1[6-(1,1,6)]
  3055  41.1767604322  41.1767604322  41.1767604322    1[6-(1,1,6)]
  3056  41.8169839657  41.8169839657  41.8169839657    1[6-(1,1,6)]
  3057  -4.4839031541  -4.4839031541  -4.4839031541    1[6-(1,1,6)]
  3058 -1.30605425424 -1.30605425424 -1.30605425424    1[6-(1,1,6)]
  3059  35.8078050021  35.8078050021  35.8078050021    1[6-(1,1,6)]
  3060  36.6685379112  36.6685379112  36.6685379112    1[6-(1,1,6)]
  3061  36.1480106561  36.1480106561  36.1480106561    1[6-(1,1,6)]
  3062  36.5062557847  36.5062557847  36.5062557847    1[6-(1,1,6)]
  3063  37.0733927931  37.0733927931  37.0733927931    1[6-(1,1,6)]
  3064 -4.38009973104 -4.38009973104 -4.38009973104    1[6-(1,1,6)]
  3065 -3.77980570572 -3.77980570572 -3.77980570572    1[6-(1,1,6)]
  3066  40.9826393457  40.9826393457  40.9826393457    1[6-(1,1,6)]
  3067  1.17299426976  1.17299426976  1.17299426976    1[6-(1,1,6)]
  3068   2.5020581517   2.5020581517   2.5020581517    1[6-(1,1,6)]
  3069  2.44848916058  2.44848916058  2.44848916058    1[6-(1,1,6)]
  3070  42.5228741288  42.5228741288  42.5228741288    1[6-(1,1,6)]
  3071  41.8833486882  41.8833486882  41.8833486882    1[6-(1,1,6)]
  3072  43.1682766776  43.1682766776  43.1682766776    1[6-(1,1,6)]
  3073  21.0974154904  21.0974154904  21.0974154904    1[6-(1,1,6)]
  3074  22.0333044214  22.0333044214  22.0333044214    1[6-(1,1,6)]
  3075  22.4288754046  22.4288754046  22.4288754046    1[6-(1,1,6)]
  3076  19.3252349641  19.3252349641  19.3252349641    1[6-(1,1,6)]
  3077  20.1045330537  20.1045330537  20.1045330537    1[6-(1,1,6)]
  3078  18.5889736851  18.5889736851  18.5889736851    1[6-(1,1,6)]
  3079  16.8668934079  16.8668934079  16.8668934079    1[6-(1,1,6)]
  3080  16.4600778242  16.4600778242  16.4600778242    1[6-(1,1,6)]
  3081  17.9796135854  17.9796135854  17.9796135854    1[6-(1,1,6)]
  3082  18.4646757808  18.4646757808  18.4646757808    1[6-(1,1,6)]
  3083  17.9305751716  17.9305751716  17.9305751716    1[6-(1,1,6)]
  3084  16.8954037957  16.8954037957  16.8954037957    1[6-(1,1,6)]
  3085  20.4398954911  20.4398954911  20.4398954911    1[6-(1,1,6)]
  3086  21.1597323755  21.1597323755  21.1597323755    1[6-(1,1,6)]
  3087  22.0347332344  22.0347332344  22.0347332344    1[6-(1,1,6)]
  3088  21.7641782926  21.7641782926  21.7641782926    1[6-(1,1,6)]
  3089  23.0667410357  23.0667410357  23.0667410357    1[6-(1,1,6)]
  3090   21.764211759   21.764211759   21.764211759    1[6-(1,1,6)]
  3091   -4.326320238   -4.326320238   -4.326320238    1[6-(1,1,6)]
  3092  -4.9257630239  -4.9257630239  -4.9257630239    1[6-(1,1,6)]
  3093 -3.42286235061 -3.42286235061 -3.42286235061    1[6-(1,1,6)]
  3094 -6.23693496537 -6.23693496537 -6.23693496537    1[6-(1,1,6)]
  3095  -6.9349703055  -6.9349703055  -6.9349703055    1[6-(1,1,6)]
  3096 -7.55323366948 -7.55323366948 -7.55323366948    1[6-(1,1,6)]
  3097 -5.65650029449 -5.65650029449 -5.65650029449    1[6-(1,1,6)]
  3098  -5.1857176497  -5.1857176497  -5.1857176497    1[6-(1,1,6)]
  3099 -4.78121623863 -4.78121623863 -4.78121623863    1[6-(1,1,6)]
  3100-0.017730734247-0.017730734247-0.017730734247    1[6-(1,1,6)]
  3101 0.142711626155 0.142711626155 0.142711626155    1[6-(1,1,6)]
  3102-0.606610801144-0.606610801144-0.606610801144    1[6-(1,1,6)]
  3103   1.3663792428   1.3663792428   1.3663792428    1[6-(1,1,6)]
  3104  2.14430046264  2.14430046264  2.14430046264    1[6-(1,1,6)]
  3105  2.58653882148  2.58653882148  2.58653882148    1[6-(1,1,6)]
  3106 -1.26263055377 -1.26263055377 -1.26263055377    1[6-(1,1,6)]
  3107 0.269683917266 0.269683917266 0.269683917266    1[6-(1,1,6)]
  3108-0.715349840456-0.715349840456-0.715349840456    1[6-(1,1,6)]
  3109 -4.41735074314 -4.41735074314 -4.41735074314    1[6-(1,1,6)]
  3110 -4.21403936743 -4.21403936743 -4.21403936743    1[6-(1,1,6)]
  3111 -3.95385987545 -3.95385987545 -3.95385987545    1[6-(1,1,6)]
  3112 -9.68220444087 -9.68220444087 -9.68220444087    1[6-(1,1,6)]
  3113 -9.36661611838 -9.36661611838 -9.36661611838    1[6-(1,1,6)]
  3114 -8.65150887594 -8.65150887594 -8.65150887594    1[6-(1,1,6)]
  3115 -12.2065400584 -12.2065400584 -12.2065400584    1[6-(1,1,6)]
  3116 -13.3718750287 -13.3718750287 -13.3718750287    1[6-(1,1,6)]
  3117  31.9526782684  31.9526782684  31.9526782684    1[6-(1,1,6)]
  3118  32.6622546743  32.6622546743  32.6622546743    1[6-(1,1,6)]
  3119  32.5784274119  32.5784274119  32.5784274119    1[6-(1,1,6)]
  3120  31.2895089376  31.2895089376  31.2895089376    1[6-(1,1,6)]
  3121  35.8539588849  35.8539588849  35.8539588849    1[6-(1,1,6)]
  3122  36.2480650405  36.2480650405  36.2480650405    1[6-(1,1,6)]
  3123  36.9004844195  36.9004844195  36.9004844195    1[6-(1,1,6)]
  3124 -4.60106511704 -4.60106511704 -4.60106511704    1[6-(1,1,6)]
  3125 -4.24193062048 -4.24193062048 -4.24193062048    1[6-(1,1,6)]
  3126 -4.12430664198 -4.12430664198 -4.12430664198    1[6-(1,1,6)]
  3127 -13.9088700023 -13.9088700023 -13.9088700023    1[6-(1,1,6)]
  3128 -13.5544229023 -13.5544229023 -13.5544229023    1[6-(1,1,6)]
  3129 -13.0231652336 -13.0231652336 -13.0231652336    1[6-(1,1,6)]
  3130 -8.69651290022 -8.69651290022 -8.69651290022    1[6-(1,1,6)]
  3131 -8.00654303483 -8.00654303483 -8.00654303483    1[6-(1,1,6)]
  3132 -8.77231136254 -8.77231136254 -8.77231136254    1[6-(1,1,6)]
  3133  31.0113349625  31.0113349625  31.0113349625    1[6-(1,1,6)]
  3134  30.7722114388  30.7722114388  30.7722114388    1[6-(1,1,6)]
  3135  32.0535012515  32.0535012515  32.0535012515    1[6-(1,1,6)]
  3136  28.3102128747  28.3102128747  28.3102128747    1[6-(1,1,6)]
  3137  29.4526053569  29.4526053569  29.4526053569    1[6-(1,1,6)]
  3138  29.8183923442  29.8183923442  29.8183923442    1[6-(1,1,6)]
  3139   25.610817616   25.610817616   25.610817616    1[6-(1,1,6)]
  3140  24.0938544033  24.0938544033  24.0938544033    1[6-(1,1,6)]
  3141  24.9571320385  24.9571320385  24.9571320385    1[6-(1,1,6)]
  3142  22.3671726046  22.3671726046  22.3671726046    1[6-(1,1,6)]
  3143  22.7957588081  22.7957588081  22.7957588081    1[6-(1,1,6)]
  3144  21.5312155309  21.5312155309  21.5312155309    1[6-(1,1,6)]
  3145 -7.22064866255 -7.22064866255 -7.22064866255    1[6-(1,1,6)]
  3146 -6.74018850188 -6.74018850188 -6.74018850188    1[6-(1,1,6)]
  3147 -8.01697934702 -8.01697934702 -8.01697934702    1[6-(1,1,6)]
  3148 -11.0408858798 -11.0408858798 -11.0408858798    1[6-(1,1,6)]
  3149  -10.256021439  -10.256021439  -10.256021439    1[6-(1,1,6)]
  3150 -9.58727729104 -9.58727729104 -9.58727729104    1[6-(1,1,6)]
  3151 -12.7346092414 -12.7346092414 -12.7346092414    1[6-(1,1,6)]
  3152 -14.2917675383 -14.2917675383 -14.2917675383    1[6-(1,1,6)]
  3153 -13.6425752691 -13.6425752691 -13.6425752691    1[6-(1,1,6)]
  3154 -15.4340011024 -15.4340011024 -15.4340011024    1[6-(1,1,6)]
  3155 -16.6750877044 -16.6750877044 -16.6750877044    1[6-(1,1,6)]
  3156 -15.7860514597 -15.7860514597 -15.7860514597    1[6-(1,1,6)]
  3157 -13.0489415628 -13.0489415628 -13.0489415628    1[6-(1,1,6)]
  3158   -13.05531986   -13.05531986   -13.05531986    1[6-(1,1,6)]
  3159 -13.8510533343 -13.8510533343 -13.8510533343    1[6-(1,1,6)]
  3160 -8.59125876595 -8.59125876595 -8.59125876595    1[6-(1,1,6)]
  3161 -8.91598180845 -8.91598180845 -8.91598180845    1[6-(1,1,6)]
  3162 -7.99425452649 -7.99425452649 -7.99425452649    1[6-(1,1,6)]
  3163 -4.16298433202 -4.16298433202 -4.16298433202    1[6-(1,1,6)]
  3164 -5.01562415721 -5.01562415721 -5.01562415721    1[6-(1,1,6)]
  3165 -3.57934420706 -3.57934420706 -3.57934420706    1[6-(1,1,6)]
  3166  -2.6211039074  -2.6211039074  -2.6211039074    1[6-(1,1,6)]
  3167 -7.10205504748 -7.10205504748 -7.10205504748    1[6-(1,1,6)]
  3168  -7.8999876917  -7.8999876917  -7.8999876917    1[6-(1,1,6)]
  3169  41.6456738515  41.6456738515  41.6456738515    1[6-(1,1,6)]
  3170  40.9438391197  40.9438391197  40.9438391197    1[6-(1,1,6)]
  3171  42.3477153452  42.3477153452  42.3477153452    1[6-(1,1,6)]
  3172  6.79943923497  6.79943923497  6.79943923497    1[6-(1,1,6)]
  3173   5.7281905263   5.7281905263   5.7281905263    1[6-(1,1,6)]
  3174   5.2842161602   5.2842161602   5.2842161602    1[6-(1,1,6)]
  3175  4.33421302674  4.33421302674  4.33421302674    1[6-(1,1,6)]
  3176  4.47074901564  4.47074901564  4.47074901564    1[6-(1,1,6)]
  3177  5.78122301168  5.78122301168  5.78122301168    1[6-(1,1,6)]
  3178  5.44795465988  5.44795465988  5.44795465988    1[6-(1,1,6)]
  3179  6.10853521934  6.10853521934  6.10853521934    1[6-(1,1,6)]
  3180  4.53130598241  4.53130598241  4.53130598241    1[6-(1,1,6)]
  3181 -3.02990624967 -3.02990624967 -3.02990624967    1[6-(1,1,6)]
  3182 -4.30280331509 -4.30280331509 -4.30280331509    1[6-(1,1,6)]
  3183 -3.02728458493 -3.02728458493 -3.02728458493    1[6-(1,1,6)]
  3184  -1.2611801414  -1.2611801414  -1.2611801414    1[6-(1,1,6)]
  3185 -1.42102595928 -1.42102595928 -1.42102595928    1[6-(1,1,6)]
  3186 -2.70053500781 -2.70053500781 -2.70053500781    1[6-(1,1,6)]
  3187 -15.8859170365 -15.8859170365 -15.8859170365    1[6-(1,1,6)]
  3188 -19.4171229962 -19.4171229962 -19.4171229962    1[6-(1,1,6)]
  3189 -20.8090961662 -20.8090961662 -20.8090961662    1[6-(1,1,6)]
  3190   23.059443486   23.059443486   23.059443486    1[6-(1,1,6)]
  3191 -21.5020757935 -21.5020757935 -21.5020757935    1[6-(1,1,6)]
  3192  24.5964433406  24.5964433406  24.5964433406    1[6-(1,1,6)]
  3193  3.26199032368  3.26199032368  3.26199032368    1[6-(1,1,6)]
  3194  3.16858347616  3.16858347616  3.16858347616    1[6-(1,1,6)]
  3195  3.96119053903  3.96119053903  3.96119053903    1[6-(1,1,6)]
  3196 -1.38327029018 -1.38327029018 -1.38327029018    1[6-(1,1,6)]
  3197-0.635969897976-0.635969897976-0.635969897976    1[6-(1,1,6)]
  3198 -1.66720670009 -1.66720670009 -1.66720670009    1[6-(1,1,6)]
  3199 -18.9651834018 -18.9651834018 -18.9651834018    1[6-(1,1,6)]
  3200 -18.4062834674 -18.4062834674 -18.4062834674    1[6-(1,1,6)]
  3201 -18.7805505501 -18.7805505501 -18.7805505501    1[6-(1,1,6)]
  3202 -24.0432579628 -24.0432579628 -24.0432579628    1[6-(1,1,6)]
  3203 -22.9431988886 -22.9431988886 -22.9431988886    1[6-(1,1,6)]
  3204 -23.7153137585 -23.7153137585 -23.7153137585    1[6-(1,1,6)]
  3205  5.20788343943  5.20788343943  5.20788343943    1[6-(1,1,6)]
  3206  4.26523963955  4.26523963955  4.26523963955    1[6-(1,1,6)]
  3207  5.58756484884  5.58756484884  5.58756484884    1[6-(1,1,6)]
  3208  7.85933056063  7.85933056063  7.85933056063    1[6-(1,1,6)]
  3209  7.53075938889  7.53075938889  7.53075938889    1[6-(1,1,6)]
  3210  6.37946982148  6.37946982148  6.37946982148    1[6-(1,1,6)]
  3211 -24.0009305422 -24.0009305422 -24.0009305422    1[6-(1,1,6)]
  3212 -22.8732616668 -22.8732616668 -22.8732616668    1[6-(1,1,6)]
  3213 -23.6636996639 -23.6636996639 -23.6636996639    1[6-(1,1,6)]
  3214  -19.098271458  -19.098271458  -19.098271458    1[6-(1,1,6)]
  3215 -18.5123524393 -18.5123524393 -18.5123524393    1[6-(1,1,6)]
  3216 -18.6562873417 -18.6562873417 -18.6562873417    1[6-(1,1,6)]
  3217 -7.27108198593 -7.27108198593 -7.27108198593    1[6-(1,1,6)]
  3218  29.1104729367  29.1104729367  29.1104729367    1[6-(1,1,6)]
  3219  -8.1895527163  -8.1895527163  -8.1895527163    1[6-(1,1,6)]
  3220  31.9747866093  31.9747866093  31.9747866093    1[6-(1,1,6)]
  3221  32.4477591793  32.4477591793  32.4477591793    1[6-(1,1,6)]
  3222  30.9173100681  30.9173100681  30.9173100681    1[6-(1,1,6)]
  3223  31.3026681251  31.3026681251  31.3026681251    1[6-(1,1,6)]
  3224   31.455930777   31.455930777   31.455930777    1[6-(1,1,6)]
  3225  31.9488773684  31.9488773684  31.9488773684    1[6-(1,1,6)]
  3226  26.3895593675  26.3895593675  26.3895593675    1[6-(1,1,6)]
  3227  26.9136357978  26.9136357978  26.9136357978    1[6-(1,1,6)]
  3228  27.5920001711  27.5920001711  27.5920001711    1[6-(1,1,6)]
  3229   37.135585558   37.135585558   37.135585558    1[6-(1,1,6)]
  3230  32.6711209293  32.6711209293  32.6711209293    1[6-(1,1,6)]
  3231-0.425468060019-0.425468060019-0.425468060019    1[6-(1,1,6)]
  3232 -6.13684270905 -6.13684270905 -6.13684270905    1[6-(1,1,6)]
  3233 -5.31677670844 -5.31677670844 -5.31677670844    1[6-(1,1,6)]
  3234 -5.95520939756 -5.95520939756 -5.95520939756    1[6-(1,1,6)]
  3235 -13.4596412904 -13.4596412904 -13.4596412904    1[6-(1,1,6)]
  3236 -14.5377574224 -14.5377574224 -14.5377574224    1[6-(1,1,6)]
  3237  -13.229832894  -13.229832894  -13.229832894    1[6-(1,1,6)]
  3238 -11.2783094349 -11.2783094349 -11.2783094349    1[6-(1,1,6)]
  3239 -9.95331597143 -9.95331597143 -9.95331597143    1[6-(1,1,6)]
  3240 -10.7775578307 -10.7775578307 -10.7775578307    1[6-(1,1,6)]
  3241 -8.34521687544 -8.34521687544 -8.34521687544    1[6-(1,1,6)]
  3242 -9.20481729798 -9.20481729798 -9.20481729798    1[6-(1,1,6)]
  3243 -8.82953327915 -8.82953327915 -8.82953327915    1[6-(1,1,6)]
  3244 -14.0602841799 -14.0602841799 -14.0602841799    1[6-(1,1,6)]
  3245 -14.2607632239 -14.2607632239 -14.2607632239    1[6-(1,1,6)]
  3246 -14.2460188484 -14.2460188484 -14.2460188484    1[6-(1,1,6)]
  3247 -13.8541385695 -13.8541385695 -13.8541385695    1[6-(1,1,6)]
  3248  -15.452918907  -15.452918907  -15.452918907    1[6-(1,1,6)]
  3249  -14.647316975  -14.647316975  -14.647316975    1[6-(1,1,6)]
  3250 -15.3166296852 -15.3166296852 -15.3166296852    1[6-(1,1,6)]
  3251 -14.1043534183 -14.1043534183 -14.1043534183    1[6-(1,1,6)]
  3252 -15.5971217352 -15.5971217352 -15.5971217352    1[6-(1,1,6)]
  3253 -0.46107086731 -0.46107086731 -0.46107086731    1[6-(1,1,6)]
  3254-0.651273126845-0.651273126845-0.651273126845    1[6-(1,1,6)]
  3255 -1.24833816806 -1.24833816806 -1.24833816806    1[6-(1,1,6)]
  3256  4.11457423008  4.11457423008  4.11457423008    1[6-(1,1,6)]
  3257  3.65100305031  3.65100305031  3.65100305031    1[6-(1,1,6)]
  3258   4.6128504012   4.6128504012   4.6128504012    1[6-(1,1,6)]
  3259  6.02713660551  6.02713660551  6.02713660551    1[6-(1,1,6)]
  3260  6.81314179447  6.81314179447  6.81314179447    1[6-(1,1,6)]
  3261  5.56332248888  5.56332248888  5.56332248888    1[6-(1,1,6)]
  3262  2.50326142599  2.50326142599  2.50326142599    1[6-(1,1,6)]
  3263  3.66246958528  3.66246958528  3.66246958528    1[6-(1,1,6)]
  3264  3.92022294208  3.92022294208  3.92022294208    1[6-(1,1,6)]
  3265-0.701548008493-0.701548008493-0.701548008493    1[6-(1,1,6)]
  3266  5.83240119593  5.83240119593  5.83240119593    1[6-(1,1,6)]
  3267 -2.06792004819 -2.06792004819 -2.06792004819    1[6-(1,1,6)]
  3268 -2.01313827084 -2.01313827084 -2.01313827084    1[6-(1,1,6)]
  3269 -3.46325178082 -3.46325178082 -3.46325178082    1[6-(1,1,6)]
  3270  -2.8889569343  -2.8889569343  -2.8889569343    1[6-(1,1,6)]
  3271 -16.3129703449 -16.3129703449 -16.3129703449    1[6-(1,1,6)]
  3272 -16.4703202021 -16.4703202021 -16.4703202021    1[6-(1,1,6)]
  3273   -17.77014025   -17.77014025   -17.77014025    1[6-(1,1,6)]
  3274 -17.1391843584 -17.1391843584 -17.1391843584    1[6-(1,1,6)]
  3275 -16.8028863822 -16.8028863822 -16.8028863822    1[6-(1,1,6)]
  3276 -15.6277378658 -15.6277378658 -15.6277378658    1[6-(1,1,6)]
  3277 -17.3261503175 -17.3261503175 -17.3261503175    1[6-(1,1,6)]
  3278  -18.198334511  -18.198334511  -18.198334511    1[6-(1,1,6)]
  3279 -18.7948105757 -18.7948105757 -18.7948105757    1[6-(1,1,6)]
  3280 -20.6961285158 -20.6961285158 -20.6961285158    1[6-(1,1,6)]
  3281  -21.645094867  -21.645094867  -21.645094867    1[6-(1,1,6)]
  3282 -20.3674455002 -20.3674455002 -20.3674455002    1[6-(1,1,6)]
  3283 -20.7300696473 -20.7300696473 -20.7300696473    1[6-(1,1,6)]
  3284 -20.6528310461 -20.6528310461 -20.6528310461    1[6-(1,1,6)]
  3285 -21.8455157785 -21.8455157785 -21.8455157785    1[6-(1,1,6)]
  3286 -18.2708225611 -18.2708225611 -18.2708225611    1[6-(1,1,6)]
  3287 -19.3493787597 -19.3493787597 -19.3493787597    1[6-(1,1,6)]
  3288 -17.8820285167 -17.8820285167 -17.8820285167    1[6-(1,1,6)]
  3289  26.5085776592  26.5085776592  26.5085776592    1[6-(1,1,6)]
  3290 -18.4528843348 -18.4528843348 -18.4528843348    1[6-(1,1,6)]
  3291  -19.001819091  -19.001819091  -19.001819091    1[6-(1,1,6)]
  3292 -13.3274178167 -13.3274178167 -13.3274178167    1[6-(1,1,6)]
  3293 -14.2046509938 -14.2046509938 -14.2046509938    1[6-(1,1,6)]
  3294 -13.9900297481 -13.9900297481 -13.9900297481    1[6-(1,1,6)]
  3295  33.2918832517  33.2918832517  33.2918832517    1[6-(1,1,6)]
  3296 -11.0529653372 -11.0529653372 -11.0529653372    1[6-(1,1,6)]
  3297  34.2715917158  34.2715917158  34.2715917158    1[6-(1,1,6)]
  3298  31.6946254966  31.6946254966  31.6946254966    1[6-(1,1,6)]
  3299    31.24377955    31.24377955    31.24377955    1[6-(1,1,6)]
  3300    32.76592343    32.76592343    32.76592343    1[6-(1,1,6)]
  3301  28.0713749571  28.0713749571  28.0713749571    1[6-(1,1,6)]
  3302  27.8565509161  27.8565509161  27.8565509161    1[6-(1,1,6)]
  3303  26.6488329519  26.6488329519  26.6488329519    1[6-(1,1,6)]
  3304  25.5991471042  25.5991471042  25.5991471042    1[6-(1,1,6)]
  3305  24.6069722206  24.6069722206  24.6069722206    1[6-(1,1,6)]
  3306  24.4242989793  24.4242989793  24.4242989793    1[6-(1,1,6)]
  3307-0.062077857256-0.062077857256-0.062077857256    1[6-(1,1,6)]
  3308 -1.15903849385 -1.15903849385 -1.15903849385    1[6-(1,1,6)]
  3309-0.844655745871-0.844655745871-0.844655745871    1[6-(1,1,6)]
  3310 -5.20145285955 -5.20145285955 -5.20145285955    1[6-(1,1,6)]
  3311 -5.63757194319 -5.63757194319 -5.63757194319    1[6-(1,1,6)]
  3312 -5.77773359288 -5.77773359288 -5.77773359288    1[6-(1,1,6)]
  3313  32.3793256704  32.3793256704  32.3793256704    1[6-(1,1,6)]
  3314 -5.39203033151 -5.39203033151 -5.39203033151    1[6-(1,1,6)]
  3315  31.7782251147  31.7782251147  31.7782251147    1[6-(1,1,6)]
  3316  37.4190480852  37.4190480852  37.4190480852    1[6-(1,1,6)]
  3317  36.8097422446  36.8097422446  36.8097422446    1[6-(1,1,6)]
  3318   36.232941795   36.232941795   36.232941795    1[6-(1,1,6)]
  3319 -5.35683573294 -5.35683573294 -5.35683573294    1[6-(1,1,6)]
  3320 -3.82083371162 -3.82083371162 -3.82083371162    1[6-(1,1,6)]
  3321 -4.32554711757 -4.32554711757 -4.32554711757    1[6-(1,1,6)]
  3322  2.79406220334  2.79406220334  2.79406220334    1[6-(1,1,6)]
  3323  2.92236115237  2.92236115237  2.92236115237    1[6-(1,1,6)]
  3324  4.21863577729  4.21863577729  4.21863577729    1[6-(1,1,6)]
  3325 -7.56262169862 -7.56262169862 -7.56262169862    1[6-(1,1,6)]
  3326  29.9245603469  29.9245603469  29.9245603469    1[6-(1,1,6)]
  3327 -6.32363871345 -6.32363871345 -6.32363871345    1[6-(1,1,6)]
  3328 -6.43637590279 -6.43637590279 -6.43637590279    1[6-(1,1,6)]
  3329 -2.66945423819 -2.66945423819 -2.66945423819    1[6-(1,1,6)]
  3330 -3.94426712757 -3.94426712757 -3.94426712757    1[6-(1,1,6)]
  3331 -6.37840351617 -6.37840351617 -6.37840351617    1[6-(1,1,6)]
  3332 -5.24961841351 -5.24961841351 -5.24961841351    1[6-(1,1,6)]
  3333 -5.00081354224 -5.00081354224 -5.00081354224    1[6-(1,1,6)]
  3334 -2.63822344997 -2.63822344997 -2.63822344997    1[6-(1,1,6)]
  3335 -1.95243543301 -1.95243543301 -1.95243543301    1[6-(1,1,6)]
  3336 -3.22383441772 -3.22383441772 -3.22383441772    1[6-(1,1,6)]
  3337 -3.63979622893 -3.63979622893 -3.63979622893    1[6-(1,1,6)]
  3338 -2.77032527379 -2.77032527379 -2.77032527379    1[6-(1,1,6)]
  3339 -2.36488737641 -2.36488737641 -2.36488737641    1[6-(1,1,6)]
  3340 -5.86359214631 -5.86359214631 -5.86359214631    1[6-(1,1,6)]
  3341 -4.97881081655 -4.97881081655 -4.97881081655    1[6-(1,1,6)]
  3342 -6.45107698145 -6.45107698145 -6.45107698145    1[6-(1,1,6)]
  3343  22.1751464987  22.1751464987  22.1751464987    1[6-(1,1,6)]
  3344  23.6164028241  23.6164028241  23.6164028241    1[6-(1,1,6)]
  3345  22.5085423228  22.5085423228  22.5085423228    1[6-(1,1,6)]
  3346  25.0057700649  25.0057700649  25.0057700649    1[6-(1,1,6)]
  3347  26.1010621282  26.1010621282  26.1010621282    1[6-(1,1,6)]
  3348  25.9787856886  25.9787856886  25.9787856886    1[6-(1,1,6)]
  3349 -13.1241650449 -13.1241650449 -13.1241650449    1[6-(1,1,6)]
  3350 -13.0252259198 -13.0252259198 -13.0252259198    1[6-(1,1,6)]
  3351 -13.7817826519 -13.7817826519 -13.7817826519    1[6-(1,1,6)]
  3352 -18.5794132594 -18.5794132594 -18.5794132594    1[6-(1,1,6)]
  3353 -17.8238914606 -17.8238914606 -17.8238914606    1[6-(1,1,6)]
  3354 -17.5338141309 -17.5338141309 -17.5338141309    1[6-(1,1,6)]
  3355 -20.1646178627 -20.1646178627 -20.1646178627    1[6-(1,1,6)]
  3356 -20.7120748045 -20.7120748045 -20.7120748045    1[6-(1,1,6)]
  3357 -21.5703770956 -21.5703770956 -21.5703770956    1[6-(1,1,6)]
  3358  19.2738009822  19.2738009822  19.2738009822    1[6-(1,6)]
  3359  18.0325367595  18.0325367595  18.0325367595    1[6-(1,6)]
