# Supplementary material for: A collection of forcefield precursors for metal–organic frameworks
Source: RSC Adv. 2019 Nov 13;9(63):36492–507. doi: 10.1039/c9ra07327b (PMC9075174; doi:10.1039/c9ra07327b)
Supplement: RA-009-C9RA07327B-s3216 [file RA-009-C9RA07327B-s3216.txt]

MOLRIP_clean

14.565    0.00000000    0.00000000
0.54225115    14.55490257    0.00000000
6.22064846    5.99321024    15.84320008

     1  7.40757099586  7.40757099586  7.40757099586    63[7-(6,6),8-(6),8-(6),8-(6),8-(6),8-(6),8-(6),8-(6,27)]
     2  15.7283433158  15.7283433158  15.7283433158    63[7-(6,6),8-(6),8-(6),8-(6),8-(6),8-(6),8-(6,27)]
     3  13.9203286141  13.9203286141  13.9203286141    63[7-(6,6),8-(6),8-(6),8-(6),8-(6),8-(6),8-(6),8-(6,27)]
     4  5.59955629421  5.59955629421  5.59955629421    63[7-(6,6),8-(6),8-(6),8-(6),8-(6),8-(6),8-(6),8-(6,27)]
     5  2.44012924689  2.44012924689  2.44012924689    63[8-(6),8-(6),8-(6),8-(6),8-(6),8-(6),8-(6,27),8-(6,27)]
     6  18.8877703631  18.8877703631  18.8877703631    63[8-(6),8-(6),8-(6),8-(6),8-(6),8-(6),8-(6,27),8-(6,27)]
     7  9.60148539217  9.60148539217  9.60148539217    63[8-(6),8-(6),8-(6),8-(6),8-(6,27),8-(6,27)]
     8  11.7264142178  11.7264142178  11.7264142178    63[8-(6),8-(6),8-(6),8-(6),8-(6,27),8-(6,27)]
     9  11.8582803854  11.8582803854  11.8582803854    27[7-(6,6),7-(6,6),8-(6),8-(6,63),8-(6,63),8-(6,63)]
    10  16.2501006685  16.2501006685  16.2501006685    27[7-(6,6),7-(6,6),8-(6),8-(6,63),8-(6,63),8-(6,63)]
    11  9.46961922463  9.46961922463  9.46961922463    27[7-(6,6),7-(6,6),8-(6),8-(6,63),8-(6,63),8-(6,63)]
    12  5.07779894151  5.07779894151  5.07779894151    27[7-(6,6),7-(6,6),8-(6),8-(6,63),8-(6,63),8-(6,63)]
    13  14.5496927789  14.5496927789  14.5496927789    27[8-(6),8-(6)]
    14  6.77820683113  6.77820683113  6.77820683113    27[8-(6),8-(6)]
    15  10.3220225894  10.3220225894  10.3220225894    1[6-(6,6)]
    16  14.3541183754  14.3541183754  14.3541183754    1[6-(6,6)]
    17  1.87482579863  1.87482579863  1.87482579863    1[6-(6,6)]
    18  1.57690253341  1.57690253341  1.57690253341    1[6-(6,6)]
    19  12.0624339495  12.0624339495  12.0624339495    1[6-(6,6)]
    20  5.08029612085  5.08029612085  5.08029612085    1[6-(6,6)]
    21  8.37248332166  8.37248332166  8.37248332166    1[6-(6,6)]
    22  7.71706545868  7.71706545868  7.71706545868    1[6-(6,6)]
    23  7.15223998508  7.15223998508  7.15223998508    1[6-(6,6)]
    24  17.6755517117  17.6755517117  17.6755517117    1[6-(6,6)]
    25  16.0806001367  16.0806001367  16.0806001367    1[6-(6,6)]
    26  5.08261231971  5.08261231971  5.08261231971    1[6-(6,6)]
    27  11.0058770206  11.0058770206  11.0058770206    1[6-(6,6)]
    28  6.97378123456  6.97378123456  6.97378123456    1[6-(6,6)]
    29  19.4530738114  19.4530738114  19.4530738114    1[6-(6,6)]
    30  19.7509970766  19.7509970766  19.7509970766    1[6-(6,6)]
    31  9.26546566055  9.26546566055  9.26546566055    1[6-(6,6)]
    32  16.2476034892  16.2476034892  16.2476034892    1[6-(6,6)]
    33  12.9554162883  12.9554162883  12.9554162883    1[6-(6,6)]
    34  13.6108341513  13.6108341513  13.6108341513    1[6-(6,6)]
    35  14.1756596249  14.1756596249  14.1756596249    1[6-(6,6)]
    36  3.65234789828  3.65234789828  3.65234789828    1[6-(6,6)]
    37  5.24729947328  5.24729947328  5.24729947328    1[6-(6,6)]
    38  16.2452872903  16.2452872903  16.2452872903    1[6-(6,6)]
    39  11.2285740691  11.2285740691  11.2285740691    6[6-(1,6),6-(8,8),7-(6,27)]
    40  11.1390962336  11.1390962336  11.1390962336    6[1-(0),6-(6,6),6-(6,7)]
    41  12.3328171048  12.3328171048  12.3328171048    6[6-(1,6),6-(1,6),6-(8,8)]
    42  13.5540956313  13.5540956313  13.5540956313    6[1-(0),6-(6,6),6-(6,7)]
    43  13.5181125023  13.5181125023  13.5181125023    6[6-(1,6),6-(8,8),7-(6,27)]
    44  10.0291672037  10.0291672037  10.0291672037    6[6-(6,7),8-(27,63),8-(63)]
    45  12.2765121794  12.2765121794  12.2765121794    6[6-(6,6),8-(63),8-(63)]
    46  14.7434453979  14.7434453979  14.7434453979    6[6-(6,7),8-(27,63),8-(63)]
    47  8.66974729521  8.66974729521  8.66974729521    6[6-(1,6),6-(8,8),7-(6,27)]
    48  8.28170047046  8.28170047046  8.28170047046    6[1-(0),6-(6,6),6-(6,7)]
    49  1.94934949302  1.94934949302  1.94934949302    6[6-(1,6),6-(1,6),6-(8,8)]
    50  2.21344370516  2.21344370516  2.21344370516    6[1-(0),6-(6,6),6-(6,7)]
    51  8.30312844436  8.30312844436  8.30312844436    6[6-(1,6),6-(8,8),7-(6,27)]
    52  8.85114173517  8.85114173517  8.85114173517    6[6-(6,7),8-(27,63),8-(63)]
    53  1.60932068072  1.60932068072  1.60932068072    6[6-(6,6),8-(63),8-(63)]
    54  8.69084269232  8.69084269232  8.69084269232    6[6-(6,7),8-(0),8-(27)]
    55  12.4598384997  12.4598384997  12.4598384997    6[6-(1,6),6-(8,8),7-(6,63)]
    56  11.9771122957  11.9771122957  11.9771122957    6[1-(0),6-(6,6),6-(6,7)]
    57  5.13438934928  5.13438934928  5.13438934928    6[6-(1,6),6-(1,6),6-(8,8)]
    58  5.52330856733  5.52330856733  5.52330856733    6[1-(0),6-(6,6),6-(6,7)]
    59  12.2694865801  12.2694865801  12.2694865801    6[6-(1,6),6-(8,8),7-(6,63)]
    60  13.1972218067  13.1972218067  13.1972218067    6[6-(6,7),8-(27),8-(63)]
    61  4.72122892218  4.72122892218  4.72122892218    6[6-(6,6),8-(63),8-(63)]
    62    12.26470535    12.26470535    12.26470535    6[6-(6,7),8-(0),8-(63)]
    63  1.91557077694  1.91557077694  1.91557077694    6[6-(1,6),6-(8,8),7-(6,27)]
    64  1.99102586357  1.99102586357  1.99102586357    6[1-(0),6-(6,6),6-(6,7)]
    65  8.03880956873  8.03880956873  8.03880956873    6[6-(1,6),6-(1,6),6-(8,8)]
    66  7.84960535755  7.84960535755  7.84960535755    6[1-(0),6-(6,6),6-(6,7)]
    67  1.65091727774  1.65091727774  1.65091727774    6[6-(1,6),6-(8,8),7-(6,27)]
    68  1.95389403763  1.95389403763  1.95389403763    6[6-(6,7),8-(27,63),8-(63)]
    69  8.01378255075  8.01378255075  8.01378255075    6[6-(6,6),8-(63),8-(63)]
    70  1.56423158876  1.56423158876  1.56423158876    6[6-(6,7),8-(27,63),8-(63)]
    71   6.2694664738   6.2694664738   6.2694664738    6[6-(1,6),6-(8,8),7-(6,27)]
    72    6.334990075    6.334990075    6.334990075    6[1-(0),6-(6,6),6-(6,7)]
    73    5.122945101    5.122945101    5.122945101    6[6-(1,6),6-(1,6),6-(8,8)]
    74  3.91932671591  3.91932671591  3.91932671591    6[1-(0),6-(6,6),6-(6,7)]
    75  18.5161581504  18.5161581504  18.5161581504    6[6-(1,6),6-(8,8),7-(6,27)]
    76  7.43425592344  7.43425592344  7.43425592344    6[6-(6,7),8-(27,63),8-(63)]
    77  5.14886433906  5.14886433906  5.14886433906    6[6-(6,6),8-(63),8-(63)]
    78  17.3151244691  17.3151244691  17.3151244691    6[6-(6,7),8-(0),8-(27)]
    79  17.6435758757  17.6435758757  17.6435758757    6[6-(1,6),6-(8,8),7-(6,63)]
    80  17.0072867215  17.0072867215  17.0072867215    6[1-(0),6-(6,6),6-(6,7)]
    81  17.7583704973  17.7583704973  17.7583704973    6[6-(1,6),6-(1,6),6-(8,8)]
    82  4.56107247967  4.56107247967  4.56107247967    6[1-(0),6-(6,6),6-(6,7)]
    83  5.14614463582  5.14614463582  5.14614463582    6[6-(1,6),6-(8,8),7-(6,63)]
    84  16.9482608153  16.9482608153  16.9482608153    6[6-(6,7),8-(27),8-(63)]
    85  17.1058020118  17.1058020118  17.1058020118    6[6-(6,6),8-(63),8-(63)]
    86  6.63733724399  6.63733724399  6.63733724399    6[6-(6,7),8-(0),8-(63)]
    87  10.0993255409  10.0993255409  10.0993255409    6[6-(1,6),6-(8,8),7-(6,27)]
    88  10.1888033764  10.1888033764  10.1888033764    6[1-(0),6-(6,6),6-(6,7)]
    89  8.99508250523  8.99508250523  8.99508250523    6[6-(1,6),6-(1,6),6-(8,8)]
    90  7.77380397869  7.77380397869  7.77380397869    6[1-(0),6-(6,6),6-(6,7)]
    91  7.80978710773  7.80978710773  7.80978710773    6[6-(1,6),6-(8,8),7-(6,27)]
    92  11.2987324063  11.2987324063  11.2987324063    6[6-(6,7),8-(27,63),8-(63)]
    93  9.05138743058  9.05138743058  9.05138743058    6[6-(6,6),8-(63),8-(63)]
    94  6.58445421213  6.58445421213  6.58445421213    6[6-(6,7),8-(27,63),8-(63)]
    95  12.6581523148  12.6581523148  12.6581523148    6[6-(1,6),6-(8,8),7-(6,27)]
    96  13.0461991395  13.0461991395  13.0461991395    6[1-(0),6-(6,6),6-(6,7)]
    97   19.378550117   19.378550117   19.378550117    6[6-(1,6),6-(1,6),6-(8,8)]
    98  19.1144559048  19.1144559048  19.1144559048    6[1-(0),6-(6,6),6-(6,7)]
    99  13.0247711656  13.0247711656  13.0247711656    6[6-(1,6),6-(8,8),7-(6,27)]
   100  12.4767578748  12.4767578748  12.4767578748    6[6-(6,7),8-(27,63),8-(63)]
   101  19.7185789293  19.7185789293  19.7185789293    6[6-(6,6),8-(63),8-(63)]
   102  12.6370569177  12.6370569177  12.6370569177    6[6-(6,7),8-(0),8-(27)]
   103  8.86806111029  8.86806111029  8.86806111029    6[6-(1,6),6-(8,8),7-(6,63)]
   104   9.3507873143   9.3507873143   9.3507873143    6[1-(0),6-(6,6),6-(6,7)]
   105  16.1935102607  16.1935102607  16.1935102607    6[6-(1,6),6-(1,6),6-(8,8)]
   106  15.8045910427  15.8045910427  15.8045910427    6[1-(0),6-(6,6),6-(6,7)]
   107   9.0584130299   9.0584130299   9.0584130299    6[6-(1,6),6-(8,8),7-(6,63)]
   108  8.13067780331  8.13067780331  8.13067780331    6[6-(6,7),8-(27),8-(63)]
   109  16.6066706878  16.6066706878  16.6066706878    6[6-(6,6),8-(63),8-(63)]
   110  9.06319425997  9.06319425997  9.06319425997    6[6-(6,7),8-(0),8-(63)]
   111  19.4123288331  19.4123288331  19.4123288331    6[6-(1,6),6-(8,8),7-(6,27)]
   112  19.3368737464  19.3368737464  19.3368737464    6[1-(0),6-(6,6),6-(6,7)]
   113  13.2890900413  13.2890900413  13.2890900413    6[6-(1,6),6-(1,6),6-(8,8)]
   114  13.4782942524  13.4782942524  13.4782942524    6[1-(0),6-(6,6),6-(6,7)]
   115  19.6769823323  19.6769823323  19.6769823323    6[6-(1,6),6-(8,8),7-(6,27)]
   116  19.3740055724  19.3740055724  19.3740055724    6[6-(6,7),8-(27,63),8-(63)]
   117  13.3141170593  13.3141170593  13.3141170593    6[6-(6,6),8-(63),8-(63)]
   118  19.7636680212  19.7636680212  19.7636680212    6[6-(6,7),8-(27,63),8-(63)]
   119  15.0584331362  15.0584331362  15.0584331362    6[6-(1,6),6-(8,8),7-(6,27)]
   120   14.992909535   14.992909535   14.992909535    6[1-(0),6-(6,6),6-(6,7)]
   121   16.204954509   16.204954509   16.204954509    6[6-(1,6),6-(1,6),6-(8,8)]
   122  17.4085728941  17.4085728941  17.4085728941    6[1-(0),6-(6,6),6-(6,7)]
   123  2.81174145963  2.81174145963  2.81174145963    6[6-(1,6),6-(8,8),7-(6,27)]
   124  13.8936436866  13.8936436866  13.8936436866    6[6-(6,7),8-(27,63),8-(63)]
   125  16.1790352709  16.1790352709  16.1790352709    6[6-(6,6),8-(63),8-(63)]
   126  4.01277514089  4.01277514089  4.01277514089    6[6-(6,7),8-(0),8-(27)]
   127  3.68432373431  3.68432373431  3.68432373431    6[6-(1,6),6-(8,8),7-(6,63)]
   128  4.32061288853  4.32061288853  4.32061288853    6[1-(0),6-(6,6),6-(6,7)]
   129  3.56952911269  3.56952911269  3.56952911269    6[6-(1,6),6-(1,6),6-(8,8)]
   130  16.7668271303  16.7668271303  16.7668271303    6[1-(0),6-(6,6),6-(6,7)]
   131  16.1817549742  16.1817549742  16.1817549742    6[6-(1,6),6-(8),7-(6,63)]
   132  4.37963879474  4.37963879474  4.37963879474    6[6-(6,7),8-(27),8-(63)]
   133  4.22209759819  4.22209759819  4.22209759819    6[6-(6,6),8-(63),8-(63)]
   134   14.690562366   14.690562366   14.690562366    6[6-(6,7),8-(0)]
   135  12.3979623556  12.3979623556  12.3979623556    7[6-(6,6),6-(6,6),27-(7,8,8,8,8)]
   136  8.96802934859  8.96802934859  8.96802934859    7[6-(6,6),6-(6,6),27-(7,8,8,8,8)]
   137  12.8954335333  12.8954335333  12.8954335333    7[6-(6,6),6-(6,6),63-(8,8,8,8,8,8,8)]
   138  1.73899310906  1.73899310906  1.73899310906    7[6-(6,6),6-(6,6),27-(7,8,8,8,8)]
   139  5.09896944195  5.09896944195  5.09896944195    7[6-(6,6),6-(6,6),27-(7,8,8,8,8)]
   140  4.42203844063  4.42203844063  4.42203844063    7[6-(6,6),6-(6,6),63-(8,8,8,8,8,8,8)]
   141  8.92993725441  8.92993725441  8.92993725441    7[6-(6,6),6-(6,6),27-(7,8,8,8,8)]
   142  12.3598702614  12.3598702614  12.3598702614    7[6-(6,6),6-(6,6),27-(7,8,8,8,8)]
   143  8.43246607666  8.43246607666  8.43246607666    7[6-(6,6),6-(6,6),63-(8,8,8,8,8,8,8)]
   144  19.5889065009  19.5889065009  19.5889065009    7[6-(6,6),6-(6,6),27-(7,8,8,8,8)]
   145  16.2289301681  16.2289301681  16.2289301681    7[6-(6,6),6-(6,6),27-(7,8,8,8,8)]
   146  16.9058611694  16.9058611694  16.9058611694    7[6-(6,6),6-(6,6),63-(8,8,8,8,8,8)]
   147  10.3487423001  10.3487423001  10.3487423001    8[6-(6,8),27-(7,7,8,8,8),63-(7,8,8,8,8,8,8)]
   148  8.90678280866  8.90678280866  8.90678280866    8[6-(6,8),63-(7,8,8,8,8,8,8)]
   149  11.3645321317  11.3645321317  11.3645321317    8[6-(6,8),63-(8,8,8,8,8)]
   150  13.1955047178  13.1955047178  13.1955047178    8[6-(6,8),63-(7,8,8,8,8,8,8)]
   151   15.870151847   15.870151847   15.870151847    8[6-(6,8),63-(8,8,8,8,8,8,8)]
   152  14.5268970364  14.5268970364  14.5268970364    8[6-(6,8),27-(7,7,8,8,8),63-(8,8,8,8,8,8,8)]
   153  9.41489675238  9.41489675238  9.41489675238    8[6-(6,8),27-(7,7,8,8,8),63-(8,8,8,8,8)]
   154  8.47159970827  8.47159970827  8.47159970827    8[6-(6,8),63-(8,8,8,8,8)]
   155  1.55736636136  1.55736636136  1.55736636136    8[6-(6,8),63-(7,8,8,8,8,8)]
   156   15.956978687   15.956978687   15.956978687    8[6-(6,8),63-(8,8,8,8,8,8,8)]
   157  8.65710550187  8.65710550187  8.65710550187    8[6-(6,8)]
   158  9.09059241317  9.09059241317  9.09059241317    8[6-(6,8),27-(7,7,8,8,8)]
   159  13.6389581629  13.6389581629  13.6389581629    8[6-(6,8),63-(7,8,8,8,8,8,8)]
   160  13.3487053116  13.3487053116  13.3487053116    8[6-(6,8),27-(8)]
   161  4.28966753615  4.28966753615  4.28966753615    8[6-(6,8),63-(8,8,8,8,8,8,8)]
   162  5.46218222624  5.46218222624  5.46218222624    8[6-(6,8),63-(7,8,8,8,8,8,8)]
   163  11.6993813815  11.6993813815  11.6993813815    8[6-(6,8)]
   164  12.8716184904  12.8716184904  12.8716184904    8[6-(6,8),63-(7,8,8,8,8,8,8)]
   165   1.6960190361   1.6960190361   1.6960190361    8[6-(6,8),27-(7,7,8,8,8),63-(7,8,8,8,8,8)]
   166  2.14797245876  2.14797245876  2.14797245876    8[6-(6,8),63-(7,8,8,8,8,8)]
   167  8.65091672105  8.65091672105  8.65091672105    8[6-(6,8),63-(8,8,8,8,8)]
   168  7.38365863864  7.38365863864  7.38365863864    8[6-(6,8),63-(7,8,8,8,8,8,8)]
   169  1.47240400474  1.47240400474  1.47240400474    8[6-(6,8),63-(8,8,8,8,8,8,8)]
   170  1.61250696405  1.61250696405  1.61250696405    8[6-(6,8),27-(7,7,8,8,8),63-(8,8,8,8,8,8,8)]
   171  7.19021958001  7.19021958001  7.19021958001    8[6-(6,8),27-(7,7,8,8,8),63-(8,8,8,8,8)]
   172  8.57663548778  8.57663548778  8.57663548778    8[6-(6,8),63-(8,8,8,8,8)]
   173  6.25252482217  6.25252482217  6.25252482217    8[6-(6,8),63-(7,8,8,8,8,8,8)]
   174  3.54788503745  3.54788503745  3.54788503745    8[6-(6,8),63-(8,8,8,8,8,8,8)]
   175  16.1989962539  16.1989962539  16.1989962539    8[6-(6,8)]
   176  17.6109030912  17.6109030912  17.6109030912    8[6-(6,8),27-(7,7,8,8,8)]
   177  17.7433309076  17.7433309076  17.7433309076    8[6-(6,8),63-(7,8,8,8,8,8,8)]
   178  15.7198301987  15.7198301987  15.7198301987    8[6-(6,8),27-(8)]
   179  3.04625473625  3.04625473625  3.04625473625    8[6-(6,8),63-(8,8,8,8,8,8,8)]
   180  16.1376801764  16.1376801764  16.1376801764    8[6-(6,8),63-(7,8,8,8,8,8)]
   181  7.41300244527  7.41300244527  7.41300244527    8[6-(6,8)]
   182  7.00360287381  7.00360287381  7.00360287381    8[6-(6,8),63-(7,8,8,8,8,8,8)]
   183  10.9791573099  10.9791573099  10.9791573099    8[6-(6,8),27-(7,7,8,8,8),63-(7,8,8,8,8,8,8)]
   184  12.4211168013  12.4211168013  12.4211168013    8[6-(6,8),63-(7,8,8,8,8,8,8)]
   185  9.96336747834  9.96336747834  9.96336747834    8[6-(6,8),63-(8,8,8,8,8)]
   186  8.13239489216  8.13239489216  8.13239489216    8[6-(6,8),63-(7,8,8,8,8,8,8)]
   187  5.45774776298  5.45774776298  5.45774776298    8[6-(6,8),63-(8,8,8,8,8,8,8)]
   188  6.80100257362  6.80100257362  6.80100257362    8[6-(6,8),27-(7,7,8,8,8),63-(8,8,8,8,8,8,8)]
   189  11.9130028576  11.9130028576  11.9130028576    8[6-(6,8),27-(7,7,8,8,8),63-(8,8,8,8,8)]
   190  12.8562999017  12.8562999017  12.8562999017    8[6-(6,8),63-(8,8,8,8,8)]
   191  19.7705332486  19.7705332486  19.7705332486    8[6-(6,8),63-(7,8,8,8,8,8,8)]
   192  5.37092092302  5.37092092302  5.37092092302    8[6-(6,8),63-(8,8,8,8,8,8,8)]
   193  12.6707941081  12.6707941081  12.6707941081    8[6-(6,8)]
   194  12.2373071968  12.2373071968  12.2373071968    8[6-(6,8),27-(7,7,8,8,8)]
   195   7.6889414471   7.6889414471   7.6889414471    8[6-(6,8),63-(7,8,8,8,8,8,8)]
   196  7.97919429844  7.97919429844  7.97919429844    8[6-(6,8),27-(8)]
   197  17.0382320738  17.0382320738  17.0382320738    8[6-(6,8),63-(8,8,8,8,8,8,8)]
   198  15.8657173838  15.8657173838  15.8657173838    8[6-(6,8),63-(7,8,8,8,8,8,8)]
   199   9.6285182285   9.6285182285   9.6285182285    8[6-(6,8)]
   200   8.4562811196   8.4562811196   8.4562811196    8[6-(6,8),63-(7,8,8,8,8,8,8)]
   201  19.6318805739  19.6318805739  19.6318805739    8[6-(6,8),27-(7,7,8,8,8),63-(7,8,8,8,8,8,8)]
   202  19.1799271512  19.1799271512  19.1799271512    8[6-(6,8),63-(7,8,8,8,8,8,8)]
   203   12.676982889   12.676982889   12.676982889    8[6-(6,8),63-(8,8,8,8,8)]
   204  13.9442409714  13.9442409714  13.9442409714    8[6-(6,8),63-(7,8,8,8,8,8)]
   205  19.8554956053  19.8554956053  19.8554956053    8[6-(6,8),63-(8,8,8,8,8,8,8)]
   206  19.7153926459  19.7153926459  19.7153926459    8[6-(6,8),27-(7,7,8,8,8),63-(8,8,8,8,8,8,8)]
   207    14.13768003    14.13768003    14.13768003    8[6-(6,8),27-(7,7,8,8,8),63-(8,8,8,8,8)]
   208  12.7512641222  12.7512641222  12.7512641222    8[6-(6,8),63-(8,8,8,8,8)]
   209  15.0753747878  15.0753747878  15.0753747878    8[6-(6,8),63-(7,8,8,8,8,8,8)]
   210  17.7800145725  17.7800145725  17.7800145725    8[6-(6,8),63-(8,8,8,8,8,8,8)]
   211  5.12890335614  5.12890335614  5.12890335614    8[6-(6,8)]
   212  3.71699651878  3.71699651878  3.71699651878    8[6-(6,8),27-(7,7,8,8,8)]
   213  3.58456870238  3.58456870238  3.58456870238    8[6-(6,8),63-(7,8,8,8,8,8)]
   214  5.60806941129  5.60806941129  5.60806941129    8[6-(6,8),27-(8)]
   215  18.2816448738  18.2816448738  18.2816448738    8[6-(6,8),63-(8,8,8,8,8,8,8)]
   216  5.19021943362  5.19021943362  5.19021943362    8[6-(6,8),63-(7,8,8,8,8,8,8)]
   217  13.9148971647  13.9148971647  13.9148971647    8[6-(6)]
