# Supplementary material for: A collection of forcefield precursors for metal–organic frameworks
Source: RSC Adv. 2019 Nov 13;9(63):36492–507. doi: 10.1039/c9ra07327b (PMC9075174; doi:10.1039/c9ra07327b)
Supplement: RA-009-C9RA07327B-s3217 [file RA-009-C9RA07327B-s3217.txt]

MOXDIN01_clean

9.7187    0.00000000    0.00000000
-4.85921476    16.49850031    0.00000000
0.0    -0.72206983    18.3778203

     1   1.9407240646   1.9407240646   1.9407240646    27[8-(6),8-(6),8-(6),8-(6,27)]
     2   6.8000212074   6.8000212074   6.8000212074    27[8-(6),8-(6),8-(6),8-(6,27)]
     3   2.9187611754   2.9187611754   2.9187611754    27[8-(6),8-(6),8-(6),8-(6,27)]
     4  -1.9405359674  -1.9405359674  -1.9405359674    27[8-(6),8-(6),8-(6),8-(6,27)]
     5     2.42974262     2.42974262     2.42974262    27[8-(6),8-(6),8-(6),8-(6),8-(6,27),8-(6,27)]
     6    -2.42960738    -2.42960738    -2.42960738    27[8-(6),8-(6),8-(6),8-(6),8-(6,27),8-(6,27)]
     7   5.2258450676   5.2258450676   5.2258450676    1[6-(6,6)]
     8  5.79824390476  5.79824390476  5.79824390476    1[6-(6,6)]
     9  4.67670681734  4.67670681734  4.67670681734    1[6-(6,6)]
    10   5.5154285176   5.5154285176   5.5154285176    1[6-(6,6)]
    11  7.16662812826  7.16662812826  7.16662812826    1[6-(6,6)]
    12  6.15000904784  6.15000904784  6.15000904784    1[6-(6,6)]
    13  2.61044476746  2.61044476746  2.61044476746    1[6-(6,6)]
    14  4.13929527314  4.13929527314  4.13929527314    1[6-(6,6)]
    15   0.3664301524   0.3664301524   0.3664301524    1[6-(6,6)]
    16  0.93889417524  0.93889417524  0.93889417524    1[6-(6,6)]
    17-0.182644697344-0.182644697344-0.182644697344    1[6-(6,6)]
    18   0.6560812224   0.6560812224   0.6560812224    1[6-(6,6)]
    19  2.30729587174  2.30729587174  2.30729587174    1[6-(6,6)]
    20  1.29076291216  1.29076291216  1.29076291216    1[6-(6,6)]
    21 -2.24877388746 -2.24877388746 -2.24877388746    1[6-(6,6)]
    22-0.720121373136-0.720121373136-0.720121373136    1[6-(6,6)]
    23  -0.3663598276  -0.3663598276  -0.3663598276    1[6-(6,6)]
    24 -0.93875866476 -0.93875866476 -0.93875866476    1[6-(6,6)]
    25 0.182778422656 0.182778422656 0.182778422656    1[6-(6,6)]
    26  -0.6559432776  -0.6559432776  -0.6559432776    1[6-(6,6)]
    27 -2.30714288826 -2.30714288826 -2.30714288826    1[6-(6,6)]
    28 -1.29052380784 -1.29052380784 -1.29052380784    1[6-(6,6)]
    29  2.24904047254  2.24904047254  2.24904047254    1[6-(6,6)]
    30 0.720189966864 0.720189966864 0.720189966864    1[6-(6,6)]
    31   4.4930550876   4.4930550876   4.4930550876    1[6-(6,6)]
    32  3.92059106476  3.92059106476  3.92059106476    1[6-(6,6)]
    33  5.04212993734  5.04212993734  5.04212993734    1[6-(6,6)]
    34   4.2034040176   4.2034040176   4.2034040176    1[6-(6,6)]
    35  2.55218936826  2.55218936826  2.55218936826    1[6-(6,6)]
    36  3.56872232784  3.56872232784  3.56872232784    1[6-(6,6)]
    37  7.10825912746  7.10825912746  7.10825912746    1[6-(6,6)]
    38  5.57960661314  5.57960661314  5.57960661314    1[6-(6,6)]
    39   6.3590284122   6.3590284122   6.3590284122    6[6-(6,6),8-(27),8-(27)]
    40  5.60874547545  5.60874547545  5.60874547545    6[6-(1,6),6-(1,6),6-(8,8)]
    41  5.11796104936  5.11796104936  5.11796104936    6[1-(0),6-(1,6),6-(6,6)]
    42  5.45420871651  5.45420871651  5.45420871651    6[1-(0),6-(1,6),6-(6,6)]
    43  4.78847830477  4.78847830477  4.78847830477    6[1-(0),6-(1,6),6-(6,6)]
    44  4.29477835523  4.29477835523  4.29477835523    6[6-(1,6),6-(1,6),6-(8,8)]
    45  3.58822931152  3.58822931152  3.58822931152    6[6-(6,6),8-(27),8-(27)]
    46  4.94007024457  4.94007024457  4.94007024457    6[6-(6,6),8-(0),8-(27,27)]
    47  6.16074570493  6.16074570493  6.16074570493    6[6-(1,6),6-(1,6),6-(8,8)]
    48  6.23752853348  6.23752853348  6.23752853348    6[1-(0),6-(1,6),6-(6,6)]
    49  7.21814086539  7.21814086539  7.21814086539    6[1-(0),6-(1,6),6-(6,6)]
    50   3.6639713707   3.6639713707   3.6639713707    6[6-(6,6),8-(0),8-(27)]
    51   4.2917881198   4.2917881198   4.2917881198    6[6-(1,6),6-(1,6),6-(8,8)]
    52   5.6067273291   5.6067273291   5.6067273291    6[1-(0),6-(1,6),6-(6,6)]
    53  3.53566432314  3.53566432314  3.53566432314    6[1-(0),6-(1,6),6-(6,6)]
    54   4.4716679727   4.4716679727   4.4716679727    6[1-(0),6-(1,6),6-(6,6)]
    55   1.4996476478   1.4996476478   1.4996476478    6[6-(6,6),8-(27),8-(27)]
    56 0.749363304554 0.749363304554 0.749363304554    6[6-(1,6),6-(1,6),6-(8,8)]
    57 0.258559030643 0.258559030643 0.258559030643    6[1-(0),6-(1,6),6-(6,6)]
    58 0.594845403487 0.594845403487 0.594845403487    6[1-(0),6-(1,6),6-(6,6)]
    59-0.070886084768-0.070886084768-0.070886084768    6[1-(0),6-(1,6),6-(6,6)]
    60-0.564606055233-0.564606055233-0.564606055233    6[6-(1,6),6-(1,6),6-(8,8)]
    61 -1.27115599152 -1.27115599152 -1.27115599152    6[6-(6,6),8-(27),8-(27)]
    620.08074541543440.08074541543440.0807454154344    6[6-(6,6),8-(0),8-(27,27)]
    63  1.30140739507  1.30140739507  1.30140739507    6[6-(1,6),6-(1,6),6-(8,8)]
    64  1.37818002652  1.37818002652  1.37818002652    6[1-(0),6-(1,6),6-(6,6)]
    65  2.35880135461  2.35880135461  2.35880135461    6[1-(0),6-(1,6),6-(6,6)]
    66  -1.1952863307  -1.1952863307  -1.1952863307    6[6-(6,6),8-(0),8-(27)]
    67-0.567447039801-0.567447039801-0.567447039801    6[6-(1,6),6-(1,6),6-(8,8)]
    68 0.747493970898 0.747493970898 0.747493970898    6[1-(0),6-(1,6),6-(6,6)]
    69 -1.32355296314 -1.32355296314 -1.32355296314    6[1-(0),6-(1,6),6-(6,6)]
    70-0.387734992697-0.387734992697-0.387734992697    6[1-(0),6-(1,6),6-(6,6)]
    71  -1.4995431722  -1.4995431722  -1.4995431722    6[6-(6,6),8-(27),8-(27)]
    72-0.749260235446-0.749260235446-0.749260235446    6[6-(1,6),6-(1,6),6-(8,8)]
    73-0.258475809357-0.258475809357-0.258475809357    6[1-(0),6-(1,6),6-(6,6)]
    74-0.594723476513-0.594723476513-0.594723476513    6[1-(0),6-(1,6),6-(6,6)]
    75 0.071006935232 0.071006935232 0.071006935232    6[1-(0),6-(1,6),6-(6,6)]
    76 0.564706884767 0.564706884767 0.564706884767    6[6-(1,6),6-(1,6),6-(8,8)]
    77  1.27125592848  1.27125592848  1.27125592848    6[6-(6,6),8-(27),8-(27)]
    78-0.0805850045656-0.0805850045656-0.0805850045656    6[6-(6,6),8-(0),8-(27,27)]
    79 -1.30126046493 -1.30126046493 -1.30126046493    6[6-(1,6),6-(1,6),6-(8,8)]
    80 -1.37804329348 -1.37804329348 -1.37804329348    6[1-(0),6-(1,6),6-(6,6)]
    81 -2.35865562539 -2.35865562539 -2.35865562539    6[1-(0),6-(1,6),6-(6,6)]
    82   1.1955138693   1.1955138693   1.1955138693    6[6-(6,6),8-(0),8-(27)]
    83 0.567697120199 0.567697120199 0.567697120199    6[6-(1,6),6-(1,6),6-(8,8)]
    84-0.747242089102-0.747242089102-0.747242089102    6[1-(0),6-(1,6),6-(6,6)]
    85  1.32382091686  1.32382091686  1.32382091686    6[1-(0),6-(1,6),6-(6,6)]
    86 0.387817267303 0.387817267303 0.387817267303    6[1-(0),6-(1,6),6-(6,6)]
    87   3.3598375922   3.3598375922   3.3598375922    6[6-(6,6),8-(27),8-(27)]
    88  4.11012193545  4.11012193545  4.11012193545    6[6-(1,6),6-(1,6),6-(8,8)]
    89  4.60092620936  4.60092620936  4.60092620936    6[1-(0),6-(1,6),6-(6,6)]
    90  4.26463983651  4.26463983651  4.26463983651    6[1-(0),6-(1,6),6-(6,6)]
    91  4.93037132477  4.93037132477  4.93037132477    6[1-(0),6-(1,6),6-(6,6)]
    92  5.42409129523  5.42409129523  5.42409129523    6[6-(1,6),6-(1,6),6-(8,8)]
    93  6.13064123152  6.13064123152  6.13064123152    6[6-(6,6),8-(27),8-(27)]
    94  4.77873982457  4.77873982457  4.77873982457    6[6-(6,6),8-(27,27)]
    95  3.55807784493  3.55807784493  3.55807784493    6[6-(1,6),6-(1,6),6-(8)]
    96  3.48130521348  3.48130521348  3.48130521348    6[1-(0),6-(1,6),6-(6,6)]
    97  2.50068388539  2.50068388539  2.50068388539    6[1-(0),6-(1,6),6-(6,6)]
    98   6.0547715707   6.0547715707   6.0547715707    6[6-(6,6),8-(0),8-(27)]
    99   5.4269322798   5.4269322798   5.4269322798    6[6-(1,6),6-(1,6),6-(8,8)]
   100   4.1119912691   4.1119912691   4.1119912691    6[1-(0),6-(1,6),6-(6,6)]
   101  6.18303820314  6.18303820314  6.18303820314    6[1-(0),6-(1,6),6-(6,6)]
   102   5.2472202327   5.2472202327   5.2472202327    6[1-(0),6-(1,6),6-(6,6)]
   103  3.71748001532  3.71748001532  3.71748001532    8[6-(6,8),27-(8,8,8,8,8)]
   104  2.93514130525  2.93514130525  2.93514130525    8[6-(6,8),27-(8,8,8)]
   105  6.65155202637  6.65155202637  6.65155202637    8[6-(6,8),27-(8,8,8,8,8)]
   106 -3.10406065722 -3.10406065722 -3.10406065722    8[6-(6,8),27-(8,8,8)]
   107  4.37247285034  4.37247285034  4.37247285034    8[6-(6,8),27-(8,8,8)]
   108   2.4996720114   2.4996720114   2.4996720114    8[6-(6,8)]
   109  3.95556605358  3.95556605358  3.95556605358    8[6-(6,8),27-(8,8,8),27-(8,8,8,8,8)]
   110  4.93131782104  4.93131782104  4.93131782104    8[6-(6,8)]
   111 -1.14188927532 -1.14188927532 -1.14188927532    8[6-(6,8),27-(8,8,8,8,8)]
   112  7.79443873475  7.79443873475  7.79443873475    8[6-(6,8),27-(8,8,8)]
   113  1.79218977363  1.79218977363  1.79218977363    8[6-(6,8),27-(8,8,8,8,8)]
   114  1.75524033722  1.75524033722  1.75524033722    8[6-(6,8),27-(8,8,8)]
   115-0.486801350342-0.486801350342-0.486801350342    8[6-(6,8),27-(8,8,8)]
   116  -2.3595874914  -2.3595874914  -2.3595874914    8[6-(6,8)]
   117-0.903759013577-0.903759013577-0.903759013577    8[6-(6,8),27-(8,8,8),27-(8,8,8,8,8)]
   1180.07200417896080.07200417896080.0720041789608    8[6-(6,8)]
   119  1.14200522468  1.14200522468  1.14200522468    8[6-(6,8),27-(8,8,8,8,8)]
   120  1.92434393475  1.92434393475  1.92434393475    8[6-(6,8),27-(8,8,8)]
   121 -1.79206678637 -1.79206678637 -1.79206678637    8[6-(6,8),27-(8,8,8,8,8)]
   122  7.96354589722  7.96354589722  7.96354589722    8[6-(6,8),27-(8,8,8)]
   123 0.487012389658 0.487012389658 0.487012389658    8[6-(6,8),27-(8,8,8)]
   124   2.3598132286   2.3598132286   2.3598132286    8[6-(6,8)]
   125 0.903919186423 0.903919186423 0.903919186423    8[6-(6,8),27-(8,8,8),27-(8,8,8,8,8)]
   126-0.0718325810392-0.0718325810392-0.0718325810392    8[6-(6,8)]
   127  6.00137451532  6.00137451532  6.00137451532    8[6-(6,8),27-(8,8,8,8,8)]
   128 -2.93495349475 -2.93495349475 -2.93495349475    8[6-(6,8),27-(8,8,8)]
   129  3.06729546637  3.06729546637  3.06729546637    8[6-(6,8),27-(8,8,8,8,8)]
   130  3.10424490278  3.10424490278  3.10424490278    8[6-(6,8),27-(8,8,8)]
   131  5.34628659034  5.34628659034  5.34628659034    8[6-(6,8),27-(8,8,8)]
   132   7.2190727314   7.2190727314   7.2190727314    8[6-(6,8)]
   133  5.76324425358  5.76324425358  5.76324425358    8[6-(6),27-(8,8,8),27-(8,8,8,8,8)]
