# Supplementary material for: A collection of forcefield precursors for metal–organic frameworks
Source: RSC Adv. 2019 Nov 13;9(63):36492–507. doi: 10.1039/c9ra07327b (PMC9075174; doi:10.1039/c9ra07327b)
Supplement: RA-009-C9RA07327B-s3218 [file RA-009-C9RA07327B-s3218.txt]

MOXDOT01_clean

14.187    0.00000000    0.00000000
0.0    22.55    0.00000000
0.0    -0.93925541    25.66381812

     1     4.02045393     4.02045393     4.02045393    27[8-(6),8-(6),8-(6),8-(6)]
     2     3.08184201     3.08184201     3.08184201    27[8-(6),8-(6),8-(6),8-(6)]
     3     3.54731748     3.54731748     3.54731748    27[8-(6),8-(6),8-(6),8-(6),8-(6),8-(6)]
     4    10.16654607    10.16654607    10.16654607    27[8-(6),8-(6),8-(6),8-(6)]
     5    11.10515799    11.10515799    11.10515799    27[8-(6),8-(6),8-(6),8-(6)]
     6    10.63968252    10.63968252    10.63968252    27[8-(6),8-(6),8-(6),8-(6),8-(6),8-(6)]
     7     4.02045393     4.02045393     4.02045393    27[8-(6),8-(6),8-(6),8-(6)]
     8     3.08184201     3.08184201     3.08184201    27[8-(6),8-(6),8-(6),8-(6)]
     9     3.54731748     3.54731748     3.54731748    27[8-(6),8-(6),8-(6),8-(6),8-(6),8-(6)]
    10    10.16654607    10.16654607    10.16654607    27[8-(6),8-(6),8-(6),8-(6)]
    11    11.10515799    11.10515799    11.10515799    27[8-(6),8-(6),8-(6),8-(6)]
    12    10.63968252    10.63968252    10.63968252    27[8-(6),8-(6),8-(6),8-(6),8-(6),8-(6)]
    13      4.7427141      4.7427141      4.7427141    1[6-(6,6)]
    14      4.3880391      4.3880391      4.3880391    1[6-(6,6)]
    15      3.0189936      3.0189936      3.0189936    1[6-(6,6)]
    16      3.3722499      3.3722499      3.3722499    1[6-(6,6)]
    17      2.3749038      2.3749038      2.3749038    1[6-(6,6)]
    18      2.7636276      2.7636276      2.7636276    1[6-(6,6)]
    19      4.0262706      4.0262706      4.0262706    1[6-(6,6)]
    20      3.6389655      3.6389655      3.6389655    1[6-(6,6)]
    21     13.3286865     13.3286865     13.3286865    1[6-(6,6)]
    22      0.2908335      0.2908335      0.2908335    1[6-(6,6)]
    23     12.8974017     12.8974017     12.8974017    1[6-(6,6)]
    24      11.746836      11.746836      11.746836    1[6-(6,6)]
    25      0.1588944      0.1588944      0.1588944    1[6-(6,6)]
    26      1.2881796      1.2881796      1.2881796    1[6-(6,6)]
    27       1.858497       1.858497       1.858497    1[6-(6,6)]
    28      0.6724638      0.6724638      0.6724638    1[6-(6,6)]
    29     12.7909992     12.7909992     12.7909992    1[6-(6,6)]
    30      10.711185      10.711185      10.711185    1[6-(6,6)]
    31     12.3895071     12.3895071     12.3895071    1[6-(6,6)]
    32      0.2809026      0.2809026      0.2809026    1[6-(6,6)]
    33      8.9605092      8.9605092      8.9605092    1[6-(6,6)]
    34      6.8310405      6.8310405      6.8310405    1[6-(6,6)]
    35      8.4497772      8.4497772      8.4497772    1[6-(6,6)]
    36     10.5281727     10.5281727     10.5281727    1[6-(6,6)]
    37      5.1839298      5.1839298      5.1839298    1[6-(6,6)]
    38      6.3330768      6.3330768      6.3330768    1[6-(6,6)]
    39      7.0424268      7.0424268      7.0424268    1[6-(6,6)]
    40      5.8946985      5.8946985      5.8946985    1[6-(6,6)]
    41      7.0424268      7.0424268      7.0424268    1[6-(6,6)]
    42      8.1107079      8.1107079      8.1107079    1[6-(6,6)]
    43      9.5719689      9.5719689      9.5719689    1[6-(6,6)]
    44      8.4753138      8.4753138      8.4753138    1[6-(6,6)]
    45      9.4442859      9.4442859      9.4442859    1[6-(6,6)]
    46      9.7989609      9.7989609      9.7989609    1[6-(6,6)]
    47     11.1680064     11.1680064     11.1680064    1[6-(6,6)]
    48     10.8147501     10.8147501     10.8147501    1[6-(6,6)]
    49     11.8120962     11.8120962     11.8120962    1[6-(6,6)]
    50     11.4233724     11.4233724     11.4233724    1[6-(6,6)]
    51     10.1607294     10.1607294     10.1607294    1[6-(6,6)]
    52     10.5480345     10.5480345     10.5480345    1[6-(6,6)]
    53      0.8583135      0.8583135      0.8583135    1[6-(6,6)]
    54     13.8961665     13.8961665     13.8961665    1[6-(6,6)]
    55      1.2895983      1.2895983      1.2895983    1[6-(6,6)]
    56       2.440164       2.440164       2.440164    1[6-(6,6)]
    57     14.0281056     14.0281056     14.0281056    1[6-(6,6)]
    58     12.8988204     12.8988204     12.8988204    1[6-(6,6)]
    59      12.328503      12.328503      12.328503    1[6-(6,6)]
    60     13.5145362     13.5145362     13.5145362    1[6-(6,6)]
    61      1.3960008      1.3960008      1.3960008    1[6-(6,6)]
    62       3.475815       3.475815       3.475815    1[6-(6,6)]
    63      1.7974929      1.7974929      1.7974929    1[6-(6,6)]
    64     13.9060974     13.9060974     13.9060974    1[6-(6,6)]
    65      5.2264908      5.2264908      5.2264908    1[6-(6,6)]
    66      7.3559595      7.3559595      7.3559595    1[6-(6,6)]
    67      5.7372228      5.7372228      5.7372228    1[6-(6,6)]
    68      3.6588273      3.6588273      3.6588273    1[6-(6,6)]
    69      9.0030702      9.0030702      9.0030702    1[6-(6,6)]
    70      7.8539232      7.8539232      7.8539232    1[6-(6,6)]
    71      7.1445732      7.1445732      7.1445732    1[6-(6,6)]
    72      8.2923015      8.2923015      8.2923015    1[6-(6,6)]
    73      7.1445732      7.1445732      7.1445732    1[6-(6,6)]
    74      6.0762921      6.0762921      6.0762921    1[6-(6,6)]
    75      4.6150311      4.6150311      4.6150311    1[6-(6,6)]
    76      5.7116862      5.7116862      5.7116862    1[6-(6,6)]
    77      4.7427141      4.7427141      4.7427141    1[6-(6,6)]
    78      4.3880391      4.3880391      4.3880391    1[6-(6,6)]
    79      3.0189936      3.0189936      3.0189936    1[6-(6,6)]
    80      3.3722499      3.3722499      3.3722499    1[6-(6,6)]
    81      2.3749038      2.3749038      2.3749038    1[6-(6,6)]
    82      2.7636276      2.7636276      2.7636276    1[6-(6,6)]
    83      4.0262706      4.0262706      4.0262706    1[6-(6,6)]
    84      3.6389655      3.6389655      3.6389655    1[6-(6,6)]
    85     13.3286865     13.3286865     13.3286865    1[6-(6,6)]
    86      0.2908335      0.2908335      0.2908335    1[6-(6,6)]
    87     12.8974017     12.8974017     12.8974017    1[6-(6,6)]
    88      11.746836      11.746836      11.746836    1[6-(6,6)]
    89      0.1588944      0.1588944      0.1588944    1[6-(6,6)]
    90      1.2881796      1.2881796      1.2881796    1[6-(6,6)]
    91       1.858497       1.858497       1.858497    1[6-(6,6)]
    92      0.6724638      0.6724638      0.6724638    1[6-(6,6)]
    93     12.7909992     12.7909992     12.7909992    1[6-(6,6)]
    94      10.711185      10.711185      10.711185    1[6-(6,6)]
    95     12.3895071     12.3895071     12.3895071    1[6-(6,6)]
    96      0.2809026      0.2809026      0.2809026    1[6-(6,6)]
    97      8.9605092      8.9605092      8.9605092    1[6-(6,6)]
    98      6.8310405      6.8310405      6.8310405    1[6-(6,6)]
    99      8.4497772      8.4497772      8.4497772    1[6-(6,6)]
   100     10.5281727     10.5281727     10.5281727    1[6-(6,6)]
   101      5.1839298      5.1839298      5.1839298    1[6-(6,6)]
   102      6.3330768      6.3330768      6.3330768    1[6-(6,6)]
   103      7.0424268      7.0424268      7.0424268    1[6-(6,6)]
   104      5.8946985      5.8946985      5.8946985    1[6-(6,6)]
   105      7.0424268      7.0424268      7.0424268    1[6-(6,6)]
   106      8.1107079      8.1107079      8.1107079    1[6-(6,6)]
   107      9.5719689      9.5719689      9.5719689    1[6-(6,6)]
   108      8.4753138      8.4753138      8.4753138    1[6-(6,6)]
   109      9.4442859      9.4442859      9.4442859    1[6-(6,6)]
   110      9.7989609      9.7989609      9.7989609    1[6-(6,6)]
   111     11.1680064     11.1680064     11.1680064    1[6-(6,6)]
   112     10.8147501     10.8147501     10.8147501    1[6-(6,6)]
   113     11.8120962     11.8120962     11.8120962    1[6-(6,6)]
   114     11.4233724     11.4233724     11.4233724    1[6-(6,6)]
   115     10.1607294     10.1607294     10.1607294    1[6-(6,6)]
   116     10.5480345     10.5480345     10.5480345    1[6-(6,6)]
   117      0.8583135      0.8583135      0.8583135    1[6-(6,6)]
   118     13.8961665     13.8961665     13.8961665    1[6-(6,6)]
   119      1.2895983      1.2895983      1.2895983    1[6-(6,6)]
   120       2.440164       2.440164       2.440164    1[6-(6,6)]
   121     14.0281056     14.0281056     14.0281056    1[6-(6,6)]
   122     12.8988204     12.8988204     12.8988204    1[6-(6,6)]
   123      12.328503      12.328503      12.328503    1[6-(6,6)]
   124     13.5145362     13.5145362     13.5145362    1[6-(6,6)]
   125      1.3960008      1.3960008      1.3960008    1[6-(6,6)]
   126       3.475815       3.475815       3.475815    1[6-(6,6)]
   127      1.7974929      1.7974929      1.7974929    1[6-(6,6)]
   128     13.9060974     13.9060974     13.9060974    1[6-(6,6)]
   129      5.2264908      5.2264908      5.2264908    1[6-(6,6)]
   130      7.3559595      7.3559595      7.3559595    1[6-(6,6)]
   131      5.7372228      5.7372228      5.7372228    1[6-(6,6)]
   132      3.6588273      3.6588273      3.6588273    1[6-(6,6)]
   133      9.0030702      9.0030702      9.0030702    1[6-(6,6)]
   134      7.8539232      7.8539232      7.8539232    1[6-(6,6)]
   135      7.1445732      7.1445732      7.1445732    1[6-(6,6)]
   136      8.2923015      8.2923015      8.2923015    1[6-(6,6)]
   137      7.1445732      7.1445732      7.1445732    1[6-(6,6)]
   138      6.0762921      6.0762921      6.0762921    1[6-(6,6)]
   139      4.6150311      4.6150311      4.6150311    1[6-(6,6)]
   140      5.7116862      5.7116862      5.7116862    1[6-(6,6)]
   141     4.21382274     4.21382274     4.21382274    6[6-(6,6),8-(0),8-(27)]
   142     4.39697691     4.39697691     4.39697691    6[1-(0),6-(1,6),6-(6,6)]
   143     4.18502313     4.18502313     4.18502313    6[1-(0),6-(1,6),6-(6,6)]
   144      3.6687582      3.6687582      3.6687582    6[6-(1,6),6-(1,6),6-(6,6)]
   145     3.36430518     3.36430518     3.36430518    6[1-(0),6-(1,6),6-(6,6)]
   146     3.57625896     3.57625896     3.57625896    6[1-(0),6-(1,6),6-(6,6)]
   147     4.09252389     4.09252389     4.09252389    6[6-(1,6),6-(1,6),6-(8,8)]
   148     2.96848788     2.96848788     2.96848788    6[6-(1,6),6-(1,6),6-(8,8)]
   149     2.70645399     2.70645399     2.70645399    6[1-(0),6-(1,6),6-(6,6)]
   150     2.93897892     2.93897892     2.93897892    6[1-(0),6-(1,6),6-(6,6)]
   151     3.43353774     3.43353774     3.43353774    6[6-(1,6),6-(1,6),6-(6,6)]
   152     3.69557163     3.69557163     3.69557163    6[1-(0),6-(1,6),6-(6,6)]
   153      3.4630467      3.4630467      3.4630467    6[1-(0),6-(1,6),6-(6,6)]
   154     2.99615253     2.99615253     2.99615253    6[6-(6,6),8-(0),8-(27)]
   155    11.69505345    11.69505345    11.69505345    6[6-(6,6),8-(27),8-(27)]
   156    12.42398151    12.42398151    12.42398151    6[6-(1,6),6-(1,6),6-(8,8)]
   157    13.24200393    13.24200393    13.24200393    6[1-(0),6-(1,6),6-(6,6)]
   158    13.93092465    13.93092465    13.93092465    6[1-(0),6-(1,6),6-(6,6)]
   159    13.80182295    13.80182295    13.80182295    6[6-(1,6),6-(1,6),6-(6,6)]
   160    12.98365866    12.98365866    12.98365866    6[1-(0),6-(1,6),6-(6,6)]
   161    12.29473794    12.29473794    12.29473794    6[1-(0),6-(1,6),6-(6,6)]
   162     0.40518072     0.40518072     0.40518072    6[6-(1,6),6-(1,6),6-(6,6)]
   163     0.54577389     0.54577389     0.54577389    6[1-(0),6-(1,6),6-(6,6)]
   164      1.1973828      1.1973828      1.1973828    6[1-(0),6-(1,6),6-(6,6)]
   165     1.75961361     1.75961361     1.75961361    6[6-(1,6),6-(1,6),6-(8,8)]
   166     1.53858015     1.53858015     1.53858015    6[1-(0),6-(1,6),6-(6,6)]
   167     0.83674926     0.83674926     0.83674926    6[1-(0),6-(1,6),6-(6,6)]
   168     2.52443478     2.52443478     2.52443478    6[6-(6,6),8-(27),8-(27)]
   169     1.00287903     1.00287903     1.00287903    6[6-(6,6),8-(27),8-(27)]
   170    13.83544614    13.83544614    13.83544614    6[6-(1,6),6-(1,6),6-(8,8)]
   171     12.7101333     12.7101333     12.7101333    6[1-(0),6-(1,6),6-(6,6)]
   172    11.46479844    11.46479844    11.46479844    6[1-(0),6-(1,6),6-(6,6)]
   173    11.34477642    11.34477642    11.34477642    6[6-(1,6),6-(1,6),6-(6,6)]
   174    12.47023113    12.47023113    12.47023113    6[1-(0),6-(1,6),6-(6,6)]
   175    13.71556599    13.71556599    13.71556599    6[1-(0),6-(1,6),6-(6,6)]
   176     9.95019432     9.95019432     9.95019432    6[6-(1,6),6-(1,6),6-(6,6)]
   177     8.85325548     8.85325548     8.85325548    6[1-(0),6-(1,6),6-(6,6)]
   178     7.56110352     7.56110352     7.56110352    6[1-(0),6-(1,6),6-(6,6)]
   179     7.43100873     7.43100873     7.43100873    6[6-(1,6),6-(1,6),6-(8,8)]
   180     8.55490287     8.55490287     8.55490287    6[1-(0),6-(1,6),6-(6,6)]
   181     9.80506131     9.80506131     9.80506131    6[1-(0),6-(1,6),6-(6,6)]
   182     6.12154863     6.12154863     6.12154863    6[6-(6,6),8-(27),8-(27)]
   183     4.67277219     4.67277219     4.67277219    6[6-(6,6),8-(27),8-(27)]
   184     5.42496693     5.42496693     5.42496693    6[6-(1,6),6-(1,6),6-(8,8)]
   185     5.55633855     5.55633855     5.55633855    6[1-(0),6-(1,6),6-(6,6)]
   186     6.24469179     6.24469179     6.24469179    6[1-(0),6-(1,6),6-(6,6)]
   187     6.80167341     6.80167341     6.80167341    6[6-(1,6),6-(1,6),6-(6,6)]
   188     6.67030179     6.67030179     6.67030179    6[1-(0),6-(1,6),6-(6,6)]
   189     5.98194855     5.98194855     5.98194855    6[1-(0),6-(1,6),6-(6,6)]
   190     7.58351898     7.58351898     7.58351898    6[6-(1,6),6-(1,6),6-(6,6)]
   191     7.52038683     7.52038683     7.52038683    6[1-(0),6-(1,6),6-(6,6)]
   192     8.18221038     8.18221038     8.18221038    6[1-(0),6-(1,6),6-(6,6)]
   193     8.94305919     8.94305919     8.94305919    6[6-(1,6),6-(1,6),6-(8,8)]
   194     9.03328851     9.03328851     9.03328851    6[1-(0),6-(1,6),6-(6,6)]
   195     8.37146496     8.37146496     8.37146496    6[1-(0),6-(1,6),6-(6,6)]
   196     9.71752752     9.71752752     9.71752752    6[6-(6,6),8-(27),8-(27)]
   197     9.97317726     9.97317726     9.97317726    6[6-(6,6),8-(0),8-(27)]
   198     9.79002309     9.79002309     9.79002309    6[1-(0),6-(1,6),6-(6,6)]
   199    10.00197687    10.00197687    10.00197687    6[1-(0),6-(1,6),6-(6,6)]
   200     10.5182418     10.5182418     10.5182418    6[6-(1,6),6-(1,6),6-(6,6)]
   201    10.82269482    10.82269482    10.82269482    6[1-(0),6-(1,6),6-(6,6)]
   202    10.61074104    10.61074104    10.61074104    6[1-(0),6-(1,6),6-(6,6)]
   203    10.09447611    10.09447611    10.09447611    6[6-(1,6),6-(1,6),6-(8,8)]
   204    11.21851212    11.21851212    11.21851212    6[6-(1,6),6-(1,6),6-(8,8)]
   205    11.48054601    11.48054601    11.48054601    6[1-(0),6-(1,6),6-(6,6)]
   206    11.24802108    11.24802108    11.24802108    6[1-(0),6-(1,6),6-(6,6)]
   207    10.75346226    10.75346226    10.75346226    6[6-(1,6),6-(1,6),6-(6,6)]
   208    10.49142837    10.49142837    10.49142837    6[1-(0),6-(1,6),6-(6,6)]
   209     10.7239533     10.7239533     10.7239533    6[1-(0),6-(1,6),6-(6,6)]
   210    11.19084747    11.19084747    11.19084747    6[6-(6,6),8-(0),8-(27)]
   211     2.49194655     2.49194655     2.49194655    6[6-(6,6),8-(27),8-(27)]
   212     1.76301849     1.76301849     1.76301849    6[6-(1,6),6-(1,6),6-(8,8)]
   213     0.94499607     0.94499607     0.94499607    6[1-(0),6-(1,6),6-(6,6)]
   214     0.25607535     0.25607535     0.25607535    6[1-(0),6-(1,6),6-(6,6)]
   215     0.38517705     0.38517705     0.38517705    6[6-(1,6),6-(1,6),6-(6,6)]
   216     1.20334134     1.20334134     1.20334134    6[1-(0),6-(1,6),6-(6,6)]
   217     1.89226206     1.89226206     1.89226206    6[1-(0),6-(1,6),6-(6,6)]
   218    13.78181928    13.78181928    13.78181928    6[6-(1,6),6-(1,6),6-(6,6)]
   219    13.64122611    13.64122611    13.64122611    6[1-(0),6-(1,6),6-(6,6)]
   220     12.9896172     12.9896172     12.9896172    6[1-(0),6-(1,6),6-(6,6)]
   221    12.42738639    12.42738639    12.42738639    6[6-(1,6),6-(1,6),6-(8,8)]
   222    12.64841985    12.64841985    12.64841985    6[1-(0),6-(1,6),6-(6,6)]
   223    13.35025074    13.35025074    13.35025074    6[1-(0),6-(1,6),6-(6,6)]
   224    11.66256522    11.66256522    11.66256522    6[6-(6,6),8-(27),8-(27)]
   225    13.18412097    13.18412097    13.18412097    6[6-(6,6),8-(27),8-(27)]
   226     0.35155386     0.35155386     0.35155386    6[6-(1,6),6-(1,6),6-(8,8)]
   227      1.4768667      1.4768667      1.4768667    6[1-(0),6-(1,6),6-(6,6)]
   228     2.72220156     2.72220156     2.72220156    6[1-(0),6-(1,6),6-(6,6)]
   229     2.84222358     2.84222358     2.84222358    6[6-(1,6),6-(1,6),6-(6,6)]
   230     1.71676887     1.71676887     1.71676887    6[1-(0),6-(1,6),6-(6,6)]
   231     0.47143401     0.47143401     0.47143401    6[1-(0),6-(1,6),6-(6,6)]
   232     4.23680568     4.23680568     4.23680568    6[6-(1,6),6-(1,6),6-(6,6)]
   233     5.33374452     5.33374452     5.33374452    6[1-(0),6-(1,6),6-(6,6)]
   234     6.62589648     6.62589648     6.62589648    6[1-(0),6-(1,6),6-(6,6)]
   235     6.75599127     6.75599127     6.75599127    6[6-(1,6),6-(1,6),6-(8,8)]
   236     5.63209713     5.63209713     5.63209713    6[1-(0),6-(1,6),6-(6,6)]
   237     4.38193869     4.38193869     4.38193869    6[1-(0),6-(1,6),6-(6,6)]
   238     8.06545137     8.06545137     8.06545137    6[6-(6,6),8-(27),8-(27)]
   239     9.51422781     9.51422781     9.51422781    6[6-(6,6),8-(27),8-(27)]
   240     8.76203307     8.76203307     8.76203307    6[6-(1,6),6-(1,6),6-(8,8)]
   241     8.63066145     8.63066145     8.63066145    6[1-(0),6-(1,6),6-(6,6)]
   242     7.94230821     7.94230821     7.94230821    6[1-(0),6-(1,6),6-(6,6)]
   243     7.38532659     7.38532659     7.38532659    6[6-(1,6),6-(1,6),6-(6,6)]
   244     7.51669821     7.51669821     7.51669821    6[1-(0),6-(1,6),6-(6,6)]
   245     8.20505145     8.20505145     8.20505145    6[1-(0),6-(1,6),6-(6,6)]
   246     6.60348102     6.60348102     6.60348102    6[6-(1,6),6-(1,6),6-(6,6)]
   247     6.66661317     6.66661317     6.66661317    6[1-(0),6-(1,6),6-(6,6)]
   248     6.00478962     6.00478962     6.00478962    6[1-(0),6-(1,6),6-(6,6)]
   249     5.24394081     5.24394081     5.24394081    6[6-(1,6),6-(1,6),6-(8,8)]
   250     5.15371149     5.15371149     5.15371149    6[1-(0),6-(1,6),6-(6,6)]
   251     5.81553504     5.81553504     5.81553504    6[1-(0),6-(1,6),6-(6,6)]
   252     4.46947248     4.46947248     4.46947248    6[6-(6,6),8-(27),8-(27)]
   253     4.21382274     4.21382274     4.21382274    6[6-(6,6),8-(0),8-(27)]
   254     4.39697691     4.39697691     4.39697691    6[1-(0),6-(1,6),6-(6,6)]
   255     4.18502313     4.18502313     4.18502313    6[1-(0),6-(1,6),6-(6,6)]
   256      3.6687582      3.6687582      3.6687582    6[6-(1,6),6-(1,6),6-(6,6)]
   257     3.36430518     3.36430518     3.36430518    6[1-(0),6-(1,6),6-(6,6)]
   258     3.57625896     3.57625896     3.57625896    6[1-(0),6-(1,6),6-(6,6)]
   259     4.09252389     4.09252389     4.09252389    6[6-(1,6),6-(1,6),6-(8,8)]
   260     2.96848788     2.96848788     2.96848788    6[6-(1,6),6-(1,6),6-(8,8)]
   261     2.70645399     2.70645399     2.70645399    6[1-(0),6-(1,6),6-(6,6)]
   262     2.93897892     2.93897892     2.93897892    6[1-(0),6-(1,6),6-(6,6)]
   263     3.43353774     3.43353774     3.43353774    6[6-(1,6),6-(1,6),6-(6,6)]
   264     3.69557163     3.69557163     3.69557163    6[1-(0),6-(1,6),6-(6,6)]
   265      3.4630467      3.4630467      3.4630467    6[1-(0),6-(1,6),6-(6,6)]
   266     2.99615253     2.99615253     2.99615253    6[6-(6,6),8-(0),8-(27)]
   267    11.69505345    11.69505345    11.69505345    6[6-(6,6),8-(27),8-(27)]
   268    12.42398151    12.42398151    12.42398151    6[6-(1,6),6-(1,6),6-(8,8)]
   269    13.24200393    13.24200393    13.24200393    6[1-(0),6-(1,6),6-(6,6)]
   270    13.93092465    13.93092465    13.93092465    6[1-(0),6-(1,6),6-(6,6)]
   271    13.80182295    13.80182295    13.80182295    6[6-(1,6),6-(1,6),6-(6,6)]
   272    12.98365866    12.98365866    12.98365866    6[1-(0),6-(1,6),6-(6,6)]
   273    12.29473794    12.29473794    12.29473794    6[1-(0),6-(1,6),6-(6,6)]
   274     0.40518072     0.40518072     0.40518072    6[6-(1,6),6-(1,6),6-(6,6)]
   275     0.54577389     0.54577389     0.54577389    6[1-(0),6-(1,6),6-(6,6)]
   276      1.1973828      1.1973828      1.1973828    6[1-(0),6-(1,6),6-(6,6)]
   277     1.75961361     1.75961361     1.75961361    6[6-(1,6),6-(1,6),6-(8,8)]
   278     1.53858015     1.53858015     1.53858015    6[1-(0),6-(1,6),6-(6,6)]
   279     0.83674926     0.83674926     0.83674926    6[1-(0),6-(1,6),6-(6,6)]
   280     2.52443478     2.52443478     2.52443478    6[6-(6,6),8-(27),8-(27)]
   281     1.00287903     1.00287903     1.00287903    6[6-(6,6),8-(27),8-(27)]
   282    13.83544614    13.83544614    13.83544614    6[6-(1,6),6-(1,6),6-(8,8)]
   283     12.7101333     12.7101333     12.7101333    6[1-(0),6-(1,6),6-(6,6)]
   284    11.46479844    11.46479844    11.46479844    6[1-(0),6-(1,6),6-(6,6)]
   285    11.34477642    11.34477642    11.34477642    6[6-(1,6),6-(1,6),6-(6,6)]
   286    12.47023113    12.47023113    12.47023113    6[1-(0),6-(1,6),6-(6,6)]
   287    13.71556599    13.71556599    13.71556599    6[1-(0),6-(1,6),6-(6,6)]
   288     9.95019432     9.95019432     9.95019432    6[6-(1,6),6-(1,6),6-(6,6)]
   289     8.85325548     8.85325548     8.85325548    6[1-(0),6-(1,6),6-(6,6)]
   290     7.56110352     7.56110352     7.56110352    6[1-(0),6-(1,6),6-(6,6)]
   291     7.43100873     7.43100873     7.43100873    6[6-(1,6),6-(1,6),6-(8,8)]
   292     8.55490287     8.55490287     8.55490287    6[1-(0),6-(1,6),6-(6,6)]
   293     9.80506131     9.80506131     9.80506131    6[1-(0),6-(1,6),6-(6,6)]
   294     6.12154863     6.12154863     6.12154863    6[6-(6,6),8-(27),8-(27)]
   295     4.67277219     4.67277219     4.67277219    6[6-(6,6),8-(27),8-(27)]
   296     5.42496693     5.42496693     5.42496693    6[6-(1,6),6-(1,6),6-(8,8)]
   297     5.55633855     5.55633855     5.55633855    6[1-(0),6-(1,6),6-(6,6)]
   298     6.24469179     6.24469179     6.24469179    6[1-(0),6-(1,6),6-(6,6)]
   299     6.80167341     6.80167341     6.80167341    6[6-(1,6),6-(1,6),6-(6,6)]
   300     6.67030179     6.67030179     6.67030179    6[1-(0),6-(1,6),6-(6,6)]
   301     5.98194855     5.98194855     5.98194855    6[1-(0),6-(1,6),6-(6,6)]
   302     7.58351898     7.58351898     7.58351898    6[6-(1,6),6-(1,6),6-(6,6)]
   303     7.52038683     7.52038683     7.52038683    6[1-(0),6-(1,6),6-(6,6)]
   304     8.18221038     8.18221038     8.18221038    6[1-(0),6-(1,6),6-(6,6)]
   305     8.94305919     8.94305919     8.94305919    6[6-(1,6),6-(1,6),6-(8,8)]
   306     9.03328851     9.03328851     9.03328851    6[1-(0),6-(1,6),6-(6,6)]
   307     8.37146496     8.37146496     8.37146496    6[1-(0),6-(1,6),6-(6,6)]
   308     9.71752752     9.71752752     9.71752752    6[6-(6,6),8-(27),8-(27)]
   309     9.97317726     9.97317726     9.97317726    6[6-(6,6),8-(0),8-(27)]
   310     9.79002309     9.79002309     9.79002309    6[1-(0),6-(1,6),6-(6,6)]
   311    10.00197687    10.00197687    10.00197687    6[1-(0),6-(1,6),6-(6,6)]
   312     10.5182418     10.5182418     10.5182418    6[6-(1,6),6-(1,6),6-(6,6)]
   313    10.82269482    10.82269482    10.82269482    6[1-(0),6-(1,6),6-(6,6)]
   314    10.61074104    10.61074104    10.61074104    6[1-(0),6-(1,6),6-(6,6)]
   315    10.09447611    10.09447611    10.09447611    6[6-(1,6),6-(1,6),6-(8,8)]
   316    11.21851212    11.21851212    11.21851212    6[6-(1,6),6-(1,6),6-(8)]
   317    11.48054601    11.48054601    11.48054601    6[1-(0),6-(1,6),6-(6,6)]
   318    11.24802108    11.24802108    11.24802108    6[1-(0),6-(1,6),6-(6,6)]
   319    10.75346226    10.75346226    10.75346226    6[6-(1,6),6-(1,6),6-(6,6)]
   320    10.49142837    10.49142837    10.49142837    6[1-(0),6-(1,6),6-(6,6)]
   321     10.7239533     10.7239533     10.7239533    6[1-(0),6-(1,6),6-(6,6)]
   322    11.19084747    11.19084747    11.19084747    6[6-(6,6),8-(27)]
   323     2.49194655     2.49194655     2.49194655    6[6-(6,6),8-(27),8-(27)]
   324     1.76301849     1.76301849     1.76301849    6[6-(1,6),6-(1,6),6-(8,8)]
   325     0.94499607     0.94499607     0.94499607    6[1-(0),6-(1,6),6-(6,6)]
   326     0.25607535     0.25607535     0.25607535    6[1-(0),6-(1,6),6-(6,6)]
   327     0.38517705     0.38517705     0.38517705    6[6-(1,6),6-(1,6),6-(6,6)]
   328     1.20334134     1.20334134     1.20334134    6[1-(0),6-(1,6),6-(6,6)]
   329     1.89226206     1.89226206     1.89226206    6[1-(0),6-(1,6),6-(6,6)]
   330    13.78181928    13.78181928    13.78181928    6[6-(1,6),6-(1,6),6-(6,6)]
   331    13.64122611    13.64122611    13.64122611    6[1-(0),6-(1,6),6-(6,6)]
   332     12.9896172     12.9896172     12.9896172    6[1-(0),6-(1,6),6-(6,6)]
   333    12.42738639    12.42738639    12.42738639    6[6-(1,6),6-(1,6),6-(8,8)]
   334    12.64841985    12.64841985    12.64841985    6[1-(0),6-(1,6),6-(6,6)]
   335    13.35025074    13.35025074    13.35025074    6[1-(0),6-(1,6),6-(6,6)]
   336    11.66256522    11.66256522    11.66256522    6[6-(6,6),8-(27),8-(27)]
   337    13.18412097    13.18412097    13.18412097    6[6-(6,6),8-(27),8-(27)]
   338     0.35155386     0.35155386     0.35155386    6[6-(1,6),6-(1,6),6-(8,8)]
   339      1.4768667      1.4768667      1.4768667    6[1-(0),6-(1,6),6-(6,6)]
   340     2.72220156     2.72220156     2.72220156    6[1-(0),6-(1,6),6-(6,6)]
   341     2.84222358     2.84222358     2.84222358    6[6-(1,6),6-(1,6),6-(6,6)]
   342     1.71676887     1.71676887     1.71676887    6[1-(0),6-(1,6),6-(6,6)]
   343     0.47143401     0.47143401     0.47143401    6[1-(0),6-(1,6),6-(6,6)]
   344     4.23680568     4.23680568     4.23680568    6[6-(1,6),6-(1,6),6-(6,6)]
   345     5.33374452     5.33374452     5.33374452    6[1-(0),6-(1,6),6-(6,6)]
   346     6.62589648     6.62589648     6.62589648    6[1-(0),6-(1,6),6-(6,6)]
   347     6.75599127     6.75599127     6.75599127    6[6-(1,6),6-(1,6),6-(8,8)]
   348     5.63209713     5.63209713     5.63209713    6[1-(0),6-(1,6),6-(6,6)]
   349     4.38193869     4.38193869     4.38193869    6[1-(0),6-(1,6),6-(6,6)]
   350     8.06545137     8.06545137     8.06545137    6[6-(6,6),8-(27),8-(27)]
   351     9.51422781     9.51422781     9.51422781    6[6-(6,6),8-(27),8-(27)]
   352     8.76203307     8.76203307     8.76203307    6[6-(1,6),6-(1,6),6-(8,8)]
   353     8.63066145     8.63066145     8.63066145    6[1-(0),6-(1,6),6-(6,6)]
   354     7.94230821     7.94230821     7.94230821    6[1-(0),6-(1,6),6-(6,6)]
   355     7.38532659     7.38532659     7.38532659    6[6-(1,6),6-(1,6),6-(6,6)]
   356     7.51669821     7.51669821     7.51669821    6[1-(0),6-(1,6),6-(6,6)]
   357     8.20505145     8.20505145     8.20505145    6[1-(0),6-(1,6),6-(6,6)]
   358     6.60348102     6.60348102     6.60348102    6[6-(1,6),6-(1,6),6-(6,6)]
   359     6.66661317     6.66661317     6.66661317    6[1-(0),6-(1,6),6-(6,6)]
   360     6.00478962     6.00478962     6.00478962    6[1-(0),6-(1,6),6-(6,6)]
   361     5.24394081     5.24394081     5.24394081    6[6-(1,6),6-(1,6),6-(8,8)]
   362     5.15371149     5.15371149     5.15371149    6[1-(0),6-(1,6),6-(6,6)]
   363     5.81553504     5.81553504     5.81553504    6[1-(0),6-(1,6),6-(6,6)]
   364     4.46947248     4.46947248     4.46947248    6[6-(6,6),8-(27),8-(27)]
   365     2.03356458     2.03356458     2.03356458    8[6-(6,8),27-(8,8,8,8,8)]
   366      1.0725372      1.0725372      1.0725372    8[6-(6,8),27-(8,8,8)]
   367     5.09511918     5.09511918     5.09511918    8[6-(6,8),27-(8,8,8,8,8)]
   368     6.01699044     6.01699044     6.01699044    8[6-(6,8),27-(8,8,8)]
   369     2.79994632     2.79994632     2.79994632    8[6-(6,8),27-(8,8,8,8,8)]
   370     2.94550494     2.94550494     2.94550494    8[6-(6,8),27-(8,8,8)]
   371    11.85479907    11.85479907    11.85479907    8[6-(6,8),27-(8,8,8,8,8)]
   372    11.06061081    11.06061081    11.06061081    8[6-(6,8),27-(8,8,8)]
   373     3.78906396     3.78906396     3.78906396    8[6-(6,8),27-(8,8,8)]
   374     4.86926214     4.86926214     4.86926214    8[6-(6,8)]
   375     4.11465561     4.11465561     4.11465561    8[6-(6,8),27-(8,8,8)]
   376      4.7625759      4.7625759      4.7625759    8[6-(6,8),27-(8,8,8,8,8)]
   377    10.21705179    10.21705179    10.21705179    8[6-(6,8),27-(8,8,8)]
   378     9.75753486     9.75753486     9.75753486    8[6-(6,8),27-(8,8,8,8,8)]
   379      3.3027336      3.3027336      3.3027336    8[6-(6,8),27-(8,8,8)]
   380     2.12776626     2.12776626     2.12776626    8[6-(6,8)]
   381    12.15343542    12.15343542    12.15343542    8[6-(6,8),27-(8,8,8,8,8)]
   382     13.1144628     13.1144628     13.1144628    8[6-(6,8),27-(8,8,8)]
   383     9.09188082     9.09188082     9.09188082    8[6-(6,8),27-(8,8,8,8,8)]
   384     8.17000956     8.17000956     8.17000956    8[6-(6,8),27-(8,8,8)]
   385    11.38705368    11.38705368    11.38705368    8[6-(6,8),27-(8,8,8,8,8)]
   386    11.24149506    11.24149506    11.24149506    8[6-(6,8),27-(8,8,8)]
   387     2.33220093     2.33220093     2.33220093    8[6-(6,8),27-(8,8,8,8,8)]
   388     3.12638919     3.12638919     3.12638919    8[6-(6,8),27-(8,8,8)]
   389    10.39793604    10.39793604    10.39793604    8[6-(6,8),27-(8,8,8)]
   390     9.31773786     9.31773786     9.31773786    8[6-(6,8)]
   391    10.07234439    10.07234439    10.07234439    8[6-(6,8),27-(8,8,8)]
   392      9.4244241      9.4244241      9.4244241    8[6-(6,8),27-(8,8,8,8,8)]
   393     3.96994821     3.96994821     3.96994821    8[6-(6,8),27-(8,8,8)]
   394     4.42946514     4.42946514     4.42946514    8[6-(6,8),27-(8,8,8,8,8)]
   395     10.8842664     10.8842664     10.8842664    8[6-(6,8),27-(8,8,8)]
   396    12.05923374    12.05923374    12.05923374    8[6-(6,8)]
   397     2.03356458     2.03356458     2.03356458    8[6-(6,8),27-(8,8,8,8,8)]
   398      1.0725372      1.0725372      1.0725372    8[6-(6,8),27-(8,8,8)]
   399     5.09511918     5.09511918     5.09511918    8[6-(6,8),27-(8,8,8,8,8)]
   400     6.01699044     6.01699044     6.01699044    8[6-(6,8),27-(8,8,8)]
   401     2.79994632     2.79994632     2.79994632    8[6-(6,8),27-(8,8,8,8,8)]
   402     2.94550494     2.94550494     2.94550494    8[6-(6,8),27-(8,8,8)]
   403    11.85479907    11.85479907    11.85479907    8[6-(6,8),27-(8,8,8,8,8)]
   404    11.06061081    11.06061081    11.06061081    8[6-(6,8),27-(8,8,8)]
   405     3.78906396     3.78906396     3.78906396    8[6-(6,8),27-(8,8,8)]
   406     4.86926214     4.86926214     4.86926214    8[6-(6,8)]
   407     4.11465561     4.11465561     4.11465561    8[6-(6,8),27-(8,8,8)]
   408      4.7625759      4.7625759      4.7625759    8[6-(6,8),27-(8,8,8,8,8)]
   409    10.21705179    10.21705179    10.21705179    8[6-(6,8),27-(8,8,8)]
   410     9.75753486     9.75753486     9.75753486    8[6-(6,8),27-(8,8,8,8,8)]
   411      3.3027336      3.3027336      3.3027336    8[6-(6,8),27-(8,8,8)]
   412     2.12776626     2.12776626     2.12776626    8[6-(6,8)]
   413    12.15343542    12.15343542    12.15343542    8[6-(6,8),27-(8,8,8,8,8)]
   414     13.1144628     13.1144628     13.1144628    8[6-(6,8),27-(8,8,8)]
   415     9.09188082     9.09188082     9.09188082    8[6-(6,8),27-(8,8,8,8,8)]
   416     8.17000956     8.17000956     8.17000956    8[6-(6,8),27-(8,8,8)]
   417    11.38705368    11.38705368    11.38705368    8[6-(6,8),27-(8,8,8,8,8)]
   418    11.24149506    11.24149506    11.24149506    8[6-(6,8),27-(8,8,8)]
   419     2.33220093     2.33220093     2.33220093    8[6-(6,8),27-(8,8,8,8,8)]
   420     3.12638919     3.12638919     3.12638919    8[6-(6,8),27-(8,8,8)]
   421    10.39793604    10.39793604    10.39793604    8[6-(6,8),27-(8,8,8)]
   422     9.31773786     9.31773786     9.31773786    8[6-(6,8)]
   423    10.07234439    10.07234439    10.07234439    8[6-(6,8),27-(8,8,8)]
   424      9.4244241      9.4244241      9.4244241    8[6-(6,8),27-(8,8,8,8,8)]
   425     3.96994821     3.96994821     3.96994821    8[6-(6,8),27-(8,8,8)]
   426     4.42946514     4.42946514     4.42946514    8[6-(6,8),27-(8,8,8,8,8)]
   427     10.8842664     10.8842664     10.8842664    8[6-(6),27-(8,8,8)]
