# Supplementary material for: A collection of forcefield precursors for metal–organic frameworks
Source: RSC Adv. 2019 Nov 13;9(63):36492–507. doi: 10.1039/c9ra07327b (PMC9075174; doi:10.1039/c9ra07327b)
Supplement: RA-009-C9RA07327B-s3219 [file RA-009-C9RA07327B-s3219.txt]

MUSCIN_clean

18.928    0.00000000    0.00000000
0.0    19.711    0.00000000
0.0    -8.99079696    21.27798088

     1     0.26044928     0.26044928     0.26044928    58[8-(6),8-(6),8-(6),8-(6),8-(6),8-(6)]
     2     18.8532344     18.8532344     18.8532344    58[8-(6),8-(6),8-(6),8-(6),8-(6),8-(6,58)]
     3     9.72444928     9.72444928     9.72444928    58[8-(6),8-(6),8-(6),8-(6),8-(6),8-(6)]
     4      9.3892344      9.3892344      9.3892344    58[8-(6),8-(6),8-(6),8-(6),8-(6),8-(6,58),8-(6,58)]
     5    18.66755072    18.66755072    18.66755072    58[8-(6),8-(6),8-(6),8-(6),8-(6),8-(6)]
     6      0.0747656      0.0747656      0.0747656    58[8-(6),8-(6),8-(6),8-(6),8-(6),8-(6,58)]
     7     9.20355072     9.20355072     9.20355072    58[8-(6),8-(6),8-(6),8-(6),8-(6),8-(6)]
     8      9.5387656      9.5387656      9.5387656    58[8-(6),8-(6),8-(6),8-(6),8-(6),8-(6,58),8-(6,58)]
     9     18.3109472     18.3109472     18.3109472    1[6-(6,6)]
    10     15.9903744     15.9903744     15.9903744    1[6-(6,6)]
    11     17.0522352     17.0522352     17.0522352    1[6-(6,6)]
    12      15.322216      15.322216      15.322216    1[6-(6,6)]
    13     12.1460976     12.1460976     12.1460976    1[6-(6,6)]
    14     13.5846256     13.5846256     13.5846256    1[6-(6,6)]
    15      3.3862192      3.3862192      3.3862192    1[6-(6,6)]
    16      2.1218288      2.1218288      2.1218288    1[6-(6,6)]
    17      4.9913136      4.9913136      4.9913136    1[6-(6,6)]
    18      6.5642304      6.5642304      6.5642304    1[6-(6,6)]
    19      5.7843968      5.7843968      5.7843968    1[6-(6,6)]
    20      7.8872976      7.8872976      7.8872976    1[6-(6,6)]
    21     13.3196336     13.3196336     13.3196336    1[6-(6,6)]
    22     12.9126816     12.9126816     12.9126816    1[6-(6,6)]
    23     15.1196864     15.1196864     15.1196864    1[6-(6,6)]
    24     16.9008112     16.9008112     16.9008112    1[6-(6,6)]
    25     17.3115488     17.3115488     17.3115488    1[6-(6,6)]
    26     18.4226224     18.4226224     18.4226224    1[6-(6,6)]
    27      8.8469472      8.8469472      8.8469472    1[6-(6,6)]
    28      6.5263744      6.5263744      6.5263744    1[6-(6,6)]
    29      7.5882352      7.5882352      7.5882352    1[6-(6,6)]
    30       5.858216       5.858216       5.858216    1[6-(6,6)]
    31      2.6820976      2.6820976      2.6820976    1[6-(6,6)]
    32      4.1206256      4.1206256      4.1206256    1[6-(6,6)]
    33     12.8502192     12.8502192     12.8502192    1[6-(6,6)]
    34     11.5858288     11.5858288     11.5858288    1[6-(6,6)]
    35     14.4553136     14.4553136     14.4553136    1[6-(6,6)]
    36     16.0282304     16.0282304     16.0282304    1[6-(6,6)]
    37     15.2483968     15.2483968     15.2483968    1[6-(6,6)]
    38     17.3512976     17.3512976     17.3512976    1[6-(6,6)]
    39      3.8556336      3.8556336      3.8556336    1[6-(6,6)]
    40      3.4486816      3.4486816      3.4486816    1[6-(6,6)]
    41      5.6556864      5.6556864      5.6556864    1[6-(6,6)]
    42      7.4368112      7.4368112      7.4368112    1[6-(6,6)]
    43      7.8475488      7.8475488      7.8475488    1[6-(6,6)]
    44      8.9586224      8.9586224      8.9586224    1[6-(6,6)]
    45      0.6170528      0.6170528      0.6170528    1[6-(6,6)]
    46      2.9376256      2.9376256      2.9376256    1[6-(6,6)]
    47      1.8757648      1.8757648      1.8757648    1[6-(6,6)]
    48       3.605784       3.605784       3.605784    1[6-(6,6)]
    49      6.7819024      6.7819024      6.7819024    1[6-(6,6)]
    50      5.3433744      5.3433744      5.3433744    1[6-(6,6)]
    51     15.5417808     15.5417808     15.5417808    1[6-(6,6)]
    52     16.8061712     16.8061712     16.8061712    1[6-(6,6)]
    53     13.9366864     13.9366864     13.9366864    1[6-(6,6)]
    54     12.3637696     12.3637696     12.3637696    1[6-(6,6)]
    55     13.1436032     13.1436032     13.1436032    1[6-(6,6)]
    56     11.0407024     11.0407024     11.0407024    1[6-(6,6)]
    57      5.6083664      5.6083664      5.6083664    1[6-(6,6)]
    58      6.0153184      6.0153184      6.0153184    1[6-(6,6)]
    59      3.8083136      3.8083136      3.8083136    1[6-(6,6)]
    60      2.0271888      2.0271888      2.0271888    1[6-(6,6)]
    61      1.6164512      1.6164512      1.6164512    1[6-(6,6)]
    62      0.5053776      0.5053776      0.5053776    1[6-(6,6)]
    63     10.0810528     10.0810528     10.0810528    1[6-(6,6)]
    64     12.4016256     12.4016256     12.4016256    1[6-(6,6)]
    65     11.3397648     11.3397648     11.3397648    1[6-(6,6)]
    66      13.069784      13.069784      13.069784    1[6-(6,6)]
    67     16.2459024     16.2459024     16.2459024    1[6-(6,6)]
    68     14.8073744     14.8073744     14.8073744    1[6-(6,6)]
    69      6.0777808      6.0777808      6.0777808    1[6-(6,6)]
    70      7.3421712      7.3421712      7.3421712    1[6-(6,6)]
    71      4.4726864      4.4726864      4.4726864    1[6-(6,6)]
    72      2.8997696      2.8997696      2.8997696    1[6-(6,6)]
    73      3.6796032      3.6796032      3.6796032    1[6-(6,6)]
    74      1.5767024      1.5767024      1.5767024    1[6-(6,6)]
    75     15.0723664     15.0723664     15.0723664    1[6-(6,6)]
    76     15.4793184     15.4793184     15.4793184    1[6-(6,6)]
    77     13.2723136     13.2723136     13.2723136    1[6-(6,6)]
    78     11.4911888     11.4911888     11.4911888    1[6-(6,6)]
    79     11.0804512     11.0804512     11.0804512    1[6-(6,6)]
    80      9.9693776      9.9693776      9.9693776    1[6-(6,6)]
    81     18.1405952     18.1405952     18.1405952    6[6-(6,6),8-(58),8-(58)]
    82     17.2982992     17.2982992     17.2982992    6[6-(1,6),6-(1,6),6-(8,8)]
    83     17.5897904     17.5897904     17.5897904    6[1-(0),6-(1,6),6-(6,6)]
    84      16.202368      16.202368      16.202368    6[1-(0),6-(6,16),6-(6,6)]
    85     16.8307776     16.8307776     16.8307776    6[1-(0),6-(1,6),6-(6,6)]
    86     15.4395696     15.4395696     15.4395696    6[6-(1,6),6-(6,6),16-(6,8,8)]
    87     15.7405248     15.7405248     15.7405248    6[6-(1,6),6-(6,16),6-(6,6)]
    88     14.7562688     14.7562688     14.7562688    6[6-(1,6),6-(6,16),6-(6,6)]
    89       13.77012       13.77012       13.77012    6[6-(1,6),6-(6,6),16-(6,8,8)]
    90      14.688128      14.688128      14.688128    6[1-(0),6-(1,6),6-(6,6)]
    91     12.7631504     12.7631504     12.7631504    6[1-(0),6-(6,16),6-(6,6)]
    92     13.6433024     13.6433024     13.6433024    6[1-(0),6-(1,6),6-(6,6)]
    93     12.6969024     12.6969024     12.6969024    6[6-(1,6),6-(1,6),6-(8,8)]
    94     11.5763648     11.5763648     11.5763648    6[6-(6,6),8-(58),8-(58)]
    95      1.6883776      1.6883776      1.6883776    6[6-(6,6),8-(58),8-(58)]
    96      2.6234208      2.6234208      2.6234208    6[6-(1,6),6-(1,6),6-(8,8)]
    97      3.4581456      3.4581456      3.4581456    6[1-(0),6-(1,6),6-(6,6)]
    98      2.6707408      2.6707408      2.6707408    6[1-(0),6-(6,16),6-(6,6)]
    99      3.5565712      3.5565712      3.5565712    6[6-(1,6),6-(6,6),16-(6,8,8)]
   100      4.4367232      4.4367232      4.4367232    6[6-(1,6),6-(6,16),6-(6,6)]
   101        4.40076        4.40076        4.40076    6[1-(0),6-(1,6),6-(6,6)]
   102      5.3585168      5.3585168      5.3585168    6[6-(1,6),6-(6,16),6-(6,6)]
   103        5.15788        5.15788        5.15788    6[6-(1,6),6-(6,6),16-(6,8,8)]
   104      6.4014496      6.4014496      6.4014496    6[1-(0),6-(1,6),6-(6,6)]
   105      5.9377136      5.9377136      5.9377136    6[1-(0),6-(6,16),6-(6,6)]
   106      7.1945328      7.1945328      7.1945328    6[1-(0),6-(1,6),6-(6,6)]
   107      6.9768608      6.9768608      6.9768608    6[6-(1,6),6-(1,6),6-(8,8)]
   108      7.8380848      7.8380848      7.8380848    6[6-(6,6),8-(58),8-(58,58)]
   109     11.6653264     11.6653264     11.6653264    6[6-(6,6),8-(58),8-(58)]
   110     12.9051104     12.9051104     12.9051104    6[6-(1,6),6-(1,6),6-(8,8)]
   111     13.5978752     13.5978752     13.5978752    6[1-(0),6-(1,6),6-(6,6)]
   112     13.3480256     13.3480256     13.3480256    6[1-(0),6-(6,16),6-(6,6)]
   113      14.451528      14.451528      14.451528    6[6-(1,6),6-(6,6),16-(6,8,8)]
   114     14.6824496     14.6824496     14.6824496    6[1-(0),6-(1,6),6-(6,6)]
   115     15.1121152     15.1121152     15.1121152    6[6-(1,6),6-(6,16),6-(6,6)]
   116     16.1777616     16.1777616     16.1777616    6[6-(1,6),6-(6,16),6-(6,6)]
   117     16.9746304     16.9746304     16.9746304    6[1-(0),6-(1,6),6-(6,6)]
   118     16.3291856     16.3291856     16.3291856    6[6-(1,6),6-(6,6),16-(6,8,8)]
   119     17.2282656     17.2282656     17.2282656    6[1-(0),6-(6,16),6-(6,6)]
   120     17.8926384     17.8926384     17.8926384    6[1-(0),6-(1,6),6-(6,6)]
   121     18.0080992     18.0080992     18.0080992    6[6-(1,6),6-(1,6),6-(8,8)]
   122      0.0397488      0.0397488      0.0397488    6[6-(6,6),8-(58),8-(58)]
   123      8.6765952      8.6765952      8.6765952    6[6-(6,6),8-(58),8-(58)]
   124      7.8342992      7.8342992      7.8342992    6[6-(1,6),6-(1,6),6-(8,8)]
   125      8.1257904      8.1257904      8.1257904    6[1-(0),6-(1,6),6-(6,6)]
   126       6.738368       6.738368       6.738368    6[1-(0),6-(6,16),6-(6,6)]
   127      7.3667776      7.3667776      7.3667776    6[1-(0),6-(1,6),6-(6,6)]
   128      5.9755696      5.9755696      5.9755696    6[6-(1,6),6-(6,6),16-(6,8,8)]
   129      6.2765248      6.2765248      6.2765248    6[6-(1,6),6-(6,16),6-(6,6)]
   130      5.2922688      5.2922688      5.2922688    6[6-(1,6),6-(6,16),6-(6,6)]
   131        4.30612        4.30612        4.30612    6[6-(1,6),6-(6,6),16-(6,8,8)]
   132       5.224128       5.224128       5.224128    6[1-(0),6-(1,6),6-(6,6)]
   133      3.2991504      3.2991504      3.2991504    6[1-(0),6-(6,16),6-(6,6)]
   134      4.1793024      4.1793024      4.1793024    6[1-(0),6-(1,6),6-(6,6)]
   135      3.2329024      3.2329024      3.2329024    6[6-(1,6),6-(1,6),6-(8,8)]
   136      2.1123648      2.1123648      2.1123648    6[6-(6,6),8-(58),8-(58)]
   137     11.1523776     11.1523776     11.1523776    6[6-(6,6),8-(58),8-(58)]
   138     12.0874208     12.0874208     12.0874208    6[6-(1,6),6-(1,6),6-(8,8)]
   139     12.9221456     12.9221456     12.9221456    6[1-(0),6-(1,6),6-(6,6)]
   140     12.1347408     12.1347408     12.1347408    6[1-(0),6-(6,16),6-(6,6)]
   141     13.0205712     13.0205712     13.0205712    6[6-(1,6),6-(6,6),16-(6,8,8)]
   142     13.9007232     13.9007232     13.9007232    6[6-(1,6),6-(6,16),6-(6,6)]
   143       13.86476       13.86476       13.86476    6[1-(0),6-(1,6),6-(6,6)]
   144     14.8225168     14.8225168     14.8225168    6[6-(1,6),6-(6,16),6-(6,6)]
   145       14.62188       14.62188       14.62188    6[6-(1,6),6-(6,6),16-(6,8,8)]
   146     15.8654496     15.8654496     15.8654496    6[1-(0),6-(1,6),6-(6,6)]
   147     15.4017136     15.4017136     15.4017136    6[1-(0),6-(6,16),6-(6,6)]
   148     16.6585328     16.6585328     16.6585328    6[1-(0),6-(1,6),6-(6,6)]
   149     16.4408608     16.4408608     16.4408608    6[6-(1,6),6-(1,6),6-(8,8)]
   150     17.3020848     17.3020848     17.3020848    6[6-(6,6),8-(58),8-(58,58)]
   151      2.2013264      2.2013264      2.2013264    6[6-(6,6),8-(58),8-(58)]
   152      3.4411104      3.4411104      3.4411104    6[6-(1,6),6-(1,6),6-(8,8)]
   153      4.1338752      4.1338752      4.1338752    6[1-(0),6-(1,6),6-(6,6)]
   154      3.8840256      3.8840256      3.8840256    6[1-(0),6-(6,16),6-(6,6)]
   155       4.987528       4.987528       4.987528    6[6-(1,6),6-(6,6),16-(6,8,8)]
   156      5.2184496      5.2184496      5.2184496    6[1-(0),6-(1,6),6-(6,6)]
   157      5.6481152      5.6481152      5.6481152    6[6-(1,6),6-(6,16),6-(6,6)]
   158      6.7137616      6.7137616      6.7137616    6[6-(1,6),6-(6,16),6-(6,6)]
   159      7.5106304      7.5106304      7.5106304    6[1-(0),6-(1,6),6-(6,6)]
   160      6.8651856      6.8651856      6.8651856    6[6-(1,6),6-(6,6),16-(6,8,8)]
   161      7.7642656      7.7642656      7.7642656    6[1-(0),6-(6,16),6-(6,6)]
   162      8.4286384      8.4286384      8.4286384    6[1-(0),6-(1,6),6-(6,6)]
   163      8.5440992      8.5440992      8.5440992    6[6-(1,6),6-(1,6),6-(8,8)]
   164      9.5037488      9.5037488      9.5037488    6[6-(6,6),8-(58),8-(58)]
   165      0.7874048      0.7874048      0.7874048    6[6-(6,6),8-(58),8-(58)]
   166      1.6297008      1.6297008      1.6297008    6[6-(1,6),6-(1,6),6-(8,8)]
   167      1.3382096      1.3382096      1.3382096    6[1-(0),6-(1,6),6-(6,6)]
   168       2.725632       2.725632       2.725632    6[1-(0),6-(6,16),6-(6,6)]
   169      2.0972224      2.0972224      2.0972224    6[1-(0),6-(1,6),6-(6,6)]
   170      3.4884304      3.4884304      3.4884304    6[6-(1,6),6-(6,6),16-(6,8,8)]
   171      3.1874752      3.1874752      3.1874752    6[6-(1,6),6-(6,16),6-(6,6)]
   172      4.1717312      4.1717312      4.1717312    6[6-(1,6),6-(6,16),6-(6,6)]
   173        5.15788        5.15788        5.15788    6[6-(1,6),6-(6,6),16-(6,8,8)]
   174       4.239872       4.239872       4.239872    6[1-(0),6-(1,6),6-(6,6)]
   175      6.1648496      6.1648496      6.1648496    6[1-(0),6-(6,16),6-(6,6)]
   176      5.2846976      5.2846976      5.2846976    6[1-(0),6-(1,6),6-(6,6)]
   177      6.2310976      6.2310976      6.2310976    6[6-(1,6),6-(1,6),6-(8,8)]
   178      7.3516352      7.3516352      7.3516352    6[6-(6,6),8-(58),8-(58)]
   179     17.2396224     17.2396224     17.2396224    6[6-(6,6),8-(58),8-(58)]
   180     16.3045792     16.3045792     16.3045792    6[6-(1,6),6-(1,6),6-(8,8)]
   181     15.4698544     15.4698544     15.4698544    6[1-(0),6-(1,6),6-(6,6)]
   182     16.2572592     16.2572592     16.2572592    6[1-(0),6-(6,16),6-(6,6)]
   183     15.3714288     15.3714288     15.3714288    6[6-(1,6),6-(6,6),16-(6,8,8)]
   184     14.4912768     14.4912768     14.4912768    6[6-(1,6),6-(6,16),6-(6,6)]
   185       14.52724       14.52724       14.52724    6[1-(0),6-(1,6),6-(6,6)]
   186     13.5694832     13.5694832     13.5694832    6[6-(1,6),6-(6,16),6-(6,6)]
   187       13.77012       13.77012       13.77012    6[6-(1,6),6-(6,6),16-(6,8,8)]
   188     12.5265504     12.5265504     12.5265504    6[1-(0),6-(1,6),6-(6,6)]
   189     12.9902864     12.9902864     12.9902864    6[1-(0),6-(6,16),6-(6,6)]
   190     11.7334672     11.7334672     11.7334672    6[1-(0),6-(1,6),6-(6,6)]
   191     11.9511392     11.9511392     11.9511392    6[6-(1,6),6-(1,6),6-(8,8)]
   192     11.0899152     11.0899152     11.0899152    6[6-(6,6),8-(58),8-(58,58)]
   193      7.2626736      7.2626736      7.2626736    6[6-(6,6),8-(58),8-(58)]
   194      6.0228896      6.0228896      6.0228896    6[6-(1,6),6-(1,6),6-(8,8)]
   195      5.3301248      5.3301248      5.3301248    6[1-(0),6-(1,6),6-(6,6)]
   196      5.5799744      5.5799744      5.5799744    6[1-(0),6-(6,16),6-(6,6)]
   197       4.476472       4.476472       4.476472    6[6-(1,6),6-(6,6),16-(6,8,8)]
   198      4.2455504      4.2455504      4.2455504    6[1-(0),6-(1,6),6-(6,6)]
   199      3.8158848      3.8158848      3.8158848    6[6-(1,6),6-(6,16),6-(6,6)]
   200      2.7502384      2.7502384      2.7502384    6[6-(1,6),6-(6,16),6-(6,6)]
   201      1.9533696      1.9533696      1.9533696    6[1-(0),6-(1,6),6-(6,6)]
   202      2.5988144      2.5988144      2.5988144    6[6-(1,6),6-(6,6),16-(6,8,8)]
   203      1.6997344      1.6997344      1.6997344    6[1-(0),6-(6,16),6-(6,6)]
   204      1.0353616      1.0353616      1.0353616    6[1-(0),6-(1,6),6-(6,6)]
   205      0.9199008      0.9199008      0.9199008    6[6-(1,6),6-(1,6),6-(8,8)]
   206     18.8882512     18.8882512     18.8882512    6[6-(6,6),8-(58),8-(58)]
   207     10.2514048     10.2514048     10.2514048    6[6-(6,6),8-(58),8-(58)]
   208     11.0937008     11.0937008     11.0937008    6[6-(1,6),6-(1,6),6-(8,8)]
   209     10.8022096     10.8022096     10.8022096    6[1-(0),6-(1,6),6-(6,6)]
   210      12.189632      12.189632      12.189632    6[1-(0),6-(6,16),6-(6,6)]
   211     11.5612224     11.5612224     11.5612224    6[1-(0),6-(1,6),6-(6,6)]
   212     12.9524304     12.9524304     12.9524304    6[6-(1,6),6-(6,6),16-(6,8,8)]
   213     12.6514752     12.6514752     12.6514752    6[6-(1,6),6-(6,16),6-(6,6)]
   214     13.6357312     13.6357312     13.6357312    6[6-(1,6),6-(6,16),6-(6,6)]
   215       14.62188       14.62188       14.62188    6[6-(1,6),6-(6,6),16-(6,8,8)]
   216      13.703872      13.703872      13.703872    6[1-(0),6-(1,6),6-(6,6)]
   217     15.6288496     15.6288496     15.6288496    6[1-(0),6-(6,16),6-(6,6)]
   218     14.7486976     14.7486976     14.7486976    6[1-(0),6-(1,6),6-(6,6)]
   219     15.6950976     15.6950976     15.6950976    6[6-(1,6),6-(1,6),6-(8,8)]
   220     16.8156352     16.8156352     16.8156352    6[6-(6,6),8-(58),8-(58)]
   221      7.7756224      7.7756224      7.7756224    6[6-(6,6),8-(58),8-(58)]
   222      6.8405792      6.8405792      6.8405792    6[6-(1,6),6-(1,6),6-(8,8)]
   223      6.0058544      6.0058544      6.0058544    6[1-(0),6-(1,6),6-(6,6)]
   224      6.7932592      6.7932592      6.7932592    6[1-(0),6-(6,16),6-(6,6)]
   225      5.9074288      5.9074288      5.9074288    6[6-(1,6),6-(6,6),16-(6,8,8)]
   226      5.0272768      5.0272768      5.0272768    6[6-(1,6),6-(6,16),6-(6,6)]
   227        5.06324        5.06324        5.06324    6[1-(0),6-(1,6),6-(6,6)]
   228      4.1054832      4.1054832      4.1054832    6[6-(1,6),6-(6,16),6-(6,6)]
   229        4.30612        4.30612        4.30612    6[6-(1,6),6-(6,6),16-(6,8,8)]
   230      3.0625504      3.0625504      3.0625504    6[1-(0),6-(1,6),6-(6,6)]
   231      3.5262864      3.5262864      3.5262864    6[1-(0),6-(6,16),6-(6,6)]
   232      2.2694672      2.2694672      2.2694672    6[1-(0),6-(1,6),6-(6,6)]
   233      2.4871392      2.4871392      2.4871392    6[6-(1,6),6-(1,6),6-(8)]
   234      1.6259152      1.6259152      1.6259152    6[6-(6,6),8-(58)]
   235     16.7266736     16.7266736     16.7266736    6[6-(6,6),8-(58),8-(58)]
   236     15.4868896     15.4868896     15.4868896    6[6-(1,6),6-(1,6),6-(8,8)]
   237     14.7941248     14.7941248     14.7941248    6[1-(0),6-(1,6),6-(6,6)]
   238     15.0439744     15.0439744     15.0439744    6[1-(0),6-(6,16),6-(6,6)]
   239      13.940472      13.940472      13.940472    6[6-(1,6),6-(6,6),16-(6,8,8)]
   240     13.7095504     13.7095504     13.7095504    6[1-(0),6-(1,6),6-(6,6)]
   241     13.2798848     13.2798848     13.2798848    6[6-(1,6),6-(6,16),6-(6,6)]
   242     12.2142384     12.2142384     12.2142384    6[6-(1,6),6-(6,16),6-(6,6)]
   243     11.4173696     11.4173696     11.4173696    6[1-(0),6-(1,6),6-(6,6)]
   244     12.0628144     12.0628144     12.0628144    6[6-(1,6),6-(6,6),16-(6,8,8)]
   245     11.1637344     11.1637344     11.1637344    6[1-(0),6-(6,16),6-(6,6)]
   246     10.4993616     10.4993616     10.4993616    6[1-(0),6-(1,6),6-(6,6)]
   247     10.3839008     10.3839008     10.3839008    6[6-(1,6),6-(1,6),6-(8,8)]
   248      9.4242512      9.4242512      9.4242512    6[6-(6,6),8-(58),8-(58)]
   249    13.98268144    13.98268144    13.98268144    16[6-(6,6),6-(6,6),8-(0),8-(0)]
   250     3.74604048     3.74604048     3.74604048    16[6-(6,6),6-(6,6),8-(0),8-(0)]
   251    15.21849056    15.21849056    15.21849056    16[6-(6,6),6-(6,6),8-(0),8-(0)]
   252     4.51868144     4.51868144     4.51868144    16[6-(6,6),6-(6,6),8-(0),8-(0)]
   253    13.21004048    13.21004048    13.21004048    16[6-(6,6),6-(6,6),8-(0),8-(0)]
   254     5.75449056     5.75449056     5.75449056    16[6-(6,6),6-(6,6),8-(0),8-(0)]
   255     4.94531856     4.94531856     4.94531856    16[6-(6,6),6-(6,6),8-(0),8-(0)]
   256    15.18195952    15.18195952    15.18195952    16[6-(6,6),6-(6,6),8-(0),8-(0)]
   257     3.70950944     3.70950944     3.70950944    16[6-(6,6),6-(6,6),8-(0),8-(0)]
   258    14.40931856    14.40931856    14.40931856    16[6-(6,6),6-(6,6),8-(0),8-(0)]
   259     5.71795952     5.71795952     5.71795952    16[6-(6,6),6-(6,6),8-(0),8-(0)]
   260    13.17350944    13.17350944    13.17350944    16[6-(6,6),6-(6,6),8-(0),8-(0)]
   261       0.009464       0.009464       0.009464    8[6-(6,8),58-(8,8,8,8,8)]
   262     18.0213488     18.0213488     18.0213488    8[6-(6,8),58-(8,8,8,8,8)]
   263     10.8760288     10.8760288     10.8760288    8[6-(6,8),58-(8,8,8,8,8)]
   264      11.394656      11.394656      11.394656    8[6-(6,8),58-(8,8,8,8,8)]
   265     12.9032176     12.9032176     12.9032176    8[16-(6,6,8)]
   266     14.2925328     14.2925328     14.2925328    8[16-(6,6,8)]
   267       1.429064       1.429064       1.429064    8[6-(6,8),58-(8,8,8,8,8)]
   268      1.1508224      1.1508224      1.1508224    8[6-(6,8),58-(8,8,8,8,8)]
   269       7.836192       7.836192       7.836192    8[6-(6,8),58-(8,8,8,8,8,8)]
   270       2.621528       2.621528       2.621528    8[16-(6,6,8)]
   271      4.0846624      4.0846624      4.0846624    8[16-(6,6,8)]
   272     11.3681568     11.3681568     11.3681568    8[6-(6,8),58-(8,8,8,8,8,8)]
   273     11.0198816     11.0198816     11.0198816    8[6-(6,8),58-(8,8,8,8,8,8)]
   274     14.2982112     14.2982112     14.2982112    8[16-(6,6,8)]
   275     15.9695536     15.9695536     15.9695536    8[16-(6,6,8)]
   276      0.4410224      0.4410224      0.4410224    8[6-(6,8),58-(8,8,8,8,8)]
   277      0.3918096      0.3918096      0.3918096    8[6-(6,8),58-(8,8,8,8,8)]
   278      8.5535632      8.5535632      8.5535632    8[6-(6,8),58-(8,8,8,8,8,8),58-(8,8,8,8,8,8)]
   279       9.473464       9.473464       9.473464    8[6-(6,8),58-(8,8,8,8,8,8)]
   280      8.5573488      8.5573488      8.5573488    8[6-(6,8),58-(8,8,8,8,8)]
   281      1.4120288      1.4120288      1.4120288    8[6-(6,8),58-(8,8,8,8,8)]
   282       1.930656       1.930656       1.930656    8[6-(6,8),58-(8,8,8,8,8)]
   283      3.4392176      3.4392176      3.4392176    8[16-(6,6,8)]
   284      4.8285328      4.8285328      4.8285328    8[16-(6,6,8)]
   285      10.893064      10.893064      10.893064    8[6-(6,8),58-(8,8,8,8,8)]
   286     10.6148224     10.6148224     10.6148224    8[6-(6,8),58-(8,8,8,8,8)]
   287      17.300192      17.300192      17.300192    8[6-(6,8),58-(8,8,8,8,8)]
   288      12.085528      12.085528      12.085528    8[16-(6,6,8)]
   289     13.5486624     13.5486624     13.5486624    8[16-(6,6,8)]
   290      1.9041568      1.9041568      1.9041568    8[6-(6,8),58-(8,8,8,8,8)]
   291      1.5558816      1.5558816      1.5558816    8[6-(6,8),58-(8,8,8,8,8)]
   292      4.8342112      4.8342112      4.8342112    8[16-(6,6,8)]
   293      6.5055536      6.5055536      6.5055536    8[16-(6,6,8)]
   294      9.9050224      9.9050224      9.9050224    8[6-(6,8),58-(8,8,8,8,8)]
   295      9.8558096      9.8558096      9.8558096    8[6-(6,8),58-(8,8,8,8,8,8)]
   296     18.0175632     18.0175632     18.0175632    8[6-(6,8),58-(8,8,8,8,8),58-(8,8,8,8,8)]
   297      18.918536      18.918536      18.918536    8[6-(6,8),58-(8,8,8,8,8)]
   298      0.9066512      0.9066512      0.9066512    8[6-(6,8),58-(8,8,8,8,8)]
   299      8.0519712      8.0519712      8.0519712    8[6-(6,8),58-(8,8,8,8,8)]
   300       7.533344       7.533344       7.533344    8[6-(6,8),58-(8,8,8,8,8)]
   301      6.0247824      6.0247824      6.0247824    8[16-(6,6,8)]
   302      4.6354672      4.6354672      4.6354672    8[16-(6,6,8)]
   303      17.498936      17.498936      17.498936    8[6-(6,8),58-(8,8,8,8,8)]
   304     17.7771776     17.7771776     17.7771776    8[6-(6,8),58-(8,8,8,8,8)]
   305      11.091808      11.091808      11.091808    8[6-(6,8),58-(8,8,8,8,8,8)]
   306      16.306472      16.306472      16.306472    8[16-(6,6,8)]
   307     14.8433376     14.8433376     14.8433376    8[16-(6,6,8)]
   308      7.5598432      7.5598432      7.5598432    8[6-(6,8),58-(8,8,8,8,8,8)]
   309      7.9081184      7.9081184      7.9081184    8[6-(6,8),58-(8,8,8,8,8,8)]
   310      4.6297888      4.6297888      4.6297888    8[16-(6,6,8)]
   311      2.9584464      2.9584464      2.9584464    8[16-(6,6,8)]
   312     18.4869776     18.4869776     18.4869776    8[6-(6,8),58-(8,8,8,8,8)]
   313     18.5361904     18.5361904     18.5361904    8[6-(6,8),58-(8,8,8,8,8)]
   314     10.3744368     10.3744368     10.3744368    8[6-(6,8),58-(8,8,8,8,8,8),58-(8,8,8,8,8,8)]
   315       9.454536       9.454536       9.454536    8[6-(6,8),58-(8,8,8,8,8,8)]
   316     10.3706512     10.3706512     10.3706512    8[6-(6,8),58-(8,8,8,8,8)]
   317     17.5159712     17.5159712     17.5159712    8[6-(6,8),58-(8,8,8,8,8)]
   318      16.997344      16.997344      16.997344    8[6-(6,8),58-(8,8,8,8,8)]
   319     15.4887824     15.4887824     15.4887824    8[16-(6,6,8)]
   320     14.0994672     14.0994672     14.0994672    8[16-(6,6,8)]
   321       8.034936       8.034936       8.034936    8[6-(6,8),58-(8,8,8,8,8)]
   322      8.3131776      8.3131776      8.3131776    8[6-(6,8),58-(8,8,8,8,8)]
   323       1.627808       1.627808       1.627808    8[6-(6),58-(8,8,8,8,8)]
   324       6.842472       6.842472       6.842472    8[16-(6,6,8)]
   325      5.3793376      5.3793376      5.3793376    8[16-(6,6,8)]
   326     17.0238432     17.0238432     17.0238432    8[6-(6,8),58-(8,8,8,8,8)]
   327     17.3721184     17.3721184     17.3721184    8[6-(6,8),58-(8,8,8,8,8)]
   328     14.0937888     14.0937888     14.0937888    8[16-(6,6,8)]
   329     12.4224464     12.4224464     12.4224464    8[16-(6,6,8)]
   330      9.0229776      9.0229776      9.0229776    8[6-(6,8),58-(8,8,8,8,8)]
   331      9.0721904      9.0721904      9.0721904    8[6-(6,8),58-(8,8,8,8,8,8)]
