# Supplementary material for: A collection of forcefield precursors for metal–organic frameworks
Source: RSC Adv. 2019 Nov 13;9(63):36492–507. doi: 10.1039/c9ra07327b (PMC9075174; doi:10.1039/c9ra07327b)
Supplement: RA-009-C9RA07327B-s3220 [file RA-009-C9RA07327B-s3220.txt]

NEDWIE_clean

15.6802    0.00000000    0.00000000
-6.98601625    15.07901743    0.00000000
-5.54988015    -5.40868964    14.97695057

     1      1.5721518      1.5721518      1.5721518    25[8-(6),8-(6),8-(6),8-(6),8-(6,28),8-(6,28)]
     2  1.20859248183  1.20859248183  1.20859248183    28[8-(6),8-(6),8-(6),8-(6,25)]
     3  1.93571111817  1.93571111817  1.93571111817    28[8-(6),8-(6),8-(6),8-(6,25)]
     4    5.065159925    5.065159925    5.065159925    28[8-(6)]
     5 -2.23555063516 -2.23555063516 -2.23555063516    1[6-(6,6)]
     6 -4.07610884881 -4.07610884881 -4.07610884881    1[6-(6,6)]
     7 -3.80439572193 -3.80439572193 -3.80439572193    1[6-(6,6)]
     8 -1.98667906116 -1.98667906116 -1.98667906116    1[6-(6,6)]
     9 -6.06209800312 -6.06209800312 -6.06209800312    1[6-(1,6,8)]
    10  -5.0065060295  -5.0065060295  -5.0065060295    1[6-(1,6,8)]
    11  8.12626020461  8.12626020461  8.12626020461    1[6-(1,6,8)]
    12  7.00626813397  7.00626813397  7.00626813397    1[6-(1,6,8)]
    13  5.97229828099  5.97229828099  5.97229828099    1[6-(6,6)]
    14  4.19593044139  4.19593044139  4.19593044139    1[6-(6,6)]
    15  4.57453213801  4.57453213801  4.57453213801    1[6-(6,6)]
    16  6.28422452061  6.28422452061  6.28422452061    1[6-(6,6)]
    17 -5.91049863208 -5.91049863208 -5.91049863208    1[6-(1,6,8)]
    18 -5.44636978032 -5.44636978032 -5.44636978032    1[6-(1,6,8)]
    19 -1.49120217089 -1.49120217089 -1.49120217089    1[6-(6,6)]
    20-0.618036123295-0.618036123295-0.618036123295    1[6-(6,6)]
    21  0.15594057415  0.15594057415  0.15594057415    1[6-(6,6)]
    22 -0.67781028755 -0.67781028755 -0.67781028755    1[6-(6,6)]
    23 -7.77589563611 -7.77589563611 -7.77589563611    1[6-(1,6,8)]
    24 -8.19023686874 -8.19023686874 -8.19023686874    1[6-(1,6,8)]
    25  0.52959360233  0.52959360233  0.52959360233    1[6-(6,6)]
    26 -0.05226939579 -0.05226939579 -0.05226939579    1[6-(6,6)]
    27 -3.79936437182 -3.79936437182 -3.79936437182    1[6-(6,6)]
    28 -3.24334217472 -3.24334217472 -3.24334217472    1[6-(6,6)]
    29  5.37985423516  5.37985423516  5.37985423516    1[6-(6,6)]
    30   7.2204124488   7.2204124488   7.2204124488    1[6-(6,6)]
    31  6.94869932193  6.94869932193  6.94869932193    1[6-(6,6)]
    32  5.13098266116  5.13098266116  5.13098266116    1[6-(6,6)]
    33  9.20640160313  9.20640160313  9.20640160313    1[6-(1,6,8)]
    34   8.1508096295   8.1508096295   8.1508096295    1[6-(1,6,8)]
    35 -4.98195660461 -4.98195660461 -4.98195660461    1[6-(1,6,8)]
    36 -3.86196453396 -3.86196453396 -3.86196453396    1[6-(1,6,8)]
    37 -2.82799468099 -2.82799468099 -2.82799468099    1[6-(6,6)]
    38 -1.05162684139 -1.05162684139 -1.05162684139    1[6-(6,6)]
    39 -1.43022853802 -1.43022853802 -1.43022853802    1[6-(6,6)]
    40  -3.1399209206  -3.1399209206  -3.1399209206    1[6-(6,6)]
    41  9.05480223208  9.05480223208  9.05480223208    1[6-(1,6,8)]
    42  8.59067338032  8.59067338032  8.59067338032    1[6-(1,6,8)]
    43  4.63550577089  4.63550577089  4.63550577089    1[6-(6,6)]
    44  3.76233972329  3.76233972329  3.76233972329    1[6-(6,6)]
    45  2.98836302585  2.98836302585  2.98836302585    1[6-(6,6)]
    46  3.82211388755  3.82211388755  3.82211388755    1[6-(6,6)]
    47  10.9201992361  10.9201992361  10.9201992361    1[6-(1,6,8)]
    48  11.3345404687  11.3345404687  11.3345404687    1[6-(1,6,8)]
    49  2.61470999767  2.61470999767  2.61470999767    1[6-(6,6)]
    50  3.19657299579  3.19657299579  3.19657299579    1[6-(6,6)]
    51  6.94366797182  6.94366797182  6.94366797182    1[6-(6,6)]
    52  6.38764577472  6.38764577472  6.38764577472    1[6-(6,6)]
    53 -0.70819604646 -0.70819604646 -0.70819604646    6[6-(6,6),8-(25),8-(28)]
    54 -1.92436667774 -1.92436667774 -1.92436667774    6[6-(1,6),6-(1,6),6-(8,8)]
    55 -2.55473276822 -2.55473276822 -2.55473276822    6[1-(0),6-(1,6),6-(6,6)]
    56 -3.62547862604 -3.62547862604 -3.62547862604    6[1-(0),6-(1,6),6-(6,8)]
    57 -4.07939453828 -4.07939453828 -4.07939453828    6[6-(1,6),6-(1,6),8-(6)]
    58 -3.48084342565 -3.48084342565 -3.48084342565    6[1-(0),6-(1,6),6-(6,8)]
    59 -2.40723328162 -2.40723328162 -2.40723328162    6[1-(0),6-(1,6),6-(6,6)]
    60 -5.71282148117 -5.71282148117 -5.71282148117    6[1-(0),1-(0),6-(6,6,6),8-(6)]
    61 -6.83186327756 -6.83186327756 -6.83186327756    6[6-(1,1,8),6-(1,1,8),6-(1,1,8),6-(1,1,8)]
    62  7.75898656048  7.75898656048  7.75898656048    6[1-(0),1-(0),6-(6,6,6),8-(6)]
    63  6.31268493868  6.31268493868  6.31268493868    6[6-(1,6),6-(1,6),8-(6)]
    64  5.69253055538  5.69253055538  5.69253055538    6[1-(0),6-(1,6),6-(6,8)]
    65  4.63120834368  4.63120834368  4.63120834368    6[1-(0),6-(1,6),6-(6,6)]
    66  4.21840141786  4.21840141786  4.21840141786    6[6-(1,6),6-(1,6),6-(8,8)]
    67  4.85467990308  4.85467990308  4.85467990308    6[1-(0),6-(1,6),6-(6,6)]
    68  5.87390200064  5.87390200064  5.87390200064    6[1-(0),6-(1,6),6-(6,8)]
    69  3.09851454917  3.09851454917  3.09851454917    6[6-(6,6),8-(25,28),8-(28)]
    70 -6.22100446716 -6.22100446716 -6.22100446716    6[1-(0),1-(0),6-(6,6,6),8-(6)]
    71 -1.16334594528 -1.16334594528 -1.16334594528    6[6-(1,6),6-(1,6),8-(6)]
    72 -1.14386904399 -1.14386904399 -1.14386904399    6[1-(0),6-(1,6),6-(6,8)]
    73-0.622000065905-0.622000065905-0.622000065905    6[1-(0),6-(1,6),6-(6,6)]
    74 -0.11661276231 -0.11661276231 -0.11661276231    6[6-(1,6),6-(1,6),6-(8,8)]
    75 -0.16451151661 -0.16451151661 -0.16451151661    6[1-(0),6-(1,6),6-(6,6)]
    76-0.668711970995-0.668711970995-0.668711970995    6[1-(0),6-(1,6),6-(6,8)]
    77  0.45016751289  0.45016751289  0.45016751289    6[6-(6,6),8-(25),8-(28)]
    78  -7.4329881382  -7.4329881382  -7.4329881382    6[1-(0),1-(0),6-(6,6,6),8-(6)]
    79 -1.29035066561 -1.29035066561 -1.29035066561    6[6-(1,6),6-(1,6),8-(6)]
    80-0.365513688465-0.365513688465-0.365513688465    6[1-(0),6-(1,6),6-(6,8)]
    81-0.713375202425-0.713375202425-0.713375202425    6[1-(0),6-(1,6),6-(6,6)]
    82 -2.02287410735 -2.02287410735 -2.02287410735    6[6-(1,6),6-(1,6),6-(8,8)]
    83 -2.91803550304 -2.91803550304 -2.91803550304    6[1-(0),6-(1,6),6-(6,6)]
    84 -2.58862499736 -2.58862499736 -2.58862499736    6[1-(0),6-(1,6),6-(6,8)]
    85 -2.44028820354 -2.44028820354 -2.44028820354    6[6-(6,6),8-(0),8-(28)]
    86  3.85249964646  3.85249964646  3.85249964646    6[6-(6,6),8-(25),8-(28)]
    87  5.06867027773  5.06867027773  5.06867027773    6[6-(1,6),6-(1,6),6-(8,8)]
    88  5.69903636822  5.69903636822  5.69903636822    6[1-(0),6-(1,6),6-(6,6)]
    89  6.76978222604  6.76978222604  6.76978222604    6[1-(0),6-(1,6),6-(6,8)]
    90  7.22369813828  7.22369813828  7.22369813828    6[6-(1,6),6-(1,6),8-(6)]
    91  6.62514702565  6.62514702565  6.62514702565    6[1-(0),6-(1,6),6-(6,8)]
    92  5.55153688163  5.55153688163  5.55153688163    6[1-(0),6-(1,6),6-(6,6)]
    93  8.85712508116  8.85712508116  8.85712508116    6[1-(0),1-(0),6-(6,6,6),8-(6)]
    94  9.97616687756  9.97616687756  9.97616687756    6[6-(1,1,8),6-(1,1,8),6-(1,1,8),6-(1,1,8)]
    95 -4.61468296049 -4.61468296049 -4.61468296049    6[1-(0),1-(0),6-(6,6,6),8-(6)]
    96 -3.16838133868 -3.16838133868 -3.16838133868    6[6-(1,6),6-(1,6),8-(6)]
    97 -2.54822695539 -2.54822695539 -2.54822695539    6[1-(0),6-(1,6),6-(6,8)]
    98 -1.48690474368 -1.48690474368 -1.48690474368    6[1-(0),6-(1,6),6-(6,6)]
    99 -1.07409781786 -1.07409781786 -1.07409781786    6[6-(1,6),6-(1,6),6-(8,8)]
   100 -1.71037630308 -1.71037630308 -1.71037630308    6[1-(0),6-(1,6),6-(6,6)]
   101 -2.72959840064 -2.72959840064 -2.72959840064    6[1-(0),6-(1,6),6-(6,8)]
   102 0.045789050835 0.045789050835 0.045789050835    6[6-(6,6),8-(25,28),8-(28)]
   103  9.36530806716  9.36530806716  9.36530806716    6[1-(0),1-(0),6-(6,6,6),8-(6)]
   104  4.30764954528  4.30764954528  4.30764954528    6[6-(1,6),6-(1,6),8-(6)]
   105  4.28817264398  4.28817264398  4.28817264398    6[1-(0),6-(1,6),6-(6,8)]
   106  3.76630366591  3.76630366591  3.76630366591    6[1-(0),6-(1,6),6-(6,6)]
   107  3.26091636231  3.26091636231  3.26091636231    6[6-(1,6),6-(1,6),6-(8,8)]
   108  3.30881511661  3.30881511661  3.30881511661    6[1-(0),6-(1,6),6-(6,6)]
   109  3.81301557099  3.81301557099  3.81301557099    6[1-(0),6-(1,6),6-(6,8)]
   110  2.69413608711  2.69413608711  2.69413608711    6[6-(6,6),8-(25),8-(28)]
   111  10.5772917382  10.5772917382  10.5772917382    6[1-(0),1-(0),6-(6,6,6),8-(6)]
   112  4.43465426561  4.43465426561  4.43465426561    6[6-(1,6),6-(1,6),8-(6)]
   113  3.50981728847  3.50981728847  3.50981728847    6[1-(0),6-(1,6),6-(6,8)]
   114  3.85767880243  3.85767880243  3.85767880243    6[1-(0),6-(1,6),6-(6,6)]
   115  5.16717770735  5.16717770735  5.16717770735    6[6-(1,6),6-(1,6),6-(8)]
   116  6.06233910304  6.06233910304  6.06233910304    6[1-(0),6-(1,6),6-(6,6)]
   117  5.73292859736  5.73292859736  5.73292859736    6[1-(0),6-(1,6),6-(6,8)]
   118  5.58459180353  5.58459180353  5.58459180353    6[6-(6,6),8-(0)]
   119-0.233735085185-0.233735085185-0.233735085185    8[6-(6,8),25-(8,8,8,8,8)]
   120-0.279507048255-0.279507048255-0.279507048255    8[6-(6,8),28-(8,8,8)]
   121 -5.18700653064 -5.18700653064 -5.18700653064    8[6-(1,1,6),6-(6,6)]
   122  7.32006242117  7.32006242117  7.32006242117    8[6-(1,1,6),6-(6,6)]
   123  2.61687121512  2.61687121512  2.61687121512    8[6-(6,8),28-(8,8,8)]
   124  2.58148190592  2.58148190592  2.58148190592    8[6-(6,8),25-(8,8,8,8,8),28-(8,8,8)]
   125 -7.24542169364 -7.24542169364 -7.24542169364    8[6-(1,1,6),6-(6,6)]
   126 0.292315483875 0.292315483875 0.292315483875    8[6-(6,8),28-(8,8,8)]
   127  1.01850061743  1.01850061743  1.01850061743    8[6-(6,8),25-(8,8,8,8,8)]
   128 -6.42340684162 -6.42340684162 -6.42340684162    8[6-(1,1,6),6-(6,6)]
   129 -3.59172253401 -3.59172253401 -3.59172253401    8[6-(6,8)]
   130 -1.62225339435 -1.62225339435 -1.62225339435    8[6-(6,8),28-(0)]
   131  3.37803868518  3.37803868518  3.37803868518    8[6-(6,8),25-(8,8,8,8,8)]
   132  3.42381064825  3.42381064825  3.42381064825    8[6-(6,8),28-(8,8,8)]
   133  8.33131013064  8.33131013064  8.33131013064    8[6-(1,1,6),6-(6,6)]
   134 -4.17575882117 -4.17575882117 -4.17575882117    8[6-(1,1,6),6-(6,6)]
   135  0.52743238488  0.52743238488  0.52743238488    8[6-(6,8),28-(8,8,8)]
   136  0.56282169408  0.56282169408  0.56282169408    8[6-(6,8),25-(8,8,8,8,8),28-(8,8,8)]
   137  10.3897252936  10.3897252936  10.3897252936    8[6-(1,1,6),6-(6,6)]
   138  2.85198811612  2.85198811612  2.85198811612    8[6-(6,8),28-(8,8,8)]
   139  2.12580298257  2.12580298257  2.12580298257    8[6-(6,8),25-(8,8,8,8,8)]
   140  9.56771044162  9.56771044162  9.56771044162    8[6-(1,1,6),6-(6,6)]
   141    6.736026134    6.736026134    6.736026134    8[6-(6)]
