# Supplementary material for: A collection of forcefield precursors for metal–organic frameworks
Source: RSC Adv. 2019 Nov 13;9(63):36492–507. doi: 10.1039/c9ra07327b (PMC9075174; doi:10.1039/c9ra07327b)
Supplement: RA-009-C9RA07327B-s3221 [file RA-009-C9RA07327B-s3221.txt]

NEKBEL_clean

7.179    0.00000000    0.00000000
0.0    14.634    0.00000000
-0.4330272    0.0    22.12976375

     1  5.06930288006  5.06930288006  5.06930288006    27[7-(6),7-(6),7-(6),7-(6)]
     2  5.04965631994  5.04965631994  5.04965631994    27[7-(6),7-(6),7-(6),7-(6)]
     3  1.67666991994  1.67666991994  1.67666991994    27[7-(6),7-(6),7-(6),7-(6)]
     4  1.69631648006  1.69631648006  1.69631648006    27[7-(6),7-(6),7-(6),7-(6)]
     5      3.3729864      3.3729864      3.3729864    27[7-(6),7-(6)]
     6            0.0            0.0            0.0    27[7-(6),7-(6)]
     7  4.58434929936  4.58434929936  4.58434929936    1[6-(7,7)]
     8     5.38336686     5.38336686     5.38336686    1[6-(6,7)]
     9   5.1115684032   5.1115684032   5.1115684032    1[6-(6,6)]
    10  4.22795493024  4.22795493024  4.22795493024    1[6-(6,7)]
    11  5.53460990064  5.53460990064  5.53460990064    1[6-(7,7)]
    12     4.73559234     4.73559234     4.73559234    1[6-(6,7)]
    13   5.0073907968   5.0073907968   5.0073907968    1[6-(6,6)]
    14  5.89100426976  5.89100426976  5.89100426976    1[6-(6,7)]
    15  2.16162350064  2.16162350064  2.16162350064    1[6-(7,7)]
    16     1.36260594     1.36260594     1.36260594    1[6-(6,7)]
    17   1.6344043968   1.6344043968   1.6344043968    1[6-(6,6)]
    18  2.51801786976  2.51801786976  2.51801786976    1[6-(6,7)]
    19  1.21136289936  1.21136289936  1.21136289936    1[6-(7)]
    20     2.01038046     2.01038046     2.01038046    1[6-(6)]
    21   1.7385820032   1.7385820032   1.7385820032    1[6-(6,6)]
    22  0.85496853024  0.85496853024  0.85496853024    1[6-(6,7)]
    23  1.43116778227  1.43116778227  1.43116778227    74[6-(7),6-(7),6-(7),6-(7),6-(7),6-(7),6-(7),6-(7)]
    24  1.50879141773  1.50879141773  1.50879141773    74[6-(7),6-(7),6-(7),6-(7),6-(7),6-(7),6-(7),6-(7)]
    25  5.31480501773  5.31480501773  5.31480501773    74[6-(7),6-(7),6-(7),6-(7),6-(7),6-(7),6-(7),6-(7)]
    26  5.23718138227  5.23718138227  5.23718138227    74[6-(7),6-(7),6-(7),6-(7),6-(7),6-(7),6-(7),6-(7)]
    27  2.92162839552  2.92162839552  2.92162839552    6[7-(27),74-(6,6,6,6,6,6,6)]
    28  2.07698685696  2.07698685696  2.07698685696    6[7-(27),74-(6,6,6,6,6,6,6)]
    29  1.70078682624  1.70078682624  1.70078682624    6[7-(0),74-(6,6,6,6,6,6,6)]
    30  2.97171743616  2.97171743616  2.97171743616    6[7-(27),74-(6,6,6,6,6,6,6)]
    31  1.44561867168  1.44561867168  1.44561867168    6[7-(0),74-(6,6,6,6,6,6,6)]
    32  0.22301723904  0.22301723904  0.22301723904    6[7-(27),74-(6,6,6,6,6,6,6)]
    33  6.87220318368  6.87220318368  6.87220318368    6[7-(0),74-(6,6,6,6,6,6,6)]
    34   0.1280539872   0.1280539872   0.1280539872    6[7-(27),74-(6,6,6,6,6,6,6)]
    35  4.61795388096  4.61795388096  4.61795388096    6[1-(0),7-(6),7-(6)]
    36  5.00896973856  5.00896973856  5.00896973856    6[1-(0),6-(1,6),7-(6)]
    37  4.88215714272  4.88215714272  4.88215714272    6[1-(0),6-(1,7),6-(1,7)]
    38  4.47899172384  4.47899172384  4.47899172384    6[1-(0),6-(1,6),7-(6)]
    39  0.01833080448  0.01833080448  0.01833080448    6[7-(27),74-(6,6,6,6,6,6,6)]
    40  0.86297234304  0.86297234304  0.86297234304    6[7-(27),74-(6,6,6,6,6,6,6)]
    41  1.23917237376  1.23917237376  1.23917237376    6[7-(0),74-(6,6,6,6,6,6,6)]
    42 -0.03175823616 -0.03175823616 -0.03175823616    6[7-(27),74-(6,6,6,6,6,6,6)]
    43  1.49434052832  1.49434052832  1.49434052832    6[7-(0),74-(6,6,6,6,6,6,6)]
    44  2.71694196096  2.71694196096  2.71694196096    6[7-(27),74-(6,6,6,6,6,6,6)]
    45  3.24675601632  3.24675601632  3.24675601632    6[7-(0),74-(6,6,6,6,6,6,6)]
    46   2.8119052128   2.8119052128   2.8119052128    6[7-(27),74-(6,6,6,6,6,6,6)]
    47  5.50100531904  5.50100531904  5.50100531904    6[1-(0),7-(6),7-(6)]
    48  5.10998946144  5.10998946144  5.10998946144    6[1-(0),6-(1,6),7-(6)]
    49  5.23680205728  5.23680205728  5.23680205728    6[1-(0),6-(1,7),6-(1,7)]
    50  5.63996747616  5.63996747616  5.63996747616    6[1-(0),6-(1,6),7-(6)]
    51  3.82434440448  3.82434440448  3.82434440448    6[7-(27),74-(6,6,6,6,6,6,6)]
    52  4.66898594304  4.66898594304  4.66898594304    6[7-(27),74-(6,6,6,6,6,6,6)]
    53  5.04518597376  5.04518597376  5.04518597376    6[7-(0),74-(6,6,6,6,6,6,6)]
    54  3.77425536384  3.77425536384  3.77425536384    6[7-(27),74-(6,6,6,6,6,6,6)]
    55  5.30035412832  5.30035412832  5.30035412832    6[7-(0),74-(6,6,6,6,6,6,6)]
    56  6.52295556096  6.52295556096  6.52295556096    6[7-(27),74-(6,6,6,6,6,6,6)]
    57 -0.12623038368 -0.12623038368 -0.12623038368    6[7-(0),74-(6,6,6,6,6,6,6)]
    58   6.6179188128   6.6179188128   6.6179188128    6[7-(27),74-(6,6,6,6,6,6,6)]
    59  2.12801891904  2.12801891904  2.12801891904    6[1-(0),7-(6),7-(6)]
    60  1.73700306144  1.73700306144  1.73700306144    6[1-(0),6-(1,6),7-(6)]
    61  1.86381565728  1.86381565728  1.86381565728    6[1-(0),6-(1,7),6-(1,7)]
    62  2.26698107616  2.26698107616  2.26698107616    6[1-(0),6-(1,6),7-(6)]
    63  6.72764199552  6.72764199552  6.72764199552    6[7-(27),74-(6,6,6,6,6,6,6)]
    64  5.88300045696  5.88300045696  5.88300045696    6[7-(27),74-(6,6,6,6,6,6,6)]
    65  5.50680042624  5.50680042624  5.50680042624    6[7-(0),74-(6,6,6,6,6,6,6)]
    66  6.77773103616  6.77773103616  6.77773103616    6[7-(27),74-(6,6,6,6,6,6,6)]
    67  5.25163227168  5.25163227168  5.25163227168    6[7-(0),74-(6,6,6,6,6,6,6)]
    68  4.02903083904  4.02903083904  4.02903083904    6[7-(27),74-(6,6,6,6,6,6,6)]
    69  3.49921678368  3.49921678368  3.49921678368    6[7-(0),74-(6,6,6,6,6,6,6)]
    70   3.9340675872   3.9340675872   3.9340675872    6[7-(27),74-(6,6,6,6,6,6,6)]
    71  1.24496748096  1.24496748096  1.24496748096    6[1-(0),7-(6)]
    72  1.63598333856  1.63598333856  1.63598333856    6[1-(0),6-(1,6)]
    73  1.50917074272  1.50917074272  1.50917074272    6[1-(0),6-(1),6-(1,7)]
    74  1.10600532384  1.10600532384  1.10600532384    6[1-(0),6-(1,6),7-(6)]
    75   3.6819436032   3.6819436032   3.6819436032    7[6-(74),27-(7,7,7)]
    76  2.49585561504  2.49585561504  2.49585561504    7[6-(74),27-(7)]
    77  1.79184653664  1.79184653664  1.79184653664    7[6-(74)]
    78  3.72784153152  3.72784153152  3.72784153152    7[6-(74),27-(7,7,7)]
    79  1.45194716544  1.45194716544  1.45194716544    7[6-(74)]
    80  6.71230435488  6.71230435488  6.71230435488    7[6-(74),27-(7,7,7)]
    81  5.91036559488  5.91036559488  5.91036559488    7[6-(74)]
    82  6.60644732064  6.60644732064  6.60644732064    7[6-(74),27-(7,7,7)]
    83  4.31854216608  4.31854216608  4.31854216608    7[6-(1,6),6-(1,7)]
    84   4.9272726672   4.9272726672   4.9272726672    7[6-(1,6),6-(1,7)]
    85   6.4370155968   6.4370155968   6.4370155968    7[6-(74),27-(7,7,7)]
    86  0.44410358496  0.44410358496  0.44410358496    7[6-(74),27-(7)]
    87  1.14811266336  1.14811266336  1.14811266336    7[6-(74)]
    88  6.39111766848  6.39111766848  6.39111766848    7[6-(74),27-(7,7,7)]
    89  1.48801203456  1.48801203456  1.48801203456    7[6-(74)]
    90  3.40665484512  3.40665484512  3.40665484512    7[6-(74),27-(7,7,7)]
    91  4.20859360512  4.20859360512  4.20859360512    7[6-(74)]
    92  3.51251187936  3.51251187936  3.51251187936    7[6-(74),27-(7,7,7)]
    93  5.80041703392  5.80041703392  5.80041703392    7[6-(1,6),6-(1,7)]
    94   5.1916865328   5.1916865328   5.1916865328    7[6-(1,6),6-(1,7)]
    95   3.0640291968   3.0640291968   3.0640291968    7[6-(74),27-(7,7,7)]
    96  4.25011718496  4.25011718496  4.25011718496    7[6-(74),27-(7)]
    97  4.95412626336  4.95412626336  4.95412626336    7[6-(74)]
    98  3.01813126848  3.01813126848  3.01813126848    7[6-(74),27-(7,7,7)]
    99  5.29402563456  5.29402563456  5.29402563456    7[6-(74)]
   100  0.03366844512  0.03366844512  0.03366844512    7[6-(74),27-(7,7,7)]
   101  0.83560720512  0.83560720512  0.83560720512    7[6-(74)]
   102  0.13952547936  0.13952547936  0.13952547936    7[6-(74),27-(7,7,7)]
   103  2.42743063392  2.42743063392  2.42743063392    7[6-(1,6),6-(1,7)]
   104   1.8187001328   1.8187001328   1.8187001328    7[6-(1,6),6-(1,7)]
   105   0.3089572032   0.3089572032   0.3089572032    7[6-(74),27-(7,7,7)]
   106  6.30186921504  6.30186921504  6.30186921504    7[6-(74),27-(7)]
   107  5.59786013664  5.59786013664  5.59786013664    7[6-(74)]
   108  0.35485513152  0.35485513152  0.35485513152    7[6-(74),27-(7,7,7)]
   109  5.25796076544  5.25796076544  5.25796076544    7[6-(74)]
   110  3.33931795488  3.33931795488  3.33931795488    7[6-(74),27-(7,7,7)]
   111  2.53737919488  2.53737919488  2.53737919488    7[6-(74)]
   112  3.23346092064  3.23346092064  3.23346092064    7[6-(74),27-(7,7,7)]
   113  0.94555576608  0.94555576608  0.94555576608    7[6-(1),6-(1,6)]
