# Supplementary material for: A collection of forcefield precursors for metal–organic frameworks
Source: RSC Adv. 2019 Nov 13;9(63):36492–507. doi: 10.1039/c9ra07327b (PMC9075174; doi:10.1039/c9ra07327b)
Supplement: RA-009-C9RA07327B-s3222 [file RA-009-C9RA07327B-s3222.txt]

NERVEN_clean

30.4546    0.00000000    0.00000000
5.13185299    30.01910635    0.00000000
5.13185299    4.32899678    29.70532836

     1  30.5211632084  30.5211632084  30.5211632084    48[8-(6),8-(6),8-(6)]
     2  30.2567702317  30.2567702317  30.2567702317    48[8-(6),8-(6),8-(6),8-(6),8-(6),8-(6)]
     3  29.6905679758  29.6905679758  29.6905679758    48[8-(6),8-(6),8-(6)]
     4  17.3366217502  17.3366217502  17.3366217502    48[8-(6),8-(6),8-(6)]
     5  20.9881383711  20.9881383711  20.9881383711    48[8-(6),8-(6),8-(6),8-(6),8-(6),8-(6)]
     6   24.332527936   24.332527936   24.332527936    48[8-(6),8-(6),8-(6)]
     7  30.4345594136  30.4345594136  30.4345594136    48[8-(6),8-(6),8-(6)]
     8  30.9551715943  30.9551715943  30.9551715943    48[8-(6),8-(6),8-(6),8-(6),8-(6),8-(6)]
     9  32.5672320361  32.5672320361  32.5672320361    48[8-(6),8-(6),8-(6)]
    10  25.5110465664  25.5110465664  25.5110465664    48[8-(6),8-(6),8-(6)]
    11  24.9904343857  24.9904343857  24.9904343857    48[8-(6),8-(6),8-(6),8-(6),8-(6)]
    12  28.5102269339  28.5102269339  28.5102269339    48[8-(6),8-(6),8-(6)]
    13  25.4244427716  25.4244427716  25.4244427716    48[8-(6),8-(6),8-(6)]
    14  25.6888357483  25.6888357483  25.6888357483    48[8-(6),8-(6),8-(6),8-(6),8-(6),8-(6)]
    15  31.3868909942  31.3868909942  31.3868909942    48[8-(6),8-(6),8-(6)]
    16  13.2862372198  13.2862372198  13.2862372198    48[8-(6),8-(6),8-(6)]
    17  9.63472059887  9.63472059887  9.63472059887    48[8-(6),8-(6),8-(6),8-(6),8-(6),8-(6)]
    18   36.744931034   36.744931034   36.744931034    48[8-(6),8-(6),8-(6)]
    19  10.1971427716  10.1971427716  10.1971427716    48[8-(6),8-(6),8-(6)]
    20  10.4615357483  10.4615357483  10.4615357483    48[8-(6),8-(6),8-(6),8-(6),8-(6),8-(6)]
    21  11.0277380042  11.0277380042  11.0277380042    48[8-(6),8-(6),8-(6)]
    22  23.3816842298  23.3816842298  23.3816842298    48[8-(6),8-(6),8-(6)]
    23  19.7301676089  19.7301676089  19.7301676089    48[8-(6),8-(6),8-(6),8-(6),8-(6),8-(6)]
    24   16.385778044   16.385778044   16.385778044    48[8-(6),8-(6),8-(6)]
    25  10.2837465664  10.2837465664  10.2837465664    48[8-(6),8-(6),8-(6)]
    26  9.76313438573  9.76313438573  9.76313438573    48[8-(6),8-(6),8-(6),8-(6),8-(6),8-(6)]
    27  8.15107394386  8.15107394386  8.15107394386    48[8-(6),8-(6),8-(6)]
    28  15.2072594136  15.2072594136  15.2072594136    48[8-(6),8-(6),8-(6)]
    29  15.7278715943  15.7278715943  15.7278715943    48[8-(6),8-(6),8-(6),8-(6),8-(6),8-(6)]
    30  12.2080790461  12.2080790461  12.2080790461    48[8-(6),8-(6),8-(6)]
    31  15.2938632084  15.2938632084  15.2938632084    48[8-(6),8-(6),8-(6)]
    32  15.0294702317  15.0294702317  15.0294702317    48[8-(6),8-(6),8-(6),8-(6),8-(6),8-(6)]
    33   9.3314149858   9.3314149858   9.3314149858    48[8-(6),8-(6),8-(6)]
    34  27.4320687602  27.4320687602  27.4320687602    48[8-(6),8-(6),8-(6)]
    35  31.0835853811  31.0835853811  31.0835853811    48[8-(6),8-(6),8-(6),8-(6),8-(6),8-(6)]
    36  3.97337494595  3.97337494595  3.97337494595    48[8-(6),8-(6),8-(6)]
    37  33.3625859099  33.3625859099  33.3625859099    1[6-(6,6)]
    38  30.1371488379  30.1371488379  30.1371488379    1[6-(6,6)]
    39  29.2432978739  29.2432978739  29.2432978739    1[6-(6,6)]
    40  32.9427161967  32.9427161967  32.9427161967    1[6-(6,6)]
    41  33.7701391759  33.7701391759  33.7701391759    1[6-(1,6,8)]
    42  34.9777902373  34.9777902373  34.9777902373    1[6-(1,6,8)]
    43  30.0643692184  30.0643692184  30.0643692184    1[6-(1,6,8)]
    44  29.0860109755  29.0860109755  29.0860109755    1[6-(1,6,8)]
    45  28.6991450632  28.6991450632  28.6991450632    1[6-(6,6)]
    46  29.8756265198  29.8756265198  29.8756265198    1[6-(6,6)]
    47  31.9403558345  31.9403558345  31.9403558345    1[6-(6,6)]
    48  32.3230069007  32.3230069007  32.3230069007    1[6-(6,6)]
    49  9.05304285503  9.05304285503  9.05304285503    1[6-(1,6,8)]
    50  8.99086327701  8.99086327701  8.99086327701    1[6-(1,6,8)]
    51  9.02619733243  9.02619733243  9.02619733243    1[6-(6,6)]
    52  13.0277130266  13.0277130266  13.0277130266    1[6-(6,6)]
    53  13.0157751758  13.0157751758  13.0157751758    1[6-(6,6)]
    54  11.0043077501  11.0043077501  11.0043077501    1[6-(6,6)]
    55  28.5352874559  28.5352874559  28.5352874559    1[6-(1,1,6)]
    56  28.2968834278  28.2968834278  28.2968834278    1[6-(1,1,6)]
    57  32.9578511138  32.9578511138  32.9578511138    1[6-(1,1,6)]
    58  33.1371542198  33.1371542198  33.1371542198    1[6-(1,1,6)]
    59  31.9530087085  31.9530087085  31.9530087085    1[6-(1,1,6)]
    60  38.3154041876  38.3154041876  38.3154041876    1[6-(1,1,6)]
    61   7.3875547402   7.3875547402   7.3875547402    1[6-(1,1,6)]
    62  7.81791525882  7.81791525882  7.81791525882    1[6-(1,1,6)]
    63  36.8674224462  36.8674224462  36.8674224462    1[6-(1,1,6)]
    64   29.306302386   29.306302386   29.306302386    1[6-(6,6)]
    65  25.6815314942  25.6815314942  25.6815314942    1[6-(6,6)]
    66  26.4486088725  26.4486088725  26.4486088725    1[6-(6,6)]
    67  31.2068630013  31.2068630013  31.2068630013    1[6-(6,6)]
    68  29.3406352777  29.3406352777  29.3406352777    1[6-(1,6,8)]
    69  28.0700222751  28.0700222751  28.0700222751    1[6-(1,6,8)]
    70  29.3661262108  29.3661262108  29.3661262108    1[6-(1,6,8)]
    71  28.1541677379  28.1541677379  28.1541677379    1[6-(1,6,8)]
    72  26.6830338176  26.6830338176  26.6830338176    1[6-(6,6)]
    73  31.9465229772  31.9465229772  31.9465229772    1[6-(6,6)]
    74  33.1175865131  33.1175865131  33.1175865131    1[6-(6,6)]
    75  28.4536575604  28.4536575604  28.4536575604    1[6-(6,6)]
    76  20.0757313246  20.0757313246  20.0757313246    1[6-(1,6,8)]
    77   20.215258849   20.215258849   20.215258849    1[6-(1,6,8)]
    78  18.4825435512  18.4825435512  18.4825435512    1[6-(6,6)]
    79  14.4605340786  14.4605340786  14.4605340786    1[6-(6,6)]
    80  14.5171274405  14.5171274405  14.5171274405    1[6-(6,6)]
    81   21.622017854   21.622017854   21.622017854    1[6-(6,6)]
    82  30.4180971056  30.4180971056  30.4180971056    1[6-(1,1,6)]
    83  30.2303386262  30.2303386262  30.2303386262    1[6-(1,1,6)]
    84  29.5593026107  29.5593026107  29.5593026107    1[6-(1,1,6)]
    85  25.5541861928  25.5541861928  25.5541861928    1[6-(1,1,6)]
    86  19.9827017335  19.9827017335  19.9827017335    1[6-(1,1,6)]
    87   21.312810579   21.312810579   21.312810579    1[6-(1,1,6)]
    88  26.5384251277  26.5384251277  26.5384251277    1[6-(1,1,6)]
    89  21.7118753122  21.7118753122  21.7118753122    1[6-(1,1,6)]
    90  20.2940201707  20.2940201707  20.2940201707    1[6-(1,1,6)]
    91  21.8002196251  21.8002196251  21.8002196251    1[6-(6,6)]
    92  15.5411174614  15.5411174614  15.5411174614    1[6-(6,6)]
    93  13.3203545541  13.3203545541  13.3203545541    1[6-(6,6)]
    94   17.873149451   17.873149451   17.873149451    1[6-(6,6)]
    95   23.843622348   23.843622348   23.843622348    1[6-(1,6,8)]
    96  23.5774895334  23.5774895334  23.5774895334    1[6-(1,6,8)]
    97  23.7691343117  23.7691343117  23.7691343117    1[6-(1,6,8)]
    98  22.4666449071  22.4666449071  22.4666449071    1[6-(1,6,8)]
    99  23.9283395265  23.9283395265  23.9283395265    1[6-(6,6)]
   100  24.8541257877  24.8541257877  24.8541257877    1[6-(6,6)]
   101  24.1915952495  24.1915952495  24.1915952495    1[6-(6,6)]
   102  23.2929153169  23.2929153169  23.2929153169    1[6-(6,6)]
   103  22.5855188572  22.5855188572  22.5855188572    1[6-(1,6,8)]
   104  21.1457818418  21.1457818418  21.1457818418    1[6-(1,6,8)]
   105  23.5639863909  23.5639863909  23.5639863909    1[6-(6,6)]
   106  23.7392350119  23.7392350119  23.7392350119    1[6-(6,6)]
   107  22.8334041916  22.8334041916  22.8334041916    1[6-(6,6)]
   108  22.3134465648  22.3134465648  22.3134465648    1[6-(6,6)]
   109  20.4699925332  20.4699925332  20.4699925332    1[6-(1,1,6)]
   110  19.2515981959  19.2515981959  19.2515981959    1[6-(1,1,6)]
   111  25.7687232377  25.7687232377  25.7687232377    1[6-(1,1,6)]
   112  23.7728023755  23.7728023755  23.7728023755    1[6-(1,1,6)]
   113  24.4144269236  24.4144269236  24.4144269236    1[6-(1,1,6)]
   114  29.2777157797  29.2777157797  29.2777157797    1[6-(1,1,6)]
   115  18.7245485766  18.7245485766  18.7245485766    1[6-(1,1,6)]
   116  19.9171237802  19.9171237802  19.9171237802    1[6-(1,1,6)]
   117  24.0819674809  24.0819674809  24.0819674809    1[6-(1,1,6)]
   118   19.769755862   19.769755862   19.769755862    1[6-(6,6)]
   119  14.2027302745  14.2027302745  14.2027302745    1[6-(6,6)]
   120   16.451188353   16.451188353   16.451188353    1[6-(6,6)]
   121  23.0124220689  23.0124220689  23.0124220689    1[6-(6,6)]
   122  17.2819431516  17.2819431516  17.2819431516    1[6-(1,6,8)]
   123  17.8978748012  17.8978748012  17.8978748012    1[6-(1,6,8)]
   124  12.4606603069  12.4606603069  12.4606603069    1[6-(1,6,8)]
   125   11.613349391   11.613349391   11.613349391    1[6-(1,6,8)]
   126  10.6410735868  10.6410735868  10.6410735868    1[6-(6,6)]
   127  37.2212511794  37.2212511794  37.2212511794    1[6-(6,6)]
   128  37.9339729944  37.9339729944  37.9339729944    1[6-(6,6)]
   129  9.70976022365  9.70976022365  9.70976022365    1[6-(6,6)]
   130   8.6121237532   8.6121237532   8.6121237532    1[6-(1,6,8)]
   131  10.2102415053  10.2102415053  10.2102415053    1[6-(1,6,8)]
   132  9.33849960587  9.33849960587  9.33849960587    1[6-(6,6)]
   133  8.12478277666  8.12478277666  8.12478277666    1[6-(6,6)]
   134  8.12060154582  8.12060154582  8.12060154582    1[6-(6,6)]
   135  13.8023535773  13.8023535773  13.8023535773    1[6-(6,6)]
   136  14.4014596217  14.4014596217  14.4014596217    1[6-(1,1,6)]
   137  15.8647442474  15.8647442474  15.8647442474    1[6-(1,1,6)]
   138   14.583430029   14.583430029   14.583430029    1[6-(1,1,6)]
   139  11.6646594578  11.6646594578  11.6646594578    1[6-(1,1,6)]
   140  7.11874625239  7.11874625239  7.11874625239    1[6-(1,1,6)]
   141  6.46861628172  6.46861628172  6.46861628172    1[6-(1,1,6)]
   142  17.7995451345  17.7995451345  17.7995451345    1[6-(1,1,6)]
   143  12.3525880173  12.3525880173  12.3525880173    1[6-(1,1,6)]
   144  11.7577221536  11.7577221536  11.7577221536    1[6-(1,1,6)]
   145  34.2260915829  34.2260915829  34.2260915829    1[6-(6,6)]
   146  7.04786811421  7.04786811421  7.04786811421    1[6-(6,6)]
   147  6.20466264425  6.20466264425  6.20466264425    1[6-(6,6)]
   148  34.5785656535  34.5785656535  34.5785656535    1[6-(6,6)]
   149  35.6718774763  35.6718774763  35.6718774763    1[6-(1,6,8)]
   150  34.8891606228  34.8891606228  34.8891606228    1[6-(1,6,8)]
   151  8.48179194174  8.48179194174  8.48179194174    1[6-(1,6,8)]
   152  8.68600598424  8.68600598424  8.68600598424    1[6-(1,6,8)]
   153  10.4085248979  10.4085248979  10.4085248979    1[6-(6,6)]
   154   14.426218569   14.426218569   14.426218569    1[6-(6,6)]
   155  14.1967070046  14.1967070046  14.1967070046    1[6-(6,6)]
   156  12.1230516108  12.1230516108  12.1230516108    1[6-(6,6)]
   157  32.4968420369  32.4968420369  32.4968420369    1[6-(1,6,8)]
   158  31.6167377304  31.6167377304  31.6167377304    1[6-(1,6,8)]
   159  28.4791315855  28.4791315855  28.4791315855    1[6-(6,6)]
   160  28.9076076766  28.9076076766  28.9076076766    1[6-(6,6)]
   161   30.875908642   30.875908642   30.875908642    1[6-(6,6)]
   162  31.6727338597  31.6727338597  31.6727338597    1[6-(6,6)]
   163  8.35052581426  8.35052581426  8.35052581426    1[6-(1,1,6)]
   164  7.13213147687  7.13213147687  7.13213147687    1[6-(1,1,6)]
   165  37.3564122695  37.3564122695  37.3564122695    1[6-(1,1,6)]
   166  8.85010756247  8.85010756247  8.85010756247    1[6-(1,1,6)]
   167  8.13443287086  8.13443287086  8.13443287086    1[6-(1,1,6)]
   168  37.8469333679  37.8469333679  37.8469333679    1[6-(1,1,6)]
   169  30.8161602739  30.8161602739  30.8161602739    1[6-(1,1,6)]
   170  30.0360934854  30.0360934854  30.0360934854    1[6-(1,1,6)]
   171  34.6694080057  34.6694080057  34.6694080057    1[6-(1,1,6)]
   172  33.8264127273  33.8264127273  33.8264127273    1[6-(6,6)]
   173  7.12502248523  7.12502248523  7.12502248523    1[6-(6,6)]
   174  7.66419514049  7.66419514049  7.66419514049    1[6-(6,6)]
   175  36.5499626204  36.5499626204  36.5499626204    1[6-(6,6)]
   176  33.4581139416  33.4581139416  33.4581139416    1[6-(1,6,8)]
   177  33.8562699669  33.8562699669  33.8562699669    1[6-(1,6,8)]
   178  33.4532175782  33.4532175782  33.4532175782    1[6-(1,6,8)]
   179  33.9733350008  33.9733350008  33.9733350008    1[6-(1,6,8)]
   180  29.7470862058  29.7470862058  29.7470862058    1[6-(6,6)]
   181   35.225818715   35.225818715   35.225818715    1[6-(6,6)]
   182  37.4097921313  37.4097921313  37.4097921313    1[6-(6,6)]
   183  33.2320599212  33.2320599212  33.2320599212    1[6-(6,6)]
   184  5.84941205441  5.84941205441  5.84941205441    1[6-(1,6,8)]
   185  6.10289194032  6.10289194032  6.10289194032    1[6-(1,6,8)]
   186  7.09490422079  7.09490422079  7.09490422079    1[6-(6,6)]
   187  6.35725503536  6.35725503536  6.35725503536    1[6-(6,6)]
   188  4.08162339772  4.08162339772  4.08162339772    1[6-(6,6)]
   189  33.7845332429  33.7845332429  33.7845332429    1[6-(6,6)]
   190  33.5631822842  33.5631822842  33.5631822842    1[6-(1,1,6)]
   191   33.289326465   33.289326465   33.289326465    1[6-(1,1,6)]
   192  32.1878037504  32.1878037504  32.1878037504    1[6-(1,1,6)]
   193  33.5536419732  33.5536419732  33.5536419732    1[6-(1,1,6)]
   194  4.46745464044  4.46745464044  4.46745464044    1[6-(1,1,6)]
   195  4.49597428964  4.49597428964  4.49597428964    1[6-(1,1,6)]
   196  34.8265602241  34.8265602241  34.8265602241    1[6-(1,1,6)]
   197  5.85983568392  5.85983568392  5.85983568392    1[6-(1,1,6)]
   198  4.94083865852  4.94083865852  4.94083865852    1[6-(1,1,6)]
   199  21.7195143971  21.7195143971  21.7195143971    1[6-(6,6)]
   200  18.4431378658  18.4431378658  18.4431378658    1[6-(6,6)]
   201  19.2863433358  19.2863433358  19.2863433358    1[6-(6,6)]
   202  21.3670403265  21.3670403265  21.3670403265    1[6-(6,6)]
   203  20.2737285037  20.2737285037  20.2737285037    1[6-(1,6,8)]
   204  21.0564453572  21.0564453572  21.0564453572    1[6-(1,6,8)]
   205  22.1410670283  22.1410670283  22.1410670283    1[6-(1,6,8)]
   206  21.9368529858  21.9368529858  21.9368529858    1[6-(1,6,8)]
   207  20.2143340721  20.2143340721  20.2143340721    1[6-(6,6)]
   208   16.196640401   16.196640401   16.196640401    1[6-(6,6)]
   209  16.4261519654  16.4261519654  16.4261519654    1[6-(6,6)]
   210  18.4998073592  18.4998073592  18.4998073592    1[6-(6,6)]
   211  23.4487639431  23.4487639431  23.4487639431    1[6-(1,6,8)]
   212  24.3288682496  24.3288682496  24.3288682496    1[6-(1,6,8)]
   213  27.4664743945  27.4664743945  27.4664743945    1[6-(6,6)]
   214  27.0379983034  27.0379983034  27.0379983034    1[6-(6,6)]
   215   25.069697338   25.069697338   25.069697338    1[6-(6,6)]
   216  24.2728721203  24.2728721203  24.2728721203    1[6-(6,6)]
   217  22.2723331557  22.2723331557  22.2723331557    1[6-(1,1,6)]
   218  18.3588745031  18.3588745031  18.3588745031    1[6-(1,1,6)]
   219  23.7210467005  23.7210467005  23.7210467005    1[6-(1,1,6)]
   220  21.7727514075  21.7727514075  21.7727514075    1[6-(1,1,6)]
   221  22.4884260991  22.4884260991  22.4884260991    1[6-(1,1,6)]
   222  23.2305256021  23.2305256021  23.2305256021    1[6-(1,1,6)]
   223  19.9975927161  19.9975927161  19.9975927161    1[6-(1,1,6)]
   224  20.7776595046  20.7776595046  20.7776595046    1[6-(1,1,6)]
   225  21.2761979743  21.2761979743  21.2761979743    1[6-(1,1,6)]
   226  22.1191932527  22.1191932527  22.1191932527    1[6-(6,6)]
   227  18.3659834948  18.3659834948  18.3659834948    1[6-(6,6)]
   228  17.8268108395  17.8268108395  17.8268108395    1[6-(6,6)]
   229  19.3956433596  19.3956433596  19.3956433596    1[6-(6,6)]
   230  22.4874920384  22.4874920384  22.4874920384    1[6-(1,6,8)]
   231  22.0893360131  22.0893360131  22.0893360131    1[6-(1,6,8)]
   232  22.4923884018  22.4923884018  22.4923884018    1[6-(1,6,8)]
   233  21.9722709792  21.9722709792  21.9722709792    1[6-(1,6,8)]
   234  26.1985197742  26.1985197742  26.1985197742    1[6-(6,6)]
   235   25.851640255   25.851640255   25.851640255    1[6-(6,6)]
   236  23.6676668387  23.6676668387  23.6676668387    1[6-(6,6)]
   237  22.7135460588  22.7135460588  22.7135460588    1[6-(6,6)]
   238  19.6415939256  19.6415939256  19.6415939256    1[6-(1,6,8)]
   239  19.3881140397  19.3881140397  19.3881140397    1[6-(1,6,8)]
   240  18.3961017592  18.3961017592  18.3961017592    1[6-(6,6)]
   241  14.0018979546  14.0018979546  14.0018979546    1[6-(6,6)]
   242  16.2775295923  16.2775295923  16.2775295923    1[6-(6,6)]
   243  22.1610727371  22.1610727371  22.1610727371    1[6-(6,6)]
   244  22.3824236958  22.3824236958  22.3824236958    1[6-(1,1,6)]
   245   22.656279515   22.656279515   22.656279515    1[6-(1,1,6)]
   246  23.7578022296  23.7578022296  23.7578022296    1[6-(1,1,6)]
   247  22.3919640068  22.3919640068  22.3919640068    1[6-(1,1,6)]
   248  21.0235513396  21.0235513396  21.0235513396    1[6-(1,1,6)]
   249  20.9950316904  20.9950316904  20.9950316904    1[6-(1,1,6)]
   250  21.1190457559  21.1190457559  21.1190457559    1[6-(1,1,6)]
   251  19.6311702961  19.6311702961  19.6311702961    1[6-(1,1,6)]
   252  20.5501673215  20.5501673215  20.5501673215    1[6-(1,1,6)]
   253  22.5830200701  22.5830200701  22.5830200701    1[6-(6,6)]
   254  20.6766041521  20.6766041521  20.6766041521    1[6-(6,6)]
   255  21.5704551161  21.5704551161  21.5704551161    1[6-(6,6)]
   256  23.0028897833  23.0028897833  23.0028897833    1[6-(6,6)]
   257  22.1754668041  22.1754668041  22.1754668041    1[6-(1,6,8)]
   258  20.9678157427  20.9678157427  20.9678157427    1[6-(1,6,8)]
   259  25.8812367616  25.8812367616  25.8812367616    1[6-(1,6,8)]
   260  26.8595950045  26.8595950045  26.8595950045    1[6-(1,6,8)]
   261  27.2464609168  27.2464609168  27.2464609168    1[6-(6,6)]
   262  26.0699794602  26.0699794602  26.0699794602    1[6-(6,6)]
   263  24.0052501455  24.0052501455  24.0052501455    1[6-(6,6)]
   264  23.6225990793  23.6225990793  23.6225990793    1[6-(6,6)]
   265   21.569816115   21.569816115   21.569816115    1[6-(1,6,8)]
   266   21.631995693   21.631995693   21.631995693    1[6-(1,6,8)]
   267  21.5966616376  21.5966616376  21.5966616376    1[6-(6,6)]
   268  17.5951459434  17.5951459434  17.5951459434    1[6-(6,6)]
   269  17.6070837942  17.6070837942  17.6070837942    1[6-(6,6)]
   270  19.6185512199  19.6185512199  19.6185512199    1[6-(6,6)]
   271  27.4103185241  27.4103185241  27.4103185241    1[6-(1,1,6)]
   272  22.5168695622  22.5168695622  22.5168695622    1[6-(1,1,6)]
   273  28.1196078562  28.1196078562  28.1196078562    1[6-(1,1,6)]
   274  22.8084517602  22.8084517602  22.8084517602    1[6-(1,1,6)]
   275  23.9925972715  23.9925972715  23.9925972715    1[6-(1,1,6)]
   276  22.7620547824  22.7620547824  22.7620547824    1[6-(1,1,6)]
   277  18.1034512398  18.1034512398  18.1034512398    1[6-(1,1,6)]
   278  17.6730907212  17.6730907212  17.6730907212    1[6-(1,1,6)]
   279  19.0781835338  19.0781835338  19.0781835338    1[6-(1,1,6)]
   280   26.639303594   26.639303594   26.639303594    1[6-(6,6)]
   281  25.1322214958  25.1322214958  25.1322214958    1[6-(6,6)]
   282  24.3651441175  24.3651441175  24.3651441175    1[6-(6,6)]
   283  24.7387429787  24.7387429787  24.7387429787    1[6-(6,6)]
   284  26.6049707023  26.6049707023  26.6049707023    1[6-(1,6,8)]
   285  27.8755837049  27.8755837049  27.8755837049    1[6-(1,6,8)]
   286  26.5794797692  26.5794797692  26.5794797692    1[6-(1,6,8)]
   287  27.7914382421  27.7914382421  27.7914382421    1[6-(1,6,8)]
   288  29.2625721624  29.2625721624  29.2625721624    1[6-(6,6)]
   289  29.1309359928  29.1309359928  29.1309359928    1[6-(6,6)]
   290  27.9598724569  27.9598724569  27.9598724569    1[6-(6,6)]
   291  27.4919484196  27.4919484196  27.4919484196    1[6-(6,6)]
   292  30.7380216654  30.7380216654  30.7380216654    1[6-(1,6,8)]
   293   30.598494141   30.598494141   30.598494141    1[6-(1,6,8)]
   294  32.3312094388  32.3312094388  32.3312094388    1[6-(6,6)]
   295  5.89861891144  5.89861891144  5.89861891144    1[6-(6,6)]
   296  5.84202554946  5.84202554946  5.84202554946    1[6-(6,6)]
   297   34.323588126   34.323588126   34.323588126    1[6-(6,6)]
   298  25.5275088744  25.5275088744  25.5275088744    1[6-(1,1,6)]
   299  25.7152673538  25.7152673538  25.7152673538    1[6-(1,1,6)]
   300  26.3863033693  26.3863033693  26.3863033693    1[6-(1,1,6)]
   301  30.3914197872  30.3914197872  30.3914197872    1[6-(1,1,6)]
   302  30.8310512565  30.8310512565  30.8310512565    1[6-(1,1,6)]
   303   29.500942411   29.500942411   29.500942411    1[6-(1,1,6)]
   304  29.4071808523  29.4071808523  29.4071808523    1[6-(1,1,6)]
   305  29.1018776778  29.1018776778  29.1018776778    1[6-(1,1,6)]
   306  30.5197328193  30.5197328193  30.5197328193    1[6-(1,1,6)]
   307  8.82263934489  8.82263934489  8.82263934489    1[6-(6,6)]
   308  9.94988851864  9.94988851864  9.94988851864    1[6-(6,6)]
   309  12.1706514259  12.1706514259  12.1706514259    1[6-(6,6)]
   310   12.749709519   12.749709519   12.749709519    1[6-(6,6)]
   311  6.77923662204  6.77923662204  6.77923662204    1[6-(1,6,8)]
   312  7.04536943659  7.04536943659  7.04536943659    1[6-(1,6,8)]
   313  32.1764716683  32.1764716683  32.1764716683    1[6-(1,6,8)]
   314  33.4789610729  33.4789610729  33.4789610729    1[6-(1,6,8)]
   315  32.0172664535  32.0172664535  32.0172664535    1[6-(6,6)]
   316  31.0914801923  31.0914801923  31.0914801923    1[6-(6,6)]
   317  31.7540107305  31.7540107305  31.7540107305    1[6-(6,6)]
   318  32.6526906631  32.6526906631  32.6526906631    1[6-(6,6)]
   319  33.3600871228  33.3600871228  33.3600871228    1[6-(1,6,8)]
   320  34.7998241382  34.7998241382  34.7998241382    1[6-(1,6,8)]
   321  32.3816195891  32.3816195891  32.3816195891    1[6-(6,6)]
   322  32.2063709681  32.2063709681  32.2063709681    1[6-(6,6)]
   323  33.1122017884  33.1122017884  33.1122017884    1[6-(6,6)]
   324  33.6321594152  33.6321594152  33.6321594152    1[6-(6,6)]
   325  35.4756134468  35.4756134468  35.4756134468    1[6-(1,1,6)]
   326  6.23940778415  6.23940778415  6.23940778415    1[6-(1,1,6)]
   327  35.3087357323  35.3087357323  35.3087357323    1[6-(1,1,6)]
   328  32.1728036045  32.1728036045  32.1728036045    1[6-(1,1,6)]
   329  31.5311790564  31.5311790564  31.5311790564    1[6-(1,1,6)]
   330  31.7997431903  31.7997431903  31.7997431903    1[6-(1,1,6)]
   331  6.76645740342  6.76645740342  6.76645740342    1[6-(1,1,6)]
   332   5.5738821998   5.5738821998   5.5738821998    1[6-(1,1,6)]
   333  6.54089148913  6.54089148913  6.54089148913    1[6-(1,1,6)]
   334   10.853103108   10.853103108   10.853103108    1[6-(6,6)]
   335  11.2882757055  11.2882757055  11.2882757055    1[6-(6,6)]
   336  9.03981762704  9.03981762704  9.03981762704    1[6-(6,6)]
   337  7.61043690112  7.61043690112  7.61043690112    1[6-(6,6)]
   338  13.3409158184  13.3409158184  13.3409158184    1[6-(1,6,8)]
   339  12.7249841688  12.7249841688  12.7249841688    1[6-(1,6,8)]
   340  18.1621986631  18.1621986631  18.1621986631    1[6-(1,6,8)]
   341   19.009509579   19.009509579   19.009509579    1[6-(1,6,8)]
   342  19.9817853832  19.9817853832  19.9817853832    1[6-(6,6)]
   343  23.8562077906  23.8562077906  23.8562077906    1[6-(6,6)]
   344  23.1434859756  23.1434859756  23.1434859756    1[6-(6,6)]
   345  20.9130987464  20.9130987464  20.9130987464    1[6-(6,6)]
   346  16.8788822268  16.8788822268  16.8788822268    1[6-(1,6,8)]
   347  15.2807644747  15.2807644747  15.2807644747    1[6-(1,6,8)]
   348  16.1525063741  16.1525063741  16.1525063741    1[6-(6,6)]
   349  12.2343702133  12.2343702133  12.2343702133    1[6-(6,6)]
   350  12.2385514442  12.2385514442  12.2385514442    1[6-(6,6)]
   351  16.8205053927  16.8205053927  16.8205053927    1[6-(6,6)]
   352  16.2213993483  16.2213993483  16.2213993483    1[6-(1,1,6)]
   353  14.7581147226  14.7581147226  14.7581147226    1[6-(1,1,6)]
   354   16.039428941   16.039428941   16.039428941    1[6-(1,1,6)]
   355  18.9581995122  18.9581995122  18.9581995122    1[6-(1,1,6)]
   356  18.3722597276  18.3722597276  18.3722597276    1[6-(1,1,6)]
   357  19.0223896983  19.0223896983  19.0223896983    1[6-(1,1,6)]
   358  12.8233138355  12.8233138355  12.8233138355    1[6-(1,1,6)]
   359  13.1384179627  13.1384179627  13.1384179627    1[6-(1,1,6)]
   360  13.7332838264  13.7332838264  13.7332838264    1[6-(1,1,6)]
   361  7.35572007013  7.35572007013  7.35572007013    1[6-(6,6)]
   362  10.5811571421  10.5811571421  10.5811571421    1[6-(6,6)]
   363  11.4750081061  11.4750081061  11.4750081061    1[6-(6,6)]
   364  7.77558978331  7.77558978331  7.77558978331    1[6-(6,6)]
   365  6.94816680412  6.94816680412  6.94816680412    1[6-(1,6,8)]
   366  5.74051574269  5.74051574269  5.74051574269    1[6-(1,6,8)]
   367  10.6539367616  10.6539367616  10.6539367616    1[6-(1,6,8)]
   368  11.6322950045  11.6322950045  11.6322950045    1[6-(1,6,8)]
   369  12.0191609168  12.0191609168  12.0191609168    1[6-(6,6)]
   370  10.8426794602  10.8426794602  10.8426794602    1[6-(6,6)]
   371  8.77795014546  8.77795014546  8.77795014546    1[6-(6,6)]
   372  8.39529907934  8.39529907934  8.39529907934    1[6-(6,6)]
   373   31.665263125   31.665263125   31.665263125    1[6-(1,6,8)]
   374   31.727442703   31.727442703   31.727442703    1[6-(1,6,8)]
   375  31.6921086476  31.6921086476  31.6921086476    1[6-(6,6)]
   376  27.6905929534  27.6905929534  27.6905929534    1[6-(6,6)]
   377  27.7025308042  27.7025308042  27.7025308042    1[6-(6,6)]
   378  29.7139982299  29.7139982299  29.7139982299    1[6-(6,6)]
   379  12.1830185241  12.1830185241  12.1830185241    1[6-(1,1,6)]
   380  12.4214225522  12.4214225522  12.4214225522    1[6-(1,1,6)]
   381  7.76045486616  7.76045486616  7.76045486616    1[6-(1,1,6)]
   382  7.58115176024  7.58115176024  7.58115176024    1[6-(1,1,6)]
   383  8.76529727153  8.76529727153  8.76529727153    1[6-(1,1,6)]
   384  2.40290179241  2.40290179241  2.40290179241    1[6-(1,1,6)]
   385  33.3307512398  33.3307512398  33.3307512398    1[6-(1,1,6)]
   386  32.9003907212  32.9003907212  32.9003907212    1[6-(1,1,6)]
   387  3.85088353378  3.85088353378  3.85088353378    1[6-(1,1,6)]
   388   11.412003594   11.412003594   11.412003594    1[6-(6,6)]
   389  15.0367744858  15.0367744858  15.0367744858    1[6-(6,6)]
   390  14.2696971075  14.2696971075  14.2696971075    1[6-(6,6)]
   391  9.51144297869  9.51144297869  9.51144297869    1[6-(6,6)]
   392  11.3776707023  11.3776707023  11.3776707023    1[6-(1,6,8)]
   393  12.6482837049  12.6482837049  12.6482837049    1[6-(1,6,8)]
   394  11.3521797692  11.3521797692  11.3521797692    1[6-(1,6,8)]
   395  12.5641382421  12.5641382421  12.5641382421    1[6-(1,6,8)]
   396  14.0352721624  14.0352721624  14.0352721624    1[6-(6,6)]
   397  8.77178300282  8.77178300282  8.77178300282    1[6-(6,6)]
   398  7.60071946686  7.60071946686  7.60071946686    1[6-(6,6)]
   399  12.2646484196  12.2646484196  12.2646484196    1[6-(6,6)]
   400  20.6425746554  20.6425746554  20.6425746554    1[6-(1,6,8)]
   401   20.503047131   20.503047131   20.503047131    1[6-(1,6,8)]
   402  22.2357624288  22.2357624288  22.2357624288    1[6-(6,6)]
   403  26.2577719014  26.2577719014  26.2577719014    1[6-(6,6)]
   404  26.2011785395  26.2011785395  26.2011785395    1[6-(6,6)]
   405   19.096288126   19.096288126   19.096288126    1[6-(6,6)]
   406  10.3002088744  10.3002088744  10.3002088744    1[6-(1,1,6)]
   407  10.4879673538  10.4879673538  10.4879673538    1[6-(1,1,6)]
   408  11.1590033693  11.1590033693  11.1590033693    1[6-(1,1,6)]
   409  15.1641197872  15.1641197872  15.1641197872    1[6-(1,1,6)]
   410  20.7356042465  20.7356042465  20.7356042465    1[6-(1,1,6)]
   411   19.405495401   19.405495401   19.405495401    1[6-(1,1,6)]
   412  14.1798808523  14.1798808523  14.1798808523    1[6-(1,1,6)]
   413  19.0064306678  19.0064306678  19.0064306678    1[6-(1,1,6)]
   414  20.4242858093  20.4242858093  20.4242858093    1[6-(1,1,6)]
   415  18.9180863549  18.9180863549  18.9180863549    1[6-(6,6)]
   416  25.1771885186  25.1771885186  25.1771885186    1[6-(6,6)]
   417  27.3979514259  27.3979514259  27.3979514259    1[6-(6,6)]
   418   22.845156529   22.845156529   22.845156529    1[6-(6,6)]
   419   16.874683632   16.874683632   16.874683632    1[6-(1,6,8)]
   420  17.1408164466  17.1408164466  17.1408164466    1[6-(1,6,8)]
   421  16.9491716683  16.9491716683  16.9491716683    1[6-(1,6,8)]
   422  18.2516610729  18.2516610729  18.2516610729    1[6-(1,6,8)]
   423  16.7899664535  16.7899664535  16.7899664535    1[6-(6,6)]
   424  15.8641801923  15.8641801923  15.8641801923    1[6-(6,6)]
   425  16.5267107305  16.5267107305  16.5267107305    1[6-(6,6)]
   426  17.4253906631  17.4253906631  17.4253906631    1[6-(6,6)]
   427  18.1327871228  18.1327871228  18.1327871228    1[6-(1,6,8)]
   428  19.5725241382  19.5725241382  19.5725241382    1[6-(1,6,8)]
   429  17.1543195891  17.1543195891  17.1543195891    1[6-(6,6)]
   430  16.9790709681  16.9790709681  16.9790709681    1[6-(6,6)]
   431  17.8849017884  17.8849017884  17.8849017884    1[6-(6,6)]
   432  18.4048594152  18.4048594152  18.4048594152    1[6-(6,6)]
   433  20.2483134468  20.2483134468  20.2483134468    1[6-(1,1,6)]
   434  21.4667077841  21.4667077841  21.4667077841    1[6-(1,1,6)]
   435  14.9495827423  14.9495827423  14.9495827423    1[6-(1,1,6)]
   436  16.9455036045  16.9455036045  16.9455036045    1[6-(1,1,6)]
   437  16.3038790564  16.3038790564  16.3038790564    1[6-(1,1,6)]
   438  11.4405902003  11.4405902003  11.4405902003    1[6-(1,1,6)]
   439  21.9937574034  21.9937574034  21.9937574034    1[6-(1,1,6)]
   440  20.8011821998  20.8011821998  20.8011821998    1[6-(1,1,6)]
   441  16.6363384991  16.6363384991  16.6363384991    1[6-(1,1,6)]
   442   20.948550118   20.948550118   20.948550118    1[6-(6,6)]
   443  26.5155757055  26.5155757055  26.5155757055    1[6-(6,6)]
   444   24.267117627   24.267117627   24.267117627    1[6-(6,6)]
   445  17.7058839111  17.7058839111  17.7058839111    1[6-(6,6)]
   446  23.4363628284  23.4363628284  23.4363628284    1[6-(1,6,8)]
   447  22.8204311788  22.8204311788  22.8204311788    1[6-(1,6,8)]
   448  28.2576456731  28.2576456731  28.2576456731    1[6-(1,6,8)]
   449   29.104956589   29.104956589   29.104956589    1[6-(1,6,8)]
   450  30.0772323932  30.0772323932  30.0772323932    1[6-(6,6)]
   451  3.49705480063  3.49705480063  3.49705480063    1[6-(6,6)]
   452  2.78433298555  2.78433298555  2.78433298555    1[6-(6,6)]
   453  31.0085457564  31.0085457564  31.0085457564    1[6-(6,6)]
   454  32.1061822268  32.1061822268  32.1061822268    1[6-(1,6,8)]
   455  30.5080644747  30.5080644747  30.5080644747    1[6-(1,6,8)]
   456  31.3798063741  31.3798063741  31.3798063741    1[6-(6,6)]
   457  32.5935232033  32.5935232033  32.5935232033    1[6-(6,6)]
   458  32.5977044342  32.5977044342  32.5977044342    1[6-(6,6)]
   459  26.9159524027  26.9159524027  26.9159524027    1[6-(6,6)]
   460  26.3168463583  26.3168463583  26.3168463583    1[6-(1,1,6)]
   461  24.8535617326  24.8535617326  24.8535617326    1[6-(1,1,6)]
   462   26.134875951   26.134875951   26.134875951    1[6-(1,1,6)]
   463  29.0536465222  29.0536465222  29.0536465222    1[6-(1,1,6)]
   464  33.5995597276  33.5995597276  33.5995597276    1[6-(1,1,6)]
   465  34.2496896983  34.2496896983  34.2496896983    1[6-(1,1,6)]
   466  22.9187608455  22.9187608455  22.9187608455    1[6-(1,1,6)]
   467  28.3657179627  28.3657179627  28.3657179627    1[6-(1,1,6)]
   468  28.9605838264  28.9605838264  28.9605838264    1[6-(1,1,6)]
   469  6.49221439709  6.49221439709  6.49221439709    1[6-(6,6)]
   470  33.6704378658  33.6704378658  33.6704378658    1[6-(6,6)]
   471  34.5136433358  34.5136433358  34.5136433358    1[6-(6,6)]
   472  6.13974032647  6.13974032647  6.13974032647    1[6-(6,6)]
   473  5.04642850367  5.04642850367  5.04642850367    1[6-(1,6,8)]
   474  5.82914535722  5.82914535722  5.82914535722    1[6-(1,6,8)]
   475  32.2365140383  32.2365140383  32.2365140383    1[6-(1,6,8)]
   476  32.0322999958  32.0322999958  32.0322999958    1[6-(1,6,8)]
   477  30.3097810821  30.3097810821  30.3097810821    1[6-(6,6)]
   478   26.292087411   26.292087411   26.292087411    1[6-(6,6)]
   479  26.5215989754  26.5215989754  26.5215989754    1[6-(6,6)]
   480  28.5952543692  28.5952543692  28.5952543692    1[6-(6,6)]
   481  8.22146394311  8.22146394311  8.22146394311    1[6-(1,6,8)]
   482  9.10156824955  9.10156824955  9.10156824955    1[6-(1,6,8)]
   483  12.2391743945  12.2391743945  12.2391743945    1[6-(6,6)]
   484  11.8106983034  11.8106983034  11.8106983034    1[6-(6,6)]
   485  9.84239733802  9.84239733802  9.84239733802    1[6-(6,6)]
   486  9.04557212029  9.04557212029  9.04557212029    1[6-(6,6)]
   487  32.3677801657  32.3677801657  32.3677801657    1[6-(1,1,6)]
   488  33.5861745031  33.5861745031  33.5861745031    1[6-(1,1,6)]
   489  3.36189371053  3.36189371053  3.36189371053    1[6-(1,1,6)]
   490  31.8681984175  31.8681984175  31.8681984175    1[6-(1,1,6)]
   491  32.5838731091  32.5838731091  32.5838731091    1[6-(1,1,6)]
   492   2.8713726121   2.8713726121   2.8713726121    1[6-(1,1,6)]
   493  9.90214570614  9.90214570614  9.90214570614    1[6-(1,1,6)]
   494  10.6822124946  10.6822124946  10.6822124946    1[6-(1,1,6)]
   495  6.04889797425  6.04889797425  6.04889797425    1[6-(1,1,6)]
   496  6.89189325273  6.89189325273  6.89189325273    1[6-(6,6)]
   497  33.5932834948  33.5932834948  33.5932834948    1[6-(6,6)]
   498  33.0541108395  33.0541108395  33.0541108395    1[6-(6,6)]
   499  4.16834335958  4.16834335958  4.16834335958    1[6-(6,6)]
   500  7.26019203844  7.26019203844  7.26019203844    1[6-(1,6,8)]
   501  6.86203601311  6.86203601311  6.86203601311    1[6-(1,6,8)]
   502  7.26508840182  7.26508840182  7.26508840182    1[6-(1,6,8)]
   503  6.74497097916  6.74497097916  6.74497097916    1[6-(1,6,8)]
   504  10.9712197742  10.9712197742  10.9712197742    1[6-(6,6)]
   505  5.49248726502  5.49248726502  5.49248726502    1[6-(6,6)]
   506  3.30851384866  3.30851384866  3.30851384866    1[6-(6,6)]
   507  7.48624605876  7.48624605876  7.48624605876    1[6-(6,6)]
   508  34.8688939256  34.8688939256  34.8688939256    1[6-(1,6,8)]
   509  34.6154140397  34.6154140397  34.6154140397    1[6-(1,6,8)]
   510  33.6234017592  33.6234017592  33.6234017592    1[6-(6,6)]
   511  34.3610509446  34.3610509446  34.3610509446    1[6-(6,6)]
   512  36.6366825823  36.6366825823  36.6366825823    1[6-(6,6)]
   513   6.9337727371   6.9337727371   6.9337727371    1[6-(6,6)]
   514   7.1551236958   7.1551236958   7.1551236958    1[6-(1,1,6)]
   515    7.428979515    7.428979515    7.428979515    1[6-(1,1,6)]
   516  8.53050222963  8.53050222963  8.53050222963    1[6-(1,1,6)]
   517  7.16466400675  7.16466400675  7.16466400675    1[6-(1,1,6)]
   518  36.2508513396  36.2508513396  36.2508513396    1[6-(1,1,6)]
   519  36.2223316904  36.2223316904  36.2223316904    1[6-(1,1,6)]
   520  5.89174575593  5.89174575593  5.89174575593    1[6-(1,1,6)]
   521  34.8584702961  34.8584702961  34.8584702961    1[6-(1,1,6)]
   522  35.7774673215  35.7774673215  35.7774673215    1[6-(1,1,6)]
   523  18.9987915829  18.9987915829  18.9987915829    1[6-(6,6)]
   524  22.2751681142  22.2751681142  22.2751681142    1[6-(6,6)]
   525  21.4319626442  21.4319626442  21.4319626442    1[6-(6,6)]
   526  19.3512656535  19.3512656535  19.3512656535    1[6-(6,6)]
   527  20.4445774763  20.4445774763  20.4445774763    1[6-(1,6,8)]
   528  19.6618606228  19.6618606228  19.6618606228    1[6-(1,6,8)]
   529  18.5772389517  18.5772389517  18.5772389517    1[6-(1,6,8)]
   530  18.7814529942  18.7814529942  18.7814529942    1[6-(1,6,8)]
   531  20.5039719079  20.5039719079  20.5039719079    1[6-(6,6)]
   532   24.521665579   24.521665579   24.521665579    1[6-(6,6)]
   533  24.2921540146  24.2921540146  24.2921540146    1[6-(6,6)]
   534  22.2184986208  22.2184986208  22.2184986208    1[6-(6,6)]
   535  17.2695420369  17.2695420369  17.2695420369    1[6-(1,6,8)]
   536  16.3894377304  16.3894377304  16.3894377304    1[6-(1,6,8)]
   537  13.2518315855  13.2518315855  13.2518315855    1[6-(6,6)]
   538  13.6803076766  13.6803076766  13.6803076766    1[6-(6,6)]
   539   15.648608642   15.648608642   15.648608642    1[6-(6,6)]
   540  16.4454338597  16.4454338597  16.4454338597    1[6-(6,6)]
   541  18.4459728243  18.4459728243  18.4459728243    1[6-(1,1,6)]
   542  22.3594314769  22.3594314769  22.3594314769    1[6-(1,1,6)]
   543  16.9972592795  16.9972592795  16.9972592795    1[6-(1,1,6)]
   544  18.9455545725  18.9455545725  18.9455545725    1[6-(1,1,6)]
   545  18.2298798809  18.2298798809  18.2298798809    1[6-(1,1,6)]
   546  17.4877803779  17.4877803779  17.4877803779    1[6-(1,1,6)]
   547  20.7207132639  20.7207132639  20.7207132639    1[6-(1,1,6)]
   548  19.9406464754  19.9406464754  19.9406464754    1[6-(1,1,6)]
   549  19.4421080057  19.4421080057  19.4421080057    1[6-(1,1,6)]
   550  18.5991127273  18.5991127273  18.5991127273    1[6-(6,6)]
   551  22.3523224852  22.3523224852  22.3523224852    1[6-(6,6)]
   552  22.8914951405  22.8914951405  22.8914951405    1[6-(6,6)]
   553  21.3226626204  21.3226626204  21.3226626204    1[6-(6,6)]
   554  18.2308139416  18.2308139416  18.2308139416    1[6-(1,6,8)]
   555  18.6289699669  18.6289699669  18.6289699669    1[6-(1,6,8)]
   556  18.2259175782  18.2259175782  18.2259175782    1[6-(1,6,8)]
   557  18.7460350008  18.7460350008  18.7460350008    1[6-(1,6,8)]
   558  14.5197862058  14.5197862058  14.5197862058    1[6-(6,6)]
   559   14.866665725   14.866665725   14.866665725    1[6-(6,6)]
   560  17.0506391413  17.0506391413  17.0506391413    1[6-(6,6)]
   561  18.0047599212  18.0047599212  18.0047599212    1[6-(6,6)]
   562  21.0767120544  21.0767120544  21.0767120544    1[6-(1,6,8)]
   563  21.3301919403  21.3301919403  21.3301919403    1[6-(1,6,8)]
   564  22.3222042208  22.3222042208  22.3222042208    1[6-(6,6)]
   565  26.7164080254  26.7164080254  26.7164080254    1[6-(6,6)]
   566  24.4407763877  24.4407763877  24.4407763877    1[6-(6,6)]
   567  18.5572332429  18.5572332429  18.5572332429    1[6-(6,6)]
   568  18.3358822842  18.3358822842  18.3358822842    1[6-(1,1,6)]
   569   18.062026465   18.062026465   18.062026465    1[6-(1,1,6)]
   570  16.9605037504  16.9605037504  16.9605037504    1[6-(1,1,6)]
   571  18.3263419732  18.3263419732  18.3263419732    1[6-(1,1,6)]
   572  19.6947546404  19.6947546404  19.6947546404    1[6-(1,1,6)]
   573  19.7232742896  19.7232742896  19.7232742896    1[6-(1,1,6)]
   574  19.5992602241  19.5992602241  19.5992602241    1[6-(1,1,6)]
   575  21.0871356839  21.0871356839  21.0871356839    1[6-(1,1,6)]
   576  20.1681386585  20.1681386585  20.1681386585    1[6-(1,1,6)]
   577  18.1352859099  18.1352859099  18.1352859099    1[6-(6,6)]
   578  20.0417018279  20.0417018279  20.0417018279    1[6-(6,6)]
   579  19.1478508639  19.1478508639  19.1478508639    1[6-(6,6)]
   580  17.7154161967  17.7154161967  17.7154161967    1[6-(6,6)]
   581  18.5428391759  18.5428391759  18.5428391759    1[6-(1,6,8)]
   582  19.7504902373  19.7504902373  19.7504902373    1[6-(1,6,8)]
   583  14.8370692184  14.8370692184  14.8370692184    1[6-(1,6,8)]
   584  13.8587109755  13.8587109755  13.8587109755    1[6-(1,6,8)]
   585  13.4718450632  13.4718450632  13.4718450632    1[6-(6,6)]
   586  14.6483265198  14.6483265198  14.6483265198    1[6-(6,6)]
   587  16.7130558345  16.7130558345  16.7130558345    1[6-(6,6)]
   588  17.0957069007  17.0957069007  17.0957069007    1[6-(6,6)]
   589   19.148489865   19.148489865   19.148489865    1[6-(1,6,8)]
   590   19.086310287   19.086310287   19.086310287    1[6-(1,6,8)]
   591  19.1216443424  19.1216443424  19.1216443424    1[6-(6,6)]
   592  23.1231600366  23.1231600366  23.1231600366    1[6-(6,6)]
   593  23.1112221858  23.1112221858  23.1112221858    1[6-(6,6)]
   594  21.0997547601  21.0997547601  21.0997547601    1[6-(6,6)]
   595  13.3079874559  13.3079874559  13.3079874559    1[6-(1,1,6)]
   596  18.2014364178  18.2014364178  18.2014364178    1[6-(1,1,6)]
   597  12.5986981238  12.5986981238  12.5986981238    1[6-(1,1,6)]
   598  17.9098542198  17.9098542198  17.9098542198    1[6-(1,1,6)]
   599  16.7257087085  16.7257087085  16.7257087085    1[6-(1,1,6)]
   600  17.9562511976  17.9562511976  17.9562511976    1[6-(1,1,6)]
   601  22.6148547402  22.6148547402  22.6148547402    1[6-(1,1,6)]
   602  23.0452152588  23.0452152588  23.0452152588    1[6-(1,1,6)]
   603  21.6401224462  21.6401224462  21.6401224462    1[6-(1,1,6)]
   604   14.079002386   14.079002386   14.079002386    1[6-(6,6)]
   605  15.5860844842  15.5860844842  15.5860844842    1[6-(6,6)]
   606  16.3531618625  16.3531618625  16.3531618625    1[6-(6,6)]
   607  15.9795630013  15.9795630013  15.9795630013    1[6-(6,6)]
   608  14.1133352777  14.1133352777  14.1133352777    1[6-(1,6,8)]
   609  12.8427222751  12.8427222751  12.8427222751    1[6-(1,6,8)]
   610  14.1388262108  14.1388262108  14.1388262108    1[6-(1,6,8)]
   611  12.9268677379  12.9268677379  12.9268677379    1[6-(1,6,8)]
   612  11.4557338176  11.4557338176  11.4557338176    1[6-(6,6)]
   613  11.5873699872  11.5873699872  11.5873699872    1[6-(6,6)]
   614  12.7584335231  12.7584335231  12.7584335231    1[6-(6,6)]
   615  13.2263575604  13.2263575604  13.2263575604    1[6-(6,6)]
   616  9.98028431463  9.98028431463  9.98028431463    1[6-(1,6,8)]
   617   10.119811839   10.119811839   10.119811839    1[6-(1,6,8)]
   618  8.38709654119  8.38709654119  8.38709654119    1[6-(6,6)]
   619  34.8196870686  34.8196870686  34.8196870686    1[6-(6,6)]
   620  34.8762804305  34.8762804305  34.8762804305    1[6-(6,6)]
   621    6.394717854    6.394717854    6.394717854    1[6-(6,6)]
   622  15.1907971056  15.1907971056  15.1907971056    1[6-(1,1,6)]
   623  15.0030386262  15.0030386262  15.0030386262    1[6-(1,1,6)]
   624  14.3320026107  14.3320026107  14.3320026107    1[6-(1,1,6)]
   625  10.3268861928  10.3268861928  10.3268861928    1[6-(1,1,6)]
   626  9.88725472347  9.88725472347  9.88725472347    1[6-(1,1,6)]
   627   11.217363569   11.217363569   11.217363569    1[6-(1,1,6)]
   628  11.3111251277  11.3111251277  11.3111251277    1[6-(1,1,6)]
   629  11.6164283022  11.6164283022  11.6164283022    1[6-(1,1,6)]
   630  10.1985731607  10.1985731607  10.1985731607    1[6-(1,1,6)]
   631  31.8956666351  31.8956666351  31.8956666351    1[6-(6,6)]
   632  30.7684174614  30.7684174614  30.7684174614    1[6-(6,6)]
   633  28.5476545541  28.5476545541  28.5476545541    1[6-(6,6)]
   634   27.968596461   27.968596461   27.968596461    1[6-(6,6)]
   635   33.939069358   33.939069358   33.939069358    1[6-(1,6,8)]
   636  33.6729365434  33.6729365434  33.6729365434    1[6-(1,6,8)]
   637  8.54183431168  8.54183431168  8.54183431168    1[6-(1,6,8)]
   638  7.23934490708  7.23934490708  7.23934490708    1[6-(1,6,8)]
   639  8.70103952653  8.70103952653  8.70103952653    1[6-(6,6)]
   640  9.62682578769  9.62682578769  9.62682578769    1[6-(6,6)]
   641  8.96429524948  8.96429524948  8.96429524948    1[6-(6,6)]
   642  8.06561531689  8.06561531689  8.06561531689    1[6-(6,6)]
   643  7.35821885718  7.35821885718  7.35821885718    1[6-(1,6,8)]
   644  5.91848184181  5.91848184181  5.91848184181    1[6-(1,6,8)]
   645  8.33668639087  8.33668639087  8.33668639087    1[6-(6,6)]
   646  8.51193501188  8.51193501188  8.51193501188    1[6-(6,6)]
   647  7.60610419161  7.60610419161  7.60610419161    1[6-(6,6)]
   648  7.08614656482  7.08614656482  7.08614656482    1[6-(6,6)]
   649  5.24269253324  5.24269253324  5.24269253324    1[6-(1,1,6)]
   650  34.4788981959  34.4788981959  34.4788981959    1[6-(1,1,6)]
   651   5.4095702477   5.4095702477   5.4095702477    1[6-(1,1,6)]
   652  8.54550237546  8.54550237546  8.54550237546    1[6-(1,1,6)]
   653  9.18712692359  9.18712692359  9.18712692359    1[6-(1,1,6)]
   654  8.91856278972  8.91856278972  8.91856278972    1[6-(1,1,6)]
   655  33.9518485766  33.9518485766  33.9518485766    1[6-(1,1,6)]
   656  35.1444237802  35.1444237802  35.1444237802    1[6-(1,1,6)]
   657  34.1774144909  34.1774144909  34.1774144909    1[6-(1,1,6)]
   658   29.865202872   29.865202872   29.865202872    1[6-(6,6)]
   659  29.4300302745  29.4300302745  29.4300302745    1[6-(6,6)]
   660   31.678488353   31.678488353   31.678488353    1[6-(6,6)]
   661  33.1078690789  33.1078690789  33.1078690789    1[6-(6,6)]
   662  27.3773901616  27.3773901616  27.3773901616    1[6-(1,6,8)]
   663  27.9933218112  27.9933218112  27.9933218112    1[6-(1,6,8)]
   664  22.5561073169  22.5561073169  22.5561073169    1[6-(1,6,8)]
   665   21.708796401   21.708796401   21.708796401    1[6-(1,6,8)]
   666  20.7365205968  20.7365205968  20.7365205968    1[6-(6,6)]
   667  16.8620981894  16.8620981894  16.8620981894    1[6-(6,6)]
   668  17.5748200044  17.5748200044  17.5748200044    1[6-(6,6)]
   669  19.8052072336  19.8052072336  19.8052072336    1[6-(6,6)]
   670  23.8394237532  23.8394237532  23.8394237532    1[6-(1,6,8)]
   671  25.4375415053  25.4375415053  25.4375415053    1[6-(1,6,8)]
   672  24.5657996059  24.5657996059  24.5657996059    1[6-(6,6)]
   673  28.4839357667  28.4839357667  28.4839357667    1[6-(6,6)]
   674  28.4797545358  28.4797545358  28.4797545358    1[6-(6,6)]
   675  23.8978005873  23.8978005873  23.8978005873    1[6-(6,6)]
   676  24.4969066317  24.4969066317  24.4969066317    1[6-(1,1,6)]
   677  25.9601912574  25.9601912574  25.9601912574    1[6-(1,1,6)]
   678   24.678877039   24.678877039   24.678877039    1[6-(1,1,6)]
   679  21.7601064678  21.7601064678  21.7601064678    1[6-(1,1,6)]
   680  22.3460462524  22.3460462524  22.3460462524    1[6-(1,1,6)]
   681  21.6959162817  21.6959162817  21.6959162817    1[6-(1,1,6)]
   682  27.8949921445  27.8949921445  27.8949921445    1[6-(1,1,6)]
   683  27.5798880173  27.5798880173  27.5798880173    1[6-(1,1,6)]
   684  26.9850221536  26.9850221536  26.9850221536    1[6-(1,1,6)]
   685  32.0841446591  32.0841446591  32.0841446591    6[6-(6,6),8-(48),8-(48)]
   686  32.9990252603  32.9990252603  32.9990252603    6[6-(1,6),6-(1,6),6-(8,8)]
   687  33.5567121076  33.5567121076  33.5567121076    6[1-(0),6-(6,6),6-(6,8)]
   688  34.3959677105  34.3959677105  34.3959677105    6[6-(1,6),6-(1,6),8-(6)]
   689  34.6918568585  34.6918568585  34.6918568585    6[1-(0),6-(1,6),6-(6,8)]
   690  34.1611677622  34.1611677622  34.1611677622    6[1-(0),6-(1,6),6-(1,6)]
   691  33.3099498949  33.3099498949  33.3099498949    6[1-(0),6-(1,6),6-(6,6)]
   692  34.7299083191  34.7299083191  34.7299083191    6[1-(0),1-(0),6-(6,6),8-(6)]
   693  35.5537347204  35.5537347204  35.5537347204    6[6-(1,1,8),6-(6,6),6-(6,6)]
   694  35.0059667039  35.0059667039  35.0059667039    6[6-(1,1,1),6-(6,6),6-(6,6)]
   695  30.5956639759  30.5956639759  30.5956639759    6[6-(1,1,8),6-(6,6),6-(6,6)]
   696  36.9967662592  36.9967662592  36.9967662592    6[6-(1,1,1),6-(6,6),6-(6,6)]
   697  37.5867315644  37.5867315644  37.5867315644    6[6-(1,1,8),6-(6,6),6-(6,6)]
   698  36.8628374759  36.8628374759  36.8628374759    6[6-(1,1,1),6-(6,6),6-(6,6)]
   699  30.0272482472  30.0272482472  30.0272482472    6[1-(0),1-(0),6-(6,6),8-(6)]
   700  30.5220009338  30.5220009338  30.5220009338    6[6-(1,6),6-(1,6),8-(6)]
   701    29.34386643    29.34386643    29.34386643    6[1-(0),6-(6,6),6-(6,8)]
   702  29.1217287544  29.1217287544  29.1217287544    6[6-(1,6),6-(1,6),6-(8,8)]
   703  30.0562399463  30.0562399463  30.0562399463    6[1-(0),6-(1,6),6-(6,6)]
   704  31.2700366187  31.2700366187  31.2700366187    6[1-(0),6-(1,6),6-(1,6)]
   705  31.4959340077  31.4959340077  31.4959340077    6[1-(0),6-(1,6),6-(6,8)]
   706   27.825473309   27.825473309   27.825473309    6[6-(6,6),8-(48),8-(48)]
   707  8.55794105798  8.55794105798  8.55794105798    6[1-(0),1-(0),6-(6,6),8-(6)]
   708  9.81351437346  9.81351437346  9.81351437346    6[6-(1,6),6-(1,6),8-(6)]
   709  9.83687943601  9.83687943601  9.83687943601    6[1-(0),6-(6,6),6-(6,8)]
   710  11.0272715028  11.0272715028  11.0272715028    6[6-(1,6),6-(1,6),6-(8,8)]
   711  12.2132846777  12.2132846777  12.2132846777    6[1-(0),6-(1,6),6-(6,6)]
   712   12.206608231   12.206608231   12.206608231    6[1-(0),6-(1,6),6-(1,6)]
   713   11.005179317   11.005179317   11.005179317    6[1-(0),6-(1,6),6-(6,8)]
   714  11.0465201465  11.0465201465  11.0465201465    6[6-(6,6),8-(48),8-(48)]
   715  28.5100505018  28.5100505018  28.5100505018    6[1-(0),1-(0),1-(0),6-(6,6)]
   716  37.7305294905  37.7305294905  37.7305294905    6[1-(0),1-(0),1-(0),6-(6,6)]
   717  37.5202689721  37.5202689721  37.5202689721    6[1-(0),1-(0),1-(0),6-(6,6)]
   718  30.0094065968  30.0094065968  30.0094065968    6[6-(6,6),8-(48),8-(48)]
   719  30.2220671994  30.2220671994  30.2220671994    6[6-(1,6),6-(1,6),6-(8,8)]
   720  29.7587416606  29.7587416606  29.7587416606    6[1-(0),6-(6,6),6-(6,8)]
   721  29.9402090128  29.9402090128  29.9402090128    6[6-(1,6),6-(1,6),8-(6)]
   722  25.5242158175  25.5242158175  25.5242158175    6[1-(0),6-(1,6),6-(6,8)]
   723  25.9731502952  25.9731502952  25.9731502952    6[1-(0),6-(1,6),6-(1,6)]
   724  30.8990275521  30.8990275521  30.8990275521    6[1-(0),6-(1,6),6-(6,6)]
   725  28.7470246606  28.7470246606  28.7470246606    6[1-(0),1-(0),6-(6,6),8-(6)]
   726  28.0552828988  28.0552828988  28.0552828988    6[6-(1,1,8),6-(6,6),6-(6,6)]
   727  28.5540417266  28.5540417266  28.5540417266    6[6-(1,1,1),6-(6,6),6-(6,6)]
   728  27.8582516922  27.8582516922  27.8582516922    6[6-(1,1,8),6-(6,6),6-(6,6)]
   729  26.6951451019  26.6951451019  26.6951451019    6[6-(1,1,1),6-(6,6),6-(6,6)]
   730   21.150119124   21.150119124   21.150119124    6[6-(1,1,8),6-(6,6),6-(6,6)]
   731  26.9316225876  26.9316225876  26.9316225876    6[6-(1,1,1),6-(6,6),6-(6,6)]
   732  28.3814953428  28.3814953428  28.3814953428    6[1-(0),1-(0),6-(6,6),8-(6)]
   733  27.6029141889  27.6029141889  27.6029141889    6[6-(1,6),6-(1,6),8-(6)]
   734   26.940127846   26.940127846   26.940127846    6[1-(0),6-(6,6),6-(6,8)]
   735  26.6630582623  26.6630582623  26.6630582623    6[6-(1,6),6-(1,6),6-(8,8)]
   736  32.1573680993  32.1573680993  32.1573680993    6[1-(0),6-(1,6),6-(6,6)]
   737  32.8382875482  32.8382875482  32.8382875482    6[1-(0),6-(1,6),6-(1,6)]
   738  27.9918261558  27.9918261558  27.9918261558    6[1-(0),6-(1,6),6-(6,8)]
   739  25.9349947548  25.9349947548  25.9349947548    6[6-(6,6),8-(48),8-(48)]
   740  20.0640323888  20.0640323888  20.0640323888    6[1-(0),1-(0),6-(6,6),8-(6)]
   741  17.6725891325  17.6725891325  17.6725891325    6[6-(1,6),6-(1,6),8-(6)]
   742  17.6684853537  17.6684853537  17.6684853537    6[1-(0),6-(6,6),6-(6,8)]
   743  16.4860930881  16.4860930881  16.4860930881    6[6-(1,6),6-(1,6),6-(8,8)]
   744  15.2860960242  15.2860960242  15.2860960242    6[1-(0),6-(1,6),6-(6,6)]
   745  15.3257526042  15.3257526042  15.3257526042    6[1-(0),6-(1,6),6-(1,6)]
   746  16.4939439404  16.4939439404  16.4939439404    6[1-(0),6-(1,6),6-(6,8)]
   747   16.490652888   16.490652888   16.490652888    6[6-(6,6),8-(48),8-(48)]
   748  29.8004071543  29.8004071543  29.8004071543    6[1-(0),1-(0),1-(0),6-(6,6)]
   749  20.7463516575  20.7463516575  20.7463516575    6[1-(0),1-(0),1-(0),6-(6,6)]
   750   21.255631736   21.255631736   21.255631736    6[1-(0),1-(0),1-(0),6-(6,6)]
   751  19.4605020472  19.4605020472  19.4605020472    6[6-(6,6),8-(48),8-(48)]
   752  19.7744738618  19.7744738618  19.7744738618    6[6-(1,6),6-(1,6),6-(8,8)]
   753  21.1153932741  21.1153932741  21.1153932741    6[1-(0),6-(6,6),6-(6,8)]
   754   21.438571293   21.438571293   21.438571293    6[6-(1,6),6-(1,6),8-(6)]
   755  20.4447729358  20.4447729358  20.4447729358    6[1-(0),6-(1,6),6-(6,8)]
   756  19.1295851371  19.1295851371  19.1295851371    6[1-(0),6-(1,6),6-(1,6)]
   757  18.7858351199  18.7858351199  18.7858351199    6[1-(0),6-(1,6),6-(6,6)]
   758   23.772249233   23.772249233   23.772249233    6[1-(0),1-(0),6-(6,6),8-(6)]
   759  25.0569496298  25.0569496298  25.0569496298    6[6-(1,1,8),6-(6,6),6-(6,6)]
   760  25.8598969388  25.8598969388  25.8598969388    6[6-(1,1,1),6-(6,6),6-(6,6)]
   761  22.0001107308  22.0001107308  22.0001107308    6[6-(1,1,8),6-(6,6),6-(6,6)]
   762  27.5642962254  27.5642962254  27.5642962254    6[6-(1,1,1),6-(6,6),6-(6,6)]
   763  26.6997229424  26.6997229424  26.6997229424    6[6-(1,1,8),6-(6,6),6-(6,6)]
   764  25.4567125402  25.4567125402  25.4567125402    6[6-(1,1,1),6-(6,6),6-(6,6)]
   765  22.8482494699  22.8482494699  22.8482494699    6[1-(0),1-(0),6-(6,6),8-(6)]
   766  23.4718949388  23.4718949388  23.4718949388    6[6-(1,6),6-(1,6),8-(6)]
   767  23.9541729564  23.9541729564  23.9541729564    6[1-(0),6-(6,6),6-(6,8)]
   768  24.4752579055  24.4752579055  24.4752579055    6[6-(1,6),6-(1,6),6-(8,8)]
   769   24.532082686   24.532082686   24.532082686    6[1-(0),6-(1,6),6-(6,6)]
   770   24.111296039   24.111296039   24.111296039    6[1-(0),6-(1,6),6-(1,6)]
   771  23.5866272066  23.5866272066  23.5866272066    6[1-(0),6-(1,6),6-(6,8)]
   772  24.9270316863  24.9270316863  24.9270316863    6[6-(6,6),8-(48),8-(48)]
   773  21.9483564494  21.9483564494  21.9483564494    6[1-(0),1-(0),6-(6,6),8-(6)]
   774  22.8711888692  22.8711888692  22.8711888692    6[6-(1,6),6-(1,6),8-(6)]
   775  23.4222799794  23.4222799794  23.4222799794    6[1-(0),6-(6,6),6-(6,8)]
   776  23.7522051027  23.7522051027  23.7522051027    6[6-(1,6),6-(1,6),6-(8,8)]
   777  23.5274880417  23.5274880417  23.5274880417    6[1-(0),6-(1,6),6-(6,6)]
   778  22.9890339079  22.9890339079  22.9890339079    6[1-(0),6-(1,6),6-(1,6)]
   779  22.6688365898  22.6688365898  22.6688365898    6[1-(0),6-(1,6),6-(6,8)]
   780  24.3759077177  24.3759077177  24.3759077177    6[6-(6,6),8-(48),8-(48)]
   781  20.2254605901  20.2254605901  20.2254605901    6[1-(0),1-(0),1-(0),6-(6,6)]
   782   28.943536278   28.943536278   28.943536278    6[1-(0),1-(0),1-(0),6-(6,6)]
   783  24.5279271637  24.5279271637  24.5279271637    6[1-(0),1-(0),1-(0),6-(6,6)]
   784  22.3963759357  22.3963759357  22.3963759357    6[6-(6,6),8-(48),8-(48)]
   785  21.5009131292  21.5009131292  21.5009131292    6[6-(1,6),6-(1,6),6-(8,8)]
   786  20.1386300715  20.1386300715  20.1386300715    6[1-(0),6-(6,6),6-(6,8)]
   787  19.3198489168  19.3198489168  19.3198489168    6[6-(1,6),6-(1,6),8-(6)]
   788  14.7595160636  14.7595160636  14.7595160636    6[1-(0),6-(1,6),6-(6,8)]
   789  16.0871498625  16.0871498625  16.0871498625    6[1-(0),6-(1,6),6-(1,6)]
   790  22.0765824938  22.0765824938  22.0765824938    6[1-(0),6-(1,6),6-(6,6)]
   791  17.3492562314  17.3492562314  17.3492562314    6[1-(0),1-(0),6-(6,6),8-(6)]
   792  15.9662034762  15.9662034762  15.9662034762    6[6-(1,1,8),6-(6,6),6-(6,6)]
   793  14.8265805724  14.8265805724  14.8265805724    6[6-(1,1,1),6-(6,6),6-(6,6)]
   794  13.5964805761  13.5964805761  13.5964805761    6[6-(1,1,8),6-(6,6),6-(6,6)]
   795   13.499461635   13.499461635   13.499461635    6[6-(1,1,1),6-(6,6),6-(6,6)]
   796  9.49912322469  9.49912322469  9.49912322469    6[6-(1,1,8),6-(6,6),6-(6,6)]
   797  15.8833080672  15.8833080672  15.8833080672    6[6-(1,1,1),6-(6,6),6-(6,6)]
   798  12.2838250685  12.2838250685  12.2838250685    6[1-(0),1-(0),6-(6,6),8-(6)]
   799  10.4138335185  10.4138335185  10.4138335185    6[6-(1,6),6-(1,6),8-(6)]
   800  9.99769073152  9.99769073152  9.99769073152    6[1-(0),6-(6,6),6-(6,8)]
   801  8.66111741285  8.66111741285  8.66111741285    6[6-(1,6),6-(1,6),6-(8,8)]
   802  38.1461977672  38.1461977672  38.1461977672    6[1-(0),6-(1,6),6-(6,6)]
   803  38.5764220206  38.5764220206  38.5764220206    6[1-(0),6-(1,6),6-(1,6)]
   804   9.4454462457   9.4454462457   9.4454462457    6[1-(0),6-(1,6),6-(6,8)]
   805  8.25212051771  8.25212051771  8.25212051771    6[6-(6,6),8-(48),8-(48)]
   806  9.40822044697  9.40822044697  9.40822044697    6[1-(0),1-(0),6-(6,6),8-(6)]
   807  9.01727420452  9.01727420452  9.01727420452    6[6-(1,6),6-(1,6),8-(6)]
   808  9.05875137031  9.05875137031  9.05875137031    6[1-(0),6-(6,6),6-(6,8)]
   809  8.69428383314  8.69428383314  8.69428383314    6[6-(1,6),6-(1,6),6-(8,8)]
   810  8.35272789285  8.35272789285  8.35272789285    6[1-(0),6-(1,6),6-(6,6)]
   811  8.35440035236  8.35440035236  8.35440035236    6[1-(0),6-(1,6),6-(1,6)]
   812  8.67934421312  8.67934421312  8.67934421312    6[1-(0),6-(1,6),6-(6,8)]
   813  8.77987642342  8.77987642342  8.77987642342    6[6-(6,6),8-(48),8-(48)]
   814  14.9283578353  14.9283578353  14.9283578353    6[1-(0),1-(0),1-(0),6-(6,6)]
   815  6.99863230572  6.99863230572  6.99863230572    6[1-(0),1-(0),1-(0),6-(6,6)]
   816  11.9925708797  11.9925708797  11.9925708797    6[1-(0),1-(0),1-(0),6-(6,6)]
   817  32.8823176449  32.8823176449  32.8823176449    6[6-(6,6),8-(48),8-(48)]
   818  34.2089461124  34.2089461124  34.2089461124    6[6-(1,6),6-(1,6),6-(8,8)]
   819  34.7180132854  34.7180132854  34.7180132854    6[1-(0),6-(6,6),6-(6,8)]
   820  35.9510376044  35.9510376044  35.9510376044    6[6-(1,6),6-(1,6),8-(6)]
   821  36.6599407562  36.6599407562  36.6599407562    6[1-(0),6-(1,6),6-(6,8)]
   822   36.161664776   36.161664776   36.161664776    6[1-(0),6-(1,6),6-(1,6)]
   823  34.9245282443  34.9245282443  34.9245282443    6[1-(0),6-(1,6),6-(6,6)]
   824  35.7863733244  35.7863733244  35.7863733244    6[1-(0),1-(0),6-(6,6),8-(6)]
   825  36.5436009011  36.5436009011  36.5436009011    6[6-(1,1,8),6-(6,6),6-(6,6)]
   826  37.4916475504  37.4916475504  37.4916475504    6[6-(1,1,1),6-(6,6),6-(6,6)]
   827  7.65021645519  7.65021645519  7.65021645519    6[6-(1,1,8),6-(6,6),6-(6,6)]
   828  37.8263394512  37.8263394512  37.8263394512    6[6-(1,1,1),6-(6,6),6-(6,6)]
   829  36.9954454217  36.9954454217  36.9954454217    6[6-(1,1,8),6-(6,6),6-(6,6)]
   830  36.3470131193  36.3470131193  36.3470131193    6[6-(1,1,1),6-(6,6),6-(6,6)]
   831  8.67510796839  8.67510796839  8.67510796839    6[1-(0),1-(0),6-(6,6),8-(6)]
   832  11.0784360971  11.0784360971  11.0784360971    6[6-(1,6),6-(1,6),8-(6)]
   833  11.1806196821  11.1806196821  11.1806196821    6[1-(0),6-(6,6),6-(6,8)]
   834  12.4403691615  12.4403691615  12.4403691615    6[6-(1,6),6-(1,6),6-(8,8)]
   835  13.5635348187  13.5635348187  13.5635348187    6[1-(0),6-(1,6),6-(6,6)]
   836  13.4301613502  13.4301613502  13.4301613502    6[1-(0),6-(1,6),6-(1,6)]
   837  12.2081040651  12.2081040651  12.2081040651    6[1-(0),6-(1,6),6-(6,8)]
   838   12.589789343   12.589789343   12.589789343    6[6-(6,6),8-(48),8-(48)]
   839   31.703944735   31.703944735   31.703944735    6[1-(0),1-(0),6-(6,6),8-(6)]
   840  30.1509721796  30.1509721796  30.1509721796    6[6-(1,6),6-(1,6),8-(6)]
   841  28.9742922614  28.9742922614  28.9742922614    6[1-(0),6-(6,6),6-(6,8)]
   842  28.5387107426  28.5387107426  28.5387107426    6[6-(1,6),6-(1,6),6-(8,8)]
   843  29.2301706684  29.2301706684  29.2301706684    6[1-(0),6-(1,6),6-(6,6)]
   844  30.3934051336  30.3934051336  30.3934051336    6[1-(0),6-(1,6),6-(1,6)]
   845  30.8632775223  30.8632775223  30.8632775223    6[1-(0),6-(1,6),6-(6,8)]
   846  27.2849848942  27.2849848942  27.2849848942    6[6-(6,6),8-(48),8-(48)]
   847  7.38530849116  7.38530849116  7.38530849116    6[1-(0),1-(0),1-(0),6-(6,6)]
   848  38.4471632309  38.4471632309  38.4471632309    6[1-(0),1-(0),1-(0),6-(6,6)]
   849  35.4554521809  35.4554521809  35.4554521809    6[1-(0),1-(0),1-(0),6-(6,6)]
   850  34.0159716287  34.0159716287  34.0159716287    6[6-(6,6),8-(48),8-(48)]
   851   35.035921406   35.035921406   35.035921406    6[6-(1,6),6-(1,6),6-(8,8)]
   852  34.7042741517  34.7042741517  34.7042741517    6[1-(0),6-(6,6),6-(6,8)]
   853  35.6201011671  35.6201011671  35.6201011671    6[6-(1,6),6-(1,6),8-(6)]
   854  6.47391324189  6.47391324189  6.47391324189    6[1-(0),6-(1,6),6-(6,8)]
   855  6.78863716041  6.78863716041  6.78863716041    6[1-(0),6-(1,6),6-(1,6)]
   856  36.3155631376  36.3155631376  36.3155631376    6[1-(0),6-(1,6),6-(6,6)]
   857  34.1407697738  34.1407697738  34.1407697738    6[1-(0),1-(0),6-(6,6),8-(6)]
   858  34.2390977186  34.2390977186  34.2390977186    6[6-(1,1,8),6-(6,6),6-(6,6)]
   859  33.7781244347  33.7781244347  33.7781244347    6[6-(1,1,1),6-(6,6),6-(6,6)]
   860  33.8521459094  33.8521459094  33.8521459094    6[6-(1,1,8),6-(6,6),6-(6,6)]
   861  34.4489702364  34.4489702364  34.4489702364    6[6-(1,1,1),6-(6,6),6-(6,6)]
   862  4.55865528304  4.55865528304  4.55865528304    6[6-(1,1,8),6-(6,6),6-(6,6)]
   863  34.8703037753  34.8703037753  34.8703037753    6[6-(1,1,1),6-(6,6),6-(6,6)]
   864  33.4004638002  33.4004638002  33.4004638002    6[1-(0),1-(0),6-(6,6),8-(6)]
   865  31.6013759418  31.6013759418  31.6013759418    6[6-(1,6),6-(1,6),8-(6)]
   866  30.2665238933  30.2665238933  30.2665238933    6[1-(0),6-(6,6),6-(6,8)]
   867  29.7119170023  29.7119170023  29.7119170023    6[6-(1,6),6-(1,6),6-(8,8)]
   868  35.5961971433  35.5961971433  35.5961971433    6[1-(0),6-(1,6),6-(6,6)]
   869  36.9000561686  36.9000561686  36.9000561686    6[1-(0),6-(1,6),6-(1,6)]
   870  32.3372095427  32.3372095427  32.3372095427    6[1-(0),6-(1,6),6-(6,8)]
   871  28.2849456773  28.2849456773  28.2849456773    6[6-(6,6),8-(48),8-(48)]
   872  5.40216186999  5.40216186999  5.40216186999    6[1-(0),1-(0),6-(6,6),8-(6)]
   873  5.14289391199  5.14289391199  5.14289391199    6[6-(1,6),6-(1,6),8-(6)]
   874  6.48342799939  6.48342799939  6.48342799939    6[1-(0),6-(6,6),6-(6,8)]
   875  6.97486931116  6.97486931116  6.97486931116    6[6-(1,6),6-(1,6),6-(8,8)]
   876  6.06355156314  6.06355156314  6.06355156314    6[1-(0),6-(1,6),6-(6,6)]
   877  4.70539250821  4.70539250821  4.70539250821    6[1-(0),6-(1,6),6-(1,6)]
   878  4.25546031047  4.25546031047  4.25546031047    6[1-(0),6-(1,6),6-(6,8)]
   879  8.41776114117  8.41776114117  8.41776114117    6[6-(6,6),8-(48),8-(48)]
   880  33.1531388584  33.1531388584  33.1531388584    6[1-(0),1-(0),1-(0),6-(6,6)]
   881  4.01814498265  4.01814498265  4.01814498265    6[1-(0),1-(0),1-(0),6-(6,6)]
   882  4.94271811213  4.94271811213  4.94271811213    6[1-(0),1-(0),1-(0),6-(6,6)]
   883  23.0632883351  23.0632883351  23.0632883351    6[6-(6,6),8-(48),8-(48)]
   884  21.7366598676  21.7366598676  21.7366598676    6[6-(1,6),6-(1,6),6-(8,8)]
   885  21.2275926946  21.2275926946  21.2275926946    6[1-(0),6-(6,6),6-(6,8)]
   886  19.9945683756  19.9945683756  19.9945683756    6[6-(1,6),6-(1,6),8-(6)]
   887  19.2856652238  19.2856652238  19.2856652238    6[1-(0),6-(1,6),6-(6,8)]
   888   19.783941204   19.783941204   19.783941204    6[1-(0),6-(1,6),6-(1,6)]
   889  21.0210777357  21.0210777357  21.0210777357    6[1-(0),6-(1,6),6-(6,6)]
   890  20.1592326556  20.1592326556  20.1592326556    6[1-(0),1-(0),6-(6,6),8-(6)]
   891  24.5338580689  24.5338580689  24.5338580689    6[6-(1,1,8),6-(6,6),6-(6,6)]
   892  23.5858114196  23.5858114196  23.5858114196    6[6-(1,1,1),6-(6,6),6-(6,6)]
   893  22.9726425148  22.9726425148  22.9726425148    6[6-(1,1,8),6-(6,6),6-(6,6)]
   894  23.2511195188  23.2511195188  23.2511195188    6[6-(1,1,1),6-(6,6),6-(6,6)]
   895  24.0820135483  24.0820135483  24.0820135483    6[6-(1,1,8),6-(6,6),6-(6,6)]
   896  24.7304458507  24.7304458507  24.7304458507    6[6-(1,1,1),6-(6,6),6-(6,6)]
   897  21.9477510016  21.9477510016  21.9477510016    6[1-(0),1-(0),6-(6,6),8-(6)]
   898  19.5444228729  19.5444228729  19.5444228729    6[6-(1,6),6-(1,6),8-(6)]
   899  19.4422392879  19.4422392879  19.4422392879    6[1-(0),6-(6,6),6-(6,8)]
   900  18.1824898085  18.1824898085  18.1824898085    6[6-(1,6),6-(1,6),6-(8,8)]
   901  17.0593241513  17.0593241513  17.0593241513    6[1-(0),6-(1,6),6-(6,6)]
   902  17.1926976198  17.1926976198  17.1926976198    6[1-(0),6-(1,6),6-(1,6)]
   903  18.4147549049  18.4147549049  18.4147549049    6[1-(0),6-(1,6),6-(6,8)]
   904   18.033069627   18.033069627   18.033069627    6[6-(6,6),8-(48),8-(48)]
   905   24.241661245   24.241661245   24.241661245    6[1-(0),1-(0),6-(6,6),8-(6)]
   906  25.7946338004  25.7946338004  25.7946338004    6[6-(1,6),6-(1,6),8-(6)]
   907  26.9713137186  26.9713137186  26.9713137186    6[1-(0),6-(6,6),6-(6,8)]
   908  27.4068952374  27.4068952374  27.4068952374    6[6-(1,6),6-(1,6),6-(8,8)]
   909  26.7154353116  26.7154353116  26.7154353116    6[1-(0),6-(1,6),6-(6,6)]
   910  25.5522008464  25.5522008464  25.5522008464    6[1-(0),6-(1,6),6-(1,6)]
   911  25.0823284577  25.0823284577  25.0823284577    6[1-(0),6-(1,6),6-(6,8)]
   912  28.6606210858  28.6606210858  28.6606210858    6[6-(6,6),8-(48),8-(48)]
   913  23.2375504788  23.2375504788  23.2375504788    6[1-(0),1-(0),1-(0),6-(6,6)]
   914  22.6302957391  22.6302957391  22.6302957391    6[1-(0),1-(0),1-(0),6-(6,6)]
   915  20.4901537991  20.4901537991  20.4901537991    6[1-(0),1-(0),1-(0),6-(6,6)]
   916  21.9296343513  21.9296343513  21.9296343513    6[6-(6,6),8-(48),8-(48)]
   917   20.909684574   20.909684574   20.909684574    6[6-(1,6),6-(1,6),6-(8,8)]
   918  21.2413318283  21.2413318283  21.2413318283    6[1-(0),6-(6,6),6-(6,8)]
   919  20.3255048129  20.3255048129  20.3255048129    6[6-(1,6),6-(1,6),8-(6)]
   920  19.0170927381  19.0170927381  19.0170927381    6[1-(0),6-(1,6),6-(6,8)]
   921  18.7023688196  18.7023688196  18.7023688196    6[1-(0),6-(1,6),6-(1,6)]
   922  19.6300428424  19.6300428424  19.6300428424    6[1-(0),6-(1,6),6-(6,6)]
   923  21.8048362062  21.8048362062  21.8048362062    6[1-(0),1-(0),6-(6,6),8-(6)]
   924  21.7065082614  21.7065082614  21.7065082614    6[6-(1,1,8),6-(6,6),6-(6,6)]
   925  22.1674815453  22.1674815453  22.1674815453    6[6-(1,1,1),6-(6,6),6-(6,6)]
   926  22.0934600706  22.0934600706  22.0934600706    6[6-(1,1,8),6-(6,6),6-(6,6)]
   927  21.4966357436  21.4966357436  21.4966357436    6[6-(1,1,1),6-(6,6),6-(6,6)]
   928   20.932350697   20.932350697   20.932350697    6[6-(1,1,8),6-(6,6),6-(6,6)]
   929  21.0753022047  21.0753022047  21.0753022047    6[6-(1,1,1),6-(6,6),6-(6,6)]
   930  22.5451421798  22.5451421798  22.5451421798    6[1-(0),1-(0),6-(6,6),8-(6)]
   931  24.3442300382  24.3442300382  24.3442300382    6[6-(1,6),6-(1,6),8-(6)]
   932  25.6790820867  25.6790820867  25.6790820867    6[1-(0),6-(6,6),6-(6,8)]
   933  26.2336889777  26.2336889777  26.2336889777    6[6-(1,6),6-(1,6),6-(8,8)]
   934  25.4812618267  25.4812618267  25.4812618267    6[1-(0),6-(1,6),6-(6,6)]
   935  24.1774028014  24.1774028014  24.1774028014    6[1-(0),6-(1,6),6-(1,6)]
   936  23.6083964373  23.6083964373  23.6083964373    6[1-(0),6-(1,6),6-(6,8)]
   937  27.6606603027  27.6606603027  27.6606603027    6[6-(6,6),8-(48),8-(48)]
   938    20.08884411    20.08884411    20.08884411    6[1-(0),1-(0),6-(6,6),8-(6)]
   939   20.348112068   20.348112068   20.348112068    6[6-(1,6),6-(1,6),8-(6)]
   940  19.0075779806  19.0075779806  19.0075779806    6[1-(0),6-(6,6),6-(6,8)]
   941  13.3842836788  13.3842836788  13.3842836788    6[6-(1,6),6-(1,6),6-(8,8)]
   942  14.2956014269  14.2956014269  14.2956014269    6[1-(0),6-(1,6),6-(6,6)]
   943  15.6537604818  15.6537604818  15.6537604818    6[1-(0),6-(1,6),6-(1,6)]
   944  21.2355456695  21.2355456695  21.2355456695    6[1-(0),6-(1,6),6-(6,8)]
   945  11.9413918488  11.9413918488  11.9413918488    6[6-(6,6),8-(48),8-(48)]
   946  22.7924671216  22.7924671216  22.7924671216    6[1-(0),1-(0),1-(0),6-(6,6)]
   947  21.4728609974  21.4728609974  21.4728609974    6[1-(0),1-(0),1-(0),6-(6,6)]
   948  20.5482878679  20.5482878679  20.5482878679    6[1-(0),1-(0),1-(0),6-(6,6)]
   949  23.8614613209  23.8614613209  23.8614613209    6[6-(6,6),8-(48),8-(48)]
   950  22.9465807197  22.9465807197  22.9465807197    6[6-(1,6),6-(1,6),6-(8,8)]
   951  22.3888938724  22.3888938724  22.3888938724    6[1-(0),6-(6,6),6-(6,8)]
   952  21.5496382695  21.5496382695  21.5496382695    6[6-(1,6),6-(1,6),8-(6)]
   953  21.2537491215  21.2537491215  21.2537491215    6[1-(0),6-(1,6),6-(6,8)]
   954  21.7844382178  21.7844382178  21.7844382178    6[1-(0),6-(1,6),6-(1,6)]
   955  22.6356560851  22.6356560851  22.6356560851    6[1-(0),6-(1,6),6-(6,6)]
   956  21.2156976609  21.2156976609  21.2156976609    6[1-(0),1-(0),6-(6,6),8-(6)]
   957  25.5237242496  25.5237242496  25.5237242496    6[6-(1,1,8),6-(6,6),6-(6,6)]
   958  26.0714922661  26.0714922661  26.0714922661    6[6-(1,1,1),6-(6,6),6-(6,6)]
   959  25.3499420041  25.3499420041  25.3499420041    6[6-(1,1,8),6-(6,6),6-(6,6)]
   960  24.0806927108  24.0806927108  24.0806927108    6[6-(1,1,1),6-(6,6),6-(6,6)]
   961  23.4907274056  23.4907274056  23.4907274056    6[6-(1,1,8),6-(6,6),6-(6,6)]
   962  24.2146214941  24.2146214941  24.2146214941    6[6-(1,1,1),6-(6,6),6-(6,6)]
   963  25.9183577328  25.9183577328  25.9183577328    6[1-(0),1-(0),6-(6,6),8-(6)]
   964  25.4236050462  25.4236050462  25.4236050462    6[6-(1,6),6-(1,6),8-(6)]
   965    26.60173955    26.60173955    26.60173955    6[1-(0),6-(6,6),6-(6,8)]
   966  26.8238772256  26.8238772256  26.8238772256    6[6-(1,6),6-(1,6),6-(8,8)]
   967  25.8893660337  25.8893660337  25.8893660337    6[1-(0),6-(1,6),6-(6,6)]
   968  24.6755693613  24.6755693613  24.6755693613    6[1-(0),6-(1,6),6-(1,6)]
   969  24.4496719723  24.4496719723  24.4496719723    6[1-(0),6-(1,6),6-(6,8)]
   970   28.120132671   28.120132671   28.120132671    6[6-(6,6),8-(48),8-(48)]
   971   22.064917912   22.064917912   22.064917912    6[1-(0),1-(0),6-(6,6),8-(6)]
   972  20.8093445965  20.8093445965  20.8093445965    6[6-(1,6),6-(1,6),8-(6)]
   973   20.785979534   20.785979534   20.785979534    6[1-(0),6-(6,6),6-(6,8)]
   974  19.5955874672  19.5955874672  19.5955874672    6[6-(1,6),6-(1,6),6-(8,8)]
   975  18.4095742923  18.4095742923  18.4095742923    6[1-(0),6-(1,6),6-(6,6)]
   976   18.416250739   18.416250739   18.416250739    6[1-(0),6-(1,6),6-(1,6)]
   977   19.617679653   19.617679653   19.617679653    6[1-(0),6-(1,6),6-(6,8)]
   978  19.5763388235  19.5763388235  19.5763388235    6[6-(6,6),8-(48),8-(48)]
   979  27.4355554782  27.4355554782  27.4355554782    6[1-(0),1-(0),1-(0),6-(6,6)]
   980  23.3469294795  23.3469294795  23.3469294795    6[1-(0),1-(0),1-(0),6-(6,6)]
   981  18.4253370079  18.4253370079  18.4253370079    6[1-(0),1-(0),1-(0),6-(6,6)]
   982  25.9361993832  25.9361993832  25.9361993832    6[6-(6,6),8-(48),8-(48)]
   983  25.7235387806  25.7235387806  25.7235387806    6[6-(1,6),6-(1,6),6-(8,8)]
   984  26.1868643194  26.1868643194  26.1868643194    6[1-(0),6-(6,6),6-(6,8)]
   985  26.0053969672  26.0053969672  26.0053969672    6[6-(1,6),6-(1,6),8-(6)]
   986  25.2895371725  25.2895371725  25.2895371725    6[1-(0),6-(1,6),6-(6,8)]
   987  24.8406026948  24.8406026948  24.8406026948    6[1-(0),6-(1,6),6-(1,6)]
   988  25.0465784279  25.0465784279  25.0465784279    6[1-(0),6-(1,6),6-(6,6)]
   989  27.1985813194  27.1985813194  27.1985813194    6[1-(0),1-(0),6-(6,6),8-(6)]
   990  27.8903230812  27.8903230812  27.8903230812    6[6-(1,1,8),6-(6,6),6-(6,6)]
   991  27.3915642534  27.3915642534  27.3915642534    6[6-(1,1,1),6-(6,6),6-(6,6)]
   992  28.0873542878  28.0873542878  28.0873542878    6[6-(1,1,8),6-(6,6),6-(6,6)]
   993  29.2504608781  29.2504608781  29.2504608781    6[6-(1,1,1),6-(6,6),6-(6,6)]
   994   29.663633866   29.663633866   29.663633866    6[6-(1,1,8),6-(6,6),6-(6,6)]
   995  29.0139833924  29.0139833924  29.0139833924    6[6-(1,1,1),6-(6,6),6-(6,6)]
   996  27.5641106372  27.5641106372  27.5641106372    6[1-(0),1-(0),6-(6,6),8-(6)]
   997  28.3426917911  28.3426917911  28.3426917911    6[6-(1,6),6-(1,6),8-(6)]
   998   29.005478134   29.005478134   29.005478134    6[1-(0),6-(6,6),6-(6,8)]
   999  29.2825477177  29.2825477177  29.2825477177    6[6-(1,6),6-(1,6),6-(8,8)]
  1000  28.9200908707  28.9200908707  28.9200908707    6[1-(0),6-(1,6),6-(6,6)]
  1001  28.2391714218  28.2391714218  28.2391714218    6[1-(0),6-(1,6),6-(1,6)]
  1002  27.9537798242  27.9537798242  27.9537798242    6[1-(0),6-(1,6),6-(6,8)]
  1003  30.0106112252  30.0106112252  30.0106112252    6[6-(6,6),8-(48),8-(48)]
  1004  30.7497206012  30.7497206012  30.7497206012    6[1-(0),1-(0),6-(6,6),8-(6)]
  1005  33.1411638575  33.1411638575  33.1411638575    6[6-(1,6),6-(1,6),8-(6)]
  1006  33.1452676363  33.1452676363  33.1452676363    6[1-(0),6-(6,6),6-(6,8)]
  1007  3.87305990189  3.87305990189  3.87305990189    6[6-(1,6),6-(1,6),6-(8,8)]
  1008  5.07305696582  5.07305696582  5.07305696582    6[1-(0),6-(1,6),6-(6,6)]
  1009  5.03340038579  5.03340038579  5.03340038579    6[1-(0),6-(1,6),6-(1,6)]
  1010  34.3198090496  34.3198090496  34.3198090496    6[1-(0),6-(1,6),6-(6,8)]
  1011  3.86850010204  3.86850010204  3.86850010204    6[6-(6,6),8-(48),8-(48)]
  1012  26.1451988257  26.1451988257  26.1451988257    6[1-(0),1-(0),1-(0),6-(6,6)]
  1013  30.0674013325  30.0674013325  30.0674013325    6[1-(0),1-(0),1-(0),6-(6,6)]
  1014   29.558121254   29.558121254   29.558121254    6[1-(0),1-(0),1-(0),6-(6,6)]
  1015  11.1623569228  11.1623569228  11.1623569228    6[6-(6,6),8-(48),8-(48)]
  1016  10.8483851082  10.8483851082  10.8483851082    6[6-(1,6),6-(1,6),6-(8,8)]
  1017  9.50746569592  9.50746569592  9.50746569592    6[1-(0),6-(6,6),6-(6,8)]
  1018  9.18428767703  9.18428767703  9.18428767703    6[6-(1,6),6-(1,6),8-(6)]
  1019  10.1780860342  10.1780860342  10.1780860342    6[1-(0),6-(1,6),6-(6,8)]
  1020  11.4932738329  11.4932738329  11.4932738329    6[1-(0),6-(1,6),6-(1,6)]
  1021  11.8370238501  11.8370238501  11.8370238501    6[1-(0),6-(1,6),6-(6,6)]
  1022  6.85060973704  6.85060973704  6.85060973704    6[1-(0),1-(0),6-(6,6),8-(6)]
  1023  36.0205093402  36.0205093402  36.0205093402    6[6-(1,1,8),6-(6,6),6-(6,6)]
  1024  35.2175620312  35.2175620312  35.2175620312    6[6-(1,1,1),6-(6,6),6-(6,6)]
  1025  33.9454952492  33.9454952492  33.9454952492    6[6-(1,1,8),6-(6,6),6-(6,6)]
  1026  33.5131627446  33.5131627446  33.5131627446    6[6-(1,1,1),6-(6,6),6-(6,6)]
  1027  34.3777360276  34.3777360276  34.3777360276    6[6-(1,1,8),6-(6,6),6-(6,6)]
  1028  35.6207464298  35.6207464298  35.6207464298    6[6-(1,1,1),6-(6,6),6-(6,6)]
  1029  33.0973565101  33.0973565101  33.0973565101    6[1-(0),1-(0),6-(6,6),8-(6)]
  1030  32.4737110412  32.4737110412  32.4737110412    6[6-(1,6),6-(1,6),8-(6)]
  1031  31.9914330236  31.9914330236  31.9914330236    6[1-(0),6-(6,6),6-(6,8)]
  1032  31.4703480745  31.4703480745  31.4703480745    6[6-(1,6),6-(1,6),6-(8,8)]
  1033   31.413523294   31.413523294   31.413523294    6[1-(0),6-(1,6),6-(6,6)]
  1034   31.834309941   31.834309941   31.834309941    6[1-(0),6-(1,6),6-(1,6)]
  1035  32.3589787734  32.3589787734  32.3589787734    6[1-(0),6-(1,6),6-(6,8)]
  1036  31.0185742937  31.0185742937  31.0185742937    6[6-(6,6),8-(48),8-(48)]
  1037  33.9972495306  33.9972495306  33.9972495306    6[1-(0),1-(0),6-(6,6),8-(6)]
  1038  33.0744171108  33.0744171108  33.0744171108    6[6-(1,6),6-(1,6),8-(6)]
  1039  32.5233260006  32.5233260006  32.5233260006    6[1-(0),6-(6,6),6-(6,8)]
  1040  32.1934008773  32.1934008773  32.1934008773    6[6-(1,6),6-(1,6),6-(8,8)]
  1041  32.4181179383  32.4181179383  32.4181179383    6[1-(0),6-(1,6),6-(6,6)]
  1042  32.9565720721  32.9565720721  32.9565720721    6[1-(0),6-(1,6),6-(1,6)]
  1043  33.2767693902  33.2767693902  33.2767693902    6[1-(0),6-(1,6),6-(6,8)]
  1044  31.5696982623  31.5696982623  31.5696982623    6[6-(6,6),8-(48),8-(48)]
  1045  35.7201453899  35.7201453899  35.7201453899    6[1-(0),1-(0),1-(0),6-(6,6)]
  1046   32.133922692   32.133922692   32.133922692    6[1-(0),1-(0),1-(0),6-(6,6)]
  1047  6.09493180633  6.09493180633  6.09493180633    6[1-(0),1-(0),1-(0),6-(6,6)]
  1048  8.22648303432  8.22648303432  8.22648303432    6[6-(6,6),8-(48),8-(48)]
  1049  9.12194584081  9.12194584081  9.12194584081    6[6-(1,6),6-(1,6),6-(8,8)]
  1050  10.4842288985  10.4842288985  10.4842288985    6[1-(0),6-(6,6),6-(6,8)]
  1051  11.3030100532  11.3030100532  11.3030100532    6[6-(1,6),6-(1,6),8-(6)]
  1052  10.7314899164  10.7314899164  10.7314899164    6[1-(0),6-(1,6),6-(6,8)]
  1053  9.40385611752  9.40385611752  9.40385611752    6[1-(0),6-(1,6),6-(1,6)]
  1054  8.54627647615  8.54627647615  8.54627647615    6[1-(0),6-(1,6),6-(6,6)]
  1055  13.2736027386  13.2736027386  13.2736027386    6[1-(0),1-(0),6-(6,6),8-(6)]
  1056  14.6566554938  14.6566554938  14.6566554938    6[6-(1,1,8),6-(6,6),6-(6,6)]
  1057  15.7962783976  15.7962783976  15.7962783976    6[6-(1,1,1),6-(6,6),6-(6,6)]
  1058  17.0263783939  17.0263783939  17.0263783939    6[6-(1,1,8),6-(6,6),6-(6,6)]
  1059   17.123397335   17.123397335   17.123397335    6[6-(1,1,1),6-(6,6),6-(6,6)]
  1060  15.9918827553  15.9918827553  15.9918827553    6[6-(1,1,8),6-(6,6),6-(6,6)]
  1061  14.7395509028  14.7395509028  14.7395509028    6[6-(1,1,1),6-(6,6),6-(6,6)]
  1062  18.3390339015  18.3390339015  18.3390339015    6[1-(0),1-(0),6-(6,6),8-(6)]
  1063  20.2090254514  20.2090254514  20.2090254514    6[6-(1,6),6-(1,6),8-(6)]
  1064  20.6251682385  20.6251682385  20.6251682385    6[1-(0),6-(6,6),6-(6,8)]
  1065  21.9617415571  21.9617415571  21.9617415571    6[6-(1,6),6-(1,6),6-(8,8)]
  1066  22.9312612028  22.9312612028  22.9312612028    6[1-(0),6-(1,6),6-(6,6)]
  1067  22.5010369494  22.5010369494  22.5010369494    6[1-(0),6-(1,6),6-(1,6)]
  1068  21.1774127243  21.1774127243  21.1774127243    6[1-(0),6-(1,6),6-(6,8)]
  1069  22.3707384523  22.3707384523  22.3707384523    6[6-(6,6),8-(48),8-(48)]
  1070   16.082785533   16.082785533   16.082785533    6[1-(0),1-(0),6-(6,6),8-(6)]
  1071  16.4737317755  16.4737317755  16.4737317755    6[6-(1,6),6-(1,6),8-(6)]
  1072  16.4322546097  16.4322546097  16.4322546097    6[1-(0),6-(6,6),6-(6,8)]
  1073  11.6648691569  11.6648691569  11.6648691569    6[6-(1,6),6-(1,6),6-(8,8)]
  1074  12.0064250972  12.0064250972  12.0064250972    6[1-(0),6-(1,6),6-(6,6)]
  1075  12.0047526376  12.0047526376  12.0047526376    6[1-(0),6-(1,6),6-(1,6)]
  1076  16.8116617669  16.8116617669  16.8116617669    6[1-(0),6-(1,6),6-(6,8)]
  1077  11.5792765666  11.5792765666  11.5792765666    6[6-(6,6),8-(48),8-(48)]
  1078  15.6945011347  15.6945011347  15.6945011347    6[1-(0),1-(0),1-(0),6-(6,6)]
  1079  18.4923736743  18.4923736743  18.4923736743    6[1-(0),1-(0),1-(0),6-(6,6)]
  1080  13.4984351003  13.4984351003  13.4984351003    6[1-(0),1-(0),1-(0),6-(6,6)]
  1081  8.63416132088  8.63416132088  8.63416132088    6[6-(6,6),8-(48),8-(48)]
  1082  7.71928071972  7.71928071972  7.71928071972    6[6-(1,6),6-(1,6),6-(8,8)]
  1083  7.16159387244  7.16159387244  7.16159387244    6[1-(0),6-(6,6),6-(6,8)]
  1084  6.32233826949  6.32233826949  6.32233826949    6[6-(1,6),6-(1,6),8-(6)]
  1085  6.02644912145  6.02644912145  6.02644912145    6[1-(0),6-(1,6),6-(6,8)]
  1086  6.55713821781  6.55713821781  6.55713821781    6[1-(0),6-(1,6),6-(1,6)]
  1087  7.40835608509  7.40835608509  7.40835608509    6[1-(0),6-(1,6),6-(6,6)]
  1088  5.98839766087  5.98839766087  5.98839766087    6[1-(0),1-(0),6-(6,6),8-(6)]
  1089  5.16457125957  5.16457125957  5.16457125957    6[6-(1,1,8),6-(6,6),6-(6,6)]
  1090  5.71233927613  5.71233927613  5.71233927613    6[6-(1,1,1),6-(6,6),6-(6,6)]
  1091  10.1226420041  10.1226420041  10.1226420041    6[6-(1,1,8),6-(6,6),6-(6,6)]
  1092   3.7215397208   3.7215397208   3.7215397208    6[6-(1,1,1),6-(6,6),6-(6,6)]
  1093  3.13157441559  3.13157441559  3.13157441559    6[6-(1,1,8),6-(6,6),6-(6,6)]
  1094  3.85546850408  3.85546850408  3.85546850408    6[6-(1,1,1),6-(6,6),6-(6,6)]
  1095  10.6910577328  10.6910577328  10.6910577328    6[1-(0),1-(0),6-(6,6),8-(6)]
  1096  10.1963050462  10.1963050462  10.1963050462    6[6-(1,6),6-(1,6),8-(6)]
  1097    11.37443955    11.37443955    11.37443955    6[1-(0),6-(6,6),6-(6,8)]
  1098  11.5965772256  11.5965772256  11.5965772256    6[6-(1,6),6-(1,6),6-(8,8)]
  1099  10.6620660337  10.6620660337  10.6620660337    6[1-(0),6-(1,6),6-(6,6)]
  1100   9.4482693613   9.4482693613   9.4482693613    6[1-(0),6-(1,6),6-(1,6)]
  1101  9.22237197228  9.22237197228  9.22237197228    6[1-(0),6-(1,6),6-(6,8)]
  1102   12.892832671   12.892832671   12.892832671    6[6-(6,6),8-(48),8-(48)]
  1103   32.160364922   32.160364922   32.160364922    6[1-(0),1-(0),6-(6,6),8-(6)]
  1104  30.9047916065  30.9047916065  30.9047916065    6[6-(1,6),6-(1,6),8-(6)]
  1105   30.881426544   30.881426544   30.881426544    6[1-(0),6-(6,6),6-(6,8)]
  1106  29.6910344772  29.6910344772  29.6910344772    6[6-(1,6),6-(1,6),6-(8,8)]
  1107  28.5050213023  28.5050213023  28.5050213023    6[1-(0),6-(1,6),6-(6,6)]
  1108   28.511697749   28.511697749   28.511697749    6[1-(0),6-(1,6),6-(1,6)]
  1109   29.713126663   29.713126663   29.713126663    6[1-(0),6-(1,6),6-(6,8)]
  1110  29.6717858335  29.6717858335  29.6717858335    6[6-(6,6),8-(48),8-(48)]
  1111  12.2082554782  12.2082554782  12.2082554782    6[1-(0),1-(0),1-(0),6-(6,6)]
  1112  2.98777648951  2.98777648951  2.98777648951    6[1-(0),1-(0),1-(0),6-(6,6)]
  1113  3.19803700791  3.19803700791  3.19803700791    6[1-(0),1-(0),1-(0),6-(6,6)]
  1114  10.7088993832  10.7088993832  10.7088993832    6[6-(6,6),8-(48),8-(48)]
  1115  10.4962387806  10.4962387806  10.4962387806    6[6-(1,6),6-(1,6),6-(8,8)]
  1116  10.9595643194  10.9595643194  10.9595643194    6[1-(0),6-(6,6),6-(6,8)]
  1117  10.7780969672  10.7780969672  10.7780969672    6[6-(1,6),6-(1,6),8-(6)]
  1118  15.1940901625  15.1940901625  15.1940901625    6[1-(0),6-(1,6),6-(6,8)]
  1119  14.7451556848  14.7451556848  14.7451556848    6[1-(0),6-(1,6),6-(1,6)]
  1120  9.81927842787  9.81927842787  9.81927842787    6[1-(0),6-(1,6),6-(6,6)]
  1121  11.9712813194  11.9712813194  11.9712813194    6[1-(0),1-(0),6-(6,6),8-(6)]
  1122  12.6630230812  12.6630230812  12.6630230812    6[6-(1,1,8),6-(6,6),6-(6,6)]
  1123  12.1642642534  12.1642642534  12.1642642534    6[6-(1,1,1),6-(6,6),6-(6,6)]
  1124  12.8600542878  12.8600542878  12.8600542878    6[6-(1,1,8),6-(6,6),6-(6,6)]
  1125  14.0231608781  14.0231608781  14.0231608781    6[6-(1,1,1),6-(6,6),6-(6,6)]
  1126   19.568186856   19.568186856   19.568186856    6[6-(1,1,8),6-(6,6),6-(6,6)]
  1127  13.7866833924  13.7866833924  13.7866833924    6[6-(1,1,1),6-(6,6),6-(6,6)]
  1128  12.3368106372  12.3368106372  12.3368106372    6[1-(0),1-(0),6-(6,6),8-(6)]
  1129  13.1153917911  13.1153917911  13.1153917911    6[6-(1,6),6-(1,6),8-(6)]
  1130   13.778178134   13.778178134   13.778178134    6[1-(0),6-(6,6),6-(6,8)]
  1131  14.0552477177  14.0552477177  14.0552477177    6[6-(1,6),6-(1,6),6-(8,8)]
  1132   8.5609378807   8.5609378807   8.5609378807    6[1-(0),6-(1,6),6-(6,6)]
  1133  7.88001843182  7.88001843182  7.88001843182    6[1-(0),6-(1,6),6-(1,6)]
  1134  12.7264798242  12.7264798242  12.7264798242    6[1-(0),6-(1,6),6-(6,8)]
  1135  14.7833112252  14.7833112252  14.7833112252    6[6-(6,6),8-(48),8-(48)]
  1136  20.6542735912  20.6542735912  20.6542735912    6[1-(0),1-(0),6-(6,6),8-(6)]
  1137  23.0457168475  23.0457168475  23.0457168475    6[6-(1,6),6-(1,6),8-(6)]
  1138  23.0498206263  23.0498206263  23.0498206263    6[1-(0),6-(6,6),6-(6,8)]
  1139  24.2322128919  24.2322128919  24.2322128919    6[6-(1,6),6-(1,6),6-(8,8)]
  1140  25.4322099558  25.4322099558  25.4322099558    6[1-(0),6-(1,6),6-(6,6)]
  1141  25.3925533758  25.3925533758  25.3925533758    6[1-(0),6-(1,6),6-(1,6)]
  1142  24.2243620396  24.2243620396  24.2243620396    6[1-(0),6-(1,6),6-(6,8)]
  1143   24.227653092   24.227653092   24.227653092    6[6-(6,6),8-(48),8-(48)]
  1144  10.9178988257  10.9178988257  10.9178988257    6[1-(0),1-(0),1-(0),6-(6,6)]
  1145  19.9719543225  19.9719543225  19.9719543225    6[1-(0),1-(0),1-(0),6-(6,6)]
  1146   19.462674244   19.462674244   19.462674244    6[1-(0),1-(0),1-(0),6-(6,6)]
  1147  21.2578039328  21.2578039328  21.2578039328    6[6-(6,6),8-(48),8-(48)]
  1148  20.9438321182  20.9438321182  20.9438321182    6[6-(1,6),6-(1,6),6-(8,8)]
  1149  19.6029127059  19.6029127059  19.6029127059    6[1-(0),6-(6,6),6-(6,8)]
  1150   19.279734687   19.279734687   19.279734687    6[6-(1,6),6-(1,6),8-(6)]
  1151  20.2735330442  20.2735330442  20.2735330442    6[1-(0),6-(1,6),6-(6,8)]
  1152  21.5887208429  21.5887208429  21.5887208429    6[1-(0),6-(1,6),6-(1,6)]
  1153  21.9324708601  21.9324708601  21.9324708601    6[1-(0),6-(1,6),6-(6,6)]
  1154   16.946056747   16.946056747   16.946056747    6[1-(0),1-(0),6-(6,6),8-(6)]
  1155  15.6613563502  15.6613563502  15.6613563502    6[6-(1,1,8),6-(6,6),6-(6,6)]
  1156  14.8584090412  14.8584090412  14.8584090412    6[6-(1,1,1),6-(6,6),6-(6,6)]
  1157  18.7181952492  18.7181952492  18.7181952492    6[6-(1,1,8),6-(6,6),6-(6,6)]
  1158  13.1540097546  13.1540097546  13.1540097546    6[6-(1,1,1),6-(6,6),6-(6,6)]
  1159  14.0185830376  14.0185830376  14.0185830376    6[6-(1,1,8),6-(6,6),6-(6,6)]
  1160  15.2615934398  15.2615934398  15.2615934398    6[6-(1,1,1),6-(6,6),6-(6,6)]
  1161  17.8700565101  17.8700565101  17.8700565101    6[1-(0),1-(0),6-(6,6),8-(6)]
  1162  17.2464110412  17.2464110412  17.2464110412    6[6-(1,6),6-(1,6),8-(6)]
  1163  16.7641330236  16.7641330236  16.7641330236    6[1-(0),6-(6,6),6-(6,8)]
  1164  16.2430480745  16.2430480745  16.2430480745    6[6-(1,6),6-(1,6),6-(8,8)]
  1165   16.186223294   16.186223294   16.186223294    6[1-(0),6-(1,6),6-(6,6)]
  1166   16.607009941   16.607009941   16.607009941    6[1-(0),6-(1,6),6-(1,6)]
  1167  17.1316787734  17.1316787734  17.1316787734    6[1-(0),6-(1,6),6-(6,8)]
  1168  15.7912742937  15.7912742937  15.7912742937    6[6-(6,6),8-(48),8-(48)]
  1169  18.7699495306  18.7699495306  18.7699495306    6[1-(0),1-(0),6-(6,6),8-(6)]
  1170  17.8471171108  17.8471171108  17.8471171108    6[6-(1,6),6-(1,6),8-(6)]
  1171  17.2960260006  17.2960260006  17.2960260006    6[1-(0),6-(6,6),6-(6,8)]
  1172  16.9661008773  16.9661008773  16.9661008773    6[6-(1,6),6-(1,6),6-(8,8)]
  1173  17.1908179383  17.1908179383  17.1908179383    6[1-(0),6-(1,6),6-(6,6)]
  1174  17.7292720721  17.7292720721  17.7292720721    6[1-(0),6-(1,6),6-(1,6)]
  1175  18.0494693902  18.0494693902  18.0494693902    6[1-(0),6-(1,6),6-(6,8)]
  1176  16.3423982623  16.3423982623  16.3423982623    6[6-(6,6),8-(48),8-(48)]
  1177  20.4928453899  20.4928453899  20.4928453899    6[1-(0),1-(0),1-(0),6-(6,6)]
  1178   11.774769702   11.774769702   11.774769702    6[1-(0),1-(0),1-(0),6-(6,6)]
  1179  16.1903788163  16.1903788163  16.1903788163    6[1-(0),1-(0),1-(0),6-(6,6)]
  1180  18.3219300443  18.3219300443  18.3219300443    6[6-(6,6),8-(48),8-(48)]
  1181  19.2173928508  19.2173928508  19.2173928508    6[6-(1,6),6-(1,6),6-(8,8)]
  1182  20.5796759085  20.5796759085  20.5796759085    6[1-(0),6-(6,6),6-(6,8)]
  1183  21.3984570632  21.3984570632  21.3984570632    6[6-(1,6),6-(1,6),8-(6)]
  1184  25.9587899164  25.9587899164  25.9587899164    6[1-(0),6-(1,6),6-(6,8)]
  1185  24.6311561175  24.6311561175  24.6311561175    6[1-(0),6-(1,6),6-(1,6)]
  1186  18.6417234862  18.6417234862  18.6417234862    6[1-(0),6-(1,6),6-(6,6)]
  1187  23.3690497486  23.3690497486  23.3690497486    6[1-(0),1-(0),6-(6,6),8-(6)]
  1188  24.7521025038  24.7521025038  24.7521025038    6[6-(1,1,8),6-(6,6),6-(6,6)]
  1189  25.8917254076  25.8917254076  25.8917254076    6[6-(1,1,1),6-(6,6),6-(6,6)]
  1190  27.1218254039  27.1218254039  27.1218254039    6[6-(1,1,8),6-(6,6),6-(6,6)]
  1191   27.218844345   27.218844345   27.218844345    6[6-(1,1,1),6-(6,6),6-(6,6)]
  1192  31.2191827553  31.2191827553  31.2191827553    6[6-(1,1,8),6-(6,6),6-(6,6)]
  1193  24.8349979128  24.8349979128  24.8349979128    6[6-(1,1,1),6-(6,6),6-(6,6)]
  1194  28.4344809115  28.4344809115  28.4344809115    6[1-(0),1-(0),6-(6,6),8-(6)]
  1195  30.3044724615  30.3044724615  30.3044724615    6[6-(1,6),6-(1,6),8-(6)]
  1196  30.7206152485  30.7206152485  30.7206152485    6[1-(0),6-(6,6),6-(6,8)]
  1197  32.0571885671  32.0571885671  32.0571885671    6[6-(1,6),6-(1,6),6-(8,8)]
  1198  2.57210821283  2.57210821283  2.57210821283    6[1-(0),6-(1,6),6-(6,6)]
  1199  2.14188395936  2.14188395936  2.14188395936    6[1-(0),6-(1,6),6-(1,6)]
  1200  31.2728597343  31.2728597343  31.2728597343    6[1-(0),6-(1,6),6-(6,8)]
  1201  32.4661854623  32.4661854623  32.4661854623    6[6-(6,6),8-(48),8-(48)]
  1202   31.310085533   31.310085533   31.310085533    6[1-(0),1-(0),6-(6,6),8-(6)]
  1203  31.7010317755  31.7010317755  31.7010317755    6[6-(1,6),6-(1,6),8-(6)]
  1204  31.6595546097  31.6595546097  31.6595546097    6[1-(0),6-(6,6),6-(6,8)]
  1205  32.0240221469  32.0240221469  32.0240221469    6[6-(1,6),6-(1,6),6-(8,8)]
  1206  32.3655780872  32.3655780872  32.3655780872    6[1-(0),6-(1,6),6-(6,6)]
  1207  32.3639056276  32.3639056276  32.3639056276    6[1-(0),6-(1,6),6-(1,6)]
  1208  32.0389617669  32.0389617669  32.0389617669    6[1-(0),6-(1,6),6-(6,8)]
  1209  31.9384295566  31.9384295566  31.9384295566    6[6-(6,6),8-(48),8-(48)]
  1210  25.7899481447  25.7899481447  25.7899481447    6[1-(0),1-(0),1-(0),6-(6,6)]
  1211  33.7196736743  33.7196736743  33.7196736743    6[1-(0),1-(0),1-(0),6-(6,6)]
  1212  28.7257351003  28.7257351003  28.7257351003    6[1-(0),1-(0),1-(0),6-(6,6)]
  1213  7.83598833512  7.83598833512  7.83598833512    6[6-(6,6),8-(48),8-(48)]
  1214  6.50935986758  6.50935986758  6.50935986758    6[6-(1,6),6-(1,6),6-(8,8)]
  1215  6.00029269456  6.00029269456  6.00029269456    6[1-(0),6-(6,6),6-(6,8)]
  1216   4.7672683756   4.7672683756   4.7672683756    6[6-(1,6),6-(1,6),8-(6)]
  1217  4.05836522384  4.05836522384  4.05836522384    6[1-(0),6-(1,6),6-(6,8)]
  1218  4.55664120402  4.55664120402  4.55664120402    6[1-(0),6-(1,6),6-(1,6)]
  1219  5.79377773573  5.79377773573  5.79377773573    6[1-(0),6-(1,6),6-(6,6)]
  1220  4.93193265562  4.93193265562  4.93193265562    6[1-(0),1-(0),6-(6,6),8-(6)]
  1221  4.17470507894  4.17470507894  4.17470507894    6[6-(1,1,8),6-(6,6),6-(6,6)]
  1222  3.22665842963  3.22665842963  3.22665842963    6[6-(1,1,1),6-(6,6),6-(6,6)]
  1223  33.0680895248  33.0680895248  33.0680895248    6[6-(1,1,8),6-(6,6),6-(6,6)]
  1224  2.89196652875  2.89196652875  2.89196652875    6[6-(1,1,1),6-(6,6),6-(6,6)]
  1225  3.72286055828  3.72286055828  3.72286055828    6[6-(1,1,8),6-(6,6),6-(6,6)]
  1226  4.37129286068  4.37129286068  4.37129286068    6[6-(1,1,1),6-(6,6),6-(6,6)]
  1227  32.0431980116  32.0431980116  32.0431980116    6[1-(0),1-(0),6-(6,6),8-(6)]
  1228  29.6398698829  29.6398698829  29.6398698829    6[6-(1,6),6-(1,6),8-(6)]
  1229  29.5376862979  29.5376862979  29.5376862979    6[1-(0),6-(6,6),6-(6,8)]
  1230  28.2779368185  28.2779368185  28.2779368185    6[6-(1,6),6-(1,6),6-(8,8)]
  1231  27.1547711613  27.1547711613  27.1547711613    6[1-(0),6-(1,6),6-(6,6)]
  1232  27.2881446298  27.2881446298  27.2881446298    6[1-(0),6-(1,6),6-(1,6)]
  1233  28.5102019149  28.5102019149  28.5102019149    6[1-(0),6-(1,6),6-(6,8)]
  1234   28.128516637   28.128516637   28.128516637    6[6-(6,6),8-(48),8-(48)]
  1235    9.014361245    9.014361245    9.014361245    6[1-(0),1-(0),6-(6,6),8-(6)]
  1236  10.5673338004  10.5673338004  10.5673338004    6[6-(1,6),6-(1,6),8-(6)]
  1237  11.7440137186  11.7440137186  11.7440137186    6[1-(0),6-(6,6),6-(6,8)]
  1238  12.1795952374  12.1795952374  12.1795952374    6[6-(1,6),6-(1,6),6-(8,8)]
  1239  11.4881353116  11.4881353116  11.4881353116    6[1-(0),6-(1,6),6-(6,6)]
  1240  10.3249008464  10.3249008464  10.3249008464    6[1-(0),6-(1,6),6-(1,6)]
  1241  9.85502845773  9.85502845773  9.85502845773    6[1-(0),6-(1,6),6-(6,8)]
  1242  13.4333210858  13.4333210858  13.4333210858    6[6-(6,6),8-(48),8-(48)]
  1243  33.3329974888  33.3329974888  33.3329974888    6[1-(0),1-(0),1-(0),6-(6,6)]
  1244  2.27114274913  2.27114274913  2.27114274913    6[1-(0),1-(0),1-(0),6-(6,6)]
  1245  5.26285379911  5.26285379911  5.26285379911    6[1-(0),1-(0),1-(0),6-(6,6)]
  1246  6.70233435131  6.70233435131  6.70233435131    6[6-(6,6),8-(48),8-(48)]
  1247  5.68238457397  5.68238457397  5.68238457397    6[6-(1,6),6-(1,6),6-(8,8)]
  1248  6.01403182832  6.01403182832  6.01403182832    6[1-(0),6-(6,6),6-(6,8)]
  1249  5.09820481286  5.09820481286  5.09820481286    6[6-(1,6),6-(1,6),8-(6)]
  1250  34.2443927381  34.2443927381  34.2443927381    6[1-(0),6-(1,6),6-(6,8)]
  1251  33.9296688196  33.9296688196  33.9296688196    6[1-(0),6-(1,6),6-(1,6)]
  1252  4.40274284243  4.40274284243  4.40274284243    6[1-(0),6-(1,6),6-(6,6)]
  1253  6.57753620624  6.57753620624  6.57753620624    6[1-(0),1-(0),6-(6,6),8-(6)]
  1254  6.47920826139  6.47920826139  6.47920826139    6[6-(1,1,8),6-(6,6),6-(6,6)]
  1255  6.94018154527  6.94018154527  6.94018154527    6[6-(1,1,1),6-(6,6),6-(6,6)]
  1256  6.86616007055  6.86616007055  6.86616007055    6[6-(1,1,8),6-(6,6),6-(6,6)]
  1257   6.2693357436   6.2693357436   6.2693357436    6[6-(1,1,1),6-(6,6),6-(6,6)]
  1258   36.159650697   36.159650697   36.159650697    6[6-(1,1,8),6-(6,6),6-(6,6)]
  1259  5.84800220473  5.84800220473  5.84800220473    6[6-(1,1,1),6-(6,6),6-(6,6)]
  1260  7.31784217983  7.31784217983  7.31784217983    6[1-(0),1-(0),6-(6,6),8-(6)]
  1261  9.11693003818  9.11693003818  9.11693003818    6[6-(1,6),6-(1,6),8-(6)]
  1262  10.4517820867  10.4517820867  10.4517820867    6[1-(0),6-(6,6),6-(6,8)]
  1263  11.0063889777  11.0063889777  11.0063889777    6[6-(1,6),6-(1,6),6-(8,8)]
  1264  5.12210883674  5.12210883674  5.12210883674    6[1-(0),6-(1,6),6-(6,6)]
  1265  3.81824981142  3.81824981142  3.81824981142    6[1-(0),6-(1,6),6-(1,6)]
  1266  8.38109643726  8.38109643726  8.38109643726    6[1-(0),6-(1,6),6-(6,8)]
  1267  12.4333603027  12.4333603027  12.4333603027    6[6-(6,6),8-(48),8-(48)]
  1268    35.31614411    35.31614411    35.31614411    6[1-(0),1-(0),6-(6,6),8-(6)]
  1269   35.575412068   35.575412068   35.575412068    6[6-(1,6),6-(1,6),8-(6)]
  1270  34.2348779806  34.2348779806  34.2348779806    6[1-(0),6-(6,6),6-(6,8)]
  1271  33.7434366688  33.7434366688  33.7434366688    6[6-(1,6),6-(1,6),6-(8,8)]
  1272  34.6547544169  34.6547544169  34.6547544169    6[1-(0),6-(1,6),6-(6,6)]
  1273  36.0129134718  36.0129134718  36.0129134718    6[1-(0),6-(1,6),6-(1,6)]
  1274  36.4628456695  36.4628456695  36.4628456695    6[1-(0),6-(1,6),6-(6,8)]
  1275  32.3005448388  32.3005448388  32.3005448388    6[6-(6,6),8-(48),8-(48)]
  1276  7.56516712161  7.56516712161  7.56516712161    6[1-(0),1-(0),1-(0),6-(6,6)]
  1277  36.7001609974  36.7001609974  36.7001609974    6[1-(0),1-(0),1-(0),6-(6,6)]
  1278  35.7755878679  35.7755878679  35.7755878679    6[1-(0),1-(0),1-(0),6-(6,6)]
  1279  17.6550176449  17.6550176449  17.6550176449    6[6-(6,6),8-(48),8-(48)]
  1280  18.9816461124  18.9816461124  18.9816461124    6[6-(1,6),6-(1,6),6-(8,8)]
  1281  19.4907132854  19.4907132854  19.4907132854    6[1-(0),6-(6,6),6-(6,8)]
  1282  20.7237376044  20.7237376044  20.7237376044    6[6-(1,6),6-(1,6),8-(6)]
  1283  21.4326407562  21.4326407562  21.4326407562    6[1-(0),6-(1,6),6-(6,8)]
  1284   20.934364776   20.934364776   20.934364776    6[1-(0),6-(1,6),6-(1,6)]
  1285  19.6972282443  19.6972282443  19.6972282443    6[1-(0),6-(1,6),6-(6,6)]
  1286  20.5590733244  20.5590733244  20.5590733244    6[1-(0),1-(0),6-(6,6),8-(6)]
  1287  16.1844479111  16.1844479111  16.1844479111    6[6-(1,1,8),6-(6,6),6-(6,6)]
  1288  17.1324945604  17.1324945604  17.1324945604    6[6-(1,1,1),6-(6,6),6-(6,6)]
  1289  17.7456634652  17.7456634652  17.7456634652    6[6-(1,1,8),6-(6,6),6-(6,6)]
  1290  17.4671864612  17.4671864612  17.4671864612    6[6-(1,1,1),6-(6,6),6-(6,6)]
  1291  16.6362924317  16.6362924317  16.6362924317    6[6-(1,1,8),6-(6,6),6-(6,6)]
  1292  15.9878601293  15.9878601293  15.9878601293    6[6-(1,1,1),6-(6,6),6-(6,6)]
  1293  18.7705549784  18.7705549784  18.7705549784    6[1-(0),1-(0),6-(6,6),8-(6)]
  1294  21.1738831071  21.1738831071  21.1738831071    6[6-(1,6),6-(1,6),8-(6)]
  1295  21.2760666921  21.2760666921  21.2760666921    6[1-(0),6-(6,6),6-(6,8)]
  1296  22.5358161715  22.5358161715  22.5358161715    6[6-(1,6),6-(1,6),6-(8,8)]
  1297  23.6589818287  23.6589818287  23.6589818287    6[1-(0),6-(1,6),6-(6,6)]
  1298  23.5256083602  23.5256083602  23.5256083602    6[1-(0),6-(1,6),6-(1,6)]
  1299  22.3035510751  22.3035510751  22.3035510751    6[1-(0),6-(1,6),6-(6,8)]
  1300   22.685236353   22.685236353   22.685236353    6[6-(6,6),8-(48),8-(48)]
  1301   16.476644735   16.476644735   16.476644735    6[1-(0),1-(0),6-(6,6),8-(6)]
  1302  14.9236721796  14.9236721796  14.9236721796    6[6-(1,6),6-(1,6),8-(6)]
  1303  13.7469922614  13.7469922614  13.7469922614    6[1-(0),6-(6,6),6-(6,8)]
  1304  13.3114107426  13.3114107426  13.3114107426    6[6-(1,6),6-(1,6),6-(8,8)]
  1305  14.0028706684  14.0028706684  14.0028706684    6[1-(0),6-(1,6),6-(6,6)]
  1306  15.1661051336  15.1661051336  15.1661051336    6[1-(0),6-(1,6),6-(1,6)]
  1307  15.6359775223  15.6359775223  15.6359775223    6[1-(0),6-(1,6),6-(6,8)]
  1308  12.0576848942  12.0576848942  12.0576848942    6[6-(6,6),8-(48),8-(48)]
  1309  17.4807555012  17.4807555012  17.4807555012    6[1-(0),1-(0),1-(0),6-(6,6)]
  1310  18.0880102409  18.0880102409  18.0880102409    6[1-(0),1-(0),1-(0),6-(6,6)]
  1311  20.2281521809  20.2281521809  20.2281521809    6[1-(0),1-(0),1-(0),6-(6,6)]
  1312  18.7886716287  18.7886716287  18.7886716287    6[6-(6,6),8-(48),8-(48)]
  1313   19.808621406   19.808621406   19.808621406    6[6-(1,6),6-(1,6),6-(8,8)]
  1314  19.4769741517  19.4769741517  19.4769741517    6[1-(0),6-(6,6),6-(6,8)]
  1315  20.3928011671  20.3928011671  20.3928011671    6[6-(1,6),6-(1,6),8-(6)]
  1316  21.7012132419  21.7012132419  21.7012132419    6[1-(0),6-(1,6),6-(6,8)]
  1317  22.0159371604  22.0159371604  22.0159371604    6[1-(0),6-(1,6),6-(1,6)]
  1318  21.0882631376  21.0882631376  21.0882631376    6[1-(0),6-(1,6),6-(6,6)]
  1319  18.9134697738  18.9134697738  18.9134697738    6[1-(0),1-(0),6-(6,6),8-(6)]
  1320  19.0117977186  19.0117977186  19.0117977186    6[6-(1,1,8),6-(6,6),6-(6,6)]
  1321  18.5508244347  18.5508244347  18.5508244347    6[6-(1,1,1),6-(6,6),6-(6,6)]
  1322  18.6248459094  18.6248459094  18.6248459094    6[6-(1,1,8),6-(6,6),6-(6,6)]
  1323  19.2216702364  19.2216702364  19.2216702364    6[6-(1,1,1),6-(6,6),6-(6,6)]
  1324   19.785955283   19.785955283   19.785955283    6[6-(1,1,8),6-(6,6),6-(6,6)]
  1325  19.6430037753  19.6430037753  19.6430037753    6[6-(1,1,1),6-(6,6),6-(6,6)]
  1326  18.1731638002  18.1731638002  18.1731638002    6[1-(0),1-(0),6-(6,6),8-(6)]
  1327  16.3740759418  16.3740759418  16.3740759418    6[6-(1,6),6-(1,6),8-(6)]
  1328  15.0392238933  15.0392238933  15.0392238933    6[1-(0),6-(6,6),6-(6,8)]
  1329  14.4846170023  14.4846170023  14.4846170023    6[6-(1,6),6-(1,6),6-(8,8)]
  1330  15.2370441533  15.2370441533  15.2370441533    6[1-(0),6-(1,6),6-(6,6)]
  1331  16.5409031786  16.5409031786  16.5409031786    6[1-(0),6-(1,6),6-(1,6)]
  1332  17.1099095427  17.1099095427  17.1099095427    6[1-(0),6-(1,6),6-(6,8)]
  1333  13.0576456773  13.0576456773  13.0576456773    6[6-(6,6),8-(48),8-(48)]
  1334    20.62946187    20.62946187    20.62946187    6[1-(0),1-(0),6-(6,6),8-(6)]
  1335   20.370193912   20.370193912   20.370193912    6[6-(1,6),6-(1,6),8-(6)]
  1336  21.7107279994  21.7107279994  21.7107279994    6[1-(0),6-(6,6),6-(6,8)]
  1337  27.3340223012  27.3340223012  27.3340223012    6[6-(1,6),6-(1,6),6-(8,8)]
  1338  26.4227045531  26.4227045531  26.4227045531    6[1-(0),6-(1,6),6-(6,6)]
  1339  25.0645454982  25.0645454982  25.0645454982    6[1-(0),6-(1,6),6-(1,6)]
  1340  19.4827603105  19.4827603105  19.4827603105    6[1-(0),6-(1,6),6-(6,8)]
  1341  28.7769141312  28.7769141312  28.7769141312    6[6-(6,6),8-(48),8-(48)]
  1342  17.9258388584  17.9258388584  17.9258388584    6[1-(0),1-(0),1-(0),6-(6,6)]
  1343  19.2454449826  19.2454449826  19.2454449826    6[1-(0),1-(0),1-(0),6-(6,6)]
  1344  20.1700181121  20.1700181121  20.1700181121    6[1-(0),1-(0),1-(0),6-(6,6)]
  1345  16.8568446591  16.8568446591  16.8568446591    6[6-(6,6),8-(48),8-(48)]
  1346  17.7717252603  17.7717252603  17.7717252603    6[6-(1,6),6-(1,6),6-(8,8)]
  1347  18.3294121076  18.3294121076  18.3294121076    6[1-(0),6-(6,6),6-(6,8)]
  1348  19.1686677105  19.1686677105  19.1686677105    6[6-(1,6),6-(1,6),8-(6)]
  1349  19.4645568585  19.4645568585  19.4645568585    6[1-(0),6-(1,6),6-(6,8)]
  1350  18.9338677622  18.9338677622  18.9338677622    6[1-(0),6-(1,6),6-(1,6)]
  1351  18.0826498949  18.0826498949  18.0826498949    6[1-(0),6-(1,6),6-(6,6)]
  1352  19.5026083191  19.5026083191  19.5026083191    6[1-(0),1-(0),6-(6,6),8-(6)]
  1353  15.1945817304  15.1945817304  15.1945817304    6[6-(1,1,8),6-(6,6),6-(6,6)]
  1354  14.6468137139  14.6468137139  14.6468137139    6[6-(1,1,1),6-(6,6),6-(6,6)]
  1355  15.3683639759  15.3683639759  15.3683639759    6[6-(1,1,8),6-(6,6),6-(6,6)]
  1356  16.6376132692  16.6376132692  16.6376132692    6[6-(1,1,1),6-(6,6),6-(6,6)]
  1357  17.2275785744  17.2275785744  17.2275785744    6[6-(1,1,8),6-(6,6),6-(6,6)]
  1358  16.5036844859  16.5036844859  16.5036844859    6[6-(1,1,1),6-(6,6),6-(6,6)]
  1359  14.7999482472  14.7999482472  14.7999482472    6[1-(0),1-(0),6-(6,6),8-(6)]
  1360  15.2947009338  15.2947009338  15.2947009338    6[6-(1,6),6-(1,6),8-(6)]
  1361    14.11656643    14.11656643    14.11656643    6[1-(0),6-(6,6),6-(6,8)]
  1362  13.8944287544  13.8944287544  13.8944287544    6[6-(1,6),6-(1,6),6-(8,8)]
  1363  14.8289399463  14.8289399463  14.8289399463    6[1-(0),6-(1,6),6-(6,6)]
  1364  16.0427366187  16.0427366187  16.0427366187    6[1-(0),6-(1,6),6-(1,6)]
  1365  16.2686340077  16.2686340077  16.2686340077    6[1-(0),6-(1,6),6-(6,8)]
  1366   12.598173309   12.598173309   12.598173309    6[6-(6,6),8-(48),8-(48)]
  1367   18.653388068   18.653388068   18.653388068    6[1-(0),1-(0),6-(6,6),8-(6)]
  1368  19.9089613835  19.9089613835  19.9089613835    6[6-(1,6),6-(1,6),8-(6)]
  1369   19.932326446   19.932326446   19.932326446    6[1-(0),6-(6,6),6-(6,8)]
  1370  21.1227185128  21.1227185128  21.1227185128    6[6-(1,6),6-(1,6),6-(8,8)]
  1371  22.3087316877  22.3087316877  22.3087316877    6[1-(0),6-(1,6),6-(6,6)]
  1372   22.302055241   22.302055241   22.302055241    6[1-(0),6-(1,6),6-(1,6)]
  1373   21.100626327   21.100626327   21.100626327    6[1-(0),6-(1,6),6-(6,8)]
  1374  21.1419671565  21.1419671565  21.1419671565    6[6-(6,6),8-(48),8-(48)]
  1375  13.2827505018  13.2827505018  13.2827505018    6[1-(0),1-(0),1-(0),6-(6,6)]
  1376  17.3713765005  17.3713765005  17.3713765005    6[1-(0),1-(0),1-(0),6-(6,6)]
  1377  22.2929689721  22.2929689721  22.2929689721    6[1-(0),1-(0),1-(0),6-(6,6)]
  1378  14.7821065968  14.7821065968  14.7821065968    6[6-(6,6),8-(48),8-(48)]
  1379  14.9947671994  14.9947671994  14.9947671994    6[6-(1,6),6-(1,6),6-(8,8)]
  1380  14.5314416606  14.5314416606  14.5314416606    6[1-(0),6-(6,6),6-(6,8)]
  1381  14.7129090128  14.7129090128  14.7129090128    6[6-(1,6),6-(1,6),8-(6)]
  1382  15.4287688075  15.4287688075  15.4287688075    6[1-(0),6-(1,6),6-(6,8)]
  1383  15.8777032852  15.8777032852  15.8777032852    6[1-(0),6-(1,6),6-(1,6)]
  1384  15.6717275521  15.6717275521  15.6717275521    6[1-(0),6-(1,6),6-(6,6)]
  1385  13.5197246606  13.5197246606  13.5197246606    6[1-(0),1-(0),6-(6,6),8-(6)]
  1386  12.8279828988  12.8279828988  12.8279828988    6[6-(1,1,8),6-(6,6),6-(6,6)]
  1387  13.3267417266  13.3267417266  13.3267417266    6[6-(1,1,1),6-(6,6),6-(6,6)]
  1388  12.6309516922  12.6309516922  12.6309516922    6[6-(1,1,8),6-(6,6),6-(6,6)]
  1389  11.4678451019  11.4678451019  11.4678451019    6[6-(1,1,1),6-(6,6),6-(6,6)]
  1390   11.054672114   11.054672114   11.054672114    6[6-(1,1,8),6-(6,6),6-(6,6)]
  1391  11.7043225876  11.7043225876  11.7043225876    6[6-(1,1,1),6-(6,6),6-(6,6)]
  1392  13.1541953428  13.1541953428  13.1541953428    6[1-(0),1-(0),6-(6,6),8-(6)]
  1393  12.3756141889  12.3756141889  12.3756141889    6[6-(1,6),6-(1,6),8-(6)]
  1394   11.712827846   11.712827846   11.712827846    6[1-(0),6-(6,6),6-(6,8)]
  1395  11.4357582623  11.4357582623  11.4357582623    6[6-(1,6),6-(1,6),6-(8,8)]
  1396  11.7982151093  11.7982151093  11.7982151093    6[1-(0),6-(1,6),6-(6,6)]
  1397  12.4791345582  12.4791345582  12.4791345582    6[1-(0),6-(1,6),6-(1,6)]
  1398  12.7645261558  12.7645261558  12.7645261558    6[1-(0),6-(1,6),6-(6,8)]
  1399  10.7076947548  10.7076947548  10.7076947548    6[6-(6,6),8-(48),8-(48)]
  1400  9.96858537878  9.96858537878  9.96858537878    6[1-(0),1-(0),6-(6,6),8-(6)]
  1401  7.57714212254  7.57714212254  7.57714212254    6[6-(1,6),6-(1,6),8-(6)]
  1402  7.57303834371  7.57303834371  7.57303834371    6[1-(0),6-(6,6),6-(6,8)]
  1403  36.8452460781  36.8452460781  36.8452460781    6[6-(1,6),6-(1,6),6-(8,8)]
  1404  35.6452490142  35.6452490142  35.6452490142    6[1-(0),6-(1,6),6-(6,6)]
  1405  35.6849055942  35.6849055942  35.6849055942    6[1-(0),6-(1,6),6-(1,6)]
  1406   6.3984969304   6.3984969304   6.3984969304    6[1-(0),6-(1,6),6-(6,8)]
  1407   36.849805878   36.849805878   36.849805878    6[6-(6,6),8-(48),8-(48)]
  1408  14.5731071543  14.5731071543  14.5731071543    6[1-(0),1-(0),1-(0),6-(6,6)]
  1409  10.6509046475  10.6509046475  10.6509046475    6[1-(0),1-(0),1-(0),6-(6,6)]
  1410   11.160184726   11.160184726   11.160184726    6[1-(0),1-(0),1-(0),6-(6,6)]
  1411  29.5559490572  29.5559490572  29.5559490572    6[6-(6,6),8-(48),8-(48)]
  1412  29.8699208718  29.8699208718  29.8699208718    6[6-(1,6),6-(1,6),6-(8,8)]
  1413  31.2108402841  31.2108402841  31.2108402841    6[1-(0),6-(6,6),6-(6,8)]
  1414   31.534018303   31.534018303   31.534018303    6[6-(1,6),6-(1,6),8-(6)]
  1415  30.5402199458  30.5402199458  30.5402199458    6[1-(0),6-(1,6),6-(6,8)]
  1416  29.2250321471  29.2250321471  29.2250321471    6[1-(0),6-(1,6),6-(1,6)]
  1417  28.8812821299  28.8812821299  28.8812821299    6[1-(0),6-(1,6),6-(6,6)]
  1418   33.867696243   33.867696243   33.867696243    6[1-(0),1-(0),6-(6,6),8-(6)]
  1419  4.69779663985  4.69779663985  4.69779663985    6[6-(1,1,8),6-(6,6),6-(6,6)]
  1420   5.5007439488   5.5007439488   5.5007439488    6[6-(1,1,1),6-(6,6),6-(6,6)]
  1421  6.77281073081  6.77281073081  6.77281073081    6[6-(1,1,8),6-(6,6),6-(6,6)]
  1422  7.20514323544  7.20514323544  7.20514323544    6[6-(1,1,1),6-(6,6),6-(6,6)]
  1423   6.3405699524   6.3405699524   6.3405699524    6[6-(1,1,8),6-(6,6),6-(6,6)]
  1424   5.0975595502   5.0975595502   5.0975595502    6[6-(1,1,1),6-(6,6),6-(6,6)]
  1425  7.62094946988  7.62094946988  7.62094946988    6[1-(0),1-(0),6-(6,6),8-(6)]
  1426  8.24459493876  8.24459493876  8.24459493876    6[6-(1,6),6-(1,6),8-(6)]
  1427  8.72687295639  8.72687295639  8.72687295639    6[1-(0),6-(6,6),6-(6,8)]
  1428  9.24795790551  9.24795790551  9.24795790551    6[6-(1,6),6-(1,6),6-(8,8)]
  1429  9.30478268604  9.30478268604  9.30478268604    6[1-(0),6-(1,6),6-(6,6)]
  1430  8.88399603898  8.88399603898  8.88399603898    6[1-(0),6-(1,6),6-(1,6)]
  1431  8.35932720662  8.35932720662  8.35932720662    6[1-(0),6-(1,6),6-(6,8)]
  1432  9.69973168628  9.69973168628  9.69973168628    6[6-(6,6),8-(48),8-(48)]
  1433  6.72105644939  6.72105644939  6.72105644939    6[1-(0),1-(0),6-(6,6),8-(6)]
  1434  7.64388886916  7.64388886916  7.64388886916    6[6-(1,6),6-(1,6),8-(6)]
  1435  8.19497997941  8.19497997941  8.19497997941    6[1-(0),6-(6,6),6-(6,8)]
  1436  8.52490510275  8.52490510275  8.52490510275    6[6-(1,6),6-(1,6),6-(8,8)]
  1437  8.30018804174  8.30018804174  8.30018804174    6[1-(0),6-(1,6),6-(6,6)]
  1438  7.76173390791  7.76173390791  7.76173390791    6[1-(0),6-(1,6),6-(1,6)]
  1439  7.44153658983  7.44153658983  7.44153658983    6[1-(0),6-(1,6),6-(6,8)]
  1440  9.14860771766  9.14860771766  9.14860771766    6[6-(6,6),8-(48),8-(48)]
  1441  4.99816059005  4.99816059005  4.99816059005    6[1-(0),1-(0),1-(0),6-(6,6)]
  1442  8.58438328802  8.58438328802  8.58438328802    6[1-(0),1-(0),1-(0),6-(6,6)]
  1443  34.6233741737  34.6233741737  34.6233741737    6[1-(0),1-(0),1-(0),6-(6,6)]
  1444  32.4918229457  32.4918229457  32.4918229457    6[6-(6,6),8-(48),8-(48)]
  1445  31.5963601392  31.5963601392  31.5963601392    6[6-(1,6),6-(1,6),6-(8,8)]
  1446  30.2340770815  30.2340770815  30.2340770815    6[1-(0),6-(6,6),6-(6,8)]
  1447  29.4152959268  29.4152959268  29.4152959268    6[6-(1,6),6-(1,6),8-(6)]
  1448  29.9868160636  29.9868160636  29.9868160636    6[1-(0),6-(1,6),6-(6,8)]
  1449  31.3144498625  31.3144498625  31.3144498625    6[1-(0),6-(1,6),6-(1,6)]
  1450  32.1720295038  32.1720295038  32.1720295038    6[1-(0),6-(1,6),6-(6,6)]
  1451  27.4447032414  27.4447032414  27.4447032414    6[1-(0),1-(0),6-(6,6),8-(6)]
  1452  26.0616504862  26.0616504862  26.0616504862    6[6-(1,1,8),6-(6,6),6-(6,6)]
  1453  24.9220275824  24.9220275824  24.9220275824    6[6-(1,1,1),6-(6,6),6-(6,6)]
  1454  23.6919275861  23.6919275861  23.6919275861    6[6-(1,1,8),6-(6,6),6-(6,6)]
  1455   23.594908645   23.594908645   23.594908645    6[6-(1,1,1),6-(6,6),6-(6,6)]
  1456  24.7264232247  24.7264232247  24.7264232247    6[6-(1,1,8),6-(6,6),6-(6,6)]
  1457  25.9787550772  25.9787550772  25.9787550772    6[6-(1,1,1),6-(6,6),6-(6,6)]
  1458  22.3792720785  22.3792720785  22.3792720785    6[1-(0),1-(0),6-(6,6),8-(6)]
  1459  20.5092805285  20.5092805285  20.5092805285    6[6-(1,6),6-(1,6),8-(6)]
  1460  20.0931377415  20.0931377415  20.0931377415    6[1-(0),6-(6,6),6-(6,8)]
  1461  18.7565644229  18.7565644229  18.7565644229    6[6-(1,6),6-(1,6),6-(8,8)]
  1462  17.7870447772  17.7870447772  17.7870447772    6[1-(0),6-(1,6),6-(6,6)]
  1463  18.2172690306  18.2172690306  18.2172690306    6[1-(0),6-(1,6),6-(1,6)]
  1464  19.5408932557  19.5408932557  19.5408932557    6[1-(0),6-(1,6),6-(6,8)]
  1465  18.3475675277  18.3475675277  18.3475675277    6[6-(6,6),8-(48),8-(48)]
  1466   24.635520447   24.635520447   24.635520447    6[1-(0),1-(0),6-(6,6),8-(6)]
  1467  24.2445742045  24.2445742045  24.2445742045    6[6-(1,6),6-(1,6),8-(6)]
  1468  24.2860513703  24.2860513703  24.2860513703    6[1-(0),6-(6,6),6-(6,8)]
  1469  29.0534368231  29.0534368231  29.0534368231    6[6-(1,6),6-(1,6),6-(8)]
  1470  28.7118808828  28.7118808828  28.7118808828    6[1-(0),6-(1,6),6-(6,6)]
  1471  28.7135533424  28.7135533424  28.7135533424    6[1-(0),6-(1,6),6-(1,6)]
  1472  23.9066442131  23.9066442131  23.9066442131    6[1-(0),6-(1,6),6-(6,8)]
  1473  29.1390294134  29.1390294134  29.1390294134    6[6-(6,6),8-(48)]
  1474  25.0238048453  25.0238048453  25.0238048453    6[1-(0),1-(0),1-(0),6-(6,6)]
  1475  22.2259323057  22.2259323057  22.2259323057    6[1-(0),1-(0),1-(0),6-(6,6)]
  1476  27.2198708797  27.2198708797  27.2198708797    6[1-(0),1-(0),1-(0),6-(6,6)]
  1477  31.5943353974  31.5943353974  31.5943353974    8[6-(6,8),48-(8,8)]
  1478  31.8864034526  31.8864034526  31.8864034526    8[6-(6,8),48-(8,8,8,8,8)]
  1479   34.976947279   34.976947279   34.976947279    8[6-(1,1,6),6-(6,6)]
  1480  30.8479795407  30.8479795407  30.8479795407    8[6-(1,1,6),6-(6,6)]
  1481  27.0720222917  27.0720222917  27.0720222917    8[6-(6,8),48-(8,8,8,8,8)]
  1482  27.4932237386  27.4932237386  27.4932237386    8[6-(6,8),48-(8,8)]
  1483  8.58127751742  8.58127751742  8.58127751742    8[6-(1,1,6),6-(6,6)]
  1484  10.0149563873  10.0149563873  10.0149563873    8[6-(6,8),48-(8,8,8,8,8)]
  1485  12.1303825237  12.1303825237  12.1303825237    8[6-(6,8),48-(8,8)]
  1486  30.4097626214  30.4097626214  30.4097626214    8[6-(6,8),48-(8,8)]
  1487  29.4110081775  29.4110081775  29.4110081775    8[6-(6,8),48-(8,8,8,8,8)]
  1488  29.5271226294  29.5271226294  29.5271226294    8[6-(1,1,6),6-(6,6)]
  1489  27.7440704455  27.7440704455  27.7440704455    8[6-(1,1,6),6-(6,6)]
  1490  30.2819620176  30.2819620176  30.2819620176    8[6-(6,8),48-(8,8)]
  1491   26.106017524   26.106017524   26.106017524    8[6-(6,8),48-(8,8,8,8)]
  1492  18.7914103631  18.7914103631  18.7914103631    8[6-(1,1,6),6-(6,6)]
  1493  15.4380964848  15.4380964848  15.4380964848    8[6-(6,8),48-(8,8)]
  1494  17.5144364418  17.5144364418  17.5144364418    8[6-(6,8),48-(8,8,8,8,8)]
  1495  18.2419041265  18.2419041265  18.2419041265    8[6-(6,8),48-(8,8)]
  1496  20.4179845592  20.4179845592  20.4179845592    8[6-(6,8),48-(8,8,8,8,8)]
  1497  22.7225103185  22.7225103185  22.7225103185    8[6-(1,1,6),6-(6,6)]
  1498  22.8434592109  22.8434592109  22.8434592109    8[6-(1,1,6),6-(6,6)]
  1499  25.1649662144  25.1649662144  25.1649662144    8[6-(6,8),48-(8,8,8,8)]
  1500  25.0199510382  25.0199510382  25.0199510382    8[6-(6,8),48-(8,8)]
  1501   22.563232279   22.563232279   22.563232279    8[6-(1,1,6),6-(6,6)]
  1502  24.7907792676  24.7907792676  24.7907792676    8[6-(6,8),48-(8,8,8,8,8)]
  1503  24.4478731243  24.4478731243  24.4478731243    8[6-(6,8),48-(8,8)]
  1504  23.6230131952  23.6230131952  23.6230131952    8[6-(6,8),48-(8,8)]
  1505  21.8709070278  21.8709070278  21.8709070278    8[6-(6,8),48-(8,8,8,8,8)]
  1506  17.9822290401  17.9822290401  17.9822290401    8[6-(1,1,6),6-(6,6)]
  1507  11.8168222587  11.8168222587  11.8168222587    8[6-(1,1,6),6-(6,6)]
  1508  37.5647840577  37.5647840577  37.5647840577    8[6-(6,8),48-(8,8)]
  1509  9.04861513802  9.04861513802  9.04861513802    8[6-(6,8),48-(8,8,8,8,8)]
  1510  9.30804160787  9.30804160787  9.30804160787    8[6-(1,1,6),6-(6,6)]
  1511  8.21098448812  8.21098448812  8.21098448812    8[6-(6,8),48-(8,8)]
  1512  9.29138080528  9.29138080528  9.29138080528    8[6-(6,8),48-(8,8,8,8,8)]
  1513  32.4664508044  32.4664508044  32.4664508044    8[6-(6,8),48-(8,8)]
  1514  32.2935932245  32.2935932245  32.2935932245    8[6-(6,8),48-(8,8,8,8,8)]
  1515  36.5218880741  36.5218880741  36.5218880741    8[6-(1,1,6),6-(6,6)]
  1516  9.92480659625  9.92480659625  9.92480659625    8[6-(1,1,6),6-(6,6)]
  1517  11.6357821694  11.6357821694  11.6357821694    8[6-(6,8),48-(8,8,8,8,8)]
  1518  13.7391737002  13.7391737002  13.7391737002    8[6-(6,8),48-(8,8)]
  1519   30.507484471   30.507484471   30.507484471    8[6-(1,1,6),6-(6,6)]
  1520  26.8193845306  26.8193845306  26.8193845306    8[6-(6,8),48-(8,8,8,8)]
  1521  26.8327694377  26.8327694377  26.8327694377    8[6-(6,8),48-(8,8)]
  1522  34.3520078759  34.3520078759  34.3520078759    8[6-(6,8),48-(8,8)]
  1523  32.8592066379  32.8592066379  32.8592066379    8[6-(6,8),48-(8,8,8,8,8)]
  1524  35.4273226828  35.4273226828  35.4273226828    8[6-(1,1,6),6-(6,6)]
  1525  32.0532423042  32.0532423042  32.0532423042    8[6-(1,1,6),6-(6,6)]
  1526  33.1484969791  33.1484969791  33.1484969791    8[6-(6,8),48-(8,8)]
  1527  27.4969960172  27.4969960172  27.4969960172    8[6-(6,8),48-(8,8,8,8,8)]
  1528   4.5676233676   4.5676233676   4.5676233676    8[6-(1,1,6),6-(6,6)]
  1529  8.78834311995  8.78834311995  8.78834311995    8[6-(6,8),48-(8,8)]
  1530  9.26327255609  9.26327255609  9.26327255609    8[6-(6,8),48-(8,8,8,8,8)]
  1531  23.4791551756  23.4791551756  23.4791551756    8[6-(6,8),48-(8,8)]
  1532  23.6520127555  23.6520127555  23.6520127555    8[6-(6,8),48-(8,8,8,8)]
  1533  19.4237179059  19.4237179059  19.4237179059    8[6-(1,1,6),6-(6,6)]
  1534  20.6980523738  20.6980523738  20.6980523738    8[6-(1,1,6),6-(6,6)]
  1535  18.9870768006  18.9870768006  18.9870768006    8[6-(6,8),48-(8,8,8,8,8)]
  1536  16.8836852698  16.8836852698  16.8836852698    8[6-(6,8),48-(8,8)]
  1537   25.438121509   25.438121509   25.438121509    8[6-(1,1,6),6-(6,6)]
  1538  29.1262214494  29.1262214494  29.1262214494    8[6-(6,8),48-(8,8,8,8,8)]
  1539  29.1128365423  29.1128365423  29.1128365423    8[6-(6,8),48-(8,8)]
  1540  21.5935981041  21.5935981041  21.5935981041    8[6-(6,8),48-(8,8)]
  1541  23.0863993421  23.0863993421  23.0863993421    8[6-(6,8),48-(8,8,8,8)]
  1542  20.5182832972  20.5182832972  20.5182832972    8[6-(1,1,6),6-(6,6)]
  1543  23.8923636758  23.8923636758  23.8923636758    8[6-(1,1,6),6-(6,6)]
  1544  27.9289619909  27.9289619909  27.9289619909    8[6-(6,8),48-(8,8)]
  1545  28.4486099628  28.4486099628  28.4486099628    8[6-(6,8),48-(8,8,8,8,8)]
  1546  20.9233826124  20.9233826124  20.9233826124    8[6-(1,1,6),6-(6,6)]
  1547  11.5708098701  11.5708098701  11.5708098701    8[6-(6,8),48-(8,8)]
  1548  16.2277334239  16.2277334239  16.2277334239    8[6-(6,8),48-(8,8,8,8,8)]
  1549  24.3512705826  24.3512705826  24.3512705826    8[6-(6,8),48-(8,8)]
  1550  24.0592025274  24.0592025274  24.0592025274    8[6-(6,8),48-(8,8,8,8,8)]
  1551   20.968658701   20.968658701   20.968658701    8[6-(1,1,6),6-(6,6)]
  1552  25.0976264393  25.0976264393  25.0976264393    8[6-(1,1,6),6-(6,6)]
  1553  28.8735836883  28.8735836883  28.8735836883    8[6-(6,8),48-(8,8,8,8,8)]
  1554  28.4523822414  28.4523822414  28.4523822414    8[6-(6,8),48-(8,8)]
  1555  22.0415814526  22.0415814526  22.0415814526    8[6-(1,1,6),6-(6,6)]
  1556  20.6079025827  20.6079025827  20.6079025827    8[6-(6,8),48-(8,8,8,8,8)]
  1557  18.4924764463  18.4924764463  18.4924764463    8[6-(6,8),48-(8,8)]
  1558  25.5358433586  25.5358433586  25.5358433586    8[6-(6,8),48-(8,8)]
  1559  26.5345978025  26.5345978025  26.5345978025    8[6-(6,8),48-(8,8,8,8,8)]
  1560  26.4184833506  26.4184833506  26.4184833506    8[6-(1,1,6),6-(6,6)]
  1561  28.2015355345  28.2015355345  28.2015355345    8[6-(1,1,6),6-(6,6)]
  1562  30.7954969524  30.7954969524  30.7954969524    8[6-(6,8),48-(8,8)]
  1563   29.839588456   29.839588456   29.839588456    8[6-(6,8),48-(8,8,8,8,8)]
  1564  32.0223426269  32.0223426269  32.0223426269    8[6-(1,1,6),6-(6,6)]
  1565  4.92105650522  4.92105650522  4.92105650522    8[6-(6,8),48-(8,8)]
  1566  33.2993165482  33.2993165482  33.2993165482    8[6-(6,8),48-(8,8,8,8,8)]
  1567  12.3809548435  12.3809548435  12.3809548435    8[6-(6,8),48-(8,8)]
  1568  10.2048744108  10.2048744108  10.2048744108    8[6-(6,8),48-(8,8,8,8,8)]
  1569  7.90034865153  7.90034865153  7.90034865153    8[6-(1,1,6),6-(6,6)]
  1570  33.1021467691  33.1021467691  33.1021467691    8[6-(1,1,6),6-(6,6)]
  1571  30.7806397656  30.7806397656  30.7806397656    8[6-(6,8),48-(8,8,8,8,8)]
  1572  30.9256549418  30.9256549418  30.9256549418    8[6-(6,8),48-(8,8)]
  1573   33.382373701   33.382373701   33.382373701    8[6-(1,1,6),6-(6,6)]
  1574  31.1548267124  31.1548267124  31.1548267124    8[6-(6,8),48-(8,8,8,8,8)]
  1575  31.4977328557  31.4977328557  31.4977328557    8[6-(6,8),48-(8,8)]
  1576   6.9998457748   6.9998457748   6.9998457748    8[6-(6,8),48-(8,8)]
  1577  8.75195194219  8.75195194219  8.75195194219    8[6-(6,8),48-(8,8,8,8,8)]
  1578  12.6406299299  12.6406299299  12.6406299299    8[6-(1,1,6),6-(6,6)]
  1579  18.8060367113  18.8060367113  18.8060367113    8[6-(1,1,6),6-(6,6)]
  1580  23.5126749123  23.5126749123  23.5126749123    8[6-(6,8),48-(8,8)]
  1581   21.574243832   21.574243832   21.574243832    8[6-(6,8),48-(8,8,8,8,8)]
  1582  16.1829643721  16.1829643721  16.1829643721    8[6-(1,1,6),6-(6,6)]
  1583  12.1481685019  12.1481685019  12.1481685019    8[6-(6,8),48-(8,8)]
  1584  16.1996251747  16.1996251747  16.1996251747    8[6-(6,8),48-(8,8,8,8,8)]
  1585  9.12397058264  9.12397058264  9.12397058264    8[6-(6,8),48-(8,8)]
  1586  8.83190252742  8.83190252742  8.83190252742    8[6-(6,8),48-(8,8,8,8,8)]
  1587  5.74135870098  5.74135870098  5.74135870098    8[6-(1,1,6),6-(6,6)]
  1588  9.87032643927  9.87032643927  9.87032643927    8[6-(1,1,6),6-(6,6)]
  1589  13.6462836883  13.6462836883  13.6462836883    8[6-(6,8),48-(8,8,8,8,8)]
  1590  13.2250822414  13.2250822414  13.2250822414    8[6-(6,8),48-(8,8)]
  1591  32.1370284626  32.1370284626  32.1370284626    8[6-(1,1,6),6-(6,6)]
  1592  30.7033495927  30.7033495927  30.7033495927    8[6-(6,8),48-(8,8,8,8,8)]
  1593  28.5879234563  28.5879234563  28.5879234563    8[6-(6,8),48-(8,8)]
  1594  10.3085433586  10.3085433586  10.3085433586    8[6-(6,8),48-(8,8)]
  1595  11.3072978025  11.3072978025  11.3072978025    8[6-(6,8),48-(8,8,8,8,8)]
  1596  11.1911833506  11.1911833506  11.1911833506    8[6-(1,1,6),6-(6,6)]
  1597  12.9742355345  12.9742355345  12.9742355345    8[6-(1,1,6),6-(6,6)]
  1598  10.4363439624  10.4363439624  10.4363439624    8[6-(6,8),48-(8,8)]
  1599   14.612288456   14.612288456   14.612288456    8[6-(6,8),48-(8,8,8,8,8)]
  1600  21.9268956169  21.9268956169  21.9268956169    8[6-(1,1,6),6-(6,6)]
  1601  25.2802094952  25.2802094952  25.2802094952    8[6-(6,8),48-(8,8)]
  1602  23.2038695382  23.2038695382  23.2038695382    8[6-(6,8),48-(8,8,8,8,8)]
  1603  22.4764018535  22.4764018535  22.4764018535    8[6-(6,8),48-(8,8)]
  1604  20.3003214208  20.3003214208  20.3003214208    8[6-(6,8),48-(8,8,8,8,8)]
  1605  17.9957956615  17.9957956615  17.9957956615    8[6-(1,1,6),6-(6,6)]
  1606  17.8748467691  17.8748467691  17.8748467691    8[6-(1,1,6),6-(6,6)]
  1607  15.5533397656  15.5533397656  15.5533397656    8[6-(6,8),48-(8,8,8,8,8)]
  1608  15.6983549418  15.6983549418  15.6983549418    8[6-(6,8),48-(8,8)]
  1609   18.155073701   18.155073701   18.155073701    8[6-(1,1,6),6-(6,6)]
  1610  15.9275267124  15.9275267124  15.9275267124    8[6-(6,8),48-(8,8,8,8,8)]
  1611  16.2704328557  16.2704328557  16.2704328557    8[6-(6,8),48-(8,8)]
  1612  17.0952927848  17.0952927848  17.0952927848    8[6-(6,8),48-(8,8)]
  1613  18.8473989522  18.8473989522  18.8473989522    8[6-(6,8),48-(8,8,8,8,8)]
  1614  22.7360769399  22.7360769399  22.7360769399    8[6-(1,1,6),6-(6,6)]
  1615  28.9014837213  28.9014837213  28.9014837213    8[6-(1,1,6),6-(6,6)]
  1616  3.15352192232  3.15352192232  3.15352192232    8[6-(6,8),48-(8,8)]
  1617   31.669690842   31.669690842   31.669690842    8[6-(6,8),48-(8,8,8,8,8)]
  1618  31.4102643721  31.4102643721  31.4102643721    8[6-(1,1,6),6-(6,6)]
  1619  32.5073214919  32.5073214919  32.5073214919    8[6-(6,8),48-(8,8)]
  1620  31.4269251747  31.4269251747  31.4269251747    8[6-(6,8),48-(8,8,8,8,8)]
  1621  8.25185517562  8.25185517562  8.25185517562    8[6-(6,8),48-(8,8)]
  1622   8.4247127555   8.4247127555   8.4247127555    8[6-(6,8),48-(8,8,8,8,8)]
  1623   4.1964179059   4.1964179059   4.1964179059    8[6-(1,1,6),6-(6,6)]
  1624  30.7934993838  30.7934993838  30.7934993838    8[6-(1,1,6),6-(6,6)]
  1625  29.0825238106  29.0825238106  29.0825238106    8[6-(6,8),48-(8,8,8,8,8)]
  1626  26.9791322798  26.9791322798  26.9791322798    8[6-(6,8),48-(8,8)]
  1627   10.210821509   10.210821509   10.210821509    8[6-(1,1,6),6-(6,6)]
  1628  13.8989214494  13.8989214494  13.8989214494    8[6-(6,8),48-(8,8,8,8,8)]
  1629  13.8855365423  13.8855365423  13.8855365423    8[6-(6,8),48-(8,8)]
  1630  6.36629810413  6.36629810413  6.36629810413    8[6-(6,8),48-(8,8)]
  1631  7.85909934214  7.85909934214  7.85909934214    8[6-(6,8),48-(8,8,8,8,8)]
  1632  5.29098329724  5.29098329724  5.29098329724    8[6-(1,1,6),6-(6,6)]
  1633  8.66506367576  8.66506367576  8.66506367576    8[6-(1,1,6),6-(6,6)]
  1634  7.56980900086  7.56980900086  7.56980900086    8[6-(6,8),48-(8,8)]
  1635  13.2213099628  13.2213099628  13.2213099628    8[6-(6,8),48-(8,8,8,8,8)]
  1636  36.1506826124  36.1506826124  36.1506826124    8[6-(1,1,6),6-(6,6)]
  1637  31.9299628601  31.9299628601  31.9299628601    8[6-(6,8),48-(8,8)]
  1638  31.4550334239  31.4550334239  31.4550334239    8[6-(6,8),48-(8,8,8,8,8)]
  1639  17.2391508044  17.2391508044  17.2391508044    8[6-(6,8),48-(8,8)]
  1640  17.0662932245  17.0662932245  17.0662932245    8[6-(6,8),48-(8,8,8,8,8)]
  1641  21.2945880741  21.2945880741  21.2945880741    8[6-(1,1,6),6-(6,6)]
  1642  20.0202536062  20.0202536062  20.0202536062    8[6-(1,1,6),6-(6,6)]
  1643  21.7312291794  21.7312291794  21.7312291794    8[6-(6,8),48-(8,8,8,8,8)]
  1644  23.8346207102  23.8346207102  23.8346207102    8[6-(6,8),48-(8,8)]
  1645   15.280184471   15.280184471   15.280184471    8[6-(1,1,6),6-(6,6)]
  1646  11.5920845306  11.5920845306  11.5920845306    8[6-(6,8),48-(8,8,8,8,8)]
  1647  11.6054694377  11.6054694377  11.6054694377    8[6-(6,8),48-(8,8)]
  1648  19.1247078759  19.1247078759  19.1247078759    8[6-(6,8),48-(8,8)]
  1649  17.6319066379  17.6319066379  17.6319066379    8[6-(6,8),48-(8,8,8,8,8)]
  1650  20.2000226828  20.2000226828  20.2000226828    8[6-(1,1,6),6-(6,6)]
  1651  16.8259423042  16.8259423042  16.8259423042    8[6-(1,1,6),6-(6,6)]
  1652  12.7893439891  12.7893439891  12.7893439891    8[6-(6,8),48-(8,8)]
  1653  12.2696960172  12.2696960172  12.2696960172    8[6-(6,8),48-(8,8,8,8,8)]
  1654  19.7949233676  19.7949233676  19.7949233676    8[6-(1,1,6),6-(6,6)]
  1655  29.1474961099  29.1474961099  29.1474961099    8[6-(6,8),48-(8,8)]
  1656  24.4905725561  24.4905725561  24.4905725561    8[6-(6,8),48-(8,8,8,8,8)]
  1657  16.3670353974  16.3670353974  16.3670353974    8[6-(6,8),48-(8,8)]
  1658  16.6591034526  16.6591034526  16.6591034526    8[6-(6,8),48-(8,8,8,8,8)]
  1659   19.749647279   19.749647279   19.749647279    8[6-(1,1,6),6-(6,6)]
  1660  15.6206795407  15.6206795407  15.6206795407    8[6-(1,1,6),6-(6,6)]
  1661  11.8447222917  11.8447222917  11.8447222917    8[6-(6,8),48-(8,8,8,8,8)]
  1662  12.2659237386  12.2659237386  12.2659237386    8[6-(6,8),48-(8,8)]
  1663  18.6767245274  18.6767245274  18.6767245274    8[6-(1,1,6),6-(6,6)]
  1664  20.1104033973  20.1104033973  20.1104033973    8[6-(6,8),48-(8,8,8,8,8)]
  1665  22.2258295337  22.2258295337  22.2258295337    8[6-(6,8),48-(8,8)]
  1666  15.1824626214  15.1824626214  15.1824626214    8[6-(6,8),48-(8,8)]
  1667  14.1837081775  14.1837081775  14.1837081775    8[6-(6,8),48-(8,8,8,8,8)]
  1668  14.2998226294  14.2998226294  14.2998226294    8[6-(1,1,6),6-(6,6)]
  1669  12.5167704455  12.5167704455  12.5167704455    8[6-(1,1,6),6-(6,6)]
  1670  9.92280902761  9.92280902761  9.92280902761    8[6-(6,8),48-(8,8)]
  1671   10.878717524   10.878717524   10.878717524    8[6-(6,8),48-(8,8,8,8,8)]
  1672  8.69596335311  8.69596335311  8.69596335311    8[6-(1,1,6),6-(6,6)]
  1673  35.7972494748  35.7972494748  35.7972494748    8[6-(6,8),48-(8,8)]
  1674  7.41898943183  7.41898943183  7.41898943183    8[6-(6,8),48-(8,8,8,8,8)]
  1675  28.3373511365  28.3373511365  28.3373511365    8[6-(6,8),48-(8,8)]
  1676  30.5134315692  30.5134315692  30.5134315692    8[6-(6,8),48-(8,8,8,8,8)]
  1677  32.8179573285  32.8179573285  32.8179573285    8[6-(1,1,6),6-(6,6)]
  1678  7.61615921087  7.61615921087  7.61615921087    8[6-(1,1,6),6-(6,6)]
  1679  9.93766621441  9.93766621441  9.93766621441    8[6-(6,8),48-(8,8,8,8,8)]
  1680  9.79265103818  9.79265103818  9.79265103818    8[6-(6,8),48-(8,8)]
  1681  7.33593227899  7.33593227899  7.33593227899    8[6-(1,1,6),6-(6,6)]
  1682   9.5634792676   9.5634792676   9.5634792676    8[6-(6,8),48-(8,8,8,8,8)]
  1683  9.22057312431  9.22057312431  9.22057312431    8[6-(6,8),48-(8,8)]
  1684  33.7184602052  33.7184602052  33.7184602052    8[6-(6,8),48-(8,8)]
  1685  31.9663540378  31.9663540378  31.9663540378    8[6-(6,8),48-(8,8,8,8,8)]
  1686  28.0776760501  28.0776760501  28.0776760501    8[6-(1,1,6),6-(6,6)]
  1687  21.9122692687  21.9122692687  21.9122692687    8[6-(1,1,6),6-(6,6)]
  1688  17.2056310677  17.2056310677  17.2056310677    8[6-(6,8),48-(8,8)]
  1689   19.144062148   19.144062148   19.144062148    8[6-(6,8),48-(8,8,8,8,8)]
  1690  24.5353416079  24.5353416079  24.5353416079    8[6-(1,1,6),6-(6,6)]
  1691  28.5701374781  28.5701374781  28.5701374781    8[6-(6),48-(8,8)]
