# Supplementary material for: A collection of forcefield precursors for metal–organic frameworks
Source: RSC Adv. 2019 Nov 13;9(63):36492–507. doi: 10.1039/c9ra07327b (PMC9075174; doi:10.1039/c9ra07327b)
Supplement: RA-009-C9RA07327B-s3223 [file RA-009-C9RA07327B-s3223.txt]

NERVIP01_clean

10.743    0.00000000    0.00000000
-3.48091298    13.53764118    0.00000000
0.0    0.0    19.374

     1  7.53588747939  7.53588747939  7.53588747939    27[7-(6,6),7-(6,6),8-(1,1,27),8-(6),8-(6),8-(6)]
     2  5.23775167662  5.23775167662  5.23775167662    27[7-(6,6),7-(6,6),8-(1,1,27),8-(6),8-(6),8-(6)]
     3 -2.01425694939 -2.01425694939 -2.01425694939    27[7-(6,6),7-(6,6),8-(1,1,27),8-(6),8-(6),8-(6)]
     4 0.283878853378 0.283878853378 0.283878853378    27[7-(6,6),7-(6,6),8-(1,1,27),8-(6),8-(6),8-(6)]
     5-0.273800459392-0.273800459392-0.273800459392    27[7-(6,6),7-(6,6),8-(1,1,27),8-(6),8-(6),8-(6)]
     6  2.02433534338  2.02433534338  2.02433534338    27[7-(6,6),7-(6,6),8-(1,1,27),8-(6),8-(6),8-(6)]
     7  9.27634396939  9.27634396939  9.27634396939    27[7-(6,6),7-(6,6),8-(1,1,27),8-(6),8-(6),8-(6)]
     8  6.97820816662  6.97820816662  6.97820816662    27[7-(6,6),7-(6,6),8-(1,1,27),8-(6),8-(6),8-(6)]
     9  3.51993945462  3.51993945462  3.51993945462    1[6-(6,7)]
    10  9.01293072123  9.01293072123  9.01293072123    1[6-(6,7)]
    11  4.99011415713  4.99011415713  4.99011415713    1[6-(6,7)]
    12  2.08199645516  2.08199645516  2.08199645516    1[6-(6,6)]
    13 0.983687322412 0.983687322412 0.983687322412    1[6-(6,7)]
    14  7.05402026532  7.05402026532  7.05402026532    1[6-(6,7)]
    15  7.46786973488  7.46786973488  7.46786973488    1[6-(6,6)]
    16  7.13818908217  7.13818908217  7.13818908217    1[6-(6,6)]
    17   1.7385892297   1.7385892297   1.7385892297    1[6-(6,6)]
    18-0.786154560464-0.786154560464-0.786154560464    1[6-(6,6)]
    19 -0.36420197905 -0.36420197905 -0.36420197905    1[6-(6,7)]
    20  3.98510906325  3.98510906325  3.98510906325    1[6-(6,6)]
    21  3.70652467556  3.70652467556  3.70652467556    1[6-(6,7)]
    22  7.41667017015  7.41667017015  7.41667017015    1[6-(6,7)]
    23  6.71321549829  6.71321549829  6.71321549829    1[6-(6,6)]
    24  7.17744830379  7.17744830379  7.17744830379    1[6-(6,6)]
    25  5.19161365586  5.19161365586  5.19161365586    1[8-(1,27,27)]
    26  5.27461086684  5.27461086684  5.27461086684    1[8-(1,27,27)]
    27  5.48260405538  5.48260405538  5.48260405538    1[6-(6,7)]
    28-0.010387211228-0.010387211228-0.010387211228    1[6-(6,7)]
    29  4.01242935287  4.01242935287  4.01242935287    1[6-(6,7)]
    30  6.92054705484  6.92054705484  6.92054705484    1[6-(6,6)]
    31  8.01885618759  8.01885618759  8.01885618759    1[6-(6,7)]
    32  1.94852324468  1.94852324468  1.94852324468    1[6-(6,7)]
    33  1.53467377512  1.53467377512  1.53467377512    1[6-(6,6)]
    34  1.86435442783  1.86435442783  1.86435442783    1[6-(6,6)]
    35   3.7830413003   3.7830413003   3.7830413003    1[6-(6,6)]
    36  6.30778509046  6.30778509046  6.30778509046    1[6-(6,6)]
    37  5.88583250905  5.88583250905  5.88583250905    1[6-(6,7)]
    38  5.01743444675  5.01743444675  5.01743444675    1[6-(6,6)]
    39  5.29601883444  5.29601883444  5.29601883444    1[6-(6,7)]
    40 -1.89503964015 -1.89503964015 -1.89503964015    1[6-(6,7)]
    41 -1.19158496829 -1.19158496829 -1.19158496829    1[6-(6,6)]
    42 -1.65581777379 -1.65581777379 -1.65581777379    1[6-(6,6)]
    43  0.33001687414  0.33001687414  0.33001687414    1[8-(1,27,27)]
    44  0.24701966316  0.24701966316  0.24701966316    1[8-(1,27,27)]
    45  3.74214756538  3.74214756538  3.74214756538    1[6-(6,7)]
    46 -1.75084370123 -1.75084370123 -1.75084370123    1[6-(6,7)]
    47  2.27197286287  2.27197286287  2.27197286287    1[6-(6,7)]
    48  5.18009056484  5.18009056484  5.18009056484    1[6-(6,6)]
    49  6.27839969759  6.27839969759  6.27839969759    1[6-(6,7)]
    50 0.208066754678 0.208066754678 0.208066754678    1[6-(6,7)]
    51 -0.20578271488 -0.20578271488 -0.20578271488    1[6-(6,6)]
    52 0.123897937828 0.123897937828 0.123897937828    1[6-(6,6)]
    53   5.5234977903   5.5234977903   5.5234977903    1[6-(6,6)]
    54  8.04824158046  8.04824158046  8.04824158046    1[6-(6,6)]
    55  7.62628899905  7.62628899905  7.62628899905    1[6-(6,7)]
    56  3.27697795675  3.27697795675  3.27697795675    1[6-(6,6)]
    57  3.55556234444  3.55556234444  3.55556234444    1[6-(6,7)]
    58-0.154583150154-0.154583150154-0.154583150154    1[6-(6,7)]
    59  0.54887152171  0.54887152171  0.54887152171    1[6-(6,6)]
    60 0.084638716206 0.084638716206 0.084638716206    1[6-(6,6)]
    61  2.07047336414  2.07047336414  2.07047336414    1[8-(1,27,27)]
    62  1.98747615316  1.98747615316  1.98747615316    1[8-(1,27,27)]
    63  1.77948296462  1.77948296462  1.77948296462    1[6-(6,7)]
    64  7.27247423123  7.27247423123  7.27247423123    1[6-(6,7)]
    65  3.24965766713  3.24965766713  3.24965766713    1[6-(6,7)]
    66  0.34153996516  0.34153996516  0.34153996516    1[6-(6,6)]
    67-0.756769167588-0.756769167588-0.756769167588    1[6-(6,7)]
    68  5.31356377532  5.31356377532  5.31356377532    1[6-(6,7)]
    69  5.72741324488  5.72741324488  5.72741324488    1[6-(6,6)]
    70  5.39773259217  5.39773259217  5.39773259217    1[6-(6,6)]
    71   3.4790457197   3.4790457197   3.4790457197    1[6-(6,6)]
    72 0.954301929536 0.954301929536 0.954301929536    1[6-(6,6)]
    73  1.37625451095  1.37625451095  1.37625451095    1[6-(6,7)]
    74  2.24465257325  2.24465257325  2.24465257325    1[6-(6,6)]
    75  1.96606818556  1.96606818556  1.96606818556    1[6-(6,7)]
    76  9.15712666015  9.15712666015  9.15712666015    1[6-(6,7)]
    77  8.45367198829  8.45367198829  8.45367198829    1[6-(6,6)]
    78  8.91790479379  8.91790479379  8.91790479379    1[6-(6,6)]
    79  6.93207014586  6.93207014586  6.93207014586    1[8-(1,27,27)]
    80  7.01506735684  7.01506735684  7.01506735684    1[8-(1,27,27)]
    81  -1.8146112186  -1.8146112186  -1.8146112186    6[6-(1,6),6-(1,7),6-(8,8)]
    82  5.50308503265  5.50308503265  5.50308503265    6[6-(1,6),6-(1,7),6-(8,8)]
    83  4.25954173916  4.25954173916  4.25954173916    6[1-(0),6-(6,6),7-(6,27)]
    84 -1.02739152495 -1.02739152495 -1.02739152495    6[1-(0),6-(6,6),7-(6,27)]
    85  6.81599597636  6.81599597636  6.81599597636    6[6-(1,6),6-(1,7),6-(8,8)]
    86  5.11527660001  5.11527660001  5.11527660001    6[1-(0),6-(1,6),7-(6,27)]
    87  0.19395871549  0.19395871549  0.19395871549    6[6-(1,6),6-(1,7),6-(8,8)]
    88  1.24997992667  1.24997992667  1.24997992667    6[1-(0),6-(1,6),6-(6,6)]
    89  1.58377727064  1.58377727064  1.58377727064    6[1-(0),6-(6,6),7-(6,27)]
    90   7.0468814557   7.0468814557   7.0468814557    6[1-(0),6-(6,6),7-(6,27)]
    91  6.60952078135  6.60952078135  6.60952078135    6[1-(0),6-(1,6),6-(6,6)]
    92  6.41107025412  6.41107025412  6.41107025412    6[1-(0),6-(1,6),6-(1,7)]
    93   1.0362173191   1.0362173191   1.0362173191    6[1-(0),6-(1,6),6-(1,7)]
    94-0.890310657252-0.890310657252-0.890310657252    6[1-(0),6-(1,6),6-(6,6)]
    95 -0.22661689568 -0.22661689568 -0.22661689568    6[1-(0),6-(1,6),7-(6,27)]
    96  3.34956721502  3.34956721502  3.34956721502    6[1-(0),6-(1,6),6-(1,7)]
    97  3.18234095893  3.18234095893  3.18234095893    6[1-(0),6-(1,6),7-(6,27)]
    98  7.28144868789  7.28144868789  7.28144868789    6[1-(0),6-(1,6),7-(6,27)]
    99  6.85693812926  6.85693812926  6.85693812926    6[1-(0),6-(1,6),6-(6,6)]
   100   7.1168161351   7.1168161351   7.1168161351    6[1-(0),6-(1,6),6-(1,7)]
   101  0.35110148826  0.35110148826  0.35110148826    6[6-(6,6),8-(27),8-(27)]
   102 -2.69797914598 -2.69797914598 -2.69797914598    6[6-(6,6),8-(27),8-(27)]
   103   6.5782935133   6.5782935133   6.5782935133    6[6-(6,6),8-(0),8-(27)]
   104  5.61652236916  5.61652236916  5.61652236916    6[6-(6,6),8-(0),8-(27)]
   105   7.3362417486   7.3362417486   7.3362417486    6[6-(1,6),6-(1,7),6-(8,8)]
   106  3.49945847735  3.49945847735  3.49945847735    6[6-(1,6),6-(1,7),6-(8,8)]
   107  4.74300177084  4.74300177084  4.74300177084    6[1-(0),6-(6,6),7-(6,27)]
   108   10.029935035   10.029935035   10.029935035    6[1-(0),6-(6,6),7-(6,27)]
   109 -1.29436544636 -1.29436544636 -1.29436544636    6[6-(1,6),6-(1,7),6-(8,8)]
   110  3.88726690999  3.88726690999  3.88726690999    6[1-(0),6-(1,6),7-(6,27)]
   111  8.80858479451  8.80858479451  8.80858479451    6[6-(1,6),6-(1,7),6-(8,8)]
   112  7.75256358333  7.75256358333  7.75256358333    6[1-(0),6-(1,6),6-(6,6)]
   113  7.41876623936  7.41876623936  7.41876623936    6[1-(0),6-(6,6),7-(6,27)]
   114  -1.5252509257  -1.5252509257  -1.5252509257    6[1-(0),6-(6,6),7-(6,27)]
   115  2.39302272865  2.39302272865  2.39302272865    6[1-(0),6-(1,6),6-(6,6)]
   116  2.59147325588  2.59147325588  2.59147325588    6[1-(0),6-(1,6),6-(1,7)]
   117   4.4854132109   4.4854132109   4.4854132109    6[1-(0),6-(1,6),6-(1,7)]
   118  6.41194118725  6.41194118725  6.41194118725    6[1-(0),6-(1,6),6-(6,6)]
   119  5.74824742568  5.74824742568  5.74824742568    6[1-(0),6-(1,6),7-(6,27)]
   120  5.65297629498  5.65297629498  5.65297629498    6[1-(0),6-(1,6),6-(1,7)]
   121  5.82020255107  5.82020255107  5.82020255107    6[1-(0),6-(1,6),7-(6,27)]
   122 -1.75981815789 -1.75981815789 -1.75981815789    6[1-(0),6-(1,6),7-(6,27)]
   123 -1.33530759926 -1.33530759926 -1.33530759926    6[1-(0),6-(1,6),6-(6,6)]
   124  -1.5951856051  -1.5951856051  -1.5951856051    6[1-(0),6-(1,6),6-(1,7)]
   125  8.65144202174  8.65144202174  8.65144202174    6[6-(6,6),8-(27),8-(27)]
   126  8.21960967598  8.21960967598  8.21960967598    6[6-(6,6),8-(27),8-(27)]
   127   2.4242499967   2.4242499967   2.4242499967    6[6-(6,6),8-(0),8-(27)]
   128  3.38602114084  3.38602114084  3.38602114084    6[6-(6,6),8-(0),8-(27)]
   129   9.0766982386   9.0766982386   9.0766982386    6[6-(1,6),6-(1,7),6-(8,8)]
   130  1.75900198735  1.75900198735  1.75900198735    6[6-(1,6),6-(1,7),6-(8,8)]
   131  3.00254528084  3.00254528084  3.00254528084    6[1-(0),6-(6,6),7-(6,27)]
   132  8.28947854495  8.28947854495  8.28947854495    6[1-(0),6-(6,6),7-(6,27)]
   133  0.44609104364  0.44609104364  0.44609104364    6[6-(1,6),6-(1,7),6-(8,8)]
   134  2.14681041999  2.14681041999  2.14681041999    6[1-(0),6-(1,6),7-(6,27)]
   135  7.06812830451  7.06812830451  7.06812830451    6[6-(1,6),6-(1,7),6-(8,8)]
   136  6.01210709333  6.01210709333  6.01210709333    6[1-(0),6-(1,6),6-(6,6)]
   137  5.67830974936  5.67830974936  5.67830974936    6[1-(0),6-(6,6),7-(6,27)]
   138   0.2152055643   0.2152055643   0.2152055643    6[1-(0),6-(6,6),7-(6,27)]
   139 0.652566238646 0.652566238646 0.652566238646    6[1-(0),6-(1,6),6-(6,6)]
   140 0.851016765876 0.851016765876 0.851016765876    6[1-(0),6-(1,6),6-(1,7)]
   141   6.2258697009   6.2258697009   6.2258697009    6[1-(0),6-(1,6),6-(1,7)]
   142  8.15239767725  8.15239767725  8.15239767725    6[1-(0),6-(1,6),6-(6,6)]
   143  7.48870391568  7.48870391568  7.48870391568    6[1-(0),6-(1,6),7-(6,27)]
   144  3.91251980498  3.91251980498  3.91251980498    6[1-(0),6-(1,6),6-(1,7)]
   145  4.07974606107  4.07974606107  4.07974606107    6[1-(0),6-(1,6),7-(6,27)]
   146-0.019361667894-0.019361667894-0.019361667894    6[1-(0),6-(1,6),7-(6,27)]
   147 0.405148890742 0.405148890742 0.405148890742    6[1-(0),6-(1,6),6-(6,6)]
   148 0.145270884902 0.145270884902 0.145270884902    6[1-(0),6-(1,6),6-(1,7)]
   149  6.91098553174  6.91098553174  6.91098553174    6[6-(6,6),8-(27),8-(27)]
   150  9.96006616598  9.96006616598  9.96006616598    6[6-(6,6),8-(27),8-(27)]
   151   0.6837935067   0.6837935067   0.6837935067    6[6-(6,6),8-(0),8-(27)]
   152  1.64556465084  1.64556465084  1.64556465084    6[6-(6,6),8-(0),8-(27)]
   153-0.074154728604-0.074154728604-0.074154728604    6[6-(1,6),6-(1,7),6-(8,8)]
   154  3.76262854265  3.76262854265  3.76262854265    6[6-(1,6),6-(1,7),6-(8)]
   155  2.51908524916  2.51908524916  2.51908524916    6[1-(0),6-(6,6),7-(6,27)]
   156 -2.76784801495 -2.76784801495 -2.76784801495    6[1-(0),6-(6,6),7-(6,27)]
   157  8.55645246636  8.55645246636  8.55645246636    6[6-(1,6),6-(1,7),6-(8,8)]
   158  3.37482011001  3.37482011001  3.37482011001    6[1-(0),6-(1,6),7-(6,27)]
   159 -1.54649777451 -1.54649777451 -1.54649777451    6[6-(1,6),6-(1,7),6-(8,8)]
   160-0.490476563326-0.490476563326-0.490476563326    6[1-(0),6-(1,6),6-(6,6)]
   161-0.156679219362-0.156679219362-0.156679219362    6[1-(0),6-(6,6),7-(6,27)]
   162   8.7873379457   8.7873379457   8.7873379457    6[1-(0),6-(6,6),7-(6,27)]
   163  4.86906429135  4.86906429135  4.86906429135    6[1-(0),6-(1,6),6-(6,6)]
   164  4.67061376412  4.67061376412  4.67061376412    6[1-(0),6-(1,6),6-(1,7)]
   165   2.7766738091   2.7766738091   2.7766738091    6[1-(0),6-(1,6),6-(1,7)]
   166 0.850145832748 0.850145832748 0.850145832748    6[1-(0),6-(1,6),6-(6,6)]
   167  1.51383959432  1.51383959432  1.51383959432    6[1-(0),6-(1,6),7-(6,27)]
   168  1.60911072502  1.60911072502  1.60911072502    6[1-(0),6-(1,6),6-(1,7)]
   169  1.44188446893  1.44188446893  1.44188446893    6[1-(0),6-(1,6),7-(6,27)]
   170  9.02190517789  9.02190517789  9.02190517789    6[1-(0),6-(1,6),7-(6,27)]
   171  8.59739461926  8.59739461926  8.59739461926    6[1-(0),6-(1,6),6-(6,6)]
   172   8.8572726251   8.8572726251   8.8572726251    6[1-(0),6-(1,6),6-(1,7)]
   173 -1.38935500174 -1.38935500174 -1.38935500174    6[6-(6,6),8-(27),8-(27)]
   174 -0.95752265598 -0.95752265598 -0.95752265598    6[6-(6,6),8-(27),8-(27)]
   175   4.8378370233   4.8378370233   4.8378370233    6[6-(6,6),8-(0),8-(27)]
   176  3.87606587916  3.87606587916  3.87606587916    6[6-(6,6),8-(27)]
   177  4.04477875116  4.04477875116  4.04477875116    7[6-(1,6),6-(1,6),27-(7,8,8,8,8)]
   178 -1.26213632855 -1.26213632855 -1.26213632855    7[6-(1,6),6-(1,6),27-(7,8,8,8,8)]
   179  2.28504802811  2.28504802811  2.28504802811    7[6-(1,6),6-(1,6),27-(7,8,8,8,8)]
   180  7.25994623529  7.25994623529  7.25994623529    7[6-(1,6),6-(1,6),27-(7,8,8,8,8)]
   181  4.95776475884  4.95776475884  4.95776475884    7[6-(1,6),6-(1,6),27-(7,8,8,8,8)]
   182  6.78376685855  6.78376685855  6.78376685855    7[6-(1,6),6-(1,6),27-(7,8,8,8,8)]
   183  6.71749548189  6.71749548189  6.71749548189    7[6-(1,6),6-(1,6),27-(7,8,8,8,8)]
   184 -1.73831570529 -1.73831570529 -1.73831570529    7[6-(1,6),6-(1,6),27-(7,8,8,8,8)]
   185  3.21730826884  3.21730826884  3.21730826884    7[6-(1,6),6-(1,6),27-(7,8,8,8,8)]
   186  8.52422334855  8.52422334855  8.52422334855    7[6-(1,6),6-(1,6),27-(7,8,8,8,8)]
   187  4.97703899189  4.97703899189  4.97703899189    7[6-(1,6),6-(1,6),27-(7,8,8,8,8)]
   188 0.002140784712 0.002140784712 0.002140784712    7[6-(1,6),6-(1,6),27-(7,8,8,8,8)]
   189  2.30432226116  2.30432226116  2.30432226116    7[6-(1,6),6-(1,6),27-(7,8,8,8,8)]
   190 0.478320161454 0.478320161454 0.478320161454    7[6-(1,6),6-(1,6),27-(7,8,8,8,8)]
   191 0.544591538106 0.544591538106 0.544591538106    7[6-(1,6),6-(1,6),27-(7,8,8,8,8)]
   192  9.00040272529  9.00040272529  9.00040272529    7[6-(1,6),6-(1,6),27-(7,8,8,8,8)]
   193  5.51165276735  5.51165276735  5.51165276735    8[1-(0),1-(0),27-(7,7,8,8,8),27-(7,7,8,8,8)]
   194  1.37685207149  1.37685207149  1.37685207149    8[6-(6,8),27-(7,7,8,8,8)]
   195-0.553929164254-0.553929164254-0.553929164254    8[6-(6,8),27-(7,7,8,8,8)]
   196  7.15315176615  7.15315176615  7.15315176615    8[6-(6,8),27-(7,7,8,8,8)]
   197   -2.453147404   -2.453147404   -2.453147404    8[6-(6,8),27-(7,7,8,8,8)]
   198  6.28371636364  6.28371636364  6.28371636364    8[6-(6,8),27-(7,7,8,8,8)]
   199  6.72637474801  6.72637474801  6.72637474801    8[6-(6,8)]
   200  6.79358953226  6.79358953226  6.79358953226    8[6-(6,8),27-(7,7,8,8,8)]
   201  4.57765299819  4.57765299819  4.57765299819    8[6-(6,8)]
   2020.00997776265060.00997776265060.0099777626506    8[1-(0),1-(0),27-(7,7,8,8,8),27-(7,7,8,8,8)]
   203  7.62569143851  7.62569143851  7.62569143851    8[6-(6,8),27-(7,7,8,8,8)]
   204  9.55647267425  9.55647267425  9.55647267425    8[6-(6,8),27-(7,7,8,8,8)]
   205 -1.63152123615 -1.63152123615 -1.63152123615    8[6-(6,8),27-(7,7,8,8,8)]
   206    7.974777934    7.974777934    7.974777934    8[6-(6,8),27-(7,7,8,8,8)]
   207  2.71882714636  2.71882714636  2.71882714636    8[6-(6,8),27-(7,7,8,8,8)]
   208  2.27616876199  2.27616876199  2.27616876199    8[6-(6,8)]
   209 -1.27195900226 -1.27195900226 -1.27195900226    8[6-(6,8),27-(7,7,8,8,8)]
   210 0.943977531812 0.943977531812 0.943977531812    8[6-(6,8)]
   211  1.75043425265  1.75043425265  1.75043425265    8[1-(0),1-(0),27-(7,7,8,8,8),27-(7,7,8,8,8)]
   212  5.88523494851  5.88523494851  5.88523494851    8[6-(6,8),27-(7,7,8,8,8)]
   213  7.81601618425  7.81601618425  7.81601618425    8[6-(6,8),27-(7,7,8,8,8)]
   214 0.108935253845 0.108935253845 0.108935253845    8[6-(6,8),27-(7,7,8,8,8)]
   215    9.715234424    9.715234424    9.715234424    8[6-(6,8),27-(7,7,8,8,8)]
   216 0.978370656355 0.978370656355 0.978370656355    8[6-(6,8),27-(7,7,8,8,8)]
   217 0.535712271994 0.535712271994 0.535712271994    8[6-(6,8)]
   218 0.468497487744 0.468497487744 0.468497487744    8[6-(6,8),27-(7,7,8,8,8)]
   219  2.68443402181  2.68443402181  2.68443402181    8[6-(6,8)]
   220  7.25210925735  7.25210925735  7.25210925735    8[1-(0),1-(0),27-(7,7,8,8,8),27-(7,7,8,8,8)]
   221-0.363604418506-0.363604418506-0.363604418506    8[6-(6,8),27-(7,7,8,8,8)]
   222 -2.29438565425 -2.29438565425 -2.29438565425    8[6-(6,8),27-(7,7,8,8,8)]
   223  8.89360825615  8.89360825615  8.89360825615    8[6-(6,8),27-(7,7,8,8,8)]
   224-0.712690914001-0.712690914001-0.712690914001    8[6-(6,8),27-(7,7,8,8,8)]
   225  4.54325987364  4.54325987364  4.54325987364    8[6-(6,8),27-(7,7,8,8,8)]
   226  4.98591825801  4.98591825801  4.98591825801    8[6-(6,8)]
   227  8.53404602226  8.53404602226  8.53404602226    8[6-(6),27-(7,7,8,8,8)]
