# Supplementary material for: A collection of forcefield precursors for metal–organic frameworks
Source: RSC Adv. 2019 Nov 13;9(63):36492–507. doi: 10.1039/c9ra07327b (PMC9075174; doi:10.1039/c9ra07327b)
Supplement: RA-009-C9RA07327B-s3224 [file RA-009-C9RA07327B-s3224.txt]

NIFYOS_charged

18.4705    0.00000000    0.00000000
0.0    18.528    0.00000000
0.0    0.0    49.3489

     1     5.49091024     5.49091024     5.49091024    71[8-(1,1),8-(6),8-(6),8-(6),8-(6),8-(6),8-(6)]
     2      15.995453      15.995453      15.995453    71[8-(1,1),8-(6),8-(6),8-(6),8-(6),8-(6),8-(6)]
     3   12.642133725   12.642133725   12.642133725    71[1-(8),8-(1,1),8-(1,1),8-(6),8-(6),8-(6),8-(6),8-(6),8-(6),8-(6)]
     4    14.72616024    14.72616024    14.72616024    71[8-(1,1),8-(6),8-(6),8-(6),8-(6),8-(6),8-(6)]
     5       6.760203       6.760203       6.760203    71[8-(1,1),8-(6),8-(6),8-(6),8-(6),8-(6),8-(6)]
     6    3.406883725    3.406883725    3.406883725    71[1-(8),8-(1,1),8-(1,1),8-(6),8-(6),8-(6),8-(6),8-(6),8-(6),8-(6)]
     7     3.74433976     3.74433976     3.74433976    71[8-(1,1),8-(6),8-(6),8-(6),8-(6),8-(6),8-(6)]
     8      11.710297      11.710297      11.710297    71[8-(1,1),8-(6),8-(6),8-(6),8-(6),8-(6),8-(6)]
     9   15.063616275   15.063616275   15.063616275    71[1-(8),8-(1,1),8-(1,1),8-(6),8-(6),8-(6),8-(6),8-(6),8-(6),8-(6)]
    10    12.97958976    12.97958976    12.97958976    71[8-(1,1),8-(6),8-(6),8-(6),8-(6),8-(6),8-(6)]
    11       2.475047       2.475047       2.475047    71[8-(1,1),8-(6),8-(6),8-(6),8-(6),8-(6),8-(6)]
    12    5.828366275    5.828366275    5.828366275    71[1-(8),8-(1,1),8-(1,1),8-(6),8-(6),8-(6),8-(6),8-(6),8-(6),8-(6)]
    13    12.97958976    12.97958976    12.97958976    71[8-(1,1),8-(6),8-(6),8-(6),8-(6),8-(6),8-(6)]
    14       2.475047       2.475047       2.475047    71[8-(1,1),8-(6),8-(6),8-(6),8-(6),8-(6),8-(6)]
    15    5.828366275    5.828366275    5.828366275    71[1-(8),8-(1,1),8-(1,1),8-(6),8-(6),8-(6),8-(6),8-(6),8-(6),8-(6)]
    16     3.74433976     3.74433976     3.74433976    71[8-(1,1),8-(6),8-(6),8-(6),8-(6),8-(6),8-(6)]
    17      11.710297      11.710297      11.710297    71[8-(1,1),8-(6),8-(6),8-(6),8-(6),8-(6),8-(6)]
    18   15.063616275   15.063616275   15.063616275    71[1-(8),8-(1,1),8-(1,1),8-(6),8-(6),8-(6),8-(6),8-(6),8-(6),8-(6)]
    19    14.72616024    14.72616024    14.72616024    71[8-(1,1),8-(6),8-(6),8-(6),8-(6),8-(6),8-(6)]
    20       6.760203       6.760203       6.760203    71[8-(1,1),8-(6),8-(6),8-(6),8-(6),8-(6),8-(6)]
    21    3.406883725    3.406883725    3.406883725    71[1-(8),8-(1,1),8-(1,1),8-(6),8-(6),8-(6),8-(6),8-(6),8-(6),8-(6)]
    22     5.49091024     5.49091024     5.49091024    71[8-(1,1),8-(6),8-(6),8-(6),8-(6),8-(6),8-(6)]
    23      15.995453      15.995453      15.995453    71[8-(1,1),8-(6),8-(6),8-(6),8-(6),8-(6),8-(6)]
    24   12.642133725   12.642133725   12.642133725    71[1-(8),8-(1,1),8-(1,1),8-(6),8-(6),8-(6),8-(6),8-(6),8-(6),8-(6)]
    25   17.645422765   17.645422765   17.645422765    27[7-(6,6),7-(6,6),7-(6,6),7-(6,6),7-(6,6),7-(6,6)]
    26    1.987610505    1.987610505    1.987610505    27[7-(6,6),7-(6,6),7-(6,6),7-(6,6),7-(6,6),7-(6,6)]
    27    8.410172765    8.410172765    8.410172765    27[7-(6,6),7-(6,6),7-(6,6),7-(6,6),7-(6,6),7-(6,6)]
    28   11.222860505   11.222860505   11.222860505    27[7-(6,6),7-(6,6),7-(6,6),7-(6,6),7-(6,6),7-(6,6)]
    29   10.060327235   10.060327235   10.060327235    27[7-(6,6),7-(6,6),7-(6,6),7-(6,6),7-(6,6),7-(6,6)]
    30    7.247639495    7.247639495    7.247639495    27[7-(6,6),7-(6,6),7-(6,6),7-(6,6),7-(6,6),7-(6,6)]
    31    0.825077235    0.825077235    0.825077235    27[7-(6,6),7-(6,6),7-(6,6),7-(6,6),7-(6,6),7-(6,6)]
    32   16.482889495   16.482889495   16.482889495    27[7-(6,6),7-(6,6),7-(6,6),7-(6,6),7-(6,6),7-(6,6)]
    33    0.825077235    0.825077235    0.825077235    27[7-(6,6),7-(6,6),7-(6,6),7-(6,6),7-(6,6),7-(6,6)]
    34   16.482889495   16.482889495   16.482889495    27[7-(6,6),7-(6,6),7-(6,6),7-(6,6),7-(6,6),7-(6,6)]
    35   10.060327235   10.060327235   10.060327235    27[7-(6,6),7-(6,6),7-(6,6),7-(6,6),7-(6,6),7-(6,6)]
    36    7.247639495    7.247639495    7.247639495    27[7-(6,6),7-(6,6),7-(6,6),7-(6,6),7-(6,6),7-(6,6)]
    37    8.410172765    8.410172765    8.410172765    27[7-(6,6),7-(6,6),7-(6,6),7-(6,6),7-(6,6),7-(6,6)]
    38   11.222860505   11.222860505   11.222860505    27[7-(6,6),7-(6,6),7-(6,6),7-(6,6),7-(6,6),7-(6,6)]
    39   17.645422765   17.645422765   17.645422765    27[7-(6,6),7-(6,6),7-(6,6),7-(6,6),7-(6,6),7-(6,6)]
    40    1.987610505    1.987610505    1.987610505    27[7-(6,6),7-(6,6),7-(6,6),7-(6,6),7-(6,6),7-(6,6)]
    41     8.17689035     8.17689035     8.17689035    1[8-(1)]
    42     8.16950215     8.16950215     8.16950215    1[8-(1)]
    43     5.17358705     5.17358705     5.17358705    1[8-(1,71)]
    44      5.3601391      5.3601391      5.3601391    1[8-(1,71)]
    45      0.0258587      0.0258587      0.0258587    1[8-(1,71)]
    46     0.16069335     0.16069335     0.16069335    1[8-(1,71)]
    47     13.1399137     13.1399137     13.1399137    1[8-(1,71)]
    48     11.7361557     11.7361557     11.7361557    1[8-(1,71)]
    49     10.2252688     10.2252688     10.2252688    1[8-(1,71)]
    50     11.2965578     11.2965578     11.2965578    1[8-(1,71),71-(8,8,8,8,8,8,8,8,8)]
    51      0.6612439      0.6612439      0.6612439    1[6-(6,7)]
    52    16.06379385    16.06379385    16.06379385    1[6-(6,6)]
    53    16.76197875    16.76197875    16.76197875    1[6-(6,6)]
    54     17.7427623     17.7427623     17.7427623    1[6-(6,6)]
    55     0.49685645     0.49685645     0.49685645    1[6-(6,6)]
    56     3.09750285     3.09750285     3.09750285    1[6-(6,7)]
    57     15.9806766     15.9806766     15.9806766    1[6-(6,7)]
    58    12.01136615    12.01136615    12.01136615    1[6-(6,6)]
    59    11.78233195    11.78233195    11.78233195    1[6-(6,6)]
    60    11.87468445    11.87468445    11.87468445    1[6-(6,6)]
    61     12.1683654     12.1683654     12.1683654    1[6-(6,6)]
    62    16.12659355    16.12659355    16.12659355    1[6-(6,7)]
    63     9.31097905     9.31097905     9.31097905    1[6-(6,7)]
    64      6.9005788      6.9005788      6.9005788    1[6-(6,6)]
    65      8.0753026      8.0753026      8.0753026    1[6-(6,6)]
    66      9.3017438      9.3017438      9.3017438    1[6-(6,6)]
    67    10.82186595    10.82186595    10.82186595    1[6-(6,6)]
    68     13.0549494     13.0549494     13.0549494    1[6-(6,7)]
    69     15.7516424     15.7516424     15.7516424    1[6-(6,7)]
    70    15.90864165    15.90864165    15.90864165    1[6-(6,6)]
    71    17.14616515    17.14616515    17.14616515    1[6-(6,6)]
    72    18.04752555    18.04752555    18.04752555    1[6-(6,6)]
    73     0.74436115     0.74436115     0.74436115    1[6-(6,6)]
    74     0.92167795     0.92167795     0.92167795    1[6-(6,7)]
    75     0.57812665     0.57812665     0.57812665    1[6-(6,7)]
    76     3.37825445     3.37825445     3.37825445    1[6-(6,6)]
    77     2.92757425     2.92757425     2.92757425    1[6-(6,6)]
    78     2.73917515     2.73917515     2.73917515    1[6-(6,6)]
    79      2.4787411      2.4787411      2.4787411    1[6-(6,6)]
    80     18.0235139     18.0235139     18.0235139    1[6-(6,7)]
    81      7.0298723      7.0298723      7.0298723    1[6-(6,7)]
    82      4.5178843      4.5178843      4.5178843    1[6-(6,6)]
    83      4.9316235      4.9316235      4.9316235    1[6-(6,6)]
    84      5.1606577      5.1606577      5.1606577    1[6-(6,6)]
    85     5.55777345     5.55777345     5.55777345    1[6-(6,6)]
    86     8.13256115     8.13256115     8.13256115    1[6-(6,7)]
    87    17.41214035    17.41214035    17.41214035    1[8-(1)]
    88    17.40475215    17.40475215    17.40475215    1[8-(1)]
    89    14.40883705    14.40883705    14.40883705    1[8-(1,71)]
    90     14.5953891     14.5953891     14.5953891    1[8-(1,71)]
    91      9.2611087      9.2611087      9.2611087    1[8-(1,71)]
    92     9.39594335     9.39594335     9.39594335    1[8-(1,71)]
    93      3.9046637      3.9046637      3.9046637    1[8-(1,71)]
    94      2.5009057      2.5009057      2.5009057    1[8-(1,71)]
    95      0.9900188      0.9900188      0.9900188    1[8-(1,71)]
    96      2.0613078      2.0613078      2.0613078    1[8-(1,71),71-(8,8,8,8,8,8,8,8,8)]
    97      9.8964939      9.8964939      9.8964939    1[6-(6,7)]
    98     6.82854385     6.82854385     6.82854385    1[6-(6,6)]
    99     7.52672875     7.52672875     7.52672875    1[6-(6,6)]
   100      8.5075123      8.5075123      8.5075123    1[6-(6,6)]
   101     9.73210645     9.73210645     9.73210645    1[6-(6,6)]
   102    12.33275285    12.33275285    12.33275285    1[6-(6,7)]
   103      6.7454266      6.7454266      6.7454266    1[6-(6,7)]
   104     2.77611615     2.77611615     2.77611615    1[6-(6,6)]
   105     2.54708195     2.54708195     2.54708195    1[6-(6,6)]
   106     2.63943445     2.63943445     2.63943445    1[6-(6,6)]
   107      2.9331154      2.9331154      2.9331154    1[6-(6,6)]
   108     6.89134355     6.89134355     6.89134355    1[6-(6,7)]
   109     0.07572905     0.07572905     0.07572905    1[6-(6,7)]
   110     16.1358288     16.1358288     16.1358288    1[6-(6,6)]
   111     17.3105526     17.3105526     17.3105526    1[6-(6,6)]
   112      0.0664938      0.0664938      0.0664938    1[6-(6,6)]
   113     1.58661595     1.58661595     1.58661595    1[6-(6,6)]
   114      3.8196994      3.8196994      3.8196994    1[6-(6,7)]
   115      6.5163924      6.5163924      6.5163924    1[6-(6,7)]
   116     6.67339165     6.67339165     6.67339165    1[6-(6,6)]
   117     7.91091515     7.91091515     7.91091515    1[6-(6,6)]
   118     8.81227555     8.81227555     8.81227555    1[6-(6,6)]
   119     9.97961115     9.97961115     9.97961115    1[6-(6,6)]
   120    10.15692795    10.15692795    10.15692795    1[6-(6,7)]
   121     9.81337665     9.81337665     9.81337665    1[6-(6,7)]
   122    12.61350445    12.61350445    12.61350445    1[6-(6,6)]
   123    12.16282425    12.16282425    12.16282425    1[6-(6,6)]
   124    11.97442515    11.97442515    11.97442515    1[6-(6,6)]
   125     11.7139911     11.7139911     11.7139911    1[6-(6,6)]
   126      8.7882639      8.7882639      8.7882639    1[6-(6,7)]
   127     16.2651223     16.2651223     16.2651223    1[6-(6,7)]
   128     13.7531343     13.7531343     13.7531343    1[6-(6,6)]
   129     14.1668735     14.1668735     14.1668735    1[6-(6,6)]
   130     14.3959077     14.3959077     14.3959077    1[6-(6,6)]
   131    14.79302345    14.79302345    14.79302345    1[6-(6,6)]
   132    17.36781115    17.36781115    17.36781115    1[6-(6,7)]
   133     1.05835965     1.05835965     1.05835965    1[8-(1)]
   134     1.06574785     1.06574785     1.06574785    1[8-(1)]
   135     4.06166295     4.06166295     4.06166295    1[8-(1,71)]
   136      3.8751109      3.8751109      3.8751109    1[8-(1,71)]
   137      9.2093913      9.2093913      9.2093913    1[8-(1,71)]
   138     9.07455665     9.07455665     9.07455665    1[8-(1,71)]
   139     14.5658363     14.5658363     14.5658363    1[8-(1,71)]
   140     15.9695943     15.9695943     15.9695943    1[8-(1,71)]
   141     17.4804812     17.4804812     17.4804812    1[8-(1,71)]
   142     16.4091922     16.4091922     16.4091922    1[8-(1,71),71-(8,8,8,8,8,8,8,8,8)]
   143      8.5740061      8.5740061      8.5740061    1[6-(6,7)]
   144    11.64195615    11.64195615    11.64195615    1[6-(6,6)]
   145    10.94377125    10.94377125    10.94377125    1[6-(6,6)]
   146      9.9629877      9.9629877      9.9629877    1[6-(6,6)]
   147     8.73839355     8.73839355     8.73839355    1[6-(6,6)]
   148     6.13774715     6.13774715     6.13774715    1[6-(6,7)]
   149     11.7250734     11.7250734     11.7250734    1[6-(6,7)]
   150    15.69438385    15.69438385    15.69438385    1[6-(6,6)]
   151    15.92341805    15.92341805    15.92341805    1[6-(6,6)]
   152    15.83106555    15.83106555    15.83106555    1[6-(6,6)]
   153     15.5373846     15.5373846     15.5373846    1[6-(6,6)]
   154    11.57915645    11.57915645    11.57915645    1[6-(6,7)]
   155    18.39477095    18.39477095    18.39477095    1[6-(6,7)]
   156      2.3346712      2.3346712      2.3346712    1[6-(6,6)]
   157      1.1599474      1.1599474      1.1599474    1[6-(6,6)]
   158     18.4040062     18.4040062     18.4040062    1[6-(6,6)]
   159    16.88388405    16.88388405    16.88388405    1[6-(6,6)]
   160     14.6508006     14.6508006     14.6508006    1[6-(6,7)]
   161     11.9541076     11.9541076     11.9541076    1[6-(6,7)]
   162    11.79710835    11.79710835    11.79710835    1[6-(6,6)]
   163    10.55958485    10.55958485    10.55958485    1[6-(6,6)]
   164     9.65822445     9.65822445     9.65822445    1[6-(6,6)]
   165     8.49088885     8.49088885     8.49088885    1[6-(6,6)]
   166     8.31357205     8.31357205     8.31357205    1[6-(6,7)]
   167     8.65712335     8.65712335     8.65712335    1[6-(6,7)]
   168     5.85699555     5.85699555     5.85699555    1[6-(6,6)]
   169     6.30767575     6.30767575     6.30767575    1[6-(6,6)]
   170     6.49607485     6.49607485     6.49607485    1[6-(6,6)]
   171      6.7565089      6.7565089      6.7565089    1[6-(6,6)]
   172      9.6822361      9.6822361      9.6822361    1[6-(6,7)]
   173      2.2053777      2.2053777      2.2053777    1[6-(6,7)]
   174      4.7173657      4.7173657      4.7173657    1[6-(6,6)]
   175      4.3036265      4.3036265      4.3036265    1[6-(6,6)]
   176      4.0745923      4.0745923      4.0745923    1[6-(6,6)]
   177     3.67747655     3.67747655     3.67747655    1[6-(6,6)]
   178     1.10268885     1.10268885     1.10268885    1[6-(6,7)]
   179    10.29360965    10.29360965    10.29360965    1[8-(1)]
   180    10.30099785    10.30099785    10.30099785    1[8-(1)]
   181    13.29691295    13.29691295    13.29691295    1[8-(1,71)]
   182     13.1103609     13.1103609     13.1103609    1[8-(1,71)]
   183     18.4446413     18.4446413     18.4446413    1[8-(1,71)]
   184    18.30980665    18.30980665    18.30980665    1[8-(1,71)]
   185      5.3305863      5.3305863      5.3305863    1[8-(1,71)]
   186      6.7343443      6.7343443      6.7343443    1[8-(1,71)]
   187      8.2452312      8.2452312      8.2452312    1[8-(1,71)]
   188      7.1739422      7.1739422      7.1739422    1[8-(1,71),71-(8,8,8,8,8,8,8,8,8)]
   189     17.8092561     17.8092561     17.8092561    1[6-(6,7)]
   190     2.40670615     2.40670615     2.40670615    1[6-(6,6)]
   191     1.70852125     1.70852125     1.70852125    1[6-(6,6)]
   192      0.7277377      0.7277377      0.7277377    1[6-(6,6)]
   193    17.97364355    17.97364355    17.97364355    1[6-(6,6)]
   194    15.37299715    15.37299715    15.37299715    1[6-(6,7)]
   195      2.4898234      2.4898234      2.4898234    1[6-(6,7)]
   196     6.45913385     6.45913385     6.45913385    1[6-(6,6)]
   197     6.68816805     6.68816805     6.68816805    1[6-(6,6)]
   198     6.59581555     6.59581555     6.59581555    1[6-(6,6)]
   199      6.3021346      6.3021346      6.3021346    1[6-(6,6)]
   200     2.34390645     2.34390645     2.34390645    1[6-(6,7)]
   201     9.15952095     9.15952095     9.15952095    1[6-(6,7)]
   202     11.5699212     11.5699212     11.5699212    1[6-(6,6)]
   203     10.3951974     10.3951974     10.3951974    1[6-(6,6)]
   204      9.1687562      9.1687562      9.1687562    1[6-(6,6)]
   205     7.64863405     7.64863405     7.64863405    1[6-(6,6)]
   206      5.4155506      5.4155506      5.4155506    1[6-(6,7)]
   207      2.7188576      2.7188576      2.7188576    1[6-(6,7)]
   208     2.56185835     2.56185835     2.56185835    1[6-(6,6)]
   209     1.32433485     1.32433485     1.32433485    1[6-(6,6)]
   210     0.42297445     0.42297445     0.42297445    1[6-(6,6)]
   211    17.72613885    17.72613885    17.72613885    1[6-(6,6)]
   212    17.54882205    17.54882205    17.54882205    1[6-(6,7)]
   213    17.89237335    17.89237335    17.89237335    1[6-(6,7)]
   214    15.09224555    15.09224555    15.09224555    1[6-(6,6)]
   215    15.54292575    15.54292575    15.54292575    1[6-(6,6)]
   216    15.73132485    15.73132485    15.73132485    1[6-(6,6)]
   217     15.9917589     15.9917589     15.9917589    1[6-(6,6)]
   218      0.4469861      0.4469861      0.4469861    1[6-(6,7)]
   219     11.4406277     11.4406277     11.4406277    1[6-(6,7)]
   220     13.9526157     13.9526157     13.9526157    1[6-(6,6)]
   221     13.5388765     13.5388765     13.5388765    1[6-(6,6)]
   222     13.3098423     13.3098423     13.3098423    1[6-(6,6)]
   223    12.91272655    12.91272655    12.91272655    1[6-(6,6)]
   224    10.33793885    10.33793885    10.33793885    1[6-(6,7)]
   225    10.29360965    10.29360965    10.29360965    1[8-(1)]
   226    10.30099785    10.30099785    10.30099785    1[8-(1)]
   227    13.29691295    13.29691295    13.29691295    1[8-(1,71)]
   228     13.1103609     13.1103609     13.1103609    1[8-(1,71)]
   229     18.4446413     18.4446413     18.4446413    1[8-(1,71)]
   230    18.30980665    18.30980665    18.30980665    1[8-(1,71)]
   231      5.3305863      5.3305863      5.3305863    1[8-(1,71)]
   232      6.7343443      6.7343443      6.7343443    1[8-(1,71)]
   233      8.2452312      8.2452312      8.2452312    1[8-(1,71)]
   234      7.1739422      7.1739422      7.1739422    1[8-(1,71),71-(8,8,8,8,8,8,8,8,8)]
   235     17.8092561     17.8092561     17.8092561    1[6-(6,7)]
   236     2.40670615     2.40670615     2.40670615    1[6-(6,6)]
   237     1.70852125     1.70852125     1.70852125    1[6-(6,6)]
   238      0.7277377      0.7277377      0.7277377    1[6-(6,6)]
   239    17.97364355    17.97364355    17.97364355    1[6-(6,6)]
   240    15.37299715    15.37299715    15.37299715    1[6-(6,7)]
   241      2.4898234      2.4898234      2.4898234    1[6-(6,7)]
   242     6.45913385     6.45913385     6.45913385    1[6-(6,6)]
   243     6.68816805     6.68816805     6.68816805    1[6-(6,6)]
   244     6.59581555     6.59581555     6.59581555    1[6-(6,6)]
   245      6.3021346      6.3021346      6.3021346    1[6-(6,6)]
   246     2.34390645     2.34390645     2.34390645    1[6-(6,7)]
   247     9.15952095     9.15952095     9.15952095    1[6-(6,7)]
   248     11.5699212     11.5699212     11.5699212    1[6-(6,6)]
   249     10.3951974     10.3951974     10.3951974    1[6-(6,6)]
   250      9.1687562      9.1687562      9.1687562    1[6-(6,6)]
   251     7.64863405     7.64863405     7.64863405    1[6-(6,6)]
   252      5.4155506      5.4155506      5.4155506    1[6-(6,7)]
   253      2.7188576      2.7188576      2.7188576    1[6-(6,7)]
   254     2.56185835     2.56185835     2.56185835    1[6-(6,6)]
   255     1.32433485     1.32433485     1.32433485    1[6-(6,6)]
   256     0.42297445     0.42297445     0.42297445    1[6-(6,6)]
   257    17.72613885    17.72613885    17.72613885    1[6-(6,6)]
   258    17.54882205    17.54882205    17.54882205    1[6-(6,7)]
   259    17.89237335    17.89237335    17.89237335    1[6-(6,7)]
   260    15.09224555    15.09224555    15.09224555    1[6-(6,6)]
   261    15.54292575    15.54292575    15.54292575    1[6-(6,6)]
   262    15.73132485    15.73132485    15.73132485    1[6-(6,6)]
   263     15.9917589     15.9917589     15.9917589    1[6-(6,6)]
   264      0.4469861      0.4469861      0.4469861    1[6-(6,7)]
   265     11.4406277     11.4406277     11.4406277    1[6-(6,7)]
   266     13.9526157     13.9526157     13.9526157    1[6-(6,6)]
   267     13.5388765     13.5388765     13.5388765    1[6-(6,6)]
   268     13.3098423     13.3098423     13.3098423    1[6-(6,6)]
   269    12.91272655    12.91272655    12.91272655    1[6-(6,6)]
   270    10.33793885    10.33793885    10.33793885    1[6-(6,7)]
   271     1.05835965     1.05835965     1.05835965    1[8-(1)]
   272     1.06574785     1.06574785     1.06574785    1[8-(1)]
   273     4.06166295     4.06166295     4.06166295    1[8-(1,71)]
   274      3.8751109      3.8751109      3.8751109    1[8-(1,71)]
   275      9.2093913      9.2093913      9.2093913    1[8-(1,71)]
   276     9.07455665     9.07455665     9.07455665    1[8-(1,71)]
   277     14.5658363     14.5658363     14.5658363    1[8-(1,71)]
   278     15.9695943     15.9695943     15.9695943    1[8-(1,71)]
   279     17.4804812     17.4804812     17.4804812    1[8-(1,71)]
   280     16.4091922     16.4091922     16.4091922    1[8-(1,71),71-(8,8,8,8,8,8,8,8,8)]
   281      8.5740061      8.5740061      8.5740061    1[6-(6,7)]
   282    11.64195615    11.64195615    11.64195615    1[6-(6,6)]
   283    10.94377125    10.94377125    10.94377125    1[6-(6,6)]
   284      9.9629877      9.9629877      9.9629877    1[6-(6,6)]
   285     8.73839355     8.73839355     8.73839355    1[6-(6,6)]
   286     6.13774715     6.13774715     6.13774715    1[6-(6,7)]
   287     11.7250734     11.7250734     11.7250734    1[6-(6,7)]
   288    15.69438385    15.69438385    15.69438385    1[6-(6,6)]
   289    15.92341805    15.92341805    15.92341805    1[6-(6,6)]
   290    15.83106555    15.83106555    15.83106555    1[6-(6,6)]
   291     15.5373846     15.5373846     15.5373846    1[6-(6,6)]
   292    11.57915645    11.57915645    11.57915645    1[6-(6,7)]
   293    18.39477095    18.39477095    18.39477095    1[6-(6,7)]
   294      2.3346712      2.3346712      2.3346712    1[6-(6,6)]
   295      1.1599474      1.1599474      1.1599474    1[6-(6,6)]
   296     18.4040062     18.4040062     18.4040062    1[6-(6,6)]
   297    16.88388405    16.88388405    16.88388405    1[6-(6,6)]
   298     14.6508006     14.6508006     14.6508006    1[6-(6,7)]
   299     11.9541076     11.9541076     11.9541076    1[6-(6,7)]
   300    11.79710835    11.79710835    11.79710835    1[6-(6,6)]
   301    10.55958485    10.55958485    10.55958485    1[6-(6,6)]
   302     9.65822445     9.65822445     9.65822445    1[6-(6,6)]
   303     8.49088885     8.49088885     8.49088885    1[6-(6,6)]
   304     8.31357205     8.31357205     8.31357205    1[6-(6,7)]
   305     8.65712335     8.65712335     8.65712335    1[6-(6,7)]
   306     5.85699555     5.85699555     5.85699555    1[6-(6,6)]
   307     6.30767575     6.30767575     6.30767575    1[6-(6,6)]
   308     6.49607485     6.49607485     6.49607485    1[6-(6,6)]
   309      6.7565089      6.7565089      6.7565089    1[6-(6,6)]
   310      9.6822361      9.6822361      9.6822361    1[6-(6,7)]
   311      2.2053777      2.2053777      2.2053777    1[6-(6,7)]
   312      4.7173657      4.7173657      4.7173657    1[6-(6,6)]
   313      4.3036265      4.3036265      4.3036265    1[6-(6,6)]
   314      4.0745923      4.0745923      4.0745923    1[6-(6,6)]
   315     3.67747655     3.67747655     3.67747655    1[6-(6,6)]
   316     1.10268885     1.10268885     1.10268885    1[6-(6,7)]
   317    17.41214035    17.41214035    17.41214035    1[8-(1)]
   318    17.40475215    17.40475215    17.40475215    1[8-(1)]
   319    14.40883705    14.40883705    14.40883705    1[8-(1,71)]
   320     14.5953891     14.5953891     14.5953891    1[8-(1,71)]
   321      9.2611087      9.2611087      9.2611087    1[8-(1,71)]
   322     9.39594335     9.39594335     9.39594335    1[8-(1,71)]
   323      3.9046637      3.9046637      3.9046637    1[8-(1,71)]
   324      2.5009057      2.5009057      2.5009057    1[8-(1,71)]
   325      0.9900188      0.9900188      0.9900188    1[8-(1,71)]
   326      2.0613078      2.0613078      2.0613078    1[8-(1,71),71-(8,8,8,8,8,8,8,8,8)]
   327      9.8964939      9.8964939      9.8964939    1[6-(6,7)]
   328     6.82854385     6.82854385     6.82854385    1[6-(6,6)]
   329     7.52672875     7.52672875     7.52672875    1[6-(6,6)]
   330      8.5075123      8.5075123      8.5075123    1[6-(6,6)]
   331     9.73210645     9.73210645     9.73210645    1[6-(6,6)]
   332    12.33275285    12.33275285    12.33275285    1[6-(6,7)]
   333      6.7454266      6.7454266      6.7454266    1[6-(6,7)]
   334     2.77611615     2.77611615     2.77611615    1[6-(6,6)]
   335     2.54708195     2.54708195     2.54708195    1[6-(6,6)]
   336     2.63943445     2.63943445     2.63943445    1[6-(6,6)]
   337      2.9331154      2.9331154      2.9331154    1[6-(6,6)]
   338     6.89134355     6.89134355     6.89134355    1[6-(6,7)]
   339     0.07572905     0.07572905     0.07572905    1[6-(6,7)]
   340     16.1358288     16.1358288     16.1358288    1[6-(6,6)]
   341     17.3105526     17.3105526     17.3105526    1[6-(6,6)]
   342      0.0664938      0.0664938      0.0664938    1[6-(6,6)]
   343     1.58661595     1.58661595     1.58661595    1[6-(6,6)]
   344      3.8196994      3.8196994      3.8196994    1[6-(6,7)]
   345      6.5163924      6.5163924      6.5163924    1[6-(6,7)]
   346     6.67339165     6.67339165     6.67339165    1[6-(6,6)]
   347     7.91091515     7.91091515     7.91091515    1[6-(6,6)]
   348     8.81227555     8.81227555     8.81227555    1[6-(6,6)]
   349     9.97961115     9.97961115     9.97961115    1[6-(6,6)]
   350    10.15692795    10.15692795    10.15692795    1[6-(6,7)]
   351     9.81337665     9.81337665     9.81337665    1[6-(6,7)]
   352    12.61350445    12.61350445    12.61350445    1[6-(6,6)]
   353    12.16282425    12.16282425    12.16282425    1[6-(6,6)]
   354    11.97442515    11.97442515    11.97442515    1[6-(6,6)]
   355     11.7139911     11.7139911     11.7139911    1[6-(6,6)]
   356      8.7882639      8.7882639      8.7882639    1[6-(6,7)]
   357     16.2651223     16.2651223     16.2651223    1[6-(6,7)]
   358     13.7531343     13.7531343     13.7531343    1[6-(6,6)]
   359     14.1668735     14.1668735     14.1668735    1[6-(6,6)]
   360     14.3959077     14.3959077     14.3959077    1[6-(6,6)]
   361    14.79302345    14.79302345    14.79302345    1[6-(6,6)]
   362    17.36781115    17.36781115    17.36781115    1[6-(6,7)]
   363     8.17689035     8.17689035     8.17689035    1[8-(1)]
   364     8.16950215     8.16950215     8.16950215    1[8-(1)]
   365     5.17358705     5.17358705     5.17358705    1[8-(1,71)]
   366      5.3601391      5.3601391      5.3601391    1[8-(1,71)]
   367      0.0258587      0.0258587      0.0258587    1[8-(1,71)]
   368     0.16069335     0.16069335     0.16069335    1[8-(1,71)]
   369     13.1399137     13.1399137     13.1399137    1[8-(1,71)]
   370     11.7361557     11.7361557     11.7361557    1[8-(1,71)]
   371     10.2252688     10.2252688     10.2252688    1[8-(1,71)]
   372     11.2965578     11.2965578     11.2965578    1[8-(1,71),71-(8,8,8,8,8,8,8,8,8)]
   373      0.6612439      0.6612439      0.6612439    1[6-(6,7)]
   374    16.06379385    16.06379385    16.06379385    1[6-(6,6)]
   375    16.76197875    16.76197875    16.76197875    1[6-(6,6)]
   376     17.7427623     17.7427623     17.7427623    1[6-(6,6)]
   377     0.49685645     0.49685645     0.49685645    1[6-(6,6)]
   378     3.09750285     3.09750285     3.09750285    1[6-(6,7)]
   379     15.9806766     15.9806766     15.9806766    1[6-(6,7)]
   380    12.01136615    12.01136615    12.01136615    1[6-(6,6)]
   381    11.78233195    11.78233195    11.78233195    1[6-(6,6)]
   382    11.87468445    11.87468445    11.87468445    1[6-(6,6)]
   383     12.1683654     12.1683654     12.1683654    1[6-(6,6)]
   384    16.12659355    16.12659355    16.12659355    1[6-(6,7)]
   385     9.31097905     9.31097905     9.31097905    1[6-(6,7)]
   386      6.9005788      6.9005788      6.9005788    1[6-(6,6)]
   387      8.0753026      8.0753026      8.0753026    1[6-(6,6)]
   388      9.3017438      9.3017438      9.3017438    1[6-(6,6)]
   389    10.82186595    10.82186595    10.82186595    1[6-(6,6)]
   390     13.0549494     13.0549494     13.0549494    1[6-(6,7)]
   391     15.7516424     15.7516424     15.7516424    1[6-(6,7)]
   392    15.90864165    15.90864165    15.90864165    1[6-(6,6)]
   393    17.14616515    17.14616515    17.14616515    1[6-(6,6)]
   394    18.04752555    18.04752555    18.04752555    1[6-(6,6)]
   395     0.74436115     0.74436115     0.74436115    1[6-(6,6)]
   396     0.92167795     0.92167795     0.92167795    1[6-(6,7)]
   397     0.57812665     0.57812665     0.57812665    1[6-(6,7)]
   398     3.37825445     3.37825445     3.37825445    1[6-(6,6)]
   399     2.92757425     2.92757425     2.92757425    1[6-(6,6)]
   400     2.73917515     2.73917515     2.73917515    1[6-(6,6)]
   401      2.4787411      2.4787411      2.4787411    1[6-(6,6)]
   402     18.0235139     18.0235139     18.0235139    1[6-(6,7)]
   403      7.0298723      7.0298723      7.0298723    1[6-(6,7)]
   404      4.5178843      4.5178843      4.5178843    1[6-(6,6)]
   405      4.9316235      4.9316235      4.9316235    1[6-(6,6)]
   406      5.1606577      5.1606577      5.1606577    1[6-(6,6)]
   407     5.55777345     5.55777345     5.55777345    1[6-(6,6)]
   408     8.13256115     8.13256115     8.13256115    1[6-(6,7)]
   409    17.11661235    17.11661235    17.11661235    6[6-(6,6),8-(0),8-(71)]
   410     0.17916385     0.17916385     0.17916385    6[1-(0),6-(6,6),7-(6,27)]
   411     17.5506691     17.5506691     17.5506691    6[6-(1,6),6-(1,7),6-(8,8)]
   412    16.81000205    16.81000205    16.81000205    6[1-(0),6-(1,6),6-(6,6)]
   413     17.2329765     17.2329765     17.2329765    6[1-(0),6-(1,6),6-(6,7)]
   414      18.359677      18.359677      18.359677    6[6-(1,6),6-(6,7),7-(6,27)]
   415      0.4839271      0.4839271      0.4839271    6[6-(1,6),6-(6,7),7-(6,27)]
   416     0.05356445     0.05356445     0.05356445    6[1-(0),6-(1,6),6-(6,7)]
   417      0.7868433      0.7868433      0.7868433    6[1-(0),6-(1,6),6-(6,6)]
   418     1.95602595     1.95602595     1.95602595    6[6-(1,6),6-(1,7),6-(8,8)]
   419     2.32543595     2.32543595     2.32543595    6[1-(0),6-(6,6),7-(6,27)]
   420      2.8481511      2.8481511      2.8481511    6[6-(6,6),8-(71),8-(71)]
   421    14.29062585    14.29062585    14.29062585    6[6-(6,6),8-(0),8-(71)]
   422    15.12918655    15.12918655    15.12918655    6[1-(0),6-(6,6),7-(6,27)]
   423    14.01726245    14.01726245    14.01726245    6[6-(1,6),6-(1,7),6-(8,8)]
   424    12.76496255    12.76496255    12.76496255    6[1-(0),6-(1,6),6-(6,6)]
   425    12.62458675    12.62458675    12.62458675    6[1-(0),6-(1,6),6-(6,7)]
   426     13.7752989     13.7752989     13.7752989    6[6-(1,6),6-(6,7),7-(6,27)]
   427    13.81039285    13.81039285    13.81039285    6[6-(1,6),6-(6,7),7-(6,27)]
   428     12.7298686     12.7298686     12.7298686    6[1-(0),6-(1,6),6-(6,7)]
   429     12.9034913     12.9034913     12.9034913    6[1-(0),6-(1,6),6-(6,6)]
   430     14.1927322     14.1927322     14.1927322    6[6-(1,6),6-(1,7),6-(8,8)]
   431     15.2603271     15.2603271     15.2603271    6[1-(0),6-(6,6),7-(6,27)]
   432    14.49010725    14.49010725    14.49010725    6[6-(6,6),8-(71),8-(71)]
   433      7.2441301      7.2441301      7.2441301    6[6-(6,6),8-(0),8-(71)]
   434      9.0764037      9.0764037      9.0764037    6[1-(0),6-(6,6),7-(6,27)]
   435     8.01434995     8.01434995     8.01434995    6[6-(1,6),6-(1,7),6-(8,8)]
   436     7.63016355     7.63016355     7.63016355    6[1-(0),6-(1,6),6-(6,6)]
   437     8.33573665     8.33573665     8.33573665    6[1-(0),6-(1,6),6-(6,7)]
   438     9.42180205     9.42180205     9.42180205    6[6-(1,6),6-(6,7),7-(6,27)]
   439     10.2917626     10.2917626     10.2917626    6[6-(1,6),6-(6,7),7-(6,27)]
   440     10.0664225     10.0664225     10.0664225    6[1-(0),6-(1,6),6-(6,7)]
   441    10.98071225    10.98071225    10.98071225    6[1-(0),6-(1,6),6-(6,6)]
   442    12.13696555    12.13696555    12.13696555    6[6-(1,6),6-(1,7),6-(8,8)]
   443    12.29950595    12.29950595    12.29950595    6[1-(0),6-(6,6),7-(6,27)]
   444      13.187937      13.187937      13.187937    6[6-(6,6),8-(71),8-(71)]
   445     14.7099062     14.7099062     14.7099062    6[6-(6,6),8-(71),8-(71)]
   446    16.04162925    16.04162925    16.04162925    6[1-(0),6-(6,6),7-(6,27)]
   447    15.64636055    15.64636055    15.64636055    6[6-(1,6),6-(1,7),6-(8,8)]
   448     16.1025819     16.1025819     16.1025819    6[1-(0),6-(1,6),6-(6,6)]
   449     16.8672606     16.8672606     16.8672606    6[1-(0),6-(1,6),6-(6,7)]
   450    17.20527075    17.20527075    17.20527075    6[6-(1,6),6-(6,7),7-(6,27)]
   451     18.0087375     18.0087375     18.0087375    6[6-(1,6),6-(6,7),7-(6,27)]
   452    18.31719485    18.31719485    18.31719485    6[1-(0),6-(1,6),6-(6,7)]
   453      0.5615032      0.5615032      0.5615032    6[1-(0),6-(1,6),6-(6,6)]
   454     0.99186585     0.99186585     0.99186585    6[6-(1,6),6-(1,7),6-(8,8)]
   455      0.6390793      0.6390793      0.6390793    6[1-(0),6-(6,6),7-(6,27)]
   456      1.7694739      1.7694739      1.7694739    6[6-(6,6),8-(71),8-(71)]
   457     2.50644685     2.50644685     2.50644685    6[6-(6,6),8-(71),8-(71)]
   458       1.071289       1.071289       1.071289    6[1-(0),6-(6,6),7-(6,27)]
   459      2.0760842      2.0760842      2.0760842    6[6-(1,6),6-(1,7),6-(8,8)]
   460     2.75025745     2.75025745     2.75025745    6[1-(0),6-(1,6),6-(6,6)]
   461      2.4824352      2.4824352      2.4824352    6[1-(0),6-(1,6),6-(6,7)]
   462     1.53859265     1.53859265     1.53859265    6[6-(1,6),6-(6,7),7-(6,27)]
   463     1.33172305     1.33172305     1.33172305    6[6-(1,6),6-(6,7),7-(6,27)]
   464      2.1167193      2.1167193      2.1167193    6[1-(0),6-(1,6),6-(6,7)]
   465     1.95972005     1.95972005     1.95972005    6[1-(0),6-(1,6),6-(6,6)]
   466      1.0158775      1.0158775      1.0158775    6[6-(1,6),6-(1,7),6-(8,8)]
   467     0.21610485     0.21610485     0.21610485    6[1-(0),6-(6,6),7-(6,27)]
   468     0.79607855     0.79607855     0.79607855    6[6-(6,6),8-(0),8-(71)]
   469     5.31396285     5.31396285     5.31396285    6[6-(6,6),8-(71),8-(71)]
   470      6.5791921      6.5791921      6.5791921    6[1-(0),6-(6,6),7-(6,27)]
   471     5.66490235     5.66490235     5.66490235    6[6-(1,6),6-(1,7),6-(8,8)]
   472      5.0719993      5.0719993      5.0719993    6[1-(0),6-(1,6),6-(6,6)]
   473      5.3305863      5.3305863      5.3305863    6[1-(0),6-(1,6),6-(6,7)]
   474     6.18946455     6.18946455     6.18946455    6[6-(1,6),6-(6,7),7-(6,27)]
   475      6.4351222      6.4351222      6.4351222    6[6-(1,6),6-(6,7),7-(6,27)]
   476      5.7554078      5.7554078      5.7554078    6[1-(0),6-(1,6),6-(6,7)]
   477     5.99367725     5.99367725     5.99367725    6[1-(0),6-(1,6),6-(6,6)]
   478     6.87656715     6.87656715     6.87656715    6[6-(1,6),6-(1,7),6-(8,8)]
   479     7.53411695     7.53411695     7.53411695    6[1-(0),6-(6,6),7-(6,27)]
   480     7.20903615     7.20903615     7.20903615    6[6-(6,6),8-(0),8-(71)]
   481     7.88136235     7.88136235     7.88136235    6[6-(6,6),8-(0),8-(71)]
   482     9.41441385     9.41441385     9.41441385    6[1-(0),6-(6,6),7-(6,27)]
   483      8.3154191      8.3154191      8.3154191    6[6-(1,6),6-(1,7),6-(8,8)]
   484     7.57475205     7.57475205     7.57475205    6[1-(0),6-(1,6),6-(6,6)]
   485      7.9977265      7.9977265      7.9977265    6[1-(0),6-(1,6),6-(6,7)]
   486       9.124427       9.124427       9.124427    6[6-(1,6),6-(6,7),7-(6,27)]
   487      9.7191771      9.7191771      9.7191771    6[6-(1,6),6-(6,7),7-(6,27)]
   488     9.28881445     9.28881445     9.28881445    6[1-(0),6-(1,6),6-(6,7)]
   489     10.0220933     10.0220933     10.0220933    6[1-(0),6-(1,6),6-(6,6)]
   490    11.19127595    11.19127595    11.19127595    6[6-(1,6),6-(1,7),6-(8,8)]
   491    11.56068595    11.56068595    11.56068595    6[1-(0),6-(6,6),7-(6,27)]
   492     12.0834011     12.0834011     12.0834011    6[6-(6,6),8-(71),8-(71)]
   493     5.05537585     5.05537585     5.05537585    6[6-(6,6),8-(0),8-(71)]
   494     5.89393655     5.89393655     5.89393655    6[1-(0),6-(6,6),7-(6,27)]
   495     4.78201245     4.78201245     4.78201245    6[6-(1,6),6-(1,7),6-(8,8)]
   496     3.52971255     3.52971255     3.52971255    6[1-(0),6-(1,6),6-(6,6)]
   497     3.38933675     3.38933675     3.38933675    6[1-(0),6-(1,6),6-(6,7)]
   498      4.5400489      4.5400489      4.5400489    6[6-(1,6),6-(6,7),7-(6,27)]
   499     4.57514285     4.57514285     4.57514285    6[6-(1,6),6-(6,7),7-(6,27)]
   500      3.4946186      3.4946186      3.4946186    6[1-(0),6-(1,6),6-(6,7)]
   501      3.6682413      3.6682413      3.6682413    6[1-(0),6-(1,6),6-(6,6)]
   502      4.9574822      4.9574822      4.9574822    6[6-(1,6),6-(1,7),6-(8,8)]
   503      6.0250771      6.0250771      6.0250771    6[1-(0),6-(6,6),7-(6,27)]
   504     5.25485725     5.25485725     5.25485725    6[6-(6,6),8-(71),8-(71)]
   505     16.4793801     16.4793801     16.4793801    6[6-(6,6),8-(0),8-(71)]
   506     18.3116537     18.3116537     18.3116537    6[1-(0),6-(6,6),7-(6,27)]
   507    17.24959995    17.24959995    17.24959995    6[6-(1,6),6-(1,7),6-(8,8)]
   508    16.86541355    16.86541355    16.86541355    6[1-(0),6-(1,6),6-(6,6)]
   509    17.57098665    17.57098665    17.57098665    6[1-(0),6-(1,6),6-(6,7)]
   510     0.18655205     0.18655205     0.18655205    6[6-(1,6),6-(6,7),7-(6,27)]
   511      1.0565126      1.0565126      1.0565126    6[6-(1,6),6-(6,7),7-(6,27)]
   512      0.8311725      0.8311725      0.8311725    6[1-(0),6-(1,6),6-(6,7)]
   513     1.74546225     1.74546225     1.74546225    6[1-(0),6-(1,6),6-(6,6)]
   514     2.90171555     2.90171555     2.90171555    6[6-(1,6),6-(1,7),6-(8,8)]
   515     3.06425595     3.06425595     3.06425595    6[1-(0),6-(6,6),7-(6,27)]
   516       3.952687       3.952687       3.952687    6[6-(6,6),8-(71),8-(71)]
   517      5.4746562      5.4746562      5.4746562    6[6-(6,6),8-(71),8-(71)]
   518     6.80637925     6.80637925     6.80637925    6[1-(0),6-(6,6),7-(6,27)]
   519     6.41111055     6.41111055     6.41111055    6[6-(1,6),6-(1,7),6-(8,8)]
   520      6.8673319      6.8673319      6.8673319    6[1-(0),6-(1,6),6-(6,6)]
   521      7.6320106      7.6320106      7.6320106    6[1-(0),6-(1,6),6-(6,7)]
   522     7.97002075     7.97002075     7.97002075    6[6-(1,6),6-(6,7),7-(6,27)]
   523      8.7734875      8.7734875      8.7734875    6[6-(1,6),6-(6,7),7-(6,27)]
   524     9.08194485     9.08194485     9.08194485    6[1-(0),6-(1,6),6-(6,7)]
   525      9.7967532      9.7967532      9.7967532    6[1-(0),6-(1,6),6-(6,6)]
   526    10.22711585    10.22711585    10.22711585    6[6-(1,6),6-(1,7),6-(8,8)]
   527      9.8743293      9.8743293      9.8743293    6[1-(0),6-(6,6),7-(6,27)]
   528     11.0047239     11.0047239     11.0047239    6[6-(6,6),8-(71),8-(71)]
   529    11.74169685    11.74169685    11.74169685    6[6-(6,6),8-(71),8-(71)]
   530      10.306539      10.306539      10.306539    6[1-(0),6-(6,6),7-(6,27)]
   531     11.3113342     11.3113342     11.3113342    6[6-(1,6),6-(1,7),6-(8,8)]
   532    11.98550745    11.98550745    11.98550745    6[1-(0),6-(1,6),6-(6,6)]
   533     11.7176852     11.7176852     11.7176852    6[1-(0),6-(1,6),6-(6,7)]
   534    10.77384265    10.77384265    10.77384265    6[6-(1,6),6-(6,7),7-(6,27)]
   535    10.56697305    10.56697305    10.56697305    6[6-(1,6),6-(6,7),7-(6,27)]
   536     11.3519693     11.3519693     11.3519693    6[1-(0),6-(1,6),6-(6,7)]
   537    11.19497005    11.19497005    11.19497005    6[1-(0),6-(1,6),6-(6,6)]
   538     10.2511275     10.2511275     10.2511275    6[6-(1,6),6-(1,7),6-(8,8)]
   539     9.45135485     9.45135485     9.45135485    6[1-(0),6-(6,6),7-(6,27)]
   540    10.03132855    10.03132855    10.03132855    6[6-(6,6),8-(0),8-(71)]
   541    14.54921285    14.54921285    14.54921285    6[6-(6,6),8-(71),8-(71)]
   542     15.8144421     15.8144421     15.8144421    6[1-(0),6-(6,6),7-(6,27)]
   543    14.90015235    14.90015235    14.90015235    6[6-(1,6),6-(1,7),6-(8,8)]
   544     14.3072493     14.3072493     14.3072493    6[1-(0),6-(1,6),6-(6,6)]
   545     14.5658363     14.5658363     14.5658363    6[1-(0),6-(1,6),6-(6,7)]
   546    15.42471455    15.42471455    15.42471455    6[6-(1,6),6-(6,7),7-(6,27)]
   547     15.6703722     15.6703722     15.6703722    6[6-(1,6),6-(6,7),7-(6,27)]
   548     14.9906578     14.9906578     14.9906578    6[1-(0),6-(1,6),6-(6,7)]
   549    15.22892725    15.22892725    15.22892725    6[1-(0),6-(1,6),6-(6,6)]
   550    16.11181715    16.11181715    16.11181715    6[6-(1,6),6-(1,7),6-(8,8)]
   551    16.76936695    16.76936695    16.76936695    6[1-(0),6-(6,6),7-(6,27)]
   552    16.44428615    16.44428615    16.44428615    6[6-(6,6),8-(0),8-(71)]
   553    10.58913765    10.58913765    10.58913765    6[6-(6,6),8-(0),8-(71)]
   554     9.05608615     9.05608615     9.05608615    6[1-(0),6-(6,6),7-(6,27)]
   555     10.1550809     10.1550809     10.1550809    6[6-(1,6),6-(1,7),6-(8,8)]
   556    10.89574795    10.89574795    10.89574795    6[1-(0),6-(1,6),6-(6,6)]
   557     10.4727735     10.4727735     10.4727735    6[1-(0),6-(1,6),6-(6,7)]
   558       9.346073       9.346073       9.346073    6[6-(1,6),6-(6,7),7-(6,27)]
   559      8.7513229      8.7513229      8.7513229    6[6-(1,6),6-(6,7),7-(6,27)]
   560     9.18168555     9.18168555     9.18168555    6[1-(0),6-(1,6),6-(6,7)]
   561      8.4484067      8.4484067      8.4484067    6[1-(0),6-(1,6),6-(6,6)]
   562     7.27922405     7.27922405     7.27922405    6[6-(1,6),6-(1,7),6-(8,8)]
   563     6.90981405     6.90981405     6.90981405    6[1-(0),6-(6,6),7-(6,27)]
   564      6.3870989      6.3870989      6.3870989    6[6-(6,6),8-(71),8-(71)]
   565    13.41512415    13.41512415    13.41512415    6[6-(6,6),8-(0),8-(71)]
   566    12.57656345    12.57656345    12.57656345    6[1-(0),6-(6,6),7-(6,27)]
   567    13.68848755    13.68848755    13.68848755    6[6-(1,6),6-(1,7),6-(8,8)]
   568    14.94078745    14.94078745    14.94078745    6[1-(0),6-(1,6),6-(6,6)]
   569    15.08116325    15.08116325    15.08116325    6[1-(0),6-(1,6),6-(6,7)]
   570     13.9304511     13.9304511     13.9304511    6[6-(1,6),6-(6,7),7-(6,27)]
   571    13.89535715    13.89535715    13.89535715    6[6-(1,6),6-(6,7),7-(6,27)]
   572     14.9758814     14.9758814     14.9758814    6[1-(0),6-(1,6),6-(6,7)]
   573     14.8022587     14.8022587     14.8022587    6[1-(0),6-(1,6),6-(6,6)]
   574     13.5130178     13.5130178     13.5130178    6[6-(1,6),6-(1,7),6-(8,8)]
   575     12.4454229     12.4454229     12.4454229    6[1-(0),6-(6,6),7-(6,27)]
   576    13.21564275    13.21564275    13.21564275    6[6-(6,6),8-(71),8-(71)]
   577      1.9911199      1.9911199      1.9911199    6[6-(6,6),8-(0),8-(71)]
   578      0.1588463      0.1588463      0.1588463    6[1-(0),6-(6,6),7-(6,27)]
   579     1.22090005     1.22090005     1.22090005    6[6-(1,6),6-(1,7),6-(8,8)]
   580     1.60508645     1.60508645     1.60508645    6[1-(0),6-(1,6),6-(6,6)]
   581     0.89951335     0.89951335     0.89951335    6[1-(0),6-(1,6),6-(6,7)]
   582    18.28394795    18.28394795    18.28394795    6[6-(1,6),6-(6,7),7-(6,27)]
   583     17.4139874     17.4139874     17.4139874    6[6-(1,6),6-(6,7),7-(6,27)]
   584     17.6393275     17.6393275     17.6393275    6[1-(0),6-(1,6),6-(6,7)]
   585    16.72503775    16.72503775    16.72503775    6[1-(0),6-(1,6),6-(6,6)]
   586    15.56878445    15.56878445    15.56878445    6[6-(1,6),6-(1,7),6-(8,8)]
   587    15.40624405    15.40624405    15.40624405    6[1-(0),6-(6,6),7-(6,27)]
   588      14.517813      14.517813      14.517813    6[6-(6,6),8-(71),8-(71)]
   589     12.9958438     12.9958438     12.9958438    6[6-(6,6),8-(71),8-(71)]
   590    11.66412075    11.66412075    11.66412075    6[1-(0),6-(6,6),7-(6,27)]
   591    12.05938945    12.05938945    12.05938945    6[6-(1,6),6-(1,7),6-(8,8)]
   592     11.6031681     11.6031681     11.6031681    6[1-(0),6-(1,6),6-(6,6)]
   593     10.8384894     10.8384894     10.8384894    6[1-(0),6-(1,6),6-(6,7)]
   594    10.50047925    10.50047925    10.50047925    6[6-(1,6),6-(6,7),7-(6,27)]
   595      9.6970125      9.6970125      9.6970125    6[6-(1,6),6-(6,7),7-(6,27)]
   596     9.38855515     9.38855515     9.38855515    6[1-(0),6-(1,6),6-(6,7)]
   597      8.6737468      8.6737468      8.6737468    6[1-(0),6-(1,6),6-(6,6)]
   598     8.24338415     8.24338415     8.24338415    6[6-(1,6),6-(1,7),6-(8,8)]
   599      8.5961707      8.5961707      8.5961707    6[1-(0),6-(6,6),7-(6,27)]
   600      7.4657761      7.4657761      7.4657761    6[6-(6,6),8-(71),8-(71)]
   601     6.72880315     6.72880315     6.72880315    6[6-(6,6),8-(71),8-(71)]
   602       8.163961       8.163961       8.163961    6[1-(0),6-(6,6),7-(6,27)]
   603      7.1591658      7.1591658      7.1591658    6[6-(1,6),6-(1,7),6-(8,8)]
   604     6.48499255     6.48499255     6.48499255    6[1-(0),6-(1,6),6-(6,6)]
   605      6.7528148      6.7528148      6.7528148    6[1-(0),6-(1,6),6-(6,7)]
   606     7.69665735     7.69665735     7.69665735    6[6-(1,6),6-(6,7),7-(6,27)]
   607     7.90352695     7.90352695     7.90352695    6[6-(1,6),6-(6,7),7-(6,27)]
   608      7.1185307      7.1185307      7.1185307    6[1-(0),6-(1,6),6-(6,7)]
   609     7.27552995     7.27552995     7.27552995    6[1-(0),6-(1,6),6-(6,6)]
   610      8.2193725      8.2193725      8.2193725    6[6-(1,6),6-(1,7),6-(8,8)]
   611     9.01914515     9.01914515     9.01914515    6[1-(0),6-(6,6),7-(6,27)]
   612     8.43917145     8.43917145     8.43917145    6[6-(6,6),8-(0),8-(71)]
   613     3.92128715     3.92128715     3.92128715    6[6-(6,6),8-(71),8-(71)]
   614      2.6560579      2.6560579      2.6560579    6[1-(0),6-(6,6),7-(6,27)]
   615     3.57034765     3.57034765     3.57034765    6[6-(1,6),6-(1,7),6-(8,8)]
   616      4.1632507      4.1632507      4.1632507    6[1-(0),6-(1,6),6-(6,6)]
   617      3.9046637      3.9046637      3.9046637    6[1-(0),6-(1,6),6-(6,7)]
   618     3.04578545     3.04578545     3.04578545    6[6-(1,6),6-(6,7),7-(6,27)]
   619      2.8001278      2.8001278      2.8001278    6[6-(1,6),6-(6,7),7-(6,27)]
   620      3.4798422      3.4798422      3.4798422    6[1-(0),6-(1,6),6-(6,7)]
   621     3.24157275     3.24157275     3.24157275    6[1-(0),6-(1,6),6-(6,6)]
   622     2.35868285     2.35868285     2.35868285    6[6-(1,6),6-(1,7),6-(8,8)]
   623     1.70113305     1.70113305     1.70113305    6[1-(0),6-(6,6),7-(6,27)]
   624     2.02621385     2.02621385     2.02621385    6[6-(6,6),8-(0),8-(71)]
   625     1.35388765     1.35388765     1.35388765    6[6-(6,6),8-(0),8-(71)]
   626    18.29133615    18.29133615    18.29133615    6[1-(0),6-(6,6),7-(6,27)]
   627      0.9198309      0.9198309      0.9198309    6[6-(1,6),6-(1,7),6-(8,8)]
   628     1.66049795     1.66049795     1.66049795    6[1-(0),6-(1,6),6-(6,6)]
   629      1.2375235      1.2375235      1.2375235    6[1-(0),6-(1,6),6-(6,7)]
   630       0.110823       0.110823       0.110823    6[6-(1,6),6-(6,7),7-(6,27)]
   631     17.9865729     17.9865729     17.9865729    6[6-(1,6),6-(6,7),7-(6,27)]
   632    18.41693555    18.41693555    18.41693555    6[1-(0),6-(1,6),6-(6,7)]
   633     17.6836567     17.6836567     17.6836567    6[1-(0),6-(1,6),6-(6,6)]
   634    16.51447405    16.51447405    16.51447405    6[6-(1,6),6-(1,7),6-(8,8)]
   635    16.14506405    16.14506405    16.14506405    6[1-(0),6-(6,6),7-(6,27)]
   636     15.6223489     15.6223489     15.6223489    6[6-(6,6),8-(71),8-(71)]
   637     4.17987415     4.17987415     4.17987415    6[6-(6,6),8-(0),8-(71)]
   638     3.34131345     3.34131345     3.34131345    6[1-(0),6-(6,6),7-(6,27)]
   639     4.45323755     4.45323755     4.45323755    6[6-(1,6),6-(1,7),6-(8,8)]
   640     5.70553745     5.70553745     5.70553745    6[1-(0),6-(1,6),6-(6,6)]
   641     5.84591325     5.84591325     5.84591325    6[1-(0),6-(1,6),6-(6,7)]
   642      4.6952011      4.6952011      4.6952011    6[6-(1,6),6-(6,7),7-(6,27)]
   643     4.66010715     4.66010715     4.66010715    6[6-(1,6),6-(6,7),7-(6,27)]
   644      5.7406314      5.7406314      5.7406314    6[1-(0),6-(1,6),6-(6,7)]
   645      5.5670087      5.5670087      5.5670087    6[1-(0),6-(1,6),6-(6,6)]
   646      4.2777678      4.2777678      4.2777678    6[6-(1,6),6-(1,7),6-(8,8)]
   647      3.2101729      3.2101729      3.2101729    6[1-(0),6-(6,6),7-(6,27)]
   648     3.98039275     3.98039275     3.98039275    6[6-(6,6),8-(71),8-(71)]
   649     11.2263699     11.2263699     11.2263699    6[6-(6,6),8-(0),8-(71)]
   650      9.3940963      9.3940963      9.3940963    6[1-(0),6-(6,6),7-(6,27)]
   651    10.45615005    10.45615005    10.45615005    6[6-(1,6),6-(1,7),6-(8,8)]
   652    10.84033645    10.84033645    10.84033645    6[1-(0),6-(1,6),6-(6,6)]
   653    10.13476335    10.13476335    10.13476335    6[1-(0),6-(1,6),6-(6,7)]
   654     9.04869795     9.04869795     9.04869795    6[6-(1,6),6-(6,7),7-(6,27)]
   655      8.1787374      8.1787374      8.1787374    6[6-(1,6),6-(6,7),7-(6,27)]
   656      8.4040775      8.4040775      8.4040775    6[1-(0),6-(1,6),6-(6,7)]
   657     7.48978775     7.48978775     7.48978775    6[1-(0),6-(1,6),6-(6,6)]
   658     6.33353445     6.33353445     6.33353445    6[6-(1,6),6-(1,7),6-(8,8)]
   659     6.17099405     6.17099405     6.17099405    6[1-(0),6-(6,6),7-(6,27)]
   660       5.282563       5.282563       5.282563    6[6-(6,6),8-(71),8-(71)]
   661      3.7605938      3.7605938      3.7605938    6[6-(6,6),8-(71),8-(71)]
   662     2.42887075     2.42887075     2.42887075    6[1-(0),6-(6,6),7-(6,27)]
   663     2.82413945     2.82413945     2.82413945    6[6-(1,6),6-(1,7),6-(8,8)]
   664      2.3679181      2.3679181      2.3679181    6[1-(0),6-(1,6),6-(6,6)]
   665      1.6032394      1.6032394      1.6032394    6[1-(0),6-(1,6),6-(6,7)]
   666     1.26522925     1.26522925     1.26522925    6[6-(1,6),6-(6,7),7-(6,27)]
   667      0.4617625      0.4617625      0.4617625    6[6-(1,6),6-(6,7),7-(6,27)]
   668     0.15330515     0.15330515     0.15330515    6[1-(0),6-(1,6),6-(6,7)]
   669     17.9089968     17.9089968     17.9089968    6[1-(0),6-(1,6),6-(6,6)]
   670    17.47863415    17.47863415    17.47863415    6[6-(1,6),6-(1,7),6-(8,8)]
   671     17.8314207     17.8314207     17.8314207    6[1-(0),6-(6,6),7-(6,27)]
   672     16.7010261     16.7010261     16.7010261    6[6-(6,6),8-(71),8-(71)]
   673    15.96405315    15.96405315    15.96405315    6[6-(6,6),8-(71),8-(71)]
   674      17.399211      17.399211      17.399211    6[1-(0),6-(6,6),7-(6,27)]
   675     16.3944158     16.3944158     16.3944158    6[6-(1,6),6-(1,7),6-(8,8)]
   676    15.72024255    15.72024255    15.72024255    6[1-(0),6-(1,6),6-(6,6)]
   677     15.9880648     15.9880648     15.9880648    6[1-(0),6-(1,6),6-(6,7)]
   678    16.93190735    16.93190735    16.93190735    6[6-(1,6),6-(6,7),7-(6,27)]
   679    17.13877695    17.13877695    17.13877695    6[6-(1,6),6-(6,7),7-(6,27)]
   680     16.3537807     16.3537807     16.3537807    6[1-(0),6-(1,6),6-(6,7)]
   681    16.51077995    16.51077995    16.51077995    6[1-(0),6-(1,6),6-(6,6)]
   682     17.4546225     17.4546225     17.4546225    6[6-(1,6),6-(1,7),6-(8,8)]
   683    18.25439515    18.25439515    18.25439515    6[1-(0),6-(6,6),7-(6,27)]
   684    17.67442145    17.67442145    17.67442145    6[6-(6,6),8-(0),8-(71)]
   685    13.15653715    13.15653715    13.15653715    6[6-(6,6),8-(71),8-(71)]
   686     11.8913079     11.8913079     11.8913079    6[1-(0),6-(6,6),7-(6,27)]
   687    12.80559765    12.80559765    12.80559765    6[6-(1,6),6-(1,7),6-(8,8)]
   688     13.3985007     13.3985007     13.3985007    6[1-(0),6-(1,6),6-(6,6)]
   689     13.1399137     13.1399137     13.1399137    6[1-(0),6-(1,6),6-(6,7)]
   690    12.28103545    12.28103545    12.28103545    6[6-(1,6),6-(6,7),7-(6,27)]
   691     12.0353778     12.0353778     12.0353778    6[6-(1,6),6-(6,7),7-(6,27)]
   692     12.7150922     12.7150922     12.7150922    6[1-(0),6-(1,6),6-(6,7)]
   693    12.47682275    12.47682275    12.47682275    6[1-(0),6-(1,6),6-(6,6)]
   694    11.59393285    11.59393285    11.59393285    6[6-(1,6),6-(1,7),6-(8,8)]
   695    10.93638305    10.93638305    10.93638305    6[1-(0),6-(6,6),7-(6,27)]
   696    11.26146385    11.26146385    11.26146385    6[6-(6,6),8-(0),8-(71)]
   697     1.35388765     1.35388765     1.35388765    6[6-(6,6),8-(0),8-(71)]
   698    18.29133615    18.29133615    18.29133615    6[1-(0),6-(6,6),7-(6,27)]
   699      0.9198309      0.9198309      0.9198309    6[6-(1,6),6-(1,7),6-(8,8)]
   700     1.66049795     1.66049795     1.66049795    6[1-(0),6-(1,6),6-(6,6)]
   701      1.2375235      1.2375235      1.2375235    6[1-(0),6-(1,6),6-(6,7)]
   702       0.110823       0.110823       0.110823    6[6-(1,6),6-(6,7),7-(6,27)]
   703     17.9865729     17.9865729     17.9865729    6[6-(1,6),6-(6,7),7-(6,27)]
   704    18.41693555    18.41693555    18.41693555    6[1-(0),6-(1,6),6-(6,7)]
   705     17.6836567     17.6836567     17.6836567    6[1-(0),6-(1,6),6-(6,6)]
   706    16.51447405    16.51447405    16.51447405    6[6-(1,6),6-(1,7),6-(8,8)]
   707    16.14506405    16.14506405    16.14506405    6[1-(0),6-(6,6),7-(6,27)]
   708     15.6223489     15.6223489     15.6223489    6[6-(6,6),8-(71),8-(71)]
   709     4.17987415     4.17987415     4.17987415    6[6-(6,6),8-(0),8-(71)]
   710     3.34131345     3.34131345     3.34131345    6[1-(0),6-(6,6),7-(6,27)]
   711     4.45323755     4.45323755     4.45323755    6[6-(1,6),6-(1,7),6-(8,8)]
   712     5.70553745     5.70553745     5.70553745    6[1-(0),6-(1,6),6-(6,6)]
   713     5.84591325     5.84591325     5.84591325    6[1-(0),6-(1,6),6-(6,7)]
   714      4.6952011      4.6952011      4.6952011    6[6-(1,6),6-(6,7),7-(6,27)]
   715     4.66010715     4.66010715     4.66010715    6[6-(1,6),6-(6,7),7-(6,27)]
   716      5.7406314      5.7406314      5.7406314    6[1-(0),6-(1,6),6-(6,7)]
   717      5.5670087      5.5670087      5.5670087    6[1-(0),6-(1,6),6-(6,6)]
   718      4.2777678      4.2777678      4.2777678    6[6-(1,6),6-(1,7),6-(8,8)]
   719      3.2101729      3.2101729      3.2101729    6[1-(0),6-(6,6),7-(6,27)]
   720     3.98039275     3.98039275     3.98039275    6[6-(6,6),8-(71),8-(71)]
   721     11.2263699     11.2263699     11.2263699    6[6-(6,6),8-(0),8-(71)]
   722      9.3940963      9.3940963      9.3940963    6[1-(0),6-(6,6),7-(6,27)]
   723    10.45615005    10.45615005    10.45615005    6[6-(1,6),6-(1,7),6-(8,8)]
   724    10.84033645    10.84033645    10.84033645    6[1-(0),6-(1,6),6-(6,6)]
   725    10.13476335    10.13476335    10.13476335    6[1-(0),6-(1,6),6-(6,7)]
   726     9.04869795     9.04869795     9.04869795    6[6-(1,6),6-(6,7),7-(6,27)]
   727      8.1787374      8.1787374      8.1787374    6[6-(1,6),6-(6,7),7-(6,27)]
   728      8.4040775      8.4040775      8.4040775    6[1-(0),6-(1,6),6-(6,7)]
   729     7.48978775     7.48978775     7.48978775    6[1-(0),6-(1,6),6-(6,6)]
   730     6.33353445     6.33353445     6.33353445    6[6-(1,6),6-(1,7),6-(8,8)]
   731     6.17099405     6.17099405     6.17099405    6[1-(0),6-(6,6),7-(6,27)]
   732       5.282563       5.282563       5.282563    6[6-(6,6),8-(71),8-(71)]
   733      3.7605938      3.7605938      3.7605938    6[6-(6,6),8-(71),8-(71)]
   734     2.42887075     2.42887075     2.42887075    6[1-(0),6-(6,6),7-(6,27)]
   735     2.82413945     2.82413945     2.82413945    6[6-(1,6),6-(1,7),6-(8,8)]
   736      2.3679181      2.3679181      2.3679181    6[1-(0),6-(1,6),6-(6,6)]
   737      1.6032394      1.6032394      1.6032394    6[1-(0),6-(1,6),6-(6,7)]
   738     1.26522925     1.26522925     1.26522925    6[6-(1,6),6-(6,7),7-(6,27)]
   739      0.4617625      0.4617625      0.4617625    6[6-(1,6),6-(6,7),7-(6,27)]
   740     0.15330515     0.15330515     0.15330515    6[1-(0),6-(1,6),6-(6,7)]
   741     17.9089968     17.9089968     17.9089968    6[1-(0),6-(1,6),6-(6,6)]
   742    17.47863415    17.47863415    17.47863415    6[6-(1,6),6-(1,7),6-(8,8)]
   743     17.8314207     17.8314207     17.8314207    6[1-(0),6-(6,6),7-(6,27)]
   744     16.7010261     16.7010261     16.7010261    6[6-(6,6),8-(71),8-(71)]
   745    15.96405315    15.96405315    15.96405315    6[6-(6,6),8-(71),8-(71)]
   746      17.399211      17.399211      17.399211    6[1-(0),6-(6,6),7-(6,27)]
   747     16.3944158     16.3944158     16.3944158    6[6-(1,6),6-(1,7),6-(8,8)]
   748    15.72024255    15.72024255    15.72024255    6[1-(0),6-(1,6),6-(6,6)]
   749     15.9880648     15.9880648     15.9880648    6[1-(0),6-(1,6),6-(6,7)]
   750    16.93190735    16.93190735    16.93190735    6[6-(1,6),6-(6,7),7-(6,27)]
   751    17.13877695    17.13877695    17.13877695    6[6-(1,6),6-(6,7),7-(6,27)]
   752     16.3537807     16.3537807     16.3537807    6[1-(0),6-(1,6),6-(6,7)]
   753    16.51077995    16.51077995    16.51077995    6[1-(0),6-(1,6),6-(6,6)]
   754     17.4546225     17.4546225     17.4546225    6[6-(1,6),6-(1,7),6-(8,8)]
   755    18.25439515    18.25439515    18.25439515    6[1-(0),6-(6,6),7-(6,27)]
   756    17.67442145    17.67442145    17.67442145    6[6-(6,6),8-(0),8-(71)]
   757    13.15653715    13.15653715    13.15653715    6[6-(6,6),8-(71),8-(71)]
   758     11.8913079     11.8913079     11.8913079    6[1-(0),6-(6,6),7-(6,27)]
   759    12.80559765    12.80559765    12.80559765    6[6-(1,6),6-(1,7),6-(8,8)]
   760     13.3985007     13.3985007     13.3985007    6[1-(0),6-(1,6),6-(6,6)]
   761     13.1399137     13.1399137     13.1399137    6[1-(0),6-(1,6),6-(6,7)]
   762    12.28103545    12.28103545    12.28103545    6[6-(1,6),6-(6,7),7-(6,27)]
   763     12.0353778     12.0353778     12.0353778    6[6-(1,6),6-(6,7),7-(6,27)]
   764     12.7150922     12.7150922     12.7150922    6[1-(0),6-(1,6),6-(6,7)]
   765    12.47682275    12.47682275    12.47682275    6[1-(0),6-(1,6),6-(6,6)]
   766    11.59393285    11.59393285    11.59393285    6[6-(1,6),6-(1,7),6-(8,8)]
   767    10.93638305    10.93638305    10.93638305    6[1-(0),6-(6,6),7-(6,27)]
   768    11.26146385    11.26146385    11.26146385    6[6-(6,6),8-(0),8-(71)]
   769    10.58913765    10.58913765    10.58913765    6[6-(6,6),8-(0),8-(71)]
   770     9.05608615     9.05608615     9.05608615    6[1-(0),6-(6,6),7-(6,27)]
   771     10.1550809     10.1550809     10.1550809    6[6-(1,6),6-(1,7),6-(8,8)]
   772    10.89574795    10.89574795    10.89574795    6[1-(0),6-(1,6),6-(6,6)]
   773     10.4727735     10.4727735     10.4727735    6[1-(0),6-(1,6),6-(6,7)]
   774       9.346073       9.346073       9.346073    6[6-(1,6),6-(6,7),7-(6,27)]
   775      8.7513229      8.7513229      8.7513229    6[6-(1,6),6-(6,7),7-(6,27)]
   776     9.18168555     9.18168555     9.18168555    6[1-(0),6-(1,6),6-(6,7)]
   777      8.4484067      8.4484067      8.4484067    6[1-(0),6-(1,6),6-(6,6)]
   778     7.27922405     7.27922405     7.27922405    6[6-(1,6),6-(1,7),6-(8,8)]
   779     6.90981405     6.90981405     6.90981405    6[1-(0),6-(6,6),7-(6,27)]
   780      6.3870989      6.3870989      6.3870989    6[6-(6,6),8-(71),8-(71)]
   781    13.41512415    13.41512415    13.41512415    6[6-(6,6),8-(0),8-(71)]
   782    12.57656345    12.57656345    12.57656345    6[1-(0),6-(6,6),7-(6,27)]
   783    13.68848755    13.68848755    13.68848755    6[6-(1,6),6-(1,7),6-(8,8)]
   784    14.94078745    14.94078745    14.94078745    6[1-(0),6-(1,6),6-(6,6)]
   785    15.08116325    15.08116325    15.08116325    6[1-(0),6-(1,6),6-(6,7)]
   786     13.9304511     13.9304511     13.9304511    6[6-(1,6),6-(6,7),7-(6,27)]
   787    13.89535715    13.89535715    13.89535715    6[6-(1,6),6-(6,7),7-(6,27)]
   788     14.9758814     14.9758814     14.9758814    6[1-(0),6-(1,6),6-(6,7)]
   789     14.8022587     14.8022587     14.8022587    6[1-(0),6-(1,6),6-(6,6)]
   790     13.5130178     13.5130178     13.5130178    6[6-(1,6),6-(1,7),6-(8,8)]
   791     12.4454229     12.4454229     12.4454229    6[1-(0),6-(6,6),7-(6,27)]
   792    13.21564275    13.21564275    13.21564275    6[6-(6,6),8-(71),8-(71)]
   793      1.9911199      1.9911199      1.9911199    6[6-(6,6),8-(0),8-(71)]
   794      0.1588463      0.1588463      0.1588463    6[1-(0),6-(6,6),7-(6,27)]
   795     1.22090005     1.22090005     1.22090005    6[6-(1,6),6-(1,7),6-(8,8)]
   796     1.60508645     1.60508645     1.60508645    6[1-(0),6-(1,6),6-(6,6)]
   797     0.89951335     0.89951335     0.89951335    6[1-(0),6-(1,6),6-(6,7)]
   798    18.28394795    18.28394795    18.28394795    6[6-(1,6),6-(6,7),7-(6,27)]
   799     17.4139874     17.4139874     17.4139874    6[6-(1,6),6-(6,7),7-(6,27)]
   800     17.6393275     17.6393275     17.6393275    6[1-(0),6-(1,6),6-(6,7)]
   801    16.72503775    16.72503775    16.72503775    6[1-(0),6-(1,6),6-(6,6)]
   802    15.56878445    15.56878445    15.56878445    6[6-(1,6),6-(1,7),6-(8,8)]
   803    15.40624405    15.40624405    15.40624405    6[1-(0),6-(6,6),7-(6,27)]
   804      14.517813      14.517813      14.517813    6[6-(6,6),8-(71),8-(71)]
   805     12.9958438     12.9958438     12.9958438    6[6-(6,6),8-(71),8-(71)]
   806    11.66412075    11.66412075    11.66412075    6[1-(0),6-(6,6),7-(6,27)]
   807    12.05938945    12.05938945    12.05938945    6[6-(1,6),6-(1,7),6-(8,8)]
   808     11.6031681     11.6031681     11.6031681    6[1-(0),6-(1,6),6-(6,6)]
   809     10.8384894     10.8384894     10.8384894    6[1-(0),6-(1,6),6-(6,7)]
   810    10.50047925    10.50047925    10.50047925    6[6-(1,6),6-(6,7),7-(6,27)]
   811      9.6970125      9.6970125      9.6970125    6[6-(1,6),6-(6,7),7-(6,27)]
   812     9.38855515     9.38855515     9.38855515    6[1-(0),6-(1,6),6-(6,7)]
   813      8.6737468      8.6737468      8.6737468    6[1-(0),6-(1,6),6-(6,6)]
   814     8.24338415     8.24338415     8.24338415    6[6-(1,6),6-(1,7),6-(8,8)]
   815      8.5961707      8.5961707      8.5961707    6[1-(0),6-(6,6),7-(6,27)]
   816      7.4657761      7.4657761      7.4657761    6[6-(6,6),8-(71),8-(71)]
   817     6.72880315     6.72880315     6.72880315    6[6-(6,6),8-(71),8-(71)]
   818       8.163961       8.163961       8.163961    6[1-(0),6-(6,6),7-(6,27)]
   819      7.1591658      7.1591658      7.1591658    6[6-(1,6),6-(1,7),6-(8,8)]
   820     6.48499255     6.48499255     6.48499255    6[1-(0),6-(1,6),6-(6,6)]
   821      6.7528148      6.7528148      6.7528148    6[1-(0),6-(1,6),6-(6,7)]
   822     7.69665735     7.69665735     7.69665735    6[6-(1,6),6-(6,7),7-(6,27)]
   823     7.90352695     7.90352695     7.90352695    6[6-(1,6),6-(6,7),7-(6,27)]
   824      7.1185307      7.1185307      7.1185307    6[1-(0),6-(1,6),6-(6,7)]
   825     7.27552995     7.27552995     7.27552995    6[1-(0),6-(1,6),6-(6,6)]
   826      8.2193725      8.2193725      8.2193725    6[6-(1,6),6-(1,7),6-(8,8)]
   827     9.01914515     9.01914515     9.01914515    6[1-(0),6-(6,6),7-(6,27)]
   828     8.43917145     8.43917145     8.43917145    6[6-(6,6),8-(0),8-(71)]
   829     3.92128715     3.92128715     3.92128715    6[6-(6,6),8-(71),8-(71)]
   830      2.6560579      2.6560579      2.6560579    6[1-(0),6-(6,6),7-(6,27)]
   831     3.57034765     3.57034765     3.57034765    6[6-(1,6),6-(1,7),6-(8,8)]
   832      4.1632507      4.1632507      4.1632507    6[1-(0),6-(1,6),6-(6,6)]
   833      3.9046637      3.9046637      3.9046637    6[1-(0),6-(1,6),6-(6,7)]
   834     3.04578545     3.04578545     3.04578545    6[6-(1,6),6-(6,7),7-(6,27)]
   835      2.8001278      2.8001278      2.8001278    6[6-(1,6),6-(6,7),7-(6,27)]
   836      3.4798422      3.4798422      3.4798422    6[1-(0),6-(1,6),6-(6,7)]
   837     3.24157275     3.24157275     3.24157275    6[1-(0),6-(1,6),6-(6,6)]
   838     2.35868285     2.35868285     2.35868285    6[6-(1,6),6-(1,7),6-(8,8)]
   839     1.70113305     1.70113305     1.70113305    6[1-(0),6-(6,6),7-(6,27)]
   840     2.02621385     2.02621385     2.02621385    6[6-(6,6),8-(0),8-(71)]
   841     7.88136235     7.88136235     7.88136235    6[6-(6,6),8-(0),8-(71)]
   842     9.41441385     9.41441385     9.41441385    6[1-(0),6-(6,6),7-(6,27)]
   843      8.3154191      8.3154191      8.3154191    6[6-(1,6),6-(1,7),6-(8,8)]
   844     7.57475205     7.57475205     7.57475205    6[1-(0),6-(1,6),6-(6,6)]
   845      7.9977265      7.9977265      7.9977265    6[1-(0),6-(1,6),6-(6,7)]
   846       9.124427       9.124427       9.124427    6[6-(1,6),6-(6,7),7-(6,27)]
   847      9.7191771      9.7191771      9.7191771    6[6-(1,6),6-(6,7),7-(6,27)]
   848     9.28881445     9.28881445     9.28881445    6[1-(0),6-(1,6),6-(6,7)]
   849     10.0220933     10.0220933     10.0220933    6[1-(0),6-(1,6),6-(6,6)]
   850    11.19127595    11.19127595    11.19127595    6[6-(1,6),6-(1,7),6-(8,8)]
   851    11.56068595    11.56068595    11.56068595    6[1-(0),6-(6,6),7-(6,27)]
   852     12.0834011     12.0834011     12.0834011    6[6-(6,6),8-(71),8-(71)]
   853     5.05537585     5.05537585     5.05537585    6[6-(6,6),8-(0),8-(71)]
   854     5.89393655     5.89393655     5.89393655    6[1-(0),6-(6,6),7-(6,27)]
   855     4.78201245     4.78201245     4.78201245    6[6-(1,6),6-(1,7),6-(8,8)]
   856     3.52971255     3.52971255     3.52971255    6[1-(0),6-(1,6),6-(6,6)]
   857     3.38933675     3.38933675     3.38933675    6[1-(0),6-(1,6),6-(6,7)]
   858      4.5400489      4.5400489      4.5400489    6[6-(1,6),6-(6,7),7-(6,27)]
   859     4.57514285     4.57514285     4.57514285    6[6-(1,6),6-(6,7),7-(6,27)]
   860      3.4946186      3.4946186      3.4946186    6[1-(0),6-(1,6),6-(6,7)]
   861      3.6682413      3.6682413      3.6682413    6[1-(0),6-(1,6),6-(6,6)]
   862      4.9574822      4.9574822      4.9574822    6[6-(1,6),6-(1,7),6-(8,8)]
   863      6.0250771      6.0250771      6.0250771    6[1-(0),6-(6,6),7-(6,27)]
   864     5.25485725     5.25485725     5.25485725    6[6-(6,6),8-(71),8-(71)]
   865     16.4793801     16.4793801     16.4793801    6[6-(6,6),8-(0),8-(71)]
   866     18.3116537     18.3116537     18.3116537    6[1-(0),6-(6,6),7-(6,27)]
   867    17.24959995    17.24959995    17.24959995    6[6-(1,6),6-(1,7),6-(8,8)]
   868    16.86541355    16.86541355    16.86541355    6[1-(0),6-(1,6),6-(6,6)]
   869    17.57098665    17.57098665    17.57098665    6[1-(0),6-(1,6),6-(6,7)]
   870     0.18655205     0.18655205     0.18655205    6[6-(1,6),6-(6,7),7-(6,27)]
   871      1.0565126      1.0565126      1.0565126    6[6-(1,6),6-(6,7),7-(6,27)]
   872      0.8311725      0.8311725      0.8311725    6[1-(0),6-(1,6),6-(6,7)]
   873     1.74546225     1.74546225     1.74546225    6[1-(0),6-(1,6),6-(6,6)]
   874     2.90171555     2.90171555     2.90171555    6[6-(1,6),6-(1,7),6-(8,8)]
   875     3.06425595     3.06425595     3.06425595    6[1-(0),6-(6,6),7-(6,27)]
   876       3.952687       3.952687       3.952687    6[6-(6,6),8-(71),8-(71)]
   877      5.4746562      5.4746562      5.4746562    6[6-(6,6),8-(71),8-(71)]
   878     6.80637925     6.80637925     6.80637925    6[1-(0),6-(6,6),7-(6,27)]
   879     6.41111055     6.41111055     6.41111055    6[6-(1,6),6-(1,7),6-(8,8)]
   880      6.8673319      6.8673319      6.8673319    6[1-(0),6-(1,6),6-(6,6)]
   881      7.6320106      7.6320106      7.6320106    6[1-(0),6-(1,6),6-(6,7)]
   882     7.97002075     7.97002075     7.97002075    6[6-(1,6),6-(6,7),7-(6,27)]
   883      8.7734875      8.7734875      8.7734875    6[6-(1,6),6-(6,7),7-(6,27)]
   884     9.08194485     9.08194485     9.08194485    6[1-(0),6-(1,6),6-(6,7)]
   885      9.7967532      9.7967532      9.7967532    6[1-(0),6-(1,6),6-(6,6)]
   886    10.22711585    10.22711585    10.22711585    6[6-(1,6),6-(1,7),6-(8,8)]
   887      9.8743293      9.8743293      9.8743293    6[1-(0),6-(6,6),7-(6,27)]
   888     11.0047239     11.0047239     11.0047239    6[6-(6,6),8-(71),8-(71)]
   889    11.74169685    11.74169685    11.74169685    6[6-(6,6),8-(71),8-(71)]
   890      10.306539      10.306539      10.306539    6[1-(0),6-(6,6),7-(6,27)]
   891     11.3113342     11.3113342     11.3113342    6[6-(1,6),6-(1,7),6-(8,8)]
   892    11.98550745    11.98550745    11.98550745    6[1-(0),6-(1,6),6-(6,6)]
   893     11.7176852     11.7176852     11.7176852    6[1-(0),6-(1,6),6-(6,7)]
   894    10.77384265    10.77384265    10.77384265    6[6-(1,6),6-(6,7),7-(6,27)]
   895    10.56697305    10.56697305    10.56697305    6[6-(1,6),6-(6,7),7-(6,27)]
   896     11.3519693     11.3519693     11.3519693    6[1-(0),6-(1,6),6-(6,7)]
   897    11.19497005    11.19497005    11.19497005    6[1-(0),6-(1,6),6-(6,6)]
   898     10.2511275     10.2511275     10.2511275    6[6-(1,6),6-(1,7),6-(8,8)]
   899     9.45135485     9.45135485     9.45135485    6[1-(0),6-(6,6),7-(6,27)]
   900    10.03132855    10.03132855    10.03132855    6[6-(6,6),8-(0),8-(71)]
   901    14.54921285    14.54921285    14.54921285    6[6-(6,6),8-(71),8-(71)]
   902     15.8144421     15.8144421     15.8144421    6[1-(0),6-(6,6),7-(6,27)]
   903    14.90015235    14.90015235    14.90015235    6[6-(1,6),6-(1,7),6-(8,8)]
   904     14.3072493     14.3072493     14.3072493    6[1-(0),6-(1,6),6-(6,6)]
   905     14.5658363     14.5658363     14.5658363    6[1-(0),6-(1,6),6-(6,7)]
   906    15.42471455    15.42471455    15.42471455    6[6-(1,6),6-(6,7),7-(6,27)]
   907     15.6703722     15.6703722     15.6703722    6[6-(1,6),6-(6,7),7-(6,27)]
   908     14.9906578     14.9906578     14.9906578    6[1-(0),6-(1,6),6-(6,7)]
   909    15.22892725    15.22892725    15.22892725    6[1-(0),6-(1,6),6-(6,6)]
   910    16.11181715    16.11181715    16.11181715    6[6-(1,6),6-(1,7),6-(8,8)]
   911    16.76936695    16.76936695    16.76936695    6[1-(0),6-(6,6),7-(6,27)]
   912    16.44428615    16.44428615    16.44428615    6[6-(6,6),8-(0),8-(71)]
   913    17.11661235    17.11661235    17.11661235    6[6-(6,6),8-(0),8-(71)]
   914     0.17916385     0.17916385     0.17916385    6[1-(0),6-(6,6),7-(6,27)]
   915     17.5506691     17.5506691     17.5506691    6[6-(1,6),6-(1,7),6-(8,8)]
   916    16.81000205    16.81000205    16.81000205    6[1-(0),6-(1,6),6-(6,6)]
   917     17.2329765     17.2329765     17.2329765    6[1-(0),6-(1,6),6-(6,7)]
   918      18.359677      18.359677      18.359677    6[6-(1,6),6-(6,7),7-(6,27)]
   919      0.4839271      0.4839271      0.4839271    6[6-(1,6),6-(6,7),7-(6,27)]
   920     0.05356445     0.05356445     0.05356445    6[1-(0),6-(1,6),6-(6,7)]
   921      0.7868433      0.7868433      0.7868433    6[1-(0),6-(1,6),6-(6,6)]
   922     1.95602595     1.95602595     1.95602595    6[6-(1,6),6-(1,7),6-(8,8)]
   923     2.32543595     2.32543595     2.32543595    6[1-(0),6-(6,6),7-(6,27)]
   924      2.8481511      2.8481511      2.8481511    6[6-(6,6),8-(71),8-(71)]
   925    14.29062585    14.29062585    14.29062585    6[6-(6,6),8-(0),8-(71)]
   926    15.12918655    15.12918655    15.12918655    6[1-(0),6-(6,6),7-(6,27)]
   927    14.01726245    14.01726245    14.01726245    6[6-(1,6),6-(1,7),6-(8,8)]
   928    12.76496255    12.76496255    12.76496255    6[1-(0),6-(1,6),6-(6,6)]
   929    12.62458675    12.62458675    12.62458675    6[1-(0),6-(1,6),6-(6,7)]
   930     13.7752989     13.7752989     13.7752989    6[6-(1,6),6-(6,7),7-(6,27)]
   931    13.81039285    13.81039285    13.81039285    6[6-(1,6),6-(6,7),7-(6,27)]
   932     12.7298686     12.7298686     12.7298686    6[1-(0),6-(1,6),6-(6,7)]
   933     12.9034913     12.9034913     12.9034913    6[1-(0),6-(1,6),6-(6,6)]
   934     14.1927322     14.1927322     14.1927322    6[6-(1,6),6-(1,7),6-(8,8)]
   935     15.2603271     15.2603271     15.2603271    6[1-(0),6-(6,6),7-(6,27)]
   936    14.49010725    14.49010725    14.49010725    6[6-(6,6),8-(71),8-(71)]
   937      7.2441301      7.2441301      7.2441301    6[6-(6,6),8-(0),8-(71)]
   938      9.0764037      9.0764037      9.0764037    6[1-(0),6-(6,6),7-(6,27)]
   939     8.01434995     8.01434995     8.01434995    6[6-(1,6),6-(1,7),6-(8,8)]
   940     7.63016355     7.63016355     7.63016355    6[1-(0),6-(1,6),6-(6,6)]
   941     8.33573665     8.33573665     8.33573665    6[1-(0),6-(1,6),6-(6,7)]
   942     9.42180205     9.42180205     9.42180205    6[6-(1,6),6-(6,7),7-(6,27)]
   943     10.2917626     10.2917626     10.2917626    6[6-(1,6),6-(6,7),7-(6,27)]
   944     10.0664225     10.0664225     10.0664225    6[1-(0),6-(1,6),6-(6,7)]
   945    10.98071225    10.98071225    10.98071225    6[1-(0),6-(1,6),6-(6,6)]
   946    12.13696555    12.13696555    12.13696555    6[6-(1,6),6-(1,7),6-(8,8)]
   947    12.29950595    12.29950595    12.29950595    6[1-(0),6-(6,6),7-(6,27)]
   948      13.187937      13.187937      13.187937    6[6-(6,6),8-(71),8-(71)]
   949     14.7099062     14.7099062     14.7099062    6[6-(6,6),8-(71),8-(71)]
   950    16.04162925    16.04162925    16.04162925    6[1-(0),6-(6,6),7-(6,27)]
   951    15.64636055    15.64636055    15.64636055    6[6-(1,6),6-(1,7),6-(8,8)]
   952     16.1025819     16.1025819     16.1025819    6[1-(0),6-(1,6),6-(6,6)]
   953     16.8672606     16.8672606     16.8672606    6[1-(0),6-(1,6),6-(6,7)]
   954    17.20527075    17.20527075    17.20527075    6[6-(1,6),6-(6,7),7-(6,27)]
   955     18.0087375     18.0087375     18.0087375    6[6-(1,6),6-(6,7),7-(6,27)]
   956    18.31719485    18.31719485    18.31719485    6[1-(0),6-(1,6),6-(6,7)]
   957      0.5615032      0.5615032      0.5615032    6[1-(0),6-(1,6),6-(6,6)]
   958     0.99186585     0.99186585     0.99186585    6[6-(1,6),6-(1,7),6-(8,8)]
   959      0.6390793      0.6390793      0.6390793    6[1-(0),6-(6,6),7-(6,27)]
   960      1.7694739      1.7694739      1.7694739    6[6-(6,6),8-(71),8-(71)]
   961     2.50644685     2.50644685     2.50644685    6[6-(6,6),8-(71),8-(71)]
   962       1.071289       1.071289       1.071289    6[1-(0),6-(6,6),7-(6,27)]
   963      2.0760842      2.0760842      2.0760842    6[6-(1,6),6-(1,7),6-(8,8)]
   964     2.75025745     2.75025745     2.75025745    6[1-(0),6-(1,6),6-(6,6)]
   965      2.4824352      2.4824352      2.4824352    6[1-(0),6-(1,6),6-(6,7)]
   966     1.53859265     1.53859265     1.53859265    6[6-(1,6),6-(6,7),7-(6,27)]
   967     1.33172305     1.33172305     1.33172305    6[6-(1,6),6-(6,7),7-(6,27)]
   968      2.1167193      2.1167193      2.1167193    6[1-(0),6-(1,6),6-(6,7)]
   969     1.95972005     1.95972005     1.95972005    6[1-(0),6-(1,6),6-(6,6)]
   970      1.0158775      1.0158775      1.0158775    6[6-(1,6),6-(1,7),6-(8,8)]
   971     0.21610485     0.21610485     0.21610485    6[1-(0),6-(6,6),7-(6,27)]
   972     0.79607855     0.79607855     0.79607855    6[6-(6,6),8-(0),8-(71)]
   973     5.31396285     5.31396285     5.31396285    6[6-(6,6),8-(71),8-(71)]
   974      6.5791921      6.5791921      6.5791921    6[1-(0),6-(6,6),7-(6,27)]
   975     5.66490235     5.66490235     5.66490235    6[6-(1,6),6-(1,7),6-(8,8)]
   976      5.0719993      5.0719993      5.0719993    6[1-(0),6-(1,6),6-(6,6)]
   977      5.3305863      5.3305863      5.3305863    6[1-(0),6-(1,6),6-(6,7)]
   978     6.18946455     6.18946455     6.18946455    6[6-(1,6),6-(6,7),7-(6,27)]
   979      6.4351222      6.4351222      6.4351222    6[6-(1,6),6-(6,7),7-(6,27)]
   980      5.7554078      5.7554078      5.7554078    6[1-(0),6-(1,6),6-(6,7)]
   981     5.99367725     5.99367725     5.99367725    6[1-(0),6-(1,6),6-(6,6)]
   982     6.87656715     6.87656715     6.87656715    6[6-(1,6),6-(1,7),6-(8,8)]
   983     7.53411695     7.53411695     7.53411695    6[1-(0),6-(6,6),7-(6,27)]
   984     7.20903615     7.20903615     7.20903615    6[6-(6,6),8-(0),8-(71)]
   985      0.5947501      0.5947501      0.5947501    7[6-(1,6),6-(6,6),27-(7,7,7,7,7)]
   986     1.58661595     1.58661595     1.58661595    7[6-(1,6),6-(6,6),27-(7,7,7,7,7)]
   987     15.0017401     15.0017401     15.0017401    7[6-(1,6),6-(6,6),27-(7,7,7,7,7)]
   988     15.0903985     15.0903985     15.0903985    7[6-(1,6),6-(6,6),27-(7,7,7,7,7)]
   989     9.78751795     9.78751795     9.78751795    7[6-(1,6),6-(6,6),27-(7,7,7,7,7)]
   990    11.40922785    11.40922785    11.40922785    7[6-(1,6),6-(6,6),27-(7,7,7,7,7)]
   991    16.81369615    16.81369615    16.81369615    7[6-(1,6),6-(6,6),27-(7,7,7,7,7)]
   992     18.3929239     18.3929239     18.3929239    7[6-(1,6),6-(6,6),27-(7,7,7,7,7)]
   993      0.7942315      0.7942315      0.7942315    7[6-(1,6),6-(6,6),27-(7,7,7,7,7)]
   994        0.36941        0.36941        0.36941    7[6-(1,6),6-(6,6),27-(7,7,7,7,7)]
   995       6.834085       6.834085       6.834085    7[6-(1,6),6-(6,6),27-(7,7,7,7,7)]
   996      7.3438708      7.3438708      7.3438708    7[6-(1,6),6-(6,6),27-(7,7,7,7,7)]
   997      9.8300001      9.8300001      9.8300001    7[6-(1,6),6-(6,6),27-(7,7,7,7,7)]
   998    10.82186595    10.82186595    10.82186595    7[6-(1,6),6-(6,6),27-(7,7,7,7,7)]
   999      5.7664901      5.7664901      5.7664901    7[6-(1,6),6-(6,6),27-(7,7,7,7,7)]
  1000      5.8551485      5.8551485      5.8551485    7[6-(1,6),6-(6,6),27-(7,7,7,7,7)]
  1001     0.55226795     0.55226795     0.55226795    7[6-(1,6),6-(6,6),27-(7,7,7,7,7)]
  1002     2.17397785     2.17397785     2.17397785    7[6-(1,6),6-(6,6),27-(7,7,7,7,7)]
  1003     7.57844615     7.57844615     7.57844615    7[6-(1,6),6-(6,6),27-(7,7,7,7,7)]
  1004      9.1576739      9.1576739      9.1576739    7[6-(1,6),6-(6,6),27-(7,7,7,7,7)]
  1005     10.0294815     10.0294815     10.0294815    7[6-(1,6),6-(6,6),27-(7,7,7,7,7)]
  1006        9.60466        9.60466        9.60466    7[6-(1,6),6-(6,6),27-(7,7,7,7,7)]
  1007      16.069335      16.069335      16.069335    7[6-(1,6),6-(6,6),27-(7,7,7,7,7)]
  1008     16.5791208     16.5791208     16.5791208    7[6-(1,6),6-(6,6),27-(7,7,7,7,7)]
  1009      8.6404999      8.6404999      8.6404999    7[6-(1,6),6-(6,6),27-(7,7,7,7,7)]
  1010     7.64863405     7.64863405     7.64863405    7[6-(1,6),6-(6,6),27-(7,7,7,7,7)]
  1011     12.7040099     12.7040099     12.7040099    7[6-(1,6),6-(6,6),27-(7,7,7,7,7)]
  1012     12.6153515     12.6153515     12.6153515    7[6-(1,6),6-(6,6),27-(7,7,7,7,7)]
  1013    17.91823205    17.91823205    17.91823205    7[6-(1,6),6-(6,6),27-(7,7,7,7,7)]
  1014    16.29652215    16.29652215    16.29652215    7[6-(1,6),6-(6,6),27-(7,7,7,7,7)]
  1015    10.89205385    10.89205385    10.89205385    7[6-(1,6),6-(6,6),27-(7,7,7,7,7)]
  1016      9.3128261      9.3128261      9.3128261    7[6-(1,6),6-(6,6),27-(7,7,7,7,7)]
  1017      8.4410185      8.4410185      8.4410185    7[6-(1,6),6-(6,6),27-(7,7,7,7,7)]
  1018        8.86584        8.86584        8.86584    7[6-(1,6),6-(6,6),27-(7,7,7,7,7)]
  1019       2.401165       2.401165       2.401165    7[6-(1,6),6-(6,6),27-(7,7,7,7,7)]
  1020      1.8913792      1.8913792      1.8913792    7[6-(1,6),6-(6,6),27-(7,7,7,7,7)]
  1021     17.8757499     17.8757499     17.8757499    7[6-(1,6),6-(6,6),27-(7,7,7,7,7)]
  1022    16.88388405    16.88388405    16.88388405    7[6-(1,6),6-(6,6),27-(7,7,7,7,7)]
  1023      3.4687599      3.4687599      3.4687599    7[6-(1,6),6-(6,6),27-(7,7,7,7,7)]
  1024      3.3801015      3.3801015      3.3801015    7[6-(1,6),6-(6,6),27-(7,7,7,7,7)]
  1025     8.68298205     8.68298205     8.68298205    7[6-(1,6),6-(6,6),27-(7,7,7,7,7)]
  1026     7.06127215     7.06127215     7.06127215    7[6-(1,6),6-(6,6),27-(7,7,7,7,7)]
  1027     1.65680385     1.65680385     1.65680385    7[6-(1,6),6-(6,6),27-(7,7,7,7,7)]
  1028      0.0775761      0.0775761      0.0775761    7[6-(1,6),6-(6,6),27-(7,7,7,7,7)]
  1029     17.6762685     17.6762685     17.6762685    7[6-(1,6),6-(6,6),27-(7,7,7,7,7)]
  1030       18.10109       18.10109       18.10109    7[6-(1,6),6-(6,6),27-(7,7,7,7,7)]
  1031      11.636415      11.636415      11.636415    7[6-(1,6),6-(6,6),27-(7,7,7,7,7)]
  1032     11.1266292     11.1266292     11.1266292    7[6-(1,6),6-(6,6),27-(7,7,7,7,7)]
  1033     17.8757499     17.8757499     17.8757499    7[6-(1,6),6-(6,6),27-(7,7,7,7,7)]
  1034    16.88388405    16.88388405    16.88388405    7[6-(1,6),6-(6,6),27-(7,7,7,7,7)]
  1035      3.4687599      3.4687599      3.4687599    7[6-(1,6),6-(6,6),27-(7,7,7,7,7)]
  1036      3.3801015      3.3801015      3.3801015    7[6-(1,6),6-(6,6),27-(7,7,7,7,7)]
  1037     8.68298205     8.68298205     8.68298205    7[6-(1,6),6-(6,6),27-(7,7,7,7,7)]
  1038     7.06127215     7.06127215     7.06127215    7[6-(1,6),6-(6,6),27-(7,7,7,7,7)]
  1039     1.65680385     1.65680385     1.65680385    7[6-(1,6),6-(6,6),27-(7,7,7,7,7)]
  1040      0.0775761      0.0775761      0.0775761    7[6-(1,6),6-(6,6),27-(7,7,7,7,7)]
  1041     17.6762685     17.6762685     17.6762685    7[6-(1,6),6-(6,6),27-(7,7,7,7,7)]
  1042       18.10109       18.10109       18.10109    7[6-(1,6),6-(6,6),27-(7,7,7,7,7)]
  1043      11.636415      11.636415      11.636415    7[6-(1,6),6-(6,6),27-(7,7,7,7,7)]
  1044     11.1266292     11.1266292     11.1266292    7[6-(1,6),6-(6,6),27-(7,7,7,7,7)]
  1045      8.6404999      8.6404999      8.6404999    7[6-(1,6),6-(6,6),27-(7,7,7,7,7)]
  1046     7.64863405     7.64863405     7.64863405    7[6-(1,6),6-(6,6),27-(7,7,7,7,7)]
  1047     12.7040099     12.7040099     12.7040099    7[6-(1,6),6-(6,6),27-(7,7,7,7,7)]
  1048     12.6153515     12.6153515     12.6153515    7[6-(1,6),6-(6,6),27-(7,7,7,7,7)]
  1049    17.91823205    17.91823205    17.91823205    7[6-(1,6),6-(6,6),27-(7,7,7,7,7)]
  1050    16.29652215    16.29652215    16.29652215    7[6-(1,6),6-(6,6),27-(7,7,7,7,7)]
  1051    10.89205385    10.89205385    10.89205385    7[6-(1,6),6-(6,6),27-(7,7,7,7,7)]
  1052      9.3128261      9.3128261      9.3128261    7[6-(1,6),6-(6,6),27-(7,7,7,7,7)]
  1053      8.4410185      8.4410185      8.4410185    7[6-(1,6),6-(6,6),27-(7,7,7,7,7)]
  1054        8.86584        8.86584        8.86584    7[6-(1,6),6-(6,6),27-(7,7,7,7,7)]
  1055       2.401165       2.401165       2.401165    7[6-(1,6),6-(6,6),27-(7,7,7,7,7)]
  1056      1.8913792      1.8913792      1.8913792    7[6-(1,6),6-(6,6),27-(7,7,7,7,7)]
  1057      9.8300001      9.8300001      9.8300001    7[6-(1,6),6-(6,6),27-(7,7,7,7,7)]
  1058    10.82186595    10.82186595    10.82186595    7[6-(1,6),6-(6,6),27-(7,7,7,7,7)]
  1059      5.7664901      5.7664901      5.7664901    7[6-(1,6),6-(6,6),27-(7,7,7,7,7)]
  1060      5.8551485      5.8551485      5.8551485    7[6-(1,6),6-(6,6),27-(7,7,7,7,7)]
  1061     0.55226795     0.55226795     0.55226795    7[6-(1,6),6-(6,6),27-(7,7,7,7,7)]
  1062     2.17397785     2.17397785     2.17397785    7[6-(1,6),6-(6,6),27-(7,7,7,7,7)]
  1063     7.57844615     7.57844615     7.57844615    7[6-(1,6),6-(6,6),27-(7,7,7,7,7)]
  1064      9.1576739      9.1576739      9.1576739    7[6-(1,6),6-(6,6),27-(7,7,7,7,7)]
  1065     10.0294815     10.0294815     10.0294815    7[6-(1,6),6-(6,6),27-(7,7,7,7,7)]
  1066        9.60466        9.60466        9.60466    7[6-(1,6),6-(6,6),27-(7,7,7,7,7)]
  1067      16.069335      16.069335      16.069335    7[6-(1,6),6-(6,6),27-(7,7,7,7,7)]
  1068     16.5791208     16.5791208     16.5791208    7[6-(1,6),6-(6,6),27-(7,7,7,7,7)]
  1069      0.5947501      0.5947501      0.5947501    7[6-(1,6),6-(6,6),27-(7,7,7,7,7)]
  1070     1.58661595     1.58661595     1.58661595    7[6-(1,6),6-(6,6),27-(7,7,7,7,7)]
  1071     15.0017401     15.0017401     15.0017401    7[6-(1,6),6-(6,6),27-(7,7,7,7,7)]
  1072     15.0903985     15.0903985     15.0903985    7[6-(1,6),6-(6,6),27-(7,7,7,7,7)]
  1073     9.78751795     9.78751795     9.78751795    7[6-(1,6),6-(6,6),27-(7,7,7,7,7)]
  1074    11.40922785    11.40922785    11.40922785    7[6-(1,6),6-(6,6),27-(7,7,7,7,7)]
  1075    16.81369615    16.81369615    16.81369615    7[6-(1,6),6-(6,6),27-(7,7,7,7,7)]
  1076     18.3929239     18.3929239     18.3929239    7[6-(1,6),6-(6,6),27-(7,7,7,7,7)]
  1077      0.7942315      0.7942315      0.7942315    7[6-(1,6),6-(6,6),27-(7,7,7,7,7)]
  1078        0.36941        0.36941        0.36941    7[6-(1,6),6-(6,6),27-(7,7,7,7,7)]
  1079       6.834085       6.834085       6.834085    7[6-(1,6),6-(6,6),27-(7,7,7,7,7)]
  1080      7.3438708      7.3438708      7.3438708    7[6-(1,6),6-(6,6),27-(7,7,7,7,7)]
  1081    16.37040415    16.37040415    16.37040415    8[6-(6,8),71-(8,8,8,8,8,8)]
  1082     17.4989517     17.4989517     17.4989517    8[6-(6,8)]
  1083     2.47689405     2.47689405     2.47689405    8[6-(6,8),71-(8,8,8,8,8,8)]
  1084      3.8677227      3.8677227      3.8677227    8[6-(6,8),71-(8,8,8,8,8,8)]
  1085     15.4671967     15.4671967     15.4671967    8[6-(6,8)]
  1086     13.2322662     13.2322662     13.2322662    8[6-(6,8),71-(1,8,8,8,8,8,8,8,8)]
  1087     15.6703722     15.6703722     15.6703722    8[6-(6,8),71-(1,8,8,8,8,8,8,8,8)]
  1088    13.54811175    13.54811175    13.54811175    8[6-(6,8),71-(1,8,8,8,8,8,8,8,8)]
  1089     7.13146005     7.13146005     7.13146005    8[6-(6,8)]
  1090     6.74357955     6.74357955     6.74357955    8[6-(6,8),71-(8,8,8,8,8,8)]
  1091     14.1594853     14.1594853     14.1594853    8[6-(6,8),71-(8,8,8,8,8,8)]
  1092     12.9625969     12.9625969     12.9625969    8[6-(6,8),71-(8,8,8,8,8,8)]
  1093    14.68958865    14.68958865    14.68958865    8[6-(6,8),71-(1,8,8,8,8,8,8,8,8)]
  1094     13.9082865     13.9082865     13.9082865    8[6-(6,8),71-(1,8,8,8,8,8,8,8,8)]
  1095      1.9172379      1.9172379      1.9172379    8[6-(6,8),71-(1,8,8,8,8,8,8,8,8)]
  1096     2.27371855     2.27371855     2.27371855    8[6-(6,8),71-(1,8,8,8,8,8,8,8,8)]
  1097      1.8138031      1.8138031      1.8138031    8[6-(6,8),71-(8,8,8,8,8,8)]
  1098      3.6017475      3.6017475      3.6017475    8[6-(6,8),71-(8,8,8,8,8,8)]
  1099    18.18051315    18.18051315    18.18051315    8[6-(6,8)]
  1100      1.7473093      1.7473093      1.7473093    8[6-(6,8),71-(8,8,8,8,8,8)]
  1101      4.3147088      4.3147088      4.3147088    8[6-(6,8),71-(8,8,8,8,8,8)]
  1102     5.96412445     5.96412445     5.96412445    8[6-(6,8),71-(8,8,8,8,8,8)]
  1103      6.6567682      6.6567682      6.6567682    8[6-(6,8),71-(8,8,8,8,8,8)]
  1104     7.97371485     7.97371485     7.97371485    8[6-(6,8)]
  1105      8.0789967      8.0789967      8.0789967    8[1-(0),1-(0)]
  1106     4.84850625     4.84850625     4.84850625    8[1-(0),1-(0),71-(8,8,8,8,8,8)]
  1107    18.21006595    18.21006595    18.21006595    8[1-(0),1-(0),71-(8,8,8,8,8,8)]
  1108     12.5008344     12.5008344     12.5008344    8[1-(0),1-(0),71-(1,8,8,8,8,8,8,8,8)]
  1109    10.48939695    10.48939695    10.48939695    8[1-(0),1-(71),71-(1,8,8,8,8,8,8,8,8)]
  1110     7.13515415     7.13515415     7.13515415    8[6-(6,8),71-(8,8,8,8,8,8)]
  1111      8.2637017      8.2637017      8.2637017    8[6-(6,8)]
  1112    11.71214405    11.71214405    11.71214405    8[6-(6,8),71-(8,8,8,8,8,8)]
  1113     13.1029727     13.1029727     13.1029727    8[6-(6,8),71-(8,8,8,8,8,8)]
  1114      6.2319467      6.2319467      6.2319467    8[6-(6,8)]
  1115      3.9970162      3.9970162      3.9970162    8[6-(6,8),71-(1,8,8,8,8,8,8,8,8)]
  1116      6.4351222      6.4351222      6.4351222    8[6-(6,8),71-(1,8,8,8,8,8,8,8,8)]
  1117     4.31286175     4.31286175     4.31286175    8[6-(6,8),71-(1,8,8,8,8,8,8,8,8)]
  1118    16.36671005    16.36671005    16.36671005    8[6-(6,8)]
  1119    15.97882955    15.97882955    15.97882955    8[6-(6,8),71-(8,8,8,8,8,8)]
  1120      4.9242353      4.9242353      4.9242353    8[6-(6,8),71-(8,8,8,8,8,8)]
  1121      3.7273469      3.7273469      3.7273469    8[6-(6,8),71-(8,8,8,8,8,8)]
  1122     5.45433865     5.45433865     5.45433865    8[6-(6,8),71-(1,8,8,8,8,8,8,8,8)]
  1123      4.6730365      4.6730365      4.6730365    8[6-(6,8),71-(1,8,8,8,8,8,8,8,8)]
  1124     11.1524879     11.1524879     11.1524879    8[6-(6,8),71-(1,8,8,8,8,8,8,8,8)]
  1125    11.50896855    11.50896855    11.50896855    8[6-(6,8),71-(1,8,8,8,8,8,8,8,8)]
  1126     11.0490531     11.0490531     11.0490531    8[6-(6,8),71-(8,8,8,8,8,8)]
  1127     12.8369975     12.8369975     12.8369975    8[6-(6,8),71-(8,8,8,8,8,8)]
  1128     8.94526315     8.94526315     8.94526315    8[6-(6,8)]
  1129     10.9825593     10.9825593     10.9825593    8[6-(6,8),71-(8,8,8,8,8,8)]
  1130     13.5499588     13.5499588     13.5499588    8[6-(6,8),71-(8,8,8,8,8,8)]
  1131    15.19937445    15.19937445    15.19937445    8[6-(6,8),71-(8,8,8,8,8,8)]
  1132     15.8920182     15.8920182     15.8920182    8[6-(6,8),71-(8,8,8,8,8,8)]
  1133    17.20896485    17.20896485    17.20896485    8[6-(6,8)]
  1134     17.3142467     17.3142467     17.3142467    8[1-(0),1-(0)]
  1135    14.08375625    14.08375625    14.08375625    8[1-(0),1-(0),71-(8,8,8,8,8,8)]
  1136     8.97481595     8.97481595     8.97481595    8[1-(0),1-(0),71-(8,8,8,8,8,8)]
  1137      3.2655844      3.2655844      3.2655844    8[1-(0),1-(0),71-(1,8,8,8,8,8,8,8,8)]
  1138     1.25414695     1.25414695     1.25414695    8[1-(0),1-(71),71-(1,8,8,8,8,8,8,8,8)]
  1139    11.33534585    11.33534585    11.33534585    8[6-(6,8),71-(8,8,8,8,8,8)]
  1140     10.2067983     10.2067983     10.2067983    8[6-(6,8)]
  1141     6.75835595     6.75835595     6.75835595    8[6-(6,8),71-(8,8,8,8,8,8)]
  1142      5.3675273      5.3675273      5.3675273    8[6-(6,8),71-(8,8,8,8,8,8)]
  1143     12.2385533     12.2385533     12.2385533    8[6-(6,8)]
  1144     14.4734838     14.4734838     14.4734838    8[6-(6,8),71-(1,8,8,8,8,8,8,8,8)]
  1145     12.0353778     12.0353778     12.0353778    8[6-(6,8),71-(1,8,8,8,8,8,8,8,8)]
  1146    14.15763825    14.15763825    14.15763825    8[6-(6,8),71-(1,8,8,8,8,8,8,8,8)]
  1147     2.10378995     2.10378995     2.10378995    8[6-(6,8)]
  1148     2.49167045     2.49167045     2.49167045    8[6-(6,8),71-(8,8,8,8,8,8)]
  1149     13.5462647     13.5462647     13.5462647    8[6-(6,8),71-(8,8,8,8,8,8)]
  1150     14.7431531     14.7431531     14.7431531    8[6-(6,8),71-(8,8,8,8,8,8)]
  1151    13.01616135    13.01616135    13.01616135    8[6-(6,8),71-(1,8,8,8,8,8,8,8,8)]
  1152     13.7974635     13.7974635     13.7974635    8[6-(6,8),71-(1,8,8,8,8,8,8,8,8)]
  1153      7.3180121      7.3180121      7.3180121    8[6-(6,8),71-(1,8,8,8,8,8,8,8,8)]
  1154     6.96153145     6.96153145     6.96153145    8[6-(6,8),71-(1,8,8,8,8,8,8,8,8)]
  1155      7.4214469      7.4214469      7.4214469    8[6-(6,8),71-(8,8,8,8,8,8)]
  1156      5.6335025      5.6335025      5.6335025    8[6-(6,8),71-(8,8,8,8,8,8)]
  1157     9.52523685     9.52523685     9.52523685    8[6-(6,8)]
  1158      7.4879407      7.4879407      7.4879407    8[6-(6,8),71-(8,8,8,8,8,8)]
  1159      4.9205412      4.9205412      4.9205412    8[6-(6,8),71-(8,8,8,8,8,8)]
  1160     3.27112555     3.27112555     3.27112555    8[6-(6,8),71-(8,8,8,8,8,8)]
  1161      2.5784818      2.5784818      2.5784818    8[6-(6,8),71-(8,8,8,8,8,8)]
  1162     1.26153515     1.26153515     1.26153515    8[6-(6,8)]
  1163      1.1562533      1.1562533      1.1562533    8[1-(0),1-(0)]
  1164     4.38674375     4.38674375     4.38674375    8[1-(0),1-(0),71-(8,8,8,8,8,8)]
  1165     9.49568405     9.49568405     9.49568405    8[1-(0),1-(0),71-(8,8,8,8,8,8)]
  1166     15.2049156     15.2049156     15.2049156    8[1-(0),1-(0),71-(1,8,8,8,8,8,8,8,8)]
  1167    17.21635305    17.21635305    17.21635305    8[1-(0),1-(71),71-(1,8,8,8,8,8,8,8,8)]
  1168     2.10009585     2.10009585     2.10009585    8[6-(6,8),71-(8,8,8,8,8,8)]
  1169      0.9715483      0.9715483      0.9715483    8[6-(6,8)]
  1170    15.99360595    15.99360595    15.99360595    8[6-(6,8),71-(8,8,8,8,8,8)]
  1171     14.6027773     14.6027773     14.6027773    8[6-(6,8),71-(8,8,8,8,8,8)]
  1172      3.0033033      3.0033033      3.0033033    8[6-(6,8)]
  1173      5.2382338      5.2382338      5.2382338    8[6-(6,8),71-(1,8,8,8,8,8,8,8,8)]
  1174      2.8001278      2.8001278      2.8001278    8[6-(6,8),71-(1,8,8,8,8,8,8,8,8)]
  1175     4.92238825     4.92238825     4.92238825    8[6-(6,8),71-(1,8,8,8,8,8,8,8,8)]
  1176    11.33903995    11.33903995    11.33903995    8[6-(6,8)]
  1177    11.72692045    11.72692045    11.72692045    8[6-(6,8),71-(8,8,8,8,8,8)]
  1178      4.3110147      4.3110147      4.3110147    8[6-(6,8),71-(8,8,8,8,8,8)]
  1179      5.5079031      5.5079031      5.5079031    8[6-(6,8),71-(8,8,8,8,8,8)]
  1180     3.78091135     3.78091135     3.78091135    8[6-(6,8),71-(1,8,8,8,8,8,8,8,8)]
  1181      4.5622135      4.5622135      4.5622135    8[6-(6,8),71-(1,8,8,8,8,8,8,8,8)]
  1182     16.5532621     16.5532621     16.5532621    8[6-(6,8),71-(1,8,8,8,8,8,8,8,8)]
  1183    16.19678145    16.19678145    16.19678145    8[6-(6,8),71-(1,8,8,8,8,8,8,8,8)]
  1184     16.6566969     16.6566969     16.6566969    8[6-(6,8),71-(8,8,8,8,8,8)]
  1185     14.8687525     14.8687525     14.8687525    8[6-(6,8),71-(8,8,8,8,8,8)]
  1186     0.28998685     0.28998685     0.28998685    8[6-(6,8)]
  1187     16.7231907     16.7231907     16.7231907    8[6-(6,8),71-(8,8,8,8,8,8)]
  1188     14.1557912     14.1557912     14.1557912    8[6-(6,8),71-(8,8,8,8,8,8)]
  1189    12.50637555    12.50637555    12.50637555    8[6-(6,8),71-(8,8,8,8,8,8)]
  1190     11.8137318     11.8137318     11.8137318    8[6-(6,8),71-(8,8,8,8,8,8)]
  1191    10.49678515    10.49678515    10.49678515    8[6-(6,8)]
  1192     10.3915033     10.3915033     10.3915033    8[1-(0),1-(0)]
  1193    13.62199375    13.62199375    13.62199375    8[1-(0),1-(0),71-(8,8,8,8,8,8)]
  1194     0.26043405     0.26043405     0.26043405    8[1-(0),1-(0),71-(8,8,8,8,8,8)]
  1195      5.9696656      5.9696656      5.9696656    8[1-(0),1-(0),71-(1,8,8,8,8,8,8,8,8)]
  1196     7.98110305     7.98110305     7.98110305    8[1-(0),1-(71),71-(1,8,8,8,8,8,8,8,8)]
  1197     2.10009585     2.10009585     2.10009585    8[6-(6,8),71-(8,8,8,8,8,8)]
  1198      0.9715483      0.9715483      0.9715483    8[6-(6,8)]
  1199    15.99360595    15.99360595    15.99360595    8[6-(6,8),71-(8,8,8,8,8,8)]
  1200     14.6027773     14.6027773     14.6027773    8[6-(6,8),71-(8,8,8,8,8,8)]
  1201      3.0033033      3.0033033      3.0033033    8[6-(6,8)]
  1202      5.2382338      5.2382338      5.2382338    8[6-(6,8),71-(1,8,8,8,8,8,8,8,8)]
  1203      2.8001278      2.8001278      2.8001278    8[6-(6,8),71-(1,8,8,8,8,8,8,8,8)]
  1204     4.92238825     4.92238825     4.92238825    8[6-(6,8),71-(1,8,8,8,8,8,8,8,8)]
  1205    11.33903995    11.33903995    11.33903995    8[6-(6,8)]
  1206    11.72692045    11.72692045    11.72692045    8[6-(6,8),71-(8,8,8,8,8,8)]
  1207      4.3110147      4.3110147      4.3110147    8[6-(6,8),71-(8,8,8,8,8,8)]
  1208      5.5079031      5.5079031      5.5079031    8[6-(6,8),71-(8,8,8,8,8,8)]
  1209     3.78091135     3.78091135     3.78091135    8[6-(6,8),71-(1,8,8,8,8,8,8,8,8)]
  1210      4.5622135      4.5622135      4.5622135    8[6-(6,8),71-(1,8,8,8,8,8,8,8,8)]
  1211     16.5532621     16.5532621     16.5532621    8[6-(6,8),71-(1,8,8,8,8,8,8,8,8)]
  1212    16.19678145    16.19678145    16.19678145    8[6-(6,8),71-(1,8,8,8,8,8,8,8,8)]
  1213     16.6566969     16.6566969     16.6566969    8[6-(6,8),71-(8,8,8,8,8,8)]
  1214     14.8687525     14.8687525     14.8687525    8[6-(6,8),71-(8,8,8,8,8,8)]
  1215     0.28998685     0.28998685     0.28998685    8[6-(6,8)]
  1216     16.7231907     16.7231907     16.7231907    8[6-(6,8),71-(8,8,8,8,8,8)]
  1217     14.1557912     14.1557912     14.1557912    8[6-(6,8),71-(8,8,8,8,8,8)]
  1218    12.50637555    12.50637555    12.50637555    8[6-(6,8),71-(8,8,8,8,8,8)]
  1219     11.8137318     11.8137318     11.8137318    8[6-(6,8),71-(8,8,8,8,8,8)]
  1220    10.49678515    10.49678515    10.49678515    8[6-(6,8)]
  1221     10.3915033     10.3915033     10.3915033    8[1-(0),1-(0)]
  1222    13.62199375    13.62199375    13.62199375    8[1-(0),1-(0),71-(8,8,8,8,8,8)]
  1223     0.26043405     0.26043405     0.26043405    8[1-(0),1-(0),71-(8,8,8,8,8,8)]
  1224      5.9696656      5.9696656      5.9696656    8[1-(0),1-(0),71-(1,8,8,8,8,8,8,8,8)]
  1225     7.98110305     7.98110305     7.98110305    8[1-(0),1-(71),71-(1,8,8,8,8,8,8,8,8)]
  1226    11.33534585    11.33534585    11.33534585    8[6-(6,8),71-(8,8,8,8,8,8)]
  1227     10.2067983     10.2067983     10.2067983    8[6-(6,8)]
  1228     6.75835595     6.75835595     6.75835595    8[6-(6,8),71-(8,8,8,8,8,8)]
  1229      5.3675273      5.3675273      5.3675273    8[6-(6,8),71-(8,8,8,8,8,8)]
  1230     12.2385533     12.2385533     12.2385533    8[6-(6,8)]
  1231     14.4734838     14.4734838     14.4734838    8[6-(6,8),71-(1,8,8,8,8,8,8,8,8)]
  1232     12.0353778     12.0353778     12.0353778    8[6-(6,8),71-(1,8,8,8,8,8,8,8,8)]
  1233    14.15763825    14.15763825    14.15763825    8[6-(6,8),71-(1,8,8,8,8,8,8,8,8)]
  1234     2.10378995     2.10378995     2.10378995    8[6-(6,8)]
  1235     2.49167045     2.49167045     2.49167045    8[6-(6,8),71-(8,8,8,8,8,8)]
  1236     13.5462647     13.5462647     13.5462647    8[6-(6,8),71-(8,8,8,8,8,8)]
  1237     14.7431531     14.7431531     14.7431531    8[6-(6,8),71-(8,8,8,8,8,8)]
  1238    13.01616135    13.01616135    13.01616135    8[6-(6,8),71-(1,8,8,8,8,8,8,8,8)]
  1239     13.7974635     13.7974635     13.7974635    8[6-(6,8),71-(1,8,8,8,8,8,8,8,8)]
  1240      7.3180121      7.3180121      7.3180121    8[6-(6,8),71-(1,8,8,8,8,8,8,8,8)]
  1241     6.96153145     6.96153145     6.96153145    8[6-(6,8),71-(1,8,8,8,8,8,8,8,8)]
  1242      7.4214469      7.4214469      7.4214469    8[6-(6,8),71-(8,8,8,8,8,8)]
  1243      5.6335025      5.6335025      5.6335025    8[6-(6,8),71-(8,8,8,8,8,8)]
  1244     9.52523685     9.52523685     9.52523685    8[6-(6,8)]
  1245      7.4879407      7.4879407      7.4879407    8[6-(6,8),71-(8,8,8,8,8,8)]
  1246      4.9205412      4.9205412      4.9205412    8[6-(6,8),71-(8,8,8,8,8,8)]
  1247     3.27112555     3.27112555     3.27112555    8[6-(6,8),71-(8,8,8,8,8,8)]
  1248      2.5784818      2.5784818      2.5784818    8[6-(6,8),71-(8,8,8,8,8,8)]
  1249     1.26153515     1.26153515     1.26153515    8[6-(6,8)]
  1250      1.1562533      1.1562533      1.1562533    8[1-(0),1-(0)]
  1251     4.38674375     4.38674375     4.38674375    8[1-(0),1-(0),71-(8,8,8,8,8,8)]
  1252     9.49568405     9.49568405     9.49568405    8[1-(0),1-(0),71-(8,8,8,8,8,8)]
  1253     15.2049156     15.2049156     15.2049156    8[1-(0),1-(0),71-(1,8,8,8,8,8,8,8,8)]
  1254    17.21635305    17.21635305    17.21635305    8[1-(0),1-(71),71-(1,8,8,8,8,8,8,8,8)]
  1255     7.13515415     7.13515415     7.13515415    8[6-(6,8),71-(8,8,8,8,8,8)]
  1256      8.2637017      8.2637017      8.2637017    8[6-(6,8)]
  1257    11.71214405    11.71214405    11.71214405    8[6-(6,8),71-(8,8,8,8,8,8)]
  1258     13.1029727     13.1029727     13.1029727    8[6-(6,8),71-(8,8,8,8,8,8)]
  1259      6.2319467      6.2319467      6.2319467    8[6-(6,8)]
  1260      3.9970162      3.9970162      3.9970162    8[6-(6,8),71-(1,8,8,8,8,8,8,8,8)]
  1261      6.4351222      6.4351222      6.4351222    8[6-(6,8),71-(1,8,8,8,8,8,8,8,8)]
  1262     4.31286175     4.31286175     4.31286175    8[6-(6,8),71-(1,8,8,8,8,8,8,8,8)]
  1263    16.36671005    16.36671005    16.36671005    8[6-(6,8)]
  1264    15.97882955    15.97882955    15.97882955    8[6-(6,8),71-(8,8,8,8,8,8)]
  1265      4.9242353      4.9242353      4.9242353    8[6-(6,8),71-(8,8,8,8,8,8)]
  1266      3.7273469      3.7273469      3.7273469    8[6-(6,8),71-(8,8,8,8,8,8)]
  1267     5.45433865     5.45433865     5.45433865    8[6-(6,8),71-(1,8,8,8,8,8,8,8,8)]
  1268      4.6730365      4.6730365      4.6730365    8[6-(6,8),71-(1,8,8,8,8,8,8,8,8)]
  1269     11.1524879     11.1524879     11.1524879    8[6-(6,8),71-(1,8,8,8,8,8,8,8,8)]
  1270    11.50896855    11.50896855    11.50896855    8[6-(6,8),71-(1,8,8,8,8,8,8,8,8)]
  1271     11.0490531     11.0490531     11.0490531    8[6-(6,8),71-(8,8,8,8,8,8)]
  1272     12.8369975     12.8369975     12.8369975    8[6-(6,8),71-(8,8,8,8,8,8)]
  1273     8.94526315     8.94526315     8.94526315    8[6-(6,8)]
  1274     10.9825593     10.9825593     10.9825593    8[6-(6,8),71-(8,8,8,8,8,8)]
  1275     13.5499588     13.5499588     13.5499588    8[6-(6,8),71-(8,8,8,8,8,8)]
  1276    15.19937445    15.19937445    15.19937445    8[6-(6,8),71-(8,8,8,8,8,8)]
  1277     15.8920182     15.8920182     15.8920182    8[6-(6,8),71-(8,8,8,8,8,8)]
  1278    17.20896485    17.20896485    17.20896485    8[6-(6,8)]
  1279     17.3142467     17.3142467     17.3142467    8[1-(0),1-(0)]
  1280    14.08375625    14.08375625    14.08375625    8[1-(0),1-(0),71-(8,8,8,8,8,8)]
  1281     8.97481595     8.97481595     8.97481595    8[1-(0),1-(0),71-(8,8,8,8,8,8)]
  1282      3.2655844      3.2655844      3.2655844    8[1-(0),1-(0),71-(1,8,8,8,8,8,8,8,8)]
  1283     1.25414695     1.25414695     1.25414695    8[1-(0),1-(71),71-(1,8,8,8,8,8,8,8,8)]
  1284    16.37040415    16.37040415    16.37040415    8[6-(6,8),71-(8,8,8,8,8,8)]
  1285     17.4989517     17.4989517     17.4989517    8[6-(6,8)]
  1286     2.47689405     2.47689405     2.47689405    8[6-(6,8),71-(8,8,8,8,8,8)]
  1287      3.8677227      3.8677227      3.8677227    8[6-(6,8),71-(8,8,8,8,8,8)]
  1288     15.4671967     15.4671967     15.4671967    8[6-(6,8)]
  1289     13.2322662     13.2322662     13.2322662    8[6-(6,8),71-(1,8,8,8,8,8,8,8,8)]
  1290     15.6703722     15.6703722     15.6703722    8[6-(6,8),71-(1,8,8,8,8,8,8,8,8)]
  1291    13.54811175    13.54811175    13.54811175    8[6-(6,8),71-(1,8,8,8,8,8,8,8,8)]
  1292     7.13146005     7.13146005     7.13146005    8[6-(6,8)]
  1293     6.74357955     6.74357955     6.74357955    8[6-(6,8),71-(8,8,8,8,8,8)]
  1294     14.1594853     14.1594853     14.1594853    8[6-(6,8),71-(8,8,8,8,8,8)]
  1295     12.9625969     12.9625969     12.9625969    8[6-(6,8),71-(8,8,8,8,8,8)]
  1296    14.68958865    14.68958865    14.68958865    8[6-(6,8),71-(1,8,8,8,8,8,8,8,8)]
  1297     13.9082865     13.9082865     13.9082865    8[6-(6,8),71-(1,8,8,8,8,8,8,8,8)]
  1298      1.9172379      1.9172379      1.9172379    8[6-(6,8),71-(1,8,8,8,8,8,8,8,8)]
  1299     2.27371855     2.27371855     2.27371855    8[6-(6,8),71-(1,8,8,8,8,8,8,8,8)]
  1300      1.8138031      1.8138031      1.8138031    8[6-(6,8),71-(8,8,8,8,8,8)]
  1301      3.6017475      3.6017475      3.6017475    8[6-(6,8),71-(8,8,8,8,8,8)]
  1302    18.18051315    18.18051315    18.18051315    8[6-(6,8)]
  1303      1.7473093      1.7473093      1.7473093    8[6-(6,8),71-(8,8,8,8,8,8)]
  1304      4.3147088      4.3147088      4.3147088    8[6-(6,8),71-(8,8,8,8,8,8)]
  1305     5.96412445     5.96412445     5.96412445    8[6-(6,8),71-(8,8,8,8,8,8)]
  1306      6.6567682      6.6567682      6.6567682    8[6-(6,8),71-(8,8,8,8,8,8)]
  1307     7.97371485     7.97371485     7.97371485    8[6-(6,8)]
  1308      8.0789967      8.0789967      8.0789967    8[1-(0),1-(0)]
  1309     4.84850625     4.84850625     4.84850625    8[1-(0),1-(0),71-(8,8,8,8,8,8)]
  1310    18.21006595    18.21006595    18.21006595    8[1-(0),1-(0),71-(8,8,8,8,8,8)]
  1311     12.5008344     12.5008344     12.5008344    8[1-(0),1-(0),71-(1,8,8,8,8,8,8,8,8)]
  1312    10.48939695    10.48939695    10.48939695    8[1-(0),1-(71),71-(1,8,8,8,8,8,8,8,8)]
  1313   11.869328005   11.869328005   11.869328005    8[8-(17),17-(8,8,8)]
  1314   12.092451645   12.092451645   12.092451645    8[8-(17),17-(8,8,8)]
  1315   14.076922165   14.076922165   14.076922165    8[17-(8,8,8)]
  1316    12.84623275    12.84623275    12.84623275    8[17-(8,8,8)]
  1317     14.3922136     14.3922136     14.3922136    8[17-(8,8,8)]
  1318    13.11959615    13.11959615    13.11959615    8[17-(8,8,8)]
  1319     13.9119806     13.9119806     13.9119806    8[17-(8,8,8)]
  1320    12.19607115    12.19607115    12.19607115    8[17-(8,8,8)]
  1321    2.634078005    2.634078005    2.634078005    8[8-(17),17-(8,8,8)]
  1322    2.857201645    2.857201645    2.857201645    8[8-(17),17-(8,8,8)]
  1323    4.841672165    4.841672165    4.841672165    8[17-(8,8,8)]
  1324     3.61098275     3.61098275     3.61098275    8[17-(8,8,8)]
  1325      5.1569636      5.1569636      5.1569636    8[17-(8,8,8)]
  1326     3.88434615     3.88434615     3.88434615    8[17-(8,8,8)]
  1327      4.6767306      4.6767306      4.6767306    8[17-(8,8,8)]
  1328     2.96082115     2.96082115     2.96082115    8[17-(8,8,8)]
  1329   15.836421995   15.836421995   15.836421995    8[8-(17),17-(8,8,8)]
  1330   15.613298355   15.613298355   15.613298355    8[8-(17),17-(8,8,8)]
  1331   13.628827835   13.628827835   13.628827835    8[17-(8,8,8)]
  1332    14.85951725    14.85951725    14.85951725    8[17-(8,8,8)]
  1333     13.3135364     13.3135364     13.3135364    8[17-(8,8,8)]
  1334    14.58615385    14.58615385    14.58615385    8[17-(8,8,8)]
  1335     13.7937694     13.7937694     13.7937694    8[17-(8,8,8)]
  1336    15.50967885    15.50967885    15.50967885    8[17-(8,8,8)]
  1337    6.601171995    6.601171995    6.601171995    8[8-(17),17-(8,8,8)]
  1338    6.378048355    6.378048355    6.378048355    8[8-(17),17-(8,8,8)]
  1339    4.393577835    4.393577835    4.393577835    8[17-(8,8,8)]
  1340     5.62426725     5.62426725     5.62426725    8[17-(8,8,8)]
  1341      4.0782864      4.0782864      4.0782864    8[17-(8,8,8)]
  1342     5.35090385     5.35090385     5.35090385    8[17-(8,8,8)]
  1343      4.5585194      4.5585194      4.5585194    8[17-(8,8,8)]
  1344     6.27442885     6.27442885     6.27442885    8[17-(8,8,8)]
  1345    6.601171995    6.601171995    6.601171995    8[8-(17),17-(8,8,8)]
  1346    6.378048355    6.378048355    6.378048355    8[8-(17),17-(8,8,8)]
  1347    4.393577835    4.393577835    4.393577835    8[17-(8,8,8)]
  1348     5.62426725     5.62426725     5.62426725    8[17-(8,8,8)]
  1349      4.0782864      4.0782864      4.0782864    8[17-(8,8,8)]
  1350     5.35090385     5.35090385     5.35090385    8[17-(8,8,8)]
  1351      4.5585194      4.5585194      4.5585194    8[17-(8,8,8)]
  1352     6.27442885     6.27442885     6.27442885    8[17-(8,8,8)]
  1353   15.836421995   15.836421995   15.836421995    8[8-(17),17-(8,8,8)]
  1354   15.613298355   15.613298355   15.613298355    8[8-(17),17-(8,8,8)]
  1355   13.628827835   13.628827835   13.628827835    8[17-(8,8,8)]
  1356    14.85951725    14.85951725    14.85951725    8[17-(8,8,8)]
  1357     13.3135364     13.3135364     13.3135364    8[17-(8,8,8)]
  1358    14.58615385    14.58615385    14.58615385    8[17-(8,8,8)]
  1359     13.7937694     13.7937694     13.7937694    8[17-(8,8,8)]
  1360    15.50967885    15.50967885    15.50967885    8[17-(8,8,8)]
  1361    2.634078005    2.634078005    2.634078005    8[8-(17),17-(8,8,8)]
  1362    2.857201645    2.857201645    2.857201645    8[8-(17),17-(8,8,8)]
  1363    4.841672165    4.841672165    4.841672165    8[17-(8,8,8)]
  1364     3.61098275     3.61098275     3.61098275    8[17-(8,8,8)]
  1365      5.1569636      5.1569636      5.1569636    8[17-(8,8,8)]
  1366     3.88434615     3.88434615     3.88434615    8[17-(8,8,8)]
  1367      4.6767306      4.6767306      4.6767306    8[17-(8,8,8)]
  1368     2.96082115     2.96082115     2.96082115    8[17-(8,8,8)]
  1369   11.869328005   11.869328005   11.869328005    8[8-(17),17-(8,8,8)]
  1370   12.092451645   12.092451645   12.092451645    8[8-(17),17-(8,8,8)]
  1371   14.076922165   14.076922165   14.076922165    8[17-(8,8,8)]
  1372    12.84623275    12.84623275    12.84623275    8[17-(8,8,8)]
  1373     14.3922136     14.3922136     14.3922136    8[17-(8,8)]
  1374    13.11959615    13.11959615    13.11959615    8[17-(8,8)]
  1375     13.9119806     13.9119806     13.9119806    8[17-(8,8)]
  1376   13.114609115   13.114609115   13.114609115    17[8-(0),8-(0),8-(8),8-(8)]
  1377    13.40551949    13.40551949    13.40551949    17[8-(0),8-(0),8-(0),8-(0)]
  1378    3.879359115    3.879359115    3.879359115    17[8-(0),8-(0),8-(8),8-(8)]
  1379     4.17026949     4.17026949     4.17026949    17[8-(0),8-(0),8-(0),8-(0)]
  1380   14.591140885   14.591140885   14.591140885    17[8-(0),8-(0),8-(8),8-(8)]
  1381    14.30023051    14.30023051    14.30023051    17[8-(0),8-(0),8-(0),8-(0)]
  1382    5.355890885    5.355890885    5.355890885    17[8-(0),8-(0),8-(8),8-(8)]
  1383     5.06498051     5.06498051     5.06498051    17[8-(0),8-(0),8-(0),8-(0)]
  1384    5.355890885    5.355890885    5.355890885    17[8-(0),8-(0),8-(8),8-(8)]
  1385     5.06498051     5.06498051     5.06498051    17[8-(0),8-(0),8-(0),8-(0)]
  1386   14.591140885   14.591140885   14.591140885    17[8-(0),8-(0),8-(8),8-(8)]
  1387    14.30023051    14.30023051    14.30023051    17[8-(0),8-(0),8-(0),8-(0)]
  1388    3.879359115    3.879359115    3.879359115    17[8-(0),8-(0),8-(8),8-(8)]
  1389     4.17026949     4.17026949     4.17026949    17[8-(0),8-(0),8-(0),8-(0)]
  1390   13.114609115   13.114609115   13.114609115    17[8-(0),8-(0),8-(8),8-(8)]
  1391    13.40551949    13.40551949    13.40551949    17[8-(0),8-(0),8-(0)]
