# Supplementary material for: A collection of forcefield precursors for metal–organic frameworks
Source: RSC Adv. 2019 Nov 13;9(63):36492–507. doi: 10.1039/c9ra07327b (PMC9075174; doi:10.1039/c9ra07327b)
Supplement: RA-009-C9RA07327B-s3225 [file RA-009-C9RA07327B-s3225.txt]

NIFYUY_charged

18.426    0.00000000    0.00000000
0.0    18.507    0.00000000
0.0    0.0    48.374

     1     14.7334296     14.7334296     14.7334296    69[8-(1,1),8-(1,1),8-(6),8-(6),8-(6),8-(6),8-(6),8-(6)]
     2      12.548106      12.548106      12.548106    69[8-(1,1),8-(1,1),8-(6),8-(6),8-(6),8-(6),8-(6),8-(6),8-(6)]
     3     6.80122086     6.80122086     6.80122086    69[8-(1,1),8-(6),8-(6),8-(6),8-(6),8-(6),8-(6)]
     4      5.5204296      5.5204296      5.5204296    69[8-(1,1),8-(1,1),8-(6),8-(6),8-(6),8-(6),8-(6),8-(6)]
     5       3.335106       3.335106       3.335106    69[8-(1,1),8-(1,1),8-(6),8-(6),8-(6),8-(6),8-(6),8-(6),8-(6)]
     6    16.01422086    16.01422086    16.01422086    69[8-(1,1),8-(6),8-(6),8-(6),8-(6),8-(6),8-(6)]
     7     12.9055704     12.9055704     12.9055704    69[8-(1,1),8-(1,1),8-(6),8-(6),8-(6),8-(6),8-(6),8-(6)]
     8      15.090894      15.090894      15.090894    69[8-(1,1),8-(1,1),8-(6),8-(6),8-(6),8-(6),8-(6),8-(6),8-(6)]
     9     2.41177914     2.41177914     2.41177914    69[8-(1,1),8-(6),8-(6),8-(6),8-(6),8-(6),8-(6)]
    10      3.6925704      3.6925704      3.6925704    69[8-(1,1),8-(1,1),8-(6),8-(6),8-(6),8-(6),8-(6),8-(6)]
    11       5.877894       5.877894       5.877894    69[8-(1,1),8-(1,1),8-(6),8-(6),8-(6),8-(6),8-(6),8-(6),8-(6)]
    12    11.62477914    11.62477914    11.62477914    69[8-(1,1),8-(6),8-(6),8-(6),8-(6),8-(6),8-(6)]
    13      3.6925704      3.6925704      3.6925704    69[8-(1,1),8-(1,1),8-(6),8-(6),8-(6),8-(6),8-(6),8-(6)]
    14       5.877894       5.877894       5.877894    69[8-(1,1),8-(1,1),8-(6),8-(6),8-(6),8-(6),8-(6),8-(6),8-(6)]
    15    11.62477914    11.62477914    11.62477914    69[8-(1,1),8-(6),8-(6),8-(6),8-(6),8-(6),8-(6)]
    16     12.9055704     12.9055704     12.9055704    69[8-(1,1),8-(1,1),8-(6),8-(6),8-(6),8-(6),8-(6),8-(6)]
    17      15.090894      15.090894      15.090894    69[8-(1,1),8-(1,1),8-(6),8-(6),8-(6),8-(6),8-(6),8-(6),8-(6)]
    18     2.41177914     2.41177914     2.41177914    69[8-(1,1),8-(6),8-(6),8-(6),8-(6),8-(6),8-(6)]
    19      5.5204296      5.5204296      5.5204296    69[8-(1,1),8-(1,1),8-(6),8-(6),8-(6),8-(6),8-(6),8-(6)]
    20       3.335106       3.335106       3.335106    69[8-(1,1),8-(1,1),8-(6),8-(6),8-(6),8-(6),8-(6),8-(6),8-(6)]
    21    16.01422086    16.01422086    16.01422086    69[8-(1,1),8-(6),8-(6),8-(6),8-(6),8-(6),8-(6)]
    22     14.7334296     14.7334296     14.7334296    69[8-(1,1),8-(1,1),8-(6),8-(6),8-(6),8-(6),8-(6),8-(6)]
    23      12.548106      12.548106      12.548106    69[8-(1,1),8-(1,1),8-(6),8-(6),8-(6),8-(6),8-(6),8-(6),8-(6)]
    24     6.80122086     6.80122086     6.80122086    69[8-(1,1),8-(6),8-(6),8-(6),8-(6),8-(6),8-(6)]
    25    17.57361324    17.57361324    17.57361324    27[7-(6,6),7-(6,6),7-(6,6),7-(6,6),7-(6,6),7-(6,6)]
    26    11.20908858    11.20908858    11.20908858    27[7-(6,6),7-(6,6),7-(6,6),7-(6,6),7-(6,6),7-(6,6)]
    27     8.36061324     8.36061324     8.36061324    27[7-(6,6),7-(6,6),7-(6,6),7-(6,6),7-(6,6),7-(6,6)]
    28     1.99608858     1.99608858     1.99608858    27[7-(6,6),7-(6,6),7-(6,6),7-(6,6),7-(6,6),7-(6,6)]
    29    10.06538676    10.06538676    10.06538676    27[7-(6,6),7-(6,6),7-(6,6),7-(6,6),7-(6,6),7-(6,6)]
    30    16.42991142    16.42991142    16.42991142    27[7-(6,6),7-(6,6),7-(6,6),7-(6,6),7-(6,6),7-(6,6)]
    31     0.85238676     0.85238676     0.85238676    27[7-(6,6),7-(6,6),7-(6,6),7-(6,6),7-(6,6),7-(6,6)]
    32     7.21691142     7.21691142     7.21691142    27[7-(6,6),7-(6,6),7-(6,6),7-(6,6),7-(6,6),7-(6,6)]
    33     0.85238676     0.85238676     0.85238676    27[7-(6,6),7-(6,6),7-(6,6),7-(6,6),7-(6,6),7-(6,6)]
    34     7.21691142     7.21691142     7.21691142    27[7-(6,6),7-(6,6),7-(6,6),7-(6,6),7-(6,6),7-(6,6)]
    35    10.06538676    10.06538676    10.06538676    27[7-(6,6),7-(6,6),7-(6,6),7-(6,6),7-(6,6),7-(6,6)]
    36    16.42991142    16.42991142    16.42991142    27[7-(6,6),7-(6,6),7-(6,6),7-(6,6),7-(6,6),7-(6,6)]
    37     8.36061324     8.36061324     8.36061324    27[7-(6,6),7-(6,6),7-(6,6),7-(6,6),7-(6,6),7-(6,6)]
    38     1.99608858     1.99608858     1.99608858    27[7-(6,6),7-(6,6),7-(6,6),7-(6,6),7-(6,6),7-(6,6)]
    39    17.57361324    17.57361324    17.57361324    27[7-(6,6),7-(6,6),7-(6,6),7-(6,6),7-(6,6),7-(6,6)]
    40    11.20908858    11.20908858    11.20908858    27[7-(6,6),7-(6,6),7-(6,6),7-(6,6),7-(6,6),7-(6,6)]
    41     14.7610686     14.7610686     14.7610686    1[8-(1,69)]
    42     13.3348962     13.3348962     13.3348962    1[8-(1,69)]
    43     10.1379852     10.1379852     10.1379852    1[8-(1,69)]
    44       9.968466       9.968466       9.968466    1[8-(1,69)]
    45     12.5462634     12.5462634     12.5462634    1[8-(1,69)]
    46     12.1279932     12.1279932     12.1279932    1[8-(1,69)]
    47      9.1927314      9.1927314      9.1927314    1[8-(1,69)]
    48      9.6017886      9.6017886      9.6017886    1[8-(1,69)]
    49     17.8953312     17.8953312     17.8953312    1[8-(1,69)]
    50      17.329653      17.329653      17.329653    1[8-(1,69)]
    51      9.9076602      9.9076602      9.9076602    1[6-(6,7)]
    52      6.8286756      6.8286756      6.8286756    1[6-(6,6)]
    53        7.55466        7.55466        7.55466    1[6-(6,6)]
    54      8.5183398      8.5183398      8.5183398    1[6-(6,6)]
    55      9.7897338      9.7897338      9.7897338    1[6-(6,6)]
    56     12.3214662     12.3214662     12.3214662    1[6-(6,7)]
    57     14.5915494     14.5915494     14.5915494    1[6-(6,7)]
    58      16.776873      16.776873      16.776873    1[6-(6,6)]
    59      18.315444      18.315444      18.315444    1[6-(6,6)]
    60      1.1184582      1.1184582      1.1184582    1[6-(6,6)]
    61      2.3272038      2.3272038      2.3272038    1[6-(6,6)]
    62     18.3228144     18.3228144     18.3228144    1[6-(6,7)]
    63     17.3701902     17.3701902     17.3701902    1[6-(6,7)]
    64     14.7739668     14.7739668     14.7739668    1[6-(6,6)]
    65     14.3151594     14.3151594     14.3151594    1[6-(6,6)]
    66      14.059038      14.059038      14.059038    1[6-(6,6)]
    67     13.6002306     13.6002306     13.6002306    1[6-(6,6)]
    68     16.1098518     16.1098518     16.1098518    1[6-(6,7)]
    69      8.7210258      8.7210258      8.7210258    1[6-(6,7)]
    70     11.5678428     11.5678428     11.5678428    1[6-(6,6)]
    71      11.857131      11.857131      11.857131    1[6-(6,6)]
    72     12.0745578     12.0745578     12.0745578    1[6-(6,6)]
    73     12.5646894     12.5646894     12.5646894    1[6-(6,6)]
    74      9.8007894      9.8007894      9.8007894    1[6-(6,7)]
    75      15.708165      15.708165      15.708165    1[6-(6,7)]
    76      15.763443      15.763443      15.763443    1[6-(6,6)]
    77     17.0495778     17.0495778     17.0495778    1[6-(6,6)]
    78     17.9450814     17.9450814     17.9450814    1[6-(6,6)]
    79      0.7112436      0.7112436      0.7112436    1[6-(6,6)]
    80      0.8697072      0.8697072      0.8697072    1[6-(6,7)]
    81     11.5402038     11.5402038     11.5402038    1[6-(6,7)]
    82      15.487053      15.487053      15.487053    1[6-(6,6)]
    83     15.8205636     15.8205636     15.8205636    1[6-(6,6)]
    84     15.8979528     15.8979528     15.8979528    1[6-(6,6)]
    85     15.6842112     15.6842112     15.6842112    1[6-(6,6)]
    86      11.709723      11.709723      11.709723    1[6-(6,7)]
    87      5.5480686      5.5480686      5.5480686    1[8-(1,69)]
    88      4.1218962      4.1218962      4.1218962    1[8-(1,69)]
    89      0.9249852      0.9249852      0.9249852    1[8-(1,69)]
    90       0.755466       0.755466       0.755466    1[8-(1,69)]
    91      3.3332634      3.3332634      3.3332634    1[8-(1,69)]
    92      2.9149932      2.9149932      2.9149932    1[8-(1,69)]
    93     18.4057314     18.4057314     18.4057314    1[8-(1,69)]
    94      0.3887886      0.3887886      0.3887886    1[8-(1,69)]
    95      8.6823312      8.6823312      8.6823312    1[8-(1,69)]
    96       8.116653       8.116653       8.116653    1[8-(1,69)]
    97      0.6946602      0.6946602      0.6946602    1[6-(6,7)]
    98     16.0416756     16.0416756     16.0416756    1[6-(6,6)]
    99       16.76766       16.76766       16.76766    1[6-(6,6)]
   100     17.7313398     17.7313398     17.7313398    1[6-(6,6)]
   101      0.5767338      0.5767338      0.5767338    1[6-(6,6)]
   102      3.1084662      3.1084662      3.1084662    1[6-(6,7)]
   103      5.3785494      5.3785494      5.3785494    1[6-(6,7)]
   104       7.563873       7.563873       7.563873    1[6-(6,6)]
   105       9.102444       9.102444       9.102444    1[6-(6,6)]
   106     10.3314582     10.3314582     10.3314582    1[6-(6,6)]
   107     11.5402038     11.5402038     11.5402038    1[6-(6,6)]
   108      9.1098144      9.1098144      9.1098144    1[6-(6,7)]
   109      8.1571902      8.1571902      8.1571902    1[6-(6,7)]
   110      5.5609668      5.5609668      5.5609668    1[6-(6,6)]
   111      5.1021594      5.1021594      5.1021594    1[6-(6,6)]
   112       4.846038       4.846038       4.846038    1[6-(6,6)]
   113      4.3872306      4.3872306      4.3872306    1[6-(6,6)]
   114      6.8968518      6.8968518      6.8968518    1[6-(6,7)]
   115     17.9340258     17.9340258     17.9340258    1[6-(6,7)]
   116      2.3548428      2.3548428      2.3548428    1[6-(6,6)]
   117       2.644131       2.644131       2.644131    1[6-(6,6)]
   118      2.8615578      2.8615578      2.8615578    1[6-(6,6)]
   119      3.3516894      3.3516894      3.3516894    1[6-(6,6)]
   120      0.5877894      0.5877894      0.5877894    1[6-(6,7)]
   121       6.495165       6.495165       6.495165    1[6-(6,7)]
   122       6.550443       6.550443       6.550443    1[6-(6,6)]
   123      7.8365778      7.8365778      7.8365778    1[6-(6,6)]
   124      8.7320814      8.7320814      8.7320814    1[6-(6,6)]
   125      9.9242436      9.9242436      9.9242436    1[6-(6,6)]
   126     10.0827072     10.0827072     10.0827072    1[6-(6,7)]
   127      2.3272038      2.3272038      2.3272038    1[6-(6,7)]
   128       6.274053       6.274053       6.274053    1[6-(6,6)]
   129      6.6075636      6.6075636      6.6075636    1[6-(6,6)]
   130      6.6849528      6.6849528      6.6849528    1[6-(6,6)]
   131      6.4712112      6.4712112      6.4712112    1[6-(6,6)]
   132       2.496723       2.496723       2.496723    1[6-(6,7)]
   133     12.8779314     12.8779314     12.8779314    1[8-(1,69)]
   134     14.3041038     14.3041038     14.3041038    1[8-(1,69)]
   135     17.5010148     17.5010148     17.5010148    1[8-(1,69)]
   136      17.670534      17.670534      17.670534    1[8-(1,69)]
   137     15.0927366     15.0927366     15.0927366    1[8-(1,69)]
   138     15.5110068     15.5110068     15.5110068    1[8-(1,69)]
   139      0.0202686      0.0202686      0.0202686    1[8-(1,69)]
   140     18.0372114     18.0372114     18.0372114    1[8-(1,69)]
   141      9.7436688      9.7436688      9.7436688    1[8-(1,69)]
   142      10.309347      10.309347      10.309347    1[8-(1,69)]
   143     17.7313398     17.7313398     17.7313398    1[6-(6,7)]
   144      2.3843244      2.3843244      2.3843244    1[6-(6,6)]
   145        1.65834        1.65834        1.65834    1[6-(6,6)]
   146      0.6946602      0.6946602      0.6946602    1[6-(6,6)]
   147     17.8492662     17.8492662     17.8492662    1[6-(6,6)]
   148     15.3175338     15.3175338     15.3175338    1[6-(6,7)]
   149     13.0474506     13.0474506     13.0474506    1[6-(6,7)]
   150      10.862127      10.862127      10.862127    1[6-(6,6)]
   151       9.323556       9.323556       9.323556    1[6-(6,6)]
   152      8.0945418      8.0945418      8.0945418    1[6-(6,6)]
   153      6.8857962      6.8857962      6.8857962    1[6-(6,6)]
   154      9.3161856      9.3161856      9.3161856    1[6-(6,7)]
   155     10.2688098     10.2688098     10.2688098    1[6-(6,7)]
   156     12.8650332     12.8650332     12.8650332    1[6-(6,6)]
   157     13.3238406     13.3238406     13.3238406    1[6-(6,6)]
   158      13.579962      13.579962      13.579962    1[6-(6,6)]
   159     14.0387694     14.0387694     14.0387694    1[6-(6,6)]
   160     11.5291482     11.5291482     11.5291482    1[6-(6,7)]
   161      0.4919742      0.4919742      0.4919742    1[6-(6,7)]
   162     16.0711572     16.0711572     16.0711572    1[6-(6,6)]
   163      15.781869      15.781869      15.781869    1[6-(6,6)]
   164     15.5644422     15.5644422     15.5644422    1[6-(6,6)]
   165     15.0743106     15.0743106     15.0743106    1[6-(6,6)]
   166     17.8382106     17.8382106     17.8382106    1[6-(6,7)]
   167      11.930835      11.930835      11.930835    1[6-(6,7)]
   168      11.875557      11.875557      11.875557    1[6-(6,6)]
   169     10.5894222     10.5894222     10.5894222    1[6-(6,6)]
   170      9.6939186      9.6939186      9.6939186    1[6-(6,6)]
   171      8.5017564      8.5017564      8.5017564    1[6-(6,6)]
   172      8.3432928      8.3432928      8.3432928    1[6-(6,7)]
   173     16.0987962     16.0987962     16.0987962    1[6-(6,7)]
   174      12.151947      12.151947      12.151947    1[6-(6,6)]
   175     11.8184364     11.8184364     11.8184364    1[6-(6,6)]
   176     11.7410472     11.7410472     11.7410472    1[6-(6,6)]
   177     11.9547888     11.9547888     11.9547888    1[6-(6,6)]
   178      15.929277      15.929277      15.929277    1[6-(6,7)]
   179      3.6649314      3.6649314      3.6649314    1[8-(1,69)]
   180      5.0911038      5.0911038      5.0911038    1[8-(1,69)]
   181      8.2880148      8.2880148      8.2880148    1[8-(1,69)]
   182       8.457534       8.457534       8.457534    1[8-(1,69)]
   183      5.8797366      5.8797366      5.8797366    1[8-(1,69)]
   184      6.2980068      6.2980068      6.2980068    1[8-(1,69)]
   185      9.2332686      9.2332686      9.2332686    1[8-(1,69)]
   186      8.8242114      8.8242114      8.8242114    1[8-(1,69)]
   187      0.5306688      0.5306688      0.5306688    1[8-(1,69)]
   188       1.096347       1.096347       1.096347    1[8-(1,69)]
   189      8.5183398      8.5183398      8.5183398    1[6-(6,7)]
   190     11.5973244     11.5973244     11.5973244    1[6-(6,6)]
   191       10.87134       10.87134       10.87134    1[6-(6,6)]
   192      9.9076602      9.9076602      9.9076602    1[6-(6,6)]
   193      8.6362662      8.6362662      8.6362662    1[6-(6,6)]
   194      6.1045338      6.1045338      6.1045338    1[6-(6,7)]
   195      3.8344506      3.8344506      3.8344506    1[6-(6,7)]
   196       1.649127       1.649127       1.649127    1[6-(6,6)]
   197       0.110556       0.110556       0.110556    1[6-(6,6)]
   198     17.3075418     17.3075418     17.3075418    1[6-(6,6)]
   199     16.0987962     16.0987962     16.0987962    1[6-(6,6)]
   200      0.1031856      0.1031856      0.1031856    1[6-(6,7)]
   201      1.0558098      1.0558098      1.0558098    1[6-(6,7)]
   202      3.6520332      3.6520332      3.6520332    1[6-(6,6)]
   203      4.1108406      4.1108406      4.1108406    1[6-(6,6)]
   204       4.366962       4.366962       4.366962    1[6-(6,6)]
   205      4.8257694      4.8257694      4.8257694    1[6-(6,6)]
   206      2.3161482      2.3161482      2.3161482    1[6-(6,7)]
   207      9.7049742      9.7049742      9.7049742    1[6-(6,7)]
   208      6.8581572      6.8581572      6.8581572    1[6-(6,6)]
   209       6.568869       6.568869       6.568869    1[6-(6,6)]
   210      6.3514422      6.3514422      6.3514422    1[6-(6,6)]
   211      5.8613106      5.8613106      5.8613106    1[6-(6,6)]
   212      8.6252106      8.6252106      8.6252106    1[6-(6,7)]
   213       2.717835       2.717835       2.717835    1[6-(6,7)]
   214       2.662557       2.662557       2.662557    1[6-(6,6)]
   215      1.3764222      1.3764222      1.3764222    1[6-(6,6)]
   216      0.4809186      0.4809186      0.4809186    1[6-(6,6)]
   217     17.7147564     17.7147564     17.7147564    1[6-(6,6)]
   218     17.5562928     17.5562928     17.5562928    1[6-(6,7)]
   219      6.8857962      6.8857962      6.8857962    1[6-(6,7)]
   220       2.938947       2.938947       2.938947    1[6-(6,6)]
   221      2.6054364      2.6054364      2.6054364    1[6-(6,6)]
   222      2.5280472      2.5280472      2.5280472    1[6-(6,6)]
   223      2.7417888      2.7417888      2.7417888    1[6-(6,6)]
   224       6.716277       6.716277       6.716277    1[6-(6,7)]
   225      3.6649314      3.6649314      3.6649314    1[8-(1,69)]
   226      5.0911038      5.0911038      5.0911038    1[8-(1,69)]
   227      8.2880148      8.2880148      8.2880148    1[8-(1,69)]
   228       8.457534       8.457534       8.457534    1[8-(1,69)]
   229      5.8797366      5.8797366      5.8797366    1[8-(1,69)]
   230      6.2980068      6.2980068      6.2980068    1[8-(1,69)]
   231      9.2332686      9.2332686      9.2332686    1[8-(1,69)]
   232      8.8242114      8.8242114      8.8242114    1[8-(1,69)]
   233      0.5306688      0.5306688      0.5306688    1[8-(1,69)]
   234       1.096347       1.096347       1.096347    1[8-(1,69)]
   235      8.5183398      8.5183398      8.5183398    1[6-(6,7)]
   236     11.5973244     11.5973244     11.5973244    1[6-(6,6)]
   237       10.87134       10.87134       10.87134    1[6-(6,6)]
   238      9.9076602      9.9076602      9.9076602    1[6-(6,6)]
   239      8.6362662      8.6362662      8.6362662    1[6-(6,6)]
   240      6.1045338      6.1045338      6.1045338    1[6-(6,7)]
   241      3.8344506      3.8344506      3.8344506    1[6-(6,7)]
   242       1.649127       1.649127       1.649127    1[6-(6,6)]
   243       0.110556       0.110556       0.110556    1[6-(6,6)]
   244     17.3075418     17.3075418     17.3075418    1[6-(6,6)]
   245     16.0987962     16.0987962     16.0987962    1[6-(6,6)]
   246      0.1031856      0.1031856      0.1031856    1[6-(6,7)]
   247      1.0558098      1.0558098      1.0558098    1[6-(6,7)]
   248      3.6520332      3.6520332      3.6520332    1[6-(6,6)]
   249      4.1108406      4.1108406      4.1108406    1[6-(6,6)]
   250       4.366962       4.366962       4.366962    1[6-(6,6)]
   251      4.8257694      4.8257694      4.8257694    1[6-(6,6)]
   252      2.3161482      2.3161482      2.3161482    1[6-(6,7)]
   253      9.7049742      9.7049742      9.7049742    1[6-(6,7)]
   254      6.8581572      6.8581572      6.8581572    1[6-(6,6)]
   255       6.568869       6.568869       6.568869    1[6-(6,6)]
   256      6.3514422      6.3514422      6.3514422    1[6-(6,6)]
   257      5.8613106      5.8613106      5.8613106    1[6-(6,6)]
   258      8.6252106      8.6252106      8.6252106    1[6-(6,7)]
   259       2.717835       2.717835       2.717835    1[6-(6,7)]
   260       2.662557       2.662557       2.662557    1[6-(6,6)]
   261      1.3764222      1.3764222      1.3764222    1[6-(6,6)]
   262      0.4809186      0.4809186      0.4809186    1[6-(6,6)]
   263     17.7147564     17.7147564     17.7147564    1[6-(6,6)]
   264     17.5562928     17.5562928     17.5562928    1[6-(6,7)]
   265      6.8857962      6.8857962      6.8857962    1[6-(6,7)]
   266       2.938947       2.938947       2.938947    1[6-(6,6)]
   267      2.6054364      2.6054364      2.6054364    1[6-(6,6)]
   268      2.5280472      2.5280472      2.5280472    1[6-(6,6)]
   269      2.7417888      2.7417888      2.7417888    1[6-(6,6)]
   270       6.716277       6.716277       6.716277    1[6-(6,7)]
   271     12.8779314     12.8779314     12.8779314    1[8-(1,69)]
   272     14.3041038     14.3041038     14.3041038    1[8-(1,69)]
   273     17.5010148     17.5010148     17.5010148    1[8-(1,69)]
   274      17.670534      17.670534      17.670534    1[8-(1,69)]
   275     15.0927366     15.0927366     15.0927366    1[8-(1,69)]
   276     15.5110068     15.5110068     15.5110068    1[8-(1,69)]
   277      0.0202686      0.0202686      0.0202686    1[8-(1,69)]
   278     18.0372114     18.0372114     18.0372114    1[8-(1,69)]
   279      9.7436688      9.7436688      9.7436688    1[8-(1,69)]
   280      10.309347      10.309347      10.309347    1[8-(1,69)]
   281     17.7313398     17.7313398     17.7313398    1[6-(6,7)]
   282      2.3843244      2.3843244      2.3843244    1[6-(6,6)]
   283        1.65834        1.65834        1.65834    1[6-(6,6)]
   284      0.6946602      0.6946602      0.6946602    1[6-(6,6)]
   285     17.8492662     17.8492662     17.8492662    1[6-(6,6)]
   286     15.3175338     15.3175338     15.3175338    1[6-(6,7)]
   287     13.0474506     13.0474506     13.0474506    1[6-(6,7)]
   288      10.862127      10.862127      10.862127    1[6-(6,6)]
   289       9.323556       9.323556       9.323556    1[6-(6,6)]
   290      8.0945418      8.0945418      8.0945418    1[6-(6,6)]
   291      6.8857962      6.8857962      6.8857962    1[6-(6,6)]
   292      9.3161856      9.3161856      9.3161856    1[6-(6,7)]
   293     10.2688098     10.2688098     10.2688098    1[6-(6,7)]
   294     12.8650332     12.8650332     12.8650332    1[6-(6,6)]
   295     13.3238406     13.3238406     13.3238406    1[6-(6,6)]
   296      13.579962      13.579962      13.579962    1[6-(6,6)]
   297     14.0387694     14.0387694     14.0387694    1[6-(6,6)]
   298     11.5291482     11.5291482     11.5291482    1[6-(6,7)]
   299      0.4919742      0.4919742      0.4919742    1[6-(6,7)]
   300     16.0711572     16.0711572     16.0711572    1[6-(6,6)]
   301      15.781869      15.781869      15.781869    1[6-(6,6)]
   302     15.5644422     15.5644422     15.5644422    1[6-(6,6)]
   303     15.0743106     15.0743106     15.0743106    1[6-(6,6)]
   304     17.8382106     17.8382106     17.8382106    1[6-(6,7)]
   305      11.930835      11.930835      11.930835    1[6-(6,7)]
   306      11.875557      11.875557      11.875557    1[6-(6,6)]
   307     10.5894222     10.5894222     10.5894222    1[6-(6,6)]
   308      9.6939186      9.6939186      9.6939186    1[6-(6,6)]
   309      8.5017564      8.5017564      8.5017564    1[6-(6,6)]
   310      8.3432928      8.3432928      8.3432928    1[6-(6,7)]
   311     16.0987962     16.0987962     16.0987962    1[6-(6,7)]
   312      12.151947      12.151947      12.151947    1[6-(6,6)]
   313     11.8184364     11.8184364     11.8184364    1[6-(6,6)]
   314     11.7410472     11.7410472     11.7410472    1[6-(6,6)]
   315     11.9547888     11.9547888     11.9547888    1[6-(6,6)]
   316      15.929277      15.929277      15.929277    1[6-(6,7)]
   317      5.5480686      5.5480686      5.5480686    1[8-(1,69)]
   318      4.1218962      4.1218962      4.1218962    1[8-(1,69)]
   319      0.9249852      0.9249852      0.9249852    1[8-(1,69)]
   320       0.755466       0.755466       0.755466    1[8-(1,69)]
   321      3.3332634      3.3332634      3.3332634    1[8-(1,69)]
   322      2.9149932      2.9149932      2.9149932    1[8-(1,69)]
   323     18.4057314     18.4057314     18.4057314    1[8-(1,69)]
   324      0.3887886      0.3887886      0.3887886    1[8-(1,69)]
   325      8.6823312      8.6823312      8.6823312    1[8-(1,69)]
   326       8.116653       8.116653       8.116653    1[8-(1,69)]
   327      0.6946602      0.6946602      0.6946602    1[6-(6,7)]
   328     16.0416756     16.0416756     16.0416756    1[6-(6,6)]
   329       16.76766       16.76766       16.76766    1[6-(6,6)]
   330     17.7313398     17.7313398     17.7313398    1[6-(6,6)]
   331      0.5767338      0.5767338      0.5767338    1[6-(6,6)]
   332      3.1084662      3.1084662      3.1084662    1[6-(6,7)]
   333      5.3785494      5.3785494      5.3785494    1[6-(6,7)]
   334       7.563873       7.563873       7.563873    1[6-(6,6)]
   335       9.102444       9.102444       9.102444    1[6-(6,6)]
   336     10.3314582     10.3314582     10.3314582    1[6-(6,6)]
   337     11.5402038     11.5402038     11.5402038    1[6-(6,6)]
   338      9.1098144      9.1098144      9.1098144    1[6-(6,7)]
   339      8.1571902      8.1571902      8.1571902    1[6-(6,7)]
   340      5.5609668      5.5609668      5.5609668    1[6-(6,6)]
   341      5.1021594      5.1021594      5.1021594    1[6-(6,6)]
   342       4.846038       4.846038       4.846038    1[6-(6,6)]
   343      4.3872306      4.3872306      4.3872306    1[6-(6,6)]
   344      6.8968518      6.8968518      6.8968518    1[6-(6,7)]
   345     17.9340258     17.9340258     17.9340258    1[6-(6,7)]
   346      2.3548428      2.3548428      2.3548428    1[6-(6,6)]
   347       2.644131       2.644131       2.644131    1[6-(6,6)]
   348      2.8615578      2.8615578      2.8615578    1[6-(6,6)]
   349      3.3516894      3.3516894      3.3516894    1[6-(6,6)]
   350      0.5877894      0.5877894      0.5877894    1[6-(6,7)]
   351       6.495165       6.495165       6.495165    1[6-(6,7)]
   352       6.550443       6.550443       6.550443    1[6-(6,6)]
   353      7.8365778      7.8365778      7.8365778    1[6-(6,6)]
   354      8.7320814      8.7320814      8.7320814    1[6-(6,6)]
   355      9.9242436      9.9242436      9.9242436    1[6-(6,6)]
   356     10.0827072     10.0827072     10.0827072    1[6-(6,7)]
   357      2.3272038      2.3272038      2.3272038    1[6-(6,7)]
   358       6.274053       6.274053       6.274053    1[6-(6,6)]
   359      6.6075636      6.6075636      6.6075636    1[6-(6,6)]
   360      6.6849528      6.6849528      6.6849528    1[6-(6,6)]
   361      6.4712112      6.4712112      6.4712112    1[6-(6,6)]
   362       2.496723       2.496723       2.496723    1[6-(6,7)]
   363     14.7610686     14.7610686     14.7610686    1[8-(1,69)]
   364     13.3348962     13.3348962     13.3348962    1[8-(1,69)]
   365     10.1379852     10.1379852     10.1379852    1[8-(1,69)]
   366       9.968466       9.968466       9.968466    1[8-(1,69)]
   367     12.5462634     12.5462634     12.5462634    1[8-(1,69)]
   368     12.1279932     12.1279932     12.1279932    1[8-(1,69)]
   369      9.1927314      9.1927314      9.1927314    1[8-(1,69)]
   370      9.6017886      9.6017886      9.6017886    1[8-(1,69)]
   371     17.8953312     17.8953312     17.8953312    1[8-(1,69)]
   372      17.329653      17.329653      17.329653    1[8-(1,69)]
   373      9.9076602      9.9076602      9.9076602    1[6-(6,7)]
   374      6.8286756      6.8286756      6.8286756    1[6-(6,6)]
   375        7.55466        7.55466        7.55466    1[6-(6,6)]
   376      8.5183398      8.5183398      8.5183398    1[6-(6,6)]
   377      9.7897338      9.7897338      9.7897338    1[6-(6,6)]
   378     12.3214662     12.3214662     12.3214662    1[6-(6,7)]
   379     14.5915494     14.5915494     14.5915494    1[6-(6,7)]
   380      16.776873      16.776873      16.776873    1[6-(6,6)]
   381      18.315444      18.315444      18.315444    1[6-(6,6)]
   382      1.1184582      1.1184582      1.1184582    1[6-(6,6)]
   383      2.3272038      2.3272038      2.3272038    1[6-(6,6)]
   384     18.3228144     18.3228144     18.3228144    1[6-(6,7)]
   385     17.3701902     17.3701902     17.3701902    1[6-(6,7)]
   386     14.7739668     14.7739668     14.7739668    1[6-(6,6)]
   387     14.3151594     14.3151594     14.3151594    1[6-(6,6)]
   388      14.059038      14.059038      14.059038    1[6-(6,6)]
   389     13.6002306     13.6002306     13.6002306    1[6-(6,6)]
   390     16.1098518     16.1098518     16.1098518    1[6-(6,7)]
   391      8.7210258      8.7210258      8.7210258    1[6-(6,7)]
   392     11.5678428     11.5678428     11.5678428    1[6-(6,6)]
   393      11.857131      11.857131      11.857131    1[6-(6,6)]
   394     12.0745578     12.0745578     12.0745578    1[6-(6,6)]
   395     12.5646894     12.5646894     12.5646894    1[6-(6,6)]
   396      9.8007894      9.8007894      9.8007894    1[6-(6,7)]
   397      15.708165      15.708165      15.708165    1[6-(6,7)]
   398      15.763443      15.763443      15.763443    1[6-(6,6)]
   399     17.0495778     17.0495778     17.0495778    1[6-(6,6)]
   400     17.9450814     17.9450814     17.9450814    1[6-(6,6)]
   401      0.7112436      0.7112436      0.7112436    1[6-(6,6)]
   402      0.8697072      0.8697072      0.8697072    1[6-(6,7)]
   403     11.5402038     11.5402038     11.5402038    1[6-(6,7)]
   404      15.487053      15.487053      15.487053    1[6-(6,6)]
   405     15.8205636     15.8205636     15.8205636    1[6-(6,6)]
   406     15.8979528     15.8979528     15.8979528    1[6-(6,6)]
   407     15.6842112     15.6842112     15.6842112    1[6-(6,6)]
   408      11.709723      11.709723      11.709723    1[6-(6,7)]
   409      9.4230564      9.4230564      9.4230564    6[1-(0),6-(6,6),7-(6,27)]
   410      8.3174964      8.3174964      8.3174964    6[6-(1,6),6-(1,7),6-(8,8)]
   411      7.5878268      7.5878268      7.5878268    6[1-(0),6-(1,6),6-(6,6)]
   412        8.01531        8.01531        8.01531    6[1-(0),6-(1,6),6-(6,7)]
   413      9.1337682      9.1337682      9.1337682    6[6-(1,6),6-(6,7),7-(6,27)]
   414      9.7307706      9.7307706      9.7307706    6[6-(1,6),6-(6,7),7-(6,27)]
   415      9.2940744      9.2940744      9.2940744    6[1-(0),6-(1,6),6-(6,7)]
   416      10.060596      10.060596      10.060596    6[1-(0),6-(1,6),6-(6,6)]
   417     11.2269618     11.2269618     11.2269618    6[6-(1,6),6-(1,7),6-(8,8)]
   418     11.5604724     11.5604724     11.5604724    6[1-(0),6-(6,6),7-(6,27)]
   419      7.9010688      7.9010688      7.9010688    6[6-(6,6),8-(0),8-(69)]
   420     12.1095672     12.1095672     12.1095672    6[6-(6,6),8-(69),8-(69)]
   421     14.4607248     14.4607248     14.4607248    6[6-(6,6),8-(69),8-(69)]
   422     15.3359598     15.3359598     15.3359598    6[1-(0),6-(6,6),7-(6,27)]
   423     15.4907382     15.4907382     15.4907382    6[6-(1,6),6-(1,7),6-(8,8)]
   424     16.6331502     16.6331502     16.6331502    6[1-(0),6-(1,6),6-(6,6)]
   425     17.5544502     17.5544502     17.5544502    6[1-(0),6-(1,6),6-(6,7)]
   426     17.3075418     17.3075418     17.3075418    6[6-(1,6),6-(6,7),7-(6,27)]
   427     18.1993602     18.1993602     18.1993602    6[6-(1,6),6-(6,7),7-(6,27)]
   428       0.866022       0.866022       0.866022    6[1-(0),6-(1,6),6-(6,7)]
   429      1.5920064      1.5920064      1.5920064    6[1-(0),6-(1,6),6-(6,6)]
   430        1.19769        1.19769        1.19769    6[6-(1,6),6-(1,7),6-(8,8)]
   431       0.128982       0.128982       0.128982    6[1-(0),6-(6,6),7-(6,27)]
   432      1.9568412      1.9568412      1.9568412    6[6-(6,6),8-(0),8-(69)]
   433     16.4654736     16.4654736     16.4654736    6[6-(6,6),8-(0),8-(69)]
   434      16.749234      16.749234      16.749234    6[1-(0),6-(6,6),7-(6,27)]
   435      16.113537      16.113537      16.113537    6[6-(1,6),6-(1,7),6-(8,8)]
   436     15.1977648     15.1977648     15.1977648    6[1-(0),6-(1,6),6-(6,6)]
   437     14.9305878     14.9305878     14.9305878    6[1-(0),6-(1,6),6-(6,7)]
   438     15.5828682     15.5828682     15.5828682    6[6-(1,6),6-(6,7),7-(6,27)]
   439     15.3249042     15.3249042     15.3249042    6[6-(1,6),6-(6,7),7-(6,27)]
   440     14.4515118     14.4515118     14.4515118    6[1-(0),6-(1,6),6-(6,7)]
   441     14.1769644     14.1769644     14.1769644    6[1-(0),6-(1,6),6-(6,6)]
   442      14.768439      14.768439      14.768439    6[6-(1,6),6-(1,7),6-(8,8)]
   443     15.6786834     15.6786834     15.6786834    6[1-(0),6-(6,6),7-(6,27)]
   444     14.4017616     14.4017616     14.4017616    6[6-(6,6),8-(69),8-(69)]
   445      9.8984472      9.8984472      9.8984472    6[6-(6,6),8-(0),8-(69)]
   446      9.3769914      9.3769914      9.3769914    6[1-(0),6-(6,6),7-(6,27)]
   447     10.1269296     10.1269296     10.1269296    6[6-(1,6),6-(1,7),6-(8,8)]
   448      11.064813      11.064813      11.064813    6[1-(0),6-(1,6),6-(6,6)]
   449     11.2453878     11.2453878     11.2453878    6[1-(0),6-(1,6),6-(6,7)]
   450     10.5046626     10.5046626     10.5046626    6[6-(1,6),6-(6,7),7-(6,27)]
   451      10.723932      10.723932      10.723932    6[6-(1,6),6-(6,7),7-(6,27)]
   452     11.6507598     11.6507598     11.6507598    6[1-(0),6-(1,6),6-(6,7)]
   453     11.9345202     11.9345202     11.9345202    6[1-(0),6-(1,6),6-(6,6)]
   454      11.276712      11.276712      11.276712    6[6-(1,6),6-(1,7),6-(8,8)]
   455     10.2798654     10.2798654     10.2798654    6[1-(0),6-(6,6),7-(6,27)]
   456     11.7041952     11.7041952     11.7041952    6[6-(6,6),8-(69),8-(69)]
   457     14.6284014     14.6284014     14.6284014    6[6-(6,6),8-(69),8-(69)]
   458     15.9863976     15.9863976     15.9863976    6[1-(0),6-(6,6),7-(6,27)]
   459     15.5773404     15.5773404     15.5773404    6[6-(1,6),6-(1,7),6-(8,8)]
   460     15.9974532     15.9974532     15.9974532    6[1-(0),6-(1,6),6-(6,6)]
   461     16.7713452     16.7713452     16.7713452    6[1-(0),6-(1,6),6-(6,7)]
   462     17.1232818     17.1232818     17.1232818    6[6-(1,6),6-(6,7),7-(6,27)]
   463     17.9119146     17.9119146     17.9119146    6[6-(1,6),6-(6,7),7-(6,27)]
   464     18.2177862     18.2177862     18.2177862    6[1-(0),6-(1,6),6-(6,7)]
   465      0.5011872      0.5011872      0.5011872    6[1-(0),6-(1,6),6-(6,6)]
   466      0.8918184      0.8918184      0.8918184    6[6-(1,6),6-(1,7),6-(8,8)]
   467      0.5785764      0.5785764      0.5785764    6[1-(0),6-(6,6),7-(6,27)]
   468       1.649127       1.649127       1.649127    6[6-(6,6),8-(69),8-(69)]
   469      13.165377      13.165377      13.165377    6[6-(6,6),8-(69),8-(69)]
   470     12.4080684     12.4080684     12.4080684    6[1-(0),6-(6,6),7-(6,27)]
   471     13.4841468     13.4841468     13.4841468    6[6-(1,6),6-(1,7),6-(8,8)]
   472     14.7610686     14.7610686     14.7610686    6[1-(0),6-(1,6),6-(6,6)]
   473      14.961912      14.961912      14.961912    6[1-(0),6-(1,6),6-(6,7)]
   474     13.8581946     13.8581946     13.8581946    6[6-(1,6),6-(6,7),7-(6,27)]
   475     13.9005744     13.9005744     13.9005744    6[6-(1,6),6-(6,7),7-(6,27)]
   476     15.0595698     15.0595698     15.0595698    6[1-(0),6-(1,6),6-(6,7)]
   477     14.9305878     14.9305878     14.9305878    6[1-(0),6-(1,6),6-(6,6)]
   478      13.662879      13.662879      13.662879    6[6-(1,6),6-(1,7),6-(8,8)]
   479     12.5554764     12.5554764     12.5554764    6[1-(0),6-(6,6),7-(6,27)]
   480     13.4196558     13.4196558     13.4196558    6[6-(6,6),8-(0),8-(69)]
   481      0.2100564      0.2100564      0.2100564    6[1-(0),6-(6,6),7-(6,27)]
   482     17.5304964     17.5304964     17.5304964    6[6-(1,6),6-(1,7),6-(8,8)]
   483     16.8008268     16.8008268     16.8008268    6[1-(0),6-(1,6),6-(6,6)]
   484       17.22831       17.22831       17.22831    6[1-(0),6-(1,6),6-(6,7)]
   485     18.3467682     18.3467682     18.3467682    6[6-(1,6),6-(6,7),7-(6,27)]
   486      0.5177706      0.5177706      0.5177706    6[6-(1,6),6-(6,7),7-(6,27)]
   487      0.0810744      0.0810744      0.0810744    6[1-(0),6-(1,6),6-(6,7)]
   488       0.847596       0.847596       0.847596    6[1-(0),6-(1,6),6-(6,6)]
   489      2.0139618      2.0139618      2.0139618    6[6-(1,6),6-(1,7),6-(8,8)]
   490      2.3474724      2.3474724      2.3474724    6[1-(0),6-(6,6),7-(6,27)]
   491     17.1140688     17.1140688     17.1140688    6[6-(6,6),8-(0),8-(69)]
   492      2.8965672      2.8965672      2.8965672    6[6-(6,6),8-(69),8-(69)]
   493      5.2477248      5.2477248      5.2477248    6[6-(6,6),8-(69),8-(69)]
   494      6.1229598      6.1229598      6.1229598    6[1-(0),6-(6,6),7-(6,27)]
   495      6.2777382      6.2777382      6.2777382    6[6-(1,6),6-(1,7),6-(8,8)]
   496      7.4201502      7.4201502      7.4201502    6[1-(0),6-(1,6),6-(6,6)]
   497      8.3414502      8.3414502      8.3414502    6[1-(0),6-(1,6),6-(6,7)]
   498      8.0945418      8.0945418      8.0945418    6[6-(1,6),6-(6,7),7-(6,27)]
   499      8.9863602      8.9863602      8.9863602    6[6-(1,6),6-(6,7),7-(6,27)]
   500      10.079022      10.079022      10.079022    6[1-(0),6-(1,6),6-(6,7)]
   501     10.8050064     10.8050064     10.8050064    6[1-(0),6-(1,6),6-(6,6)]
   502       10.41069       10.41069       10.41069    6[6-(1,6),6-(1,7),6-(8,8)]
   503       9.341982       9.341982       9.341982    6[1-(0),6-(6,6),7-(6,27)]
   504     11.1698412     11.1698412     11.1698412    6[6-(6,6),8-(0),8-(69)]
   505      7.2524736      7.2524736      7.2524736    6[6-(6,6),8-(0),8-(69)]
   506       7.536234       7.536234       7.536234    6[1-(0),6-(6,6),7-(6,27)]
   507       6.900537       6.900537       6.900537    6[6-(1,6),6-(1,7),6-(8,8)]
   508      5.9847648      5.9847648      5.9847648    6[1-(0),6-(1,6),6-(6,6)]
   509      5.7175878      5.7175878      5.7175878    6[1-(0),6-(1,6),6-(6,7)]
   510      6.3698682      6.3698682      6.3698682    6[6-(1,6),6-(6,7),7-(6,27)]
   511      6.1119042      6.1119042      6.1119042    6[6-(1,6),6-(6,7),7-(6,27)]
   512      5.2385118      5.2385118      5.2385118    6[1-(0),6-(1,6),6-(6,7)]
   513      4.9639644      4.9639644      4.9639644    6[1-(0),6-(1,6),6-(6,6)]
   514       5.555439       5.555439       5.555439    6[6-(1,6),6-(1,7),6-(8,8)]
   515      6.4656834      6.4656834      6.4656834    6[1-(0),6-(6,6),7-(6,27)]
   516      5.1887616      5.1887616      5.1887616    6[6-(6,6),8-(69),8-(69)]
   517      0.6854472      0.6854472      0.6854472    6[6-(6,6),8-(0),8-(69)]
   518      0.1639914      0.1639914      0.1639914    6[1-(0),6-(6,6),7-(6,27)]
   519      0.9139296      0.9139296      0.9139296    6[6-(1,6),6-(1,7),6-(8,8)]
   520       1.851813       1.851813       1.851813    6[1-(0),6-(1,6),6-(6,6)]
   521      2.0323878      2.0323878      2.0323878    6[1-(0),6-(1,6),6-(6,7)]
   522      1.2916626      1.2916626      1.2916626    6[6-(1,6),6-(6,7),7-(6,27)]
   523       1.510932       1.510932       1.510932    6[6-(1,6),6-(6,7),7-(6,27)]
   524      2.4377598      2.4377598      2.4377598    6[1-(0),6-(1,6),6-(6,7)]
   525      2.7215202      2.7215202      2.7215202    6[1-(0),6-(1,6),6-(6,6)]
   526       2.063712       2.063712       2.063712    6[6-(1,6),6-(1,7),6-(8,8)]
   527      1.0668654      1.0668654      1.0668654    6[1-(0),6-(6,6),7-(6,27)]
   528      2.4911952      2.4911952      2.4911952    6[6-(6,6),8-(69),8-(69)]
   529      5.4154014      5.4154014      5.4154014    6[6-(6,6),8-(69),8-(69)]
   530      6.7733976      6.7733976      6.7733976    6[1-(0),6-(6,6),7-(6,27)]
   531      6.3643404      6.3643404      6.3643404    6[6-(1,6),6-(1,7),6-(8,8)]
   532      6.7844532      6.7844532      6.7844532    6[1-(0),6-(1,6),6-(6,6)]
   533      7.5583452      7.5583452      7.5583452    6[1-(0),6-(1,6),6-(6,7)]
   534      7.9102818      7.9102818      7.9102818    6[6-(1,6),6-(6,7),7-(6,27)]
   535      8.6989146      8.6989146      8.6989146    6[6-(1,6),6-(6,7),7-(6,27)]
   536      9.0047862      9.0047862      9.0047862    6[1-(0),6-(1,6),6-(6,7)]
   537      9.7141872      9.7141872      9.7141872    6[1-(0),6-(1,6),6-(6,6)]
   538     10.1048184     10.1048184     10.1048184    6[6-(1,6),6-(1,7),6-(8,8)]
   539      9.7915764      9.7915764      9.7915764    6[1-(0),6-(6,6),7-(6,27)]
   540      10.862127      10.862127      10.862127    6[6-(6,6),8-(69),8-(69)]
   541       3.952377       3.952377       3.952377    6[6-(6,6),8-(69),8-(69)]
   542      3.1950684      3.1950684      3.1950684    6[1-(0),6-(6,6),7-(6,27)]
   543      4.2711468      4.2711468      4.2711468    6[6-(1,6),6-(1,7),6-(8,8)]
   544      5.5480686      5.5480686      5.5480686    6[1-(0),6-(1,6),6-(6,6)]
   545       5.748912       5.748912       5.748912    6[1-(0),6-(1,6),6-(6,7)]
   546      4.6451946      4.6451946      4.6451946    6[6-(1,6),6-(6,7),7-(6,27)]
   547      4.6875744      4.6875744      4.6875744    6[6-(1,6),6-(6,7),7-(6,27)]
   548      5.8465698      5.8465698      5.8465698    6[1-(0),6-(1,6),6-(6,7)]
   549      5.7175878      5.7175878      5.7175878    6[1-(0),6-(1,6),6-(6,6)]
   550       4.449879       4.449879       4.449879    6[6-(1,6),6-(1,7),6-(8,8)]
   551      3.3424764      3.3424764      3.3424764    6[1-(0),6-(6,6),7-(6,27)]
   552      4.2066558      4.2066558      4.2066558    6[6-(6,6),8-(0),8-(69)]
   553     18.2159436     18.2159436     18.2159436    6[1-(0),6-(6,6),7-(6,27)]
   554      0.8955036      0.8955036      0.8955036    6[6-(1,6),6-(1,7),6-(8,8)]
   555      1.6251732      1.6251732      1.6251732    6[1-(0),6-(1,6),6-(6,6)]
   556        1.19769        1.19769        1.19769    6[1-(0),6-(1,6),6-(6,7)]
   557      0.0792318      0.0792318      0.0792318    6[6-(1,6),6-(6,7),7-(6,27)]
   558     17.9082294     17.9082294     17.9082294    6[6-(1,6),6-(6,7),7-(6,27)]
   559     18.3449256     18.3449256     18.3449256    6[1-(0),6-(1,6),6-(6,7)]
   560      17.578404      17.578404      17.578404    6[1-(0),6-(1,6),6-(6,6)]
   561     16.4120382     16.4120382     16.4120382    6[6-(1,6),6-(1,7),6-(8,8)]
   562     16.0785276     16.0785276     16.0785276    6[1-(0),6-(6,6),7-(6,27)]
   563      1.3119312      1.3119312      1.3119312    6[6-(6,6),8-(0),8-(69)]
   564     15.5294328     15.5294328     15.5294328    6[6-(6,6),8-(69),8-(69)]
   565     13.1782752     13.1782752     13.1782752    6[6-(6,6),8-(69),8-(69)]
   566     12.3030402     12.3030402     12.3030402    6[1-(0),6-(6,6),7-(6,27)]
   567     12.1482618     12.1482618     12.1482618    6[6-(1,6),6-(1,7),6-(8,8)]
   568     11.0058498     11.0058498     11.0058498    6[1-(0),6-(1,6),6-(6,6)]
   569     10.0845498     10.0845498     10.0845498    6[1-(0),6-(1,6),6-(6,7)]
   570     10.3314582     10.3314582     10.3314582    6[6-(1,6),6-(6,7),7-(6,27)]
   571      9.4396398      9.4396398      9.4396398    6[6-(1,6),6-(6,7),7-(6,27)]
   572       8.346978       8.346978       8.346978    6[1-(0),6-(1,6),6-(6,7)]
   573      7.6209936      7.6209936      7.6209936    6[1-(0),6-(1,6),6-(6,6)]
   574        8.01531        8.01531        8.01531    6[6-(1,6),6-(1,7),6-(8,8)]
   575       9.084018       9.084018       9.084018    6[1-(0),6-(6,6),7-(6,27)]
   576      7.2561588      7.2561588      7.2561588    6[6-(6,6),8-(0),8-(69)]
   577     11.1735264     11.1735264     11.1735264    6[6-(6,6),8-(0),8-(69)]
   578      10.889766      10.889766      10.889766    6[1-(0),6-(6,6),7-(6,27)]
   579      11.525463      11.525463      11.525463    6[6-(1,6),6-(1,7),6-(8,8)]
   580     12.4412352     12.4412352     12.4412352    6[1-(0),6-(1,6),6-(6,6)]
   581     12.7084122     12.7084122     12.7084122    6[1-(0),6-(1,6),6-(6,7)]
   582     12.0561318     12.0561318     12.0561318    6[6-(1,6),6-(6,7),7-(6,27)]
   583     12.3140958     12.3140958     12.3140958    6[6-(1,6),6-(6,7),7-(6,27)]
   584     13.1874882     13.1874882     13.1874882    6[1-(0),6-(1,6),6-(6,7)]
   585     13.4620356     13.4620356     13.4620356    6[1-(0),6-(1,6),6-(6,6)]
   586      12.870561      12.870561      12.870561    6[6-(1,6),6-(1,7),6-(8,8)]
   587     11.9603166     11.9603166     11.9603166    6[1-(0),6-(6,6),7-(6,27)]
   588     13.2372384     13.2372384     13.2372384    6[6-(6,6),8-(69),8-(69)]
   589     17.7405528     17.7405528     17.7405528    6[6-(6,6),8-(0),8-(69)]
   590     18.2620086     18.2620086     18.2620086    6[1-(0),6-(6,6),7-(6,27)]
   591     17.5120704     17.5120704     17.5120704    6[6-(1,6),6-(1,7),6-(8,8)]
   592      16.574187      16.574187      16.574187    6[1-(0),6-(1,6),6-(6,6)]
   593     16.3936122     16.3936122     16.3936122    6[1-(0),6-(1,6),6-(6,7)]
   594     17.1343374     17.1343374     17.1343374    6[6-(1,6),6-(6,7),7-(6,27)]
   595      16.915068      16.915068      16.915068    6[6-(1,6),6-(6,7),7-(6,27)]
   596     15.9882402     15.9882402     15.9882402    6[1-(0),6-(1,6),6-(6,7)]
   597     15.7044798     15.7044798     15.7044798    6[1-(0),6-(1,6),6-(6,6)]
   598      16.362288      16.362288      16.362288    6[6-(1,6),6-(1,7),6-(8,8)]
   599     17.3591346     17.3591346     17.3591346    6[1-(0),6-(6,6),7-(6,27)]
   600     15.9348048     15.9348048     15.9348048    6[6-(6,6),8-(69),8-(69)]
   601     13.0105986     13.0105986     13.0105986    6[6-(6,6),8-(69),8-(69)]
   602     11.6526024     11.6526024     11.6526024    6[1-(0),6-(6,6),7-(6,27)]
   603     12.0616596     12.0616596     12.0616596    6[6-(1,6),6-(1,7),6-(8,8)]
   604     11.6415468     11.6415468     11.6415468    6[1-(0),6-(1,6),6-(6,6)]
   605     10.8676548     10.8676548     10.8676548    6[1-(0),6-(1,6),6-(6,7)]
   606     10.5157182     10.5157182     10.5157182    6[6-(1,6),6-(6,7),7-(6,27)]
   607      9.7270854      9.7270854      9.7270854    6[6-(1,6),6-(6,7),7-(6,27)]
   608      9.4212138      9.4212138      9.4212138    6[1-(0),6-(1,6),6-(6,7)]
   609      8.7118128      8.7118128      8.7118128    6[1-(0),6-(1,6),6-(6,6)]
   610      8.3211816      8.3211816      8.3211816    6[6-(1,6),6-(1,7),6-(8,8)]
   611      8.6344236      8.6344236      8.6344236    6[1-(0),6-(6,6),7-(6,27)]
   612       7.563873       7.563873       7.563873    6[6-(6,6),8-(69),8-(69)]
   613      14.473623      14.473623      14.473623    6[6-(6,6),8-(69),8-(69)]
   614     15.2309316     15.2309316     15.2309316    6[1-(0),6-(6,6),7-(6,27)]
   615     14.1548532     14.1548532     14.1548532    6[6-(1,6),6-(1,7),6-(8,8)]
   616     12.8779314     12.8779314     12.8779314    6[1-(0),6-(1,6),6-(6,6)]
   617      12.677088      12.677088      12.677088    6[1-(0),6-(1,6),6-(6,7)]
   618     13.7808054     13.7808054     13.7808054    6[6-(1,6),6-(6,7),7-(6,27)]
   619     13.7384256     13.7384256     13.7384256    6[6-(1,6),6-(6,7),7-(6,27)]
   620     12.5794302     12.5794302     12.5794302    6[1-(0),6-(1,6),6-(6,7)]
   621     12.7084122     12.7084122     12.7084122    6[1-(0),6-(1,6),6-(6,6)]
   622      13.976121      13.976121      13.976121    6[6-(1,6),6-(1,7),6-(8,8)]
   623     15.0835236     15.0835236     15.0835236    6[1-(0),6-(6,6),7-(6,27)]
   624     14.2193442     14.2193442     14.2193442    6[6-(6,6),8-(0),8-(69)]
   625      9.0029436      9.0029436      9.0029436    6[1-(0),6-(6,6),7-(6,27)]
   626     10.1085036     10.1085036     10.1085036    6[6-(1,6),6-(1,7),6-(8,8)]
   627     10.8381732     10.8381732     10.8381732    6[1-(0),6-(1,6),6-(6,6)]
   628       10.41069       10.41069       10.41069    6[1-(0),6-(1,6),6-(6,7)]
   629      9.2922318      9.2922318      9.2922318    6[6-(1,6),6-(6,7),7-(6,27)]
   630      8.6952294      8.6952294      8.6952294    6[6-(1,6),6-(6,7),7-(6,27)]
   631      9.1319256      9.1319256      9.1319256    6[1-(0),6-(1,6),6-(6,7)]
   632       8.365404       8.365404       8.365404    6[1-(0),6-(1,6),6-(6,6)]
   633      7.1990382      7.1990382      7.1990382    6[6-(1,6),6-(1,7),6-(8,8)]
   634      6.8655276      6.8655276      6.8655276    6[1-(0),6-(6,6),7-(6,27)]
   635     10.5249312     10.5249312     10.5249312    6[6-(6,6),8-(0),8-(69)]
   636      6.3164328      6.3164328      6.3164328    6[6-(6,6),8-(69),8-(69)]
   637      3.9652752      3.9652752      3.9652752    6[6-(6,6),8-(69),8-(69)]
   638      3.0900402      3.0900402      3.0900402    6[1-(0),6-(6,6),7-(6,27)]
   639      2.9352618      2.9352618      2.9352618    6[6-(1,6),6-(1,7),6-(8,8)]
   640      1.7928498      1.7928498      1.7928498    6[1-(0),6-(1,6),6-(6,6)]
   641      0.8715498      0.8715498      0.8715498    6[1-(0),6-(1,6),6-(6,7)]
   642      1.1184582      1.1184582      1.1184582    6[6-(1,6),6-(6,7),7-(6,27)]
   643      0.2266398      0.2266398      0.2266398    6[6-(1,6),6-(6,7),7-(6,27)]
   644      17.559978      17.559978      17.559978    6[1-(0),6-(1,6),6-(6,7)]
   645     16.8339936     16.8339936     16.8339936    6[1-(0),6-(1,6),6-(6,6)]
   646       17.22831       17.22831       17.22831    6[6-(1,6),6-(1,7),6-(8,8)]
   647      18.297018      18.297018      18.297018    6[1-(0),6-(6,6),7-(6,27)]
   648     16.4691588     16.4691588     16.4691588    6[6-(6,6),8-(0),8-(69)]
   649      1.9605264      1.9605264      1.9605264    6[6-(6,6),8-(0),8-(69)]
   650       1.676766       1.676766       1.676766    6[1-(0),6-(6,6),7-(6,27)]
   651       2.312463       2.312463       2.312463    6[6-(1,6),6-(1,7),6-(8,8)]
   652      3.2282352      3.2282352      3.2282352    6[1-(0),6-(1,6),6-(6,6)]
   653      3.4954122      3.4954122      3.4954122    6[1-(0),6-(1,6),6-(6,7)]
   654      2.8431318      2.8431318      2.8431318    6[6-(1,6),6-(6,7),7-(6,27)]
   655      3.1010958      3.1010958      3.1010958    6[6-(1,6),6-(6,7),7-(6,27)]
   656      3.9744882      3.9744882      3.9744882    6[1-(0),6-(1,6),6-(6,7)]
   657      4.2490356      4.2490356      4.2490356    6[1-(0),6-(1,6),6-(6,6)]
   658       3.657561       3.657561       3.657561    6[6-(1,6),6-(1,7),6-(8,8)]
   659      2.7473166      2.7473166      2.7473166    6[1-(0),6-(6,6),7-(6,27)]
   660      4.0242384      4.0242384      4.0242384    6[6-(6,6),8-(69),8-(69)]
   661      8.5275528      8.5275528      8.5275528    6[6-(6,6),8-(0),8-(69)]
   662      9.0490086      9.0490086      9.0490086    6[1-(0),6-(6,6),7-(6,27)]
   663      8.2990704      8.2990704      8.2990704    6[6-(1,6),6-(1,7),6-(8,8)]
   664       7.361187       7.361187       7.361187    6[1-(0),6-(1,6),6-(6,6)]
   665      7.1806122      7.1806122      7.1806122    6[1-(0),6-(1,6),6-(6,7)]
   666      7.9213374      7.9213374      7.9213374    6[6-(1,6),6-(6,7),7-(6,27)]
   667       7.702068       7.702068       7.702068    6[6-(1,6),6-(6,7),7-(6,27)]
   668      6.7752402      6.7752402      6.7752402    6[1-(0),6-(1,6),6-(6,7)]
   669      6.4914798      6.4914798      6.4914798    6[1-(0),6-(1,6),6-(6,6)]
   670       7.149288       7.149288       7.149288    6[6-(1,6),6-(1,7),6-(8,8)]
   671      8.1461346      8.1461346      8.1461346    6[1-(0),6-(6,6),7-(6,27)]
   672      6.7218048      6.7218048      6.7218048    6[6-(6,6),8-(69),8-(69)]
   673      3.7975986      3.7975986      3.7975986    6[6-(6,6),8-(69),8-(69)]
   674      2.4396024      2.4396024      2.4396024    6[1-(0),6-(6,6),7-(6,27)]
   675      2.8486596      2.8486596      2.8486596    6[6-(1,6),6-(1,7),6-(8,8)]
   676      2.4285468      2.4285468      2.4285468    6[1-(0),6-(1,6),6-(6,6)]
   677      1.6546548      1.6546548      1.6546548    6[1-(0),6-(1,6),6-(6,7)]
   678      1.3027182      1.3027182      1.3027182    6[6-(1,6),6-(6,7),7-(6,27)]
   679      0.5140854      0.5140854      0.5140854    6[6-(1,6),6-(6,7),7-(6,27)]
   680      0.2082138      0.2082138      0.2082138    6[1-(0),6-(1,6),6-(6,7)]
   681     17.9248128     17.9248128     17.9248128    6[1-(0),6-(1,6),6-(6,6)]
   682     17.5341816     17.5341816     17.5341816    6[6-(1,6),6-(1,7),6-(8,8)]
   683     17.8474236     17.8474236     17.8474236    6[1-(0),6-(6,6),7-(6,27)]
   684      16.776873      16.776873      16.776873    6[6-(6,6),8-(69),8-(69)]
   685       5.260623       5.260623       5.260623    6[6-(6,6),8-(69),8-(69)]
   686      6.0179316      6.0179316      6.0179316    6[1-(0),6-(6,6),7-(6,27)]
   687      4.9418532      4.9418532      4.9418532    6[6-(1,6),6-(1,7),6-(8,8)]
   688      3.6649314      3.6649314      3.6649314    6[1-(0),6-(1,6),6-(6,6)]
   689       3.464088       3.464088       3.464088    6[1-(0),6-(1,6),6-(6,7)]
   690      4.5678054      4.5678054      4.5678054    6[6-(1,6),6-(6,7),7-(6,27)]
   691      4.5254256      4.5254256      4.5254256    6[6-(1,6),6-(6,7),7-(6,27)]
   692      3.3664302      3.3664302      3.3664302    6[1-(0),6-(1,6),6-(6,7)]
   693      3.4954122      3.4954122      3.4954122    6[1-(0),6-(1,6),6-(6,6)]
   694       4.763121       4.763121       4.763121    6[6-(1,6),6-(1,7),6-(8,8)]
   695      5.8705236      5.8705236      5.8705236    6[1-(0),6-(6,6),7-(6,27)]
   696      5.0063442      5.0063442      5.0063442    6[6-(6,6),8-(0),8-(69)]
   697      9.0029436      9.0029436      9.0029436    6[1-(0),6-(6,6),7-(6,27)]
   698     10.1085036     10.1085036     10.1085036    6[6-(1,6),6-(1,7),6-(8,8)]
   699     10.8381732     10.8381732     10.8381732    6[1-(0),6-(1,6),6-(6,6)]
   700       10.41069       10.41069       10.41069    6[1-(0),6-(1,6),6-(6,7)]
   701      9.2922318      9.2922318      9.2922318    6[6-(1,6),6-(6,7),7-(6,27)]
   702      8.6952294      8.6952294      8.6952294    6[6-(1,6),6-(6,7),7-(6,27)]
   703      9.1319256      9.1319256      9.1319256    6[1-(0),6-(1,6),6-(6,7)]
   704       8.365404       8.365404       8.365404    6[1-(0),6-(1,6),6-(6,6)]
   705      7.1990382      7.1990382      7.1990382    6[6-(1,6),6-(1,7),6-(8,8)]
   706      6.8655276      6.8655276      6.8655276    6[1-(0),6-(6,6),7-(6,27)]
   707     10.5249312     10.5249312     10.5249312    6[6-(6,6),8-(0),8-(69)]
   708      6.3164328      6.3164328      6.3164328    6[6-(6,6),8-(69),8-(69)]
   709      3.9652752      3.9652752      3.9652752    6[6-(6,6),8-(69),8-(69)]
   710      3.0900402      3.0900402      3.0900402    6[1-(0),6-(6,6),7-(6,27)]
   711      2.9352618      2.9352618      2.9352618    6[6-(1,6),6-(1,7),6-(8,8)]
   712      1.7928498      1.7928498      1.7928498    6[1-(0),6-(1,6),6-(6,6)]
   713      0.8715498      0.8715498      0.8715498    6[1-(0),6-(1,6),6-(6,7)]
   714      1.1184582      1.1184582      1.1184582    6[6-(1,6),6-(6,7),7-(6,27)]
   715      0.2266398      0.2266398      0.2266398    6[6-(1,6),6-(6,7),7-(6,27)]
   716      17.559978      17.559978      17.559978    6[1-(0),6-(1,6),6-(6,7)]
   717     16.8339936     16.8339936     16.8339936    6[1-(0),6-(1,6),6-(6,6)]
   718       17.22831       17.22831       17.22831    6[6-(1,6),6-(1,7),6-(8,8)]
   719      18.297018      18.297018      18.297018    6[1-(0),6-(6,6),7-(6,27)]
   720     16.4691588     16.4691588     16.4691588    6[6-(6,6),8-(0),8-(69)]
   721      1.9605264      1.9605264      1.9605264    6[6-(6,6),8-(0),8-(69)]
   722       1.676766       1.676766       1.676766    6[1-(0),6-(6,6),7-(6,27)]
   723       2.312463       2.312463       2.312463    6[6-(1,6),6-(1,7),6-(8,8)]
   724      3.2282352      3.2282352      3.2282352    6[1-(0),6-(1,6),6-(6,6)]
   725      3.4954122      3.4954122      3.4954122    6[1-(0),6-(1,6),6-(6,7)]
   726      2.8431318      2.8431318      2.8431318    6[6-(1,6),6-(6,7),7-(6,27)]
   727      3.1010958      3.1010958      3.1010958    6[6-(1,6),6-(6,7),7-(6,27)]
   728      3.9744882      3.9744882      3.9744882    6[1-(0),6-(1,6),6-(6,7)]
   729      4.2490356      4.2490356      4.2490356    6[1-(0),6-(1,6),6-(6,6)]
   730       3.657561       3.657561       3.657561    6[6-(1,6),6-(1,7),6-(8,8)]
   731      2.7473166      2.7473166      2.7473166    6[1-(0),6-(6,6),7-(6,27)]
   732      4.0242384      4.0242384      4.0242384    6[6-(6,6),8-(69),8-(69)]
   733      8.5275528      8.5275528      8.5275528    6[6-(6,6),8-(0),8-(69)]
   734      9.0490086      9.0490086      9.0490086    6[1-(0),6-(6,6),7-(6,27)]
   735      8.2990704      8.2990704      8.2990704    6[6-(1,6),6-(1,7),6-(8,8)]
   736       7.361187       7.361187       7.361187    6[1-(0),6-(1,6),6-(6,6)]
   737      7.1806122      7.1806122      7.1806122    6[1-(0),6-(1,6),6-(6,7)]
   738      7.9213374      7.9213374      7.9213374    6[6-(1,6),6-(6,7),7-(6,27)]
   739       7.702068       7.702068       7.702068    6[6-(1,6),6-(6,7),7-(6,27)]
   740      6.7752402      6.7752402      6.7752402    6[1-(0),6-(1,6),6-(6,7)]
   741      6.4914798      6.4914798      6.4914798    6[1-(0),6-(1,6),6-(6,6)]
   742       7.149288       7.149288       7.149288    6[6-(1,6),6-(1,7),6-(8,8)]
   743      8.1461346      8.1461346      8.1461346    6[1-(0),6-(6,6),7-(6,27)]
   744      6.7218048      6.7218048      6.7218048    6[6-(6,6),8-(69),8-(69)]
   745      3.7975986      3.7975986      3.7975986    6[6-(6,6),8-(69),8-(69)]
   746      2.4396024      2.4396024      2.4396024    6[1-(0),6-(6,6),7-(6,27)]
   747      2.8486596      2.8486596      2.8486596    6[6-(1,6),6-(1,7),6-(8,8)]
   748      2.4285468      2.4285468      2.4285468    6[1-(0),6-(1,6),6-(6,6)]
   749      1.6546548      1.6546548      1.6546548    6[1-(0),6-(1,6),6-(6,7)]
   750      1.3027182      1.3027182      1.3027182    6[6-(1,6),6-(6,7),7-(6,27)]
   751      0.5140854      0.5140854      0.5140854    6[6-(1,6),6-(6,7),7-(6,27)]
   752      0.2082138      0.2082138      0.2082138    6[1-(0),6-(1,6),6-(6,7)]
   753     17.9248128     17.9248128     17.9248128    6[1-(0),6-(1,6),6-(6,6)]
   754     17.5341816     17.5341816     17.5341816    6[6-(1,6),6-(1,7),6-(8,8)]
   755     17.8474236     17.8474236     17.8474236    6[1-(0),6-(6,6),7-(6,27)]
   756      16.776873      16.776873      16.776873    6[6-(6,6),8-(69),8-(69)]
   757       5.260623       5.260623       5.260623    6[6-(6,6),8-(69),8-(69)]
   758      6.0179316      6.0179316      6.0179316    6[1-(0),6-(6,6),7-(6,27)]
   759      4.9418532      4.9418532      4.9418532    6[6-(1,6),6-(1,7),6-(8,8)]
   760      3.6649314      3.6649314      3.6649314    6[1-(0),6-(1,6),6-(6,6)]
   761       3.464088       3.464088       3.464088    6[1-(0),6-(1,6),6-(6,7)]
   762      4.5678054      4.5678054      4.5678054    6[6-(1,6),6-(6,7),7-(6,27)]
   763      4.5254256      4.5254256      4.5254256    6[6-(1,6),6-(6,7),7-(6,27)]
   764      3.3664302      3.3664302      3.3664302    6[1-(0),6-(1,6),6-(6,7)]
   765      3.4954122      3.4954122      3.4954122    6[1-(0),6-(1,6),6-(6,6)]
   766       4.763121       4.763121       4.763121    6[6-(1,6),6-(1,7),6-(8,8)]
   767      5.8705236      5.8705236      5.8705236    6[1-(0),6-(6,6),7-(6,27)]
   768      5.0063442      5.0063442      5.0063442    6[6-(6,6),8-(0),8-(69)]
   769     18.2159436     18.2159436     18.2159436    6[1-(0),6-(6,6),7-(6,27)]
   770      0.8955036      0.8955036      0.8955036    6[6-(1,6),6-(1,7),6-(8,8)]
   771      1.6251732      1.6251732      1.6251732    6[1-(0),6-(1,6),6-(6,6)]
   772        1.19769        1.19769        1.19769    6[1-(0),6-(1,6),6-(6,7)]
   773      0.0792318      0.0792318      0.0792318    6[6-(1,6),6-(6,7),7-(6,27)]
   774     17.9082294     17.9082294     17.9082294    6[6-(1,6),6-(6,7),7-(6,27)]
   775     18.3449256     18.3449256     18.3449256    6[1-(0),6-(1,6),6-(6,7)]
   776      17.578404      17.578404      17.578404    6[1-(0),6-(1,6),6-(6,6)]
   777     16.4120382     16.4120382     16.4120382    6[6-(1,6),6-(1,7),6-(8,8)]
   778     16.0785276     16.0785276     16.0785276    6[1-(0),6-(6,6),7-(6,27)]
   779      1.3119312      1.3119312      1.3119312    6[6-(6,6),8-(0),8-(69)]
   780     15.5294328     15.5294328     15.5294328    6[6-(6,6),8-(69),8-(69)]
   781     13.1782752     13.1782752     13.1782752    6[6-(6,6),8-(69),8-(69)]
   782     12.3030402     12.3030402     12.3030402    6[1-(0),6-(6,6),7-(6,27)]
   783     12.1482618     12.1482618     12.1482618    6[6-(1,6),6-(1,7),6-(8,8)]
   784     11.0058498     11.0058498     11.0058498    6[1-(0),6-(1,6),6-(6,6)]
   785     10.0845498     10.0845498     10.0845498    6[1-(0),6-(1,6),6-(6,7)]
   786     10.3314582     10.3314582     10.3314582    6[6-(1,6),6-(6,7),7-(6,27)]
   787      9.4396398      9.4396398      9.4396398    6[6-(1,6),6-(6,7),7-(6,27)]
   788       8.346978       8.346978       8.346978    6[1-(0),6-(1,6),6-(6,7)]
   789      7.6209936      7.6209936      7.6209936    6[1-(0),6-(1,6),6-(6,6)]
   790        8.01531        8.01531        8.01531    6[6-(1,6),6-(1,7),6-(8,8)]
   791       9.084018       9.084018       9.084018    6[1-(0),6-(6,6),7-(6,27)]
   792      7.2561588      7.2561588      7.2561588    6[6-(6,6),8-(0),8-(69)]
   793     11.1735264     11.1735264     11.1735264    6[6-(6,6),8-(0),8-(69)]
   794      10.889766      10.889766      10.889766    6[1-(0),6-(6,6),7-(6,27)]
   795      11.525463      11.525463      11.525463    6[6-(1,6),6-(1,7),6-(8,8)]
   796     12.4412352     12.4412352     12.4412352    6[1-(0),6-(1,6),6-(6,6)]
   797     12.7084122     12.7084122     12.7084122    6[1-(0),6-(1,6),6-(6,7)]
   798     12.0561318     12.0561318     12.0561318    6[6-(1,6),6-(6,7),7-(6,27)]
   799     12.3140958     12.3140958     12.3140958    6[6-(1,6),6-(6,7),7-(6,27)]
   800     13.1874882     13.1874882     13.1874882    6[1-(0),6-(1,6),6-(6,7)]
   801     13.4620356     13.4620356     13.4620356    6[1-(0),6-(1,6),6-(6,6)]
   802      12.870561      12.870561      12.870561    6[6-(1,6),6-(1,7),6-(8,8)]
   803     11.9603166     11.9603166     11.9603166    6[1-(0),6-(6,6),7-(6,27)]
   804     13.2372384     13.2372384     13.2372384    6[6-(6,6),8-(69),8-(69)]
   805     17.7405528     17.7405528     17.7405528    6[6-(6,6),8-(0),8-(69)]
   806     18.2620086     18.2620086     18.2620086    6[1-(0),6-(6,6),7-(6,27)]
   807     17.5120704     17.5120704     17.5120704    6[6-(1,6),6-(1,7),6-(8,8)]
   808      16.574187      16.574187      16.574187    6[1-(0),6-(1,6),6-(6,6)]
   809     16.3936122     16.3936122     16.3936122    6[1-(0),6-(1,6),6-(6,7)]
   810     17.1343374     17.1343374     17.1343374    6[6-(1,6),6-(6,7),7-(6,27)]
   811      16.915068      16.915068      16.915068    6[6-(1,6),6-(6,7),7-(6,27)]
   812     15.9882402     15.9882402     15.9882402    6[1-(0),6-(1,6),6-(6,7)]
   813     15.7044798     15.7044798     15.7044798    6[1-(0),6-(1,6),6-(6,6)]
   814      16.362288      16.362288      16.362288    6[6-(1,6),6-(1,7),6-(8,8)]
   815     17.3591346     17.3591346     17.3591346    6[1-(0),6-(6,6),7-(6,27)]
   816     15.9348048     15.9348048     15.9348048    6[6-(6,6),8-(69),8-(69)]
   817     13.0105986     13.0105986     13.0105986    6[6-(6,6),8-(69),8-(69)]
   818     11.6526024     11.6526024     11.6526024    6[1-(0),6-(6,6),7-(6,27)]
   819     12.0616596     12.0616596     12.0616596    6[6-(1,6),6-(1,7),6-(8,8)]
   820     11.6415468     11.6415468     11.6415468    6[1-(0),6-(1,6),6-(6,6)]
   821     10.8676548     10.8676548     10.8676548    6[1-(0),6-(1,6),6-(6,7)]
   822     10.5157182     10.5157182     10.5157182    6[6-(1,6),6-(6,7),7-(6,27)]
   823      9.7270854      9.7270854      9.7270854    6[6-(1,6),6-(6,7),7-(6,27)]
   824      9.4212138      9.4212138      9.4212138    6[1-(0),6-(1,6),6-(6,7)]
   825      8.7118128      8.7118128      8.7118128    6[1-(0),6-(1,6),6-(6,6)]
   826      8.3211816      8.3211816      8.3211816    6[6-(1,6),6-(1,7),6-(8,8)]
   827      8.6344236      8.6344236      8.6344236    6[1-(0),6-(6,6),7-(6,27)]
   828       7.563873       7.563873       7.563873    6[6-(6,6),8-(69),8-(69)]
   829      14.473623      14.473623      14.473623    6[6-(6,6),8-(69),8-(69)]
   830     15.2309316     15.2309316     15.2309316    6[1-(0),6-(6,6),7-(6,27)]
   831     14.1548532     14.1548532     14.1548532    6[6-(1,6),6-(1,7),6-(8,8)]
   832     12.8779314     12.8779314     12.8779314    6[1-(0),6-(1,6),6-(6,6)]
   833      12.677088      12.677088      12.677088    6[1-(0),6-(1,6),6-(6,7)]
   834     13.7808054     13.7808054     13.7808054    6[6-(1,6),6-(6,7),7-(6,27)]
   835     13.7384256     13.7384256     13.7384256    6[6-(1,6),6-(6,7),7-(6,27)]
   836     12.5794302     12.5794302     12.5794302    6[1-(0),6-(1,6),6-(6,7)]
   837     12.7084122     12.7084122     12.7084122    6[1-(0),6-(1,6),6-(6,6)]
   838      13.976121      13.976121      13.976121    6[6-(1,6),6-(1,7),6-(8,8)]
   839     15.0835236     15.0835236     15.0835236    6[1-(0),6-(6,6),7-(6,27)]
   840     14.2193442     14.2193442     14.2193442    6[6-(6,6),8-(0),8-(69)]
   841      0.2100564      0.2100564      0.2100564    6[1-(0),6-(6,6),7-(6,27)]
   842     17.5304964     17.5304964     17.5304964    6[6-(1,6),6-(1,7),6-(8,8)]
   843     16.8008268     16.8008268     16.8008268    6[1-(0),6-(1,6),6-(6,6)]
   844       17.22831       17.22831       17.22831    6[1-(0),6-(1,6),6-(6,7)]
   845     18.3467682     18.3467682     18.3467682    6[6-(1,6),6-(6,7),7-(6,27)]
   846      0.5177706      0.5177706      0.5177706    6[6-(1,6),6-(6,7),7-(6,27)]
   847      0.0810744      0.0810744      0.0810744    6[1-(0),6-(1,6),6-(6,7)]
   848       0.847596       0.847596       0.847596    6[1-(0),6-(1,6),6-(6,6)]
   849      2.0139618      2.0139618      2.0139618    6[6-(1,6),6-(1,7),6-(8,8)]
   850      2.3474724      2.3474724      2.3474724    6[1-(0),6-(6,6),7-(6,27)]
   851     17.1140688     17.1140688     17.1140688    6[6-(6,6),8-(0),8-(69)]
   852      2.8965672      2.8965672      2.8965672    6[6-(6,6),8-(69),8-(69)]
   853      5.2477248      5.2477248      5.2477248    6[6-(6,6),8-(69),8-(69)]
   854      6.1229598      6.1229598      6.1229598    6[1-(0),6-(6,6),7-(6,27)]
   855      6.2777382      6.2777382      6.2777382    6[6-(1,6),6-(1,7),6-(8,8)]
   856      7.4201502      7.4201502      7.4201502    6[1-(0),6-(1,6),6-(6,6)]
   857      8.3414502      8.3414502      8.3414502    6[1-(0),6-(1,6),6-(6,7)]
   858      8.0945418      8.0945418      8.0945418    6[6-(1,6),6-(6,7),7-(6,27)]
   859      8.9863602      8.9863602      8.9863602    6[6-(1,6),6-(6,7),7-(6,27)]
   860      10.079022      10.079022      10.079022    6[1-(0),6-(1,6),6-(6,7)]
   861     10.8050064     10.8050064     10.8050064    6[1-(0),6-(1,6),6-(6,6)]
   862       10.41069       10.41069       10.41069    6[6-(1,6),6-(1,7),6-(8,8)]
   863       9.341982       9.341982       9.341982    6[1-(0),6-(6,6),7-(6,27)]
   864     11.1698412     11.1698412     11.1698412    6[6-(6,6),8-(0),8-(69)]
   865      7.2524736      7.2524736      7.2524736    6[6-(6,6),8-(0),8-(69)]
   866       7.536234       7.536234       7.536234    6[1-(0),6-(6,6),7-(6,27)]
   867       6.900537       6.900537       6.900537    6[6-(1,6),6-(1,7),6-(8,8)]
   868      5.9847648      5.9847648      5.9847648    6[1-(0),6-(1,6),6-(6,6)]
   869      5.7175878      5.7175878      5.7175878    6[1-(0),6-(1,6),6-(6,7)]
   870      6.3698682      6.3698682      6.3698682    6[6-(1,6),6-(6,7),7-(6,27)]
   871      6.1119042      6.1119042      6.1119042    6[6-(1,6),6-(6,7),7-(6,27)]
   872      5.2385118      5.2385118      5.2385118    6[1-(0),6-(1,6),6-(6,7)]
   873      4.9639644      4.9639644      4.9639644    6[1-(0),6-(1,6),6-(6,6)]
   874       5.555439       5.555439       5.555439    6[6-(1,6),6-(1,7),6-(8,8)]
   875      6.4656834      6.4656834      6.4656834    6[1-(0),6-(6,6),7-(6,27)]
   876      5.1887616      5.1887616      5.1887616    6[6-(6,6),8-(69),8-(69)]
   877      0.6854472      0.6854472      0.6854472    6[6-(6,6),8-(0),8-(69)]
   878      0.1639914      0.1639914      0.1639914    6[1-(0),6-(6,6),7-(6,27)]
   879      0.9139296      0.9139296      0.9139296    6[6-(1,6),6-(1,7),6-(8,8)]
   880       1.851813       1.851813       1.851813    6[1-(0),6-(1,6),6-(6,6)]
   881      2.0323878      2.0323878      2.0323878    6[1-(0),6-(1,6),6-(6,7)]
   882      1.2916626      1.2916626      1.2916626    6[6-(1,6),6-(6,7),7-(6,27)]
   883       1.510932       1.510932       1.510932    6[6-(1,6),6-(6,7),7-(6,27)]
   884      2.4377598      2.4377598      2.4377598    6[1-(0),6-(1,6),6-(6,7)]
   885      2.7215202      2.7215202      2.7215202    6[1-(0),6-(1,6),6-(6,6)]
   886       2.063712       2.063712       2.063712    6[6-(1,6),6-(1,7),6-(8,8)]
   887      1.0668654      1.0668654      1.0668654    6[1-(0),6-(6,6),7-(6,27)]
   888      2.4911952      2.4911952      2.4911952    6[6-(6,6),8-(69),8-(69)]
   889      5.4154014      5.4154014      5.4154014    6[6-(6,6),8-(69),8-(69)]
   890      6.7733976      6.7733976      6.7733976    6[1-(0),6-(6,6),7-(6,27)]
   891      6.3643404      6.3643404      6.3643404    6[6-(1,6),6-(1,7),6-(8,8)]
   892      6.7844532      6.7844532      6.7844532    6[1-(0),6-(1,6),6-(6,6)]
   893      7.5583452      7.5583452      7.5583452    6[1-(0),6-(1,6),6-(6,7)]
   894      7.9102818      7.9102818      7.9102818    6[6-(1,6),6-(6,7),7-(6,27)]
   895      8.6989146      8.6989146      8.6989146    6[6-(1,6),6-(6,7),7-(6,27)]
   896      9.0047862      9.0047862      9.0047862    6[1-(0),6-(1,6),6-(6,7)]
   897      9.7141872      9.7141872      9.7141872    6[1-(0),6-(1,6),6-(6,6)]
   898     10.1048184     10.1048184     10.1048184    6[6-(1,6),6-(1,7),6-(8,8)]
   899      9.7915764      9.7915764      9.7915764    6[1-(0),6-(6,6),7-(6,27)]
   900      10.862127      10.862127      10.862127    6[6-(6,6),8-(69),8-(69)]
   901       3.952377       3.952377       3.952377    6[6-(6,6),8-(69),8-(69)]
   902      3.1950684      3.1950684      3.1950684    6[1-(0),6-(6,6),7-(6,27)]
   903      4.2711468      4.2711468      4.2711468    6[6-(1,6),6-(1,7),6-(8,8)]
   904      5.5480686      5.5480686      5.5480686    6[1-(0),6-(1,6),6-(6,6)]
   905       5.748912       5.748912       5.748912    6[1-(0),6-(1,6),6-(6,7)]
   906      4.6451946      4.6451946      4.6451946    6[6-(1,6),6-(6,7),7-(6,27)]
   907      4.6875744      4.6875744      4.6875744    6[6-(1,6),6-(6,7),7-(6,27)]
   908      5.8465698      5.8465698      5.8465698    6[1-(0),6-(1,6),6-(6,7)]
   909      5.7175878      5.7175878      5.7175878    6[1-(0),6-(1,6),6-(6,6)]
   910       4.449879       4.449879       4.449879    6[6-(1,6),6-(1,7),6-(8,8)]
   911      3.3424764      3.3424764      3.3424764    6[1-(0),6-(6,6),7-(6,27)]
   912      4.2066558      4.2066558      4.2066558    6[6-(6,6),8-(0),8-(69)]
   913      9.4230564      9.4230564      9.4230564    6[1-(0),6-(6,6),7-(6,27)]
   914      8.3174964      8.3174964      8.3174964    6[6-(1,6),6-(1,7),6-(8,8)]
   915      7.5878268      7.5878268      7.5878268    6[1-(0),6-(1,6),6-(6,6)]
   916        8.01531        8.01531        8.01531    6[1-(0),6-(1,6),6-(6,7)]
   917      9.1337682      9.1337682      9.1337682    6[6-(1,6),6-(6,7),7-(6,27)]
   918      9.7307706      9.7307706      9.7307706    6[6-(1,6),6-(6,7),7-(6,27)]
   919      9.2940744      9.2940744      9.2940744    6[1-(0),6-(1,6),6-(6,7)]
   920      10.060596      10.060596      10.060596    6[1-(0),6-(1,6),6-(6,6)]
   921     11.2269618     11.2269618     11.2269618    6[6-(1,6),6-(1,7),6-(8,8)]
   922     11.5604724     11.5604724     11.5604724    6[1-(0),6-(6,6),7-(6,27)]
   923      7.9010688      7.9010688      7.9010688    6[6-(6,6),8-(0),8-(69)]
   924     12.1095672     12.1095672     12.1095672    6[6-(6,6),8-(69),8-(69)]
   925     14.4607248     14.4607248     14.4607248    6[6-(6,6),8-(69),8-(69)]
   926     15.3359598     15.3359598     15.3359598    6[1-(0),6-(6,6),7-(6,27)]
   927     15.4907382     15.4907382     15.4907382    6[6-(1,6),6-(1,7),6-(8,8)]
   928     16.6331502     16.6331502     16.6331502    6[1-(0),6-(1,6),6-(6,6)]
   929     17.5544502     17.5544502     17.5544502    6[1-(0),6-(1,6),6-(6,7)]
   930     17.3075418     17.3075418     17.3075418    6[6-(1,6),6-(6,7),7-(6,27)]
   931     18.1993602     18.1993602     18.1993602    6[6-(1,6),6-(6,7),7-(6,27)]
   932       0.866022       0.866022       0.866022    6[1-(0),6-(1,6),6-(6,7)]
   933      1.5920064      1.5920064      1.5920064    6[1-(0),6-(1,6),6-(6,6)]
   934        1.19769        1.19769        1.19769    6[6-(1,6),6-(1,7),6-(8,8)]
   935       0.128982       0.128982       0.128982    6[1-(0),6-(6,6),7-(6,27)]
   936      1.9568412      1.9568412      1.9568412    6[6-(6,6),8-(0),8-(69)]
   937     16.4654736     16.4654736     16.4654736    6[6-(6,6),8-(0),8-(69)]
   938      16.749234      16.749234      16.749234    6[1-(0),6-(6,6),7-(6,27)]
   939      16.113537      16.113537      16.113537    6[6-(1,6),6-(1,7),6-(8,8)]
   940     15.1977648     15.1977648     15.1977648    6[1-(0),6-(1,6),6-(6,6)]
   941     14.9305878     14.9305878     14.9305878    6[1-(0),6-(1,6),6-(6,7)]
   942     15.5828682     15.5828682     15.5828682    6[6-(1,6),6-(6,7),7-(6,27)]
   943     15.3249042     15.3249042     15.3249042    6[6-(1,6),6-(6,7),7-(6,27)]
   944     14.4515118     14.4515118     14.4515118    6[1-(0),6-(1,6),6-(6,7)]
   945     14.1769644     14.1769644     14.1769644    6[1-(0),6-(1,6),6-(6,6)]
   946      14.768439      14.768439      14.768439    6[6-(1,6),6-(1,7),6-(8,8)]
   947     15.6786834     15.6786834     15.6786834    6[1-(0),6-(6,6),7-(6,27)]
   948     14.4017616     14.4017616     14.4017616    6[6-(6,6),8-(69),8-(69)]
   949      9.8984472      9.8984472      9.8984472    6[6-(6,6),8-(0),8-(69)]
   950      9.3769914      9.3769914      9.3769914    6[1-(0),6-(6,6),7-(6,27)]
   951     10.1269296     10.1269296     10.1269296    6[6-(1,6),6-(1,7),6-(8,8)]
   952      11.064813      11.064813      11.064813    6[1-(0),6-(1,6),6-(6,6)]
   953     11.2453878     11.2453878     11.2453878    6[1-(0),6-(1,6),6-(6,7)]
   954     10.5046626     10.5046626     10.5046626    6[6-(1,6),6-(6,7),7-(6,27)]
   955      10.723932      10.723932      10.723932    6[6-(1,6),6-(6,7),7-(6,27)]
   956     11.6507598     11.6507598     11.6507598    6[1-(0),6-(1,6),6-(6,7)]
   957     11.9345202     11.9345202     11.9345202    6[1-(0),6-(1,6),6-(6,6)]
   958      11.276712      11.276712      11.276712    6[6-(1,6),6-(1,7),6-(8,8)]
   959     10.2798654     10.2798654     10.2798654    6[1-(0),6-(6,6),7-(6,27)]
   960     11.7041952     11.7041952     11.7041952    6[6-(6,6),8-(69),8-(69)]
   961     14.6284014     14.6284014     14.6284014    6[6-(6,6),8-(69),8-(69)]
   962     15.9863976     15.9863976     15.9863976    6[1-(0),6-(6,6),7-(6,27)]
   963     15.5773404     15.5773404     15.5773404    6[6-(1,6),6-(1,7),6-(8,8)]
   964     15.9974532     15.9974532     15.9974532    6[1-(0),6-(1,6),6-(6,6)]
   965     16.7713452     16.7713452     16.7713452    6[1-(0),6-(1,6),6-(6,7)]
   966     17.1232818     17.1232818     17.1232818    6[6-(1,6),6-(6,7),7-(6,27)]
   967     17.9119146     17.9119146     17.9119146    6[6-(1,6),6-(6,7),7-(6,27)]
   968     18.2177862     18.2177862     18.2177862    6[1-(0),6-(1,6),6-(6,7)]
   969      0.5011872      0.5011872      0.5011872    6[1-(0),6-(1,6),6-(6,6)]
   970      0.8918184      0.8918184      0.8918184    6[6-(1,6),6-(1,7),6-(8,8)]
   971      0.5785764      0.5785764      0.5785764    6[1-(0),6-(6,6),7-(6,27)]
   972       1.649127       1.649127       1.649127    6[6-(6,6),8-(69),8-(69)]
   973      13.165377      13.165377      13.165377    6[6-(6,6),8-(69),8-(69)]
   974     12.4080684     12.4080684     12.4080684    6[1-(0),6-(6,6),7-(6,27)]
   975     13.4841468     13.4841468     13.4841468    6[6-(1,6),6-(1,7),6-(8,8)]
   976     14.7610686     14.7610686     14.7610686    6[1-(0),6-(1,6),6-(6,6)]
   977      14.961912      14.961912      14.961912    6[1-(0),6-(1,6),6-(6,7)]
   978     13.8581946     13.8581946     13.8581946    6[6-(1,6),6-(6,7),7-(6,27)]
   979     13.9005744     13.9005744     13.9005744    6[6-(1,6),6-(6,7),7-(6,27)]
   980     15.0595698     15.0595698     15.0595698    6[1-(0),6-(1,6),6-(6,7)]
   981     14.9305878     14.9305878     14.9305878    6[1-(0),6-(1,6),6-(6,6)]
   982      13.662879      13.662879      13.662879    6[6-(1,6),6-(1,7),6-(8,8)]
   983     12.5554764     12.5554764     12.5554764    6[1-(0),6-(6,6),7-(6,27)]
   984     13.4196558     13.4196558     13.4196558    6[6-(6,6),8-(0),8-(69)]
   985      9.8247432      9.8247432      9.8247432    7[6-(1,6),6-(6,6),27-(7,7,7,7,7)]
   986     10.8234324     10.8234324     10.8234324    7[6-(1,6),6-(6,6),27-(7,7,7,7,7)]
   987      16.233306      16.233306      16.233306    7[6-(1,6),6-(6,6),27-(7,7,7,7,7)]
   988     17.8621644     17.8621644     17.8621644    7[6-(1,6),6-(6,6),27-(7,7,7,7,7)]
   989     15.9624438     15.9624438     15.9624438    7[6-(1,6),6-(6,6),27-(7,7,7,7,7)]
   990     16.5060108     16.5060108     16.5060108    7[6-(1,6),6-(6,6),27-(7,7,7,7,7)]
   991      9.5428254      9.5428254      9.5428254    7[6-(1,6),6-(6,6),27-(7,7,7,7,7)]
   992      9.9979476      9.9979476      9.9979476    7[6-(1,6),6-(6,6),27-(7,7,7,7,7)]
   993      18.306231      18.306231      18.306231    7[6-(1,6),6-(6,6),27-(7,7,7,7,7)]
   994     16.7621322     16.7621322     16.7621322    7[6-(1,6),6-(6,6),27-(7,7,7,7,7)]
   995     12.5923284     12.5923284     12.5923284    7[6-(1,6),6-(6,6),27-(7,7,7,7,7)]
   996     12.6623472     12.6623472     12.6623472    7[6-(1,6),6-(6,6),27-(7,7,7,7,7)]
   997      0.6117432      0.6117432      0.6117432    7[6-(1,6),6-(6,6),27-(7,7,7,7,7)]
   998      1.6104324      1.6104324      1.6104324    7[6-(1,6),6-(6,6),27-(7,7,7,7,7)]
   999       7.020306       7.020306       7.020306    7[6-(1,6),6-(6,6),27-(7,7,7,7,7)]
  1000      8.6491644      8.6491644      8.6491644    7[6-(1,6),6-(6,6),27-(7,7,7,7,7)]
  1001      6.7494438      6.7494438      6.7494438    7[6-(1,6),6-(6,6),27-(7,7,7,7,7)]
  1002      7.2930108      7.2930108      7.2930108    7[6-(1,6),6-(6,6),27-(7,7,7,7,7)]
  1003      0.3298254      0.3298254      0.3298254    7[6-(1,6),6-(6,6),27-(7,7,7,7,7)]
  1004      0.7849476      0.7849476      0.7849476    7[6-(1,6),6-(6,6),27-(7,7,7,7,7)]
  1005       9.093231       9.093231       9.093231    7[6-(1,6),6-(6,6),27-(7,7,7,7,7)]
  1006      7.5491322      7.5491322      7.5491322    7[6-(1,6),6-(6,6),27-(7,7,7,7,7)]
  1007      3.3793284      3.3793284      3.3793284    7[6-(1,6),6-(6,6),27-(7,7,7,7,7)]
  1008      3.4493472      3.4493472      3.4493472    7[6-(1,6),6-(6,6),27-(7,7,7,7,7)]
  1009     17.8142568     17.8142568     17.8142568    7[6-(1,6),6-(6,6),27-(7,7,7,7,7)]
  1010     16.8155676     16.8155676     16.8155676    7[6-(1,6),6-(6,6),27-(7,7,7,7,7)]
  1011      11.405694      11.405694      11.405694    7[6-(1,6),6-(6,6),27-(7,7,7,7,7)]
  1012      9.7768356      9.7768356      9.7768356    7[6-(1,6),6-(6,6),27-(7,7,7,7,7)]
  1013     11.6765562     11.6765562     11.6765562    7[6-(1,6),6-(6,6),27-(7,7,7,7,7)]
  1014     11.1329892     11.1329892     11.1329892    7[6-(1,6),6-(6,6),27-(7,7,7,7,7)]
  1015     18.0961746     18.0961746     18.0961746    7[6-(1,6),6-(6,6),27-(7,7,7,7,7)]
  1016     17.6410524     17.6410524     17.6410524    7[6-(1,6),6-(6,6),27-(7,7,7,7,7)]
  1017       9.332769       9.332769       9.332769    7[6-(1,6),6-(6,6),27-(7,7,7,7,7)]
  1018     10.8768678     10.8768678     10.8768678    7[6-(1,6),6-(6,6),27-(7,7,7,7,7)]
  1019     15.0466716     15.0466716     15.0466716    7[6-(1,6),6-(6,6),27-(7,7,7,7,7)]
  1020     14.9766528     14.9766528     14.9766528    7[6-(1,6),6-(6,6),27-(7,7,7,7,7)]
  1021      8.6012568      8.6012568      8.6012568    7[6-(1,6),6-(6,6),27-(7,7,7,7,7)]
  1022      7.6025676      7.6025676      7.6025676    7[6-(1,6),6-(6,6),27-(7,7,7,7,7)]
  1023       2.192694       2.192694       2.192694    7[6-(1,6),6-(6,6),27-(7,7,7,7,7)]
  1024      0.5638356      0.5638356      0.5638356    7[6-(1,6),6-(6,6),27-(7,7,7,7,7)]
  1025      2.4635562      2.4635562      2.4635562    7[6-(1,6),6-(6,6),27-(7,7,7,7,7)]
  1026      1.9199892      1.9199892      1.9199892    7[6-(1,6),6-(6,6),27-(7,7,7,7,7)]
  1027      8.8831746      8.8831746      8.8831746    7[6-(1,6),6-(6,6),27-(7,7,7,7,7)]
  1028      8.4280524      8.4280524      8.4280524    7[6-(1,6),6-(6,6),27-(7,7,7,7,7)]
  1029       0.119769       0.119769       0.119769    7[6-(1,6),6-(6,6),27-(7,7,7,7,7)]
  1030      1.6638678      1.6638678      1.6638678    7[6-(1,6),6-(6,6),27-(7,7,7,7,7)]
  1031      5.8336716      5.8336716      5.8336716    7[6-(1,6),6-(6,6),27-(7,7,7,7,7)]
  1032      5.7636528      5.7636528      5.7636528    7[6-(1,6),6-(6,6),27-(7,7,7,7,7)]
  1033      8.6012568      8.6012568      8.6012568    7[6-(1,6),6-(6,6),27-(7,7,7,7,7)]
  1034      7.6025676      7.6025676      7.6025676    7[6-(1,6),6-(6,6),27-(7,7,7,7,7)]
  1035       2.192694       2.192694       2.192694    7[6-(1,6),6-(6,6),27-(7,7,7,7,7)]
  1036      0.5638356      0.5638356      0.5638356    7[6-(1,6),6-(6,6),27-(7,7,7,7,7)]
  1037      2.4635562      2.4635562      2.4635562    7[6-(1,6),6-(6,6),27-(7,7,7,7,7)]
  1038      1.9199892      1.9199892      1.9199892    7[6-(1,6),6-(6,6),27-(7,7,7,7,7)]
  1039      8.8831746      8.8831746      8.8831746    7[6-(1,6),6-(6,6),27-(7,7,7,7,7)]
  1040      8.4280524      8.4280524      8.4280524    7[6-(1,6),6-(6,6),27-(7,7,7,7,7)]
  1041       0.119769       0.119769       0.119769    7[6-(1,6),6-(6,6),27-(7,7,7,7,7)]
  1042      1.6638678      1.6638678      1.6638678    7[6-(1,6),6-(6,6),27-(7,7,7,7,7)]
  1043      5.8336716      5.8336716      5.8336716    7[6-(1,6),6-(6,6),27-(7,7,7,7,7)]
  1044      5.7636528      5.7636528      5.7636528    7[6-(1,6),6-(6,6),27-(7,7,7,7,7)]
  1045     17.8142568     17.8142568     17.8142568    7[6-(1,6),6-(6,6),27-(7,7,7,7,7)]
  1046     16.8155676     16.8155676     16.8155676    7[6-(1,6),6-(6,6),27-(7,7,7,7,7)]
  1047      11.405694      11.405694      11.405694    7[6-(1,6),6-(6,6),27-(7,7,7,7,7)]
  1048      9.7768356      9.7768356      9.7768356    7[6-(1,6),6-(6,6),27-(7,7,7,7,7)]
  1049     11.6765562     11.6765562     11.6765562    7[6-(1,6),6-(6,6),27-(7,7,7,7,7)]
  1050     11.1329892     11.1329892     11.1329892    7[6-(1,6),6-(6,6),27-(7,7,7,7,7)]
  1051     18.0961746     18.0961746     18.0961746    7[6-(1,6),6-(6,6),27-(7,7,7,7,7)]
  1052     17.6410524     17.6410524     17.6410524    7[6-(1,6),6-(6,6),27-(7,7,7,7,7)]
  1053       9.332769       9.332769       9.332769    7[6-(1,6),6-(6,6),27-(7,7,7,7,7)]
  1054     10.8768678     10.8768678     10.8768678    7[6-(1,6),6-(6,6),27-(7,7,7,7,7)]
  1055     15.0466716     15.0466716     15.0466716    7[6-(1,6),6-(6,6),27-(7,7,7,7,7)]
  1056     14.9766528     14.9766528     14.9766528    7[6-(1,6),6-(6,6),27-(7,7,7,7,7)]
  1057      0.6117432      0.6117432      0.6117432    7[6-(1,6),6-(6,6),27-(7,7,7,7,7)]
  1058      1.6104324      1.6104324      1.6104324    7[6-(1,6),6-(6,6),27-(7,7,7,7,7)]
  1059       7.020306       7.020306       7.020306    7[6-(1,6),6-(6,6),27-(7,7,7,7,7)]
  1060      8.6491644      8.6491644      8.6491644    7[6-(1,6),6-(6,6),27-(7,7,7,7,7)]
  1061      6.7494438      6.7494438      6.7494438    7[6-(1,6),6-(6,6),27-(7,7,7,7,7)]
  1062      7.2930108      7.2930108      7.2930108    7[6-(1,6),6-(6,6),27-(7,7,7,7,7)]
  1063      0.3298254      0.3298254      0.3298254    7[6-(1,6),6-(6,6),27-(7,7,7,7,7)]
  1064      0.7849476      0.7849476      0.7849476    7[6-(1,6),6-(6,6),27-(7,7,7,7,7)]
  1065       9.093231       9.093231       9.093231    7[6-(1,6),6-(6,6),27-(7,7,7,7,7)]
  1066      7.5491322      7.5491322      7.5491322    7[6-(1,6),6-(6,6),27-(7,7,7,7,7)]
  1067      3.3793284      3.3793284      3.3793284    7[6-(1,6),6-(6,6),27-(7,7,7,7,7)]
  1068      3.4493472      3.4493472      3.4493472    7[6-(1,6),6-(6,6),27-(7,7,7,7,7)]
  1069      9.8247432      9.8247432      9.8247432    7[6-(1,6),6-(6,6),27-(7,7,7,7,7)]
  1070     10.8234324     10.8234324     10.8234324    7[6-(1,6),6-(6,6),27-(7,7,7,7,7)]
  1071      16.233306      16.233306      16.233306    7[6-(1,6),6-(6,6),27-(7,7,7,7,7)]
  1072     17.8621644     17.8621644     17.8621644    7[6-(1,6),6-(6,6),27-(7,7,7,7,7)]
  1073     15.9624438     15.9624438     15.9624438    7[6-(1,6),6-(6,6),27-(7,7,7,7,7)]
  1074     16.5060108     16.5060108     16.5060108    7[6-(1,6),6-(6,6),27-(7,7,7,7,7)]
  1075      9.5428254      9.5428254      9.5428254    7[6-(1,6),6-(6,6),27-(7,7,7,7,7)]
  1076      9.9979476      9.9979476      9.9979476    7[6-(1,6),6-(6,6),27-(7,7,7,7,7)]
  1077      18.306231      18.306231      18.306231    7[6-(1,6),6-(6,6),27-(7,7,7,7,7)]
  1078     16.7621322     16.7621322     16.7621322    7[6-(1,6),6-(6,6),27-(7,7,7,7,7)]
  1079     12.5923284     12.5923284     12.5923284    7[6-(1,6),6-(6,6),27-(7,7,7,7,7)]
  1080     12.6623472     12.6623472     12.6623472    7[6-(1,6),6-(6,6),27-(7,7,7,7,7)]
  1081      7.2027234      7.2027234      7.2027234    8[6-(6,8),69-(8,8,8,8,8,8)]
  1082      8.2530054      8.2530054      8.2530054    8[6-(6,8)]
  1083      11.728149      11.728149      11.728149    8[6-(6,8),69-(8,8,8,8,8,8)]
  1084     13.1248398     13.1248398     13.1248398    8[6-(6,8),69-(8,8,8,8,8,8,8)]
  1085     13.4841468     13.4841468     13.4841468    8[6-(6,8),69-(8,8,8,8,8,8)]
  1086     14.6836794     14.6836794     14.6836794    8[6-(6,8),69-(8,8,8,8,8,8,8)]
  1087      2.1079344      2.1079344      2.1079344    8[6-(6,8)]
  1088      2.4248616      2.4248616      2.4248616    8[6-(6,8),69-(8,8,8,8,8,8,8)]
  1089     16.0048236     16.0048236     16.0048236    8[6-(6,8),69-(8,8,8,8,8,8,8)]
  1090      17.200671      17.200671      17.200671    8[6-(6,8)]
  1091     15.0429864     15.0429864     15.0429864    8[6-(6,8),69-(8,8,8,8,8,8,8)]
  1092     13.4436096     13.4436096     13.4436096    8[6-(6,8),69-(8,8,8,8,8,8)]
  1093     12.7931718     12.7931718     12.7931718    8[6-(6,8),69-(8,8,8,8,8,8,8)]
  1094      11.009535      11.009535      11.009535    8[6-(6,8),69-(8,8,8,8,8,8)]
  1095     10.7552562     10.7552562     10.7552562    8[6-(6,8),69-(8,8,8,8,8,8)]
  1096       8.899758       8.899758       8.899758    8[6-(6,8)]
  1097     14.6265588     14.6265588     14.6265588    8[6-(6,8),69-(8,8,8,8,8,8,8,8)]
  1098     13.7863332     13.7863332     13.7863332    8[6-(6,8),69-(8,8,8,8,8,8,8,8)]
  1099      2.0802954      2.0802954      2.0802954    8[6-(6,8),69-(8,8,8,8,8,8,8,8)]
  1100      1.8389148      1.8389148      1.8389148    8[6-(6,8),69-(8,8,8,8,8,8,8,8)]
  1101     14.0829918     14.0829918     14.0829918    8[6-(6,8),69-(8,8,8,8,8,8,8,8)]
  1102     11.9713722     11.9713722     11.9713722    8[6-(6,8),69-(8,8,8,8,8,8,8,8)]
  1103     14.4625674     14.4625674     14.4625674    8[6-(6,8),69-(8,8,8,8,8,8,8,8)]
  1104     12.2459196     12.2459196     12.2459196    8[6-(6,8)]
  1105      14.151168      14.151168      14.151168    8[1-(0),1-(0),69-(8,8,8,8,8,8,8)]
  1106     10.4272734     10.4272734     10.4272734    8[1-(0),1-(0),69-(8,8,8,8,8,8,8,8)]
  1107     12.3693738     12.3693738     12.3693738    8[1-(0),1-(0),69-(8,8,8,8,8,8,8,8)]
  1108      8.9955732      8.9955732      8.9955732    8[1-(0),1-(0),69-(8,8,8,8,8,8)]
  1109     17.2209396     17.2209396     17.2209396    8[1-(0),1-(0),69-(8,8,8,8,8,8,8)]
  1110     16.4157234     16.4157234     16.4157234    8[6-(6,8),69-(8,8,8,8,8,8)]
  1111     17.4660054     17.4660054     17.4660054    8[6-(6,8)]
  1112       2.515149       2.515149       2.515149    8[6-(6,8),69-(8,8,8,8,8,8)]
  1113      3.9118398      3.9118398      3.9118398    8[6-(6,8),69-(8,8,8,8,8,8,8)]
  1114      4.2711468      4.2711468      4.2711468    8[6-(6,8),69-(8,8,8,8,8,8)]
  1115      5.4706794      5.4706794      5.4706794    8[6-(6,8),69-(8,8,8,8,8,8,8)]
  1116     11.3209344     11.3209344     11.3209344    8[6-(6,8)]
  1117     11.6378616     11.6378616     11.6378616    8[6-(6,8),69-(8,8,8,8,8,8,8)]
  1118      6.7918236      6.7918236      6.7918236    8[6-(6,8),69-(8,8,8,8,8,8,8)]
  1119       7.987671       7.987671       7.987671    8[6-(6,8)]
  1120      5.8299864      5.8299864      5.8299864    8[6-(6,8),69-(8,8,8,8,8,8,8)]
  1121      4.2306096      4.2306096      4.2306096    8[6-(6,8),69-(8,8,8,8,8,8)]
  1122      3.5801718      3.5801718      3.5801718    8[6-(6,8),69-(8,8,8,8,8,8,8)]
  1123       1.796535       1.796535       1.796535    8[6-(6,8),69-(8,8,8,8,8,8)]
  1124      1.5422562      1.5422562      1.5422562    8[6-(6,8),69-(8,8,8,8,8,8)]
  1125      18.112758      18.112758      18.112758    8[6-(6,8)]
  1126      5.4135588      5.4135588      5.4135588    8[6-(6,8),69-(8,8,8,8,8,8,8,8)]
  1127      4.5733332      4.5733332      4.5733332    8[6-(6,8),69-(8,8,8,8,8,8,8,8)]
  1128     11.2932954     11.2932954     11.2932954    8[6-(6,8),69-(8,8,8,8,8,8,8,8)]
  1129     11.0519148     11.0519148     11.0519148    8[6-(6,8),69-(8,8,8,8,8,8,8,8)]
  1130      4.8699918      4.8699918      4.8699918    8[6-(6,8),69-(8,8,8,8,8,8,8,8)]
  1131      2.7583722      2.7583722      2.7583722    8[6-(6,8),69-(8,8,8,8,8,8,8,8)]
  1132      5.2495674      5.2495674      5.2495674    8[6-(6,8),69-(8,8,8,8,8,8,8,8)]
  1133      3.0329196      3.0329196      3.0329196    8[6-(6,8)]
  1134       4.938168       4.938168       4.938168    8[1-(0),1-(0),69-(8,8,8,8,8,8,8)]
  1135      1.2142734      1.2142734      1.2142734    8[1-(0),1-(0),69-(8,8,8,8,8,8,8,8)]
  1136      3.1563738      3.1563738      3.1563738    8[1-(0),1-(0),69-(8,8,8,8,8,8,8,8)]
  1137     18.2085732     18.2085732     18.2085732    8[1-(0),1-(0),69-(8,8,8,8,8,8)]
  1138      8.0079396      8.0079396      8.0079396    8[1-(0),1-(0),69-(8,8,8,8,8,8,8)]
  1139      2.0102766      2.0102766      2.0102766    8[6-(6,8),69-(8,8,8,8,8,8)]
  1140      0.9599946      0.9599946      0.9599946    8[6-(6,8)]
  1141      15.910851      15.910851      15.910851    8[6-(6,8),69-(8,8,8,8,8,8)]
  1142     14.5141602     14.5141602     14.5141602    8[6-(6,8),69-(8,8,8,8,8,8,8)]
  1143     14.1548532     14.1548532     14.1548532    8[6-(6,8),69-(8,8,8,8,8,8)]
  1144     12.9553206     12.9553206     12.9553206    8[6-(6,8),69-(8,8,8,8,8,8,8)]
  1145      7.1050656      7.1050656      7.1050656    8[6-(6,8)]
  1146      6.7881384      6.7881384      6.7881384    8[6-(6,8),69-(8,8,8,8,8,8,8)]
  1147     11.6341764     11.6341764     11.6341764    8[6-(6,8),69-(8,8,8,8,8,8,8)]
  1148      10.438329      10.438329      10.438329    8[6-(6,8)]
  1149     12.5960136     12.5960136     12.5960136    8[6-(6,8),69-(8,8,8,8,8,8,8)]
  1150     14.1953904     14.1953904     14.1953904    8[6-(6,8),69-(8,8,8,8,8,8)]
  1151     14.8458282     14.8458282     14.8458282    8[6-(6,8),69-(8,8,8,8,8,8,8)]
  1152      16.629465      16.629465      16.629465    8[6-(6,8),69-(8,8,8,8,8,8)]
  1153     16.8837438     16.8837438     16.8837438    8[6-(6,8),69-(8,8,8,8,8,8)]
  1154       0.313242       0.313242       0.313242    8[6-(6,8)]
  1155     13.0124412     13.0124412     13.0124412    8[6-(6,8),69-(8,8,8,8,8,8,8,8)]
  1156     13.8526668     13.8526668     13.8526668    8[6-(6,8),69-(8,8,8,8,8,8,8,8)]
  1157      7.1327046      7.1327046      7.1327046    8[6-(6,8),69-(8,8,8,8,8,8,8,8)]
  1158      7.3740852      7.3740852      7.3740852    8[6-(6,8),69-(8,8,8,8,8,8,8,8)]
  1159     13.5560082     13.5560082     13.5560082    8[6-(6,8),69-(8,8,8,8,8,8,8,8)]
  1160     15.6676278     15.6676278     15.6676278    8[6-(6,8),69-(8,8,8,8,8,8,8,8)]
  1161     13.1764326     13.1764326     13.1764326    8[6-(6,8),69-(8,8,8,8,8,8,8,8)]
  1162     15.3930804     15.3930804     15.3930804    8[6-(6,8)]
  1163      13.487832      13.487832      13.487832    8[1-(0),1-(0),69-(8,8,8,8,8,8,8)]
  1164     17.2117266     17.2117266     17.2117266    8[1-(0),1-(0),69-(8,8,8,8,8,8,8,8)]
  1165     15.2696262     15.2696262     15.2696262    8[1-(0),1-(0),69-(8,8,8,8,8,8,8,8)]
  1166      0.2174268      0.2174268      0.2174268    8[1-(0),1-(0),69-(8,8,8,8,8,8)]
  1167     10.4180604     10.4180604     10.4180604    8[1-(0),1-(0),69-(8,8,8,8,8,8,8)]
  1168     11.2232766     11.2232766     11.2232766    8[6-(6,8),69-(8,8,8,8,8,8)]
  1169     10.1729946     10.1729946     10.1729946    8[6-(6,8)]
  1170       6.697851       6.697851       6.697851    8[6-(6,8),69-(8,8,8,8,8,8)]
  1171      5.3011602      5.3011602      5.3011602    8[6-(6,8),69-(8,8,8,8,8,8,8)]
  1172      4.9418532      4.9418532      4.9418532    8[6-(6,8),69-(8,8,8,8,8,8)]
  1173      3.7423206      3.7423206      3.7423206    8[6-(6,8),69-(8,8,8,8,8,8,8)]
  1174     16.3180656     16.3180656     16.3180656    8[6-(6,8)]
  1175     16.0011384     16.0011384     16.0011384    8[6-(6,8),69-(8,8,8,8,8,8,8)]
  1176      2.4211764      2.4211764      2.4211764    8[6-(6,8),69-(8,8,8,8,8,8,8)]
  1177       1.225329       1.225329       1.225329    8[6-(6,8)]
  1178      3.3830136      3.3830136      3.3830136    8[6-(6,8),69-(8,8,8,8,8,8,8)]
  1179      4.9823904      4.9823904      4.9823904    8[6-(6,8),69-(8,8,8,8,8,8)]
  1180      5.6328282      5.6328282      5.6328282    8[6-(6,8),69-(8,8,8,8,8,8,8)]
  1181       7.416465       7.416465       7.416465    8[6-(6,8),69-(8,8,8,8,8,8)]
  1182      7.6707438      7.6707438      7.6707438    8[6-(6,8),69-(8,8,8,8,8,8)]
  1183       9.526242       9.526242       9.526242    8[6-(6,8)]
  1184      3.7994412      3.7994412      3.7994412    8[6-(6,8),69-(8,8,8,8,8,8,8,8)]
  1185      4.6396668      4.6396668      4.6396668    8[6-(6,8),69-(8,8,8,8,8,8,8,8)]
  1186     16.3457046     16.3457046     16.3457046    8[6-(6,8),69-(8,8,8,8,8,8,8,8)]
  1187     16.5870852     16.5870852     16.5870852    8[6-(6,8),69-(8,8,8,8,8,8,8,8)]
  1188      4.3430082      4.3430082      4.3430082    8[6-(6,8),69-(8,8,8,8,8,8,8,8)]
  1189      6.4546278      6.4546278      6.4546278    8[6-(6,8),69-(8,8,8,8,8,8,8,8)]
  1190      3.9634326      3.9634326      3.9634326    8[6-(6,8),69-(8,8,8,8,8,8,8,8)]
  1191      6.1800804      6.1800804      6.1800804    8[6-(6,8)]
  1192       4.274832       4.274832       4.274832    8[1-(0),1-(0),69-(8,8,8,8,8,8,8)]
  1193      7.9987266      7.9987266      7.9987266    8[1-(0),1-(0),69-(8,8,8,8,8,8,8,8)]
  1194      6.0566262      6.0566262      6.0566262    8[1-(0),1-(0),69-(8,8,8,8,8,8,8,8)]
  1195      9.4304268      9.4304268      9.4304268    8[1-(0),1-(0),69-(8,8,8,8,8,8)]
  1196      1.2050604      1.2050604      1.2050604    8[1-(0),1-(0),69-(8,8,8,8,8,8,8)]
  1197     11.2232766     11.2232766     11.2232766    8[6-(6,8),69-(8,8,8,8,8,8)]
  1198     10.1729946     10.1729946     10.1729946    8[6-(6,8)]
  1199       6.697851       6.697851       6.697851    8[6-(6,8),69-(8,8,8,8,8,8)]
  1200      5.3011602      5.3011602      5.3011602    8[6-(6,8),69-(8,8,8,8,8,8,8)]
  1201      4.9418532      4.9418532      4.9418532    8[6-(6,8),69-(8,8,8,8,8,8)]
  1202      3.7423206      3.7423206      3.7423206    8[6-(6,8),69-(8,8,8,8,8,8,8)]
  1203     16.3180656     16.3180656     16.3180656    8[6-(6,8)]
  1204     16.0011384     16.0011384     16.0011384    8[6-(6,8),69-(8,8,8,8,8,8,8)]
  1205      2.4211764      2.4211764      2.4211764    8[6-(6,8),69-(8,8,8,8,8,8,8)]
  1206       1.225329       1.225329       1.225329    8[6-(6,8)]
  1207      3.3830136      3.3830136      3.3830136    8[6-(6,8),69-(8,8,8,8,8,8,8)]
  1208      4.9823904      4.9823904      4.9823904    8[6-(6,8),69-(8,8,8,8,8,8)]
  1209      5.6328282      5.6328282      5.6328282    8[6-(6,8),69-(8,8,8,8,8,8,8)]
  1210       7.416465       7.416465       7.416465    8[6-(6,8),69-(8,8,8,8,8,8)]
  1211      7.6707438      7.6707438      7.6707438    8[6-(6,8),69-(8,8,8,8,8,8)]
  1212       9.526242       9.526242       9.526242    8[6-(6,8)]
  1213      3.7994412      3.7994412      3.7994412    8[6-(6,8),69-(8,8,8,8,8,8,8,8)]
  1214      4.6396668      4.6396668      4.6396668    8[6-(6,8),69-(8,8,8,8,8,8,8,8)]
  1215     16.3457046     16.3457046     16.3457046    8[6-(6,8),69-(8,8,8,8,8,8,8,8)]
  1216     16.5870852     16.5870852     16.5870852    8[6-(6,8),69-(8,8,8,8,8,8,8,8)]
  1217      4.3430082      4.3430082      4.3430082    8[6-(6,8),69-(8,8,8,8,8,8,8,8)]
  1218      6.4546278      6.4546278      6.4546278    8[6-(6,8),69-(8,8,8,8,8,8,8,8)]
  1219      3.9634326      3.9634326      3.9634326    8[6-(6,8),69-(8,8,8,8,8,8,8,8)]
  1220      6.1800804      6.1800804      6.1800804    8[6-(6,8)]
  1221       4.274832       4.274832       4.274832    8[1-(0),1-(0),69-(8,8,8,8,8,8,8)]
  1222      7.9987266      7.9987266      7.9987266    8[1-(0),1-(0),69-(8,8,8,8,8,8,8,8)]
  1223      6.0566262      6.0566262      6.0566262    8[1-(0),1-(0),69-(8,8,8,8,8,8,8,8)]
  1224      9.4304268      9.4304268      9.4304268    8[1-(0),1-(0),69-(8,8,8,8,8,8)]
  1225      1.2050604      1.2050604      1.2050604    8[1-(0),1-(0),69-(8,8,8,8,8,8,8)]
  1226      2.0102766      2.0102766      2.0102766    8[6-(6,8),69-(8,8,8,8,8,8)]
  1227      0.9599946      0.9599946      0.9599946    8[6-(6,8)]
  1228      15.910851      15.910851      15.910851    8[6-(6,8),69-(8,8,8,8,8,8)]
  1229     14.5141602     14.5141602     14.5141602    8[6-(6,8),69-(8,8,8,8,8,8,8)]
  1230     14.1548532     14.1548532     14.1548532    8[6-(6,8),69-(8,8,8,8,8,8)]
  1231     12.9553206     12.9553206     12.9553206    8[6-(6,8),69-(8,8,8,8,8,8,8)]
  1232      7.1050656      7.1050656      7.1050656    8[6-(6,8)]
  1233      6.7881384      6.7881384      6.7881384    8[6-(6,8),69-(8,8,8,8,8,8,8)]
  1234     11.6341764     11.6341764     11.6341764    8[6-(6,8),69-(8,8,8,8,8,8,8)]
  1235      10.438329      10.438329      10.438329    8[6-(6,8)]
  1236     12.5960136     12.5960136     12.5960136    8[6-(6,8),69-(8,8,8,8,8,8,8)]
  1237     14.1953904     14.1953904     14.1953904    8[6-(6,8),69-(8,8,8,8,8,8)]
  1238     14.8458282     14.8458282     14.8458282    8[6-(6,8),69-(8,8,8,8,8,8,8)]
  1239      16.629465      16.629465      16.629465    8[6-(6,8),69-(8,8,8,8,8,8)]
  1240     16.8837438     16.8837438     16.8837438    8[6-(6,8),69-(8,8,8,8,8,8)]
  1241       0.313242       0.313242       0.313242    8[6-(6,8)]
  1242     13.0124412     13.0124412     13.0124412    8[6-(6,8),69-(8,8,8,8,8,8,8,8)]
  1243     13.8526668     13.8526668     13.8526668    8[6-(6,8),69-(8,8,8,8,8,8,8,8)]
  1244      7.1327046      7.1327046      7.1327046    8[6-(6,8),69-(8,8,8,8,8,8,8,8)]
  1245      7.3740852      7.3740852      7.3740852    8[6-(6,8),69-(8,8,8,8,8,8,8,8)]
  1246     13.5560082     13.5560082     13.5560082    8[6-(6,8),69-(8,8,8,8,8,8,8,8)]
  1247     15.6676278     15.6676278     15.6676278    8[6-(6,8),69-(8,8,8,8,8,8,8,8)]
  1248     13.1764326     13.1764326     13.1764326    8[6-(6,8),69-(8,8,8,8,8,8,8,8)]
  1249     15.3930804     15.3930804     15.3930804    8[6-(6,8)]
  1250      13.487832      13.487832      13.487832    8[1-(0),1-(0),69-(8,8,8,8,8,8,8)]
  1251     17.2117266     17.2117266     17.2117266    8[1-(0),1-(0),69-(8,8,8,8,8,8,8,8)]
  1252     15.2696262     15.2696262     15.2696262    8[1-(0),1-(0),69-(8,8,8,8,8,8,8,8)]
  1253      0.2174268      0.2174268      0.2174268    8[1-(0),1-(0),69-(8,8,8,8,8,8)]
  1254     10.4180604     10.4180604     10.4180604    8[1-(0),1-(0),69-(8,8,8,8,8,8,8)]
  1255     16.4157234     16.4157234     16.4157234    8[6-(6,8),69-(8,8,8,8,8,8)]
  1256     17.4660054     17.4660054     17.4660054    8[6-(6,8)]
  1257       2.515149       2.515149       2.515149    8[6-(6,8),69-(8,8,8,8,8,8)]
  1258      3.9118398      3.9118398      3.9118398    8[6-(6,8),69-(8,8,8,8,8,8,8)]
  1259      4.2711468      4.2711468      4.2711468    8[6-(6,8),69-(8,8,8,8,8,8)]
  1260      5.4706794      5.4706794      5.4706794    8[6-(6,8),69-(8,8,8,8,8,8,8)]
  1261     11.3209344     11.3209344     11.3209344    8[6-(6,8)]
  1262     11.6378616     11.6378616     11.6378616    8[6-(6,8),69-(8,8,8,8,8,8,8)]
  1263      6.7918236      6.7918236      6.7918236    8[6-(6,8),69-(8,8,8,8,8,8,8)]
  1264       7.987671       7.987671       7.987671    8[6-(6,8)]
  1265      5.8299864      5.8299864      5.8299864    8[6-(6,8),69-(8,8,8,8,8,8,8)]
  1266      4.2306096      4.2306096      4.2306096    8[6-(6,8),69-(8,8,8,8,8,8)]
  1267      3.5801718      3.5801718      3.5801718    8[6-(6,8),69-(8,8,8,8,8,8,8)]
  1268       1.796535       1.796535       1.796535    8[6-(6,8),69-(8,8,8,8,8,8)]
  1269      1.5422562      1.5422562      1.5422562    8[6-(6,8),69-(8,8,8,8,8,8)]
  1270      18.112758      18.112758      18.112758    8[6-(6,8)]
  1271      5.4135588      5.4135588      5.4135588    8[6-(6,8),69-(8,8,8,8,8,8,8,8)]
  1272      4.5733332      4.5733332      4.5733332    8[6-(6,8),69-(8,8,8,8,8,8,8,8)]
  1273     11.2932954     11.2932954     11.2932954    8[6-(6,8),69-(8,8,8,8,8,8,8,8)]
  1274     11.0519148     11.0519148     11.0519148    8[6-(6,8),69-(8,8,8,8,8,8,8,8)]
  1275      4.8699918      4.8699918      4.8699918    8[6-(6,8),69-(8,8,8,8,8,8,8,8)]
  1276      2.7583722      2.7583722      2.7583722    8[6-(6,8),69-(8,8,8,8,8,8,8,8)]
  1277      5.2495674      5.2495674      5.2495674    8[6-(6,8),69-(8,8,8,8,8,8,8,8)]
  1278      3.0329196      3.0329196      3.0329196    8[6-(6,8)]
  1279       4.938168       4.938168       4.938168    8[1-(0),1-(0),69-(8,8,8,8,8,8,8)]
  1280      1.2142734      1.2142734      1.2142734    8[1-(0),1-(0),69-(8,8,8,8,8,8,8,8)]
  1281      3.1563738      3.1563738      3.1563738    8[1-(0),1-(0),69-(8,8,8,8,8,8,8,8)]
  1282     18.2085732     18.2085732     18.2085732    8[1-(0),1-(0),69-(8,8,8,8,8,8)]
  1283      8.0079396      8.0079396      8.0079396    8[1-(0),1-(0),69-(8,8,8,8,8,8,8)]
  1284      7.2027234      7.2027234      7.2027234    8[6-(6,8),69-(8,8,8,8,8,8)]
  1285      8.2530054      8.2530054      8.2530054    8[6-(6,8)]
  1286      11.728149      11.728149      11.728149    8[6-(6,8),69-(8,8,8,8,8,8)]
  1287     13.1248398     13.1248398     13.1248398    8[6-(6,8),69-(8,8,8,8,8,8,8)]
  1288     13.4841468     13.4841468     13.4841468    8[6-(6,8),69-(8,8,8,8,8,8)]
  1289     14.6836794     14.6836794     14.6836794    8[6-(6,8),69-(8,8,8,8,8,8,8)]
  1290      2.1079344      2.1079344      2.1079344    8[6-(6,8)]
  1291      2.4248616      2.4248616      2.4248616    8[6-(6,8),69-(8,8,8,8,8,8,8)]
  1292     16.0048236     16.0048236     16.0048236    8[6-(6,8),69-(8,8,8,8,8,8,8)]
  1293      17.200671      17.200671      17.200671    8[6-(6,8)]
  1294     15.0429864     15.0429864     15.0429864    8[6-(6,8),69-(8,8,8,8,8,8,8)]
  1295     13.4436096     13.4436096     13.4436096    8[6-(6,8),69-(8,8,8,8,8,8)]
  1296     12.7931718     12.7931718     12.7931718    8[6-(6,8),69-(8,8,8,8,8,8,8)]
  1297      11.009535      11.009535      11.009535    8[6-(6,8),69-(8,8,8,8,8,8)]
  1298     10.7552562     10.7552562     10.7552562    8[6-(6,8),69-(8,8,8,8,8,8)]
  1299       8.899758       8.899758       8.899758    8[6-(6,8)]
  1300     14.6265588     14.6265588     14.6265588    8[6-(6,8),69-(8,8,8,8,8,8,8,8)]
  1301     13.7863332     13.7863332     13.7863332    8[6-(6,8),69-(8,8,8,8,8,8,8,8)]
  1302      2.0802954      2.0802954      2.0802954    8[6-(6,8),69-(8,8,8,8,8,8,8,8)]
  1303      1.8389148      1.8389148      1.8389148    8[6-(6,8),69-(8,8,8,8,8,8,8,8)]
  1304     14.0829918     14.0829918     14.0829918    8[6-(6,8),69-(8,8,8,8,8,8,8,8)]
  1305     11.9713722     11.9713722     11.9713722    8[6-(6,8),69-(8,8,8,8,8,8,8,8)]
  1306     14.4625674     14.4625674     14.4625674    8[6-(6,8),69-(8,8,8,8,8,8,8,8)]
  1307     12.2459196     12.2459196     12.2459196    8[6-(6,8)]
  1308      14.151168      14.151168      14.151168    8[1-(0),1-(0),69-(8,8,8,8,8,8,8)]
  1309     10.4272734     10.4272734     10.4272734    8[1-(0),1-(0),69-(8,8,8,8,8,8,8,8)]
  1310     12.3693738     12.3693738     12.3693738    8[1-(0),1-(0),69-(8,8,8,8,8,8,8,8)]
  1311      8.9955732      8.9955732      8.9955732    8[1-(0),1-(0),69-(8,8,8,8,8,8)]
  1312     17.2209396     17.2209396     17.2209396    8[1-(0),1-(0),69-(8,8,8,8,8,8,8)]
  1313    14.02513416    14.02513416    14.02513416    8[17-(8,8,8)]
  1314    11.79466686    11.79466686    11.79466686    8[17-(8,8,8)]
  1315    12.53483928    12.53483928    12.53483928    8[17-(8,8,8)]
  1316    13.36953708    13.36953708    13.36953708    8[17-(8,8,8)]
  1317      4.6783614      4.6783614      4.6783614    8[17-(8,8,8)]
  1318      3.8620896      3.8620896      3.8620896    8[17-(8,8,8)]
  1319      5.0984742      5.0984742      5.0984742    8[17-(8,8,8)]
  1320      2.9315766      2.9315766      2.9315766    8[17-(8,8,8)]
  1321     4.81213416     4.81213416     4.81213416    8[17-(8,8,8)]
  1322     2.58166686     2.58166686     2.58166686    8[17-(8,8,8)]
  1323     3.32183928     3.32183928     3.32183928    8[17-(8,8,8)]
  1324     4.15653708     4.15653708     4.15653708    8[17-(8,8,8)]
  1325     13.8913614     13.8913614     13.8913614    8[17-(8,8,8)]
  1326     13.0750896     13.0750896     13.0750896    8[17-(8,8,8)]
  1327     14.3114742     14.3114742     14.3114742    8[17-(8,8,8)]
  1328     12.1445766     12.1445766     12.1445766    8[17-(8,8,8)]
  1329    13.61386584    13.61386584    13.61386584    8[17-(8,8,8)]
  1330    15.84433314    15.84433314    15.84433314    8[17-(8,8,8)]
  1331    15.10416072    15.10416072    15.10416072    8[17-(8,8,8)]
  1332    14.26946292    14.26946292    14.26946292    8[17-(8,8,8)]
  1333      4.5346386      4.5346386      4.5346386    8[17-(8,8,8)]
  1334      5.3509104      5.3509104      5.3509104    8[17-(8,8,8)]
  1335      4.1145258      4.1145258      4.1145258    8[17-(8,8,8)]
  1336      6.2814234      6.2814234      6.2814234    8[17-(8,8,8)]
  1337     4.40086584     4.40086584     4.40086584    8[17-(8,8,8)]
  1338     6.63133314     6.63133314     6.63133314    8[17-(8,8,8)]
  1339     5.89116072     5.89116072     5.89116072    8[17-(8,8,8)]
  1340     5.05646292     5.05646292     5.05646292    8[17-(8,8,8)]
  1341     13.7476386     13.7476386     13.7476386    8[17-(8,8,8)]
  1342     14.5639104     14.5639104     14.5639104    8[17-(8,8,8)]
  1343     13.3275258     13.3275258     13.3275258    8[17-(8,8,8)]
  1344     15.4944234     15.4944234     15.4944234    8[17-(8,8,8)]
  1345     4.40086584     4.40086584     4.40086584    8[17-(8,8,8)]
  1346     6.63133314     6.63133314     6.63133314    8[17-(8,8,8)]
  1347     5.89116072     5.89116072     5.89116072    8[17-(8,8,8)]
  1348     5.05646292     5.05646292     5.05646292    8[17-(8,8,8)]
  1349     13.7476386     13.7476386     13.7476386    8[17-(8,8,8)]
  1350     14.5639104     14.5639104     14.5639104    8[17-(8,8,8)]
  1351     13.3275258     13.3275258     13.3275258    8[17-(8,8,8)]
  1352     15.4944234     15.4944234     15.4944234    8[17-(8,8,8)]
  1353    13.61386584    13.61386584    13.61386584    8[17-(8,8,8)]
  1354    15.84433314    15.84433314    15.84433314    8[17-(8,8,8)]
  1355    15.10416072    15.10416072    15.10416072    8[17-(8,8,8)]
  1356    14.26946292    14.26946292    14.26946292    8[17-(8,8,8)]
  1357      4.5346386      4.5346386      4.5346386    8[17-(8,8,8)]
  1358      5.3509104      5.3509104      5.3509104    8[17-(8,8,8)]
  1359      4.1145258      4.1145258      4.1145258    8[17-(8,8,8)]
  1360      6.2814234      6.2814234      6.2814234    8[17-(8,8,8)]
  1361     4.81213416     4.81213416     4.81213416    8[17-(8,8,8)]
  1362     2.58166686     2.58166686     2.58166686    8[17-(8,8,8)]
  1363     3.32183928     3.32183928     3.32183928    8[17-(8,8,8)]
  1364     4.15653708     4.15653708     4.15653708    8[17-(8,8,8)]
  1365     13.8913614     13.8913614     13.8913614    8[17-(8,8,8)]
  1366     13.0750896     13.0750896     13.0750896    8[17-(8,8,8)]
  1367     14.3114742     14.3114742     14.3114742    8[17-(8,8,8)]
  1368     12.1445766     12.1445766     12.1445766    8[17-(8,8,8)]
  1369    14.02513416    14.02513416    14.02513416    8[17-(8,8,8)]
  1370    11.79466686    11.79466686    11.79466686    8[17-(8,8,8)]
  1371    12.53483928    12.53483928    12.53483928    8[17-(8,8,8)]
  1372    13.36953708    13.36953708    13.36953708    8[17-(8,8,8)]
  1373      4.6783614      4.6783614      4.6783614    8[17-(8,8)]
  1374      3.8620896      3.8620896      3.8620896    8[17-(8,8)]
  1375      5.0984742      5.0984742      5.0984742    8[17-(8,8)]
  1376    12.98867166    12.98867166    12.98867166    17[8-(0),8-(0),8-(0),8-(0)]
  1377     4.14658704     4.14658704     4.14658704    17[8-(0),8-(0),8-(0),8-(0)]
  1378     3.77567166     3.77567166     3.77567166    17[8-(0),8-(0),8-(0),8-(0)]
  1379    13.35958704    13.35958704    13.35958704    17[8-(0),8-(0),8-(0),8-(0)]
  1380    14.65032834    14.65032834    14.65032834    17[8-(0),8-(0),8-(0),8-(0)]
  1381     5.06641296     5.06641296     5.06641296    17[8-(0),8-(0),8-(0),8-(0)]
  1382     5.43732834     5.43732834     5.43732834    17[8-(0),8-(0),8-(0),8-(0)]
  1383    14.27941296    14.27941296    14.27941296    17[8-(0),8-(0),8-(0),8-(0)]
  1384     5.43732834     5.43732834     5.43732834    17[8-(0),8-(0),8-(0),8-(0)]
  1385    14.27941296    14.27941296    14.27941296    17[8-(0),8-(0),8-(0),8-(0)]
  1386    14.65032834    14.65032834    14.65032834    17[8-(0),8-(0),8-(0),8-(0)]
  1387     5.06641296     5.06641296     5.06641296    17[8-(0),8-(0),8-(0),8-(0)]
  1388     3.77567166     3.77567166     3.77567166    17[8-(0),8-(0),8-(0),8-(0)]
  1389    13.35958704    13.35958704    13.35958704    17[8-(0),8-(0),8-(0),8-(0)]
  1390    12.98867166    12.98867166    12.98867166    17[8-(0),8-(0),8-(0),8-(0)]
  1391     4.14658704     4.14658704     4.14658704    17[8-(0),8-(0),8-(0)]
