# Supplementary material for: A collection of forcefield precursors for metal–organic frameworks
Source: RSC Adv. 2019 Nov 13;9(63):36492–507. doi: 10.1039/c9ra07327b (PMC9075174; doi:10.1039/c9ra07327b)
Supplement: RA-009-C9RA07327B-s3226 [file RA-009-C9RA07327B-s3226.txt]

NIFZEJ_charged

18.3965    0.00000000    0.00000000
0.0    18.5561    0.00000000
0.0    0.0    48.8513

     1   14.715912245   14.715912245   14.715912245    66[8-(1,1),8-(1,1),8-(6),8-(6),8-(6),8-(6),8-(6),8-(6)]
     2    11.60966322    11.60966322    11.60966322    66[8-(1,1),8-(6),8-(6),8-(6),8-(6),8-(6),8-(6)]
     3   12.558002795   12.558002795   12.558002795    66[8-(1,1),8-(1,1),8-(6),8-(6),8-(6),8-(6),8-(6),8-(6),8-(6)]
     4    5.517662245    5.517662245    5.517662245    66[8-(1,1),8-(1,1),8-(6),8-(6),8-(6),8-(6),8-(6),8-(6)]
     5     2.41141322     2.41141322     2.41141322    66[8-(1,1),8-(6),8-(6),8-(6),8-(6),8-(6),8-(6)]
     6    3.359752795    3.359752795    3.359752795    66[8-(1,1),8-(1,1),8-(6),8-(6),8-(6),8-(6),8-(6),8-(6),8-(6)]
     7   12.878837755   12.878837755   12.878837755    66[8-(1,1),8-(1,1),8-(6),8-(6),8-(6),8-(6),8-(6),8-(6)]
     8    15.98508678    15.98508678    15.98508678    66[8-(1,1),8-(6),8-(6),8-(6),8-(6),8-(6),8-(6)]
     9   15.036747205   15.036747205   15.036747205    66[8-(1,1),8-(1,1),8-(6),8-(6),8-(6),8-(6),8-(6),8-(6),8-(6)]
    10    3.680587755    3.680587755    3.680587755    66[8-(1,1),8-(1,1),8-(6),8-(6),8-(6),8-(6),8-(6),8-(6)]
    11     6.78683678     6.78683678     6.78683678    66[8-(1,1),8-(6),8-(6),8-(6),8-(6),8-(6),8-(6)]
    12    5.838497205    5.838497205    5.838497205    66[8-(1,1),8-(1,1),8-(6),8-(6),8-(6),8-(6),8-(6),8-(6),8-(6)]
    13    3.680587755    3.680587755    3.680587755    66[8-(1,1),8-(1,1),8-(6),8-(6),8-(6),8-(6),8-(6),8-(6)]
    14     6.78683678     6.78683678     6.78683678    66[8-(1,1),8-(6),8-(6),8-(6),8-(6),8-(6),8-(6)]
    15    5.838497205    5.838497205    5.838497205    66[8-(1,1),8-(1,1),8-(6),8-(6),8-(6),8-(6),8-(6),8-(6),8-(6)]
    16   12.878837755   12.878837755   12.878837755    66[8-(1,1),8-(1,1),8-(6),8-(6),8-(6),8-(6),8-(6),8-(6)]
    17    15.98508678    15.98508678    15.98508678    66[8-(1,1),8-(6),8-(6),8-(6),8-(6),8-(6),8-(6)]
    18   15.036747205   15.036747205   15.036747205    66[8-(1,1),8-(1,1),8-(6),8-(6),8-(6),8-(6),8-(6),8-(6),8-(6)]
    19    5.517662245    5.517662245    5.517662245    66[8-(1,1),8-(1,1),8-(6),8-(6),8-(6),8-(6),8-(6),8-(6)]
    20     2.41141322     2.41141322     2.41141322    66[8-(1,1),8-(6),8-(6),8-(6),8-(6),8-(6),8-(6)]
    21    3.359752795    3.359752795    3.359752795    66[8-(1,1),8-(1,1),8-(6),8-(6),8-(6),8-(6),8-(6),8-(6),8-(6)]
    22   14.715912245   14.715912245   14.715912245    66[8-(1,1),8-(1,1),8-(6),8-(6),8-(6),8-(6),8-(6),8-(6)]
    23    11.60966322    11.60966322    11.60966322    66[8-(1,1),8-(6),8-(6),8-(6),8-(6),8-(6),8-(6)]
    24   12.558002795   12.558002795   12.558002795    66[8-(1,1),8-(1,1),8-(6),8-(6),8-(6),8-(6),8-(6),8-(6),8-(6)]
    25    1.999147655    1.999147655    1.999147655    27[7-(6,6),7-(6,6),7-(6,6),7-(6,6),7-(6,6),7-(6,6)]
    26    8.365808375    8.365808375    8.365808375    27[7-(6,6),7-(6,6),7-(6,6),7-(6,6),7-(6,6),7-(6,6)]
    27   11.197397655   11.197397655   11.197397655    27[7-(6,6),7-(6,6),7-(6,6),7-(6,6),7-(6,6),7-(6,6)]
    28   17.564058375   17.564058375   17.564058375    27[7-(6,6),7-(6,6),7-(6,6),7-(6,6),7-(6,6),7-(6,6)]
    29    7.199102345    7.199102345    7.199102345    27[7-(6,6),7-(6,6),7-(6,6),7-(6,6),7-(6,6),7-(6,6)]
    30    0.832441625    0.832441625    0.832441625    27[7-(6,6),7-(6,6),7-(6,6),7-(6,6),7-(6,6),7-(6,6)]
    31   16.397352345   16.397352345   16.397352345    27[7-(6,6),7-(6,6),7-(6,6),7-(6,6),7-(6,6),7-(6,6)]
    32   10.030691625   10.030691625   10.030691625    27[7-(6,6),7-(6,6),7-(6,6),7-(6,6),7-(6,6),7-(6,6)]
    33   16.397352345   16.397352345   16.397352345    27[7-(6,6),7-(6,6),7-(6,6),7-(6,6),7-(6,6),7-(6,6)]
    34   10.030691625   10.030691625   10.030691625    27[7-(6,6),7-(6,6),7-(6,6),7-(6,6),7-(6,6),7-(6,6)]
    35    7.199102345    7.199102345    7.199102345    27[7-(6,6),7-(6,6),7-(6,6),7-(6,6),7-(6,6),7-(6,6)]
    36    0.832441625    0.832441625    0.832441625    27[7-(6,6),7-(6,6),7-(6,6),7-(6,6),7-(6,6),7-(6,6)]
    37   11.197397655   11.197397655   11.197397655    27[7-(6,6),7-(6,6),7-(6,6),7-(6,6),7-(6,6),7-(6,6)]
    38   17.564058375   17.564058375   17.564058375    27[7-(6,6),7-(6,6),7-(6,6),7-(6,6),7-(6,6),7-(6,6)]
    39    1.999147655    1.999147655    1.999147655    27[7-(6,6),7-(6,6),7-(6,6),7-(6,6),7-(6,6),7-(6,6)]
    40    8.365808375    8.365808375    8.365808375    27[7-(6,6),7-(6,6),7-(6,6),7-(6,6),7-(6,6),7-(6,6)]
    41    17.70295195    17.70295195    17.70295195    1[8-(1,66)]
    42    17.20624645    17.20624645    17.20624645    1[8-(1,66)]
    43     14.6583312     14.6583312     14.6583312    1[8-(1,66)]
    44     13.8599231     13.8599231     13.8599231    1[8-(1,66)]
    45     0.09014285     0.09014285     0.09014285    1[6-(6,7)]
    46    16.08405995    16.08405995    16.08405995    1[6-(6,6)]
    47      9.7575036      9.7575036      9.7575036    1[6-(6,6)]
    48     12.2704655     12.2704655     12.2704655    1[6-(6,7)]
    49     12.5427337     12.5427337     12.5427337    1[6-(6,6)]
    50     9.78877765     9.78877765     9.78877765    1[6-(6,7)]
    51     17.3478995     17.3478995     17.3478995    1[6-(6,7)]
    52     14.7576723     14.7576723     14.7576723    1[6-(6,6)]
    53     17.2632756     17.2632756     17.2632756    1[6-(6,6)]
    54       8.499183       8.499183       8.499183    1[6-(6,6)]
    55    12.05890575    12.05890575    12.05890575    1[6-(6,6)]
    56     14.3382321     14.3382321     14.3382321    1[6-(6,6)]
    57      3.8301513      3.8301513      3.8301513    1[6-(6,7)]
    58      0.1434927      0.1434927      0.1434927    1[6-(6,6)]
    59      7.5352064      7.5352064      7.5352064    1[6-(6,6)]
    60     9.89915665     9.89915665     9.89915665    1[6-(6,7)]
    61    11.84918565    11.84918565    11.84918565    1[6-(6,6)]
    62     8.71810135     8.71810135     8.71810135    1[6-(6,7)]
    63     10.1070371     10.1070371     10.1070371    1[6-(6,7)]
    64      6.5233989      6.5233989      6.5233989    1[6-(6,7)]
    65     14.0328502     14.0328502     14.0328502    1[6-(6,6)]
    66     16.0822203     16.0822203     16.0822203    1[6-(6,7)]
    67     1.66120395     1.66120395     1.66120395    1[6-(6,6)]
    68     6.84533765     6.84533765     6.84533765    1[6-(6,6)]
    69    11.53276585    11.53276585    11.53276585    1[6-(6,6)]
    70      8.7125824      8.7125824      8.7125824    1[6-(6,6)]
    71      7.8332297      7.8332297      7.8332297    1[6-(6,6)]
    72     13.5950135     13.5950135     13.5950135    1[6-(6,6)]
    73     9.90283595     9.90283595     9.90283595    1[6-(6,6)]
    74     6.55099365     6.55099365     6.55099365    1[6-(6,6)]
    75     11.6413052     11.6413052     11.6413052    1[8-(1,66)]
    76     12.9989669     12.9989669     12.9989669    1[8-(1,66)]
    77     9.56801965     9.56801965     9.56801965    1[8-(1,66)]
    78    10.49888255    10.49888255    10.49888255    1[8-(1,66)]
    79    15.91113285    15.91113285    15.91113285    1[6-(6,7)]
    80     11.9282906     11.9282906     11.9282906    1[6-(6,6)]
    81    11.72408945    11.72408945    11.72408945    1[6-(6,6)]
    82     11.8068737     11.8068737     11.8068737    1[6-(6,6)]
    83     16.0675031     16.0675031     16.0675031    1[6-(6,7)]
    84     12.1085763     12.1085763     12.1085763    1[6-(6,6)]
    85     8.55621215     8.55621215     8.55621215    1[8-(1,66)]
    86      9.5477835      9.5477835      9.5477835    1[8-(1,66)]
    87     8.50470195     8.50470195     8.50470195    1[8-(1,66)]
    88     8.00799645     8.00799645     8.00799645    1[8-(1,66)]
    89      5.4600812      5.4600812      5.4600812    1[8-(1,66)]
    90      4.6616731      4.6616731      4.6616731    1[8-(1,66)]
    91     9.28839285     9.28839285     9.28839285    1[6-(6,7)]
    92     6.88580995     6.88580995     6.88580995    1[6-(6,6)]
    93      0.5592536      0.5592536      0.5592536    1[6-(6,6)]
    94      3.0722155      3.0722155      3.0722155    1[6-(6,7)]
    95      3.3444837      3.3444837      3.3444837    1[6-(6,6)]
    96     0.59052765     0.59052765     0.59052765    1[6-(6,7)]
    97      8.1496495      8.1496495      8.1496495    1[6-(6,7)]
    98      5.5594223      5.5594223      5.5594223    1[6-(6,6)]
    99      8.0650256      8.0650256      8.0650256    1[6-(6,6)]
   100      17.697433      17.697433      17.697433    1[6-(6,6)]
   101     2.86065575     2.86065575     2.86065575    1[6-(6,6)]
   102      5.1399821      5.1399821      5.1399821    1[6-(6,6)]
   103     13.0284013     13.0284013     13.0284013    1[6-(6,7)]
   104      9.3417427      9.3417427      9.3417427    1[6-(6,6)]
   105     16.7334564     16.7334564     16.7334564    1[6-(6,6)]
   106     0.70090665     0.70090665     0.70090665    1[6-(6,7)]
   107     2.65093565     2.65093565     2.65093565    1[6-(6,6)]
   108    17.91635135    17.91635135    17.91635135    1[6-(6,7)]
   109      0.9087871      0.9087871      0.9087871    1[6-(6,7)]
   110     15.7216489     15.7216489     15.7216489    1[6-(6,7)]
   111      4.8346002      4.8346002      4.8346002    1[6-(6,6)]
   112      6.8839703      6.8839703      6.8839703    1[6-(6,7)]
   113    10.85945395    10.85945395    10.85945395    1[6-(6,6)]
   114    16.04358765    16.04358765    16.04358765    1[6-(6,6)]
   115     2.33451585     2.33451585     2.33451585    1[6-(6,6)]
   116     17.9108324     17.9108324     17.9108324    1[6-(6,6)]
   117     17.0314797     17.0314797     17.0314797    1[6-(6,6)]
   118      4.3967635      4.3967635      4.3967635    1[6-(6,6)]
   119     0.70458595     0.70458595     0.70458595    1[6-(6,6)]
   120    15.74924365    15.74924365    15.74924365    1[6-(6,6)]
   121      2.4430552      2.4430552      2.4430552    1[8-(1,66)]
   122      3.8007169      3.8007169      3.8007169    1[8-(1,66)]
   123     0.36976965     0.36976965     0.36976965    1[8-(1,66)]
   124     1.30063255     1.30063255     1.30063255    1[8-(1,66)]
   125     6.71288285     6.71288285     6.71288285    1[6-(6,7)]
   126      2.7300406      2.7300406      2.7300406    1[6-(6,6)]
   127     2.52583945     2.52583945     2.52583945    1[6-(6,6)]
   128      2.6086237      2.6086237      2.6086237    1[6-(6,6)]
   129      6.8692531      6.8692531      6.8692531    1[6-(6,7)]
   130      2.9103263      2.9103263      2.9103263    1[6-(6,6)]
   131    17.75446215    17.75446215    17.75446215    1[8-(1,66)]
   132      0.3495335      0.3495335      0.3495335    1[8-(1,66)]
   133     9.89179805     9.89179805     9.89179805    1[8-(1,66)]
   134    10.38850355    10.38850355    10.38850355    1[8-(1,66)]
   135     12.9364188     12.9364188     12.9364188    1[8-(1,66)]
   136     13.7348269     13.7348269     13.7348269    1[8-(1,66)]
   137     9.10810715     9.10810715     9.10810715    1[6-(6,7)]
   138    11.51069005    11.51069005    11.51069005    1[6-(6,6)]
   139     17.8372464     17.8372464     17.8372464    1[6-(6,6)]
   140     15.3242845     15.3242845     15.3242845    1[6-(6,7)]
   141     15.0520163     15.0520163     15.0520163    1[6-(6,6)]
   142    17.80597235    17.80597235    17.80597235    1[6-(6,7)]
   143     10.2468505     10.2468505     10.2468505    1[6-(6,7)]
   144     12.8370777     12.8370777     12.8370777    1[6-(6,6)]
   145     10.3314744     10.3314744     10.3314744    1[6-(6,6)]
   146       0.699067       0.699067       0.699067    1[6-(6,6)]
   147    15.53584425    15.53584425    15.53584425    1[6-(6,6)]
   148     13.2565179     13.2565179     13.2565179    1[6-(6,6)]
   149      5.3680987      5.3680987      5.3680987    1[6-(6,7)]
   150      9.0547573      9.0547573      9.0547573    1[6-(6,6)]
   151      1.6630436      1.6630436      1.6630436    1[6-(6,6)]
   152    17.69559335    17.69559335    17.69559335    1[6-(6,7)]
   153    15.74556435    15.74556435    15.74556435    1[6-(6,6)]
   154     0.48014865     0.48014865     0.48014865    1[6-(6,7)]
   155     17.4877129     17.4877129     17.4877129    1[6-(6,7)]
   156      2.6748511      2.6748511      2.6748511    1[6-(6,7)]
   157     13.5618998     13.5618998     13.5618998    1[6-(6,6)]
   158     11.5125297     11.5125297     11.5125297    1[6-(6,7)]
   159     7.53704605     7.53704605     7.53704605    1[6-(6,6)]
   160     2.35291235     2.35291235     2.35291235    1[6-(6,6)]
   161    16.06198415    16.06198415    16.06198415    1[6-(6,6)]
   162      0.4856676      0.4856676      0.4856676    1[6-(6,6)]
   163      1.3650203      1.3650203      1.3650203    1[6-(6,6)]
   164     13.9997365     13.9997365     13.9997365    1[6-(6,6)]
   165    17.69191405    17.69191405    17.69191405    1[6-(6,6)]
   166     2.64725635     2.64725635     2.64725635    1[6-(6,6)]
   167     15.9534448     15.9534448     15.9534448    1[8-(1,66)]
   168     14.5957831     14.5957831     14.5957831    1[8-(1,66)]
   169    18.02673035    18.02673035    18.02673035    1[8-(1,66)]
   170    17.09586745    17.09586745    17.09586745    1[8-(1,66)]
   171    11.68361715    11.68361715    11.68361715    1[6-(6,7)]
   172     15.6664594     15.6664594     15.6664594    1[6-(6,6)]
   173    15.87066055    15.87066055    15.87066055    1[6-(6,6)]
   174     15.7878763     15.7878763     15.7878763    1[6-(6,6)]
   175     11.5272469     11.5272469     11.5272469    1[6-(6,7)]
   176     15.4861737     15.4861737     15.4861737    1[6-(6,6)]
   177     0.64203785     0.64203785     0.64203785    1[8-(1,66)]
   178     18.0469665     18.0469665     18.0469665    1[8-(1,66)]
   179     0.69354805     0.69354805     0.69354805    1[8-(1,66)]
   180     1.19025355     1.19025355     1.19025355    1[8-(1,66)]
   181      3.7381688      3.7381688      3.7381688    1[8-(1,66)]
   182      4.5365769      4.5365769      4.5365769    1[8-(1,66)]
   183    18.30635715    18.30635715    18.30635715    1[6-(6,7)]
   184     2.31244005     2.31244005     2.31244005    1[6-(6,6)]
   185      8.6389964      8.6389964      8.6389964    1[6-(6,6)]
   186      6.1260345      6.1260345      6.1260345    1[6-(6,7)]
   187      5.8537663      5.8537663      5.8537663    1[6-(6,6)]
   188     8.60772235     8.60772235     8.60772235    1[6-(6,7)]
   189      1.0486005      1.0486005      1.0486005    1[6-(6,7)]
   190      3.6388277      3.6388277      3.6388277    1[6-(6,6)]
   191      1.1332244      1.1332244      1.1332244    1[6-(6,6)]
   192       9.897317       9.897317       9.897317    1[6-(6,6)]
   193     6.33759425     6.33759425     6.33759425    1[6-(6,6)]
   194      4.0582679      4.0582679      4.0582679    1[6-(6,6)]
   195     14.5663487     14.5663487     14.5663487    1[6-(6,7)]
   196     18.2530073     18.2530073     18.2530073    1[6-(6,6)]
   197     10.8612936     10.8612936     10.8612936    1[6-(6,6)]
   198     8.49734335     8.49734335     8.49734335    1[6-(6,7)]
   199     6.54731435     6.54731435     6.54731435    1[6-(6,6)]
   200     9.67839865     9.67839865     9.67839865    1[6-(6,7)]
   201      8.2894629      8.2894629      8.2894629    1[6-(6,7)]
   202     11.8731011     11.8731011     11.8731011    1[6-(6,7)]
   203      4.3636498      4.3636498      4.3636498    1[6-(6,6)]
   204      2.3142797      2.3142797      2.3142797    1[6-(6,7)]
   205    16.73529605    16.73529605    16.73529605    1[6-(6,6)]
   206    11.55116235    11.55116235    11.55116235    1[6-(6,6)]
   207     6.86373415     6.86373415     6.86373415    1[6-(6,6)]
   208      9.6839176      9.6839176      9.6839176    1[6-(6,6)]
   209     10.5632703     10.5632703     10.5632703    1[6-(6,6)]
   210      4.8014865      4.8014865      4.8014865    1[6-(6,6)]
   211     8.49366405     8.49366405     8.49366405    1[6-(6,6)]
   212    11.84550635    11.84550635    11.84550635    1[6-(6,6)]
   213      6.7551948      6.7551948      6.7551948    1[8-(1,66)]
   214      5.3975331      5.3975331      5.3975331    1[8-(1,66)]
   215     8.82848035     8.82848035     8.82848035    1[8-(1,66)]
   216     7.89761745     7.89761745     7.89761745    1[8-(1,66)]
   217     2.48536715     2.48536715     2.48536715    1[6-(6,7)]
   218      6.4682094      6.4682094      6.4682094    1[6-(6,6)]
   219     6.67241055     6.67241055     6.67241055    1[6-(6,6)]
   220      6.5896263      6.5896263      6.5896263    1[6-(6,6)]
   221      2.3289969      2.3289969      2.3289969    1[6-(6,7)]
   222      6.2879237      6.2879237      6.2879237    1[6-(6,6)]
   223     9.84028785     9.84028785     9.84028785    1[8-(1,66)]
   224      8.8487165      8.8487165      8.8487165    1[8-(1,66)]
   225     0.69354805     0.69354805     0.69354805    1[8-(1,66)]
   226     1.19025355     1.19025355     1.19025355    1[8-(1,66)]
   227      3.7381688      3.7381688      3.7381688    1[8-(1,66)]
   228      4.5365769      4.5365769      4.5365769    1[8-(1,66)]
   229    18.30635715    18.30635715    18.30635715    1[6-(6,7)]
   230     2.31244005     2.31244005     2.31244005    1[6-(6,6)]
   231      8.6389964      8.6389964      8.6389964    1[6-(6,6)]
   232      6.1260345      6.1260345      6.1260345    1[6-(6,7)]
   233      5.8537663      5.8537663      5.8537663    1[6-(6,6)]
   234     8.60772235     8.60772235     8.60772235    1[6-(6,7)]
   235      1.0486005      1.0486005      1.0486005    1[6-(6,7)]
   236      3.6388277      3.6388277      3.6388277    1[6-(6,6)]
   237      1.1332244      1.1332244      1.1332244    1[6-(6,6)]
   238       9.897317       9.897317       9.897317    1[6-(6,6)]
   239     6.33759425     6.33759425     6.33759425    1[6-(6,6)]
   240      4.0582679      4.0582679      4.0582679    1[6-(6,6)]
   241     14.5663487     14.5663487     14.5663487    1[6-(6,7)]
   242     18.2530073     18.2530073     18.2530073    1[6-(6,6)]
   243     10.8612936     10.8612936     10.8612936    1[6-(6,6)]
   244     8.49734335     8.49734335     8.49734335    1[6-(6,7)]
   245     6.54731435     6.54731435     6.54731435    1[6-(6,6)]
   246     9.67839865     9.67839865     9.67839865    1[6-(6,7)]
   247      8.2894629      8.2894629      8.2894629    1[6-(6,7)]
   248     11.8731011     11.8731011     11.8731011    1[6-(6,7)]
   249      4.3636498      4.3636498      4.3636498    1[6-(6,6)]
   250      2.3142797      2.3142797      2.3142797    1[6-(6,7)]
   251    16.73529605    16.73529605    16.73529605    1[6-(6,6)]
   252    11.55116235    11.55116235    11.55116235    1[6-(6,6)]
   253     6.86373415     6.86373415     6.86373415    1[6-(6,6)]
   254      9.6839176      9.6839176      9.6839176    1[6-(6,6)]
   255     10.5632703     10.5632703     10.5632703    1[6-(6,6)]
   256      4.8014865      4.8014865      4.8014865    1[6-(6,6)]
   257     8.49366405     8.49366405     8.49366405    1[6-(6,6)]
   258    11.84550635    11.84550635    11.84550635    1[6-(6,6)]
   259      6.7551948      6.7551948      6.7551948    1[8-(1,66)]
   260      5.3975331      5.3975331      5.3975331    1[8-(1,66)]
   261     8.82848035     8.82848035     8.82848035    1[8-(1,66)]
   262     7.89761745     7.89761745     7.89761745    1[8-(1,66)]
   263     2.48536715     2.48536715     2.48536715    1[6-(6,7)]
   264      6.4682094      6.4682094      6.4682094    1[6-(6,6)]
   265     6.67241055     6.67241055     6.67241055    1[6-(6,6)]
   266      6.5896263      6.5896263      6.5896263    1[6-(6,6)]
   267      2.3289969      2.3289969      2.3289969    1[6-(6,7)]
   268      6.2879237      6.2879237      6.2879237    1[6-(6,6)]
   269     9.84028785     9.84028785     9.84028785    1[8-(1,66)]
   270      8.8487165      8.8487165      8.8487165    1[8-(1,66)]
   271     9.89179805     9.89179805     9.89179805    1[8-(1,66)]
   272    10.38850355    10.38850355    10.38850355    1[8-(1,66)]
   273     12.9364188     12.9364188     12.9364188    1[8-(1,66)]
   274     13.7348269     13.7348269     13.7348269    1[8-(1,66)]
   275     9.10810715     9.10810715     9.10810715    1[6-(6,7)]
   276    11.51069005    11.51069005    11.51069005    1[6-(6,6)]
   277     17.8372464     17.8372464     17.8372464    1[6-(6,6)]
   278     15.3242845     15.3242845     15.3242845    1[6-(6,7)]
   279     15.0520163     15.0520163     15.0520163    1[6-(6,6)]
   280    17.80597235    17.80597235    17.80597235    1[6-(6,7)]
   281     10.2468505     10.2468505     10.2468505    1[6-(6,7)]
   282     12.8370777     12.8370777     12.8370777    1[6-(6,6)]
   283     10.3314744     10.3314744     10.3314744    1[6-(6,6)]
   284       0.699067       0.699067       0.699067    1[6-(6,6)]
   285    15.53584425    15.53584425    15.53584425    1[6-(6,6)]
   286     13.2565179     13.2565179     13.2565179    1[6-(6,6)]
   287      5.3680987      5.3680987      5.3680987    1[6-(6,7)]
   288      9.0547573      9.0547573      9.0547573    1[6-(6,6)]
   289      1.6630436      1.6630436      1.6630436    1[6-(6,6)]
   290    17.69559335    17.69559335    17.69559335    1[6-(6,7)]
   291    15.74556435    15.74556435    15.74556435    1[6-(6,6)]
   292     0.48014865     0.48014865     0.48014865    1[6-(6,7)]
   293     17.4877129     17.4877129     17.4877129    1[6-(6,7)]
   294      2.6748511      2.6748511      2.6748511    1[6-(6,7)]
   295     13.5618998     13.5618998     13.5618998    1[6-(6,6)]
   296     11.5125297     11.5125297     11.5125297    1[6-(6,7)]
   297     7.53704605     7.53704605     7.53704605    1[6-(6,6)]
   298     2.35291235     2.35291235     2.35291235    1[6-(6,6)]
   299    16.06198415    16.06198415    16.06198415    1[6-(6,6)]
   300      0.4856676      0.4856676      0.4856676    1[6-(6,6)]
   301      1.3650203      1.3650203      1.3650203    1[6-(6,6)]
   302     13.9997365     13.9997365     13.9997365    1[6-(6,6)]
   303    17.69191405    17.69191405    17.69191405    1[6-(6,6)]
   304     2.64725635     2.64725635     2.64725635    1[6-(6,6)]
   305     15.9534448     15.9534448     15.9534448    1[8-(1,66)]
   306     14.5957831     14.5957831     14.5957831    1[8-(1,66)]
   307    18.02673035    18.02673035    18.02673035    1[8-(1,66)]
   308    17.09586745    17.09586745    17.09586745    1[8-(1,66)]
   309    11.68361715    11.68361715    11.68361715    1[6-(6,7)]
   310     15.6664594     15.6664594     15.6664594    1[6-(6,6)]
   311    15.87066055    15.87066055    15.87066055    1[6-(6,6)]
   312     15.7878763     15.7878763     15.7878763    1[6-(6,6)]
   313     11.5272469     11.5272469     11.5272469    1[6-(6,7)]
   314     15.4861737     15.4861737     15.4861737    1[6-(6,6)]
   315     0.64203785     0.64203785     0.64203785    1[8-(1,66)]
   316     18.0469665     18.0469665     18.0469665    1[8-(1,66)]
   317     8.50470195     8.50470195     8.50470195    1[8-(1,66)]
   318     8.00799645     8.00799645     8.00799645    1[8-(1,66)]
   319      5.4600812      5.4600812      5.4600812    1[8-(1,66)]
   320      4.6616731      4.6616731      4.6616731    1[8-(1,66)]
   321     9.28839285     9.28839285     9.28839285    1[6-(6,7)]
   322     6.88580995     6.88580995     6.88580995    1[6-(6,6)]
   323      0.5592536      0.5592536      0.5592536    1[6-(6,6)]
   324      3.0722155      3.0722155      3.0722155    1[6-(6,7)]
   325      3.3444837      3.3444837      3.3444837    1[6-(6,6)]
   326     0.59052765     0.59052765     0.59052765    1[6-(6,7)]
   327      8.1496495      8.1496495      8.1496495    1[6-(6,7)]
   328      5.5594223      5.5594223      5.5594223    1[6-(6,6)]
   329      8.0650256      8.0650256      8.0650256    1[6-(6,6)]
   330      17.697433      17.697433      17.697433    1[6-(6,6)]
   331     2.86065575     2.86065575     2.86065575    1[6-(6,6)]
   332      5.1399821      5.1399821      5.1399821    1[6-(6,6)]
   333     13.0284013     13.0284013     13.0284013    1[6-(6,7)]
   334      9.3417427      9.3417427      9.3417427    1[6-(6,6)]
   335     16.7334564     16.7334564     16.7334564    1[6-(6,6)]
   336     0.70090665     0.70090665     0.70090665    1[6-(6,7)]
   337     2.65093565     2.65093565     2.65093565    1[6-(6,6)]
   338    17.91635135    17.91635135    17.91635135    1[6-(6,7)]
   339      0.9087871      0.9087871      0.9087871    1[6-(6,7)]
   340     15.7216489     15.7216489     15.7216489    1[6-(6,7)]
   341      4.8346002      4.8346002      4.8346002    1[6-(6,6)]
   342      6.8839703      6.8839703      6.8839703    1[6-(6,7)]
   343    10.85945395    10.85945395    10.85945395    1[6-(6,6)]
   344    16.04358765    16.04358765    16.04358765    1[6-(6,6)]
   345     2.33451585     2.33451585     2.33451585    1[6-(6,6)]
   346     17.9108324     17.9108324     17.9108324    1[6-(6,6)]
   347     17.0314797     17.0314797     17.0314797    1[6-(6,6)]
   348      4.3967635      4.3967635      4.3967635    1[6-(6,6)]
   349     0.70458595     0.70458595     0.70458595    1[6-(6,6)]
   350    15.74924365    15.74924365    15.74924365    1[6-(6,6)]
   351      2.4430552      2.4430552      2.4430552    1[8-(1,66)]
   352      3.8007169      3.8007169      3.8007169    1[8-(1,66)]
   353     0.36976965     0.36976965     0.36976965    1[8-(1,66)]
   354     1.30063255     1.30063255     1.30063255    1[8-(1,66)]
   355     6.71288285     6.71288285     6.71288285    1[6-(6,7)]
   356      2.7300406      2.7300406      2.7300406    1[6-(6,6)]
   357     2.52583945     2.52583945     2.52583945    1[6-(6,6)]
   358      2.6086237      2.6086237      2.6086237    1[6-(6,6)]
   359      6.8692531      6.8692531      6.8692531    1[6-(6,7)]
   360      2.9103263      2.9103263      2.9103263    1[6-(6,6)]
   361    17.75446215    17.75446215    17.75446215    1[8-(1,66)]
   362      0.3495335      0.3495335      0.3495335    1[8-(1,66)]
   363    17.70295195    17.70295195    17.70295195    1[8-(1,66)]
   364    17.20624645    17.20624645    17.20624645    1[8-(1,66)]
   365     14.6583312     14.6583312     14.6583312    1[8-(1,66)]
   366     13.8599231     13.8599231     13.8599231    1[8-(1,66)]
   367     0.09014285     0.09014285     0.09014285    1[6-(6,7)]
   368    16.08405995    16.08405995    16.08405995    1[6-(6,6)]
   369      9.7575036      9.7575036      9.7575036    1[6-(6,6)]
   370     12.2704655     12.2704655     12.2704655    1[6-(6,7)]
   371     12.5427337     12.5427337     12.5427337    1[6-(6,6)]
   372     9.78877765     9.78877765     9.78877765    1[6-(6,7)]
   373     17.3478995     17.3478995     17.3478995    1[6-(6,7)]
   374     14.7576723     14.7576723     14.7576723    1[6-(6,6)]
   375     17.2632756     17.2632756     17.2632756    1[6-(6,6)]
   376       8.499183       8.499183       8.499183    1[6-(6,6)]
   377    12.05890575    12.05890575    12.05890575    1[6-(6,6)]
   378     14.3382321     14.3382321     14.3382321    1[6-(6,6)]
   379      3.8301513      3.8301513      3.8301513    1[6-(6,7)]
   380      0.1434927      0.1434927      0.1434927    1[6-(6,6)]
   381      7.5352064      7.5352064      7.5352064    1[6-(6,6)]
   382     9.89915665     9.89915665     9.89915665    1[6-(6,7)]
   383    11.84918565    11.84918565    11.84918565    1[6-(6,6)]
   384     8.71810135     8.71810135     8.71810135    1[6-(6,7)]
   385     10.1070371     10.1070371     10.1070371    1[6-(6,7)]
   386      6.5233989      6.5233989      6.5233989    1[6-(6,7)]
   387     14.0328502     14.0328502     14.0328502    1[6-(6,6)]
   388     16.0822203     16.0822203     16.0822203    1[6-(6,7)]
   389     1.66120395     1.66120395     1.66120395    1[6-(6,6)]
   390     6.84533765     6.84533765     6.84533765    1[6-(6,6)]
   391    11.53276585    11.53276585    11.53276585    1[6-(6,6)]
   392      8.7125824      8.7125824      8.7125824    1[6-(6,6)]
   393      7.8332297      7.8332297      7.8332297    1[6-(6,6)]
   394     13.5950135     13.5950135     13.5950135    1[6-(6,6)]
   395     9.90283595     9.90283595     9.90283595    1[6-(6,6)]
   396     6.55099365     6.55099365     6.55099365    1[6-(6,6)]
   397     11.6413052     11.6413052     11.6413052    1[8-(1,66)]
   398     12.9989669     12.9989669     12.9989669    1[8-(1,66)]
   399     9.56801965     9.56801965     9.56801965    1[8-(1,66)]
   400    10.49888255    10.49888255    10.49888255    1[8-(1,66)]
   401    15.91113285    15.91113285    15.91113285    1[6-(6,7)]
   402     11.9282906     11.9282906     11.9282906    1[6-(6,6)]
   403    11.72408945    11.72408945    11.72408945    1[6-(6,6)]
   404     11.8068737     11.8068737     11.8068737    1[6-(6,6)]
   405     16.0675031     16.0675031     16.0675031    1[6-(6,7)]
   406     12.1085763     12.1085763     12.1085763    1[6-(6,6)]
   407     8.55621215     8.55621215     8.55621215    1[8-(1,66)]
   408      9.5477835      9.5477835      9.5477835    1[8-(1,66)]
   409    16.44831065    16.44831065    16.44831065    6[6-(6,6),8-(0),8-(66)]
   410     12.0607454     12.0607454     12.0607454    6[6-(6,6),8-(66),8-(66)]
   411     11.6780982     11.6780982     11.6780982    6[6-(6,6),8-(66),8-(66)]
   412     16.4759054     16.4759054     16.4759054    6[6-(6,6),8-(0),8-(66)]
   413    17.21360505    17.21360505    17.21360505    6[6-(1,6),6-(1,7),6-(8,8)]
   414    11.18691165    11.18691165    11.18691165    6[6-(1,6),6-(1,7),6-(8,8)]
   415    11.24578045    11.24578045    11.24578045    6[6-(1,6),6-(1,7),6-(8,8)]
   416     16.0969375     16.0969375     16.0969375    6[6-(1,6),6-(1,7),6-(8,8)]
   417    18.26588485    18.26588485    18.26588485    6[1-(0),6-(6,6),7-(6,27)]
   418    16.82359925    16.82359925    16.82359925    6[1-(0),6-(1,6),6-(6,6)]
   419    10.03529075    10.03529075    10.03529075    6[1-(0),6-(1,6),6-(6,6)]
   420     11.5235676     11.5235676     11.5235676    6[1-(0),6-(6,6),7-(6,27)]
   421    11.91173375    11.91173375    11.91173375    6[1-(0),6-(1,6),6-(6,6)]
   422    10.27076595    10.27076595    10.27076595    6[1-(0),6-(6,6),7-(6,27)]
   423    16.73529605    16.73529605    16.73529605    6[1-(0),6-(6,6),7-(6,27)]
   424    15.19734865    15.19734865    15.19734865    6[1-(0),6-(1,6),6-(6,6)]
   425     17.5208266     17.5208266     17.5208266    6[1-(0),6-(1,6),6-(6,7)]
   426     9.27735495     9.27735495     9.27735495    6[1-(0),6-(1,6),6-(6,7)]
   427     11.6376259     11.6376259     11.6376259    6[1-(0),6-(1,6),6-(6,7)]
   428    14.93979765    14.93979765    14.93979765    6[1-(0),6-(1,6),6-(6,7)]
   429       0.220758       0.220758       0.220758    6[6-(1,6),6-(6,7),7-(6,27)]
   430     9.73358815     9.73358815     9.73358815    6[6-(1,6),6-(6,7),7-(6,27)]
   431     10.7104423     10.7104423     10.7104423    6[6-(1,6),6-(6,7),7-(6,27)]
   432    15.59839235    15.59839235    15.59839235    6[6-(1,6),6-(6,7),7-(6,27)]
   433     1.12402615     1.12402615     1.12402615    6[6-(1,6),6-(6,7),7-(6,27)]
   434     9.14122085     9.14122085     9.14122085    6[6-(1,6),6-(6,7),7-(6,27)]
   435     10.4970429     10.4970429     10.4970429    6[6-(1,6),6-(6,7),7-(6,27)]
   436    15.32980345    15.32980345    15.32980345    6[6-(1,6),6-(6,7),7-(6,27)]
   437     3.08509305     3.08509305     3.08509305    6[1-(0),6-(6,6),7-(6,27)]
   438      0.9014285      0.9014285      0.9014285    6[1-(0),6-(1,6),6-(6,7)]
   439     8.01535505     8.01535505     8.01535505    6[1-(0),6-(1,6),6-(6,7)]
   440     9.41348905     9.41348905     9.41348905    6[1-(0),6-(6,6),7-(6,27)]
   441    11.22370465    11.22370465    11.22370465    6[1-(0),6-(1,6),6-(6,7)]
   442      9.3601392      9.3601392      9.3601392    6[1-(0),6-(6,6),7-(6,27)]
   443     9.80349485     9.80349485     9.80349485    6[1-(0),6-(6,6),7-(6,27)]
   444     8.72545995     8.72545995     8.72545995    6[6-(1,6),6-(6,7),7-(6,27)]
   445     7.91601395     7.91601395     7.91601395    6[6-(1,6),6-(6,7),7-(6,27)]
   446      6.7919878      6.7919878      6.7919878    6[1-(0),6-(6,6),7-(6,27)]
   447     14.4412525     14.4412525     14.4412525    6[1-(0),6-(1,6),6-(6,7)]
   448     15.6664594     15.6664594     15.6664594    6[1-(0),6-(6,6),7-(6,27)]
   449     2.93424175     2.93424175     2.93424175    6[6-(1,6),6-(1,7),6-(8,8)]
   450      1.8065363      1.8065363      1.8065363    6[1-(0),6-(1,6),6-(6,6)]
   451     7.59591485     7.59591485     7.59591485    6[1-(0),6-(1,6),6-(6,6)]
   452      8.3188973      8.3188973      8.3188973    6[6-(1,6),6-(1,7),6-(8,8)]
   453    11.04341895    11.04341895    11.04341895    6[1-(0),6-(1,6),6-(6,6)]
   454     10.1143957     10.1143957     10.1143957    6[6-(1,6),6-(1,7),6-(8,8)]
   455      10.118075      10.118075      10.118075    6[6-(1,6),6-(1,7),6-(8,8)]
   456     9.00140745     9.00140745     9.00140745    6[1-(0),6-(1,6),6-(6,7)]
   457     7.55912185     7.55912185     7.55912185    6[1-(0),6-(1,6),6-(6,7)]
   458     6.38174585     6.38174585     6.38174585    6[6-(1,6),6-(1,7),6-(8,8)]
   459     14.1763429     14.1763429     14.1763429    6[1-(0),6-(1,6),6-(6,6)]
   460     14.7723895     14.7723895     14.7723895    6[6-(1,6),6-(1,7),6-(8,8)]
   461     3.96444575     3.96444575     3.96444575    6[6-(6,6),8-(66),8-(66)]
   462      7.8994571      7.8994571      7.8994571    6[6-(6,6),8-(0),8-(66)]
   463     9.88443945     9.88443945     9.88443945    6[6-(6,6),8-(0),8-(66)]
   464    10.87049185    10.87049185    10.87049185    6[6-(6,6),8-(66),8-(66)]
   465      9.7059934      9.7059934      9.7059934    6[1-(0),6-(1,6),6-(6,6)]
   466     6.79014815     6.79014815     6.79014815    6[1-(0),6-(1,6),6-(6,6)]
   467      5.4343261      5.4343261      5.4343261    6[6-(6,6),8-(66),8-(66)]
   468    14.42101635    14.42101635    14.42101635    6[6-(6,6),8-(66),8-(66)]
   469     14.1984187     14.1984187     14.1984187    6[6-(6,6),8-(0),8-(66)]
   470    13.92431085    13.92431085    13.92431085    6[6-(1,6),6-(1,7),6-(8,8)]
   471     15.0630542     15.0630542     15.0630542    6[1-(0),6-(6,6),7-(6,27)]
   472    12.68806605    12.68806605    12.68806605    6[1-(0),6-(1,6),6-(6,6)]
   473     12.5648095     12.5648095     12.5648095    6[1-(0),6-(1,6),6-(6,7)]
   474     13.6943546     13.6943546     13.6943546    6[6-(1,6),6-(6,7),7-(6,27)]
   475     13.7421855     13.7421855     13.7421855    6[6-(1,6),6-(6,7),7-(6,27)]
   476    12.66231095    12.66231095    12.66231095    6[1-(0),6-(1,6),6-(6,7)]
   477     15.1991883     15.1991883     15.1991883    6[1-(0),6-(6,6),7-(6,27)]
   478      12.840757      12.840757      12.840757    6[1-(0),6-(1,6),6-(6,6)]
   479    14.12667235    14.12667235    14.12667235    6[6-(1,6),6-(1,7),6-(8,8)]
   480     14.4265353     14.4265353     14.4265353    6[6-(6,6),8-(66),8-(66)]
   481     7.25006065     7.25006065     7.25006065    6[6-(6,6),8-(0),8-(66)]
   482      2.8624954      2.8624954      2.8624954    6[6-(6,6),8-(66),8-(66)]
   483      2.4798482      2.4798482      2.4798482    6[6-(6,6),8-(66),8-(66)]
   484      7.2776554      7.2776554      7.2776554    6[6-(6,6),8-(0),8-(66)]
   485     8.01535505     8.01535505     8.01535505    6[6-(1,6),6-(1,7),6-(8,8)]
   486     1.98866165     1.98866165     1.98866165    6[6-(1,6),6-(1,7),6-(8,8)]
   487     2.04753045     2.04753045     2.04753045    6[6-(1,6),6-(1,7),6-(8,8)]
   488      6.8986875      6.8986875      6.8986875    6[6-(1,6),6-(1,7),6-(8,8)]
   489     9.06763485     9.06763485     9.06763485    6[1-(0),6-(6,6),7-(6,27)]
   490     7.62534925     7.62534925     7.62534925    6[1-(0),6-(1,6),6-(6,6)]
   491     0.83704075     0.83704075     0.83704075    6[1-(0),6-(1,6),6-(6,6)]
   492      2.3253176      2.3253176      2.3253176    6[1-(0),6-(6,6),7-(6,27)]
   493     2.71348375     2.71348375     2.71348375    6[1-(0),6-(1,6),6-(6,6)]
   494     1.07251595     1.07251595     1.07251595    6[1-(0),6-(6,6),7-(6,27)]
   495     7.53704605     7.53704605     7.53704605    6[1-(0),6-(6,6),7-(6,27)]
   496     5.99909865     5.99909865     5.99909865    6[1-(0),6-(1,6),6-(6,6)]
   497      8.3225766      8.3225766      8.3225766    6[1-(0),6-(1,6),6-(6,7)]
   498     0.07910495     0.07910495     0.07910495    6[1-(0),6-(1,6),6-(6,7)]
   499      2.4393759      2.4393759      2.4393759    6[1-(0),6-(1,6),6-(6,7)]
   500     5.74154765     5.74154765     5.74154765    6[1-(0),6-(1,6),6-(6,7)]
   501       9.419008       9.419008       9.419008    6[6-(1,6),6-(6,7),7-(6,27)]
   502     0.53533815     0.53533815     0.53533815    6[6-(1,6),6-(6,7),7-(6,27)]
   503      1.5121923      1.5121923      1.5121923    6[6-(1,6),6-(6,7),7-(6,27)]
   504     6.40014235     6.40014235     6.40014235    6[6-(1,6),6-(6,7),7-(6,27)]
   505    10.32227615    10.32227615    10.32227615    6[6-(1,6),6-(6,7),7-(6,27)]
   506    18.33947085    18.33947085    18.33947085    6[6-(1,6),6-(6,7),7-(6,27)]
   507      1.2987929      1.2987929      1.2987929    6[6-(1,6),6-(6,7),7-(6,27)]
   508     6.13155345     6.13155345     6.13155345    6[6-(1,6),6-(6,7),7-(6,27)]
   509    12.28334305    12.28334305    12.28334305    6[1-(0),6-(6,6),7-(6,27)]
   510     10.0996785     10.0996785     10.0996785    6[1-(0),6-(1,6),6-(6,7)]
   511    17.21360505    17.21360505    17.21360505    6[1-(0),6-(1,6),6-(6,7)]
   512     0.21523905     0.21523905     0.21523905    6[1-(0),6-(6,6),7-(6,27)]
   513     2.02545465     2.02545465     2.02545465    6[1-(0),6-(1,6),6-(6,7)]
   514      0.1618892      0.1618892      0.1618892    6[1-(0),6-(6,6),7-(6,27)]
   515     0.60524485     0.60524485     0.60524485    6[1-(0),6-(6,6),7-(6,27)]
   516    17.92370995    17.92370995    17.92370995    6[6-(1,6),6-(6,7),7-(6,27)]
   517    17.11426395    17.11426395    17.11426395    6[6-(1,6),6-(6,7),7-(6,27)]
   518     15.9902378     15.9902378     15.9902378    6[1-(0),6-(6,6),7-(6,27)]
   519      5.2430025      5.2430025      5.2430025    6[1-(0),6-(1,6),6-(6,7)]
   520      6.4682094      6.4682094      6.4682094    6[1-(0),6-(6,6),7-(6,27)]
   521    12.13249175    12.13249175    12.13249175    6[6-(1,6),6-(1,7),6-(8,8)]
   522     11.0047863     11.0047863     11.0047863    6[1-(0),6-(1,6),6-(6,6)]
   523    16.79416485    16.79416485    16.79416485    6[1-(0),6-(1,6),6-(6,6)]
   524     17.5171473     17.5171473     17.5171473    6[6-(1,6),6-(1,7),6-(8,8)]
   525     1.84516895     1.84516895     1.84516895    6[1-(0),6-(1,6),6-(6,6)]
   526      0.9161457      0.9161457      0.9161457    6[6-(1,6),6-(1,7),6-(8,8)]
   527       0.919825       0.919825       0.919825    6[6-(1,6),6-(1,7),6-(8,8)]
   528    18.19965745    18.19965745    18.19965745    6[1-(0),6-(1,6),6-(6,7)]
   529    16.75737185    16.75737185    16.75737185    6[1-(0),6-(1,6),6-(6,7)]
   530    15.57999585    15.57999585    15.57999585    6[6-(1,6),6-(1,7),6-(8,8)]
   531      4.9780929      4.9780929      4.9780929    6[1-(0),6-(1,6),6-(6,6)]
   532      5.5741395      5.5741395      5.5741395    6[6-(1,6),6-(1,7),6-(8,8)]
   533    13.16269575    13.16269575    13.16269575    6[6-(6,6),8-(66),8-(66)]
   534     17.0977071     17.0977071     17.0977071    6[6-(6,6),8-(0),8-(66)]
   535     0.68618945     0.68618945     0.68618945    6[6-(6,6),8-(0),8-(66)]
   536     1.67224185     1.67224185     1.67224185    6[6-(6,6),8-(66),8-(66)]
   537      0.5077434      0.5077434      0.5077434    6[1-(0),6-(1,6),6-(6,6)]
   538    15.98839815    15.98839815    15.98839815    6[1-(0),6-(1,6),6-(6,6)]
   539     14.6325761     14.6325761     14.6325761    6[6-(6,6),8-(66),8-(66)]
   540     5.22276635     5.22276635     5.22276635    6[6-(6,6),8-(66),8-(66)]
   541      5.0001687      5.0001687      5.0001687    6[6-(6,6),8-(0),8-(66)]
   542     4.72606085     4.72606085     4.72606085    6[6-(1,6),6-(1,7),6-(8,8)]
   543      5.8648042      5.8648042      5.8648042    6[1-(0),6-(6,6),7-(6,27)]
   544     3.48981605     3.48981605     3.48981605    6[1-(0),6-(1,6),6-(6,6)]
   545      3.3665595      3.3665595      3.3665595    6[1-(0),6-(1,6),6-(6,7)]
   546      4.4961046      4.4961046      4.4961046    6[6-(1,6),6-(6,7),7-(6,27)]
   547      4.5439355      4.5439355      4.5439355    6[6-(1,6),6-(6,7),7-(6,27)]
   548     3.46406095     3.46406095     3.46406095    6[1-(0),6-(1,6),6-(6,7)]
   549      6.0009383      6.0009383      6.0009383    6[1-(0),6-(6,6),7-(6,27)]
   550       3.642507       3.642507       3.642507    6[1-(0),6-(1,6),6-(6,6)]
   551     4.92842235     4.92842235     4.92842235    6[6-(1,6),6-(1,7),6-(8,8)]
   552      5.2282853      5.2282853      5.2282853    6[6-(6,6),8-(66),8-(66)]
   553    11.14643935    11.14643935    11.14643935    6[6-(6,6),8-(0),8-(66)]
   554     15.5340046     15.5340046     15.5340046    6[6-(6,6),8-(66),8-(66)]
   555     15.9166518     15.9166518     15.9166518    6[6-(6,6),8-(66),8-(66)]
   556     11.1188446     11.1188446     11.1188446    6[6-(6,6),8-(0),8-(66)]
   557    10.38114495    10.38114495    10.38114495    6[6-(1,6),6-(1,7),6-(8,8)]
   558    16.40783835    16.40783835    16.40783835    6[6-(1,6),6-(1,7),6-(8,8)]
   559    16.34896955    16.34896955    16.34896955    6[6-(1,6),6-(1,7),6-(8,8)]
   560     11.4978125     11.4978125     11.4978125    6[6-(1,6),6-(1,7),6-(8,8)]
   561     9.32886515     9.32886515     9.32886515    6[1-(0),6-(6,6),7-(6,27)]
   562    10.77115075    10.77115075    10.77115075    6[1-(0),6-(1,6),6-(6,6)]
   563    17.55945925    17.55945925    17.55945925    6[1-(0),6-(1,6),6-(6,6)]
   564     16.0711824     16.0711824     16.0711824    6[1-(0),6-(6,6),7-(6,27)]
   565    15.68301625    15.68301625    15.68301625    6[1-(0),6-(1,6),6-(6,6)]
   566    17.32398405    17.32398405    17.32398405    6[1-(0),6-(6,6),7-(6,27)]
   567    10.85945395    10.85945395    10.85945395    6[1-(0),6-(6,6),7-(6,27)]
   568    12.39740135    12.39740135    12.39740135    6[1-(0),6-(1,6),6-(6,6)]
   569     10.0739234     10.0739234     10.0739234    6[1-(0),6-(1,6),6-(6,7)]
   570    18.31739505    18.31739505    18.31739505    6[1-(0),6-(1,6),6-(6,7)]
   571     15.9571241     15.9571241     15.9571241    6[1-(0),6-(1,6),6-(6,7)]
   572    12.65495235    12.65495235    12.65495235    6[1-(0),6-(1,6),6-(6,7)]
   573       8.977492       8.977492       8.977492    6[6-(1,6),6-(6,7),7-(6,27)]
   574    17.86116185    17.86116185    17.86116185    6[6-(1,6),6-(6,7),7-(6,27)]
   575     16.8843077     16.8843077     16.8843077    6[6-(1,6),6-(6,7),7-(6,27)]
   576    11.99635765    11.99635765    11.99635765    6[6-(1,6),6-(6,7),7-(6,27)]
   577     8.07422385     8.07422385     8.07422385    6[6-(1,6),6-(6,7),7-(6,27)]
   578     0.05702915     0.05702915     0.05702915    6[6-(1,6),6-(6,7),7-(6,27)]
   579     17.0977071     17.0977071     17.0977071    6[6-(1,6),6-(6,7),7-(6,27)]
   580    12.26494655    12.26494655    12.26494655    6[6-(1,6),6-(6,7),7-(6,27)]
   581     6.11315695     6.11315695     6.11315695    6[1-(0),6-(6,6),7-(6,27)]
   582      8.2968215      8.2968215      8.2968215    6[1-(0),6-(1,6),6-(6,7)]
   583     1.18289495     1.18289495     1.18289495    6[1-(0),6-(1,6),6-(6,7)]
   584    18.18126095    18.18126095    18.18126095    6[1-(0),6-(6,6),7-(6,27)]
   585    16.37104535    16.37104535    16.37104535    6[1-(0),6-(1,6),6-(6,7)]
   586     18.2346108     18.2346108     18.2346108    6[1-(0),6-(6,6),7-(6,27)]
   587    17.79125515    17.79125515    17.79125515    6[1-(0),6-(6,6),7-(6,27)]
   588     0.47279005     0.47279005     0.47279005    6[6-(1,6),6-(6,7),7-(6,27)]
   589     1.28223605     1.28223605     1.28223605    6[6-(1,6),6-(6,7),7-(6,27)]
   590      2.4062622      2.4062622      2.4062622    6[1-(0),6-(6,6),7-(6,27)]
   591     13.1534975     13.1534975     13.1534975    6[1-(0),6-(1,6),6-(6,7)]
   592     11.9282906     11.9282906     11.9282906    6[1-(0),6-(6,6),7-(6,27)]
   593     6.26400825     6.26400825     6.26400825    6[6-(1,6),6-(1,7),6-(8,8)]
   594      7.3917137      7.3917137      7.3917137    6[1-(0),6-(1,6),6-(6,6)]
   595     1.60233515     1.60233515     1.60233515    6[1-(0),6-(1,6),6-(6,6)]
   596      0.8793527      0.8793527      0.8793527    6[6-(1,6),6-(1,7),6-(8,8)]
   597    16.55133105    16.55133105    16.55133105    6[1-(0),6-(1,6),6-(6,6)]
   598     17.4803543     17.4803543     17.4803543    6[6-(1,6),6-(1,7),6-(8,8)]
   599      17.476675      17.476675      17.476675    6[6-(1,6),6-(1,7),6-(8,8)]
   600     0.19684255     0.19684255     0.19684255    6[1-(0),6-(1,6),6-(6,7)]
   601     1.63912815     1.63912815     1.63912815    6[1-(0),6-(1,6),6-(6,7)]
   602     2.81650415     2.81650415     2.81650415    6[6-(1,6),6-(1,7),6-(8,8)]
   603     13.4184071     13.4184071     13.4184071    6[1-(0),6-(1,6),6-(6,6)]
   604     12.8223605     12.8223605     12.8223605    6[6-(1,6),6-(1,7),6-(8,8)]
   605     5.23380425     5.23380425     5.23380425    6[6-(6,6),8-(66),8-(66)]
   606      1.2987929      1.2987929      1.2987929    6[6-(6,6),8-(0),8-(66)]
   607    17.71031055    17.71031055    17.71031055    6[6-(6,6),8-(0),8-(66)]
   608    16.72425815    16.72425815    16.72425815    6[6-(6,6),8-(66),8-(66)]
   609     17.8887566     17.8887566     17.8887566    6[1-(0),6-(1,6),6-(6,6)]
   610     2.40810185     2.40810185     2.40810185    6[1-(0),6-(1,6),6-(6,6)]
   611      3.7639239      3.7639239      3.7639239    6[6-(6,6),8-(66),8-(66)]
   612    13.17373365    13.17373365    13.17373365    6[6-(6,6),8-(66),8-(66)]
   613     13.3963313     13.3963313     13.3963313    6[6-(6,6),8-(0),8-(66)]
   614    13.67043915    13.67043915    13.67043915    6[6-(1,6),6-(1,7),6-(8,8)]
   615     12.5316958     12.5316958     12.5316958    6[1-(0),6-(6,6),7-(6,27)]
   616    14.90668395    14.90668395    14.90668395    6[1-(0),6-(1,6),6-(6,6)]
   617     15.0299405     15.0299405     15.0299405    6[1-(0),6-(1,6),6-(6,7)]
   618     13.9003954     13.9003954     13.9003954    6[6-(1,6),6-(6,7),7-(6,27)]
   619     13.8525645     13.8525645     13.8525645    6[6-(1,6),6-(6,7),7-(6,27)]
   620    14.93243905    14.93243905    14.93243905    6[1-(0),6-(1,6),6-(6,7)]
   621     12.3955617     12.3955617     12.3955617    6[1-(0),6-(6,6),7-(6,27)]
   622      14.753993      14.753993      14.753993    6[1-(0),6-(1,6),6-(6,6)]
   623    13.46807765    13.46807765    13.46807765    6[6-(1,6),6-(1,7),6-(8,8)]
   624     13.1682147     13.1682147     13.1682147    6[6-(6,6),8-(66),8-(66)]
   625     1.94818935     1.94818935     1.94818935    6[6-(6,6),8-(0),8-(66)]
   626      6.3357546      6.3357546      6.3357546    6[6-(6,6),8-(66),8-(66)]
   627      6.7184018      6.7184018      6.7184018    6[6-(6,6),8-(66),8-(66)]
   628      1.9205946      1.9205946      1.9205946    6[6-(6,6),8-(0),8-(66)]
   629     1.18289495     1.18289495     1.18289495    6[6-(1,6),6-(1,7),6-(8,8)]
   630     7.20958835     7.20958835     7.20958835    6[6-(1,6),6-(1,7),6-(8,8)]
   631     7.15071955     7.15071955     7.15071955    6[6-(1,6),6-(1,7),6-(8,8)]
   632      2.2995625      2.2995625      2.2995625    6[6-(1,6),6-(1,7),6-(8,8)]
   633     0.13061515     0.13061515     0.13061515    6[1-(0),6-(6,6),7-(6,27)]
   634     1.57290075     1.57290075     1.57290075    6[1-(0),6-(1,6),6-(6,6)]
   635     8.36120925     8.36120925     8.36120925    6[1-(0),6-(1,6),6-(6,6)]
   636      6.8729324      6.8729324      6.8729324    6[1-(0),6-(6,6),7-(6,27)]
   637     6.48476625     6.48476625     6.48476625    6[1-(0),6-(1,6),6-(6,6)]
   638     8.12573405     8.12573405     8.12573405    6[1-(0),6-(6,6),7-(6,27)]
   639     1.66120395     1.66120395     1.66120395    6[1-(0),6-(6,6),7-(6,27)]
   640     3.19915135     3.19915135     3.19915135    6[1-(0),6-(1,6),6-(6,6)]
   641      0.8756734      0.8756734      0.8756734    6[1-(0),6-(1,6),6-(6,7)]
   642     9.11914505     9.11914505     9.11914505    6[1-(0),6-(1,6),6-(6,7)]
   643      6.7588741      6.7588741      6.7588741    6[1-(0),6-(1,6),6-(6,7)]
   644     3.45670235     3.45670235     3.45670235    6[1-(0),6-(1,6),6-(6,7)]
   645      18.175742      18.175742      18.175742    6[6-(1,6),6-(6,7),7-(6,27)]
   646     8.66291185     8.66291185     8.66291185    6[6-(1,6),6-(6,7),7-(6,27)]
   647      7.6860577      7.6860577      7.6860577    6[6-(1,6),6-(6,7),7-(6,27)]
   648     2.79810765     2.79810765     2.79810765    6[6-(1,6),6-(6,7),7-(6,27)]
   649    17.27247385    17.27247385    17.27247385    6[6-(1,6),6-(6,7),7-(6,27)]
   650     9.25527915     9.25527915     9.25527915    6[6-(1,6),6-(6,7),7-(6,27)]
   651      7.8994571      7.8994571      7.8994571    6[6-(1,6),6-(6,7),7-(6,27)]
   652     3.06669655     3.06669655     3.06669655    6[6-(1,6),6-(6,7),7-(6,27)]
   653    15.31140695    15.31140695    15.31140695    6[1-(0),6-(6,6),7-(6,27)]
   654     17.4950715     17.4950715     17.4950715    6[1-(0),6-(1,6),6-(6,7)]
   655    10.38114495    10.38114495    10.38114495    6[1-(0),6-(1,6),6-(6,7)]
   656     8.98301095     8.98301095     8.98301095    6[1-(0),6-(6,6),7-(6,27)]
   657     7.17279535     7.17279535     7.17279535    6[1-(0),6-(1,6),6-(6,7)]
   658      9.0363608      9.0363608      9.0363608    6[1-(0),6-(6,6),7-(6,27)]
   659     8.59300515     8.59300515     8.59300515    6[1-(0),6-(6,6),7-(6,27)]
   660     9.67104005     9.67104005     9.67104005    6[6-(1,6),6-(6,7),7-(6,27)]
   661    10.48048605    10.48048605    10.48048605    6[6-(1,6),6-(6,7),7-(6,27)]
   662     11.6045122     11.6045122     11.6045122    6[1-(0),6-(6,6),7-(6,27)]
   663      3.9552475      3.9552475      3.9552475    6[1-(0),6-(1,6),6-(6,7)]
   664      2.7300406      2.7300406      2.7300406    6[1-(0),6-(6,6),7-(6,27)]
   665    15.46225825    15.46225825    15.46225825    6[6-(1,6),6-(1,7),6-(8,8)]
   666     16.5899637     16.5899637     16.5899637    6[1-(0),6-(1,6),6-(6,6)]
   667    10.80058515    10.80058515    10.80058515    6[1-(0),6-(1,6),6-(6,6)]
   668     10.0776027     10.0776027     10.0776027    6[6-(1,6),6-(1,7),6-(8,8)]
   669     7.35308105     7.35308105     7.35308105    6[1-(0),6-(1,6),6-(6,6)]
   670      8.2821043      8.2821043      8.2821043    6[6-(1,6),6-(1,7),6-(8,8)]
   671       8.278425       8.278425       8.278425    6[6-(1,6),6-(1,7),6-(8,8)]
   672     9.39509255     9.39509255     9.39509255    6[1-(0),6-(1,6),6-(6,7)]
   673    10.83737815    10.83737815    10.83737815    6[1-(0),6-(1,6),6-(6,7)]
   674    12.01475415    12.01475415    12.01475415    6[6-(1,6),6-(1,7),6-(8,8)]
   675      4.2201571      4.2201571      4.2201571    6[1-(0),6-(1,6),6-(6,6)]
   676      3.6241105      3.6241105      3.6241105    6[6-(1,6),6-(1,7),6-(8,8)]
   677    14.43205425    14.43205425    14.43205425    6[6-(6,6),8-(66),8-(66)]
   678     10.4970429     10.4970429     10.4970429    6[6-(6,6),8-(0),8-(66)]
   679     8.51206055     8.51206055     8.51206055    6[6-(6,6),8-(0),8-(66)]
   680     7.52600815     7.52600815     7.52600815    6[6-(6,6),8-(66),8-(66)]
   681      8.6905066      8.6905066      8.6905066    6[1-(0),6-(1,6),6-(6,6)]
   682    11.60635185    11.60635185    11.60635185    6[1-(0),6-(1,6),6-(6,6)]
   683     12.9621739     12.9621739     12.9621739    6[6-(6,6),8-(66),8-(66)]
   684     3.97548365     3.97548365     3.97548365    6[6-(6,6),8-(66),8-(66)]
   685      4.1980813      4.1980813      4.1980813    6[6-(6,6),8-(0),8-(66)]
   686     4.47218915     4.47218915     4.47218915    6[6-(1,6),6-(1,7),6-(8,8)]
   687      3.3334458      3.3334458      3.3334458    6[1-(0),6-(6,6),7-(6,27)]
   688     5.70843395     5.70843395     5.70843395    6[1-(0),6-(1,6),6-(6,6)]
   689      5.8316905      5.8316905      5.8316905    6[1-(0),6-(1,6),6-(6,7)]
   690      4.7021454      4.7021454      4.7021454    6[6-(1,6),6-(6,7),7-(6,27)]
   691      4.6543145      4.6543145      4.6543145    6[6-(1,6),6-(6,7),7-(6,27)]
   692     5.73418905     5.73418905     5.73418905    6[1-(0),6-(1,6),6-(6,7)]
   693      3.1973117      3.1973117      3.1973117    6[1-(0),6-(6,6),7-(6,27)]
   694       5.555743       5.555743       5.555743    6[1-(0),6-(1,6),6-(6,6)]
   695     4.26982765     4.26982765     4.26982765    6[6-(1,6),6-(1,7),6-(8,8)]
   696      3.9699647      3.9699647      3.9699647    6[6-(6,6),8-(66),8-(66)]
   697     1.94818935     1.94818935     1.94818935    6[6-(6,6),8-(0),8-(66)]
   698      6.3357546      6.3357546      6.3357546    6[6-(6,6),8-(66),8-(66)]
   699      6.7184018      6.7184018      6.7184018    6[6-(6,6),8-(66),8-(66)]
   700      1.9205946      1.9205946      1.9205946    6[6-(6,6),8-(0),8-(66)]
   701     1.18289495     1.18289495     1.18289495    6[6-(1,6),6-(1,7),6-(8,8)]
   702     7.20958835     7.20958835     7.20958835    6[6-(1,6),6-(1,7),6-(8,8)]
   703     7.15071955     7.15071955     7.15071955    6[6-(1,6),6-(1,7),6-(8,8)]
   704      2.2995625      2.2995625      2.2995625    6[6-(1,6),6-(1,7),6-(8,8)]
   705     0.13061515     0.13061515     0.13061515    6[1-(0),6-(6,6),7-(6,27)]
   706     1.57290075     1.57290075     1.57290075    6[1-(0),6-(1,6),6-(6,6)]
   707     8.36120925     8.36120925     8.36120925    6[1-(0),6-(1,6),6-(6,6)]
   708      6.8729324      6.8729324      6.8729324    6[1-(0),6-(6,6),7-(6,27)]
   709     6.48476625     6.48476625     6.48476625    6[1-(0),6-(1,6),6-(6,6)]
   710     8.12573405     8.12573405     8.12573405    6[1-(0),6-(6,6),7-(6,27)]
   711     1.66120395     1.66120395     1.66120395    6[1-(0),6-(6,6),7-(6,27)]
   712     3.19915135     3.19915135     3.19915135    6[1-(0),6-(1,6),6-(6,6)]
   713      0.8756734      0.8756734      0.8756734    6[1-(0),6-(1,6),6-(6,7)]
   714     9.11914505     9.11914505     9.11914505    6[1-(0),6-(1,6),6-(6,7)]
   715      6.7588741      6.7588741      6.7588741    6[1-(0),6-(1,6),6-(6,7)]
   716     3.45670235     3.45670235     3.45670235    6[1-(0),6-(1,6),6-(6,7)]
   717      18.175742      18.175742      18.175742    6[6-(1,6),6-(6,7),7-(6,27)]
   718     8.66291185     8.66291185     8.66291185    6[6-(1,6),6-(6,7),7-(6,27)]
   719      7.6860577      7.6860577      7.6860577    6[6-(1,6),6-(6,7),7-(6,27)]
   720     2.79810765     2.79810765     2.79810765    6[6-(1,6),6-(6,7),7-(6,27)]
   721    17.27247385    17.27247385    17.27247385    6[6-(1,6),6-(6,7),7-(6,27)]
   722     9.25527915     9.25527915     9.25527915    6[6-(1,6),6-(6,7),7-(6,27)]
   723      7.8994571      7.8994571      7.8994571    6[6-(1,6),6-(6,7),7-(6,27)]
   724     3.06669655     3.06669655     3.06669655    6[6-(1,6),6-(6,7),7-(6,27)]
   725    15.31140695    15.31140695    15.31140695    6[1-(0),6-(6,6),7-(6,27)]
   726     17.4950715     17.4950715     17.4950715    6[1-(0),6-(1,6),6-(6,7)]
   727    10.38114495    10.38114495    10.38114495    6[1-(0),6-(1,6),6-(6,7)]
   728     8.98301095     8.98301095     8.98301095    6[1-(0),6-(6,6),7-(6,27)]
   729     7.17279535     7.17279535     7.17279535    6[1-(0),6-(1,6),6-(6,7)]
   730      9.0363608      9.0363608      9.0363608    6[1-(0),6-(6,6),7-(6,27)]
   731     8.59300515     8.59300515     8.59300515    6[1-(0),6-(6,6),7-(6,27)]
   732     9.67104005     9.67104005     9.67104005    6[6-(1,6),6-(6,7),7-(6,27)]
   733    10.48048605    10.48048605    10.48048605    6[6-(1,6),6-(6,7),7-(6,27)]
   734     11.6045122     11.6045122     11.6045122    6[1-(0),6-(6,6),7-(6,27)]
   735      3.9552475      3.9552475      3.9552475    6[1-(0),6-(1,6),6-(6,7)]
   736      2.7300406      2.7300406      2.7300406    6[1-(0),6-(6,6),7-(6,27)]
   737    15.46225825    15.46225825    15.46225825    6[6-(1,6),6-(1,7),6-(8,8)]
   738     16.5899637     16.5899637     16.5899637    6[1-(0),6-(1,6),6-(6,6)]
   739    10.80058515    10.80058515    10.80058515    6[1-(0),6-(1,6),6-(6,6)]
   740     10.0776027     10.0776027     10.0776027    6[6-(1,6),6-(1,7),6-(8,8)]
   741     7.35308105     7.35308105     7.35308105    6[1-(0),6-(1,6),6-(6,6)]
   742      8.2821043      8.2821043      8.2821043    6[6-(1,6),6-(1,7),6-(8,8)]
   743       8.278425       8.278425       8.278425    6[6-(1,6),6-(1,7),6-(8,8)]
   744     9.39509255     9.39509255     9.39509255    6[1-(0),6-(1,6),6-(6,7)]
   745    10.83737815    10.83737815    10.83737815    6[1-(0),6-(1,6),6-(6,7)]
   746    12.01475415    12.01475415    12.01475415    6[6-(1,6),6-(1,7),6-(8,8)]
   747      4.2201571      4.2201571      4.2201571    6[1-(0),6-(1,6),6-(6,6)]
   748      3.6241105      3.6241105      3.6241105    6[6-(1,6),6-(1,7),6-(8,8)]
   749    14.43205425    14.43205425    14.43205425    6[6-(6,6),8-(66),8-(66)]
   750     10.4970429     10.4970429     10.4970429    6[6-(6,6),8-(0),8-(66)]
   751     8.51206055     8.51206055     8.51206055    6[6-(6,6),8-(0),8-(66)]
   752     7.52600815     7.52600815     7.52600815    6[6-(6,6),8-(66),8-(66)]
   753      8.6905066      8.6905066      8.6905066    6[1-(0),6-(1,6),6-(6,6)]
   754    11.60635185    11.60635185    11.60635185    6[1-(0),6-(1,6),6-(6,6)]
   755     12.9621739     12.9621739     12.9621739    6[6-(6,6),8-(66),8-(66)]
   756     3.97548365     3.97548365     3.97548365    6[6-(6,6),8-(66),8-(66)]
   757      4.1980813      4.1980813      4.1980813    6[6-(6,6),8-(0),8-(66)]
   758     4.47218915     4.47218915     4.47218915    6[6-(1,6),6-(1,7),6-(8,8)]
   759      3.3334458      3.3334458      3.3334458    6[1-(0),6-(6,6),7-(6,27)]
   760     5.70843395     5.70843395     5.70843395    6[1-(0),6-(1,6),6-(6,6)]
   761      5.8316905      5.8316905      5.8316905    6[1-(0),6-(1,6),6-(6,7)]
   762      4.7021454      4.7021454      4.7021454    6[6-(1,6),6-(6,7),7-(6,27)]
   763      4.6543145      4.6543145      4.6543145    6[6-(1,6),6-(6,7),7-(6,27)]
   764     5.73418905     5.73418905     5.73418905    6[1-(0),6-(1,6),6-(6,7)]
   765      3.1973117      3.1973117      3.1973117    6[1-(0),6-(6,6),7-(6,27)]
   766       5.555743       5.555743       5.555743    6[1-(0),6-(1,6),6-(6,6)]
   767     4.26982765     4.26982765     4.26982765    6[6-(1,6),6-(1,7),6-(8,8)]
   768      3.9699647      3.9699647      3.9699647    6[6-(6,6),8-(66),8-(66)]
   769    11.14643935    11.14643935    11.14643935    6[6-(6,6),8-(0),8-(66)]
   770     15.5340046     15.5340046     15.5340046    6[6-(6,6),8-(66),8-(66)]
   771     15.9166518     15.9166518     15.9166518    6[6-(6,6),8-(66),8-(66)]
   772     11.1188446     11.1188446     11.1188446    6[6-(6,6),8-(0),8-(66)]
   773    10.38114495    10.38114495    10.38114495    6[6-(1,6),6-(1,7),6-(8,8)]
   774    16.40783835    16.40783835    16.40783835    6[6-(1,6),6-(1,7),6-(8,8)]
   775    16.34896955    16.34896955    16.34896955    6[6-(1,6),6-(1,7),6-(8,8)]
   776     11.4978125     11.4978125     11.4978125    6[6-(1,6),6-(1,7),6-(8,8)]
   777     9.32886515     9.32886515     9.32886515    6[1-(0),6-(6,6),7-(6,27)]
   778    10.77115075    10.77115075    10.77115075    6[1-(0),6-(1,6),6-(6,6)]
   779    17.55945925    17.55945925    17.55945925    6[1-(0),6-(1,6),6-(6,6)]
   780     16.0711824     16.0711824     16.0711824    6[1-(0),6-(6,6),7-(6,27)]
   781    15.68301625    15.68301625    15.68301625    6[1-(0),6-(1,6),6-(6,6)]
   782    17.32398405    17.32398405    17.32398405    6[1-(0),6-(6,6),7-(6,27)]
   783    10.85945395    10.85945395    10.85945395    6[1-(0),6-(6,6),7-(6,27)]
   784    12.39740135    12.39740135    12.39740135    6[1-(0),6-(1,6),6-(6,6)]
   785     10.0739234     10.0739234     10.0739234    6[1-(0),6-(1,6),6-(6,7)]
   786    18.31739505    18.31739505    18.31739505    6[1-(0),6-(1,6),6-(6,7)]
   787     15.9571241     15.9571241     15.9571241    6[1-(0),6-(1,6),6-(6,7)]
   788    12.65495235    12.65495235    12.65495235    6[1-(0),6-(1,6),6-(6,7)]
   789       8.977492       8.977492       8.977492    6[6-(1,6),6-(6,7),7-(6,27)]
   790    17.86116185    17.86116185    17.86116185    6[6-(1,6),6-(6,7),7-(6,27)]
   791     16.8843077     16.8843077     16.8843077    6[6-(1,6),6-(6,7),7-(6,27)]
   792    11.99635765    11.99635765    11.99635765    6[6-(1,6),6-(6,7),7-(6,27)]
   793     8.07422385     8.07422385     8.07422385    6[6-(1,6),6-(6,7),7-(6,27)]
   794     0.05702915     0.05702915     0.05702915    6[6-(1,6),6-(6,7),7-(6,27)]
   795     17.0977071     17.0977071     17.0977071    6[6-(1,6),6-(6,7),7-(6,27)]
   796    12.26494655    12.26494655    12.26494655    6[6-(1,6),6-(6,7),7-(6,27)]
   797     6.11315695     6.11315695     6.11315695    6[1-(0),6-(6,6),7-(6,27)]
   798      8.2968215      8.2968215      8.2968215    6[1-(0),6-(1,6),6-(6,7)]
   799     1.18289495     1.18289495     1.18289495    6[1-(0),6-(1,6),6-(6,7)]
   800    18.18126095    18.18126095    18.18126095    6[1-(0),6-(6,6),7-(6,27)]
   801    16.37104535    16.37104535    16.37104535    6[1-(0),6-(1,6),6-(6,7)]
   802     18.2346108     18.2346108     18.2346108    6[1-(0),6-(6,6),7-(6,27)]
   803    17.79125515    17.79125515    17.79125515    6[1-(0),6-(6,6),7-(6,27)]
   804     0.47279005     0.47279005     0.47279005    6[6-(1,6),6-(6,7),7-(6,27)]
   805     1.28223605     1.28223605     1.28223605    6[6-(1,6),6-(6,7),7-(6,27)]
   806      2.4062622      2.4062622      2.4062622    6[1-(0),6-(6,6),7-(6,27)]
   807     13.1534975     13.1534975     13.1534975    6[1-(0),6-(1,6),6-(6,7)]
   808     11.9282906     11.9282906     11.9282906    6[1-(0),6-(6,6),7-(6,27)]
   809     6.26400825     6.26400825     6.26400825    6[6-(1,6),6-(1,7),6-(8,8)]
   810      7.3917137      7.3917137      7.3917137    6[1-(0),6-(1,6),6-(6,6)]
   811     1.60233515     1.60233515     1.60233515    6[1-(0),6-(1,6),6-(6,6)]
   812      0.8793527      0.8793527      0.8793527    6[6-(1,6),6-(1,7),6-(8,8)]
   813    16.55133105    16.55133105    16.55133105    6[1-(0),6-(1,6),6-(6,6)]
   814     17.4803543     17.4803543     17.4803543    6[6-(1,6),6-(1,7),6-(8,8)]
   815      17.476675      17.476675      17.476675    6[6-(1,6),6-(1,7),6-(8,8)]
   816     0.19684255     0.19684255     0.19684255    6[1-(0),6-(1,6),6-(6,7)]
   817     1.63912815     1.63912815     1.63912815    6[1-(0),6-(1,6),6-(6,7)]
   818     2.81650415     2.81650415     2.81650415    6[6-(1,6),6-(1,7),6-(8,8)]
   819     13.4184071     13.4184071     13.4184071    6[1-(0),6-(1,6),6-(6,6)]
   820     12.8223605     12.8223605     12.8223605    6[6-(1,6),6-(1,7),6-(8,8)]
   821     5.23380425     5.23380425     5.23380425    6[6-(6,6),8-(66),8-(66)]
   822      1.2987929      1.2987929      1.2987929    6[6-(6,6),8-(0),8-(66)]
   823    17.71031055    17.71031055    17.71031055    6[6-(6,6),8-(0),8-(66)]
   824    16.72425815    16.72425815    16.72425815    6[6-(6,6),8-(66),8-(66)]
   825     17.8887566     17.8887566     17.8887566    6[1-(0),6-(1,6),6-(6,6)]
   826     2.40810185     2.40810185     2.40810185    6[1-(0),6-(1,6),6-(6,6)]
   827      3.7639239      3.7639239      3.7639239    6[6-(6,6),8-(66),8-(66)]
   828    13.17373365    13.17373365    13.17373365    6[6-(6,6),8-(66),8-(66)]
   829     13.3963313     13.3963313     13.3963313    6[6-(6,6),8-(0),8-(66)]
   830    13.67043915    13.67043915    13.67043915    6[6-(1,6),6-(1,7),6-(8,8)]
   831     12.5316958     12.5316958     12.5316958    6[1-(0),6-(6,6),7-(6,27)]
   832    14.90668395    14.90668395    14.90668395    6[1-(0),6-(1,6),6-(6,6)]
   833     15.0299405     15.0299405     15.0299405    6[1-(0),6-(1,6),6-(6,7)]
   834     13.9003954     13.9003954     13.9003954    6[6-(1,6),6-(6,7),7-(6,27)]
   835     13.8525645     13.8525645     13.8525645    6[6-(1,6),6-(6,7),7-(6,27)]
   836    14.93243905    14.93243905    14.93243905    6[1-(0),6-(1,6),6-(6,7)]
   837     12.3955617     12.3955617     12.3955617    6[1-(0),6-(6,6),7-(6,27)]
   838      14.753993      14.753993      14.753993    6[1-(0),6-(1,6),6-(6,6)]
   839    13.46807765    13.46807765    13.46807765    6[6-(1,6),6-(1,7),6-(8,8)]
   840     13.1682147     13.1682147     13.1682147    6[6-(6,6),8-(66),8-(66)]
   841     7.25006065     7.25006065     7.25006065    6[6-(6,6),8-(0),8-(66)]
   842      2.8624954      2.8624954      2.8624954    6[6-(6,6),8-(66),8-(66)]
   843      2.4798482      2.4798482      2.4798482    6[6-(6,6),8-(66),8-(66)]
   844      7.2776554      7.2776554      7.2776554    6[6-(6,6),8-(0),8-(66)]
   845     8.01535505     8.01535505     8.01535505    6[6-(1,6),6-(1,7),6-(8,8)]
   846     1.98866165     1.98866165     1.98866165    6[6-(1,6),6-(1,7),6-(8,8)]
   847     2.04753045     2.04753045     2.04753045    6[6-(1,6),6-(1,7),6-(8,8)]
   848      6.8986875      6.8986875      6.8986875    6[6-(1,6),6-(1,7),6-(8,8)]
   849     9.06763485     9.06763485     9.06763485    6[1-(0),6-(6,6),7-(6,27)]
   850     7.62534925     7.62534925     7.62534925    6[1-(0),6-(1,6),6-(6,6)]
   851     0.83704075     0.83704075     0.83704075    6[1-(0),6-(1,6),6-(6,6)]
   852      2.3253176      2.3253176      2.3253176    6[1-(0),6-(6,6),7-(6,27)]
   853     2.71348375     2.71348375     2.71348375    6[1-(0),6-(1,6),6-(6,6)]
   854     1.07251595     1.07251595     1.07251595    6[1-(0),6-(6,6),7-(6,27)]
   855     7.53704605     7.53704605     7.53704605    6[1-(0),6-(6,6),7-(6,27)]
   856     5.99909865     5.99909865     5.99909865    6[1-(0),6-(1,6),6-(6,6)]
   857      8.3225766      8.3225766      8.3225766    6[1-(0),6-(1,6),6-(6,7)]
   858     0.07910495     0.07910495     0.07910495    6[1-(0),6-(1,6),6-(6,7)]
   859      2.4393759      2.4393759      2.4393759    6[1-(0),6-(1,6),6-(6,7)]
   860     5.74154765     5.74154765     5.74154765    6[1-(0),6-(1,6),6-(6,7)]
   861       9.419008       9.419008       9.419008    6[6-(1,6),6-(6,7),7-(6,27)]
   862     0.53533815     0.53533815     0.53533815    6[6-(1,6),6-(6,7),7-(6,27)]
   863      1.5121923      1.5121923      1.5121923    6[6-(1,6),6-(6,7),7-(6,27)]
   864     6.40014235     6.40014235     6.40014235    6[6-(1,6),6-(6,7),7-(6,27)]
   865    10.32227615    10.32227615    10.32227615    6[6-(1,6),6-(6,7),7-(6,27)]
   866    18.33947085    18.33947085    18.33947085    6[6-(1,6),6-(6,7),7-(6,27)]
   867      1.2987929      1.2987929      1.2987929    6[6-(1,6),6-(6,7),7-(6,27)]
   868     6.13155345     6.13155345     6.13155345    6[6-(1,6),6-(6,7),7-(6,27)]
   869    12.28334305    12.28334305    12.28334305    6[1-(0),6-(6,6),7-(6,27)]
   870     10.0996785     10.0996785     10.0996785    6[1-(0),6-(1,6),6-(6,7)]
   871    17.21360505    17.21360505    17.21360505    6[1-(0),6-(1,6),6-(6,7)]
   872     0.21523905     0.21523905     0.21523905    6[1-(0),6-(6,6),7-(6,27)]
   873     2.02545465     2.02545465     2.02545465    6[1-(0),6-(1,6),6-(6,7)]
   874      0.1618892      0.1618892      0.1618892    6[1-(0),6-(6,6),7-(6,27)]
   875     0.60524485     0.60524485     0.60524485    6[1-(0),6-(6,6),7-(6,27)]
   876    17.92370995    17.92370995    17.92370995    6[6-(1,6),6-(6,7),7-(6,27)]
   877    17.11426395    17.11426395    17.11426395    6[6-(1,6),6-(6,7),7-(6,27)]
   878     15.9902378     15.9902378     15.9902378    6[1-(0),6-(6,6),7-(6,27)]
   879      5.2430025      5.2430025      5.2430025    6[1-(0),6-(1,6),6-(6,7)]
   880      6.4682094      6.4682094      6.4682094    6[1-(0),6-(6,6),7-(6,27)]
   881    12.13249175    12.13249175    12.13249175    6[6-(1,6),6-(1,7),6-(8,8)]
   882     11.0047863     11.0047863     11.0047863    6[1-(0),6-(1,6),6-(6,6)]
   883    16.79416485    16.79416485    16.79416485    6[1-(0),6-(1,6),6-(6,6)]
   884     17.5171473     17.5171473     17.5171473    6[6-(1,6),6-(1,7),6-(8,8)]
   885     1.84516895     1.84516895     1.84516895    6[1-(0),6-(1,6),6-(6,6)]
   886      0.9161457      0.9161457      0.9161457    6[6-(1,6),6-(1,7),6-(8,8)]
   887       0.919825       0.919825       0.919825    6[6-(1,6),6-(1,7),6-(8,8)]
   888    18.19965745    18.19965745    18.19965745    6[1-(0),6-(1,6),6-(6,7)]
   889    16.75737185    16.75737185    16.75737185    6[1-(0),6-(1,6),6-(6,7)]
   890    15.57999585    15.57999585    15.57999585    6[6-(1,6),6-(1,7),6-(8,8)]
   891      4.9780929      4.9780929      4.9780929    6[1-(0),6-(1,6),6-(6,6)]
   892      5.5741395      5.5741395      5.5741395    6[6-(1,6),6-(1,7),6-(8,8)]
   893    13.16269575    13.16269575    13.16269575    6[6-(6,6),8-(66),8-(66)]
   894     17.0977071     17.0977071     17.0977071    6[6-(6,6),8-(0),8-(66)]
   895     0.68618945     0.68618945     0.68618945    6[6-(6,6),8-(0),8-(66)]
   896     1.67224185     1.67224185     1.67224185    6[6-(6,6),8-(66),8-(66)]
   897      0.5077434      0.5077434      0.5077434    6[1-(0),6-(1,6),6-(6,6)]
   898    15.98839815    15.98839815    15.98839815    6[1-(0),6-(1,6),6-(6,6)]
   899     14.6325761     14.6325761     14.6325761    6[6-(6,6),8-(66),8-(66)]
   900     5.22276635     5.22276635     5.22276635    6[6-(6,6),8-(66),8-(66)]
   901      5.0001687      5.0001687      5.0001687    6[6-(6,6),8-(0),8-(66)]
   902     4.72606085     4.72606085     4.72606085    6[6-(1,6),6-(1,7),6-(8,8)]
   903      5.8648042      5.8648042      5.8648042    6[1-(0),6-(6,6),7-(6,27)]
   904     3.48981605     3.48981605     3.48981605    6[1-(0),6-(1,6),6-(6,6)]
   905      3.3665595      3.3665595      3.3665595    6[1-(0),6-(1,6),6-(6,7)]
   906      4.4961046      4.4961046      4.4961046    6[6-(1,6),6-(6,7),7-(6,27)]
   907      4.5439355      4.5439355      4.5439355    6[6-(1,6),6-(6,7),7-(6,27)]
   908     3.46406095     3.46406095     3.46406095    6[1-(0),6-(1,6),6-(6,7)]
   909      6.0009383      6.0009383      6.0009383    6[1-(0),6-(6,6),7-(6,27)]
   910       3.642507       3.642507       3.642507    6[1-(0),6-(1,6),6-(6,6)]
   911     4.92842235     4.92842235     4.92842235    6[6-(1,6),6-(1,7),6-(8,8)]
   912      5.2282853      5.2282853      5.2282853    6[6-(6,6),8-(66),8-(66)]
   913    16.44831065    16.44831065    16.44831065    6[6-(6,6),8-(0),8-(66)]
   914     12.0607454     12.0607454     12.0607454    6[6-(6,6),8-(66),8-(66)]
   915     11.6780982     11.6780982     11.6780982    6[6-(6,6),8-(66),8-(66)]
   916     16.4759054     16.4759054     16.4759054    6[6-(6,6),8-(0),8-(66)]
   917    17.21360505    17.21360505    17.21360505    6[6-(1,6),6-(1,7),6-(8,8)]
   918    11.18691165    11.18691165    11.18691165    6[6-(1,6),6-(1,7),6-(8,8)]
   919    11.24578045    11.24578045    11.24578045    6[6-(1,6),6-(1,7),6-(8,8)]
   920     16.0969375     16.0969375     16.0969375    6[6-(1,6),6-(1,7),6-(8,8)]
   921    18.26588485    18.26588485    18.26588485    6[1-(0),6-(6,6),7-(6,27)]
   922    16.82359925    16.82359925    16.82359925    6[1-(0),6-(1,6),6-(6,6)]
   923    10.03529075    10.03529075    10.03529075    6[1-(0),6-(1,6),6-(6,6)]
   924     11.5235676     11.5235676     11.5235676    6[1-(0),6-(6,6),7-(6,27)]
   925    11.91173375    11.91173375    11.91173375    6[1-(0),6-(1,6),6-(6,6)]
   926    10.27076595    10.27076595    10.27076595    6[1-(0),6-(6,6),7-(6,27)]
   927    16.73529605    16.73529605    16.73529605    6[1-(0),6-(6,6),7-(6,27)]
   928    15.19734865    15.19734865    15.19734865    6[1-(0),6-(1,6),6-(6,6)]
   929     17.5208266     17.5208266     17.5208266    6[1-(0),6-(1,6),6-(6,7)]
   930     9.27735495     9.27735495     9.27735495    6[1-(0),6-(1,6),6-(6,7)]
   931     11.6376259     11.6376259     11.6376259    6[1-(0),6-(1,6),6-(6,7)]
   932    14.93979765    14.93979765    14.93979765    6[1-(0),6-(1,6),6-(6,7)]
   933       0.220758       0.220758       0.220758    6[6-(1,6),6-(6,7),7-(6,27)]
   934     9.73358815     9.73358815     9.73358815    6[6-(1,6),6-(6,7),7-(6,27)]
   935     10.7104423     10.7104423     10.7104423    6[6-(1,6),6-(6,7),7-(6,27)]
   936    15.59839235    15.59839235    15.59839235    6[6-(1,6),6-(6,7),7-(6,27)]
   937     1.12402615     1.12402615     1.12402615    6[6-(1,6),6-(6,7),7-(6,27)]
   938     9.14122085     9.14122085     9.14122085    6[6-(1,6),6-(6,7),7-(6,27)]
   939     10.4970429     10.4970429     10.4970429    6[6-(1,6),6-(6,7),7-(6,27)]
   940    15.32980345    15.32980345    15.32980345    6[6-(1,6),6-(6,7),7-(6,27)]
   941     3.08509305     3.08509305     3.08509305    6[1-(0),6-(6,6),7-(6,27)]
   942      0.9014285      0.9014285      0.9014285    6[1-(0),6-(1,6),6-(6,7)]
   943     8.01535505     8.01535505     8.01535505    6[1-(0),6-(1,6),6-(6,7)]
   944     9.41348905     9.41348905     9.41348905    6[1-(0),6-(6,6),7-(6,27)]
   945    11.22370465    11.22370465    11.22370465    6[1-(0),6-(1,6),6-(6,7)]
   946      9.3601392      9.3601392      9.3601392    6[1-(0),6-(6,6),7-(6,27)]
   947     9.80349485     9.80349485     9.80349485    6[1-(0),6-(6,6),7-(6,27)]
   948     8.72545995     8.72545995     8.72545995    6[6-(1,6),6-(6,7),7-(6,27)]
   949     7.91601395     7.91601395     7.91601395    6[6-(1,6),6-(6,7),7-(6,27)]
   950      6.7919878      6.7919878      6.7919878    6[1-(0),6-(6,6),7-(6,27)]
   951     14.4412525     14.4412525     14.4412525    6[1-(0),6-(1,6),6-(6,7)]
   952     15.6664594     15.6664594     15.6664594    6[1-(0),6-(6,6),7-(6,27)]
   953     2.93424175     2.93424175     2.93424175    6[6-(1,6),6-(1,7),6-(8,8)]
   954      1.8065363      1.8065363      1.8065363    6[1-(0),6-(1,6),6-(6,6)]
   955     7.59591485     7.59591485     7.59591485    6[1-(0),6-(1,6),6-(6,6)]
   956      8.3188973      8.3188973      8.3188973    6[6-(1,6),6-(1,7),6-(8,8)]
   957    11.04341895    11.04341895    11.04341895    6[1-(0),6-(1,6),6-(6,6)]
   958     10.1143957     10.1143957     10.1143957    6[6-(1,6),6-(1,7),6-(8,8)]
   959      10.118075      10.118075      10.118075    6[6-(1,6),6-(1,7),6-(8,8)]
   960     9.00140745     9.00140745     9.00140745    6[1-(0),6-(1,6),6-(6,7)]
   961     7.55912185     7.55912185     7.55912185    6[1-(0),6-(1,6),6-(6,7)]
   962     6.38174585     6.38174585     6.38174585    6[6-(1,6),6-(1,7),6-(8,8)]
   963     14.1763429     14.1763429     14.1763429    6[1-(0),6-(1,6),6-(6,6)]
   964     14.7723895     14.7723895     14.7723895    6[6-(1,6),6-(1,7),6-(8,8)]
   965     3.96444575     3.96444575     3.96444575    6[6-(6,6),8-(66),8-(66)]
   966      7.8994571      7.8994571      7.8994571    6[6-(6,6),8-(0),8-(66)]
   967     9.88443945     9.88443945     9.88443945    6[6-(6,6),8-(0),8-(66)]
   968    10.87049185    10.87049185    10.87049185    6[6-(6,6),8-(66),8-(66)]
   969      9.7059934      9.7059934      9.7059934    6[1-(0),6-(1,6),6-(6,6)]
   970     6.79014815     6.79014815     6.79014815    6[1-(0),6-(1,6),6-(6,6)]
   971      5.4343261      5.4343261      5.4343261    6[6-(6,6),8-(66),8-(66)]
   972    14.42101635    14.42101635    14.42101635    6[6-(6,6),8-(66),8-(66)]
   973     14.1984187     14.1984187     14.1984187    6[6-(6,6),8-(0),8-(66)]
   974    13.92431085    13.92431085    13.92431085    6[6-(1,6),6-(1,7),6-(8,8)]
   975     15.0630542     15.0630542     15.0630542    6[1-(0),6-(6,6),7-(6,27)]
   976    12.68806605    12.68806605    12.68806605    6[1-(0),6-(1,6),6-(6,6)]
   977     12.5648095     12.5648095     12.5648095    6[1-(0),6-(1,6),6-(6,7)]
   978     13.6943546     13.6943546     13.6943546    6[6-(1,6),6-(6,7),7-(6,27)]
   979     13.7421855     13.7421855     13.7421855    6[6-(1,6),6-(6,7),7-(6,27)]
   980    12.66231095    12.66231095    12.66231095    6[1-(0),6-(1,6),6-(6,7)]
   981     15.1991883     15.1991883     15.1991883    6[1-(0),6-(6,6),7-(6,27)]
   982      12.840757      12.840757      12.840757    6[1-(0),6-(1,6),6-(6,6)]
   983    14.12667235    14.12667235    14.12667235    6[6-(1,6),6-(1,7),6-(8,8)]
   984     14.4265353     14.4265353     14.4265353    6[6-(6,6),8-(66),8-(66)]
   985     0.57948975     0.57948975     0.57948975    7[6-(1,6),6-(6,6),27-(7,7,7,7,7)]
   986    10.80794375    10.80794375    10.80794375    7[6-(1,6),6-(6,6),27-(7,7,7,7,7)]
   987      9.9929788      9.9929788      9.9929788    7[6-(1,6),6-(6,6),27-(7,7,7,7,7)]
   988    16.50717945    16.50717945    16.50717945    7[6-(1,6),6-(6,6),27-(7,7,7,7,7)]
   989      2.2002214      2.2002214      2.2002214    7[6-(1,6),6-(6,6),27-(7,7,7,7,7)]
   990    15.00970435    15.00970435    15.00970435    7[6-(1,6),6-(6,6),27-(7,7,7,7,7)]
   991     14.9269201     14.9269201     14.9269201    7[6-(1,6),6-(6,6),27-(7,7,7,7,7)]
   992      9.8200517      9.8200517      9.8200517    7[6-(1,6),6-(6,6),27-(7,7,7,7,7)]
   993     9.52754735     9.52754735     9.52754735    7[6-(1,6),6-(6,6),27-(7,7,7,7,7)]
   994      9.0915503      9.0915503      9.0915503    7[6-(1,6),6-(6,6),27-(7,7,7,7,7)]
   995      7.5609615      7.5609615      7.5609615    7[6-(1,6),6-(6,6),27-(7,7,7,7,7)]
   996    15.96632235    15.96632235    15.96632235    7[6-(1,6),6-(6,6),27-(7,7,7,7,7)]
   997     9.77773975     9.77773975     9.77773975    7[6-(1,6),6-(6,6),27-(7,7,7,7,7)]
   998     1.60969375     1.60969375     1.60969375    7[6-(1,6),6-(6,6),27-(7,7,7,7,7)]
   999      0.7947288      0.7947288      0.7947288    7[6-(1,6),6-(6,6),27-(7,7,7,7,7)]
  1000     7.30892945     7.30892945     7.30892945    7[6-(1,6),6-(6,6),27-(7,7,7,7,7)]
  1001     11.3984714     11.3984714     11.3984714    7[6-(1,6),6-(6,6),27-(7,7,7,7,7)]
  1002     5.81145435     5.81145435     5.81145435    7[6-(1,6),6-(6,6),27-(7,7,7,7,7)]
  1003      5.7286701      5.7286701      5.7286701    7[6-(1,6),6-(6,6),27-(7,7,7,7,7)]
  1004      0.6218017      0.6218017      0.6218017    7[6-(1,6),6-(6,6),27-(7,7,7,7,7)]
  1005     0.32929735     0.32929735     0.32929735    7[6-(1,6),6-(6,6),27-(7,7,7,7,7)]
  1006     18.2898003     18.2898003     18.2898003    7[6-(1,6),6-(6,6),27-(7,7,7,7,7)]
  1007     16.7592115     16.7592115     16.7592115    7[6-(1,6),6-(6,6),27-(7,7,7,7,7)]
  1008     6.76807235     6.76807235     6.76807235    7[6-(1,6),6-(6,6),27-(7,7,7,7,7)]
  1009     8.61876025     8.61876025     8.61876025    7[6-(1,6),6-(6,6),27-(7,7,7,7,7)]
  1010    16.78680625    16.78680625    16.78680625    7[6-(1,6),6-(6,6),27-(7,7,7,7,7)]
  1011     17.6017712     17.6017712     17.6017712    7[6-(1,6),6-(6,6),27-(7,7,7,7,7)]
  1012    11.08757055    11.08757055    11.08757055    7[6-(1,6),6-(6,6),27-(7,7,7,7,7)]
  1013      6.9980286      6.9980286      6.9980286    7[6-(1,6),6-(6,6),27-(7,7,7,7,7)]
  1014    12.58504565    12.58504565    12.58504565    7[6-(1,6),6-(6,6),27-(7,7,7,7,7)]
  1015     12.6678299     12.6678299     12.6678299    7[6-(1,6),6-(6,6),27-(7,7,7,7,7)]
  1016     17.7746983     17.7746983     17.7746983    7[6-(1,6),6-(6,6),27-(7,7,7,7,7)]
  1017    18.06720265    18.06720265    18.06720265    7[6-(1,6),6-(6,6),27-(7,7,7,7,7)]
  1018      0.1066997      0.1066997      0.1066997    7[6-(1,6),6-(6,6),27-(7,7,7,7,7)]
  1019      1.6372885      1.6372885      1.6372885    7[6-(1,6),6-(6,6),27-(7,7,7,7,7)]
  1020    11.62842765    11.62842765    11.62842765    7[6-(1,6),6-(6,6),27-(7,7,7,7,7)]
  1021    17.81701025    17.81701025    17.81701025    7[6-(1,6),6-(6,6),27-(7,7,7,7,7)]
  1022     7.58855625     7.58855625     7.58855625    7[6-(1,6),6-(6,6),27-(7,7,7,7,7)]
  1023      8.4035212      8.4035212      8.4035212    7[6-(1,6),6-(6,6),27-(7,7,7,7,7)]
  1024     1.88932055     1.88932055     1.88932055    7[6-(1,6),6-(6,6),27-(7,7,7,7,7)]
  1025     16.1962786     16.1962786     16.1962786    7[6-(1,6),6-(6,6),27-(7,7,7,7,7)]
  1026     3.38679565     3.38679565     3.38679565    7[6-(1,6),6-(6,6),27-(7,7,7,7,7)]
  1027      3.4695799      3.4695799      3.4695799    7[6-(1,6),6-(6,6),27-(7,7,7,7,7)]
  1028      8.5764483      8.5764483      8.5764483    7[6-(1,6),6-(6,6),27-(7,7,7,7,7)]
  1029     8.86895265     8.86895265     8.86895265    7[6-(1,6),6-(6,6),27-(7,7,7,7,7)]
  1030      9.3049497      9.3049497      9.3049497    7[6-(1,6),6-(6,6),27-(7,7,7,7,7)]
  1031     10.8355385     10.8355385     10.8355385    7[6-(1,6),6-(6,6),27-(7,7,7,7,7)]
  1032     2.43017765     2.43017765     2.43017765    7[6-(1,6),6-(6,6),27-(7,7,7,7,7)]
  1033    17.81701025    17.81701025    17.81701025    7[6-(1,6),6-(6,6),27-(7,7,7,7,7)]
  1034     7.58855625     7.58855625     7.58855625    7[6-(1,6),6-(6,6),27-(7,7,7,7,7)]
  1035      8.4035212      8.4035212      8.4035212    7[6-(1,6),6-(6,6),27-(7,7,7,7,7)]
  1036     1.88932055     1.88932055     1.88932055    7[6-(1,6),6-(6,6),27-(7,7,7,7,7)]
  1037     16.1962786     16.1962786     16.1962786    7[6-(1,6),6-(6,6),27-(7,7,7,7,7)]
  1038     3.38679565     3.38679565     3.38679565    7[6-(1,6),6-(6,6),27-(7,7,7,7,7)]
  1039      3.4695799      3.4695799      3.4695799    7[6-(1,6),6-(6,6),27-(7,7,7,7,7)]
  1040      8.5764483      8.5764483      8.5764483    7[6-(1,6),6-(6,6),27-(7,7,7,7,7)]
  1041     8.86895265     8.86895265     8.86895265    7[6-(1,6),6-(6,6),27-(7,7,7,7,7)]
  1042      9.3049497      9.3049497      9.3049497    7[6-(1,6),6-(6,6),27-(7,7,7,7,7)]
  1043     10.8355385     10.8355385     10.8355385    7[6-(1,6),6-(6,6),27-(7,7,7,7,7)]
  1044     2.43017765     2.43017765     2.43017765    7[6-(1,6),6-(6,6),27-(7,7,7,7,7)]
  1045     8.61876025     8.61876025     8.61876025    7[6-(1,6),6-(6,6),27-(7,7,7,7,7)]
  1046    16.78680625    16.78680625    16.78680625    7[6-(1,6),6-(6,6),27-(7,7,7,7,7)]
  1047     17.6017712     17.6017712     17.6017712    7[6-(1,6),6-(6,6),27-(7,7,7,7,7)]
  1048    11.08757055    11.08757055    11.08757055    7[6-(1,6),6-(6,6),27-(7,7,7,7,7)]
  1049      6.9980286      6.9980286      6.9980286    7[6-(1,6),6-(6,6),27-(7,7,7,7,7)]
  1050    12.58504565    12.58504565    12.58504565    7[6-(1,6),6-(6,6),27-(7,7,7,7,7)]
  1051     12.6678299     12.6678299     12.6678299    7[6-(1,6),6-(6,6),27-(7,7,7,7,7)]
  1052     17.7746983     17.7746983     17.7746983    7[6-(1,6),6-(6,6),27-(7,7,7,7,7)]
  1053    18.06720265    18.06720265    18.06720265    7[6-(1,6),6-(6,6),27-(7,7,7,7,7)]
  1054      0.1066997      0.1066997      0.1066997    7[6-(1,6),6-(6,6),27-(7,7,7,7,7)]
  1055      1.6372885      1.6372885      1.6372885    7[6-(1,6),6-(6,6),27-(7,7,7,7,7)]
  1056    11.62842765    11.62842765    11.62842765    7[6-(1,6),6-(6,6),27-(7,7,7,7,7)]
  1057     9.77773975     9.77773975     9.77773975    7[6-(1,6),6-(6,6),27-(7,7,7,7,7)]
  1058     1.60969375     1.60969375     1.60969375    7[6-(1,6),6-(6,6),27-(7,7,7,7,7)]
  1059      0.7947288      0.7947288      0.7947288    7[6-(1,6),6-(6,6),27-(7,7,7,7,7)]
  1060     7.30892945     7.30892945     7.30892945    7[6-(1,6),6-(6,6),27-(7,7,7,7,7)]
  1061     11.3984714     11.3984714     11.3984714    7[6-(1,6),6-(6,6),27-(7,7,7,7,7)]
  1062     5.81145435     5.81145435     5.81145435    7[6-(1,6),6-(6,6),27-(7,7,7,7,7)]
  1063      5.7286701      5.7286701      5.7286701    7[6-(1,6),6-(6,6),27-(7,7,7,7,7)]
  1064      0.6218017      0.6218017      0.6218017    7[6-(1,6),6-(6,6),27-(7,7,7,7,7)]
  1065     0.32929735     0.32929735     0.32929735    7[6-(1,6),6-(6,6),27-(7,7,7,7,7)]
  1066     18.2898003     18.2898003     18.2898003    7[6-(1,6),6-(6,6),27-(7,7,7,7,7)]
  1067     16.7592115     16.7592115     16.7592115    7[6-(1,6),6-(6,6),27-(7,7,7,7,7)]
  1068     6.76807235     6.76807235     6.76807235    7[6-(1,6),6-(6,6),27-(7,7,7,7,7)]
  1069     0.57948975     0.57948975     0.57948975    7[6-(1,6),6-(6,6),27-(7,7,7,7,7)]
  1070    10.80794375    10.80794375    10.80794375    7[6-(1,6),6-(6,6),27-(7,7,7,7,7)]
  1071      9.9929788      9.9929788      9.9929788    7[6-(1,6),6-(6,6),27-(7,7,7,7,7)]
  1072    16.50717945    16.50717945    16.50717945    7[6-(1,6),6-(6,6),27-(7,7,7,7,7)]
  1073      2.2002214      2.2002214      2.2002214    7[6-(1,6),6-(6,6),27-(7,7,7,7,7)]
  1074    15.00970435    15.00970435    15.00970435    7[6-(1,6),6-(6,6),27-(7,7,7,7,7)]
  1075     14.9269201     14.9269201     14.9269201    7[6-(1,6),6-(6,6),27-(7,7,7,7,7)]
  1076      9.8200517      9.8200517      9.8200517    7[6-(1,6),6-(6,6),27-(7,7,7,7,7)]
  1077     9.52754735     9.52754735     9.52754735    7[6-(1,6),6-(6,6),27-(7,7,7,7,7)]
  1078      9.0915503      9.0915503      9.0915503    7[6-(1,6),6-(6,6),27-(7,7,7,7,7)]
  1079      7.5609615      7.5609615      7.5609615    7[6-(1,6),6-(6,6),27-(7,7,7,7,7)]
  1080    15.96632235    15.96632235    15.96632235    7[6-(1,6),6-(6,6),27-(7,7,7,7,7)]
  1081     15.9644827     15.9644827     15.9644827    8[6-(6,8),66-(8,8,8,8,8,8,8)]
  1082    13.08175115    13.08175115    13.08175115    8[6-(6,8),66-(8,8,8,8,8,8,8)]
  1083     12.7266987     12.7266987     12.7266987    8[6-(6,8),66-(8,8,8,8,8,8,8)]
  1084     15.9791999     15.9791999     15.9791999    8[6-(6,8),66-(8,8,8,8,8,8,8)]
  1085    17.16209485    17.16209485    17.16209485    8[1-(0),1-(0),66-(8,8,8,8,8,8,8)]
  1086    14.10459655    14.10459655    14.10459655    8[1-(0),1-(0),66-(8,8,8,8,8,8,8)]
  1087     3.77312215     3.77312215     3.77312215    8[6-(6,8),66-(8,8,8,8,8,8,8)]
  1088    15.04281805    15.04281805    15.04281805    8[6-(6,8),66-(8,8,8,8,8,8,8)]
  1089     16.3324127     16.3324127     16.3324127    8[6-(6,8)]
  1090     11.6817775     11.6817775     11.6817775    8[6-(6,8),66-(8,8,8,8,8,8)]
  1091     10.9495968     10.9495968     10.9495968    8[6-(6,8),66-(8,8,8,8,8,8)]
  1092     17.1749724     17.1749724     17.1749724    8[6-(6,8)]
  1093     4.93578095     4.93578095     4.93578095    8[6-(6,8),66-(8,8,8,8,8,8)]
  1094      8.2563492      8.2563492      8.2563492    8[6-(6,8)]
  1095     7.22430555     7.22430555     7.22430555    8[6-(6,8),66-(8,8,8,8,8,8)]
  1096      10.706763      10.706763      10.706763    8[6-(6,8),66-(8,8,8,8,8,8)]
  1097     8.87631125     8.87631125     8.87631125    8[6-(6,8)]
  1098    11.28625275    11.28625275    11.28625275    8[6-(6,8),66-(8,8,8,8,8,8,8,8)]
  1099    11.05445685    11.05445685    11.05445685    8[6-(6,8),66-(8,8,8,8,8,8,8,8)]
  1100      4.6175215      4.6175215      4.6175215    8[6-(6,8),66-(8,8,8,8,8,8,8,8)]
  1101     5.45088295     5.45088295     5.45088295    8[6-(6,8),66-(8,8,8,8,8,8,8,8)]
  1102     13.4404829     13.4404829     13.4404829    8[6-(6,8),66-(8,8,8,8,8,8)]
  1103    13.15901645    13.15901645    13.15901645    8[6-(6,8),66-(8,8,8,8,8,8,8,8)]
  1104     12.3661273     12.3661273     12.3661273    8[1-(0),1-(0),66-(8,8,8,8,8,8,8,8)]
  1105     10.4013811     10.4013811     10.4013811    8[1-(0),1-(0),66-(8,8,8,8,8,8,8,8)]
  1106     15.6259871     15.6259871     15.6259871    8[6-(6,8),66-(8,8,8,8,8,8,8,8)]
  1107     13.5324654     13.5324654     13.5324654    8[6-(6,8),66-(8,8,8,8,8,8,8,8)]
  1108     15.3868326     15.3868326     15.3868326    8[6-(6,8)]
  1109      9.3895736      9.3895736      9.3895736    8[1-(0),1-(0),66-(8,8,8,8,8,8)]
  1110      6.7662327      6.7662327      6.7662327    8[6-(6,8),66-(8,8,8,8,8,8,8)]
  1111     3.88350115     3.88350115     3.88350115    8[6-(6,8),66-(8,8,8,8,8,8,8)]
  1112      3.5284487      3.5284487      3.5284487    8[6-(6,8),66-(8,8,8,8,8,8,8)]
  1113      6.7809499      6.7809499      6.7809499    8[6-(6,8),66-(8,8,8,8,8,8,8)]
  1114     7.96384485     7.96384485     7.96384485    8[1-(0),1-(0),66-(8,8,8,8,8,8,8)]
  1115     4.90634655     4.90634655     4.90634655    8[1-(0),1-(0),66-(8,8,8,8,8,8,8)]
  1116    12.97137215    12.97137215    12.97137215    8[6-(6,8),66-(8,8,8,8,8,8,8)]
  1117     5.84456805     5.84456805     5.84456805    8[6-(6,8),66-(8,8,8,8,8,8,8)]
  1118      7.1341627      7.1341627      7.1341627    8[6-(6,8)]
  1119      2.4835275      2.4835275      2.4835275    8[6-(6,8),66-(8,8,8,8,8,8)]
  1120      1.7513468      1.7513468      1.7513468    8[6-(6,8),66-(8,8,8,8,8,8)]
  1121      7.9767224      7.9767224      7.9767224    8[6-(6,8)]
  1122    14.13403095    14.13403095    14.13403095    8[6-(6,8),66-(8,8,8,8,8,8)]
  1123     17.4545992     17.4545992     17.4545992    8[6-(6,8)]
  1124    16.42255555    16.42255555    16.42255555    8[6-(6,8),66-(8,8,8,8,8,8)]
  1125       1.508513       1.508513       1.508513    8[6-(6,8),66-(8,8,8,8,8,8)]
  1126    18.07456125    18.07456125    18.07456125    8[6-(6,8)]
  1127     2.08800275     2.08800275     2.08800275    8[6-(6,8),66-(8,8,8,8,8,8,8,8)]
  1128     1.85620685     1.85620685     1.85620685    8[6-(6,8),66-(8,8,8,8,8,8,8,8)]
  1129     13.8157715     13.8157715     13.8157715    8[6-(6,8),66-(8,8,8,8,8,8,8,8)]
  1130    14.64913295    14.64913295    14.64913295    8[6-(6,8),66-(8,8,8,8,8,8,8,8)]
  1131      4.2422329      4.2422329      4.2422329    8[6-(6,8),66-(8,8,8,8,8,8)]
  1132     3.96076645     3.96076645     3.96076645    8[6-(6,8),66-(8,8,8,8,8,8,8,8)]
  1133      3.1678773      3.1678773      3.1678773    8[1-(0),1-(0),66-(8,8,8,8,8,8,8,8)]
  1134      1.2031311      1.2031311      1.2031311    8[1-(0),1-(0),66-(8,8,8,8,8,8,8,8)]
  1135      6.4277371      6.4277371      6.4277371    8[6-(6,8),66-(8,8,8,8,8,8,8,8)]
  1136      4.3342154      4.3342154      4.3342154    8[6-(6,8),66-(8,8,8,8,8,8,8,8)]
  1137      6.1885826      6.1885826      6.1885826    8[6-(6,8)]
  1138      0.1913236      0.1913236      0.1913236    8[1-(0),1-(0),66-(8,8,8,8,8,8)]
  1139     11.6302673     11.6302673     11.6302673    8[6-(6,8),66-(8,8,8,8,8,8,8)]
  1140    14.51299885    14.51299885    14.51299885    8[6-(6,8),66-(8,8,8,8,8,8,8)]
  1141     14.8680513     14.8680513     14.8680513    8[6-(6,8),66-(8,8,8,8,8,8,8)]
  1142     11.6155501     11.6155501     11.6155501    8[6-(6,8),66-(8,8,8,8,8,8,8)]
  1143    10.43265515    10.43265515    10.43265515    8[1-(0),1-(0),66-(8,8,8,8,8,8,8)]
  1144    13.49015345    13.49015345    13.49015345    8[1-(0),1-(0),66-(8,8,8,8,8,8,8)]
  1145     5.42512785     5.42512785     5.42512785    8[6-(6,8),66-(8,8,8,8,8,8,8)]
  1146    12.55193195    12.55193195    12.55193195    8[6-(6,8),66-(8,8,8,8,8,8,8)]
  1147     11.2623373     11.2623373     11.2623373    8[6-(6,8)]
  1148     15.9129725     15.9129725     15.9129725    8[6-(6,8),66-(8,8,8,8,8,8)]
  1149     16.6451532     16.6451532     16.6451532    8[6-(6,8),66-(8,8,8,8,8,8)]
  1150     10.4197776     10.4197776     10.4197776    8[6-(6,8)]
  1151     4.26246905     4.26246905     4.26246905    8[6-(6,8),66-(8,8,8,8,8,8)]
  1152      0.9419008      0.9419008      0.9419008    8[6-(6,8)]
  1153     1.97394445     1.97394445     1.97394445    8[6-(6,8),66-(8,8,8,8,8,8)]
  1154      16.887987      16.887987      16.887987    8[6-(6,8),66-(8,8,8,8,8,8)]
  1155     0.32193875     0.32193875     0.32193875    8[6-(6,8)]
  1156    16.30849725    16.30849725    16.30849725    8[6-(6,8),66-(8,8,8,8,8,8,8,8)]
  1157    16.54029315    16.54029315    16.54029315    8[6-(6,8),66-(8,8,8,8,8,8,8,8)]
  1158      4.5807285      4.5807285      4.5807285    8[6-(6,8),66-(8,8,8,8,8,8,8,8)]
  1159     3.74736705     3.74736705     3.74736705    8[6-(6,8),66-(8,8,8,8,8,8,8,8)]
  1160     14.1542671     14.1542671     14.1542671    8[6-(6,8),66-(8,8,8,8,8,8)]
  1161    14.43573355    14.43573355    14.43573355    8[6-(6,8),66-(8,8,8,8,8,8,8,8)]
  1162     15.2286227     15.2286227     15.2286227    8[1-(0),1-(0),66-(8,8,8,8,8,8,8,8)]
  1163     17.1933689     17.1933689     17.1933689    8[1-(0),1-(0),66-(8,8,8,8,8,8,8,8)]
  1164     11.9687629     11.9687629     11.9687629    8[6-(6,8),66-(8,8,8,8,8,8,8,8)]
  1165     14.0622846     14.0622846     14.0622846    8[6-(6,8),66-(8,8,8,8,8,8,8,8)]
  1166     12.2079174     12.2079174     12.2079174    8[6-(6,8)]
  1167     18.2051764     18.2051764     18.2051764    8[1-(0),1-(0),66-(8,8,8,8,8,8)]
  1168      2.4320173      2.4320173      2.4320173    8[6-(6,8),66-(8,8,8,8,8,8,8)]
  1169     5.31474885     5.31474885     5.31474885    8[6-(6,8),66-(8,8,8,8,8,8,8)]
  1170      5.6698013      5.6698013      5.6698013    8[6-(6,8),66-(8,8,8,8,8,8,8)]
  1171      2.4173001      2.4173001      2.4173001    8[6-(6,8),66-(8,8,8,8,8,8,8)]
  1172     1.23440515     1.23440515     1.23440515    8[1-(0),1-(0),66-(8,8,8,8,8,8,8)]
  1173     4.29190345     4.29190345     4.29190345    8[1-(0),1-(0),66-(8,8,8,8,8,8,8)]
  1174    14.62337785    14.62337785    14.62337785    8[6-(6,8),66-(8,8,8,8,8,8,8)]
  1175     3.35368195     3.35368195     3.35368195    8[6-(6,8),66-(8,8,8,8,8,8,8)]
  1176      2.0640873      2.0640873      2.0640873    8[6-(6,8)]
  1177      6.7147225      6.7147225      6.7147225    8[6-(6,8),66-(8,8,8,8,8,8)]
  1178      7.4469032      7.4469032      7.4469032    8[6-(6,8),66-(8,8,8,8,8,8)]
  1179      1.2215276      1.2215276      1.2215276    8[6-(6,8)]
  1180    13.46071905    13.46071905    13.46071905    8[6-(6,8),66-(8,8,8,8,8,8)]
  1181     10.1401508     10.1401508     10.1401508    8[6-(6,8)]
  1182    11.17219445    11.17219445    11.17219445    8[6-(6,8),66-(8,8,8,8,8,8)]
  1183       7.689737       7.689737       7.689737    8[6-(6,8),66-(8,8,8,8,8,8)]
  1184     9.52018875     9.52018875     9.52018875    8[6-(6,8)]
  1185     7.11024725     7.11024725     7.11024725    8[6-(6,8),66-(8,8,8,8,8,8,8,8)]
  1186     7.34204315     7.34204315     7.34204315    8[6-(6,8),66-(8,8,8,8,8,8,8,8)]
  1187     13.7789785     13.7789785     13.7789785    8[6-(6,8),66-(8,8,8,8,8,8,8,8)]
  1188    12.94561705    12.94561705    12.94561705    8[6-(6,8),66-(8,8,8,8,8,8,8,8)]
  1189      4.9560171      4.9560171      4.9560171    8[6-(6,8),66-(8,8,8,8,8,8)]
  1190     5.23748355     5.23748355     5.23748355    8[6-(6,8),66-(8,8,8,8,8,8,8,8)]
  1191      6.0303727      6.0303727      6.0303727    8[1-(0),1-(0),66-(8,8,8,8,8,8,8,8)]
  1192      7.9951189      7.9951189      7.9951189    8[1-(0),1-(0),66-(8,8,8,8,8,8,8,8)]
  1193      2.7705129      2.7705129      2.7705129    8[6-(6,8),66-(8,8,8,8,8,8,8,8)]
  1194      4.8640346      4.8640346      4.8640346    8[6-(6,8),66-(8,8,8,8,8,8,8,8)]
  1195      3.0096674      3.0096674      3.0096674    8[6-(6,8)]
  1196      9.0069264      9.0069264      9.0069264    8[1-(0),1-(0),66-(8,8,8,8,8,8)]
  1197      2.4320173      2.4320173      2.4320173    8[6-(6,8),66-(8,8,8,8,8,8,8)]
  1198     5.31474885     5.31474885     5.31474885    8[6-(6,8),66-(8,8,8,8,8,8,8)]
  1199      5.6698013      5.6698013      5.6698013    8[6-(6,8),66-(8,8,8,8,8,8,8)]
  1200      2.4173001      2.4173001      2.4173001    8[6-(6,8),66-(8,8,8,8,8,8,8)]
  1201     1.23440515     1.23440515     1.23440515    8[1-(0),1-(0),66-(8,8,8,8,8,8,8)]
  1202     4.29190345     4.29190345     4.29190345    8[1-(0),1-(0),66-(8,8,8,8,8,8,8)]
  1203    14.62337785    14.62337785    14.62337785    8[6-(6,8),66-(8,8,8,8,8,8,8)]
  1204     3.35368195     3.35368195     3.35368195    8[6-(6,8),66-(8,8,8,8,8,8,8)]
  1205      2.0640873      2.0640873      2.0640873    8[6-(6,8)]
  1206      6.7147225      6.7147225      6.7147225    8[6-(6,8),66-(8,8,8,8,8,8)]
  1207      7.4469032      7.4469032      7.4469032    8[6-(6,8),66-(8,8,8,8,8,8)]
  1208      1.2215276      1.2215276      1.2215276    8[6-(6,8)]
  1209    13.46071905    13.46071905    13.46071905    8[6-(6,8),66-(8,8,8,8,8,8)]
  1210     10.1401508     10.1401508     10.1401508    8[6-(6,8)]
  1211    11.17219445    11.17219445    11.17219445    8[6-(6,8),66-(8,8,8,8,8,8)]
  1212       7.689737       7.689737       7.689737    8[6-(6,8),66-(8,8,8,8,8,8)]
  1213     9.52018875     9.52018875     9.52018875    8[6-(6,8)]
  1214     7.11024725     7.11024725     7.11024725    8[6-(6,8),66-(8,8,8,8,8,8,8,8)]
  1215     7.34204315     7.34204315     7.34204315    8[6-(6,8),66-(8,8,8,8,8,8,8,8)]
  1216     13.7789785     13.7789785     13.7789785    8[6-(6,8),66-(8,8,8,8,8,8,8,8)]
  1217    12.94561705    12.94561705    12.94561705    8[6-(6,8),66-(8,8,8,8,8,8,8,8)]
  1218      4.9560171      4.9560171      4.9560171    8[6-(6,8),66-(8,8,8,8,8,8)]
  1219     5.23748355     5.23748355     5.23748355    8[6-(6,8),66-(8,8,8,8,8,8,8,8)]
  1220      6.0303727      6.0303727      6.0303727    8[1-(0),1-(0),66-(8,8,8,8,8,8,8,8)]
  1221      7.9951189      7.9951189      7.9951189    8[1-(0),1-(0),66-(8,8,8,8,8,8,8,8)]
  1222      2.7705129      2.7705129      2.7705129    8[6-(6,8),66-(8,8,8,8,8,8,8,8)]
  1223      4.8640346      4.8640346      4.8640346    8[6-(6,8),66-(8,8,8,8,8,8,8,8)]
  1224      3.0096674      3.0096674      3.0096674    8[6-(6,8)]
  1225      9.0069264      9.0069264      9.0069264    8[1-(0),1-(0),66-(8,8,8,8,8,8)]
  1226     11.6302673     11.6302673     11.6302673    8[6-(6,8),66-(8,8,8,8,8,8,8)]
  1227    14.51299885    14.51299885    14.51299885    8[6-(6,8),66-(8,8,8,8,8,8,8)]
  1228     14.8680513     14.8680513     14.8680513    8[6-(6,8),66-(8,8,8,8,8,8,8)]
  1229     11.6155501     11.6155501     11.6155501    8[6-(6,8),66-(8,8,8,8,8,8,8)]
  1230    10.43265515    10.43265515    10.43265515    8[1-(0),1-(0),66-(8,8,8,8,8,8,8)]
  1231    13.49015345    13.49015345    13.49015345    8[1-(0),1-(0),66-(8,8,8,8,8,8,8)]
  1232     5.42512785     5.42512785     5.42512785    8[6-(6,8),66-(8,8,8,8,8,8,8)]
  1233    12.55193195    12.55193195    12.55193195    8[6-(6,8),66-(8,8,8,8,8,8,8)]
  1234     11.2623373     11.2623373     11.2623373    8[6-(6,8)]
  1235     15.9129725     15.9129725     15.9129725    8[6-(6,8),66-(8,8,8,8,8,8)]
  1236     16.6451532     16.6451532     16.6451532    8[6-(6,8),66-(8,8,8,8,8,8)]
  1237     10.4197776     10.4197776     10.4197776    8[6-(6,8)]
  1238     4.26246905     4.26246905     4.26246905    8[6-(6,8),66-(8,8,8,8,8,8)]
  1239      0.9419008      0.9419008      0.9419008    8[6-(6,8)]
  1240     1.97394445     1.97394445     1.97394445    8[6-(6,8),66-(8,8,8,8,8,8)]
  1241      16.887987      16.887987      16.887987    8[6-(6,8),66-(8,8,8,8,8,8)]
  1242     0.32193875     0.32193875     0.32193875    8[6-(6,8)]
  1243    16.30849725    16.30849725    16.30849725    8[6-(6,8),66-(8,8,8,8,8,8,8,8)]
  1244    16.54029315    16.54029315    16.54029315    8[6-(6,8),66-(8,8,8,8,8,8,8,8)]
  1245      4.5807285      4.5807285      4.5807285    8[6-(6,8),66-(8,8,8,8,8,8,8,8)]
  1246     3.74736705     3.74736705     3.74736705    8[6-(6,8),66-(8,8,8,8,8,8,8,8)]
  1247     14.1542671     14.1542671     14.1542671    8[6-(6,8),66-(8,8,8,8,8,8)]
  1248    14.43573355    14.43573355    14.43573355    8[6-(6,8),66-(8,8,8,8,8,8,8,8)]
  1249     15.2286227     15.2286227     15.2286227    8[1-(0),1-(0),66-(8,8,8,8,8,8,8,8)]
  1250     17.1933689     17.1933689     17.1933689    8[1-(0),1-(0),66-(8,8,8,8,8,8,8,8)]
  1251     11.9687629     11.9687629     11.9687629    8[6-(6,8),66-(8,8,8,8,8,8,8,8)]
  1252     14.0622846     14.0622846     14.0622846    8[6-(6,8),66-(8,8,8,8,8,8,8,8)]
  1253     12.2079174     12.2079174     12.2079174    8[6-(6,8)]
  1254     18.2051764     18.2051764     18.2051764    8[1-(0),1-(0),66-(8,8,8,8,8,8)]
  1255      6.7662327      6.7662327      6.7662327    8[6-(6,8),66-(8,8,8,8,8,8,8)]
  1256     3.88350115     3.88350115     3.88350115    8[6-(6,8),66-(8,8,8,8,8,8,8)]
  1257      3.5284487      3.5284487      3.5284487    8[6-(6,8),66-(8,8,8,8,8,8,8)]
  1258      6.7809499      6.7809499      6.7809499    8[6-(6,8),66-(8,8,8,8,8,8,8)]
  1259     7.96384485     7.96384485     7.96384485    8[1-(0),1-(0),66-(8,8,8,8,8,8,8)]
  1260     4.90634655     4.90634655     4.90634655    8[1-(0),1-(0),66-(8,8,8,8,8,8,8)]
  1261    12.97137215    12.97137215    12.97137215    8[6-(6,8),66-(8,8,8,8,8,8,8)]
  1262     5.84456805     5.84456805     5.84456805    8[6-(6,8),66-(8,8,8,8,8,8,8)]
  1263      7.1341627      7.1341627      7.1341627    8[6-(6,8)]
  1264      2.4835275      2.4835275      2.4835275    8[6-(6,8),66-(8,8,8,8,8,8)]
  1265      1.7513468      1.7513468      1.7513468    8[6-(6,8),66-(8,8,8,8,8,8)]
  1266      7.9767224      7.9767224      7.9767224    8[6-(6,8)]
  1267    14.13403095    14.13403095    14.13403095    8[6-(6,8),66-(8,8,8,8,8,8)]
  1268     17.4545992     17.4545992     17.4545992    8[6-(6,8)]
  1269    16.42255555    16.42255555    16.42255555    8[6-(6,8),66-(8,8,8,8,8,8)]
  1270       1.508513       1.508513       1.508513    8[6-(6,8),66-(8,8,8,8,8,8)]
  1271    18.07456125    18.07456125    18.07456125    8[6-(6,8)]
  1272     2.08800275     2.08800275     2.08800275    8[6-(6,8),66-(8,8,8,8,8,8,8,8)]
  1273     1.85620685     1.85620685     1.85620685    8[6-(6,8),66-(8,8,8,8,8,8,8,8)]
  1274     13.8157715     13.8157715     13.8157715    8[6-(6,8),66-(8,8,8,8,8,8,8,8)]
  1275    14.64913295    14.64913295    14.64913295    8[6-(6,8),66-(8,8,8,8,8,8,8,8)]
  1276      4.2422329      4.2422329      4.2422329    8[6-(6,8),66-(8,8,8,8,8,8)]
  1277     3.96076645     3.96076645     3.96076645    8[6-(6,8),66-(8,8,8,8,8,8,8,8)]
  1278      3.1678773      3.1678773      3.1678773    8[1-(0),1-(0),66-(8,8,8,8,8,8,8,8)]
  1279      1.2031311      1.2031311      1.2031311    8[1-(0),1-(0),66-(8,8,8,8,8,8,8,8)]
  1280      6.4277371      6.4277371      6.4277371    8[6-(6,8),66-(8,8,8,8,8,8,8,8)]
  1281      4.3342154      4.3342154      4.3342154    8[6-(6,8),66-(8,8,8,8,8,8,8,8)]
  1282      6.1885826      6.1885826      6.1885826    8[6-(6,8)]
  1283      0.1913236      0.1913236      0.1913236    8[1-(0),1-(0),66-(8,8,8,8,8,8)]
  1284     15.9644827     15.9644827     15.9644827    8[6-(6,8),66-(8,8,8,8,8,8,8)]
  1285    13.08175115    13.08175115    13.08175115    8[6-(6,8),66-(8,8,8,8,8,8,8)]
  1286     12.7266987     12.7266987     12.7266987    8[6-(6,8),66-(8,8,8,8,8,8,8)]
  1287     15.9791999     15.9791999     15.9791999    8[6-(6,8),66-(8,8,8,8,8,8,8)]
  1288    17.16209485    17.16209485    17.16209485    8[1-(0),1-(0),66-(8,8,8,8,8,8,8)]
  1289    14.10459655    14.10459655    14.10459655    8[1-(0),1-(0),66-(8,8,8,8,8,8,8)]
  1290     3.77312215     3.77312215     3.77312215    8[6-(6,8),66-(8,8,8,8,8,8,8)]
  1291    15.04281805    15.04281805    15.04281805    8[6-(6,8),66-(8,8,8,8,8,8,8)]
  1292     16.3324127     16.3324127     16.3324127    8[6-(6,8)]
  1293     11.6817775     11.6817775     11.6817775    8[6-(6,8),66-(8,8,8,8,8,8)]
  1294     10.9495968     10.9495968     10.9495968    8[6-(6,8),66-(8,8,8,8,8,8)]
  1295     17.1749724     17.1749724     17.1749724    8[6-(6,8)]
  1296     4.93578095     4.93578095     4.93578095    8[6-(6,8),66-(8,8,8,8,8,8)]
  1297      8.2563492      8.2563492      8.2563492    8[6-(6,8)]
  1298     7.22430555     7.22430555     7.22430555    8[6-(6,8),66-(8,8,8,8,8,8)]
  1299      10.706763      10.706763      10.706763    8[6-(6,8),66-(8,8,8,8,8,8)]
  1300     8.87631125     8.87631125     8.87631125    8[6-(6,8)]
  1301    11.28625275    11.28625275    11.28625275    8[6-(6,8),66-(8,8,8,8,8,8,8,8)]
  1302    11.05445685    11.05445685    11.05445685    8[6-(6,8),66-(8,8,8,8,8,8,8,8)]
  1303      4.6175215      4.6175215      4.6175215    8[6-(6,8),66-(8,8,8,8,8,8,8,8)]
  1304     5.45088295     5.45088295     5.45088295    8[6-(6,8),66-(8,8,8,8,8,8,8,8)]
  1305     13.4404829     13.4404829     13.4404829    8[6-(6,8),66-(8,8,8,8,8,8)]
  1306    13.15901645    13.15901645    13.15901645    8[6-(6,8),66-(8,8,8,8,8,8,8,8)]
  1307     12.3661273     12.3661273     12.3661273    8[1-(0),1-(0),66-(8,8,8,8,8,8,8,8)]
  1308     10.4013811     10.4013811     10.4013811    8[1-(0),1-(0),66-(8,8,8,8,8,8,8,8)]
  1309     15.6259871     15.6259871     15.6259871    8[6-(6,8),66-(8,8,8,8,8,8,8,8)]
  1310     13.5324654     13.5324654     13.5324654    8[6-(6,8),66-(8,8,8,8,8,8,8,8)]
  1311     15.3868326     15.3868326     15.3868326    8[6-(6,8)]
  1312      9.3895736      9.3895736      9.3895736    8[1-(0),1-(0),66-(8,8,8,8,8,8)]
  1313    12.10673665    12.10673665    12.10673665    8[17-(8,8,8)]
  1314    13.03759955    13.03759955    13.03759955    8[17-(8,8,8)]
  1315    13.86176275    13.86176275    13.86176275    8[17-(8,8,8)]
  1316    14.30327875    14.30327875    14.30327875    8[17-(8,8,8)]
  1317     11.7995151     11.7995151     11.7995151    8[17-(8,8,8)]
  1318    13.01184445    13.01184445    13.01184445    8[17-(8,8,8)]
  1319    12.45259085    12.45259085    12.45259085    8[17-(8,8,8)]
  1320     13.9850193     13.9850193     13.9850193    8[17-(8,8,8)]
  1321     2.90848665     2.90848665     2.90848665    8[17-(8,8,8)]
  1322     3.83934955     3.83934955     3.83934955    8[17-(8,8,8)]
  1323     4.66351275     4.66351275     4.66351275    8[17-(8,8,8)]
  1324     5.10502875     5.10502875     5.10502875    8[17-(8,8,8)]
  1325      2.6012651      2.6012651      2.6012651    8[17-(8,8,8)]
  1326     3.81359445     3.81359445     3.81359445    8[17-(8,8,8)]
  1327     3.25434085     3.25434085     3.25434085    8[17-(8,8,8)]
  1328      4.7867693      4.7867693      4.7867693    8[17-(8,8,8)]
  1329    15.48801335    15.48801335    15.48801335    8[17-(8,8,8)]
  1330    14.55715045    14.55715045    14.55715045    8[17-(8,8,8)]
  1331    13.73298725    13.73298725    13.73298725    8[17-(8,8,8)]
  1332    13.29147125    13.29147125    13.29147125    8[17-(8,8,8)]
  1333     15.7952349     15.7952349     15.7952349    8[17-(8,8,8)]
  1334    14.58290555    14.58290555    14.58290555    8[17-(8,8,8)]
  1335    15.14215915    15.14215915    15.14215915    8[17-(8,8,8)]
  1336     13.6097307     13.6097307     13.6097307    8[17-(8,8,8)]
  1337     6.28976335     6.28976335     6.28976335    8[17-(8,8,8)]
  1338     5.35890045     5.35890045     5.35890045    8[17-(8,8,8)]
  1339     4.53473725     4.53473725     4.53473725    8[17-(8,8,8)]
  1340     4.09322125     4.09322125     4.09322125    8[17-(8,8,8)]
  1341      6.5969849      6.5969849      6.5969849    8[17-(8,8,8)]
  1342     5.38465555     5.38465555     5.38465555    8[17-(8,8,8)]
  1343     5.94390915     5.94390915     5.94390915    8[17-(8,8,8)]
  1344      4.4114807      4.4114807      4.4114807    8[17-(8,8,8)]
  1345     6.28976335     6.28976335     6.28976335    8[17-(8,8,8)]
  1346     5.35890045     5.35890045     5.35890045    8[17-(8,8,8)]
  1347     4.53473725     4.53473725     4.53473725    8[17-(8,8,8)]
  1348     4.09322125     4.09322125     4.09322125    8[17-(8,8,8)]
  1349      6.5969849      6.5969849      6.5969849    8[17-(8,8,8)]
  1350     5.38465555     5.38465555     5.38465555    8[17-(8,8,8)]
  1351     5.94390915     5.94390915     5.94390915    8[17-(8,8,8)]
  1352      4.4114807      4.4114807      4.4114807    8[17-(8,8,8)]
  1353    15.48801335    15.48801335    15.48801335    8[17-(8,8,8)]
  1354    14.55715045    14.55715045    14.55715045    8[17-(8,8,8)]
  1355    13.73298725    13.73298725    13.73298725    8[17-(8,8,8)]
  1356    13.29147125    13.29147125    13.29147125    8[17-(8,8,8)]
  1357     15.7952349     15.7952349     15.7952349    8[17-(8,8,8)]
  1358    14.58290555    14.58290555    14.58290555    8[17-(8,8,8)]
  1359    15.14215915    15.14215915    15.14215915    8[17-(8,8,8)]
  1360     13.6097307     13.6097307     13.6097307    8[17-(8,8,8)]
  1361     2.90848665     2.90848665     2.90848665    8[17-(8,8,8)]
  1362     3.83934955     3.83934955     3.83934955    8[17-(8,8,8)]
  1363     4.66351275     4.66351275     4.66351275    8[17-(8,8,8)]
  1364     5.10502875     5.10502875     5.10502875    8[17-(8,8,8)]
  1365      2.6012651      2.6012651      2.6012651    8[17-(8,8,8)]
  1366     3.81359445     3.81359445     3.81359445    8[17-(8,8,8)]
  1367     3.25434085     3.25434085     3.25434085    8[17-(8,8,8)]
  1368      4.7867693      4.7867693      4.7867693    8[17-(8,8,8)]
  1369    12.10673665    12.10673665    12.10673665    8[17-(8,8,8)]
  1370    13.03759955    13.03759955    13.03759955    8[17-(8,8,8)]
  1371    13.86176275    13.86176275    13.86176275    8[17-(8,8,8)]
  1372    14.30327875    14.30327875    14.30327875    8[17-(8,8,8)]
  1373     11.7995151     11.7995151     11.7995151    8[17-(8,8)]
  1374    13.01184445    13.01184445    13.01184445    8[17-(8,8)]
  1375    12.45259085    12.45259085    12.45259085    8[17-(8,8)]
  1376     13.3374625     13.3374625     13.3374625    17[8-(0),8-(0),8-(0),8-(0)]
  1377    12.97137215    12.97137215    12.97137215    17[8-(0),8-(0),8-(0),8-(0)]
  1378      4.1392125      4.1392125      4.1392125    17[8-(0),8-(0),8-(0),8-(0)]
  1379     3.77312215     3.77312215     3.77312215    17[8-(0),8-(0),8-(0),8-(0)]
  1380     14.2572875     14.2572875     14.2572875    17[8-(0),8-(0),8-(0),8-(0)]
  1381    14.62337785    14.62337785    14.62337785    17[8-(0),8-(0),8-(0),8-(0)]
  1382      5.0590375      5.0590375      5.0590375    17[8-(0),8-(0),8-(0),8-(0)]
  1383     5.42512785     5.42512785     5.42512785    17[8-(0),8-(0),8-(0),8-(0)]
  1384      5.0590375      5.0590375      5.0590375    17[8-(0),8-(0),8-(0),8-(0)]
  1385     5.42512785     5.42512785     5.42512785    17[8-(0),8-(0),8-(0),8-(0)]
  1386     14.2572875     14.2572875     14.2572875    17[8-(0),8-(0),8-(0),8-(0)]
  1387    14.62337785    14.62337785    14.62337785    17[8-(0),8-(0),8-(0),8-(0)]
  1388      4.1392125      4.1392125      4.1392125    17[8-(0),8-(0),8-(0),8-(0)]
  1389     3.77312215     3.77312215     3.77312215    17[8-(0),8-(0),8-(0),8-(0)]
  1390     13.3374625     13.3374625     13.3374625    17[8-(0),8-(0),8-(0),8-(0)]
  1391    12.97137215    12.97137215    12.97137215    17[8-(0),8-(0),8-(0)]
