# Supplementary material for: A collection of forcefield precursors for metal–organic frameworks
Source: RSC Adv. 2019 Nov 13;9(63):36492–507. doi: 10.1039/c9ra07327b (PMC9075174; doi:10.1039/c9ra07327b)
Supplement: RA-009-C9RA07327B-s3227 [file RA-009-C9RA07327B-s3227.txt]

NIFZOT_charged

18.5617    0.00000000    0.00000000
0.0    18.7144    0.00000000
0.0    0.0    49.0783

     1   12.964233748   12.964233748   12.964233748    64[8-(1,1),8-(1,1),8-(6),8-(6),8-(6),8-(6),8-(6),8-(6)]
     2   15.931692727   15.931692727   15.931692727    64[8-(1,1),8-(6),8-(6),8-(6),8-(6),8-(6),8-(6)]
     3    14.90875744    14.90875744    14.90875744    64[8-(1,1),8-(1,1),8-(6),8-(6),8-(6),8-(6),8-(6),8-(6),8-(6)]
     4    3.683383748    3.683383748    3.683383748    64[8-(1,1),8-(1,1),8-(6),8-(6),8-(6),8-(6),8-(6),8-(6)]
     5    6.650842727    6.650842727    6.650842727    64[8-(1,1),8-(6),8-(6),8-(6),8-(6),8-(6),8-(6)]
     6     5.62790744     5.62790744     5.62790744    64[8-(1,1),8-(1,1),8-(6),8-(6),8-(6),8-(6),8-(6),8-(6),8-(6)]
     7   14.878316252   14.878316252   14.878316252    64[8-(1,1),8-(1,1),8-(6),8-(6),8-(6),8-(6),8-(6),8-(6)]
     8   11.910857273   11.910857273   11.910857273    64[8-(1,1),8-(6),8-(6),8-(6),8-(6),8-(6),8-(6)]
     9    12.93379256    12.93379256    12.93379256    64[8-(1,1),8-(1,1),8-(6),8-(6),8-(6),8-(6),8-(6),8-(6),8-(6)]
    10    5.597466252    5.597466252    5.597466252    64[8-(1,1),8-(1,1),8-(6),8-(6),8-(6),8-(6),8-(6),8-(6)]
    11    2.630007273    2.630007273    2.630007273    64[8-(1,1),8-(6),8-(6),8-(6),8-(6),8-(6),8-(6)]
    12     3.65294256     3.65294256     3.65294256    64[8-(1,1),8-(1,1),8-(6),8-(6),8-(6),8-(6),8-(6),8-(6),8-(6)]
    13    5.597466252    5.597466252    5.597466252    64[8-(1,1),8-(1,1),8-(6),8-(6),8-(6),8-(6),8-(6),8-(6)]
    14    2.630007273    2.630007273    2.630007273    64[8-(1,1),8-(6),8-(6),8-(6),8-(6),8-(6),8-(6)]
    15     3.65294256     3.65294256     3.65294256    64[8-(1,1),8-(1,1),8-(6),8-(6),8-(6),8-(6),8-(6),8-(6),8-(6)]
    16   14.878316252   14.878316252   14.878316252    64[8-(1,1),8-(1,1),8-(6),8-(6),8-(6),8-(6),8-(6),8-(6)]
    17   11.910857273   11.910857273   11.910857273    64[8-(1,1),8-(6),8-(6),8-(6),8-(6),8-(6),8-(6)]
    18    12.93379256    12.93379256    12.93379256    64[8-(1,1),8-(1,1),8-(6),8-(6),8-(6),8-(6),8-(6),8-(6),8-(6)]
    19    3.683383748    3.683383748    3.683383748    64[8-(1,1),8-(1,1),8-(6),8-(6),8-(6),8-(6),8-(6),8-(6)]
    20    6.650842727    6.650842727    6.650842727    64[8-(1,1),8-(6),8-(6),8-(6),8-(6),8-(6),8-(6)]
    21     5.62790744     5.62790744     5.62790744    64[8-(1,1),8-(1,1),8-(6),8-(6),8-(6),8-(6),8-(6),8-(6),8-(6)]
    22   12.964233748   12.964233748   12.964233748    64[8-(1,1),8-(1,1),8-(6),8-(6),8-(6),8-(6),8-(6),8-(6)]
    23   15.931692727   15.931692727   15.931692727    64[8-(1,1),8-(6),8-(6),8-(6),8-(6),8-(6),8-(6)]
    24    14.90875744    14.90875744    14.90875744    64[8-(1,1),8-(1,1),8-(6),8-(6),8-(6),8-(6),8-(6),8-(6),8-(6)]
    25    9.948885583    9.948885583    9.948885583    27[7-(6,6),7-(6,6),7-(6,6),7-(6,6),7-(6,6),7-(6,6)]
    26   16.479448494   16.479448494   16.479448494    27[7-(6,6),7-(6,6),7-(6,6),7-(6,6),7-(6,6),7-(6,6)]
    27    0.668035583    0.668035583    0.668035583    27[7-(6,6),7-(6,6),7-(6,6),7-(6,6),7-(6,6),7-(6,6)]
    28    7.198598494    7.198598494    7.198598494    27[7-(6,6),7-(6,6),7-(6,6),7-(6,6),7-(6,6),7-(6,6)]
    29   17.893664417   17.893664417   17.893664417    27[7-(6,6),7-(6,6),7-(6,6),7-(6,6),7-(6,6),7-(6,6)]
    30   11.363101506   11.363101506   11.363101506    27[7-(6,6),7-(6,6),7-(6,6),7-(6,6),7-(6,6),7-(6,6)]
    31    8.612814417    8.612814417    8.612814417    27[7-(6,6),7-(6,6),7-(6,6),7-(6,6),7-(6,6),7-(6,6)]
    32    2.082251506    2.082251506    2.082251506    27[7-(6,6),7-(6,6),7-(6,6),7-(6,6),7-(6,6),7-(6,6)]
    33    8.612814417    8.612814417    8.612814417    27[7-(6,6),7-(6,6),7-(6,6),7-(6,6),7-(6,6),7-(6,6)]
    34    2.082251506    2.082251506    2.082251506    27[7-(6,6),7-(6,6),7-(6,6),7-(6,6),7-(6,6),7-(6,6)]
    35   17.893664417   17.893664417   17.893664417    27[7-(6,6),7-(6,6),7-(6,6),7-(6,6),7-(6,6),7-(6,6)]
    36   11.363101506   11.363101506   11.363101506    27[7-(6,6),7-(6,6),7-(6,6),7-(6,6),7-(6,6),7-(6,6)]
    37    0.668035583    0.668035583    0.668035583    27[7-(6,6),7-(6,6),7-(6,6),7-(6,6),7-(6,6),7-(6,6)]
    38    7.198598494    7.198598494    7.198598494    27[7-(6,6),7-(6,6),7-(6,6),7-(6,6),7-(6,6),7-(6,6)]
    39    9.948885583    9.948885583    9.948885583    27[7-(6,6),7-(6,6),7-(6,6),7-(6,6),7-(6,6),7-(6,6)]
    40   16.479448494   16.479448494   16.479448494    27[7-(6,6),7-(6,6),7-(6,6),7-(6,6),7-(6,6),7-(6,6)]
    41    15.44704674    15.44704674    15.44704674    1[6-(6,7)]
    42    18.08466431    18.08466431    18.08466431    1[6-(6,6)]
    43      0.6310978      0.6310978      0.6310978    1[6-(6,6)]
    44      1.5963062      1.5963062      1.5963062    1[6-(6,6)]
    45      2.3016508      2.3016508      2.3016508    1[6-(6,6)]
    46    17.89719114    17.89719114    17.89719114    1[6-(6,7)]
    47     13.1045602     13.1045602     13.1045602    1[6-(6,7)]
    48    10.84560131    10.84560131    10.84560131    1[6-(6,6)]
    49     9.36994616     9.36994616     9.36994616    1[6-(6,6)]
    50     8.09661354     8.09661354     8.09661354    1[6-(6,6)]
    51     6.95506899     6.95506899     6.95506899    1[6-(6,6)]
    52     9.50544657     9.50544657     9.50544657    1[6-(6,7)]
    53     11.3040753     11.3040753     11.3040753    1[6-(6,7)]
    54    13.96211074    13.96211074    13.96211074    1[6-(6,6)]
    55    13.51106143    13.51106143    13.51106143    1[6-(6,6)]
    56    13.22335508    13.22335508    13.22335508    1[6-(6,6)]
    57    12.74446322    12.74446322    12.74446322    1[6-(6,6)]
    58    10.08457161    10.08457161    10.08457161    1[6-(6,7)]
    59     9.62795379     9.62795379     9.62795379    1[6-(6,7)]
    60     6.78801369     6.78801369     6.78801369    1[6-(6,6)]
    61     6.47988947     6.47988947     6.47988947    1[6-(6,6)]
    62     6.22559418     6.22559418     6.22559418    1[6-(6,6)]
    63     5.72442828     5.72442828     5.72442828    1[6-(6,6)]
    64     8.58849859     8.58849859     8.58849859    1[6-(6,7)]
    65     8.12074375     8.12074375     8.12074375    1[6-(6,7)]
    66     8.29151139     8.29151139     8.29151139    1[6-(6,6)]
    67     9.51658359     9.51658359     9.51658359    1[6-(6,6)]
    68    10.43910008    10.43910008    10.43910008    1[6-(6,6)]
    69    11.69943951    11.69943951    11.69943951    1[6-(6,6)]
    70    11.86463864    11.86463864    11.86463864    1[6-(6,7)]
    71    16.12826113    16.12826113    16.12826113    1[6-(6,7)]
    72    12.16905052    12.16905052    12.16905052    1[6-(6,6)]
    73    11.87206332    11.87206332    11.87206332    1[6-(6,6)]
    74    11.74584376    11.74584376    11.74584376    1[6-(6,6)]
    75    11.81637822    11.81637822    11.81637822    1[6-(6,6)]
    76    15.79229436    15.79229436    15.79229436    1[6-(6,7)]
    77     9.58154954     9.58154954     9.58154954    1[8-(6)]
    78    10.56346347    10.56346347    10.56346347    1[8-(1,64)]
    79    10.19222947    10.19222947    10.19222947    1[8-(1,64)]
    80    13.28460869    13.28460869    13.28460869    1[8-(1,64)]
    81    14.37232431    14.37232431    14.37232431    1[8-(1,64)]
    82     0.02227404     0.02227404     0.02227404    1[8-(1,64)]
    83     0.15220594     0.15220594     0.15220594    1[8-(1,64)]
    84    14.37789282    14.37789282    14.37789282    1[8-(1,64)]
    85    15.60667736    15.60667736    15.60667736    1[8-(1,64)]
    86    17.29393589    17.29393589    17.29393589    1[8-(1,64)]
    87    17.40530609    17.40530609    17.40530609    1[8-(1,64)]
    88     6.16619674     6.16619674     6.16619674    1[6-(6,7)]
    89     8.80381431     8.80381431     8.80381431    1[6-(6,6)]
    90      9.9119478      9.9119478      9.9119478    1[6-(6,6)]
    91     10.8771562     10.8771562     10.8771562    1[6-(6,6)]
    92     11.5825008     11.5825008     11.5825008    1[6-(6,6)]
    93     8.61634114     8.61634114     8.61634114    1[6-(6,7)]
    94      3.8237102      3.8237102      3.8237102    1[6-(6,7)]
    95     1.56475131     1.56475131     1.56475131    1[6-(6,6)]
    96     0.08909616     0.08909616     0.08909616    1[6-(6,6)]
    97    17.37746354    17.37746354    17.37746354    1[6-(6,6)]
    98    16.23591899    16.23591899    16.23591899    1[6-(6,6)]
    99     0.22459657     0.22459657     0.22459657    1[6-(6,7)]
   100      2.0232253      2.0232253      2.0232253    1[6-(6,7)]
   101     4.68126074     4.68126074     4.68126074    1[6-(6,6)]
   102     4.23021143     4.23021143     4.23021143    1[6-(6,6)]
   103     3.94250508     3.94250508     3.94250508    1[6-(6,6)]
   104     3.46361322     3.46361322     3.46361322    1[6-(6,6)]
   105     0.80372161     0.80372161     0.80372161    1[6-(6,7)]
   106     0.34710379     0.34710379     0.34710379    1[6-(6,7)]
   107    16.06886369    16.06886369    16.06886369    1[6-(6,6)]
   108    15.76073947    15.76073947    15.76073947    1[6-(6,6)]
   109    15.50644418    15.50644418    15.50644418    1[6-(6,6)]
   110    15.00527828    15.00527828    15.00527828    1[6-(6,6)]
   111    17.86934859    17.86934859    17.86934859    1[6-(6,7)]
   112    17.40159375    17.40159375    17.40159375    1[6-(6,7)]
   113    17.57236139    17.57236139    17.57236139    1[6-(6,6)]
   114     0.23573359     0.23573359     0.23573359    1[6-(6,6)]
   115     1.15825008     1.15825008     1.15825008    1[6-(6,6)]
   116     2.41858951     2.41858951     2.41858951    1[6-(6,6)]
   117     2.58378864     2.58378864     2.58378864    1[6-(6,7)]
   118     6.84741113     6.84741113     6.84741113    1[6-(6,7)]
   119     2.88820052     2.88820052     2.88820052    1[6-(6,6)]
   120     2.59121332     2.59121332     2.59121332    1[6-(6,6)]
   121     2.46499376     2.46499376     2.46499376    1[6-(6,6)]
   122     2.53552822     2.53552822     2.53552822    1[6-(6,6)]
   123     6.51144436     6.51144436     6.51144436    1[6-(6,7)]
   124     0.30069954     0.30069954     0.30069954    1[8-(6)]
   125     1.28261347     1.28261347     1.28261347    1[8-(1,64)]
   126     0.91137947     0.91137947     0.91137947    1[8-(1,64)]
   127     4.00375869     4.00375869     4.00375869    1[8-(1,64)]
   128     5.09147431     5.09147431     5.09147431    1[8-(1,64)]
   129     9.30312404     9.30312404     9.30312404    1[8-(1,64)]
   130     9.43305594     9.43305594     9.43305594    1[8-(1,64)]
   131     5.09704282     5.09704282     5.09704282    1[8-(1,64)]
   132     6.32582736     6.32582736     6.32582736    1[8-(1,64)]
   133     8.01308589     8.01308589     8.01308589    1[8-(1,64)]
   134     8.12445609     8.12445609     8.12445609    1[8-(1,64)]
   135    12.39550326    12.39550326    12.39550326    1[6-(6,7)]
   136     9.75788569     9.75788569     9.75788569    1[6-(6,6)]
   137      8.6497522      8.6497522      8.6497522    1[6-(6,6)]
   138      7.6845438      7.6845438      7.6845438    1[6-(6,6)]
   139      6.9791992      6.9791992      6.9791992    1[6-(6,6)]
   140     9.94535886     9.94535886     9.94535886    1[6-(6,7)]
   141     14.7379898     14.7379898     14.7379898    1[6-(6,7)]
   142    16.99694869    16.99694869    16.99694869    1[6-(6,6)]
   143    18.47260384    18.47260384    18.47260384    1[6-(6,6)]
   144     1.18423646     1.18423646     1.18423646    1[6-(6,6)]
   145     2.32578101     2.32578101     2.32578101    1[6-(6,6)]
   146    18.33710343    18.33710343    18.33710343    1[6-(6,7)]
   147     16.5384747     16.5384747     16.5384747    1[6-(6,7)]
   148    13.88043926    13.88043926    13.88043926    1[6-(6,6)]
   149    14.33148857    14.33148857    14.33148857    1[6-(6,6)]
   150    14.61919492    14.61919492    14.61919492    1[6-(6,6)]
   151    15.09808678    15.09808678    15.09808678    1[6-(6,6)]
   152    17.75797839    17.75797839    17.75797839    1[6-(6,7)]
   153    18.21459621    18.21459621    18.21459621    1[6-(6,7)]
   154     2.49283631     2.49283631     2.49283631    1[6-(6,6)]
   155     2.80096053     2.80096053     2.80096053    1[6-(6,6)]
   156     3.05525582     3.05525582     3.05525582    1[6-(6,6)]
   157     3.55642172     3.55642172     3.55642172    1[6-(6,6)]
   158     0.69235141     0.69235141     0.69235141    1[6-(6,7)]
   159     1.16010625     1.16010625     1.16010625    1[6-(6,7)]
   160     0.98933861     0.98933861     0.98933861    1[6-(6,6)]
   161    18.32596641    18.32596641    18.32596641    1[6-(6,6)]
   162    17.40344992    17.40344992    17.40344992    1[6-(6,6)]
   163    16.14311049    16.14311049    16.14311049    1[6-(6,6)]
   164    15.97791136    15.97791136    15.97791136    1[6-(6,7)]
   165    11.71428887    11.71428887    11.71428887    1[6-(6,7)]
   166    15.67349948    15.67349948    15.67349948    1[6-(6,6)]
   167    15.97048668    15.97048668    15.97048668    1[6-(6,6)]
   168    16.09670624    16.09670624    16.09670624    1[6-(6,6)]
   169    16.02617178    16.02617178    16.02617178    1[6-(6,6)]
   170    12.05025564    12.05025564    12.05025564    1[6-(6,7)]
   171    18.26100046    18.26100046    18.26100046    1[8-(6)]
   172    17.27908653    17.27908653    17.27908653    1[8-(1,64)]
   173    17.65032053    17.65032053    17.65032053    1[8-(1,64)]
   174    14.55794131    14.55794131    14.55794131    1[8-(1,64)]
   175    13.47022569    13.47022569    13.47022569    1[8-(1,64)]
   176     9.25857596     9.25857596     9.25857596    1[8-(1,64)]
   177     9.12864406     9.12864406     9.12864406    1[8-(1,64)]
   178    13.46465718    13.46465718    13.46465718    1[8-(1,64)]
   179    12.23587264    12.23587264    12.23587264    1[8-(1,64)]
   180    10.54861411    10.54861411    10.54861411    1[8-(1,64)]
   181    10.43724391    10.43724391    10.43724391    1[8-(1,64)]
   182     3.11465326     3.11465326     3.11465326    1[6-(6,7)]
   183     0.47703569     0.47703569     0.47703569    1[6-(6,6)]
   184     17.9306022     17.9306022     17.9306022    1[6-(6,6)]
   185     16.9653938     16.9653938     16.9653938    1[6-(6,6)]
   186     16.2600492     16.2600492     16.2600492    1[6-(6,6)]
   187     0.66450886     0.66450886     0.66450886    1[6-(6,7)]
   188      5.4571398      5.4571398      5.4571398    1[6-(6,7)]
   189     7.71609869     7.71609869     7.71609869    1[6-(6,6)]
   190     9.19175384     9.19175384     9.19175384    1[6-(6,6)]
   191    10.46508646    10.46508646    10.46508646    1[6-(6,6)]
   192    11.60663101    11.60663101    11.60663101    1[6-(6,6)]
   193     9.05625343     9.05625343     9.05625343    1[6-(6,7)]
   194      7.2576247      7.2576247      7.2576247    1[6-(6,7)]
   195     4.59958926     4.59958926     4.59958926    1[6-(6,6)]
   196     5.05063857     5.05063857     5.05063857    1[6-(6,6)]
   197     5.33834492     5.33834492     5.33834492    1[6-(6,6)]
   198     5.81723678     5.81723678     5.81723678    1[6-(6,6)]
   199     8.47712839     8.47712839     8.47712839    1[6-(6,7)]
   200     8.93374621     8.93374621     8.93374621    1[6-(6,7)]
   201    11.77368631    11.77368631    11.77368631    1[6-(6,6)]
   202    12.08181053    12.08181053    12.08181053    1[6-(6,6)]
   203    12.33610582    12.33610582    12.33610582    1[6-(6,6)]
   204    12.83727172    12.83727172    12.83727172    1[6-(6,6)]
   205     9.97320141     9.97320141     9.97320141    1[6-(6,7)]
   206    10.44095625    10.44095625    10.44095625    1[6-(6,7)]
   207    10.27018861    10.27018861    10.27018861    1[6-(6,6)]
   208     9.04511641     9.04511641     9.04511641    1[6-(6,6)]
   209     8.12259992     8.12259992     8.12259992    1[6-(6,6)]
   210     6.86226049     6.86226049     6.86226049    1[6-(6,6)]
   211     6.69706136     6.69706136     6.69706136    1[6-(6,7)]
   212     2.43343887     2.43343887     2.43343887    1[6-(6,7)]
   213     6.39264948     6.39264948     6.39264948    1[6-(6,6)]
   214     6.68963668     6.68963668     6.68963668    1[6-(6,6)]
   215     6.81585624     6.81585624     6.81585624    1[6-(6,6)]
   216     6.74532178     6.74532178     6.74532178    1[6-(6,6)]
   217     2.76940564     2.76940564     2.76940564    1[6-(6,7)]
   218     8.98015046     8.98015046     8.98015046    1[8-(6)]
   219     7.99823653     7.99823653     7.99823653    1[8-(1,64)]
   220     8.36947053     8.36947053     8.36947053    1[8-(1,64)]
   221     5.27709131     5.27709131     5.27709131    1[8-(1,64)]
   222     4.18937569     4.18937569     4.18937569    1[8-(1,64)]
   223    18.53942596    18.53942596    18.53942596    1[8-(1,64)]
   224    18.40949406    18.40949406    18.40949406    1[8-(1,64)]
   225     4.18380718     4.18380718     4.18380718    1[8-(1,64)]
   226     2.95502264     2.95502264     2.95502264    1[8-(1,64)]
   227     1.26776411     1.26776411     1.26776411    1[8-(1,64)]
   228     1.15639391     1.15639391     1.15639391    1[8-(1,64)]
   229     3.11465326     3.11465326     3.11465326    1[6-(6,7)]
   230     0.47703569     0.47703569     0.47703569    1[6-(6,6)]
   231     17.9306022     17.9306022     17.9306022    1[6-(6,6)]
   232     16.9653938     16.9653938     16.9653938    1[6-(6,6)]
   233     16.2600492     16.2600492     16.2600492    1[6-(6,6)]
   234     0.66450886     0.66450886     0.66450886    1[6-(6,7)]
   235      5.4571398      5.4571398      5.4571398    1[6-(6,7)]
   236     7.71609869     7.71609869     7.71609869    1[6-(6,6)]
   237     9.19175384     9.19175384     9.19175384    1[6-(6,6)]
   238    10.46508646    10.46508646    10.46508646    1[6-(6,6)]
   239    11.60663101    11.60663101    11.60663101    1[6-(6,6)]
   240     9.05625343     9.05625343     9.05625343    1[6-(6,7)]
   241      7.2576247      7.2576247      7.2576247    1[6-(6,7)]
   242     4.59958926     4.59958926     4.59958926    1[6-(6,6)]
   243     5.05063857     5.05063857     5.05063857    1[6-(6,6)]
   244     5.33834492     5.33834492     5.33834492    1[6-(6,6)]
   245     5.81723678     5.81723678     5.81723678    1[6-(6,6)]
   246     8.47712839     8.47712839     8.47712839    1[6-(6,7)]
   247     8.93374621     8.93374621     8.93374621    1[6-(6,7)]
   248    11.77368631    11.77368631    11.77368631    1[6-(6,6)]
   249    12.08181053    12.08181053    12.08181053    1[6-(6,6)]
   250    12.33610582    12.33610582    12.33610582    1[6-(6,6)]
   251    12.83727172    12.83727172    12.83727172    1[6-(6,6)]
   252     9.97320141     9.97320141     9.97320141    1[6-(6,7)]
   253    10.44095625    10.44095625    10.44095625    1[6-(6,7)]
   254    10.27018861    10.27018861    10.27018861    1[6-(6,6)]
   255     9.04511641     9.04511641     9.04511641    1[6-(6,6)]
   256     8.12259992     8.12259992     8.12259992    1[6-(6,6)]
   257     6.86226049     6.86226049     6.86226049    1[6-(6,6)]
   258     6.69706136     6.69706136     6.69706136    1[6-(6,7)]
   259     2.43343887     2.43343887     2.43343887    1[6-(6,7)]
   260     6.39264948     6.39264948     6.39264948    1[6-(6,6)]
   261     6.68963668     6.68963668     6.68963668    1[6-(6,6)]
   262     6.81585624     6.81585624     6.81585624    1[6-(6,6)]
   263     6.74532178     6.74532178     6.74532178    1[6-(6,6)]
   264     2.76940564     2.76940564     2.76940564    1[6-(6,7)]
   265     8.98015046     8.98015046     8.98015046    1[8-(6)]
   266     7.99823653     7.99823653     7.99823653    1[8-(1,64)]
   267     8.36947053     8.36947053     8.36947053    1[8-(1,64)]
   268     5.27709131     5.27709131     5.27709131    1[8-(1,64)]
   269     4.18937569     4.18937569     4.18937569    1[8-(1,64)]
   270    18.53942596    18.53942596    18.53942596    1[8-(1,64)]
   271    18.40949406    18.40949406    18.40949406    1[8-(1,64)]
   272     4.18380718     4.18380718     4.18380718    1[8-(1,64)]
   273     2.95502264     2.95502264     2.95502264    1[8-(1,64)]
   274     1.26776411     1.26776411     1.26776411    1[8-(1,64)]
   275     1.15639391     1.15639391     1.15639391    1[8-(1,64)]
   276    12.39550326    12.39550326    12.39550326    1[6-(6,7)]
   277     9.75788569     9.75788569     9.75788569    1[6-(6,6)]
   278      8.6497522      8.6497522      8.6497522    1[6-(6,6)]
   279      7.6845438      7.6845438      7.6845438    1[6-(6,6)]
   280      6.9791992      6.9791992      6.9791992    1[6-(6,6)]
   281     9.94535886     9.94535886     9.94535886    1[6-(6,7)]
   282     14.7379898     14.7379898     14.7379898    1[6-(6,7)]
   283    16.99694869    16.99694869    16.99694869    1[6-(6,6)]
   284    18.47260384    18.47260384    18.47260384    1[6-(6,6)]
   285     1.18423646     1.18423646     1.18423646    1[6-(6,6)]
   286     2.32578101     2.32578101     2.32578101    1[6-(6,6)]
   287    18.33710343    18.33710343    18.33710343    1[6-(6,7)]
   288     16.5384747     16.5384747     16.5384747    1[6-(6,7)]
   289    13.88043926    13.88043926    13.88043926    1[6-(6,6)]
   290    14.33148857    14.33148857    14.33148857    1[6-(6,6)]
   291    14.61919492    14.61919492    14.61919492    1[6-(6,6)]
   292    15.09808678    15.09808678    15.09808678    1[6-(6,6)]
   293    17.75797839    17.75797839    17.75797839    1[6-(6,7)]
   294    18.21459621    18.21459621    18.21459621    1[6-(6,7)]
   295     2.49283631     2.49283631     2.49283631    1[6-(6,6)]
   296     2.80096053     2.80096053     2.80096053    1[6-(6,6)]
   297     3.05525582     3.05525582     3.05525582    1[6-(6,6)]
   298     3.55642172     3.55642172     3.55642172    1[6-(6,6)]
   299     0.69235141     0.69235141     0.69235141    1[6-(6,7)]
   300     1.16010625     1.16010625     1.16010625    1[6-(6,7)]
   301     0.98933861     0.98933861     0.98933861    1[6-(6,6)]
   302    18.32596641    18.32596641    18.32596641    1[6-(6,6)]
   303    17.40344992    17.40344992    17.40344992    1[6-(6,6)]
   304    16.14311049    16.14311049    16.14311049    1[6-(6,6)]
   305    15.97791136    15.97791136    15.97791136    1[6-(6,7)]
   306    11.71428887    11.71428887    11.71428887    1[6-(6,7)]
   307    15.67349948    15.67349948    15.67349948    1[6-(6,6)]
   308    15.97048668    15.97048668    15.97048668    1[6-(6,6)]
   309    16.09670624    16.09670624    16.09670624    1[6-(6,6)]
   310    16.02617178    16.02617178    16.02617178    1[6-(6,6)]
   311    12.05025564    12.05025564    12.05025564    1[6-(6,7)]
   312    18.26100046    18.26100046    18.26100046    1[8-(6)]
   313    17.27908653    17.27908653    17.27908653    1[8-(1,64)]
   314    17.65032053    17.65032053    17.65032053    1[8-(1,64)]
   315    14.55794131    14.55794131    14.55794131    1[8-(1,64)]
   316    13.47022569    13.47022569    13.47022569    1[8-(1,64)]
   317     9.25857596     9.25857596     9.25857596    1[8-(1,64)]
   318     9.12864406     9.12864406     9.12864406    1[8-(1,64)]
   319    13.46465718    13.46465718    13.46465718    1[8-(1,64)]
   320    12.23587264    12.23587264    12.23587264    1[8-(1,64)]
   321    10.54861411    10.54861411    10.54861411    1[8-(1,64)]
   322    10.43724391    10.43724391    10.43724391    1[8-(1,64)]
   323     6.16619674     6.16619674     6.16619674    1[6-(6,7)]
   324     8.80381431     8.80381431     8.80381431    1[6-(6,6)]
   325      9.9119478      9.9119478      9.9119478    1[6-(6,6)]
   326     10.8771562     10.8771562     10.8771562    1[6-(6,6)]
   327     11.5825008     11.5825008     11.5825008    1[6-(6,6)]
   328     8.61634114     8.61634114     8.61634114    1[6-(6,7)]
   329      3.8237102      3.8237102      3.8237102    1[6-(6,7)]
   330     1.56475131     1.56475131     1.56475131    1[6-(6,6)]
   331     0.08909616     0.08909616     0.08909616    1[6-(6,6)]
   332    17.37746354    17.37746354    17.37746354    1[6-(6,6)]
   333    16.23591899    16.23591899    16.23591899    1[6-(6,6)]
   334     0.22459657     0.22459657     0.22459657    1[6-(6,7)]
   335      2.0232253      2.0232253      2.0232253    1[6-(6,7)]
   336     4.68126074     4.68126074     4.68126074    1[6-(6,6)]
   337     4.23021143     4.23021143     4.23021143    1[6-(6,6)]
   338     3.94250508     3.94250508     3.94250508    1[6-(6,6)]
   339     3.46361322     3.46361322     3.46361322    1[6-(6,6)]
   340     0.80372161     0.80372161     0.80372161    1[6-(6,7)]
   341     0.34710379     0.34710379     0.34710379    1[6-(6,7)]
   342    16.06886369    16.06886369    16.06886369    1[6-(6,6)]
   343    15.76073947    15.76073947    15.76073947    1[6-(6,6)]
   344    15.50644418    15.50644418    15.50644418    1[6-(6,6)]
   345    15.00527828    15.00527828    15.00527828    1[6-(6,6)]
   346    17.86934859    17.86934859    17.86934859    1[6-(6,7)]
   347    17.40159375    17.40159375    17.40159375    1[6-(6,7)]
   348    17.57236139    17.57236139    17.57236139    1[6-(6,6)]
   349     0.23573359     0.23573359     0.23573359    1[6-(6,6)]
   350     1.15825008     1.15825008     1.15825008    1[6-(6,6)]
   351     2.41858951     2.41858951     2.41858951    1[6-(6,6)]
   352     2.58378864     2.58378864     2.58378864    1[6-(6,7)]
   353     6.84741113     6.84741113     6.84741113    1[6-(6,7)]
   354     2.88820052     2.88820052     2.88820052    1[6-(6,6)]
   355     2.59121332     2.59121332     2.59121332    1[6-(6,6)]
   356     2.46499376     2.46499376     2.46499376    1[6-(6,6)]
   357     2.53552822     2.53552822     2.53552822    1[6-(6,6)]
   358     6.51144436     6.51144436     6.51144436    1[6-(6,7)]
   359     0.30069954     0.30069954     0.30069954    1[8-(6)]
   360     1.28261347     1.28261347     1.28261347    1[8-(1,64)]
   361     0.91137947     0.91137947     0.91137947    1[8-(1,64)]
   362     4.00375869     4.00375869     4.00375869    1[8-(1,64)]
   363     5.09147431     5.09147431     5.09147431    1[8-(1,64)]
   364     9.30312404     9.30312404     9.30312404    1[8-(1,64)]
   365     9.43305594     9.43305594     9.43305594    1[8-(1,64)]
   366     5.09704282     5.09704282     5.09704282    1[8-(1,64)]
   367     6.32582736     6.32582736     6.32582736    1[8-(1,64)]
   368     8.01308589     8.01308589     8.01308589    1[8-(1,64)]
   369     8.12445609     8.12445609     8.12445609    1[8-(1,64)]
   370    15.44704674    15.44704674    15.44704674    1[6-(6,7)]
   371    18.08466431    18.08466431    18.08466431    1[6-(6,6)]
   372      0.6310978      0.6310978      0.6310978    1[6-(6,6)]
   373      1.5963062      1.5963062      1.5963062    1[6-(6,6)]
   374      2.3016508      2.3016508      2.3016508    1[6-(6,6)]
   375    17.89719114    17.89719114    17.89719114    1[6-(6,7)]
   376     13.1045602     13.1045602     13.1045602    1[6-(6,7)]
   377    10.84560131    10.84560131    10.84560131    1[6-(6,6)]
   378     9.36994616     9.36994616     9.36994616    1[6-(6,6)]
   379     8.09661354     8.09661354     8.09661354    1[6-(6,6)]
   380     6.95506899     6.95506899     6.95506899    1[6-(6,6)]
   381     9.50544657     9.50544657     9.50544657    1[6-(6,7)]
   382     11.3040753     11.3040753     11.3040753    1[6-(6,7)]
   383    13.96211074    13.96211074    13.96211074    1[6-(6,6)]
   384    13.51106143    13.51106143    13.51106143    1[6-(6,6)]
   385    13.22335508    13.22335508    13.22335508    1[6-(6,6)]
   386    12.74446322    12.74446322    12.74446322    1[6-(6,6)]
   387    10.08457161    10.08457161    10.08457161    1[6-(6,7)]
   388     9.62795379     9.62795379     9.62795379    1[6-(6,7)]
   389     6.78801369     6.78801369     6.78801369    1[6-(6,6)]
   390     6.47988947     6.47988947     6.47988947    1[6-(6,6)]
   391     6.22559418     6.22559418     6.22559418    1[6-(6,6)]
   392     5.72442828     5.72442828     5.72442828    1[6-(6,6)]
   393     8.58849859     8.58849859     8.58849859    1[6-(6,7)]
   394     8.12074375     8.12074375     8.12074375    1[6-(6,7)]
   395     8.29151139     8.29151139     8.29151139    1[6-(6,6)]
   396     9.51658359     9.51658359     9.51658359    1[6-(6,6)]
   397    10.43910008    10.43910008    10.43910008    1[6-(6,6)]
   398    11.69943951    11.69943951    11.69943951    1[6-(6,6)]
   399    11.86463864    11.86463864    11.86463864    1[6-(6,7)]
   400    16.12826113    16.12826113    16.12826113    1[6-(6,7)]
   401    12.16905052    12.16905052    12.16905052    1[6-(6,6)]
   402    11.87206332    11.87206332    11.87206332    1[6-(6,6)]
   403    11.74584376    11.74584376    11.74584376    1[6-(6,6)]
   404    11.81637822    11.81637822    11.81637822    1[6-(6,6)]
   405    15.79229436    15.79229436    15.79229436    1[6-(6,7)]
   406     9.58154954     9.58154954     9.58154954    1[8-(6)]
   407    10.56346347    10.56346347    10.56346347    1[8-(1,64)]
   408    10.19222947    10.19222947    10.19222947    1[8-(1,64)]
   409    13.28460869    13.28460869    13.28460869    1[8-(1,64)]
   410    14.37232431    14.37232431    14.37232431    1[8-(1,64)]
   411     0.02227404     0.02227404     0.02227404    1[8-(1,64)]
   412     0.15220594     0.15220594     0.15220594    1[8-(1,64)]
   413    14.37789282    14.37789282    14.37789282    1[8-(1,64)]
   414    15.60667736    15.60667736    15.60667736    1[8-(1,64)]
   415    17.29393589    17.29393589    17.29393589    1[8-(1,64)]
   416    17.40530609    17.40530609    17.40530609    1[8-(1,64)]
   417    15.71804756    15.71804756    15.71804756    6[6-(6,6),8-(64),8-(64)]
   418    16.19137091    16.19137091    16.19137091    6[1-(0),6-(6,6),7-(6,27)]
   419    16.58673512    16.58673512    16.58673512    6[6-(1,6),6-(1,7),6-(8,8)]
   420    17.75612222    17.75612222    17.75612222    6[1-(0),6-(1,6),6-(6,6)]
   421    18.42248725    18.42248725    18.42248725    6[1-(0),6-(1,6),6-(6,7)]
   422    17.97329411    17.97329411    17.97329411    6[6-(1,6),6-(6,7),7-(6,27)]
   423     0.00371234     0.00371234     0.00371234    6[6-(1,6),6-(6,7),7-(6,27)]
   424     1.13040753     1.13040753     1.13040753    6[1-(0),6-(1,6),6-(6,7)]
   425     1.56289514     1.56289514     1.56289514    6[1-(0),6-(1,6),6-(6,6)]
   426     0.89653011     0.89653011     0.89653011    6[6-(1,6),6-(1,7),6-(8,8)]
   427    18.35380896    18.35380896    18.35380896    6[1-(0),6-(6,6),7-(6,27)]
   428     1.36242878     1.36242878     1.36242878    6[6-(6,6),8-(0),8-(64)]
   429     13.2159304     13.2159304     13.2159304    6[6-(6,6),8-(64),8-(64)]
   430    12.35095518    12.35095518    12.35095518    6[1-(0),6-(6,6),7-(6,27)]
   431    12.19689307    12.19689307    12.19689307    6[6-(1,6),6-(1,7),6-(8,8)]
   432     11.0256498     11.0256498     11.0256498    6[1-(0),6-(1,6),6-(6,6)]
   433    10.14025671    10.14025671    10.14025671    6[1-(0),6-(1,6),6-(6,7)]
   434    10.38898349    10.38898349    10.38898349    6[6-(1,6),6-(6,7),7-(6,27)]
   435     9.51843976     9.51843976     9.51843976    6[6-(1,6),6-(6,7),7-(6,27)]
   436     8.39174457     8.39174457     8.39174457    6[1-(0),6-(1,6),6-(6,7)]
   437     7.70124933     7.70124933     7.70124933    6[1-(0),6-(1,6),6-(6,6)]
   438     8.11888758     8.11888758     8.11888758    6[6-(1,6),6-(1,7),6-(8,8)]
   439     9.22702107     9.22702107     9.22702107    6[1-(0),6-(6,6),7-(6,27)]
   440     7.40797447     7.40797447     7.40797447    6[6-(6,6),8-(0),8-(64)]
   441    13.08042999    13.08042999    13.08042999    6[6-(6,6),8-(64),8-(64)]
   442    11.76254929    11.76254929    11.76254929    6[1-(0),6-(6,6),7-(6,27)]
   443    12.71662067    12.71662067    12.71662067    6[6-(1,6),6-(1,7),6-(8,8)]
   444    13.35328698    13.35328698    13.35328698    6[1-(0),6-(1,6),6-(6,6)]
   445     13.0859985     13.0859985     13.0859985    6[1-(0),6-(1,6),6-(6,7)]
   446     12.1764752     12.1764752     12.1764752    6[6-(1,6),6-(6,7),7-(6,27)]
   447    11.93331693    11.93331693    11.93331693    6[6-(1,6),6-(6,7),7-(6,27)]
   448    12.59782579    12.59782579    12.59782579    6[1-(0),6-(1,6),6-(6,7)]
   449    12.31383178    12.31383178    12.31383178    6[1-(0),6-(1,6),6-(6,6)]
   450    11.40616465    11.40616465    11.40616465    6[6-(1,6),6-(1,7),6-(8,8)]
   451    10.73423111    10.73423111    10.73423111    6[1-(0),6-(6,6),7-(6,27)]
   452    11.07391022    11.07391022    11.07391022    6[6-(6,6),8-(1),8-(64)]
   453     8.36947053     8.36947053     8.36947053    6[6-(6,6),8-(0),8-(64)]
   454     8.97643812     8.97643812     8.97643812    6[1-(0),6-(6,6),7-(6,27)]
   455     8.20612757     8.20612757     8.20612757    6[6-(1,6),6-(1,7),6-(8,8)]
   456     7.28732342     7.28732342     7.28732342    6[1-(0),6-(1,6),6-(6,6)]
   457     7.10727493     7.10727493     7.10727493    6[1-(0),6-(1,6),6-(6,7)]
   458     7.86830463     7.86830463     7.86830463    6[6-(1,6),6-(6,7),7-(6,27)]
   459     7.61772168     7.61772168     7.61772168    6[6-(1,6),6-(6,7),7-(6,27)]
   460     6.66550647     6.66550647     6.66550647    6[1-(0),6-(1,6),6-(6,7)]
   461     6.37780012     6.37780012     6.37780012    6[1-(0),6-(1,6),6-(6,6)]
   462     7.06458302     7.06458302     7.06458302    6[6-(1,6),6-(1,7),6-(8,8)]
   463     8.08733269     8.08733269     8.08733269    6[1-(0),6-(6,6),7-(6,27)]
   464     6.66921881     6.66921881     6.66921881    6[6-(6,6),8-(64),8-(64)]
   465     7.20379577     7.20379577     7.20379577    6[6-(6,6),8-(64),8-(64)]
   466     8.41587478     8.41587478     8.41587478    6[1-(0),6-(6,6),7-(6,27)]
   467     8.04278461     8.04278461     8.04278461    6[6-(1,6),6-(1,7),6-(8,8)]
   468     8.49569009     8.49569009     8.49569009    6[1-(0),6-(1,6),6-(6,6)]
   469     9.23815809     9.23815809     9.23815809    6[1-(0),6-(1,6),6-(6,7)]
   470     9.57041252     9.57041252     9.57041252    6[6-(1,6),6-(6,7),7-(6,27)]
   471    10.38527115    10.38527115    10.38527115    6[6-(1,6),6-(6,7),7-(6,27)]
   472    10.72680643    10.72680643    10.72680643    6[1-(0),6-(1,6),6-(6,7)]
   473    11.48597996    11.48597996    11.48597996    6[1-(0),6-(1,6),6-(6,6)]
   474    11.94631012    11.94631012    11.94631012    6[6-(1,6),6-(1,7),6-(8,8)]
   475    11.56208293    11.56208293    11.56208293    6[1-(0),6-(6,6),7-(6,27)]
   476    12.84655257    12.84655257    12.84655257    6[6-(6,6),8-(64),8-(64)]
   477     14.4224409     14.4224409     14.4224409    6[6-(6,6),8-(64),8-(64)]
   478    15.26142974    15.26142974    15.26142974    6[1-(0),6-(6,6),7-(6,27)]
   479     14.1811388     14.1811388     14.1811388    6[6-(1,6),6-(1,7),6-(8,8)]
   480    12.90409384    12.90409384    12.90409384    6[1-(0),6-(1,6),6-(6,6)]
   481    12.73147003    12.73147003    12.73147003    6[1-(0),6-(1,6),6-(6,7)]
   482    13.81176097    13.81176097    13.81176097    6[6-(1,6),6-(6,7),7-(6,27)]
   483    13.74865119    13.74865119    13.74865119    6[6-(1,6),6-(6,7),7-(6,27)]
   484    12.55884622    12.55884622    12.55884622    6[1-(0),6-(1,6),6-(6,7)]
   485    12.60525047    12.60525047    12.60525047    6[1-(0),6-(1,6),6-(6,6)]
   486    13.77649374    13.77649374    13.77649374    6[6-(1,6),6-(1,7),6-(8,8)]
   487    14.97743573    14.97743573    14.97743573    6[1-(0),6-(6,6),7-(6,27)]
   488    13.74865119    13.74865119    13.74865119    6[6-(6,6),8-(0),8-(64)]
   489     6.43719756     6.43719756     6.43719756    6[6-(6,6),8-(64),8-(64)]
   490     6.91052091     6.91052091     6.91052091    6[1-(0),6-(6,6),7-(6,27)]
   491     7.30588512     7.30588512     7.30588512    6[6-(1,6),6-(1,7),6-(8,8)]
   492     8.47527222     8.47527222     8.47527222    6[1-(0),6-(1,6),6-(6,6)]
   493     9.14163725     9.14163725     9.14163725    6[1-(0),6-(1,6),6-(6,7)]
   494     8.69244411     8.69244411     8.69244411    6[6-(1,6),6-(6,7),7-(6,27)]
   495     9.28456234     9.28456234     9.28456234    6[6-(1,6),6-(6,7),7-(6,27)]
   496    10.41125753    10.41125753    10.41125753    6[1-(0),6-(1,6),6-(6,7)]
   497    10.84374514    10.84374514    10.84374514    6[1-(0),6-(1,6),6-(6,6)]
   498    10.17738011    10.17738011    10.17738011    6[6-(1,6),6-(1,7),6-(8,8)]
   499     9.07295896     9.07295896     9.07295896    6[1-(0),6-(6,6),7-(6,27)]
   500    10.64327878    10.64327878    10.64327878    6[6-(6,6),8-(0),8-(64)]
   501      3.9350804      3.9350804      3.9350804    6[6-(6,6),8-(64),8-(64)]
   502     3.07010518     3.07010518     3.07010518    6[1-(0),6-(6,6),7-(6,27)]
   503     2.91604307     2.91604307     2.91604307    6[6-(1,6),6-(1,7),6-(8,8)]
   504      1.7447998      1.7447998      1.7447998    6[1-(0),6-(1,6),6-(6,6)]
   505     0.85940671     0.85940671     0.85940671    6[1-(0),6-(1,6),6-(6,7)]
   506     1.10813349     1.10813349     1.10813349    6[6-(1,6),6-(6,7),7-(6,27)]
   507     0.23758976     0.23758976     0.23758976    6[6-(1,6),6-(6,7),7-(6,27)]
   508    17.67259457    17.67259457    17.67259457    6[1-(0),6-(1,6),6-(6,7)]
   509    16.98209933    16.98209933    16.98209933    6[1-(0),6-(1,6),6-(6,6)]
   510    17.39973758    17.39973758    17.39973758    6[6-(1,6),6-(1,7),6-(8,8)]
   511    18.50787107    18.50787107    18.50787107    6[1-(0),6-(6,6),7-(6,27)]
   512    16.68882447    16.68882447    16.68882447    6[6-(6,6),8-(0),8-(64)]
   513     3.79957999     3.79957999     3.79957999    6[6-(6,6),8-(64),8-(64)]
   514     2.48169929     2.48169929     2.48169929    6[1-(0),6-(6,6),7-(6,27)]
   515     3.43577067     3.43577067     3.43577067    6[6-(1,6),6-(1,7),6-(8,8)]
   516     4.07243698     4.07243698     4.07243698    6[1-(0),6-(1,6),6-(6,6)]
   517      3.8051485      3.8051485      3.8051485    6[1-(0),6-(1,6),6-(6,7)]
   518      2.8956252      2.8956252      2.8956252    6[6-(1,6),6-(6,7),7-(6,27)]
   519     2.65246693     2.65246693     2.65246693    6[6-(1,6),6-(6,7),7-(6,27)]
   520     3.31697579     3.31697579     3.31697579    6[1-(0),6-(1,6),6-(6,7)]
   521     3.03298178     3.03298178     3.03298178    6[1-(0),6-(1,6),6-(6,6)]
   522     2.12531465     2.12531465     2.12531465    6[6-(1,6),6-(1,7),6-(8,8)]
   523     1.45338111     1.45338111     1.45338111    6[1-(0),6-(6,6),7-(6,27)]
   524     1.79306022     1.79306022     1.79306022    6[6-(6,6),8-(1),8-(64)]
   525    17.65032053    17.65032053    17.65032053    6[6-(6,6),8-(0),8-(64)]
   526    18.25728812    18.25728812    18.25728812    6[1-(0),6-(6,6),7-(6,27)]
   527    17.48697757    17.48697757    17.48697757    6[6-(1,6),6-(1,7),6-(8,8)]
   528    16.56817342    16.56817342    16.56817342    6[1-(0),6-(1,6),6-(6,6)]
   529    16.38812493    16.38812493    16.38812493    6[1-(0),6-(1,6),6-(6,7)]
   530    17.14915463    17.14915463    17.14915463    6[6-(1,6),6-(6,7),7-(6,27)]
   531    16.89857168    16.89857168    16.89857168    6[6-(1,6),6-(6,7),7-(6,27)]
   532    15.94635647    15.94635647    15.94635647    6[1-(0),6-(1,6),6-(6,7)]
   533    15.65865012    15.65865012    15.65865012    6[1-(0),6-(1,6),6-(6,6)]
   534    16.34543302    16.34543302    16.34543302    6[6-(1,6),6-(1,7),6-(8,8)]
   535    17.36818269    17.36818269    17.36818269    6[1-(0),6-(6,6),7-(6,27)]
   536    15.95006881    15.95006881    15.95006881    6[6-(6,6),8-(64),8-(64)]
   537    16.48464577    16.48464577    16.48464577    6[6-(6,6),8-(64),8-(64)]
   538    17.69672478    17.69672478    17.69672478    6[1-(0),6-(6,6),7-(6,27)]
   539    17.32363461    17.32363461    17.32363461    6[6-(1,6),6-(1,7),6-(8,8)]
   540    17.77654009    17.77654009    17.77654009    6[1-(0),6-(1,6),6-(6,6)]
   541    18.51900809    18.51900809    18.51900809    6[1-(0),6-(1,6),6-(6,7)]
   542     0.28956252     0.28956252     0.28956252    6[6-(1,6),6-(6,7),7-(6,27)]
   543     1.10442115     1.10442115     1.10442115    6[6-(1,6),6-(6,7),7-(6,27)]
   544     1.44595643     1.44595643     1.44595643    6[1-(0),6-(1,6),6-(6,7)]
   545     2.20512996     2.20512996     2.20512996    6[1-(0),6-(1,6),6-(6,6)]
   546     2.66546012     2.66546012     2.66546012    6[6-(1,6),6-(1,7),6-(8,8)]
   547     2.28123293     2.28123293     2.28123293    6[1-(0),6-(6,6),7-(6,27)]
   548     3.56570257     3.56570257     3.56570257    6[6-(6,6),8-(64),8-(64)]
   549      5.1415909      5.1415909      5.1415909    6[6-(6,6),8-(64),8-(64)]
   550     5.98057974     5.98057974     5.98057974    6[1-(0),6-(6,6),7-(6,27)]
   551      4.9002888      4.9002888      4.9002888    6[6-(1,6),6-(1,7),6-(8,8)]
   552     3.62324384     3.62324384     3.62324384    6[1-(0),6-(1,6),6-(6,6)]
   553     3.45062003     3.45062003     3.45062003    6[1-(0),6-(1,6),6-(6,7)]
   554     4.53091097     4.53091097     4.53091097    6[6-(1,6),6-(6,7),7-(6,27)]
   555     4.46780119     4.46780119     4.46780119    6[6-(1,6),6-(6,7),7-(6,27)]
   556     3.27799622     3.27799622     3.27799622    6[1-(0),6-(1,6),6-(6,7)]
   557     3.32440047     3.32440047     3.32440047    6[1-(0),6-(1,6),6-(6,6)]
   558     4.49564374     4.49564374     4.49564374    6[6-(1,6),6-(1,7),6-(8,8)]
   559     5.69658573     5.69658573     5.69658573    6[1-(0),6-(6,6),7-(6,27)]
   560     4.46780119     4.46780119     4.46780119    6[6-(6,6),8-(0),8-(64)]
   561    12.12450244    12.12450244    12.12450244    6[6-(6,6),8-(64),8-(64)]
   562    11.65117909    11.65117909    11.65117909    6[1-(0),6-(6,6),7-(6,27)]
   563    11.25581488    11.25581488    11.25581488    6[6-(1,6),6-(1,7),6-(8,8)]
   564    10.08642778    10.08642778    10.08642778    6[1-(0),6-(1,6),6-(6,6)]
   565     9.42006275     9.42006275     9.42006275    6[1-(0),6-(1,6),6-(6,7)]
   566     9.86925589     9.86925589     9.86925589    6[6-(1,6),6-(6,7),7-(6,27)]
   567     9.27713766     9.27713766     9.27713766    6[6-(1,6),6-(6,7),7-(6,27)]
   568     8.15044247     8.15044247     8.15044247    6[1-(0),6-(1,6),6-(6,7)]
   569     7.71795486     7.71795486     7.71795486    6[1-(0),6-(1,6),6-(6,6)]
   570     8.38431989     8.38431989     8.38431989    6[6-(1,6),6-(1,7),6-(8,8)]
   571     9.48874104     9.48874104     9.48874104    6[1-(0),6-(6,6),7-(6,27)]
   572     7.91842122     7.91842122     7.91842122    6[6-(6,6),8-(0),8-(64)]
   573     14.6266196     14.6266196     14.6266196    6[6-(6,6),8-(64),8-(64)]
   574    15.49159482    15.49159482    15.49159482    6[1-(0),6-(6,6),7-(6,27)]
   575    15.64565693    15.64565693    15.64565693    6[6-(1,6),6-(1,7),6-(8,8)]
   576     16.8169002     16.8169002     16.8169002    6[1-(0),6-(1,6),6-(6,6)]
   577    17.70229329    17.70229329    17.70229329    6[1-(0),6-(1,6),6-(6,7)]
   578    17.45356651    17.45356651    17.45356651    6[6-(1,6),6-(6,7),7-(6,27)]
   579    18.32411024    18.32411024    18.32411024    6[6-(1,6),6-(6,7),7-(6,27)]
   580     0.88910543     0.88910543     0.88910543    6[1-(0),6-(1,6),6-(6,7)]
   581     1.57960067     1.57960067     1.57960067    6[1-(0),6-(1,6),6-(6,6)]
   582     1.16196242     1.16196242     1.16196242    6[6-(1,6),6-(1,7),6-(8,8)]
   583     0.05382893     0.05382893     0.05382893    6[1-(0),6-(6,6),7-(6,27)]
   584     1.87287553     1.87287553     1.87287553    6[6-(6,6),8-(0),8-(64)]
   585    14.76212001    14.76212001    14.76212001    6[6-(6,6),8-(64),8-(64)]
   586    16.08000071    16.08000071    16.08000071    6[1-(0),6-(6,6),7-(6,27)]
   587    15.12592933    15.12592933    15.12592933    6[6-(1,6),6-(1,7),6-(8,8)]
   588    14.48926302    14.48926302    14.48926302    6[1-(0),6-(1,6),6-(6,6)]
   589     14.7565515     14.7565515     14.7565515    6[1-(0),6-(1,6),6-(6,7)]
   590     15.6660748     15.6660748     15.6660748    6[6-(1,6),6-(6,7),7-(6,27)]
   591    15.90923307    15.90923307    15.90923307    6[6-(1,6),6-(6,7),7-(6,27)]
   592    15.24472421    15.24472421    15.24472421    6[1-(0),6-(1,6),6-(6,7)]
   593    15.52871822    15.52871822    15.52871822    6[1-(0),6-(1,6),6-(6,6)]
   594    16.43638535    16.43638535    16.43638535    6[6-(1,6),6-(1,7),6-(8,8)]
   595    17.10831889    17.10831889    17.10831889    6[1-(0),6-(6,6),7-(6,27)]
   596    16.76863978    16.76863978    16.76863978    6[6-(6,6),8-(1),8-(64)]
   597     0.91137947     0.91137947     0.91137947    6[6-(6,6),8-(0),8-(64)]
   598     0.30441188     0.30441188     0.30441188    6[1-(0),6-(6,6),7-(6,27)]
   599     1.07472243     1.07472243     1.07472243    6[6-(1,6),6-(1,7),6-(8,8)]
   600     1.99352658     1.99352658     1.99352658    6[1-(0),6-(1,6),6-(6,6)]
   601     2.17357507     2.17357507     2.17357507    6[1-(0),6-(1,6),6-(6,7)]
   602     1.41254537     1.41254537     1.41254537    6[6-(1,6),6-(6,7),7-(6,27)]
   603     1.66312832     1.66312832     1.66312832    6[6-(1,6),6-(6,7),7-(6,27)]
   604     2.61534353     2.61534353     2.61534353    6[1-(0),6-(1,6),6-(6,7)]
   605     2.90304988     2.90304988     2.90304988    6[1-(0),6-(1,6),6-(6,6)]
   606     2.21626698     2.21626698     2.21626698    6[6-(1,6),6-(1,7),6-(8,8)]
   607     1.19351731     1.19351731     1.19351731    6[1-(0),6-(6,6),7-(6,27)]
   608     2.61163119     2.61163119     2.61163119    6[6-(6,6),8-(64),8-(64)]
   609     2.07705423     2.07705423     2.07705423    6[6-(6,6),8-(64),8-(64)]
   610     0.86497522     0.86497522     0.86497522    6[1-(0),6-(6,6),7-(6,27)]
   611     1.23806539     1.23806539     1.23806539    6[6-(1,6),6-(1,7),6-(8,8)]
   612     0.78515991     0.78515991     0.78515991    6[1-(0),6-(1,6),6-(6,6)]
   613     0.04269191     0.04269191     0.04269191    6[1-(0),6-(1,6),6-(6,7)]
   614    18.27213748    18.27213748    18.27213748    6[6-(1,6),6-(6,7),7-(6,27)]
   615    17.45727885    17.45727885    17.45727885    6[6-(1,6),6-(6,7),7-(6,27)]
   616    17.11574357    17.11574357    17.11574357    6[1-(0),6-(1,6),6-(6,7)]
   617    16.35657004    16.35657004    16.35657004    6[1-(0),6-(1,6),6-(6,6)]
   618    15.89623988    15.89623988    15.89623988    6[6-(1,6),6-(1,7),6-(8,8)]
   619    16.28046707    16.28046707    16.28046707    6[1-(0),6-(6,6),7-(6,27)]
   620    14.99599743    14.99599743    14.99599743    6[6-(6,6),8-(64),8-(64)]
   621     13.4201091     13.4201091     13.4201091    6[6-(6,6),8-(64),8-(64)]
   622    12.58112026    12.58112026    12.58112026    6[1-(0),6-(6,6),7-(6,27)]
   623     13.6614112     13.6614112     13.6614112    6[6-(1,6),6-(1,7),6-(8,8)]
   624    14.93845616    14.93845616    14.93845616    6[1-(0),6-(1,6),6-(6,6)]
   625    15.11107997    15.11107997    15.11107997    6[1-(0),6-(1,6),6-(6,7)]
   626    14.03078903    14.03078903    14.03078903    6[6-(1,6),6-(6,7),7-(6,27)]
   627    14.09389881    14.09389881    14.09389881    6[6-(1,6),6-(6,7),7-(6,27)]
   628    15.28370378    15.28370378    15.28370378    6[1-(0),6-(1,6),6-(6,7)]
   629    15.23729953    15.23729953    15.23729953    6[1-(0),6-(1,6),6-(6,6)]
   630    14.06605626    14.06605626    14.06605626    6[6-(1,6),6-(1,7),6-(8,8)]
   631    12.86511427    12.86511427    12.86511427    6[1-(0),6-(6,6),7-(6,27)]
   632    14.09389881    14.09389881    14.09389881    6[6-(6,6),8-(0),8-(64)]
   633     2.84365244     2.84365244     2.84365244    6[6-(6,6),8-(64),8-(64)]
   634     2.37032909     2.37032909     2.37032909    6[1-(0),6-(6,6),7-(6,27)]
   635     1.97496488     1.97496488     1.97496488    6[6-(1,6),6-(1,7),6-(8,8)]
   636     0.80557778     0.80557778     0.80557778    6[1-(0),6-(1,6),6-(6,6)]
   637     0.13921275     0.13921275     0.13921275    6[1-(0),6-(1,6),6-(6,7)]
   638     0.58840589     0.58840589     0.58840589    6[6-(1,6),6-(6,7),7-(6,27)]
   639    18.55798766    18.55798766    18.55798766    6[6-(1,6),6-(6,7),7-(6,27)]
   640    17.43129247    17.43129247    17.43129247    6[1-(0),6-(1,6),6-(6,7)]
   641    16.99880486    16.99880486    16.99880486    6[1-(0),6-(1,6),6-(6,6)]
   642    17.66516989    17.66516989    17.66516989    6[6-(1,6),6-(1,7),6-(8,8)]
   643     0.20789104     0.20789104     0.20789104    6[1-(0),6-(6,6),7-(6,27)]
   644    17.19927122    17.19927122    17.19927122    6[6-(6,6),8-(0),8-(64)]
   645      5.3457696      5.3457696      5.3457696    6[6-(6,6),8-(64),8-(64)]
   646     6.21074482     6.21074482     6.21074482    6[1-(0),6-(6,6),7-(6,27)]
   647     6.36480693     6.36480693     6.36480693    6[6-(1,6),6-(1,7),6-(8,8)]
   648      7.5360502      7.5360502      7.5360502    6[1-(0),6-(1,6),6-(6,6)]
   649     8.42144329     8.42144329     8.42144329    6[1-(0),6-(1,6),6-(6,7)]
   650     8.17271651     8.17271651     8.17271651    6[6-(1,6),6-(6,7),7-(6,27)]
   651     9.04326024     9.04326024     9.04326024    6[6-(1,6),6-(6,7),7-(6,27)]
   652    10.16995543    10.16995543    10.16995543    6[1-(0),6-(1,6),6-(6,7)]
   653    10.86045067    10.86045067    10.86045067    6[1-(0),6-(1,6),6-(6,6)]
   654    10.44281242    10.44281242    10.44281242    6[6-(1,6),6-(1,7),6-(8,8)]
   655     9.33467893     9.33467893     9.33467893    6[1-(0),6-(6,6),7-(6,27)]
   656    11.15372553    11.15372553    11.15372553    6[6-(6,6),8-(0),8-(64)]
   657     5.48127001     5.48127001     5.48127001    6[6-(6,6),8-(64),8-(64)]
   658     6.79915071     6.79915071     6.79915071    6[1-(0),6-(6,6),7-(6,27)]
   659     5.84507933     5.84507933     5.84507933    6[6-(1,6),6-(1,7),6-(8,8)]
   660     5.20841302     5.20841302     5.20841302    6[1-(0),6-(1,6),6-(6,6)]
   661      5.4757015      5.4757015      5.4757015    6[1-(0),6-(1,6),6-(6,7)]
   662      6.3852248      6.3852248      6.3852248    6[6-(1,6),6-(6,7),7-(6,27)]
   663     6.62838307     6.62838307     6.62838307    6[6-(1,6),6-(6,7),7-(6,27)]
   664     5.96387421     5.96387421     5.96387421    6[1-(0),6-(1,6),6-(6,7)]
   665     6.24786822     6.24786822     6.24786822    6[1-(0),6-(1,6),6-(6,6)]
   666     7.15553535     7.15553535     7.15553535    6[6-(1,6),6-(1,7),6-(8,8)]
   667     7.82746889     7.82746889     7.82746889    6[1-(0),6-(6,6),7-(6,27)]
   668     7.48778978     7.48778978     7.48778978    6[6-(6,6),8-(1),8-(64)]
   669    10.19222947    10.19222947    10.19222947    6[6-(6,6),8-(0),8-(64)]
   670     9.58526188     9.58526188     9.58526188    6[1-(0),6-(6,6),7-(6,27)]
   671    10.35557243    10.35557243    10.35557243    6[6-(1,6),6-(1,7),6-(8,8)]
   672    11.27437658    11.27437658    11.27437658    6[1-(0),6-(1,6),6-(6,6)]
   673    11.45442507    11.45442507    11.45442507    6[1-(0),6-(1,6),6-(6,7)]
   674    10.69339537    10.69339537    10.69339537    6[6-(1,6),6-(6,7),7-(6,27)]
   675    10.94397832    10.94397832    10.94397832    6[6-(1,6),6-(6,7),7-(6,27)]
   676    11.89619353    11.89619353    11.89619353    6[1-(0),6-(1,6),6-(6,7)]
   677    12.18389988    12.18389988    12.18389988    6[1-(0),6-(1,6),6-(6,6)]
   678    11.49711698    11.49711698    11.49711698    6[6-(1,6),6-(1,7),6-(8,8)]
   679    10.47436731    10.47436731    10.47436731    6[1-(0),6-(6,6),7-(6,27)]
   680    11.89248119    11.89248119    11.89248119    6[6-(6,6),8-(64),8-(64)]
   681    11.35790423    11.35790423    11.35790423    6[6-(6,6),8-(64),8-(64)]
   682    10.14582522    10.14582522    10.14582522    6[1-(0),6-(6,6),7-(6,27)]
   683    10.51891539    10.51891539    10.51891539    6[6-(1,6),6-(1,7),6-(8,8)]
   684    10.06600991    10.06600991    10.06600991    6[1-(0),6-(1,6),6-(6,6)]
   685     9.32354191     9.32354191     9.32354191    6[1-(0),6-(1,6),6-(6,7)]
   686     8.99128748     8.99128748     8.99128748    6[6-(1,6),6-(6,7),7-(6,27)]
   687     8.17642885     8.17642885     8.17642885    6[6-(1,6),6-(6,7),7-(6,27)]
   688     7.83489357     7.83489357     7.83489357    6[1-(0),6-(1,6),6-(6,7)]
   689     7.07572004     7.07572004     7.07572004    6[1-(0),6-(1,6),6-(6,6)]
   690     6.61538988     6.61538988     6.61538988    6[6-(1,6),6-(1,7),6-(8,8)]
   691     6.99961707     6.99961707     6.99961707    6[1-(0),6-(6,6),7-(6,27)]
   692     5.71514743     5.71514743     5.71514743    6[6-(6,6),8-(64),8-(64)]
   693      4.1392591      4.1392591      4.1392591    6[6-(6,6),8-(64),8-(64)]
   694     3.30027026     3.30027026     3.30027026    6[1-(0),6-(6,6),7-(6,27)]
   695      4.3805612      4.3805612      4.3805612    6[6-(1,6),6-(1,7),6-(8,8)]
   696     5.65760616     5.65760616     5.65760616    6[1-(0),6-(1,6),6-(6,6)]
   697     5.83022997     5.83022997     5.83022997    6[1-(0),6-(1,6),6-(6,7)]
   698     4.74993903     4.74993903     4.74993903    6[6-(1,6),6-(6,7),7-(6,27)]
   699     4.81304881     4.81304881     4.81304881    6[6-(1,6),6-(6,7),7-(6,27)]
   700     6.00285378     6.00285378     6.00285378    6[1-(0),6-(1,6),6-(6,7)]
   701     5.95644953     5.95644953     5.95644953    6[1-(0),6-(1,6),6-(6,6)]
   702     4.78520626     4.78520626     4.78520626    6[6-(1,6),6-(1,7),6-(8,8)]
   703     3.58426427     3.58426427     3.58426427    6[1-(0),6-(6,6),7-(6,27)]
   704     4.81304881     4.81304881     4.81304881    6[6-(6,6),8-(0),8-(64)]
   705     2.84365244     2.84365244     2.84365244    6[6-(6,6),8-(64),8-(64)]
   706     2.37032909     2.37032909     2.37032909    6[1-(0),6-(6,6),7-(6,27)]
   707     1.97496488     1.97496488     1.97496488    6[6-(1,6),6-(1,7),6-(8,8)]
   708     0.80557778     0.80557778     0.80557778    6[1-(0),6-(1,6),6-(6,6)]
   709     0.13921275     0.13921275     0.13921275    6[1-(0),6-(1,6),6-(6,7)]
   710     0.58840589     0.58840589     0.58840589    6[6-(1,6),6-(6,7),7-(6,27)]
   711    18.55798766    18.55798766    18.55798766    6[6-(1,6),6-(6,7),7-(6,27)]
   712    17.43129247    17.43129247    17.43129247    6[1-(0),6-(1,6),6-(6,7)]
   713    16.99880486    16.99880486    16.99880486    6[1-(0),6-(1,6),6-(6,6)]
   714    17.66516989    17.66516989    17.66516989    6[6-(1,6),6-(1,7),6-(8,8)]
   715     0.20789104     0.20789104     0.20789104    6[1-(0),6-(6,6),7-(6,27)]
   716    17.19927122    17.19927122    17.19927122    6[6-(6,6),8-(0),8-(64)]
   717      5.3457696      5.3457696      5.3457696    6[6-(6,6),8-(64),8-(64)]
   718     6.21074482     6.21074482     6.21074482    6[1-(0),6-(6,6),7-(6,27)]
   719     6.36480693     6.36480693     6.36480693    6[6-(1,6),6-(1,7),6-(8,8)]
   720      7.5360502      7.5360502      7.5360502    6[1-(0),6-(1,6),6-(6,6)]
   721     8.42144329     8.42144329     8.42144329    6[1-(0),6-(1,6),6-(6,7)]
   722     8.17271651     8.17271651     8.17271651    6[6-(1,6),6-(6,7),7-(6,27)]
   723     9.04326024     9.04326024     9.04326024    6[6-(1,6),6-(6,7),7-(6,27)]
   724    10.16995543    10.16995543    10.16995543    6[1-(0),6-(1,6),6-(6,7)]
   725    10.86045067    10.86045067    10.86045067    6[1-(0),6-(1,6),6-(6,6)]
   726    10.44281242    10.44281242    10.44281242    6[6-(1,6),6-(1,7),6-(8,8)]
   727     9.33467893     9.33467893     9.33467893    6[1-(0),6-(6,6),7-(6,27)]
   728    11.15372553    11.15372553    11.15372553    6[6-(6,6),8-(0),8-(64)]
   729     5.48127001     5.48127001     5.48127001    6[6-(6,6),8-(64),8-(64)]
   730     6.79915071     6.79915071     6.79915071    6[1-(0),6-(6,6),7-(6,27)]
   731     5.84507933     5.84507933     5.84507933    6[6-(1,6),6-(1,7),6-(8,8)]
   732     5.20841302     5.20841302     5.20841302    6[1-(0),6-(1,6),6-(6,6)]
   733      5.4757015      5.4757015      5.4757015    6[1-(0),6-(1,6),6-(6,7)]
   734      6.3852248      6.3852248      6.3852248    6[6-(1,6),6-(6,7),7-(6,27)]
   735     6.62838307     6.62838307     6.62838307    6[6-(1,6),6-(6,7),7-(6,27)]
   736     5.96387421     5.96387421     5.96387421    6[1-(0),6-(1,6),6-(6,7)]
   737     6.24786822     6.24786822     6.24786822    6[1-(0),6-(1,6),6-(6,6)]
   738     7.15553535     7.15553535     7.15553535    6[6-(1,6),6-(1,7),6-(8,8)]
   739     7.82746889     7.82746889     7.82746889    6[1-(0),6-(6,6),7-(6,27)]
   740     7.48778978     7.48778978     7.48778978    6[6-(6,6),8-(1),8-(64)]
   741    10.19222947    10.19222947    10.19222947    6[6-(6,6),8-(0),8-(64)]
   742     9.58526188     9.58526188     9.58526188    6[1-(0),6-(6,6),7-(6,27)]
   743    10.35557243    10.35557243    10.35557243    6[6-(1,6),6-(1,7),6-(8,8)]
   744    11.27437658    11.27437658    11.27437658    6[1-(0),6-(1,6),6-(6,6)]
   745    11.45442507    11.45442507    11.45442507    6[1-(0),6-(1,6),6-(6,7)]
   746    10.69339537    10.69339537    10.69339537    6[6-(1,6),6-(6,7),7-(6,27)]
   747    10.94397832    10.94397832    10.94397832    6[6-(1,6),6-(6,7),7-(6,27)]
   748    11.89619353    11.89619353    11.89619353    6[1-(0),6-(1,6),6-(6,7)]
   749    12.18389988    12.18389988    12.18389988    6[1-(0),6-(1,6),6-(6,6)]
   750    11.49711698    11.49711698    11.49711698    6[6-(1,6),6-(1,7),6-(8,8)]
   751    10.47436731    10.47436731    10.47436731    6[1-(0),6-(6,6),7-(6,27)]
   752    11.89248119    11.89248119    11.89248119    6[6-(6,6),8-(64),8-(64)]
   753    11.35790423    11.35790423    11.35790423    6[6-(6,6),8-(64),8-(64)]
   754    10.14582522    10.14582522    10.14582522    6[1-(0),6-(6,6),7-(6,27)]
   755    10.51891539    10.51891539    10.51891539    6[6-(1,6),6-(1,7),6-(8,8)]
   756    10.06600991    10.06600991    10.06600991    6[1-(0),6-(1,6),6-(6,6)]
   757     9.32354191     9.32354191     9.32354191    6[1-(0),6-(1,6),6-(6,7)]
   758     8.99128748     8.99128748     8.99128748    6[6-(1,6),6-(6,7),7-(6,27)]
   759     8.17642885     8.17642885     8.17642885    6[6-(1,6),6-(6,7),7-(6,27)]
   760     7.83489357     7.83489357     7.83489357    6[1-(0),6-(1,6),6-(6,7)]
   761     7.07572004     7.07572004     7.07572004    6[1-(0),6-(1,6),6-(6,6)]
   762     6.61538988     6.61538988     6.61538988    6[6-(1,6),6-(1,7),6-(8,8)]
   763     6.99961707     6.99961707     6.99961707    6[1-(0),6-(6,6),7-(6,27)]
   764     5.71514743     5.71514743     5.71514743    6[6-(6,6),8-(64),8-(64)]
   765      4.1392591      4.1392591      4.1392591    6[6-(6,6),8-(64),8-(64)]
   766     3.30027026     3.30027026     3.30027026    6[1-(0),6-(6,6),7-(6,27)]
   767      4.3805612      4.3805612      4.3805612    6[6-(1,6),6-(1,7),6-(8,8)]
   768     5.65760616     5.65760616     5.65760616    6[1-(0),6-(1,6),6-(6,6)]
   769     5.83022997     5.83022997     5.83022997    6[1-(0),6-(1,6),6-(6,7)]
   770     4.74993903     4.74993903     4.74993903    6[6-(1,6),6-(6,7),7-(6,27)]
   771     4.81304881     4.81304881     4.81304881    6[6-(1,6),6-(6,7),7-(6,27)]
   772     6.00285378     6.00285378     6.00285378    6[1-(0),6-(1,6),6-(6,7)]
   773     5.95644953     5.95644953     5.95644953    6[1-(0),6-(1,6),6-(6,6)]
   774     4.78520626     4.78520626     4.78520626    6[6-(1,6),6-(1,7),6-(8,8)]
   775     3.58426427     3.58426427     3.58426427    6[1-(0),6-(6,6),7-(6,27)]
   776     4.81304881     4.81304881     4.81304881    6[6-(6,6),8-(0),8-(64)]
   777    12.12450244    12.12450244    12.12450244    6[6-(6,6),8-(64),8-(64)]
   778    11.65117909    11.65117909    11.65117909    6[1-(0),6-(6,6),7-(6,27)]
   779    11.25581488    11.25581488    11.25581488    6[6-(1,6),6-(1,7),6-(8,8)]
   780    10.08642778    10.08642778    10.08642778    6[1-(0),6-(1,6),6-(6,6)]
   781     9.42006275     9.42006275     9.42006275    6[1-(0),6-(1,6),6-(6,7)]
   782     9.86925589     9.86925589     9.86925589    6[6-(1,6),6-(6,7),7-(6,27)]
   783     9.27713766     9.27713766     9.27713766    6[6-(1,6),6-(6,7),7-(6,27)]
   784     8.15044247     8.15044247     8.15044247    6[1-(0),6-(1,6),6-(6,7)]
   785     7.71795486     7.71795486     7.71795486    6[1-(0),6-(1,6),6-(6,6)]
   786     8.38431989     8.38431989     8.38431989    6[6-(1,6),6-(1,7),6-(8,8)]
   787     9.48874104     9.48874104     9.48874104    6[1-(0),6-(6,6),7-(6,27)]
   788     7.91842122     7.91842122     7.91842122    6[6-(6,6),8-(0),8-(64)]
   789     14.6266196     14.6266196     14.6266196    6[6-(6,6),8-(64),8-(64)]
   790    15.49159482    15.49159482    15.49159482    6[1-(0),6-(6,6),7-(6,27)]
   791    15.64565693    15.64565693    15.64565693    6[6-(1,6),6-(1,7),6-(8,8)]
   792     16.8169002     16.8169002     16.8169002    6[1-(0),6-(1,6),6-(6,6)]
   793    17.70229329    17.70229329    17.70229329    6[1-(0),6-(1,6),6-(6,7)]
   794    17.45356651    17.45356651    17.45356651    6[6-(1,6),6-(6,7),7-(6,27)]
   795    18.32411024    18.32411024    18.32411024    6[6-(1,6),6-(6,7),7-(6,27)]
   796     0.88910543     0.88910543     0.88910543    6[1-(0),6-(1,6),6-(6,7)]
   797     1.57960067     1.57960067     1.57960067    6[1-(0),6-(1,6),6-(6,6)]
   798     1.16196242     1.16196242     1.16196242    6[6-(1,6),6-(1,7),6-(8,8)]
   799     0.05382893     0.05382893     0.05382893    6[1-(0),6-(6,6),7-(6,27)]
   800     1.87287553     1.87287553     1.87287553    6[6-(6,6),8-(0),8-(64)]
   801    14.76212001    14.76212001    14.76212001    6[6-(6,6),8-(64),8-(64)]
   802    16.08000071    16.08000071    16.08000071    6[1-(0),6-(6,6),7-(6,27)]
   803    15.12592933    15.12592933    15.12592933    6[6-(1,6),6-(1,7),6-(8,8)]
   804    14.48926302    14.48926302    14.48926302    6[1-(0),6-(1,6),6-(6,6)]
   805     14.7565515     14.7565515     14.7565515    6[1-(0),6-(1,6),6-(6,7)]
   806     15.6660748     15.6660748     15.6660748    6[6-(1,6),6-(6,7),7-(6,27)]
   807    15.90923307    15.90923307    15.90923307    6[6-(1,6),6-(6,7),7-(6,27)]
   808    15.24472421    15.24472421    15.24472421    6[1-(0),6-(1,6),6-(6,7)]
   809    15.52871822    15.52871822    15.52871822    6[1-(0),6-(1,6),6-(6,6)]
   810    16.43638535    16.43638535    16.43638535    6[6-(1,6),6-(1,7),6-(8,8)]
   811    17.10831889    17.10831889    17.10831889    6[1-(0),6-(6,6),7-(6,27)]
   812    16.76863978    16.76863978    16.76863978    6[6-(6,6),8-(1),8-(64)]
   813     0.91137947     0.91137947     0.91137947    6[6-(6,6),8-(0),8-(64)]
   814     0.30441188     0.30441188     0.30441188    6[1-(0),6-(6,6),7-(6,27)]
   815     1.07472243     1.07472243     1.07472243    6[6-(1,6),6-(1,7),6-(8,8)]
   816     1.99352658     1.99352658     1.99352658    6[1-(0),6-(1,6),6-(6,6)]
   817     2.17357507     2.17357507     2.17357507    6[1-(0),6-(1,6),6-(6,7)]
   818     1.41254537     1.41254537     1.41254537    6[6-(1,6),6-(6,7),7-(6,27)]
   819     1.66312832     1.66312832     1.66312832    6[6-(1,6),6-(6,7),7-(6,27)]
   820     2.61534353     2.61534353     2.61534353    6[1-(0),6-(1,6),6-(6,7)]
   821     2.90304988     2.90304988     2.90304988    6[1-(0),6-(1,6),6-(6,6)]
   822     2.21626698     2.21626698     2.21626698    6[6-(1,6),6-(1,7),6-(8,8)]
   823     1.19351731     1.19351731     1.19351731    6[1-(0),6-(6,6),7-(6,27)]
   824     2.61163119     2.61163119     2.61163119    6[6-(6,6),8-(64),8-(64)]
   825     2.07705423     2.07705423     2.07705423    6[6-(6,6),8-(64),8-(64)]
   826     0.86497522     0.86497522     0.86497522    6[1-(0),6-(6,6),7-(6,27)]
   827     1.23806539     1.23806539     1.23806539    6[6-(1,6),6-(1,7),6-(8,8)]
   828     0.78515991     0.78515991     0.78515991    6[1-(0),6-(1,6),6-(6,6)]
   829     0.04269191     0.04269191     0.04269191    6[1-(0),6-(1,6),6-(6,7)]
   830    18.27213748    18.27213748    18.27213748    6[6-(1,6),6-(6,7),7-(6,27)]
   831    17.45727885    17.45727885    17.45727885    6[6-(1,6),6-(6,7),7-(6,27)]
   832    17.11574357    17.11574357    17.11574357    6[1-(0),6-(1,6),6-(6,7)]
   833    16.35657004    16.35657004    16.35657004    6[1-(0),6-(1,6),6-(6,6)]
   834    15.89623988    15.89623988    15.89623988    6[6-(1,6),6-(1,7),6-(8,8)]
   835    16.28046707    16.28046707    16.28046707    6[1-(0),6-(6,6),7-(6,27)]
   836    14.99599743    14.99599743    14.99599743    6[6-(6,6),8-(64),8-(64)]
   837     13.4201091     13.4201091     13.4201091    6[6-(6,6),8-(64),8-(64)]
   838    12.58112026    12.58112026    12.58112026    6[1-(0),6-(6,6),7-(6,27)]
   839     13.6614112     13.6614112     13.6614112    6[6-(1,6),6-(1,7),6-(8,8)]
   840    14.93845616    14.93845616    14.93845616    6[1-(0),6-(1,6),6-(6,6)]
   841    15.11107997    15.11107997    15.11107997    6[1-(0),6-(1,6),6-(6,7)]
   842    14.03078903    14.03078903    14.03078903    6[6-(1,6),6-(6,7),7-(6,27)]
   843    14.09389881    14.09389881    14.09389881    6[6-(1,6),6-(6,7),7-(6,27)]
   844    15.28370378    15.28370378    15.28370378    6[1-(0),6-(1,6),6-(6,7)]
   845    15.23729953    15.23729953    15.23729953    6[1-(0),6-(1,6),6-(6,6)]
   846    14.06605626    14.06605626    14.06605626    6[6-(1,6),6-(1,7),6-(8,8)]
   847    12.86511427    12.86511427    12.86511427    6[1-(0),6-(6,6),7-(6,27)]
   848    14.09389881    14.09389881    14.09389881    6[6-(6,6),8-(0),8-(64)]
   849     6.43719756     6.43719756     6.43719756    6[6-(6,6),8-(64),8-(64)]
   850     6.91052091     6.91052091     6.91052091    6[1-(0),6-(6,6),7-(6,27)]
   851     7.30588512     7.30588512     7.30588512    6[6-(1,6),6-(1,7),6-(8,8)]
   852     8.47527222     8.47527222     8.47527222    6[1-(0),6-(1,6),6-(6,6)]
   853     9.14163725     9.14163725     9.14163725    6[1-(0),6-(1,6),6-(6,7)]
   854     8.69244411     8.69244411     8.69244411    6[6-(1,6),6-(6,7),7-(6,27)]
   855     9.28456234     9.28456234     9.28456234    6[6-(1,6),6-(6,7),7-(6,27)]
   856    10.41125753    10.41125753    10.41125753    6[1-(0),6-(1,6),6-(6,7)]
   857    10.84374514    10.84374514    10.84374514    6[1-(0),6-(1,6),6-(6,6)]
   858    10.17738011    10.17738011    10.17738011    6[6-(1,6),6-(1,7),6-(8,8)]
   859     9.07295896     9.07295896     9.07295896    6[1-(0),6-(6,6),7-(6,27)]
   860    10.64327878    10.64327878    10.64327878    6[6-(6,6),8-(0),8-(64)]
   861      3.9350804      3.9350804      3.9350804    6[6-(6,6),8-(64),8-(64)]
   862     3.07010518     3.07010518     3.07010518    6[1-(0),6-(6,6),7-(6,27)]
   863     2.91604307     2.91604307     2.91604307    6[6-(1,6),6-(1,7),6-(8,8)]
   864      1.7447998      1.7447998      1.7447998    6[1-(0),6-(1,6),6-(6,6)]
   865     0.85940671     0.85940671     0.85940671    6[1-(0),6-(1,6),6-(6,7)]
   866     1.10813349     1.10813349     1.10813349    6[6-(1,6),6-(6,7),7-(6,27)]
   867     0.23758976     0.23758976     0.23758976    6[6-(1,6),6-(6,7),7-(6,27)]
   868    17.67259457    17.67259457    17.67259457    6[1-(0),6-(1,6),6-(6,7)]
   869    16.98209933    16.98209933    16.98209933    6[1-(0),6-(1,6),6-(6,6)]
   870    17.39973758    17.39973758    17.39973758    6[6-(1,6),6-(1,7),6-(8,8)]
   871    18.50787107    18.50787107    18.50787107    6[1-(0),6-(6,6),7-(6,27)]
   872    16.68882447    16.68882447    16.68882447    6[6-(6,6),8-(0),8-(64)]
   873     3.79957999     3.79957999     3.79957999    6[6-(6,6),8-(64),8-(64)]
   874     2.48169929     2.48169929     2.48169929    6[1-(0),6-(6,6),7-(6,27)]
   875     3.43577067     3.43577067     3.43577067    6[6-(1,6),6-(1,7),6-(8,8)]
   876     4.07243698     4.07243698     4.07243698    6[1-(0),6-(1,6),6-(6,6)]
   877      3.8051485      3.8051485      3.8051485    6[1-(0),6-(1,6),6-(6,7)]
   878      2.8956252      2.8956252      2.8956252    6[6-(1,6),6-(6,7),7-(6,27)]
   879     2.65246693     2.65246693     2.65246693    6[6-(1,6),6-(6,7),7-(6,27)]
   880     3.31697579     3.31697579     3.31697579    6[1-(0),6-(1,6),6-(6,7)]
   881     3.03298178     3.03298178     3.03298178    6[1-(0),6-(1,6),6-(6,6)]
   882     2.12531465     2.12531465     2.12531465    6[6-(1,6),6-(1,7),6-(8,8)]
   883     1.45338111     1.45338111     1.45338111    6[1-(0),6-(6,6),7-(6,27)]
   884     1.79306022     1.79306022     1.79306022    6[6-(6,6),8-(1),8-(64)]
   885    17.65032053    17.65032053    17.65032053    6[6-(6,6),8-(0),8-(64)]
   886    18.25728812    18.25728812    18.25728812    6[1-(0),6-(6,6),7-(6,27)]
   887    17.48697757    17.48697757    17.48697757    6[6-(1,6),6-(1,7),6-(8,8)]
   888    16.56817342    16.56817342    16.56817342    6[1-(0),6-(1,6),6-(6,6)]
   889    16.38812493    16.38812493    16.38812493    6[1-(0),6-(1,6),6-(6,7)]
   890    17.14915463    17.14915463    17.14915463    6[6-(1,6),6-(6,7),7-(6,27)]
   891    16.89857168    16.89857168    16.89857168    6[6-(1,6),6-(6,7),7-(6,27)]
   892    15.94635647    15.94635647    15.94635647    6[1-(0),6-(1,6),6-(6,7)]
   893    15.65865012    15.65865012    15.65865012    6[1-(0),6-(1,6),6-(6,6)]
   894    16.34543302    16.34543302    16.34543302    6[6-(1,6),6-(1,7),6-(8,8)]
   895    17.36818269    17.36818269    17.36818269    6[1-(0),6-(6,6),7-(6,27)]
   896    15.95006881    15.95006881    15.95006881    6[6-(6,6),8-(64),8-(64)]
   897    16.48464577    16.48464577    16.48464577    6[6-(6,6),8-(64),8-(64)]
   898    17.69672478    17.69672478    17.69672478    6[1-(0),6-(6,6),7-(6,27)]
   899    17.32363461    17.32363461    17.32363461    6[6-(1,6),6-(1,7),6-(8,8)]
   900    17.77654009    17.77654009    17.77654009    6[1-(0),6-(1,6),6-(6,6)]
   901    18.51900809    18.51900809    18.51900809    6[1-(0),6-(1,6),6-(6,7)]
   902     0.28956252     0.28956252     0.28956252    6[6-(1,6),6-(6,7),7-(6,27)]
   903     1.10442115     1.10442115     1.10442115    6[6-(1,6),6-(6,7),7-(6,27)]
   904     1.44595643     1.44595643     1.44595643    6[1-(0),6-(1,6),6-(6,7)]
   905     2.20512996     2.20512996     2.20512996    6[1-(0),6-(1,6),6-(6,6)]
   906     2.66546012     2.66546012     2.66546012    6[6-(1,6),6-(1,7),6-(8,8)]
   907     2.28123293     2.28123293     2.28123293    6[1-(0),6-(6,6),7-(6,27)]
   908     3.56570257     3.56570257     3.56570257    6[6-(6,6),8-(64),8-(64)]
   909      5.1415909      5.1415909      5.1415909    6[6-(6,6),8-(64),8-(64)]
   910     5.98057974     5.98057974     5.98057974    6[1-(0),6-(6,6),7-(6,27)]
   911      4.9002888      4.9002888      4.9002888    6[6-(1,6),6-(1,7),6-(8,8)]
   912     3.62324384     3.62324384     3.62324384    6[1-(0),6-(1,6),6-(6,6)]
   913     3.45062003     3.45062003     3.45062003    6[1-(0),6-(1,6),6-(6,7)]
   914     4.53091097     4.53091097     4.53091097    6[6-(1,6),6-(6,7),7-(6,27)]
   915     4.46780119     4.46780119     4.46780119    6[6-(1,6),6-(6,7),7-(6,27)]
   916     3.27799622     3.27799622     3.27799622    6[1-(0),6-(1,6),6-(6,7)]
   917     3.32440047     3.32440047     3.32440047    6[1-(0),6-(1,6),6-(6,6)]
   918     4.49564374     4.49564374     4.49564374    6[6-(1,6),6-(1,7),6-(8,8)]
   919     5.69658573     5.69658573     5.69658573    6[1-(0),6-(6,6),7-(6,27)]
   920     4.46780119     4.46780119     4.46780119    6[6-(6,6),8-(0),8-(64)]
   921    15.71804756    15.71804756    15.71804756    6[6-(6,6),8-(64),8-(64)]
   922    16.19137091    16.19137091    16.19137091    6[1-(0),6-(6,6),7-(6,27)]
   923    16.58673512    16.58673512    16.58673512    6[6-(1,6),6-(1,7),6-(8,8)]
   924    17.75612222    17.75612222    17.75612222    6[1-(0),6-(1,6),6-(6,6)]
   925    18.42248725    18.42248725    18.42248725    6[1-(0),6-(1,6),6-(6,7)]
   926    17.97329411    17.97329411    17.97329411    6[6-(1,6),6-(6,7),7-(6,27)]
   927     0.00371234     0.00371234     0.00371234    6[6-(1,6),6-(6,7),7-(6,27)]
   928     1.13040753     1.13040753     1.13040753    6[1-(0),6-(1,6),6-(6,7)]
   929     1.56289514     1.56289514     1.56289514    6[1-(0),6-(1,6),6-(6,6)]
   930     0.89653011     0.89653011     0.89653011    6[6-(1,6),6-(1,7),6-(8,8)]
   931    18.35380896    18.35380896    18.35380896    6[1-(0),6-(6,6),7-(6,27)]
   932     1.36242878     1.36242878     1.36242878    6[6-(6,6),8-(0),8-(64)]
   933     13.2159304     13.2159304     13.2159304    6[6-(6,6),8-(64),8-(64)]
   934    12.35095518    12.35095518    12.35095518    6[1-(0),6-(6,6),7-(6,27)]
   935    12.19689307    12.19689307    12.19689307    6[6-(1,6),6-(1,7),6-(8,8)]
   936     11.0256498     11.0256498     11.0256498    6[1-(0),6-(1,6),6-(6,6)]
   937    10.14025671    10.14025671    10.14025671    6[1-(0),6-(1,6),6-(6,7)]
   938    10.38898349    10.38898349    10.38898349    6[6-(1,6),6-(6,7),7-(6,27)]
   939     9.51843976     9.51843976     9.51843976    6[6-(1,6),6-(6,7),7-(6,27)]
   940     8.39174457     8.39174457     8.39174457    6[1-(0),6-(1,6),6-(6,7)]
   941     7.70124933     7.70124933     7.70124933    6[1-(0),6-(1,6),6-(6,6)]
   942     8.11888758     8.11888758     8.11888758    6[6-(1,6),6-(1,7),6-(8,8)]
   943     9.22702107     9.22702107     9.22702107    6[1-(0),6-(6,6),7-(6,27)]
   944     7.40797447     7.40797447     7.40797447    6[6-(6,6),8-(0),8-(64)]
   945    13.08042999    13.08042999    13.08042999    6[6-(6,6),8-(64),8-(64)]
   946    11.76254929    11.76254929    11.76254929    6[1-(0),6-(6,6),7-(6,27)]
   947    12.71662067    12.71662067    12.71662067    6[6-(1,6),6-(1,7),6-(8,8)]
   948    13.35328698    13.35328698    13.35328698    6[1-(0),6-(1,6),6-(6,6)]
   949     13.0859985     13.0859985     13.0859985    6[1-(0),6-(1,6),6-(6,7)]
   950     12.1764752     12.1764752     12.1764752    6[6-(1,6),6-(6,7),7-(6,27)]
   951    11.93331693    11.93331693    11.93331693    6[6-(1,6),6-(6,7),7-(6,27)]
   952    12.59782579    12.59782579    12.59782579    6[1-(0),6-(1,6),6-(6,7)]
   953    12.31383178    12.31383178    12.31383178    6[1-(0),6-(1,6),6-(6,6)]
   954    11.40616465    11.40616465    11.40616465    6[6-(1,6),6-(1,7),6-(8,8)]
   955    10.73423111    10.73423111    10.73423111    6[1-(0),6-(6,6),7-(6,27)]
   956    11.07391022    11.07391022    11.07391022    6[6-(6,6),8-(1),8-(64)]
   957     8.36947053     8.36947053     8.36947053    6[6-(6,6),8-(0),8-(64)]
   958     8.97643812     8.97643812     8.97643812    6[1-(0),6-(6,6),7-(6,27)]
   959     8.20612757     8.20612757     8.20612757    6[6-(1,6),6-(1,7),6-(8,8)]
   960     7.28732342     7.28732342     7.28732342    6[1-(0),6-(1,6),6-(6,6)]
   961     7.10727493     7.10727493     7.10727493    6[1-(0),6-(1,6),6-(6,7)]
   962     7.86830463     7.86830463     7.86830463    6[6-(1,6),6-(6,7),7-(6,27)]
   963     7.61772168     7.61772168     7.61772168    6[6-(1,6),6-(6,7),7-(6,27)]
   964     6.66550647     6.66550647     6.66550647    6[1-(0),6-(1,6),6-(6,7)]
   965     6.37780012     6.37780012     6.37780012    6[1-(0),6-(1,6),6-(6,6)]
   966     7.06458302     7.06458302     7.06458302    6[6-(1,6),6-(1,7),6-(8,8)]
   967     8.08733269     8.08733269     8.08733269    6[1-(0),6-(6,6),7-(6,27)]
   968     6.66921881     6.66921881     6.66921881    6[6-(6,6),8-(64),8-(64)]
   969     7.20379577     7.20379577     7.20379577    6[6-(6,6),8-(64),8-(64)]
   970     8.41587478     8.41587478     8.41587478    6[1-(0),6-(6,6),7-(6,27)]
   971     8.04278461     8.04278461     8.04278461    6[6-(1,6),6-(1,7),6-(8,8)]
   972     8.49569009     8.49569009     8.49569009    6[1-(0),6-(1,6),6-(6,6)]
   973     9.23815809     9.23815809     9.23815809    6[1-(0),6-(1,6),6-(6,7)]
   974     9.57041252     9.57041252     9.57041252    6[6-(1,6),6-(6,7),7-(6,27)]
   975    10.38527115    10.38527115    10.38527115    6[6-(1,6),6-(6,7),7-(6,27)]
   976    10.72680643    10.72680643    10.72680643    6[1-(0),6-(1,6),6-(6,7)]
   977    11.48597996    11.48597996    11.48597996    6[1-(0),6-(1,6),6-(6,6)]
   978    11.94631012    11.94631012    11.94631012    6[6-(1,6),6-(1,7),6-(8,8)]
   979    11.56208293    11.56208293    11.56208293    6[1-(0),6-(6,6),7-(6,27)]
   980    12.84655257    12.84655257    12.84655257    6[6-(6,6),8-(64),8-(64)]
   981     14.4224409     14.4224409     14.4224409    6[6-(6,6),8-(64),8-(64)]
   982    15.26142974    15.26142974    15.26142974    6[1-(0),6-(6,6),7-(6,27)]
   983     14.1811388     14.1811388     14.1811388    6[6-(1,6),6-(1,7),6-(8,8)]
   984    12.90409384    12.90409384    12.90409384    6[1-(0),6-(1,6),6-(6,6)]
   985    12.73147003    12.73147003    12.73147003    6[1-(0),6-(1,6),6-(6,7)]
   986    13.81176097    13.81176097    13.81176097    6[6-(1,6),6-(6,7),7-(6,27)]
   987    13.74865119    13.74865119    13.74865119    6[6-(1,6),6-(6,7),7-(6,27)]
   988    12.55884622    12.55884622    12.55884622    6[1-(0),6-(1,6),6-(6,7)]
   989    12.60525047    12.60525047    12.60525047    6[1-(0),6-(1,6),6-(6,6)]
   990    13.77649374    13.77649374    13.77649374    6[6-(1,6),6-(1,7),6-(8,8)]
   991    14.97743573    14.97743573    14.97743573    6[1-(0),6-(6,6),7-(6,27)]
   992    13.74865119    13.74865119    13.74865119    6[6-(6,6),8-(0),8-(64)]
   993    17.89162263    17.89162263    17.89162263    7[6-(1,6),6-(6,6),27-(7,7,7,7,7)]
   994    16.85773594    16.85773594    16.85773594    7[6-(1,6),6-(6,6),27-(7,7,7,7,7)]
   995      9.8933861      9.8933861      9.8933861    7[6-(1,6),6-(6,6),27-(7,7,7,7,7)]
   996    11.48226762    11.48226762    11.48226762    7[6-(1,6),6-(6,6),27-(7,7,7,7,7)]
   997    11.48041145    11.48041145    11.48041145    7[6-(1,6),6-(6,6),27-(7,7,7,7,7)]
   998    10.97738938    10.97738938    10.97738938    7[6-(1,6),6-(6,6),27-(7,7,7,7,7)]
   999     8.81866367     8.81866367     8.81866367    7[6-(1,6),6-(6,6),27-(7,7,7,7,7)]
  1000     8.36018968     8.36018968     8.36018968    7[6-(1,6),6-(6,6),27-(7,7,7,7,7)]
  1001     9.17504831     9.17504831     9.17504831    7[6-(1,6),6-(6,6),27-(7,7,7,7,7)]
  1002    10.77877919    10.77877919    10.77877919    7[6-(1,6),6-(6,6),27-(7,7,7,7,7)]
  1003    15.08694976    15.08694976    15.08694976    7[6-(1,6),6-(6,6),27-(7,7,7,7,7)]
  1004     14.9421685     14.9421685     14.9421685    7[6-(1,6),6-(6,6),27-(7,7,7,7,7)]
  1005     8.61077263     8.61077263     8.61077263    7[6-(1,6),6-(6,6),27-(7,7,7,7,7)]
  1006     7.57688594     7.57688594     7.57688594    7[6-(1,6),6-(6,6),27-(7,7,7,7,7)]
  1007      0.6125361      0.6125361      0.6125361    7[6-(1,6),6-(6,6),27-(7,7,7,7,7)]
  1008     2.20141762     2.20141762     2.20141762    7[6-(1,6),6-(6,6),27-(7,7,7,7,7)]
  1009     2.19956145     2.19956145     2.19956145    7[6-(1,6),6-(6,6),27-(7,7,7,7,7)]
  1010     1.69653938     1.69653938     1.69653938    7[6-(1,6),6-(6,6),27-(7,7,7,7,7)]
  1011    18.09951367    18.09951367    18.09951367    7[6-(1,6),6-(6,6),27-(7,7,7,7,7)]
  1012    17.64103968    17.64103968    17.64103968    7[6-(1,6),6-(6,6),27-(7,7,7,7,7)]
  1013    18.45589831    18.45589831    18.45589831    7[6-(1,6),6-(6,6),27-(7,7,7,7,7)]
  1014     1.49792919     1.49792919     1.49792919    7[6-(1,6),6-(6,6),27-(7,7,7,7,7)]
  1015     5.80609976     5.80609976     5.80609976    7[6-(1,6),6-(6,6),27-(7,7,7,7,7)]
  1016      5.6613185      5.6613185      5.6613185    7[6-(1,6),6-(6,6),27-(7,7,7,7,7)]
  1017     9.95092737     9.95092737     9.95092737    7[6-(1,6),6-(6,6),27-(7,7,7,7,7)]
  1018    10.98481406    10.98481406    10.98481406    7[6-(1,6),6-(6,6),27-(7,7,7,7,7)]
  1019     17.9491639     17.9491639     17.9491639    7[6-(1,6),6-(6,6),27-(7,7,7,7,7)]
  1020    16.36028238    16.36028238    16.36028238    7[6-(1,6),6-(6,6),27-(7,7,7,7,7)]
  1021    16.36213855    16.36213855    16.36213855    7[6-(1,6),6-(6,6),27-(7,7,7,7,7)]
  1022    16.86516062    16.86516062    16.86516062    7[6-(1,6),6-(6,6),27-(7,7,7,7,7)]
  1023     0.46218633     0.46218633     0.46218633    7[6-(1,6),6-(6,6),27-(7,7,7,7,7)]
  1024     0.92066032     0.92066032     0.92066032    7[6-(1,6),6-(6,6),27-(7,7,7,7,7)]
  1025     0.10580169     0.10580169     0.10580169    7[6-(1,6),6-(6,6),27-(7,7,7,7,7)]
  1026    17.06377081    17.06377081    17.06377081    7[6-(1,6),6-(6,6),27-(7,7,7,7,7)]
  1027    12.75560024    12.75560024    12.75560024    7[6-(1,6),6-(6,6),27-(7,7,7,7,7)]
  1028     12.9003815     12.9003815     12.9003815    7[6-(1,6),6-(6,6),27-(7,7,7,7,7)]
  1029     0.67007737     0.67007737     0.67007737    7[6-(1,6),6-(6,6),27-(7,7,7,7,7)]
  1030     1.70396406     1.70396406     1.70396406    7[6-(1,6),6-(6,6),27-(7,7,7,7,7)]
  1031      8.6683139      8.6683139      8.6683139    7[6-(1,6),6-(6,6),27-(7,7,7,7,7)]
  1032     7.07943238     7.07943238     7.07943238    7[6-(1,6),6-(6,6),27-(7,7,7,7,7)]
  1033     7.08128855     7.08128855     7.08128855    7[6-(1,6),6-(6,6),27-(7,7,7,7,7)]
  1034     7.58431062     7.58431062     7.58431062    7[6-(1,6),6-(6,6),27-(7,7,7,7,7)]
  1035     9.74303633     9.74303633     9.74303633    7[6-(1,6),6-(6,6),27-(7,7,7,7,7)]
  1036    10.20151032    10.20151032    10.20151032    7[6-(1,6),6-(6,6),27-(7,7,7,7,7)]
  1037     9.38665169     9.38665169     9.38665169    7[6-(1,6),6-(6,6),27-(7,7,7,7,7)]
  1038     7.78292081     7.78292081     7.78292081    7[6-(1,6),6-(6,6),27-(7,7,7,7,7)]
  1039     3.47475024     3.47475024     3.47475024    7[6-(1,6),6-(6,6),27-(7,7,7,7,7)]
  1040      3.6195315      3.6195315      3.6195315    7[6-(1,6),6-(6,6),27-(7,7,7,7,7)]
  1041     0.67007737     0.67007737     0.67007737    7[6-(1,6),6-(6,6),27-(7,7,7,7,7)]
  1042     1.70396406     1.70396406     1.70396406    7[6-(1,6),6-(6,6),27-(7,7,7,7,7)]
  1043      8.6683139      8.6683139      8.6683139    7[6-(1,6),6-(6,6),27-(7,7,7,7,7)]
  1044     7.07943238     7.07943238     7.07943238    7[6-(1,6),6-(6,6),27-(7,7,7,7,7)]
  1045     7.08128855     7.08128855     7.08128855    7[6-(1,6),6-(6,6),27-(7,7,7,7,7)]
  1046     7.58431062     7.58431062     7.58431062    7[6-(1,6),6-(6,6),27-(7,7,7,7,7)]
  1047     9.74303633     9.74303633     9.74303633    7[6-(1,6),6-(6,6),27-(7,7,7,7,7)]
  1048    10.20151032    10.20151032    10.20151032    7[6-(1,6),6-(6,6),27-(7,7,7,7,7)]
  1049     9.38665169     9.38665169     9.38665169    7[6-(1,6),6-(6,6),27-(7,7,7,7,7)]
  1050     7.78292081     7.78292081     7.78292081    7[6-(1,6),6-(6,6),27-(7,7,7,7,7)]
  1051     3.47475024     3.47475024     3.47475024    7[6-(1,6),6-(6,6),27-(7,7,7,7,7)]
  1052      3.6195315      3.6195315      3.6195315    7[6-(1,6),6-(6,6),27-(7,7,7,7,7)]
  1053     9.95092737     9.95092737     9.95092737    7[6-(1,6),6-(6,6),27-(7,7,7,7,7)]
  1054    10.98481406    10.98481406    10.98481406    7[6-(1,6),6-(6,6),27-(7,7,7,7,7)]
  1055     17.9491639     17.9491639     17.9491639    7[6-(1,6),6-(6,6),27-(7,7,7,7,7)]
  1056    16.36028238    16.36028238    16.36028238    7[6-(1,6),6-(6,6),27-(7,7,7,7,7)]
  1057    16.36213855    16.36213855    16.36213855    7[6-(1,6),6-(6,6),27-(7,7,7,7,7)]
  1058    16.86516062    16.86516062    16.86516062    7[6-(1,6),6-(6,6),27-(7,7,7,7,7)]
  1059     0.46218633     0.46218633     0.46218633    7[6-(1,6),6-(6,6),27-(7,7,7,7,7)]
  1060     0.92066032     0.92066032     0.92066032    7[6-(1,6),6-(6,6),27-(7,7,7,7,7)]
  1061     0.10580169     0.10580169     0.10580169    7[6-(1,6),6-(6,6),27-(7,7,7,7,7)]
  1062    17.06377081    17.06377081    17.06377081    7[6-(1,6),6-(6,6),27-(7,7,7,7,7)]
  1063    12.75560024    12.75560024    12.75560024    7[6-(1,6),6-(6,6),27-(7,7,7,7,7)]
  1064     12.9003815     12.9003815     12.9003815    7[6-(1,6),6-(6,6),27-(7,7,7,7,7)]
  1065     8.61077263     8.61077263     8.61077263    7[6-(1,6),6-(6,6),27-(7,7,7,7,7)]
  1066     7.57688594     7.57688594     7.57688594    7[6-(1,6),6-(6,6),27-(7,7,7,7,7)]
  1067      0.6125361      0.6125361      0.6125361    7[6-(1,6),6-(6,6),27-(7,7,7,7,7)]
  1068     2.20141762     2.20141762     2.20141762    7[6-(1,6),6-(6,6),27-(7,7,7,7,7)]
  1069     2.19956145     2.19956145     2.19956145    7[6-(1,6),6-(6,6),27-(7,7,7,7,7)]
  1070     1.69653938     1.69653938     1.69653938    7[6-(1,6),6-(6,6),27-(7,7,7,7,7)]
  1071    18.09951367    18.09951367    18.09951367    7[6-(1,6),6-(6,6),27-(7,7,7,7,7)]
  1072    17.64103968    17.64103968    17.64103968    7[6-(1,6),6-(6,6),27-(7,7,7,7,7)]
  1073    18.45589831    18.45589831    18.45589831    7[6-(1,6),6-(6,6),27-(7,7,7,7,7)]
  1074     1.49792919     1.49792919     1.49792919    7[6-(1,6),6-(6,6),27-(7,7,7,7,7)]
  1075     5.80609976     5.80609976     5.80609976    7[6-(1,6),6-(6,6),27-(7,7,7,7,7)]
  1076      5.6613185      5.6613185      5.6613185    7[6-(1,6),6-(6,6),27-(7,7,7,7,7)]
  1077    17.89162263    17.89162263    17.89162263    7[6-(1,6),6-(6,6),27-(7,7,7,7,7)]
  1078    16.85773594    16.85773594    16.85773594    7[6-(1,6),6-(6,6),27-(7,7,7,7,7)]
  1079      9.8933861      9.8933861      9.8933861    7[6-(1,6),6-(6,6),27-(7,7,7,7,7)]
  1080    11.48226762    11.48226762    11.48226762    7[6-(1,6),6-(6,6),27-(7,7,7,7,7)]
  1081    11.48041145    11.48041145    11.48041145    7[6-(1,6),6-(6,6),27-(7,7,7,7,7)]
  1082    10.97738938    10.97738938    10.97738938    7[6-(1,6),6-(6,6),27-(7,7,7,7,7)]
  1083     8.81866367     8.81866367     8.81866367    7[6-(1,6),6-(6,6),27-(7,7,7,7,7)]
  1084     8.36018968     8.36018968     8.36018968    7[6-(1,6),6-(6,6),27-(7,7,7,7,7)]
  1085     9.17504831     9.17504831     9.17504831    7[6-(1,6),6-(6,6),27-(7,7,7,7,7)]
  1086    10.77877919    10.77877919    10.77877919    7[6-(1,6),6-(6,6),27-(7,7,7,7,7)]
  1087    15.08694976    15.08694976    15.08694976    7[6-(1,6),6-(6,6),27-(7,7,7,7,7)]
  1088     14.9421685     14.9421685     14.9421685    7[6-(1,6),6-(6,6),27-(7,7,7,7,7)]
  1089    14.72870895    14.72870895    14.72870895    8[6-(6,8),64-(8,8,8,8,8,8,8)]
  1090    16.11712411    16.11712411    16.11712411    8[6-(6,8),64-(8,8,8,8,8,8)]
  1091     1.02831818     1.02831818     1.02831818    8[6-(6,8)]
  1092     2.13645167     2.13645167     2.13645167    8[6-(6,8),64-(8,8,8,8,8,8)]
  1093    13.00989553    13.00989553    13.00989553    8[6-(6,8),64-(8,8,8,8,8,8,8)]
  1094    14.16443327    14.16443327    14.16443327    8[6-(6,8),64-(8,8,8,8,8,8)]
  1095      7.5731736      7.5731736      7.5731736    8[6-(6,8)]
  1096    12.44747602    12.44747602    12.44747602    8[6-(6,8),64-(8,8,8,8,8,8,8)]
  1097    11.88505651    11.88505651    11.88505651    8[6-(6,8),64-(8,8,8,8,8,8,8)]
  1098    10.02517417    10.02517417    10.02517417    8[1-(0),6-(6,8)]
  1099     9.47760402     9.47760402     9.47760402    8[6-(6,8)]
  1100     7.40426213     7.40426213     7.40426213    8[6-(6,8),64-(8,8,8,8,8,8)]
  1101     5.63161978     5.63161978     5.63161978    8[6-(6,8),64-(8,8,8,8,8,8,8)]
  1102     7.38941277     7.38941277     7.38941277    8[6-(6,8),64-(8,8,8,8,8,8)]
  1103      6.6450886      6.6450886      6.6450886    8[6-(6,8),64-(8,8,8,8,8,8,8,8)]
  1104     7.11841195     7.11841195     7.11841195    8[6-(6,8),64-(8,8,8,8,8,8,8,8)]
  1105    13.48321888    13.48321888    13.48321888    8[6-(6,8),64-(8,8,8,8,8,8,8,8)]
  1106    12.95977894    12.95977894    12.95977894    8[6-(6,8),64-(8,8,8,8,8,8,8,8)]
  1107    13.44238314    13.44238314    13.44238314    8[6-(6,8),64-(8,8,8,8,8,8,8,8)]
  1108    15.60296502    15.60296502    15.60296502    8[6-(6,8),64-(8,8,8,8,8,8,8,8)]
  1109    12.71290833    12.71290833    12.71290833    8[6-(6,8),64-(8,8,8,8,8,8,8,8)]
  1110    14.76768852    14.76768852    14.76768852    8[6-(6,8)]
  1111      10.580169      10.580169      10.580169    8[1-(0),1-(0),64-(8,8,8,8,8,8,8)]
  1112    13.92869968    13.92869968    13.92869968    8[1-(0),1-(0),64-(8,8,8,8,8,8,8)]
  1113    18.30926088    18.30926088    18.30926088    8[1-(0),1-(0),64-(8,8,8,8,8,8)]
  1114     15.1649089     15.1649089     15.1649089    8[1-(0),1-(0),64-(8,8,8,8,8,8,8,8)]
  1115    17.21226441    17.21226441    17.21226441    8[1-(0),1-(0),64-(8,8,8,8,8,8,8,8)]
  1116     6.73047242     6.73047242     6.73047242    8[6-(6,8),64-(8,8,8,8,8,8,8)]
  1117    14.04006988    14.04006988    14.04006988    8[6-(6,8),64-(8,8,8,8,8,8)]
  1118     5.44785895     5.44785895     5.44785895    8[6-(6,8),64-(8,8,8,8,8,8,8)]
  1119     6.83627411     6.83627411     6.83627411    8[6-(6,8),64-(8,8,8,8,8,8)]
  1120    10.30916818    10.30916818    10.30916818    8[6-(6,8)]
  1121    11.41730167    11.41730167    11.41730167    8[6-(6,8),64-(8,8,8,8,8,8)]
  1122     3.72904553     3.72904553     3.72904553    8[6-(6,8),64-(8,8,8,8,8,8,8)]
  1123     4.88358327     4.88358327     4.88358327    8[6-(6,8),64-(8,8,8,8,8,8)]
  1124     16.8540236     16.8540236     16.8540236    8[6-(6,8)]
  1125     3.16662602     3.16662602     3.16662602    8[6-(6,8),64-(8,8,8,8,8,8,8)]
  1126     2.60420651     2.60420651     2.60420651    8[6-(6,8),64-(8,8,8,8,8,8,8)]
  1127     0.74432417     0.74432417     0.74432417    8[1-(0),6-(6,8)]
  1128     0.19675402     0.19675402     0.19675402    8[6-(6,8)]
  1129    16.68511213    16.68511213    16.68511213    8[6-(6,8),64-(8,8,8,8,8,8)]
  1130    14.91246978    14.91246978    14.91246978    8[6-(6,8),64-(8,8,8,8,8,8,8)]
  1131    16.67026277    16.67026277    16.67026277    8[6-(6,8),64-(8,8,8,8,8,8)]
  1132     15.9259386     15.9259386     15.9259386    8[6-(6,8),64-(8,8,8,8,8,8,8,8)]
  1133    16.39926195    16.39926195    16.39926195    8[6-(6,8),64-(8,8,8,8,8,8,8,8)]
  1134     4.20236888     4.20236888     4.20236888    8[6-(6,8),64-(8,8,8,8,8,8,8,8)]
  1135     3.67892894     3.67892894     3.67892894    8[6-(6,8),64-(8,8,8,8,8,8,8,8)]
  1136     4.16153314     4.16153314     4.16153314    8[6-(6,8),64-(8,8,8,8,8,8,8,8)]
  1137     6.32211502     6.32211502     6.32211502    8[6-(6,8),64-(8,8,8,8,8,8,8,8)]
  1138     3.43205833     3.43205833     3.43205833    8[6-(6,8),64-(8,8,8,8,8,8,8,8)]
  1139     5.48683852     5.48683852     5.48683852    8[6-(6,8)]
  1140       1.299319       1.299319       1.299319    8[1-(0),1-(0),64-(8,8,8,8,8,8,8)]
  1141     4.64784968     4.64784968     4.64784968    8[1-(0),1-(0),64-(8,8,8,8,8,8,8)]
  1142     9.02841088     9.02841088     9.02841088    8[1-(0),1-(0),64-(8,8,8,8,8,8)]
  1143      5.8840589      5.8840589      5.8840589    8[1-(0),1-(0),64-(8,8,8,8,8,8,8,8)]
  1144     7.93141441     7.93141441     7.93141441    8[1-(0),1-(0),64-(8,8,8,8,8,8,8,8)]
  1145    16.01132242    16.01132242    16.01132242    8[6-(6,8),64-(8,8,8,8,8,8,8)]
  1146     4.75921988     4.75921988     4.75921988    8[6-(6,8),64-(8,8,8,8,8,8)]
  1147    13.11384105    13.11384105    13.11384105    8[6-(6,8),64-(8,8,8,8,8,8,8)]
  1148    11.72542589    11.72542589    11.72542589    8[6-(6,8),64-(8,8,8,8,8,8)]
  1149     8.25253182     8.25253182     8.25253182    8[6-(6,8)]
  1150     7.14439833     7.14439833     7.14439833    8[6-(6,8),64-(8,8,8,8,8,8)]
  1151    14.83265447    14.83265447    14.83265447    8[6-(6,8),64-(8,8,8,8,8,8,8)]
  1152    13.67811673    13.67811673    13.67811673    8[6-(6,8),64-(8,8,8,8,8,8)]
  1153      1.7076764      1.7076764      1.7076764    8[6-(6,8)]
  1154    15.39507398    15.39507398    15.39507398    8[6-(6,8),64-(8,8,8,8,8,8,8)]
  1155    15.95749349    15.95749349    15.95749349    8[6-(6,8),64-(8,8,8,8,8,8,8)]
  1156    17.81737583    17.81737583    17.81737583    8[1-(0),6-(6,8)]
  1157    18.36494598    18.36494598    18.36494598    8[6-(6,8)]
  1158     1.87658787     1.87658787     1.87658787    8[6-(6,8),64-(8,8,8,8,8,8)]
  1159     3.64923022     3.64923022     3.64923022    8[6-(6,8),64-(8,8,8,8,8,8,8)]
  1160     1.89143723     1.89143723     1.89143723    8[6-(6,8),64-(8,8,8,8,8,8)]
  1161      2.6357614      2.6357614      2.6357614    8[6-(6,8),64-(8,8,8,8,8,8,8,8)]
  1162     2.16243805     2.16243805     2.16243805    8[6-(6,8),64-(8,8,8,8,8,8,8,8)]
  1163    14.35933112    14.35933112    14.35933112    8[6-(6,8),64-(8,8,8,8,8,8,8,8)]
  1164    14.88277106    14.88277106    14.88277106    8[6-(6,8),64-(8,8,8,8,8,8,8,8)]
  1165    14.40016686    14.40016686    14.40016686    8[6-(6,8),64-(8,8,8,8,8,8,8,8)]
  1166    12.23958498    12.23958498    12.23958498    8[6-(6,8),64-(8,8,8,8,8,8,8,8)]
  1167    15.12964167    15.12964167    15.12964167    8[6-(6,8),64-(8,8,8,8,8,8,8,8)]
  1168    13.07486148    13.07486148    13.07486148    8[6-(6,8)]
  1169      17.262381      17.262381      17.262381    8[1-(0),1-(0),64-(8,8,8,8,8,8,8)]
  1170    13.91385032    13.91385032    13.91385032    8[1-(0),1-(0),64-(8,8,8,8,8,8,8)]
  1171     9.53328912     9.53328912     9.53328912    8[1-(0),1-(0),64-(8,8,8,8,8,8)]
  1172     12.6776411     12.6776411     12.6776411    8[1-(0),1-(0),64-(8,8,8,8,8,8,8,8)]
  1173    10.63028559    10.63028559    10.63028559    8[1-(0),1-(0),64-(8,8,8,8,8,8,8,8)]
  1174     2.55037758     2.55037758     2.55037758    8[6-(6,8),64-(8,8,8,8,8,8,8)]
  1175    13.80248012    13.80248012    13.80248012    8[6-(6,8),64-(8,8,8,8,8,8)]
  1176     3.83299105     3.83299105     3.83299105    8[6-(6,8),64-(8,8,8,8,8,8,8)]
  1177     2.44457589     2.44457589     2.44457589    8[6-(6,8),64-(8,8,8,8,8,8)]
  1178    17.53338182    17.53338182    17.53338182    8[6-(6,8)]
  1179    16.42524833    16.42524833    16.42524833    8[6-(6,8),64-(8,8,8,8,8,8)]
  1180     5.55180447     5.55180447     5.55180447    8[6-(6,8),64-(8,8,8,8,8,8,8)]
  1181     4.39726673     4.39726673     4.39726673    8[6-(6,8),64-(8,8,8,8,8,8)]
  1182     10.9885264     10.9885264     10.9885264    8[6-(6,8)]
  1183     6.11422398     6.11422398     6.11422398    8[6-(6,8),64-(8,8,8,8,8,8,8)]
  1184     6.67664349     6.67664349     6.67664349    8[6-(6,8),64-(8,8,8,8,8,8,8)]
  1185     8.53652583     8.53652583     8.53652583    8[1-(0),6-(6,8)]
  1186     9.08409598     9.08409598     9.08409598    8[6-(6,8)]
  1187    11.15743787    11.15743787    11.15743787    8[6-(6,8),64-(8,8,8,8,8,8)]
  1188    12.93008022    12.93008022    12.93008022    8[6-(6,8),64-(8,8,8,8,8,8,8)]
  1189    11.17228723    11.17228723    11.17228723    8[6-(6,8),64-(8,8,8,8,8,8)]
  1190     11.9166114     11.9166114     11.9166114    8[6-(6,8),64-(8,8,8,8,8,8,8,8)]
  1191    11.44328805    11.44328805    11.44328805    8[6-(6,8),64-(8,8,8,8,8,8,8,8)]
  1192     5.07848112     5.07848112     5.07848112    8[6-(6,8),64-(8,8,8,8,8,8,8,8)]
  1193     5.60192106     5.60192106     5.60192106    8[6-(6,8),64-(8,8,8,8,8,8,8,8)]
  1194     5.11931686     5.11931686     5.11931686    8[6-(6,8),64-(8,8,8,8,8,8,8,8)]
  1195     2.95873498     2.95873498     2.95873498    8[6-(6,8),64-(8,8,8,8,8,8,8,8)]
  1196     5.84879167     5.84879167     5.84879167    8[6-(6,8),64-(8,8,8,8,8,8,8,8)]
  1197     3.79401148     3.79401148     3.79401148    8[6-(6,8)]
  1198       7.981531       7.981531       7.981531    8[1-(0),1-(0),64-(8,8,8,8,8,8,8)]
  1199     4.63300032     4.63300032     4.63300032    8[1-(0),1-(0),64-(8,8,8,8,8,8,8)]
  1200     0.25243912     0.25243912     0.25243912    8[1-(0),1-(0),64-(8,8,8,8,8,8)]
  1201      3.3967911      3.3967911      3.3967911    8[1-(0),1-(0),64-(8,8,8,8,8,8,8,8)]
  1202     1.34943559     1.34943559     1.34943559    8[1-(0),1-(0),64-(8,8,8,8,8,8,8,8)]
  1203    11.83122758    11.83122758    11.83122758    8[6-(6,8),64-(8,8,8,8,8,8,8)]
  1204     4.52163012     4.52163012     4.52163012    8[6-(6,8),64-(8,8,8,8,8,8)]
  1205     3.83299105     3.83299105     3.83299105    8[6-(6,8),64-(8,8,8,8,8,8,8)]
  1206     2.44457589     2.44457589     2.44457589    8[6-(6,8),64-(8,8,8,8,8,8)]
  1207    17.53338182    17.53338182    17.53338182    8[6-(6,8)]
  1208    16.42524833    16.42524833    16.42524833    8[6-(6,8),64-(8,8,8,8,8,8)]
  1209     5.55180447     5.55180447     5.55180447    8[6-(6,8),64-(8,8,8,8,8,8,8)]
  1210     4.39726673     4.39726673     4.39726673    8[6-(6,8),64-(8,8,8,8,8,8)]
  1211     10.9885264     10.9885264     10.9885264    8[6-(6,8)]
  1212     6.11422398     6.11422398     6.11422398    8[6-(6,8),64-(8,8,8,8,8,8,8)]
  1213     6.67664349     6.67664349     6.67664349    8[6-(6,8),64-(8,8,8,8,8,8,8)]
  1214     8.53652583     8.53652583     8.53652583    8[1-(0),6-(6,8)]
  1215     9.08409598     9.08409598     9.08409598    8[6-(6,8)]
  1216    11.15743787    11.15743787    11.15743787    8[6-(6,8),64-(8,8,8,8,8,8)]
  1217    12.93008022    12.93008022    12.93008022    8[6-(6,8),64-(8,8,8,8,8,8,8)]
  1218    11.17228723    11.17228723    11.17228723    8[6-(6,8),64-(8,8,8,8,8,8)]
  1219     11.9166114     11.9166114     11.9166114    8[6-(6,8),64-(8,8,8,8,8,8,8,8)]
  1220    11.44328805    11.44328805    11.44328805    8[6-(6,8),64-(8,8,8,8,8,8,8,8)]
  1221     5.07848112     5.07848112     5.07848112    8[6-(6,8),64-(8,8,8,8,8,8,8,8)]
  1222     5.60192106     5.60192106     5.60192106    8[6-(6,8),64-(8,8,8,8,8,8,8,8)]
  1223     5.11931686     5.11931686     5.11931686    8[6-(6,8),64-(8,8,8,8,8,8,8,8)]
  1224     2.95873498     2.95873498     2.95873498    8[6-(6,8),64-(8,8,8,8,8,8,8,8)]
  1225     5.84879167     5.84879167     5.84879167    8[6-(6,8),64-(8,8,8,8,8,8,8,8)]
  1226     3.79401148     3.79401148     3.79401148    8[6-(6,8)]
  1227       7.981531       7.981531       7.981531    8[1-(0),1-(0),64-(8,8,8,8,8,8,8)]
  1228     4.63300032     4.63300032     4.63300032    8[1-(0),1-(0),64-(8,8,8,8,8,8,8)]
  1229     0.25243912     0.25243912     0.25243912    8[1-(0),1-(0),64-(8,8,8,8,8,8)]
  1230      3.3967911      3.3967911      3.3967911    8[1-(0),1-(0),64-(8,8,8,8,8,8,8,8)]
  1231     1.34943559     1.34943559     1.34943559    8[1-(0),1-(0),64-(8,8,8,8,8,8,8,8)]
  1232    11.83122758    11.83122758    11.83122758    8[6-(6,8),64-(8,8,8,8,8,8,8)]
  1233     4.52163012     4.52163012     4.52163012    8[6-(6,8),64-(8,8,8,8,8,8)]
  1234    13.11384105    13.11384105    13.11384105    8[6-(6,8),64-(8,8,8,8,8,8,8)]
  1235    11.72542589    11.72542589    11.72542589    8[6-(6,8),64-(8,8,8,8,8,8)]
  1236     8.25253182     8.25253182     8.25253182    8[6-(6,8)]
  1237     7.14439833     7.14439833     7.14439833    8[6-(6,8),64-(8,8,8,8,8,8)]
  1238    14.83265447    14.83265447    14.83265447    8[6-(6,8),64-(8,8,8,8,8,8,8)]
  1239    13.67811673    13.67811673    13.67811673    8[6-(6,8),64-(8,8,8,8,8,8)]
  1240      1.7076764      1.7076764      1.7076764    8[6-(6,8)]
  1241    15.39507398    15.39507398    15.39507398    8[6-(6,8),64-(8,8,8,8,8,8,8)]
  1242    15.95749349    15.95749349    15.95749349    8[6-(6,8),64-(8,8,8,8,8,8,8)]
  1243    17.81737583    17.81737583    17.81737583    8[1-(0),6-(6,8)]
  1244    18.36494598    18.36494598    18.36494598    8[6-(6,8)]
  1245     1.87658787     1.87658787     1.87658787    8[6-(6,8),64-(8,8,8,8,8,8)]
  1246     3.64923022     3.64923022     3.64923022    8[6-(6,8),64-(8,8,8,8,8,8,8)]
  1247     1.89143723     1.89143723     1.89143723    8[6-(6,8),64-(8,8,8,8,8,8)]
  1248      2.6357614      2.6357614      2.6357614    8[6-(6,8),64-(8,8,8,8,8,8,8,8)]
  1249     2.16243805     2.16243805     2.16243805    8[6-(6,8),64-(8,8,8,8,8,8,8,8)]
  1250    14.35933112    14.35933112    14.35933112    8[6-(6,8),64-(8,8,8,8,8,8,8,8)]
  1251    14.88277106    14.88277106    14.88277106    8[6-(6,8),64-(8,8,8,8,8,8,8,8)]
  1252    14.40016686    14.40016686    14.40016686    8[6-(6,8),64-(8,8,8,8,8,8,8,8)]
  1253    12.23958498    12.23958498    12.23958498    8[6-(6,8),64-(8,8,8,8,8,8,8,8)]
  1254    15.12964167    15.12964167    15.12964167    8[6-(6,8),64-(8,8,8,8,8,8,8,8)]
  1255    13.07486148    13.07486148    13.07486148    8[6-(6,8)]
  1256      17.262381      17.262381      17.262381    8[1-(0),1-(0),64-(8,8,8,8,8,8,8)]
  1257    13.91385032    13.91385032    13.91385032    8[1-(0),1-(0),64-(8,8,8,8,8,8,8)]
  1258     9.53328912     9.53328912     9.53328912    8[1-(0),1-(0),64-(8,8,8,8,8,8)]
  1259     12.6776411     12.6776411     12.6776411    8[1-(0),1-(0),64-(8,8,8,8,8,8,8,8)]
  1260    10.63028559    10.63028559    10.63028559    8[1-(0),1-(0),64-(8,8,8,8,8,8,8,8)]
  1261     2.55037758     2.55037758     2.55037758    8[6-(6,8),64-(8,8,8,8,8,8,8)]
  1262    13.80248012    13.80248012    13.80248012    8[6-(6,8),64-(8,8,8,8,8,8)]
  1263     5.44785895     5.44785895     5.44785895    8[6-(6,8),64-(8,8,8,8,8,8,8)]
  1264     6.83627411     6.83627411     6.83627411    8[6-(6,8),64-(8,8,8,8,8,8)]
  1265    10.30916818    10.30916818    10.30916818    8[6-(6,8)]
  1266    11.41730167    11.41730167    11.41730167    8[6-(6,8),64-(8,8,8,8,8,8)]
  1267     3.72904553     3.72904553     3.72904553    8[6-(6,8),64-(8,8,8,8,8,8,8)]
  1268     4.88358327     4.88358327     4.88358327    8[6-(6,8),64-(8,8,8,8,8,8)]
  1269     16.8540236     16.8540236     16.8540236    8[6-(6,8)]
  1270     3.16662602     3.16662602     3.16662602    8[6-(6,8),64-(8,8,8,8,8,8,8)]
  1271     2.60420651     2.60420651     2.60420651    8[6-(6,8),64-(8,8,8,8,8,8,8)]
  1272     0.74432417     0.74432417     0.74432417    8[1-(0),6-(6,8)]
  1273     0.19675402     0.19675402     0.19675402    8[6-(6,8)]
  1274    16.68511213    16.68511213    16.68511213    8[6-(6,8),64-(8,8,8,8,8,8)]
  1275    14.91246978    14.91246978    14.91246978    8[6-(6,8),64-(8,8,8,8,8,8,8)]
  1276    16.67026277    16.67026277    16.67026277    8[6-(6,8),64-(8,8,8,8,8,8)]
  1277     15.9259386     15.9259386     15.9259386    8[6-(6,8),64-(8,8,8,8,8,8,8,8)]
  1278    16.39926195    16.39926195    16.39926195    8[6-(6,8),64-(8,8,8,8,8,8,8,8)]
  1279     4.20236888     4.20236888     4.20236888    8[6-(6,8),64-(8,8,8,8,8,8,8,8)]
  1280     3.67892894     3.67892894     3.67892894    8[6-(6,8),64-(8,8,8,8,8,8,8,8)]
  1281     4.16153314     4.16153314     4.16153314    8[6-(6,8),64-(8,8,8,8,8,8,8,8)]
  1282     6.32211502     6.32211502     6.32211502    8[6-(6,8),64-(8,8,8,8,8,8,8,8)]
  1283     3.43205833     3.43205833     3.43205833    8[6-(6,8),64-(8,8,8,8,8,8,8,8)]
  1284     5.48683852     5.48683852     5.48683852    8[6-(6,8)]
  1285       1.299319       1.299319       1.299319    8[1-(0),1-(0),64-(8,8,8,8,8,8,8)]
  1286     4.64784968     4.64784968     4.64784968    8[1-(0),1-(0),64-(8,8,8,8,8,8,8)]
  1287     9.02841088     9.02841088     9.02841088    8[1-(0),1-(0),64-(8,8,8,8,8,8)]
  1288      5.8840589      5.8840589      5.8840589    8[1-(0),1-(0),64-(8,8,8,8,8,8,8,8)]
  1289     7.93141441     7.93141441     7.93141441    8[1-(0),1-(0),64-(8,8,8,8,8,8,8,8)]
  1290    16.01132242    16.01132242    16.01132242    8[6-(6,8),64-(8,8,8,8,8,8,8)]
  1291     4.75921988     4.75921988     4.75921988    8[6-(6,8),64-(8,8,8,8,8,8)]
  1292    14.72870895    14.72870895    14.72870895    8[6-(6,8),64-(8,8,8,8,8,8,8)]
  1293    16.11712411    16.11712411    16.11712411    8[6-(6,8),64-(8,8,8,8,8,8)]
  1294     1.02831818     1.02831818     1.02831818    8[6-(6,8)]
  1295     2.13645167     2.13645167     2.13645167    8[6-(6,8),64-(8,8,8,8,8,8)]
  1296    13.00989553    13.00989553    13.00989553    8[6-(6,8),64-(8,8,8,8,8,8,8)]
  1297    14.16443327    14.16443327    14.16443327    8[6-(6,8),64-(8,8,8,8,8,8)]
  1298      7.5731736      7.5731736      7.5731736    8[6-(6,8)]
  1299    12.44747602    12.44747602    12.44747602    8[6-(6,8),64-(8,8,8,8,8,8,8)]
  1300    11.88505651    11.88505651    11.88505651    8[6-(6,8),64-(8,8,8,8,8,8,8)]
  1301    10.02517417    10.02517417    10.02517417    8[1-(0),6-(6,8)]
  1302     9.47760402     9.47760402     9.47760402    8[6-(6,8)]
  1303     7.40426213     7.40426213     7.40426213    8[6-(6,8),64-(8,8,8,8,8,8)]
  1304     5.63161978     5.63161978     5.63161978    8[6-(6,8),64-(8,8,8,8,8,8,8)]
  1305     7.38941277     7.38941277     7.38941277    8[6-(6,8),64-(8,8,8,8,8,8)]
  1306      6.6450886      6.6450886      6.6450886    8[6-(6,8),64-(8,8,8,8,8,8,8,8)]
  1307     7.11841195     7.11841195     7.11841195    8[6-(6,8),64-(8,8,8,8,8,8,8,8)]
  1308    13.48321888    13.48321888    13.48321888    8[6-(6,8),64-(8,8,8,8,8,8,8,8)]
  1309    12.95977894    12.95977894    12.95977894    8[6-(6,8),64-(8,8,8,8,8,8,8,8)]
  1310    13.44238314    13.44238314    13.44238314    8[6-(6,8),64-(8,8,8,8,8,8,8,8)]
  1311    15.60296502    15.60296502    15.60296502    8[6-(6,8),64-(8,8,8,8,8,8,8,8)]
  1312    12.71290833    12.71290833    12.71290833    8[6-(6,8),64-(8,8,8,8,8,8,8,8)]
  1313    14.76768852    14.76768852    14.76768852    8[6-(6,8)]
  1314      10.580169      10.580169      10.580169    8[1-(0),1-(0),64-(8,8,8,8,8,8,8)]
  1315    13.92869968    13.92869968    13.92869968    8[1-(0),1-(0),64-(8,8,8,8,8,8,8)]
  1316    18.30926088    18.30926088    18.30926088    8[1-(0),1-(0),64-(8,8,8,8,8,8)]
  1317     15.1649089     15.1649089     15.1649089    8[1-(0),1-(0),64-(8,8,8,8,8,8,8,8)]
  1318    17.21226441    17.21226441    17.21226441    8[1-(0),1-(0),64-(8,8,8,8,8,8,8,8)]
  1319     6.73047242     6.73047242     6.73047242    8[6-(6,8),64-(8,8,8,8,8,8,8)]
  1320    14.04006988    14.04006988    14.04006988    8[6-(6,8),64-(8,8,8,8,8,8)]
  1321    13.83032267    13.83032267    13.83032267    8[17-(8,8,8)]
  1322    15.62338289    15.62338289    15.62338289    8[17-(8,8,8)]
  1323    13.54076015    13.54076015    13.54076015    8[17-(8,8,8)]
  1324    14.65631832    14.65631832    14.65631832    8[17-(8,8,8)]
  1325     4.54947267     4.54947267     4.54947267    8[17-(8,8,8)]
  1326     6.34253289     6.34253289     6.34253289    8[17-(8,8,8)]
  1327     4.25991015     4.25991015     4.25991015    8[17-(8,8,8)]
  1328     5.37546832     5.37546832     5.37546832    8[17-(8,8,8)]
  1329    14.01222733    14.01222733    14.01222733    8[17-(8,8,8)]
  1330    12.21916711    12.21916711    12.21916711    8[17-(8,8,8)]
  1331    14.30178985    14.30178985    14.30178985    8[17-(8,8,8)]
  1332    13.18623168    13.18623168    13.18623168    8[17-(8,8,8)]
  1333     4.73137733     4.73137733     4.73137733    8[17-(8,8,8)]
  1334     2.93831711     2.93831711     2.93831711    8[17-(8,8,8)]
  1335     5.02093985     5.02093985     5.02093985    8[17-(8,8,8)]
  1336     3.90538168     3.90538168     3.90538168    8[17-(8,8,8)]
  1337     4.73137733     4.73137733     4.73137733    8[17-(8,8,8)]
  1338     2.93831711     2.93831711     2.93831711    8[17-(8,8,8)]
  1339     5.02093985     5.02093985     5.02093985    8[17-(8,8,8)]
  1340     3.90538168     3.90538168     3.90538168    8[17-(8,8,8)]
  1341    14.01222733    14.01222733    14.01222733    8[17-(8,8,8)]
  1342    12.21916711    12.21916711    12.21916711    8[17-(8,8,8)]
  1343    14.30178985    14.30178985    14.30178985    8[17-(8,8,8)]
  1344    13.18623168    13.18623168    13.18623168    8[17-(8,8,8)]
  1345     4.54947267     4.54947267     4.54947267    8[17-(8,8,8)]
  1346     6.34253289     6.34253289     6.34253289    8[17-(8,8,8)]
  1347     4.25991015     4.25991015     4.25991015    8[17-(8,8,8)]
  1348     5.37546832     5.37546832     5.37546832    8[17-(8,8,8)]
  1349    13.83032267    13.83032267    13.83032267    8[17-(8,8)]
  1350    15.62338289    15.62338289    15.62338289    8[17-(8,8)]
  1351    13.54076015    13.54076015    13.54076015    8[17-(8,8)]
  1352   14.398867541   14.398867541   14.398867541    17[8-(0),8-(0),8-(0),8-(0)]
  1353    5.118017541    5.118017541    5.118017541    17[8-(0),8-(0),8-(0),8-(0)]
  1354   13.443682459   13.443682459   13.443682459    17[8-(0),8-(0),8-(0),8-(0)]
  1355    4.162832459    4.162832459    4.162832459    17[8-(0),8-(0),8-(0),8-(0)]
  1356    4.162832459    4.162832459    4.162832459    17[8-(0),8-(0),8-(0),8-(0)]
  1357   13.443682459   13.443682459   13.443682459    17[8-(0),8-(0),8-(0),8-(0)]
  1358    5.118017541    5.118017541    5.118017541    17[8-(0),8-(0),8-(0),8-(0)]
  1359   14.398867541   14.398867541   14.398867541    17[8-(0),8-(0),8-(0)]
