# Supplementary material for: A collection of forcefield precursors for metal–organic frameworks
Source: RSC Adv. 2019 Nov 13;9(63):36492–507. doi: 10.1039/c9ra07327b (PMC9075174; doi:10.1039/c9ra07327b)
Supplement: RA-009-C9RA07327B-s3228 [file RA-009-C9RA07327B-s3228.txt]

NIHBEM_clean

9.8459    0.00000000    0.00000000
0.0    11.2911    0.00000000
0.0    -0.21387125    14.82345722

     1    9.046019084    9.046019084    9.046019084    26[8-(6,26),8-(6,26),8-(6,26),8-(6,26),8-(6,26),8-(6,26)]
     2    8.784118144    8.784118144    8.784118144    26[8-(6),8-(6,26),8-(6,26),8-(6,26),8-(6,26)]
     3    4.123069084    4.123069084    4.123069084    26[8-(6),8-(6,26),8-(6,26),8-(6,26),8-(6,26),8-(6,26)]
     4    3.861168144    3.861168144    3.861168144    26[8-(6),8-(6),8-(6,26),8-(6,26),8-(6,26),8-(6,26)]
     5    0.799880916    0.799880916    0.799880916    26[8-(6,26),8-(6,26),8-(6,26),8-(6,26),8-(6,26),8-(6,26)]
     6    1.061781856    1.061781856    1.061781856    26[8-(6),8-(6),8-(6,26),8-(6,26),8-(6,26),8-(6,26)]
     7    5.722830916    5.722830916    5.722830916    26[8-(6),8-(6,26),8-(6,26),8-(6,26),8-(6,26),8-(6,26)]
     8    5.984731856    5.984731856    5.984731856    26[8-(6),8-(6),8-(6,26),8-(6,26),8-(6,26),8-(6,26)]
     9            0.0            0.0            0.0    26[8-(6),8-(6),8-(6),8-(6),8-(6,26),8-(6,26)]
    10            0.0            0.0            0.0    26[8-(6),8-(6),8-(6),8-(6),8-(6,26),8-(6,26)]
    11        4.92295        4.92295        4.92295    26[8-(6),8-(6),8-(6),8-(6),8-(6,26),8-(6,26)]
    12      7.4238086      7.4238086      7.4238086    1[6-(8,8)]
    13       0.295377       0.295377       0.295377    1[6-(8,8)]
    14      6.0355367      6.0355367      6.0355367    1[6-(8,8)]
    15      2.0381013      2.0381013      2.0381013    1[6-(8,8)]
    16      1.5162686      1.5162686      1.5162686    1[6-(8,8)]
    17      6.9216677      6.9216677      6.9216677    1[6-(8,8)]
    18      2.5008586      2.5008586      2.5008586    1[6-(8,8)]
    19       5.218327       5.218327       5.218327    1[6-(8,8)]
    20      1.1125867      1.1125867      1.1125867    1[6-(8,8)]
    21      6.9610513      6.9610513      6.9610513    1[6-(8,8)]
    22      6.4392186      6.4392186      6.4392186    1[6-(8,8)]
    23      1.9987177      1.9987177      1.9987177    1[6-(8,8)]
    24      2.4220914      2.4220914      2.4220914    1[6-(8,8)]
    25       9.550523       9.550523       9.550523    1[6-(8,8)]
    26      3.8103633      3.8103633      3.8103633    1[6-(8,8)]
    27      7.8077987      7.8077987      7.8077987    1[6-(8,8)]
    28      8.3296314      8.3296314      8.3296314    1[6-(8,8)]
    29      2.9242323      2.9242323      2.9242323    1[6-(8,8)]
    30      7.3450414      7.3450414      7.3450414    1[6-(8,8)]
    31       4.627573       4.627573       4.627573    1[6-(8,8)]
    32      8.7333133      8.7333133      8.7333133    1[6-(8,8)]
    33      2.8848487      2.8848487      2.8848487    1[6-(8,8)]
    34      3.4066814      3.4066814      3.4066814    1[6-(8,8)]
    35      7.8471823      7.8471823      7.8471823    1[6-(8)]
    36     8.13566717     8.13566717     8.13566717    6[1-(0),8-(26),8-(26,26)]
    37     0.16639571     0.16639571     0.16639571    6[1-(0),8-(26),8-(26,26)]
    38     6.97483556     6.97483556     6.97483556    6[1-(0),8-(26),8-(26,26)]
    39     1.32131978     1.32131978     1.32131978    6[1-(0),8-(26),8-(26,26)]
    40      1.0338195      1.0338195      1.0338195    6[1-(0),8-(26),8-(26,26)]
    41     7.06344866     7.06344866     7.06344866    6[1-(0),8-(26),8-(26,26)]
    42     3.21271717     3.21271717     3.21271717    6[1-(0),8-(26),8-(26,26)]
    43     5.08934571     5.08934571     5.08934571    6[1-(0),8-(0),8-(26,26)]
    44     2.05188556     2.05188556     2.05188556    6[1-(0),8-(0),8-(26,26)]
    45     6.24426978     6.24426978     6.24426978    6[1-(0),8-(26),8-(26,26)]
    46      5.9567695      5.9567695      5.9567695    6[1-(0),8-(26),8-(26)]
    47     2.14049866     2.14049866     2.14049866    6[1-(0),8-(26),8-(26,26)]
    48     1.71023283     1.71023283     1.71023283    6[1-(0),8-(26),8-(26,26)]
    49     9.67950429     9.67950429     9.67950429    6[1-(0),8-(26),8-(26,26)]
    50     2.87106444     2.87106444     2.87106444    6[1-(0),8-(26),8-(26,26)]
    51     8.52458022     8.52458022     8.52458022    6[1-(0),8-(26),8-(26,26)]
    52      8.8120805      8.8120805      8.8120805    6[1-(0),8-(26),8-(26,26)]
    53     2.78245134     2.78245134     2.78245134    6[1-(0),8-(26),8-(26,26)]
    54     6.63318283     6.63318283     6.63318283    6[1-(0),8-(26),8-(26,26)]
    55     4.75655429     4.75655429     4.75655429    6[1-(0),8-(0),8-(26,26)]
    56     7.79401444     7.79401444     7.79401444    6[1-(0),8-(0),8-(26,26)]
    57     3.60163022     3.60163022     3.60163022    6[1-(0),8-(26),8-(26,26)]
    58      3.8891305      3.8891305      3.8891305    6[1-(0),8-(26),8-(26)]
    59     7.70540134     7.70540134     7.70540134    6[1-(0),8-(26,26)]
    60    7.868154067    7.868154067    7.868154067    8[6-(1,8),26-(8,8,8,8,8),26-(8,8,8,8,8)]
    61    9.223343743    9.223343743    9.223343743    8[6-(1,8),26-(8,8,8,8,8)]
    62    0.023137865    0.023137865    0.023137865    8[6-(1,8),26-(8,8,8,8,8),26-(8,8,8,8,8)]
    63    0.068232087    0.068232087    0.068232087    8[6-(1,8),26-(8,8,8,8,8)]
    64    7.287639803    7.287639803    7.287639803    8[6-(1,8),26-(8,8,8,8,8),26-(8,8,8,8,8)]
    65    7.767824346    7.767824346    7.767824346    8[6-(1,8),26-(8,8,8,8,8)]
    66    0.835326156    0.835326156    0.835326156    8[6-(1,8),26-(8,8,8,8,8),26-(8,8,8,8,8)]
    67    1.057843496    1.057843496    1.057843496    8[6-(1,8),26-(8,8,8,8,8)]
    68    0.260227137    0.260227137    0.260227137    8[6-(1,8),26-(8,8,8,8,8),26-(8,8,8,8,8)]
    69    1.132180041    1.132180041    1.132180041    8[6-(1,8),26-(8,8,8,8,8)]
    70    8.280106523    8.280106523    8.280106523    8[6-(1,8),26-(8,8,8,8,8),26-(8,8,8,8,8)]
    71    6.086538462    6.086538462    6.086538462    8[6-(1,8),26-(8,8,8,8,8)]
    72    2.945204067    2.945204067    2.945204067    8[6-(1,8),26-(8,8,8,8,8),26-(8,8,8,8,8)]
    73    4.300393743    4.300393743    4.300393743    8[6-(1,8),26-(8,8,8,8,8)]
    74    4.946087865    4.946087865    4.946087865    8[6-(1,8),26-(8,8,8,8,8),26-(8,8,8,8,8)]
    75    4.991182087    4.991182087    4.991182087    8[6-(1,8)]
    76    2.364689803    2.364689803    2.364689803    8[6-(1,8),26-(8,8,8,8,8),26-(8,8,8,8,8)]
    77    2.844874346    2.844874346    2.844874346    8[6-(1,8)]
    78    5.758276156    5.758276156    5.758276156    8[6-(1,8),26-(8,8,8,8,8),26-(8,8,8,8,8)]
    79    5.980793496    5.980793496    5.980793496    8[6-(1,8),26-(8,8,8,8,8)]
    80    5.183177137    5.183177137    5.183177137    8[6-(1,8),26-(8,8,8,8,8)]
    81    6.055130041    6.055130041    6.055130041    8[6-(1,8),26-(8,8,8,8,8)]
    82    3.357156523    3.357156523    3.357156523    8[6-(1,8),26-(8,8,8,8,8),26-(8,8,8,8,8)]
    83    1.163588462    1.163588462    1.163588462    8[6-(1,8),26-(8,8,8,8,8)]
    84    1.977745933    1.977745933    1.977745933    8[6-(1,8),26-(8,8,8,8,8),26-(8,8,8,8,8)]
    85    0.622556257    0.622556257    0.622556257    8[6-(1,8),26-(8,8,8,8)]
    86    9.822762135    9.822762135    9.822762135    8[6-(1,8),26-(8,8,8,8),26-(8,8,8,8,8)]
    87    9.777667913    9.777667913    9.777667913    8[6-(1,8),26-(8,8,8,8,8)]
    88    2.558260197    2.558260197    2.558260197    8[6-(1,8),26-(8,8,8,8,8),26-(8,8,8,8,8)]
    89    2.078075654    2.078075654    2.078075654    8[6-(1,8),26-(8,8,8,8,8)]
    90    9.010573844    9.010573844    9.010573844    8[6-(1,8),26-(8,8,8,8),26-(8,8,8,8,8)]
    91    8.788056504    8.788056504    8.788056504    8[6-(1,8),26-(8,8,8,8,8)]
    92    9.585672863    9.585672863    9.585672863    8[6-(1,8),26-(8,8,8,8,8),26-(8,8,8,8,8)]
    93    8.713719959    8.713719959    8.713719959    8[6-(1,8),26-(8,8,8,8,8)]
    94    1.565793477    1.565793477    1.565793477    8[6-(1,8),26-(8,8,8,8,8),26-(8,8,8,8,8)]
    95    3.759361538    3.759361538    3.759361538    8[6-(1,8),26-(8,8,8,8,8)]
    96    6.900695933    6.900695933    6.900695933    8[6-(1,8),26-(8,8,8,8),26-(8,8,8,8,8)]
    97    5.545506257    5.545506257    5.545506257    8[6-(1,8),26-(8,8,8,8,8)]
    98    4.899812135    4.899812135    4.899812135    8[6-(1,8),26-(8,8,8,8,8),26-(8,8,8,8,8)]
    99    4.854717913    4.854717913    4.854717913    8[6-(1,8)]
   100    7.481210197    7.481210197    7.481210197    8[6-(1,8),26-(8,8,8,8),26-(8,8,8,8,8)]
   101    7.001025654    7.001025654    7.001025654    8[6-(1,8)]
   102    4.087623844    4.087623844    4.087623844    8[6-(1,8),26-(8,8,8,8,8),26-(8,8,8,8,8)]
   103    3.865106504    3.865106504    3.865106504    8[6-(1,8),26-(8,8,8,8,8)]
   104    4.662722863    4.662722863    4.662722863    8[6-(1,8),26-(8,8,8,8,8)]
   105    3.790769959    3.790769959    3.790769959    8[6-(1,8),26-(8,8,8,8,8)]
   106    6.488743477    6.488743477    6.488743477    8[6-(1),26-(8,8,8,8,8),26-(8,8,8,8,8)]
