# Supplementary material for: A collection of forcefield precursors for metal–organic frameworks
Source: RSC Adv. 2019 Nov 13;9(63):36492–507. doi: 10.1039/c9ra07327b (PMC9075174; doi:10.1039/c9ra07327b)
Supplement: RA-009-C9RA07327B-s3229 [file RA-009-C9RA07327B-s3229.txt]

OBUBOC_clean5b

13.811    0.00000000    0.00000000
0.0    15.498    0.00000000
0.0    -7.749    13.42166171

     1     6.42888239     6.42888239     6.42888239    58[8-(6),8-(6),8-(6),8-(6),8-(6),8-(6),8-(6,6),8-(6,6),8-(6,6)]
     2     0.47661761     0.47661761     0.47661761    58[8-(6),8-(6),8-(6),8-(6),8-(6),8-(6),8-(6,6),8-(6,6),8-(6,6)]
     3     7.38211761     7.38211761     7.38211761    58[8-(6),8-(6),8-(6),8-(6),8-(6),8-(6),8-(6,6),8-(6,6),8-(6,6)]
     4    13.33438239    13.33438239    13.33438239    58[8-(6),8-(6),8-(6),8-(6),8-(6),8-(6),8-(6,6),8-(6,6),8-(6,6)]
     5        3.45275        3.45275        3.45275    29[8-(6),8-(6),8-(6)]
     6        3.45275        3.45275        3.45275    29[8-(6),8-(6),8-(6),8-(6)]
     7        3.45275        3.45275        3.45275    29[8-(6),8-(6),8-(6),8-(6)]
     8       10.35825       10.35825       10.35825    29[8-(6),8-(6),8-(6),8-(6)]
     9       10.35825       10.35825       10.35825    29[8-(6),8-(6),8-(6),8-(6)]
    10       10.35825       10.35825       10.35825    29[8-(6),8-(6),8-(6),8-(6)]
    11      6.9662684      6.9662684      6.9662684    1[6-(1,6,8)]
    12       5.690132       5.690132       5.690132    1[6-(1,6,8)]
    13      6.7715333      6.7715333      6.7715333    1[6-(1,6,8)]
    14      7.9178463      7.9178463      7.9178463    1[6-(1,6,8)]
    15      6.9662684      6.9662684      6.9662684    1[6-(1,6,8)]
    16       5.690132       5.690132       5.690132    1[6-(1,6,8)]
    17      6.7715333      6.7715333      6.7715333    1[6-(1,6,8)]
    18      7.9178463      7.9178463      7.9178463    1[6-(1,6,8)]
    19      6.9662684      6.9662684      6.9662684    1[6-(1,6,8)]
    20       5.690132       5.690132       5.690132    1[6-(1,6,8)]
    21      6.7715333      6.7715333      6.7715333    1[6-(1,6,8)]
    22      7.9178463      7.9178463      7.9178463    1[6-(1,6,8)]
    23     13.7502316     13.7502316     13.7502316    1[6-(1,6,8)]
    24       1.215368       1.215368       1.215368    1[6-(1,6,8)]
    25      0.1339667      0.1339667      0.1339667    1[6-(1,6,8)]
    26     12.7986537     12.7986537     12.7986537    1[6-(1,6,8)]
    27     13.7502316     13.7502316     13.7502316    1[6-(1,6,8)]
    28       1.215368       1.215368       1.215368    1[6-(1,6,8)]
    29      0.1339667      0.1339667      0.1339667    1[6-(1,6,8)]
    30     12.7986537     12.7986537     12.7986537    1[6-(1,6,8)]
    31     13.7502316     13.7502316     13.7502316    1[6-(1,6,8)]
    32       1.215368       1.215368       1.215368    1[6-(1,6,8)]
    33      0.1339667      0.1339667      0.1339667    1[6-(1,6,8)]
    34     12.7986537     12.7986537     12.7986537    1[6-(1,6,8)]
    35      6.8447316      6.8447316      6.8447316    1[6-(1,6,8)]
    36       8.120868       8.120868       8.120868    1[6-(1,6,8)]
    37      7.0394667      7.0394667      7.0394667    1[6-(1,6,8)]
    38      5.8931537      5.8931537      5.8931537    1[6-(1,6,8)]
    39      6.8447316      6.8447316      6.8447316    1[6-(1,6,8)]
    40       8.120868       8.120868       8.120868    1[6-(1,6,8)]
    41      7.0394667      7.0394667      7.0394667    1[6-(1,6,8)]
    42      5.8931537      5.8931537      5.8931537    1[6-(1,6,8)]
    43      6.8447316      6.8447316      6.8447316    1[6-(1,6,8)]
    44       8.120868       8.120868       8.120868    1[6-(1,6,8)]
    45      7.0394667      7.0394667      7.0394667    1[6-(1,6,8)]
    46      5.8931537      5.8931537      5.8931537    1[6-(1,6,8)]
    47      0.0607684      0.0607684      0.0607684    1[6-(1,6,8)]
    48      12.595632      12.595632      12.595632    1[6-(1,6,8)]
    49     13.6770333     13.6770333     13.6770333    1[6-(1,6,8)]
    50      1.0123463      1.0123463      1.0123463    1[6-(1,6,8)]
    51      0.0607684      0.0607684      0.0607684    1[6-(1,6,8)]
    52      12.595632      12.595632      12.595632    1[6-(1,6,8)]
    53     13.6770333     13.6770333     13.6770333    1[6-(1,6,8)]
    54      1.0123463      1.0123463      1.0123463    1[6-(1,6,8)]
    55      0.0607684      0.0607684      0.0607684    1[6-(1,6,8)]
    56      12.595632      12.595632      12.595632    1[6-(1,6,8)]
    57     13.6770333     13.6770333     13.6770333    1[6-(1,6,8)]
    58      1.0123463      1.0123463      1.0123463    1[6-(1,6,8)]
    59      6.1983768      6.1983768      6.1983768    6[1-(0),1-(0),6-(8,8),8-(6,58)]
    60      5.3241405      5.3241405      5.3241405    6[6-(1,1,8),8-(29),8-(58)]
    61      7.3695496      7.3695496      7.3695496    6[1-(0),1-(0),6-(8,8),8-(6,58)]
    62      8.2575969      8.2575969      8.2575969    6[6-(1,1,8),8-(29),8-(58)]
    63      6.1983768      6.1983768      6.1983768    6[1-(0),1-(0),6-(8,8),8-(6,58)]
    64      5.3241405      5.3241405      5.3241405    6[6-(1,1,8),8-(29),8-(58)]
    65      7.3695496      7.3695496      7.3695496    6[1-(0),1-(0),6-(8,8),8-(6,58)]
    66      8.2575969      8.2575969      8.2575969    6[6-(1,1,8),8-(29),8-(58)]
    67      6.1983768      6.1983768      6.1983768    6[1-(0),1-(0),6-(8,8),8-(6,58)]
    68      5.3241405      5.3241405      5.3241405    6[6-(1,1,8),8-(29),8-(58)]
    69      7.3695496      7.3695496      7.3695496    6[1-(0),1-(0),6-(8,8),8-(6,58)]
    70      8.2575969      8.2575969      8.2575969    6[6-(1,1,8),8-(29),8-(58)]
    71      0.7071232      0.7071232      0.7071232    6[1-(0),1-(0),6-(8,8),8-(6,58)]
    72      1.5813595      1.5813595      1.5813595    6[6-(1,1,8),8-(29),8-(58)]
    73     13.3469504     13.3469504     13.3469504    6[1-(0),1-(0),6-(8,8),8-(6,58)]
    74     12.4589031     12.4589031     12.4589031    6[6-(1,1,8),8-(29),8-(58)]
    75      0.7071232      0.7071232      0.7071232    6[1-(0),1-(0),6-(8,8),8-(6,58)]
    76      1.5813595      1.5813595      1.5813595    6[6-(1,1,8),8-(29),8-(58)]
    77     13.3469504     13.3469504     13.3469504    6[1-(0),1-(0),6-(8,8),8-(6,58)]
    78     12.4589031     12.4589031     12.4589031    6[6-(1,1,8),8-(29),8-(58)]
    79      0.7071232      0.7071232      0.7071232    6[1-(0),1-(0),6-(8,8),8-(6,58)]
    80      1.5813595      1.5813595      1.5813595    6[6-(1,1,8),8-(29),8-(58)]
    81     13.3469504     13.3469504     13.3469504    6[1-(0),1-(0),6-(8,8),8-(6,58)]
    82     12.4589031     12.4589031     12.4589031    6[6-(1,1,8),8-(29),8-(58)]
    83      7.6126232      7.6126232      7.6126232    6[1-(0),1-(0),6-(8,8),8-(6,58)]
    84      8.4868595      8.4868595      8.4868595    6[6-(1,1,8),8-(29),8-(58)]
    85      6.4414504      6.4414504      6.4414504    6[1-(0),1-(0),6-(8,8),8-(6,58)]
    86      5.5534031      5.5534031      5.5534031    6[6-(1,1,8),8-(29),8-(58)]
    87      7.6126232      7.6126232      7.6126232    6[1-(0),1-(0),6-(8,8),8-(6,58)]
    88      8.4868595      8.4868595      8.4868595    6[6-(1,1,8),8-(29),8-(58)]
    89      6.4414504      6.4414504      6.4414504    6[1-(0),1-(0),6-(8,8),8-(6,58)]
    90      5.5534031      5.5534031      5.5534031    6[6-(1,1,8),8-(29),8-(58)]
    91      7.6126232      7.6126232      7.6126232    6[1-(0),1-(0),6-(8,8),8-(6,58)]
    92      8.4868595      8.4868595      8.4868595    6[6-(1,1,8),8-(29),8-(58)]
    93      6.4414504      6.4414504      6.4414504    6[1-(0),1-(0),6-(8,8),8-(6,58)]
    94      5.5534031      5.5534031      5.5534031    6[6-(1,1,8),8-(29),8-(58)]
    95     13.1038768     13.1038768     13.1038768    6[1-(0),1-(0),6-(8,8),8-(6,58)]
    96     12.2296405     12.2296405     12.2296405    6[6-(1,1,8),8-(29),8-(58)]
    97      0.4640496      0.4640496      0.4640496    6[1-(0),1-(0),6-(8,8),8-(6,58)]
    98      1.3520969      1.3520969      1.3520969    6[6-(1,1,8),8-(29),8-(58)]
    99     13.1038768     13.1038768     13.1038768    6[1-(0),1-(0),6-(8,8),8-(6,58)]
   100     12.2296405     12.2296405     12.2296405    6[6-(1,1,8),8-(29),8-(58)]
   101      0.4640496      0.4640496      0.4640496    6[1-(0),1-(0),6-(8,8),8-(6,58)]
   102      1.3520969      1.3520969      1.3520969    6[6-(1,1,8),8-(29),8-(58)]
   103     13.1038768     13.1038768     13.1038768    6[1-(0),1-(0),6-(8,8),8-(6,58)]
   104     12.2296405     12.2296405     12.2296405    6[6-(1,1,8),8-(29),8-(58)]
   105      0.4640496      0.4640496      0.4640496    6[1-(0),1-(0),6-(8),8-(6,58)]
   106      1.3520969      1.3520969      1.3520969    6[6-(1,1,8),8-(58)]
   107      6.6182312      6.6182312      6.6182312    8[6-(1,1,6),6-(1,1,6),58-(8,8,8,8,8,8,8,8)]
   108      5.2233202      5.2233202      5.2233202    8[6-(6,8),58-(8,8,8,8,8,8,8,8)]
   109       4.806228       4.806228       4.806228    8[6-(6,8),29-(8,8)]
   110      8.2189261      8.2189261      8.2189261    8[6-(6,8),58-(8,8,8,8,8,8,8,8)]
   111      9.0006287      9.0006287      9.0006287    8[6-(6,8),29-(8,8,8)]
   112      6.6182312      6.6182312      6.6182312    8[6-(1,1,6),6-(1,1,6),58-(8,8,8,8,8,8,8,8)]
   113      5.2233202      5.2233202      5.2233202    8[6-(6,8),58-(8,8,8,8,8,8,8,8)]
   114       4.806228       4.806228       4.806228    8[6-(6,8),29-(8,8,8)]
   115      8.2189261      8.2189261      8.2189261    8[6-(6,8),58-(8,8,8,8,8,8,8,8)]
   116      9.0006287      9.0006287      9.0006287    8[6-(6,8),29-(8,8,8)]
   117      6.6182312      6.6182312      6.6182312    8[6-(1,1,6),6-(1,1,6),58-(8,8,8,8,8,8,8,8)]
   118      5.2233202      5.2233202      5.2233202    8[6-(6,8),58-(8,8,8,8,8,8,8,8)]
   119       4.806228       4.806228       4.806228    8[6-(6,8),29-(8,8,8)]
   120      8.2189261      8.2189261      8.2189261    8[6-(6,8),58-(8,8,8,8,8,8,8,8)]
   121      9.0006287      9.0006287      9.0006287    8[6-(6,8),29-(8,8,8)]
   122      0.2872688      0.2872688      0.2872688    8[6-(1,1,6),6-(1,1,6),58-(8,8,8,8,8,8,8,8)]
   123      1.6821798      1.6821798      1.6821798    8[6-(6,8),58-(8,8,8,8,8,8,8,8)]
   124       2.099272       2.099272       2.099272    8[6-(6,8),29-(8,8)]
   125     12.4975739     12.4975739     12.4975739    8[6-(6,8),58-(8,8,8,8,8,8,8,8)]
   126     11.7158713     11.7158713     11.7158713    8[6-(6,8),29-(8,8,8)]
   127      0.2872688      0.2872688      0.2872688    8[6-(1,1,6),6-(1,1,6),58-(8,8,8,8,8,8,8,8)]
   128      1.6821798      1.6821798      1.6821798    8[6-(6,8),58-(8,8,8,8,8,8,8,8)]
   129       2.099272       2.099272       2.099272    8[6-(6,8),29-(8,8,8)]
   130     12.4975739     12.4975739     12.4975739    8[6-(6,8),58-(8,8,8,8,8,8,8,8)]
   131     11.7158713     11.7158713     11.7158713    8[6-(6,8),29-(8,8,8)]
   132      0.2872688      0.2872688      0.2872688    8[6-(1,1,6),6-(1,1,6),58-(8,8,8,8,8,8,8,8)]
   133      1.6821798      1.6821798      1.6821798    8[6-(6,8),58-(8,8,8,8,8,8,8,8)]
   134       2.099272       2.099272       2.099272    8[6-(6,8),29-(8,8,8)]
   135     12.4975739     12.4975739     12.4975739    8[6-(6,8),58-(8,8,8,8,8,8,8,8)]
   136     11.7158713     11.7158713     11.7158713    8[6-(6,8),29-(8,8,8)]
   137      7.1927688      7.1927688      7.1927688    8[6-(1,1,6),6-(1,1,6),58-(8,8,8,8,8,8,8,8)]
   138      8.5876798      8.5876798      8.5876798    8[6-(6,8),58-(8,8,8,8,8,8,8,8)]
   139       9.004772       9.004772       9.004772    8[6-(6,8),29-(8,8,8)]
   140      5.5920739      5.5920739      5.5920739    8[6-(6,8),58-(8,8,8,8,8,8,8,8)]
   141      4.8103713      4.8103713      4.8103713    8[6-(6,8),29-(8,8,8)]
   142      7.1927688      7.1927688      7.1927688    8[6-(1,1,6),6-(1,1,6),58-(8,8,8,8,8,8,8,8)]
   143      8.5876798      8.5876798      8.5876798    8[6-(6,8),58-(8,8,8,8,8,8,8,8)]
   144       9.004772       9.004772       9.004772    8[6-(6,8),29-(8,8,8)]
   145      5.5920739      5.5920739      5.5920739    8[6-(6,8),58-(8,8,8,8,8,8,8,8)]
   146      4.8103713      4.8103713      4.8103713    8[6-(6,8),29-(8,8,8)]
   147      7.1927688      7.1927688      7.1927688    8[6-(1,1,6),6-(1,1,6),58-(8,8,8,8,8,8,8,8)]
   148      8.5876798      8.5876798      8.5876798    8[6-(6,8),58-(8,8,8,8,8,8,8,8)]
   149       9.004772       9.004772       9.004772    8[6-(6,8),29-(8,8,8)]
   150      5.5920739      5.5920739      5.5920739    8[6-(6,8),58-(8,8,8,8,8,8,8,8)]
   151      4.8103713      4.8103713      4.8103713    8[6-(6,8),29-(8,8)]
   152     13.5237312     13.5237312     13.5237312    8[6-(1,1,6),6-(1,1,6),58-(8,8,8,8,8,8,8,8)]
   153     12.1288202     12.1288202     12.1288202    8[6-(6,8),58-(8,8,8,8,8,8,8,8)]
   154      11.711728      11.711728      11.711728    8[6-(6,8),29-(8,8,8)]
   155      1.3134261      1.3134261      1.3134261    8[6-(6,8),58-(8,8,8,8,8,8,8,8)]
   156      2.0951287      2.0951287      2.0951287    8[6-(6,8),29-(8,8,8)]
   157     13.5237312     13.5237312     13.5237312    8[6-(1,1,6),6-(1,1,6),58-(8,8,8,8,8,8,8,8)]
   158     12.1288202     12.1288202     12.1288202    8[6-(6,8),58-(8,8,8,8,8,8,8,8)]
   159      11.711728      11.711728      11.711728    8[6-(6,8),29-(8,8,8)]
   160      1.3134261      1.3134261      1.3134261    8[6-(6,8),58-(8,8,8,8,8,8,8,8)]
   161      2.0951287      2.0951287      2.0951287    8[6-(6,8),29-(8,8,8)]
   162     13.5237312     13.5237312     13.5237312    8[6-(1,1,6),6-(1,1,6),58-(8,8,8,8,8,8,8,8)]
   163     12.1288202     12.1288202     12.1288202    8[6-(6,8),58-(8,8,8,8,8,8,8,8)]
   164      11.711728      11.711728      11.711728    8[6-(6,8),29-(8,8,8)]
   165      1.3134261      1.3134261      1.3134261    8[6-(6),58-(8,8,8,8,8,8,8,8)]
