# Supplementary material for: A collection of forcefield precursors for metal–organic frameworks
Source: RSC Adv. 2019 Nov 13;9(63):36492–507. doi: 10.1039/c9ra07327b (PMC9075174; doi:10.1039/c9ra07327b)
Supplement: RA-009-C9RA07327B-s3230 [file RA-009-C9RA07327B-s3230.txt]

OCIVIH_clean

15.199    0.00000000    0.00000000
0.0    15.493    0.00000000
0.0    -7.7465    13.41733158

     1    15.16085051    15.16085051    15.16085051    59[7-(6,6),7-(6,6),7-(6,6),8-(6),8-(6),8-(6),8-(6),8-(6),8-(6)]
     2    15.16085051    15.16085051    15.16085051    59[7-(6,6),7-(6,6),7-(6,6),8-(6),8-(6),8-(6),8-(6),8-(6),8-(6)]
     3     7.56135051     7.56135051     7.56135051    59[7-(6,6),7-(6,6),7-(6,6),8-(6),8-(6),8-(6),8-(6),8-(6),8-(6)]
     4     7.56135051     7.56135051     7.56135051    59[7-(6,6),7-(6,6),7-(6,6),8-(6),8-(6),8-(6),8-(6),8-(6),8-(6)]
     5     11.3566928     11.3566928     11.3566928    27[8-(6),8-(6),8-(6)]
     6     11.3566928     11.3566928     11.3566928    27[8-(6),8-(6),8-(6),8-(6)]
     7     11.3566928     11.3566928     11.3566928    27[8-(6),8-(6),8-(6),8-(6)]
     8      3.7571928      3.7571928      3.7571928    27[8-(6),8-(6),8-(6),8-(6)]
     9      3.7571928      3.7571928      3.7571928    27[8-(6),8-(6),8-(6),8-(6)]
    10      3.7571928      3.7571928      3.7571928    27[8-(6),8-(6),8-(6),8-(6)]
    11      1.3329523      1.3329523      1.3329523    1[6-(6,6)]
    12      0.1443905      0.1443905      0.1443905    1[6-(6,6)]
    13     13.6958189     13.6958189     13.6958189    1[6-(6,6)]
    14      1.3329523      1.3329523      1.3329523    1[6-(6,6)]
    15      0.1443905      0.1443905      0.1443905    1[6-(6,6)]
    16     13.6958189     13.6958189     13.6958189    1[6-(6,6)]
    17      1.3329523      1.3329523      1.3329523    1[6-(6,6)]
    18      0.1443905      0.1443905      0.1443905    1[6-(6,6)]
    19     13.6958189     13.6958189     13.6958189    1[6-(6,6)]
    20      1.3329523      1.3329523      1.3329523    1[6-(6,6)]
    21      0.1443905      0.1443905      0.1443905    1[6-(6,6)]
    22     13.6958189     13.6958189     13.6958189    1[6-(6,6)]
    23      1.3329523      1.3329523      1.3329523    1[6-(6,6)]
    24      0.1443905      0.1443905      0.1443905    1[6-(6,6)]
    25     13.6958189     13.6958189     13.6958189    1[6-(6,6)]
    26      1.3329523      1.3329523      1.3329523    1[6-(6,6)]
    27      0.1443905      0.1443905      0.1443905    1[6-(6,6)]
    28     13.6958189     13.6958189     13.6958189    1[6-(6,6)]
    29      8.9324523      8.9324523      8.9324523    1[6-(6,6)]
    30      7.7438905      7.7438905      7.7438905    1[6-(6,6)]
    31      6.0963189      6.0963189      6.0963189    1[6-(6,6)]
    32      8.9324523      8.9324523      8.9324523    1[6-(6,6)]
    33      7.7438905      7.7438905      7.7438905    1[6-(6,6)]
    34      6.0963189      6.0963189      6.0963189    1[6-(6,6)]
    35      8.9324523      8.9324523      8.9324523    1[6-(6,6)]
    36      7.7438905      7.7438905      7.7438905    1[6-(6,6)]
    37      6.0963189      6.0963189      6.0963189    1[6-(6,6)]
    38      8.9324523      8.9324523      8.9324523    1[6-(6,6)]
    39      7.7438905      7.7438905      7.7438905    1[6-(6,6)]
    40      6.0963189      6.0963189      6.0963189    1[6-(6,6)]
    41      8.9324523      8.9324523      8.9324523    1[6-(6,6)]
    42      7.7438905      7.7438905      7.7438905    1[6-(6,6)]
    43      6.0963189      6.0963189      6.0963189    1[6-(6,6)]
    44      8.9324523      8.9324523      8.9324523    1[6-(6,6)]
    45      7.7438905      7.7438905      7.7438905    1[6-(6,6)]
    46      6.0963189      6.0963189      6.0963189    1[6-(6,6)]
    47      0.7979475      0.7979475      0.7979475    6[6-(1,6),6-(8,8),7-(6,59)]
    48      0.7842684      0.7842684      0.7842684    6[1-(0),6-(1,6),6-(6,7)]
    49      0.0638358      0.0638358      0.0638358    6[1-(0),6-(1,6),6-(1,6)]
    50     14.2931396     14.2931396     14.2931396    6[1-(0),6-(1,6),6-(6,7)]
    51     13.4632742     13.4632742     13.4632742    6[6-(6,7),8-(27),8-(59)]
    52      1.6384522      1.6384522      1.6384522    6[6-(6,7),8-(27),8-(59)]
    53     14.3767341     14.3767341     14.3767341    6[6-(1,6),6-(8,8),7-(6,59)]
    54      0.7979475      0.7979475      0.7979475    6[6-(1,6),6-(8,8),7-(6,59)]
    55      0.7842684      0.7842684      0.7842684    6[1-(0),6-(1,6),6-(6,7)]
    56      0.0638358      0.0638358      0.0638358    6[1-(0),6-(1,6),6-(1,6)]
    57     14.2931396     14.2931396     14.2931396    6[1-(0),6-(1,6),6-(6,7)]
    58     13.4632742     13.4632742     13.4632742    6[6-(6,7),8-(27),8-(59)]
    59      1.6384522      1.6384522      1.6384522    6[6-(6,7),8-(27),8-(59)]
    60     14.3767341     14.3767341     14.3767341    6[6-(1,6),6-(8,8),7-(6,59)]
    61      0.7979475      0.7979475      0.7979475    6[6-(1,6),6-(8,8),7-(6,59)]
    62      0.7842684      0.7842684      0.7842684    6[1-(0),6-(1,6),6-(6,7)]
    63      0.0638358      0.0638358      0.0638358    6[1-(0),6-(1,6),6-(1,6)]
    64     14.2931396     14.2931396     14.2931396    6[1-(0),6-(1,6),6-(6,7)]
    65     13.4632742     13.4632742     13.4632742    6[6-(6,7),8-(27),8-(59)]
    66      1.6384522      1.6384522      1.6384522    6[6-(6,7),8-(27),8-(59)]
    67     14.3767341     14.3767341     14.3767341    6[6-(1,6),6-(8,8),7-(6,59)]
    68      0.7979475      0.7979475      0.7979475    6[6-(1,6),6-(8,8),7-(6,59)]
    69      0.7842684      0.7842684      0.7842684    6[1-(0),6-(1,6),6-(6,7)]
    70      0.0638358      0.0638358      0.0638358    6[1-(0),6-(1,6),6-(1,6)]
    71     14.2931396     14.2931396     14.2931396    6[1-(0),6-(1,6),6-(6,7)]
    72     13.4632742     13.4632742     13.4632742    6[6-(6,7),8-(27),8-(59)]
    73      1.6384522      1.6384522      1.6384522    6[6-(6,7),8-(27),8-(59)]
    74     14.3767341     14.3767341     14.3767341    6[6-(1,6),6-(8,8),7-(6,59)]
    75      0.7979475      0.7979475      0.7979475    6[6-(1,6),6-(8,8),7-(6,59)]
    76      0.7842684      0.7842684      0.7842684    6[1-(0),6-(1,6),6-(6,7)]
    77      0.0638358      0.0638358      0.0638358    6[1-(0),6-(1,6),6-(1,6)]
    78     14.2931396     14.2931396     14.2931396    6[1-(0),6-(1,6),6-(6,7)]
    79     13.4632742     13.4632742     13.4632742    6[6-(6,7),8-(27),8-(59)]
    80      1.6384522      1.6384522      1.6384522    6[6-(6,7),8-(27),8-(59)]
    81     14.3767341     14.3767341     14.3767341    6[6-(1,6),6-(8,8),7-(6,59)]
    82      0.7979475      0.7979475      0.7979475    6[6-(1,6),6-(8,8),7-(6,59)]
    83      0.7842684      0.7842684      0.7842684    6[1-(0),6-(1,6),6-(6,7)]
    84      0.0638358      0.0638358      0.0638358    6[1-(0),6-(1,6),6-(1,6)]
    85     14.2931396     14.2931396     14.2931396    6[1-(0),6-(1,6),6-(6,7)]
    86     13.4632742     13.4632742     13.4632742    6[6-(6,7),8-(27),8-(59)]
    87      1.6384522      1.6384522      1.6384522    6[6-(6,7),8-(27),8-(59)]
    88     14.3767341     14.3767341     14.3767341    6[6-(1,6),6-(8,8),7-(6,59)]
    89      8.3974475      8.3974475      8.3974475    6[6-(1,6),6-(8,8),7-(6,59)]
    90      8.3837684      8.3837684      8.3837684    6[1-(0),6-(1,6),6-(6,7)]
    91      7.6633358      7.6633358      7.6633358    6[1-(0),6-(1,6),6-(1,6)]
    92      6.6936396      6.6936396      6.6936396    6[1-(0),6-(1,6),6-(6,7)]
    93      5.8637742      5.8637742      5.8637742    6[6-(6,7),8-(27),8-(59)]
    94      9.2379522      9.2379522      9.2379522    6[6-(6,7),8-(27),8-(59)]
    95      6.7772341      6.7772341      6.7772341    6[6-(1,6),6-(8,8),7-(6,59)]
    96      8.3974475      8.3974475      8.3974475    6[6-(1,6),6-(8,8),7-(6,59)]
    97      8.3837684      8.3837684      8.3837684    6[1-(0),6-(1,6),6-(6,7)]
    98      7.6633358      7.6633358      7.6633358    6[1-(0),6-(1,6),6-(1,6)]
    99      6.6936396      6.6936396      6.6936396    6[1-(0),6-(1,6),6-(6,7)]
   100      5.8637742      5.8637742      5.8637742    6[6-(6,7),8-(27),8-(59)]
   101      9.2379522      9.2379522      9.2379522    6[6-(6,7),8-(27),8-(59)]
   102      6.7772341      6.7772341      6.7772341    6[6-(1,6),6-(8,8),7-(6,59)]
   103      8.3974475      8.3974475      8.3974475    6[6-(1,6),6-(8,8),7-(6,59)]
   104      8.3837684      8.3837684      8.3837684    6[1-(0),6-(1,6),6-(6,7)]
   105      7.6633358      7.6633358      7.6633358    6[1-(0),6-(1,6),6-(1,6)]
   106      6.6936396      6.6936396      6.6936396    6[1-(0),6-(1,6),6-(6,7)]
   107      5.8637742      5.8637742      5.8637742    6[6-(6,7),8-(27),8-(59)]
   108      9.2379522      9.2379522      9.2379522    6[6-(6,7),8-(27),8-(59)]
   109      6.7772341      6.7772341      6.7772341    6[6-(1,6),6-(8,8),7-(6,59)]
   110      8.3974475      8.3974475      8.3974475    6[6-(1,6),6-(8,8),7-(6,59)]
   111      8.3837684      8.3837684      8.3837684    6[1-(0),6-(1,6),6-(6,7)]
   112      7.6633358      7.6633358      7.6633358    6[1-(0),6-(1,6),6-(1,6)]
   113      6.6936396      6.6936396      6.6936396    6[1-(0),6-(1,6),6-(6,7)]
   114      5.8637742      5.8637742      5.8637742    6[6-(6,7),8-(27),8-(59)]
   115      9.2379522      9.2379522      9.2379522    6[6-(6,7),8-(27),8-(59)]
   116      6.7772341      6.7772341      6.7772341    6[6-(1,6),6-(8,8),7-(6,59)]
   117      8.3974475      8.3974475      8.3974475    6[6-(1,6),6-(8,8),7-(6,59)]
   118      8.3837684      8.3837684      8.3837684    6[1-(0),6-(1,6),6-(6,7)]
   119      7.6633358      7.6633358      7.6633358    6[1-(0),6-(1,6),6-(1,6)]
   120      6.6936396      6.6936396      6.6936396    6[1-(0),6-(1,6),6-(6,7)]
   121      5.8637742      5.8637742      5.8637742    6[6-(6,7),8-(27),8-(59)]
   122      9.2379522      9.2379522      9.2379522    6[6-(6,7),8-(27),8-(59)]
   123      6.7772341      6.7772341      6.7772341    6[6-(1,6),6-(8,8),7-(6,59)]
   124      8.3974475      8.3974475      8.3974475    6[6-(1,6),6-(8),7-(6,59)]
   125      8.3837684      8.3837684      8.3837684    6[1-(0),6-(1,6),6-(6,7)]
   126      7.6633358      7.6633358      7.6633358    6[1-(0),6-(1,6),6-(1,6)]
   127      6.6936396      6.6936396      6.6936396    6[1-(0),6-(1,6),6-(6,7)]
   128      5.8637742      5.8637742      5.8637742    6[6-(6,7),8-(27),8-(59)]
   129      9.2379522      9.2379522      9.2379522    6[6-(6,7),8-(59)]
   130      6.7772341      6.7772341      6.7772341    6[6-(1,6),6-(8,8),7-(6,59)]
   131     15.1625224     15.1625224     15.1625224    7[6-(6,6),6-(6,6),59-(7,7,8,8,8,8,8,8)]
   132     15.1625224     15.1625224     15.1625224    7[6-(6,6),6-(6,6),59-(7,7,8,8,8,8,8,8)]
   133     15.1625224     15.1625224     15.1625224    7[6-(6,6),6-(6,6),59-(7,7,8,8,8,8,8,8)]
   134     15.1625224     15.1625224     15.1625224    7[6-(6,6),6-(6,6),59-(7,7,8,8,8,8,8,8)]
   135     15.1625224     15.1625224     15.1625224    7[6-(6,6),6-(6,6),59-(7,7,8,8,8,8,8,8)]
   136     15.1625224     15.1625224     15.1625224    7[6-(6,6),6-(6,6),59-(7,7,8,8,8,8,8,8)]
   137      7.5630224      7.5630224      7.5630224    7[6-(6,6),6-(6,6),59-(7,7,8,8,8,8,8,8)]
   138      7.5630224      7.5630224      7.5630224    7[6-(6,6),6-(6,6),59-(7,7,8,8,8,8,8,8)]
   139      7.5630224      7.5630224      7.5630224    7[6-(6,6),6-(6,6),59-(7,7,8,8,8,8,8,8)]
   140      7.5630224      7.5630224      7.5630224    7[6-(6,6),6-(6,6),59-(7,7,8,8,8,8,8,8)]
   141      7.5630224      7.5630224      7.5630224    7[6-(6,6),6-(6,6),59-(7,7,8,8,8,8,8,8)]
   142      7.5630224      7.5630224      7.5630224    7[6-(6,6),6-(6,6),59-(7,7,8,8,8,8,8,8)]
   143       1.626293       1.626293       1.626293    8[6-(6,8),59-(7,7,7,8,8,8,8,8)]
   144     13.5134309     13.5134309     13.5134309    8[6-(6,8),59-(7,7,7,8,8,8,8,8)]
   145     12.8142769     12.8142769     12.8142769    8[6-(6,8),27-(8,8)]
   146      2.3528052      2.3528052      2.3528052    8[6-(6,8),27-(8,8,8)]
   147       1.626293       1.626293       1.626293    8[6-(6,8),59-(7,7,7,8,8,8,8,8)]
   148     13.5134309     13.5134309     13.5134309    8[6-(6,8),59-(7,7,7,8,8,8,8,8)]
   149     12.8142769     12.8142769     12.8142769    8[6-(6,8),27-(8,8,8)]
   150      2.3528052      2.3528052      2.3528052    8[6-(6,8),27-(8,8,8)]
   151       1.626293       1.626293       1.626293    8[6-(6,8),59-(7,7,7,8,8,8,8,8)]
   152     13.5134309     13.5134309     13.5134309    8[6-(6,8),59-(7,7,7,8,8,8,8,8)]
   153     12.8142769     12.8142769     12.8142769    8[6-(6,8),27-(8,8,8)]
   154      2.3528052      2.3528052      2.3528052    8[6-(6,8),27-(8,8,8)]
   155       1.626293       1.626293       1.626293    8[6-(6,8),59-(7,7,7,8,8,8,8,8)]
   156     13.5134309     13.5134309     13.5134309    8[6-(6,8),59-(7,7,7,8,8,8,8,8)]
   157     12.8142769     12.8142769     12.8142769    8[6-(6,8),27-(8,8)]
   158      2.3528052      2.3528052      2.3528052    8[6-(6,8),27-(8,8,8)]
   159       1.626293       1.626293       1.626293    8[6-(6,8),59-(7,7,7,8,8,8,8,8)]
   160     13.5134309     13.5134309     13.5134309    8[6-(6,8),59-(7,7,7,8,8,8,8,8)]
   161     12.8142769     12.8142769     12.8142769    8[6-(6,8),27-(8,8,8)]
   162      2.3528052      2.3528052      2.3528052    8[6-(6,8),27-(8,8,8)]
   163       1.626293       1.626293       1.626293    8[6-(6,8),59-(7,7,7,8,8,8,8,8)]
   164     13.5134309     13.5134309     13.5134309    8[6-(6,8),59-(7,7,7,8,8,8,8,8)]
   165     12.8142769     12.8142769     12.8142769    8[6-(6,8),27-(8,8,8)]
   166      2.3528052      2.3528052      2.3528052    8[6-(6,8),27-(8,8,8)]
   167       9.225793       9.225793       9.225793    8[6-(6,8),59-(7,7,7,8,8,8,8,8)]
   168      5.9139309      5.9139309      5.9139309    8[6-(6,8),59-(7,7,7,8,8,8,8,8)]
   169      5.2147769      5.2147769      5.2147769    8[6-(6,8),27-(8,8,8)]
   170      9.9523052      9.9523052      9.9523052    8[6-(6,8),27-(8,8,8)]
   171       9.225793       9.225793       9.225793    8[6-(6,8),59-(7,7,7,8,8,8,8,8)]
   172      5.9139309      5.9139309      5.9139309    8[6-(6,8),59-(7,7,7,8,8,8,8,8)]
   173      5.2147769      5.2147769      5.2147769    8[6-(6,8),27-(8,8,8)]
   174      9.9523052      9.9523052      9.9523052    8[6-(6,8),27-(8,8,8)]
   175       9.225793       9.225793       9.225793    8[6-(6,8),59-(7,7,7,8,8,8,8,8)]
   176      5.9139309      5.9139309      5.9139309    8[6-(6,8),59-(7,7,7,8,8,8,8,8)]
   177      5.2147769      5.2147769      5.2147769    8[6-(6,8),27-(8,8,8)]
   178      9.9523052      9.9523052      9.9523052    8[6-(6,8),27-(8,8)]
   179       9.225793       9.225793       9.225793    8[6-(6,8),59-(7,7,7,8,8,8,8,8)]
   180      5.9139309      5.9139309      5.9139309    8[6-(6,8),59-(7,7,7,8,8,8,8,8)]
   181      5.2147769      5.2147769      5.2147769    8[6-(6,8),27-(8,8,8)]
   182      9.9523052      9.9523052      9.9523052    8[6-(6,8),27-(8,8,8)]
   183       9.225793       9.225793       9.225793    8[6-(6,8),59-(7,7,7,8,8,8,8,8)]
   184      5.9139309      5.9139309      5.9139309    8[6-(6,8),59-(7,7,7,8,8,8,8,8)]
   185      5.2147769      5.2147769      5.2147769    8[6-(6,8),27-(8,8,8)]
   186      9.9523052      9.9523052      9.9523052    8[6-(6,8),27-(8,8,8)]
   187       9.225793       9.225793       9.225793    8[6-(6),59-(7,7,7,8,8,8,8,8)]
   188      5.9139309      5.9139309      5.9139309    8[6-(6,8),59-(7,7,7,8,8,8,8,8)]
   189      5.2147769      5.2147769      5.2147769    8[6-(6,8),27-(8,8,8)]
