# Supplementary material for: A collection of forcefield precursors for metal–organic frameworks
Source: RSC Adv. 2019 Nov 13;9(63):36492–507. doi: 10.1039/c9ra07327b (PMC9075174; doi:10.1039/c9ra07327b)
Supplement: RA-009-C9RA07327B-s3231 [file RA-009-C9RA07327B-s3231.txt]

OCUNAC_clean5b

62.8399    0.00000000    0.00000000
31.41995    54.42094977    0.00000000
31.41995    18.14031659    51.3085635

     1     36.7613415     36.7613415     36.7613415    24[8-(24,24),8-(6),8-(6),8-(6),8-(6)]
     2  47.2270126455  47.2270126455  47.2270126455    24[8-(24,24),8-(6),8-(6),8-(6),8-(6)]
     3   51.093237493   51.093237493   51.093237493    24[8-(24,24),8-(6),8-(6),8-(6),8-(6)]
     4   57.476514535   57.476514535   57.476514535    24[8-(24,24),8-(6),8-(6),8-(6),8-(6)]
     5   74.586562507   74.586562507   74.586562507    24[8-(24,24),8-(6),8-(6),8-(6),8-(6)]
     6   68.203913864   68.203913864   68.203913864    24[8-(24,24),8-(6),8-(6),8-(6),8-(6)]
     7     88.9184585     88.9184585     88.9184585    24[8-(24,24),8-(6),8-(6),8-(6),8-(6)]
     8  78.4534157535  78.4534157535  78.4534157535    24[8-(24,24),8-(6),8-(6),8-(6),8-(6)]
     9  53.8371417265  53.8371417265  53.8371417265    24[8-(24,24),8-(6),8-(6),8-(6),8-(6)]
    10  54.2581690565  54.2581690565  54.2581690565    24[8-(24,24),8-(6),8-(6),8-(6),8-(6)]
    11  71.8426582735  71.8426582735  71.8426582735    24[8-(24,24),8-(6),8-(6),8-(6),8-(6)]
    12  71.4222593425  71.4222593425  71.4222593425    24[8-(24,24),8-(6),8-(6),8-(6),8-(6)]
    13  57.5107622805  57.5107622805  57.5107622805    24[8-(24,24),8-(6),8-(6),8-(6),8-(6)]
    14   61.172757453   61.172757453   61.172757453    24[8-(24,24),8-(6),8-(6),8-(6),8-(6)]
    15  68.1690377195  68.1690377195  68.1690377195    24[8-(24,24),8-(6),8-(6),8-(6),8-(6)]
    16   64.507670946   64.507670946   64.507670946    24[8-(24,24),8-(6),8-(6),8-(6),8-(6)]
    17  42.0904792195  42.0904792195  42.0904792195    24[8-(24,24),8-(6),8-(6),8-(6),8-(6)]
    18   48.894469392   48.894469392   48.894469392    24[8-(24,24),8-(6),8-(6),8-(6),8-(6)]
    19  45.7640997735  45.7640997735  45.7640997735    24[8-(24,24),8-(6),8-(6),8-(6),8-(6)]
    20  55.8090577885  55.8090577885  55.8090577885    24[8-(24,24),8-(6),8-(6),8-(6),8-(6)]
    21  83.5893207805  83.5893207805  83.5893207805    24[8-(24,24),8-(6),8-(6),8-(6),8-(6)]
    22   76.785959007   76.785959007   76.785959007    24[8-(24,24),8-(6),8-(6),8-(6),8-(6)]
    23  79.9157002265  79.9157002265  79.9157002265    24[8-(24,24),8-(6),8-(6),8-(6),8-(6)]
    24  69.8713706105  69.8713706105  69.8713706105    24[8-(24,24),8-(6),8-(6),8-(6),8-(6)]
    25  48.4957502265  48.4957502265  48.4957502265    24[8-(24,24),8-(6),8-(6),8-(6),8-(6)]
    26  101.290692211  101.290692211  101.290692211    24[8-(24,24),8-(6),8-(6),8-(6),8-(6)]
    27  83.5893207805  83.5893207805  83.5893207805    24[8-(24,24),8-(6),8-(6),8-(6),8-(6)]
    28  108.205280608  108.205280608  108.205280608    24[8-(24,24),8-(6),8-(6),8-(6),8-(6)]
    29  77.1840497735  77.1840497735  77.1840497735    24[8-(24,24),8-(6),8-(6),8-(6),8-(6)]
    30  87.2283793895  87.2283793895  87.2283793895    24[8-(24,24),8-(6),8-(6),8-(6),8-(6)]
    31  42.0904792195  42.0904792195  42.0904792195    24[8-(24,24),8-(6),8-(6),8-(6),8-(6)]
    32   80.313790993   80.313790993   80.313790993    24[8-(24,24),8-(6),8-(6),8-(6),8-(6)]
    33   51.093237493   51.093237493   51.093237493    24[8-(24,24),8-(6),8-(6),8-(6),8-(6)]
    34   88.895836136   88.895836136   88.895836136    24[8-(24,24),8-(6),8-(6),8-(6),8-(6)]
    35     68.1812915     68.1812915     68.1812915    24[8-(24,24),8-(6),8-(6),8-(6),8-(6)]
    36  78.6463342465  78.6463342465  78.6463342465    24[8-(24,24),8-(6),8-(6),8-(6),8-(6)]
    37     57.4985085     57.4985085     57.4985085    24[8-(24,24),8-(6),8-(6),8-(6),8-(6)]
    38  109.872737355  109.872737355  109.872737355    24[8-(24,24),8-(6),8-(6),8-(6),8-(6)]
    39   74.586562507   74.586562507   74.586562507    24[8-(24,24),8-(6),8-(6),8-(6),8-(6)]
    40   99.623235465   99.623235465   99.623235465    24[8-(24,24),8-(6),8-(6),8-(6),8-(6)]
    41  88.9307122805  88.9307122805  88.9307122805    24[8-(24,24),8-(6),8-(6),8-(6),8-(6)]
    42   92.592079054   92.592079054   92.592079054    24[8-(24,24),8-(6),8-(6),8-(6),8-(6)]
    43  36.7490877195  36.7490877195  36.7490877195    24[8-(24,24),8-(6),8-(6),8-(6),8-(6)]
    44   95.926992547   95.926992547   95.926992547    24[8-(24,24),8-(6),8-(6),8-(6),8-(6)]
    45  53.8371417265  53.8371417265  53.8371417265    24[8-(24,24),8-(6),8-(6),8-(6),8-(6)]
    46  85.6774906575  85.6774906575  85.6774906575    24[8-(24,24),8-(6),8-(6),8-(6),8-(6)]
    47  71.8426582735  71.8426582735  71.8426582735    24[8-(24,24),8-(6),8-(6),8-(6),8-(6)]
    48  102.841580943  102.841580943  102.841580943    24[8-(24,24),8-(6),8-(6),8-(6),8-(6)]
    49     57.4985085     57.4985085     57.4985085    24[8-(24,24),8-(6),8-(6),8-(6),8-(6)]
    50  109.872737354  109.872737354  109.872737354    24[8-(24,24),8-(6),8-(6),8-(6),8-(6)]
    51   74.586562507   74.586562507   74.586562507    24[8-(24,24),8-(6),8-(6),8-(6),8-(6)]
    52   99.623235465   99.623235465   99.623235465    24[8-(24,24),8-(6),8-(6),8-(6),8-(6)]
    53   51.093237493   51.093237493   51.093237493    24[8-(24,24),8-(6),8-(6),8-(6),8-(6)]
    54   88.895836136   88.895836136   88.895836136    24[8-(24,24),8-(6),8-(6),8-(6),8-(6)]
    55     68.1812915     68.1812915     68.1812915    24[8-(24,24),8-(6),8-(6),8-(6),8-(6)]
    56  78.6463342465  78.6463342465  78.6463342465    24[8-(24,24),8-(6),8-(6),8-(6),8-(6)]
    57  71.8426582735  71.8426582735  71.8426582735    24[8-(24,24),8-(6),8-(6),8-(6),8-(6)]
    58  102.841580943  102.841580943  102.841580943    24[8-(24,24),8-(6),8-(6),8-(6),8-(6)]
    59  53.8371417265  53.8371417265  53.8371417265    24[8-(24,24),8-(6),8-(6),8-(6),8-(6)]
    60  85.6774906575  85.6774906575  85.6774906575    24[8-(24,24),8-(6),8-(6),8-(6),8-(6)]
    61  36.7490877195  36.7490877195  36.7490877195    24[8-(24,24),8-(6),8-(6),8-(6),8-(6)]
    62   95.926992547   95.926992547   95.926992547    24[8-(24,24),8-(6),8-(6),8-(6),8-(6)]
    63  88.9307122805  88.9307122805  88.9307122805    24[8-(24,24),8-(6),8-(6),8-(6),8-(6)]
    64   92.592079054   92.592079054   92.592079054    24[8-(24,24),8-(6),8-(6),8-(6),8-(6)]
    65  83.5893207805  83.5893207805  83.5893207805    24[8-(24,24),8-(6),8-(6),8-(6),8-(6)]
    66  108.205280608  108.205280608  108.205280608    24[8-(24,24),8-(6),8-(6),8-(6),8-(6)]
    67  48.4957502265  48.4957502265  48.4957502265    24[8-(24,24),8-(6),8-(6),8-(6),8-(6)]
    68  101.290692212  101.290692212  101.290692212    24[8-(24,24),8-(6),8-(6),8-(6),8-(6)]
    69  42.0904792195  42.0904792195  42.0904792195    24[8-(24,24),8-(6),8-(6),8-(6),8-(6)]
    70   80.313790993   80.313790993   80.313790993    24[8-(24,24),8-(6),8-(6),8-(6),8-(6)]
    71  77.1840497735  77.1840497735  77.1840497735    24[8-(24,24),8-(6),8-(6),8-(6),8-(6)]
    72  87.2283793895  87.2283793895  87.2283793895    24[8-(24,24),8-(6),8-(6),8-(6),8-(6)]
    73  45.7640997735  45.7640997735  45.7640997735    24[8-(24,24),8-(6),8-(6),8-(6),8-(6)]
    74  55.8090577885  55.8090577885  55.8090577885    24[8-(24,24),8-(6),8-(6),8-(6),8-(6)]
    75  42.0904792195  42.0904792195  42.0904792195    24[8-(24,24),8-(6),8-(6),8-(6),8-(6)]
    76   48.894469392   48.894469392   48.894469392    24[8-(24,24),8-(6),8-(6),8-(6),8-(6)]
    77  79.9157002265  79.9157002265  79.9157002265    24[8-(24,24),8-(6),8-(6),8-(6),8-(6)]
    78  69.8713706105  69.8713706105  69.8713706105    24[8-(24,24),8-(6),8-(6),8-(6),8-(6)]
    79  83.5893207805  83.5893207805  83.5893207805    24[8-(24,24),8-(6),8-(6),8-(6),8-(6)]
    80   76.785959007   76.785959007   76.785959007    24[8-(24,24),8-(6),8-(6),8-(6),8-(6)]
    81   74.586562507   74.586562507   74.586562507    24[8-(24,24),8-(6),8-(6),8-(6),8-(6)]
    82   68.203913864   68.203913864   68.203913864    24[8-(24,24),8-(6),8-(6),8-(6),8-(6)]
    83     88.9184585     88.9184585     88.9184585    24[8-(24,24),8-(6),8-(6),8-(6),8-(6)]
    84  78.4534157535  78.4534157535  78.4534157535    24[8-(24,24),8-(6),8-(6),8-(6),8-(6)]
    85     36.7613415     36.7613415     36.7613415    24[8-(24,24),8-(6),8-(6),8-(6),8-(6)]
    86  47.2270126455  47.2270126455  47.2270126455    24[8-(24,24),8-(6),8-(6),8-(6),8-(6)]
    87   51.093237493   51.093237493   51.093237493    24[8-(24,24),8-(6),8-(6),8-(6),8-(6)]
    88   57.476514535   57.476514535   57.476514535    24[8-(24,24),8-(6),8-(6),8-(6),8-(6)]
    89  68.1690377195  68.1690377195  68.1690377195    24[8-(24,24),8-(6),8-(6),8-(6),8-(6)]
    90   64.507670946   64.507670946   64.507670946    24[8-(24,24),8-(6),8-(6),8-(6),8-(6)]
    91  57.5107622805  57.5107622805  57.5107622805    24[8-(24,24),8-(6),8-(6),8-(6),8-(6)]
    92   61.172757453   61.172757453   61.172757453    24[8-(24,24),8-(6),8-(6),8-(6),8-(6)]
    93  71.8426582735  71.8426582735  71.8426582735    24[8-(24,24),8-(6),8-(6),8-(6),8-(6)]
    94  71.4222593425  71.4222593425  71.4222593425    24[8-(24,24),8-(6),8-(6),8-(6),8-(6)]
    95  53.8371417265  53.8371417265  53.8371417265    24[8-(24,24),8-(6),8-(6),8-(6),8-(6)]
    96  54.2581690565  54.2581690565  54.2581690565    24[8-(24,24),8-(6),8-(6),8-(6),8-(6)]
    97   55.968356935   55.968356935   55.968356935    24[8-(24,24),8-(6),8-(6),8-(6),8-(6)]
    98        62.8399        62.8399        62.8399    24[8-(24,24),8-(6),8-(6),8-(6),8-(6)]
    99        62.8399        62.8399        62.8399    24[8-(24,24),8-(6),8-(6),8-(6),8-(6)]
   100   69.711443065   69.711443065   69.711443065    24[8-(24,24),8-(6),8-(6),8-(6),8-(6)]
   101  57.6351852825  57.6351852825  57.6351852825    24[8-(24,24),8-(6),8-(6),8-(6),8-(6)]
   102  68.0446147175  68.0446147175  68.0446147175    24[8-(24,24),8-(6),8-(6),8-(6),8-(6)]
   103  61.1730716525  61.1730716525  61.1730716525    24[8-(24,24),8-(6),8-(6),8-(6),8-(6)]
   104  64.5067283475  64.5067283475  64.5067283475    24[8-(24,24),8-(6),8-(6),8-(6),8-(6)]
   105  57.6351852825  57.6351852825  57.6351852825    24[8-(24,24),8-(6),8-(6),8-(6),8-(6)]
   106  61.1730716525  61.1730716525  61.1730716525    24[8-(24,24),8-(6),8-(6),8-(6),8-(6)]
   107  68.0446147175  68.0446147175  68.0446147175    24[8-(24,24),8-(6),8-(6),8-(6),8-(6)]
   108  64.5067283475  64.5067283475  64.5067283475    24[8-(24,24),8-(6),8-(6),8-(6),8-(6)]
   109  95.9266783475  95.9266783475  95.9266783475    24[8-(24,24),8-(6),8-(6),8-(6),8-(6)]
   110  99.4645647175  99.4645647175  99.4645647175    24[8-(24,24),8-(6),8-(6),8-(6),8-(6)]
   111  92.5930216525  92.5930216525  92.5930216525    24[8-(24,24),8-(6),8-(6),8-(6),8-(6)]
   112  89.0551352825  89.0551352825  89.0551352825    24[8-(6),8-(6),8-(6),8-(6)]
   113       94.25985       94.25985       94.25985    24[8-(24,24),8-(6),8-(6),8-(6),8-(6)]
   114   87.388306935   87.388306935   87.388306935    24[8-(6),8-(6),8-(6),8-(6)]
   115  101.131393065  101.131393065  101.131393065    24[8-(24,24),8-(6),8-(6),8-(6),8-(6)]
   116       94.25985       94.25985       94.25985    24[8-(24,24),8-(6),8-(6),8-(6),8-(6)]
   117  92.5930216525  92.5930216525  92.5930216525    24[8-(24,24),8-(6),8-(6),8-(6),8-(6)]
   118  95.9266783475  95.9266783475  95.9266783475    24[8-(24,24),8-(6),8-(6),8-(6),8-(6)]
   119  89.0551352825  89.0551352825  89.0551352825    24[8-(6),8-(6),8-(6),8-(6)]
   120  99.4645647175  99.4645647175  99.4645647175    24[8-(24,24),8-(6),8-(6),8-(6),8-(6)]
   121  38.1956622175  38.1956622175  38.1956622175    24[8-(24,24),8-(6),8-(6),8-(6),8-(6)]
   122  53.9056372175  53.9056372175  53.9056372175    24[8-(24,24),8-(6),8-(6),8-(6),8-(6)]
   123  71.7741627825  71.7741627825  71.7741627825    24[8-(24,24),8-(6),8-(6),8-(6),8-(6)]
   124  87.4841377825  87.4841377825  87.4841377825    24[8-(24,24),8-(6),8-(6),8-(6),8-(6)]
   125  53.9056372175  53.9056372175  53.9056372175    24[8-(24,24),8-(6),8-(6),8-(6),8-(6)]
   126  71.7741627825  71.7741627825  71.7741627825    24[8-(24,24),8-(6),8-(6),8-(6),8-(6)]
   127  56.0641877825  56.0641877825  56.0641877825    24[8-(24,24),8-(6),8-(6),8-(6),8-(6)]
   128  69.6156122175  69.6156122175  69.6156122175    24[8-(24,24),8-(6),8-(6),8-(6),8-(6)]
   129   44.971374435   44.971374435   44.971374435    24[8-(24,24),8-(6),8-(6),8-(6),8-(6)]
   130      47.129925      47.129925      47.129925    24[8-(24,24),8-(6),8-(6),8-(6),8-(6)]
   131   80.708425565   80.708425565   80.708425565    24[8-(24,24),8-(6),8-(6),8-(6),8-(6)]
   132      78.549875      78.549875      78.549875    24[8-(24,24),8-(6),8-(6),8-(6),8-(6)]
   133  56.0641877825  56.0641877825  56.0641877825    24[8-(24,24),8-(6),8-(6),8-(6),8-(6)]
   134  71.7741627825  71.7741627825  71.7741627825    24[8-(24,24),8-(6),8-(6),8-(6),8-(6)]
   135  53.9056372175  53.9056372175  53.9056372175    24[8-(24,24),8-(6),8-(6),8-(6),8-(6)]
   136  69.6156122175  69.6156122175  69.6156122175    24[8-(24,24),8-(6),8-(6),8-(6),8-(6)]
   137  71.7741627825  71.7741627825  71.7741627825    24[8-(24,24),8-(6),8-(6),8-(6),8-(6)]
   138  53.9056372175  53.9056372175  53.9056372175    24[8-(24,24),8-(6),8-(6),8-(6),8-(6)]
   139  38.1956622175  38.1956622175  38.1956622175    24[8-(24,24),8-(6),8-(6),8-(6),8-(6)]
   140  87.4841377825  87.4841377825  87.4841377825    24[8-(24,24),8-(6),8-(6),8-(6),8-(6)]
   141   80.708425565   80.708425565   80.708425565    24[8-(24,24),8-(6),8-(6),8-(6),8-(6)]
   142      47.129925      47.129925      47.129925    24[8-(24,24),8-(6),8-(6),8-(6),8-(6)]
   143   44.971374435   44.971374435   44.971374435    24[8-(24,24),8-(6),8-(6),8-(6),8-(6)]
   144      78.549875      78.549875      78.549875    24[8-(24,24),8-(6),8-(6),8-(6),8-(6)]
   145   45.862444217   45.862444217   45.862444217    24[8-(24,24),8-(6),8-(6),8-(6),8-(6)]
   146   79.817355783   79.817355783   79.817355783    24[8-(24,24),8-(6),8-(6),8-(6),8-(6)]
   147        62.8399        62.8399        62.8399    24[8-(24,24),8-(6),8-(6),8-(6),8-(6)]
   148        62.8399        62.8399        62.8399    24[8-(24,24),8-(6),8-(6),8-(6),8-(6)]
   149   45.862444217   45.862444217   45.862444217    24[8-(24,24),8-(6),8-(6),8-(6),8-(6)]
   150   79.817355783   79.817355783   79.817355783    24[8-(24,24),8-(6),8-(6),8-(6),8-(6)]
   151   16.977455783   16.977455783   16.977455783    24[8-(24,24),8-(6),8-(6),8-(6),8-(6)]
   152   45.862444217   45.862444217   45.862444217    24[8-(24,24),8-(6),8-(6),8-(6),8-(6)]
   153   45.862444217   45.862444217   45.862444217    24[8-(24,24),8-(6),8-(6),8-(6),8-(6)]
   154   16.977455783   16.977455783   16.977455783    24[8-(24,24),8-(6),8-(6),8-(6),8-(6)]
   155       31.41995       31.41995       31.41995    24[8-(24,24),8-(6),8-(6),8-(6),8-(6)]
   156       31.41995       31.41995       31.41995    24[8-(24,24),8-(6),8-(6),8-(6),8-(6)]
   157   47.078396282   47.078396282   47.078396282    24[8-(24,24),8-(6),8-(6),8-(6),8-(6)]
   158    48.74491043    48.74491043    48.74491043    24[8-(24,24),8-(6),8-(6),8-(6),8-(6)]
   159    76.93488957    76.93488957    76.93488957    24[8-(24,24),8-(6),8-(6),8-(6),8-(6)]
   160   78.601403718   78.601403718   78.601403718    24[8-(24,24),8-(6),8-(6),8-(6),8-(6)]
   161        62.8399        62.8399        62.8399    24[8-(24,24),8-(6),8-(6),8-(6),8-(6)]
   162        62.8399        62.8399        62.8399    24[8-(24,24),8-(6),8-(6),8-(6),8-(6)]
   163   61.173385852   61.173385852   61.173385852    24[8-(24,24),8-(6),8-(6),8-(6),8-(6)]
   164   64.506414148   64.506414148   64.506414148    24[8-(24,24),8-(6),8-(6),8-(6),8-(6)]
   165    48.74491043    48.74491043    48.74491043    24[8-(24,24),8-(6),8-(6),8-(6),8-(6)]
   166   47.078396282   47.078396282   47.078396282    24[8-(24,24),8-(6),8-(6),8-(6),8-(6)]
   167    76.93488957    76.93488957    76.93488957    24[8-(24,24),8-(6),8-(6),8-(6),8-(6)]
   168   78.601403718   78.601403718   78.601403718    24[8-(24,24),8-(6),8-(6),8-(6),8-(6)]
   169   47.181453718   47.181453718   47.181453718    24[8-(24,24),8-(6),8-(6),8-(6),8-(6)]
   170    76.93488957    76.93488957    76.93488957    24[8-(24,24),8-(6),8-(6),8-(6),8-(6)]
   171   78.498346282   78.498346282   78.498346282    24[8-(24,24),8-(6),8-(6),8-(6),8-(6)]
   172    48.74491043    48.74491043    48.74491043    24[8-(24,24),8-(6),8-(6),8-(6),8-(6)]
   173    48.74491043    48.74491043    48.74491043    24[8-(24,24),8-(6),8-(6),8-(6),8-(6)]
   174   78.498346282   78.498346282   78.498346282    24[8-(24,24),8-(6),8-(6),8-(6),8-(6)]
   175   47.181453718   47.181453718   47.181453718    24[8-(24,24),8-(6),8-(6),8-(6),8-(6)]
   176    76.93488957    76.93488957    76.93488957    24[8-(24,24),8-(6),8-(6),8-(6),8-(6)]
   177   92.593335852   92.593335852   92.593335852    24[8-(24,24),8-(6),8-(6),8-(6),8-(6)]
   178   33.086464148   33.086464148   33.086464148    24[8-(24,24),8-(6),8-(6),8-(6),8-(6)]
   179        62.8399        62.8399        62.8399    24[8-(24,24),8-(6),8-(6),8-(6),8-(6)]
   180        62.8399        62.8399        62.8399    24[8-(24,24),8-(6),8-(6),8-(6),8-(6)]
   181  46.1895258965  46.1895258965  46.1895258965    24[8-(24,24),8-(6),8-(6),8-(6),8-(6)]
   182   57.588997956   57.588997956   57.588997956    24[8-(24,24),8-(6),8-(6),8-(6),8-(6)]
   183   68.090173645   68.090173645   68.090173645    24[8-(24,24),8-(6),8-(6),8-(6),8-(6)]
   184  79.4896457045  79.4896457045  79.4896457045    24[8-(24,24),8-(6),8-(6),8-(6),8-(6)]
   185   51.440113741   51.440113741   51.440113741    24[8-(24,24),8-(6),8-(6),8-(6),8-(6)]
   186    74.23905786    74.23905786    74.23905786    24[8-(24,24),8-(6),8-(6),8-(6),8-(6)]
   187  62.8395858005  62.8395858005  62.8395858005    24[8-(24,24),8-(6),8-(6),8-(6),8-(6)]
   188  62.8395858005  62.8395858005  62.8395858005    24[8-(24,24),8-(6),8-(6),8-(6),8-(6)]
   189  46.1895258965  46.1895258965  46.1895258965    24[8-(24,24),8-(6),8-(6),8-(6),8-(6)]
   190   57.588997956   57.588997956   57.588997956    24[8-(24,24),8-(6),8-(6),8-(6),8-(6)]
   191  79.4896457045  79.4896457045  79.4896457045    24[8-(24,24),8-(6),8-(6),8-(6),8-(6)]
   192   68.090173645   68.090173645   68.090173645    24[8-(24,24),8-(6),8-(6),8-(6),8-(6)]
   193   99.510752044   99.510752044   99.510752044    24[8-(24,24),8-(6),8-(6),8-(6),8-(6)]
   194  110.910224103  110.910224103  110.910224103    24[8-(24,24),8-(6),8-(6),8-(6),8-(6)]
   195   89.009576355   89.009576355   89.009576355    24[8-(24,24),8-(6),8-(6),8-(6),8-(6)]
   196  77.6101042955  77.6101042955  77.6101042955    24[8-(24,24),8-(6),8-(6),8-(6),8-(6)]
   197   89.009576355   89.009576355   89.009576355    24[8-(24,24),8-(6),8-(6),8-(6),8-(6)]
   198  77.6101042955  77.6101042955  77.6101042955    24[8-(24,24),8-(6),8-(6),8-(6),8-(6)]
   199  110.910224103  110.910224103  110.910224103    24[8-(24,24),8-(6),8-(6),8-(6),8-(6)]
   200   99.510752044   99.510752044   99.510752044    24[8-(24,24),8-(6),8-(6),8-(6),8-(6)]
   201  94.2601641995  94.2601641995  94.2601641995    24[8-(24,24),8-(6),8-(6),8-(6),8-(6)]
   202  94.2601641995  94.2601641995  94.2601641995    24[8-(24,24),8-(6),8-(6),8-(6),8-(6)]
   203    82.86069214    82.86069214    82.86069214    24[8-(24,24),8-(6),8-(6),8-(6),8-(6)]
   204  105.659636259  105.659636259  105.659636259    24[8-(24,24),8-(6),8-(6),8-(6),8-(6)]
   205  58.2195963525  58.2195963525  58.2195963525    6[1-(0),6-(1,6),6-(6,6)]
   206   51.342083497   51.342083497   51.342083497    6[1-(0),6-(1,6),6-(6,6)]
   207   52.491425268   52.491425268   52.491425268    6[1-(0),6-(1,6),6-(6,6)]
   208  46.0695016875  46.0695016875  46.0695016875    6[1-(0),6-(1,6),6-(6,6)]
   209  46.5527405185  46.5527405185  46.5527405185    6[6-(6,6),8-(24),8-(24)]
   210   46.497127207   46.497127207   46.497127207    6[6-(1,6),6-(1,6),6-(8,8)]
   211   46.906214956   46.906214956   46.906214956    6[1-(0),6-(1,6),6-(6,6)]
   212   38.605064166   38.605064166   38.605064166    6[1-(0),6-(1,6),6-(6,6)]
   213   37.602767761   37.602767761   37.602767761    6[6-(6,6),8-(24),8-(24)]
   214  38.2459341375  38.2459341375  38.2459341375    6[6-(1,6),6-(1,6),6-(8,8)]
   215  38.5909251885  38.5909251885  38.5909251885    6[1-(0),6-(1,6),6-(6,6)]
   216  40.8173428455  40.8173428455  40.8173428455    6[1-(0),6-(1,6),6-(6,6)]
   217     39.4634572     39.4634572     39.4634572    6[6-(6,6),8-(24),8-(24)]
   218   40.691977245   40.691977245   40.691977245    6[6-(1,6),6-(1,6),6-(8,8)]
   219  41.9761106015  41.9761106015  41.9761106015    6[1-(0),6-(1,6),6-(6,6)]
   220    44.32726546    44.32726546    44.32726546    6[6-(6,6),8-(24),8-(24)]
   221  43.0462740985  43.0462740985  43.0462740985    6[6-(1,6),6-(1,6),6-(8,8)]
   222   41.759627146   41.759627146   41.759627146    6[1-(0),6-(1,6),6-(6,6)]
   223  42.9117967125  42.9117967125  42.9117967125    6[1-(0),6-(1,6),6-(6,6)]
   224  47.5110489935  47.5110489935  47.5110489935    6[1-(0),6-(1,6),6-(6,6)]
   225   47.520789178   47.520789178   47.520789178    6[1-(0),6-(1,6),6-(6,6)]
   226   44.702419663   44.702419663   44.702419663    6[1-(0),6-(1,6),6-(6,6)]
   227   46.647942967   46.647942967   46.647942967    6[6-(6,6),8-(24),8-(24)]
   228  46.0625892985  46.0625892985  46.0625892985    6[6-(1,6),6-(1,6),6-(8,8)]
   229   44.134346967   44.134346967   44.134346967    6[1-(0),6-(1,6),6-(6,6)]
   230  36.3393715715  36.3393715715  36.3393715715    6[6-(6,6),8-(24),8-(24)]
   231    44.91796052    44.91796052    44.91796052    6[6-(1,6),6-(1,6),6-(8,8)]
   232   46.849030647   46.849030647   46.849030647    6[1-(0),6-(1,6),6-(6,6)]
   233   46.286613542   46.286613542   46.286613542    6[1-(0),6-(1,6),6-(6,6)]
   234   60.127729916   60.127729916   60.127729916    6[1-(0),6-(1,6),6-(6,6)]
   235   59.291959246   59.291959246   59.291959246    6[1-(0),6-(1,6),6-(6,6)]
   236   60.028442874   60.028442874   60.028442874    6[1-(0),6-(1,6),6-(6,6)]
   237  62.1408061125  62.1408061125  62.1408061125    6[1-(0),6-(1,6),6-(6,6)]
   238   59.927270635   59.927270635   59.927270635    6[6-(6,6),8-(24),8-(24)]
   239  61.4181472625  61.4181472625  61.4181472625    6[6-(1,6),6-(1,6),6-(8,8)]
   240   62.137349918   62.137349918   62.137349918    6[1-(0),6-(1,6),6-(6,6)]
   241   49.013236803   49.013236803   49.013236803    6[1-(0),6-(1,6),6-(6,6)]
   242   51.152935398   51.152935398   51.152935398    6[6-(6,6),8-(24),8-(24)]
   243   50.366808249   50.366808249   50.366808249    6[6-(1,6),6-(1,6),6-(8,8)]
   244  50.9779262765  50.9779262765  50.9779262765    6[1-(0),6-(1,6),6-(6,6)]
   245   49.104354658   49.104354658   49.104354658    6[1-(0),6-(1,6),6-(6,6)]
   246   51.255364435   51.255364435   51.255364435    6[6-(6,6),8-(24),8-(24)]
   247   50.495001645   50.495001645   50.495001645    6[6-(1,6),6-(1,6),6-(8,8)]
   248   48.408716965   48.408716965   48.408716965    6[1-(0),6-(1,6),6-(6,6)]
   249   48.367242631   48.367242631   48.367242631    6[6-(6,6),8-(24),8-(24)]
   250  49.0782760995  49.0782760995  49.0782760995    6[6-(1,6),6-(1,6),6-(8,8)]
   251   51.159847787   51.159847787   51.159847787    6[1-(0),6-(1,6),6-(6,6)]
   252  50.4657810915  50.4657810915  50.4657810915    6[1-(0),6-(1,6),6-(6,6)]
   253  53.4657579175  53.4657579175  53.4657579175    6[1-(0),6-(1,6),6-(6,6)]
   254   52.321129139   52.321129139   52.321129139    6[1-(0),6-(1,6),6-(6,6)]
   255   53.590495119   53.590495119   53.590495119    6[1-(0),6-(1,6),6-(6,6)]
   256   54.819643563   54.819643563   54.819643563    6[6-(6,6),8-(24),8-(24)]
   257  53.6291416575  53.6291416575  53.6291416575    6[6-(1,6),6-(1,6),6-(8,8)]
   258   52.412246994   52.412246994   52.412246994    6[1-(0),6-(1,6),6-(6,6)]
   259   52.297878376   52.297878376   52.297878376    6[6-(6,6),8-(24),8-(24)]
   260   51.255992834   51.255992834   51.255992834    6[6-(1,6),6-(1,6),6-(8,8)]
   261  52.4854554775  52.4854554775  52.4854554775    6[1-(0),6-(1,6),6-(6,6)]
   262  51.3185185345  51.3185185345  51.3185185345    6[1-(0),6-(1,6),6-(6,6)]
   263   65.551441685   65.551441685   65.551441685    6[1-(0),6-(1,6),6-(6,6)]
   264   66.387840754   66.387840754   66.387840754    6[1-(0),6-(1,6),6-(6,6)]
   265   65.651357126   65.651357126   65.651357126    6[1-(0),6-(1,6),6-(6,6)]
   266  63.5389938875  63.5389938875  63.5389938875    6[1-(0),6-(1,6),6-(6,6)]
   267   65.751900966   65.751900966   65.751900966    6[6-(6,6),8-(24),8-(24)]
   268  64.2622811365  64.2622811365  64.2622811365    6[6-(1,6),6-(1,6),6-(8,8)]
   269   63.542450082   63.542450082   63.542450082    6[1-(0),6-(1,6),6-(6,6)]
   270   76.666563197   76.666563197   76.666563197    6[1-(0),6-(1,6),6-(6,6)]
   271   74.526864602   74.526864602   74.526864602    6[6-(6,6),8-(24),8-(24)]
   272    75.31362015    75.31362015    75.31362015    6[6-(1,6),6-(1,6),6-(8,8)]
   273  74.7018737235  74.7018737235  74.7018737235    6[1-(0),6-(1,6),6-(6,6)]
   274   76.576073741   76.576073741   76.576073741    6[1-(0),6-(1,6),6-(6,6)]
   275   74.424435565   74.424435565   74.424435565    6[6-(6,6),8-(24),8-(24)]
   276   75.184798355   75.184798355   75.184798355    6[6-(1,6),6-(1,6),6-(8,8)]
   277   77.271711434   77.271711434   77.271711434    6[1-(0),6-(1,6),6-(6,6)]
   278   77.312557369   77.312557369   77.312557369    6[6-(6,6),8-(24),8-(24)]
   279  76.6015239005  76.6015239005  76.6015239005    6[6-(1,6),6-(1,6),6-(8,8)]
   280   74.519952213   74.519952213   74.519952213    6[1-(0),6-(1,6),6-(6,6)]
   281  75.2140189085  75.2140189085  75.2140189085    6[1-(0),6-(1,6),6-(6,6)]
   282  72.2140420825  72.2140420825  72.2140420825    6[1-(0),6-(1,6),6-(6,6)]
   283   73.358670861   73.358670861   73.358670861    6[1-(0),6-(1,6),6-(6,6)]
   284   72.089304881   72.089304881   72.089304881    6[1-(0),6-(1,6),6-(6,6)]
   285   70.860156437   70.860156437   70.860156437    6[6-(6,6),8-(24),8-(24)]
   286  72.0506583425  72.0506583425  72.0506583425    6[6-(1,6),6-(1,6),6-(8,8)]
   287   73.267553006   73.267553006   73.267553006    6[1-(0),6-(1,6),6-(6,6)]
   288   73.381293225   73.381293225   73.381293225    6[6-(6,6),8-(24),8-(24)]
   289   74.423807166   74.423807166   74.423807166    6[6-(1,6),6-(1,6),6-(8,8)]
   290  73.1937161235  73.1937161235  73.1937161235    6[1-(0),6-(1,6),6-(6,6)]
   291  74.3606530665  74.3606530665  74.3606530665    6[1-(0),6-(1,6),6-(6,6)]
   292  67.4595752485  67.4595752485  67.4595752485    6[1-(0),6-(1,6),6-(6,6)]
   293   74.337716503   74.337716503   74.337716503    6[1-(0),6-(1,6),6-(6,6)]
   294   73.188374732   73.188374732   73.188374732    6[1-(0),6-(1,6),6-(6,6)]
   295  79.6102983125  79.6102983125  79.6102983125    6[1-(0),6-(1,6),6-(6,6)]
   296  79.1264310825  79.1264310825  79.1264310825    6[6-(6,6),8-(24),8-(24)]
   297   79.183301192   79.183301192   79.183301192    6[6-(1,6),6-(1,6),6-(8,8)]
   298   78.773585044   78.773585044   78.773585044    6[1-(0),6-(1,6),6-(6,6)]
   299   87.074735834   87.074735834   87.074735834    6[1-(0),6-(1,6),6-(6,6)]
   300   88.077032239   88.077032239   88.077032239    6[6-(6,6),8-(24),8-(24)]
   301  87.4344942615  87.4344942615  87.4344942615    6[6-(1,6),6-(1,6),6-(8,8)]
   302  87.0888748115  87.0888748115  87.0888748115    6[1-(0),6-(1,6),6-(6,6)]
   303  84.8630855535  84.8630855535  84.8630855535    6[1-(0),6-(1,6),6-(6,6)]
   304     86.2163428     86.2163428     86.2163428    6[6-(6,6),8-(24),8-(24)]
   305   84.987822755   84.987822755   84.987822755    6[6-(1,6),6-(1,6),6-(8,8)]
   306  83.7043177975  83.7043177975  83.7043177975    6[1-(0),6-(1,6),6-(6,6)]
   307    81.35253454    81.35253454    81.35253454    6[6-(6,6),8-(24),8-(24)]
   308  82.6335259015  82.6335259015  82.6335259015    6[6-(1,6),6-(1,6),6-(8,8)]
   309   83.920172854   83.920172854   83.920172854    6[1-(0),6-(1,6),6-(6,6)]
   310  82.7680032875  82.7680032875  82.7680032875    6[1-(0),6-(1,6),6-(6,6)]
   311  78.1687510065  78.1687510065  78.1687510065    6[1-(0),6-(1,6),6-(6,6)]
   312   78.159010822   78.159010822   78.159010822    6[1-(0),6-(1,6),6-(6,6)]
   313   80.977380337   80.977380337   80.977380337    6[1-(0),6-(1,6),6-(6,6)]
   314   79.031857033   79.031857033   79.031857033    6[6-(6,6),8-(24),8-(24)]
   315  79.6172107015  79.6172107015  79.6172107015    6[6-(1,6),6-(1,6),6-(8,8)]
   316   81.545453033   81.545453033   81.545453033    6[1-(0),6-(1,6),6-(6,6)]
   317  89.3398000295  89.3398000295  89.3398000295    6[6-(6,6),8-(24),8-(24)]
   318    80.76183948    80.76183948    80.76183948    6[6-(1,6),6-(1,6),6-(8,8)]
   319   78.830140954   78.830140954   78.830140954    6[1-(0),6-(1,6),6-(6,6)]
   320   79.392558059   79.392558059   79.392558059    6[1-(0),6-(1,6),6-(6,6)]
   321   62.141748711   62.141748711   62.141748711    6[1-(0),6-(1,6),6-(6,6)]
   322  56.1006349245  56.1006349245  56.1006349245    6[1-(0),6-(1,6),6-(6,6)]
   323   56.513178868   56.513178868   56.513178868    6[1-(0),6-(1,6),6-(6,6)]
   324   49.546747554   49.546747554   49.546747554    6[1-(0),6-(1,6),6-(6,6)]
   325  51.6622527875  51.6622527875  51.6622527875    6[6-(6,6),8-(24),8-(24)]
   326   50.920427768   50.920427768   50.920427768    6[6-(1,6),6-(1,6),6-(8,8)]
   327   51.570820733   51.570820733   51.570820733    6[1-(0),6-(1,6),6-(6,6)]
   328  53.1364768415  53.1364768415  53.1364768415    6[1-(0),6-(1,6),6-(6,6)]
   329  52.2334674785  52.2334674785  52.2334674785    6[6-(6,6),8-(24),8-(24)]
   330  52.1574311995  52.1574311995  52.1574311995    6[6-(1,6),6-(1,6),6-(8,8)]
   331  51.1582767895  51.1582767895  51.1582767895    6[1-(0),6-(1,6),6-(6,6)]
   332   57.852925536   57.852925536   57.852925536    6[1-(0),6-(1,6),6-(6,6)]
   333  55.9359943865  55.9359943865  55.9359943865    6[6-(6,6),8-(24),8-(24)]
   334   57.237722915   57.237722915   57.237722915    6[6-(1,6),6-(1,6),6-(8,8)]
   335  59.0691918005  59.0691918005  59.0691918005    6[1-(0),6-(1,6),6-(6,6)]
   336  60.9644431845  60.9644431845  60.9644431845    6[6-(6,6),8-(24),8-(24)]
   337   59.714871773   59.714871773   59.714871773    6[6-(1,6),6-(1,6),6-(8,8)]
   338  57.8903152765  57.8903152765  57.8903152765    6[1-(0),6-(1,6),6-(6,6)]
   339   59.104067945   59.104067945   59.104067945    6[1-(0),6-(1,6),6-(6,6)]
   340  58.0914029565  58.0914029565  58.0914029565    6[1-(0),6-(1,6),6-(6,6)]
   341  59.2470287175  59.2470287175  59.2470287175    6[1-(0),6-(1,6),6-(6,6)]
   342   51.428802559   51.428802559   51.428802559    6[1-(0),6-(1,6),6-(6,6)]
   343   52.512162435   52.512162435   52.512162435    6[6-(6,6),8-(24),8-(24)]
   344   52.351292291   52.351292291   52.351292291    6[6-(1,6),6-(1,6),6-(8,8)]
   345  51.3763312425  51.3763312425  51.3763312425    6[1-(0),6-(1,6),6-(6,6)]
   346  54.8809124655  54.8809124655  54.8809124655    6[6-(6,6),8-(24),8-(24)]
   347   52.243836062   52.243836062   52.243836062    6[6-(1,6),6-(1,6),6-(8,8)]
   348    53.18140737    53.18140737    53.18140737    6[1-(0),6-(1,6),6-(6,6)]
   349   53.126736657   53.126736657   53.126736657    6[1-(0),6-(1,6),6-(6,6)]
   350    63.53742289    63.53742289    63.53742289    6[1-(0),6-(1,6),6-(6,6)]
   351  69.5791650755  69.5791650755  69.5791650755    6[1-(0),6-(1,6),6-(6,6)]
   352   69.166621132   69.166621132   69.166621132    6[1-(0),6-(1,6),6-(6,6)]
   353   76.133052446   76.133052446   76.133052446    6[1-(0),6-(1,6),6-(6,6)]
   354  74.0169188135  74.0169188135  74.0169188135    6[6-(6,6),8-(24),8-(24)]
   355   74.760000631   74.760000631   74.760000631    6[6-(1,6),6-(1,6),6-(8,8)]
   356   74.108979267   74.108979267   74.108979267    6[1-(0),6-(1,6),6-(6,6)]
   357  72.5433231585  72.5433231585  72.5433231585    6[1-(0),6-(1,6),6-(6,6)]
   358  73.4463325215  73.4463325215  73.4463325215    6[6-(6,6),8-(24),8-(24)]
   359  73.5229971995  73.5229971995  73.5229971995    6[6-(1,6),6-(1,6),6-(8,8)]
   360  74.5215232105  74.5215232105  74.5215232105    6[1-(0),6-(1,6),6-(6,6)]
   361   67.827502863   67.827502863   67.827502863    6[1-(0),6-(1,6),6-(6,6)]
   362  69.7438056135  69.7438056135  69.7438056135    6[6-(6,6),8-(24),8-(24)]
   363   68.442077085   68.442077085   68.442077085    6[6-(1,6),6-(1,6),6-(8,8)]
   364  66.6112365985  66.6112365985  66.6112365985    6[1-(0),6-(1,6),6-(6,6)]
   365  64.7153568155  64.7153568155  64.7153568155    6[6-(6,6),8-(24),8-(24)]
   366   65.964928227   65.964928227   65.964928227    6[6-(1,6),6-(1,6),6-(8,8)]
   367  67.7894847235  67.7894847235  67.7894847235    6[1-(0),6-(1,6),6-(6,6)]
   368   66.575732055   66.575732055   66.575732055    6[1-(0),6-(1,6),6-(6,6)]
   369  67.5883970435  67.5883970435  67.5883970435    6[1-(0),6-(1,6),6-(6,6)]
   370  66.4327712825  66.4327712825  66.4327712825    6[1-(0),6-(1,6),6-(6,6)]
   371   74.250997441   74.250997441   74.250997441    6[1-(0),6-(1,6),6-(6,6)]
   372   73.167637565   73.167637565   73.167637565    6[6-(6,6),8-(24),8-(24)]
   373   73.328507709   73.328507709   73.328507709    6[6-(1,6),6-(1,6),6-(8,8)]
   374  74.3034687575  74.3034687575  74.3034687575    6[1-(0),6-(1,6),6-(6,6)]
   375  70.7982591355  70.7982591355  70.7982591355    6[6-(6,6),8-(24),8-(24)]
   376   73.435963938   73.435963938   73.435963938    6[6-(1,6),6-(1,6),6-(8,8)]
   377   72.497764231   72.497764231   72.497764231    6[1-(0),6-(1,6),6-(6,6)]
   378   72.552434944   72.552434944   72.552434944    6[1-(0),6-(1,6),6-(6,6)]
   379  61.6292893265  61.6292893265  61.6292893265    6[1-(0),6-(1,6),6-(6,6)]
   380  61.6292893265  61.6292893265  61.6292893265    6[1-(0),6-(1,6),6-(6,6)]
   381   61.629603526   61.629603526   61.629603526    6[1-(0),6-(1,6),6-(6,6)]
   382   60.061748021   60.061748021   60.061748021    6[1-(0),6-(1,6),6-(6,6)]
   383   60.642388697   60.642388697   60.642388697    6[6-(6,6),8-(24),8-(24)]
   384  59.8389805755  59.8389805755  59.8389805755    6[6-(1,6),6-(1,6),6-(8,8)]
   385   58.877844305   58.877844305   58.877844305    6[1-(0),6-(1,6),6-(6,6)]
   386  62.1351505215  62.1351505215  62.1351505215    6[1-(0),6-(1,6),6-(6,6)]
   387  59.8961648845  59.8961648845  59.8961648845    6[6-(6,6),8-(24),8-(24)]
   388   61.402123088   61.402123088   61.402123088    6[6-(1,6),6-(1,6),6-(8,8)]
   389  62.1345221225  62.1345221225  62.1345221225    6[1-(0),6-(1,6),6-(6,6)]
   390  59.5404910505  59.5404910505  59.5404910505    6[1-(0),6-(1,6),6-(6,6)]
   391  57.9518983785  57.9518983785  57.9518983785    6[6-(6,6),8-(24),8-(24)]
   392   58.639052685   58.639052685   58.639052685    6[6-(1,6),6-(1,6),6-(8,8)]
   393   60.178630235   60.178630235   60.178630235    6[1-(0),6-(1,6),6-(6,6)]
   394  60.6753796445  60.6753796445  60.6753796445    6[6-(6,6),8-(24),8-(24)]
   395   59.932926226   59.932926226   59.932926226    6[6-(1,6),6-(1,6),6-(8,8)]
   396  58.3892640825  58.3892640825  58.3892640825    6[1-(0),6-(1,6),6-(6,6)]
   397   59.021747676   59.021747676   59.021747676    6[1-(0),6-(1,6),6-(6,6)]
   398  61.6336881195  61.6336881195  61.6336881195    6[1-(0),6-(1,6),6-(6,6)]
   399  61.6324313215  61.6324313215  61.6324313215    6[1-(0),6-(1,6),6-(6,6)]
   400   65.362921985   65.362921985   65.362921985    6[1-(0),6-(1,6),6-(6,6)]
   401   64.995936969   64.995936969   64.995936969    6[6-(6,6),8-(24),8-(24)]
   402    65.76195535    65.76195535    65.76195535    6[6-(1,6),6-(1,6),6-(8,8)]
   403  66.0255687305  66.0255687305  66.0255687305    6[1-(0),6-(1,6),6-(6,6)]
   404   54.839752331   54.839752331   54.839752331    6[6-(6,6),8-(24),8-(24)]
   405   67.097931624   67.097931624   67.097931624    6[6-(1,6),6-(1,6),6-(8,8)]
   406  66.8613394005  66.8613394005  66.8613394005    6[1-(0),6-(1,6),6-(6,6)]
   407  67.5205299515  67.5205299515  67.5205299515    6[1-(0),6-(1,6),6-(6,6)]
   408  64.0498822745  64.0498822745  64.0498822745    6[1-(0),6-(1,6),6-(6,6)]
   409  64.0505106735  64.0505106735  64.0505106735    6[1-(0),6-(1,6),6-(6,6)]
   410   64.050196474   64.050196474   64.050196474    6[1-(0),6-(1,6),6-(6,6)]
   411   65.618051979   65.618051979   65.618051979    6[1-(0),6-(1,6),6-(6,6)]
   412   65.036782904   65.036782904   65.036782904    6[6-(6,6),8-(24),8-(24)]
   413  65.8414478235  65.8414478235  65.8414478235    6[6-(1,6),6-(1,6),6-(8,8)]
   414   66.801955695   66.801955695   66.801955695    6[1-(0),6-(1,6),6-(6,6)]
   415  63.5446494785  63.5446494785  63.5446494785    6[1-(0),6-(1,6),6-(6,6)]
   416  65.7836351155  65.7836351155  65.7836351155    6[6-(6,6),8-(24),8-(24)]
   417   64.278305311   64.278305311   64.278305311    6[6-(1,6),6-(1,6),6-(8,8)]
   418  63.5452778775  63.5452778775  63.5452778775    6[1-(0),6-(1,6),6-(6,6)]
   419  66.1399373485  66.1399373485  66.1399373485    6[1-(0),6-(1,6),6-(6,6)]
   420  67.7279016215  67.7279016215  67.7279016215    6[6-(6,6),8-(24),8-(24)]
   421   67.040747315   67.040747315   67.040747315    6[6-(1,6),6-(1,6),6-(8,8)]
   422   65.501798164   65.501798164   65.501798164    6[1-(0),6-(1,6),6-(6,6)]
   423  65.0044203555  65.0044203555  65.0044203555    6[6-(6,6),8-(24),8-(24)]
   424   65.746873774   65.746873774   65.746873774    6[6-(1,6),6-(1,6),6-(8,8)]
   425  67.2905359175  67.2905359175  67.2905359175    6[1-(0),6-(1,6),6-(6,6)]
   426   66.658052324   66.658052324   66.658052324    6[1-(0),6-(1,6),6-(6,6)]
   427  64.0461118805  64.0461118805  64.0461118805    6[1-(0),6-(1,6),6-(6,6)]
   428  64.0473686785  64.0473686785  64.0473686785    6[1-(0),6-(1,6),6-(6,6)]
   429   60.316878015   60.316878015   60.316878015    6[1-(0),6-(1,6),6-(6,6)]
   430   60.683863031   60.683863031   60.683863031    6[6-(6,6),8-(24),8-(24)]
   431    59.91784465    59.91784465    59.91784465    6[6-(1,6),6-(1,6),6-(8,8)]
   432  59.6542312695  59.6542312695  59.6542312695    6[1-(0),6-(1,6),6-(6,6)]
   433    70.83941927    70.83941927    70.83941927    6[6-(6,6),8-(24),8-(24)]
   434   58.581868376   58.581868376   58.581868376    6[6-(1,6),6-(1,6),6-(8,8)]
   435  58.8178322005  58.8178322005  58.8178322005    6[1-(0),6-(1,6),6-(6,6)]
   436  58.1586416495  58.1586416495  58.1586416495    6[1-(0),6-(1,6),6-(6,6)]
   437  59.4298928265  59.4298928265  59.4298928265    6[1-(0),6-(1,6),6-(6,6)]
   438  52.5526941705  52.5526941705  52.5526941705    6[1-(0),6-(1,6),6-(6,6)]
   439   53.701721742   53.701721742   53.701721742    6[1-(0),6-(1,6),6-(6,6)]
   440  48.8476536665  48.8476536665  48.8476536665    6[1-(0),6-(1,6),6-(6,6)]
   441   48.749937622   48.749937622   48.749937622    6[6-(6,6),8-(24),8-(24)]
   442   49.498360831   49.498360831   49.498360831    6[6-(1,6),6-(1,6),6-(8,8)]
   443   50.868270651   50.868270651   50.868270651    6[1-(0),6-(1,6),6-(6,6)]
   444  39.3098136445  39.3098136445  39.3098136445    6[1-(0),6-(1,6),6-(6,6)]
   445  40.5465028765  40.5465028765  40.5465028765    6[6-(6,6),8-(24),8-(24)]
   446   39.684025249   39.684025249   39.684025249    6[6-(1,6),6-(1,6),6-(8,8)]
   447   39.296303066   39.296303066   39.296303066    6[1-(0),6-(1,6),6-(6,6)]
   448  44.1170659945  44.1170659945  44.1170659945    6[1-(0),6-(1,6),6-(6,6)]
   449  44.3514588215  44.3514588215  44.3514588215    6[6-(6,6),8-(24),8-(24)]
   450    44.89282456    44.89282456    44.89282456    6[6-(1,6),6-(1,6),6-(8,8)]
   451   44.637694566   44.637694566   44.637694566    6[1-(0),6-(1,6),6-(6,6)]
   452  46.4917858155  46.4917858155  46.4917858155    6[6-(6,6),8-(24),8-(24)]
   453  45.9532478725  45.9532478725  45.9532478725    6[6-(1,6),6-(1,6),6-(8,8)]
   454  46.2102630635  46.2102630635  46.2102630635    6[1-(0),6-(1,6),6-(6,6)]
   455  46.7299490365  46.7299490365  46.7299490365    6[1-(0),6-(1,6),6-(6,6)]
   456   48.717260874   48.717260874   48.717260874    6[1-(0),6-(1,6),6-(6,6)]
   457  48.7282578565  48.7282578565  48.7282578565    6[1-(0),6-(1,6),6-(6,6)]
   458   42.179397678   42.179397678   42.179397678    6[1-(0),6-(1,6),6-(6,6)]
   459   44.491905998   44.491905998   44.491905998    6[6-(6,6),8-(24),8-(24)]
   460  43.1405339485  43.1405339485  43.1405339485    6[6-(1,6),6-(1,6),6-(8,8)]
   461  40.9486782365  40.9486782365  40.9486782365    6[1-(0),6-(1,6),6-(6,6)]
   462   44.339205041   44.339205041   44.339205041    6[6-(6,6),8-(24),8-(24)]
   463   40.659928896   40.659928896   40.659928896    6[6-(1,6),6-(1,6),6-(8,8)]
   464   42.827277047   42.827277047   42.827277047    6[1-(0),6-(1,6),6-(6,6)]
   465   41.605669391   41.605669391   41.605669391    6[1-(0),6-(1,6),6-(6,6)]
   466   58.917433442   58.917433442   58.917433442    6[1-(0),6-(1,6),6-(6,6)]
   467  58.0813485725  58.0813485725  58.0813485725    6[1-(0),6-(1,6),6-(6,6)]
   468     58.8181464     58.8181464     58.8181464    6[1-(0),6-(1,6),6-(6,6)]
   469  59.3626541335  59.3626541335  59.3626541335    6[1-(0),6-(1,6),6-(6,6)]
   470  57.7300735315  57.7300735315  57.7300735315    6[6-(6,6),8-(24),8-(24)]
   471  58.4169136385  58.4169136385  58.4169136385    6[6-(1,6),6-(1,6),6-(8,8)]
   472   58.175294223   58.175294223   58.175294223    6[1-(0),6-(1,6),6-(6,6)]
   473  48.3084873245  48.3084873245  48.3084873245    6[1-(0),6-(1,6),6-(6,6)]
   474  48.2092002825  48.2092002825  48.2092002825    6[6-(6,6),8-(24),8-(24)]
   475  48.9287171375  48.9287171375  48.9287171375    6[6-(1,6),6-(1,6),6-(8,8)]
   476   50.272548399   50.272548399   50.272548399    6[1-(0),6-(1,6),6-(6,6)]
   477   45.804631509   45.804631509   45.804631509    6[1-(0),6-(1,6),6-(6,6)]
   478  46.3673628135  46.3673628135  46.3673628135    6[6-(6,6),8-(24),8-(24)]
   479    46.29415433    46.29415433    46.29415433    6[6-(1,6),6-(1,6),6-(8,8)]
   480  45.7471330005  45.7471330005  45.7471330005    6[1-(0),6-(1,6),6-(6,6)]
   481  46.2027222755  46.2027222755  46.2027222755    6[6-(6,6),8-(24),8-(24)]
   482  46.1713023255  46.1713023255  46.1713023255    6[6-(1,6),6-(1,6),6-(8,8)]
   483  46.7092118695  46.7092118695  46.7092118695    6[1-(0),6-(1,6),6-(6,6)]
   484  46.6476287675  46.6476287675  46.6476287675    6[1-(0),6-(1,6),6-(6,6)]
   485   52.259546037   52.259546037   52.259546037    6[1-(0),6-(1,6),6-(6,6)]
   486  51.1136604605  51.1136604605  51.1136604605    6[1-(0),6-(1,6),6-(6,6)]
   487   56.113517104   56.113517104   56.113517104    6[1-(0),6-(1,6),6-(6,6)]
   488   56.975680532   56.975680532   56.975680532    6[6-(6,6),8-(24),8-(24)]
   489  56.5511970075  56.5511970075  56.5511970075    6[6-(1,6),6-(1,6),6-(8,8)]
   490  55.5979157245  55.5979157245  55.5979157245    6[1-(0),6-(1,6),6-(6,6)]
   491  44.2980449065  44.2980449065  44.2980449065    6[6-(6,6),8-(24),8-(24)]
   492   55.514024458   55.514024458   55.514024458    6[6-(1,6),6-(1,6),6-(8,8)]
   493  56.5072090775  56.5072090775  56.5072090775    6[1-(0),6-(1,6),6-(6,6)]
   494  55.9994626855  55.9994626855  55.9994626855    6[1-(0),6-(1,6),6-(6,6)]
   495  66.2492787745  66.2492787745  66.2492787745    6[1-(0),6-(1,6),6-(6,6)]
   496  73.1271058295  73.1271058295  73.1271058295    6[1-(0),6-(1,6),6-(6,6)]
   497   71.978078258   71.978078258   71.978078258    6[1-(0),6-(1,6),6-(6,6)]
   498  76.8321463335  76.8321463335  76.8321463335    6[1-(0),6-(1,6),6-(6,6)]
   499   76.929233979   76.929233979   76.929233979    6[6-(6,6),8-(24),8-(24)]
   500   76.182067568   76.182067568   76.182067568    6[6-(1,6),6-(1,6),6-(8,8)]
   501   74.811529349   74.811529349   74.811529349    6[1-(0),6-(1,6),6-(6,6)]
   502  86.3699863555  86.3699863555  86.3699863555    6[1-(0),6-(1,6),6-(6,6)]
   503  85.1332971235  85.1332971235  85.1332971235    6[6-(6,6),8-(24),8-(24)]
   504    85.99640315    85.99640315    85.99640315    6[6-(1,6),6-(1,6),6-(8,8)]
   505   86.383496934   86.383496934   86.383496934    6[1-(0),6-(1,6),6-(6,6)]
   506  81.5633624045  81.5633624045  81.5633624045    6[1-(0),6-(1,6),6-(6,6)]
   507  81.3283411785  81.3283411785  81.3283411785    6[6-(6,6),8-(24),8-(24)]
   508    80.78697544    80.78697544    80.78697544    6[6-(1,6),6-(1,6),6-(8,8)]
   509   81.042733833   81.042733833   81.042733833    6[1-(0),6-(1,6),6-(6,6)]
   510  79.1880141845  79.1880141845  79.1880141845    6[6-(6,6),8-(24),8-(24)]
   511  79.7265521275  79.7265521275  79.7265521275    6[6-(1,6),6-(1,6),6-(8,8)]
   512  79.4695369365  79.4695369365  79.4695369365    6[1-(0),6-(1,6),6-(6,6)]
   513  78.9498509635  78.9498509635  78.9498509635    6[1-(0),6-(1,6),6-(6,6)]
   514   76.962539126   76.962539126   76.962539126    6[1-(0),6-(1,6),6-(6,6)]
   515  76.9515421435  76.9515421435  76.9515421435    6[1-(0),6-(1,6),6-(6,6)]
   516   83.500402322   83.500402322   83.500402322    6[1-(0),6-(1,6),6-(6,6)]
   517   81.187894002   81.187894002   81.187894002    6[6-(6,6),8-(24),8-(24)]
   518  82.5392660515  82.5392660515  82.5392660515    6[6-(1,6),6-(1,6),6-(8,8)]
   519  84.7311217635  84.7311217635  84.7311217635    6[1-(0),6-(1,6),6-(6,6)]
   520    81.33996656    81.33996656    81.33996656    6[6-(6,6),8-(24),8-(24)]
   521   85.019871104   85.019871104   85.019871104    6[6-(1,6),6-(1,6),6-(8,8)]
   522   82.851894554   82.851894554   82.851894554    6[1-(0),6-(1,6),6-(6,6)]
   523    84.07350221    84.07350221    84.07350221    6[1-(0),6-(1,6),6-(6,6)]
   524   66.761738159   66.761738159   66.761738159    6[1-(0),6-(1,6),6-(6,6)]
   525  67.5984514275  67.5984514275  67.5984514275    6[1-(0),6-(1,6),6-(6,6)]
   526     66.8616536     66.8616536     66.8616536    6[1-(0),6-(1,6),6-(6,6)]
   527  66.3171458665  66.3171458665  66.3171458665    6[1-(0),6-(1,6),6-(6,6)]
   528  67.9490980695  67.9490980695  67.9490980695    6[6-(6,6),8-(24),8-(24)]
   529  67.2635147605  67.2635147605  67.2635147605    6[6-(1,6),6-(1,6),6-(8,8)]
   530   67.504505777   67.504505777   67.504505777    6[1-(0),6-(1,6),6-(6,6)]
   531  77.3713126755  77.3713126755  77.3713126755    6[1-(0),6-(1,6),6-(6,6)]
   532  77.4705997175  77.4705997175  77.4705997175    6[6-(6,6),8-(24),8-(24)]
   533  76.7517112615  76.7517112615  76.7517112615    6[6-(1,6),6-(1,6),6-(8,8)]
   534   75.407251601   75.407251601   75.407251601    6[1-(0),6-(1,6),6-(6,6)]
   535    79.87579689    79.87579689    79.87579689    6[1-(0),6-(1,6),6-(6,6)]
   536  79.3124371865  79.3124371865  79.3124371865    6[6-(6,6),8-(24),8-(24)]
   537    79.38564567    79.38564567    79.38564567    6[6-(1,6),6-(1,6),6-(8,8)]
   538  79.9332953985  79.9332953985  79.9332953985    6[1-(0),6-(1,6),6-(6,6)]
   539  79.4770777245  79.4770777245  79.4770777245    6[6-(6,6),8-(24),8-(24)]
   540  79.5084976745  79.5084976745  79.5084976745    6[6-(1,6),6-(1,6),6-(8,8)]
   541  78.9705881305  78.9705881305  78.9705881305    6[1-(0),6-(1,6),6-(6,6)]
   542  79.0321712325  79.0321712325  79.0321712325    6[1-(0),6-(1,6),6-(6,6)]
   543   73.420253963   73.420253963   73.420253963    6[1-(0),6-(1,6),6-(6,6)]
   544  74.5661395395  74.5661395395  74.5661395395    6[1-(0),6-(1,6),6-(6,6)]
   545   69.566282896   69.566282896   69.566282896    6[1-(0),6-(1,6),6-(6,6)]
   546   68.704119468   68.704119468   68.704119468    6[6-(6,6),8-(24),8-(24)]
   547  69.1286029925  69.1286029925  69.1286029925    6[6-(1,6),6-(1,6),6-(8,8)]
   548  70.0818842755  70.0818842755  70.0818842755    6[1-(0),6-(1,6),6-(6,6)]
   549  81.3811266945  81.3811266945  81.3811266945    6[6-(6,6),8-(24),8-(24)]
   550   70.165775542   70.165775542   70.165775542    6[6-(1,6),6-(1,6),6-(8,8)]
   551  69.1719625235  69.1719625235  69.1719625235    6[1-(0),6-(1,6),6-(6,6)]
   552  69.6797089155  69.6797089155  69.6797089155    6[1-(0),6-(1,6),6-(6,6)]
   553   98.182316558   98.182316558   98.182316558    6[1-(0),6-(1,6),6-(6,6)]
   554  99.0184014275  99.0184014275  99.0184014275    6[1-(0),6-(1,6),6-(6,6)]
   555     98.2816036     98.2816036     98.2816036    6[1-(0),6-(1,6),6-(6,6)]
   556  97.7370958665  97.7370958665  97.7370958665    6[1-(0),6-(1,6),6-(6,6)]
   557  99.3696764685  99.3696764685  99.3696764685    6[6-(6,6),8-(24),8-(24)]
   558  98.6828363615  98.6828363615  98.6828363615    6[6-(1,6),6-(1,6),6-(8,8)]
   559   98.924455777   98.924455777   98.924455777    6[1-(0),6-(1,6),6-(6,6)]
   560  14.5314126755  14.5314126755  14.5314126755    6[1-(0),6-(1,6),6-(6,6)]
   561  46.0506497175  46.0506497175  46.0506497175    6[6-(6,6),8-(24),8-(24)]
   562  13.9111828625  13.9111828625  13.9111828625    6[6-(1,6),6-(1,6),6-(8,8)]
   563   12.567351601   12.567351601   12.567351601    6[1-(0),6-(1,6),6-(6,6)]
   564   48.455218491   48.455218491   48.455218491    6[1-(0),6-(1,6),6-(6,6)]
   565  47.8924871865  47.8924871865  47.8924871865    6[6-(6,6),8-(24),8-(24)]
   566    47.96569567    47.96569567    47.96569567    6[6-(1,6),6-(1,6),6-(8,8)]
   567  48.5127169995  48.5127169995  48.5127169995    6[1-(0),6-(1,6),6-(6,6)]
   568  48.0571277245  48.0571277245  48.0571277245    6[6-(6,6),8-(24),8-(24)]
   569  48.0885476745  48.0885476745  48.0885476745    6[6-(1,6),6-(1,6),6-(8,8)]
   570  47.5506381305  47.5506381305  47.5506381305    6[1-(0),6-(1,6),6-(6,6)]
   571  47.6122212325  47.6122212325  47.6122212325    6[1-(0),6-(1,6),6-(6,6)]
   572  104.840203963  104.840203963  104.840203963    6[1-(0),6-(1,6),6-(6,6)]
   573   105.98608954   105.98608954   105.98608954    6[1-(0),6-(1,6),6-(6,6)]
   574   69.566282896   69.566282896   69.566282896    6[1-(0),6-(1,6),6-(6,6)]
   575  100.124069468  100.124069468  100.124069468    6[6-(6,6),8-(24),8-(24)]
   576  69.1286029925  69.1286029925  69.1286029925    6[6-(1,6),6-(1,6),6-(8,8)]
   577  70.0818842755  70.0818842755  70.0818842755    6[1-(0),6-(1,6),6-(6,6)]
   578  49.9618050935  49.9618050935  49.9618050935    6[6-(6,6),8-(24),8-(24)]
   579   70.165775542   70.165775542   70.165775542    6[6-(1,6),6-(1,6),6-(8,8)]
   580  69.1725909225  69.1725909225  69.1725909225    6[1-(0),6-(1,6),6-(6,6)]
   581  69.6803373145  69.6803373145  69.6803373145    6[1-(0),6-(1,6),6-(6,6)]
   582  97.6698571735  97.6698571735  97.6698571735    6[1-(0),6-(1,6),6-(6,6)]
   583   104.54705583   104.54705583   104.54705583    6[1-(0),6-(1,6),6-(6,6)]
   584  103.398028258  103.398028258  103.398028258    6[1-(0),6-(1,6),6-(6,6)]
   585  108.252096334  108.252096334  108.252096334    6[1-(0),6-(1,6),6-(6,6)]
   586  108.349812378  108.349812378  108.349812378    6[6-(6,6),8-(24),8-(24)]
   587  107.601389169  107.601389169  107.601389169    6[6-(1,6),6-(1,6),6-(8,8)]
   588  106.231479349  106.231479349  106.231479349    6[1-(0),6-(1,6),6-(6,6)]
   589  23.5300863555  23.5300863555  23.5300863555    6[1-(0),6-(1,6),6-(6,6)]
   590  85.1332971235  85.1332971235  85.1332971235    6[6-(6,6),8-(24),8-(24)]
   591   23.155874751   23.155874751   23.155874751    6[6-(1,6),6-(1,6),6-(8,8)]
   592   23.543596934   23.543596934   23.543596934    6[1-(0),6-(1,6),6-(6,6)]
   593  81.5627340055  81.5627340055  81.5627340055    6[1-(0),6-(1,6),6-(6,6)]
   594  81.3283411785  81.3283411785  81.3283411785    6[6-(6,6),8-(24),8-(24)]
   595    80.78697544    80.78697544    80.78697544    6[6-(1,6),6-(1,6),6-(8,8)]
   596   81.042105434   81.042105434   81.042105434    6[1-(0),6-(1,6),6-(6,6)]
   597  79.1880141845  79.1880141845  79.1880141845    6[6-(6,6),8-(24),8-(24)]
   598  79.7265521275  79.7265521275  79.7265521275    6[6-(1,6),6-(1,6),6-(8,8)]
   599  79.4695369365  79.4695369365  79.4695369365    6[1-(0),6-(1,6),6-(6,6)]
   600  78.9498509635  78.9498509635  78.9498509635    6[1-(0),6-(1,6),6-(6,6)]
   601  108.382489126  108.382489126  108.382489126    6[1-(0),6-(1,6),6-(6,6)]
   602  108.371492144  108.371492144  108.371492144    6[1-(0),6-(1,6),6-(6,6)]
   603   52.080452322   52.080452322   52.080452322    6[1-(0),6-(1,6),6-(6,6)]
   604  112.607844002  112.607844002  112.607844002    6[6-(6,6),8-(24),8-(24)]
   605  51.1193160515  51.1193160515  51.1193160515    6[6-(1,6),6-(1,6),6-(8,8)]
   606  53.3111717635  53.3111717635  53.3111717635    6[1-(0),6-(1,6),6-(6,6)]
   607   81.340594959   81.340594959   81.340594959    6[6-(6,6),8-(24),8-(24)]
   608   53.599921104   53.599921104   53.599921104    6[6-(1,6),6-(1,6),6-(8,8)]
   609   51.432572953   51.432572953   51.432572953    6[1-(0),6-(1,6),6-(6,6)]
   610   52.654180609   52.654180609   52.654180609    6[1-(0),6-(1,6),6-(6,6)]
   611   90.338011841   90.338011841   90.338011841    6[1-(0),6-(1,6),6-(6,6)]
   612  89.5012985725  89.5012985725  89.5012985725    6[1-(0),6-(1,6),6-(6,6)]
   613     90.2380964     90.2380964     90.2380964    6[1-(0),6-(1,6),6-(6,6)]
   614  90.7826041335  90.7826041335  90.7826041335    6[1-(0),6-(1,6),6-(6,6)]
   615  89.1506519305  89.1506519305  89.1506519305    6[6-(6,6),8-(24),8-(24)]
   616  89.8362352395  89.8362352395  89.8362352395    6[6-(1,6),6-(1,6),6-(8,8)]
   617   89.595244223   89.595244223   89.595244223    6[1-(0),6-(1,6),6-(6,6)]
   618  48.3084873245  48.3084873245  48.3084873245    6[1-(0),6-(1,6),6-(6,6)]
   619  79.6291502825  79.6291502825  79.6291502825    6[6-(6,6),8-(24),8-(24)]
   620  48.9280887385  48.9280887385  48.9280887385    6[6-(1,6),6-(1,6),6-(8,8)]
   621   50.272548399   50.272548399   50.272548399    6[1-(0),6-(1,6),6-(6,6)]
   622    77.22395311    77.22395311    77.22395311    6[1-(0),6-(1,6),6-(6,6)]
   623  77.7873128135  77.7873128135  77.7873128135    6[6-(6,6),8-(24),8-(24)]
   624    77.71410433    77.71410433    77.71410433    6[6-(1,6),6-(1,6),6-(8,8)]
   625  77.1664546015  77.1664546015  77.1664546015    6[1-(0),6-(1,6),6-(6,6)]
   626  77.6226722755  77.6226722755  77.6226722755    6[6-(6,6),8-(24),8-(24)]
   627  77.5912523255  77.5912523255  77.5912523255    6[6-(1,6),6-(1,6),6-(8,8)]
   628  78.1291618695  78.1291618695  78.1291618695    6[1-(0),6-(1,6),6-(6,6)]
   629  78.0675787675  78.0675787675  78.0675787675    6[1-(0),6-(1,6),6-(6,6)]
   630   83.679496037   83.679496037   83.679496037    6[1-(0),6-(1,6),6-(6,6)]
   631  82.5336104605  82.5336104605  82.5336104605    6[1-(0),6-(1,6),6-(6,6)]
   632   56.113517104   56.113517104   56.113517104    6[1-(0),6-(1,6),6-(6,6)]
   633   88.395630532   88.395630532   88.395630532    6[6-(6,6),8-(24),8-(24)]
   634  56.5511970075  56.5511970075  56.5511970075    6[6-(1,6),6-(1,6),6-(8,8)]
   635  55.5979157245  55.5979157245  55.5979157245    6[1-(0),6-(1,6),6-(6,6)]
   636  75.7186233055  75.7186233055  75.7186233055    6[6-(6,6),8-(24),8-(24)]
   637   55.514024458   55.514024458   55.514024458    6[6-(1,6),6-(1,6),6-(8,8)]
   638  56.5078374765  56.5078374765  56.5078374765    6[1-(0),6-(1,6),6-(6,6)]
   639  56.0000910845  56.0000910845  56.0000910845    6[1-(0),6-(1,6),6-(6,6)]
   640  90.8504712255  90.8504712255  90.8504712255    6[1-(0),6-(1,6),6-(6,6)]
   641  83.9726441705  83.9726441705  83.9726441705    6[1-(0),6-(1,6),6-(6,6)]
   642   85.121671742   85.121671742   85.121671742    6[1-(0),6-(1,6),6-(6,6)]
   643  80.2676036665  80.2676036665  80.2676036665    6[1-(0),6-(1,6),6-(6,6)]
   644   80.170516021   80.170516021   80.170516021    6[6-(6,6),8-(24),8-(24)]
   645   80.917682432   80.917682432   80.917682432    6[6-(1,6),6-(1,6),6-(8,8)]
   646   82.288220651   82.288220651   82.288220651    6[1-(0),6-(1,6),6-(6,6)]
   647  39.3098136445  39.3098136445  39.3098136445    6[1-(0),6-(1,6),6-(6,6)]
   648  40.5465028765  40.5465028765  40.5465028765    6[6-(6,6),8-(24),8-(24)]
   649    39.68339685    39.68339685    39.68339685    6[6-(1,6),6-(1,6),6-(8,8)]
   650   39.296303066   39.296303066   39.296303066    6[1-(0),6-(1,6),6-(6,6)]
   651  44.1164375955  44.1164375955  44.1164375955    6[1-(0),6-(1,6),6-(6,6)]
   652  44.3514588215  44.3514588215  44.3514588215    6[6-(6,6),8-(24),8-(24)]
   653    44.89282456    44.89282456    44.89282456    6[6-(1,6),6-(1,6),6-(8,8)]
   654   44.637066167   44.637066167   44.637066167    6[1-(0),6-(1,6),6-(6,6)]
   655  46.4917858155  46.4917858155  46.4917858155    6[6-(6,6),8-(24),8-(24)]
   656  45.9532478725  45.9532478725  45.9532478725    6[6-(1,6),6-(1,6),6-(8,8)]
   657  46.2102630635  46.2102630635  46.2102630635    6[1-(0),6-(1,6),6-(6,6)]
   658  46.7299490365  46.7299490365  46.7299490365    6[1-(0),6-(1,6),6-(6,6)]
   659   80.137210874   80.137210874   80.137210874    6[1-(0),6-(1,6),6-(6,6)]
   660  80.1482078565  80.1482078565  80.1482078565    6[1-(0),6-(1,6),6-(6,6)]
   661   73.599347678   73.599347678   73.599347678    6[1-(0),6-(1,6),6-(6,6)]
   662   75.911855998   75.911855998   75.911855998    6[6-(6,6),8-(24),8-(24)]
   663  74.5604839485  74.5604839485  74.5604839485    6[6-(1,6),6-(1,6),6-(8,8)]
   664  72.3686282365  72.3686282365  72.3686282365    6[1-(0),6-(1,6),6-(6,6)]
   665    44.33983344    44.33983344    44.33983344    6[6-(6,6),8-(24),8-(24)]
   666   72.079878896   72.079878896   72.079878896    6[6-(1,6),6-(1,6),6-(8,8)]
   667   74.247855446   74.247855446   74.247855446    6[1-(0),6-(1,6),6-(6,6)]
   668    73.02624779    73.02624779    73.02624779    6[1-(0),6-(1,6),6-(6,6)]
   669   91.548308315   91.548308315   91.548308315    6[1-(0),6-(1,6),6-(6,6)]
   670   90.711909246   90.711909246   90.711909246    6[1-(0),6-(1,6),6-(6,6)]
   671   91.448392874   91.448392874   91.448392874    6[1-(0),6-(1,6),6-(6,6)]
   672  93.5607561125  93.5607561125  93.5607561125    6[1-(0),6-(1,6),6-(6,6)]
   673   91.347849034   91.347849034   91.347849034    6[6-(6,6),8-(24),8-(24)]
   674  92.8374688635  92.8374688635  92.8374688635    6[6-(1,6),6-(1,6),6-(8,8)]
   675   93.557299918   93.557299918   93.557299918    6[1-(0),6-(1,6),6-(6,6)]
   676   49.013236803   49.013236803   49.013236803    6[1-(0),6-(1,6),6-(6,6)]
   677   51.152935398   51.152935398   51.152935398    6[6-(6,6),8-(24),8-(24)]
   678    50.36617985    50.36617985    50.36617985    6[6-(1,6),6-(1,6),6-(8,8)]
   679  50.9779262765  50.9779262765  50.9779262765    6[1-(0),6-(1,6),6-(6,6)]
   680   49.103726259   49.103726259   49.103726259    6[1-(0),6-(1,6),6-(6,6)]
   681   51.255364435   51.255364435   51.255364435    6[6-(6,6),8-(24),8-(24)]
   682   50.495001645   50.495001645   50.495001645    6[6-(1,6),6-(1,6),6-(8,8)]
   683   48.408088566   48.408088566   48.408088566    6[1-(0),6-(1,6),6-(6,6)]
   684   48.367242631   48.367242631   48.367242631    6[6-(6,6),8-(24),8-(24)]
   685  49.0782760995  49.0782760995  49.0782760995    6[6-(1,6),6-(1,6),6-(8,8)]
   686   51.159847787   51.159847787   51.159847787    6[1-(0),6-(1,6),6-(6,6)]
   687  50.4657810915  50.4657810915  50.4657810915    6[1-(0),6-(1,6),6-(6,6)]
   688  84.8857079175  84.8857079175  84.8857079175    6[1-(0),6-(1,6),6-(6,6)]
   689   83.741079139   83.741079139   83.741079139    6[1-(0),6-(1,6),6-(6,6)]
   690   85.010445119   85.010445119   85.010445119    6[1-(0),6-(1,6),6-(6,6)]
   691   86.239593563   86.239593563   86.239593563    6[6-(6,6),8-(24),8-(24)]
   692  85.0490916575  85.0490916575  85.0490916575    6[6-(1,6),6-(1,6),6-(8,8)]
   693   83.832196994   83.832196994   83.832196994    6[1-(0),6-(1,6),6-(6,6)]
   694   52.298506775   52.298506775   52.298506775    6[6-(6,6),8-(24),8-(24)]
   695   82.675942834   82.675942834   82.675942834    6[6-(1,6),6-(1,6),6-(8,8)]
   696  83.9060338765  83.9060338765  83.9060338765    6[1-(0),6-(1,6),6-(6,6)]
   697  82.7390969335  82.7390969335  82.7390969335    6[1-(0),6-(1,6),6-(6,6)]
   698  89.6401747515  89.6401747515  89.6401747515    6[1-(0),6-(1,6),6-(6,6)]
   699   82.762033497   82.762033497   82.762033497    6[1-(0),6-(1,6),6-(6,6)]
   700   83.911375268   83.911375268   83.911375268    6[1-(0),6-(1,6),6-(6,6)]
   701  77.4894516875  77.4894516875  77.4894516875    6[1-(0),6-(1,6),6-(6,6)]
   702  77.9733189175  77.9733189175  77.9733189175    6[6-(6,6),8-(24),8-(24)]
   703   77.916448808   77.916448808   77.916448808    6[6-(1,6),6-(1,6),6-(8,8)]
   704   78.326164956   78.326164956   78.326164956    6[1-(0),6-(1,6),6-(6,6)]
   705   38.605064166   38.605064166   38.605064166    6[1-(0),6-(1,6),6-(6,6)]
   706   69.022717761   69.022717761   69.022717761    6[6-(6,6),8-(24),8-(24)]
   707  38.2453057385  38.2453057385  38.2453057385    6[6-(1,6),6-(1,6),6-(8,8)]
   708  38.5909251885  38.5909251885  38.5909251885    6[1-(0),6-(1,6),6-(6,6)]
   709  72.2366644465  72.2366644465  72.2366644465    6[1-(0),6-(1,6),6-(6,6)]
   710     70.8834072     70.8834072     70.8834072    6[6-(6,6),8-(24),8-(24)]
   711   72.111927245   72.111927245   72.111927245    6[6-(1,6),6-(1,6),6-(8,8)]
   712  73.3954322025  73.3954322025  73.3954322025    6[1-(0),6-(1,6),6-(6,6)]
   713    75.74721546    75.74721546    75.74721546    6[6-(6,6),8-(24),8-(24)]
   714  74.4662240985  74.4662240985  74.4662240985    6[6-(1,6),6-(1,6),6-(8,8)]
   715   73.179577146   73.179577146   73.179577146    6[1-(0),6-(1,6),6-(6,6)]
   716  74.3317467125  74.3317467125  74.3317467125    6[1-(0),6-(1,6),6-(6,6)]
   717  78.9309989935  78.9309989935  78.9309989935    6[1-(0),6-(1,6),6-(6,6)]
   718   78.940739178   78.940739178   78.940739178    6[1-(0),6-(1,6),6-(6,6)]
   719   44.702419663   44.702419663   44.702419663    6[1-(0),6-(1,6),6-(6,6)]
   720   78.067892967   78.067892967   78.067892967    6[6-(6,6),8-(24),8-(24)]
   721  46.0625892985  46.0625892985  46.0625892985    6[6-(1,6),6-(1,6),6-(8,8)]
   722   44.134346967   44.134346967   44.134346967    6[1-(0),6-(1,6),6-(6,6)]
   723  67.7599499705  67.7599499705  67.7599499705    6[6-(6,6),8-(24),8-(24)]
   724    44.91796052    44.91796052    44.91796052    6[6-(1,6),6-(1,6),6-(8,8)]
   725   46.849659046   46.849659046   46.849659046    6[1-(0),6-(1,6),6-(6,6)]
   726   46.287241941   46.287241941   46.287241941    6[1-(0),6-(1,6),6-(6,6)]
   727  98.8801536475  98.8801536475  98.8801536475    6[1-(0),6-(1,6),6-(6,6)]
   728  105.757666503  105.757666503  105.757666503    6[1-(0),6-(1,6),6-(6,6)]
   729  104.608324732  104.608324732  104.608324732    6[1-(0),6-(1,6),6-(6,6)]
   730  111.030248313  111.030248313  111.030248313    6[1-(0),6-(1,6),6-(6,6)]
   731  110.547009481  110.547009481  110.547009481    6[6-(6,6),8-(24),8-(24)]
   732  110.602622793  110.602622793  110.602622793    6[6-(1,6),6-(1,6),6-(8,8)]
   733  110.193535044  110.193535044  110.193535044    6[1-(0),6-(1,6),6-(6,6)]
   734   24.234835834   24.234835834   24.234835834    6[1-(0),6-(1,6),6-(6,6)]
   735   56.657082239   56.657082239   56.657082239    6[6-(6,6),8-(24),8-(24)]
   736  24.5939658625  24.5939658625  24.5939658625    6[6-(1,6),6-(1,6),6-(8,8)]
   737  24.2489748115  24.2489748115  24.2489748115    6[1-(0),6-(1,6),6-(6,6)]
   738  53.4425071545  53.4425071545  53.4425071545    6[1-(0),6-(1,6),6-(6,6)]
   739     54.7963928     54.7963928     54.7963928    6[6-(6,6),8-(24),8-(24)]
   740   53.567872755   53.567872755   53.567872755    6[6-(1,6),6-(1,6),6-(8,8)]
   741  52.2837393985  52.2837393985  52.2837393985    6[1-(0),6-(1,6),6-(6,6)]
   742    49.93258454    49.93258454    49.93258454    6[6-(6,6),8-(24),8-(24)]
   743  51.2135759015  51.2135759015  51.2135759015    6[6-(1,6),6-(1,6),6-(8,8)]
   744   52.500222854   52.500222854   52.500222854    6[1-(0),6-(1,6),6-(6,6)]
   745  51.3480532875  51.3480532875  51.3480532875    6[1-(0),6-(1,6),6-(6,6)]
   746  109.588701007  109.588701007  109.588701007    6[1-(0),6-(1,6),6-(6,6)]
   747  109.578960822  109.578960822  109.578960822    6[1-(0),6-(1,6),6-(6,6)]
   748   80.977380337   80.977380337   80.977380337    6[1-(0),6-(1,6),6-(6,6)]
   749  110.451807033  110.451807033  110.451807033    6[6-(6,6),8-(24),8-(24)]
   750  79.6172107015  79.6172107015  79.6172107015    6[6-(1,6),6-(1,6),6-(8,8)]
   751   81.545453033   81.545453033   81.545453033    6[1-(0),6-(1,6),6-(6,6)]
   752  57.9204784285  57.9204784285  57.9204784285    6[6-(6,6),8-(24),8-(24)]
   753    80.76183948    80.76183948    80.76183948    6[6-(1,6),6-(1,6),6-(8,8)]
   754   78.830769353   78.830769353   78.830769353    6[1-(0),6-(1,6),6-(6,6)]
   755   79.393186458   79.393186458   79.393186458    6[1-(0),6-(1,6),6-(6,6)]
   756   96.972020084   96.972020084   96.972020084    6[1-(0),6-(1,6),6-(6,6)]
   757   97.807790754   97.807790754   97.807790754    6[1-(0),6-(1,6),6-(6,6)]
   758   97.071307126   97.071307126   97.071307126    6[1-(0),6-(1,6),6-(6,6)]
   759  94.9589438875  94.9589438875  94.9589438875    6[1-(0),6-(1,6),6-(6,6)]
   760   97.172479365   97.172479365   97.172479365    6[6-(6,6),8-(24),8-(24)]
   761  95.6816027375  95.6816027375  95.6816027375    6[6-(1,6),6-(1,6),6-(8,8)]
   762   94.962400082   94.962400082   94.962400082    6[1-(0),6-(1,6),6-(6,6)]
   763   13.826663197   13.826663197   13.826663197    6[1-(0),6-(1,6),6-(6,6)]
   764   74.526864602   74.526864602   74.526864602    6[6-(6,6),8-(24),8-(24)]
   765   12.473091751   12.473091751   12.473091751    6[6-(1,6),6-(1,6),6-(8,8)]
   766  11.8619737235  11.8619737235  11.8619737235    6[1-(0),6-(1,6),6-(6,6)]
   767   76.575445342   76.575445342   76.575445342    6[1-(0),6-(1,6),6-(6,6)]
   768   74.424435565   74.424435565   74.424435565    6[6-(6,6),8-(24),8-(24)]
   769   75.184798355   75.184798355   75.184798355    6[6-(1,6),6-(1,6),6-(8,8)]
   770   77.271083035   77.271083035   77.271083035    6[1-(0),6-(1,6),6-(6,6)]
   771   77.312557369   77.312557369   77.312557369    6[6-(6,6),8-(24),8-(24)]
   772  76.6015239005  76.6015239005  76.6015239005    6[6-(1,6),6-(1,6),6-(8,8)]
   773   74.519952213   74.519952213   74.519952213    6[1-(0),6-(1,6),6-(6,6)]
   774  75.2140189085  75.2140189085  75.2140189085    6[1-(0),6-(1,6),6-(6,6)]
   775  103.633992083  103.633992083  103.633992083    6[1-(0),6-(1,6),6-(6,6)]
   776  104.778620861  104.778620861  104.778620861    6[1-(0),6-(1,6),6-(6,6)]
   777   40.669354881   40.669354881   40.669354881    6[1-(0),6-(1,6),6-(6,6)]
   778  102.280106437  102.280106437  102.280106437    6[6-(6,6),8-(24),8-(24)]
   779  40.6307083425  40.6307083425  40.6307083425    6[6-(1,6),6-(1,6),6-(8,8)]
   780   41.847603006   41.847603006   41.847603006    6[1-(0),6-(1,6),6-(6,6)]
   781   73.381921624   73.381921624   73.381921624    6[6-(6,6),8-(24),8-(24)]
   782   43.003857166   43.003857166   43.003857166    6[6-(1,6),6-(1,6),6-(8,8)]
   783  41.7743945225  41.7743945225  41.7743945225    6[1-(0),6-(1,6),6-(6,6)]
   784  42.9413314655  42.9413314655  42.9413314655    6[1-(0),6-(1,6),6-(6,6)]
   785  93.0498677255  93.0498677255  93.0498677255    6[1-(0),6-(1,6),6-(6,6)]
   786  93.0492393265  93.0492393265  93.0492393265    6[1-(0),6-(1,6),6-(6,6)]
   787   93.049553526   93.049553526   93.049553526    6[1-(0),6-(1,6),6-(6,6)]
   788   91.481698021   91.481698021   91.481698021    6[1-(0),6-(1,6),6-(6,6)]
   789   92.062967096   92.062967096   92.062967096    6[6-(6,6),8-(24),8-(24)]
   790  91.2583021765  91.2583021765  91.2583021765    6[6-(1,6),6-(1,6),6-(8,8)]
   791   90.297794305   90.297794305   90.297794305    6[1-(0),6-(1,6),6-(6,6)]
   792  30.7152005215  30.7152005215  30.7152005215    6[1-(0),6-(1,6),6-(6,6)]
   793  91.3161148845  91.3161148845  91.3161148845    6[6-(6,6),8-(24),8-(24)]
   794   29.981544689   29.981544689   29.981544689    6[6-(1,6),6-(1,6),6-(8,8)]
   795  30.7145721225  30.7145721225  30.7145721225    6[1-(0),6-(1,6),6-(6,6)]
   796  90.9598126515  90.9598126515  90.9598126515    6[1-(0),6-(1,6),6-(6,6)]
   797  89.3718483785  89.3718483785  89.3718483785    6[6-(6,6),8-(24),8-(24)]
   798   90.059002685   90.059002685   90.059002685    6[6-(1,6),6-(1,6),6-(8,8)]
   799   91.597951836   91.597951836   91.597951836    6[1-(0),6-(1,6),6-(6,6)]
   800  92.0953296445  92.0953296445  92.0953296445    6[6-(6,6),8-(24),8-(24)]
   801   91.352876226   91.352876226   91.352876226    6[6-(1,6),6-(1,6),6-(8,8)]
   802  89.8092140825  89.8092140825  89.8092140825    6[1-(0),6-(1,6),6-(6,6)]
   803   90.441697676   90.441697676   90.441697676    6[1-(0),6-(1,6),6-(6,6)]
   804  93.0536381195  93.0536381195  93.0536381195    6[1-(0),6-(1,6),6-(6,6)]
   805  93.0523813215  93.0523813215  93.0523813215    6[1-(0),6-(1,6),6-(6,6)]
   806   33.942971985   33.942971985   33.942971985    6[1-(0),6-(1,6),6-(6,6)]
   807   96.415886969   96.415886969   96.415886969    6[6-(6,6),8-(24),8-(24)]
   808    34.34200535    34.34200535    34.34200535    6[6-(1,6),6-(1,6),6-(8,8)]
   809  34.6056187305  34.6056187305  34.6056187305    6[1-(0),6-(1,6),6-(6,6)]
   810    86.26033073    86.26033073    86.26033073    6[6-(6,6),8-(24),8-(24)]
   811   35.677981624   35.677981624   35.677981624    6[6-(1,6),6-(1,6),6-(8,8)]
   812  35.4420177995  35.4420177995  35.4420177995    6[1-(0),6-(1,6),6-(6,6)]
   813  36.1012083505  36.1012083505  36.1012083505    6[1-(0),6-(1,6),6-(6,6)]
   814  95.4704606735  95.4704606735  95.4704606735    6[1-(0),6-(1,6),6-(6,6)]
   815  95.4704606735  95.4704606735  95.4704606735    6[1-(0),6-(1,6),6-(6,6)]
   816   95.470146474   95.470146474   95.470146474    6[1-(0),6-(1,6),6-(6,6)]
   817   97.038001979   97.038001979   97.038001979    6[1-(0),6-(1,6),6-(6,6)]
   818   96.457361303   96.457361303   96.457361303    6[6-(6,6),8-(24),8-(24)]
   819  97.2607694245  97.2607694245  97.2607694245    6[6-(1,6),6-(1,6),6-(8,8)]
   820   98.221905695   98.221905695   98.221905695    6[1-(0),6-(1,6),6-(6,6)]
   821  32.1246994785  32.1246994785  32.1246994785    6[1-(0),6-(1,6),6-(6,6)]
   822  34.3636851155  34.3636851155  34.3636851155    6[6-(6,6),8-(24),8-(24)]
   823   32.857726912   32.857726912   32.857726912    6[6-(1,6),6-(1,6),6-(8,8)]
   824  32.1253278775  32.1253278775  32.1253278775    6[1-(0),6-(1,6),6-(6,6)]
   825  34.7193589495  34.7193589495  34.7193589495    6[1-(0),6-(1,6),6-(6,6)]
   826  36.3079516215  36.3079516215  36.3079516215    6[6-(6,6),8-(24),8-(24)]
   827   35.620797315   35.620797315   35.620797315    6[6-(1,6),6-(1,6),6-(8,8)]
   828   34.081219765   34.081219765   34.081219765    6[1-(0),6-(1,6),6-(6,6)]
   829  33.5844703555  33.5844703555  33.5844703555    6[6-(6,6),8-(24),8-(24)]
   830   34.326923774   34.326923774   34.326923774    6[6-(1,6),6-(1,6),6-(8,8)]
   831  35.8705859175  35.8705859175  35.8705859175    6[1-(0),6-(1,6),6-(6,6)]
   832   35.238102324   35.238102324   35.238102324    6[1-(0),6-(1,6),6-(6,6)]
   833  95.4660618805  95.4660618805  95.4660618805    6[1-(0),6-(1,6),6-(6,6)]
   834  95.4673186785  95.4673186785  95.4673186785    6[1-(0),6-(1,6),6-(6,6)]
   835   91.736828015   91.736828015   91.736828015    6[1-(0),6-(1,6),6-(6,6)]
   836   92.103813031   92.103813031   92.103813031    6[6-(6,6),8-(24),8-(24)]
   837    91.33779465    91.33779465    91.33779465    6[6-(1,6),6-(1,6),6-(8,8)]
   838  91.0741812695  91.0741812695  91.0741812695    6[1-(0),6-(1,6),6-(6,6)]
   839   39.420097669   39.420097669   39.420097669    6[6-(6,6),8-(24),8-(24)]
   840   90.001818376   90.001818376   90.001818376    6[6-(1,6),6-(1,6),6-(8,8)]
   841  90.2384105995  90.2384105995  90.2384105995    6[1-(0),6-(1,6),6-(6,6)]
   842  89.5792200485  89.5792200485  89.5792200485    6[1-(0),6-(1,6),6-(6,6)]
   843    93.56232711    93.56232711    93.56232711    6[1-(0),6-(1,6),6-(6,6)]
   844  87.5205849245  87.5205849245  87.5205849245    6[1-(0),6-(1,6),6-(6,6)]
   845   87.933128868   87.933128868   87.933128868    6[1-(0),6-(1,6),6-(6,6)]
   846   80.966697554   80.966697554   80.966697554    6[1-(0),6-(1,6),6-(6,6)]
   847  83.0828311865  83.0828311865  83.0828311865    6[6-(6,6),8-(24),8-(24)]
   848   82.339749369   82.339749369   82.339749369    6[6-(1,6),6-(1,6),6-(8,8)]
   849   82.990770733   82.990770733   82.990770733    6[1-(0),6-(1,6),6-(6,6)]
   850  21.7165268415  21.7165268415  21.7165268415    6[1-(0),6-(1,6),6-(6,6)]
   851  52.2334674785  52.2334674785  52.2334674785    6[6-(6,6),8-(24),8-(24)]
   852  20.7368528005  20.7368528005  20.7368528005    6[6-(1,6),6-(1,6),6-(8,8)]
   853  19.7383267895  19.7383267895  19.7383267895    6[1-(0),6-(1,6),6-(6,6)]
   854   57.852297137   57.852297137   57.852297137    6[1-(0),6-(1,6),6-(6,6)]
   855  55.9359943865  55.9359943865  55.9359943865    6[6-(6,6),8-(24),8-(24)]
   856   57.237722915   57.237722915   57.237722915    6[6-(1,6),6-(1,6),6-(8,8)]
   857  59.0685634015  59.0685634015  59.0685634015    6[1-(0),6-(1,6),6-(6,6)]
   858  60.9644431845  60.9644431845  60.9644431845    6[6-(6,6),8-(24),8-(24)]
   859   59.714871773   59.714871773   59.714871773    6[6-(1,6),6-(1,6),6-(8,8)]
   860  57.8903152765  57.8903152765  57.8903152765    6[1-(0),6-(1,6),6-(6,6)]
   861   59.104067945   59.104067945   59.104067945    6[1-(0),6-(1,6),6-(6,6)]
   862  89.5113529565  89.5113529565  89.5113529565    6[1-(0),6-(1,6),6-(6,6)]
   863  90.6669787175  90.6669787175  90.6669787175    6[1-(0),6-(1,6),6-(6,6)]
   864   51.428802559   51.428802559   51.428802559    6[1-(0),6-(1,6),6-(6,6)]
   865   83.932112435   83.932112435   83.932112435    6[6-(6,6),8-(24),8-(24)]
   866   52.351292291   52.351292291   52.351292291    6[6-(1,6),6-(1,6),6-(8,8)]
   867  51.3763312425  51.3763312425  51.3763312425    6[1-(0),6-(1,6),6-(6,6)]
   868  54.8815408645  54.8815408645  54.8815408645    6[6-(6,6),8-(24),8-(24)]
   869   52.243836062   52.243836062   52.243836062    6[6-(1,6),6-(1,6),6-(8,8)]
   870   53.182035769   53.182035769   53.182035769    6[1-(0),6-(1,6),6-(6,6)]
   871   53.127365056   53.127365056   53.127365056    6[1-(0),6-(1,6),6-(6,6)]
   872   94.958001289   94.958001289   94.958001289    6[1-(0),6-(1,6),6-(6,6)]
   873  100.999115076  100.999115076  100.999115076    6[1-(0),6-(1,6),6-(6,6)]
   874  100.586571132  100.586571132  100.586571132    6[1-(0),6-(1,6),6-(6,6)]
   875  107.553002446  107.553002446  107.553002446    6[1-(0),6-(1,6),6-(6,6)]
   876  105.437497213  105.437497213  105.437497213    6[6-(6,6),8-(24),8-(24)]
   877  106.179322232  106.179322232  106.179322232    6[6-(1,6),6-(1,6),6-(8,8)]
   878  105.528929267  105.528929267  105.528929267    6[1-(0),6-(1,6),6-(6,6)]
   879  41.1233731585  41.1233731585  41.1233731585    6[1-(0),6-(1,6),6-(6,6)]
   880  73.4463325215  73.4463325215  73.4463325215    6[6-(6,6),8-(24),8-(24)]
   881  42.1024188005  42.1024188005  42.1024188005    6[6-(1,6),6-(1,6),6-(8,8)]
   882  43.1015732105  43.1015732105  43.1015732105    6[1-(0),6-(1,6),6-(6,6)]
   883   67.826874464   67.826874464   67.826874464    6[1-(0),6-(1,6),6-(6,6)]
   884  69.7438056135  69.7438056135  69.7438056135    6[6-(6,6),8-(24),8-(24)]
   885   68.442077085   68.442077085   68.442077085    6[6-(1,6),6-(1,6),6-(8,8)]
   886  66.6106081995  66.6106081995  66.6106081995    6[1-(0),6-(1,6),6-(6,6)]
   887  64.7153568155  64.7153568155  64.7153568155    6[6-(6,6),8-(24),8-(24)]
   888   65.964928227   65.964928227   65.964928227    6[6-(1,6),6-(1,6),6-(8,8)]
   889  67.7894847235  67.7894847235  67.7894847235    6[1-(0),6-(1,6),6-(6,6)]
   890   66.575732055   66.575732055   66.575732055    6[1-(0),6-(1,6),6-(6,6)]
   891  99.0083470435  99.0083470435  99.0083470435    6[1-(0),6-(1,6),6-(6,6)]
   892  97.8527212825  97.8527212825  97.8527212825    6[1-(0),6-(1,6),6-(6,6)]
   893   74.250997441   74.250997441   74.250997441    6[1-(0),6-(1,6),6-(6,6)]
   894  104.587587565  104.587587565  104.587587565    6[6-(6,6),8-(24),8-(24)]
   895   73.328507709   73.328507709   73.328507709    6[6-(1,6),6-(1,6),6-(8,8)]
   896  74.3034687575  74.3034687575  74.3034687575    6[1-(0),6-(1,6),6-(6,6)]
   897  70.7988875345  70.7988875345  70.7988875345    6[6-(6,6),8-(24),8-(24)]
   898   73.435963938   73.435963938   73.435963938    6[6-(1,6),6-(1,6),6-(8,8)]
   899    72.49839263    72.49839263    72.49839263    6[1-(0),6-(1,6),6-(6,6)]
   900   72.553063343   72.553063343   72.553063343    6[1-(0),6-(1,6),6-(6,6)]
   901  98.8801536475  98.8801536475  98.8801536475    6[1-(0),6-(1,6),6-(6,6)]
   902  105.757666503  105.757666503  105.757666503    6[1-(0),6-(1,6),6-(6,6)]
   903  104.608324732  104.608324732  104.608324732    6[1-(0),6-(1,6),6-(6,6)]
   904  111.030248313  111.030248313  111.030248313    6[1-(0),6-(1,6),6-(6,6)]
   905  110.547009481  110.547009481  110.547009481    6[6-(6,6),8-(24),8-(24)]
   906  110.602622793  110.602622793  110.602622793    6[6-(1,6),6-(1,6),6-(8,8)]
   907  110.193535044  110.193535044  110.193535044    6[1-(0),6-(1,6),6-(6,6)]
   908   24.234835834   24.234835834   24.234835834    6[1-(0),6-(1,6),6-(6,6)]
   909   56.657082239   56.657082239   56.657082239    6[6-(6,6),8-(24),8-(24)]
   910  24.5939658625  24.5939658625  24.5939658625    6[6-(1,6),6-(1,6),6-(8,8)]
   911  24.2489748115  24.2489748115  24.2489748115    6[1-(0),6-(1,6),6-(6,6)]
   912  53.4425071545  53.4425071545  53.4425071545    6[1-(0),6-(1,6),6-(6,6)]
   913     54.7963928     54.7963928     54.7963928    6[6-(6,6),8-(24),8-(24)]
   914   53.567872755   53.567872755   53.567872755    6[6-(1,6),6-(1,6),6-(8,8)]
   915  52.2837393985  52.2837393985  52.2837393985    6[1-(0),6-(1,6),6-(6,6)]
   916    49.93258454    49.93258454    49.93258454    6[6-(6,6),8-(24),8-(24)]
   917  51.2135759015  51.2135759015  51.2135759015    6[6-(1,6),6-(1,6),6-(8,8)]
   918   52.500222854   52.500222854   52.500222854    6[1-(0),6-(1,6),6-(6,6)]
   919  51.3480532875  51.3480532875  51.3480532875    6[1-(0),6-(1,6),6-(6,6)]
   920  109.588701007  109.588701007  109.588701007    6[1-(0),6-(1,6),6-(6,6)]
   921  109.578960822  109.578960822  109.578960822    6[1-(0),6-(1,6),6-(6,6)]
   922   80.977380337   80.977380337   80.977380337    6[1-(0),6-(1,6),6-(6,6)]
   923  110.451807033  110.451807033  110.451807033    6[6-(6,6),8-(24),8-(24)]
   924  79.6172107015  79.6172107015  79.6172107015    6[6-(1,6),6-(1,6),6-(8,8)]
   925   81.545453033   81.545453033   81.545453033    6[1-(0),6-(1,6),6-(6,6)]
   926  57.9204784285  57.9204784285  57.9204784285    6[6-(6,6),8-(24),8-(24)]
   927    80.76183948    80.76183948    80.76183948    6[6-(1,6),6-(1,6),6-(8,8)]
   928   78.830769353   78.830769353   78.830769353    6[1-(0),6-(1,6),6-(6,6)]
   929   79.393186458   79.393186458   79.393186458    6[1-(0),6-(1,6),6-(6,6)]
   930   96.972020084   96.972020084   96.972020084    6[1-(0),6-(1,6),6-(6,6)]
   931   97.807790754   97.807790754   97.807790754    6[1-(0),6-(1,6),6-(6,6)]
   932   97.071307126   97.071307126   97.071307126    6[1-(0),6-(1,6),6-(6,6)]
   933  94.9589438875  94.9589438875  94.9589438875    6[1-(0),6-(1,6),6-(6,6)]
   934   97.172479365   97.172479365   97.172479365    6[6-(6,6),8-(24),8-(24)]
   935  95.6816027375  95.6816027375  95.6816027375    6[6-(1,6),6-(1,6),6-(8,8)]
   936   94.962400082   94.962400082   94.962400082    6[1-(0),6-(1,6),6-(6,6)]
   937   13.826663197   13.826663197   13.826663197    6[1-(0),6-(1,6),6-(6,6)]
   938   74.526864602   74.526864602   74.526864602    6[6-(6,6),8-(24),8-(24)]
   939   12.473091751   12.473091751   12.473091751    6[6-(1,6),6-(1,6),6-(8,8)]
   940  11.8619737235  11.8619737235  11.8619737235    6[1-(0),6-(1,6),6-(6,6)]
   941   76.575445342   76.575445342   76.575445342    6[1-(0),6-(1,6),6-(6,6)]
   942   74.424435565   74.424435565   74.424435565    6[6-(6,6),8-(24),8-(24)]
   943   75.184798355   75.184798355   75.184798355    6[6-(1,6),6-(1,6),6-(8,8)]
   944   77.271083035   77.271083035   77.271083035    6[1-(0),6-(1,6),6-(6,6)]
   945   77.312557369   77.312557369   77.312557369    6[6-(6,6),8-(24),8-(24)]
   946  76.6015239005  76.6015239005  76.6015239005    6[6-(1,6),6-(1,6),6-(8,8)]
   947   74.519952213   74.519952213   74.519952213    6[1-(0),6-(1,6),6-(6,6)]
   948  75.2140189085  75.2140189085  75.2140189085    6[1-(0),6-(1,6),6-(6,6)]
   949  103.633992082  103.633992082  103.633992082    6[1-(0),6-(1,6),6-(6,6)]
   950  104.778620861  104.778620861  104.778620861    6[1-(0),6-(1,6),6-(6,6)]
   951   40.669354881   40.669354881   40.669354881    6[1-(0),6-(1,6),6-(6,6)]
   952  102.280106437  102.280106437  102.280106437    6[6-(6,6),8-(24),8-(24)]
   953  40.6307083425  40.6307083425  40.6307083425    6[6-(1,6),6-(1,6),6-(8,8)]
   954   41.847603006   41.847603006   41.847603006    6[1-(0),6-(1,6),6-(6,6)]
   955   73.381921624   73.381921624   73.381921624    6[6-(6,6),8-(24),8-(24)]
   956   43.003857166   43.003857166   43.003857166    6[6-(1,6),6-(1,6),6-(8,8)]
   957  41.7743945225  41.7743945225  41.7743945225    6[1-(0),6-(1,6),6-(6,6)]
   958  42.9413314655  42.9413314655  42.9413314655    6[1-(0),6-(1,6),6-(6,6)]
   959   91.548308315   91.548308315   91.548308315    6[1-(0),6-(1,6),6-(6,6)]
   960   90.711909246   90.711909246   90.711909246    6[1-(0),6-(1,6),6-(6,6)]
   961   91.448392874   91.448392874   91.448392874    6[1-(0),6-(1,6),6-(6,6)]
   962  93.5607561125  93.5607561125  93.5607561125    6[1-(0),6-(1,6),6-(6,6)]
   963   91.347849034   91.347849034   91.347849034    6[6-(6,6),8-(24),8-(24)]
   964  92.8374688635  92.8374688635  92.8374688635    6[6-(1,6),6-(1,6),6-(8,8)]
   965   93.557299918   93.557299918   93.557299918    6[1-(0),6-(1,6),6-(6,6)]
   966   49.013236803   49.013236803   49.013236803    6[1-(0),6-(1,6),6-(6,6)]
   967   51.152935398   51.152935398   51.152935398    6[6-(6,6),8-(24),8-(24)]
   968    50.36617985    50.36617985    50.36617985    6[6-(1,6),6-(1,6),6-(8,8)]
   969  50.9779262765  50.9779262765  50.9779262765    6[1-(0),6-(1,6),6-(6,6)]
   970   49.103726259   49.103726259   49.103726259    6[1-(0),6-(1,6),6-(6,6)]
   971   51.255364435   51.255364435   51.255364435    6[6-(6,6),8-(24),8-(24)]
   972   50.495001645   50.495001645   50.495001645    6[6-(1,6),6-(1,6),6-(8,8)]
   973   48.408088566   48.408088566   48.408088566    6[1-(0),6-(1,6),6-(6,6)]
   974   48.367242631   48.367242631   48.367242631    6[6-(6,6),8-(24),8-(24)]
   975  49.0782760995  49.0782760995  49.0782760995    6[6-(1,6),6-(1,6),6-(8,8)]
   976   51.159847787   51.159847787   51.159847787    6[1-(0),6-(1,6),6-(6,6)]
   977  50.4657810915  50.4657810915  50.4657810915    6[1-(0),6-(1,6),6-(6,6)]
   978  84.8857079175  84.8857079175  84.8857079175    6[1-(0),6-(1,6),6-(6,6)]
   979   83.741079139   83.741079139   83.741079139    6[1-(0),6-(1,6),6-(6,6)]
   980   85.010445119   85.010445119   85.010445119    6[1-(0),6-(1,6),6-(6,6)]
   981   86.239593563   86.239593563   86.239593563    6[6-(6,6),8-(24),8-(24)]
   982  85.0490916575  85.0490916575  85.0490916575    6[6-(1,6),6-(1,6),6-(8,8)]
   983   83.832196994   83.832196994   83.832196994    6[1-(0),6-(1,6),6-(6,6)]
   984   52.298506775   52.298506775   52.298506775    6[6-(6,6),8-(24),8-(24)]
   985   82.675942834   82.675942834   82.675942834    6[6-(1,6),6-(1,6),6-(8,8)]
   986  83.9060338765  83.9060338765  83.9060338765    6[1-(0),6-(1,6),6-(6,6)]
   987  82.7390969335  82.7390969335  82.7390969335    6[1-(0),6-(1,6),6-(6,6)]
   988  89.6401747515  89.6401747515  89.6401747515    6[1-(0),6-(1,6),6-(6,6)]
   989   82.762033497   82.762033497   82.762033497    6[1-(0),6-(1,6),6-(6,6)]
   990   83.911375268   83.911375268   83.911375268    6[1-(0),6-(1,6),6-(6,6)]
   991  77.4894516875  77.4894516875  77.4894516875    6[1-(0),6-(1,6),6-(6,6)]
   992  77.9733189175  77.9733189175  77.9733189175    6[6-(6,6),8-(24),8-(24)]
   993   77.916448808   77.916448808   77.916448808    6[6-(1,6),6-(1,6),6-(8,8)]
   994   78.326164956   78.326164956   78.326164956    6[1-(0),6-(1,6),6-(6,6)]
   995   38.605064166   38.605064166   38.605064166    6[1-(0),6-(1,6),6-(6,6)]
   996   69.022717761   69.022717761   69.022717761    6[6-(6,6),8-(24),8-(24)]
   997  38.2453057385  38.2453057385  38.2453057385    6[6-(1,6),6-(1,6),6-(8,8)]
   998  38.5909251885  38.5909251885  38.5909251885    6[1-(0),6-(1,6),6-(6,6)]
   999  72.2366644465  72.2366644465  72.2366644465    6[1-(0),6-(1,6),6-(6,6)]
  1000     70.8834072     70.8834072     70.8834072    6[6-(6,6),8-(24),8-(24)]
  1001   72.111927245   72.111927245   72.111927245    6[6-(1,6),6-(1,6),6-(8,8)]
  1002  73.3954322025  73.3954322025  73.3954322025    6[1-(0),6-(1,6),6-(6,6)]
  1003    75.74721546    75.74721546    75.74721546    6[6-(6,6),8-(24),8-(24)]
  1004  74.4662240985  74.4662240985  74.4662240985    6[6-(1,6),6-(1,6),6-(8,8)]
  1005   73.179577146   73.179577146   73.179577146    6[1-(0),6-(1,6),6-(6,6)]
  1006  74.3317467125  74.3317467125  74.3317467125    6[1-(0),6-(1,6),6-(6,6)]
  1007  78.9309989935  78.9309989935  78.9309989935    6[1-(0),6-(1,6),6-(6,6)]
  1008   78.940739178   78.940739178   78.940739178    6[1-(0),6-(1,6),6-(6,6)]
  1009   44.702419663   44.702419663   44.702419663    6[1-(0),6-(1,6),6-(6,6)]
  1010   78.067892967   78.067892967   78.067892967    6[6-(6,6),8-(24),8-(24)]
  1011  46.0625892985  46.0625892985  46.0625892985    6[6-(1,6),6-(1,6),6-(8,8)]
  1012   44.134346967   44.134346967   44.134346967    6[1-(0),6-(1,6),6-(6,6)]
  1013  67.7599499705  67.7599499705  67.7599499705    6[6-(6,6),8-(24),8-(24)]
  1014    44.91796052    44.91796052    44.91796052    6[6-(1,6),6-(1,6),6-(8,8)]
  1015   46.849659046   46.849659046   46.849659046    6[1-(0),6-(1,6),6-(6,6)]
  1016   46.287241941   46.287241941   46.287241941    6[1-(0),6-(1,6),6-(6,6)]
  1017   94.958001289   94.958001289   94.958001289    6[1-(0),6-(1,6),6-(6,6)]
  1018  100.999115076  100.999115076  100.999115076    6[1-(0),6-(1,6),6-(6,6)]
  1019  100.586571132  100.586571132  100.586571132    6[1-(0),6-(1,6),6-(6,6)]
  1020  107.553002446  107.553002446  107.553002446    6[1-(0),6-(1,6),6-(6,6)]
  1021  105.437497213  105.437497213  105.437497213    6[6-(6,6),8-(24),8-(24)]
  1022  106.179322232  106.179322232  106.179322232    6[6-(1,6),6-(1,6),6-(8,8)]
  1023  105.528929267  105.528929267  105.528929267    6[1-(0),6-(1,6),6-(6,6)]
  1024  41.1233731585  41.1233731585  41.1233731585    6[1-(0),6-(1,6),6-(6,6)]
  1025  73.4463325215  73.4463325215  73.4463325215    6[6-(6,6),8-(24),8-(24)]
  1026  42.1024188005  42.1024188005  42.1024188005    6[6-(1,6),6-(1,6),6-(8,8)]
  1027  43.1015732105  43.1015732105  43.1015732105    6[1-(0),6-(1,6),6-(6,6)]
  1028   67.826874464   67.826874464   67.826874464    6[1-(0),6-(1,6),6-(6,6)]
  1029  69.7438056135  69.7438056135  69.7438056135    6[6-(6,6),8-(24),8-(24)]
  1030   68.442077085   68.442077085   68.442077085    6[6-(1,6),6-(1,6),6-(8,8)]
  1031  66.6106081995  66.6106081995  66.6106081995    6[1-(0),6-(1,6),6-(6,6)]
  1032  64.7153568155  64.7153568155  64.7153568155    6[6-(6,6),8-(24),8-(24)]
  1033   65.964928227   65.964928227   65.964928227    6[6-(1,6),6-(1,6),6-(8,8)]
  1034  67.7894847235  67.7894847235  67.7894847235    6[1-(0),6-(1,6),6-(6,6)]
  1035   66.575732055   66.575732055   66.575732055    6[1-(0),6-(1,6),6-(6,6)]
  1036  99.0083470435  99.0083470435  99.0083470435    6[1-(0),6-(1,6),6-(6,6)]
  1037  97.8527212825  97.8527212825  97.8527212825    6[1-(0),6-(1,6),6-(6,6)]
  1038   74.250997441   74.250997441   74.250997441    6[1-(0),6-(1,6),6-(6,6)]
  1039  104.587587565  104.587587565  104.587587565    6[6-(6,6),8-(24),8-(24)]
  1040   73.328507709   73.328507709   73.328507709    6[6-(1,6),6-(1,6),6-(8,8)]
  1041  74.3034687575  74.3034687575  74.3034687575    6[1-(0),6-(1,6),6-(6,6)]
  1042  70.7988875345  70.7988875345  70.7988875345    6[6-(6,6),8-(24),8-(24)]
  1043   73.435963938   73.435963938   73.435963938    6[6-(1,6),6-(1,6),6-(8,8)]
  1044    72.49839263    72.49839263    72.49839263    6[1-(0),6-(1,6),6-(6,6)]
  1045   72.553063343   72.553063343   72.553063343    6[1-(0),6-(1,6),6-(6,6)]
  1046    93.56232711    93.56232711    93.56232711    6[1-(0),6-(1,6),6-(6,6)]
  1047  87.5205849245  87.5205849245  87.5205849245    6[1-(0),6-(1,6),6-(6,6)]
  1048   87.933128868   87.933128868   87.933128868    6[1-(0),6-(1,6),6-(6,6)]
  1049   80.966697554   80.966697554   80.966697554    6[1-(0),6-(1,6),6-(6,6)]
  1050  83.0828311865  83.0828311865  83.0828311865    6[6-(6,6),8-(24),8-(24)]
  1051   82.339749369   82.339749369   82.339749369    6[6-(1,6),6-(1,6),6-(8,8)]
  1052   82.990770733   82.990770733   82.990770733    6[1-(0),6-(1,6),6-(6,6)]
  1053  21.7165268415  21.7165268415  21.7165268415    6[1-(0),6-(1,6),6-(6,6)]
  1054  52.2334674785  52.2334674785  52.2334674785    6[6-(6,6),8-(24),8-(24)]
  1055  20.7368528005  20.7368528005  20.7368528005    6[6-(1,6),6-(1,6),6-(8,8)]
  1056  19.7383267895  19.7383267895  19.7383267895    6[1-(0),6-(1,6),6-(6,6)]
  1057   57.852297137   57.852297137   57.852297137    6[1-(0),6-(1,6),6-(6,6)]
  1058  55.9359943865  55.9359943865  55.9359943865    6[6-(6,6),8-(24),8-(24)]
  1059   57.237722915   57.237722915   57.237722915    6[6-(1,6),6-(1,6),6-(8,8)]
  1060  59.0685634015  59.0685634015  59.0685634015    6[1-(0),6-(1,6),6-(6,6)]
  1061  60.9644431845  60.9644431845  60.9644431845    6[6-(6,6),8-(24),8-(24)]
  1062   59.714871773   59.714871773   59.714871773    6[6-(1,6),6-(1,6),6-(8,8)]
  1063  57.8903152765  57.8903152765  57.8903152765    6[1-(0),6-(1,6),6-(6,6)]
  1064   59.104067945   59.104067945   59.104067945    6[1-(0),6-(1,6),6-(6,6)]
  1065  89.5113529565  89.5113529565  89.5113529565    6[1-(0),6-(1,6),6-(6,6)]
  1066  90.6669787175  90.6669787175  90.6669787175    6[1-(0),6-(1,6),6-(6,6)]
  1067   51.428802559   51.428802559   51.428802559    6[1-(0),6-(1,6),6-(6,6)]
  1068   83.932112435   83.932112435   83.932112435    6[6-(6,6),8-(24),8-(24)]
  1069   52.351292291   52.351292291   52.351292291    6[6-(1,6),6-(1,6),6-(8,8)]
  1070  51.3763312425  51.3763312425  51.3763312425    6[1-(0),6-(1,6),6-(6,6)]
  1071  54.8815408645  54.8815408645  54.8815408645    6[6-(6,6),8-(24),8-(24)]
  1072   52.243836062   52.243836062   52.243836062    6[6-(1,6),6-(1,6),6-(8,8)]
  1073   53.182035769   53.182035769   53.182035769    6[1-(0),6-(1,6),6-(6,6)]
  1074   53.127365056   53.127365056   53.127365056    6[1-(0),6-(1,6),6-(6,6)]
  1075  95.4704606735  95.4704606735  95.4704606735    6[1-(0),6-(1,6),6-(6,6)]
  1076  95.4704606735  95.4704606735  95.4704606735    6[1-(0),6-(1,6),6-(6,6)]
  1077   95.470146474   95.470146474   95.470146474    6[1-(0),6-(1,6),6-(6,6)]
  1078   97.038001979   97.038001979   97.038001979    6[1-(0),6-(1,6),6-(6,6)]
  1079   96.457361303   96.457361303   96.457361303    6[6-(6,6),8-(24),8-(24)]
  1080  97.2607694245  97.2607694245  97.2607694245    6[6-(1,6),6-(1,6),6-(8,8)]
  1081   98.221905695   98.221905695   98.221905695    6[1-(0),6-(1,6),6-(6,6)]
  1082  32.1246994785  32.1246994785  32.1246994785    6[1-(0),6-(1,6),6-(6,6)]
  1083  34.3636851155  34.3636851155  34.3636851155    6[6-(6,6),8-(24),8-(24)]
  1084   32.857726912   32.857726912   32.857726912    6[6-(1,6),6-(1,6),6-(8,8)]
  1085  32.1253278775  32.1253278775  32.1253278775    6[1-(0),6-(1,6),6-(6,6)]
  1086  34.7193589495  34.7193589495  34.7193589495    6[1-(0),6-(1,6),6-(6,6)]
  1087  36.3079516215  36.3079516215  36.3079516215    6[6-(6,6),8-(24),8-(24)]
  1088   35.620797315   35.620797315   35.620797315    6[6-(1,6),6-(1,6),6-(8,8)]
  1089   34.081219765   34.081219765   34.081219765    6[1-(0),6-(1,6),6-(6,6)]
  1090  33.5844703555  33.5844703555  33.5844703555    6[6-(6,6),8-(24),8-(24)]
  1091   34.326923774   34.326923774   34.326923774    6[6-(1,6),6-(1,6),6-(8,8)]
  1092  35.8705859175  35.8705859175  35.8705859175    6[1-(0),6-(1,6),6-(6,6)]
  1093   35.238102324   35.238102324   35.238102324    6[1-(0),6-(1,6),6-(6,6)]
  1094  95.4660618805  95.4660618805  95.4660618805    6[1-(0),6-(1,6),6-(6,6)]
  1095  95.4673186785  95.4673186785  95.4673186785    6[1-(0),6-(1,6),6-(6,6)]
  1096   91.736828015   91.736828015   91.736828015    6[1-(0),6-(1,6),6-(6,6)]
  1097   92.103813031   92.103813031   92.103813031    6[6-(6,6),8-(24),8-(24)]
  1098    91.33779465    91.33779465    91.33779465    6[6-(1,6),6-(1,6),6-(8,8)]
  1099  91.0741812695  91.0741812695  91.0741812695    6[1-(0),6-(1,6),6-(6,6)]
  1100   39.420097669   39.420097669   39.420097669    6[6-(6,6),8-(24),8-(24)]
  1101   90.001818376   90.001818376   90.001818376    6[6-(1,6),6-(1,6),6-(8,8)]
  1102  90.2384105995  90.2384105995  90.2384105995    6[1-(0),6-(1,6),6-(6,6)]
  1103  89.5792200485  89.5792200485  89.5792200485    6[1-(0),6-(1,6),6-(6,6)]
  1104  93.0498677255  93.0498677255  93.0498677255    6[1-(0),6-(1,6),6-(6,6)]
  1105  93.0492393265  93.0492393265  93.0492393265    6[1-(0),6-(1,6),6-(6,6)]
  1106   93.049553526   93.049553526   93.049553526    6[1-(0),6-(1,6),6-(6,6)]
  1107   91.481698021   91.481698021   91.481698021    6[1-(0),6-(1,6),6-(6,6)]
  1108   92.062967096   92.062967096   92.062967096    6[6-(6,6),8-(24),8-(24)]
  1109  91.2583021765  91.2583021765  91.2583021765    6[6-(1,6),6-(1,6),6-(8,8)]
  1110   90.297794305   90.297794305   90.297794305    6[1-(0),6-(1,6),6-(6,6)]
  1111  30.7152005215  30.7152005215  30.7152005215    6[1-(0),6-(1,6),6-(6,6)]
  1112  91.3161148845  91.3161148845  91.3161148845    6[6-(6,6),8-(24),8-(24)]
  1113   29.981544689   29.981544689   29.981544689    6[6-(1,6),6-(1,6),6-(8,8)]
  1114  30.7145721225  30.7145721225  30.7145721225    6[1-(0),6-(1,6),6-(6,6)]
  1115  90.9598126515  90.9598126515  90.9598126515    6[1-(0),6-(1,6),6-(6,6)]
  1116  89.3718483785  89.3718483785  89.3718483785    6[6-(6,6),8-(24),8-(24)]
  1117   90.059002685   90.059002685   90.059002685    6[6-(1,6),6-(1,6),6-(8,8)]
  1118   91.597951836   91.597951836   91.597951836    6[1-(0),6-(1,6),6-(6,6)]
  1119  92.0953296445  92.0953296445  92.0953296445    6[6-(6,6),8-(24),8-(24)]
  1120   91.352876226   91.352876226   91.352876226    6[6-(1,6),6-(1,6),6-(8,8)]
  1121  89.8092140825  89.8092140825  89.8092140825    6[1-(0),6-(1,6),6-(6,6)]
  1122   90.441697676   90.441697676   90.441697676    6[1-(0),6-(1,6),6-(6,6)]
  1123  93.0536381195  93.0536381195  93.0536381195    6[1-(0),6-(1,6),6-(6,6)]
  1124  93.0523813215  93.0523813215  93.0523813215    6[1-(0),6-(1,6),6-(6,6)]
  1125   33.942971985   33.942971985   33.942971985    6[1-(0),6-(1,6),6-(6,6)]
  1126   96.415886969   96.415886969   96.415886969    6[6-(6,6),8-(24),8-(24)]
  1127    34.34200535    34.34200535    34.34200535    6[6-(1,6),6-(1,6),6-(8,8)]
  1128  34.6056187305  34.6056187305  34.6056187305    6[1-(0),6-(1,6),6-(6,6)]
  1129    86.26033073    86.26033073    86.26033073    6[6-(6,6),8-(24),8-(24)]
  1130   35.677981624   35.677981624   35.677981624    6[6-(1,6),6-(1,6),6-(8,8)]
  1131  35.4420177995  35.4420177995  35.4420177995    6[1-(0),6-(1,6),6-(6,6)]
  1132  36.1012083505  36.1012083505  36.1012083505    6[1-(0),6-(1,6),6-(6,6)]
  1133  97.6698571735  97.6698571735  97.6698571735    6[1-(0),6-(1,6),6-(6,6)]
  1134  104.547055829  104.547055829  104.547055829    6[1-(0),6-(1,6),6-(6,6)]
  1135  103.398028258  103.398028258  103.398028258    6[1-(0),6-(1,6),6-(6,6)]
  1136  108.252096333  108.252096333  108.252096333    6[1-(0),6-(1,6),6-(6,6)]
  1137  108.349812378  108.349812378  108.349812378    6[6-(6,6),8-(24),8-(24)]
  1138  107.601389169  107.601389169  107.601389169    6[6-(1,6),6-(1,6),6-(8,8)]
  1139  106.231479349  106.231479349  106.231479349    6[1-(0),6-(1,6),6-(6,6)]
  1140  23.5300863555  23.5300863555  23.5300863555    6[1-(0),6-(1,6),6-(6,6)]
  1141  85.1332971235  85.1332971235  85.1332971235    6[6-(6,6),8-(24),8-(24)]
  1142   23.155874751   23.155874751   23.155874751    6[6-(1,6),6-(1,6),6-(8,8)]
  1143   23.543596934   23.543596934   23.543596934    6[1-(0),6-(1,6),6-(6,6)]
  1144  81.5627340055  81.5627340055  81.5627340055    6[1-(0),6-(1,6),6-(6,6)]
  1145  81.3283411785  81.3283411785  81.3283411785    6[6-(6,6),8-(24),8-(24)]
  1146    80.78697544    80.78697544    80.78697544    6[6-(1,6),6-(1,6),6-(8,8)]
  1147   81.042105434   81.042105434   81.042105434    6[1-(0),6-(1,6),6-(6,6)]
  1148  79.1880141845  79.1880141845  79.1880141845    6[6-(6,6),8-(24),8-(24)]
  1149  79.7265521275  79.7265521275  79.7265521275    6[6-(1,6),6-(1,6),6-(8,8)]
  1150  79.4695369365  79.4695369365  79.4695369365    6[1-(0),6-(1,6),6-(6,6)]
  1151  78.9498509635  78.9498509635  78.9498509635    6[1-(0),6-(1,6),6-(6,6)]
  1152  108.382489126  108.382489126  108.382489126    6[1-(0),6-(1,6),6-(6,6)]
  1153  108.371492144  108.371492144  108.371492144    6[1-(0),6-(1,6),6-(6,6)]
  1154   52.080452322   52.080452322   52.080452322    6[1-(0),6-(1,6),6-(6,6)]
  1155  112.607844002  112.607844002  112.607844002    6[6-(6,6),8-(24),8-(24)]
  1156  51.1193160515  51.1193160515  51.1193160515    6[6-(1,6),6-(1,6),6-(8,8)]
  1157  53.3111717635  53.3111717635  53.3111717635    6[1-(0),6-(1,6),6-(6,6)]
  1158   81.340594959   81.340594959   81.340594959    6[6-(6,6),8-(24),8-(24)]
  1159   53.599921104   53.599921104   53.599921104    6[6-(1,6),6-(1,6),6-(8,8)]
  1160   51.432572953   51.432572953   51.432572953    6[1-(0),6-(1,6),6-(6,6)]
  1161   52.654180609   52.654180609   52.654180609    6[1-(0),6-(1,6),6-(6,6)]
  1162   98.182316558   98.182316558   98.182316558    6[1-(0),6-(1,6),6-(6,6)]
  1163  99.0184014275  99.0184014275  99.0184014275    6[1-(0),6-(1,6),6-(6,6)]
  1164     98.2816036     98.2816036     98.2816036    6[1-(0),6-(1,6),6-(6,6)]
  1165  97.7370958665  97.7370958665  97.7370958665    6[1-(0),6-(1,6),6-(6,6)]
  1166  99.3696764685  99.3696764685  99.3696764685    6[6-(6,6),8-(24),8-(24)]
  1167  98.6828363615  98.6828363615  98.6828363615    6[6-(1,6),6-(1,6),6-(8,8)]
  1168   98.924455777   98.924455777   98.924455777    6[1-(0),6-(1,6),6-(6,6)]
  1169  14.5314126755  14.5314126755  14.5314126755    6[1-(0),6-(1,6),6-(6,6)]
  1170  46.0506497175  46.0506497175  46.0506497175    6[6-(6,6),8-(24),8-(24)]
  1171  13.9111828625  13.9111828625  13.9111828625    6[6-(1,6),6-(1,6),6-(8,8)]
  1172   12.567351601   12.567351601   12.567351601    6[1-(0),6-(1,6),6-(6,6)]
  1173   48.455218491   48.455218491   48.455218491    6[1-(0),6-(1,6),6-(6,6)]
  1174  47.8924871865  47.8924871865  47.8924871865    6[6-(6,6),8-(24),8-(24)]
  1175    47.96569567    47.96569567    47.96569567    6[6-(1,6),6-(1,6),6-(8,8)]
  1176  48.5127169995  48.5127169995  48.5127169995    6[1-(0),6-(1,6),6-(6,6)]
  1177  48.0571277245  48.0571277245  48.0571277245    6[6-(6,6),8-(24),8-(24)]
  1178  48.0885476745  48.0885476745  48.0885476745    6[6-(1,6),6-(1,6),6-(8,8)]
  1179  47.5506381305  47.5506381305  47.5506381305    6[1-(0),6-(1,6),6-(6,6)]
  1180  47.6122212325  47.6122212325  47.6122212325    6[1-(0),6-(1,6),6-(6,6)]
  1181  104.840203963  104.840203963  104.840203963    6[1-(0),6-(1,6),6-(6,6)]
  1182   105.98608954   105.98608954   105.98608954    6[1-(0),6-(1,6),6-(6,6)]
  1183   69.566282896   69.566282896   69.566282896    6[1-(0),6-(1,6),6-(6,6)]
  1184  100.124069468  100.124069468  100.124069468    6[6-(6,6),8-(24),8-(24)]
  1185  69.1286029925  69.1286029925  69.1286029925    6[6-(1,6),6-(1,6),6-(8,8)]
  1186  70.0818842755  70.0818842755  70.0818842755    6[1-(0),6-(1,6),6-(6,6)]
  1187  49.9618050935  49.9618050935  49.9618050935    6[6-(6,6),8-(24),8-(24)]
  1188   70.165775542   70.165775542   70.165775542    6[6-(1,6),6-(1,6),6-(8,8)]
  1189  69.1725909225  69.1725909225  69.1725909225    6[1-(0),6-(1,6),6-(6,6)]
  1190  69.6803373145  69.6803373145  69.6803373145    6[1-(0),6-(1,6),6-(6,6)]
  1191  90.8504712255  90.8504712255  90.8504712255    6[1-(0),6-(1,6),6-(6,6)]
  1192  83.9726441705  83.9726441705  83.9726441705    6[1-(0),6-(1,6),6-(6,6)]
  1193   85.121671742   85.121671742   85.121671742    6[1-(0),6-(1,6),6-(6,6)]
  1194  80.2676036665  80.2676036665  80.2676036665    6[1-(0),6-(1,6),6-(6,6)]
  1195   80.170516021   80.170516021   80.170516021    6[6-(6,6),8-(24),8-(24)]
  1196   80.917682432   80.917682432   80.917682432    6[6-(1,6),6-(1,6),6-(8,8)]
  1197   82.288220651   82.288220651   82.288220651    6[1-(0),6-(1,6),6-(6,6)]
  1198  39.3098136445  39.3098136445  39.3098136445    6[1-(0),6-(1,6),6-(6,6)]
  1199  40.5465028765  40.5465028765  40.5465028765    6[6-(6,6),8-(24),8-(24)]
  1200    39.68339685    39.68339685    39.68339685    6[6-(1,6),6-(1,6),6-(8,8)]
  1201   39.296303066   39.296303066   39.296303066    6[1-(0),6-(1,6),6-(6,6)]
  1202  44.1164375955  44.1164375955  44.1164375955    6[1-(0),6-(1,6),6-(6,6)]
  1203  44.3514588215  44.3514588215  44.3514588215    6[6-(6,6),8-(24),8-(24)]
  1204    44.89282456    44.89282456    44.89282456    6[6-(1,6),6-(1,6),6-(8,8)]
  1205   44.637066167   44.637066167   44.637066167    6[1-(0),6-(1,6),6-(6,6)]
  1206  46.4917858155  46.4917858155  46.4917858155    6[6-(6,6),8-(24),8-(24)]
  1207  45.9532478725  45.9532478725  45.9532478725    6[6-(1,6),6-(1,6),6-(8,8)]
  1208  46.2102630635  46.2102630635  46.2102630635    6[1-(0),6-(1,6),6-(6,6)]
  1209  46.7299490365  46.7299490365  46.7299490365    6[1-(0),6-(1,6),6-(6,6)]
  1210   80.137210874   80.137210874   80.137210874    6[1-(0),6-(1,6),6-(6,6)]
  1211  80.1482078565  80.1482078565  80.1482078565    6[1-(0),6-(1,6),6-(6,6)]
  1212   73.599347678   73.599347678   73.599347678    6[1-(0),6-(1,6),6-(6,6)]
  1213   75.911855998   75.911855998   75.911855998    6[6-(6,6),8-(24),8-(24)]
  1214  74.5604839485  74.5604839485  74.5604839485    6[6-(1,6),6-(1,6),6-(8,8)]
  1215  72.3686282365  72.3686282365  72.3686282365    6[1-(0),6-(1,6),6-(6,6)]
  1216    44.33983344    44.33983344    44.33983344    6[6-(6,6),8-(24),8-(24)]
  1217   72.079878896   72.079878896   72.079878896    6[6-(1,6),6-(1,6),6-(8,8)]
  1218   74.247855446   74.247855446   74.247855446    6[1-(0),6-(1,6),6-(6,6)]
  1219    73.02624779    73.02624779    73.02624779    6[1-(0),6-(1,6),6-(6,6)]
  1220   90.338011841   90.338011841   90.338011841    6[1-(0),6-(1,6),6-(6,6)]
  1221  89.5012985725  89.5012985725  89.5012985725    6[1-(0),6-(1,6),6-(6,6)]
  1222     90.2380964     90.2380964     90.2380964    6[1-(0),6-(1,6),6-(6,6)]
  1223  90.7826041335  90.7826041335  90.7826041335    6[1-(0),6-(1,6),6-(6,6)]
  1224  89.1506519305  89.1506519305  89.1506519305    6[6-(6,6),8-(24),8-(24)]
  1225  89.8362352395  89.8362352395  89.8362352395    6[6-(1,6),6-(1,6),6-(8,8)]
  1226   89.595244223   89.595244223   89.595244223    6[1-(0),6-(1,6),6-(6,6)]
  1227  48.3084873245  48.3084873245  48.3084873245    6[1-(0),6-(1,6),6-(6,6)]
  1228  79.6291502825  79.6291502825  79.6291502825    6[6-(6,6),8-(24),8-(24)]
  1229  48.9280887385  48.9280887385  48.9280887385    6[6-(1,6),6-(1,6),6-(8,8)]
  1230   50.272548399   50.272548399   50.272548399    6[1-(0),6-(1,6),6-(6,6)]
  1231    77.22395311    77.22395311    77.22395311    6[1-(0),6-(1,6),6-(6,6)]
  1232  77.7873128135  77.7873128135  77.7873128135    6[6-(6,6),8-(24),8-(24)]
  1233    77.71410433    77.71410433    77.71410433    6[6-(1,6),6-(1,6),6-(8,8)]
  1234  77.1664546015  77.1664546015  77.1664546015    6[1-(0),6-(1,6),6-(6,6)]
  1235  77.6226722755  77.6226722755  77.6226722755    6[6-(6,6),8-(24),8-(24)]
  1236  77.5912523255  77.5912523255  77.5912523255    6[6-(1,6),6-(1,6),6-(8,8)]
  1237  78.1291618695  78.1291618695  78.1291618695    6[1-(0),6-(1,6),6-(6,6)]
  1238  78.0675787675  78.0675787675  78.0675787675    6[1-(0),6-(1,6),6-(6,6)]
  1239   83.679496037   83.679496037   83.679496037    6[1-(0),6-(1,6),6-(6,6)]
  1240  82.5336104605  82.5336104605  82.5336104605    6[1-(0),6-(1,6),6-(6,6)]
  1241   56.113517104   56.113517104   56.113517104    6[1-(0),6-(1,6),6-(6,6)]
  1242   88.395630532   88.395630532   88.395630532    6[6-(6,6),8-(24),8-(24)]
  1243  56.5511970075  56.5511970075  56.5511970075    6[6-(1,6),6-(1,6),6-(8,8)]
  1244  55.5979157245  55.5979157245  55.5979157245    6[1-(0),6-(1,6),6-(6,6)]
  1245  75.7186233055  75.7186233055  75.7186233055    6[6-(6,6),8-(24),8-(24)]
  1246   55.514024458   55.514024458   55.514024458    6[6-(1,6),6-(1,6),6-(8,8)]
  1247  56.5078374765  56.5078374765  56.5078374765    6[1-(0),6-(1,6),6-(6,6)]
  1248  56.0000910845  56.0000910845  56.0000910845    6[1-(0),6-(1,6),6-(6,6)]
  1249   58.917433442   58.917433442   58.917433442    6[1-(0),6-(1,6),6-(6,6)]
  1250  58.0813485725  58.0813485725  58.0813485725    6[1-(0),6-(1,6),6-(6,6)]
  1251     58.8181464     58.8181464     58.8181464    6[1-(0),6-(1,6),6-(6,6)]
  1252  59.3626541335  59.3626541335  59.3626541335    6[1-(0),6-(1,6),6-(6,6)]
  1253  57.7300735315  57.7300735315  57.7300735315    6[6-(6,6),8-(24),8-(24)]
  1254  58.4169136385  58.4169136385  58.4169136385    6[6-(1,6),6-(1,6),6-(8,8)]
  1255   58.175294223   58.175294223   58.175294223    6[1-(0),6-(1,6),6-(6,6)]
  1256  48.3084873245  48.3084873245  48.3084873245    6[1-(0),6-(1,6),6-(6,6)]
  1257  48.2092002825  48.2092002825  48.2092002825    6[6-(6,6),8-(24),8-(24)]
  1258  48.9287171375  48.9287171375  48.9287171375    6[6-(1,6),6-(1,6),6-(8,8)]
  1259   50.272548399   50.272548399   50.272548399    6[1-(0),6-(1,6),6-(6,6)]
  1260   45.804631509   45.804631509   45.804631509    6[1-(0),6-(1,6),6-(6,6)]
  1261  46.3673628135  46.3673628135  46.3673628135    6[6-(6,6),8-(24),8-(24)]
  1262    46.29415433    46.29415433    46.29415433    6[6-(1,6),6-(1,6),6-(8,8)]
  1263  45.7471330005  45.7471330005  45.7471330005    6[1-(0),6-(1,6),6-(6,6)]
  1264  46.2027222755  46.2027222755  46.2027222755    6[6-(6,6),8-(24),8-(24)]
  1265  46.1713023255  46.1713023255  46.1713023255    6[6-(1,6),6-(1,6),6-(8,8)]
  1266  46.7092118695  46.7092118695  46.7092118695    6[1-(0),6-(1,6),6-(6,6)]
  1267  46.6476287675  46.6476287675  46.6476287675    6[1-(0),6-(1,6),6-(6,6)]
  1268   52.259546037   52.259546037   52.259546037    6[1-(0),6-(1,6),6-(6,6)]
  1269  51.1136604605  51.1136604605  51.1136604605    6[1-(0),6-(1,6),6-(6,6)]
  1270   56.113517104   56.113517104   56.113517104    6[1-(0),6-(1,6),6-(6,6)]
  1271   56.975680532   56.975680532   56.975680532    6[6-(6,6),8-(24),8-(24)]
  1272  56.5511970075  56.5511970075  56.5511970075    6[6-(1,6),6-(1,6),6-(8,8)]
  1273  55.5979157245  55.5979157245  55.5979157245    6[1-(0),6-(1,6),6-(6,6)]
  1274  44.2980449065  44.2980449065  44.2980449065    6[6-(6,6),8-(24),8-(24)]
  1275   55.514024458   55.514024458   55.514024458    6[6-(1,6),6-(1,6),6-(8,8)]
  1276  56.5072090775  56.5072090775  56.5072090775    6[1-(0),6-(1,6),6-(6,6)]
  1277  55.9994626855  55.9994626855  55.9994626855    6[1-(0),6-(1,6),6-(6,6)]
  1278  59.4298928265  59.4298928265  59.4298928265    6[1-(0),6-(1,6),6-(6,6)]
  1279  52.5526941705  52.5526941705  52.5526941705    6[1-(0),6-(1,6),6-(6,6)]
  1280   53.701721742   53.701721742   53.701721742    6[1-(0),6-(1,6),6-(6,6)]
  1281  48.8476536665  48.8476536665  48.8476536665    6[1-(0),6-(1,6),6-(6,6)]
  1282   48.749937622   48.749937622   48.749937622    6[6-(6,6),8-(24),8-(24)]
  1283   49.498360831   49.498360831   49.498360831    6[6-(1,6),6-(1,6),6-(8,8)]
  1284   50.868270651   50.868270651   50.868270651    6[1-(0),6-(1,6),6-(6,6)]
  1285  39.3098136445  39.3098136445  39.3098136445    6[1-(0),6-(1,6),6-(6,6)]
  1286  40.5465028765  40.5465028765  40.5465028765    6[6-(6,6),8-(24),8-(24)]
  1287   39.684025249   39.684025249   39.684025249    6[6-(1,6),6-(1,6),6-(8,8)]
  1288   39.296303066   39.296303066   39.296303066    6[1-(0),6-(1,6),6-(6,6)]
  1289  44.1170659945  44.1170659945  44.1170659945    6[1-(0),6-(1,6),6-(6,6)]
  1290  44.3514588215  44.3514588215  44.3514588215    6[6-(6,6),8-(24),8-(24)]
  1291    44.89282456    44.89282456    44.89282456    6[6-(1,6),6-(1,6),6-(8,8)]
  1292   44.637694566   44.637694566   44.637694566    6[1-(0),6-(1,6),6-(6,6)]
  1293  46.4917858155  46.4917858155  46.4917858155    6[6-(6,6),8-(24),8-(24)]
  1294  45.9532478725  45.9532478725  45.9532478725    6[6-(1,6),6-(1,6),6-(8,8)]
  1295  46.2102630635  46.2102630635  46.2102630635    6[1-(0),6-(1,6),6-(6,6)]
  1296  46.7299490365  46.7299490365  46.7299490365    6[1-(0),6-(1,6),6-(6,6)]
  1297   48.717260874   48.717260874   48.717260874    6[1-(0),6-(1,6),6-(6,6)]
  1298  48.7282578565  48.7282578565  48.7282578565    6[1-(0),6-(1,6),6-(6,6)]
  1299   42.179397678   42.179397678   42.179397678    6[1-(0),6-(1,6),6-(6,6)]
  1300   44.491905998   44.491905998   44.491905998    6[6-(6,6),8-(24),8-(24)]
  1301  43.1405339485  43.1405339485  43.1405339485    6[6-(1,6),6-(1,6),6-(8,8)]
  1302  40.9486782365  40.9486782365  40.9486782365    6[1-(0),6-(1,6),6-(6,6)]
  1303   44.339205041   44.339205041   44.339205041    6[6-(6,6),8-(24),8-(24)]
  1304   40.659928896   40.659928896   40.659928896    6[6-(1,6),6-(1,6),6-(8,8)]
  1305   42.827277047   42.827277047   42.827277047    6[1-(0),6-(1,6),6-(6,6)]
  1306   41.605669391   41.605669391   41.605669391    6[1-(0),6-(1,6),6-(6,6)]
  1307   66.761738159   66.761738159   66.761738159    6[1-(0),6-(1,6),6-(6,6)]
  1308  67.5984514275  67.5984514275  67.5984514275    6[1-(0),6-(1,6),6-(6,6)]
  1309     66.8616536     66.8616536     66.8616536    6[1-(0),6-(1,6),6-(6,6)]
  1310  66.3171458665  66.3171458665  66.3171458665    6[1-(0),6-(1,6),6-(6,6)]
  1311  67.9490980695  67.9490980695  67.9490980695    6[6-(6,6),8-(24),8-(24)]
  1312  67.2635147605  67.2635147605  67.2635147605    6[6-(1,6),6-(1,6),6-(8,8)]
  1313   67.504505777   67.504505777   67.504505777    6[1-(0),6-(1,6),6-(6,6)]
  1314  77.3713126755  77.3713126755  77.3713126755    6[1-(0),6-(1,6),6-(6,6)]
  1315  77.4705997175  77.4705997175  77.4705997175    6[6-(6,6),8-(24),8-(24)]
  1316  76.7517112615  76.7517112615  76.7517112615    6[6-(1,6),6-(1,6),6-(8,8)]
  1317   75.407251601   75.407251601   75.407251601    6[1-(0),6-(1,6),6-(6,6)]
  1318    79.87579689    79.87579689    79.87579689    6[1-(0),6-(1,6),6-(6,6)]
  1319  79.3124371865  79.3124371865  79.3124371865    6[6-(6,6),8-(24),8-(24)]
  1320    79.38564567    79.38564567    79.38564567    6[6-(1,6),6-(1,6),6-(8,8)]
  1321  79.9332953985  79.9332953985  79.9332953985    6[1-(0),6-(1,6),6-(6,6)]
  1322  79.4770777245  79.4770777245  79.4770777245    6[6-(6,6),8-(24),8-(24)]
  1323  79.5084976745  79.5084976745  79.5084976745    6[6-(1,6),6-(1,6),6-(8,8)]
  1324  78.9705881305  78.9705881305  78.9705881305    6[1-(0),6-(1,6),6-(6,6)]
  1325  79.0321712325  79.0321712325  79.0321712325    6[1-(0),6-(1,6),6-(6,6)]
  1326   73.420253963   73.420253963   73.420253963    6[1-(0),6-(1,6),6-(6,6)]
  1327  74.5661395395  74.5661395395  74.5661395395    6[1-(0),6-(1,6),6-(6,6)]
  1328   69.566282896   69.566282896   69.566282896    6[1-(0),6-(1,6),6-(6,6)]
  1329   68.704119468   68.704119468   68.704119468    6[6-(6,6),8-(24),8-(24)]
  1330  69.1286029925  69.1286029925  69.1286029925    6[6-(1,6),6-(1,6),6-(8,8)]
  1331  70.0818842755  70.0818842755  70.0818842755    6[1-(0),6-(1,6),6-(6,6)]
  1332  81.3811266945  81.3811266945  81.3811266945    6[6-(6,6),8-(24),8-(24)]
  1333   70.165775542   70.165775542   70.165775542    6[6-(1,6),6-(1,6),6-(8,8)]
  1334  69.1719625235  69.1719625235  69.1719625235    6[1-(0),6-(1,6),6-(6,6)]
  1335  69.6797089155  69.6797089155  69.6797089155    6[1-(0),6-(1,6),6-(6,6)]
  1336  66.2492787745  66.2492787745  66.2492787745    6[1-(0),6-(1,6),6-(6,6)]
  1337  73.1271058295  73.1271058295  73.1271058295    6[1-(0),6-(1,6),6-(6,6)]
  1338   71.978078258   71.978078258   71.978078258    6[1-(0),6-(1,6),6-(6,6)]
  1339  76.8321463335  76.8321463335  76.8321463335    6[1-(0),6-(1,6),6-(6,6)]
  1340   76.929233979   76.929233979   76.929233979    6[6-(6,6),8-(24),8-(24)]
  1341   76.182067568   76.182067568   76.182067568    6[6-(1,6),6-(1,6),6-(8,8)]
  1342   74.811529349   74.811529349   74.811529349    6[1-(0),6-(1,6),6-(6,6)]
  1343  86.3699863555  86.3699863555  86.3699863555    6[1-(0),6-(1,6),6-(6,6)]
  1344  85.1332971235  85.1332971235  85.1332971235    6[6-(6,6),8-(24),8-(24)]
  1345    85.99640315    85.99640315    85.99640315    6[6-(1,6),6-(1,6),6-(8,8)]
  1346   86.383496934   86.383496934   86.383496934    6[1-(0),6-(1,6),6-(6,6)]
  1347  81.5633624045  81.5633624045  81.5633624045    6[1-(0),6-(1,6),6-(6,6)]
  1348  81.3283411785  81.3283411785  81.3283411785    6[6-(6,6),8-(24),8-(24)]
  1349    80.78697544    80.78697544    80.78697544    6[6-(1,6),6-(1,6),6-(8,8)]
  1350   81.042733833   81.042733833   81.042733833    6[1-(0),6-(1,6),6-(6,6)]
  1351  79.1880141845  79.1880141845  79.1880141845    6[6-(6,6),8-(24),8-(24)]
  1352  79.7265521275  79.7265521275  79.7265521275    6[6-(1,6),6-(1,6),6-(8,8)]
  1353  79.4695369365  79.4695369365  79.4695369365    6[1-(0),6-(1,6),6-(6,6)]
  1354  78.9498509635  78.9498509635  78.9498509635    6[1-(0),6-(1,6),6-(6,6)]
  1355   76.962539126   76.962539126   76.962539126    6[1-(0),6-(1,6),6-(6,6)]
  1356  76.9515421435  76.9515421435  76.9515421435    6[1-(0),6-(1,6),6-(6,6)]
  1357   83.500402322   83.500402322   83.500402322    6[1-(0),6-(1,6),6-(6,6)]
  1358   81.187894002   81.187894002   81.187894002    6[6-(6,6),8-(24),8-(24)]
  1359  82.5392660515  82.5392660515  82.5392660515    6[6-(1,6),6-(1,6),6-(8,8)]
  1360  84.7311217635  84.7311217635  84.7311217635    6[1-(0),6-(1,6),6-(6,6)]
  1361    81.33996656    81.33996656    81.33996656    6[6-(6,6),8-(24),8-(24)]
  1362   85.019871104   85.019871104   85.019871104    6[6-(1,6),6-(1,6),6-(8,8)]
  1363   82.851894554   82.851894554   82.851894554    6[1-(0),6-(1,6),6-(6,6)]
  1364    84.07350221    84.07350221    84.07350221    6[1-(0),6-(1,6),6-(6,6)]
  1365   65.551441685   65.551441685   65.551441685    6[1-(0),6-(1,6),6-(6,6)]
  1366   66.387840754   66.387840754   66.387840754    6[1-(0),6-(1,6),6-(6,6)]
  1367   65.651357126   65.651357126   65.651357126    6[1-(0),6-(1,6),6-(6,6)]
  1368  63.5389938875  63.5389938875  63.5389938875    6[1-(0),6-(1,6),6-(6,6)]
  1369   65.751900966   65.751900966   65.751900966    6[6-(6,6),8-(24),8-(24)]
  1370  64.2622811365  64.2622811365  64.2622811365    6[6-(1,6),6-(1,6),6-(8,8)]
  1371   63.542450082   63.542450082   63.542450082    6[1-(0),6-(1,6),6-(6,6)]
  1372   76.666563197   76.666563197   76.666563197    6[1-(0),6-(1,6),6-(6,6)]
  1373   74.526864602   74.526864602   74.526864602    6[6-(6,6),8-(24),8-(24)]
  1374    75.31362015    75.31362015    75.31362015    6[6-(1,6),6-(1,6),6-(8,8)]
  1375  74.7018737235  74.7018737235  74.7018737235    6[1-(0),6-(1,6),6-(6,6)]
  1376   76.576073741   76.576073741   76.576073741    6[1-(0),6-(1,6),6-(6,6)]
  1377   74.424435565   74.424435565   74.424435565    6[6-(6,6),8-(24),8-(24)]
  1378   75.184798355   75.184798355   75.184798355    6[6-(1,6),6-(1,6),6-(8,8)]
  1379   77.271711434   77.271711434   77.271711434    6[1-(0),6-(1,6),6-(6,6)]
  1380   77.312557369   77.312557369   77.312557369    6[6-(6,6),8-(24),8-(24)]
  1381  76.6015239005  76.6015239005  76.6015239005    6[6-(1,6),6-(1,6),6-(8,8)]
  1382   74.519952213   74.519952213   74.519952213    6[1-(0),6-(1,6),6-(6,6)]
  1383  75.2140189085  75.2140189085  75.2140189085    6[1-(0),6-(1,6),6-(6,6)]
  1384  72.2140420825  72.2140420825  72.2140420825    6[1-(0),6-(1,6),6-(6,6)]
  1385   73.358670861   73.358670861   73.358670861    6[1-(0),6-(1,6),6-(6,6)]
  1386   72.089304881   72.089304881   72.089304881    6[1-(0),6-(1,6),6-(6,6)]
  1387   70.860156437   70.860156437   70.860156437    6[6-(6,6),8-(24),8-(24)]
  1388  72.0506583425  72.0506583425  72.0506583425    6[6-(1,6),6-(1,6),6-(8,8)]
  1389   73.267553006   73.267553006   73.267553006    6[1-(0),6-(1,6),6-(6,6)]
  1390   73.381293225   73.381293225   73.381293225    6[6-(6,6),8-(24),8-(24)]
  1391   74.423807166   74.423807166   74.423807166    6[6-(1,6),6-(1,6),6-(8,8)]
  1392  73.1937161235  73.1937161235  73.1937161235    6[1-(0),6-(1,6),6-(6,6)]
  1393  74.3606530665  74.3606530665  74.3606530665    6[1-(0),6-(1,6),6-(6,6)]
  1394  67.4595752485  67.4595752485  67.4595752485    6[1-(0),6-(1,6),6-(6,6)]
  1395   74.337716503   74.337716503   74.337716503    6[1-(0),6-(1,6),6-(6,6)]
  1396   73.188374732   73.188374732   73.188374732    6[1-(0),6-(1,6),6-(6,6)]
  1397  79.6102983125  79.6102983125  79.6102983125    6[1-(0),6-(1,6),6-(6,6)]
  1398  79.1264310825  79.1264310825  79.1264310825    6[6-(6,6),8-(24),8-(24)]
  1399   79.183301192   79.183301192   79.183301192    6[6-(1,6),6-(1,6),6-(8,8)]
  1400   78.773585044   78.773585044   78.773585044    6[1-(0),6-(1,6),6-(6,6)]
  1401   87.074735834   87.074735834   87.074735834    6[1-(0),6-(1,6),6-(6,6)]
  1402   88.077032239   88.077032239   88.077032239    6[6-(6,6),8-(24),8-(24)]
  1403  87.4344942615  87.4344942615  87.4344942615    6[6-(1,6),6-(1,6),6-(8,8)]
  1404  87.0888748115  87.0888748115  87.0888748115    6[1-(0),6-(1,6),6-(6,6)]
  1405  84.8630855535  84.8630855535  84.8630855535    6[1-(0),6-(1,6),6-(6,6)]
  1406     86.2163428     86.2163428     86.2163428    6[6-(6,6),8-(24),8-(24)]
  1407   84.987822755   84.987822755   84.987822755    6[6-(1,6),6-(1,6),6-(8,8)]
  1408  83.7043177975  83.7043177975  83.7043177975    6[1-(0),6-(1,6),6-(6,6)]
  1409    81.35253454    81.35253454    81.35253454    6[6-(6,6),8-(24),8-(24)]
  1410  82.6335259015  82.6335259015  82.6335259015    6[6-(1,6),6-(1,6),6-(8,8)]
  1411   83.920172854   83.920172854   83.920172854    6[1-(0),6-(1,6),6-(6,6)]
  1412  82.7680032875  82.7680032875  82.7680032875    6[1-(0),6-(1,6),6-(6,6)]
  1413  78.1687510065  78.1687510065  78.1687510065    6[1-(0),6-(1,6),6-(6,6)]
  1414   78.159010822   78.159010822   78.159010822    6[1-(0),6-(1,6),6-(6,6)]
  1415   80.977380337   80.977380337   80.977380337    6[1-(0),6-(1,6),6-(6,6)]
  1416   79.031857033   79.031857033   79.031857033    6[6-(6,6),8-(24),8-(24)]
  1417  79.6172107015  79.6172107015  79.6172107015    6[6-(1,6),6-(1,6),6-(8,8)]
  1418   81.545453033   81.545453033   81.545453033    6[1-(0),6-(1,6),6-(6,6)]
  1419  89.3398000295  89.3398000295  89.3398000295    6[6-(6,6),8-(24),8-(24)]
  1420    80.76183948    80.76183948    80.76183948    6[6-(1,6),6-(1,6),6-(8,8)]
  1421   78.830140954   78.830140954   78.830140954    6[1-(0),6-(1,6),6-(6,6)]
  1422   79.392558059   79.392558059   79.392558059    6[1-(0),6-(1,6),6-(6,6)]
  1423  58.2195963525  58.2195963525  58.2195963525    6[1-(0),6-(1,6),6-(6,6)]
  1424   51.342083497   51.342083497   51.342083497    6[1-(0),6-(1,6),6-(6,6)]
  1425   52.491425268   52.491425268   52.491425268    6[1-(0),6-(1,6),6-(6,6)]
  1426  46.0695016875  46.0695016875  46.0695016875    6[1-(0),6-(1,6),6-(6,6)]
  1427  46.5527405185  46.5527405185  46.5527405185    6[6-(6,6),8-(24),8-(24)]
  1428   46.497127207   46.497127207   46.497127207    6[6-(1,6),6-(1,6),6-(8,8)]
  1429   46.906214956   46.906214956   46.906214956    6[1-(0),6-(1,6),6-(6,6)]
  1430   38.605064166   38.605064166   38.605064166    6[1-(0),6-(1,6),6-(6,6)]
  1431   37.602767761   37.602767761   37.602767761    6[6-(6,6),8-(24),8-(24)]
  1432  38.2459341375  38.2459341375  38.2459341375    6[6-(1,6),6-(1,6),6-(8,8)]
  1433  38.5909251885  38.5909251885  38.5909251885    6[1-(0),6-(1,6),6-(6,6)]
  1434  40.8173428455  40.8173428455  40.8173428455    6[1-(0),6-(1,6),6-(6,6)]
  1435     39.4634572     39.4634572     39.4634572    6[6-(6,6),8-(24),8-(24)]
  1436   40.691977245   40.691977245   40.691977245    6[6-(1,6),6-(1,6),6-(8,8)]
  1437  41.9761106015  41.9761106015  41.9761106015    6[1-(0),6-(1,6),6-(6,6)]
  1438    44.32726546    44.32726546    44.32726546    6[6-(6,6),8-(24),8-(24)]
  1439  43.0462740985  43.0462740985  43.0462740985    6[6-(1,6),6-(1,6),6-(8,8)]
  1440   41.759627146   41.759627146   41.759627146    6[1-(0),6-(1,6),6-(6,6)]
  1441  42.9117967125  42.9117967125  42.9117967125    6[1-(0),6-(1,6),6-(6,6)]
  1442  47.5110489935  47.5110489935  47.5110489935    6[1-(0),6-(1,6),6-(6,6)]
  1443   47.520789178   47.520789178   47.520789178    6[1-(0),6-(1,6),6-(6,6)]
  1444   44.702419663   44.702419663   44.702419663    6[1-(0),6-(1,6),6-(6,6)]
  1445   46.647942967   46.647942967   46.647942967    6[6-(6,6),8-(24),8-(24)]
  1446  46.0625892985  46.0625892985  46.0625892985    6[6-(1,6),6-(1,6),6-(8,8)]
  1447   44.134346967   44.134346967   44.134346967    6[1-(0),6-(1,6),6-(6,6)]
  1448  36.3393715715  36.3393715715  36.3393715715    6[6-(6,6),8-(24),8-(24)]
  1449    44.91796052    44.91796052    44.91796052    6[6-(1,6),6-(1,6),6-(8,8)]
  1450   46.849030647   46.849030647   46.849030647    6[1-(0),6-(1,6),6-(6,6)]
  1451   46.286613542   46.286613542   46.286613542    6[1-(0),6-(1,6),6-(6,6)]
  1452   60.127729916   60.127729916   60.127729916    6[1-(0),6-(1,6),6-(6,6)]
  1453   59.291959246   59.291959246   59.291959246    6[1-(0),6-(1,6),6-(6,6)]
  1454   60.028442874   60.028442874   60.028442874    6[1-(0),6-(1,6),6-(6,6)]
  1455  62.1408061125  62.1408061125  62.1408061125    6[1-(0),6-(1,6),6-(6,6)]
  1456   59.927270635   59.927270635   59.927270635    6[6-(6,6),8-(24),8-(24)]
  1457  61.4181472625  61.4181472625  61.4181472625    6[6-(1,6),6-(1,6),6-(8,8)]
  1458   62.137349918   62.137349918   62.137349918    6[1-(0),6-(1,6),6-(6,6)]
  1459   49.013236803   49.013236803   49.013236803    6[1-(0),6-(1,6),6-(6,6)]
  1460   51.152935398   51.152935398   51.152935398    6[6-(6,6),8-(24),8-(24)]
  1461   50.366808249   50.366808249   50.366808249    6[6-(1,6),6-(1,6),6-(8,8)]
  1462  50.9779262765  50.9779262765  50.9779262765    6[1-(0),6-(1,6),6-(6,6)]
  1463   49.104354658   49.104354658   49.104354658    6[1-(0),6-(1,6),6-(6,6)]
  1464   51.255364435   51.255364435   51.255364435    6[6-(6,6),8-(24),8-(24)]
  1465   50.495001645   50.495001645   50.495001645    6[6-(1,6),6-(1,6),6-(8,8)]
  1466   48.408716965   48.408716965   48.408716965    6[1-(0),6-(1,6),6-(6,6)]
  1467   48.367242631   48.367242631   48.367242631    6[6-(6,6),8-(24),8-(24)]
  1468  49.0782760995  49.0782760995  49.0782760995    6[6-(1,6),6-(1,6),6-(8,8)]
  1469   51.159847787   51.159847787   51.159847787    6[1-(0),6-(1,6),6-(6,6)]
  1470  50.4657810915  50.4657810915  50.4657810915    6[1-(0),6-(1,6),6-(6,6)]
  1471  53.4657579175  53.4657579175  53.4657579175    6[1-(0),6-(1,6),6-(6,6)]
  1472   52.321129139   52.321129139   52.321129139    6[1-(0),6-(1,6),6-(6,6)]
  1473   53.590495119   53.590495119   53.590495119    6[1-(0),6-(1,6),6-(6,6)]
  1474   54.819643563   54.819643563   54.819643563    6[6-(6,6),8-(24),8-(24)]
  1475  53.6291416575  53.6291416575  53.6291416575    6[6-(1,6),6-(1,6),6-(8,8)]
  1476   52.412246994   52.412246994   52.412246994    6[1-(0),6-(1,6),6-(6,6)]
  1477   52.297878376   52.297878376   52.297878376    6[6-(6,6),8-(24),8-(24)]
  1478   51.255992834   51.255992834   51.255992834    6[6-(1,6),6-(1,6),6-(8,8)]
  1479  52.4854554775  52.4854554775  52.4854554775    6[1-(0),6-(1,6),6-(6,6)]
  1480  51.3185185345  51.3185185345  51.3185185345    6[1-(0),6-(1,6),6-(6,6)]
  1481  64.0498822745  64.0498822745  64.0498822745    6[1-(0),6-(1,6),6-(6,6)]
  1482  64.0505106735  64.0505106735  64.0505106735    6[1-(0),6-(1,6),6-(6,6)]
  1483   64.050196474   64.050196474   64.050196474    6[1-(0),6-(1,6),6-(6,6)]
  1484   65.618051979   65.618051979   65.618051979    6[1-(0),6-(1,6),6-(6,6)]
  1485   65.036782904   65.036782904   65.036782904    6[6-(6,6),8-(24),8-(24)]
  1486  65.8414478235  65.8414478235  65.8414478235    6[6-(1,6),6-(1,6),6-(8,8)]
  1487   66.801955695   66.801955695   66.801955695    6[1-(0),6-(1,6),6-(6,6)]
  1488  63.5446494785  63.5446494785  63.5446494785    6[1-(0),6-(1,6),6-(6,6)]
  1489  65.7836351155  65.7836351155  65.7836351155    6[6-(6,6),8-(24),8-(24)]
  1490   64.278305311   64.278305311   64.278305311    6[6-(1,6),6-(1,6),6-(8,8)]
  1491  63.5452778775  63.5452778775  63.5452778775    6[1-(0),6-(1,6),6-(6,6)]
  1492  66.1399373485  66.1399373485  66.1399373485    6[1-(0),6-(1,6),6-(6,6)]
  1493  67.7279016215  67.7279016215  67.7279016215    6[6-(6,6),8-(24),8-(24)]
  1494   67.040747315   67.040747315   67.040747315    6[6-(1,6),6-(1,6),6-(8,8)]
  1495   65.501798164   65.501798164   65.501798164    6[1-(0),6-(1,6),6-(6,6)]
  1496  65.0044203555  65.0044203555  65.0044203555    6[6-(6,6),8-(24),8-(24)]
  1497   65.746873774   65.746873774   65.746873774    6[6-(1,6),6-(1,6),6-(8,8)]
  1498  67.2905359175  67.2905359175  67.2905359175    6[1-(0),6-(1,6),6-(6,6)]
  1499   66.658052324   66.658052324   66.658052324    6[1-(0),6-(1,6),6-(6,6)]
  1500  64.0461118805  64.0461118805  64.0461118805    6[1-(0),6-(1,6),6-(6,6)]
  1501  64.0473686785  64.0473686785  64.0473686785    6[1-(0),6-(1,6),6-(6,6)]
  1502   60.316878015   60.316878015   60.316878015    6[1-(0),6-(1,6),6-(6,6)]
  1503   60.683863031   60.683863031   60.683863031    6[6-(6,6),8-(24),8-(24)]
  1504    59.91784465    59.91784465    59.91784465    6[6-(1,6),6-(1,6),6-(8,8)]
  1505  59.6542312695  59.6542312695  59.6542312695    6[1-(0),6-(1,6),6-(6,6)]
  1506    70.83941927    70.83941927    70.83941927    6[6-(6,6),8-(24),8-(24)]
  1507   58.581868376   58.581868376   58.581868376    6[6-(1,6),6-(1,6),6-(8,8)]
  1508  58.8178322005  58.8178322005  58.8178322005    6[1-(0),6-(1,6),6-(6,6)]
  1509  58.1586416495  58.1586416495  58.1586416495    6[1-(0),6-(1,6),6-(6,6)]
  1510  61.6292893265  61.6292893265  61.6292893265    6[1-(0),6-(1,6),6-(6,6)]
  1511  61.6292893265  61.6292893265  61.6292893265    6[1-(0),6-(1,6),6-(6,6)]
  1512   61.629603526   61.629603526   61.629603526    6[1-(0),6-(1,6),6-(6,6)]
  1513   60.061748021   60.061748021   60.061748021    6[1-(0),6-(1,6),6-(6,6)]
  1514   60.642388697   60.642388697   60.642388697    6[6-(6,6),8-(24),8-(24)]
  1515  59.8389805755  59.8389805755  59.8389805755    6[6-(1,6),6-(1,6),6-(8,8)]
  1516   58.877844305   58.877844305   58.877844305    6[1-(0),6-(1,6),6-(6,6)]
  1517  62.1351505215  62.1351505215  62.1351505215    6[1-(0),6-(1,6),6-(6,6)]
  1518  59.8961648845  59.8961648845  59.8961648845    6[6-(6,6),8-(24),8-(24)]
  1519   61.402123088   61.402123088   61.402123088    6[6-(1,6),6-(1,6),6-(8,8)]
  1520  62.1345221225  62.1345221225  62.1345221225    6[1-(0),6-(1,6),6-(6,6)]
  1521  59.5404910505  59.5404910505  59.5404910505    6[1-(0),6-(1,6),6-(6,6)]
  1522  57.9518983785  57.9518983785  57.9518983785    6[6-(6,6),8-(24),8-(24)]
  1523   58.639052685   58.639052685   58.639052685    6[6-(1,6),6-(1,6),6-(8,8)]
  1524   60.178630235   60.178630235   60.178630235    6[1-(0),6-(1,6),6-(6,6)]
  1525  60.6753796445  60.6753796445  60.6753796445    6[6-(6,6),8-(24),8-(24)]
  1526   59.932926226   59.932926226   59.932926226    6[6-(1,6),6-(1,6),6-(8,8)]
  1527  58.3892640825  58.3892640825  58.3892640825    6[1-(0),6-(1,6),6-(6,6)]
  1528   59.021747676   59.021747676   59.021747676    6[1-(0),6-(1,6),6-(6,6)]
  1529  61.6336881195  61.6336881195  61.6336881195    6[1-(0),6-(1,6),6-(6,6)]
  1530  61.6324313215  61.6324313215  61.6324313215    6[1-(0),6-(1,6),6-(6,6)]
  1531   65.362921985   65.362921985   65.362921985    6[1-(0),6-(1,6),6-(6,6)]
  1532   64.995936969   64.995936969   64.995936969    6[6-(6,6),8-(24),8-(24)]
  1533    65.76195535    65.76195535    65.76195535    6[6-(1,6),6-(1,6),6-(8,8)]
  1534  66.0255687305  66.0255687305  66.0255687305    6[1-(0),6-(1,6),6-(6,6)]
  1535   54.839752331   54.839752331   54.839752331    6[6-(6,6),8-(24),8-(24)]
  1536   67.097931624   67.097931624   67.097931624    6[6-(1,6),6-(1,6),6-(8,8)]
  1537  66.8613394005  66.8613394005  66.8613394005    6[1-(0),6-(1,6),6-(6,6)]
  1538  67.5205299515  67.5205299515  67.5205299515    6[1-(0),6-(1,6),6-(6,6)]
  1539    63.53742289    63.53742289    63.53742289    6[1-(0),6-(1,6),6-(6,6)]
  1540  69.5791650755  69.5791650755  69.5791650755    6[1-(0),6-(1,6),6-(6,6)]
  1541   69.166621132   69.166621132   69.166621132    6[1-(0),6-(1,6),6-(6,6)]
  1542   76.133052446   76.133052446   76.133052446    6[1-(0),6-(1,6),6-(6,6)]
  1543  74.0169188135  74.0169188135  74.0169188135    6[6-(6,6),8-(24),8-(24)]
  1544   74.760000631   74.760000631   74.760000631    6[6-(1,6),6-(1,6),6-(8,8)]
  1545   74.108979267   74.108979267   74.108979267    6[1-(0),6-(1,6),6-(6,6)]
  1546  72.5433231585  72.5433231585  72.5433231585    6[1-(0),6-(1,6),6-(6,6)]
  1547  73.4463325215  73.4463325215  73.4463325215    6[6-(6,6),8-(24),8-(24)]
  1548  73.5229971995  73.5229971995  73.5229971995    6[6-(1,6),6-(1,6),6-(8,8)]
  1549  74.5215232105  74.5215232105  74.5215232105    6[1-(0),6-(1,6),6-(6,6)]
  1550   67.827502863   67.827502863   67.827502863    6[1-(0),6-(1,6),6-(6,6)]
  1551  69.7438056135  69.7438056135  69.7438056135    6[6-(6,6),8-(24),8-(24)]
  1552   68.442077085   68.442077085   68.442077085    6[6-(1,6),6-(1,6),6-(8,8)]
  1553  66.6112365985  66.6112365985  66.6112365985    6[1-(0),6-(1,6),6-(6,6)]
  1554  64.7153568155  64.7153568155  64.7153568155    6[6-(6,6),8-(24),8-(24)]
  1555   65.964928227   65.964928227   65.964928227    6[6-(1,6),6-(1,6),6-(8,8)]
  1556  67.7894847235  67.7894847235  67.7894847235    6[1-(0),6-(1,6),6-(6,6)]
  1557   66.575732055   66.575732055   66.575732055    6[1-(0),6-(1,6),6-(6,6)]
  1558  67.5883970435  67.5883970435  67.5883970435    6[1-(0),6-(1,6),6-(6,6)]
  1559  66.4327712825  66.4327712825  66.4327712825    6[1-(0),6-(1,6),6-(6,6)]
  1560   74.250997441   74.250997441   74.250997441    6[1-(0),6-(1,6),6-(6,6)]
  1561   73.167637565   73.167637565   73.167637565    6[6-(6,6),8-(24),8-(24)]
  1562   73.328507709   73.328507709   73.328507709    6[6-(1,6),6-(1,6),6-(8,8)]
  1563  74.3034687575  74.3034687575  74.3034687575    6[1-(0),6-(1,6),6-(6,6)]
  1564  70.7982591355  70.7982591355  70.7982591355    6[6-(6,6),8-(24),8-(24)]
  1565   73.435963938   73.435963938   73.435963938    6[6-(1,6),6-(1,6),6-(8,8)]
  1566   72.497764231   72.497764231   72.497764231    6[1-(0),6-(1,6),6-(6,6)]
  1567   72.552434944   72.552434944   72.552434944    6[1-(0),6-(1,6),6-(6,6)]
  1568   62.141748711   62.141748711   62.141748711    6[1-(0),6-(1,6),6-(6,6)]
  1569  56.1006349245  56.1006349245  56.1006349245    6[1-(0),6-(1,6),6-(6,6)]
  1570   56.513178868   56.513178868   56.513178868    6[1-(0),6-(1,6),6-(6,6)]
  1571   49.546747554   49.546747554   49.546747554    6[1-(0),6-(1,6),6-(6,6)]
  1572  51.6622527875  51.6622527875  51.6622527875    6[6-(6,6),8-(24),8-(24)]
  1573   50.920427768   50.920427768   50.920427768    6[6-(1,6),6-(1,6),6-(8,8)]
  1574   51.570820733   51.570820733   51.570820733    6[1-(0),6-(1,6),6-(6,6)]
  1575  53.1364768415  53.1364768415  53.1364768415    6[1-(0),6-(1,6),6-(6,6)]
  1576  52.2334674785  52.2334674785  52.2334674785    6[6-(6,6),8-(24),8-(24)]
  1577  52.1574311995  52.1574311995  52.1574311995    6[6-(1,6),6-(1,6),6-(8,8)]
  1578  51.1582767895  51.1582767895  51.1582767895    6[1-(0),6-(1,6),6-(6,6)]
  1579   57.852925536   57.852925536   57.852925536    6[1-(0),6-(1,6),6-(6,6)]
  1580  55.9359943865  55.9359943865  55.9359943865    6[6-(6,6),8-(24),8-(24)]
  1581   57.237722915   57.237722915   57.237722915    6[6-(1,6),6-(1,6),6-(8,8)]
  1582  59.0691918005  59.0691918005  59.0691918005    6[1-(0),6-(1,6),6-(6,6)]
  1583  60.9644431845  60.9644431845  60.9644431845    6[6-(6,6),8-(24),8-(24)]
  1584   59.714871773   59.714871773   59.714871773    6[6-(1,6),6-(1,6),6-(8,8)]
  1585  57.8903152765  57.8903152765  57.8903152765    6[1-(0),6-(1,6),6-(6,6)]
  1586   59.104067945   59.104067945   59.104067945    6[1-(0),6-(1,6),6-(6,6)]
  1587  58.0914029565  58.0914029565  58.0914029565    6[1-(0),6-(1,6),6-(6,6)]
  1588  59.2470287175  59.2470287175  59.2470287175    6[1-(0),6-(1,6),6-(6,6)]
  1589   51.428802559   51.428802559   51.428802559    6[1-(0),6-(1,6),6-(6,6)]
  1590   52.512162435   52.512162435   52.512162435    6[6-(6,6),8-(24),8-(24)]
  1591   52.351292291   52.351292291   52.351292291    6[6-(1,6),6-(1,6),6-(8,8)]
  1592  51.3763312425  51.3763312425  51.3763312425    6[1-(0),6-(1,6),6-(6,6)]
  1593  54.8809124655  54.8809124655  54.8809124655    6[6-(6,6),8-(24),8-(24)]
  1594   52.243836062   52.243836062   52.243836062    6[6-(1,6),6-(1,6),6-(8,8)]
  1595    53.18140737    53.18140737    53.18140737    6[1-(0),6-(1,6),6-(6,6)]
  1596   53.126736657   53.126736657   53.126736657    6[1-(0),6-(1,6),6-(6,6)]
  1597  50.1044516665  50.1044516665  50.1044516665    6[6-(6,6),8-(24),8-(24)]
  1598   51.354023078   51.354023078   51.354023078    6[6-(1,6),6-(1,6),6-(8,8)]
  1599   54.878713069   54.878713069   54.878713069    6[6-(6,6),8-(24),8-(24)]
  1600  53.6800419765  53.6800419765  53.6800419765    6[6-(1,6),6-(1,6),6-(8,8)]
  1601   48.083834682   48.083834682   48.083834682    6[6-(6,6),8-(24),8-(24)]
  1602  48.1042576495  48.1042576495  48.1042576495    6[6-(1,6),6-(1,6),6-(8,8)]
  1603  48.0879192755  48.0879192755  48.0879192755    6[6-(6,6),8-(24),8-(24)]
  1604  48.1249948165  48.1249948165  48.1249948165    6[6-(1,6),6-(1,6),6-(8,8)]
  1605  57.6320432875  57.6320432875  57.6320432875    6[6-(6,6),8-(24),8-(24)]
  1606    58.32171119    58.32171119    58.32171119    6[6-(1,6),6-(1,6),6-(8,8)]
  1607  60.6439596945  60.6439596945  60.6439596945    6[6-(6,6),8-(24),8-(24)]
  1608   59.812273618   59.812273618   59.812273618    6[6-(1,6),6-(1,6),6-(8,8)]
  1609  54.6741691945  54.6741691945  54.6741691945    6[6-(6,6),8-(24),8-(24)]
  1610   53.453504137   53.453504137   53.453504137    6[6-(1,6),6-(1,6),6-(8,8)]
  1611  49.9423247245  49.9423247245  49.9423247245    6[6-(6,6),8-(24),8-(24)]
  1612  51.1180592535  51.1180592535  51.1180592535    6[6-(1,6),6-(1,6),6-(8,8)]
  1613  68.0477567125  68.0477567125  68.0477567125    6[6-(6,6),8-(24),8-(24)]
  1614    67.35808881    67.35808881    67.35808881    6[6-(1,6),6-(1,6),6-(8,8)]
  1615  65.0364687045  65.0364687045  65.0364687045    6[6-(6,6),8-(24),8-(24)]
  1616   65.866897983   65.866897983   65.866897983    6[6-(1,6),6-(1,6),6-(8,8)]
  1617  71.0050024065  71.0050024065  71.0050024065    6[6-(6,6),8-(24),8-(24)]
  1618   72.225667464   72.225667464   72.225667464    6[6-(1,6),6-(1,6),6-(8,8)]
  1619  75.7374752755  75.7374752755  75.7374752755    6[6-(6,6),8-(24),8-(24)]
  1620  74.5617407465  74.5617407465  74.5617407465    6[6-(1,6),6-(1,6),6-(8,8)]
  1621  75.5753483335  75.5753483335  75.5753483335    6[6-(6,6),8-(24),8-(24)]
  1622   74.325776922   74.325776922   74.325776922    6[6-(1,6),6-(1,6),6-(8,8)]
  1623    70.80171533    70.80171533    70.80171533    6[6-(6,6),8-(24),8-(24)]
  1624  71.9991296245  71.9991296245  71.9991296245    6[6-(1,6),6-(1,6),6-(8,8)]
  1625   77.595336919   77.595336919   77.595336919    6[6-(6,6),8-(24),8-(24)]
  1626  77.5749139515  77.5749139515  77.5749139515    6[6-(1,6),6-(1,6),6-(8,8)]
  1627  77.5918807245  77.5918807245  77.5918807245    6[6-(6,6),8-(24),8-(24)]
  1628  77.5548051835  77.5548051835  77.5548051835    6[6-(1,6),6-(1,6),6-(8,8)]
  1629   55.312308379   55.312308379   55.312308379    6[6-(6,6),8-(24),8-(24)]
  1630   55.872211888   55.872211888   55.872211888    6[6-(1,6),6-(1,6),6-(8,8)]
  1631   57.074967574   57.074967574   57.074967574    6[6-(6,6),8-(24),8-(24)]
  1632   56.707354159   56.707354159   56.707354159    6[6-(1,6),6-(1,6),6-(8,8)]
  1633   56.249251288   56.249251288   56.249251288    6[6-(6,6),8-(24),8-(24)]
  1634   57.490339313   57.490339313   57.490339313    6[6-(1,6),6-(1,6),6-(8,8)]
  1635   60.985494551   60.985494551   60.985494551    6[6-(6,6),8-(24),8-(24)]
  1636   59.846835563   59.846835563   59.846835563    6[6-(1,6),6-(1,6),6-(8,8)]
  1637   70.367491621   70.367491621   70.367491621    6[6-(6,6),8-(24),8-(24)]
  1638   69.807588112   69.807588112   69.807588112    6[6-(1,6),6-(1,6),6-(8,8)]
  1639   68.605460825   68.605460825   68.605460825    6[6-(6,6),8-(24),8-(24)]
  1640   68.971817442   68.971817442   68.971817442    6[6-(1,6),6-(1,6),6-(8,8)]
  1641   69.429920313   69.429920313   69.429920313    6[6-(6,6),8-(24),8-(24)]
  1642   68.188832288   68.188832288   68.188832288    6[6-(1,6),6-(1,6),6-(8,8)]
  1643   64.694305449   64.694305449   64.694305449    6[6-(6,6),8-(24),8-(24)]
  1644   65.832964437   65.832964437   65.832964437    6[6-(1,6),6-(1,6),6-(8,8)]
  1645        62.8399        62.8399        62.8399    6[6-(6,6),8-(24),8-(24)]
  1646        62.8399        62.8399        62.8399    6[6-(1,6),6-(1,6),6-(8,8)]
  1647  62.8402141995  62.8402141995  62.8402141995    6[6-(6,6),8-(24),8-(24)]
  1648  62.8395858005  62.8395858005  62.8395858005    6[6-(1,6),6-(1,6),6-(8,8)]
  1649  62.8395858005  62.8395858005  62.8395858005    6[6-(6,6),8-(24),8-(24)]
  1650  62.8395858005  62.8395858005  62.8395858005    6[6-(1,6),6-(1,6),6-(8,8)]
  1651        62.8399        62.8399        62.8399    6[6-(6,6),8-(24),8-(24)]
  1652        62.8399        62.8399        62.8399    6[6-(1,6),6-(1,6),6-(8,8)]
  1653        62.8399        62.8399        62.8399    6[6-(6,6),8-(24),8-(24)]
  1654        62.8399        62.8399        62.8399    6[6-(1,6),6-(1,6),6-(8,8)]
  1655  62.8402141995  62.8402141995  62.8402141995    6[6-(6,6),8-(24),8-(24)]
  1656  62.8395858005  62.8395858005  62.8395858005    6[6-(1,6),6-(1,6),6-(8,8)]
  1657  62.8395858005  62.8395858005  62.8395858005    6[6-(6,6),8-(24),8-(24)]
  1658  62.8395858005  62.8395858005  62.8395858005    6[6-(1,6),6-(1,6),6-(8,8)]
  1659        62.8399        62.8399        62.8399    6[6-(6,6),8-(24),8-(24)]
  1660        62.8399        62.8399        62.8399    6[6-(1,6),6-(1,6),6-(8,8)]
  1661  50.1044516665  50.1044516665  50.1044516665    6[6-(6,6),8-(24),8-(24)]
  1662   51.354023078   51.354023078   51.354023078    6[6-(1,6),6-(1,6),6-(8,8)]
  1663   54.878713069   54.878713069   54.878713069    6[6-(6,6),8-(24),8-(24)]
  1664  53.6800419765  53.6800419765  53.6800419765    6[6-(1,6),6-(1,6),6-(8,8)]
  1665   48.083834682   48.083834682   48.083834682    6[6-(6,6),8-(24),8-(24)]
  1666  48.1042576495  48.1042576495  48.1042576495    6[6-(1,6),6-(1,6),6-(8,8)]
  1667  48.0879192755  48.0879192755  48.0879192755    6[6-(6,6),8-(24),8-(24)]
  1668  48.1249948165  48.1249948165  48.1249948165    6[6-(1,6),6-(1,6),6-(8,8)]
  1669  57.6320432875  57.6320432875  57.6320432875    6[6-(6,6),8-(24),8-(24)]
  1670    58.32171119    58.32171119    58.32171119    6[6-(1,6),6-(1,6),6-(8,8)]
  1671  60.6439596945  60.6439596945  60.6439596945    6[6-(6,6),8-(24),8-(24)]
  1672   59.812273618   59.812273618   59.812273618    6[6-(1,6),6-(1,6),6-(8,8)]
  1673  54.6741691945  54.6741691945  54.6741691945    6[6-(6,6),8-(24),8-(24)]
  1674   53.453504137   53.453504137   53.453504137    6[6-(1,6),6-(1,6),6-(8,8)]
  1675  49.9423247245  49.9423247245  49.9423247245    6[6-(6,6),8-(24),8-(24)]
  1676  51.1180592535  51.1180592535  51.1180592535    6[6-(1,6),6-(1,6),6-(8,8)]
  1677  75.5753483335  75.5753483335  75.5753483335    6[6-(6,6),8-(24),8-(24)]
  1678   74.325776922   74.325776922   74.325776922    6[6-(1,6),6-(1,6),6-(8,8)]
  1679    70.80171533    70.80171533    70.80171533    6[6-(6,6),8-(24),8-(24)]
  1680  71.9991296245  71.9991296245  71.9991296245    6[6-(1,6),6-(1,6),6-(8,8)]
  1681   77.595336919   77.595336919   77.595336919    6[6-(6,6),8-(24),8-(24)]
  1682  77.5749139515  77.5749139515  77.5749139515    6[6-(1,6),6-(1,6),6-(8,8)]
  1683  77.5918807245  77.5918807245  77.5918807245    6[6-(6,6),8-(24),8-(24)]
  1684  77.5548051835  77.5548051835  77.5548051835    6[6-(1,6),6-(1,6),6-(8,8)]
  1685  68.0477567125  68.0477567125  68.0477567125    6[6-(6,6),8-(24),8-(24)]
  1686    67.35808881    67.35808881    67.35808881    6[6-(1,6),6-(1,6),6-(8,8)]
  1687  65.0364687045  65.0364687045  65.0364687045    6[6-(6,6),8-(24),8-(24)]
  1688   65.866897983   65.866897983   65.866897983    6[6-(1,6),6-(1,6),6-(8,8)]
  1689  71.0050024065  71.0050024065  71.0050024065    6[6-(6,6),8-(24),8-(24)]
  1690   72.225667464   72.225667464   72.225667464    6[6-(1,6),6-(1,6),6-(8,8)]
  1691  75.7374752755  75.7374752755  75.7374752755    6[6-(6,6),8-(24),8-(24)]
  1692  74.5617407465  74.5617407465  74.5617407465    6[6-(1,6),6-(1,6),6-(8,8)]
  1693  99.4677067125  99.4677067125  99.4677067125    6[6-(6,6),8-(24),8-(24)]
  1694    98.77803881    98.77803881    98.77803881    6[6-(1,6),6-(1,6),6-(8,8)]
  1695  96.4557903055  96.4557903055  96.4557903055    6[6-(6,6),8-(24),8-(24)]
  1696   97.287476382   97.287476382   97.287476382    6[6-(1,6),6-(1,6),6-(8,8)]
  1697  102.425580806  102.425580806  102.425580806    6[6-(6,6),8-(24),8-(24)]
  1698  103.646245863  103.646245863  103.646245863    6[6-(1,6),6-(1,6),6-(8,8)]
  1699  107.157425275  107.157425275  107.157425275    6[6-(6,6),8-(24),8-(24)]
  1700  105.981690747  105.981690747  105.981690747    6[6-(1,6),6-(1,6),6-(8,8)]
  1701  106.995298333  106.995298333  106.995298333    6[6-(6,6),8-(24),8-(24)]
  1702  105.745726922  105.745726922  105.745726922    6[6-(1,6),6-(1,6),6-(8,8)]
  1703  102.221036931  102.221036931  102.221036931    6[6-(6,6),8-(24),8-(24)]
  1704  103.419708024  103.419708024  103.419708024    6[6-(1,6),6-(1,6),6-(8,8)]
  1705  109.015915318  109.015915318  109.015915318    6[6-(6,6),8-(24),8-(24)]
  1706  108.995492351  108.995492351  108.995492351    6[6-(1,6),6-(1,6),6-(8,8)]
  1707  109.011830724  109.011830724  109.011830724    6[6-(6,6),8-(24),8-(24)]
  1708  108.974755184  108.974755184  108.974755184    6[6-(1,6),6-(1,6),6-(8,8)]
  1709  89.0519932875  89.0519932875  89.0519932875    6[6-(6,6),8-(24),8-(24)]
  1710    89.74166119    89.74166119    89.74166119    6[6-(1,6),6-(1,6),6-(8,8)]
  1711  92.0632812955  92.0632812955  92.0632812955    6[6-(6,6),8-(24),8-(24)]
  1712   91.232852017   91.232852017   91.232852017    6[6-(1,6),6-(1,6),6-(8,8)]
  1713  86.0947475935  86.0947475935  86.0947475935    6[6-(6,6),8-(24),8-(24)]
  1714   84.874082536   84.874082536   84.874082536    6[6-(1,6),6-(1,6),6-(8,8)]
  1715  81.3622747245  81.3622747245  81.3622747245    6[6-(6,6),8-(24),8-(24)]
  1716  82.5380092535  82.5380092535  82.5380092535    6[6-(1,6),6-(1,6),6-(8,8)]
  1717  81.5244016665  81.5244016665  81.5244016665    6[6-(6,6),8-(24),8-(24)]
  1718   82.773973078   82.773973078   82.773973078    6[6-(1,6),6-(1,6),6-(8,8)]
  1719    86.29803467    86.29803467    86.29803467    6[6-(6,6),8-(24),8-(24)]
  1720  85.1006203755  85.1006203755  85.1006203755    6[6-(1,6),6-(1,6),6-(8,8)]
  1721   79.504413081   79.504413081   79.504413081    6[6-(6,6),8-(24),8-(24)]
  1722  79.5248360485  79.5248360485  79.5248360485    6[6-(1,6),6-(1,6),6-(8,8)]
  1723  79.5078692755  79.5078692755  79.5078692755    6[6-(6,6),8-(24),8-(24)]
  1724  79.5449448165  79.5449448165  79.5449448165    6[6-(1,6),6-(1,6),6-(8,8)]
  1725  89.0519932875  89.0519932875  89.0519932875    6[6-(6,6),8-(24),8-(24)]
  1726    89.74166119    89.74166119    89.74166119    6[6-(1,6),6-(1,6),6-(8,8)]
  1727  92.0632812955  92.0632812955  92.0632812955    6[6-(6,6),8-(24),8-(24)]
  1728   91.232852017   91.232852017   91.232852017    6[6-(1,6),6-(1,6),6-(8,8)]
  1729  86.0947475935  86.0947475935  86.0947475935    6[6-(6,6),8-(24),8-(24)]
  1730   84.874082536   84.874082536   84.874082536    6[6-(1,6),6-(1,6),6-(8,8)]
  1731  81.3622747245  81.3622747245  81.3622747245    6[6-(6,6),8-(24),8-(24)]
  1732  82.5380092535  82.5380092535  82.5380092535    6[6-(1,6),6-(1,6),6-(8,8)]
  1733  81.5244016665  81.5244016665  81.5244016665    6[6-(6,6),8-(24),8-(24)]
  1734   82.773973078   82.773973078   82.773973078    6[6-(1,6),6-(1,6),6-(8,8)]
  1735    86.29803467    86.29803467    86.29803467    6[6-(6,6),8-(24),8-(24)]
  1736  85.1006203755  85.1006203755  85.1006203755    6[6-(1,6),6-(1,6),6-(8,8)]
  1737   79.504413081   79.504413081   79.504413081    6[6-(6,6),8-(24),8-(24)]
  1738  79.5248360485  79.5248360485  79.5248360485    6[6-(1,6),6-(1,6),6-(8,8)]
  1739  79.5078692755  79.5078692755  79.5078692755    6[6-(6,6),8-(24),8-(24)]
  1740  79.5449448165  79.5449448165  79.5449448165    6[6-(1,6),6-(1,6),6-(8,8)]
  1741  106.995298334  106.995298334  106.995298334    6[6-(6,6),8-(24),8-(24)]
  1742  105.745726922  105.745726922  105.745726922    6[6-(1,6),6-(1,6),6-(8,8)]
  1743  102.221036931  102.221036931  102.221036931    6[6-(6,6),8-(24),8-(24)]
  1744  103.419708024  103.419708024  103.419708024    6[6-(1,6),6-(1,6),6-(8,8)]
  1745  109.015915318  109.015915318  109.015915318    6[6-(6,6),8-(24),8-(24)]
  1746  108.995492351  108.995492351  108.995492351    6[6-(1,6),6-(1,6),6-(8,8)]
  1747  109.011830724  109.011830724  109.011830724    6[6-(6,6),8-(24),8-(24)]
  1748  108.974755183  108.974755183  108.974755183    6[6-(1,6),6-(1,6),6-(8,8)]
  1749  99.4677067125  99.4677067125  99.4677067125    6[6-(6,6),8-(24),8-(24)]
  1750    98.77803881    98.77803881    98.77803881    6[6-(1,6),6-(1,6),6-(8,8)]
  1751  96.4557903055  96.4557903055  96.4557903055    6[6-(6,6),8-(24),8-(24)]
  1752   97.287476382   97.287476382   97.287476382    6[6-(1,6),6-(1,6),6-(8,8)]
  1753  102.425580806  102.425580806  102.425580806    6[6-(6,6),8-(24),8-(24)]
  1754  103.646245863  103.646245863  103.646245863    6[6-(1,6),6-(1,6),6-(8,8)]
  1755  107.157425275  107.157425275  107.157425275    6[6-(6,6),8-(24),8-(24)]
  1756  105.981690747  105.981690747  105.981690747    6[6-(1,6),6-(1,6),6-(8,8)]
  1757       94.25985       94.25985       94.25985    6[6-(6,6),8-(24),8-(24)]
  1758       94.25985       94.25985       94.25985    6[6-(1,6),6-(1,6),6-(8,8)]
  1759  94.2595358005  94.2595358005  94.2595358005    6[6-(6,6),8-(24),8-(24)]
  1760  94.2601641995  94.2601641995  94.2601641995    6[6-(1,6),6-(1,6),6-(8,8)]
  1761  94.2601641995  94.2601641995  94.2601641995    6[6-(6,6),8-(24),8-(24)]
  1762  94.2601641995  94.2601641995  94.2601641995    6[6-(1,6),6-(1,6),6-(8,8)]
  1763       94.25985       94.25985       94.25985    6[6-(6,6),8-(24),8-(24)]
  1764       94.25985       94.25985       94.25985    6[6-(1,6),6-(1,6),6-(8,8)]
  1765       94.25985       94.25985       94.25985    6[6-(6,6),8-(24),8-(24)]
  1766       94.25985       94.25985       94.25985    6[6-(1,6),6-(1,6),6-(8,8)]
  1767  94.2595358005  94.2595358005  94.2595358005    6[6-(6,6),8-(24),8-(24)]
  1768  94.2601641995  94.2601641995  94.2601641995    6[6-(1,6),6-(1,6),6-(8,8)]
  1769  94.2601641995  94.2601641995  94.2601641995    6[6-(6,6),8-(24),8-(24)]
  1770  94.2601641995  94.2601641995  94.2601641995    6[6-(1,6),6-(1,6),6-(8,8)]
  1771       94.25985       94.25985       94.25985    6[6-(6,6),8-(24),8-(24)]
  1772       94.25985       94.25985       94.25985    6[6-(1,6),6-(1,6),6-(8,8)]
  1773   86.732258379   86.732258379   86.732258379    6[6-(6,6),8-(24),8-(24)]
  1774   87.292161888   87.292161888   87.292161888    6[6-(1,6),6-(1,6),6-(8,8)]
  1775   88.494289175   88.494289175   88.494289175    6[6-(6,6),8-(24),8-(24)]
  1776   88.127932558   88.127932558   88.127932558    6[6-(1,6),6-(1,6),6-(8,8)]
  1777   87.669829687   87.669829687   87.669829687    6[6-(6,6),8-(24),8-(24)]
  1778   88.910917712   88.910917712   88.910917712    6[6-(1,6),6-(1,6),6-(8,8)]
  1779   92.405444551   92.405444551   92.405444551    6[6-(6,6),8-(24),8-(24)]
  1780   91.266785563   91.266785563   91.266785563    6[6-(1,6),6-(1,6),6-(8,8)]
  1781  101.787441621  101.787441621  101.787441621    6[6-(6,6),8-(24),8-(24)]
  1782  101.227538112  101.227538112  101.227538112    6[6-(1,6),6-(1,6),6-(8,8)]
  1783  100.024782426  100.024782426  100.024782426    6[6-(6,6),8-(24),8-(24)]
  1784  100.392395841  100.392395841  100.392395841    6[6-(1,6),6-(1,6),6-(8,8)]
  1785  100.850498712  100.850498712  100.850498712    6[6-(6,6),8-(24),8-(24)]
  1786   99.609410687   99.609410687   99.609410687    6[6-(1,6),6-(1,6),6-(8,8)]
  1787   96.114255449   96.114255449   96.114255449    6[6-(6,6),8-(24),8-(24)]
  1788   97.252914437   97.252914437   97.252914437    6[6-(1,6),6-(1,6),6-(8,8)]
  1789  57.8343877655  57.8343877655  57.8343877655    6[6-(6,6),8-(24),8-(24)]
  1790  58.4784967405  58.4784967405  58.4784967405    6[6-(1,6),6-(1,6),6-(8,8)]
  1791  60.6565276745  60.6565276745  60.6565276745    6[6-(6,6),8-(24),8-(24)]
  1792  59.8967932835  59.8967932835  59.8967932835    6[6-(1,6),6-(1,6),6-(8,8)]
  1793  65.0232723255  65.0232723255  65.0232723255    6[6-(6,6),8-(24),8-(24)]
  1794  65.7830067165  65.7830067165  65.7830067165    6[6-(1,6),6-(1,6),6-(8,8)]
  1795  67.8454122345  67.8454122345  67.8454122345    6[6-(6,6),8-(24),8-(24)]
  1796  67.2013032595  67.2013032595  67.2013032595    6[6-(1,6),6-(1,6),6-(8,8)]
  1797   60.017760091   60.017760091   60.017760091    6[6-(6,6),8-(24),8-(24)]
  1798   61.421603457   61.421603457   61.421603457    6[6-(1,6),6-(1,6),6-(8,8)]
  1799   65.662039909   65.662039909   65.662039909    6[6-(6,6),8-(24),8-(24)]
  1800   64.258196543   64.258196543   64.258196543    6[6-(1,6),6-(1,6),6-(8,8)]
  1801        62.8399        62.8399        62.8399    6[6-(6,6),8-(24),8-(24)]
  1802        62.8399        62.8399        62.8399    6[6-(1,6),6-(1,6),6-(8,8)]
  1803        62.8399        62.8399        62.8399    6[6-(6,6),8-(24),8-(24)]
  1804        62.8399        62.8399        62.8399    6[6-(1,6),6-(1,6),6-(8,8)]
  1805  57.8343877655  57.8343877655  57.8343877655    6[6-(6,6),8-(24),8-(24)]
  1806  58.4784967405  58.4784967405  58.4784967405    6[6-(1,6),6-(1,6),6-(8,8)]
  1807  60.6565276745  60.6565276745  60.6565276745    6[6-(6,6),8-(24),8-(24)]
  1808  59.8967932835  59.8967932835  59.8967932835    6[6-(1,6),6-(1,6),6-(8,8)]
  1809  67.8454122345  67.8454122345  67.8454122345    6[6-(6,6),8-(24),8-(24)]
  1810  67.2013032595  67.2013032595  67.2013032595    6[6-(1,6),6-(1,6),6-(8,8)]
  1811  65.0232723255  65.0232723255  65.0232723255    6[6-(6,6),8-(24),8-(24)]
  1812  65.7830067165  65.7830067165  65.7830067165    6[6-(1,6),6-(1,6),6-(8,8)]
  1813  96.4432223255  96.4432223255  96.4432223255    6[6-(6,6),8-(24),8-(24)]
  1814  97.2029567165  97.2029567165  97.2029567165    6[6-(1,6),6-(1,6),6-(8,8)]
  1815  99.2653622345  99.2653622345  99.2653622345    6[6-(6,6),8-(24),8-(24)]
  1816  98.6212532595  98.6212532595  98.6212532595    6[6-(1,6),6-(1,6),6-(8,8)]
  1817  92.0764776745  92.0764776745  92.0764776745    6[6-(6,6),8-(24),8-(24)]
  1818  91.3167432835  91.3167432835  91.3167432835    6[6-(1,6),6-(1,6),6-(8,8)]
  1819  89.2543377655  89.2543377655  89.2543377655    6[6-(6,6),8-(24),8-(24)]
  1820  89.8984467405  89.8984467405  89.8984467405    6[6-(1,6),6-(1,6),6-(8,8)]
  1821  92.0764776745  92.0764776745  92.0764776745    6[6-(6,6),8-(24),8-(24)]
  1822  91.3167432835  91.3167432835  91.3167432835    6[6-(1,6),6-(1,6),6-(8,8)]
  1823  89.2543377655  89.2543377655  89.2543377655    6[6-(6,6),8-(24),8-(24)]
  1824  89.8984467405  89.8984467405  89.8984467405    6[6-(1,6),6-(1,6),6-(8,8)]
  1825  99.2653622345  99.2653622345  99.2653622345    6[6-(6,6),8-(24),8-(24)]
  1826  98.6212532595  98.6212532595  98.6212532595    6[6-(1,6),6-(1,6),6-(8,8)]
  1827  96.4432223255  96.4432223255  96.4432223255    6[6-(6,6),8-(24),8-(24)]
  1828  97.2029567165  97.2029567165  97.2029567165    6[6-(1,6),6-(1,6),6-(8,8)]
  1829       94.25985       94.25985       94.25985    6[6-(6,6),8-(24),8-(24)]
  1830       94.25985       94.25985       94.25985    6[6-(1,6),6-(1,6),6-(8,8)]
  1831       94.25985       94.25985       94.25985    6[6-(6,6),8-(24),8-(24)]
  1832       94.25985       94.25985       94.25985    6[6-(1,6),6-(1,6),6-(8,8)]
  1833   91.437710091   91.437710091   91.437710091    6[6-(6,6),8-(24),8-(24)]
  1834   92.841553457   92.841553457   92.841553457    6[6-(1,6),6-(1,6),6-(8,8)]
  1835   97.081989909   97.081989909   97.081989909    6[6-(6,6),8-(24),8-(24)]
  1836   95.678146543   95.678146543   95.678146543    6[6-(1,6),6-(1,6),6-(8,8)]
  1837  57.0067862825  57.0067862825  57.0067862825    8[6-(6,8),24-(8,8,8,8)]
  1838   49.034602369   49.034602369   49.034602369    8[6-(6,8),24-(8,8,8,8)]
  1839  54.8061329845  54.8061329845  54.8061329845    8[6-(6,8),24-(8,8,8,8)]
  1840  46.9153267415  46.9153267415  46.9153267415    8[6-(6,8),24-(8,8,8,8)]
  1841  47.5412121455  47.5412121455  47.5412121455    8[6-(6,8),24-(8,8,8,8)]
  1842  37.3862843055  37.3862843055  37.3862843055    8[6-(6,8),24-(8,8,8,8)]
  1843   34.982343931   34.982343931   34.982343931    8[6-(6,8),24-(8,8,8,8)]
  1844  38.4765565705  38.4765565705  38.4765565705    8[6-(6,8),24-(8,8,8,8)]
  1845  39.4505750205  39.4505750205  39.4505750205    8[6-(6,8),24-(8,8,8,8)]
  1846  44.4469754695  44.4469754695  44.4469754695    8[6-(6,8),24-(8,8,8,8)]
  1847   45.267978763   45.267978763   45.267978763    8[6-(6,8),24-(8,8,8,8)]
  1848    47.51953238    47.51953238    47.51953238    8[6-(6,8),24-(8,8,8,8)]
  1849  47.5060218015  47.5060218015  47.5060218015    8[6-(6,8),24-(8,8,8,8)]
  1850  45.9834110245  45.9834110245  45.9834110245    8[6-(6,8),24-(8,8,8,8)]
  1851  45.3958579595  45.3958579595  45.3958579595    8[6-(6,8),24-(8,8,8,8)]
  1852   36.102150949   36.102150949   36.102150949    8[6-(6,8),24-(8,8,8,8)]
  1853   39.376738138   39.376738138   39.376738138    8[6-(6,8),24-(8,8,8,8)]
  1854  61.5482258555  61.5482258555  61.5482258555    8[6-(6,8),24-(8,8,8,8)]
  1855   57.925191421   57.925191421   57.925191421    8[6-(6,8),24-(8,8,8,8)]
  1856  61.5438270625  61.5438270625  61.5438270625    8[6-(6,8),24-(8,8,8,8)]
  1857  59.2885030515  59.2885030515  59.2885030515    8[6-(6,8),24-(8,8,8,8)]
  1858  58.0618682035  58.0618682035  58.0618682035    8[6-(6,8),24-(8,8,8,8)]
  1859  50.5688385275  50.5688385275  50.5688385275    8[6-(6,8),24-(8,8,8,8)]
  1860  51.3486816865  51.3486816865  51.3486816865    8[6-(6,8),24-(8,8,8,8)]
  1861  50.6216240435  50.6216240435  50.6216240435    8[6-(6,8),24-(8,8,8,8)]
  1862   52.518446425   52.518446425   52.518446425    8[6-(6,8),24-(8,8,8,8)]
  1863  47.1258404065  47.1258404065  47.1258404065    8[6-(6,8),24-(8,8,8,8)]
  1864  49.0449709525  49.0449709525  49.0449709525    8[6-(6,8),24-(8,8,8,8)]
  1865  55.7298795145  55.7298795145  55.7298795145    8[6-(6,8),24-(8,8,8,8)]
  1866  49.9881978515  49.9881978515  49.9881978515    8[6-(6,8),24-(8,8,8,8)]
  1867   55.897976247   55.897976247   55.897976247    8[6-(6,8),24-(8,8,8,8)]
  1868   57.081879963   57.081879963   57.081879963    8[6-(6,8),24-(8,8,8,8)]
  1869   51.411835786   51.411835786   51.411835786    8[6-(6,8),24-(8,8,8,8)]
  1870  54.6597160175  54.6597160175  54.6597160175    8[6-(6,8),24-(8,8,8,8)]
  1871  64.1315741445  64.1315741445  64.1315741445    8[6-(6,8),24-(8,8,8,8)]
  1872   67.754608579   67.754608579   67.754608579    8[6-(6,8),24-(8,8,8,8)]
  1873  64.1359729375  64.1359729375  64.1359729375    8[6-(6,8),24-(8,8,8,8)]
  1874  66.3912969485  66.3912969485  66.3912969485    8[6-(6,8),24-(8,8,8,8)]
  1875  67.6179317965  67.6179317965  67.6179317965    8[6-(6,8),24-(8,8,8,8)]
  1876  75.1109614725  75.1109614725  75.1109614725    8[6-(6,8),24-(8,8,8,8)]
  1877  74.3304899145  74.3304899145  74.3304899145    8[6-(6,8),24-(8,8,8,8)]
  1878  75.0581759565  75.0581759565  75.0581759565    8[6-(6,8),24-(8,8,8,8)]
  1879   73.161981974   73.161981974   73.161981974    8[6-(6,8),24-(8,8,8,8)]
  1880  78.5539595935  78.5539595935  78.5539595935    8[6-(6,8),24-(8,8,8,8)]
  1881  76.6342006485  76.6342006485  76.6342006485    8[6-(6,8),24-(8,8,8,8)]
  1882  69.9505488845  69.9505488845  69.9505488845    8[6-(6,8),24-(8,8,8,8)]
  1883  75.6916021485  75.6916021485  75.6916021485    8[6-(6,8),24-(8,8,8,8)]
  1884   69.782452152   69.782452152   69.782452152    8[6-(6,8),24-(8,8,8,8)]
  1885   68.597291638   68.597291638   68.597291638    8[6-(6,8),24-(8,8,8,8)]
  1886   74.267964214   74.267964214   74.267964214    8[6-(6,8),24-(8,8,8,8)]
  1887  71.0207123815  71.0207123815  71.0207123815    8[6-(6,8),24-(8,8,8,8)]
  1888  68.6730137175  68.6730137175  68.6730137175    8[6-(6,8),24-(8,8,8,8)]
  1889   76.645197631   76.645197631   76.645197631    8[6-(6,8),24-(8,8,8,8)]
  1890  70.8736670155  70.8736670155  70.8736670155    8[6-(6,8),24-(8,8,8,8)]
  1891  78.7644732585  78.7644732585  78.7644732585    8[6-(6,8),24-(8,8,8,8)]
  1892  78.1385878545  78.1385878545  78.1385878545    8[6-(6,8),24-(8,8,8,8)]
  1893  88.2935156945  88.2935156945  88.2935156945    8[6-(6,8),24-(8,8,8,8)]
  1894    90.69682767    90.69682767    90.69682767    8[6-(6,8),24-(8,8,8,8)]
  1895  87.2032434295  87.2032434295  87.2032434295    8[6-(6,8),24-(8,8,8,8)]
  1896  86.2298533785  86.2298533785  86.2298533785    8[6-(6,8),24-(8,8,8,8)]
  1897  81.2328245305  81.2328245305  81.2328245305    8[6-(6,8),24-(8,8,8,8)]
  1898   80.411192838   80.411192838   80.411192838    8[6-(6,8),24-(8,8,8,8)]
  1899   78.160896019   78.160896019   78.160896019    8[6-(6,8),24-(8,8,8,8)]
  1900  78.1737781985  78.1737781985  78.1737781985    8[6-(6,8),24-(8,8,8,8)]
  1901  79.6970173745  79.6970173745  79.6970173745    8[6-(6,8),24-(8,8,8,8)]
  1902  80.2833136415  80.2833136415  80.2833136415    8[6-(6,8),24-(8,8,8,8)]
  1903   89.577649051   89.577649051   89.577649051    8[6-(6,8),24-(8,8,8,8)]
  1904   86.303690261   86.303690261   86.303690261    8[6-(6,8),24-(8,8,8,8)]
  1905   59.411983455   59.411983455   59.411983455    8[6-(6,8),24-(8,8,8,8)]
  1906    55.06660437    55.06660437    55.06660437    8[6-(6,8),24-(8,8,8,8)]
  1907  57.2179283465  57.2179283465  57.2179283465    8[6-(6,8),24-(8,8,8,8)]
  1908  52.8964284235  52.8964284235  52.8964284235    8[6-(6,8),24-(8,8,8,8)]
  1909  51.0269413985  51.0269413985  51.0269413985    8[6-(6,8),24-(8,8,8,8)]
  1910  53.2030871355  53.2030871355  53.2030871355    8[6-(6,8),24-(8,8,8,8)]
  1911  52.3842832385  52.3842832385  52.3842832385    8[6-(6,8),24-(8,8,8,8)]
  1912    55.40593983    55.40593983    55.40593983    8[6-(6,8),24-(8,8,8,8)]
  1913   55.410338623   55.410338623   55.410338623    8[6-(6,8),24-(8,8,8,8)]
  1914   61.458678998   61.458678998   61.458678998    8[6-(6,8),24-(8,8,8,8)]
  1915  61.4659055865  61.4659055865  61.4659055865    8[6-(6,8),24-(8,8,8,8)]
  1916  55.7443326915  55.7443326915  55.7443326915    8[6-(6,8),24-(8,8,8,8)]
  1917  61.4715611775  61.4715611775  61.4715611775    8[6-(6,8),24-(8,8,8,8)]
  1918   51.638687825   51.638687825   51.638687825    8[6-(6,8),24-(8,8,8,8)]
  1919   53.537081204   53.537081204   53.537081204    8[6-(6,8),24-(8,8,8,8)]
  1920  54.5824229405  54.5824229405  54.5824229405    8[6-(6,8),24-(8,8,8,8)]
  1921   53.266241235   53.266241235   53.266241235    8[6-(6,8),24-(8,8,8,8)]
  1922   66.267816545   66.267816545   66.267816545    8[6-(6,8),24-(8,8,8,8)]
  1923    70.61319563    70.61319563    70.61319563    8[6-(6,8),24-(8,8,8,8)]
  1924  68.4618716535  68.4618716535  68.4618716535    8[6-(6,8),24-(8,8,8,8)]
  1925  72.7833715765  72.7833715765  72.7833715765    8[6-(6,8),24-(8,8,8,8)]
  1926  74.6528586015  74.6528586015  74.6528586015    8[6-(6,8),24-(8,8,8,8)]
  1927  72.4767128645  72.4767128645  72.4767128645    8[6-(6,8),24-(8,8,8,8)]
  1928  73.2948883625  73.2948883625  73.2948883625    8[6-(6,8),24-(8,8,8,8)]
  1929    70.27386017    70.27386017    70.27386017    8[6-(6,8),24-(8,8,8,8)]
  1930   70.270089776   70.270089776   70.270089776    8[6-(6,8),24-(8,8,8,8)]
  1931   64.221121002   64.221121002   64.221121002    8[6-(6,8),24-(8,8,8,8)]
  1932  64.2132660145  64.2132660145  64.2132660145    8[6-(6,8),24-(8,8,8,8)]
  1933  69.9360957075  69.9360957075  69.9360957075    8[6-(6,8),24-(8,8,8,8)]
  1934  64.2082388225  64.2082388225  64.2082388225    8[6-(6,8),24-(8,8,8,8)]
  1935   74.041740574   74.041740574   74.041740574    8[6-(6,8),24-(8,8,8,8)]
  1936   72.142090397   72.142090397   72.142090397    8[6-(6,8),24-(8,8,8,8)]
  1937  71.0973770595  71.0973770595  71.0973770595    8[6-(6,8),24-(8,8,8,8)]
  1938   72.414187164   72.414187164   72.414187164    8[6-(6,8),24-(8,8,8,8)]
  1939   61.726376972   61.726376972   61.726376972    8[6-(6,8),24-(8,8,8,8)]
  1940   61.722606578   61.722606578   61.722606578    8[6-(6,8),24-(8,8,8,8)]
  1941  61.7241775755  61.7241775755  61.7241775755    8[6-(6,8),24-(8,8,8,8)]
  1942  60.4101952665  60.4101952665  60.4101952665    8[6-(6,8),24-(8,8,8,8)]
  1943  64.1322025435  64.1322025435  64.1322025435    8[6-(6,8),24-(8,8,8,8)]
  1944  59.2941586425  59.2941586425  59.2941586425    8[6-(6,8),24-(8,8,8,8)]
  1945   56.928550607   56.928550607   56.928550607    8[6-(6,8),24-(8,8,8,8)]
  1946   58.128792697   58.128792697   58.128792697    8[6-(6,8),24-(8,8,8,8)]
  1947  57.2022183715  57.2022183715  57.2022183715    8[6-(6,8),24-(8,8,8,8)]
  1948   61.542256065   61.542256065   61.542256065    8[6-(6,8),24-(8,8,8,8)]
  1949   60.436273825   60.436273825   60.436273825    8[6-(6,8),24-(8,8,8,8)]
  1950   61.725748573   61.725748573   61.725748573    8[6-(6,8),24-(8,8,8,8)]
  1951  61.7260627725  61.7260627725  61.7260627725    8[6-(6,8),24-(8,8,8,8)]
  1952  64.1271753515  64.1271753515  64.1271753515    8[6-(6,8),24-(8,8,8,8)]
  1953  60.4560683935  60.4560683935  60.4560683935    8[6-(6,8),24-(8,8,8,8)]
  1954  55.7876922225  55.7876922225  55.7876922225    8[6-(6,8),24-(8,8,8,8)]
  1955  57.1312092845  57.1312092845  57.1312092845    8[6-(6,8),24-(8,8,8,8)]
  1956   63.953423028   63.953423028   63.953423028    8[6-(6,8),24-(8,8,8,8)]
  1957   63.957193422   63.957193422   63.957193422    8[6-(6,8),24-(8,8,8,8)]
  1958  63.9556224245  63.9556224245  63.9556224245    8[6-(6,8),24-(8,8,8,8)]
  1959  65.2696047335  65.2696047335  65.2696047335    8[6-(6,8),24-(8,8,8,8)]
  1960  61.5475974565  61.5475974565  61.5475974565    8[6-(6,8),24-(8,8,8,8)]
  1961  66.3856413575  66.3856413575  66.3856413575    8[6-(6,8),24-(8,8,8,8)]
  1962   68.750620994   68.750620994   68.750620994    8[6-(6,8),24-(8,8,8,8)]
  1963   67.551007303   67.551007303   67.551007303    8[6-(6,8),24-(8,8,8,8)]
  1964  68.4782100275  68.4782100275  68.4782100275    8[6-(6,8),24-(8,8,8,8)]
  1965   64.137543935   64.137543935   64.137543935    8[6-(6,8),24-(8,8,8,8)]
  1966   65.242897776   65.242897776   65.242897776    8[6-(6,8),24-(8,8,8,8)]
  1967   63.954679826   63.954679826   63.954679826    8[6-(6,8),24-(8,8,8,8)]
  1968  63.9537372275  63.9537372275  63.9537372275    8[6-(6,8),24-(8,8,8,8)]
  1969  61.5532530475  61.5532530475  61.5532530475    8[6-(6,8),24-(8,8,8,8)]
  1970  65.2231032075  65.2231032075  65.2231032075    8[6-(6,8),24-(8,8,8,8)]
  1971  69.8921077775  69.8921077775  69.8921077775    8[6-(6,8),24-(8,8,8,8)]
  1972  68.5492191145  68.5492191145  68.5492191145    8[6-(6,8),24-(8,8,8,8)]
  1973  58.1203093105  58.1203093105  58.1203093105    8[6-(6,8),24-(8,8,8,8)]
  1974   50.151895791   50.151895791   50.151895791    8[6-(6,8),24-(8,8,8,8)]
  1975   55.921855409   55.921855409   55.921855409    8[6-(6,8),24-(8,8,8,8)]
  1976   49.345031475   49.345031475   49.345031475    8[6-(6,8),24-(8,8,8,8)]
  1977   46.248909602   46.248909602   46.248909602    8[6-(6,8),24-(8,8,8,8)]
  1978   40.932025663   40.932025663   40.932025663    8[6-(6,8),24-(8,8,8,8)]
  1979  40.8933791245  40.8933791245  40.8933791245    8[6-(6,8),24-(8,8,8,8)]
  1980  43.1876638735  43.1876638735  43.1876638735    8[6-(6,8),24-(8,8,8,8)]
  1981  45.0885708485  45.0885708485  45.0885708485    8[6-(6,8),24-(8,8,8,8)]
  1982  45.7446194045  45.7446194045  45.7446194045    8[6-(6,8),24-(8,8,8,8)]
  1983  47.6712907385  47.6712907385  47.6712907385    8[6-(6,8),24-(8,8,8,8)]
  1984  48.6339980065  48.6339980065  48.6339980065    8[6-(6,8),24-(8,8,8,8)]
  1985   48.619859029   48.619859029   48.619859029    8[6-(6,8),24-(8,8,8,8)]
  1986  44.6964498725  44.6964498725  44.6964498725    8[6-(6,8),24-(8,8,8,8)]
  1987  47.7793753665  47.7793753665  47.7793753665    8[6-(6,8),24-(8,8,8,8)]
  1988  43.1543587265  43.1543587265  43.1543587265    8[6-(6,8),24-(8,8,8,8)]
  1989   45.085743053   45.085743053   45.085743053    8[6-(6,8),24-(8,8,8,8)]
  1990  60.4347028275  60.4347028275  60.4347028275    8[6-(6,8),24-(8,8,8,8)]
  1991   56.807897999   56.807897999   56.807897999    8[6-(6,8),24-(8,8,8,8)]
  1992   60.428104638   60.428104638   60.428104638    8[6-(6,8),24-(8,8,8,8)]
  1993   56.858798318   56.858798318   56.858798318    8[6-(6,8),24-(8,8,8,8)]
  1994   59.354170747   59.354170747   59.354170747    8[6-(6,8),24-(8,8,8,8)]
  1995    47.02309717    47.02309717    47.02309717    8[6-(6,8),24-(8,8,8,8)]
  1996   45.437646493   45.437646493   45.437646493    8[6-(6,8),24-(8,8,8,8)]
  1997  45.9105167405  45.9105167405  45.9105167405    8[6-(6,8),24-(8,8,8,8)]
  1998   46.880450597   46.880450597   46.880450597    8[6-(6,8),24-(8,8,8,8)]
  1999  45.8281964715  45.8281964715  45.8281964715    8[6-(6,8),24-(8,8,8,8)]
  2000   46.641658977   46.641658977   46.641658977    8[6-(6,8),24-(8,8,8,8)]
  2001   54.615413888   54.615413888   54.615413888    8[6-(6,8),24-(8,8,8,8)]
  2002   48.874360624   48.874360624   48.874360624    8[6-(6,8),24-(8,8,8,8)]
  2003   57.184937399   57.184937399   57.184937399    8[6-(6,8),24-(8,8,8,8)]
  2004   54.698362556   54.698362556   54.698362556    8[6-(6,8),24-(8,8,8,8)]
  2005  44.3596280085  44.3596280085  44.3596280085    8[6-(6,8),24-(8,8,8,8)]
  2006  48.9507111025  48.9507111025  48.9507111025    8[6-(6,8),24-(8,8,8,8)]
  2007  67.5594906895  67.5594906895  67.5594906895    8[6-(6,8),24-(8,8,8,8)]
  2008   75.527904209   75.527904209   75.527904209    8[6-(6,8),24-(8,8,8,8)]
  2009   69.757944591   69.757944591   69.757944591    8[6-(6,8),24-(8,8,8,8)]
  2010   76.334768525   76.334768525   76.334768525    8[6-(6,8),24-(8,8,8,8)]
  2011   79.430890398   79.430890398   79.430890398    8[6-(6,8),24-(8,8,8,8)]
  2012   84.747774337   84.747774337   84.747774337    8[6-(6,8),24-(8,8,8,8)]
  2013  84.7857924765  84.7857924765  84.7857924765    8[6-(6,8),24-(8,8,8,8)]
  2014  82.4921361265  82.4921361265  82.4921361265    8[6-(6,8),24-(8,8,8,8)]
  2015  80.5918575505  80.5918575505  80.5918575505    8[6-(6,8),24-(8,8,8,8)]
  2016  79.9351805955  79.9351805955  79.9351805955    8[6-(6,8),24-(8,8,8,8)]
  2017  78.0078808625  78.0078808625  78.0078808625    8[6-(6,8),24-(8,8,8,8)]
  2018  77.0464303925  77.0464303925  77.0464303925    8[6-(6,8),24-(8,8,8,8)]
  2019   77.059940971   77.059940971   77.059940971    8[6-(6,8),24-(8,8,8,8)]
  2020  80.9839785265  80.9839785265  80.9839785265    8[6-(6,8),24-(8,8,8,8)]
  2021  77.8997962345  77.8997962345  77.8997962345    8[6-(6,8),24-(8,8,8,8)]
  2022  82.5254412735  82.5254412735  82.5254412735    8[6-(6,8),24-(8,8,8,8)]
  2023   80.594685346   80.594685346   80.594685346    8[6-(6,8),24-(8,8,8,8)]
  2024  65.2450971725  65.2450971725  65.2450971725    8[6-(6,8),24-(8,8,8,8)]
  2025   68.871902001   68.871902001   68.871902001    8[6-(6,8),24-(8,8,8,8)]
  2026   65.251695362   65.251695362   65.251695362    8[6-(6,8),24-(8,8,8,8)]
  2027   68.821001682   68.821001682   68.821001682    8[6-(6,8),24-(8,8,8,8)]
  2028   66.325629253   66.325629253   66.325629253    8[6-(6,8),24-(8,8,8,8)]
  2029    78.65670283    78.65670283    78.65670283    8[6-(6,8),24-(8,8,8,8)]
  2030   80.241525108   80.241525108   80.241525108    8[6-(6,8),24-(8,8,8,8)]
  2031  79.7692832595  79.7692832595  79.7692832595    8[6-(6,8),24-(8,8,8,8)]
  2032   78.799977802   78.799977802   78.799977802    8[6-(6,8),24-(8,8,8,8)]
  2033  79.8516035285  79.8516035285  79.8516035285    8[6-(6,8),24-(8,8,8,8)]
  2034   79.037512624   79.037512624   79.037512624    8[6-(6,8),24-(8,8,8,8)]
  2035   71.065014511   71.065014511   71.065014511    8[6-(6,8),24-(8,8,8,8)]
  2036   76.805439376   76.805439376   76.805439376    8[6-(6,8),24-(8,8,8,8)]
  2037      68.495491      68.495491      68.495491    8[6-(6,8),24-(8,8,8,8)]
  2038   70.980809045   70.980809045   70.980809045    8[6-(6,8),24-(8,8,8,8)]
  2039  81.3201719915  81.3201719915  81.3201719915    8[6-(6,8),24-(8,8,8,8)]
  2040  76.7297172965  76.7297172965  76.7297172965    8[6-(6,8),24-(8,8,8,8)]
  2041  96.6650471725  96.6650471725  96.6650471725    8[6-(6,8),24-(8,8,8,8)]
  2042  100.291852001  100.291852001  100.291852001    8[6-(6,8),24-(8,8,8,8)]
  2043   96.671645362   96.671645362   96.671645362    8[6-(6,8),24-(8,8,8,8)]
  2044  100.240951682  100.240951682  100.240951682    8[6-(6,8),24-(8,8,8,8)]
  2045   97.745579253   97.745579253   97.745579253    8[6-(6,8),24-(8,8,8,8)]
  2046    47.23675283    47.23675283    47.23675283    8[6-(6,8),24-(8,8,8,8)]
  2047   48.822203507   48.822203507   48.822203507    8[6-(6,8),24-(8,8,8,8)]
  2048  48.3493332595  48.3493332595  48.3493332595    8[6-(6,8),24-(8,8,8,8)]
  2049   47.379399403   47.379399403   47.379399403    8[6-(6,8),24-(8,8,8,8)]
  2050  17.0117035285  17.0117035285  17.0117035285    8[6-(6,8),24-(8,8,8,8)]
  2051   47.618191023   47.618191023   47.618191023    8[6-(6,8),24-(8,8,8,8)]
  2052  102.484336112  102.484336112  102.484336112    8[6-(6,8),24-(8,8,8,8)]
  2053  108.225389376  108.225389376  108.225389376    8[6-(6,8),24-(8,8,8,8)]
  2054   99.914812601   99.914812601   99.914812601    8[6-(6,8),24-(8,8,8,8)]
  2055  102.401387444  102.401387444  102.401387444    8[6-(6,8),24-(8,8,8,8)]
  2056  49.9002219915  49.9002219915  49.9002219915    8[6-(6,8),24-(8,8,8,8)]
  2057  45.3091388975  45.3091388975  45.3091388975    8[6-(6,8),24-(8,8,8,8)]
  2058  98.9794406895  98.9794406895  98.9794406895    8[6-(6,8),24-(8,8,8,8)]
  2059  106.947854209  106.947854209  106.947854209    8[6-(6,8),24-(8,8,8,8)]
  2060  101.177894591  101.177894591  101.177894591    8[6-(6,8),24-(8,8,8,8)]
  2061  107.754718525  107.754718525  107.754718525    8[6-(6,8),24-(8,8,8,8)]
  2062  110.850840398  110.850840398  110.850840398    8[6-(6,8),24-(8,8,8,8)]
  2063   84.747774337   84.747774337   84.747774337    8[6-(6,8),24-(8,8,8,8)]
  2064  84.7864208755  84.7864208755  84.7864208755    8[6-(6,8),24-(8,8,8,8)]
  2065  82.4921361265  82.4921361265  82.4921361265    8[6-(6,8),24-(8,8,8,8)]
  2066  80.5912291515  80.5912291515  80.5912291515    8[6-(6,8),24-(8,8,8,8)]
  2067  17.0952805955  17.0952805955  17.0952805955    8[6-(6,8),24-(8,8,8,8)]
  2068  78.0085092615  78.0085092615  78.0085092615    8[6-(6,8),24-(8,8,8,8)]
  2069  108.465751994  108.465751994  108.465751994    8[6-(6,8),24-(8,8,8,8)]
  2070  108.479890971  108.479890971  108.479890971    8[6-(6,8),24-(8,8,8,8)]
  2071  112.403300128  112.403300128  112.403300128    8[6-(6,8),24-(8,8,8,8)]
  2072  109.320374633  109.320374633  109.320374633    8[6-(6,8),24-(8,8,8,8)]
  2073  82.5254412735  82.5254412735  82.5254412735    8[6-(6,8),24-(8,8,8,8)]
  2074   80.594056947   80.594056947   80.594056947    8[6-(6,8),24-(8,8,8,8)]
  2075  91.8546528275  91.8546528275  91.8546528275    8[6-(6,8),24-(8,8,8,8)]
  2076   88.227847999   88.227847999   88.227847999    8[6-(6,8),24-(8,8,8,8)]
  2077   91.848054638   91.848054638   91.848054638    8[6-(6,8),24-(8,8,8,8)]
  2078   88.278748318   88.278748318   88.278748318    8[6-(6,8),24-(8,8,8,8)]
  2079   90.774120747   90.774120747   90.774120747    8[6-(6,8),24-(8,8,8,8)]
  2080    78.44304717    78.44304717    78.44304717    8[6-(6,8),24-(8,8,8,8)]
  2081   76.858224892   76.858224892   76.858224892    8[6-(6,8),24-(8,8,8,8)]
  2082  77.3304667405  77.3304667405  77.3304667405    8[6-(6,8),24-(8,8,8,8)]
  2083   78.299772198   78.299772198   78.299772198    8[6-(6,8),24-(8,8,8,8)]
  2084  45.8281964715  45.8281964715  45.8281964715    8[6-(6,8),24-(8,8,8,8)]
  2085   78.062237376   78.062237376   78.062237376    8[6-(6,8),24-(8,8,8,8)]
  2086   86.034735489   86.034735489   86.034735489    8[6-(6,8),24-(8,8,8,8)]
  2087   80.294310624   80.294310624   80.294310624    8[6-(6,8),24-(8,8,8,8)]
  2088      88.604259      88.604259      88.604259    8[6-(6,8),24-(8,8,8,8)]
  2089   86.118940955   86.118940955   86.118940955    8[6-(6,8),24-(8,8,8,8)]
  2090  75.7795780085  75.7795780085  75.7795780085    8[6-(6,8),24-(8,8,8,8)]
  2091  80.3700327035  80.3700327035  80.3700327035    8[6-(6,8),24-(8,8,8,8)]
  2092  89.5402593105  89.5402593105  89.5402593105    8[6-(6,8),24-(8,8,8)]
  2093   81.571845791   81.571845791   81.571845791    8[6-(6,8),24-(8,8,8,8)]
  2094   87.341805409   87.341805409   87.341805409    8[6-(6,8),24-(8,8,8)]
  2095   80.764981475   80.764981475   80.764981475    8[6-(6,8),24-(8,8,8,8)]
  2096   77.668859602   77.668859602   77.668859602    8[6-(6,8),24-(8,8,8,8)]
  2097   40.932025663   40.932025663   40.932025663    8[6-(6,8),24-(8,8,8,8)]
  2098  40.8940075235  40.8940075235  40.8940075235    8[6-(6,8),24-(8,8,8,8)]
  2099  43.1876638735  43.1876638735  43.1876638735    8[6-(6,8),24-(8,8,8,8)]
  2100  45.0879424495  45.0879424495  45.0879424495    8[6-(6,8),24-(8,8,8,8)]
  2101  45.7446194045  45.7446194045  45.7446194045    8[6-(6,8),24-(8,8,8,8)]
  2102  47.6719191375  47.6719191375  47.6719191375    8[6-(6,8),24-(8,8,8,8)]
  2103  80.0533196075  80.0533196075  80.0533196075    8[6-(6,8),24-(8,8,8,8)]
  2104   80.039809029   80.039809029   80.039809029    8[6-(6,8),24-(8,8,8,8)]
  2105  76.1157714735  76.1157714735  76.1157714735    8[6-(6,8),24-(8,8,8,8)]
  2106  79.1999537655  79.1999537655  79.1999537655    8[6-(6,8),24-(8,8,8,8)]
  2107  43.1543587265  43.1543587265  43.1543587265    8[6-(6,8),24-(8,8,8,8)]
  2108   45.085114654   45.085114654   45.085114654    8[6-(6,8),24-(8,8,8,8)]
  2109  92.9681758555  92.9681758555  92.9681758555    8[6-(6,8),24-(8,8,8,8)]
  2110   89.345141421   89.345141421   89.345141421    8[6-(6,8),24-(8,8,8,8)]
  2111  92.9637770625  92.9637770625  92.9637770625    8[6-(6,8),24-(8,8,8,8)]
  2112  90.7084530515  90.7084530515  90.7084530515    8[6-(6,8),24-(8,8,8,8)]
  2113  89.4818182035  89.4818182035  89.4818182035    8[6-(6,8),24-(8,8,8,8)]
  2114  50.5688385275  50.5688385275  50.5688385275    8[6-(6,8),24-(8,8,8,8)]
  2115  51.3493100855  51.3493100855  51.3493100855    8[6-(6,8),24-(8,8,8,8)]
  2116  50.6216240435  50.6216240435  50.6216240435    8[6-(6,8),24-(8,8,8,8)]
  2117   52.517818026   52.517818026   52.517818026    8[6-(6,8),24-(8,8,8,8)]
  2118  47.1258404065  47.1258404065  47.1258404065    8[6-(6,8),24-(8,8,8,8)]
  2119  49.0455993515  49.0455993515  49.0455993515    8[6-(6,8),24-(8,8,8,8)]
  2120  87.1492011155  87.1492011155  87.1492011155    8[6-(6,8),24-(8,8,8,8)]
  2121  81.4081478515  81.4081478515  81.4081478515    8[6-(6,8),24-(8,8,8,8)]
  2122   87.317297848   87.317297848   87.317297848    8[6-(6,8),24-(8,8,8,8)]
  2123   88.502458362   88.502458362   88.502458362    8[6-(6,8),24-(8,8,8,8)]
  2124   51.411835786   51.411835786   51.411835786    8[6-(6,8),24-(8,8,8,8)]
  2125  54.6590876185  54.6590876185  54.6590876185    8[6-(6,8),24-(8,8,8,8)]
  2126  88.4267362825  88.4267362825  88.4267362825    8[6-(6,8),24-(8,8,8)]
  2127   80.454552369   80.454552369   80.454552369    8[6-(6,8),24-(8,8,8,8)]
  2128  86.2260829845  86.2260829845  86.2260829845    8[6-(6,8),24-(8,8,8)]
  2129  78.3352767415  78.3352767415  78.3352767415    8[6-(6,8),24-(8,8,8,8)]
  2130  78.9611621455  78.9611621455  78.9611621455    8[6-(6,8),24-(8,8,8,8)]
  2131  68.8062343055  68.8062343055  68.8062343055    8[6-(6,8),24-(8,8,8,8)]
  2132    66.40292233    66.40292233    66.40292233    8[6-(6,8),24-(8,8,8,8)]
  2133  69.8965065705  69.8965065705  69.8965065705    8[6-(6,8),24-(8,8,8,8)]
  2134  70.8698966215  70.8698966215  70.8698966215    8[6-(6,8),24-(8,8,8,8)]
  2135  44.4469754695  44.4469754695  44.4469754695    8[6-(6,8),24-(8,8,8,8)]
  2136   76.688557162   76.688557162   76.688557162    8[6-(6,8),24-(8,8,8,8)]
  2137   78.938853981   78.938853981   78.938853981    8[6-(6,8),24-(8,8,8,8)]
  2138  78.9259718015  78.9259718015  78.9259718015    8[6-(6,8),24-(8,8,8,8)]
  2139  77.4027326255  77.4027326255  77.4027326255    8[6-(6,8),24-(8,8,8,8)]
  2140  76.8164363585  76.8164363585  76.8164363585    8[6-(6,8),24-(8,8,8,8)]
  2141   67.522100949   67.522100949   67.522100949    8[6-(6,8),24-(8,8,8,8)]
  2142   70.796059739   70.796059739   70.796059739    8[6-(6,8),24-(8,8,8,8)]
  2143  100.092963717  100.092963717  100.092963717    8[6-(6,8),24-(8,8,8,8)]
  2144  108.065147631  108.065147631  108.065147631    8[6-(6,8),24-(8,8,8,8)]
  2145  102.293617016  102.293617016  102.293617016    8[6-(6,8),24-(8,8,8,8)]
  2146  110.184423258  110.184423258  110.184423258    8[6-(6,8),24-(8,8,8,8)]
  2147  109.558537855  109.558537855  109.558537855    8[6-(6,8),24-(8,8,8,8)]
  2148  56.8735656945  56.8735656945  56.8735656945    8[6-(6,8),24-(8,8,8,8)]
  2149   59.277506069   59.277506069   59.277506069    8[6-(6,8),24-(8,8,8,8)]
  2150  55.7832934295  55.7832934295  55.7832934295    8[6-(6,8),24-(8,8,8,8)]
  2151  54.8092749795  54.8092749795  54.8092749795    8[6-(6,8),24-(8,8,8,8)]
  2152  18.3929245305  18.3929245305  18.3929245305    8[6-(6,8),24-(8,8,8,8)]
  2153   48.991871237   48.991871237   48.991871237    8[6-(6,8),24-(8,8,8,8)]
  2154   109.58021762   109.58021762   109.58021762    8[6-(6,8),24-(8,8,8,8)]
  2155  109.593728199  109.593728199  109.593728199    8[6-(6,8),24-(8,8,8,8)]
  2156  111.116338975  111.116338975  111.116338975    8[6-(6,8),24-(8,8,8,8)]
  2157   111.70389204   111.70389204   111.70389204    8[6-(6,8),24-(8,8,8,8)]
  2158   58.157699051   58.157699051   58.157699051    8[6-(6,8),24-(8,8,8,8)]
  2159   54.883111862   54.883111862   54.883111862    8[6-(6,8),24-(8,8,8,8)]
  2160  95.5515241445  95.5515241445  95.5515241445    8[6-(6,8),24-(8,8,8,8)]
  2161   99.174558579   99.174558579   99.174558579    8[6-(6,8),24-(8,8,8,8)]
  2162  95.5559229375  95.5559229375  95.5559229375    8[6-(6,8),24-(8,8,8,8)]
  2163  97.8112469485  97.8112469485  97.8112469485    8[6-(6,8),24-(8,8,8,8)]
  2164  99.0378817965  99.0378817965  99.0378817965    8[6-(6,8),24-(8,8,8,8)]
  2165  75.1109614725  75.1109614725  75.1109614725    8[6-(6,8),24-(8,8,8,8)]
  2166  74.3311183135  74.3311183135  74.3311183135    8[6-(6,8),24-(8,8,8,8)]
  2167  75.0581759565  75.0581759565  75.0581759565    8[6-(6,8),24-(8,8,8,8)]
  2168   73.161353575   73.161353575   73.161353575    8[6-(6,8),24-(8,8,8,8)]
  2169  15.7140595935  15.7140595935  15.7140595935    8[6-(6,8),24-(8,8,8,8)]
  2170  76.6348290475  76.6348290475  76.6348290475    8[6-(6,8),24-(8,8,8,8)]
  2171  101.369870486  101.369870486  101.369870486    8[6-(6,8),24-(8,8,8,8)]
  2172  107.111552148  107.111552148  107.111552148    8[6-(6,8),24-(8,8,8,8)]
  2173  101.201773753  101.201773753  101.201773753    8[6-(6,8),24-(8,8,8,8)]
  2174  100.017870037  100.017870037  100.017870037    8[6-(6,8),24-(8,8,8,8)]
  2175   74.267964214   74.267964214   74.267964214    8[6-(6,8),24-(8,8,8,8)]
  2176  71.0200839825  71.0200839825  71.0200839825    8[6-(6,8),24-(8,8,8,8)]
  2177   93.146326972   93.146326972   93.146326972    8[6-(6,8),24-(8,8,8,8)]
  2178   93.142556578   93.142556578   93.142556578    8[6-(6,8),24-(8,8,8,8)]
  2179  93.1441275755  93.1441275755  93.1441275755    8[6-(6,8),24-(8,8,8,8)]
  2180  91.8301452665  91.8301452665  91.8301452665    8[6-(6,8),24-(8,8,8,8)]
  2181  95.5521525435  95.5521525435  95.5521525435    8[6-(6,8),24-(8,8,8,8)]
  2182  90.7141086425  90.7141086425  90.7141086425    8[6-(6,8),24-(8,8,8,8)]
  2183   88.349129006   88.349129006   88.349129006    8[6-(6,8),24-(8,8,8,8)]
  2184   89.548742697   89.548742697   89.548742697    8[6-(6,8),24-(8,8,8,8)]
  2185  88.6215399725  88.6215399725  88.6215399725    8[6-(6,8),24-(8,8,8,8)]
  2186   30.122306065   30.122306065   30.122306065    8[6-(6,8),24-(8,8,8,8)]
  2187   91.856852224   91.856852224   91.856852224    8[6-(6,8),24-(8,8,8,8)]
  2188   93.145070174   93.145070174   93.145070174    8[6-(6,8),24-(8,8,8,8)]
  2189  93.1460127725  93.1460127725  93.1460127725    8[6-(6,8),24-(8,8,8,8)]
  2190  95.5464969525  95.5464969525  95.5464969525    8[6-(6,8),24-(8,8,8,8)]
  2191  91.8766467925  91.8766467925  91.8766467925    8[6-(6,8),24-(8,8,8,8)]
  2192  87.2076422225  87.2076422225  87.2076422225    8[6-(6,8),24-(8,8,8,8)]
  2193  88.5505308855  88.5505308855  88.5505308855    8[6-(6,8),24-(8,8,8,8)]
  2194   95.373373028   95.373373028   95.373373028    8[6-(6,8),24-(8,8,8,8)]
  2195   95.377143422   95.377143422   95.377143422    8[6-(6,8),24-(8,8,8,8)]
  2196  95.3755724245  95.3755724245  95.3755724245    8[6-(6,8),24-(8,8,8,8)]
  2197  96.6895547335  96.6895547335  96.6895547335    8[6-(6,8),24-(8,8,8,8)]
  2198  92.9675474565  92.9675474565  92.9675474565    8[6-(6,8),24-(8,8,8,8)]
  2199  34.9656913575  34.9656913575  34.9656913575    8[6-(6,8),24-(8,8,8,8)]
  2200   37.331299393   37.331299393   37.331299393    8[6-(6,8),24-(8,8,8,8)]
  2201   36.131057303   36.131057303   36.131057303    8[6-(6,8),24-(8,8,8,8)]
  2202  37.0576316285  37.0576316285  37.0576316285    8[6-(6,8),24-(8,8,8,8)]
  2203   32.717593935   32.717593935   32.717593935    8[6-(6,8),24-(8,8,8,8)]
  2204   33.823576175   33.823576175   33.823576175    8[6-(6,8),24-(8,8,8,8)]
  2205   95.374001427   95.374001427   95.374001427    8[6-(6,8),24-(8,8,8,8)]
  2206  95.3736872275  95.3736872275  95.3736872275    8[6-(6,8),24-(8,8,8,8)]
  2207  92.9725746485  92.9725746485  92.9725746485    8[6-(6,8),24-(8,8,8,8)]
  2208  96.6436816065  96.6436816065  96.6436816065    8[6-(6,8),24-(8,8,8,8)]
  2209  38.4721577775  38.4721577775  38.4721577775    8[6-(6,8),24-(8,8,8,8)]
  2210  37.1286407155  37.1286407155  37.1286407155    8[6-(6,8),24-(8,8,8,8)]
  2211   90.831933455   90.831933455   90.831933455    8[6-(6,8),24-(8,8,8)]
  2212    86.48655437    86.48655437    86.48655437    8[6-(6,8),24-(8,8,8,8)]
  2213  88.6378783465  88.6378783465  88.6378783465    8[6-(6,8),24-(8,8,8)]
  2214  84.3163784235  84.3163784235  84.3163784235    8[6-(6,8),24-(8,8,8,8)]
  2215  82.4468913985  82.4468913985  82.4468913985    8[6-(6,8),24-(8,8,8,8)]
  2216  53.2030871355  53.2030871355  53.2030871355    8[6-(6,8),24-(8,8,8,8)]
  2217  52.3849116375  52.3849116375  52.3849116375    8[6-(6,8),24-(8,8,8,8)]
  2218    55.40593983    55.40593983    55.40593983    8[6-(6,8),24-(8,8,8,8)]
  2219   55.409710224   55.409710224   55.409710224    8[6-(6,8),24-(8,8,8,8)]
  2220   30.038728998   30.038728998   30.038728998    8[6-(6,8),24-(8,8,8,8)]
  2221  61.4665339855  61.4665339855  61.4665339855    8[6-(6,8),24-(8,8,8,8)]
  2222  87.1636542925  87.1636542925  87.1636542925    8[6-(6,8),24-(8,8,8,8)]
  2223  92.8915111775  92.8915111775  92.8915111775    8[6-(6,8),24-(8,8,8,8)]
  2224   83.058009426   83.058009426   83.058009426    8[6-(6,8),24-(8,8,8,8)]
  2225   84.957659603   84.957659603   84.957659603    8[6-(6,8),24-(8,8,8,8)]
  2226  54.5824229405  54.5824229405  54.5824229405    8[6-(6,8),24-(8,8,8,8)]
  2227   53.265612836   53.265612836   53.265612836    8[6-(6,8),24-(8,8,8,8)]
  2228   97.687766545   97.687766545   97.687766545    8[6-(6,8),24-(8,8,8,8)]
  2229   102.03314563   102.03314563   102.03314563    8[6-(6,8),24-(8,8,8,8)]
  2230  99.8818216535  99.8818216535  99.8818216535    8[6-(6,8),24-(8,8,8,8)]
  2231  104.203321577  104.203321577  104.203321577    8[6-(6,8),24-(8,8,8,8)]
  2232  106.072808602  106.072808602  106.072808602    8[6-(6,8),24-(8,8,8,8)]
  2233  72.4767128645  72.4767128645  72.4767128645    8[6-(6,8),24-(8,8,8,8)]
  2234  73.2955167615  73.2955167615  73.2955167615    8[6-(6,8),24-(8,8,8,8)]
  2235    70.27386017    70.27386017    70.27386017    8[6-(6,8),24-(8,8,8,8)]
  2236   70.269461377   70.269461377   70.269461377    8[6-(6,8),24-(8,8,8,8)]
  2237   32.801171002   32.801171002   32.801171002    8[6-(6,8),24-(8,8,8,8)]
  2238  64.2138944135  64.2138944135  64.2138944135    8[6-(6,8),24-(8,8,8,8)]
  2239  101.355417308  101.355417308  101.355417308    8[6-(6,8),24-(8,8,8,8)]
  2240  95.6281888225  95.6281888225  95.6281888225    8[6-(6,8),24-(8,8,8,8)]
  2241  105.461062175  105.461062175  105.461062175    8[6-(6,8),24-(8,8,8,8)]
  2242  103.562668796  103.562668796  103.562668796    8[6-(6,8),24-(8,8,8,8)]
  2243  71.0973770595  71.0973770595  71.0973770595    8[6-(6,8),24-(8,8,8,8)]
  2244   72.413558765   72.413558765   72.413558765    8[6-(6,8),24-(8,8,8,8)]
  2245  100.092963717  100.092963717  100.092963717    8[6-(6,8),24-(8,8,8,8)]
  2246  108.065147631  108.065147631  108.065147631    8[6-(6,8),24-(8,8,8,8)]
  2247  102.293617015  102.293617015  102.293617015    8[6-(6,8),24-(8,8,8,8)]
  2248  110.184423258  110.184423258  110.184423258    8[6-(6,8),24-(8,8,8,8)]
  2249  109.558537855  109.558537855  109.558537855    8[6-(6,8),24-(8,8,8,8)]
  2250  56.8735656945  56.8735656945  56.8735656945    8[6-(6,8),24-(8,8,8,8)]
  2251   59.277506069   59.277506069   59.277506069    8[6-(6,8),24-(8,8,8,8)]
  2252  55.7832934295  55.7832934295  55.7832934295    8[6-(6,8),24-(8,8,8,8)]
  2253  54.8092749795  54.8092749795  54.8092749795    8[6-(6,8),24-(8,8,8,8)]
  2254  18.3929245305  18.3929245305  18.3929245305    8[6-(6,8),24-(8,8,8,8)]
  2255   48.991871237   48.991871237   48.991871237    8[6-(6,8),24-(8,8,8,8)]
  2256   109.58021762   109.58021762   109.58021762    8[6-(6,8),24-(8,8,8,8)]
  2257  109.593728199  109.593728199  109.593728199    8[6-(6,8),24-(8,8,8,8)]
  2258  111.116338975  111.116338975  111.116338975    8[6-(6,8),24-(8,8,8,8)]
  2259   111.70389204   111.70389204   111.70389204    8[6-(6,8),24-(8,8,8,8)]
  2260   58.157699051   58.157699051   58.157699051    8[6-(6,8),24-(8,8,8,8)]
  2261   54.883111862   54.883111862   54.883111862    8[6-(6,8),24-(8,8,8,8)]
  2262  95.5515241445  95.5515241445  95.5515241445    8[6-(6,8),24-(8,8,8,8)]
  2263   99.174558579   99.174558579   99.174558579    8[6-(6,8),24-(8,8,8,8)]
  2264  95.5559229375  95.5559229375  95.5559229375    8[6-(6,8),24-(8,8,8,8)]
  2265  97.8112469485  97.8112469485  97.8112469485    8[6-(6,8),24-(8,8,8,8)]
  2266  99.0378817965  99.0378817965  99.0378817965    8[6-(6,8),24-(8,8,8,8)]
  2267  75.1109614725  75.1109614725  75.1109614725    8[6-(6,8),24-(8,8,8,8)]
  2268  74.3311183135  74.3311183135  74.3311183135    8[6-(6,8),24-(8,8,8,8)]
  2269  75.0581759565  75.0581759565  75.0581759565    8[6-(6,8),24-(8,8,8,8)]
  2270   73.161353575   73.161353575   73.161353575    8[6-(6,8),24-(8,8,8,8)]
  2271  15.7140595935  15.7140595935  15.7140595935    8[6-(6,8),24-(8,8,8,8)]
  2272  76.6348290475  76.6348290475  76.6348290475    8[6-(6,8),24-(8,8,8,8)]
  2273  101.369870486  101.369870486  101.369870486    8[6-(6,8),24-(8,8,8,8)]
  2274  107.111552149  107.111552149  107.111552149    8[6-(6,8),24-(8,8,8,8)]
  2275  101.201773753  101.201773753  101.201773753    8[6-(6,8),24-(8,8,8,8)]
  2276  100.017870037  100.017870037  100.017870037    8[6-(6,8),24-(8,8,8,8)]
  2277   74.267964214   74.267964214   74.267964214    8[6-(6,8),24-(8,8,8,8)]
  2278  71.0200839825  71.0200839825  71.0200839825    8[6-(6,8),24-(8,8,8,8)]
  2279  92.9681758555  92.9681758555  92.9681758555    8[6-(6,8),24-(8,8,8,8)]
  2280   89.345141421   89.345141421   89.345141421    8[6-(6,8),24-(8,8,8,8)]
  2281  92.9637770625  92.9637770625  92.9637770625    8[6-(6,8),24-(8,8,8,8)]
  2282  90.7084530515  90.7084530515  90.7084530515    8[6-(6,8),24-(8,8,8,8)]
  2283  89.4818182035  89.4818182035  89.4818182035    8[6-(6,8),24-(8,8,8,8)]
  2284  50.5688385275  50.5688385275  50.5688385275    8[6-(6,8),24-(8,8,8,8)]
  2285  51.3493100855  51.3493100855  51.3493100855    8[6-(6,8),24-(8,8,8,8)]
  2286  50.6216240435  50.6216240435  50.6216240435    8[6-(6,8),24-(8,8,8,8)]
  2287   52.517818026   52.517818026   52.517818026    8[6-(6,8),24-(8,8,8,8)]
  2288  47.1258404065  47.1258404065  47.1258404065    8[6-(6,8),24-(8,8,8,8)]
  2289  49.0455993515  49.0455993515  49.0455993515    8[6-(6,8),24-(8,8,8,8)]
  2290  87.1492011155  87.1492011155  87.1492011155    8[6-(6,8),24-(8,8,8,8)]
  2291  81.4081478515  81.4081478515  81.4081478515    8[6-(6,8),24-(8,8,8,8)]
  2292   87.317297848   87.317297848   87.317297848    8[6-(6,8),24-(8,8,8,8)]
  2293   88.502458362   88.502458362   88.502458362    8[6-(6,8),24-(8,8,8,8)]
  2294   51.411835786   51.411835786   51.411835786    8[6-(6,8),24-(8,8,8,8)]
  2295  54.6590876185  54.6590876185  54.6590876185    8[6-(6,8),24-(8,8,8,8)]
  2296  88.4267362825  88.4267362825  88.4267362825    8[6-(6,8),24-(8,8,8)]
  2297   80.454552369   80.454552369   80.454552369    8[6-(6,8),24-(8,8,8,8)]
  2298  86.2260829845  86.2260829845  86.2260829845    8[6-(6,8),24-(8,8,8)]
  2299  78.3352767415  78.3352767415  78.3352767415    8[6-(6,8),24-(8,8,8,8)]
  2300  78.9611621455  78.9611621455  78.9611621455    8[6-(6,8),24-(8,8,8,8)]
  2301  68.8062343055  68.8062343055  68.8062343055    8[6-(6,8),24-(8,8,8,8)]
  2302    66.40292233    66.40292233    66.40292233    8[6-(6,8),24-(8,8,8,8)]
  2303  69.8965065705  69.8965065705  69.8965065705    8[6-(6,8),24-(8,8,8,8)]
  2304  70.8698966215  70.8698966215  70.8698966215    8[6-(6,8),24-(8,8,8,8)]
  2305  44.4469754695  44.4469754695  44.4469754695    8[6-(6,8),24-(8,8,8,8)]
  2306   76.688557162   76.688557162   76.688557162    8[6-(6,8),24-(8,8,8,8)]
  2307   78.938853981   78.938853981   78.938853981    8[6-(6,8),24-(8,8,8,8)]
  2308  78.9259718015  78.9259718015  78.9259718015    8[6-(6,8),24-(8,8,8,8)]
  2309  77.4027326255  77.4027326255  77.4027326255    8[6-(6,8),24-(8,8,8,8)]
  2310  76.8164363585  76.8164363585  76.8164363585    8[6-(6,8),24-(8,8,8,8)]
  2311   67.522100949   67.522100949   67.522100949    8[6-(6,8),24-(8,8,8,8)]
  2312   70.796059739   70.796059739   70.796059739    8[6-(6,8),24-(8,8,8,8)]
  2313   97.687766545   97.687766545   97.687766545    8[6-(6,8),24-(8,8,8,8)]
  2314   102.03314563   102.03314563   102.03314563    8[6-(6,8),24-(8,8,8,8)]
  2315  99.8818216535  99.8818216535  99.8818216535    8[6-(6,8),24-(8,8,8,8)]
  2316  104.203321577  104.203321577  104.203321577    8[6-(6,8),24-(8,8,8,8)]
  2317  106.072808602  106.072808602  106.072808602    8[6-(6,8),24-(8,8,8,8)]
  2318  72.4767128645  72.4767128645  72.4767128645    8[6-(6,8),24-(8,8,8,8)]
  2319  73.2955167615  73.2955167615  73.2955167615    8[6-(6,8),24-(8,8,8,8)]
  2320    70.27386017    70.27386017    70.27386017    8[6-(6,8),24-(8,8,8,8)]
  2321   70.269461377   70.269461377   70.269461377    8[6-(6,8),24-(8,8,8,8)]
  2322   32.801171002   32.801171002   32.801171002    8[6-(6,8),24-(8,8,8,8)]
  2323  64.2138944135  64.2138944135  64.2138944135    8[6-(6,8),24-(8,8,8,8)]
  2324  101.355417309  101.355417309  101.355417309    8[6-(6,8),24-(8,8,8,8)]
  2325  95.6281888225  95.6281888225  95.6281888225    8[6-(6,8),24-(8,8,8,8)]
  2326  105.461062175  105.461062175  105.461062175    8[6-(6,8),24-(8,8,8,8)]
  2327  103.562668796  103.562668796  103.562668796    8[6-(6,8),24-(8,8,8,8)]
  2328  71.0973770595  71.0973770595  71.0973770595    8[6-(6,8),24-(8,8,8,8)]
  2329   72.413558765   72.413558765   72.413558765    8[6-(6,8),24-(8,8,8,8)]
  2330   90.831933455   90.831933455   90.831933455    8[6-(6,8),24-(8,8,8)]
  2331    86.48655437    86.48655437    86.48655437    8[6-(6,8),24-(8,8,8,8)]
  2332  88.6378783465  88.6378783465  88.6378783465    8[6-(6,8),24-(8,8,8)]
  2333  84.3163784235  84.3163784235  84.3163784235    8[6-(6,8),24-(8,8,8,8)]
  2334  82.4468913985  82.4468913985  82.4468913985    8[6-(6,8),24-(8,8,8,8)]
  2335  53.2030871355  53.2030871355  53.2030871355    8[6-(6,8),24-(8,8,8,8)]
  2336  52.3849116375  52.3849116375  52.3849116375    8[6-(6,8),24-(8,8,8,8)]
  2337    55.40593983    55.40593983    55.40593983    8[6-(6,8),24-(8,8,8,8)]
  2338   55.409710224   55.409710224   55.409710224    8[6-(6,8),24-(8,8,8,8)]
  2339   30.038728998   30.038728998   30.038728998    8[6-(6,8),24-(8,8,8,8)]
  2340  61.4665339855  61.4665339855  61.4665339855    8[6-(6,8),24-(8,8,8,8)]
  2341  87.1636542925  87.1636542925  87.1636542925    8[6-(6,8),24-(8,8,8,8)]
  2342  92.8915111775  92.8915111775  92.8915111775    8[6-(6,8),24-(8,8,8,8)]
  2343   83.058009426   83.058009426   83.058009426    8[6-(6,8),24-(8,8,8,8)]
  2344   84.957659603   84.957659603   84.957659603    8[6-(6,8),24-(8,8,8,8)]
  2345  54.5824229405  54.5824229405  54.5824229405    8[6-(6,8),24-(8,8,8,8)]
  2346   53.265612836   53.265612836   53.265612836    8[6-(6,8),24-(8,8,8,8)]
  2347   95.373373028   95.373373028   95.373373028    8[6-(6,8),24-(8,8,8,8)]
  2348   95.377143422   95.377143422   95.377143422    8[6-(6,8),24-(8,8,8,8)]
  2349  95.3755724245  95.3755724245  95.3755724245    8[6-(6,8),24-(8,8,8,8)]
  2350  96.6895547335  96.6895547335  96.6895547335    8[6-(6,8),24-(8,8,8,8)]
  2351  92.9675474565  92.9675474565  92.9675474565    8[6-(6,8),24-(8,8,8,8)]
  2352  34.9656913575  34.9656913575  34.9656913575    8[6-(6,8),24-(8,8,8,8)]
  2353   37.331299393   37.331299393   37.331299393    8[6-(6,8),24-(8,8,8,8)]
  2354   36.131057303   36.131057303   36.131057303    8[6-(6,8),24-(8,8,8,8)]
  2355  37.0576316285  37.0576316285  37.0576316285    8[6-(6,8),24-(8,8,8,8)]
  2356   32.717593935   32.717593935   32.717593935    8[6-(6,8),24-(8,8,8,8)]
  2357   33.823576175   33.823576175   33.823576175    8[6-(6,8),24-(8,8,8,8)]
  2358   95.374001427   95.374001427   95.374001427    8[6-(6,8),24-(8,8,8,8)]
  2359  95.3736872275  95.3736872275  95.3736872275    8[6-(6,8),24-(8,8,8,8)]
  2360  92.9725746485  92.9725746485  92.9725746485    8[6-(6,8),24-(8,8,8,8)]
  2361  96.6436816065  96.6436816065  96.6436816065    8[6-(6,8),24-(8,8,8,8)]
  2362  38.4721577775  38.4721577775  38.4721577775    8[6-(6,8),24-(8,8,8,8)]
  2363  37.1286407155  37.1286407155  37.1286407155    8[6-(6,8),24-(8,8,8,8)]
  2364   93.146326972   93.146326972   93.146326972    8[6-(6,8),24-(8,8,8,8)]
  2365   93.142556578   93.142556578   93.142556578    8[6-(6,8),24-(8,8,8,8)]
  2366  93.1441275755  93.1441275755  93.1441275755    8[6-(6,8),24-(8,8,8,8)]
  2367  91.8301452665  91.8301452665  91.8301452665    8[6-(6,8),24-(8,8,8,8)]
  2368  95.5521525435  95.5521525435  95.5521525435    8[6-(6,8),24-(8,8,8,8)]
  2369  90.7141086425  90.7141086425  90.7141086425    8[6-(6,8),24-(8,8,8,8)]
  2370   88.349129006   88.349129006   88.349129006    8[6-(6,8),24-(8,8,8,8)]
  2371   89.548742697   89.548742697   89.548742697    8[6-(6,8),24-(8,8,8,8)]
  2372  88.6215399725  88.6215399725  88.6215399725    8[6-(6,8),24-(8,8,8,8)]
  2373   30.122306065   30.122306065   30.122306065    8[6-(6,8),24-(8,8,8,8)]
  2374   91.856852224   91.856852224   91.856852224    8[6-(6,8),24-(8,8,8,8)]
  2375   93.145070174   93.145070174   93.145070174    8[6-(6,8),24-(8,8,8,8)]
  2376  93.1460127725  93.1460127725  93.1460127725    8[6-(6,8),24-(8,8,8,8)]
  2377  95.5464969525  95.5464969525  95.5464969525    8[6-(6,8),24-(8,8,8,8)]
  2378  91.8766467925  91.8766467925  91.8766467925    8[6-(6,8),24-(8,8,8,8)]
  2379  87.2076422225  87.2076422225  87.2076422225    8[6-(6,8),24-(8,8,8,8)]
  2380  88.5505308855  88.5505308855  88.5505308855    8[6-(6,8),24-(8,8,8,8)]
  2381  98.9794406895  98.9794406895  98.9794406895    8[6-(6,8),24-(8,8,8,8)]
  2382  106.947854209  106.947854209  106.947854209    8[6-(6,8),24-(8,8,8,8)]
  2383  101.177894591  101.177894591  101.177894591    8[6-(6,8),24-(8,8,8,8)]
  2384  107.754718525  107.754718525  107.754718525    8[6-(6,8),24-(8,8,8,8)]
  2385  110.850840398  110.850840398  110.850840398    8[6-(6,8),24-(8,8,8,8)]
  2386   84.747774337   84.747774337   84.747774337    8[6-(6,8),24-(8,8,8,8)]
  2387  84.7864208755  84.7864208755  84.7864208755    8[6-(6,8),24-(8,8,8,8)]
  2388  82.4921361265  82.4921361265  82.4921361265    8[6-(6,8),24-(8,8,8,8)]
  2389  80.5912291515  80.5912291515  80.5912291515    8[6-(6,8),24-(8,8,8,8)]
  2390  17.0952805955  17.0952805955  17.0952805955    8[6-(6,8),24-(8,8,8,8)]
  2391  78.0085092615  78.0085092615  78.0085092615    8[6-(6,8),24-(8,8,8,8)]
  2392  108.465751993  108.465751993  108.465751993    8[6-(6,8),24-(8,8,8,8)]
  2393  108.479890971  108.479890971  108.479890971    8[6-(6,8),24-(8,8,8,8)]
  2394  112.403300127  112.403300127  112.403300127    8[6-(6,8),24-(8,8,8,8)]
  2395  109.320374633  109.320374633  109.320374633    8[6-(6,8),24-(8,8,8,8)]
  2396  82.5254412735  82.5254412735  82.5254412735    8[6-(6,8),24-(8,8,8,8)]
  2397   80.594056947   80.594056947   80.594056947    8[6-(6,8),24-(8,8,8,8)]
  2398  96.6650471725  96.6650471725  96.6650471725    8[6-(6,8),24-(8,8,8,8)]
  2399  100.291852001  100.291852001  100.291852001    8[6-(6,8),24-(8,8,8,8)]
  2400   96.671645362   96.671645362   96.671645362    8[6-(6,8),24-(8,8,8,8)]
  2401  100.240951682  100.240951682  100.240951682    8[6-(6,8),24-(8,8,8,8)]
  2402   97.745579253   97.745579253   97.745579253    8[6-(6,8),24-(8,8,8,8)]
  2403    47.23675283    47.23675283    47.23675283    8[6-(6,8),24-(8,8,8,8)]
  2404   48.822203507   48.822203507   48.822203507    8[6-(6,8),24-(8,8,8,8)]
  2405  48.3493332595  48.3493332595  48.3493332595    8[6-(6,8),24-(8,8,8,8)]
  2406   47.379399403   47.379399403   47.379399403    8[6-(6,8),24-(8,8,8,8)]
  2407  17.0117035285  17.0117035285  17.0117035285    8[6-(6,8),24-(8,8,8,8)]
  2408   47.618191023   47.618191023   47.618191023    8[6-(6,8),24-(8,8,8,8)]
  2409  102.484336112  102.484336112  102.484336112    8[6-(6,8),24-(8,8,8,8)]
  2410  108.225389376  108.225389376  108.225389376    8[6-(6,8),24-(8,8,8,8)]
  2411   99.914812601   99.914812601   99.914812601    8[6-(6,8),24-(8,8,8,8)]
  2412  102.401387444  102.401387444  102.401387444    8[6-(6,8),24-(8,8,8,8)]
  2413  49.9002219915  49.9002219915  49.9002219915    8[6-(6,8),24-(8,8,8,8)]
  2414  45.3091388975  45.3091388975  45.3091388975    8[6-(6,8),24-(8,8,8,8)]
  2415  89.5402593105  89.5402593105  89.5402593105    8[6-(6,8),24-(8,8,8)]
  2416   81.571845791   81.571845791   81.571845791    8[6-(6,8),24-(8,8,8,8)]
  2417   87.341805409   87.341805409   87.341805409    8[6-(6,8),24-(8,8,8)]
  2418   80.764981475   80.764981475   80.764981475    8[6-(6,8),24-(8,8,8,8)]
  2419   77.668859602   77.668859602   77.668859602    8[6-(6,8),24-(8,8,8,8)]
  2420   40.932025663   40.932025663   40.932025663    8[6-(6,8),24-(8,8,8,8)]
  2421  40.8940075235  40.8940075235  40.8940075235    8[6-(6,8),24-(8,8,8,8)]
  2422  43.1876638735  43.1876638735  43.1876638735    8[6-(6,8),24-(8,8,8,8)]
  2423  45.0879424495  45.0879424495  45.0879424495    8[6-(6,8),24-(8,8,8,8)]
  2424  45.7446194045  45.7446194045  45.7446194045    8[6-(6,8),24-(8,8,8,8)]
  2425  47.6719191375  47.6719191375  47.6719191375    8[6-(6,8),24-(8,8,8,8)]
  2426  80.0533196075  80.0533196075  80.0533196075    8[6-(6,8),24-(8,8,8,8)]
  2427   80.039809029   80.039809029   80.039809029    8[6-(6,8),24-(8,8,8,8)]
  2428  76.1157714735  76.1157714735  76.1157714735    8[6-(6,8),24-(8,8,8,8)]
  2429  79.1999537655  79.1999537655  79.1999537655    8[6-(6,8),24-(8,8,8,8)]
  2430  43.1543587265  43.1543587265  43.1543587265    8[6-(6,8),24-(8,8,8,8)]
  2431   45.085114654   45.085114654   45.085114654    8[6-(6,8),24-(8,8,8,8)]
  2432  91.8546528275  91.8546528275  91.8546528275    8[6-(6,8),24-(8,8,8,8)]
  2433   88.227847999   88.227847999   88.227847999    8[6-(6,8),24-(8,8,8,8)]
  2434   91.848054638   91.848054638   91.848054638    8[6-(6,8),24-(8,8,8,8)]
  2435   88.278748318   88.278748318   88.278748318    8[6-(6,8),24-(8,8,8,8)]
  2436   90.774120747   90.774120747   90.774120747    8[6-(6,8),24-(8,8,8,8)]
  2437    78.44304717    78.44304717    78.44304717    8[6-(6,8),24-(8,8,8,8)]
  2438   76.858224892   76.858224892   76.858224892    8[6-(6,8),24-(8,8,8,8)]
  2439  77.3304667405  77.3304667405  77.3304667405    8[6-(6,8),24-(8,8,8,8)]
  2440   78.299772198   78.299772198   78.299772198    8[6-(6,8),24-(8,8,8,8)]
  2441  45.8281964715  45.8281964715  45.8281964715    8[6-(6,8),24-(8,8,8,8)]
  2442   78.062237376   78.062237376   78.062237376    8[6-(6,8),24-(8,8,8,8)]
  2443   86.034735489   86.034735489   86.034735489    8[6-(6,8),24-(8,8,8,8)]
  2444   80.294310624   80.294310624   80.294310624    8[6-(6,8),24-(8,8,8,8)]
  2445      88.604259      88.604259      88.604259    8[6-(6,8),24-(8,8,8,8)]
  2446   86.118940955   86.118940955   86.118940955    8[6-(6,8),24-(8,8,8,8)]
  2447  75.7795780085  75.7795780085  75.7795780085    8[6-(6,8),24-(8,8,8,8)]
  2448  80.3700327035  80.3700327035  80.3700327035    8[6-(6,8),24-(8,8,8,8)]
  2449  60.4347028275  60.4347028275  60.4347028275    8[6-(6,8),24-(8,8,8,8)]
  2450   56.807897999   56.807897999   56.807897999    8[6-(6,8),24-(8,8,8,8)]
  2451   60.428104638   60.428104638   60.428104638    8[6-(6,8),24-(8,8,8,8)]
  2452   56.858798318   56.858798318   56.858798318    8[6-(6,8),24-(8,8,8,8)]
  2453   59.354170747   59.354170747   59.354170747    8[6-(6,8),24-(8,8,8,8)]
  2454    47.02309717    47.02309717    47.02309717    8[6-(6,8),24-(8,8,8,8)]
  2455   45.437646493   45.437646493   45.437646493    8[6-(6,8),24-(8,8,8,8)]
  2456  45.9105167405  45.9105167405  45.9105167405    8[6-(6,8),24-(8,8,8,8)]
  2457   46.880450597   46.880450597   46.880450597    8[6-(6,8),24-(8,8,8,8)]
  2458  45.8281964715  45.8281964715  45.8281964715    8[6-(6,8),24-(8,8,8,8)]
  2459   46.641658977   46.641658977   46.641658977    8[6-(6,8),24-(8,8,8,8)]
  2460   54.615413888   54.615413888   54.615413888    8[6-(6,8),24-(8,8,8,8)]
  2461   48.874360624   48.874360624   48.874360624    8[6-(6,8),24-(8,8,8,8)]
  2462   57.184937399   57.184937399   57.184937399    8[6-(6,8),24-(8,8,8,8)]
  2463   54.698362556   54.698362556   54.698362556    8[6-(6,8),24-(8,8,8,8)]
  2464  44.3596280085  44.3596280085  44.3596280085    8[6-(6,8),24-(8,8,8,8)]
  2465  48.9507111025  48.9507111025  48.9507111025    8[6-(6,8),24-(8,8,8,8)]
  2466  58.1203093105  58.1203093105  58.1203093105    8[6-(6,8),24-(8,8,8,8)]
  2467   50.151895791   50.151895791   50.151895791    8[6-(6,8),24-(8,8,8,8)]
  2468   55.921855409   55.921855409   55.921855409    8[6-(6,8),24-(8,8,8,8)]
  2469   49.345031475   49.345031475   49.345031475    8[6-(6,8),24-(8,8,8,8)]
  2470   46.248909602   46.248909602   46.248909602    8[6-(6,8),24-(8,8,8,8)]
  2471   40.932025663   40.932025663   40.932025663    8[6-(6,8),24-(8,8,8,8)]
  2472  40.8933791245  40.8933791245  40.8933791245    8[6-(6,8),24-(8,8,8,8)]
  2473  43.1876638735  43.1876638735  43.1876638735    8[6-(6,8),24-(8,8,8,8)]
  2474  45.0885708485  45.0885708485  45.0885708485    8[6-(6,8),24-(8,8,8,8)]
  2475  45.7446194045  45.7446194045  45.7446194045    8[6-(6,8),24-(8,8,8,8)]
  2476  47.6712907385  47.6712907385  47.6712907385    8[6-(6,8),24-(8,8,8,8)]
  2477  48.6339980065  48.6339980065  48.6339980065    8[6-(6,8),24-(8,8,8,8)]
  2478   48.619859029   48.619859029   48.619859029    8[6-(6,8),24-(8,8,8,8)]
  2479  44.6964498725  44.6964498725  44.6964498725    8[6-(6,8),24-(8,8,8,8)]
  2480  47.7793753665  47.7793753665  47.7793753665    8[6-(6,8),24-(8,8,8,8)]
  2481  43.1543587265  43.1543587265  43.1543587265    8[6-(6,8),24-(8,8,8,8)]
  2482   45.085743053   45.085743053   45.085743053    8[6-(6,8),24-(8,8,8,8)]
  2483  65.2450971725  65.2450971725  65.2450971725    8[6-(6,8),24-(8,8,8,8)]
  2484   68.871902001   68.871902001   68.871902001    8[6-(6,8),24-(8,8,8,8)]
  2485   65.251695362   65.251695362   65.251695362    8[6-(6,8),24-(8,8,8,8)]
  2486   68.821001682   68.821001682   68.821001682    8[6-(6,8),24-(8,8,8,8)]
  2487   66.325629253   66.325629253   66.325629253    8[6-(6,8),24-(8,8,8,8)]
  2488    78.65670283    78.65670283    78.65670283    8[6-(6,8),24-(8,8,8,8)]
  2489   80.241525108   80.241525108   80.241525108    8[6-(6,8),24-(8,8,8,8)]
  2490  79.7692832595  79.7692832595  79.7692832595    8[6-(6,8),24-(8,8,8,8)]
  2491   78.799977802   78.799977802   78.799977802    8[6-(6,8),24-(8,8,8,8)]
  2492  79.8516035285  79.8516035285  79.8516035285    8[6-(6,8),24-(8,8,8,8)]
  2493   79.037512624   79.037512624   79.037512624    8[6-(6,8),24-(8,8,8,8)]
  2494   71.065014511   71.065014511   71.065014511    8[6-(6,8),24-(8,8,8,8)]
  2495   76.805439376   76.805439376   76.805439376    8[6-(6,8),24-(8,8,8,8)]
  2496      68.495491      68.495491      68.495491    8[6-(6,8),24-(8,8,8,8)]
  2497   70.980809045   70.980809045   70.980809045    8[6-(6,8),24-(8,8,8,8)]
  2498  81.3201719915  81.3201719915  81.3201719915    8[6-(6,8),24-(8,8,8,8)]
  2499  76.7297172965  76.7297172965  76.7297172965    8[6-(6,8),24-(8,8,8,8)]
  2500  67.5594906895  67.5594906895  67.5594906895    8[6-(6,8),24-(8,8,8,8)]
  2501   75.527904209   75.527904209   75.527904209    8[6-(6,8),24-(8,8,8,8)]
  2502   69.757944591   69.757944591   69.757944591    8[6-(6,8),24-(8,8,8,8)]
  2503   76.334768525   76.334768525   76.334768525    8[6-(6,8),24-(8,8,8,8)]
  2504   79.430890398   79.430890398   79.430890398    8[6-(6,8),24-(8,8,8,8)]
  2505   84.747774337   84.747774337   84.747774337    8[6-(6,8),24-(8,8,8,8)]
  2506  84.7857924765  84.7857924765  84.7857924765    8[6-(6,8),24-(8,8,8,8)]
  2507  82.4921361265  82.4921361265  82.4921361265    8[6-(6,8),24-(8,8,8,8)]
  2508  80.5918575505  80.5918575505  80.5918575505    8[6-(6,8),24-(8,8,8,8)]
  2509  79.9351805955  79.9351805955  79.9351805955    8[6-(6,8),24-(8,8,8,8)]
  2510  78.0078808625  78.0078808625  78.0078808625    8[6-(6,8),24-(8,8,8,8)]
  2511  77.0464303925  77.0464303925  77.0464303925    8[6-(6,8),24-(8,8,8,8)]
  2512   77.059940971   77.059940971   77.059940971    8[6-(6,8),24-(8,8,8,8)]
  2513  80.9839785265  80.9839785265  80.9839785265    8[6-(6,8),24-(8,8,8,8)]
  2514  77.8997962345  77.8997962345  77.8997962345    8[6-(6,8),24-(8,8,8,8)]
  2515  82.5254412735  82.5254412735  82.5254412735    8[6-(6,8),24-(8,8,8,8)]
  2516   80.594685346   80.594685346   80.594685346    8[6-(6,8),24-(8,8,8,8)]
  2517  64.1315741445  64.1315741445  64.1315741445    8[6-(6,8),24-(8,8,8,8)]
  2518   67.754608579   67.754608579   67.754608579    8[6-(6,8),24-(8,8,8,8)]
  2519  64.1359729375  64.1359729375  64.1359729375    8[6-(6,8),24-(8,8,8,8)]
  2520  66.3912969485  66.3912969485  66.3912969485    8[6-(6,8),24-(8,8,8,8)]
  2521  67.6179317965  67.6179317965  67.6179317965    8[6-(6,8),24-(8,8,8,8)]
  2522  75.1109614725  75.1109614725  75.1109614725    8[6-(6,8),24-(8,8,8,8)]
  2523  74.3304899145  74.3304899145  74.3304899145    8[6-(6,8),24-(8,8,8,8)]
  2524  75.0581759565  75.0581759565  75.0581759565    8[6-(6,8),24-(8,8,8,8)]
  2525   73.161981974   73.161981974   73.161981974    8[6-(6,8),24-(8,8,8,8)]
  2526  78.5539595935  78.5539595935  78.5539595935    8[6-(6,8),24-(8,8,8,8)]
  2527  76.6342006485  76.6342006485  76.6342006485    8[6-(6,8),24-(8,8,8,8)]
  2528  69.9505488845  69.9505488845  69.9505488845    8[6-(6,8),24-(8,8,8,8)]
  2529  75.6916021485  75.6916021485  75.6916021485    8[6-(6,8),24-(8,8,8,8)]
  2530   69.782452152   69.782452152   69.782452152    8[6-(6,8),24-(8,8,8,8)]
  2531   68.597291638   68.597291638   68.597291638    8[6-(6,8),24-(8,8,8,8)]
  2532   74.267964214   74.267964214   74.267964214    8[6-(6,8),24-(8,8,8,8)]
  2533  71.0207123815  71.0207123815  71.0207123815    8[6-(6,8),24-(8,8,8,8)]
  2534  68.6730137175  68.6730137175  68.6730137175    8[6-(6,8),24-(8,8,8,8)]
  2535   76.645197631   76.645197631   76.645197631    8[6-(6,8),24-(8,8,8,8)]
  2536  70.8736670155  70.8736670155  70.8736670155    8[6-(6,8),24-(8,8,8,8)]
  2537  78.7644732585  78.7644732585  78.7644732585    8[6-(6,8),24-(8,8,8,8)]
  2538  78.1385878545  78.1385878545  78.1385878545    8[6-(6,8),24-(8,8,8,8)]
  2539  88.2935156945  88.2935156945  88.2935156945    8[6-(6,8),24-(8,8,8,8)]
  2540    90.69682767    90.69682767    90.69682767    8[6-(6,8),24-(8,8,8,8)]
  2541  87.2032434295  87.2032434295  87.2032434295    8[6-(6,8),24-(8,8,8,8)]
  2542  86.2298533785  86.2298533785  86.2298533785    8[6-(6,8),24-(8,8,8,8)]
  2543  81.2328245305  81.2328245305  81.2328245305    8[6-(6,8),24-(8,8,8,8)]
  2544   80.411192838   80.411192838   80.411192838    8[6-(6,8),24-(8,8,8,8)]
  2545   78.160896019   78.160896019   78.160896019    8[6-(6,8),24-(8,8,8,8)]
  2546  78.1737781985  78.1737781985  78.1737781985    8[6-(6,8),24-(8,8,8,8)]
  2547  79.6970173745  79.6970173745  79.6970173745    8[6-(6,8),24-(8,8,8,8)]
  2548  80.2833136415  80.2833136415  80.2833136415    8[6-(6,8),24-(8,8,8,8)]
  2549   89.577649051   89.577649051   89.577649051    8[6-(6,8),24-(8,8,8,8)]
  2550   86.303690261   86.303690261   86.303690261    8[6-(6,8),24-(8,8,8,8)]
  2551  57.0067862825  57.0067862825  57.0067862825    8[6-(6,8),24-(8,8,8,8)]
  2552   49.034602369   49.034602369   49.034602369    8[6-(6,8),24-(8,8,8,8)]
  2553  54.8061329845  54.8061329845  54.8061329845    8[6-(6,8),24-(8,8,8,8)]
  2554  46.9153267415  46.9153267415  46.9153267415    8[6-(6,8),24-(8,8,8,8)]
  2555  47.5412121455  47.5412121455  47.5412121455    8[6-(6,8),24-(8,8,8,8)]
  2556  37.3862843055  37.3862843055  37.3862843055    8[6-(6,8),24-(8,8,8,8)]
  2557   34.982343931   34.982343931   34.982343931    8[6-(6,8),24-(8,8,8,8)]
  2558  38.4765565705  38.4765565705  38.4765565705    8[6-(6,8),24-(8,8,8,8)]
  2559  39.4505750205  39.4505750205  39.4505750205    8[6-(6,8),24-(8,8,8,8)]
  2560  44.4469754695  44.4469754695  44.4469754695    8[6-(6,8),24-(8,8,8,8)]
  2561   45.267978763   45.267978763   45.267978763    8[6-(6,8),24-(8,8,8,8)]
  2562    47.51953238    47.51953238    47.51953238    8[6-(6,8),24-(8,8,8,8)]
  2563  47.5060218015  47.5060218015  47.5060218015    8[6-(6,8),24-(8,8,8,8)]
  2564  45.9834110245  45.9834110245  45.9834110245    8[6-(6,8),24-(8,8,8,8)]
  2565  45.3958579595  45.3958579595  45.3958579595    8[6-(6,8),24-(8,8,8,8)]
  2566   36.102150949   36.102150949   36.102150949    8[6-(6,8),24-(8,8,8,8)]
  2567   39.376738138   39.376738138   39.376738138    8[6-(6,8),24-(8,8,8,8)]
  2568  61.5482258555  61.5482258555  61.5482258555    8[6-(6,8),24-(8,8,8,8)]
  2569   57.925191421   57.925191421   57.925191421    8[6-(6,8),24-(8,8,8,8)]
  2570  61.5438270625  61.5438270625  61.5438270625    8[6-(6,8),24-(8,8,8,8)]
  2571  59.2885030515  59.2885030515  59.2885030515    8[6-(6,8),24-(8,8,8,8)]
  2572  58.0618682035  58.0618682035  58.0618682035    8[6-(6,8),24-(8,8,8,8)]
  2573  50.5688385275  50.5688385275  50.5688385275    8[6-(6,8),24-(8,8,8,8)]
  2574  51.3486816865  51.3486816865  51.3486816865    8[6-(6,8),24-(8,8,8,8)]
  2575  50.6216240435  50.6216240435  50.6216240435    8[6-(6,8),24-(8,8,8,8)]
  2576   52.518446425   52.518446425   52.518446425    8[6-(6,8),24-(8,8,8,8)]
  2577  47.1258404065  47.1258404065  47.1258404065    8[6-(6,8),24-(8,8,8,8)]
  2578  49.0449709525  49.0449709525  49.0449709525    8[6-(6,8),24-(8,8,8,8)]
  2579  55.7298795145  55.7298795145  55.7298795145    8[6-(6,8),24-(8,8,8,8)]
  2580  49.9881978515  49.9881978515  49.9881978515    8[6-(6,8),24-(8,8,8,8)]
  2581   55.897976247   55.897976247   55.897976247    8[6-(6,8),24-(8,8,8,8)]
  2582   57.081879963   57.081879963   57.081879963    8[6-(6,8),24-(8,8,8,8)]
  2583   51.411835786   51.411835786   51.411835786    8[6-(6,8),24-(8,8,8,8)]
  2584  54.6597160175  54.6597160175  54.6597160175    8[6-(6,8),24-(8,8,8,8)]
  2585   63.953423028   63.953423028   63.953423028    8[6-(6,8),24-(8,8,8,8)]
  2586   63.957193422   63.957193422   63.957193422    8[6-(6,8),24-(8,8,8,8)]
  2587  63.9556224245  63.9556224245  63.9556224245    8[6-(6,8),24-(8,8,8,8)]
  2588  65.2696047335  65.2696047335  65.2696047335    8[6-(6,8),24-(8,8,8,8)]
  2589  61.5475974565  61.5475974565  61.5475974565    8[6-(6,8),24-(8,8,8,8)]
  2590  66.3856413575  66.3856413575  66.3856413575    8[6-(6,8),24-(8,8,8,8)]
  2591   68.750620994   68.750620994   68.750620994    8[6-(6,8),24-(8,8,8,8)]
  2592   67.551007303   67.551007303   67.551007303    8[6-(6,8),24-(8,8,8,8)]
  2593  68.4782100275  68.4782100275  68.4782100275    8[6-(6,8),24-(8,8,8,8)]
  2594   64.137543935   64.137543935   64.137543935    8[6-(6,8),24-(8,8,8,8)]
  2595   65.242897776   65.242897776   65.242897776    8[6-(6,8),24-(8,8,8,8)]
  2596   63.954679826   63.954679826   63.954679826    8[6-(6,8),24-(8,8,8,8)]
  2597  63.9537372275  63.9537372275  63.9537372275    8[6-(6,8),24-(8,8,8,8)]
  2598  61.5532530475  61.5532530475  61.5532530475    8[6-(6,8),24-(8,8,8,8)]
  2599  65.2231032075  65.2231032075  65.2231032075    8[6-(6,8),24-(8,8,8,8)]
  2600  69.8921077775  69.8921077775  69.8921077775    8[6-(6,8),24-(8,8,8,8)]
  2601  68.5492191145  68.5492191145  68.5492191145    8[6-(6,8),24-(8,8,8,8)]
  2602   61.726376972   61.726376972   61.726376972    8[6-(6,8),24-(8,8,8,8)]
  2603   61.722606578   61.722606578   61.722606578    8[6-(6,8),24-(8,8,8,8)]
  2604  61.7241775755  61.7241775755  61.7241775755    8[6-(6,8),24-(8,8,8,8)]
  2605  60.4101952665  60.4101952665  60.4101952665    8[6-(6,8),24-(8,8,8,8)]
  2606  64.1322025435  64.1322025435  64.1322025435    8[6-(6,8),24-(8,8,8,8)]
  2607  59.2941586425  59.2941586425  59.2941586425    8[6-(6,8),24-(8,8,8,8)]
  2608   56.928550607   56.928550607   56.928550607    8[6-(6,8),24-(8,8,8,8)]
  2609   58.128792697   58.128792697   58.128792697    8[6-(6,8),24-(8,8,8,8)]
  2610  57.2022183715  57.2022183715  57.2022183715    8[6-(6,8),24-(8,8,8,8)]
  2611   61.542256065   61.542256065   61.542256065    8[6-(6,8),24-(8,8,8,8)]
  2612   60.436273825   60.436273825   60.436273825    8[6-(6,8),24-(8,8,8,8)]
  2613   61.725748573   61.725748573   61.725748573    8[6-(6,8),24-(8,8,8,8)]
  2614  61.7260627725  61.7260627725  61.7260627725    8[6-(6,8),24-(8,8,8,8)]
  2615  64.1271753515  64.1271753515  64.1271753515    8[6-(6,8),24-(8,8,8,8)]
  2616  60.4560683935  60.4560683935  60.4560683935    8[6-(6,8),24-(8,8,8,8)]
  2617  55.7876922225  55.7876922225  55.7876922225    8[6-(6,8),24-(8,8,8,8)]
  2618  57.1312092845  57.1312092845  57.1312092845    8[6-(6,8),24-(8,8,8,8)]
  2619   66.267816545   66.267816545   66.267816545    8[6-(6,8),24-(8,8,8,8)]
  2620    70.61319563    70.61319563    70.61319563    8[6-(6,8),24-(8,8,8,8)]
  2621  68.4618716535  68.4618716535  68.4618716535    8[6-(6,8),24-(8,8,8,8)]
  2622  72.7833715765  72.7833715765  72.7833715765    8[6-(6,8),24-(8,8,8,8)]
  2623  74.6528586015  74.6528586015  74.6528586015    8[6-(6,8),24-(8,8,8,8)]
  2624  72.4767128645  72.4767128645  72.4767128645    8[6-(6,8),24-(8,8,8,8)]
  2625  73.2948883625  73.2948883625  73.2948883625    8[6-(6,8),24-(8,8,8,8)]
  2626    70.27386017    70.27386017    70.27386017    8[6-(6,8),24-(8,8,8,8)]
  2627   70.270089776   70.270089776   70.270089776    8[6-(6,8),24-(8,8,8,8)]
  2628   64.221121002   64.221121002   64.221121002    8[6-(6,8),24-(8,8,8,8)]
  2629  64.2132660145  64.2132660145  64.2132660145    8[6-(6,8),24-(8,8,8,8)]
  2630  69.9360957075  69.9360957075  69.9360957075    8[6-(6,8),24-(8,8,8,8)]
  2631  64.2082388225  64.2082388225  64.2082388225    8[6-(6,8),24-(8,8,8,8)]
  2632   74.041740574   74.041740574   74.041740574    8[6-(6,8),24-(8,8,8,8)]
  2633   72.142090397   72.142090397   72.142090397    8[6-(6,8),24-(8,8,8,8)]
  2634  71.0973770595  71.0973770595  71.0973770595    8[6-(6,8),24-(8,8,8,8)]
  2635   72.414187164   72.414187164   72.414187164    8[6-(6,8),24-(8,8,8,8)]
  2636   59.411983455   59.411983455   59.411983455    8[6-(6,8),24-(8,8,8,8)]
  2637    55.06660437    55.06660437    55.06660437    8[6-(6,8),24-(8,8,8,8)]
  2638  57.2179283465  57.2179283465  57.2179283465    8[6-(6,8),24-(8,8,8,8)]
  2639  52.8964284235  52.8964284235  52.8964284235    8[6-(6,8),24-(8,8,8,8)]
  2640  51.0269413985  51.0269413985  51.0269413985    8[6-(6,8),24-(8,8,8,8)]
  2641  53.2030871355  53.2030871355  53.2030871355    8[6-(6,8),24-(8,8,8,8)]
  2642  52.3842832385  52.3842832385  52.3842832385    8[6-(6,8),24-(8,8,8,8)]
  2643    55.40593983    55.40593983    55.40593983    8[6-(6,8),24-(8,8,8,8)]
  2644   55.410338623   55.410338623   55.410338623    8[6-(6,8),24-(8,8,8,8)]
  2645   61.458678998   61.458678998   61.458678998    8[6-(6,8),24-(8,8,8,8)]
  2646  61.4659055865  61.4659055865  61.4659055865    8[6-(6,8),24-(8,8,8,8)]
  2647  55.7443326915  55.7443326915  55.7443326915    8[6-(6,8),24-(8,8,8,8)]
  2648  61.4715611775  61.4715611775  61.4715611775    8[6-(6,8),24-(8,8,8,8)]
  2649   51.638687825   51.638687825   51.638687825    8[6-(6,8),24-(8,8,8,8)]
  2650   53.537081204   53.537081204   53.537081204    8[6-(6,8),24-(8,8,8,8)]
  2651  54.5824229405  54.5824229405  54.5824229405    8[6-(6,8),24-(8,8,8,8)]
  2652   53.266241235   53.266241235   53.266241235    8[6-(6,8),24-(8,8,8,8)]
  2653   37.235154346   37.235154346   37.235154346    8[24-(8,8,8,8),24-(8,8,8,8),24-(8,8,8,8)]
  2654   52.945129346   52.945129346   52.945129346    8[24-(8,8,8,8),24-(8,8,8,8),24-(8,8,8,8)]
  2655   72.734670654   72.734670654   72.734670654    8[24-(8,8,8,8),24-(8,8,8,8),24-(8,8,8,8)]
  2656   88.444645654   88.444645654   88.444645654    8[24-(8,8,8,8),24-(8,8,8,8),24-(8,8,8,8)]
  2657   52.945129346   52.945129346   52.945129346    8[24-(8,8,8,8),24-(8,8,8,8),24-(8,8,8,8)]
  2658   72.734670654   72.734670654   72.734670654    8[24-(8,8,8,8),24-(8,8,8,8),24-(8,8,8,8)]
  2659   57.024695654   57.024695654   57.024695654    8[24-(8,8,8,8),24-(8,8,8,8),24-(8,8,8,8)]
  2660   68.655104346   68.655104346   68.655104346    8[24-(8,8,8,8),24-(8,8,8,8),24-(8,8,8,8)]
  2661   43.050358692   43.050358692   43.050358692    8[24-(8,8,8,8),24-(8,8,8,8),24-(8,8,8,8)]
  2662      47.129925      47.129925      47.129925    8[24-(8,8,8,8),24-(8,8,8,8),24-(8,8,8,8)]
  2663   82.629441308   82.629441308   82.629441308    8[24-(8,8,8,8),24-(8,8,8,8),24-(8,8,8,8)]
  2664      78.549875      78.549875      78.549875    8[24-(8,8,8,8),24-(8,8,8,8),24-(8,8,8,8)]
  2665   57.024695654   57.024695654   57.024695654    8[24-(8,8,8,8),24-(8,8,8,8),24-(8,8,8,8)]
  2666   72.734670654   72.734670654   72.734670654    8[24-(8,8,8,8),24-(8,8,8,8),24-(8,8,8,8)]
  2667   52.945129346   52.945129346   52.945129346    8[24-(8,8,8,8),24-(8,8,8,8),24-(8,8,8,8)]
  2668   68.655104346   68.655104346   68.655104346    8[24-(8,8,8,8),24-(8,8,8,8),24-(8,8,8,8)]
  2669   72.734670654   72.734670654   72.734670654    8[24-(8,8,8,8),24-(8,8,8,8),24-(8,8,8,8)]
  2670   52.945129346   52.945129346   52.945129346    8[24-(8,8,8,8),24-(8,8,8,8),24-(8,8,8,8)]
  2671   37.235154346   37.235154346   37.235154346    8[24-(8,8,8,8),24-(8,8,8,8),24-(8,8,8,8)]
  2672   88.444645654   88.444645654   88.444645654    8[24-(8,8,8,8),24-(8,8,8,8),24-(8,8,8,8)]
  2673   82.629441308   82.629441308   82.629441308    8[24-(8,8,8,8),24-(8,8,8,8),24-(8,8,8,8)]
  2674      47.129925      47.129925      47.129925    8[24-(8,8,8,8),24-(8,8,8,8),24-(8,8,8,8)]
  2675   43.050358692   43.050358692   43.050358692    8[24-(8,8,8,8),24-(8,8,8,8),24-(8,8,8,8)]
  2676      78.549875      78.549875      78.549875    8[24-(8,8,8,8),24-(8,8,8,8),24-(8,8,8,8)]
  2677   47.228583643   47.228583643   47.228583643    8[24-(8,8,8,8),24-(8,8,8,8),24-(8,8,8,8)]
  2678   78.451216357   78.451216357   78.451216357    8[24-(8,8,8,8),24-(8,8,8,8),24-(8,8,8,8)]
  2679        62.8399        62.8399        62.8399    8[24-(8,8,8,8),24-(8,8,8,8),24-(8,8,8,8)]
  2680        62.8399        62.8399        62.8399    8[24-(8,8,8,8),24-(8,8,8,8),24-(8,8,8,8)]
  2681   47.228583643   47.228583643   47.228583643    8[24-(8,8,8,8),24-(8,8,8,8),24-(8,8,8,8)]
  2682   78.451216357   78.451216357   78.451216357    8[24-(8,8,8,8),24-(8,8,8,8),24-(8,8,8,8)]
  2683  109.871166357  109.871166357  109.871166357    8[24-(8,8,8,8),24-(8,8,8,8),24-(8,8,8,8)]
  2684   78.648533643   78.648533643   78.648533643    8[24-(8,8,8,8),24-(8,8,8,8),24-(8,8,8,8)]
  2685   78.648533643   78.648533643   78.648533643    8[24-(8,8,8,8),24-(8,8,8,8),24-(8,8,8,8)]
  2686  109.871166357  109.871166357  109.871166357    8[24-(8,8,8,8),24-(8,8,8,8),24-(8,8,8,8)]
  2687       94.25985       94.25985       94.25985    8[24-(8,8,8,8),24-(8,8,8,8),24-(8,8,8,8)]
  2688       94.25985       94.25985       94.25985    8[24-(8,8,8,8),24-(8,8,8,8),24-(8,8,8,8)]
  2689   47.436583712   47.436583712   47.436583712    8[24-(8,8,8,8),24-(8,8,8,8),24-(8,8,8,8)]
  2690  56.9565143625  56.9565143625  56.9565143625    8[24-(8,8,8,8),24-(8,8,8,8),24-(8,8,8,8)]
  2691  68.7226572385  68.7226572385  68.7226572385    8[24-(8,8,8,8),24-(8,8,8,8),24-(8,8,8,8)]
  2692   78.242587889   78.242587889   78.242587889    8[24-(8,8,8,8),24-(8,8,8,8),24-(8,8,8,8)]
  2693    53.31965515    53.31965515    53.31965515    8[24-(8,8,8,8),24-(8,8,8,8),24-(8,8,8,8)]
  2694   72.359516451   72.359516451   72.359516451    8[24-(8,8,8,8),24-(8,8,8,8),24-(8,8,8,8)]
  2695  62.8395858005  62.8395858005  62.8395858005    8[24-(8,8,8,8),24-(8,8,8,8),24-(8,8,8,8)]
  2696  62.8395858005  62.8395858005  62.8395858005    8[24-(8,8,8,8),24-(8,8,8,8),24-(8,8,8,8)]
  2697   47.436583712   47.436583712   47.436583712    8[24-(8,8,8,8),24-(8,8,8,8),24-(8,8,8,8)]
  2698  56.9565143625  56.9565143625  56.9565143625    8[24-(8,8,8,8),24-(8,8,8,8),24-(8,8,8,8)]
  2699   78.242587889   78.242587889   78.242587889    8[24-(8,8,8,8),24-(8,8,8,8),24-(8,8,8,8)]
  2700  68.7226572385  68.7226572385  68.7226572385    8[24-(8,8,8,8),24-(8,8,8,8),24-(8,8,8,8)]
  2701  100.143235637  100.143235637  100.143235637    8[24-(8,8,8,8),24-(8,8,8,8),24-(8,8,8,8)]
  2702  109.663166288  109.663166288  109.663166288    8[24-(8,8,8,8),24-(8,8,8,8),24-(8,8,8,8)]
  2703  88.3770927615  88.3770927615  88.3770927615    8[24-(8,8,8,8),24-(8,8,8,8),24-(8,8,8,8)]
  2704   78.857162111   78.857162111   78.857162111    8[24-(8,8,8,8),24-(8,8,8,8),24-(8,8,8,8)]
  2705  88.3770927615  88.3770927615  88.3770927615    8[24-(8,8,8,8),24-(8,8,8,8),24-(8,8,8,8)]
  2706   78.857162111   78.857162111   78.857162111    8[24-(8,8,8,8),24-(8,8,8,8),24-(8,8,8,8)]
  2707  109.663166288  109.663166288  109.663166288    8[24-(8,8,8,8),24-(8,8,8,8),24-(8,8,8,8)]
  2708  100.143235638  100.143235638  100.143235638    8[24-(8,8,8,8),24-(8,8,8,8),24-(8,8,8,8)]
  2709  94.2601641995  94.2601641995  94.2601641995    8[24-(8,8,8,8),24-(8,8,8,8),24-(8,8,8,8)]
  2710  94.2601641995  94.2601641995  94.2601641995    8[24-(8,8,8,8),24-(8,8,8,8),24-(8,8,8,8)]
  2711   84.740233549   84.740233549   84.740233549    8[24-(8,8,8,8),24-(8,8,8,8),24-(8,8,8,8)]
  2712   103.78009485   103.78009485   103.78009485    8[24-(8,8,8,8),24-(8,8,8,8),24-(8,8,8,8)]
  2713   57.076224372   57.076224372   57.076224372    8[24-(8,8,8,8),24-(8,8,8,8),24-(8,8,8,8)]
  2714  62.8402141995  62.8402141995  62.8402141995    8[24-(8,8,8,8),24-(8,8,8,8),24-(8,8,8,8)]
  2715  62.8402141995  62.8402141995  62.8402141995    8[24-(8,8,8,8),24-(8,8,8,8),24-(8,8,8,8)]
  2716   68.604204027   68.604204027   68.604204027    8[24-(8,8,8,8),24-(8,8,8,8),24-(8,8,8,8)]
  2717  94.2595358005  94.2595358005  94.2595358005    8[24-(8,8,8,8),24-(8,8,8,8),24-(8,8,8,8)]
  2718  100.023525628  100.023525628  100.023525628    8[24-(8,8,8,8),24-(8,8,8,8),24-(8,8,8,8)]
  2719  94.2595358005  94.2595358005  94.2595358005    8[24-(8,8,8,8),24-(8,8,8,8),24-(8,8,8,8)]
  2720   57.492852909   57.492852909   57.492852909    1[6-(6,6)]
  2721  50.4362463385  50.4362463385  50.4362463385    1[6-(6,6)]
  2722    52.43989655    52.43989655    52.43989655    1[6-(6,6)]
  2723  45.7465046015  45.7465046015  45.7465046015    1[6-(6,6)]
  2724  47.2446078175  47.2446078175  47.2446078175    1[6-(6,6)]
  2725  38.3672151445  38.3672151445  38.3672151445    1[6-(6,6)]
  2726   38.342393384   38.342393384   38.342393384    1[6-(6,6)]
  2727  40.0230465095  40.0230465095  40.0230465095    1[6-(6,6)]
  2728   42.038007903   42.038007903   42.038007903    1[6-(6,6)]
  2729  41.7096694255  41.7096694255  41.7096694255    1[6-(6,6)]
  2730  43.7092350435  43.7092350435  43.7092350435    1[6-(6,6)]
  2731  47.0296953595  47.0296953595  47.0296953595    1[6-(6,6)]
  2732   47.040063943   47.040063943   47.040063943    1[6-(6,6)]
  2733   44.068365072   44.068365072   44.068365072    1[6-(6,6)]
  2734   43.079265046   43.079265046   43.079265046    1[6-(6,6)]
  2735  47.9000279745  47.9000279745  47.9000279745    1[6-(6,6)]
  2736   46.929465719   46.929465719   46.929465719    1[6-(6,6)]
  2737    60.86672714    60.86672714    60.86672714    1[6-(6,6)]
  2738   59.504986507   59.504986507   59.504986507    1[6-(6,6)]
  2739   60.783778472   60.783778472   60.783778472    1[6-(6,6)]
  2740  61.6274041295  61.6274041295  61.6274041295    1[6-(6,6)]
  2741  61.6160929475  61.6160929475  61.6160929475    1[6-(6,6)]
  2742   48.500463219   48.500463219   48.500463219    1[6-(6,6)]
  2743   52.016355624   52.016355624   52.016355624    1[6-(6,6)]
  2744   48.551991937   48.551991937   48.551991937    1[6-(6,6)]
  2745  47.3445232585  47.3445232585  47.3445232585    1[6-(6,6)]
  2746    52.22624089    52.22624089    52.22624089    1[6-(6,6)]
  2747   51.027255598   51.027255598   51.027255598    1[6-(6,6)]
  2748  54.3618548915  54.3618548915  54.3618548915    1[6-(6,6)]
  2749   52.381455443   52.381455443   52.381455443    1[6-(6,6)]
  2750  54.4573715395  54.4573715395  54.4573715395    1[6-(6,6)]
  2751  52.3968512185  52.3968512185  52.3968512185    1[6-(6,6)]
  2752  52.4816850835  52.4816850835  52.4816850835    1[6-(6,6)]
  2753    50.45415571    50.45415571    50.45415571    1[6-(6,6)]
  2754    64.81307286    64.81307286    64.81307286    1[6-(6,6)]
  2755   66.175441892   66.175441892   66.175441892    1[6-(6,6)]
  2756   64.896021528   64.896021528   64.896021528    1[6-(6,6)]
  2757  64.0523958705  64.0523958705  64.0523958705    1[6-(6,6)]
  2758  64.0637070525  64.0637070525  64.0637070525    1[6-(6,6)]
  2759   77.178708382   77.178708382   77.178708382    1[6-(6,6)]
  2760   73.663444376   73.663444376   73.663444376    1[6-(6,6)]
  2761   77.128436462   77.128436462   77.128436462    1[6-(6,6)]
  2762  78.3346483425  78.3346483425  78.3346483425    1[6-(6,6)]
  2763   73.454187509   73.454187509   73.454187509    1[6-(6,6)]
  2764   74.653172801   74.653172801   74.653172801    1[6-(6,6)]
  2765  71.3179451085  71.3179451085  71.3179451085    1[6-(6,6)]
  2766   73.298344557   73.298344557   73.298344557    1[6-(6,6)]
  2767  71.2218000615  71.2218000615  71.2218000615    1[6-(6,6)]
  2768  73.2835771805  73.2835771805  73.2835771805    1[6-(6,6)]
  2769  73.1981149165  73.1981149165  73.1981149165    1[6-(6,6)]
  2770    75.22564429    75.22564429    75.22564429    1[6-(6,6)]
  2771   68.186947091   68.186947091   68.186947091    1[6-(6,6)]
  2772  75.2441820605  75.2441820605  75.2441820605    1[6-(6,6)]
  2773    73.23990345    73.23990345    73.23990345    1[6-(6,6)]
  2774  79.9332953985  79.9332953985  79.9332953985    1[6-(6,6)]
  2775  78.4351921825  78.4351921825  78.4351921825    1[6-(6,6)]
  2776  87.3119564565  87.3119564565  87.3119564565    1[6-(6,6)]
  2777   87.337406616   87.337406616   87.337406616    1[6-(6,6)]
  2778  85.6573818895  85.6573818895  85.6573818895    1[6-(6,6)]
  2779   83.641163698   83.641163698   83.641163698    1[6-(6,6)]
  2780  83.9707589735  83.9707589735  83.9707589735    1[6-(6,6)]
  2781  81.9711933555  81.9711933555  81.9711933555    1[6-(6,6)]
  2782  78.6501046405  78.6501046405  78.6501046405    1[6-(6,6)]
  2783   78.639736057   78.639736057   78.639736057    1[6-(6,6)]
  2784   81.610806529   81.610806529   81.610806529    1[6-(6,6)]
  2785   82.601163353   82.601163353   82.601163353    1[6-(6,6)]
  2786  77.7797720255  77.7797720255  77.7797720255    1[6-(6,6)]
  2787   78.750334281   78.750334281   78.750334281    1[6-(6,6)]
  2788  61.6318029225  61.6318029225  61.6318029225    1[6-(6,6)]
  2789   55.933166591   55.933166591   55.933166591    1[6-(6,6)]
  2790   56.657710638   56.657710638   56.657710638    1[6-(6,6)]
  2791  49.0078954115  49.0078954115  49.0078954115    1[6-(6,6)]
  2792  52.6274736515  52.6274736515  52.6274736515    1[6-(6,6)]
  2793  53.9270027835  53.9270027835  53.9270027835    1[6-(6,6)]
  2794   50.388802214   50.388802214   50.388802214    1[6-(6,6)]
  2795  57.3888528745  57.3888528745  57.3888528745    1[6-(6,6)]
  2796  59.4946179235  59.4946179235  59.4946179235    1[6-(6,6)]
  2797    57.46080456    57.46080456    57.46080456    1[6-(6,6)]
  2798   59.555258427   59.555258427   59.555258427    1[6-(6,6)]
  2799  57.6647200355  57.6647200355  57.6647200355    1[6-(6,6)]
  2800   59.661457858   59.661457858   59.661457858    1[6-(6,6)]
  2801  50.7762101975  50.7762101975  50.7762101975    1[6-(6,6)]
  2802  50.6850923425  50.6850923425  50.6850923425    1[6-(6,6)]
  2803   53.895268634   53.895268634   53.895268634    1[6-(6,6)]
  2804  53.8013229835  53.8013229835  53.8013229835    1[6-(6,6)]
  2805  64.0479970775  64.0479970775  64.0479970775    1[6-(6,6)]
  2806   69.747261808   69.747261808   69.747261808    1[6-(6,6)]
  2807   69.022089362   69.022089362   69.022089362    1[6-(6,6)]
  2808  76.6719045885  76.6719045885  76.6719045885    1[6-(6,6)]
  2809  73.0523263485  73.0523263485  73.0523263485    1[6-(6,6)]
  2810  71.7521688175  71.7521688175  71.7521688175    1[6-(6,6)]
  2811   75.290997786   75.290997786   75.290997786    1[6-(6,6)]
  2812  68.2915755245  68.2915755245  68.2915755245    1[6-(6,6)]
  2813  66.1845536775  66.1845536775  66.1845536775    1[6-(6,6)]
  2814   68.219623839   68.219623839   68.219623839    1[6-(6,6)]
  2815   66.125169972   66.125169972   66.125169972    1[6-(6,6)]
  2816  68.0150799645  68.0150799645  68.0150799645    1[6-(6,6)]
  2817   66.018342142   66.018342142   66.018342142    1[6-(6,6)]
  2818  74.9029614035  74.9029614035  74.9029614035    1[6-(6,6)]
  2819  74.9953360565  74.9953360565  74.9953360565    1[6-(6,6)]
  2820   71.784531366   71.784531366   71.784531366    1[6-(6,6)]
  2821  71.8784770165  71.8784770165  71.8784770165    1[6-(6,6)]
  2822  60.6741228465  60.6741228465  60.6741228465    1[6-(6,6)]
  2823  60.6785216395  60.6785216395  60.6785216395    1[6-(6,6)]
  2824    60.67820744    60.67820744    60.67820744    1[6-(6,6)]
  2825  60.7910050605  60.7910050605  60.7910050605    1[6-(6,6)]
  2826  58.6808412185  58.6808412185  58.6808412185    1[6-(6,6)]
  2827   61.618920743   61.618920743   61.618920743    1[6-(6,6)]
  2828   61.617035546   61.617035546   61.617035546    1[6-(6,6)]
  2829   59.762630097   59.762630097   59.762630097    1[6-(6,6)]
  2830   60.878038322   60.878038322   60.878038322    1[6-(6,6)]
  2831  57.7030523745  57.7030523745  57.7030523745    1[6-(6,6)]
  2832  58.8071494175  58.8071494175  58.8071494175    1[6-(6,6)]
  2833  60.6829204325  60.6829204325  60.6829204325    1[6-(6,6)]
  2834   60.676950642   60.676950642   60.676950642    1[6-(6,6)]
  2835   64.513954936   64.513954936   64.513954936    1[6-(6,6)]
  2836   65.677749884   65.677749884   65.677749884    1[6-(6,6)]
  2837   67.202874257   67.202874257   67.202874257    1[6-(6,6)]
  2838  68.3537870255  68.3537870255  68.3537870255    1[6-(6,6)]
  2839  65.0056771535  65.0056771535  65.0056771535    1[6-(6,6)]
  2840  65.0019067595  65.0019067595  65.0019067595    1[6-(6,6)]
  2841    65.00159256    65.00159256    65.00159256    1[6-(6,6)]
  2842  64.8887949395  64.8887949395  64.8887949395    1[6-(6,6)]
  2843  66.9989587815  66.9989587815  66.9989587815    1[6-(6,6)]
  2844   64.060250858   64.060250858   64.060250858    1[6-(6,6)]
  2845   64.062764454   64.062764454   64.062764454    1[6-(6,6)]
  2846   65.917798302   65.917798302   65.917798302    1[6-(6,6)]
  2847   64.801133279   64.801133279   64.801133279    1[6-(6,6)]
  2848  67.9773760245  67.9773760245  67.9773760245    1[6-(6,6)]
  2849  66.8732789815  66.8732789815  66.8732789815    1[6-(6,6)]
  2850  64.9968795675  64.9968795675  64.9968795675    1[6-(6,6)]
  2851   65.002849358   65.002849358   65.002849358    1[6-(6,6)]
  2852   61.165216665   61.165216665   61.165216665    1[6-(6,6)]
  2853   60.002678515   60.002678515   60.002678515    1[6-(6,6)]
  2854   58.476925743   58.476925743   58.476925743    1[6-(6,6)]
  2855  57.3260129745  57.3260129745  57.3260129745    1[6-(6,6)]
  2856  59.6586300625  59.6586300625  59.6586300625    1[6-(6,6)]
  2857  52.5979388985  52.5979388985  52.5979388985    1[6-(6,6)]
  2858    54.60158911    54.60158911    54.60158911    1[6-(6,6)]
  2859   47.795399541   47.795399541   47.795399541    1[6-(6,6)]
  2860   51.403666599   51.403666599   51.403666599    1[6-(6,6)]
  2861   39.587880202   39.587880202   39.587880202    1[6-(6,6)]
  2862   39.565257838   39.565257838   39.565257838    1[6-(6,6)]
  2863   43.100630612   43.100630612   43.100630612    1[6-(6,6)]
  2864  43.9995553815  43.9995553815  43.9995553815    1[6-(6,6)]
  2865  46.8468312505  46.8468312505  46.8468312505    1[6-(6,6)]
  2866  47.7422998255  47.7422998255  47.7422998255    1[6-(6,6)]
  2867   49.186674927   49.186674927   49.186674927    1[6-(6,6)]
  2868   49.203013301   49.203013301   49.203013301    1[6-(6,6)]
  2869  42.3939959365  42.3939959365  42.3939959365    1[6-(6,6)]
  2870  40.2417293615  40.2417293615  40.2417293615    1[6-(6,6)]
  2871  43.5370537175  43.5370537175  43.5370537175    1[6-(6,6)]
  2872  41.4155786935  41.4155786935  41.4155786935    1[6-(6,6)]
  2873  58.7009499865  58.7009499865  58.7009499865    1[6-(6,6)]
  2874   57.343293947   57.343293947   57.343293947    1[6-(6,6)]
  2875   58.622085912   58.622085912   58.622085912    1[6-(6,6)]
  2876    59.57850919    59.57850919    59.57850919    1[6-(6,6)]
  2877   57.457034166   57.457034166   57.457034166    1[6-(6,6)]
  2878  47.2797981615  47.2797981615  47.2797981615    1[6-(6,6)]
  2879    50.79349117    50.79349117    50.79349117    1[6-(6,6)]
  2880  45.4744078345  45.4744078345  45.4744078345    1[6-(6,6)]
  2881    45.38297578    45.38297578    45.38297578    1[6-(6,6)]
  2882   47.089079065   47.089079065   47.089079065    1[6-(6,6)]
  2883   46.994190816   46.994190816   46.994190816    1[6-(6,6)]
  2884   52.204875324   52.204875324   52.204875324    1[6-(6,6)]
  2885   50.218506085   50.218506085   50.218506085    1[6-(6,6)]
  2886   56.131740675   56.131740675   56.131740675    1[6-(6,6)]
  2887   55.234386903   55.234386903   55.234386903    1[6-(6,6)]
  2888  56.8446593405  56.8446593405  56.8446593405    1[6-(6,6)]
  2889  55.9680427355  55.9680427355  55.9680427355    1[6-(6,6)]
  2890  66.0211699375  66.0211699375  66.0211699375    1[6-(6,6)]
  2891  73.0824895005  73.0824895005  73.0824895005    1[6-(6,6)]
  2892    71.07821089    71.07821089    71.07821089    1[6-(6,6)]
  2893   77.884400459   77.884400459   77.884400459    1[6-(6,6)]
  2894   74.276133401   74.276133401   74.276133401    1[6-(6,6)]
  2895   86.091291399   86.091291399   86.091291399    1[6-(6,6)]
  2896   86.114542162   86.114542162   86.114542162    1[6-(6,6)]
  2897   82.579797787   82.579797787   82.579797787    1[6-(6,6)]
  2898  81.6796162195  81.6796162195  81.6796162195    1[6-(6,6)]
  2899  78.8335971485  78.8335971485  78.8335971485    1[6-(6,6)]
  2900  77.9381285735  77.9381285735  77.9381285735    1[6-(6,6)]
  2901   76.493125073   76.493125073   76.493125073    1[6-(6,6)]
  2902   76.476786699   76.476786699   76.476786699    1[6-(6,6)]
  2903  83.2851756645  83.2851756645  83.2851756645    1[6-(6,6)]
  2904  85.4386990375  85.4386990375  85.4386990375    1[6-(6,6)]
  2905  82.1427462825  82.1427462825  82.1427462825    1[6-(6,6)]
  2906  84.2642213065  84.2642213065  84.2642213065    1[6-(6,6)]
  2907  66.9788500135  66.9788500135  66.9788500135    1[6-(6,6)]
  2908   68.337134452   68.337134452   68.337134452    1[6-(6,6)]
  2909   67.057714088   67.057714088   67.057714088    1[6-(6,6)]
  2910    66.10129081    66.10129081    66.10129081    1[6-(6,6)]
  2911   68.222765834   68.222765834   68.222765834    1[6-(6,6)]
  2912  78.3993734395  78.3993734395  78.3993734395    1[6-(6,6)]
  2913    74.88630883    74.88630883    74.88630883    1[6-(6,6)]
  2914  80.2060205645  80.2060205645  80.2060205645    1[6-(6,6)]
  2915   80.296195821   80.296195821   80.296195821    1[6-(6,6)]
  2916   78.591349334   78.591349334   78.591349334    1[6-(6,6)]
  2917   78.686237583   78.686237583   78.686237583    1[6-(6,6)]
  2918   73.474924676   73.474924676   73.474924676    1[6-(6,6)]
  2919   75.461293915   75.461293915   75.461293915    1[6-(6,6)]
  2920   69.547430926   69.547430926   69.547430926    1[6-(6,6)]
  2921   70.446041496   70.446041496   70.446041496    1[6-(6,6)]
  2922  68.8351406595  68.8351406595  68.8351406595    1[6-(6,6)]
  2923  69.7117572645  69.7117572645  69.7117572645    1[6-(6,6)]
  2924  98.3988000135  98.3988000135  98.3988000135    1[6-(6,6)]
  2925   99.756456053   99.756456053   99.756456053    1[6-(6,6)]
  2926   98.477664088   98.477664088   98.477664088    1[6-(6,6)]
  2927    97.52124081    97.52124081    97.52124081    1[6-(6,6)]
  2928   99.642715834   99.642715834   99.642715834    1[6-(6,6)]
  2929  15.5601018385  15.5601018385  15.5601018385    1[6-(6,6)]
  2930    12.04640883    12.04640883    12.04640883    1[6-(6,6)]
  2931  48.7854421655  48.7854421655  48.7854421655    1[6-(6,6)]
  2932    17.45692422    17.45692422    17.45692422    1[6-(6,6)]
  2933   47.170770935   47.170770935   47.170770935    1[6-(6,6)]
  2934   47.265659184   47.265659184   47.265659184    1[6-(6,6)]
  2935  104.894874676  104.894874676  104.894874676    1[6-(6,6)]
  2936  106.881243915  106.881243915  106.881243915    1[6-(6,6)]
  2937  100.968009325  100.968009325  100.968009325    1[6-(6,6)]
  2938   70.445413097   70.445413097   70.445413097    1[6-(6,6)]
  2939  68.8351406595  68.8351406595  68.8351406595    1[6-(6,6)]
  2940  69.7117572645  69.7117572645  69.7117572645    1[6-(6,6)]
  2941  97.4411199375  97.4411199375  97.4411199375    1[6-(6,6)]
  2942  104.501811102  104.501811102  104.501811102    1[6-(6,6)]
  2943   102.49816089   102.49816089   102.49816089    1[6-(6,6)]
  2944  109.304350459  109.304350459  109.304350459    1[6-(6,6)]
  2945  105.696083401  105.696083401  105.696083401    1[6-(6,6)]
  2946   23.252019798   23.252019798   23.252019798    1[6-(6,6)]
  2947   23.274642162   23.274642162   23.274642162    1[6-(6,6)]
  2948   82.579169388   82.579169388   82.579169388    1[6-(6,6)]
  2949  18.8403446185  18.8403446185  18.8403446185    1[6-(6,6)]
  2950  78.8329687495  78.8329687495  78.8329687495    1[6-(6,6)]
  2951  77.9375001745  77.9375001745  77.9375001745    1[6-(6,6)]
  2952  107.913075073  107.913075073  107.913075073    1[6-(6,6)]
  2953  107.896736699  107.896736699  107.896736699    1[6-(6,6)]
  2954  114.705754063  114.705754063  114.705754063    1[6-(6,6)]
  2955  54.0181206385  54.0181206385  54.0181206385    1[6-(6,6)]
  2956  50.7227962825  50.7227962825  50.7227962825    1[6-(6,6)]
  2957  52.8442713065  52.8442713065  52.8442713065    1[6-(6,6)]
  2958  90.1208999865  90.1208999865  90.1208999865    1[6-(6,6)]
  2959   88.762615548   88.762615548   88.762615548    1[6-(6,6)]
  2960   90.042035912   90.042035912   90.042035912    1[6-(6,6)]
  2961    90.99845919    90.99845919    90.99845919    1[6-(6,6)]
  2962   88.876984166   88.876984166   88.876984166    1[6-(6,6)]
  2963  47.2804265605  47.2804265605  47.2804265605    1[6-(6,6)]
  2964    50.79349117    50.79349117    50.79349117    1[6-(6,6)]
  2965  76.8937294355  76.8937294355  76.8937294355    1[6-(6,6)]
  2966   45.383604179   45.383604179   45.383604179    1[6-(6,6)]
  2967   78.508400666   78.508400666   78.508400666    1[6-(6,6)]
  2968   78.413512417   78.413512417   78.413512417    1[6-(6,6)]
  2969   83.624825324   83.624825324   83.624825324    1[6-(6,6)]
  2970   81.638456085   81.638456085   81.638456085    1[6-(6,6)]
  2971   87.552319074   87.552319074   87.552319074    1[6-(6,6)]
  2972   55.233758504   55.233758504   55.233758504    1[6-(6,6)]
  2973  56.8446593405  56.8446593405  56.8446593405    1[6-(6,6)]
  2974  55.9680427355  55.9680427355  55.9680427355    1[6-(6,6)]
  2975  91.0785800625  91.0785800625  91.0785800625    1[6-(6,6)]
  2976  84.0172604995  84.0172604995  84.0172604995    1[6-(6,6)]
  2977    86.02153911    86.02153911    86.02153911    1[6-(6,6)]
  2978   79.215349541   79.215349541   79.215349541    1[6-(6,6)]
  2979   82.823616599   82.823616599   82.823616599    1[6-(6,6)]
  2980   39.588508601   39.588508601   39.588508601    1[6-(6,6)]
  2981   39.565257838   39.565257838   39.565257838    1[6-(6,6)]
  2982   43.100002213   43.100002213   43.100002213    1[6-(6,6)]
  2983  44.0001837805  44.0001837805  44.0001837805    1[6-(6,6)]
  2984  46.8462028515  46.8462028515  46.8462028515    1[6-(6,6)]
  2985  47.7416714265  47.7416714265  47.7416714265    1[6-(6,6)]
  2986   80.606624927   80.606624927   80.606624927    1[6-(6,6)]
  2987   80.622963301   80.622963301   80.622963301    1[6-(6,6)]
  2988  73.8145743355  73.8145743355  73.8145743355    1[6-(6,6)]
  2989  71.6610509625  71.6610509625  71.6610509625    1[6-(6,6)]
  2990  74.9570037175  74.9570037175  74.9570037175    1[6-(6,6)]
  2991  72.8355286935  72.8355286935  72.8355286935    1[6-(6,6)]
  2992    92.28667714    92.28667714    92.28667714    1[6-(6,6)]
  2993   90.924308108   90.924308108   90.924308108    1[6-(6,6)]
  2994   92.203728472   92.203728472   92.203728472    1[6-(6,6)]
  2995  93.0473541295  93.0473541295  93.0473541295    1[6-(6,6)]
  2996  93.0360429475  93.0360429475  93.0360429475    1[6-(6,6)]
  2997   48.501091618   48.501091618   48.501091618    1[6-(6,6)]
  2998   52.016355624   52.016355624   52.016355624    1[6-(6,6)]
  2999   48.551363538   48.551363538   48.551363538    1[6-(6,6)]
  3000  47.3451516575  47.3451516575  47.3451516575    1[6-(6,6)]
  3001   52.225612491   52.225612491   52.225612491    1[6-(6,6)]
  3002   51.026627199   51.026627199   51.026627199    1[6-(6,6)]
  3003  85.7818048915  85.7818048915  85.7818048915    1[6-(6,6)]
  3004   83.801405443   83.801405443   83.801405443    1[6-(6,6)]
  3005  85.8779499385  85.8779499385  85.8779499385    1[6-(6,6)]
  3006  83.8161728195  83.8161728195  83.8161728195    1[6-(6,6)]
  3007  83.9016350835  83.9016350835  83.9016350835    1[6-(6,6)]
  3008    81.87410571    81.87410571    81.87410571    1[6-(6,6)]
  3009   88.912802909   88.912802909   88.912802909    1[6-(6,6)]
  3010  81.8555679395  81.8555679395  81.8555679395    1[6-(6,6)]
  3011    83.85984655    83.85984655    83.85984655    1[6-(6,6)]
  3012  77.1664546015  77.1664546015  77.1664546015    1[6-(6,6)]
  3013  78.6645578175  78.6645578175  78.6645578175    1[6-(6,6)]
  3014  38.3678435435  38.3678435435  38.3678435435    1[6-(6,6)]
  3015   38.342393384   38.342393384   38.342393384    1[6-(6,6)]
  3016  71.4423681105  71.4423681105  71.4423681105    1[6-(6,6)]
  3017   42.038636302   42.038636302   42.038636302    1[6-(6,6)]
  3018  73.1289910265  73.1289910265  73.1289910265    1[6-(6,6)]
  3019  75.1285566445  75.1285566445  75.1285566445    1[6-(6,6)]
  3020  78.4496453595  78.4496453595  78.4496453595    1[6-(6,6)]
  3021   78.460013943   78.460013943   78.460013943    1[6-(6,6)]
  3022   75.488943471   75.488943471   75.488943471    1[6-(6,6)]
  3023   43.078636647   43.078636647   43.078636647    1[6-(6,6)]
  3024  47.9000279745  47.9000279745  47.9000279745    1[6-(6,6)]
  3025   46.929465719   46.929465719   46.929465719    1[6-(6,6)]
  3026   99.606897091   99.606897091   99.606897091    1[6-(6,6)]
  3027  106.663503662  106.663503662  106.663503662    1[6-(6,6)]
  3028   104.65985345   104.65985345   104.65985345    1[6-(6,6)]
  3029  111.353245398  111.353245398  111.353245398    1[6-(6,6)]
  3030  109.855142183  109.855142183  109.855142183    1[6-(6,6)]
  3031  24.4726848555  24.4726848555  24.4726848555    1[6-(6,6)]
  3032   24.497506616   24.497506616   24.497506616    1[6-(6,6)]
  3033  54.2368034905  54.2368034905  54.2368034905    1[6-(6,6)]
  3034   20.801892097   20.801892097   20.801892097    1[6-(6,6)]
  3035  52.5501805745  52.5501805745  52.5501805745    1[6-(6,6)]
  3036  50.5506149565  50.5506149565  50.5506149565    1[6-(6,6)]
  3037  110.070054641  110.070054641  110.070054641    1[6-(6,6)]
  3038  110.059686057  110.059686057  110.059686057    1[6-(6,6)]
  3039  113.031384928  113.031384928  113.031384928    1[6-(6,6)]
  3040   82.600534954   82.600534954   82.600534954    1[6-(6,6)]
  3041  77.7797720255  77.7797720255  77.7797720255    1[6-(6,6)]
  3042   78.750334281   78.750334281   78.750334281    1[6-(6,6)]
  3043    96.23302286    96.23302286    96.23302286    1[6-(6,6)]
  3044   97.594763493   97.594763493   97.594763493    1[6-(6,6)]
  3045   96.315971528   96.315971528   96.315971528    1[6-(6,6)]
  3046  95.4723458705  95.4723458705  95.4723458705    1[6-(6,6)]
  3047  95.4836570525  95.4836570525  95.4836570525    1[6-(6,6)]
  3048   14.339436781   14.339436781   14.339436781    1[6-(6,6)]
  3049   10.823544376   10.823544376   10.823544376    1[6-(6,6)]
  3050   77.127808063   77.127808063   77.127808063    1[6-(6,6)]
  3051  15.4953767415  15.4953767415  15.4953767415    1[6-(6,6)]
  3052    73.45355911    73.45355911    73.45355911    1[6-(6,6)]
  3053   74.652544402   74.652544402   74.652544402    1[6-(6,6)]
  3054  102.737895108  102.737895108  102.737895108    1[6-(6,6)]
  3055  104.718294557  104.718294557  104.718294557    1[6-(6,6)]
  3056   102.64237846   102.64237846   102.64237846    1[6-(6,6)]
  3057  41.8629987815  41.8629987815  41.8629987815    1[6-(6,6)]
  3058  41.7781649165  41.7781649165  41.7781649165    1[6-(6,6)]
  3059    43.80569429    43.80569429    43.80569429    1[6-(6,6)]
  3060  92.0940728465  92.0940728465  92.0940728465    1[6-(6,6)]
  3061  92.0978432405  92.0978432405  92.0978432405    1[6-(6,6)]
  3062    92.09815744    92.09815744    92.09815744    1[6-(6,6)]
  3063  92.2109550605  92.2109550605  92.2109550605    1[6-(6,6)]
  3064  90.1007912185  90.1007912185  90.1007912185    1[6-(6,6)]
  3065   30.199599142   30.199599142   30.199599142    1[6-(6,6)]
  3066   30.197085546   30.197085546   30.197085546    1[6-(6,6)]
  3067   91.181951698   91.181951698   91.181951698    1[6-(6,6)]
  3068   29.458716721   29.458716721   29.458716721    1[6-(6,6)]
  3069  89.1223739755  89.1223739755  89.1223739755    1[6-(6,6)]
  3070  90.2264710185  90.2264710185  90.2264710185    1[6-(6,6)]
  3071  92.1028704325  92.1028704325  92.1028704325    1[6-(6,6)]
  3072   92.096900642   92.096900642   92.096900642    1[6-(6,6)]
  3073   95.934533335   95.934533335   95.934533335    1[6-(6,6)]
  3074   34.257171485   34.257171485   34.257171485    1[6-(6,6)]
  3075   35.782924257   35.782924257   35.782924257    1[6-(6,6)]
  3076  36.9338370255  36.9338370255  36.9338370255    1[6-(6,6)]
  3077  96.4256271535  96.4256271535  96.4256271535    1[6-(6,6)]
  3078  96.4212283605  96.4212283605  96.4212283605    1[6-(6,6)]
  3079    96.42154256    96.42154256    96.42154256    1[6-(6,6)]
  3080  96.3087449395  96.3087449395  96.3087449395    1[6-(6,6)]
  3081  98.4189087815  98.4189087815  98.4189087815    1[6-(6,6)]
  3082   32.640929257   32.640929257   32.640929257    1[6-(6,6)]
  3083   32.642814454   32.642814454   32.642814454    1[6-(6,6)]
  3084   34.497219903   34.497219903   34.497219903    1[6-(6,6)]
  3085   33.381811678   33.381811678   33.381811678    1[6-(6,6)]
  3086  36.5567976255  36.5567976255  36.5567976255    1[6-(6,6)]
  3087  35.4527005825  35.4527005825  35.4527005825    1[6-(6,6)]
  3088  96.4168295675  96.4168295675  96.4168295675    1[6-(6,6)]
  3089   96.422799358   96.422799358   96.422799358    1[6-(6,6)]
  3090   92.585795064   92.585795064   92.585795064    1[6-(6,6)]
  3091   91.422000116   91.422000116   91.422000116    1[6-(6,6)]
  3092   89.896875743   89.896875743   89.896875743    1[6-(6,6)]
  3093  88.7459629745  88.7459629745  88.7459629745    1[6-(6,6)]
  3094  93.0517529225  93.0517529225  93.0517529225    1[6-(6,6)]
  3095   87.352488192   87.352488192   87.352488192    1[6-(6,6)]
  3096   88.077660638   88.077660638   88.077660638    1[6-(6,6)]
  3097  80.4278454115  80.4278454115  80.4278454115    1[6-(6,6)]
  3098  84.0474236515  84.0474236515  84.0474236515    1[6-(6,6)]
  3099  22.5076811825  22.5076811825  22.5076811825    1[6-(6,6)]
  3100   18.968852214   18.968852214   18.968852214    1[6-(6,6)]
  3101  57.3882244755  57.3882244755  57.3882244755    1[6-(6,6)]
  3102  28.0752963225  28.0752963225  28.0752963225    1[6-(6,6)]
  3103   57.460176161   57.460176161   57.460176161    1[6-(6,6)]
  3104   59.554630028   59.554630028   59.554630028    1[6-(6,6)]
  3105  89.0846700355  89.0846700355  89.0846700355    1[6-(6,6)]
  3106   91.081407858   91.081407858   91.081407858    1[6-(6,6)]
  3107  82.1967885965  82.1967885965  82.1967885965    1[6-(6,6)]
  3108  50.6844639435  50.6844639435  50.6844639435    1[6-(6,6)]
  3109   53.895268634   53.895268634   53.895268634    1[6-(6,6)]
  3110  53.8013229835  53.8013229835  53.8013229835    1[6-(6,6)]
  3111  95.4679470775  95.4679470775  95.4679470775    1[6-(6,6)]
  3112  101.166583409  101.166583409  101.166583409    1[6-(6,6)]
  3113  100.442039362  100.442039362  100.442039362    1[6-(6,6)]
  3114  108.091854588  108.091854588  108.091854588    1[6-(6,6)]
  3115  104.472276349  104.472276349  104.472276349    1[6-(6,6)]
  3116  40.3328472165  40.3328472165  40.3328472165    1[6-(6,6)]
  3117   43.871047786   43.871047786   43.871047786    1[6-(6,6)]
  3118  68.2909471255  68.2909471255  68.2909471255    1[6-(6,6)]
  3119  34.7652320765  34.7652320765  34.7652320765    1[6-(6,6)]
  3120    68.21899544    68.21899544    68.21899544    1[6-(6,6)]
  3121   66.124541573   66.124541573   66.124541573    1[6-(6,6)]
  3122  99.4350299645  99.4350299645  99.4350299645    1[6-(6,6)]
  3123   97.438292142   97.438292142   97.438292142    1[6-(6,6)]
  3124  106.323539802  106.323539802  106.323539802    1[6-(6,6)]
  3125  74.9947076575  74.9947076575  74.9947076575    1[6-(6,6)]
  3126   71.784531366   71.784531366   71.784531366    1[6-(6,6)]
  3127  71.8784770165  71.8784770165  71.8784770165    1[6-(6,6)]
  3128   99.606897091   99.606897091   99.606897091    1[6-(6,6)]
  3129  106.663503662  106.663503662  106.663503662    1[6-(6,6)]
  3130   104.65985345   104.65985345   104.65985345    1[6-(6,6)]
  3131  111.353245398  111.353245398  111.353245398    1[6-(6,6)]
  3132  109.855142183  109.855142183  109.855142183    1[6-(6,6)]
  3133  24.4726848555  24.4726848555  24.4726848555    1[6-(6,6)]
  3134   24.497506616   24.497506616   24.497506616    1[6-(6,6)]
  3135  54.2368034905  54.2368034905  54.2368034905    1[6-(6,6)]
  3136   20.801892097   20.801892097   20.801892097    1[6-(6,6)]
  3137  52.5501805745  52.5501805745  52.5501805745    1[6-(6,6)]
  3138  50.5506149565  50.5506149565  50.5506149565    1[6-(6,6)]
  3139  110.070054641  110.070054641  110.070054641    1[6-(6,6)]
  3140  110.059686057  110.059686057  110.059686057    1[6-(6,6)]
  3141  113.031384928  113.031384928  113.031384928    1[6-(6,6)]
  3142   82.600534954   82.600534954   82.600534954    1[6-(6,6)]
  3143  77.7797720255  77.7797720255  77.7797720255    1[6-(6,6)]
  3144   78.750334281   78.750334281   78.750334281    1[6-(6,6)]
  3145    96.23302286    96.23302286    96.23302286    1[6-(6,6)]
  3146   97.594763493   97.594763493   97.594763493    1[6-(6,6)]
  3147   96.315971528   96.315971528   96.315971528    1[6-(6,6)]
  3148  95.4723458705  95.4723458705  95.4723458705    1[6-(6,6)]
  3149  95.4836570525  95.4836570525  95.4836570525    1[6-(6,6)]
  3150   14.339436781   14.339436781   14.339436781    1[6-(6,6)]
  3151   10.823544376   10.823544376   10.823544376    1[6-(6,6)]
  3152   77.127808063   77.127808063   77.127808063    1[6-(6,6)]
  3153  15.4953767415  15.4953767415  15.4953767415    1[6-(6,6)]
  3154    73.45355911    73.45355911    73.45355911    1[6-(6,6)]
  3155   74.652544402   74.652544402   74.652544402    1[6-(6,6)]
  3156  102.737895108  102.737895108  102.737895108    1[6-(6,6)]
  3157  104.718294557  104.718294557  104.718294557    1[6-(6,6)]
  3158   102.64237846   102.64237846   102.64237846    1[6-(6,6)]
  3159  41.8629987815  41.8629987815  41.8629987815    1[6-(6,6)]
  3160  41.7781649165  41.7781649165  41.7781649165    1[6-(6,6)]
  3161    43.80569429    43.80569429    43.80569429    1[6-(6,6)]
  3162    92.28667714    92.28667714    92.28667714    1[6-(6,6)]
  3163   90.924308108   90.924308108   90.924308108    1[6-(6,6)]
  3164   92.203728472   92.203728472   92.203728472    1[6-(6,6)]
  3165  93.0473541295  93.0473541295  93.0473541295    1[6-(6,6)]
  3166  93.0360429475  93.0360429475  93.0360429475    1[6-(6,6)]
  3167   48.501091618   48.501091618   48.501091618    1[6-(6,6)]
  3168   52.016355624   52.016355624   52.016355624    1[6-(6,6)]
  3169   48.551363538   48.551363538   48.551363538    1[6-(6,6)]
  3170  47.3451516575  47.3451516575  47.3451516575    1[6-(6,6)]
  3171   52.225612491   52.225612491   52.225612491    1[6-(6,6)]
  3172   51.026627199   51.026627199   51.026627199    1[6-(6,6)]
  3173  85.7818048915  85.7818048915  85.7818048915    1[6-(6,6)]
  3174   83.801405443   83.801405443   83.801405443    1[6-(6,6)]
  3175  85.8779499385  85.8779499385  85.8779499385    1[6-(6,6)]
  3176  83.8161728195  83.8161728195  83.8161728195    1[6-(6,6)]
  3177  83.9016350835  83.9016350835  83.9016350835    1[6-(6,6)]
  3178    81.87410571    81.87410571    81.87410571    1[6-(6,6)]
  3179   88.912802909   88.912802909   88.912802909    1[6-(6,6)]
  3180  81.8555679395  81.8555679395  81.8555679395    1[6-(6,6)]
  3181    83.85984655    83.85984655    83.85984655    1[6-(6,6)]
  3182  77.1664546015  77.1664546015  77.1664546015    1[6-(6,6)]
  3183  78.6645578175  78.6645578175  78.6645578175    1[6-(6,6)]
  3184  38.3678435435  38.3678435435  38.3678435435    1[6-(6,6)]
  3185   38.342393384   38.342393384   38.342393384    1[6-(6,6)]
  3186  71.4423681105  71.4423681105  71.4423681105    1[6-(6,6)]
  3187   42.038636302   42.038636302   42.038636302    1[6-(6,6)]
  3188  73.1289910265  73.1289910265  73.1289910265    1[6-(6,6)]
  3189  75.1285566445  75.1285566445  75.1285566445    1[6-(6,6)]
  3190  78.4496453595  78.4496453595  78.4496453595    1[6-(6,6)]
  3191   78.460013943   78.460013943   78.460013943    1[6-(6,6)]
  3192   75.488943471   75.488943471   75.488943471    1[6-(6,6)]
  3193   43.078636647   43.078636647   43.078636647    1[6-(6,6)]
  3194  47.9000279745  47.9000279745  47.9000279745    1[6-(6,6)]
  3195   46.929465719   46.929465719   46.929465719    1[6-(6,6)]
  3196  95.4679470775  95.4679470775  95.4679470775    1[6-(6,6)]
  3197  101.166583409  101.166583409  101.166583409    1[6-(6,6)]
  3198  100.442039362  100.442039362  100.442039362    1[6-(6,6)]
  3199  108.091854588  108.091854588  108.091854588    1[6-(6,6)]
  3200  104.472276349  104.472276349  104.472276349    1[6-(6,6)]
  3201  40.3328472165  40.3328472165  40.3328472165    1[6-(6,6)]
  3202   43.871047786   43.871047786   43.871047786    1[6-(6,6)]
  3203  68.2909471255  68.2909471255  68.2909471255    1[6-(6,6)]
  3204  34.7652320765  34.7652320765  34.7652320765    1[6-(6,6)]
  3205    68.21899544    68.21899544    68.21899544    1[6-(6,6)]
  3206   66.124541573   66.124541573   66.124541573    1[6-(6,6)]
  3207  99.4350299645  99.4350299645  99.4350299645    1[6-(6,6)]
  3208   97.438292142   97.438292142   97.438292142    1[6-(6,6)]
  3209  106.323539802  106.323539802  106.323539802    1[6-(6,6)]
  3210  74.9947076575  74.9947076575  74.9947076575    1[6-(6,6)]
  3211   71.784531366   71.784531366   71.784531366    1[6-(6,6)]
  3212  71.8784770165  71.8784770165  71.8784770165    1[6-(6,6)]
  3213  93.0517529225  93.0517529225  93.0517529225    1[6-(6,6)]
  3214   87.352488192   87.352488192   87.352488192    1[6-(6,6)]
  3215   88.077660638   88.077660638   88.077660638    1[6-(6,6)]
  3216  80.4278454115  80.4278454115  80.4278454115    1[6-(6,6)]
  3217  84.0474236515  84.0474236515  84.0474236515    1[6-(6,6)]
  3218  22.5076811825  22.5076811825  22.5076811825    1[6-(6,6)]
  3219   18.968852214   18.968852214   18.968852214    1[6-(6,6)]
  3220  57.3882244755  57.3882244755  57.3882244755    1[6-(6,6)]
  3221  28.0752963225  28.0752963225  28.0752963225    1[6-(6,6)]
  3222   57.460176161   57.460176161   57.460176161    1[6-(6,6)]
  3223   59.554630028   59.554630028   59.554630028    1[6-(6,6)]
  3224  89.0846700355  89.0846700355  89.0846700355    1[6-(6,6)]
  3225   91.081407858   91.081407858   91.081407858    1[6-(6,6)]
  3226  82.1967885965  82.1967885965  82.1967885965    1[6-(6,6)]
  3227  50.6844639435  50.6844639435  50.6844639435    1[6-(6,6)]
  3228   53.895268634   53.895268634   53.895268634    1[6-(6,6)]
  3229  53.8013229835  53.8013229835  53.8013229835    1[6-(6,6)]
  3230  96.4256271535  96.4256271535  96.4256271535    1[6-(6,6)]
  3231  96.4212283605  96.4212283605  96.4212283605    1[6-(6,6)]
  3232    96.42154256    96.42154256    96.42154256    1[6-(6,6)]
  3233  96.3087449395  96.3087449395  96.3087449395    1[6-(6,6)]
  3234  98.4189087815  98.4189087815  98.4189087815    1[6-(6,6)]
  3235   32.640929257   32.640929257   32.640929257    1[6-(6,6)]
  3236   32.642814454   32.642814454   32.642814454    1[6-(6,6)]
  3237   34.497219903   34.497219903   34.497219903    1[6-(6,6)]
  3238   33.381811678   33.381811678   33.381811678    1[6-(6,6)]
  3239  36.5567976255  36.5567976255  36.5567976255    1[6-(6,6)]
  3240  35.4527005825  35.4527005825  35.4527005825    1[6-(6,6)]
  3241  96.4168295675  96.4168295675  96.4168295675    1[6-(6,6)]
  3242   96.422799358   96.422799358   96.422799358    1[6-(6,6)]
  3243   92.585795064   92.585795064   92.585795064    1[6-(6,6)]
  3244   91.422000116   91.422000116   91.422000116    1[6-(6,6)]
  3245   89.896875743   89.896875743   89.896875743    1[6-(6,6)]
  3246  88.7459629745  88.7459629745  88.7459629745    1[6-(6,6)]
  3247  92.0940728465  92.0940728465  92.0940728465    1[6-(6,6)]
  3248  92.0978432405  92.0978432405  92.0978432405    1[6-(6,6)]
  3249    92.09815744    92.09815744    92.09815744    1[6-(6,6)]
  3250  92.2109550605  92.2109550605  92.2109550605    1[6-(6,6)]
  3251  90.1007912185  90.1007912185  90.1007912185    1[6-(6,6)]
  3252   30.199599142   30.199599142   30.199599142    1[6-(6,6)]
  3253   30.197085546   30.197085546   30.197085546    1[6-(6,6)]
  3254   91.181951698   91.181951698   91.181951698    1[6-(6,6)]
  3255   29.458716721   29.458716721   29.458716721    1[6-(6,6)]
  3256  89.1223739755  89.1223739755  89.1223739755    1[6-(6,6)]
  3257  90.2264710185  90.2264710185  90.2264710185    1[6-(6,6)]
  3258  92.1028704325  92.1028704325  92.1028704325    1[6-(6,6)]
  3259   92.096900642   92.096900642   92.096900642    1[6-(6,6)]
  3260   95.934533335   95.934533335   95.934533335    1[6-(6,6)]
  3261   34.257171485   34.257171485   34.257171485    1[6-(6,6)]
  3262   35.782924257   35.782924257   35.782924257    1[6-(6,6)]
  3263  36.9338370255  36.9338370255  36.9338370255    1[6-(6,6)]
  3264  97.4411199375  97.4411199375  97.4411199375    1[6-(6,6)]
  3265  104.501811102  104.501811102  104.501811102    1[6-(6,6)]
  3266   102.49816089   102.49816089   102.49816089    1[6-(6,6)]
  3267  109.304350459  109.304350459  109.304350459    1[6-(6,6)]
  3268  105.696083401  105.696083401  105.696083401    1[6-(6,6)]
  3269   23.252019798   23.252019798   23.252019798    1[6-(6,6)]
  3270   23.274642162   23.274642162   23.274642162    1[6-(6,6)]
  3271   82.579169388   82.579169388   82.579169388    1[6-(6,6)]
  3272  18.8403446185  18.8403446185  18.8403446185    1[6-(6,6)]
  3273  78.8329687495  78.8329687495  78.8329687495    1[6-(6,6)]
  3274  77.9375001745  77.9375001745  77.9375001745    1[6-(6,6)]
  3275  107.913075073  107.913075073  107.913075073    1[6-(6,6)]
  3276  107.896736699  107.896736699  107.896736699    1[6-(6,6)]
  3277  114.705754063  114.705754063  114.705754063    1[6-(6,6)]
  3278  54.0181206385  54.0181206385  54.0181206385    1[6-(6,6)]
  3279  50.7227962825  50.7227962825  50.7227962825    1[6-(6,6)]
  3280  52.8442713065  52.8442713065  52.8442713065    1[6-(6,6)]
  3281  98.3988000135  98.3988000135  98.3988000135    1[6-(6,6)]
  3282   99.756456053   99.756456053   99.756456053    1[6-(6,6)]
  3283   98.477664088   98.477664088   98.477664088    1[6-(6,6)]
  3284    97.52124081    97.52124081    97.52124081    1[6-(6,6)]
  3285   99.642715834   99.642715834   99.642715834    1[6-(6,6)]
  3286  15.5601018385  15.5601018385  15.5601018385    1[6-(6,6)]
  3287    12.04640883    12.04640883    12.04640883    1[6-(6,6)]
  3288  48.7854421655  48.7854421655  48.7854421655    1[6-(6,6)]
  3289    17.45692422    17.45692422    17.45692422    1[6-(6,6)]
  3290   47.170770935   47.170770935   47.170770935    1[6-(6,6)]
  3291   47.265659184   47.265659184   47.265659184    1[6-(6,6)]
  3292  104.894874676  104.894874676  104.894874676    1[6-(6,6)]
  3293  106.881243915  106.881243915  106.881243915    1[6-(6,6)]
  3294  100.968009325  100.968009325  100.968009325    1[6-(6,6)]
  3295   70.445413097   70.445413097   70.445413097    1[6-(6,6)]
  3296  68.8351406595  68.8351406595  68.8351406595    1[6-(6,6)]
  3297  69.7117572645  69.7117572645  69.7117572645    1[6-(6,6)]
  3298  91.0785800625  91.0785800625  91.0785800625    1[6-(6,6)]
  3299  84.0172604995  84.0172604995  84.0172604995    1[6-(6,6)]
  3300    86.02153911    86.02153911    86.02153911    1[6-(6,6)]
  3301   79.215349541   79.215349541   79.215349541    1[6-(6,6)]
  3302   82.823616599   82.823616599   82.823616599    1[6-(6,6)]
  3303   39.588508601   39.588508601   39.588508601    1[6-(6,6)]
  3304   39.565257838   39.565257838   39.565257838    1[6-(6,6)]
  3305   43.100002213   43.100002213   43.100002213    1[6-(6,6)]
  3306  44.0001837805  44.0001837805  44.0001837805    1[6-(6,6)]
  3307  46.8462028515  46.8462028515  46.8462028515    1[6-(6,6)]
  3308  47.7416714265  47.7416714265  47.7416714265    1[6-(6,6)]
  3309   80.606624927   80.606624927   80.606624927    1[6-(6,6)]
  3310   80.622963301   80.622963301   80.622963301    1[6-(6,6)]
  3311  73.8145743355  73.8145743355  73.8145743355    1[6-(6,6)]
  3312  71.6610509625  71.6610509625  71.6610509625    1[6-(6,6)]
  3313  74.9570037175  74.9570037175  74.9570037175    1[6-(6,6)]
  3314  72.8355286935  72.8355286935  72.8355286935    1[6-(6,6)]
  3315  90.1208999865  90.1208999865  90.1208999865    1[6-(6,6)]
  3316   88.762615548   88.762615548   88.762615548    1[6-(6,6)]
  3317   90.042035912   90.042035912   90.042035912    1[6-(6,6)]
  3318    90.99845919    90.99845919    90.99845919    1[6-(6,6)]
  3319   88.876984166   88.876984166   88.876984166    1[6-(6,6)]
  3320  47.2804265605  47.2804265605  47.2804265605    1[6-(6,6)]
  3321    50.79349117    50.79349117    50.79349117    1[6-(6,6)]
  3322  76.8937294355  76.8937294355  76.8937294355    1[6-(6,6)]
  3323   45.383604179   45.383604179   45.383604179    1[6-(6,6)]
  3324   78.508400666   78.508400666   78.508400666    1[6-(6,6)]
  3325   78.413512417   78.413512417   78.413512417    1[6-(6,6)]
  3326   83.624825324   83.624825324   83.624825324    1[6-(6,6)]
  3327   81.638456085   81.638456085   81.638456085    1[6-(6,6)]
  3328   87.552319074   87.552319074   87.552319074    1[6-(6,6)]
  3329   55.233758504   55.233758504   55.233758504    1[6-(6,6)]
  3330  56.8446593405  56.8446593405  56.8446593405    1[6-(6,6)]
  3331  55.9680427355  55.9680427355  55.9680427355    1[6-(6,6)]
  3332  58.7009499865  58.7009499865  58.7009499865    1[6-(6,6)]
  3333   57.343293947   57.343293947   57.343293947    1[6-(6,6)]
  3334   58.622085912   58.622085912   58.622085912    1[6-(6,6)]
  3335    59.57850919    59.57850919    59.57850919    1[6-(6,6)]
  3336   57.457034166   57.457034166   57.457034166    1[6-(6,6)]
  3337  47.2797981615  47.2797981615  47.2797981615    1[6-(6,6)]
  3338    50.79349117    50.79349117    50.79349117    1[6-(6,6)]
  3339  45.4744078345  45.4744078345  45.4744078345    1[6-(6,6)]
  3340    45.38297578    45.38297578    45.38297578    1[6-(6,6)]
  3341   47.089079065   47.089079065   47.089079065    1[6-(6,6)]
  3342   46.994190816   46.994190816   46.994190816    1[6-(6,6)]
  3343   52.204875324   52.204875324   52.204875324    1[6-(6,6)]
  3344   50.218506085   50.218506085   50.218506085    1[6-(6,6)]
  3345   56.131740675   56.131740675   56.131740675    1[6-(6,6)]
  3346   55.234386903   55.234386903   55.234386903    1[6-(6,6)]
  3347  56.8446593405  56.8446593405  56.8446593405    1[6-(6,6)]
  3348  55.9680427355  55.9680427355  55.9680427355    1[6-(6,6)]
  3349  59.6586300625  59.6586300625  59.6586300625    1[6-(6,6)]
  3350  52.5979388985  52.5979388985  52.5979388985    1[6-(6,6)]
  3351    54.60158911    54.60158911    54.60158911    1[6-(6,6)]
  3352   47.795399541   47.795399541   47.795399541    1[6-(6,6)]
  3353   51.403666599   51.403666599   51.403666599    1[6-(6,6)]
  3354   39.587880202   39.587880202   39.587880202    1[6-(6,6)]
  3355   39.565257838   39.565257838   39.565257838    1[6-(6,6)]
  3356   43.100630612   43.100630612   43.100630612    1[6-(6,6)]
  3357  43.9995553815  43.9995553815  43.9995553815    1[6-(6,6)]
  3358  46.8468312505  46.8468312505  46.8468312505    1[6-(6,6)]
  3359  47.7422998255  47.7422998255  47.7422998255    1[6-(6,6)]
  3360   49.186674927   49.186674927   49.186674927    1[6-(6,6)]
  3361   49.203013301   49.203013301   49.203013301    1[6-(6,6)]
  3362  42.3939959365  42.3939959365  42.3939959365    1[6-(6,6)]
  3363  40.2417293615  40.2417293615  40.2417293615    1[6-(6,6)]
  3364  43.5370537175  43.5370537175  43.5370537175    1[6-(6,6)]
  3365  41.4155786935  41.4155786935  41.4155786935    1[6-(6,6)]
  3366  66.9788500135  66.9788500135  66.9788500135    1[6-(6,6)]
  3367   68.337134452   68.337134452   68.337134452    1[6-(6,6)]
  3368   67.057714088   67.057714088   67.057714088    1[6-(6,6)]
  3369    66.10129081    66.10129081    66.10129081    1[6-(6,6)]
  3370   68.222765834   68.222765834   68.222765834    1[6-(6,6)]
  3371  78.3993734395  78.3993734395  78.3993734395    1[6-(6,6)]
  3372    74.88630883    74.88630883    74.88630883    1[6-(6,6)]
  3373  80.2060205645  80.2060205645  80.2060205645    1[6-(6,6)]
  3374   80.296195821   80.296195821   80.296195821    1[6-(6,6)]
  3375   78.591349334   78.591349334   78.591349334    1[6-(6,6)]
  3376   78.686237583   78.686237583   78.686237583    1[6-(6,6)]
  3377   73.474924676   73.474924676   73.474924676    1[6-(6,6)]
  3378   75.461293915   75.461293915   75.461293915    1[6-(6,6)]
  3379   69.547430926   69.547430926   69.547430926    1[6-(6,6)]
  3380   70.446041496   70.446041496   70.446041496    1[6-(6,6)]
  3381  68.8351406595  68.8351406595  68.8351406595    1[6-(6,6)]
  3382  69.7117572645  69.7117572645  69.7117572645    1[6-(6,6)]
  3383  66.0211699375  66.0211699375  66.0211699375    1[6-(6,6)]
  3384  73.0824895005  73.0824895005  73.0824895005    1[6-(6,6)]
  3385    71.07821089    71.07821089    71.07821089    1[6-(6,6)]
  3386   77.884400459   77.884400459   77.884400459    1[6-(6,6)]
  3387   74.276133401   74.276133401   74.276133401    1[6-(6,6)]
  3388   86.091291399   86.091291399   86.091291399    1[6-(6,6)]
  3389   86.114542162   86.114542162   86.114542162    1[6-(6,6)]
  3390   82.579797787   82.579797787   82.579797787    1[6-(6,6)]
  3391  81.6796162195  81.6796162195  81.6796162195    1[6-(6,6)]
  3392  78.8335971485  78.8335971485  78.8335971485    1[6-(6,6)]
  3393  77.9381285735  77.9381285735  77.9381285735    1[6-(6,6)]
  3394   76.493125073   76.493125073   76.493125073    1[6-(6,6)]
  3395   76.476786699   76.476786699   76.476786699    1[6-(6,6)]
  3396  83.2851756645  83.2851756645  83.2851756645    1[6-(6,6)]
  3397  85.4386990375  85.4386990375  85.4386990375    1[6-(6,6)]
  3398  82.1427462825  82.1427462825  82.1427462825    1[6-(6,6)]
  3399  84.2642213065  84.2642213065  84.2642213065    1[6-(6,6)]
  3400    64.81307286    64.81307286    64.81307286    1[6-(6,6)]
  3401   66.175441892   66.175441892   66.175441892    1[6-(6,6)]
  3402   64.896021528   64.896021528   64.896021528    1[6-(6,6)]
  3403  64.0523958705  64.0523958705  64.0523958705    1[6-(6,6)]
  3404  64.0637070525  64.0637070525  64.0637070525    1[6-(6,6)]
  3405   77.178708382   77.178708382   77.178708382    1[6-(6,6)]
  3406   73.663444376   73.663444376   73.663444376    1[6-(6,6)]
  3407   77.128436462   77.128436462   77.128436462    1[6-(6,6)]
  3408  78.3346483425  78.3346483425  78.3346483425    1[6-(6,6)]
  3409   73.454187509   73.454187509   73.454187509    1[6-(6,6)]
  3410   74.653172801   74.653172801   74.653172801    1[6-(6,6)]
  3411  71.3179451085  71.3179451085  71.3179451085    1[6-(6,6)]
  3412   73.298344557   73.298344557   73.298344557    1[6-(6,6)]
  3413  71.2218000615  71.2218000615  71.2218000615    1[6-(6,6)]
  3414  73.2835771805  73.2835771805  73.2835771805    1[6-(6,6)]
  3415  73.1981149165  73.1981149165  73.1981149165    1[6-(6,6)]
  3416    75.22564429    75.22564429    75.22564429    1[6-(6,6)]
  3417   68.186947091   68.186947091   68.186947091    1[6-(6,6)]
  3418  75.2441820605  75.2441820605  75.2441820605    1[6-(6,6)]
  3419    73.23990345    73.23990345    73.23990345    1[6-(6,6)]
  3420  79.9332953985  79.9332953985  79.9332953985    1[6-(6,6)]
  3421  78.4351921825  78.4351921825  78.4351921825    1[6-(6,6)]
  3422  87.3119564565  87.3119564565  87.3119564565    1[6-(6,6)]
  3423   87.337406616   87.337406616   87.337406616    1[6-(6,6)]
  3424  85.6573818895  85.6573818895  85.6573818895    1[6-(6,6)]
  3425   83.641163698   83.641163698   83.641163698    1[6-(6,6)]
  3426  83.9707589735  83.9707589735  83.9707589735    1[6-(6,6)]
  3427  81.9711933555  81.9711933555  81.9711933555    1[6-(6,6)]
  3428  78.6501046405  78.6501046405  78.6501046405    1[6-(6,6)]
  3429   78.639736057   78.639736057   78.639736057    1[6-(6,6)]
  3430   81.610806529   81.610806529   81.610806529    1[6-(6,6)]
  3431   82.601163353   82.601163353   82.601163353    1[6-(6,6)]
  3432  77.7797720255  77.7797720255  77.7797720255    1[6-(6,6)]
  3433   78.750334281   78.750334281   78.750334281    1[6-(6,6)]
  3434   57.492852909   57.492852909   57.492852909    1[6-(6,6)]
  3435  50.4362463385  50.4362463385  50.4362463385    1[6-(6,6)]
  3436    52.43989655    52.43989655    52.43989655    1[6-(6,6)]
  3437  45.7465046015  45.7465046015  45.7465046015    1[6-(6,6)]
  3438  47.2446078175  47.2446078175  47.2446078175    1[6-(6,6)]
  3439  38.3672151445  38.3672151445  38.3672151445    1[6-(6,6)]
  3440   38.342393384   38.342393384   38.342393384    1[6-(6,6)]
  3441  40.0230465095  40.0230465095  40.0230465095    1[6-(6,6)]
  3442   42.038007903   42.038007903   42.038007903    1[6-(6,6)]
  3443  41.7096694255  41.7096694255  41.7096694255    1[6-(6,6)]
  3444  43.7092350435  43.7092350435  43.7092350435    1[6-(6,6)]
  3445  47.0296953595  47.0296953595  47.0296953595    1[6-(6,6)]
  3446   47.040063943   47.040063943   47.040063943    1[6-(6,6)]
  3447   44.068365072   44.068365072   44.068365072    1[6-(6,6)]
  3448   43.079265046   43.079265046   43.079265046    1[6-(6,6)]
  3449  47.9000279745  47.9000279745  47.9000279745    1[6-(6,6)]
  3450   46.929465719   46.929465719   46.929465719    1[6-(6,6)]
  3451    60.86672714    60.86672714    60.86672714    1[6-(6,6)]
  3452   59.504986507   59.504986507   59.504986507    1[6-(6,6)]
  3453   60.783778472   60.783778472   60.783778472    1[6-(6,6)]
  3454  61.6274041295  61.6274041295  61.6274041295    1[6-(6,6)]
  3455  61.6160929475  61.6160929475  61.6160929475    1[6-(6,6)]
  3456   48.500463219   48.500463219   48.500463219    1[6-(6,6)]
  3457   52.016355624   52.016355624   52.016355624    1[6-(6,6)]
  3458   48.551991937   48.551991937   48.551991937    1[6-(6,6)]
  3459  47.3445232585  47.3445232585  47.3445232585    1[6-(6,6)]
  3460    52.22624089    52.22624089    52.22624089    1[6-(6,6)]
  3461   51.027255598   51.027255598   51.027255598    1[6-(6,6)]
  3462  54.3618548915  54.3618548915  54.3618548915    1[6-(6,6)]
  3463   52.381455443   52.381455443   52.381455443    1[6-(6,6)]
  3464  54.4573715395  54.4573715395  54.4573715395    1[6-(6,6)]
  3465  52.3968512185  52.3968512185  52.3968512185    1[6-(6,6)]
  3466  52.4816850835  52.4816850835  52.4816850835    1[6-(6,6)]
  3467    50.45415571    50.45415571    50.45415571    1[6-(6,6)]
  3468  65.0056771535  65.0056771535  65.0056771535    1[6-(6,6)]
  3469  65.0019067595  65.0019067595  65.0019067595    1[6-(6,6)]
  3470    65.00159256    65.00159256    65.00159256    1[6-(6,6)]
  3471  64.8887949395  64.8887949395  64.8887949395    1[6-(6,6)]
  3472  66.9989587815  66.9989587815  66.9989587815    1[6-(6,6)]
  3473   64.060250858   64.060250858   64.060250858    1[6-(6,6)]
  3474   64.062764454   64.062764454   64.062764454    1[6-(6,6)]
  3475   65.917798302   65.917798302   65.917798302    1[6-(6,6)]
  3476   64.801133279   64.801133279   64.801133279    1[6-(6,6)]
  3477  67.9773760245  67.9773760245  67.9773760245    1[6-(6,6)]
  3478  66.8732789815  66.8732789815  66.8732789815    1[6-(6,6)]
  3479  64.9968795675  64.9968795675  64.9968795675    1[6-(6,6)]
  3480   65.002849358   65.002849358   65.002849358    1[6-(6,6)]
  3481   61.165216665   61.165216665   61.165216665    1[6-(6,6)]
  3482   60.002678515   60.002678515   60.002678515    1[6-(6,6)]
  3483   58.476925743   58.476925743   58.476925743    1[6-(6,6)]
  3484  57.3260129745  57.3260129745  57.3260129745    1[6-(6,6)]
  3485  60.6741228465  60.6741228465  60.6741228465    1[6-(6,6)]
  3486  60.6785216395  60.6785216395  60.6785216395    1[6-(6,6)]
  3487    60.67820744    60.67820744    60.67820744    1[6-(6,6)]
  3488  60.7910050605  60.7910050605  60.7910050605    1[6-(6,6)]
  3489  58.6808412185  58.6808412185  58.6808412185    1[6-(6,6)]
  3490   61.618920743   61.618920743   61.618920743    1[6-(6,6)]
  3491   61.617035546   61.617035546   61.617035546    1[6-(6,6)]
  3492   59.762630097   59.762630097   59.762630097    1[6-(6,6)]
  3493   60.878038322   60.878038322   60.878038322    1[6-(6,6)]
  3494  57.7030523745  57.7030523745  57.7030523745    1[6-(6,6)]
  3495  58.8071494175  58.8071494175  58.8071494175    1[6-(6,6)]
  3496  60.6829204325  60.6829204325  60.6829204325    1[6-(6,6)]
  3497   60.676950642   60.676950642   60.676950642    1[6-(6,6)]
  3498   64.513954936   64.513954936   64.513954936    1[6-(6,6)]
  3499   65.677749884   65.677749884   65.677749884    1[6-(6,6)]
  3500   67.202874257   67.202874257   67.202874257    1[6-(6,6)]
  3501  68.3537870255  68.3537870255  68.3537870255    1[6-(6,6)]
  3502  64.0479970775  64.0479970775  64.0479970775    1[6-(6,6)]
  3503   69.747261808   69.747261808   69.747261808    1[6-(6,6)]
  3504   69.022089362   69.022089362   69.022089362    1[6-(6,6)]
  3505  76.6719045885  76.6719045885  76.6719045885    1[6-(6,6)]
  3506  73.0523263485  73.0523263485  73.0523263485    1[6-(6,6)]
  3507  71.7521688175  71.7521688175  71.7521688175    1[6-(6,6)]
  3508   75.290997786   75.290997786   75.290997786    1[6-(6,6)]
  3509  68.2915755245  68.2915755245  68.2915755245    1[6-(6,6)]
  3510  66.1845536775  66.1845536775  66.1845536775    1[6-(6,6)]
  3511   68.219623839   68.219623839   68.219623839    1[6-(6,6)]
  3512   66.125169972   66.125169972   66.125169972    1[6-(6,6)]
  3513  68.0150799645  68.0150799645  68.0150799645    1[6-(6,6)]
  3514   66.018342142   66.018342142   66.018342142    1[6-(6,6)]
  3515  74.9029614035  74.9029614035  74.9029614035    1[6-(6,6)]
  3516  74.9953360565  74.9953360565  74.9953360565    1[6-(6,6)]
  3517   71.784531366   71.784531366   71.784531366    1[6-(6,6)]
  3518  71.8784770165  71.8784770165  71.8784770165    1[6-(6,6)]
  3519  61.6318029225  61.6318029225  61.6318029225    1[6-(6,6)]
  3520   55.933166591   55.933166591   55.933166591    1[6-(6,6)]
  3521   56.657710638   56.657710638   56.657710638    1[6-(6,6)]
  3522  49.0078954115  49.0078954115  49.0078954115    1[6-(6,6)]
  3523  52.6274736515  52.6274736515  52.6274736515    1[6-(6,6)]
  3524  53.9270027835  53.9270027835  53.9270027835    1[6-(6,6)]
  3525   50.388802214   50.388802214   50.388802214    1[6-(6,6)]
  3526  57.3888528745  57.3888528745  57.3888528745    1[6-(6,6)]
  3527  59.4946179235  59.4946179235  59.4946179235    1[6-(6,6)]
  3528    57.46080456    57.46080456    57.46080456    1[6-(6,6)]
  3529   59.555258427   59.555258427   59.555258427    1[6-(6,6)]
  3530  57.6647200355  57.6647200355  57.6647200355    1[6-(6,6)]
  3531   59.661457858   59.661457858   59.661457858    1[6-(6,6)]
  3532  50.7762101975  50.7762101975  50.7762101975    1[6-(6,6)]
  3533  50.6850923425  50.6850923425  50.6850923425    1[6-(6,6)]
  3534   53.895268634   53.895268634   53.895268634    1[6-(6,6)]
  3535  53.8013229835  53.8013229835  53.8013229835    1[6-(6,6)]
