# Supplementary material for: A collection of forcefield precursors for metal–organic frameworks
Source: RSC Adv. 2019 Nov 13;9(63):36492–507. doi: 10.1039/c9ra07327b (PMC9075174; doi:10.1039/c9ra07327b)
Supplement: RA-009-C9RA07327B-s3232 [file RA-009-C9RA07327B-s3232.txt]

ODODUI_clean

25.377    0.00000000    0.00000000
0.0    29.788    0.00000000
-5.98221949    0.0    37.74892647

     1  2.88481003147  2.88481003147  2.88481003147    30[8-(30,30,30),8-(6),8-(6),8-(6),8-(6)]
     2  3.72073121599  3.72073121599  3.72073121599    30[8-(30,30,30),8-(6),8-(6),8-(6)]
     3  1.31775760596  1.31775760596  1.31775760596    30[8-(30,30),8-(6),8-(6),8-(6)]
     4  23.9249644192  23.9249644192  23.9249644192    30[8-(30,30),8-(6),8-(6),8-(6)]
     5  5.59759166106  5.59759166106  5.59759166106    30[8-(30,30,30),8-(6),8-(6),8-(6)]
     6  2.81790233608  2.81790233608  2.81790233608    30[8-(30,30,30),8-(6),8-(6),8-(6)]
     7  8.31776457079  8.31776457079  8.31776457079    30[8-(30,30),8-(6),8-(6),8-(6)]
     8  7.05941238457  7.05941238457  7.05941238457    30[8-(6),8-(6),8-(6),8-(6)]
     9  12.9137845497  12.9137845497  12.9137845497    30[8-(6),8-(6),8-(6)]
    10  3.82147047853  3.82147047853  3.82147047853    30[8-(30,30,30),8-(6),8-(6),8-(6),8-(6)]
    11  2.98554929401  2.98554929401  2.98554929401    30[8-(30,30,30),8-(6),8-(6)]
    12  5.38852290404  5.38852290404  5.38852290404    30[8-(30,30),8-(6),8-(6),8-(6)]
    13  8.15831609084  8.15831609084  8.15831609084    30[8-(30,30),8-(6),8-(6),8-(6)]
    14  1.10868884894  1.10868884894  1.10868884894    30[8-(30,30,30),8-(6),8-(6),8-(6)]
    15  3.88837817392  3.88837817392  3.88837817392    30[8-(30,30,30),8-(6),8-(6),8-(6)]
    16  23.7655159392  23.7655159392  23.7655159392    30[8-(30,30),8-(6),8-(6),8-(6)]
    17-0.353131874575-0.353131874575-0.353131874575    30[8-(6),8-(6),8-(6),8-(6)]
    18  19.1694959603  19.1694959603  19.1694959603    30[8-(6),8-(6),8-(6)]
    19  16.5099704785  16.5099704785  16.5099704785    30[8-(30,30,30),8-(6),8-(6),8-(6),8-(6)]
    20   15.674049294   15.674049294   15.674049294    30[8-(30,30,30),8-(6),8-(6),8-(6)]
    21   18.077022904   18.077022904   18.077022904    30[8-(30,30),8-(6),8-(6),8-(6)]
    22 -4.53018390916 -4.53018390916 -4.53018390916    30[8-(30,30),8-(6),8-(6),8-(6)]
    23  13.7971888489  13.7971888489  13.7971888489    30[8-(30,30,30),8-(6),8-(6),8-(6)]
    24  16.5768781739  16.5768781739  16.5768781739    30[8-(30,30,30),8-(6),8-(6),8-(6)]
    25  11.0770159392  11.0770159392  11.0770159392    30[8-(30,30),8-(6),8-(6),8-(6)]
    26  12.3353681254  12.3353681254  12.3353681254    30[8-(6),8-(6),8-(6),8-(6)]
    27  6.48099596035  6.48099596035  6.48099596035    30[8-(6),8-(6),8-(6)]
    28  15.5733100315  15.5733100315  15.5733100315    30[8-(30,30,30),8-(6),8-(6),8-(6),8-(6)]
    29   16.409231216   16.409231216   16.409231216    30[8-(30,30,30),8-(6),8-(6),8-(6)]
    30   14.006257606   14.006257606   14.006257606    30[8-(30,30),8-(6),8-(6),8-(6)]
    31  11.2364644192  11.2364644192  11.2364644192    30[8-(30,30),8-(6),8-(6),8-(6)]
    32  18.2860916611  18.2860916611  18.2860916611    30[8-(30,30,30),8-(6),8-(6),8-(6)]
    33  15.5064023361  15.5064023361  15.5064023361    30[8-(30,30,30),8-(6),8-(6),8-(6)]
    34 -4.37073542921 -4.37073542921 -4.37073542921    30[8-(30,30),8-(6),8-(6),8-(6)]
    35  19.7479123846  19.7479123846  19.7479123846    30[8-(6),8-(6),8-(6),8-(6)]
    36 0.225284549652 0.225284549652 0.225284549652    30[8-(6),8-(6),8-(6)]
    37-0.632320742484-0.632320742484-0.632320742484    14[6-(6,6),6-(6,6),6-(6,6),6-(6,6)]
    38  3.65911602928  3.65911602928  3.65911602928    14[6-(6,6),6-(6,6),6-(6,6),6-(6,6)]
    39  4.38182581783  4.38182581783  4.38182581783    14[6-(6,6),6-(6,6),6-(6,6),6-(6,6)]
    40  7.85301999396  7.85301999396  7.85301999396    14[6-(6,6),6-(6,6),6-(6,6),6-(6,6)]
    41  7.33860125248  7.33860125248  7.33860125248    14[6-(6,6),6-(6,6),6-(6,6),6-(6,6)]
    42  3.04716448072  3.04716448072  3.04716448072    14[6-(6,6),6-(6,6),6-(6,6),6-(6,6)]
    43  2.32445469217  2.32445469217  2.32445469217    14[6-(6,6),6-(6,6),6-(6,6),6-(6,6)]
    44 -1.14673948396 -1.14673948396 -1.14673948396    14[6-(6,6),6-(6,6),6-(6,6),6-(6,6)]
    45  20.0271012525  20.0271012525  20.0271012525    14[6-(6,6),6-(6,6),6-(6,6),6-(6,6)]
    46  15.7356644807  15.7356644807  15.7356644807    14[6-(6,6),6-(6,6),6-(6,6),6-(6,6)]
    47  15.0129546922  15.0129546922  15.0129546922    14[6-(6,6),6-(6,6),6-(6,6),6-(6,6)]
    48   11.541760516   11.541760516   11.541760516    14[6-(6,6),6-(6,6),6-(6,6),6-(6,6)]
    49  12.0561792575  12.0561792575  12.0561792575    14[6-(6,6),6-(6,6),6-(6,6),6-(6,6)]
    50  16.3476160293  16.3476160293  16.3476160293    14[6-(6,6),6-(6,6),6-(6,6),6-(6,6)]
    51  17.0703258178  17.0703258178  17.0703258178    14[6-(6,6),6-(6,6),6-(6,6),6-(6,6)]
    52   20.541519994   20.541519994   20.541519994    14[6-(6,6),6-(6,6),6-(6,6),6-(6,6)]
    53  19.8039403226  19.8039403226  19.8039403226    1[8-(6)]
    54  15.4077336935  15.4077336935  15.4077336935    1[8-(6)]
    55  2.20868636502  2.20868636502  2.20868636502    1[6-(6,6)]
    56  1.04351849353  1.04351849353  1.04351849353    1[6-(6,6)]
    57-0.091530384981-0.091530384981-0.091530384981    1[6-(6,6)]
    58  1.07617518651  1.07617518651  1.07617518651    1[6-(6,6)]
    59  20.8266308219  20.8266308219  20.8266308219    1[6-(6,6)]
    60 -2.29969295647 -2.29969295647 -2.29969295647    1[6-(6,6)]
    61  22.3473462082  22.3473462082  22.3473462082    1[6-(6,6)]
    62  20.0941322866  20.0941322866  20.0941322866    1[6-(6,6)]
    63-0.803905051374-0.803905051374-0.803905051374    1[6-(6,6)]
    64 -1.71085169081 -1.71085169081 -1.71085169081    1[6-(6,6)]
    65  1.94635347185  1.94635347185  1.94635347185    1[6-(6,6)]
    66  2.85330011129  2.85330011129  2.85330011129    1[6-(6,6)]
    67  1.33710957659  1.33710957659  1.33710957659    1[6-(6,6)]
    68  1.15969436329  1.15969436329  1.15969436329    1[6-(6,6)]
    69 -1.96521602186 -1.96521602186 -1.96521602186    1[6-(6,6)]
    70  23.5891991914  23.5891991914  23.5891991914    1[6-(6,6)]
    71-0.314525923057-0.314525923057-0.314525923057    1[6-(6,6)]
    72  1.92108788386  1.92108788386  1.92108788386    1[6-(6,6)]
    73  1.28879906611  1.28879906611  1.28879906611    1[6-(6,6)]
    74-0.946814740816-0.946814740816-0.946814740816    1[6-(6,6)]
    75  5.82630039525  5.82630039525  5.82630039525    1[6-(6,6)]
    76  5.59782258441  5.59782258441  5.59782258441    1[6-(6,6)]
    77  1.98760127704  1.98760127704  1.98760127704    1[6-(6,6)]
    78  2.21861678788  2.21861678788  2.21861678788    1[6-(6,6)]
    79  4.16134265417  4.16134265417  4.16134265417    1[6-(6,6)]
    80  3.12631457084  3.12631457084  3.12631457084    1[6-(6,6)]
    81  6.09237359625  6.09237359625  6.09237359625    1[6-(6,6)]
    82  7.12426575763  7.12426575763  7.12426575763    1[6-(6,6)]
    83  6.05724423204  6.05724423204  6.05724423204    1[6-(6,6)]
    84  5.10665333633  5.10665333633  5.10665333633    1[6-(6,6)]
    85  4.13796513359  4.13796513359  4.13796513359    1[6-(6,6)]
    86  5.09109372931  5.09109372931  5.09109372931    1[6-(6,6)]
    87  3.86103230756  3.86103230756  3.86103230756    1[6-(6,6)]
    88   5.0404026388   5.0404026388   5.0404026388    1[6-(6,6)]
    89  1.73975478543  1.73975478543  1.73975478543    1[6-(6,6)]
    90 0.560384454187 0.560384454187 0.560384454187    1[6-(6,6)]
    91  8.90057385492  8.90057385492  8.90057385492    1[6-(6,6)]
    92   6.6261844327   6.6261844327   6.6261844327    1[6-(6,6)]
    93  6.22826499808  6.22826499808  6.22826499808    1[6-(6,6)]
    94  8.50265442031  8.50265442031  8.50265442031    1[6-(6,6)]
    95  2.46589358406  2.46589358406  2.46589358406    1[6-(6,6)]
    96  3.58399359836  3.58399359836  3.58399359836    1[6-(6,6)]
    97  3.52498919362  3.52498919362  3.52498919362    1[6-(6,6)]
    98  2.40688917932  2.40688917932  2.40688917932    1[6-(6,6)]
    99  -4.8096882512  -4.8096882512  -4.8096882512    1[6-(6,6)]
   100  2.15026088151  2.15026088151  2.15026088151    1[6-(6,6)]
   101  5.54182647086  5.54182647086  5.54182647086    1[6-(6,6)]
   102 -1.42066036186 -1.42066036186 -1.42066036186    1[6-(6,6)]
   103  7.72226278341  7.72226278341  7.72226278341    1[6-(6,6)]
   104  8.76224042768  8.76224042768  8.76224042768    1[6-(6,6)]
   105  5.14476456438  5.14476456438  5.14476456438    1[6-(6,6)]
   106  4.10418869817  4.10418869817  4.10418869817    1[6-(6,6)]
   107  6.84863803314  6.84863803314  6.84863803314    1[6-(6,6)]
   108  6.94232811957  6.94232811957  6.94232811957    1[6-(6,6)]
   109  8.47076655372  8.47076655372  8.47076655372    1[6-(6,6)]
   110  8.37647824534  8.37647824534  8.37647824534    1[6-(6,6)]
   111   5.5591906448   5.5591906448   5.5591906448    1[6-(6,6)]
   112  6.67391311383  6.67391311383  6.67391311383    1[6-(6,6)]
   113  7.03808044116  7.03808044116  7.03808044116    1[6-(6,6)]
   114  5.92335797212  5.92335797212  5.92335797212    1[6-(6,6)]
   115  11.6248698116  11.6248698116  11.6248698116    1[6-(6,6)]
   116  9.41304007048  9.41304007048  9.41304007048    1[6-(6,6)]
   117  10.3276838118  10.3276838118  10.3276838118    1[6-(6,6)]
   118   12.539513553   12.539513553   12.539513553    1[6-(6,6)]
   119  12.2793401874  12.2793401874  12.2793401874    1[8-(6)]
   120  16.6755468165  16.6755468165  16.6755468165    1[8-(6)]
   121  4.49759414498  4.49759414498  4.49759414498    1[6-(6,6)]
   122  5.66276201647  5.66276201647  5.66276201647    1[6-(6,6)]
   123  6.79781089498  6.79781089498  6.79781089498    1[6-(6,6)]
   124  5.63010532349  5.63010532349  5.63010532349    1[6-(6,6)]
   125  11.2566496881  11.2566496881  11.2566496881    1[6-(6,6)]
   126  9.00597346647  9.00597346647  9.00597346647    1[6-(6,6)]
   127  9.73593430181  9.73593430181  9.73593430181    1[6-(6,6)]
   128  11.9891482234  11.9891482234  11.9891482234    1[6-(6,6)]
   129  7.51018556137  7.51018556137  7.51018556137    1[6-(6,6)]
   130  8.41713220081  8.41713220081  8.41713220081    1[6-(6,6)]
   131  4.75992703815  4.75992703815  4.75992703815    1[6-(6,6)]
   132  3.85298039871  3.85298039871  3.85298039871    1[6-(6,6)]
   133  5.36917093341  5.36917093341  5.36917093341    1[6-(6,6)]
   134  5.54658614671  5.54658614671  5.54658614671    1[6-(6,6)]
   135  8.67149653186  8.67149653186  8.67149653186    1[6-(6,6)]
   136  8.49408131857  8.49408131857  8.49408131857    1[6-(6,6)]
   137  7.02080643306  7.02080643306  7.02080643306    1[6-(6,6)]
   138  4.78519262614  4.78519262614  4.78519262614    1[6-(6,6)]
   139  5.41748144389  5.41748144389  5.41748144389    1[6-(6,6)]
   140  7.65309525082  7.65309525082  7.65309525082    1[6-(6,6)]
   141 0.879980114748 0.879980114748 0.879980114748    1[6-(6,6)]
   142  1.10845792559  1.10845792559  1.10845792559    1[6-(6,6)]
   143  4.71867923296  4.71867923296  4.71867923296    1[6-(6,6)]
   144  4.48766372212  4.48766372212  4.48766372212    1[6-(6,6)]
   145  2.54493785582  2.54493785582  2.54493785582    1[6-(6,6)]
   146  3.57996593916  3.57996593916  3.57996593916    1[6-(6,6)]
   147 0.613906913749 0.613906913749 0.613906913749    1[6-(6,6)]
   148-0.417985247635-0.417985247635-0.417985247635    1[6-(6,6)]
   149 0.649036277956 0.649036277956 0.649036277956    1[6-(6,6)]
   150  1.59962717368  1.59962717368  1.59962717368    1[6-(6,6)]
   151  2.56831537641  2.56831537641  2.56831537641    1[6-(6,6)]
   152  1.61518678069  1.61518678069  1.61518678069    1[6-(6,6)]
   153  2.84524820244  2.84524820244  2.84524820244    1[6-(6,6)]
   154   1.6658778712   1.6658778712   1.6658778712    1[6-(6,6)]
   155  4.96652572457  4.96652572457  4.96652572457    1[6-(6,6)]
   156  6.14589605581  6.14589605581  6.14589605581    1[6-(6,6)]
   157 -2.19429334492 -2.19429334492 -2.19429334492    1[6-(6,6)]
   158 0.080096077305 0.080096077305 0.080096077305    1[6-(6,6)]
   159 0.478015511915 0.478015511915 0.478015511915    1[6-(6,6)]
   160 -1.79637391031 -1.79637391031 -1.79637391031    1[6-(6,6)]
   161  4.24038692594  4.24038692594  4.24038692594    1[6-(6,6)]
   162  3.12228691164  3.12228691164  3.12228691164    1[6-(6,6)]
   163  3.18129131638  3.18129131638  3.18129131638    1[6-(6,6)]
   164  4.29939133068  4.29939133068  4.29939133068    1[6-(6,6)]
   165  11.5159687612  11.5159687612  11.5159687612    1[6-(6,6)]
   166  4.55601962849  4.55601962849  4.55601962849    1[6-(6,6)]
   167  1.16445403914  1.16445403914  1.16445403914    1[6-(6,6)]
   168  8.12694087186  8.12694087186  8.12694087186    1[6-(6,6)]
   169 -1.01598227341 -1.01598227341 -1.01598227341    1[6-(6,6)]
   170 -2.05595991768 -2.05595991768 -2.05595991768    1[6-(6,6)]
   171  1.56151594562  1.56151594562  1.56151594562    1[6-(6,6)]
   172  2.60209181183  2.60209181183  2.60209181183    1[6-(6,6)]
   173-0.142357523138-0.142357523138-0.142357523138    1[6-(6,6)]
   174-0.236047609569-0.236047609569-0.236047609569    1[6-(6,6)]
   175 -1.76448604372 -1.76448604372 -1.76448604372    1[6-(6,6)]
   176  23.7068022647  23.7068022647  23.7068022647    1[6-(6,6)]
   177   1.1470898652   1.1470898652   1.1470898652    1[6-(6,6)]
   178 0.032367396168 0.032367396168 0.032367396168    1[6-(6,6)]
   179-0.331799931156-0.331799931156-0.331799931156    1[6-(6,6)]
   180 0.782922537878 0.782922537878 0.782922537878    1[6-(6,6)]
   181  20.4584106984  20.4584106984  20.4584106984    1[6-(6,6)]
   182 -2.70675956048 -2.70675956048 -2.70675956048    1[6-(6,6)]
   183  21.7555966982  21.7555966982  21.7555966982    1[6-(6,6)]
   184   19.543766957   19.543766957   19.543766957    1[6-(6,6)]
   185 -0.40915981257 -0.40915981257 -0.40915981257    1[8-(6)]
   186  3.98704681648  3.98704681648  3.98704681648    1[8-(6)]
   187   17.186094145   17.186094145   17.186094145    1[6-(6,6)]
   188  18.3512620165  18.3512620165  18.3512620165    1[6-(6,6)]
   189   19.486310895   19.486310895   19.486310895    1[6-(6,6)]
   190  18.3186053235  18.3186053235  18.3186053235    1[6-(6,6)]
   191 -1.43185031194 -1.43185031194 -1.43185031194    1[6-(6,6)]
   192  21.6944734665  21.6944734665  21.6944734665    1[6-(6,6)]
   193 -2.95256569819 -2.95256569819 -2.95256569819    1[6-(6,6)]
   194-0.699351776605-0.699351776605-0.699351776605    1[6-(6,6)]
   195  20.1986855614  20.1986855614  20.1986855614    1[6-(6,6)]
   196  21.1056322008  21.1056322008  21.1056322008    1[6-(6,6)]
   197  17.4484270381  17.4484270381  17.4484270381    1[6-(6,6)]
   198  16.5414803987  16.5414803987  16.5414803987    1[6-(6,6)]
   199  18.0576709334  18.0576709334  18.0576709334    1[6-(6,6)]
   200  18.2350861467  18.2350861467  18.2350861467    1[6-(6,6)]
   201  21.3599965319  21.3599965319  21.3599965319    1[6-(6,6)]
   202 -4.19441868143 -4.19441868143 -4.19441868143    1[6-(6,6)]
   203  19.7093064331  19.7093064331  19.7093064331    1[6-(6,6)]
   204  17.4736926261  17.4736926261  17.4736926261    1[6-(6,6)]
   205  18.1059814439  18.1059814439  18.1059814439    1[6-(6,6)]
   206  20.3415952508  20.3415952508  20.3415952508    1[6-(6,6)]
   207  13.5684801147  13.5684801147  13.5684801147    1[6-(6,6)]
   208  13.7969579256  13.7969579256  13.7969579256    1[6-(6,6)]
   209   17.407179233   17.407179233   17.407179233    1[6-(6,6)]
   210  17.1761637221  17.1761637221  17.1761637221    1[6-(6,6)]
   211  15.2334378558  15.2334378558  15.2334378558    1[6-(6,6)]
   212  16.2684659392  16.2684659392  16.2684659392    1[6-(6,6)]
   213  13.3024069137  13.3024069137  13.3024069137    1[6-(6,6)]
   214  12.2705147524  12.2705147524  12.2705147524    1[6-(6,6)]
   215   13.337536278   13.337536278   13.337536278    1[6-(6,6)]
   216  14.2881271737  14.2881271737  14.2881271737    1[6-(6,6)]
   217  15.2568153764  15.2568153764  15.2568153764    1[6-(6,6)]
   218  14.3036867807  14.3036867807  14.3036867807    1[6-(6,6)]
   219  15.5337482024  15.5337482024  15.5337482024    1[6-(6,6)]
   220  14.3543778712  14.3543778712  14.3543778712    1[6-(6,6)]
   221  17.6550257246  17.6550257246  17.6550257246    1[6-(6,6)]
   222  18.8343960558  18.8343960558  18.8343960558    1[6-(6,6)]
   223  10.4942066551  10.4942066551  10.4942066551    1[6-(6,6)]
   224  12.7685960773  12.7685960773  12.7685960773    1[6-(6,6)]
   225  13.1665155119  13.1665155119  13.1665155119    1[6-(6,6)]
   226  10.8921260897  10.8921260897  10.8921260897    1[6-(6,6)]
   227  16.9288869259  16.9288869259  16.9288869259    1[6-(6,6)]
   228  15.8107869116  15.8107869116  15.8107869116    1[6-(6,6)]
   229  15.8697913164  15.8697913164  15.8697913164    1[6-(6,6)]
   230  16.9878913307  16.9878913307  16.9878913307    1[6-(6,6)]
   231  24.2044687612  24.2044687612  24.2044687612    1[6-(6,6)]
   232  17.2445196285  17.2445196285  17.2445196285    1[6-(6,6)]
   233  13.8529540391  13.8529540391  13.8529540391    1[6-(6,6)]
   234  20.8154408719  20.8154408719  20.8154408719    1[6-(6,6)]
   235  11.6725177266  11.6725177266  11.6725177266    1[6-(6,6)]
   236  10.6325400823  10.6325400823  10.6325400823    1[6-(6,6)]
   237  14.2500159456  14.2500159456  14.2500159456    1[6-(6,6)]
   238  15.2905918118  15.2905918118  15.2905918118    1[6-(6,6)]
   239  12.5461424769  12.5461424769  12.5461424769    1[6-(6,6)]
   240  12.4524523904  12.4524523904  12.4524523904    1[6-(6,6)]
   241  10.9240139563  10.9240139563  10.9240139563    1[6-(6,6)]
   242  11.0183022647  11.0183022647  11.0183022647    1[6-(6,6)]
   243  13.8355898652  13.8355898652  13.8355898652    1[6-(6,6)]
   244  12.7208673962  12.7208673962  12.7208673962    1[6-(6,6)]
   245  12.3567000688  12.3567000688  12.3567000688    1[6-(6,6)]
   246  13.4714225379  13.4714225379  13.4714225379    1[6-(6,6)]
   247  7.76991069835  7.76991069835  7.76991069835    1[6-(6,6)]
   248  9.98174043952  9.98174043952  9.98174043952    1[6-(6,6)]
   249  9.06709669817  9.06709669817  9.06709669817    1[6-(6,6)]
   250  6.85526695701  6.85526695701  6.85526695701    1[6-(6,6)]
   251  7.11544032257  7.11544032257  7.11544032257    1[8-(6)]
   252  2.71923369352  2.71923369352  2.71923369352    1[8-(6)]
   253   14.897186365   14.897186365   14.897186365    1[6-(6,6)]
   254  13.7320184935  13.7320184935  13.7320184935    1[6-(6,6)]
   255   12.596969615   12.596969615   12.596969615    1[6-(6,6)]
   256  13.7646751865  13.7646751865  13.7646751865    1[6-(6,6)]
   257  8.13813082194  8.13813082194  8.13813082194    1[6-(6,6)]
   258  10.3888070435  10.3888070435  10.3888070435    1[6-(6,6)]
   259  9.65884620819  9.65884620819  9.65884620819    1[6-(6,6)]
   260   7.4056322866   7.4056322866   7.4056322866    1[6-(6,6)]
   261  11.8845949486  11.8845949486  11.8845949486    1[6-(6,6)]
   262  10.9776483092  10.9776483092  10.9776483092    1[6-(6,6)]
   263  14.6348534719  14.6348534719  14.6348534719    1[6-(6,6)]
   264  15.5418001113  15.5418001113  15.5418001113    1[6-(6,6)]
   265  14.0256095766  14.0256095766  14.0256095766    1[6-(6,6)]
   266  13.8481943633  13.8481943633  13.8481943633    1[6-(6,6)]
   267  10.7232839781  10.7232839781  10.7232839781    1[6-(6,6)]
   268  10.9006991914  10.9006991914  10.9006991914    1[6-(6,6)]
   269  12.3739740769  12.3739740769  12.3739740769    1[6-(6,6)]
   270  14.6095878839  14.6095878839  14.6095878839    1[6-(6,6)]
   271  13.9772990661  13.9772990661  13.9772990661    1[6-(6,6)]
   272  11.7416852592  11.7416852592  11.7416852592    1[6-(6,6)]
   273  18.5148003953  18.5148003953  18.5148003953    1[6-(6,6)]
   274  18.2863225844  18.2863225844  18.2863225844    1[6-(6,6)]
   275   14.676101277   14.676101277   14.676101277    1[6-(6,6)]
   276  14.9071167879  14.9071167879  14.9071167879    1[6-(6,6)]
   277  16.8498426542  16.8498426542  16.8498426542    1[6-(6,6)]
   278  15.8148145708  15.8148145708  15.8148145708    1[6-(6,6)]
   279  18.7808735963  18.7808735963  18.7808735963    1[6-(6,6)]
   280  19.8127657576  19.8127657576  19.8127657576    1[6-(6,6)]
   281   18.745744232   18.745744232   18.745744232    1[6-(6,6)]
   282  17.7951533363  17.7951533363  17.7951533363    1[6-(6,6)]
   283  16.8264651336  16.8264651336  16.8264651336    1[6-(6,6)]
   284  17.7795937293  17.7795937293  17.7795937293    1[6-(6,6)]
   285  16.5495323076  16.5495323076  16.5495323076    1[6-(6,6)]
   286  17.7289026388  17.7289026388  17.7289026388    1[6-(6,6)]
   287  14.4282547854  14.4282547854  14.4282547854    1[6-(6,6)]
   288  13.2488844542  13.2488844542  13.2488844542    1[6-(6,6)]
   289  21.5890738549  21.5890738549  21.5890738549    1[6-(6,6)]
   290  19.3146844327  19.3146844327  19.3146844327    1[6-(6,6)]
   291  18.9167649981  18.9167649981  18.9167649981    1[6-(6,6)]
   292  21.1911544203  21.1911544203  21.1911544203    1[6-(6,6)]
   293  15.1543935841  15.1543935841  15.1543935841    1[6-(6,6)]
   294  16.2724935984  16.2724935984  16.2724935984    1[6-(6,6)]
   295  16.2134891936  16.2134891936  16.2134891936    1[6-(6,6)]
   296  15.0953891793  15.0953891793  15.0953891793    1[6-(6,6)]
   297   7.8788117488   7.8788117488   7.8788117488    1[6-(6,6)]
   298  14.8387608815  14.8387608815  14.8387608815    1[6-(6,6)]
   299  18.2303264709  18.2303264709  18.2303264709    1[6-(6,6)]
   300  11.2678396381  11.2678396381  11.2678396381    1[6-(6,6)]
   301  20.4107627834  20.4107627834  20.4107627834    1[6-(6,6)]
   302  21.4507404277  21.4507404277  21.4507404277    1[6-(6,6)]
   303  17.8332645644  17.8332645644  17.8332645644    1[6-(6,6)]
   304  16.7926886982  16.7926886982  16.7926886982    1[6-(6,6)]
   305  19.5371380331  19.5371380331  19.5371380331    1[6-(6,6)]
   306  19.6308281196  19.6308281196  19.6308281196    1[6-(6,6)]
   307  21.1592665537  21.1592665537  21.1592665537    1[6-(6,6)]
   308 -4.31202175466 -4.31202175466 -4.31202175466    1[6-(6,6)]
   309  18.2476906448  18.2476906448  18.2476906448    1[6-(6,6)]
   310  19.3624131138  19.3624131138  19.3624131138    1[6-(6,6)]
   311  19.7265804412  19.7265804412  19.7265804412    1[6-(6,6)]
   312  18.6118579721  18.6118579721  18.6118579721    1[6-(6,6)]
   313 -1.06363018835 -1.06363018835 -1.06363018835    1[6-(6,6)]
   314  22.1015400705  22.1015400705  22.1015400705    1[6-(6,6)]
   315 -2.36081618817 -2.36081618817 -2.36081618817    1[6-(6,6)]
   316-0.148986447006-0.148986447006-0.148986447006    1[6-(6,6)]
   317  2.35660630269  2.35660630269  2.35660630269    6[6-(6,6),8-(30),8-(30)]
   318  1.75145600462  1.75145600462  1.75145600462    6[6-(1,6),6-(1,6),6-(8,8)]
   319  1.74178932771  1.74178932771  1.74178932771    6[1-(0),6-(1,6),6-(6,6)]
   320  1.04941885311  1.04941885311  1.04941885311    6[1-(0),6-(1,6),6-(6,14)]
   321 0.366655233226 0.366655233226 0.366655233226    6[6-(1,6),6-(1,6),14-(6,6,6)]
   322 0.376321910138 0.376321910138 0.376321910138    6[1-(0),6-(1,6),6-(6,14)]
   323  1.06869238474  1.06869238474  1.06869238474    6[1-(0),6-(1,6),6-(6,6)]
   324    18.84886887    18.84886887    18.84886887    6[6-(6,6),8-(30),8-(30)]
   325  20.2479734697  20.2479734697  20.2479734697    6[6-(1,6),6-(1,6),6-(8,8)]
   326  21.1344482209  21.1344482209  21.1344482209    6[1-(0),6-(1,6),6-(6,6)]
   327  22.4723883641  22.4723883641  22.4723883641    6[1-(0),6-(1,6),6-(6,14)]
   328  22.9241075261  22.9241075261  22.9241075261    6[6-(1,6),6-(1,6),14-(6,6,6)]
   329   22.037692597   22.037692597   22.037692597    6[1-(0),6-(1,6),6-(6,14)]
   330  20.6994388617  20.6994388617  20.6994388617    6[1-(0),6-(1,6),6-(6,6)]
   331  1.67816398834  1.67816398834  1.67816398834    6[6-(6,6),8-(30),8-(30)]
   332  1.11078089024  1.11078089024  1.11078089024    6[6-(1,6),6-(1,6),6-(8,8)]
   333-0.244909677221-0.244909677221-0.244909677221    6[1-(0),6-(1,6),6-(6,6)]
   334-0.784600482831-0.784600482831-0.784600482831    6[1-(0),6-(1,6),6-(6,14)]
   3350.03171287121320.03171287121320.0317128712132    6[6-(1,6),6-(1,6),14-(6,6,6)]
   336  1.38740343867  1.38740343867  1.38740343867    6[1-(0),6-(1,6),6-(6,14)]
   337  1.92703442209  1.92703442209  1.92703442209    6[1-(0),6-(1,6),6-(6,6)]
   338 -0.15732053209 -0.15732053209 -0.15732053209    6[6-(6,6),8-(30),8-(30)]
   339-0.208981902455-0.208981902455-0.208981902455    6[6-(1,6),6-(1,6),6-(8,8)]
   340 0.666953958611 0.666953958611 0.666953958611    6[1-(0),6-(1,6),6-(6,6)]
   341 0.561762994038 0.561762994038 0.561762994038    6[1-(0),6-(1,6),6-(6,14)]
   342 -0.41924418721 -0.41924418721 -0.41924418721    6[6-(1,6),6-(1,6),14-(6,6,6)]
   343 -1.29492627828 -1.29492627828 -1.29492627828    6[1-(0),6-(1,6),6-(6,14)]
   344  -1.1897951359  -1.1897951359  -1.1897951359    6[1-(0),6-(1,6),6-(6,6)]
   345 -2.18218484116 -2.18218484116 -2.18218484116    6[6-(6,6),8-(30),8-(30)]
   346-0.840885168485-0.840885168485-0.840885168485    6[6-(1,6),6-(1,6),6-(8,8)]
   3470.01072331330930.01072331330930.0107233133093    6[1-(0),6-(1,6),6-(6,6)]
   348  1.33893900112  1.33893900112  1.33893900112    6[1-(0),6-(1,6),6-(6,14)]
   349  1.81509848934  1.81509848934  1.81509848934    6[6-(1,6),6-(1,6),14-(6,6,6)]
   350  0.96354982974  0.96354982974  0.96354982974    6[1-(0),6-(1,6),6-(6,14)]
   351 -0.36472568027 -0.36472568027 -0.36472568027    6[1-(0),6-(1,6),6-(6,6)]
   352  4.16182320793  4.16182320793  4.16182320793    6[6-(6,6),8-(30),8-(30)]
   353  4.04525723705  4.04525723705  4.04525723705    6[6-(1,6),6-(1,6),6-(8,8)]
   354  5.04822840771  5.04822840771  5.04822840771    6[1-(0),6-(1,6),6-(6,6)]
   355  4.91107121242  4.91107121242  4.91107121242    6[1-(0),6-(1,6),6-(6,14)]
   356  3.77094284646  3.77094284646  3.77094284646    6[6-(1,6),6-(1,6),14-(6,6,6)]
   357   2.7679716758   2.7679716758   2.7679716758    6[1-(0),6-(1,6),6-(6,14)]
   358  2.90512887109  2.90512887109  2.90512887109    6[1-(0),6-(1,6),6-(6,6)]
   359   6.4236059767   6.4236059767   6.4236059767    6[6-(6,6),8-(30),8-(30)]
   360  5.73972537277  5.73972537277  5.73972537277    6[6-(1,6),6-(1,6),6-(8,8)]
   361  4.55214566503  4.55214566503  4.55214566503    6[1-(0),6-(1,6),6-(6,6)]
   362  3.93839746308  3.93839746308  3.93839746308    6[1-(0),6-(1,6),6-(6,14)]
   363  4.51197519887  4.51197519887  4.51197519887    6[6-(1,6),6-(1,6),14-(6,6,6)]
   364  5.69936095881  5.69936095881  5.69936095881    6[1-(0),6-(1,6),6-(6,14)]
   365  6.31336293076  6.31336293076  6.31336293076    6[1-(0),6-(1,6),6-(6,6)]
   366  6.06484144088  6.06484144088  6.06484144088    6[6-(6,6),8-(30),8-(30)]
   367     5.66367599     5.66367599     5.66367599    6[6-(1,6),6-(1,6),6-(8,8)]
   368  5.66834007748  5.66834007748  5.66834007748    6[1-(0),6-(1,6),6-(6,6)]
   369  5.10368622713  5.10368622713  5.10368622713    6[1-(0),6-(1,6),6-(6,14)]
   370  4.53271154368  4.53271154368  4.53271154368    6[6-(1,6),6-(1,6),14-(6,6,6)]
   371  4.52689825059  4.52689825059  4.52689825059    6[1-(0),6-(1,6),6-(6,14)]
   372  5.09364208314  5.09364208314  5.09364208314    6[1-(0),6-(1,6),6-(6,6)]
   373  1.32257242489  1.32257242489  1.32257242489    6[6-(6,6),8-(30),8-(30)]
   374  2.10110231409  2.10110231409  2.10110231409    6[6-(1,6),6-(1,6),6-(8,8)]
   375  3.43099991533  3.43099991533  3.43099991533    6[1-(0),6-(1,6),6-(6,6)]
   376  4.13029114773  4.13029114773  4.13029114773    6[1-(0),6-(1,6),6-(6,14)]
   377   3.4999385489   3.4999385489   3.4999385489    6[6-(1,6),6-(1,6),14-(6,6,6)]
   378  2.16972735546  2.16972735546  2.16972735546    6[1-(0),6-(1,6),6-(6,14)]
   379  1.47043612306  1.47043612306  1.47043612306    6[1-(0),6-(1,6),6-(6,6)]
   380  10.2657027244  10.2657027244  10.2657027244    6[6-(6,6),8-(30),8-(30)]
   381   8.9165295652   8.9165295652   8.9165295652    6[6-(1,6),6-(1,6),6-(8,8)]
   382  8.35819797526  8.35819797526  8.35819797526    6[1-(0),6-(1,6),6-(6,6)]
   383  7.00583406657  7.00583406657  7.00583406657    6[1-(0),6-(1,6),6-(6,14)]
   384  6.21218964341  6.21218964341  6.21218964341    6[6-(1,6),6-(1,6),14-(6,6,6)]
   385  6.77052123335  6.77052123335  6.77052123335    6[1-(0),6-(1,6),6-(6,14)]
   386  8.12288514205  8.12288514205  8.12288514205    6[1-(0),6-(1,6),6-(6,6)]
   387  1.44980184408  1.44980184408  1.44980184408    6[6-(6,6),8-(30),8-(30)]
   388   2.3311957788   2.3311957788   2.3311957788    6[6-(1,6),6-(1,6),6-(8,8)]
   389  2.68100102938  2.68100102938  2.68100102938    6[1-(0),6-(1,6),6-(6,6)]
   390  3.34479892162  3.34479892162  3.34479892162    6[1-(0),6-(1,6),6-(6,14)]
   391  3.65955287328  3.65955287328  3.65955287328    6[6-(1,6),6-(1,6),14-(6,6,6)]
   392  3.31000139269  3.31000139269  3.31000139269    6[1-(0),6-(1,6),6-(6,14)]
   393  2.64594973045  2.64594973045  2.64594973045    6[1-(0),6-(1,6),6-(6,6)]
   394 -4.12796103637 -4.12796103637 -4.12796103637    6[6-(6,6),8-(1),8-(30)]
   395 -3.20521832104 -3.20521832104 -3.20521832104    6[6-(1,6),6-(1,6),6-(8,8)]
   396 -3.92255886138 -3.92255886138 -3.92255886138    6[1-(0),6-(1,6),6-(6,6)]
   397  2.64091321668  2.64091321668  2.64091321668    6[1-(0),6-(1,6),6-(6,14)]
   398  3.93753600728  3.93753600728  3.93753600728    6[6-(1,6),6-(1,6),14-(6,6,6)]
   399  4.65411523761  4.65411523761  4.65411523761    6[1-(0),6-(1,6),6-(6,14)]
   400 -1.90859553045 -1.90859553045 -1.90859553045    6[1-(0),6-(1,6),6-(6,6)]
   401  5.21554777758  5.21554777758  5.21554777758    6[6-(6,6),8-(30),8-(30)]
   402  5.81598908442  5.81598908442  5.81598908442    6[6-(1,6),6-(1,6),6-(8,8)]
   403  7.19950707546  7.19950707546  7.19950707546    6[1-(0),6-(1,6),6-(6,6)]
   404  7.81673255397  7.81673255397  7.81673255397    6[1-(0),6-(1,6),6-(6,14)]
   405  7.05049986362  7.05049986362  7.05049986362    6[6-(1,6),6-(1,6),14-(6,6,6)]
   406  5.66698187258  5.66698187258  5.66698187258    6[1-(0),6-(1,6),6-(6,14)]
   407  5.04969657187  5.04969657187  5.04969657187    6[1-(0),6-(1,6),6-(6,6)]
   408   7.5619624927   7.5619624927   7.5619624927    6[6-(6,6),8-(0),8-(30)]
   409   7.6034920362   7.6034920362   7.6034920362    6[6-(1,6),6-(1,6),6-(8,8)]
   410  7.17794708676  7.17794708676  7.17794708676    6[1-(0),6-(1,6),6-(6,6)]
   411  7.23353015961  7.23353015961  7.23353015961    6[1-(0),6-(1,6),6-(6,14)]
   412  7.71503159627  7.71503159627  7.71503159627    6[6-(1,6),6-(1,6),14-(6,6,6)]
   413  8.14083031571  8.14083031571  8.14083031571    6[1-(0),6-(1,6),6-(6,14)]
   414  8.08518742067  8.08518742067  8.08518742067    6[1-(0),6-(1,6),6-(6,6)]
   415  4.80190133114  4.80190133114  4.80190133114    6[6-(6,6),8-(30),8-(30)]
   416  5.63684590205  5.63684590205  5.63684590205    6[6-(1,6),6-(1,6),6-(8,8)]
   417  5.85991177577  5.85991177577  5.85991177577    6[1-(0),6-(1,6),6-(6,6)]
   418   6.5219551867   6.5219551867   6.5219551867    6[1-(0),6-(1,6),6-(6,14)]
   419   6.9609925461   6.9609925461   6.9609925461    6[6-(1,6),6-(1,6),14-(6,6,6)]
   420  6.73767290238  6.73767290238  6.73767290238    6[1-(0),6-(1,6),6-(6,14)]
   421  6.07562949145  6.07562949145  6.07562949145    6[1-(0),6-(1,6),6-(6,6)]
   422  13.7665025132  13.7665025132  13.7665025132    6[6-(6,6),8-(1),8-(30)]
   423  12.2897145201  12.2897145201  12.2897145201    6[6-(1,6),6-(1,6),6-(8,8)]
   424  11.3621442883  11.3621442883  11.3621442883    6[1-(0),6-(1,6),6-(6,6)]
   425  10.0480793955  10.0480793955  10.0480793955    6[1-(0),6-(1,6),6-(6,14)]
   426   9.6623460446   9.6623460446   9.6623460446    6[6-(1,6),6-(1,6),14-(6,6,6)]
   427  10.5902298686  10.5902298686  10.5902298686    6[1-(0),6-(1,6),6-(6,14)]
   428  11.9042349392  11.9042349392  11.9042349392    6[1-(0),6-(1,6),6-(6,6)]
   429  4.34967420731  4.34967420731  4.34967420731    6[6-(6,6),8-(30),8-(30)]
   430  4.95482450538  4.95482450538  4.95482450538    6[6-(1,6),6-(1,6),6-(8,8)]
   431  4.96449118229  4.96449118229  4.96449118229    6[1-(0),6-(1,6),6-(6,6)]
   432  5.65686165689  5.65686165689  5.65686165689    6[1-(0),6-(1,6),6-(6,14)]
   433  6.33962527677  6.33962527677  6.33962527677    6[6-(1,6),6-(1,6),14-(6,6,6)]
   434  6.32995859986  6.32995859986  6.32995859986    6[1-(0),6-(1,6),6-(6,14)]
   435  5.63758812526  5.63758812526  5.63758812526    6[1-(0),6-(1,6),6-(6,6)]
   436    13.23441164    13.23441164    13.23441164    6[6-(6,6),8-(30),8-(30)]
   437  11.8353070403  11.8353070403  11.8353070403    6[6-(1,6),6-(1,6),6-(8,8)]
   438  10.9488322891  10.9488322891  10.9488322891    6[1-(0),6-(1,6),6-(6,6)]
   439  9.61089214591  9.61089214591  9.61089214591    6[1-(0),6-(1,6),6-(6,14)]
   440  9.15917298393  9.15917298393  9.15917298393    6[6-(1,6),6-(1,6),14-(6,6,6)]
   441   10.045587913   10.045587913   10.045587913    6[1-(0),6-(1,6),6-(6,14)]
   442  11.3838416483  11.3838416483  11.3838416483    6[1-(0),6-(1,6),6-(6,6)]
   443  5.02811652166  5.02811652166  5.02811652166    6[6-(6,6),8-(30),8-(30)]
   444  5.59549961976  5.59549961976  5.59549961976    6[6-(1,6),6-(1,6),6-(8,8)]
   445  6.95119018722  6.95119018722  6.95119018722    6[1-(0),6-(1,6),6-(6,6)]
   446  7.49088099283  7.49088099283  7.49088099283    6[1-(0),6-(1,6),6-(6,14)]
   447  6.67456763879  6.67456763879  6.67456763879    6[6-(1,6),6-(1,6),14-(6,6,6)]
   448  5.31887707133  5.31887707133  5.31887707133    6[1-(0),6-(1,6),6-(6,14)]
   449  4.77924608791  4.77924608791  4.77924608791    6[1-(0),6-(1,6),6-(6,6)]
   450  6.86360104209  6.86360104209  6.86360104209    6[6-(6,6),8-(30),8-(30)]
   451  6.91526241245  6.91526241245  6.91526241245    6[6-(1,6),6-(1,6),6-(8,8)]
   452  6.03932655139  6.03932655139  6.03932655139    6[1-(0),6-(1,6),6-(6,6)]
   453  6.14451751596  6.14451751596  6.14451751596    6[1-(0),6-(1,6),6-(6,14)]
   454  7.12552469721  7.12552469721  7.12552469721    6[6-(1,6),6-(1,6),14-(6,6,6)]
   455  8.00120678828  8.00120678828  8.00120678828    6[1-(0),6-(1,6),6-(6,14)]
   456   7.8960756459   7.8960756459   7.8960756459    6[1-(0),6-(1,6),6-(6,6)]
   457  8.88846535116  8.88846535116  8.88846535116    6[6-(6,6),8-(30),8-(30)]
   458  7.54716567848  7.54716567848  7.54716567848    6[6-(1,6),6-(1,6),6-(8,8)]
   459  6.69555719669  6.69555719669  6.69555719669    6[1-(0),6-(1,6),6-(6,6)]
   460  5.36734150888  5.36734150888  5.36734150888    6[1-(0),6-(1,6),6-(6,14)]
   461  4.89118202066  4.89118202066  4.89118202066    6[6-(1,6),6-(1,6),14-(6,6,6)]
   462  5.74273068026  5.74273068026  5.74273068026    6[1-(0),6-(1,6),6-(6,14)]
   463  7.07100619027  7.07100619027  7.07100619027    6[1-(0),6-(1,6),6-(6,6)]
   464  2.54445730207  2.54445730207  2.54445730207    6[6-(6,6),8-(30),8-(30)]
   465  2.66102327295  2.66102327295  2.66102327295    6[6-(1,6),6-(1,6),6-(8,8)]
   466  1.65805210229  1.65805210229  1.65805210229    6[1-(0),6-(1,6),6-(6,6)]
   467  1.79520929758  1.79520929758  1.79520929758    6[1-(0),6-(1,6),6-(6,14)]
   468  2.93533766354  2.93533766354  2.93533766354    6[6-(1,6),6-(1,6),14-(6,6,6)]
   469   3.9383088342   3.9383088342   3.9383088342    6[1-(0),6-(1,6),6-(6,14)]
   470  3.80115163891  3.80115163891  3.80115163891    6[1-(0),6-(1,6),6-(6,6)]
   471 0.282674533303 0.282674533303 0.282674533303    6[6-(6,6),8-(30),8-(30)]
   472 0.966555137228 0.966555137228 0.966555137228    6[6-(1,6),6-(1,6),6-(8,8)]
   473  2.15413484497  2.15413484497  2.15413484497    6[1-(0),6-(1,6),6-(6,6)]
   474  2.76788304692  2.76788304692  2.76788304692    6[1-(0),6-(1,6),6-(6,14)]
   475  2.19430531113  2.19430531113  2.19430531113    6[6-(1,6),6-(1,6),14-(6,6,6)]
   476  1.00691955119  1.00691955119  1.00691955119    6[1-(0),6-(1,6),6-(6,14)]
   477 0.392917579241 0.392917579241 0.392917579241    6[1-(0),6-(1,6),6-(6,6)]
   478 0.641439069123 0.641439069123 0.641439069123    6[6-(6,6),8-(30),8-(30)]
   479     1.04260452     1.04260452     1.04260452    6[6-(1,6),6-(1,6),6-(8,8)]
   480  1.03794043252  1.03794043252  1.03794043252    6[1-(0),6-(1,6),6-(6,6)]
   481  1.60259428287  1.60259428287  1.60259428287    6[1-(0),6-(1,6),6-(6,14)]
   482  2.17356896632  2.17356896632  2.17356896632    6[6-(1,6),6-(1,6),14-(6,6,6)]
   483  2.17938225941  2.17938225941  2.17938225941    6[1-(0),6-(1,6),6-(6,14)]
   484  1.61263842686  1.61263842686  1.61263842686    6[1-(0),6-(1,6),6-(6,6)]
   485  5.38370808511  5.38370808511  5.38370808511    6[6-(6,6),8-(30),8-(30)]
   486  4.60517819591  4.60517819591  4.60517819591    6[6-(1,6),6-(1,6),6-(8,8)]
   487  3.27528059467  3.27528059467  3.27528059467    6[1-(0),6-(1,6),6-(6,6)]
   488  2.57598936227  2.57598936227  2.57598936227    6[1-(0),6-(1,6),6-(6,14)]
   489   3.2063419611   3.2063419611   3.2063419611    6[6-(1,6),6-(1,6),14-(6,6,6)]
   490  4.53655315454  4.53655315454  4.53655315454    6[1-(0),6-(1,6),6-(6,14)]
   491  5.23584438694  5.23584438694  5.23584438694    6[1-(0),6-(1,6),6-(6,6)]
   492 -3.55942221441 -3.55942221441 -3.55942221441    6[6-(6,6),8-(30),8-(30)]
   493  -2.2102490552  -2.2102490552  -2.2102490552    6[6-(1,6),6-(1,6),6-(8,8)]
   494 -1.65191746526 -1.65191746526 -1.65191746526    6[1-(0),6-(1,6),6-(6,6)]
   495-0.299553556565-0.299553556565-0.299553556565    6[1-(0),6-(1,6),6-(6,14)]
   496 0.494090866586 0.494090866586 0.494090866586    6[6-(1,6),6-(1,6),14-(6,6,6)]
   497-0.0642407233494-0.0642407233494-0.0642407233494    6[1-(0),6-(1,6),6-(6,14)]
   498 -1.41660463205 -1.41660463205 -1.41660463205    6[1-(0),6-(1,6),6-(6,6)]
   499  5.25647866592  5.25647866592  5.25647866592    6[6-(6,6),8-(30),8-(30)]
   500   4.3750847312   4.3750847312   4.3750847312    6[6-(1,6),6-(1,6),6-(8,8)]
   501  4.02527948062  4.02527948062  4.02527948062    6[1-(0),6-(1,6),6-(6,6)]
   502  3.36148158838  3.36148158838  3.36148158838    6[1-(0),6-(1,6),6-(6,14)]
   503  3.04672763672  3.04672763672  3.04672763672    6[6-(1,6),6-(1,6),14-(6,6,6)]
   504  3.39627911731  3.39627911731  3.39627911731    6[1-(0),6-(1,6),6-(6,14)]
   505  4.06033077955  4.06033077955  4.06033077955    6[1-(0),6-(1,6),6-(6,6)]
   506  10.8342415464  10.8342415464  10.8342415464    6[6-(6,6),8-(1),8-(30)]
   507  9.91149883104  9.91149883104  9.91149883104    6[6-(1,6),6-(1,6),6-(8,8)]
   508  10.6288393714  10.6288393714  10.6288393714    6[1-(0),6-(1,6),6-(6,6)]
   509  4.06536729332  4.06536729332  4.06536729332    6[1-(0),6-(1,6),6-(6,14)]
   510  2.76874450272  2.76874450272  2.76874450272    6[6-(1,6),6-(1,6),14-(6,6,6)]
   511  2.05216527239  2.05216527239  2.05216527239    6[1-(0),6-(1,6),6-(6,14)]
   512  8.61487604045  8.61487604045  8.61487604045    6[1-(0),6-(1,6),6-(6,6)]
   513  1.49073273242  1.49073273242  1.49073273242    6[6-(6,6),8-(30),8-(30)]
   514 0.890291425584 0.890291425584 0.890291425584    6[6-(1,6),6-(1,6),6-(8,8)]
   515-0.493226565463-0.493226565463-0.493226565463    6[1-(0),6-(1,6),6-(6,6)]
   516 -1.11045204397 -1.11045204397 -1.11045204397    6[1-(0),6-(1,6),6-(6,14)]
   517-0.344219353623-0.344219353623-0.344219353623    6[6-(1,6),6-(1,6),14-(6,6,6)]
   518  1.03929863742  1.03929863742  1.03929863742    6[1-(0),6-(1,6),6-(6,14)]
   519  1.65658393813  1.65658393813  1.65658393813    6[1-(0),6-(1,6),6-(6,6)]
   520  -0.8556819827  -0.8556819827  -0.8556819827    6[6-(6,6),8-(0),8-(30)]
   521-0.897211526198-0.897211526198-0.897211526198    6[6-(1,6),6-(1,6),6-(8,8)]
   522-0.471666576763-0.471666576763-0.471666576763    6[1-(0),6-(1,6),6-(6,6)]
   523-0.527249649605-0.527249649605-0.527249649605    6[1-(0),6-(1,6),6-(6,14)]
   524 -1.00875108627 -1.00875108627 -1.00875108627    6[6-(1,6),6-(1,6),14-(6,6,6)]
   525 -1.43454980571 -1.43454980571 -1.43454980571    6[1-(0),6-(1,6),6-(6,14)]
   526 -1.37890691067 -1.37890691067 -1.37890691067    6[1-(0),6-(1,6),6-(6,6)]
   527  1.90437917886  1.90437917886  1.90437917886    6[6-(6,6),8-(30),8-(30)]
   528  1.06943460795  1.06943460795  1.06943460795    6[6-(1,6),6-(1,6),6-(8,8)]
   529 0.846368734227 0.846368734227 0.846368734227    6[1-(0),6-(1,6),6-(6,6)]
   530 0.184325323299 0.184325323299 0.184325323299    6[1-(0),6-(1,6),6-(6,14)]
   531  -0.2547120361  -0.2547120361  -0.2547120361    6[6-(1,6),6-(1,6),14-(6,6,6)]
   532-0.0313923923762-0.0313923923762-0.0313923923762    6[1-(0),6-(1,6),6-(6,14)]
   533 0.630651018552 0.630651018552 0.630651018552    6[1-(0),6-(1,6),6-(6,6)]
   534  18.3167779968  18.3167779968  18.3167779968    6[6-(6,6),8-(1),8-(30)]
   535  19.7935659899  19.7935659899  19.7935659899    6[6-(1,6),6-(1,6),6-(8,8)]
   536  20.7211362217  20.7211362217  20.7211362217    6[1-(0),6-(1,6),6-(6,6)]
   537  22.0352011145  22.0352011145  22.0352011145    6[1-(0),6-(1,6),6-(6,14)]
   538  22.4209344654  22.4209344654  22.4209344654    6[6-(1,6),6-(1,6),14-(6,6,6)]
   539  21.4930506414  21.4930506414  21.4930506414    6[1-(0),6-(1,6),6-(6,14)]
   540  20.1790455708  20.1790455708  20.1790455708    6[1-(0),6-(1,6),6-(6,6)]
   541  17.0381742073  17.0381742073  17.0381742073    6[6-(6,6),8-(30),8-(30)]
   542  17.6433245054  17.6433245054  17.6433245054    6[6-(1,6),6-(1,6),6-(8,8)]
   543  17.6529911823  17.6529911823  17.6529911823    6[1-(0),6-(1,6),6-(6,6)]
   544  18.3453616569  18.3453616569  18.3453616569    6[1-(0),6-(1,6),6-(6,14)]
   545  19.0281252768  19.0281252768  19.0281252768    6[6-(1,6),6-(1,6),14-(6,6,6)]
   546  19.0184585999  19.0184585999  19.0184585999    6[1-(0),6-(1,6),6-(6,14)]
   547  18.3260881253  18.3260881253  18.3260881253    6[1-(0),6-(1,6),6-(6,6)]
   548 0.545911640008 0.545911640008 0.545911640008    6[6-(6,6),8-(30),8-(30)]
   549-0.853192959674-0.853192959674-0.853192959674    6[6-(1,6),6-(1,6),6-(8,8)]
   550 -1.73966771089 -1.73966771089 -1.73966771089    6[1-(0),6-(1,6),6-(6,6)]
   551 -3.07760785409 -3.07760785409 -3.07760785409    6[1-(0),6-(1,6),6-(6,14)]
   552 -3.52932701607 -3.52932701607 -3.52932701607    6[6-(1,6),6-(1,6),14-(6,6,6)]
   553 -2.64291208704 -2.64291208704 -2.64291208704    6[1-(0),6-(1,6),6-(6,14)]
   554 -1.30465835165 -1.30465835165 -1.30465835165    6[1-(0),6-(1,6),6-(6,6)]
   555  17.7166165217  17.7166165217  17.7166165217    6[6-(6,6),8-(30),8-(30)]
   556  18.2839996198  18.2839996198  18.2839996198    6[6-(1,6),6-(1,6),6-(8,8)]
   557  19.6396901872  19.6396901872  19.6396901872    6[1-(0),6-(1,6),6-(6,6)]
   558  20.1793809928  20.1793809928  20.1793809928    6[1-(0),6-(1,6),6-(6,14)]
   559  19.3630676388  19.3630676388  19.3630676388    6[6-(1,6),6-(1,6),14-(6,6,6)]
   560  18.0073770713  18.0073770713  18.0073770713    6[1-(0),6-(1,6),6-(6,14)]
   561  17.4677460879  17.4677460879  17.4677460879    6[1-(0),6-(1,6),6-(6,6)]
   562  19.5521010421  19.5521010421  19.5521010421    6[6-(6,6),8-(30),8-(30)]
   563  19.6037624125  19.6037624125  19.6037624125    6[6-(1,6),6-(1,6),6-(8,8)]
   564  18.7278265514  18.7278265514  18.7278265514    6[1-(0),6-(1,6),6-(6,6)]
   565   18.833017516   18.833017516   18.833017516    6[1-(0),6-(1,6),6-(6,14)]
   566  19.8140246972  19.8140246972  19.8140246972    6[6-(1,6),6-(1,6),14-(6,6,6)]
   567  20.6897067883  20.6897067883  20.6897067883    6[1-(0),6-(1,6),6-(6,14)]
   568  20.5845756459  20.5845756459  20.5845756459    6[1-(0),6-(1,6),6-(6,6)]
   569  21.5769653512  21.5769653512  21.5769653512    6[6-(6,6),8-(30),8-(30)]
   570  20.2356656785  20.2356656785  20.2356656785    6[6-(1,6),6-(1,6),6-(8,8)]
   571  19.3840571967  19.3840571967  19.3840571967    6[1-(0),6-(1,6),6-(6,6)]
   572  18.0558415089  18.0558415089  18.0558415089    6[1-(0),6-(1,6),6-(6,14)]
   573  17.5796820207  17.5796820207  17.5796820207    6[6-(1,6),6-(1,6),14-(6,6,6)]
   574  18.4312306803  18.4312306803  18.4312306803    6[1-(0),6-(1,6),6-(6,14)]
   575  19.7595061903  19.7595061903  19.7595061903    6[1-(0),6-(1,6),6-(6,6)]
   576  15.2329573021  15.2329573021  15.2329573021    6[6-(6,6),8-(30),8-(30)]
   577   15.349523273   15.349523273   15.349523273    6[6-(1,6),6-(1,6),6-(8,8)]
   578  14.3465521023  14.3465521023  14.3465521023    6[1-(0),6-(1,6),6-(6,6)]
   579  14.4837092976  14.4837092976  14.4837092976    6[1-(0),6-(1,6),6-(6,14)]
   580  15.6238376635  15.6238376635  15.6238376635    6[6-(1,6),6-(1,6),14-(6,6,6)]
   581  16.6268088342  16.6268088342  16.6268088342    6[1-(0),6-(1,6),6-(6,14)]
   582  16.4896516389  16.4896516389  16.4896516389    6[1-(0),6-(1,6),6-(6,6)]
   583  12.9711745333  12.9711745333  12.9711745333    6[6-(6,6),8-(30),8-(30)]
   584  13.6550551372  13.6550551372  13.6550551372    6[6-(1,6),6-(1,6),6-(8,8)]
   585   14.842634845   14.842634845   14.842634845    6[1-(0),6-(1,6),6-(6,6)]
   586  15.4563830469  15.4563830469  15.4563830469    6[1-(0),6-(1,6),6-(6,14)]
   587  14.8828053111  14.8828053111  14.8828053111    6[6-(1,6),6-(1,6),14-(6,6,6)]
   588  13.6954195512  13.6954195512  13.6954195512    6[1-(0),6-(1,6),6-(6,14)]
   589  13.0814175792  13.0814175792  13.0814175792    6[1-(0),6-(1,6),6-(6,6)]
   590  13.3299390691  13.3299390691  13.3299390691    6[6-(6,6),8-(30),8-(30)]
   591    13.73110452    13.73110452    13.73110452    6[6-(1,6),6-(1,6),6-(8,8)]
   592  13.7264404325  13.7264404325  13.7264404325    6[1-(0),6-(1,6),6-(6,6)]
   593  14.2910942829  14.2910942829  14.2910942829    6[1-(0),6-(1,6),6-(6,14)]
   594  14.8620689663  14.8620689663  14.8620689663    6[6-(1,6),6-(1,6),14-(6,6,6)]
   595  14.8678822594  14.8678822594  14.8678822594    6[1-(0),6-(1,6),6-(6,14)]
   596  14.3011384269  14.3011384269  14.3011384269    6[1-(0),6-(1,6),6-(6,6)]
   597  18.0722080851  18.0722080851  18.0722080851    6[6-(6,6),8-(30),8-(30)]
   598  17.2936781959  17.2936781959  17.2936781959    6[6-(1,6),6-(1,6),6-(8,8)]
   599  15.9637805947  15.9637805947  15.9637805947    6[1-(0),6-(1,6),6-(6,6)]
   600  15.2644893623  15.2644893623  15.2644893623    6[1-(0),6-(1,6),6-(6,14)]
   601  15.8948419611  15.8948419611  15.8948419611    6[6-(1,6),6-(1,6),14-(6,6,6)]
   602  17.2250531545  17.2250531545  17.2250531545    6[1-(0),6-(1,6),6-(6,14)]
   603  17.9243443869  17.9243443869  17.9243443869    6[1-(0),6-(1,6),6-(6,6)]
   604  9.12907778559  9.12907778559  9.12907778559    6[6-(6,6),8-(30),8-(30)]
   605  10.4782509448  10.4782509448  10.4782509448    6[6-(1,6),6-(1,6),6-(8,8)]
   606  11.0365825347  11.0365825347  11.0365825347    6[1-(0),6-(1,6),6-(6,6)]
   607  12.3889464434  12.3889464434  12.3889464434    6[1-(0),6-(1,6),6-(6,14)]
   608  13.1825908666  13.1825908666  13.1825908666    6[6-(1,6),6-(1,6),14-(6,6,6)]
   609  12.6242592767  12.6242592767  12.6242592767    6[1-(0),6-(1,6),6-(6,14)]
   610   11.271895368   11.271895368   11.271895368    6[1-(0),6-(1,6),6-(6,6)]
   611  17.9449786659  17.9449786659  17.9449786659    6[6-(6,6),8-(30),8-(30)]
   612  17.0635847312  17.0635847312  17.0635847312    6[6-(1,6),6-(1,6),6-(8,8)]
   613  16.7137794806  16.7137794806  16.7137794806    6[1-(0),6-(1,6),6-(6,6)]
   614  16.0499815884  16.0499815884  16.0499815884    6[1-(0),6-(1,6),6-(6,14)]
   615  15.7352276367  15.7352276367  15.7352276367    6[6-(1,6),6-(1,6),14-(6,6,6)]
   616  16.0847791173  16.0847791173  16.0847791173    6[1-(0),6-(1,6),6-(6,14)]
   617  16.7488307795  16.7488307795  16.7488307795    6[1-(0),6-(1,6),6-(6,6)]
   618  23.5227415464  23.5227415464  23.5227415464    6[6-(6,6),8-(1),8-(30)]
   619   22.599998831   22.599998831   22.599998831    6[6-(1,6),6-(1,6),6-(8,8)]
   620  23.3173393714  23.3173393714  23.3173393714    6[1-(0),6-(1,6),6-(6,6)]
   621  16.7538672933  16.7538672933  16.7538672933    6[1-(0),6-(1,6),6-(6,14)]
   622  15.4572445027  15.4572445027  15.4572445027    6[6-(1,6),6-(1,6),14-(6,6,6)]
   623  14.7406652724  14.7406652724  14.7406652724    6[1-(0),6-(1,6),6-(6,14)]
   624  21.3033760404  21.3033760404  21.3033760404    6[1-(0),6-(1,6),6-(6,6)]
   625  14.1792327324  14.1792327324  14.1792327324    6[6-(6,6),8-(30),8-(30)]
   626  13.5787914256  13.5787914256  13.5787914256    6[6-(1,6),6-(1,6),6-(8,8)]
   627  12.1952734345  12.1952734345  12.1952734345    6[1-(0),6-(1,6),6-(6,6)]
   628   11.578047956   11.578047956   11.578047956    6[1-(0),6-(1,6),6-(6,14)]
   629  12.3442806464  12.3442806464  12.3442806464    6[6-(1,6),6-(1,6),14-(6,6,6)]
   630  13.7277986374  13.7277986374  13.7277986374    6[1-(0),6-(1,6),6-(6,14)]
   631  14.3450839381  14.3450839381  14.3450839381    6[1-(0),6-(1,6),6-(6,6)]
   632  11.8328180173  11.8328180173  11.8328180173    6[6-(6,6),8-(0),8-(30)]
   633  11.7912884738  11.7912884738  11.7912884738    6[6-(1,6),6-(1,6),6-(8,8)]
   634  12.2168334232  12.2168334232  12.2168334232    6[1-(0),6-(1,6),6-(6,6)]
   635  12.1612503504  12.1612503504  12.1612503504    6[1-(0),6-(1,6),6-(6,14)]
   636  11.6797489137  11.6797489137  11.6797489137    6[6-(1,6),6-(1,6),14-(6,6,6)]
   637  11.2539501943  11.2539501943  11.2539501943    6[1-(0),6-(1,6),6-(6,14)]
   638  11.3095930893  11.3095930893  11.3095930893    6[1-(0),6-(1,6),6-(6,6)]
   639  14.5928791789  14.5928791789  14.5928791789    6[6-(6,6),8-(30),8-(30)]
   640   13.757934608   13.757934608   13.757934608    6[6-(1,6),6-(1,6),6-(8,8)]
   641  13.5348687342  13.5348687342  13.5348687342    6[1-(0),6-(1,6),6-(6,6)]
   642  12.8728253233  12.8728253233  12.8728253233    6[1-(0),6-(1,6),6-(6,14)]
   643  12.4337879639  12.4337879639  12.4337879639    6[6-(1,6),6-(1,6),14-(6,6,6)]
   644  12.6571076076  12.6571076076  12.6571076076    6[1-(0),6-(1,6),6-(6,14)]
   645  13.3191510186  13.3191510186  13.3191510186    6[1-(0),6-(1,6),6-(6,6)]
   646  5.62827799684  5.62827799684  5.62827799684    6[6-(6,6),8-(1),8-(30)]
   647   7.1050659899   7.1050659899   7.1050659899    6[6-(1,6),6-(1,6),6-(8,8)]
   648  8.03263622172  8.03263622172  8.03263622172    6[1-(0),6-(1,6),6-(6,6)]
   649  9.34670111447  9.34670111447  9.34670111447    6[1-(0),6-(1,6),6-(6,14)]
   650   9.7324344654   9.7324344654   9.7324344654    6[6-(1,6),6-(1,6),14-(6,6,6)]
   651  8.80455064139  8.80455064139  8.80455064139    6[1-(0),6-(1,6),6-(6,14)]
   652  7.49054557083  7.49054557083  7.49054557083    6[1-(0),6-(1,6),6-(6,6)]
   653  15.0451063027  15.0451063027  15.0451063027    6[6-(6,6),8-(30),8-(30)]
   654  14.4399560046  14.4399560046  14.4399560046    6[6-(1,6),6-(1,6),6-(8,8)]
   655  14.4302893277  14.4302893277  14.4302893277    6[1-(0),6-(1,6),6-(6,6)]
   656  13.7379188531  13.7379188531  13.7379188531    6[1-(0),6-(1,6),6-(6,14)]
   657  13.0551552332  13.0551552332  13.0551552332    6[6-(1,6),6-(1,6),14-(6,6,6)]
   658  13.0648219101  13.0648219101  13.0648219101    6[1-(0),6-(1,6),6-(6,14)]
   659  13.7571923847  13.7571923847  13.7571923847    6[1-(0),6-(1,6),6-(6,6)]
   660  6.16036886999  6.16036886999  6.16036886999    6[6-(6,6),8-(30),8-(30)]
   661  7.55947346967  7.55947346967  7.55947346967    6[6-(1,6),6-(1,6),6-(8,8)]
   662  8.44594822089  8.44594822089  8.44594822089    6[1-(0),6-(1,6),6-(6,6)]
   663  9.78388836409  9.78388836409  9.78388836409    6[1-(0),6-(1,6),6-(6,14)]
   664  10.2356075261  10.2356075261  10.2356075261    6[6-(1,6),6-(1,6),14-(6,6,6)]
   665  9.34919259704  9.34919259704  9.34919259704    6[1-(0),6-(1,6),6-(6,14)]
   666  8.01093886165  8.01093886165  8.01093886165    6[1-(0),6-(1,6),6-(6,6)]
   667  14.3666639883  14.3666639883  14.3666639883    6[6-(6,6),8-(30),8-(30)]
   668  13.7992808902  13.7992808902  13.7992808902    6[6-(1,6),6-(1,6),6-(8,8)]
   669  12.4435903228  12.4435903228  12.4435903228    6[1-(0),6-(1,6),6-(6,6)]
   670  11.9038995172  11.9038995172  11.9038995172    6[1-(0),6-(1,6),6-(6,14)]
   671  12.7202128712  12.7202128712  12.7202128712    6[6-(1,6),6-(1,6),14-(6,6,6)]
   672  14.0759034387  14.0759034387  14.0759034387    6[1-(0),6-(1,6),6-(6,14)]
   673  14.6155344221  14.6155344221  14.6155344221    6[1-(0),6-(1,6),6-(6,6)]
   674  12.5311794679  12.5311794679  12.5311794679    6[6-(6,6),8-(30),8-(30)]
   675  12.4795180975  12.4795180975  12.4795180975    6[6-(1,6),6-(1,6),6-(8,8)]
   676  13.3554539586  13.3554539586  13.3554539586    6[1-(0),6-(1,6),6-(6,6)]
   677   13.250262994   13.250262994   13.250262994    6[1-(0),6-(1,6),6-(6,14)]
   678  12.2692558128  12.2692558128  12.2692558128    6[6-(1,6),6-(1,6),14-(6,6,6)]
   679  11.3935737217  11.3935737217  11.3935737217    6[1-(0),6-(1,6),6-(6,14)]
   680  11.4987048641  11.4987048641  11.4987048641    6[1-(0),6-(1,6),6-(6,6)]
   681  10.5063151588  10.5063151588  10.5063151588    6[6-(6,6),8-(30),8-(30)]
   682  11.8476148315  11.8476148315  11.8476148315    6[6-(1,6),6-(1,6),6-(8,8)]
   683  12.6992233133  12.6992233133  12.6992233133    6[1-(0),6-(1,6),6-(6,6)]
   684  14.0274390011  14.0274390011  14.0274390011    6[1-(0),6-(1,6),6-(6,14)]
   685  14.5035984893  14.5035984893  14.5035984893    6[6-(1,6),6-(1,6),14-(6,6,6)]
   686  13.6520498297  13.6520498297  13.6520498297    6[1-(0),6-(1,6),6-(6,14)]
   687  12.3237743197  12.3237743197  12.3237743197    6[1-(0),6-(1,6),6-(6,6)]
   688  16.8503232079  16.8503232079  16.8503232079    6[6-(6,6),8-(30),8-(30)]
   689   16.733757237   16.733757237   16.733757237    6[6-(1,6),6-(1,6),6-(8,8)]
   690  17.7367284077  17.7367284077  17.7367284077    6[1-(0),6-(1,6),6-(6,6)]
   691  17.5995712124  17.5995712124  17.5995712124    6[1-(0),6-(1,6),6-(6,14)]
   692  16.4594428465  16.4594428465  16.4594428465    6[6-(1,6),6-(1,6),14-(6,6,6)]
   693  15.4564716758  15.4564716758  15.4564716758    6[1-(0),6-(1,6),6-(6,14)]
   694  15.5936288711  15.5936288711  15.5936288711    6[1-(0),6-(1,6),6-(6,6)]
   695  19.1121059767  19.1121059767  19.1121059767    6[6-(6,6),8-(30),8-(30)]
   696  18.4282253728  18.4282253728  18.4282253728    6[6-(1,6),6-(1,6),6-(8,8)]
   697   17.240645665   17.240645665   17.240645665    6[1-(0),6-(1,6),6-(6,6)]
   698  16.6268974631  16.6268974631  16.6268974631    6[1-(0),6-(1,6),6-(6,14)]
   699  17.2004751989  17.2004751989  17.2004751989    6[6-(1,6),6-(1,6),14-(6,6,6)]
   700  18.3878609588  18.3878609588  18.3878609588    6[1-(0),6-(1,6),6-(6,14)]
   701  19.0018629308  19.0018629308  19.0018629308    6[1-(0),6-(1,6),6-(6,6)]
   702  18.7533414409  18.7533414409  18.7533414409    6[6-(6,6),8-(30),8-(30)]
   703    18.35217599    18.35217599    18.35217599    6[6-(1,6),6-(1,6),6-(8,8)]
   704  18.3568400775  18.3568400775  18.3568400775    6[1-(0),6-(1,6),6-(6,6)]
   705  17.7921862271  17.7921862271  17.7921862271    6[1-(0),6-(1,6),6-(6,14)]
   706  17.2212115437  17.2212115437  17.2212115437    6[6-(1,6),6-(1,6),14-(6,6,6)]
   707  17.2153982506  17.2153982506  17.2153982506    6[1-(0),6-(1,6),6-(6,14)]
   708  17.7821420831  17.7821420831  17.7821420831    6[1-(0),6-(1,6),6-(6,6)]
   709  14.0110724249  14.0110724249  14.0110724249    6[6-(6,6),8-(30),8-(30)]
   710  14.7896023141  14.7896023141  14.7896023141    6[6-(1,6),6-(1,6),6-(8,8)]
   711  16.1194999153  16.1194999153  16.1194999153    6[1-(0),6-(1,6),6-(6,6)]
   712  16.8187911477  16.8187911477  16.8187911477    6[1-(0),6-(1,6),6-(6,14)]
   713  16.1884385489  16.1884385489  16.1884385489    6[6-(1,6),6-(1,6),14-(6,6,6)]
   714  14.8582273555  14.8582273555  14.8582273555    6[1-(0),6-(1,6),6-(6,14)]
   715  14.1589361231  14.1589361231  14.1589361231    6[1-(0),6-(1,6),6-(6,6)]
   716  22.9542027244  22.9542027244  22.9542027244    6[6-(6,6),8-(30),8-(30)]
   717  21.6050295652  21.6050295652  21.6050295652    6[6-(1,6),6-(1,6),6-(8,8)]
   718  21.0466979753  21.0466979753  21.0466979753    6[1-(0),6-(1,6),6-(6,6)]
   719  19.6943340666  19.6943340666  19.6943340666    6[1-(0),6-(1,6),6-(6,14)]
   720  18.9006896434  18.9006896434  18.9006896434    6[6-(1,6),6-(1,6),14-(6,6,6)]
   721  19.4590212333  19.4590212333  19.4590212333    6[1-(0),6-(1,6),6-(6,14)]
   722   20.811385142   20.811385142   20.811385142    6[1-(0),6-(1,6),6-(6,6)]
   723  14.1383018441  14.1383018441  14.1383018441    6[6-(6,6),8-(30),8-(30)]
   724  15.0196957788  15.0196957788  15.0196957788    6[6-(1,6),6-(1,6),6-(8,8)]
   725  15.3695010294  15.3695010294  15.3695010294    6[1-(0),6-(1,6),6-(6,6)]
   726  16.0332989216  16.0332989216  16.0332989216    6[1-(0),6-(1,6),6-(6,14)]
   727  16.3480528733  16.3480528733  16.3480528733    6[6-(1,6),6-(1,6),14-(6,6,6)]
   728  15.9985013927  15.9985013927  15.9985013927    6[1-(0),6-(1,6),6-(6,14)]
   729  15.3344497305  15.3344497305  15.3344497305    6[1-(0),6-(1,6),6-(6,6)]
   730  8.56053896363  8.56053896363  8.56053896363    6[6-(6,6),8-(1),8-(30)]
   731  9.48328167896  9.48328167896  9.48328167896    6[6-(1,6),6-(1,6),6-(8,8)]
   732  8.76594113862  8.76594113862  8.76594113862    6[1-(0),6-(1,6),6-(6,6)]
   733  15.3294132167  15.3294132167  15.3294132167    6[1-(0),6-(1,6),6-(6,14)]
   734  16.6260360073  16.6260360073  16.6260360073    6[6-(1,6),6-(1,6),14-(6,6,6)]
   735  17.3426152376  17.3426152376  17.3426152376    6[1-(0),6-(1,6),6-(6,14)]
   736  10.7799044696  10.7799044696  10.7799044696    6[1-(0),6-(1,6),6-(6,6)]
   737  17.9040477776  17.9040477776  17.9040477776    6[6-(6,6),8-(30),8-(30)]
   738  18.5044890844  18.5044890844  18.5044890844    6[6-(1,6),6-(1,6),6-(8,8)]
   739  19.8880070755  19.8880070755  19.8880070755    6[1-(0),6-(1,6),6-(6,6)]
   740   20.505232554   20.505232554   20.505232554    6[1-(0),6-(1,6),6-(6,14)]
   741  19.7389998636  19.7389998636  19.7389998636    6[6-(1,6),6-(1,6),14-(6,6,6)]
   742  18.3554818726  18.3554818726  18.3554818726    6[1-(0),6-(1,6),6-(6,14)]
   743  17.7381965719  17.7381965719  17.7381965719    6[1-(0),6-(1,6),6-(6,6)]
   744  20.2504624927  20.2504624927  20.2504624927    6[6-(6,6),8-(0),8-(30)]
   745  20.2919920362  20.2919920362  20.2919920362    6[6-(1,6),6-(1,6),6-(8,8)]
   746  19.8664470868  19.8664470868  19.8664470868    6[1-(0),6-(1,6),6-(6,6)]
   747  19.9220301596  19.9220301596  19.9220301596    6[1-(0),6-(1,6),6-(6,14)]
   748  20.4035315963  20.4035315963  20.4035315963    6[6-(1,6),6-(1,6),14-(6,6,6)]
   749  20.8293303157  20.8293303157  20.8293303157    6[1-(0),6-(1,6),6-(6,14)]
   750  20.7736874207  20.7736874207  20.7736874207    6[1-(0),6-(1,6),6-(6,6)]
   751  17.4904013311  17.4904013311  17.4904013311    6[6-(6,6),8-(30),8-(30)]
   752   18.325345902   18.325345902   18.325345902    6[6-(1,6),6-(1,6),6-(8,8)]
   753  18.5484117758  18.5484117758  18.5484117758    6[1-(0),6-(1,6),6-(6,6)]
   754  19.2104551867  19.2104551867  19.2104551867    6[1-(0),6-(1,6),6-(6,14)]
   755  19.6494925461  19.6494925461  19.6494925461    6[6-(1,6),6-(1,6),14-(6,6,6)]
   756  19.4261729024  19.4261729024  19.4261729024    6[1-(0),6-(1,6),6-(6,14)]
   757  18.7641294914  18.7641294914  18.7641294914    6[1-(0),6-(1,6),6-(6,6)]
   758  1.07800251316  1.07800251316  1.07800251316    6[6-(6,6),8-(1)]
   759-0.398785479901-0.398785479901-0.398785479901    6[6-(1,6),6-(1,6),6-(8)]
   760 -1.32635571172 -1.32635571172 -1.32635571172    6[1-(0),6-(1,6),6-(6,6)]
   761 -2.64042060447 -2.64042060447 -2.64042060447    6[1-(0),6-(1,6),6-(6,14)]
   762  -3.0261539554  -3.0261539554  -3.0261539554    6[6-(1,6),6-(1,6),14-(6,6,6)]
   763 -2.09827013139 -2.09827013139 -2.09827013139    6[1-(0),6-(1,6),6-(6,14)]
   764-0.784265060831-0.784265060831-0.784265060831    6[1-(0),6-(1,6),6-(6,6)]
   765  3.80388784616  3.80388784616  3.80388784616    8[30-(8,8,8),30-(8,8,8),30-(8,8,8),30-(8,8,8,8)]
   766  3.15858200037  3.15858200037  3.15858200037    8[6-(6,8),30-(8,8,8)]
   767  2.18375651658  2.18375651658  2.18375651658    8[6-(6,8),30-(8,8,8,8)]
   768-0.593184851596-0.593184851596-0.593184851596    8[30-(8,8,8),30-(8,8,8),30-(8,8,8)]
   769  18.3576880107  18.3576880107  18.3576880107    8[6-(6,8),30-(8,8,8,8)]
   770  18.2255978634  18.2255978634  18.2255978634    8[6-(6,8),30-(8,8,8)]
   771 0.952064320629 0.952064320629 0.952064320629    8[6-(6,8),30-(8,8,8)]
   772  2.90997963868  2.90997963868  2.90997963868    8[6-(6,8),30-(8,8,8)]
   773 -1.18816195361 -1.18816195361 -1.18816195361    8[6-(6,8),30-(8,8,8)]
   774 0.856876194359 0.856876194359 0.856876194359    8[6-(6,8),30-(8,8,8)]
   775 -2.57431110771 -2.57431110771 -2.57431110771    8[6-(6,8),30-(8,8,8)]
   776 -2.91199890146 -2.91199890146 -2.91199890146    8[6-(6,8),30-(8,8,8)]
   777  5.25473707269  5.25473707269  5.25473707269    8[6-(6,8),30-(8,8,8)]
   778  3.28085798513  3.28085798513  3.28085798513    8[6-(6,8),30-(8,8,8,8)]
   779  5.92426150375  5.92426150375  5.92426150375    8[6-(6,8),30-(8,8,8)]
   780  7.45702385542  7.45702385542  7.45702385542    8[6-(6,8),30-(8,8,8)]
   781  6.02469958083  6.02469958083  6.02469958083    8[6-(6,8),30-(8,8)]
   782  6.60409417703  6.60409417703  6.60409417703    8[6-(6,8),30-(8,8,8)]
   783  1.94344884094  1.94344884094  1.94344884094    8[6-(6,8),30-(8,8,8)]
   784  0.14379420181  0.14379420181  0.14379420181    8[6-(6,8),30-(8,8,8)]
   785  10.7060967785  10.7060967785  10.7060967785    8[6-(6,8),30-(8,8,8)]
   786  11.0330745174  11.0330745174  11.0330745174    8[6-(6,8),30-(8,8)]
   787 0.972954700126 0.972954700126 0.972954700126    8[6-(6,8),30-(8,8)]
   788  1.18820306675  1.18820306675  1.18820306675    8[6-(6,8),30-(8,8,8)]
   789 -3.43450263845 -3.43450263845 -3.43450263845    8[6-(6,8),30-(8,8,8)]
   790 -5.36306303191 -5.36306303191 -5.36306303191    8[1-(0),6-(6,8)]
   791  5.83685452742  5.83685452742  5.83685452742    8[6-(6,8),30-(8,8,8)]
   792  3.88413743199  3.88413743199  3.88413743199    8[6-(6,8),30-(8,8,8,8)]
   793  7.18029302909  7.18029302909  7.18029302909    8[6-(6,8),30-(8,8,8)]
   794  7.84711610183  7.84711610183  7.84711610183    8[6-(6,8)]
   795  4.63998504359  4.63998504359  4.63998504359    8[6-(6,8),30-(8,8,8)]
   796  4.37316667045  4.37316667045  4.37316667045    8[6-(6,8),30-(8,8)]
   797  14.6346862676  14.6346862676  14.6346862676    8[1-(0),6-(6,8)]
   798  13.9611601407  13.9611601407  13.9611601407    8[6-(6,8),30-(8,8,8)]
   799  2.90239266384  2.90239266384  2.90239266384    8[30-(8,8),30-(8,8,8),30-(8,8,8),30-(8,8,8,8)]
   800  3.54769850963  3.54769850963  3.54769850963    8[6-(6,8),30-(8,8)]
   801  4.52252399342  4.52252399342  4.52252399342    8[6-(6,8),30-(8,8,8,8)]
   802   7.2994653616   7.2994653616   7.2994653616    8[30-(8,8,8),30-(8,8,8),30-(8,8,8)]
   803  13.7255924993  13.7255924993  13.7255924993    8[6-(6,8),30-(8,8,8,8)]
   804  13.8576826466  13.8576826466  13.8576826466    8[6-(6,8),30-(8,8,8)]
   805  5.75421618937  5.75421618937  5.75421618937    8[6-(6,8),30-(8,8,8)]
   806  3.79630087132  3.79630087132  3.79630087132    8[6-(6,8),30-(8,8,8)]
   807  7.89444246361  7.89444246361  7.89444246361    8[6-(6,8),30-(8,8,8)]
   808  5.84940431564  5.84940431564  5.84940431564    8[6-(6,8),30-(8,8,8)]
   809  9.28059161771  9.28059161771  9.28059161771    8[6-(6,8),30-(8,8,8)]
   810  9.61827941146  9.61827941146  9.61827941146    8[6-(6,8),30-(8,8,8)]
   811  1.45154343731  1.45154343731  1.45154343731    8[6-(6,8),30-(8,8,8)]
   812  3.42542252487  3.42542252487  3.42542252487    8[6-(6,8),30-(8,8,8,8)]
   813 0.782019006253 0.782019006253 0.782019006253    8[6-(6,8),30-(8,8,8)]
   814-0.750743345422-0.750743345422-0.750743345422    8[6-(6,8),30-(8,8,8)]
   815 0.681580929169 0.681580929169 0.681580929169    8[6-(6,8),30-(8,8)]
   816 0.102186332966 0.102186332966 0.102186332966    8[6-(6,8),30-(8,8,8)]
   817  4.76283166906  4.76283166906  4.76283166906    8[6-(6,8),30-(8,8,8)]
   818  6.56248630819  6.56248630819  6.56248630819    8[6-(6,8),30-(8,8,8)]
   819 -3.99981626848 -3.99981626848 -3.99981626848    8[6-(6,8),30-(8,8,8)]
   820  -4.3267940074  -4.3267940074  -4.3267940074    8[6-(6,8),30-(8,8)]
   821  5.73332580987  5.73332580987  5.73332580987    8[6-(6,8),30-(8,8)]
   822  5.51807744324  5.51807744324  5.51807744324    8[6-(6,8),30-(8,8,8)]
   823  10.1407831484  10.1407831484  10.1407831484    8[6-(6,8),30-(8,8,8)]
   824  12.0693435419  12.0693435419  12.0693435419    8[1-(0),6-(6,8)]
   825 0.869425982578 0.869425982578 0.869425982578    8[6-(6,8),30-(8,8,8)]
   826  2.82214307801  2.82214307801  2.82214307801    8[6-(6,8),30-(8,8,8,8)]
   827-0.474012519093-0.474012519093-0.474012519093    8[6-(6,8),30-(8,8,8)]
   828 -1.14083559183 -1.14083559183 -1.14083559183    8[6-(6,8)]
   829  2.06629546641  2.06629546641  2.06629546641    8[6-(6,8),30-(8,8,8)]
   830  2.33311383955  2.33311383955  2.33311383955    8[6-(6,8),30-(8,8,8)]
   831  17.4485942424  17.4485942424  17.4485942424    8[1-(0),6-(6,8)]
   832  18.1221203693  18.1221203693  18.1221203693    8[6-(6,8),30-(8,8,8)]
   833  15.5908926638  15.5908926638  15.5908926638    8[30-(8,8,8),30-(8,8,8),30-(8,8,8),30-(8,8,8,8)]
   834  16.2361985096  16.2361985096  16.2361985096    8[6-(6,8),30-(8,8,8)]
   835  17.2110239934  17.2110239934  17.2110239934    8[6-(6,8),30-(8,8,8,8)]
   836  19.9879653616  19.9879653616  19.9879653616    8[30-(8,8,8),30-(8,8,8),30-(8,8,8)]
   837  1.03709249928  1.03709249928  1.03709249928    8[6-(6,8),30-(8,8,8,8)]
   838  1.16918264663  1.16918264663  1.16918264663    8[6-(6,8),30-(8,8,8)]
   839  18.4427161894  18.4427161894  18.4427161894    8[6-(6,8),30-(8,8,8)]
   840  16.4848008713  16.4848008713  16.4848008713    8[6-(6,8),30-(8,8,8)]
   841  20.5829424636  20.5829424636  20.5829424636    8[6-(6,8),30-(8,8,8)]
   842  18.5379043156  18.5379043156  18.5379043156    8[6-(6,8),30-(8,8,8)]
   843  21.9690916177  21.9690916177  21.9690916177    8[6-(6,8),30-(8,8,8)]
   844  22.3067794115  22.3067794115  22.3067794115    8[6-(6,8),30-(8,8,8)]
   845  14.1400434373  14.1400434373  14.1400434373    8[6-(6,8),30-(8,8,8)]
   846  16.1139225249  16.1139225249  16.1139225249    8[6-(6,8),30-(8,8,8,8)]
   847  13.4705190063  13.4705190063  13.4705190063    8[6-(6,8),30-(8,8,8)]
   848  11.9377566546  11.9377566546  11.9377566546    8[6-(6,8),30-(8,8,8)]
   849  13.3700809292  13.3700809292  13.3700809292    8[6-(6,8),30-(8,8)]
   850   12.790686333   12.790686333   12.790686333    8[6-(6,8),30-(8,8,8)]
   851  17.4513316691  17.4513316691  17.4513316691    8[6-(6,8),30-(8,8,8)]
   852  19.2509863082  19.2509863082  19.2509863082    8[6-(6,8),30-(8,8,8)]
   853  8.68868373152  8.68868373152  8.68868373152    8[6-(6,8),30-(8,8,8)]
   854   8.3617059926   8.3617059926   8.3617059926    8[6-(6,8),30-(8,8)]
   855  18.4218258099  18.4218258099  18.4218258099    8[6-(6,8),30-(8,8)]
   856  18.2065774432  18.2065774432  18.2065774432    8[6-(6,8),30-(8,8,8)]
   857  22.8292831485  22.8292831485  22.8292831485    8[6-(6,8),30-(8,8,8)]
   858  24.7578435419  24.7578435419  24.7578435419    8[1-(0),6-(6,8)]
   859  13.5579259826  13.5579259826  13.5579259826    8[6-(6,8),30-(8,8,8)]
   860   15.510643078   15.510643078   15.510643078    8[6-(6,8),30-(8,8,8,8)]
   861  12.2144874809  12.2144874809  12.2144874809    8[6-(6,8),30-(8,8,8)]
   862  11.5476644082  11.5476644082  11.5476644082    8[6-(6,8)]
   863  14.7547954664  14.7547954664  14.7547954664    8[6-(6,8),30-(8,8,8)]
   864  15.0216138395  15.0216138395  15.0216138395    8[6-(6,8),30-(8,8,8)]
   865  4.76009424239  4.76009424239  4.76009424239    8[1-(0),6-(6,8)]
   866  5.43362036926  5.43362036926  5.43362036926    8[6-(6,8),30-(8,8,8)]
   867  16.4923878462  16.4923878462  16.4923878462    8[30-(8,8,8),30-(8,8,8),30-(8,8,8),30-(8,8,8,8)]
   868  15.8470820004  15.8470820004  15.8470820004    8[6-(6,8),30-(8,8,8)]
   869  14.8722565166  14.8722565166  14.8722565166    8[6-(6,8),30-(8,8,8,8)]
   870  12.0953151484  12.0953151484  12.0953151484    8[30-(8,8,8),30-(8,8,8),30-(8,8,8)]
   871  5.66918801072  5.66918801072  5.66918801072    8[6-(6,8),30-(8,8,8,8)]
   872  5.53709786337  5.53709786337  5.53709786337    8[6-(6,8),30-(8,8,8)]
   873  13.6405643206  13.6405643206  13.6405643206    8[6-(6,8),30-(8,8,8)]
   874  15.5984796387  15.5984796387  15.5984796387    8[6-(6,8),30-(8,8,8)]
   875  11.5003380464  11.5003380464  11.5003380464    8[6-(6,8),30-(8,8,8)]
   876  13.5453761944  13.5453761944  13.5453761944    8[6-(6,8),30-(8,8,8)]
   877  10.1141888923  10.1141888923  10.1141888923    8[6-(6,8),30-(8,8,8)]
   878  9.77650109854  9.77650109854  9.77650109854    8[6-(6,8),30-(8,8,8)]
   879  17.9432370727  17.9432370727  17.9432370727    8[6-(6,8),30-(8,8,8)]
   880  15.9693579851  15.9693579851  15.9693579851    8[6-(6,8),30-(8,8,8,8)]
   881  18.6127615037  18.6127615037  18.6127615037    8[6-(6,8),30-(8,8,8)]
   882  20.1455238554  20.1455238554  20.1455238554    8[6-(6,8),30-(8,8,8)]
   883  18.7131995808  18.7131995808  18.7131995808    8[6-(6,8),30-(8,8)]
   884   19.292594177   19.292594177   19.292594177    8[6-(6,8),30-(8,8,8)]
   885  14.6319488409  14.6319488409  14.6319488409    8[6-(6,8),30-(8,8,8)]
   886  12.8322942018  12.8322942018  12.8322942018    8[6-(6,8),30-(8,8,8)]
   887  23.3945967785  23.3945967785  23.3945967785    8[6-(6,8),30-(8,8,8)]
   888  23.7215745174  23.7215745174  23.7215745174    8[6-(6,8),30-(8,8)]
   889  13.6614547001  13.6614547001  13.6614547001    8[6-(6,8),30-(8,8)]
   890  13.8767030668  13.8767030668  13.8767030668    8[6-(6,8),30-(8,8,8)]
   891  9.25399736155  9.25399736155  9.25399736155    8[6-(6,8),30-(8,8,8)]
   892  7.32543696809  7.32543696809  7.32543696809    8[1-(0),6-(6,8)]
   893  18.5253545274  18.5253545274  18.5253545274    8[6-(6,8),30-(8,8,8)]
   894   16.572637432   16.572637432   16.572637432    8[6-(6,8),30-(8,8,8,8)]
   895  19.8687930291  19.8687930291  19.8687930291    8[6-(6,8),30-(8,8,8)]
   896  20.5356161018  20.5356161018  20.5356161018    8[6-(6,8)]
   897  17.3284850436  17.3284850436  17.3284850436    8[6-(6,8),30-(8,8,8)]
   898  17.0616666705  17.0616666705  17.0616666705    8[6-(6,8),30-(8,8,8)]
   899  1.94618626761  1.94618626761  1.94618626761    8[1-(0),6-(6)]
