# Supplementary material for: A collection of forcefield precursors for metal–organic frameworks
Source: RSC Adv. 2019 Nov 13;9(63):36492–507. doi: 10.1039/c9ra07327b (PMC9075174; doi:10.1039/c9ra07327b)
Supplement: RA-009-C9RA07327B-s3233 [file RA-009-C9RA07327B-s3233.txt]

OGIKAR_clean

27.8595    0.00000000    0.00000000
-12.38687824    24.95429798    0.00000000
-12.38687824    -9.59346758    23.03654417

     1   9.4245738692   9.4245738692   9.4245738692    29[8-(6),8-(6),8-(6),8-(6)]
     2  7.27953617843  7.27953617843  7.27953617843    29[8-(6),8-(6),8-(6),8-(6)]
     3   2.2290105335   2.2290105335   2.2290105335    29[7-(6,6),8-(6),8-(6),8-(6),8-(6)]
     4  8.67340894019  8.67340894019  8.67340894019    29[8-(6),8-(6),8-(6),8-(6)]
     5  8.53096182638  8.53096182638  8.53096182638    29[8-(6),8-(6),8-(6),8-(6)]
     6  2.54031968331  2.54031968331  2.54031968331    29[7-(6,6),8-(6),8-(6),8-(6),8-(6)]
     7 -12.7213449071 -12.7213449071 -12.7213449071    29[8-(6),8-(6),8-(6),8-(6)]
     8 -10.4367441681 -10.4367441681 -10.4367441681    29[8-(6),8-(6),8-(6),8-(6)]
     9   15.622314014   15.622314014   15.622314014    29[7-(6,6),8-(6),8-(6),8-(6),8-(6)]
    10 0.794849137717 0.794849137717 0.794849137717    29[8-(6),8-(6),8-(6),8-(6)]
    11 0.797733203251 0.797733203251 0.797733203251    29[8-(6),8-(6),8-(6),8-(6)]
    12  13.6393428092  13.6393428092  13.6393428092    29[7-(6,6),8-(6),8-(6),8-(6),8-(6)]
    13  15.8070884271  15.8070884271  15.8070884271    29[8-(6),8-(6),8-(6),8-(6)]
    14  13.5224876881  13.5224876881  13.5224876881    29[8-(6),8-(6),8-(6),8-(6)]
    15  -12.536570494  -12.536570494  -12.536570494    29[7-(6,6),8-(6),8-(6),8-(6),8-(6)]
    16  2.29089438228  2.29089438228  2.29089438228    29[8-(6),8-(6),8-(6)]
    17  2.28801031675  2.28801031675  2.28801031675    29[8-(6),8-(6),8-(6),8-(6)]
    18 -10.5535992892 -10.5535992892 -10.5535992892    29[7-(6,6),8-(6),8-(6),8-(6),8-(6)]
    19  -6.3388303492  -6.3388303492  -6.3388303492    29[8-(6),8-(6),8-(6),8-(6)]
    20 -4.19379265843 -4.19379265843 -4.19379265843    29[8-(6),8-(6),8-(6),8-(6)]
    21 0.856732986502 0.856732986502 0.856732986502    29[7-(6,6),8-(6),8-(6),8-(6),8-(6)]
    22 -5.58766542019 -5.58766542019 -5.58766542019    29[8-(6),8-(6),8-(6),8-(6)]
    23 -5.44521830638 -5.44521830638 -5.44521830638    29[8-(6),8-(6),8-(6),8-(6)]
    24 0.545423836691 0.545423836691 0.545423836691    29[7-(6,6),8-(6),8-(6),8-(6),8-(6)]
    25  8.95921613424  8.95921613424  8.95921613424    1[6-(6,6)]
    26  5.38879228499  5.38879228499  5.38879228499    1[6-(6,6)]
    27   4.6963933791   4.6963933791   4.6963933791    1[6-(6,6)]
    28  6.11234901011  6.11234901011  6.11234901011    1[6-(6,6)]
    29  6.37526942922  6.37526942922  6.37526942922    1[6-(6,6)]
    30  6.77691410378  6.77691410378  6.77691410378    1[6-(6,6)]
    31  8.99650468154  8.99650468154  8.99650468154    1[6-(6,6)]
    32  9.91145469664  9.91145469664  9.91145469664    1[6-(6,6)]
    33 -15.3847373661 -15.3847373661 -15.3847373661    1[6-(6,6)]
    34 -12.0277742313 -12.0277742313 -12.0277742313    1[6-(6,6)]
    35 -13.3068746146 -13.3068746146 -13.3068746146    1[6-(6,6)]
    36 -15.6093299545 -15.6093299545 -15.6093299545    1[6-(6,6)]
    37  7.87029295987  7.87029295987  7.87029295987    1[6-(6,6)]
    38  11.2729514412  11.2729514412  11.2729514412    1[6-(6,6)]
    39  12.0845422197  12.0845422197  12.0845422197    1[6-(6,6)]
    40  10.8118911648  10.8118911648  10.8118911648    1[6-(6,6)]
    41 -1.67266340621 -1.67266340621 -1.67266340621    1[6-(6,6)]
    42 -2.01205443443 -2.01205443443 -2.01205443443    1[6-(6,6)]
    43  -4.2081199696  -4.2081199696  -4.2081199696    1[6-(6,6)]
    44 -5.24582740134 -5.24582740134 -5.24582740134    1[6-(6,6)]
    45 -7.78948067878 -7.78948067878 -7.78948067878    1[6-(6,6)]
    46  1.17362431142  1.17362431142  1.17362431142    1[6-(6,6)]
    47  2.35836804451  2.35836804451  2.35836804451    1[6-(6,6)]
    48  4.73537859114  4.73537859114  4.73537859114    1[6-(6,6)]
    49  2.76082357238  2.76082357238  2.76082357238    1[6-(6,7)]
    50  2.22364575587  2.22364575587  2.22364575587    1[6-(6,6)]
    51 0.920815225632 0.920815225632 0.920815225632    1[6-(6,6)]
    52 0.133293246656 0.133293246656 0.133293246656    1[6-(6,6)]
    53 0.760604261632 0.760604261632 0.760604261632    1[6-(6,7)]
    54  5.37575693462  5.37575693462  5.37575693462    1[6-(6,6)]
    55   5.5620856487   5.5620856487   5.5620856487    1[6-(6,6)]
    56  4.07439398435  4.07439398435  4.07439398435    1[6-(6,6)]
    57  3.25300850886  3.25300850886  3.25300850886    1[6-(6,6)]
    58  2.66802925552  2.66802925552  2.66802925552    1[6-(6,6)]
    59  2.19701806282  2.19701806282  2.19701806282    1[6-(6,6)]
    60   2.2813868377   2.2813868377   2.2813868377    1[6-(6,6)]
    61  2.82808845491  2.82808845491  2.82808845491    1[6-(6,6)]
    62  2.33091180806  2.33091180806  2.33091180806    1[6-(6,6)]
    63  2.53146010381  2.53146010381  2.53146010381    1[6-(6,6)]
    64  3.43399938864  3.43399938864  3.43399938864    1[6-(6,6)]
    65  3.62573067645  3.62573067645  3.62573067645    1[6-(6,6)]
    66  11.8158115087  11.8158115087  11.8158115087    1[6-(6,6)]
    67 -0.70854410864 -0.70854410864 -0.70854410864    1[6-(6,6)]
    68 0.808598222048 0.808598222048 0.808598222048    1[6-(6,6)]
    69  1.56595514211  1.56595514211  1.56595514211    1[6-(6,6)]
    70   1.9757808048   1.9757808048   1.9757808048    1[6-(6,6)]
    71  16.6690863375  16.6690863375  16.6690863375    1[6-(6,6)]
    72 -10.4064522467 -10.4064522467 -10.4064522467    1[6-(6,6)]
    73 -11.4348761053 -11.4348761053 -11.4348761053    1[6-(6,6)]
    74-0.740656945984-0.740656945984-0.740656945984    1[6-(6,6)]
    75-0.785209603392-0.785209603392-0.785209603392    1[6-(6,6)]
    76 -1.51907096854 -1.51907096854 -1.51907096854    1[6-(6,6)]
    77 -1.84976922992 -1.84976922992 -1.84976922992    1[6-(6,6)]
    78  4.41948862506  4.41948862506  4.41948862506    1[6-(6,7)]
    79  17.4327302049  17.4327302049  17.4327302049    1[6-(6,6)]
    80  16.0154022736  16.0154022736  16.0154022736    1[6-(6,6)]
    81  14.2809558429  14.2809558429  14.2809558429    1[6-(6,6)]
    82  13.7973326156  13.7973326156  13.7973326156    1[6-(6,7)]
    83 -12.7848413839 -12.7848413839 -12.7848413839    1[6-(6,6)]
    84 -9.72501405274 -9.72501405274 -9.72501405274    1[6-(6,6)]
    85 -9.77220646698 -9.77220646698 -9.77220646698    1[6-(6,6)]
    86 -11.3057540234 -11.3057540234 -11.3057540234    1[6-(6,6)]
    87  14.2143997173  14.2143997173  14.2143997173    1[6-(6,6)]
    88  11.2876231716  11.2876231716  11.2876231716    1[6-(6,6)]
    89   10.265613518   10.265613518   10.265613518    1[6-(6,6)]
    90  11.0402737991  11.0402737991  11.0402737991    1[6-(6,6)]
    91  11.5065052024  11.5065052024  11.5065052024    1[6-(6,6)]
    92  11.2873897606  11.2873897606  11.2873897606    1[6-(6,6)]
    93 -15.0361643349 -15.0361643349 -15.0361643349    1[6-(6,6)]
    94 -14.0767325637 -14.0767325637 -14.0767325637    1[6-(6,6)]
    95 -10.3498001164 -10.3498001164 -10.3498001164    1[6-(6,6)]
    96 -1.22013771325 -1.22013771325 -1.22013771325    1[6-(6,6)]
    97 -1.31998789072 -1.31998789072 -1.31998789072    1[6-(6,6)]
    98 0.361140378592 0.361140378592 0.361140378592    1[6-(6,6)]
    99  15.1634936893  15.1634936893  15.1634936893    1[6-(6,6)]
   100  16.6478587277  16.6478587277  16.6478587277    1[6-(6,6)]
   101  16.9222246403  16.9222246403  16.9222246403    1[6-(6,6)]
   102  16.6509482712  16.6509482712  16.6509482712    1[6-(6,6)]
   103  5.66584382272  5.66584382272  5.66584382272    1[6-(6,6)]
   104 -6.55270078579 -6.55270078579 -6.55270078579    1[6-(6,6)]
   105 -8.17377245251 -8.17377245251 -8.17377245251    1[6-(6,6)]
   106 -9.14586894333 -9.14586894333 -9.14586894333    1[6-(6,6)]
   107  16.0525885961  16.0525885961  16.0525885961    1[6-(6,7)]
   108 -10.1835555398 -10.1835555398 -10.1835555398    1[6-(6,6)]
   109 -7.97402937443 -7.97402937443 -7.97402937443    1[6-(6,6)]
   110 -7.42788029491 -7.42788029491 -7.42788029491    1[6-(6,6)]
   111   18.677901826   18.677901826   18.677901826    1[6-(6,7)]
   112  4.62135535504  4.62135535504  4.62135535504    1[6-(6,6)]
   113  4.94562315904  4.94562315904  4.94562315904    1[6-(6,6)]
   114  7.17290614352  7.17290614352  7.17290614352    1[6-(6,6)]
   115  8.11188354438  8.11188354438  8.11188354438    1[6-(6,6)]
   116  10.7732886379  10.7732886379  10.7732886379    1[6-(6,6)]
   117  13.7694317019  13.7694317019  13.7694317019    1[6-(6,6)]
   118  12.4874820028  12.4874820028  12.4874820028    1[6-(6,6)]
   119  10.2511700893  10.2511700893  10.2511700893    1[6-(6,6)]
   120  7.71880739558  7.71880739558  7.71880739558    1[6-(6,6)]
   121  4.38041140691  4.38041140691  4.38041140691    1[6-(6,6)]
   122  3.22102660086  3.22102660086  3.22102660086    1[6-(6,6)]
   123  4.37231888182  4.37231888182  4.37231888182    1[6-(6,6)]
   124 -3.16481731213 -3.16481731213 -3.16481731213    1[6-(6,6)]
   125 -3.17278257936 -3.17278257936 -3.17278257936    1[6-(6,6)]
   126 -5.40166551101 -5.40166551101 -5.40166551101    1[6-(6,6)]
   127 -6.56749964554 -6.56749964554 -6.56749964554    1[6-(6,6)]
   128  18.5643759521  18.5643759521  18.5643759521    1[6-(6,6)]
   129  2.72609640915  2.72609640915  2.72609640915    1[6-(6,6)]
   130  3.86383461594  3.86383461594  3.86383461594    1[6-(6,6)]
   131  6.20124227552  6.20124227552  6.20124227552    1[6-(6,6)]
   132  9.03578084205  9.03578084205  9.03578084205    1[6-(6,6)]
   133  12.3357731178  12.3357731178  12.3357731178    1[6-(6,6)]
   134 -14.3535375835 -14.3535375835 -14.3535375835    1[6-(6,6)]
   135 -15.4277533779 -15.4277533779 -15.4277533779    1[6-(6,6)]
   136  10.7980862464  10.7980862464  10.7980862464    1[6-(6,7)]
   137 -3.30133338096 -3.30133338096 -3.30133338096    1[6-(6,6)]
   138 -2.79070108483 -2.79070108483 -2.79070108483    1[6-(6,6)]
   139-0.814881754688-0.814881754688-0.814881754688    1[6-(6,6)]
   140 0.795148336832 0.795148336832 0.795148336832    1[6-(6,7)]
   141  15.8705849039  15.8705849039  15.8705849039    1[6-(6,6)]
   142  12.8107575727  12.8107575727  12.8107575727    1[6-(6,6)]
   143   12.857949987   12.857949987   12.857949987    1[6-(6,6)]
   144  14.3914975434  14.3914975434  14.3914975434    1[6-(6,6)]
   145 -11.1286561973 -11.1286561973 -11.1286561973    1[6-(6,6)]
   146 -8.20187965155 -8.20187965155 -8.20187965155    1[6-(6,6)]
   147 -7.17986999802 -7.17986999802 -7.17986999802    1[6-(6,6)]
   148  -7.9545302791  -7.9545302791  -7.9545302791    1[6-(6,6)]
   149 -8.42076168243 -8.42076168243 -8.42076168243    1[6-(6,6)]
   150 -8.20164624058 -8.20164624058 -8.20164624058    1[6-(6,6)]
   151  18.1219078549  18.1219078549  18.1219078549    1[6-(6,6)]
   152  17.1624760837  17.1624760837  17.1624760837    1[6-(6,6)]
   153  13.4355436364  13.4355436364  13.4355436364    1[6-(6,6)]
   154  4.30588123325  4.30588123325  4.30588123325    1[6-(6,6)]
   155  4.40573141072  4.40573141072  4.40573141072    1[6-(6,6)]
   156  2.72460314141  2.72460314141  2.72460314141    1[6-(6,6)]
   157 -12.0777501693 -12.0777501693 -12.0777501693    1[6-(6,6)]
   158 -13.5621152077 -13.5621152077 -13.5621152077    1[6-(6,6)]
   159 -13.8364811203 -13.8364811203 -13.8364811203    1[6-(6,6)]
   160 -13.5652047512 -13.5652047512 -13.5652047512    1[6-(6,6)]
   161 -2.58010030272 -2.58010030272 -2.58010030272    1[6-(6,6)]
   162  9.63844430579  9.63844430579  9.63844430579    1[6-(6,6)]
   163  11.2595159725  11.2595159725  11.2595159725    1[6-(6,6)]
   164  12.2316124633  12.2316124633  12.2316124633    1[6-(6,6)]
   165 -12.9668450761 -12.9668450761 -12.9668450761    1[6-(6,7)]
   166  13.2692990598  13.2692990598  13.2692990598    1[6-(6,6)]
   167  11.0597728944  11.0597728944  11.0597728944    1[6-(6,6)]
   168  10.5136238149  10.5136238149  10.5136238149    1[6-(6,6)]
   169  -15.592158306  -15.592158306  -15.592158306    1[6-(6,7)]
   170 -1.53561183504 -1.53561183504 -1.53561183504    1[6-(6,6)]
   171 -1.85987963904 -1.85987963904 -1.85987963904    1[6-(6,6)]
   172 -4.08716262352 -4.08716262352 -4.08716262352    1[6-(6,6)]
   173 -5.02614002438 -5.02614002438 -5.02614002438    1[6-(6,6)]
   174 -7.68754511792 -7.68754511792 -7.68754511792    1[6-(6,6)]
   175 -10.6836881819 -10.6836881819 -10.6836881819    1[6-(6,6)]
   176 -9.40173848275 -9.40173848275 -9.40173848275    1[6-(6,6)]
   177 -7.16542656934 -7.16542656934 -7.16542656934    1[6-(6,6)]
   178 -4.63306387558 -4.63306387558 -4.63306387558    1[6-(6,6)]
   179 -1.29466788691 -1.29466788691 -1.29466788691    1[6-(6,6)]
   180-0.135283080864-0.135283080864-0.135283080864    1[6-(6,6)]
   181 -1.28657536182 -1.28657536182 -1.28657536182    1[6-(6,6)]
   182  6.25056083213  6.25056083213  6.25056083213    1[6-(6,6)]
   183  6.25852609936  6.25852609936  6.25852609936    1[6-(6,6)]
   184  8.48740903101  8.48740903101  8.48740903101    1[6-(6,6)]
   185  9.65324316554  9.65324316554  9.65324316554    1[6-(6,6)]
   186 -15.4786324321 -15.4786324321 -15.4786324321    1[6-(6,6)]
   187 0.359647110848 0.359647110848 0.359647110848    1[6-(6,6)]
   188-0.778091095936-0.778091095936-0.778091095936    1[6-(6,6)]
   189 -3.11549875552 -3.11549875552 -3.11549875552    1[6-(6,6)]
   190 -5.95003732205 -5.95003732205 -5.95003732205    1[6-(6,6)]
   191 -9.25002959776 -9.25002959776 -9.25002959776    1[6-(6,6)]
   192  17.4392811035  17.4392811035  17.4392811035    1[6-(6,6)]
   193  18.5134968979  18.5134968979  18.5134968979    1[6-(6,6)]
   194 -7.71234272643 -7.71234272643 -7.71234272643    1[6-(6,7)]
   195  6.38707690096  6.38707690096  6.38707690096    1[6-(6,6)]
   196  5.87644460483  5.87644460483  5.87644460483    1[6-(6,6)]
   197  3.90062527469  3.90062527469  3.90062527469    1[6-(6,6)]
   198  2.29059518317  2.29059518317  2.29059518317    1[6-(6,7)]
   199 -5.87347261424 -5.87347261424 -5.87347261424    1[6-(6,6)]
   200 -2.30304876499 -2.30304876499 -2.30304876499    1[6-(6,6)]
   201  -1.6106498591  -1.6106498591  -1.6106498591    1[6-(6,6)]
   202 -3.02660549011 -3.02660549011 -3.02660549011    1[6-(6,6)]
   203 -3.28952590922 -3.28952590922 -3.28952590922    1[6-(6,6)]
   204 -3.69117058378 -3.69117058378 -3.69117058378    1[6-(6,6)]
   205 -5.91076116154 -5.91076116154 -5.91076116154    1[6-(6,6)]
   206 -6.82571117664 -6.82571117664 -6.82571117664    1[6-(6,6)]
   207  18.4704808861  18.4704808861  18.4704808861    1[6-(6,6)]
   208  15.1135177513  15.1135177513  15.1135177513    1[6-(6,6)]
   209  16.3926181346  16.3926181346  16.3926181346    1[6-(6,6)]
   210  18.6950734745  18.6950734745  18.6950734745    1[6-(6,6)]
   211 -4.78454943987 -4.78454943987 -4.78454943987    1[6-(6,6)]
   212 -8.18720792125 -8.18720792125 -8.18720792125    1[6-(6,6)]
   213 -8.99879869968 -8.99879869968 -8.99879869968    1[6-(6,6)]
   214 -7.72614764483 -7.72614764483 -7.72614764483    1[6-(6,6)]
   215  4.75840692621  4.75840692621  4.75840692621    1[6-(6,6)]
   216  5.09779795443  5.09779795443  5.09779795443    1[6-(6,6)]
   217   7.2938634896   7.2938634896   7.2938634896    1[6-(6,6)]
   218  8.33157092134  8.33157092134  8.33157092134    1[6-(6,6)]
   219  10.8752241988  10.8752241988  10.8752241988    1[6-(6,6)]
   220  1.91211920858  1.91211920858  1.91211920858    1[6-(6,6)]
   221 0.727375475488 0.727375475488 0.727375475488    1[6-(6,6)]
   222 -1.64963507114 -1.64963507114 -1.64963507114    1[6-(6,6)]
   223 0.324919947616 0.324919947616 0.324919947616    1[6-(6,7)]
   224 0.862097764128 0.862097764128 0.862097764128    1[6-(6,6)]
   225  2.16492829437  2.16492829437  2.16492829437    1[6-(6,6)]
   226  2.95245027334  2.95245027334  2.95245027334    1[6-(6,6)]
   227  2.32513925837  2.32513925837  2.32513925837    1[6-(6,7)]
   228 -2.29001341462 -2.29001341462 -2.29001341462    1[6-(6,6)]
   229  -2.4763421287  -2.4763421287  -2.4763421287    1[6-(6,6)]
   230-0.988650464352-0.988650464352-0.988650464352    1[6-(6,6)]
   231-0.167264988864-0.167264988864-0.167264988864    1[6-(6,6)]
   232  0.41771426448  0.41771426448  0.41771426448    1[6-(6,6)]
   233 0.888725457184 0.888725457184 0.888725457184    1[6-(6,6)]
   234 0.804356682304 0.804356682304 0.804356682304    1[6-(6,6)]
   235 0.257655065088 0.257655065088 0.257655065088    1[6-(6,6)]
   236 0.754831711936 0.754831711936 0.754831711936    1[6-(6,6)]
   237 0.554283416192 0.554283416192 0.554283416192    1[6-(6,6)]
   238 -0.34825586864 -0.34825586864 -0.34825586864    1[6-(6,6)]
   239-0.539987156448-0.539987156448-0.539987156448    1[6-(6,6)]
   240 -8.73006798867 -8.73006798867 -8.73006798867    1[6-(6,6)]
   241  3.79428762864  3.79428762864  3.79428762864    1[6-(6,6)]
   242  2.27714529795  2.27714529795  2.27714529795    1[6-(6,6)]
   243  1.51978837789  1.51978837789  1.51978837789    1[6-(6,6)]
   244   1.1099627152   1.1099627152   1.1099627152    1[6-(6,6)]
   245 -13.5833428175 -13.5833428175 -13.5833428175    1[6-(6,6)]
   246  13.4921957667  13.4921957667  13.4921957667    1[6-(6,6)]
   247  14.5206196253  14.5206196253  14.5206196253    1[6-(6,6)]
   248  3.82640046598  3.82640046598  3.82640046598    1[6-(6,6)]
   249  3.87095312339  3.87095312339  3.87095312339    1[6-(6,6)]
   250  4.60481448854  4.60481448854  4.60481448854    1[6-(6,6)]
   251  4.93551274992  4.93551274992  4.93551274992    1[6-(6,6)]
   252 -1.33374510506 -1.33374510506 -1.33374510506    1[6-(6,7)]
   253 -14.3469866849 -14.3469866849 -14.3469866849    1[6-(6,6)]
   254 -12.9296587536 -12.9296587536 -12.9296587536    1[6-(6,6)]
   255 -11.1952123229 -11.1952123229 -11.1952123229    1[6-(6,6)]
   256 -10.7115890956 -10.7115890956 -10.7115890956    1[6-(6,7)]
   257    8.586729646    8.586729646    8.586729646    6[6-(6,6),7-(6),7-(6)]
   258  8.84970795312  8.84970795312  8.84970795312    6[6-(6,6),7-(6),7-(6)]
   259  10.6438785729  10.6438785729  10.6438785729    6[6-(6,6),7-(6),7-(6)]
   260  7.67924770662  7.67924770662  7.67924770662    6[6-(1,6),6-(1,6),6-(7,7)]
   261   8.1008945386   8.1008945386   8.1008945386    6[1-(0),6-(6,6),6-(6,6)]
   262  7.24768700731  7.24768700731  7.24768700731    6[6-(1,6),6-(1,6),6-(8,8)]
   263  5.96371841009  5.96371841009  5.96371841009    6[1-(0),6-(1,6),6-(6,6)]
   264  5.55205508873  5.55205508873  5.55205508873    6[1-(0),6-(1,6),6-(1,6)]
   265  6.40583649361  6.40583649361  6.40583649361    6[1-(0),6-(1,6),6-(6,6)]
   266  7.66934117848  7.66934117848  7.66934117848    6[6-(6,6),8-(29),8-(29)]
   267  8.24812400541  8.24812400541  8.24812400541    6[6-(1,6),6-(1,6),6-(7,7)]
   268  6.91171031056  6.91171031056  6.91171031056    6[1-(0),6-(6,6),6-(6,6)]
   269  6.36277718099  6.36277718099  6.36277718099    6[6-(1,6),6-(1,6),6-(8,8)]
   270  7.16223193825  7.16223193825  7.16223193825    6[1-(0),6-(1,6),6-(6,6)]
   271  8.45951626911  8.45951626911  8.45951626911    6[1-(0),6-(1,6),6-(1,6)]
   272  9.02127969609  9.02127969609  9.02127969609    6[1-(0),6-(1,6),6-(6,6)]
   273  4.87506169029  4.87506169029  4.87506169029    6[6-(6,6),8-(29),8-(29)]
   274   -15.72705046   -15.72705046   -15.72705046    6[6-(1,6),6-(1,6),6-(7,7)]
   275 -14.9618023065 -14.9618023065 -14.9618023065    6[1-(0),6-(6,6),6-(6,6)]
   276 -13.5615388052 -13.5615388052 -13.5615388052    6[6-(1,6),6-(1,6),6-(8,8)]
   277 -12.9542481126 -12.9542481126 -12.9542481126    6[1-(0),6-(1,6),6-(6,6)]
   278  -13.727967009  -13.727967009  -13.727967009    6[1-(0),6-(1,6),6-(1,6)]
   279 -15.0989673737 -15.0989673737 -15.0989673737    6[1-(0),6-(1,6),6-(6,6)]
   280 -12.7737684853 -12.7737684853 -12.7737684853    6[6-(6,6),8-(29),8-(29)]
   281  8.37802452615  8.37802452615  8.37802452615    6[6-(6,6),7-(6),7-(6)]
   282  -4.1834171145  -4.1834171145  -4.1834171145    6[6-(6,6),7-(6),7-(6)]
   283  6.37651827152  6.37651827152  6.37651827152    6[6-(6,6),7-(6),7-(6)]
   284  9.25226779837  9.25226779837  9.25226779837    6[6-(1,6),6-(1,6),6-(7,7)]
   285  8.72291659152  8.72291659152  8.72291659152    6[1-(0),6-(6,6),6-(6,6)]
   286  9.50933533085  9.50933533085  9.50933533085    6[6-(1,6),6-(1,6),6-(8,8)]
   287  10.7585730035  10.7585730035  10.7585730035    6[1-(0),6-(1,6),6-(6,6)]
   288  11.2560488533  11.2560488533  11.2560488533    6[1-(0),6-(1,6),6-(1,6)]
   289  10.4844768062  10.4844768062  10.4844768062    6[1-(0),6-(1,6),6-(6,6)]
   290  9.05715562709  9.05715562709  9.05715562709    6[6-(6,6),8-(29),8-(29)]
   291 -3.55975316157 -3.55975316157 -3.55975316157    6[6-(1,6),6-(1,6),6-(7,7)]
   292 -2.17952190874 -2.17952190874 -2.17952190874    6[1-(0),6-(6,6),6-(6,6)]
   293 -1.55185966048 -1.55185966048 -1.55185966048    6[6-(1,6),6-(1,6),6-(8,8)]
   294 -2.38456455261 -2.38456455261 -2.38456455261    6[1-(0),6-(1,6),6-(6,6)]
   295 -3.72729586346 -3.72729586346 -3.72729586346    6[1-(0),6-(1,6),6-(1,6)]
   296 -4.34167624333 -4.34167624333 -4.34167624333    6[1-(0),6-(1,6),6-(6,6)]
   297-0.128000882784-0.128000882784-0.128000882784    6[6-(6,6),8-(29),8-(29)]
   298  4.89548354327  4.89548354327  4.89548354327    6[6-(1,6),6-(1,6),6-(7,7)]
   299 -8.23038210487 -8.23038210487 -8.23038210487    6[1-(0),6-(6,6),6-(6,6)]
   300 -9.61392990616 -9.61392990616 -9.61392990616    6[6-(1,6),6-(1,6),6-(8,8)]
   301  2.10343606427  2.10343606427  2.10343606427    6[1-(0),6-(1,6),6-(6,6)]
   302  2.80852789376  2.80852789376  2.80852789376    6[1-(0),6-(1,6),6-(1,6)]
   303  4.24451326992  4.24451326992  4.24451326992    6[1-(0),6-(1,6),6-(6,6)]
   304 -10.3845987459 -10.3845987459 -10.3845987459    6[6-(6,6),8-(29),8-(29)]
   305  2.23561993501  2.23561993501  2.23561993501    6[1-(0),6-(1,6),7-(6,29)]
   306  1.92836703402  1.92836703402  1.92836703402    6[1-(0),6-(1,6),6-(1,7)]
   307  1.13527630022  1.13527630022  1.13527630022    6[1-(0),6-(1,6),6-(1,6)]
   308 0.681714597504 0.681714597504 0.681714597504    6[1-(0),6-(1,6),6-(1,7)]
   309   1.0750672783   1.0750672783   1.0750672783    6[1-(0),6-(1,6),7-(6,29)]
   310  3.65684290083  3.65684290083  3.65684290083    6[6-(6,6),7-(6),7-(6)]
   311  2.97320620867  2.97320620867  2.97320620867    6[6-(6,6),7-(6),7-(6)]
   312  3.17679131148  3.17679131148  3.17679131148    6[6-(6,6),7-(6),7-(6)]
   313  4.17934066451  4.17934066451  4.17934066451    6[6-(1,6),6-(1,6),6-(7,7)]
   314  5.11777306327  5.11777306327  5.11777306327    6[1-(0),6-(6,6),6-(6,6)]
   315  5.66329053908  5.66329053908  5.66329053908    6[6-(1,6),6-(1,6),6-(8,8)]
   316  5.23341066302  5.23341066302  5.23341066302    6[1-(0),6-(1,6),6-(6,6)]
   317  4.33900154275  4.33900154275  4.33900154275    6[1-(0),6-(1,6),6-(1,6)]
   318   3.8404758058   3.8404758058   3.8404758058    6[1-(0),6-(1,6),6-(6,6)]
   319  6.70972917692  6.70972917692  6.70972917692    6[6-(6,6),8-(29),8-(29)]
   320  2.67798017181  2.67798017181  2.67798017181    6[6-(1,6),6-(1,6),6-(7,7)]
   321  2.58247074211  2.58247074211  2.58247074211    6[1-(0),6-(6,6),6-(6,6)]
   322   2.3584626695   2.3584626695   2.3584626695    6[6-(1,6),6-(1,6),6-(8,8)]
   323  2.30073418126  2.30073418126  2.30073418126    6[1-(0),6-(1,6),6-(6,6)]
   324  2.39424853919  2.39424853919  2.39424853919    6[1-(0),6-(1,6),6-(1,6)]
   325  2.65893762838  2.65893762838  2.65893762838    6[1-(0),6-(1,6),6-(6,6)]
   326  2.29732290508  2.29732290508  2.29732290508    6[6-(6,6),8-(29),8-(29)]
   327  3.03145342073  3.03145342073  3.03145342073    6[6-(1,6),6-(1,6),6-(7,7)]
   328  2.53723016304  2.53723016304  2.53723016304    6[1-(0),6-(6,6),6-(6,6)]
   329  2.33453004999  2.33453004999  2.33453004999    6[6-(1,6),6-(1,6),6-(8,8)]
   330   2.6602190265   2.6602190265   2.6602190265    6[1-(0),6-(1,6),6-(6,6)]
   331  3.18620035802  3.18620035802  3.18620035802    6[1-(0),6-(1,6),6-(1,6)]
   332  3.32842240138  3.32842240138  3.32842240138    6[1-(0),6-(1,6),6-(6,6)]
   333  1.80093847158  1.80093847158  1.80093847158    6[6-(6,6),8-(29),8-(29)]
   334  1.14043480788  1.14043480788  1.14043480788    6[6-(6,6),7-(6),7-(6)]
   335  14.6586389238  14.6586389238  14.6586389238    6[6-(6,6),7-(6),7-(6)]
   336  26.4347223801  26.4347223801  26.4347223801    6[6-(6,6),7-(6),7-(6)]
   337 0.554062585952 0.554062585952 0.554062585952    6[6-(1,6),6-(1,6),6-(7,7)]
   338   12.068097416   12.068097416   12.068097416    6[1-(0),6-(6,6),6-(6,6)]
   339  11.5640995006  11.5640995006  11.5640995006    6[6-(1,6),6-(1,6),6-(8,8)]
   340-0.387400971392-0.387400971392-0.387400971392    6[1-(0),6-(1,6),6-(6,6)]
   341 0.512363044224 0.512363044224 0.512363044224    6[1-(0),6-(1,6),6-(1,6)]
   342 0.981695262272 0.981695262272 0.981695262272    6[1-(0),6-(1,6),6-(6,6)]
   343  10.5100348104  10.5100348104  10.5100348104    6[6-(6,6),8-(29),8-(29)]
   344  15.2389795358  15.2389795358  15.2389795358    6[6-(1,6),6-(1,6),6-(7,7)]
   345  2.55200582547  2.55200582547  2.55200582547    6[1-(0),6-(6,6),6-(6,6)]
   346    3.058981624    3.058981624    3.058981624    6[6-(1,6),6-(1,6),6-(8,8)]
   347  16.3677502795  16.3677502795  16.3677502795    6[1-(0),6-(1,6),6-(6,6)]
   348 -11.0706021508 -11.0706021508 -11.0706021508    6[1-(0),6-(1,6),6-(1,6)]
   349 -11.6602263358 -11.6602263358 -11.6602263358    6[1-(0),6-(1,6),6-(6,6)]
   350  2.70039437494  2.70039437494  2.70039437494    6[6-(6,6),8-(29),8-(29)]
   351  -1.3276049286  -1.3276049286  -1.3276049286    6[6-(1,6),6-(1,6),6-(7,7)]
   352-0.892839250029-0.892839250029-0.892839250029    6[1-(0),6-(6,6),6-(6,6)]
   353-0.691990583094-0.691990583094-0.691990583094    6[6-(1,6),6-(1,6),6-(8,8)]
   354-0.929197800691-0.929197800691-0.929197800691    6[1-(0),6-(1,6),6-(6,6)]
   355 -1.35979640838 -1.35979640838 -1.35979640838    6[1-(0),6-(1,6),6-(1,6)]
   356 -1.56700346314 -1.56700346314 -1.56700346314    6[1-(0),6-(1,6),6-(6,6)]
   357-0.207210893181-0.207210893181-0.207210893181    6[6-(6,6),8-(29),8-(29)]
   358  3.89428498768  3.89428498768  3.89428498768    6[1-(0),6-(1,6),7-(6,29)]
   359  16.6825564033  16.6825564033  16.6825564033    6[1-(0),6-(1,6),6-(1,7)]
   360  15.8306697068  15.8306697068  15.8306697068    6[1-(0),6-(1,6),6-(1,6)]
   361  14.8077155233  14.8077155233  14.8077155233    6[1-(0),6-(1,6),6-(1,7)]
   362   14.523367371   14.523367371   14.523367371    6[1-(0),6-(1,6),7-(6,29)]
   363  14.7044592599  14.7044592599  14.7044592599    6[6-(6,6),7-(6),7-(6)]
   364  13.3243576617  13.3243576617  13.3243576617    6[6-(6,6),7-(6),7-(6)]
   365  13.2662152034  13.2662152034  13.2662152034    6[6-(6,6),7-(6),7-(6)]
   366 -12.1578175946 -12.1578175946 -12.1578175946    6[6-(1,6),6-(1,6),6-(7,7)]
   367 -12.1740817364 -12.1740817364 -12.1740817364    6[1-(0),6-(6,6),6-(6,6)]
   368 -11.2837399129 -11.2837399129 -11.2837399129    6[6-(1,6),6-(1,6),6-(8,8)]
   369 -10.3556416162 -10.3556416162 -10.3556416162    6[1-(0),6-(1,6),6-(6,6)]
   370 -10.3741171797 -10.3741171797 -10.3741171797    6[1-(0),6-(1,6),6-(1,6)]
   371 -11.2805054986 -11.2805054986 -11.2805054986    6[1-(0),6-(1,6),6-(6,6)]
   372 -11.3315755424 -11.3315755424 -11.3315755424    6[6-(6,6),8-(29),8-(29)]
   373  12.7871566478  12.7871566478  12.7871566478    6[6-(1,6),6-(1,6),6-(7,7)]
   374  13.4242078391  13.4242078391  13.4242078391    6[1-(0),6-(6,6),6-(6,6)]
   375  12.9055300673  12.9055300673  12.9055300673    6[6-(1,6),6-(1,6),6-(8,8)]
   376  11.6635583277  11.6635583277  11.6635583277    6[1-(0),6-(1,6),6-(6,6)]
   377  11.0408803055  11.0408803055  11.0408803055    6[1-(0),6-(1,6),6-(1,6)]
   378   11.537444207   11.537444207   11.537444207    6[1-(0),6-(1,6),6-(6,6)]
   379  13.5793856534  13.5793856534  13.5793856534    6[6-(6,6),8-(29),8-(29)]
   380  12.7029070175  12.7029070175  12.7029070175    6[6-(1,6),6-(1,6),6-(7,7)]
   381   11.779838122   11.779838122   11.779838122    6[1-(0),6-(6,6),6-(6,6)]
   382  11.2336633419  11.2336633419  11.2336633419    6[6-(1,6),6-(1,6),6-(8,8)]
   383  11.6351875881  11.6351875881  11.6351875881    6[1-(0),6-(1,6),6-(6,6)]
   384 -15.2803946762 -15.2803946762 -15.2803946762    6[1-(0),6-(1,6),6-(1,6)]
   385 -14.7325377891 -14.7325377891 -14.7325377891    6[1-(0),6-(1,6),6-(6,6)]
   386  10.2199927443  10.2199927443  10.2199927443    6[6-(6,6),8-(29),8-(29)]
   387   2.2905995479   2.2905995479   2.2905995479    6[6-(6,6),7-(6),7-(6)]
   388  15.6566175201  15.6566175201  15.6566175201    6[6-(6,6),7-(6),7-(6)]
   389 -8.65797586954 -8.65797586954 -8.65797586954    6[6-(6,6),7-(6),7-(6)]
   390  1.33280411818  1.33280411818  1.33280411818    6[6-(1,6),6-(1,6),6-(7,7)]
   391 -11.0043741895 -11.0043741895 -11.0043741895    6[1-(0),6-(6,6),6-(6,6)]
   392 -11.9826534387 -11.9826534387 -11.9826534387    6[6-(1,6),6-(1,6),6-(8,8)]
   393-0.581978301376-0.581978301376-0.581978301376    6[1-(0),6-(1,6),6-(6,6)]
   394-0.636937168896-0.636937168896-0.636937168896    6[1-(0),6-(1,6),6-(1,6)]
   395 0.366724204608 0.366724204608 0.366724204608    6[1-(0),6-(1,6),6-(6,6)]
   396 -11.8479719334 -11.8479719334 -11.8479719334    6[6-(6,6),8-(29),8-(29)]
   397   15.893231337   15.893231337   15.893231337    6[6-(1,6),6-(1,6),6-(7,7)]
   398  15.5589493151  15.5589493151  15.5589493151    6[1-(0),6-(6,6),6-(6,6)]
   399  15.7791867393  15.7791867393  15.7791867393    6[6-(1,6),6-(1,6),6-(8,8)]
   400  16.4045584999  16.4045584999  16.4045584999    6[1-(0),6-(1,6),6-(6,6)]
   401  16.6363555684  16.6363555684  16.6363555684    6[1-(0),6-(1,6),6-(1,6)]
   402  16.4368760436  16.4368760436  16.4368760436    6[1-(0),6-(1,6),6-(6,6)]
   403   15.466262204   15.466262204   15.466262204    6[6-(6,6),8-(29),8-(29)]
   404 -8.01555724068 -8.01555724068 -8.01555724068    6[6-(1,6),6-(1,6),6-(7,7)]
   405  5.37024845303  5.37024845303  5.37024845303    6[1-(0),6-(6,6),6-(6,6)]
   406  5.92136920363  5.92136920363  5.92136920363    6[6-(1,6),6-(1,6),6-(8,8)]
   407 -6.91930910657 -6.91930910657 -6.91930910657    6[1-(0),6-(1,6),6-(6,6)]
   408 -7.89362455469 -7.89362455469 -7.89362455469    6[1-(0),6-(1,6),6-(1,6)]
   409 -8.47861573405 -8.47861573405 -8.47861573405    6[1-(0),6-(1,6),6-(6,6)]
   410  6.96126166195  6.96126166195  6.96126166195    6[6-(6,6),8-(29),8-(29)]
   411  16.9460406314  16.9460406314  16.9460406314    6[1-(0),6-(1,6),7-(6,29)]
   412 -9.95945087805 -9.95945087805 -9.95945087805    6[1-(0),6-(1,6),6-(1,7)]
   413 -8.65266910182 -8.65266910182 -8.65266910182    6[1-(0),6-(1,6),6-(1,6)]
   414 -8.31360480013 -8.31360480013 -8.31360480013    6[1-(0),6-(1,6),6-(1,7)]
   415  18.4717471616  18.4717471616  18.4717471616    6[1-(0),6-(1,6),7-(6,29)]
   416  7.08295523332  7.08295523332  7.08295523332    6[6-(6,6),7-(6),7-(6)]
   417  8.88371521654  8.88371521654  8.88371521654    6[6-(6,6),7-(6),7-(6)]
   418  6.94410195226  6.94410195226  6.94410195226    6[6-(6,6),7-(6),7-(6)]
   419  6.47071626343  6.47071626343  6.47071626343    6[6-(1,6),6-(1,6),6-(7,7)]
   420  5.12690117455  5.12690117455  5.12690117455    6[1-(0),6-(6,6),6-(6,6)]
   421  4.54424940652  4.54424940652  4.54424940652    6[6-(1,6),6-(1,6),6-(8,8)]
   422  5.32999958306  5.32999958306  5.32999958306    6[1-(0),6-(1,6),6-(6,6)]
   423  6.65454758826  6.65454758826  6.65454758826    6[1-(0),6-(1,6),6-(1,6)]
   424  7.20568023919  7.20568023919  7.20568023919    6[1-(0),6-(1,6),6-(6,6)]
   425  3.12399222696  3.12399222696  3.12399222696    6[6-(6,6),8-(29),8-(29)]
   426  10.3177262149  10.3177262149  10.3177262149    6[6-(1,6),6-(1,6),6-(7,7)]
   427  11.1125981482  11.1125981482  11.1125981482    6[1-(0),6-(6,6),6-(6,6)]
   428  12.4042171222  12.4042171222  12.4042171222    6[6-(1,6),6-(1,6),6-(8,8)]
   429  12.9044625928  12.9044625928  12.9044625928    6[1-(0),6-(1,6),6-(6,6)]
   430  12.1363419262  12.1363419262  12.1363419262    6[1-(0),6-(1,6),6-(1,6)]
   431  10.8133255086  10.8133255086  10.8133255086    6[1-(0),6-(1,6),6-(6,6)]
   432  13.2792167912  13.2792167912  13.2792167912    6[6-(6,6),8-(29),8-(29)]
   433  6.16417706177  6.16417706177  6.16417706177    6[6-(1,6),6-(1,6),6-(7,7)]
   434  6.81622106141  6.81622106141  6.81622106141    6[1-(0),6-(6,6),6-(6,6)]
   435   6.1648324533   6.1648324533   6.1648324533    6[6-(1,6),6-(1,6),6-(8,8)]
   436  4.83032853805  4.83032853805  4.83032853805    6[1-(0),6-(1,6),6-(6,6)]
   437  4.13414836717  4.13414836717  4.13414836717    6[1-(0),6-(1,6),6-(1,6)]
   438  4.81506980144  4.81506980144  4.81506980144    6[1-(0),6-(1,6),6-(6,6)]
   439  6.92432430941  6.92432430941  6.92432430941    6[6-(6,6),8-(29),8-(29)]
   440  22.2219281581  22.2219281581  22.2219281581    6[6-(6,6),7-(6),7-(6)]
   441  7.89914771066  7.89914771066  7.89914771066    6[6-(6,6),7-(6),7-(6)]
   442  9.87772225789  9.87772225789  9.87772225789    6[6-(6,6),7-(6),7-(6)]
   443  -4.9676474625  -4.9676474625  -4.9676474625    6[6-(1,6),6-(1,6),6-(7,7)]
   444 -3.61515277802 -3.61515277802 -3.61515277802    6[1-(0),6-(6,6),6-(6,6)]
   445 -2.91929435274 -2.91929435274 -2.91929435274    6[6-(1,6),6-(1,6),6-(8,8)]
   446 -3.61770669069 -3.61770669069 -3.61770669069    6[1-(0),6-(1,6),6-(6,6)]
   447 -4.95998768864 -4.95998768864 -4.95998768864    6[1-(0),6-(1,6),6-(1,6)]
   448 -5.66140923309 -5.66140923309 -5.66140923309    6[1-(0),6-(1,6),6-(6,6)]
   449   -1.547731464   -1.547731464   -1.547731464    6[6-(6,6),8-(29),8-(29)]
   450   6.4585293288   6.4585293288   6.4585293288    6[6-(1,6),6-(1,6),6-(7,7)]
   451  18.0995538081  18.0995538081  18.0995538081    6[1-(0),6-(6,6),6-(6,6)]
   452  16.7446783372  16.7446783372  16.7446783372    6[6-(1,6),6-(1,6),6-(8,8)]
   453  3.64324281328  3.64324281328  3.64324281328    6[1-(0),6-(1,6),6-(6,6)]
   454  4.33302948586  4.33302948586  4.33302948586    6[1-(0),6-(1,6),6-(1,6)]
   455  5.73651357549  5.73651357549  5.73651357549    6[1-(0),6-(1,6),6-(6,6)]
   456  15.9923313438  15.9923313438  15.9923313438    6[6-(6,6),8-(29),8-(29)]
   457   10.619165666   10.619165666   10.619165666    6[6-(1,6),6-(1,6),6-(7,7)]
   458  9.92445994187  9.92445994187  9.92445994187    6[1-(0),6-(6,6),6-(6,6)]
   459  10.5560383256  10.5560383256  10.5560383256    6[6-(1,6),6-(1,6),6-(8,8)]
   460   11.916557883   11.916557883   11.916557883    6[1-(0),6-(1,6),6-(6,6)]
   461 -15.2431198907 -15.2431198907 -15.2431198907    6[1-(0),6-(1,6),6-(1,6)]
   462 -15.8869070327 -15.8869070327 -15.8869070327    6[1-(0),6-(1,6),6-(6,6)]
   463  9.80203501708  9.80203501708  9.80203501708    6[6-(6,6),8-(29),8-(29)]
   464  10.9550414859  10.9550414859  10.9550414859    6[1-(0),6-(1,6),7-(6,29)]
   465 -2.47998551926 -2.47998551926 -2.47998551926    6[1-(0),6-(1,6),6-(1,7)]
   466 -2.14178986522 -2.14178986522 -2.14178986522    6[1-(0),6-(1,6),6-(1,6)]
   467  -1.0043382807  -1.0043382807  -1.0043382807    6[1-(0),6-(1,6),6-(1,7)]
   468-0.039194770976-0.039194770976-0.039194770976    6[1-(0),6-(1,6),7-(6,29)]
   469 -11.6187157399 -11.6187157399 -11.6187157399    6[6-(6,6),7-(6),7-(6)]
   470 -10.2386141417 -10.2386141417 -10.2386141417    6[6-(6,6),7-(6),7-(6)]
   471 -10.1804716834 -10.1804716834 -10.1804716834    6[6-(6,6),7-(6),7-(6)]
   472  15.2435611146  15.2435611146  15.2435611146    6[6-(1,6),6-(1,6),6-(7,7)]
   473  15.2598252564  15.2598252564  15.2598252564    6[1-(0),6-(6,6),6-(6,6)]
   474  14.3694834329  14.3694834329  14.3694834329    6[6-(1,6),6-(1,6),6-(8,8)]
   475  13.4413851362  13.4413851362  13.4413851362    6[1-(0),6-(1,6),6-(6,6)]
   476  13.4598606997  13.4598606997  13.4598606997    6[1-(0),6-(1,6),6-(1,6)]
   477  14.3662490186  14.3662490186  14.3662490186    6[1-(0),6-(1,6),6-(6,6)]
   478  14.4173190624  14.4173190624  14.4173190624    6[6-(6,6),8-(29),8-(29)]
   479 -9.70141312784 -9.70141312784 -9.70141312784    6[6-(1,6),6-(1,6),6-(7,7)]
   480 -10.3384643191 -10.3384643191 -10.3384643191    6[1-(0),6-(6,6),6-(6,6)]
   481 -9.81978654726 -9.81978654726 -9.81978654726    6[6-(1,6),6-(1,6),6-(8,8)]
   482 -8.57781480767 -8.57781480767 -8.57781480767    6[1-(0),6-(1,6),6-(6,6)]
   483 -7.95513678555 -7.95513678555 -7.95513678555    6[1-(0),6-(1,6),6-(1,6)]
   484 -8.45170068695 -8.45170068695 -8.45170068695    6[1-(0),6-(1,6),6-(6,6)]
   485 -10.4936421334 -10.4936421334 -10.4936421334    6[6-(6,6),8-(29),8-(29)]
   486 -9.61716349755 -9.61716349755 -9.61716349755    6[6-(1,6),6-(1,6),6-(7,7)]
   487 -8.69409460202 -8.69409460202 -8.69409460202    6[1-(0),6-(6,6),6-(6,6)]
   488 -8.14791982188 -8.14791982188 -8.14791982188    6[6-(1,6),6-(1,6),6-(8,8)]
   489  -8.5494440681  -8.5494440681  -8.5494440681    6[1-(0),6-(1,6),6-(6,6)]
   490  18.3661381962  18.3661381962  18.3661381962    6[1-(0),6-(1,6),6-(1,6)]
   491  17.8182813091  17.8182813091  17.8182813091    6[1-(0),6-(1,6),6-(6,6)]
   492 -7.13424922429 -7.13424922429 -7.13424922429    6[6-(6,6),8-(29),8-(29)]
   493 0.795143972099 0.795143972099 0.795143972099    6[6-(6,6),7-(6),7-(6)]
   494 -12.5708740001 -12.5708740001 -12.5708740001    6[6-(6,6),7-(6),7-(6)]
   495  11.7437193895  11.7437193895  11.7437193895    6[6-(6,6),7-(6),7-(6)]
   496  1.75293940182  1.75293940182  1.75293940182    6[6-(1,6),6-(1,6),6-(7,7)]
   497  14.0901177095  14.0901177095  14.0901177095    6[1-(0),6-(6,6),6-(6,6)]
   498  15.0683969587  15.0683969587  15.0683969587    6[6-(1,6),6-(1,6),6-(8,8)]
   499  3.66772182138  3.66772182138  3.66772182138    6[1-(0),6-(1,6),6-(6,6)]
   500   3.7226806889   3.7226806889   3.7226806889    6[1-(0),6-(1,6),6-(1,6)]
   501  2.71901931539  2.71901931539  2.71901931539    6[1-(0),6-(1,6),6-(6,6)]
   502  14.9337154534  14.9337154534  14.9337154534    6[6-(6,6),8-(29),8-(29)]
   503  -12.807487817  -12.807487817  -12.807487817    6[6-(1,6),6-(1,6),6-(7,7)]
   504 -12.4732057951 -12.4732057951 -12.4732057951    6[1-(0),6-(6,6),6-(6,6)]
   505 -12.6934432193 -12.6934432193 -12.6934432193    6[6-(1,6),6-(1,6),6-(8,8)]
   506 -13.3188149799 -13.3188149799 -13.3188149799    6[1-(0),6-(1,6),6-(6,6)]
   507 -13.5506120484 -13.5506120484 -13.5506120484    6[1-(0),6-(1,6),6-(1,6)]
   508 -13.3511325236 -13.3511325236 -13.3511325236    6[1-(0),6-(1,6),6-(6,6)]
   509  -12.380518684  -12.380518684  -12.380518684    6[6-(6,6),8-(29),8-(29)]
   510  11.1013007607  11.1013007607  11.1013007607    6[6-(1,6),6-(1,6),6-(7,7)]
   511 -2.28450493303 -2.28450493303 -2.28450493303    6[1-(0),6-(6,6),6-(6,6)]
   512 -2.83562568363 -2.83562568363 -2.83562568363    6[6-(1,6),6-(1,6),6-(8,8)]
   513  10.0050526266  10.0050526266  10.0050526266    6[1-(0),6-(1,6),6-(6,6)]
   514  10.9793680747  10.9793680747  10.9793680747    6[1-(0),6-(1,6),6-(1,6)]
   515   11.564359254   11.564359254   11.564359254    6[1-(0),6-(1,6),6-(6,6)]
   516 -3.87551814195 -3.87551814195 -3.87551814195    6[6-(6,6),8-(29),8-(29)]
   517 -13.8602971114 -13.8602971114 -13.8602971114    6[1-(0),6-(1,6),7-(6,29)]
   518   13.045194398   13.045194398   13.045194398    6[1-(0),6-(1,6),6-(1,7)]
   519  11.7384126218  11.7384126218  11.7384126218    6[1-(0),6-(1,6),6-(1,6)]
   520  11.3993483201  11.3993483201  11.3993483201    6[1-(0),6-(1,6),6-(1,7)]
   521 -15.3860036416 -15.3860036416 -15.3860036416    6[1-(0),6-(1,6),7-(6,29)]
   522 -3.99721171332 -3.99721171332 -3.99721171332    6[6-(6,6),7-(6),7-(6)]
   523 -5.79797169654 -5.79797169654 -5.79797169654    6[6-(6,6),7-(6),7-(6)]
   524 -3.85835843226 -3.85835843226 -3.85835843226    6[6-(6,6),7-(6),7-(6)]
   525 -3.38497274343 -3.38497274343 -3.38497274343    6[6-(1,6),6-(1,6),6-(7,7)]
   526 -2.04115765455 -2.04115765455 -2.04115765455    6[1-(0),6-(6,6),6-(6,6)]
   527 -1.45850588652 -1.45850588652 -1.45850588652    6[6-(1,6),6-(1,6),6-(8,8)]
   528 -2.24425606306 -2.24425606306 -2.24425606306    6[1-(0),6-(1,6),6-(6,6)]
   529 -3.56880406826 -3.56880406826 -3.56880406826    6[1-(0),6-(1,6),6-(1,6)]
   530 -4.11993671919 -4.11993671919 -4.11993671919    6[1-(0),6-(1,6),6-(6,6)]
   531-0.0382487069568-0.0382487069568-0.0382487069568    6[6-(6,6),8-(29),8-(29)]
   532 -7.23198269494 -7.23198269494 -7.23198269494    6[6-(1,6),6-(1,6),6-(7,7)]
   533 -8.02685462819 -8.02685462819 -8.02685462819    6[1-(0),6-(6,6),6-(6,6)]
   534 -9.31847360224 -9.31847360224 -9.31847360224    6[6-(1,6),6-(1,6),6-(8,8)]
   535 -9.81871907282 -9.81871907282 -9.81871907282    6[1-(0),6-(1,6),6-(6,6)]
   536 -9.05059840616 -9.05059840616 -9.05059840616    6[1-(0),6-(1,6),6-(1,6)]
   537 -7.72758198858 -7.72758198858 -7.72758198858    6[1-(0),6-(1,6),6-(6,6)]
   538 -10.1934732712 -10.1934732712 -10.1934732712    6[6-(6,6),8-(29),8-(29)]
   539 -3.07843354177 -3.07843354177 -3.07843354177    6[6-(1,6),6-(1,6),6-(7,7)]
   540 -3.73047754141 -3.73047754141 -3.73047754141    6[1-(0),6-(6,6),6-(6,6)]
   541  -3.0790889333  -3.0790889333  -3.0790889333    6[6-(1,6),6-(1,6),6-(8,8)]
   542 -1.74458501805 -1.74458501805 -1.74458501805    6[1-(0),6-(1,6),6-(6,6)]
   543 -1.04840484717 -1.04840484717 -1.04840484717    6[1-(0),6-(1,6),6-(1,6)]
   544 -1.72932628144 -1.72932628144 -1.72932628144    6[1-(0),6-(1,6),6-(6,6)]
   545 -3.83858078941 -3.83858078941 -3.83858078941    6[6-(6,6),8-(29),8-(29)]
   546 -19.1361846381 -19.1361846381 -19.1361846381    6[6-(6,6),7-(6),7-(6)]
   547 -4.81340419066 -4.81340419066 -4.81340419066    6[6-(6,6),7-(6),7-(6)]
   548 -6.79197873789 -6.79197873789 -6.79197873789    6[6-(6,6),7-(6),7-(6)]
   549   8.0533909825   8.0533909825   8.0533909825    6[6-(1,6),6-(1,6),6-(7,7)]
   550  6.70089629802  6.70089629802  6.70089629802    6[1-(0),6-(6,6),6-(6,6)]
   551  6.00503787274  6.00503787274  6.00503787274    6[6-(1,6),6-(1,6),6-(8,8)]
   552  6.70345021069  6.70345021069  6.70345021069    6[1-(0),6-(1,6),6-(6,6)]
   553  8.04573120864  8.04573120864  8.04573120864    6[1-(0),6-(1,6),6-(1,6)]
   554  8.74715275309  8.74715275309  8.74715275309    6[1-(0),6-(1,6),6-(6,6)]
   555    4.633474984    4.633474984    4.633474984    6[6-(6,6),8-(29),8-(29)]
   556  -3.3727858088  -3.3727858088  -3.3727858088    6[6-(1,6),6-(1,6),6-(7,7)]
   557 -15.0138102881 -15.0138102881 -15.0138102881    6[1-(0),6-(6,6),6-(6,6)]
   558 -13.6589348172 -13.6589348172 -13.6589348172    6[6-(1,6),6-(1,6),6-(8,8)]
   559 -0.55749929328 -0.55749929328 -0.55749929328    6[1-(0),6-(1,6),6-(6,6)]
   560 -1.24728596586 -1.24728596586 -1.24728596586    6[1-(0),6-(1,6),6-(1,6)]
   561 -2.65077005549 -2.65077005549 -2.65077005549    6[1-(0),6-(1,6),6-(6,6)]
   562 -12.9065878238 -12.9065878238 -12.9065878238    6[6-(6,6),8-(29),8-(29)]
   563 -7.53342214601 -7.53342214601 -7.53342214601    6[6-(1,6),6-(1,6),6-(7,7)]
   564 -6.83871642187 -6.83871642187 -6.83871642187    6[1-(0),6-(6,6),6-(6,6)]
   565 -7.47029480562 -7.47029480562 -7.47029480562    6[6-(1,6),6-(1,6),6-(8,8)]
   566   -8.830814363   -8.830814363   -8.830814363    6[1-(0),6-(1,6),6-(6,6)]
   567  18.3288634107  18.3288634107  18.3288634107    6[1-(0),6-(1,6),6-(1,6)]
   568  18.9726505527  18.9726505527  18.9726505527    6[1-(0),6-(1,6),6-(6,6)]
   569 -6.71629149708 -6.71629149708 -6.71629149708    6[6-(6,6),8-(29),8-(29)]
   570 -7.86929796592 -7.86929796592 -7.86929796592    6[1-(0),6-(1,6),7-(6,29)]
   571  5.56572903926  5.56572903926  5.56572903926    6[1-(0),6-(1,6),6-(1,7)]
   572  5.22753338522  5.22753338522  5.22753338522    6[1-(0),6-(1,6),6-(1,6)]
   573   4.0900818007   4.0900818007   4.0900818007    6[1-(0),6-(1,6),6-(1,7)]
   574  3.12493829098  3.12493829098  3.12493829098    6[1-(0),6-(1,6),7-(6,29)]
   575   -5.500986126   -5.500986126   -5.500986126    6[6-(6,6),7-(6),7-(6)]
   576 -5.76396443312 -5.76396443312 -5.76396443312    6[6-(6,6),7-(6),7-(6)]
   577 -7.55813505286 -7.55813505286 -7.55813505286    6[6-(6,6),7-(6),7-(6)]
   578 -4.59350418662 -4.59350418662 -4.59350418662    6[6-(1,6),6-(1,6),6-(7,7)]
   579  -5.0151510186  -5.0151510186  -5.0151510186    6[1-(0),6-(6,6),6-(6,6)]
   580 -4.16194348731 -4.16194348731 -4.16194348731    6[6-(1,6),6-(1,6),6-(8,8)]
   581 -2.87797489009 -2.87797489009 -2.87797489009    6[1-(0),6-(1,6),6-(6,6)]
   582 -2.46631156873 -2.46631156873 -2.46631156873    6[1-(0),6-(1,6),6-(1,6)]
   583 -3.32009297361 -3.32009297361 -3.32009297361    6[1-(0),6-(1,6),6-(6,6)]
   584 -4.58359765848 -4.58359765848 -4.58359765848    6[6-(6,6),8-(29),8-(29)]
   585 -5.16238048541 -5.16238048541 -5.16238048541    6[6-(1,6),6-(1,6),6-(7,7)]
   586 -3.82596679056 -3.82596679056 -3.82596679056    6[1-(0),6-(6,6),6-(6,6)]
   587 -3.27703366099 -3.27703366099 -3.27703366099    6[6-(1,6),6-(1,6),6-(8,8)]
   588 -4.07648841825 -4.07648841825 -4.07648841825    6[1-(0),6-(1,6),6-(6,6)]
   589 -5.37377274911 -5.37377274911 -5.37377274911    6[1-(0),6-(1,6),6-(1,6)]
   590 -5.93553617609 -5.93553617609 -5.93553617609    6[1-(0),6-(1,6),6-(6,6)]
   591 -1.78931817029 -1.78931817029 -1.78931817029    6[6-(6,6),8-(29),8-(29)]
   592    18.81279398    18.81279398    18.81279398    6[6-(1,6),6-(1,6),6-(7,7)]
   593  18.0475458265  18.0475458265  18.0475458265    6[1-(0),6-(6,6),6-(6,6)]
   594  16.6472823252  16.6472823252  16.6472823252    6[6-(1,6),6-(1,6),6-(8,8)]
   595  16.0399916326  16.0399916326  16.0399916326    6[1-(0),6-(1,6),6-(6,6)]
   596   16.813710529   16.813710529   16.813710529    6[1-(0),6-(1,6),6-(1,6)]
   597  18.1847108937  18.1847108937  18.1847108937    6[1-(0),6-(1,6),6-(6,6)]
   598  15.8595120053  15.8595120053  15.8595120053    6[6-(6,6),8-(29),8-(29)]
   599 -5.29228100615 -5.29228100615 -5.29228100615    6[6-(6,6),7-(6),7-(6)]
   600   7.2691606345   7.2691606345   7.2691606345    6[6-(6,6),7-(6),7-(6)]
   601 -3.29077475152 -3.29077475152 -3.29077475152    6[6-(6,6),7-(6),7-(6)]
   602 -6.16652427837 -6.16652427837 -6.16652427837    6[6-(1,6),6-(1,6),6-(7,7)]
   603 -5.63717307152 -5.63717307152 -5.63717307152    6[1-(0),6-(6,6),6-(6,6)]
   604 -6.42359181085 -6.42359181085 -6.42359181085    6[6-(1,6),6-(1,6),6-(8,8)]
   605 -7.67282948346 -7.67282948346 -7.67282948346    6[1-(0),6-(1,6),6-(6,6)]
   606 -8.17030533331 -8.17030533331 -8.17030533331    6[1-(0),6-(1,6),6-(1,6)]
   607 -7.39873328621 -7.39873328621 -7.39873328621    6[1-(0),6-(1,6),6-(6,6)]
   608 -5.97141210709 -5.97141210709 -5.97141210709    6[6-(6,6),8-(29),8-(29)]
   609  6.64549668157  6.64549668157  6.64549668157    6[6-(1,6),6-(1,6),6-(7,7)]
   610  5.26526542874  5.26526542874  5.26526542874    6[1-(0),6-(6,6),6-(6,6)]
   611  4.63760318048  4.63760318048  4.63760318048    6[6-(1,6),6-(1,6),6-(8,8)]
   612  5.47030807261  5.47030807261  5.47030807261    6[1-(0),6-(1,6),6-(6,6)]
   613  6.81303938346  6.81303938346  6.81303938346    6[1-(0),6-(1,6),6-(1,6)]
   614  7.42741976333  7.42741976333  7.42741976333    6[1-(0),6-(1,6),6-(6,6)]
   615  3.21374440278  3.21374440278  3.21374440278    6[6-(6,6),8-(29),8-(29)]
   616 -1.80974002327 -1.80974002327 -1.80974002327    6[6-(1,6),6-(1,6),6-(7,7)]
   617  11.3161256249  11.3161256249  11.3161256249    6[1-(0),6-(6,6),6-(6,6)]
   618  12.6996734262  12.6996734262  12.6996734262    6[6-(1,6),6-(1,6),6-(8,8)]
   619 0.982307455731 0.982307455731 0.982307455731    6[1-(0),6-(1,6),6-(6,6)]
   620  0.27721562624  0.27721562624  0.27721562624    6[1-(0),6-(1,6),6-(1,6)]
   621 -1.15876974992 -1.15876974992 -1.15876974992    6[1-(0),6-(1,6),6-(6,6)]
   622  13.4703422659  13.4703422659  13.4703422659    6[6-(6,6),8-(29),8-(29)]
   623 0.850123584992 0.850123584992 0.850123584992    6[1-(0),6-(1,6),7-(6,29)]
   624  1.15737648598  1.15737648598  1.15737648598    6[1-(0),6-(1,6),6-(1,7)]
   625  1.95046721978  1.95046721978  1.95046721978    6[1-(0),6-(1,6),6-(1,6)]
   626   2.4040289225   2.4040289225   2.4040289225    6[1-(0),6-(1,6),6-(1,7)]
   627   2.0106762417   2.0106762417   2.0106762417    6[1-(0),6-(1,6),7-(6,29)]
   628-0.571099380826-0.571099380826-0.571099380826    6[6-(6,6),7-(6),7-(6)]
   629 0.112537311328 0.112537311328 0.112537311328    6[6-(6,6),7-(6),7-(6)]
   630-0.0910477914816-0.0910477914816-0.0910477914816    6[6-(6,6),7-(6),7-(6)]
   631 -1.09359714451 -1.09359714451 -1.09359714451    6[6-(1,6),6-(1,6),6-(7,7)]
   632 -2.03202954327 -2.03202954327 -2.03202954327    6[1-(0),6-(6,6),6-(6,6)]
   633 -2.57754701908 -2.57754701908 -2.57754701908    6[6-(1,6),6-(1,6),6-(8,8)]
   634 -2.14766714302 -2.14766714302 -2.14766714302    6[1-(0),6-(1,6),6-(6,6)]
   635 -1.25325802275 -1.25325802275 -1.25325802275    6[1-(0),6-(1,6),6-(1,6)]
   636-0.754732285798-0.754732285798-0.754732285798    6[1-(0),6-(1,6),6-(6,6)]
   637 -3.62398565692 -3.62398565692 -3.62398565692    6[6-(6,6),8-(29),8-(29)]
   638 0.407763348192 0.407763348192 0.407763348192    6[6-(1,6),6-(1,6),6-(7,7)]
   639 0.503272777888 0.503272777888 0.503272777888    6[1-(0),6-(6,6),6-(6,6)]
   640 0.727280850496 0.727280850496 0.727280850496    6[6-(1,6),6-(1,6),6-(8,8)]
   641 0.785009338742 0.785009338742 0.785009338742    6[1-(0),6-(1,6),6-(6,6)]
   642 0.691494980813 0.691494980813 0.691494980813    6[1-(0),6-(1,6),6-(1,6)]
   643 0.426805891622 0.426805891622 0.426805891622    6[1-(0),6-(1,6),6-(6,6)]
   644 0.788420614925 0.788420614925 0.788420614925    6[6-(6,6),8-(29),8-(29)]
   6450.05429009927360.05429009927360.0542900992736    6[6-(1,6),6-(1,6),6-(7,7)]
   646  0.54851335696  0.54851335696  0.54851335696    6[1-(0),6-(6,6),6-(6,6)]
   647 0.751213470006 0.751213470006 0.751213470006    6[6-(1,6),6-(1,6),6-(8,8)]
   648 0.425524493504 0.425524493504 0.425524493504    6[1-(0),6-(1,6),6-(6,6)]
   649-0.100456838016-0.100456838016-0.100456838016    6[1-(0),6-(1,6),6-(1,6)]
   650-0.242678881376-0.242678881376-0.242678881376    6[1-(0),6-(1,6),6-(6,6)]
   651  1.28480504842  1.28480504842  1.28480504842    6[6-(6,6),8-(29),8-(29)]
   652  1.94530871212  1.94530871212  1.94530871212    6[6-(6,6),7-(6),7-(6)]
   653 -11.5728954038 -11.5728954038 -11.5728954038    6[6-(6,6),7-(6),7-(6)]
   654 -23.3489788601 -23.3489788601 -23.3489788601    6[6-(6,6),7-(6),7-(6)]
   655  2.53168093405  2.53168093405  2.53168093405    6[6-(1,6),6-(1,6),6-(7,7)]
   656 -8.98235389603 -8.98235389603 -8.98235389603    6[1-(0),6-(6,6),6-(6,6)]
   657 -8.47835598058 -8.47835598058 -8.47835598058    6[6-(1,6),6-(1,6),6-(8,8)]
   658  3.47314449139  3.47314449139  3.47314449139    6[1-(0),6-(1,6),6-(6,6)]
   659  2.57338047578  2.57338047578  2.57338047578    6[1-(0),6-(1,6),6-(1,6)]
   660  2.10404825773  2.10404825773  2.10404825773    6[1-(0),6-(1,6),6-(6,6)]
   661 -7.42429129035 -7.42429129035 -7.42429129035    6[6-(6,6),8-(29),8-(29)]
   662 -12.1532360158 -12.1532360158 -12.1532360158    6[6-(1,6),6-(1,6),6-(7,7)]
   663 0.533737694528 0.533737694528 0.533737694528    6[1-(0),6-(6,6),6-(6,6)]
   664    0.026761896    0.026761896    0.026761896    6[6-(1,6),6-(1,6),6-(8,8)]
   665 -13.2820067595 -13.2820067595 -13.2820067595    6[1-(0),6-(1,6),6-(6,6)]
   666  14.1563456708  14.1563456708  14.1563456708    6[1-(0),6-(1,6),6-(1,6)]
   667  14.7459698558  14.7459698558  14.7459698558    6[1-(0),6-(1,6),6-(6,6)]
   668 0.385349145056 0.385349145056 0.385349145056    6[6-(6,6),8-(29),8-(29)]
   669   4.4133484486   4.4133484486   4.4133484486    6[6-(1,6),6-(1,6),6-(7,7)]
   670  3.97858277003  3.97858277003  3.97858277003    6[1-(0),6-(6,6),6-(6,6)]
   671  3.77773410309  3.77773410309  3.77773410309    6[6-(1,6),6-(1,6),6-(8)]
   672  4.01494132069  4.01494132069  4.01494132069    6[1-(0),6-(1,6),6-(6,6)]
   673  4.44553992838  4.44553992838  4.44553992838    6[1-(0),6-(1,6),6-(1,6)]
   674  4.65274698314  4.65274698314  4.65274698314    6[1-(0),6-(1,6),6-(6,6)]
   675  3.29295441318  3.29295441318  3.29295441318    6[6-(6,6),8-(29)]
   676 -0.80854146768 -0.80854146768 -0.80854146768    6[1-(0),6-(1,6),7-(6,29)]
   677 -13.5968128833 -13.5968128833 -13.5968128833    6[1-(0),6-(1,6),6-(1,7)]
   678 -12.7449261868 -12.7449261868 -12.7449261868    6[1-(0),6-(1,6),6-(1,6)]
   679 -11.7219720033 -11.7219720033 -11.7219720033    6[1-(0),6-(1,6),6-(1,7)]
   680  -11.437623851  -11.437623851  -11.437623851    6[1-(0),6-(1,6),7-(6,29)]
   681  9.91364708808  9.91364708808  9.91364708808    7[6-(6,7),6-(6,7)]
   682  8.03357061398  8.03357061398  8.03357061398    7[6-(6,7),6-(6,7)]
   683  10.1706056856  10.1706056856  10.1706056856    7[6-(6,7),6-(6,7)]
   684  7.08188091779  7.08188091779  7.08188091779    7[6-(6,7),6-(6,7)]
   685  9.04173566337  9.04173566337  9.04173566337    7[6-(6,7),6-(6,7)]
   686 -5.50073745519 -5.50073745519 -5.50073745519    7[6-(6,7),6-(6,7)]
   687  1.84662792317  1.84662792317  1.84662792317    7[6-(1,6),6-(1,6),29-(8,8,8,8)]
   688  3.59834179052  3.59834179052  3.59834179052    7[6-(6,7),6-(6,7)]
   689  3.30080507003  3.30080507003  3.30080507003    7[6-(6,7),6-(6,7)]
   690   2.8746456209   2.8746456209   2.8746456209    7[6-(6,7),6-(6,7)]
   691  25.8948484271  25.8948484271  25.8948484271    7[6-(6,7),6-(6,7)]
   692  1.69212416356  1.69212416356  1.69212416356    7[6-(6,7),6-(6,7)]
   693 -13.2277647621 -13.2277647621 -13.2277647621    7[6-(6,7),6-(6,7)]
   694  2.85729957653  2.85729957653  2.85729957653    7[6-(1,6),6-(1,6),29-(8,8,8,8)]
   695 -13.6575768949 -13.6575768949 -13.6575768949    7[6-(6,7),6-(6,7)]
   696  14.3014102671  14.3014102671  14.3014102671    7[6-(6,7),6-(6,7)]
   697  12.7739964928  12.7739964928  12.7739964928    7[6-(6,7),6-(6,7)]
   698 -9.50259211164 -9.50259211164 -9.50259211164    7[6-(6,7),6-(6,7)]
   699   2.4376537909   2.4376537909   2.4376537909    7[6-(6,7),6-(6,7)]
   700  16.3581275147  16.3581275147  16.3581275147    7[6-(6,7),6-(6,7)]
   701  17.2220825044  17.2220825044  17.2220825044    7[6-(1,6),6-(1,6),29-(8,8,8,8)]
   702  6.31707505625  6.31707505625  6.31707505625    7[6-(6,7),6-(6,7)]
   703  8.39520108888  8.39520108888  8.39520108888    7[6-(6,7),6-(6,7)]
   704  8.21173924067  8.21173924067  8.21173924067    7[6-(6,7),6-(6,7)]
   705  10.5568498067  10.5568498067  10.5568498067    7[6-(6,7),6-(6,7)]
   706  20.8594734222  20.8594734222  20.8594734222    7[6-(6,7),6-(6,7)]
   707  8.54186174261  8.54186174261  8.54186174261    7[6-(6,7),6-(6,7)]
   708  12.1049770359  12.1049770359  12.1049770359    7[6-(1,6),6-(1,6),29-(8,8,8,8)]
   709  16.7433204149  16.7433204149  16.7433204149    7[6-(6,7),6-(6,7)]
   710 -11.2156667471 -11.2156667471 -11.2156667471    7[6-(6,7),6-(6,7)]
   711 -9.68825297282 -9.68825297282 -9.68825297282    7[6-(6,7),6-(6,7)]
   712  12.5883356316  12.5883356316  12.5883356316    7[6-(6,7),6-(6,7)]
   713 0.648089729101 0.648089729101 0.648089729101    7[6-(6,7),6-(6,7)]
   714 -13.2723839947 -13.2723839947 -13.2723839947    7[6-(6,7),6-(6,7)]
   715 -14.1363389844 -14.1363389844 -14.1363389844    7[6-(1,6),6-(1,6),29-(8,8,8,8)]
   716 -3.23133153625 -3.23133153625 -3.23133153625    7[6-(6,7),6-(6,7)]
   717 -5.30945756888 -5.30945756888 -5.30945756888    7[6-(6,7),6-(6,7)]
   718 -5.12599572067 -5.12599572067 -5.12599572067    7[6-(6,7),6-(6,7)]
   719 -7.47110628671 -7.47110628671 -7.47110628671    7[6-(6,7),6-(6,7)]
   720 -17.7737299022 -17.7737299022 -17.7737299022    7[6-(6,7),6-(6,7)]
   721 -5.45611822261 -5.45611822261 -5.45611822261    7[6-(6,7),6-(6,7)]
   722 -9.01923351592 -9.01923351592 -9.01923351592    7[6-(1,6),6-(1,6),29-(8,8,8,8)]
   723 -6.82790356808 -6.82790356808 -6.82790356808    7[6-(6,7),6-(6,7)]
   724 -4.94782709398 -4.94782709398 -4.94782709398    7[6-(6,7),6-(6,7)]
   725 -7.08486216561 -7.08486216561 -7.08486216561    7[6-(6,7),6-(6,7)]
   726 -3.99613739779 -3.99613739779 -3.99613739779    7[6-(6,7),6-(6,7)]
   727 -5.95599214337 -5.95599214337 -5.95599214337    7[6-(6,7),6-(6,7)]
   728  8.58648097519  8.58648097519  8.58648097519    7[6-(6,7),6-(6,7)]
   729  1.23911559683  1.23911559683  1.23911559683    7[6-(1,6),6-(1,6),29-(8,8,8,8)]
   730-0.512598270518-0.512598270518-0.512598270518    7[6-(6,7),6-(6,7)]
   731-0.215061550029-0.215061550029-0.215061550029    7[6-(6,7),6-(6,7)]
   732 0.211097899098 0.211097899098 0.211097899098    7[6-(6,7),6-(6,7)]
   733 -22.8091049071 -22.8091049071 -22.8091049071    7[6-(6,7),6-(6,7)]
   734  1.39361935644  1.39361935644  1.39361935644    7[6-(6,7),6-(6,7)]
   735  16.3135082821  16.3135082821  16.3135082821    7[6-(6,7),6-(6,7)]
   736 0.228443943469 0.228443943469 0.228443943469    7[6-(1,6),6-(1,6),29-(8,8,8,8)]
   737  8.76729342429  8.76729342429  8.76729342429    8[6-(6,8),29-(8,8,8)]
   738  6.90559813908  6.90559813908  6.90559813908    8[6-(6,8),29-(8,8,8)]
   739   4.2019951736   4.2019951736   4.2019951736    8[6-(6,8),29-(7,8,8,8)]
   740  4.43290376567  4.43290376567  4.43290376567    8[6-(6,8),29-(7,8,8,8)]
   741 -13.4381259315 -13.4381259315 -13.4381259315    8[6-(6,8),29-(8,8,8)]
   742 -11.5278989845 -11.5278989845 -11.5278989845    8[6-(6,8),29-(8,8,8)]
   743  7.98125610044  7.98125610044  7.98125610044    8[6-(6,8),29-(8,8,8)]
   744  9.75760510649  9.75760510649  9.75760510649    8[6-(6,8),29-(8,8,8)]
   745 0.590715634688 0.590715634688 0.590715634688    8[6-(6,8),29-(7,8,8,8)]
   746 0.317502252522 0.317502252522 0.317502252522    8[6-(6,8),29-(7,8,8,8)]
   747  -9.7063808527  -9.7063808527  -9.7063808527    8[6-(6,8),29-(8,8,8)]
   748 -11.6263456435 -11.6263456435 -11.6263456435    8[6-(6,8),29-(8,8,8)]
   749   7.1383358054   7.1383358054   7.1383358054    8[6-(6,8),29-(8,8,8)]
   750  7.08353328932  7.08353328932  7.08353328932    8[6-(6,8),29-(8,8,8)]
   751  2.33816315639  2.33816315639  2.33816315639    8[6-(6,8),29-(7,8,8,8)]
   752  2.26828398145  2.26828398145  2.26828398145    8[6-(6,8),29-(7,8,8,8)]
   753  1.60911489388  1.60911489388  1.60911489388    8[6-(6,8),29-(8,8,8)]
   754   1.5549377823   1.5549377823   1.5549377823    8[6-(6,8),29-(8,8,8)]
   755  10.0276650544  10.0276650544  10.0276650544    8[6-(6,8),29-(8,8,8)]
   756  10.1697957502  10.1697957502  10.1697957502    8[6-(6,8),29-(8,8,8)]
   757  2.28094483575  2.28094483575  2.28094483575    8[6-(6,8),29-(7,8,8,8)]
   758  2.82221026303  2.82221026303  2.82221026303    8[6-(6,8),29-(7,8,8,8)]
   7590.04953278322560.04953278322560.0495327832256    8[6-(6,8),29-(8,8,8)]
   760-0.0332128998048-0.0332128998048-0.0332128998048    8[6-(6,8),29-(8,8,8)]
   761  -12.306365719  -12.306365719  -12.306365719    8[6-(6,8),29-(8,8,8)]
   762   -10.45055003   -10.45055003   -10.45055003    8[6-(6,8),29-(8,8,8)]
   763  14.6788776258  14.6788776258  14.6788776258    8[6-(6,8),29-(7,8,8,8)]
   764  12.9434112938  12.9434112938  12.9434112938    8[6-(6,8),29-(7,8,8,8)]
   765  9.86872729821  9.86872729821  9.86872729821    8[6-(6,8),29-(8,8,8)]
   766  9.80933536608  9.80933536608  9.80933536608    8[6-(6,8),29-(8,8,8)]
   767 -10.8299400122 -10.8299400122 -10.8299400122    8[6-(6,8),29-(8,8,8)]
   768 -12.7901037647 -12.7901037647 -12.7901037647    8[6-(6,8),29-(8,8,8)]
   769  14.5745617753  14.5745617753  14.5745617753    8[6-(6,8),29-(7,8,8,8)]
   770  16.0394764854  16.0394764854  16.0394764854    8[6-(6,8),29-(7,8,8,8)]
   771  7.27236320413  7.27236320413  7.27236320413    8[6-(6,8),29-(8,8,8)]
   772  7.44701626042  7.44701626042  7.44701626042    8[6-(6,8),29-(8,8,8)]
   773  2.57222352927  2.57222352927  2.57222352927    8[6-(6,8),29-(8,8,8)]
   774  2.63290564162  2.63290564162  2.63290564162    8[6-(6,8),29-(8,8,8)]
   775  12.8119510842  12.8119510842  12.8119510842    8[6-(6,8),29-(7,8,8,8)]
   776  14.3863879991  14.3863879991  14.3863879991    8[6-(6,8),29-(7,8,8,8)]
   777  8.13177077943  8.13177077943  8.13177077943    8[6-(6,8),29-(8,8,8)]
   778  6.33511287609  6.33511287609  6.33511287609    8[6-(6,8),29-(8,8,8)]
   779 -1.00749410268 -1.00749410268 -1.00749410268    8[6-(6,8),29-(8,8,8)]
   780-0.965810051926-0.965810051926-0.965810051926    8[6-(6,8),29-(8,8,8)]
   781  16.5847647943  16.5847647943  16.5847647943    8[6-(6,8),29-(7,8,8,8)]
   782  14.8517980391  14.8517980391  14.8517980391    8[6-(6,8),29-(7,8,8,8)]
   783  8.55597190534  8.55597190534  8.55597190534    8[6-(6,8),29-(8,8,8)]
   784  10.3840293229  10.3840293229  10.3840293229    8[6-(6,8),29-(8,8,8)]
   785   15.392109239   15.392109239   15.392109239    8[6-(6,8),29-(8,8,8)]
   786    13.53629355    13.53629355    13.53629355    8[6-(6,8),29-(8,8,8)]
   787 -11.5931341058 -11.5931341058 -11.5931341058    8[6-(6,8),29-(7,8,8,8)]
   788 -9.85766777377 -9.85766777377 -9.85766777377    8[6-(6,8),29-(7,8,8,8)]
   789 -6.78298377821 -6.78298377821 -6.78298377821    8[6-(6,8),29-(8,8,8)]
   790 -6.72359184608 -6.72359184608 -6.72359184608    8[6-(6,8),29-(8,8,8)]
   791  13.9156835322  13.9156835322  13.9156835322    8[6-(6,8),29-(8,8,8)]
   792  15.8758472847  15.8758472847  15.8758472847    8[6-(6,8),29-(8,8,8)]
   793 -11.4888182553 -11.4888182553 -11.4888182553    8[6-(6,8),29-(7,8,8,8)]
   794 -12.9537329654 -12.9537329654 -12.9537329654    8[6-(6,8),29-(7,8,8,8)]
   795 -4.18661968413 -4.18661968413 -4.18661968413    8[6-(6,8),29-(8,8,8)]
   796 -4.36127274042 -4.36127274042 -4.36127274042    8[6-(6,8),29-(8,8,8)]
   797 0.513519990733 0.513519990733 0.513519990733    8[6-(6,8),29-(8,8)]
   798 0.452837878384 0.452837878384 0.452837878384    8[6-(6,8),29-(8,8,8)]
   799 -9.72620756422 -9.72620756422 -9.72620756422    8[6-(6,8),29-(7,8,8,8)]
   800 -11.3006444791 -11.3006444791 -11.3006444791    8[6-(6,8),29-(7,8,8,8)]
   801 -5.04602725943 -5.04602725943 -5.04602725943    8[6-(6,8),29-(8,8,8)]
   802 -3.24936935609 -3.24936935609 -3.24936935609    8[6-(6,8),29-(8,8,8)]
   803  4.09323762268  4.09323762268  4.09323762268    8[6-(6,8),29-(8,8,8)]
   804  4.05155357193  4.05155357193  4.05155357193    8[6-(6,8),29-(8,8)]
   805 -13.4990212743 -13.4990212743 -13.4990212743    8[6-(6,8),29-(7,8,8,8)]
   806 -11.7660545191 -11.7660545191 -11.7660545191    8[6-(6,8),29-(7,8,8,8)]
   807 -5.47022838534 -5.47022838534 -5.47022838534    8[6-(6,8),29-(8,8,8)]
   808  -7.2982858029  -7.2982858029  -7.2982858029    8[6-(6,8),29-(8,8,8)]
   809 -5.68154990429 -5.68154990429 -5.68154990429    8[6-(6,8),29-(8,8,8)]
   810 -3.81985461908 -3.81985461908 -3.81985461908    8[6-(6,8),29-(8,8,8)]
   811  -1.1162516536  -1.1162516536  -1.1162516536    8[6-(6,8),29-(7,8,8,8)]
   812 -1.34716024567 -1.34716024567 -1.34716024567    8[6-(6,8),29-(7,8,8,8)]
   813  16.5238694515  16.5238694515  16.5238694515    8[6-(6,8),29-(8,8,8)]
   814  14.6136425045  14.6136425045  14.6136425045    8[6-(6,8),29-(8,8,8)]
   815 -4.89551258044 -4.89551258044 -4.89551258044    8[6-(6,8),29-(8,8,8)]
   816 -6.67186158649 -6.67186158649 -6.67186158649    8[6-(6,8),29-(8,8,8)]
   817  2.49502788531  2.49502788531  2.49502788531    8[6-(6,8),29-(7,8,8,8)]
   818  2.76824126748  2.76824126748  2.76824126748    8[6-(6,8),29-(7,8,8,8)]
   819  12.7921243727  12.7921243727  12.7921243727    8[6-(6,8),29-(8,8,8)]
   820  14.7120891635  14.7120891635  14.7120891635    8[6-(6,8),29-(8,8,8)]
   821  -4.0525922854  -4.0525922854  -4.0525922854    8[6-(6,8),29-(8,8,8)]
   822 -3.99778976932 -3.99778976932 -3.99778976932    8[6-(6,8),29-(8,8,8)]
   823 0.747580363606 0.747580363606 0.747580363606    8[6-(6,8),29-(7,8,8,8)]
   824 0.817459538554 0.817459538554 0.817459538554    8[6-(6,8),29-(7,8,8,8)]
   825  1.47662862612  1.47662862612  1.47662862612    8[6-(6,8),29-(8,8)]
   826   1.5308057377   1.5308057377   1.5308057377    8[6-(6,8),29-(8,8,8)]
   827 -6.94192153441 -6.94192153441 -6.94192153441    8[6-(6,8),29-(8,8,8)]
   828 -7.08405223017 -7.08405223017 -7.08405223017    8[6-(6,8),29-(8,8,8)]
   829  0.80479868425  0.80479868425  0.80479868425    8[6-(6,8),29-(7,8,8,8)]
   830  0.26353325697  0.26353325697  0.26353325697    8[6-(6,8),29-(7,8,8,8)]
   831  3.03621073677  3.03621073677  3.03621073677    8[6-(6),29-(8,8,8)]
