# Supplementary material for: A collection of forcefield precursors for metal–organic frameworks
Source: RSC Adv. 2019 Nov 13;9(63):36492–507. doi: 10.1039/c9ra07327b (PMC9075174; doi:10.1039/c9ra07327b)
Supplement: RA-009-C9RA07327B-s3234 [file RA-009-C9RA07327B-s3234.txt]

OPURIB01_clean

4.88    0.00000000    0.00000000
0.0    13.11    0.00000000
-2.43990701    0.0    13.06400765

     1  4.25357414178  4.25357414178  4.25357414178    58[6-(6,8,8),8-(6),8-(6),8-(6),8-(6),8-(6),8-(6),8-(6)]
     2 -1.81348115178 -1.81348115178 -1.81348115178    58[6-(6,8,8),8-(6),8-(6),8-(6),8-(6),8-(6),8-(6)]
     3  2.96905342919  2.96905342919  2.96905342919    1[8-(6)]
     4  -1.6364271266  -1.6364271266  -1.6364271266    1[6-(6,6)]
     5  1.06344028471  1.06344028471  1.06344028471    1[6-(6,6)]
     6 0.716200917749 0.716200917749 0.716200917749    1[6-(6,6)]
     7  3.04201228399  3.04201228399  3.04201228399    1[6-(1,6,6)]
     8 -1.49005069026 -1.49005069026 -1.49005069026    1[6-(1,6,6)]
     9 0.202099715318 0.202099715318 0.202099715318    1[6-(6,6)]
    10 0.169869230336 0.169869230336 0.169869230336    1[6-(6,6)]
    11  2.79921427182  2.79921427182  2.79921427182    1[6-(6,6)]
    12-0.528960439194-0.528960439194-0.528960439194    1[8-(6)]
    13   4.0765201166   4.0765201166   4.0765201166    1[6-(6,6)]
    14  1.37665270529  1.37665270529  1.37665270529    1[6-(6,6)]
    15  1.72389207225  1.72389207225  1.72389207225    1[6-(6,6)]
    16-0.601919293987-0.601919293987-0.601919293987    1[6-(1,6,6)]
    17  3.93014368026  3.93014368026  3.93014368026    1[6-(1,6,6)]
    18  2.23799327468  2.23799327468  2.23799327468    1[6-(6,6)]
    19  2.27022375966  2.27022375966  2.27022375966    1[6-(6,6)]
    20-0.359121281824-0.359121281824-0.359121281824    1[6-(6,6)]
    21-0.926144884108-0.926144884108-0.926144884108    6[1-(0),6-(6,6),6-(6,6)]
    22-0.320773863363-0.320773863363-0.320773863363    6[6-(1,6),6-(1,6),6-(8,8)]
    23 0.658151625907 0.658151625907 0.658151625907    6[1-(0),6-(6,6),6-(6,6)]
    24  1.04707819672  1.04707819672  1.04707819672    6[6-(1,6),6-(1,6),6-(8,8)]
    25 0.470499250368 0.470499250368 0.470499250368    6[1-(0),6-(6,6),6-(6,6)]
    26-0.490614359789-0.490614359789-0.490614359789    6[6-(1,1,6),6-(1,6),6-(1,6)]
    27 -1.12038610586 -1.12038610586 -1.12038610586    6[1-(0),1-(0),6-(6,6),6-(6,6)]
    28 0.015917030767 0.015917030767 0.015917030767    6[6-(1,1,6),6-(1,6),6-(1,6)]
    29 0.545889829051 0.545889829051 0.545889829051    6[1-(0),6-(6,6),6-(6,6)]
    30  1.56946585838  1.56946585838  1.56946585838    6[6-(1,6),6-(1,6),6-(8,8,58)]
    31 0.507568410594 0.507568410594 0.507568410594    6[1-(0),6-(6,6),6-(6,6)]
    32  1.54676030974  1.54676030974  1.54676030974    6[6-(1,6),6-(1,6),6-(8,8)]
    33  2.09625292204  2.09625292204  2.09625292204    6[1-(0),6-(6,6),6-(6,6)]
    34  2.06525109443  2.06525109443  2.06525109443    6[6-(6,6),8-(58),8-(58)]
    35  2.14970353077  2.14970353077  2.14970353077    6[6-(6,6),8-(58),8-(58),58-(8,8,8,8,8,8)]
    36  2.04332728613  2.04332728613  2.04332728613    6[6-(6,6),8-(1),8-(58)]
    37  1.77266328255  1.77266328255  1.77266328255    6[6-(6,6),8-(58),8-(58)]
    38  3.36623787411  3.36623787411  3.36623787411    6[1-(0),6-(6,6),6-(6,6)]
    39  2.76086685336  2.76086685336  2.76086685336    6[6-(1,6),6-(1,6),6-(8,8)]
    40  1.78194136409  1.78194136409  1.78194136409    6[1-(0),6-(6,6),6-(6,6)]
    41  1.39301479328  1.39301479328  1.39301479328    6[6-(1,6),6-(1,6),6-(8,8)]
    42  1.96959373963  1.96959373963  1.96959373963    6[1-(0),6-(6,6),6-(6,6)]
    43  2.93070734979  2.93070734979  2.93070734979    6[6-(1,1,6),6-(1,6),6-(1,6)]
    44  3.56047909586  3.56047909586  3.56047909586    6[1-(0),1-(0),6-(6,6),6-(6,6)]
    45  2.42417595923  2.42417595923  2.42417595923    6[6-(1,1,6),6-(1,6),6-(1,6)]
    46  1.89420316095  1.89420316095  1.89420316095    6[1-(0),6-(6,6),6-(6,6)]
    47 0.870627131622 0.870627131622 0.870627131622    6[6-(1,6),6-(1,6),6-(8,8,58)]
    48  1.93252457941  1.93252457941  1.93252457941    6[1-(0),6-(6,6),6-(6,6)]
    49 0.893332680265 0.893332680265 0.893332680265    6[6-(1,6),6-(1,6),6-(8)]
    50 0.343840067961 0.343840067961 0.343840067961    6[1-(0),6-(6,6),6-(6,6)]
    51 0.374841895574 0.374841895574 0.374841895574    6[6-(6,6),8-(58)]
    52 0.290389459232 0.290389459232 0.290389459232    6[6-(6,6),8-(58),8-(58),58-(8,8,8,8,8,8,8)]
    53 0.396765703866 0.396765703866 0.396765703866    6[6-(6,6),8-(1),8-(58)]
    54 0.667429707453 0.667429707453 0.667429707453    6[6-(6,6),8-(58),8-(58)]
    55  2.67669008012  2.67669008012  2.67669008012    8[6-(6,8),58-(6,8,8,8,8,8,8)]
    56 0.651729086553 0.651729086553 0.651729086553    8[6-(6,8),58-(6,8,8,8,8,8,8)]
    57  2.49154674035  2.49154674035  2.49154674035    8[1-(0),6-(6,8)]
    58  2.44495662376  2.44495662376  2.44495662376    8[6-(6,8),58-(6,8,8,8,8,8)]
    59   1.7302756302   1.7302756302   1.7302756302    8[6-(6,8,58),58-(6,8,8,8,8,8)]
    60  3.04176371818  3.04176371818  3.04176371818    8[6-(6,8,58),58-(6,8,8,8,8,8)]
    61  1.38180180329  1.38180180329  1.38180180329    8[6-(6,8),58-(6,8,8,8,8,8,8)]
    62  3.38114085337  3.38114085337  3.38114085337    8[6-(6,8),58-(6,8,8,8,8,8,8)]
    63-0.236597090116-0.236597090116-0.236597090116    8[6-(6,8),58-(6,8,8,8,8,8)]
    64  1.78836390345  1.78836390345  1.78836390345    8[6-(6,8),58-(6,8,8,8,8,8)]
    65-0.051453750353-0.051453750353-0.051453750353    8[1-(0),6-(6,8)]
    66 -0.00486363376 -0.00486363376 -0.00486363376    8[6-(6,8),58-(6,8,8,8,8,8,8)]
    67 0.709817359803 0.709817359803 0.709817359803    8[6-(6,8,58),58-(6,8,8,8,8,8,8)]
    68-0.601670728178-0.601670728178-0.601670728178    8[6-(6,8,58),58-(6,8,8,8,8,8,8)]
    69   1.0582911867   1.0582911867   1.0582911867    8[6-(6),58-(6,8,8,8,8,8)]
