# Supplementary material for: A collection of forcefield precursors for metal–organic frameworks
Source: RSC Adv. 2019 Nov 13;9(63):36492–507. doi: 10.1039/c9ra07327b (PMC9075174; doi:10.1039/c9ra07327b)
Supplement: RA-009-C9RA07327B-s3235 [file RA-009-C9RA07327B-s3235.txt]

OVIWIA_clean

9.3568    0.00000000    0.00000000
0.0    9.5026    0.00000000
-2.91599942    0.0    11.77243316

     1  6.21350694853  6.21350694853  6.21350694853    92[8-(15),8-(15),8-(15),8-(27),8-(6),8-(6)]
     2  6.36369334147  6.36369334147  6.36369334147    92[8-(15),8-(15),8-(15),8-(27),8-(6),8-(6)]
     3 0.227293631467 0.227293631467 0.227293631467    92[8-(15),8-(15),8-(15),8-(27),8-(6),8-(6)]
     40.07710723853340.07710723853340.0771072385334    92[8-(15),8-(15),8-(15),8-(6),8-(6)]
     5     3.22040029     3.22040029     3.22040029    27[8-(92),8-(92)]
     6            0.0            0.0            0.0    27[8-(92)]
     7  5.19251810719  5.19251810719  5.19251810719    15[6-(1,1,6),8-(92),8-(92),8-(92)]
     8  7.38468218281  7.38468218281  7.38468218281    15[6-(1,1,6),8-(92),8-(92),8-(92)]
     9  1.24828247281  1.24828247281  1.24828247281    15[6-(1,1,6),8-(92),8-(92),8-(92)]
    10-0.943881602807-0.943881602807-0.943881602807    15[6-(1,1,6),8-(92),8-(92),8-(92)]
    11  7.15418276895  7.15418276895  7.15418276895    1[6-(1,6,15)]
    12  3.18306097194  3.18306097194  3.18306097194    1[6-(1,6,15)]
    13  5.42301752105  5.42301752105  5.42301752105    1[6-(1,6,15)]
    14  6.47813989806  6.47813989806  6.47813989806    1[6-(1,6,15)]
    15-0.713382188952-0.713382188952-0.713382188952    1[6-(1,6,15)]
    16  3.25773960806  3.25773960806  3.25773960806    1[6-(1,6,15)]
    17  1.01778305895  1.01778305895  1.01778305895    1[6-(1,6,15)]
    18-0.037339318062-0.037339318062-0.037339318062    1[6-(1,6,15)]
    19  6.20358652019  6.20358652019  6.20358652019    6[1-(0),1-(0),6-(8,8),15-(8,8,8)]
    20  5.88875847192  5.88875847192  5.88875847192    6[6-(1,1,15),8-(92),8-(92)]
    21  6.37361376981  6.37361376981  6.37361376981    6[1-(0),1-(0),6-(8,8),15-(8,8,8)]
    22  6.68844181808  6.68844181808  6.68844181808    6[6-(1,1,15),8-(92),8-(92)]
    23 0.237214059806 0.237214059806 0.237214059806    6[1-(0),1-(0),6-(8,8),15-(8,8,8)]
    24  0.55204210808  0.55204210808  0.55204210808    6[6-(1,1,15),8-(92),8-(92)]
    25 0.067186810194 0.067186810194 0.067186810194    6[1-(0),1-(0),6-(8,8),15-(8,8,8)]
    26 -0.24764123808 -0.24764123808 -0.24764123808    6[6-(1,1,15),8-(92),8-(92)]
    27  5.12158614169  5.12158614169  5.12158614169    8[15-(6,8,8),92-(8,8,8,8,8)]
    28  3.78903227787  3.78903227787  3.78903227787    8[15-(6,8,8),92-(8,8,8,8)]
    29  5.91732932037  5.91732932037  5.91732932037    8[15-(6,8,8),92-(8,8,8,8,8)]
    30  5.45465637091  5.45465637091  5.45465637091    8[6-(6,8),92-(8,8,8,8,8)]
    31  6.10940971845  6.10940971845  6.10940971845    8[6-(6,8),92-(8,8,8,8,8)]
    32  4.58886489845  4.58886489845  4.58886489845    8[27-(8),92-(8,8,8,8,8)]
    33  7.45561414831  7.45561414831  7.45561414831    8[15-(6,8,8),92-(8,8,8,8,8)]
    34-0.568631987874-0.568631987874-0.568631987874    8[15-(6,8,8),92-(8,8,8,8,8)]
    35  6.65987096963  6.65987096963  6.65987096963    8[15-(6,8,8),92-(8,8,8,8,8)]
    36  7.12254391909  7.12254391909  7.12254391909    8[6-(6,8),92-(8,8,8,8,8)]
    37  6.46779057155  6.46779057155  6.46779057155    8[6-(6,8),92-(8,8,8,8,8)]
    38  7.98833539155  7.98833539155  7.98833539155    8[27-(0),92-(8,8,8,8,8)]
    39  1.31921443831  1.31921443831  1.31921443831    8[15-(6,8,8),92-(8,8,8,8,8)]
    40  2.65176830213  2.65176830213  2.65176830213    8[15-(6,8,8),92-(8,8,8,8,8)]
    41 0.523471259632 0.523471259632 0.523471259632    8[15-(6,8,8),92-(8,8,8,8)]
    42 0.986144209094 0.986144209094 0.986144209094    8[6-(6,8),92-(8,8,8,8,8)]
    43 0.331390861546 0.331390861546 0.331390861546    8[6-(6,8),92-(8,8,8,8)]
    44  1.85193568155  1.85193568155  1.85193568155    8[27-(8),92-(8,8,8,8,8)]
    45 -1.01481356831 -1.01481356831 -1.01481356831    8[15-(6,8,8),92-(8,8,8,8)]
    46  7.00943256787  7.00943256787  7.00943256787    8[15-(6,8,8),92-(8,8,8,8,8)]
    47-0.219070389632-0.219070389632-0.219070389632    8[15-(6,8,8),92-(8,8,8,8,8)]
    48-0.681743339094-0.681743339094-0.681743339094    8[6-(6,8),92-(8,8,8,8)]
    49-0.026989991546-0.026989991546-0.026989991546    8[6-(6,8),92-(8,8,8,8,8)]
