# Supplementary material for: A collection of forcefield precursors for metal–organic frameworks
Source: RSC Adv. 2019 Nov 13;9(63):36492–507. doi: 10.1039/c9ra07327b (PMC9075174; doi:10.1039/c9ra07327b)
Supplement: RA-009-C9RA07327B-s3236 [file RA-009-C9RA07327B-s3236.txt]

PEJRED_clean

9.0384    0.00000000    0.00000000
1.0550723    16.30660292    0.00000000
4.35318828    5.01791792    17.27151634

     1  7.54208604147  7.54208604147  7.54208604147    27[7-(6,6),7-(6,6),8-(6),8-(6)]
     2  10.6083021392  10.6083021392  10.6083021392    27[7-(6,6),8-(6),8-(6),8-(6)]
     3  6.90457453853  6.90457453853  6.90457453853    27[7-(6,6),7-(6,6),8-(6),8-(6)]
     4  3.83835844077  3.83835844077  3.83835844077    27[7-(6,6),8-(6),8-(6)]
     5  8.45718727144  8.45718727144  8.45718727144    1[6-(1,6,8)]
     6  6.95441016232  6.95441016232  6.95441016232    1[6-(1,6,8)]
     7  8.58303161276  8.58303161276  8.58303161276    1[6-(1,6,8)]
     8  9.21490638115  9.21490638115  9.21490638115    1[6-(1,6,8)]
     9  9.40545757411  9.40545757411  9.40545757411    1[6-(1,6,8)]
    10  8.84286551984  8.84286551984  8.84286551984    1[6-(1,6,8)]
    11  6.37506974653  6.37506974653  6.37506974653    1[6-(1,6,8)]
    12  6.05478508814  6.05478508814  6.05478508814    1[6-(1,6,8)]
    13  9.82063592486  9.82063592486  9.82063592486    1[6-(6,6)]
    14  11.2485427643  11.2485427643  11.2485427643    1[6-(6,6)]
    15  10.8256385748  10.8256385748  10.8256385748    1[6-(6,6)]
    16  10.9301418123  10.9301418123  10.9301418123    1[6-(6,6)]
    17  11.3598015333  11.3598015333  11.3598015333    1[6-(6,6)]
    18  1.36652594896  1.36652594896  1.36652594896    1[6-(6,6)]
    19  3.15973040006  3.15973040006  3.15973040006    1[6-(6,6)]
    20  5.06495162797  5.06495162797  5.06495162797    1[6-(6,6)]
    21   3.2622499021   3.2622499021   3.2622499021    1[6-(6,6)]
    22  8.87332656002  8.87332656002  8.87332656002    1[6-(6,7)]
    23  2.32509910057  2.32509910057  2.32509910057    1[6-(7,7)]
    24  6.33859076874  6.33859076874  6.33859076874    1[6-(6,7)]
    25  3.74624427734  3.74624427734  3.74624427734    1[6-(6,6)]
    26  4.33900957957  4.33900957957  4.33900957957    1[6-(6,6)]
    27  10.0696073793  10.0696073793  10.0696073793    1[6-(6,6)]
    28  6.45437413278  6.45437413278  6.45437413278    1[6-(6,6)]
    29  6.13468406366  6.13468406366  6.13468406366    1[6-(6,6)]
    30  3.00891500417  3.00891500417  3.00891500417    1[6-(6,6)]
    31  7.38306502728  7.38306502728  7.38306502728    1[6-(6,7)]
    32   8.8157723817   8.8157723817   8.8157723817    1[6-(6,7)]
    33   10.646039369   10.646039369   10.646039369    1[6-(7,7)]
    34   9.2470374321   9.2470374321   9.2470374321    1[6-(6,6)]
    35  4.52618735653  4.52618735653  4.52618735653    1[6-(6,6)]
    36  7.36312898864  7.36312898864  7.36312898864    1[6-(6,6)]
    37  5.82928482742  5.82928482742  5.82928482742    1[6-(6,6)]
    38  9.41463863963  9.41463863963  9.41463863963    1[6-(7,7)]
    39  7.32765771638  7.32765771638  7.32765771638    1[6-(6,7)]
    40  5.76961687833  5.76961687833  5.76961687833    1[6-(6,7)]
    41   5.8039540541   5.8039540541   5.8039540541    1[6-(6,6)]
    42  5.98947330856  5.98947330856  5.98947330856    1[6-(1,6,8)]
    43  7.49225041768  7.49225041768  7.49225041768    1[6-(1,6,8)]
    44  5.86362896724  5.86362896724  5.86362896724    1[6-(1,6,8)]
    45  5.23175419885  5.23175419885  5.23175419885    1[6-(1,6,8)]
    46  5.04120300589  5.04120300589  5.04120300589    1[6-(1,6,8)]
    47  5.60379506016  5.60379506016  5.60379506016    1[6-(1,6,8)]
    48  8.07159083347  8.07159083347  8.07159083347    1[6-(1,6,8)]
    49  8.39187549186  8.39187549186  8.39187549186    1[6-(1,6,8)]
    50  4.62602465514  4.62602465514  4.62602465514    1[6-(6,6)]
    51   3.1981178157   3.1981178157   3.1981178157    1[6-(6,6)]
    52   3.6210220052   3.6210220052   3.6210220052    1[6-(6,6)]
    53  3.51651876766  3.51651876766  3.51651876766    1[6-(6,6)]
    54  3.08685904671  3.08685904671  3.08685904671    1[6-(6,6)]
    55   13.080134631   13.080134631   13.080134631    1[6-(6,6)]
    56  11.2869301799  11.2869301799  11.2869301799    1[6-(6,6)]
    57  9.38170895203  9.38170895203  9.38170895203    1[6-(6,6)]
    58  11.1844106779  11.1844106779  11.1844106779    1[6-(6,6)]
    59  5.57333401998  5.57333401998  5.57333401998    1[6-(6,7)]
    60  12.1215614794  12.1215614794  12.1215614794    1[6-(7,7)]
    61  8.10806981126  8.10806981126  8.10806981126    1[6-(6,7)]
    62  10.7004163027  10.7004163027  10.7004163027    1[6-(6,6)]
    63  10.1076510004  10.1076510004  10.1076510004    1[6-(6,6)]
    64  4.37705320067  4.37705320067  4.37705320067    1[6-(6,6)]
    65  7.99228644722  7.99228644722  7.99228644722    1[6-(6,6)]
    66  8.31197651634  8.31197651634  8.31197651634    1[6-(6,6)]
    67  11.4377455758  11.4377455758  11.4377455758    1[6-(6,6)]
    68  7.06359555272  7.06359555272  7.06359555272    1[6-(6,7)]
    69   5.6308881983   5.6308881983   5.6308881983    1[6-(6,7)]
    70    3.800621211    3.800621211    3.800621211    1[6-(7,7)]
    71   5.1996231479   5.1996231479   5.1996231479    1[6-(6,6)]
    72  9.92047322347  9.92047322347  9.92047322347    1[6-(6,6)]
    73  7.08353159136  7.08353159136  7.08353159136    1[6-(6,6)]
    74  8.61737575258  8.61737575258  8.61737575258    1[6-(6,6)]
    75  5.03202194037  5.03202194037  5.03202194037    1[6-(7,7)]
    76  7.11900286362  7.11900286362  7.11900286362    1[6-(6,7)]
    77  8.67704370167  8.67704370167  8.67704370167    1[6-(6,7)]
    78   8.6427065259   8.6427065259   8.6427065259    1[6-(6,6)]
    79  7.99153449943  7.99153449943  7.99153449943    6[6-(1,1,8),6-(1,1,8),6-(1,1,8),6-(1,1,8)]
    80  7.67827699444  7.67827699444  7.67827699444    6[1-(0),1-(0),6-(6,6,6),8-(6)]
    81  8.98441363641  8.98441363641  8.98441363641    6[1-(0),1-(0),6-(6,6,6),8-(6)]
    82  8.60523273806  8.60523273806  8.60523273806    6[1-(0),1-(0),6-(6,6,6),8-(6)]
    83  6.73022018663  6.73022018663  6.73022018663    6[1-(0),1-(0),6-(6,6,6),8-(6)]
    84  6.09760518645  6.09760518645  6.09760518645    6[6-(1,6),6-(1,6),8-(6)]
    85  7.91244842049  7.91244842049  7.91244842049    6[6-(1,6),6-(1,6),8-(6)]
    86  9.12916127831  9.12916127831  9.12916127831    6[1-(0),6-(1,6),6-(6,8)]
    87  11.3738409197  11.3738409197  11.3738409197    6[6-(1,6),6-(1,6),8-(6)]
    88  11.1955404202  11.1955404202  11.1955404202    6[1-(0),6-(1,6),6-(6,8)]
    89  10.9430584153  10.9430584153  10.9430584153    6[1-(0),6-(1,6),6-(6,6)]
    90  10.8560216921  10.8560216921  10.8560216921    6[6-(1,6),6-(1,6),6-(8,8)]
    91  10.6221395808  10.6221395808  10.6221395808    6[6-(6,6),8-(0),8-(27)]
    92  11.0081218648  11.0081218648  11.0081218648    6[1-(0),6-(1,6),6-(6,6)]
    93  11.2606304047  11.2606304047  11.2606304047    6[1-(0),6-(1,6),6-(6,8)]
    94  2.13220861465  2.13220861465  2.13220861465    6[6-(1,6),6-(1,6),8-(6)]
    95  2.10387762651  2.10387762651  2.10387762651    6[1-(0),6-(1,6),6-(6,8)]
    96  3.18434473455  3.18434473455  3.18434473455    6[1-(0),6-(1,6),6-(6,6)]
    97  4.29179038197  4.29179038197  4.29179038197    6[6-(1,6),6-(1,6),6-(8,8)]
    98  4.31843762026  4.31843762026  4.31843762026    6[1-(0),6-(1,6),6-(6,6)]
    99  3.24063040696  3.24063040696  3.24063040696    6[1-(0),6-(1,6),6-(6,8)]
   100  5.44352591849  5.44352591849  5.44352591849    6[6-(6,6),8-(0),8-(27)]
   101 0.387691082878 0.387691082878 0.387691082878    6[1-(0),6-(1,7),7-(6,27)]
   102  1.16552316137  1.16552316137  1.16552316137    6[1-(0),7-(6,27),7-(6,6)]
   103   1.5782778334   1.5782778334   1.5782778334    6[1-(0),6-(1,7),7-(6,6)]
   104  3.31805869527  3.31805869527  3.31805869527    6[6-(1,6),6-(1,6),7-(6,6)]
   105  4.48012243446  4.48012243446  4.48012243446    6[1-(0),6-(1,6),6-(6,7)]
   106  4.40871127562  4.40871127562  4.40871127562    6[1-(0),6-(1,6),6-(6,7)]
   107  8.61724993785  8.61724993785  8.61724993785    6[6-(6,6),8-(0),8-(27)]
   108  8.34223813697  8.34223813697  8.34223813697    6[6-(1,6),6-(1,6),6-(8,8)]
   109  9.29202631507  9.29202631507  9.29202631507    6[1-(0),6-(1,6),6-(6,6)]
   110  7.13321938731  7.13321938731  7.13321938731    6[1-(0),6-(1,6),6-(6,6)]
   111  6.93914566782  6.93914566782  6.93914566782    6[1-(0),6-(1,6),6-(6,8)]
   112  3.32777631058  3.32777631058  3.32777631058    6[6-(6,6),8-(27),8-(27)]
   113  4.34948770483  4.34948770483  4.34948770483    6[6-(1,6),6-(1,6),6-(8,8)]
   114  3.89087730238  3.89087730238  3.89087730238    6[1-(0),6-(1,6),6-(6,6)]
   115  7.05772793648  7.05772793648  7.05772793648    6[6-(1,6),6-(1,6),7-(6,6)]
   116  11.5988259918  11.5988259918  11.5988259918    6[6-(6),6-(6,7)]
   117  3.35720920198  3.35720920198  3.35720920198    6[6-(6),6-(6,7)]
   118  10.4122987339  10.4122987339  10.4122987339    6[6-(6),6-(6),7-(6,6)]
   119  8.01722813622  8.01722813622  8.01722813622    6[1-(0),6-(1,7),7-(6,27)]
   120  8.78730126545  8.78730126545  8.78730126545    6[1-(0),6-(1,7),7-(6,6)]
   121  9.21370087944  9.21370087944  9.21370087944    6[1-(0),7-(6,27),7-(6,6)]
   122  8.64793435153  8.64793435153  8.64793435153    6[1-(0),6-(1,6),6-(6,7)]
   123  4.78320613463  4.78320613463  4.78320613463    6[1-(0),6-(1,6),6-(6,8)]
   124  6.47895094889  6.47895094889  6.47895094889    6[1-(0),6-(1,6),6-(6,8)]
   125  5.57459545497  5.57459545497  5.57459545497    6[1-(0),6-(1,6),6-(6,6)]
   126  8.67155321558  8.67155321558  8.67155321558    6[1-(0),7-(6,27),7-(6,6)]
   127  7.56922743403  7.56922743403  7.56922743403    6[1-(0),6-(1,7),7-(6,27)]
   128  6.69143476178  6.69143476178  6.69143476178    6[1-(0),6-(1,7),7-(6,6)]
   129  6.16199102688  6.16199102688  6.16199102688    6[1-(0),6-(1,6),6-(6,7)]
   130  6.45512608057  6.45512608057  6.45512608057    6[6-(1,1,8),6-(1,1,8),6-(1,1,8),6-(1,1,8)]
   131  6.76838358556  6.76838358556  6.76838358556    6[1-(0),1-(0),6-(6,6,6),8-(6)]
   132  5.46224694359  5.46224694359  5.46224694359    6[1-(0),1-(0),6-(6,6,6),8-(6)]
   133  5.84142784194  5.84142784194  5.84142784194    6[1-(0),1-(0),6-(6,6,6),8-(6)]
   134  7.71644039337  7.71644039337  7.71644039337    6[1-(0),1-(0),6-(6,6,6),8-(6)]
   135  8.34905539355  8.34905539355  8.34905539355    6[6-(1,6),6-(1,6),8-(6)]
   136  6.53421215951  6.53421215951  6.53421215951    6[6-(1,6),6-(1,6),8-(6)]
   137  5.31749930169  5.31749930169  5.31749930169    6[1-(0),6-(1,6),6-(6,8)]
   138  3.07281966028  3.07281966028  3.07281966028    6[6-(1,6),6-(1,6),8-(6)]
   139  3.25112015979  3.25112015979  3.25112015979    6[1-(0),6-(1,6),6-(6,8)]
   140  3.50360216472  3.50360216472  3.50360216472    6[1-(0),6-(1,6),6-(6,6)]
   141  3.59063888789  3.59063888789  3.59063888789    6[6-(1,6),6-(1,6),6-(8)]
   142   3.8245209992   3.8245209992   3.8245209992    6[6-(6,6),8-(0)]
   143  3.43853871516  3.43853871516  3.43853871516    6[1-(0),6-(1,6),6-(6,6)]
   144  3.18603017527  3.18603017527  3.18603017527    6[1-(0),6-(1,6),6-(6,8)]
   145  12.3144519654  12.3144519654  12.3144519654    6[6-(1,6),6-(1,6),8-(6)]
   146  12.3427829535  12.3427829535  12.3427829535    6[1-(0),6-(1,6),6-(6,8)]
   147  11.2623158455  11.2623158455  11.2623158455    6[1-(0),6-(1,6),6-(6,6)]
   148   10.154870198   10.154870198   10.154870198    6[6-(1,6),6-(1,6),6-(8,8)]
   149  10.1282229597  10.1282229597  10.1282229597    6[1-(0),6-(1,6),6-(6,6)]
   150   11.206030173   11.206030173   11.206030173    6[1-(0),6-(1,6),6-(6,8)]
   151  9.00313466151  9.00313466151  9.00313466151    6[6-(6,6),8-(0),8-(27)]
   152  14.0589694971  14.0589694971  14.0589694971    6[1-(0),6-(1,7),7-(6,27)]
   153  13.2811374186  13.2811374186  13.2811374186    6[1-(0),7-(6,27),7-(6,6)]
   154  12.8683827466  12.8683827466  12.8683827466    6[1-(0),6-(1,7),7-(6,6)]
   155  11.1286018847  11.1286018847  11.1286018847    6[6-(1,6),6-(1,6),7-(6,6)]
   156  9.96653814554  9.96653814554  9.96653814554    6[1-(0),6-(1,6),6-(6,7)]
   157  10.0379493044  10.0379493044  10.0379493044    6[1-(0),6-(1,6),6-(6,7)]
   158  5.82941064215  5.82941064215  5.82941064215    6[6-(6,6),8-(0),8-(27)]
   159  6.10442244303  6.10442244303  6.10442244303    6[6-(1,6),6-(1,6),6-(8,8)]
   160  5.15463426493  5.15463426493  5.15463426493    6[1-(0),6-(1,6),6-(6,6)]
   161  7.31344119269  7.31344119269  7.31344119269    6[1-(0),6-(1,6),6-(6,6)]
   162  7.50751491218  7.50751491218  7.50751491218    6[1-(0),6-(1,6),6-(6,8)]
   163  11.1188842694  11.1188842694  11.1188842694    6[6-(6,6),8-(27),8-(27)]
   164  10.0971728752  10.0971728752  10.0971728752    6[6-(1,6),6-(1,6),6-(8,8)]
   165  10.5557832776  10.5557832776  10.5557832776    6[1-(0),6-(1,6),6-(6,6)]
   166  7.38893264352  7.38893264352  7.38893264352    6[6-(1,6),6-(1,6),7-(6,6)]
   167  2.84783458819  2.84783458819  2.84783458819    6[6-(6),6-(6,7)]
   168   11.089451378   11.089451378   11.089451378    6[6-(6),6-(6,7)]
   169  4.03436184611  4.03436184611  4.03436184611    6[6-(6),6-(6),7-(6,6)]
   170  6.42943244378  6.42943244378  6.42943244378    6[1-(0),6-(1,7),7-(6,27)]
   171  5.65935931455  5.65935931455  5.65935931455    6[1-(0),6-(1,7),7-(6,6)]
   172  5.23295970056  5.23295970056  5.23295970056    6[1-(0),7-(6,27),7-(6,6)]
   173  5.79872622847  5.79872622847  5.79872622847    6[1-(0),6-(1,6),6-(6,7)]
   174  9.66345444537  9.66345444537  9.66345444537    6[1-(0),6-(1,6),6-(6,8)]
   175  7.96770963111  7.96770963111  7.96770963111    6[1-(0),6-(1,6),6-(6,8)]
   176  8.87206512503  8.87206512503  8.87206512503    6[1-(0),6-(1,6),6-(6,6)]
   177  5.77510736442  5.77510736442  5.77510736442    6[1-(0),7-(6,27),7-(6,6)]
   178  6.87743314597  6.87743314597  6.87743314597    6[1-(0),6-(1,7),7-(6,27)]
   179  7.75522581822  7.75522581822  7.75522581822    6[1-(0),6-(1,7),7-(6,6)]
   180  8.28466955312  8.28466955312  8.28466955312    6[1-(0),6-(1,6),6-(6,7)]
   181  9.14515137763  9.14515137763  9.14515137763    7[6-(1,6),6-(1,7),27-(7,8,8)]
   182  2.06213656293  2.06213656293  2.06213656293    7[6-(1,6),6-(1,7),6-(6,6)]
   183  9.52640495533  9.52640495533  9.52640495533    7[6-(1,6),6-(1,7),6-(6,6)]
   184  8.29314663963  8.29314663963  8.29314663963    7[6-(1,6),6-(1,7),27-(7,8,8)]
   185  7.49825004303  7.49825004303  7.49825004303    7[6-(1,6),6-(1,7),6-(6,6)]
   186  8.80556280033  8.80556280033  8.80556280033    7[6-(1,6),6-(1,7),27-(8,8,8)]
   187  5.30150920237  5.30150920237  5.30150920237    7[6-(1,6),6-(1,7),27-(7,8,8)]
   188  12.3845240171  12.3845240171  12.3845240171    7[6-(1,6),6-(1,7),6-(6,6)]
   189  4.92025562467  4.92025562467  4.92025562467    7[6-(1,6),6-(1,7),6-(6,6)]
   190  6.15351394037  6.15351394037  6.15351394037    7[6-(1,6),6-(1,7),27-(7,8,8)]
   191  6.94841053697  6.94841053697  6.94841053697    7[6-(1,6),6-(1,7),6-(6,6)]
   192  5.64109777967  5.64109777967  5.64109777967    7[6-(1,6),6-(1,7),27-(8,8)]
   193   1.1296274026   1.1296274026   1.1296274026    8[6-(1,1,6),6-(6,6)]
   194  7.29793467549  7.29793467549  7.29793467549    8[6-(1,1,6),6-(6,6)]
   195  7.63053464306  7.63053464306  7.63053464306    8[6-(1,1,6),6-(6,6)]
   196  7.04637131286  7.04637131286  7.04637131286    8[6-(1,1,6),6-(6,6)]
   197  10.6039077161  10.6039077161  10.6039077161    8[6-(6,8)]
   198  6.46118519511  6.46118519511  6.46118519511    8[6-(6,8),27-(7,7,8)]
   199  5.39439612007  5.39439612007  5.39439612007    8[6-(6,8)]
   200   7.7513677183   7.7513677183   7.7513677183    8[6-(6,8),27-(7,7,8)]
   201  9.65845849133  9.65845849133  9.65845849133    8[6-(6,8)]
   202  3.56892994405  3.56892994405  3.56892994405    8[6-(6,8),27-(7,8,8)]
   203  11.2384856904  11.2384856904  11.2384856904    8[6-(6,8),27-(7,8,8)]
   204   10.492031763   10.492031763   10.492031763    8[6-(6,8),27-(7,8,8)]
   205  13.3170331774  13.3170331774  13.3170331774    8[6-(1,1,6),6-(6,6)]
   206  7.14872590451  7.14872590451  7.14872590451    8[6-(1,1,6),6-(6,6)]
   207  6.81612593694  6.81612593694  6.81612593694    8[6-(1,1,6),6-(6,6)]
   208  7.40028926714  7.40028926714  7.40028926714    8[6-(1,1,6),6-(6,6)]
   209  3.84275286387  3.84275286387  3.84275286387    8[6-(6)]
   210  7.98547538489  7.98547538489  7.98547538489    8[6-(6,8),27-(7,7,8)]
   211  9.05226445993  9.05226445993  9.05226445993    8[6-(6,8)]
   212   6.6952928617   6.6952928617   6.6952928617    8[6-(6,8),27-(7,7,8)]
   213  4.78820208867  4.78820208867  4.78820208867    8[6-(6,8)]
   214   10.877730636   10.877730636   10.877730636    8[6-(6,8),27-(7,8)]
   215  3.20817488956  3.20817488956  3.20817488956    8[6-(6,8),27-(7,8)]
