# Supplementary material for: A collection of forcefield precursors for metal–organic frameworks
Source: RSC Adv. 2019 Nov 13;9(63):36492–507. doi: 10.1039/c9ra07327b (PMC9075174; doi:10.1039/c9ra07327b)
Supplement: RA-009-C9RA07327B-s3237 [file RA-009-C9RA07327B-s3237.txt]

PEJRIH_clean

20.93    0.00000000    0.00000000
10.46501431    26.09002315    0.00000000
7.74613728    5.64e-06    29.68498607

     1  15.7491477834  15.7491477834  15.7491477834    27[7-(6,6),8-(6),8-(6),8-(6),8-(6)]
     2  18.1552746767  18.1552746767  18.1552746767    27[7-(6,6),8-(6),8-(6),8-(6),8-(6)]
     3  27.2802904133  27.2802904133  27.2802904133    27[7-(6,6),8-(6),8-(6),8-(6),8-(6)]
     4  17.1241533898  17.1241533898  17.1241533898    27[7-(6,6),8-(6),8-(6),8-(6),8-(6)]
     5  16.8000659453  16.8000659453  16.8000659453    27[7-(6,6),8-(6),8-(6),8-(6),8-(6)]
     6  6.64780047838  6.64780047838  6.64780047838    27[7-(6,6),8-(6),8-(6),8-(6),8-(6)]
     7  26.1989233257  26.1989233257  26.1989233257    27[7-(6,6),8-(6),8-(6),8-(6),8-(6)]
     8  7.67892171378  7.67892171378  7.67892171378    27[7-(6,6),8-(6),8-(6),8-(6),8-(6)]
     9  23.3920038066  23.3920038066  23.3920038066    27[7-(6,6),8-(6),8-(6),8-(6),8-(6)]
    10  20.9858769133  20.9858769133  20.9858769133    27[7-(6,6),8-(6),8-(6),8-(6),8-(6)]
    11  11.8608611767  11.8608611767  11.8608611767    27[7-(6,6),8-(6),8-(6),8-(6),8-(6)]
    12  22.0169982002  22.0169982002  22.0169982002    27[7-(6,6),8-(6),8-(6),8-(6),8-(6)]
    13  22.3410856447  22.3410856447  22.3410856447    27[7-(6,6),8-(6),8-(6),8-(6),8-(6)]
    14  32.4933511116  32.4933511116  32.4933511116    27[7-(6,6),8-(6),8-(6),8-(6),8-(6)]
    15  12.9422282643  12.9422282643  12.9422282643    27[7-(6,6),8-(6),8-(6),8-(6),8-(6)]
    16  31.4622298762  31.4622298762  31.4622298762    27[7-(6,6),8-(6),8-(6),8-(6),8-(6)]
    17  36.3414023764  36.3414023764  36.3414023764    1[6-(1,6,8)]
    18  25.4786884134  25.4786884134  25.4786884134    1[6-(1,6,8)]
    19  25.1585560613  25.1585560613  25.1585560613    1[6-(6,6)]
    20  25.0681208804  25.0681208804  25.0681208804    1[6-(6,6)]
    21  28.7250444257  28.7250444257  28.7250444257    1[6-(6,6)]
    22  8.04855394537  8.04855394537  8.04855394537    1[6-(6,6)]
    23  35.3348807136  35.3348807136  35.3348807136    1[6-(1,6,8)]
    24  35.6294641933  35.6294641933  35.6294641933    1[6-(1,6,8)]
    25  33.9478213843  33.9478213843  33.9478213843    1[6-(6,6)]
    26  32.6802330497  32.6802330497  32.6802330497    1[6-(6,6)]
    27  15.0667559731  15.0667559731  15.0667559731    1[6-(6,6)]
    28  16.3544841874  16.3544841874  16.3544841874    1[6-(6,6)]
    29   19.351092483   19.351092483   19.351092483    1[6-(6,6)]
    30  19.1316967974  19.1316967974  19.1316967974    1[6-(6,6)]
    31  15.3892886071  15.3892886071  15.3892886071    1[6-(6,6)]
    32  15.6431931769  15.6431931769  15.6431931769    1[6-(6,6)]
    33  18.7496978042  18.7496978042  18.7496978042    1[6-(1,6,8)]
    34  18.2987343658  18.2987343658  18.2987343658    1[6-(1,6,8)]
    35  19.0047576802  19.0047576802  19.0047576802    1[6-(1,6,8)]
    36   19.251663848   19.251663848   19.251663848    1[6-(1,6,8)]
    37  16.1332058438  16.1332058438  16.1332058438    1[6-(1,6,8)]
    38  16.6095839778  16.6095839778  16.6095839778    1[6-(1,6,8)]
    39  15.8878084948  15.8878084948  15.8878084948    1[6-(1,6,8)]
    40   15.624321394   15.624321394   15.624321394    1[6-(1,6,8)]
    41  15.9935016943  15.9935016943  15.9935016943    1[6-(6,6)]
    42  15.8018571471  15.8018571471  15.8018571471    1[6-(6,6)]
    43  19.3396885409  19.3396885409  19.3396885409    1[6-(6,6)]
    44  19.5092488621  19.5092488621  19.5092488621    1[6-(6,6)]
    45   17.193814389   17.193814389   17.193814389    1[6-(6,6)]
    46   20.641724107   20.641724107   20.641724107    1[6-(6,6)]
    47  14.2039245616  14.2039245616  14.2039245616    1[6-(6,6)]
    48  13.0418595279  13.0418595279  13.0418595279    1[6-(6,6)]
    49  16.5076330549  16.5076330549  16.5076330549    1[6-(6,6)]
    50  17.6267504662  17.6267504662  17.6267504662    1[6-(6,6)]
    51  15.1982852043  15.1982852043  15.1982852043    1[6-(7,7)]
    52  14.1507305671  14.1507305671  14.1507305671    1[6-(6,7)]
    53  12.0951371796  12.0951371796  12.0951371796    1[6-(6,7)]
    54  13.4934276238  13.4934276238  13.4934276238    1[6-(6,6)]
    55  22.6510392542  22.6510392542  22.6510392542    1[6-(6,6)]
    56   18.889010194   18.889010194   18.889010194    1[6-(6,6)]
    57  21.7232508449  21.7232508449  21.7232508449    1[6-(6,6)]
    58  18.3155853245  18.3155853245  18.3155853245    1[6-(6,6)]
    59  14.8748288224  14.8748288224  14.8748288224    1[6-(6,7)]
    60  13.0960628495  13.0960628495  13.0960628495    1[6-(7,7)]
    61  13.1780684575  13.1780684575  13.1780684575    1[6-(6,7)]
    62  10.8361003762  10.8361003762  10.8361003762    1[6-(6,6)]
    63  9.20012445782  9.20012445782  9.20012445782    1[6-(6,6)]
    64  10.4532261838  10.4532261838  10.4532261838    1[6-(6,6)]
    65  12.1471956716  12.1471956716  12.1471956716    1[6-(6,6)]
    66  16.5885246207  16.5885246207  16.5885246207    1[6-(6,6)]
    67  13.0711972752  13.0711972752  13.0711972752    1[6-(6,6)]
    68  20.8530257198  20.8530257198  20.8530257198    1[6-(7,7)]
    69  19.0838680229  19.0838680229  19.0838680229    1[6-(6,7)]
    70  20.7203264208  20.7203264208  20.7203264208    1[6-(6,7)]
    71  22.9789386192  22.9789386192  22.9789386192    1[6-(6,6)]
    72  24.7599882275  24.7599882275  24.7599882275    1[6-(6,6)]
    73  33.9136097744  33.9136097744  33.9136097744    1[6-(6,6)]
    74  21.6868599506  21.6868599506  21.6868599506    1[6-(6,6)]
    75  24.5612844314  24.5612844314  24.5612844314    1[6-(6,6)]
    76  24.8616162648  24.8616162648  24.8616162648    1[6-(6,6)]
    77  21.2530178754  21.2530178754  21.2530178754    1[6-(6,6)]
    78  21.1253842092  21.1253842092  21.1253842092    1[6-(6,6)]
    79  11.4925869187  11.4925869187  11.4925869187    1[6-(1,6,8)]
    80  21.5233960262  21.5233960262  21.5233960262    1[6-(1,6,8)]
    81  14.1683701579  14.1683701579  14.1683701579    1[6-(1,6,8)]
    82  14.0192245367  14.0192245367  14.0192245367    1[6-(1,6,8)]
    83  15.5872552708  15.5872552708  15.5872552708    1[6-(6,6)]
    84  12.0188392328  12.0188392328  12.0188392328    1[6-(6,6)]
    85   17.604168832   17.604168832   17.604168832    1[6-(6,6)]
    86  29.1665922006  29.1665922006  29.1665922006    1[6-(7,7)]
    87  30.3480988492  30.3480988492  30.3480988492    1[6-(6,7)]
    88  4.46424021665  4.46424021665  4.46424021665    1[6-(6,6)]
    89  5.72673565848  5.72673565848  5.72673565848    1[6-(6,6)]
    90  3.65631090086  3.65631090086  3.65631090086    1[6-(6,7)]
    91   32.213971764   32.213971764   32.213971764    1[6-(6,6)]
    92   30.859122648   30.859122648   30.859122648    1[6-(6,6)]
    93  17.1378316713  17.1378316713  17.1378316713    1[6-(1,6,8)]
    94  7.07051822778  7.07051822778  7.07051822778    1[6-(1,6,8)]
    95  7.39065123248  7.39065123248  7.39065123248    1[6-(6,6)]
    96  7.48108798176  7.48108798176  7.48108798176    1[6-(6,6)]
    97  24.7541659361  24.7541659361  24.7541659361    1[6-(6,6)]
    98   24.500654745   24.500654745   24.500654745    1[6-(6,6)]
    99  18.1443526759  18.1443526759  18.1443526759    1[6-(1,6,8)]
   100  17.8497680399  17.8497680399  17.8497680399    1[6-(1,6,8)]
   101  19.5314102536  19.5314102536  19.5314102536    1[6-(6,6)]
   102  20.7989973805  20.7989973805  20.7989973805    1[6-(6,6)]
   103  17.4824731463  17.4824731463  17.4824731463    1[6-(6,6)]
   104  16.1947459852  16.1947459852  16.1947459852    1[6-(6,6)]
   105   26.381987605   26.381987605   26.381987605    1[6-(6,6)]
   106  26.6013849048  26.6013849048  26.6013849048    1[6-(6,6)]
   107  9.41379158396  9.41379158396  9.41379158396    1[6-(6,6)]
   108  9.15988539995  9.15988539995  9.15988539995    1[6-(6,6)]
   109   26.983384539   26.983384539   26.983384539    1[6-(1,6,8)]
   110  27.4343492081  27.4343492081  27.4343492081    1[6-(1,6,8)]
   111  26.7283276452  26.7283276452  26.7283276452    1[6-(1,6,8)]
   112  26.4814203326  26.4814203326  26.4814203326    1[6-(1,6,8)]
   113  8.66987643072  8.66987643072  8.66987643072    1[6-(1,6,8)]
   114  8.19349945304  8.19349945304  8.19349945304    1[6-(1,6,8)]
   115  8.91527679631  8.91527679631  8.91527679631    1[6-(1,6,8)]
   116  9.17876281523  9.17876281523  9.17876281523    1[6-(1,6,8)]
   117  8.80957999069  8.80957999069  8.80957999069    1[6-(6,6)]
   118   9.0012228837   9.0012228837   9.0012228837    1[6-(6,6)]
   119  5.46338974981  5.46338974981  5.46338974981    1[6-(6,6)]
   120  26.2238310427  26.2238310427  26.2238310427    1[6-(6,6)]
   121  28.5392729169  28.5392729169  28.5392729169    1[6-(6,6)]
   122  25.0913618138  25.0913618138  25.0913618138    1[6-(6,6)]
   123  10.5991613878  10.5991613878  10.5991613878    1[6-(6,6)]
   124  11.7612275491  11.7612275491  11.7612275491    1[6-(6,6)]
   125  29.2254554474  29.2254554474  29.2254554474    1[6-(6,6)]
   126  28.1063367539  28.1063367539  28.1063367539    1[6-(6,6)]
   127  9.60478704755  9.60478704755  9.60478704755    1[6-(7,7)]
   128  10.6523457831  10.6523457831  10.6523457831    1[6-(6,7)]
   129  12.7079376824  12.7079376824  12.7079376824    1[6-(6,7)]
   130  11.3096430768  11.3096430768  11.3096430768    1[6-(6,6)]
   131  23.0820579428  23.0820579428  23.0820579428    1[6-(6,6)]
   132  13.6601997557  13.6601997557  13.6601997557    1[6-(6,6)]
   133  24.0098362665  24.0098362665  24.0098362665    1[6-(6,6)]
   134  27.4175033438  27.4175033438  27.4175033438    1[6-(6,6)]
   135  17.6743864964  17.6743864964  17.6743864964    1[6-(6,7)]
   136  11.7070155042  11.7070155042  11.7070155042    1[6-(7,7)]
   137  19.3711488017  19.3711488017  19.3711488017    1[6-(6,7)]
   138  13.9669788075  13.9669788075  13.9669788075    1[6-(6,6)]
   139  15.6029562942  15.6029562942  15.6029562942    1[6-(6,6)]
   140  22.0959946759  22.0959946759  22.0959946759    1[6-(6,6)]
   141  20.4020236254  20.4020236254  20.4020236254    1[6-(6,6)]
   142  8.21454816345  8.21454816345  8.21454816345    1[6-(6,6)]
   143   11.731877106   11.731877106   11.731877106    1[6-(6,6)]
   144  11.6961848767  11.6961848767  11.6961848767    1[6-(7,7)]
   145  5.71920556837  5.71920556837  5.71920556837    1[6-(6,7)]
   146  4.08274525292  4.08274525292  4.08274525292    1[6-(6,7)]
   147  9.57027103855  9.57027103855  9.57027103855    1[6-(6,6)]
   148  28.7192197989  28.7192197989  28.7192197989    1[6-(6,6)]
   149  11.8194868274  11.8194868274  11.8194868274    1[6-(6,6)]
   150  3.11620962809  3.11620962809  3.11620962809    1[6-(6,6)]
   151  21.1718081464  21.1718081464  21.1718081464    1[6-(6,6)]
   152  20.8714780416  20.8714780416  20.8714780416    1[6-(6,6)]
   153  24.4800781368  24.4800781368  24.4800781368    1[6-(6,6)]
   154  24.6077101773  24.6077101773  24.6077101773    1[6-(6,6)]
   155  13.3104823509  13.3104823509  13.3104823509    1[6-(1,6,8)]
   156  24.2097007072  24.2097007072  24.2097007072    1[6-(1,6,8)]
   157  10.6346997757  10.6346997757  10.6346997757    1[6-(1,6,8)]
   158  10.7838465017  10.7838465017  10.7838465017    1[6-(1,6,8)]
   159  9.21581633423  9.21581633423  9.21581633423    1[6-(6,6)]
   160  12.7842339921  12.7842339921  12.7842339921    1[6-(6,6)]
   161  14.9450389941  14.9450389941  14.9450389941    1[6-(6,6)]
   162  24.3126244004  24.3126244004  24.3126244004    1[6-(7,7)]
   163  23.1311136763  23.1311136763  23.1311136763    1[6-(6,7)]
   164  20.3388386979  20.3388386979  20.3388386979    1[6-(6,6)]
   165  19.0763453511  19.0763453511  19.0763453511    1[6-(6,6)]
   166  21.1467659016  21.1467659016  21.1467659016    1[6-(6,7)]
   167  21.2652484832  21.2652484832  21.2652484832    1[6-(6,6)]
   168  22.6200955557  22.6200955557  22.6200955557    1[6-(6,6)]
   169  2.79974921359  2.79974921359  2.79974921359    1[6-(1,6,8)]
   170  13.6624631766  13.6624631766  13.6624631766    1[6-(1,6,8)]
   171  13.9825955287  13.9825955287  13.9825955287    1[6-(6,6)]
   172  14.0730307096  14.0730307096  14.0730307096    1[6-(6,6)]
   173  10.4161071643  10.4161071643  10.4161071643    1[6-(6,6)]
   174  31.0925976446  31.0925976446  31.0925976446    1[6-(6,6)]
   175  3.80627087638  3.80627087638  3.80627087638    1[6-(1,6,8)]
   176  3.51168739668  3.51168739668  3.51168739668    1[6-(1,6,8)]
   177  5.19333020569  5.19333020569  5.19333020569    1[6-(6,6)]
   178  6.46091854032  6.46091854032  6.46091854032    1[6-(6,6)]
   179  24.0743956169  24.0743956169  24.0743956169    1[6-(6,6)]
   180  22.7866674026  22.7866674026  22.7866674026    1[6-(6,6)]
   181   19.790059107   19.790059107   19.790059107    1[6-(6,6)]
   182  20.0094547926  20.0094547926  20.0094547926    1[6-(6,6)]
   183  23.7518629829  23.7518629829  23.7518629829    1[6-(6,6)]
   184  23.4979584131  23.4979584131  23.4979584131    1[6-(6,6)]
   185  20.3914537858  20.3914537858  20.3914537858    1[6-(1,6,8)]
   186  20.8424172242  20.8424172242  20.8424172242    1[6-(1,6,8)]
   187  20.1363939098  20.1363939098  20.1363939098    1[6-(1,6,8)]
   188   19.889487742   19.889487742   19.889487742    1[6-(1,6,8)]
   189  23.0079457462  23.0079457462  23.0079457462    1[6-(1,6,8)]
   190  22.5315676122  22.5315676122  22.5315676122    1[6-(1,6,8)]
   191  23.2533430952  23.2533430952  23.2533430952    1[6-(1,6,8)]
   192   23.516830196   23.516830196   23.516830196    1[6-(1,6,8)]
   193  23.1476498957  23.1476498957  23.1476498957    1[6-(6,6)]
   194  23.3392944429  23.3392944429  23.3392944429    1[6-(6,6)]
   195  19.8014630491  19.8014630491  19.8014630491    1[6-(6,6)]
   196  19.6319027279  19.6319027279  19.6319027279    1[6-(6,6)]
   197   21.947337201   21.947337201   21.947337201    1[6-(6,6)]
   198   18.499427483   18.499427483   18.499427483    1[6-(6,6)]
   199  24.9372270284  24.9372270284  24.9372270284    1[6-(6,6)]
   200  26.0992920621  26.0992920621  26.0992920621    1[6-(6,6)]
   201  22.6335185351  22.6335185351  22.6335185351    1[6-(6,6)]
   202  21.5144011238  21.5144011238  21.5144011238    1[6-(6,6)]
   203  23.9428663857  23.9428663857  23.9428663857    1[6-(7,7)]
   204  24.9904210229  24.9904210229  24.9904210229    1[6-(6,7)]
   205  27.0460144104  27.0460144104  27.0460144104    1[6-(6,7)]
   206  25.6477239662  25.6477239662  25.6477239662    1[6-(6,6)]
   207  16.4901123358  16.4901123358  16.4901123358    1[6-(6,6)]
   208   20.252141396   20.252141396   20.252141396    1[6-(6,6)]
   209  17.4179007451  17.4179007451  17.4179007451    1[6-(6,6)]
   210  20.8255662655  20.8255662655  20.8255662655    1[6-(6,6)]
   211  24.2663227676  24.2663227676  24.2663227676    1[6-(6,7)]
   212  26.0450887405  26.0450887405  26.0450887405    1[6-(7,7)]
   213  25.9630831325  25.9630831325  25.9630831325    1[6-(6,7)]
   214  28.3050512138  28.3050512138  28.3050512138    1[6-(6,6)]
   215  29.9410271322  29.9410271322  29.9410271322    1[6-(6,6)]
   216  28.6879254062  28.6879254062  28.6879254062    1[6-(6,6)]
   217  26.9939559184  26.9939559184  26.9939559184    1[6-(6,6)]
   218  22.5526269693  22.5526269693  22.5526269693    1[6-(6,6)]
   219  26.0699543148  26.0699543148  26.0699543148    1[6-(6,6)]
   220  18.2881258702  18.2881258702  18.2881258702    1[6-(7,7)]
   221  20.0572835671  20.0572835671  20.0572835671    1[6-(6,7)]
   222  18.4208251692  18.4208251692  18.4208251692    1[6-(6,7)]
   223  16.1622129708  16.1622129708  16.1622129708    1[6-(6,6)]
   224  14.3811633625  14.3811633625  14.3811633625    1[6-(6,6)]
   225  5.22754181563  5.22754181563  5.22754181563    1[6-(6,6)]
   226  17.4542916394  17.4542916394  17.4542916394    1[6-(6,6)]
   227  14.5798671586  14.5798671586  14.5798671586    1[6-(6,6)]
   228  14.2795353252  14.2795353252  14.2795353252    1[6-(6,6)]
   229  17.8881337146  17.8881337146  17.8881337146    1[6-(6,6)]
   230  18.0157673808  18.0157673808  18.0157673808    1[6-(6,6)]
   231  27.6485646713  27.6485646713  27.6485646713    1[6-(1,6,8)]
   232  17.6177555638  17.6177555638  17.6177555638    1[6-(1,6,8)]
   233  24.9727814321  24.9727814321  24.9727814321    1[6-(1,6,8)]
   234  25.1219270533  25.1219270533  25.1219270533    1[6-(1,6,8)]
   235  23.5538963192  23.5538963192  23.5538963192    1[6-(6,6)]
   236  27.1223123572  27.1223123572  27.1223123572    1[6-(6,6)]
   237   21.536982758   21.536982758   21.536982758    1[6-(6,6)]
   238  9.97455938941  9.97455938941  9.97455938941    1[6-(7,7)]
   239  8.79305274076  8.79305274076  8.79305274076    1[6-(6,7)]
   240  34.6769113733  34.6769113733  34.6769113733    1[6-(6,6)]
   241  33.4144159315  33.4144159315  33.4144159315    1[6-(6,6)]
   242  35.4848406891  35.4848406891  35.4848406891    1[6-(6,7)]
   243  6.92717982603  6.92717982603  6.92717982603    1[6-(6,6)]
   244  8.28202894197  8.28202894197  8.28202894197    1[6-(6,6)]
   245  22.0033199187  22.0033199187  22.0033199187    1[6-(1,6,8)]
   246  32.0706333622  32.0706333622  32.0706333622    1[6-(1,6,8)]
   247  31.7505003575  31.7505003575  31.7505003575    1[6-(6,6)]
   248  31.6600636082  31.6600636082  31.6600636082    1[6-(6,6)]
   249  14.3869856539  14.3869856539  14.3869856539    1[6-(6,6)]
   250   14.640496845   14.640496845   14.640496845    1[6-(6,6)]
   251  20.9967989141  20.9967989141  20.9967989141    1[6-(1,6,8)]
   252  21.2913835501  21.2913835501  21.2913835501    1[6-(1,6,8)]
   253  19.6097413364  19.6097413364  19.6097413364    1[6-(6,6)]
   254  18.3421542095  18.3421542095  18.3421542095    1[6-(6,6)]
   255  21.6586784437  21.6586784437  21.6586784437    1[6-(6,6)]
   256  22.9464056048  22.9464056048  22.9464056048    1[6-(6,6)]
   257   12.759163985   12.759163985   12.759163985    1[6-(6,6)]
   258  12.5397666852  12.5397666852  12.5397666852    1[6-(6,6)]
   259   29.727360006   29.727360006   29.727360006    1[6-(6,6)]
   260    29.98126619    29.98126619    29.98126619    1[6-(6,6)]
   261   12.157767051   12.157767051   12.157767051    1[6-(1,6,8)]
   262  11.7068023819  11.7068023819  11.7068023819    1[6-(1,6,8)]
   263  12.4128239448  12.4128239448  12.4128239448    1[6-(1,6,8)]
   264  12.6597312574  12.6597312574  12.6597312574    1[6-(1,6,8)]
   265  30.4712751593  30.4712751593  30.4712751593    1[6-(1,6,8)]
   266   30.947652137   30.947652137   30.947652137    1[6-(1,6,8)]
   267  30.2258747937  30.2258747937  30.2258747937    1[6-(1,6,8)]
   268  29.9623887748  29.9623887748  29.9623887748    1[6-(1,6,8)]
   269  30.3315715993  30.3315715993  30.3315715993    1[6-(6,6)]
   270  30.1399287063  30.1399287063  30.1399287063    1[6-(6,6)]
   271  33.6777618402  33.6777618402  33.6777618402    1[6-(6,6)]
   272  12.9173205473  12.9173205473  12.9173205473    1[6-(6,6)]
   273  10.6018786731  10.6018786731  10.6018786731    1[6-(6,6)]
   274  14.0497897762  14.0497897762  14.0497897762    1[6-(6,6)]
   275  28.5419902022  28.5419902022  28.5419902022    1[6-(6,6)]
   276  27.3799240409  27.3799240409  27.3799240409    1[6-(6,6)]
   277  9.91569614257  9.91569614257  9.91569614257    1[6-(6,6)]
   278  11.0348148361  11.0348148361  11.0348148361    1[6-(6,6)]
   279  29.5363645424  29.5363645424  29.5363645424    1[6-(7,7)]
   280  28.4888058069  28.4888058069  28.4888058069    1[6-(6,7)]
   281  26.4332139076  26.4332139076  26.4332139076    1[6-(6,7)]
   282  27.8315085132  27.8315085132  27.8315085132    1[6-(6,6)]
   283  16.0590936472  16.0590936472  16.0590936472    1[6-(6,6)]
   284  25.4809518343  25.4809518343  25.4809518343    1[6-(6,6)]
   285  15.1313153235  15.1313153235  15.1313153235    1[6-(6,6)]
   286  11.7236482462  11.7236482462  11.7236482462    1[6-(6,6)]
   287  21.4667650936  21.4667650936  21.4667650936    1[6-(6,7)]
   288  27.4341360858  27.4341360858  27.4341360858    1[6-(7,7)]
   289  19.7700027883  19.7700027883  19.7700027883    1[6-(6,7)]
   290  25.1741727825  25.1741727825  25.1741727825    1[6-(6,6)]
   291  23.5381952958  23.5381952958  23.5381952958    1[6-(6,6)]
   292  17.0451569141  17.0451569141  17.0451569141    1[6-(6,6)]
   293  18.7391279646  18.7391279646  18.7391279646    1[6-(6,6)]
   294  30.9266034266  30.9266034266  30.9266034266    1[6-(6,6)]
   295   27.409274484   27.409274484   27.409274484    1[6-(6,6)]
   296  27.4449667133  27.4449667133  27.4449667133    1[6-(7,7)]
   297  33.4219460216  33.4219460216  33.4219460216    1[6-(6,7)]
   298  35.0584063371  35.0584063371  35.0584063371    1[6-(6,7)]
   299  29.5708805515  29.5708805515  29.5708805515    1[6-(6,6)]
   300  10.4219317911  10.4219317911  10.4219317911    1[6-(6,6)]
   301  27.3216647626  27.3216647626  27.3216647626    1[6-(6,6)]
   302  36.0249419619  36.0249419619  36.0249419619    1[6-(6,6)]
   303  17.9693434436  17.9693434436  17.9693434436    1[6-(6,6)]
   304  18.2696735484  18.2696735484  18.2696735484    1[6-(6,6)]
   305  14.6610734532  14.6610734532  14.6610734532    1[6-(6,6)]
   306  14.5334414127  14.5334414127  14.5334414127    1[6-(6,6)]
   307  25.8306692391  25.8306692391  25.8306692391    1[6-(1,6,8)]
   308  14.9314508828  14.9314508828  14.9314508828    1[6-(1,6,8)]
   309  28.5064518143  28.5064518143  28.5064518143    1[6-(1,6)]
   310  28.3573050883  28.3573050883  28.3573050883    1[6-(1,6)]
   311  29.9253352558  29.9253352558  29.9253352558    1[6-(6,6)]
   312  26.3569175979  26.3569175979  26.3569175979    1[6-(6,6)]
   313  24.1961125959  24.1961125959  24.1961125959    1[6-(6,6)]
   314  14.8285271896  14.8285271896  14.8285271896    1[6-(7,7)]
   315  16.0100379137  16.0100379137  16.0100379137    1[6-(6,7)]
   316  18.8023128921  18.8023128921  18.8023128921    1[6-(6,6)]
   317  20.0648062389  20.0648062389  20.0648062389    1[6-(6,6)]
   318  17.9943856884  17.9943856884  17.9943856884    1[6-(6,7)]
   319  17.8759031068  17.8759031068  17.8759031068    1[6-(6,6)]
   320  16.5210560343  16.5210560343  16.5210560343    1[6-(6,6)]
   321  26.2048973907  26.2048973907  26.2048973907    6[1-(0),1-(0),6-(6,6,6),8-(6)]
   322  27.1026508986  27.1026508986  27.1026508986    6[6-(1,6),6-(1,6),8-(6)]
   323  25.8800512929  25.8800512929  25.8800512929    6[1-(0),6-(1,6),6-(6,8)]
   324  25.8315480153  25.8315480153  25.8315480153    6[1-(0),6-(1,6),6-(6,6)]
   325  26.8539583018  26.8539583018  26.8539583018    6[6-(1,6),6-(1,6),6-(8,8)]
   326  28.0301323061  28.0301323061  28.0301323061    6[1-(0),6-(1,6),6-(6,6)]
   327  28.1823467842  28.1823467842  28.1823467842    6[1-(0),6-(1,6),6-(6,8)]
   328  26.6891038255  26.6891038255  26.6891038255    6[6-(6,6),8-(27),8-(27)]
   329  36.0176650292  36.0176650292  36.0176650292    6[1-(0),1-(0),6-(6,6,6),8-(6)]
   330  14.7929881549  14.7929881549  14.7929881549    6[6-(1,6),6-(1,6),8-(6)]
   331  34.3638411315  34.3638411315  34.3638411315    6[1-(0),6-(1,6),6-(6,8)]
   332  33.6079091528  33.6079091528  33.6079091528    6[1-(0),6-(1,6),6-(6,6)]
   333  34.2085695196  34.2085695196  34.2085695196    6[6-(1,6),6-(1,6),6-(8,8)]
   334  14.6530600585  14.6530600585  14.6530600585    6[1-(0),6-(1,6),6-(6,6)]
   335  15.4303836907  15.4303836907  15.4303836907    6[1-(0),6-(1,6),6-(6,8)]
   336  33.4412645934  33.4412645934  33.4412645934    6[6-(6,6),8-(27),8-(27)]
   337  17.5916227346  17.5916227346  17.5916227346    6[6-(1,6),6-(1,6),6-(8,8)]
   338  18.5637189735  18.5637189735  18.5637189735    6[1-(0),6-(1,6),6-(6,6)]
   339  18.4336041325  18.4336041325  18.4336041325    6[1-(0),6-(1,6),6-(6,8)]
   340  17.2592922924  17.2592922924  17.2592922924    6[6-(1,6),6-(1,6),8-(6)]
   341  16.1891380066  16.1891380066  16.1891380066    6[1-(0),6-(1,6),6-(6,8)]
   342  16.3510428689  16.3510428689  16.3510428689    6[1-(0),6-(1,6),6-(6,6)]
   343  17.9984456478  17.9984456478  17.9984456478    6[1-(0),1-(0),6-(6,6,6),8-(6)]
   344  17.4407887562  17.4407887562  17.4407887562    6[6-(1,1,8),6-(1,1,8),6-(1,1,8),6-(1,1,8)]
   345  18.5810579317  18.5810579317  18.5810579317    6[1-(0),1-(0),6-(6,6,6),8-(6)]
   346  16.8942217938  16.8942217938  16.8942217938    6[1-(0),1-(0),6-(6,6,6),8-(6)]
   347  16.3016685832  16.3016685832  16.3016685832    6[1-(0),1-(0),6-(6,6,6),8-(6)]
   348  17.7214527457  17.7214527457  17.7214527457    6[6-(1,6),6-(1,6),8-(6)]
   349  16.6607578925  16.6607578925  16.6607578925    6[1-(0),6-(1,6),6-(6,8)]
   350   16.542887137   16.542887137   16.542887137    6[1-(0),6-(1,6),6-(6,6)]
   351  17.5353173428  17.5353173428  17.5353173428    6[6-(1,6),6-(1,6),6-(8,8)]
   352   18.651897347   18.651897347   18.651897347    6[1-(0),6-(1,6),6-(6,6)]
   353   18.763258253   18.763258253   18.763258253    6[1-(0),6-(1,6),6-(6,8)]
   354  17.3603763238  17.3603763238  17.3603763238    6[6-(6,6),8-(27),8-(27)]
   355  17.8179488407  17.8179488407  17.8179488407    6[6-(6,6),8-(27),8-(27)]
   356  18.7932665251  18.7932665251  18.7932665251    6[6-(1,6),6-(1,6),8-(6)]
   357  18.1248043486  18.1248043486  18.1248043486    6[1-(0),6-(1,6),6-(6,8)]
   358  20.1481967004  20.1481967004  20.1481967004    6[1-(0),6-(1,6),6-(6,8)]
   359  16.0355053426  16.0355053426  16.0355053426    6[6-(1,6),6-(1,6),8-(6)]
   360  14.6656778723  14.6656778723  14.6656778723    6[1-(0),6-(1,6),6-(6,8)]
   361   13.970376931   13.970376931   13.970376931    6[1-(0),6-(1,6),6-(6,6)]
   362  14.6169198519  14.6169198519  14.6169198519    6[6-(1,6),6-(1,6),6-(8,8)]
   363  16.0397648901  16.0397648901  16.0397648901    6[1-(0),6-(1,6),6-(6,6)]
   364  16.6980843197  16.6980843197  16.6980843197    6[1-(0),6-(1,6),6-(6,8)]
   365  14.6760565084  14.6760565084  14.6760565084    6[1-(0),7-(6,27),7-(6,6)]
   366  14.1122814439  14.1122814439  14.1122814439    6[1-(0),6-(1,7),7-(6,27)]
   367  12.9615414847  12.9615414847  12.9615414847    6[1-(0),6-(1,7),7-(6,6)]
   368  12.5031731264  12.5031731264  12.5031731264    6[6-(1,6),6-(1,6),7-(6,6)]
   369  12.7844036233  12.7844036233  12.7844036233    6[1-(0),6-(1,6),6-(6,7)]
   370  11.9678354862  11.9678354862  11.9678354862    6[1-(0),6-(1,6),6-(6,6)]
   371  19.1401592871  19.1401592871  19.1401592871    6[1-(0),6-(1,6),6-(6,7)]
   372  20.8759755284  20.8759755284  20.8759755284    6[6-(6,6),8-(27),8-(27)]
   373  20.1574354443  20.1574354443  20.1574354443    6[6-(1,6),6-(1,6),6-(8,8)]
   374  20.7959031185  20.7959031185  20.7959031185    6[1-(0),6-(1,6),6-(6,6)]
   375  18.7911169588  18.7911169588  18.7911169588    6[1-(0),6-(1,6),6-(6,6)]
   376  14.2836465676  14.2836465676  14.2836465676    6[1-(0),6-(1,7),7-(6,27)]
   377  13.2917784817  13.2917784817  13.2917784817    6[1-(0),7-(6,27),7-(6,6)]
   378  13.3408444226  13.3408444226  13.3408444226    6[1-(0),6-(1,7),7-(6,6)]
   379  11.6383810614  11.6383810614  11.6383810614    6[6-(1,6),6-(1,6),7-(6,6)]
   380  10.7653233657  10.7653233657  10.7653233657    6[1-(0),6-(1,6),6-(6,7)]
   381  9.77386275664  9.77386275664  9.77386275664    6[1-(0),6-(1,6),6-(6,6)]
   382  9.62010971675  9.62010971675  9.62010971675    6[6-(1,6),6-(1,6),6-(6,6)]
   383  10.5379616778  10.5379616778  10.5379616778    6[1-(0),6-(1,6),6-(6,6)]
   384    11.55012145    11.55012145    11.55012145    6[1-(0),6-(1,6),6-(6,7)]
   385  15.5828226355  15.5828226355  15.5828226355    6[6-(6,6),8-(27),8-(27)]
   386  14.9083176468  14.9083176468  14.9083176468    6[6-(1,6),6-(1,6),6-(8,8)]
   387  15.6698772668  15.6698772668  15.6698772668    6[1-(0),6-(1,6),6-(6,6)]
   388  13.5669664108  13.5669664108  13.5669664108    6[1-(0),6-(1,6),6-(6,6)]
   389  20.6130441364  20.6130441364  20.6130441364    6[1-(0),7-(6,27),7-(6,6)]
   390  19.6539637983  19.6539637983  19.6539637983    6[1-(0),6-(1,7),7-(6,27)]
   391  20.5536712033  20.5536712033  20.5536712033    6[1-(0),6-(1,7),7-(6,6)]
   392  22.2987753391  22.2987753391  22.2987753391    6[6-(1,6),6-(1,6),7-(6,6)]
   393  23.0994193131  23.0994193131  23.0994193131    6[1-(0),6-(1,6),6-(6,7)]
   394  24.1477192439  24.1477192439  24.1477192439    6[1-(0),6-(1,6),6-(6,6)]
   395  24.2815631707  24.2815631707  24.2815631707    6[6-(1,6),6-(1,6),6-(6,6)]
   396  23.3711444212  23.3711444212  23.3711444212    6[1-(0),6-(1,6),6-(6,6)]
   397   22.322234029   22.322234029   22.322234029    6[1-(0),6-(1,6),6-(6,7)]
   398  22.6836879424  22.6836879424  22.6836879424    6[6-(6,6),8-(27),8-(27)]
   399  22.7948181042  22.7948181042  22.7948181042    6[6-(1,6),6-(1,6),6-(8,8)]
   400  23.9087613288  23.9087613288  23.9087613288    6[1-(0),6-(1,6),6-(6,6)]
   401  24.1083411979  24.1083411979  24.1083411979    6[1-(0),6-(1,6),6-(6,8)]
   402  23.1165214015  23.1165214015  23.1165214015    6[6-(1,6),6-(1,6),8-(6)]
   403  21.9399523688  21.9399523688  21.9399523688    6[1-(0),6-(1,6),6-(6,8)]
   404  21.8533945088  21.8533945088  21.8533945088    6[1-(0),6-(1,6),6-(6,6)]
   405  11.8054391894  11.8054391894  11.8054391894    6[1-(0),1-(0),6-(6,6,6),8-(6)]
   406   13.543199815   13.543199815   13.543199815    6[1-(0),1-(0),6-(6,6,6),8-(6)]
   407  13.7073360819  13.7073360819  13.7073360819    6[6-(1,6),6-(1,6),8-(6)]
   408  15.0791589649  15.0791589649  15.0791589649    6[1-(0),6-(1,6),6-(6,8)]
   409  12.9340751853  12.9340751853  12.9340751853    6[1-(0),6-(1,6),6-(6,8)]
   410  10.9013343464  10.9013343464  10.9013343464    6[6-(1,6),6-(1,6),6-(6,6)]
   411  18.3510309894  18.3510309894  18.3510309894    6[1-(0),6-(1,6),6-(6,6)]
   412  13.8649746293  13.8649746293  13.8649746293    6[6-(6,6),8-(27),8-(27)]
   413   29.699829673   29.699829673   29.699829673    6[1-(0),7-(6,27),7-(6,6)]
   414  30.3488739718  30.3488739718  30.3488739718    6[1-(0),6-(1,7),7-(6,27)]
   415  4.24293690066  4.24293690066  4.24293690066    6[1-(0),6-(1,6),6-(6,7)]
   416  5.03058261106  5.03058261106  5.03058261106    6[1-(0),6-(1,6),6-(6,6)]
   417  31.4543425614  31.4543425614  31.4543425614    6[1-(0),6-(1,7),7-(6,6)]
   418  32.3973548289  32.3973548289  32.3973548289    6[1-(0),6-(1,6),6-(6,6)]
   419  33.4924499817  33.4924499817  33.4924499817    6[6-(1,6),6-(1,6),6-(6,6)]
   420  31.8647360889  31.8647360889  31.8647360889    6[6-(1,6),6-(1,6),7-(6,6)]
   421  31.5836543396  31.5836543396  31.5836543396    6[1-(0),6-(1,6),6-(6,7)]
   422  6.34430863978  6.34430863978  6.34430863978    6[1-(0),1-(0),6-(6,6,6),8-(6)]
   423  26.3765569607  26.3765569607  26.3765569607    6[6-(1,6),6-(1,6),8-(6)]
   424  6.66915658527  6.66915658527  6.66915658527    6[1-(0),6-(1,6),6-(6,8)]
   425  6.71766083134  6.71766083134  6.71766083134    6[1-(0),6-(1,6),6-(6,6)]
   426  26.6252514624  26.6252514624  26.6252514624    6[6-(1,6),6-(1,6),6-(8,8)]
   427  25.4490774209  25.4490774209  25.4490774209    6[1-(0),6-(1,6),6-(6,6)]
   428  25.2968619635  25.2968619635  25.2968619635    6[1-(0),6-(1,6),6-(6,8)]
   429  26.7901071019  26.7901071019  26.7901071019    6[6-(6,6),8-(27),8-(27)]
   430  17.4615677398  17.4615677398  17.4615677398    6[1-(0),1-(0),6-(6,6,6),8-(6)]
   431  17.7562429353  17.7562429353  17.7562429353    6[6-(1,6),6-(1,6),8-(6)]
   432  19.1153899981  19.1153899981  19.1153899981    6[1-(0),6-(1,6),6-(6,8)]
   433  19.8713212602  19.8713212602  19.8713212602    6[1-(0),6-(1,6),6-(6,6)]
   434  19.2706601464  19.2706601464  19.2706601464    6[6-(1,6),6-(1,6),6-(8,8)]
   435   17.896169552   17.896169552   17.896169552    6[1-(0),6-(1,6),6-(6,6)]
   436  17.1188465787  17.1188465787  17.1188465787    6[1-(0),6-(1,6),6-(6,8)]
   437  20.0379643319  20.0379643319  20.0379643319    6[6-(6,6),8-(27),8-(27)]
   438  7.21145634656  7.21145634656  7.21145634656    6[6-(1,6),6-(1,6),6-(8,8)]
   439  27.1693611104  27.1693611104  27.1693611104    6[1-(0),6-(1,6),6-(6,6)]
   440  27.2994769343  27.2994769343  27.2994769343    6[1-(0),6-(1,6),6-(6,8)]
   441  7.54378882247  7.54378882247  7.54378882247    6[6-(1,6),6-(1,6),8-(6)]
   442  8.61394214897  8.61394214897  8.61394214897    6[1-(0),6-(1,6),6-(6,8)]
   443  8.45203630326  8.45203630326  8.45203630326    6[1-(0),6-(1,6),6-(6,6)]
   444  27.7346372827  27.7346372827  27.7346372827    6[1-(0),1-(0),6-(6,6,6),8-(6)]
   445  28.2922950609  28.2922950609  28.2922950609    6[6-(1,1,8),6-(1,1,8),6-(1,1,8),6-(1,1,8)]
   446  27.1520268523  27.1520268523  27.1520268523    6[1-(0),1-(0),6-(6,6,6),8-(6)]
   447  7.90886104288  7.90886104288  7.90886104288    6[1-(0),1-(0),6-(6,6,6),8-(6)]
   448  8.50141620362  8.50141620362  8.50141620362    6[1-(0),1-(0),6-(6,6,6),8-(6)]
   449  7.08162822376  7.08162822376  7.08162822376    6[6-(1,6),6-(1,6),8-(6)]
   450  8.14232309069  8.14232309069  8.14232309069    6[1-(0),6-(1,6),6-(6,8)]
   451  8.26019286284  8.26019286284  8.26019286284    6[1-(0),6-(1,6),6-(6,6)]
   452  7.26776160158  7.26776160158  7.26776160158    6[6-(1,6),6-(1,6),6-(8,8)]
   453  6.15118161111  6.15118161111  6.15118161111    6[1-(0),6-(1,6),6-(6,6)]
   454  6.03982167184  6.03982167184  6.03982167184    6[1-(0),6-(1,6),6-(6,8)]
   455  7.44270151408  7.44270151408  7.44270151408    6[6-(6,6),8-(27),8-(27)]
   456  6.98512910938  6.98512910938  6.98512910938    6[6-(6,6),8-(27),8-(27)]
   457  26.9398199251  26.9398199251  26.9398199251    6[6-(1,6),6-(1,6),8-(6)]
   458  27.6082829196  27.6082829196  27.6082829196    6[1-(0),6-(1,6),6-(6,8)]
   459  25.5848897315  25.5848897315  25.5848897315    6[1-(0),6-(1,6),6-(6,8)]
   460   29.697581119   29.697581119   29.697581119    6[6-(1,6),6-(1,6),8-(6)]
   461  10.1374085585  10.1374085585  10.1374085585    6[1-(0),6-(1,6),6-(6,8)]
   462  10.8327101797  10.8327101797  10.8327101797    6[1-(0),6-(1,6),6-(6,6)]
   463  10.1861679807  10.1861679807  10.1861679807    6[6-(1,6),6-(1,6),6-(8,8)]
   464  29.6933230621  29.6933230621  29.6933230621    6[1-(0),6-(1,6),6-(6,6)]
   465   29.035002882   29.035002882   29.035002882    6[1-(0),6-(1,6),6-(6,8)]
   466  10.1270165832  10.1270165832  10.1270165832    6[1-(0),7-(6,27),7-(6,6)]
   467  10.6907938874  10.6907938874  10.6907938874    6[1-(0),6-(1,7),7-(6,27)]
   468  11.8415330264  11.8415330264  11.8415330264    6[1-(0),6-(1,7),7-(6,6)]
   469  12.2998986681  12.2998986681  12.2998986681    6[6-(1,6),6-(1,6),7-(6,6)]
   470  12.0186670224  12.0186670224  12.0186670224    6[1-(0),6-(1,6),6-(6,7)]
   471  12.8352338894  12.8352338894  12.8352338894    6[1-(0),6-(1,6),6-(6,6)]
   472  13.4090498206  13.4090498206  13.4090498206    6[1-(0),6-(1,6),6-(6,7)]
   473  24.8571131897  24.8571131897  24.8571131897    6[6-(6,6),8-(27),8-(27)]
   474  25.5756524918  25.5756524918  25.5756524918    6[6-(1,6),6-(1,6),6-(8,8)]
   475  24.9371840421  24.9371840421  24.9371840421    6[1-(0),6-(1,6),6-(6,6)]
   476  26.9419711045  26.9419711045  26.9419711045    6[1-(0),6-(1,6),6-(6,6)]
   477  18.2655690328  18.2655690328  18.2655690328    6[1-(0),6-(1,7),7-(6,27)]
   478  19.2574372698  19.2574372698  19.2574372698    6[1-(0),7-(6,27),7-(6,6)]
   479  19.2083722488  19.2083722488  19.2083722488    6[1-(0),6-(1,7),7-(6,6)]
   480  20.9108366409  20.9108366409  20.9108366409    6[6-(1,6),6-(1,6),7-(6,6)]
   481  14.0377567257  14.0377567257  14.0377567257    6[1-(0),6-(1,6),6-(6,7)]
   482  15.0292182781  15.0292182781  15.0292182781    6[1-(0),6-(1,6),6-(6,6)]
   483  22.9291099368  22.9291099368  22.9291099368    6[6-(1,6),6-(1,6),6-(6,6)]
   484  22.0112582883  22.0112582883  22.0112582883    6[1-(0),6-(1,6),6-(6,6)]
   485  20.9990975814  20.9990975814  20.9990975814    6[1-(0),6-(1,6),6-(6,7)]
   486  9.22025183383  9.22025183383  9.22025183383    6[6-(6,6),8-(27),8-(27)]
   487  9.89475605094  9.89475605094  9.89475605094    6[6-(1,6),6-(1,6),6-(8,8)]
   488   9.1331955901   9.1331955901   9.1331955901    6[1-(0),6-(1,6),6-(6,6)]
   489  11.2361074152  11.2361074152  11.2361074152    6[1-(0),6-(1,6),6-(6,6)]
   490  4.19002902265  4.19002902265  4.19002902265    6[1-(0),7-(6,27),7-(6,6)]
   491  5.14910948383  5.14910948383  5.14910948383    6[1-(0),6-(1,7),7-(6,27)]
   492  4.24940103419  4.24940103419  4.24940103419    6[1-(0),6-(1,7),7-(6,6)]
   493  2.50429584576  2.50429584576  2.50429584576    6[6-(1,6),6-(1,6),7-(6,6)]
   494   9.4497894901   9.4497894901   9.4497894901    6[1-(0),6-(1,6),6-(6,7)]
   495  8.40148853808  8.40148853808  8.40148853808    6[1-(0),6-(1,6),6-(6,6)]
   496 0.521505997667 0.521505997667 0.521505997667    6[6-(1,6),6-(1,6),6-(6,6)]
   497  1.43192444601  1.43192444601  1.43192444601    6[1-(0),6-(1,6),6-(6,6)]
   498  2.48083580335  2.48083580335  2.48083580335    6[1-(0),6-(1,6),6-(6,7)]
   499  23.0494041878  23.0494041878  23.0494041878    6[6-(6,6),8-(27),8-(27)]
   500  22.9382751867  22.9382751867  22.9382751867    6[6-(1,6),6-(1,6),6-(8,8)]
   501  21.8243319617  21.8243319617  21.8243319617    6[1-(0),6-(1,6),6-(6,6)]
   502  21.6247531228  21.6247531228  21.6247531228    6[1-(0),6-(1,6),6-(6,8)]
   503  22.6165739266  22.6165739266  22.6165739266    6[6-(1,6),6-(1,6),8-(6)]
   504  23.7931429828  23.7931429828  23.7931429828    6[1-(0),6-(1,6),6-(6,8)]
   505  23.8796998308  23.8796998308  23.8796998308    6[1-(0),6-(1,6),6-(6,6)]
   506  12.9976294856  12.9976294856  12.9976294856    6[1-(0),1-(0),6-(6,6,6),8-(6)]
   507  11.2598707357  11.2598707357  11.2598707357    6[1-(0),1-(0),6-(6,6,6),8-(6)]
   508  11.0957361602  11.0957361602  11.0957361602    6[6-(1,6),6-(1,6),8-(6)]
   509  9.72391317243  9.72391317243  9.72391317243    6[1-(0),6-(1,6),6-(6,8)]
   510  11.8689979366  11.8689979366  11.8689979366    6[1-(0),6-(1,6),6-(6,8)]
   511  13.9017349353  13.9017349353  13.9017349353    6[6-(1,6),6-(1,6),6-(6,6)]
   512  14.1981768447  14.1981768447  14.1981768447    6[1-(0),6-(1,6),6-(6,6)]
   513   10.938113964   10.938113964   10.938113964    6[6-(6,6),8-(27),8-(27)]
   514  23.7793860963  23.7793860963  23.7793860963    6[1-(0),7-(6,27),7-(6,6)]
   515  23.1303395714  23.1303395714  23.1303395714    6[1-(0),6-(1,7),7-(6,27)]
   516  20.5601428651  20.5601428651  20.5601428651    6[1-(0),6-(1,6),6-(6,7)]
   517  19.7724983871  19.7724983871  19.7724983871    6[1-(0),6-(1,6),6-(6,6)]
   518  22.0248718353  22.0248718353  22.0248718353    6[1-(0),6-(1,7),7-(6,6)]
   519   21.081864606   21.081864606   21.081864606    6[1-(0),6-(1,6),6-(6,6)]
   520   19.986769479   19.986769479   19.986769479    6[6-(1,6),6-(1,6),6-(6,6)]
   521  21.6144810021  21.6144810021  21.6144810021    6[6-(1,6),6-(1,6),7-(6,6)]
   522  21.8955638933  21.8955638933  21.8955638933    6[1-(0),6-(1,6),6-(6,7)]
   523  12.9362541993  12.9362541993  12.9362541993    6[1-(0),1-(0),6-(6,6,6),8-(6)]
   524  12.0385006914  12.0385006914  12.0385006914    6[6-(1,6),6-(1,6),8-(6)]
   525  13.2611002971  13.2611002971  13.2611002971    6[1-(0),6-(1,6),6-(6,8)]
   526  13.3096035747  13.3096035747  13.3096035747    6[1-(0),6-(1,6),6-(6,6)]
   527  12.2871932882  12.2871932882  12.2871932882    6[6-(1,6),6-(1,6),6-(8,8)]
   528  11.1110192839  11.1110192839  11.1110192839    6[1-(0),6-(1,6),6-(6,6)]
   529  10.9588048058  10.9588048058  10.9588048058    6[1-(0),6-(1,6),6-(6,8)]
   530  12.4520477645  12.4520477645  12.4520477645    6[6-(6,6),8-(27),8-(27)]
   531   3.1234865608   3.1234865608   3.1234865608    6[1-(0),1-(0),6-(6,6,6),8-(6)]
   532  24.3481634351  24.3481634351  24.3481634351    6[6-(1,6),6-(1,6),8-(6)]
   533  4.77731045846  4.77731045846  4.77731045846    6[1-(0),6-(1,6),6-(6,8)]
   534   5.5332424372   5.5332424372   5.5332424372    6[1-(0),6-(1,6),6-(6,6)]
   535   4.9325820704   4.9325820704   4.9325820704    6[6-(1,6),6-(1,6),6-(8,8)]
   536  24.4880915315  24.4880915315  24.4880915315    6[1-(0),6-(1,6),6-(6,6)]
   537  23.7107678993  23.7107678993  23.7107678993    6[1-(0),6-(1,6),6-(6,8)]
   538  5.69988699655  5.69988699655  5.69988699655    6[6-(6,6),8-(27),8-(27)]
   539  21.5495288554  21.5495288554  21.5495288554    6[6-(1,6),6-(1,6),6-(8,8)]
   540  20.5774326165  20.5774326165  20.5774326165    6[1-(0),6-(1,6),6-(6,6)]
   541  20.7075474575  20.7075474575  20.7075474575    6[1-(0),6-(1,6),6-(6,8)]
   542  21.8818592976  21.8818592976  21.8818592976    6[6-(1,6),6-(1,6),8-(6)]
   543  22.9520135834  22.9520135834  22.9520135834    6[1-(0),6-(1,6),6-(6,8)]
   544  22.7901087211  22.7901087211  22.7901087211    6[1-(0),6-(1,6),6-(6,6)]
   545  21.1427059422  21.1427059422  21.1427059422    6[1-(0),1-(0),6-(6,6,6),8-(6)]
   546  21.7003628338  21.7003628338  21.7003628338    6[6-(1,1,8),6-(1,1,8),6-(1,1,8),6-(1,1,8)]
   547  20.5600936583  20.5600936583  20.5600936583    6[1-(0),1-(0),6-(6,6,6),8-(6)]
   548  22.2469297962  22.2469297962  22.2469297962    6[1-(0),1-(0),6-(6,6,6),8-(6)]
   549  22.8394830068  22.8394830068  22.8394830068    6[1-(0),1-(0),6-(6,6,6),8-(6)]
   550  21.4196988443  21.4196988443  21.4196988443    6[6-(1,6),6-(1,6),8-(6)]
   551  22.4803936975  22.4803936975  22.4803936975    6[1-(0),6-(1,6),6-(6,8)]
   552   22.598264453   22.598264453   22.598264453    6[1-(0),6-(1,6),6-(6,6)]
   553  21.6058342472  21.6058342472  21.6058342472    6[6-(1,6),6-(1,6),6-(8,8)]
   554   20.489254243   20.489254243   20.489254243    6[1-(0),6-(1,6),6-(6,6)]
   555   20.377893337   20.377893337   20.377893337    6[1-(0),6-(1,6),6-(6,8)]
   556  21.7807752662  21.7807752662  21.7807752662    6[6-(6,6),8-(27),8-(27)]
   557  21.3232027493  21.3232027493  21.3232027493    6[6-(6,6),8-(27),8-(27)]
   558  20.3478850649  20.3478850649  20.3478850649    6[6-(1,6),6-(1,6),8-(6)]
   559  21.0163472414  21.0163472414  21.0163472414    6[1-(0),6-(1,6),6-(6,8)]
   560  18.9929548896  18.9929548896  18.9929548896    6[1-(0),6-(1,6),6-(6,8)]
   561  23.1056462474  23.1056462474  23.1056462474    6[6-(1,6),6-(1,6),8-(6)]
   562  24.4754737177  24.4754737177  24.4754737177    6[1-(0),6-(1,6),6-(6,8)]
   563   25.170774659   25.170774659   25.170774659    6[1-(0),6-(1,6),6-(6,6)]
   564  24.5242317381  24.5242317381  24.5242317381    6[6-(1,6),6-(1,6),6-(8,8)]
   565  23.1013866999  23.1013866999  23.1013866999    6[1-(0),6-(1,6),6-(6,6)]
   566  22.4430672703  22.4430672703  22.4430672703    6[1-(0),6-(1,6),6-(6,8)]
   567  24.4650950816  24.4650950816  24.4650950816    6[1-(0),7-(6,27),7-(6,6)]
   568  25.0288701461  25.0288701461  25.0288701461    6[1-(0),6-(1,7),7-(6,27)]
   569  26.1796101053  26.1796101053  26.1796101053    6[1-(0),6-(1,7),7-(6,6)]
   570  26.6379784636  26.6379784636  26.6379784636    6[6-(1,6),6-(1,6),7-(6,6)]
   571  26.3567479667  26.3567479667  26.3567479667    6[1-(0),6-(1,6),6-(6,7)]
   572  27.1733161038  27.1733161038  27.1733161038    6[1-(0),6-(1,6),6-(6,6)]
   573  20.0009923029  20.0009923029  20.0009923029    6[1-(0),6-(1,6),6-(6,7)]
   574  18.2651760616  18.2651760616  18.2651760616    6[6-(6,6),8-(27),8-(27)]
   575  18.9837161457  18.9837161457  18.9837161457    6[6-(1,6),6-(1,6),6-(8,8)]
   576  18.3452484715  18.3452484715  18.3452484715    6[1-(0),6-(1,6),6-(6,6)]
   577  20.3500346312  20.3500346312  20.3500346312    6[1-(0),6-(1,6),6-(6,6)]
   578  24.8575050224  24.8575050224  24.8575050224    6[1-(0),6-(1,7),7-(6,27)]
   579  25.8493731083  25.8493731083  25.8493731083    6[1-(0),7-(6,27),7-(6,6)]
   580  25.8003071674  25.8003071674  25.8003071674    6[1-(0),6-(1,7),7-(6,6)]
   581  27.5027705286  27.5027705286  27.5027705286    6[6-(1,6),6-(1,6),7-(6,6)]
   582  28.3758282243  28.3758282243  28.3758282243    6[1-(0),6-(1,6),6-(6,7)]
   583  29.3672888334  29.3672888334  29.3672888334    6[1-(0),6-(1,6),6-(6,6)]
   584  29.5210418733  29.5210418733  29.5210418733    6[6-(1,6),6-(1,6),6-(6,6)]
   585  28.6031899122  28.6031899122  28.6031899122    6[1-(0),6-(1,6),6-(6,6)]
   586    27.59103014    27.59103014    27.59103014    6[1-(0),6-(1,6),6-(6,7)]
   587  23.5583289545  23.5583289545  23.5583289545    6[6-(6,6),8-(27),8-(27)]
   588  24.2328339432  24.2328339432  24.2328339432    6[6-(1,6),6-(1,6),6-(8,8)]
   589  23.4712743232  23.4712743232  23.4712743232    6[1-(0),6-(1,6),6-(6,6)]
   590  25.5741851792  25.5741851792  25.5741851792    6[1-(0),6-(1,6),6-(6,6)]
   591  18.5281074536  18.5281074536  18.5281074536    6[1-(0),7-(6,27),7-(6,6)]
   592  19.4871877917  19.4871877917  19.4871877917    6[1-(0),6-(1,7),7-(6,27)]
   593  18.5874803867  18.5874803867  18.5874803867    6[1-(0),6-(1,7),7-(6,6)]
   594  16.8423762509  16.8423762509  16.8423762509    6[6-(1,6),6-(1,6),7-(6,6)]
   595  16.0417322769  16.0417322769  16.0417322769    6[1-(0),6-(1,6),6-(6,7)]
   596  14.9934323461  14.9934323461  14.9934323461    6[1-(0),6-(1,6),6-(6,6)]
   597  14.8595884193  14.8595884193  14.8595884193    6[6-(1,6),6-(1,6),6-(6,6)]
   598  15.7700071688  15.7700071688  15.7700071688    6[1-(0),6-(1,6),6-(6,6)]
   599   16.818917561   16.818917561   16.818917561    6[1-(0),6-(1,6),6-(6,7)]
   600  16.4574636476  16.4574636476  16.4574636476    6[6-(6,6),8-(27),8-(27)]
   601  16.3463334858  16.3463334858  16.3463334858    6[6-(1,6),6-(1,6),6-(8,8)]
   602  15.2323902612  15.2323902612  15.2323902612    6[1-(0),6-(1,6),6-(6,6)]
   603  15.0328103921  15.0328103921  15.0328103921    6[1-(0),6-(1,6),6-(6,8)]
   604  16.0246301885  16.0246301885  16.0246301885    6[6-(1,6),6-(1,6),8-(6)]
   605  17.2011992212  17.2011992212  17.2011992212    6[1-(0),6-(1,6),6-(6,8)]
   606  17.2877570812  17.2877570812  17.2877570812    6[1-(0),6-(1,6),6-(6,6)]
   607  27.3357124006  27.3357124006  27.3357124006    6[1-(0),1-(0),6-(6,6,6),8-(6)]
   608   25.597951775   25.597951775   25.597951775    6[1-(0),1-(0),6-(6,6,6),8-(6)]
   609  25.4338155081  25.4338155081  25.4338155081    6[6-(1,6),6-(1,6),8-(6)]
   610  24.0619926251  24.0619926251  24.0619926251    6[1-(0),6-(1,6),6-(6,8)]
   611  26.2070764047  26.2070764047  26.2070764047    6[1-(0),6-(1,6),6-(6,8)]
   612  28.2398172436  28.2398172436  28.2398172436    6[6-(1,6),6-(1,6),6-(6,6)]
   613  20.7901206006  20.7901206006  20.7901206006    6[1-(0),6-(1,6),6-(6,6)]
   614  25.2761769607  25.2761769607  25.2761769607    6[6-(6,6),8-(27),8-(27)]
   615  9.44132191697  9.44132191697  9.44132191697    6[1-(0),7-(6,27),7-(6,6)]
   616  8.79227761816  8.79227761816  8.79227761816    6[1-(0),6-(1,7),7-(6,27)]
   617  34.8982146893  34.8982146893  34.8982146893    6[1-(0),6-(1,6),6-(6,7)]
   618  34.1105689789  34.1105689789  34.1105689789    6[1-(0),6-(1,6),6-(6,6)]
   619  7.68680902859  7.68680902859  7.68680902859    6[1-(0),6-(1,7),7-(6,6)]
   620  6.74379676111  6.74379676111  6.74379676111    6[1-(0),6-(1,6),6-(6,6)]
   621  5.64870160829  5.64870160829  5.64870160829    6[6-(1,6),6-(1,6),6-(6,6)]
   622   7.2764155011   7.2764155011   7.2764155011    6[6-(1,6),6-(1,6),7-(6,6)]
   623  7.55749725042  7.55749725042  7.55749725042    6[1-(0),6-(1,6),6-(6,7)]
   624  32.7968429502  32.7968429502  32.7968429502    6[1-(0),1-(0),6-(6,6,6),8-(6)]
   625  12.7645946293  12.7645946293  12.7645946293    6[6-(1,6),6-(1,6),8-(6)]
   626  32.4719950047  32.4719950047  32.4719950047    6[1-(0),6-(1,6),6-(6,8)]
   627  32.4234907587  32.4234907587  32.4234907587    6[1-(0),6-(1,6),6-(6,6)]
   628  12.5159001276  12.5159001276  12.5159001276    6[6-(1,6),6-(1,6),6-(8,8)]
   629  13.6920741691  13.6920741691  13.6920741691    6[1-(0),6-(1,6),6-(6,6)]
   630  13.8442896265  13.8442896265  13.8442896265    6[1-(0),6-(1,6),6-(6,8)]
   631  12.3510444881  12.3510444881  12.3510444881    6[6-(6,6),8-(27),8-(27)]
   632  21.6795838502  21.6795838502  21.6795838502    6[1-(0),1-(0),6-(6,6,6),8-(6)]
   633  21.3849086547  21.3849086547  21.3849086547    6[6-(1,6),6-(1,6),8-(6)]
   634  20.0257615919  20.0257615919  20.0257615919    6[1-(0),6-(1,6),6-(6,8)]
   635  19.2698303298  19.2698303298  19.2698303298    6[1-(0),6-(1,6),6-(6,6)]
   636  19.8704914436  19.8704914436  19.8704914436    6[6-(1,6),6-(1,6),6-(8,8)]
   637   21.244982038   21.244982038   21.244982038    6[1-(0),6-(1,6),6-(6,6)]
   638  22.0223050113  22.0223050113  22.0223050113    6[1-(0),6-(1,6),6-(6,8)]
   639  19.1031872581  19.1031872581  19.1031872581    6[6-(6,6),8-(27),8-(27)]
   640  31.9296952434  31.9296952434  31.9296952434    6[6-(1,6),6-(1,6),6-(8,8)]
   641  11.9717904796  11.9717904796  11.9717904796    6[1-(0),6-(1,6),6-(6,6)]
   642  11.8416746557  11.8416746557  11.8416746557    6[1-(0),6-(1,6),6-(6,8)]
   643  31.5973627675  31.5973627675  31.5973627675    6[6-(1,6),6-(1,6),8-(6)]
   644   30.527209441   30.527209441   30.527209441    6[1-(0),6-(1,6),6-(6,8)]
   645  30.6891152867  30.6891152867  30.6891152867    6[1-(0),6-(1,6),6-(6,6)]
   646  11.4065143073  11.4065143073  11.4065143073    6[1-(0),1-(0),6-(6,6,6),8-(6)]
   647  10.8488565291  10.8488565291  10.8488565291    6[6-(1,1,8),6-(1,1,8),6-(1,1,8),6-(1,1,8)]
   648  11.9891247377  11.9891247377  11.9891247377    6[1-(0),1-(0),6-(6,6,6),8-(6)]
   649  31.2322905471  31.2322905471  31.2322905471    6[1-(0),1-(0),6-(6,6,6),8-(6)]
   650  30.6397353864  30.6397353864  30.6397353864    6[1-(0),1-(0),6-(6,6,6),8-(6)]
   651  32.0595233662  32.0595233662  32.0595233662    6[6-(1,6),6-(1,6),8-(6)]
   652  30.9988284993  30.9988284993  30.9988284993    6[1-(0),6-(1,6),6-(6,8)]
   653  30.8809587272  30.8809587272  30.8809587272    6[1-(0),6-(1,6),6-(6,6)]
   654  31.8733899884  31.8733899884  31.8733899884    6[6-(1,6),6-(1,6),6-(8,8)]
   655  32.9899699789  32.9899699789  32.9899699789    6[1-(0),6-(1,6),6-(6,6)]
   656  33.1013299182  33.1013299182  33.1013299182    6[1-(0),6-(1,6),6-(6,8)]
   657  31.6984500759  31.6984500759  31.6984500759    6[6-(6,6),8-(27),8-(27)]
   658  32.1560224806  32.1560224806  32.1560224806    6[6-(6,6),8-(27),8-(27)]
   659  12.2013316649  12.2013316649  12.2013316649    6[6-(1,6),6-(1,6),8-(6)]
   660  11.5328686704  11.5328686704  11.5328686704    6[1-(0),6-(1,6),6-(6,8)]
   661  13.5562618585  13.5562618585  13.5562618585    6[1-(0),6-(1,6),6-(6,8)]
   662  9.44357047097  9.44357047097  9.44357047097    6[6-(1,6),6-(1,6),8-(6)]
   663  29.0037430315  29.0037430315  29.0037430315    6[1-(0),6-(1,6),6-(6,8)]
   664  28.3084414103  28.3084414103  28.3084414103    6[1-(0),6-(1,6),6-(6,6)]
   665  28.9549836093  28.9549836093  28.9549836093    6[6-(1,6),6-(1,6),6-(8,8)]
   666  9.44782852795  9.44782852795  9.44782852795    6[1-(0),6-(1,6),6-(6,6)]
   667   10.106148708   10.106148708   10.106148708    6[1-(0),6-(1,6),6-(6,8)]
   668  29.0141350068  29.0141350068  29.0141350068    6[1-(0),7-(6,27),7-(6,6)]
   669  28.4503577026  28.4503577026  28.4503577026    6[1-(0),6-(1,7),7-(6,27)]
   670  27.2996185636  27.2996185636  27.2996185636    6[1-(0),6-(1,7),7-(6,6)]
   671  26.8412529219  26.8412529219  26.8412529219    6[6-(1,6),6-(1,6),7-(6,6)]
   672  27.1224845676  27.1224845676  27.1224845676    6[1-(0),6-(1,6),6-(6,7)]
   673  26.3059177006  26.3059177006  26.3059177006    6[1-(0),6-(1,6),6-(6,6)]
   674  25.7321017694  25.7321017694  25.7321017694    6[1-(0),6-(1,6),6-(6,7)]
   675  14.2840384003  14.2840384003  14.2840384003    6[6-(6,6),8-(27),8-(27)]
   676  13.5654990982  13.5654990982  13.5654990982    6[6-(1,6),6-(1,6),6-(8,8)]
   677  14.2039675479  14.2039675479  14.2039675479    6[1-(0),6-(1,6),6-(6,6)]
   678  12.1991804855  12.1991804855  12.1991804855    6[1-(0),6-(1,6),6-(6,6)]
   679  20.8755825572  20.8755825572  20.8755825572    6[1-(0),6-(1,7),7-(6,27)]
   680  19.8837143202  19.8837143202  19.8837143202    6[1-(0),7-(6,27),7-(6,6)]
   681  19.9327793412  19.9327793412  19.9327793412    6[1-(0),6-(1,7),7-(6,6)]
   682  18.2303149491  18.2303149491  18.2303149491    6[6-(1,6),6-(1,6),7-(6,6)]
   683  17.3572575843  17.3572575843  17.3572575843    6[1-(0),6-(1,6),6-(6,7)]
   684  24.1119333119  24.1119333119  24.1119333119    6[1-(0),6-(1,6),6-(6,6)]
   685  16.2120416532  16.2120416532  16.2120416532    6[6-(1,6),6-(1,6),6-(6,6)]
   686  17.1298933017  17.1298933017  17.1298933017    6[1-(0),6-(1,6),6-(6,6)]
   687  18.1420540086  18.1420540086  18.1420540086    6[1-(0),6-(1,6),6-(6,7)]
   688  29.9208997562  29.9208997562  29.9208997562    6[6-(6,6),8-(27),8-(27)]
   689  29.2463955391  29.2463955391  29.2463955391    6[6-(1,6),6-(1,6),6-(8,8)]
   690  30.0079559999  30.0079559999  30.0079559999    6[1-(0),6-(1,6),6-(6,6)]
   691  27.9050441748  27.9050441748  27.9050441748    6[1-(0),6-(1,6),6-(6,6)]
   692  34.9511225673  34.9511225673  34.9511225673    6[1-(0),7-(6,27),7-(6,6)]
   693  33.9920421062  33.9920421062  33.9920421062    6[1-(0),6-(1,7),7-(6,27)]
   694  34.8917505558  34.8917505558  34.8917505558    6[1-(0),6-(1,7),7-(6,6)]
   695  36.6368557442  36.6368557442  36.6368557442    6[6-(1,6),6-(1,6),7-(6,6)]
   696  29.6913620999  29.6913620999  29.6913620999    6[1-(0),6-(1,6),6-(6,7)]
   697  30.7396630519  30.7396630519  30.7396630519    6[1-(0),6-(1,6),6-(6,6)]
   698  38.6196455923  38.6196455923  38.6196455923    6[6-(1,6),6-(1,6),6-(6,6)]
   699   37.709227144   37.709227144   37.709227144    6[1-(0),6-(1,6),6-(6,6)]
   700  36.6603157866  36.6603157866  36.6603157866    6[1-(0),6-(1,6),6-(6,7)]
   701  16.0917474022  16.0917474022  16.0917474022    6[6-(6,6),8-(27),8-(27)]
   702  16.2028764033  16.2028764033  16.2028764033    6[6-(1,6),6-(1,6),6-(8,8)]
   703  17.3168196283  17.3168196283  17.3168196283    6[1-(0),6-(1,6),6-(6,6)]
   704  17.5163984672  17.5163984672  17.5163984672    6[1-(0),6-(1,6),6-(6,8)]
   705  16.5245776634  16.5245776634  16.5245776634    6[6-(1,6),6-(1,6),8-(6)]
   706  15.3480086072  15.3480086072  15.3480086072    6[1-(0),6-(1,6),6-(6,8)]
   707  15.2614517592  15.2614517592  15.2614517592    6[1-(0),6-(1,6),6-(6,6)]
   708  26.1435221044  26.1435221044  26.1435221044    6[1-(0),1-(0),6-(6,6,6),8-(6)]
   709  27.8812808543  27.8812808543  27.8812808543    6[1-(0),1-(0),6-(6,6,6)]
   710  28.0454154298  28.0454154298  28.0454154298    6[6-(1,6),6-(1,6)]
   711  29.4172384176  29.4172384176  29.4172384176    6[1-(0),6-(1,6),6-(6)]
   712  27.2721536534  27.2721536534  27.2721536534    6[1-(0),6-(1,6),6-(6)]
   713  25.2394166547  25.2394166547  25.2394166547    6[6-(1,6),6-(1,6),6-(6,6)]
   714  24.9429747453  24.9429747453  24.9429747453    6[1-(0),6-(1,6),6-(6,6)]
   715   28.203037626   28.203037626   28.203037626    6[6-(6,6),8-(27),8-(27)]
   716  15.3617654937  15.3617654937  15.3617654937    6[1-(0),7-(6,27),7-(6,6)]
   717  16.0108120186  16.0108120186  16.0108120186    6[1-(0),6-(1,7),7-(6,27)]
   718  18.5810087249  18.5810087249  18.5810087249    6[1-(0),6-(1,6),6-(6,7)]
   719  19.3686532029  19.3686532029  19.3686532029    6[1-(0),6-(1,6),6-(6,6)]
   720  17.1162797547  17.1162797547  17.1162797547    6[1-(0),6-(1,7),7-(6,6)]
   721   18.059286984   18.059286984   18.059286984    6[1-(0),6-(1,6),6-(6,6)]
   722   19.154382111   19.154382111   19.154382111    6[6-(1,6),6-(1,6),6-(6,6)]
   723  17.5266705879  17.5266705879  17.5266705879    6[6-(1,6),6-(1,6),7-(6,6)]
   724  17.2455876967  17.2455876967  17.2455876967    6[1-(0),6-(1,6),6-(6,7)]
   725  16.2746168441  16.2746168441  16.2746168441    6[6-(1,1,8),6-(1,1,8),6-(1,1,8),6-(1,1,8)]
   726  22.8665347459  22.8665347459  22.8665347459    6[6-(1,1,8),6-(1,1,8),6-(1,1,8),6-(1,1,8)]
   727  12.4015348217  12.4015348217  12.4015348217    6[6-(1,1,8),6-(1,1,8),6-(1,1,8),6-(1,1,8)]
   728  26.7396167683  26.7396167683  26.7396167683    6[6-(1,1),6-(1,1,8),6-(1,1,8),6-(1,1,8)]
   729  15.1591467027  15.1591467027  15.1591467027    7[6-(1,6),6-(1,7),27-(8,8,8,8)]
   730  13.3490432706  13.3490432706  13.3490432706    7[6-(1,6),6-(1,7),6-(6,6)]
   731  14.2238886613  14.2238886613  14.2238886613    7[6-(1,6),6-(1,7),27-(8,8,8,8)]
   732  12.6724808829  12.6724808829  12.6724808829    7[6-(1,6),6-(1,7),6-(6,6)]
   733  19.6580596876  19.6580596876  19.6580596876    7[6-(1,6),6-(1,7),27-(8,8,8,8)]
   734  21.2031156313  21.2031156313  21.2031156313    7[6-(1,6),6-(1,7),6-(6,6)]
   735   29.241853927   29.241853927   29.241853927    7[6-(1,6),6-(1,7),27-(8,8,8,8)]
   736  31.0173895377  31.0173895377  31.0173895377    7[6-(1,6),6-(1,7),6-(6,6)]
   737  9.64392773461  9.64392773461  9.64392773461    7[6-(1,6),6-(1,7),27-(8,8,8,8)]
   738  11.4540298083  11.4540298083  11.4540298083    7[6-(1,6),6-(1,7),6-(6,6)]
   739  18.3253263404  18.3253263404  18.3253263404    7[6-(1,6),6-(1,7),27-(8,8,8,8)]
   740  19.8767358159  19.8767358159  19.8767358159    7[6-(1,6),6-(1,7),6-(6,6)]
   741  5.14501418073  5.14501418073  5.14501418073    7[6-(1,6),6-(1,7),27-(8,8,8,8)]
   742  3.59995653579  3.59995653579  3.59995653579    7[6-(1,6),6-(1,7),6-(6,6)]
   743  24.2373604789  24.2373604789  24.2373604789    7[6-(1,6),6-(1,7),27-(8,8,8,8)]
   744  22.4618262447  22.4618262447  22.4618262447    7[6-(1,6),6-(1,7),6-(6,6)]
   745  23.9820048873  23.9820048873  23.9820048873    7[6-(1,6),6-(1,7),27-(8,8,8,8)]
   746  25.7921083194  25.7921083194  25.7921083194    7[6-(1,6),6-(1,7),6-(6,6)]
   747  24.9172629287  24.9172629287  24.9172629287    7[6-(1,6),6-(1,7),27-(8,8,8,8)]
   748  26.4686707071  26.4686707071  26.4686707071    7[6-(1,6),6-(1,7),6-(6,6)]
   749  19.4830919024  19.4830919024  19.4830919024    7[6-(1,6),6-(1,7),27-(8,8,8,8)]
   750  17.9380359587  17.9380359587  17.9380359587    7[6-(1,6),6-(1,7),6-(6,6)]
   751  9.89929766303  9.89929766303  9.89929766303    7[6-(1,6),6-(1,7),27-(8,8,8,8)]
   752  8.12376205225  8.12376205225  8.12376205225    7[6-(1,6),6-(1,7),6-(6,6)]
   753  29.4972238554  29.4972238554  29.4972238554    7[6-(1,6),6-(1,7),27-(8,8,8,8)]
   754  27.6871217817  27.6871217817  27.6871217817    7[6-(1,6),6-(1,7),6-(6,6)]
   755  20.8158252496  20.8158252496  20.8158252496    7[6-(1,6),6-(1,7),27-(8,8,8,8)]
   756  19.2644157741  19.2644157741  19.2644157741    7[6-(1,6),6-(1,7),6-(6,6)]
   757  33.9961374093  33.9961374093  33.9961374093    7[6-(1,6),6-(1,7),27-(8,8,8,8)]
   758  35.5411950542  35.5411950542  35.5411950542    7[6-(1,6),6-(1,7),6-(6,6)]
   759  14.9037911111  14.9037911111  14.9037911111    7[6-(1,6),6-(1,7),27-(8,8,8,8)]
   760  16.6793253453  16.6793253453  16.6793253453    7[6-(1,6),6-(1,7),6-(6,6)]
   761  18.0001889022  18.0001889022  18.0001889022    8[6-(1,1,6),6-(6,6)]
   762  16.8919129817  16.8919129817  16.8919129817    8[6-(1,1,6),6-(6,6)]
   763  17.9698717902  17.9698717902  17.9698717902    8[6-(1,1,6),6-(6,6)]
   764  16.9389329058  16.9389329058  16.9389329058    8[6-(1,1,6),6-(6,6)]
   765  18.8662779958  18.8662779958  18.8662779958    8[6-(6,8),27-(7,8,8,8)]
   766  16.8970468651  16.8970468651  16.8970468651    8[6-(6,8),27-(7,8,8,8)]
   767  18.3139907089  18.3139907089  18.3139907089    8[6-(6,8),27-(7,8,8,8)]
   768  16.3845896491  16.3845896491  16.3845896491    8[6-(6,8),27-(7,8,8,8)]
   769  25.6091380235  25.6091380235  25.6091380235    8[6-(6,8),27-(7,8,8,8)]
   770  27.5407756972  27.5407756972  27.5407756972    8[6-(6,8),27-(7,8,8,8)]
   771  27.3167366722  27.3167366722  27.3167366722    8[6-(1,1,6),6-(6,6)]
   772  15.6262216153  15.6262216153  15.6262216153    8[6-(1,1,6),6-(6,6)]
   773  12.6430667754  12.6430667754  12.6430667754    8[6-(6,8),27-(7,8,8,8)]
   774  14.5578256231  14.5578256231  14.5578256231    8[6-(6,8),27-(7,8,8,8)]
   775  32.2269574609  32.2269574609  32.2269574609    8[6-(6,8),27-(7,8,8,8)]
   776  13.1878370612  13.1878370612  13.1878370612    8[6-(6,8),27-(7,8,8,8)]
   777  22.0801259932  22.0801259932  22.0801259932    8[6-(6,8),27-(7,8,8,8)]
   778  20.1384767644  20.1384767644  20.1384767644    8[6-(6,8),27-(7,8,8,8)]
   779  14.8848538514  14.8848538514  14.8848538514    8[6-(6,8),27-(7,8,8,8)]
   780  16.8418512197  16.8418512197  16.8418512197    8[6-(6,8),27-(7,8,8,8)]
   781  21.6281379795  21.6281379795  21.6281379795    8[6-(6,8),27-(7,8,8,8)]
   782  23.5614818566  23.5614818566  23.5614818566    8[6-(6,8),27-(7,8,8,8)]
   783  23.3303603262  23.3303603262  23.3303603262    8[6-(1,1,6),6-(6,6)]
   784  12.9337336995  12.9337336995  12.9337336995    8[6-(1,1,6),6-(6,6)]
   785  27.7328968566  27.7328968566  27.7328968566    8[6-(1,1,6),6-(6,6)]
   786  28.8411728303  28.8411728303  28.8411728303    8[6-(1,1,6),6-(6,6)]
   787  6.83321008371  6.83321008371  6.83321008371    8[6-(1,1,6),6-(6,6)]
   788  7.86414910543  7.86414910543  7.86414910543    8[6-(1,1,6),6-(6,6)]
   789  26.8668000087  26.8668000087  26.8668000087    8[6-(6,8),27-(7,8,8,8)]
   790  7.90603010333  7.90603010333  7.90603010333    8[6-(6,8),27-(7,8,8,8)]
   791  6.48908615706  6.48908615706  6.48908615706    8[6-(6,8),27-(7,8,8,8)]
   792  8.41848825859  8.41848825859  8.41848825859    8[6-(6,8),27-(7,8,8,8)]
   793  6.94007283916  6.94007283916  6.94007283916    8[6-(6,8),27-(7,8,8,8)]
   794   25.938436193   25.938436193   25.938436193    8[6-(6,8),27-(7,8,8,8)]
   795  26.1624702707  26.1624702707  26.1624702707    8[6-(1,1,6),6-(6,6)]
   796  16.9230101417  16.9230101417  16.9230101417    8[6-(1,1,6),6-(6,6)]
   797  12.1600215517  12.1600215517  12.1600215517    8[6-(6,8),27-(7,8,8,8)]
   798  31.1752638088  31.1752638088  31.1752638088    8[6-(6,8),27-(7,8,8,8)]
   799  21.2522716968  21.2522716968  21.2522716968    8[6-(6,8),27-(7,8,8,8)]
   800  19.3613910284  19.3613910284  19.3613910284    8[6-(6,8),27-(7,8,8,8)]
   801   23.652962552   23.652962552   23.652962552    8[6-(6,8),27-(7,8,8,8)]
   802  25.5946127934  25.5946127934  25.5946127934    8[6-(6,8),27-(7,8,8,8)]
   803  9.91822144333  9.91822144333  9.91822144333    8[6-(6,8),27-(7,8,8,8)]
   804  7.96122303666  7.96122303666  7.96122303666    8[6-(6,8),27-(7,8,8,8)]
   805  24.1049542406  24.1049542406  24.1049542406    8[6-(6,8),27-(7,8,8,8)]
   806  22.1716093257  22.1716093257  22.1716093257    8[6-(6,8),27-(7,8,8,8)]
   807  22.4027360146  22.4027360146  22.4027360146    8[6-(1,1,6),6-(6,6)]
   808  11.8693379198  11.8693379198  11.8693379198    8[6-(1,1,6),6-(6,6)]
   809  21.1409626878  21.1409626878  21.1409626878    8[6-(1,1,6),6-(6,6)]
   810  22.2492386083  22.2492386083  22.2492386083    8[6-(1,1,6),6-(6,6)]
   811  21.1712797998  21.1712797998  21.1712797998    8[6-(1,1,6),6-(6,6)]
   812  22.2022186842  22.2022186842  22.2022186842    8[6-(1,1,6),6-(6,6)]
   813  20.2748735942  20.2748735942  20.2748735942    8[6-(6,8),27-(7,8,8,8)]
   814  22.2441047249  22.2441047249  22.2441047249    8[6-(6,8),27-(7,8,8,8)]
   815  20.8271608811  20.8271608811  20.8271608811    8[6-(6,8),27-(7,8,8,8)]
   816  22.7565619409  22.7565619409  22.7565619409    8[6-(6,8),27-(7,8,8,8)]
   817  13.5320135665  13.5320135665  13.5320135665    8[6-(6,8),27-(7,8,8,8)]
   818  11.6003758928  11.6003758928  11.6003758928    8[6-(6,8),27-(7,8,8,8)]
   819  11.8244149178  11.8244149178  11.8244149178    8[6-(1,1,6),6-(6,6)]
   820  23.5149299747  23.5149299747  23.5149299747    8[6-(1,1,6),6-(6,6)]
   821  26.4980848146  26.4980848146  26.4980848146    8[6-(6,8),27-(7,8,8,8)]
   822  24.5833259669  24.5833259669  24.5833259669    8[6-(6,8),27-(7,8,8,8)]
   823  6.91419412907  6.91419412907  6.91419412907    8[6-(6,8),27-(7,8,8,8)]
   824  25.9533145288  25.9533145288  25.9533145288    8[6-(6,8),27-(7,8,8,8)]
   825  17.0610255968  17.0610255968  17.0610255968    8[6-(6,8),27-(7,8,8,8)]
   826  19.0026748256  19.0026748256  19.0026748256    8[6-(6,8),27-(7,8,8,8)]
   827  24.2562977386  24.2562977386  24.2562977386    8[6-(6,8),27-(7,8,8,8)]
   828  22.2993003703  22.2993003703  22.2993003703    8[6-(6,8),27-(7,8,8,8)]
   829  17.5130136105  17.5130136105  17.5130136105    8[6-(6,8),27-(7,8,8,8)]
   830  15.5796697334  15.5796697334  15.5796697334    8[6-(6,8),27-(7,8,8,8)]
   831  15.8107912638  15.8107912638  15.8107912638    8[6-(1,1,6),6-(6,6)]
   832  26.2074178905  26.2074178905  26.2074178905    8[6-(1,1,6),6-(6,6)]
   833  11.4082547334  11.4082547334  11.4082547334    8[6-(1,1,6),6-(6,6)]
   834  10.2999787597  10.2999787597  10.2999787597    8[6-(1,1,6),6-(6,6)]
   835  32.3079415063  32.3079415063  32.3079415063    8[6-(1,1,6),6-(6,6)]
   836  31.2770024846  31.2770024846  31.2770024846    8[6-(1,1,6),6-(6,6)]
   837  12.2743515813  12.2743515813  12.2743515813    8[6-(6,8),27-(7,8,8,8)]
   838  31.2351214867  31.2351214867  31.2351214867    8[6-(6,8),27-(7,8,8,8)]
   839  32.6520654329  32.6520654329  32.6520654329    8[6-(6,8),27-(7,8,8,8)]
   840  30.7226633314  30.7226633314  30.7226633314    8[6-(6,8),27-(7,8,8,8)]
   841  32.2010787508  32.2010787508  32.2010787508    8[6-(6,8),27-(7,8,8,8)]
   842   13.202715397   13.202715397   13.202715397    8[6-(6,8),27-(7,8,8,8)]
   843  12.9786813193  12.9786813193  12.9786813193    8[6-(1,1,6),6-(6,6)]
   844  22.2181414483  22.2181414483  22.2181414483    8[6-(1,1,6),6-(6,6)]
   845  26.9811300383  26.9811300383  26.9811300383    8[6-(6,8),27-(7,8,8,8)]
   846   7.9658877812   7.9658877812   7.9658877812    8[6-(6,8),27-(7,8,8,8)]
   847  17.8888798932  17.8888798932  17.8888798932    8[6-(6,8),27-(7,8,8,8)]
   848  19.7797605616  19.7797605616  19.7797605616    8[6-(6,8),27-(7,8,8,8)]
   849   15.488189038   15.488189038   15.488189038    8[6-(6,8),27-(7,8,8,8)]
   850  13.5465387966  13.5465387966  13.5465387966    8[6-(6,8),27-(7,8,8,8)]
   851  29.2229301467  29.2229301467  29.2229301467    8[6-(6,8),27-(7,8,8,8)]
   852  31.1799285533  31.1799285533  31.1799285533    8[6-(6,8),27-(7,8,8,8)]
   853  15.0361973494  15.0361973494  15.0361973494    8[6-(6,8),27-(7,8,8,8)]
   854  16.9695422643  16.9695422643  16.9695422643    8[6-(6,8),27-(7,8,8,8)]
   855  16.7384155754  16.7384155754  16.7384155754    8[6-(1,1,6),6-(6,6)]
