# Supplementary material for: A collection of forcefield precursors for metal–organic frameworks
Source: RSC Adv. 2019 Nov 13;9(63):36492–507. doi: 10.1039/c9ra07327b (PMC9075174; doi:10.1039/c9ra07327b)
Supplement: RA-009-C9RA07327B-s3238 [file RA-009-C9RA07327B-s3238.txt]

PEJRON_clean

8.479    0.00000000    0.00000000
4.23953364    18.85002736    0.00000000
4.23950074    -1.491e-05    18.85003476

     1  11.6586524224  11.6586524224  11.6586524224    27[7-(6,6),7-(6,6),8-(6),8-(6)]
     2  3.17963195757  3.17963195757  3.17963195757    27[7-(6,6),7-(6,6),8-(6),8-(6)]
     3  9.53889870391  9.53889870391  9.53889870391    27[7-(6,6),7-(6,6),8-(6),8-(6)]
     4  9.53888567609  9.53888567609  9.53888567609    27[7-(6,6),7-(6,6),8-(6),8-(6)]
     5  14.0734780132  14.0734780132  14.0734780132    1[6-(1,6,8)]
     6  12.8448690942  12.8448690942  12.8448690942    1[6-(1,6,8)]
     7  3.91647951833  3.91647951833  3.91647951833    1[6-(6,6)]
     8  9.90010936203  9.90010936203  9.90010936203    1[6-(6,6)]
     9   7.4030432862   7.4030432862   7.4030432862    1[6-(6,6)]
    10  14.0887360939  14.0887360939  14.0887360939    1[6-(6,6)]
    11  9.36338899226  9.36338899226  9.36338899226    1[6-(7,7)]
    12  11.9732205027  11.9732205027  11.9732205027    1[6-(6,7)]
    13  10.2273948175  10.2273948175  10.2273948175    1[6-(6,7)]
    14  7.12917338457  7.12917338457  7.12917338457    1[6-(6,6)]
    15  13.4570498807  13.4570498807  13.4570498807    1[6-(6,6)]
    16  5.59444476676  5.59444476676  5.59444476676    1[6-(1,6,8)]
    17  4.36583948584  4.36583948584  4.36583948584    1[6-(1,6,8)]
    18  12.3954550617  12.3954550617  12.3954550617    1[6-(6,6)]
    19  1.42108581797  1.42108581797  1.42108581797    1[6-(6,6)]
    20   7.4030208938   7.4030208938   7.4030208938    1[6-(6,6)]
    21  5.60971108612  5.60971108612  5.60971108612    1[6-(6,6)]
    22  9.36336478774  9.36336478774  9.36336478774    1[6-(7,7)]
    23  3.49420567735  3.49420567735  3.49420567735    1[6-(6,7)]
    24  10.2273791625  10.2273791625  10.2273791625    1[6-(6,7)]
    25  7.12914739543  7.12914739543  7.12914739543    1[6-(6,6)]
    26  4.97802629929  4.97802629929  4.97802629929    1[6-(6,6)]
    27  7.12408662534  7.12408662534  7.12408662534    1[6-(1,6,8)]
    28  8.35269365092  8.35269365092  8.35269365092    1[6-(1,6,8)]
    29  8.80205030587  8.80205030587  8.80205030587    1[6-(6,6)]
    30  11.2974512826  11.2974512826  11.2974512826    1[6-(6,6)]
    31  5.31551110735  5.31551110735  5.31551110735    1[6-(6,6)]
    32    7.108821985    7.108821985    7.108821985    1[6-(6,6)]
    33  3.35516083173  3.35516083173  3.35516083173    1[6-(7,7)]
    34  9.22432227798  9.22432227798  9.22432227798    1[6-(6,7)]
    35  10.9701453566  10.9701453566  10.9701453566    1[6-(6,7)]
    36  5.58936786479  5.58936786479  5.58936786479    1[6-(6,6)]
    37  7.74049617872  7.74049617872  7.74049617872    1[6-(6,6)]
    38  7.12405935466  7.12405935466  7.12405935466    1[6-(1,6,8)]
    39  8.35266652908  8.35266652908  8.35266652908    1[6-(1,6,8)]
    40  8.80208387413  8.80208387413  8.80208387413    1[6-(6,6)]
    41  11.2974222974  11.2974222974  11.2974222974    1[6-(6,6)]
    42  5.31549347265  5.31549347265  5.31549347265    1[6-(6,6)]
    43    7.108799595    7.108799595    7.108799595    1[6-(6,6)]
    44  11.8341541483  11.8341541483  11.8341541483    1[6-(7,7)]
    45  9.22432030202  9.22432030202  9.22432030202    1[6-(6,7)]
    46  10.9701494234  10.9701494234  10.9701494234    1[6-(6,7)]
    47  14.0683801152  14.0683801152  14.0683801152    1[6-(6,6)]
    48  7.74049640128  7.74049640128  7.74049640128    1[6-(6,6)]
    49  9.24382015314  9.24382015314  9.24382015314    1[6-(1,6,8)]
    50  10.4724270988  10.4724270988  10.4724270988    1[6-(1,6,8)]
    51  6.68231730983  6.68231730983  6.68231730983    1[6-(6,6)]
    52  4.93818459623  4.93818459623  4.93818459623    1[6-(6,6)]
    53  7.43524440116  7.43524440116  7.43524440116    1[6-(6,6)]
    54  9.22855533402  9.22855533402  9.22855533402    1[6-(6,6)]
    55  5.47489417068  5.47489417068  5.47489417068    1[6-(7,7)]
    56  2.86505541299  2.86505541299  2.86505541299    1[6-(6,7)]
    57  8.85041215279  8.85041215279  8.85041215279    1[6-(6,7)]
    58  11.9486348921  11.9486348921  11.9486348921    1[6-(6,6)]
    59  9.86022950731  9.86022950731  9.86022950731    1[6-(6,6)]
    60  9.24382582686  9.24382582686  9.24382582686    1[6-(1,6,8)]
    61  10.4724330812  10.4724330812  10.4724330812    1[6-(1,6,8)]
    62  6.68231687017  6.68231687017  6.68231687017    1[6-(6,6)]
    63  13.4171889838  13.4171889838  13.4171889838    1[6-(6,6)]
    64  7.43526017884  7.43526017884  7.43526017884    1[6-(6,6)]
    65  9.22856624598  9.22856624598  9.22856624598    1[6-(6,6)]
    66  13.9539208093  13.9539208093  13.9539208093    1[6-(7,7)]
    67   11.344087167   11.344087167   11.344087167    1[6-(6,7)]
    68  8.85038262721  8.85038262721  8.85038262721    1[6-(6,7)]
    69  3.46961308787  3.46961308787  3.46961308787    1[6-(6,6)]
    70  9.86026307269  9.86026307269  9.86026307269    1[6-(6,6)]
    71  11.9537118324  11.9537118324  11.9537118324    1[6-(1,6,8)]
    72  10.7251065465  10.7251065465  10.7251065465    1[6-(1,6,8)]
    73  6.03622152543  6.03622152543  6.03622152543    1[6-(6,6)]
    74  7.78035291665  7.78035291665  7.78035291665    1[6-(6,6)]
    75  5.28328774237  5.28328774237  5.28328774237    1[6-(6,6)]
    76  11.9689780405  11.9689780405  11.9689780405    1[6-(6,6)]
    77  7.24363139639  7.24363139639  7.24363139639    1[6-(7,7)]
    78  9.85347217796  9.85347217796  9.85347217796    1[6-(6,7)]
    79  12.3471462707  12.3471462707  12.3471462707    1[6-(6,7)]
    80  9.24891432865  9.24891432865  9.24891432865    1[6-(6,6)]
    81   2.8582927558   2.8582927558   2.8582927558    1[6-(6,6)]
    82  11.9537109476  11.9537109476  11.9537109476    1[6-(1,6,8)]
    83  10.7251020335  10.7251020335  10.7251020335    1[6-(1,6,8)]
    84  6.03621305457  6.03621305457  6.03621305457    1[6-(6,6)]
    85  7.78034226335  7.78034226335  7.78034226335    1[6-(6,6)]
    86  5.28327643763  5.28327643763  5.28327643763    1[6-(6,6)]
    87  11.9689691395  11.9689691395  11.9689691395    1[6-(6,6)]
    88  7.24362238361  7.24362238361  7.24362238361    1[6-(7,7)]
    89  9.85345400204  9.85345400204  9.85345400204    1[6-(6,7)]
    90  3.86812770932  3.86812770932  3.86812770932    1[6-(6,7)]
    91  9.24890645135  9.24890645135  9.24890645135    1[6-(6,6)]
    92  11.3372834242  11.3372834242  11.3372834242    1[6-(6,6)]
    93  13.4986007784  13.4986007784  13.4986007784    6[1-(0),1-(0),6-(6,6,6),8-(6)]
    94  15.2342495486  15.2342495486  15.2342495486    6[6-(1,6),6-(1,6),8-(6)]
    95  8.01268487957  8.01268487957  8.01268487957    6[1-(0),6-(1,6),6-(6,8)]
    96  9.03016413591  9.03016413591  9.03016413591    6[1-(0),6-(1,6),6-(6,6)]
    97  8.80207851123  8.80207851123  8.80207851123    6[6-(1,6),6-(1,6),6-(8,8)]
    98  7.54888250222  7.54888250222  7.54888250222    6[1-(0),6-(1,6),6-(6,6)]
    99  14.9671603934  14.9671603934  14.9671603934    6[1-(0),6-(1,6),6-(6,8)]
   100  9.96709248272  9.96709248272  9.96709248272    6[6-(6,6),8-(0),8-(27)]
   101  9.82634128028  9.82634128028  9.82634128028    6[1-(0),7-(6,27),7-(6,6)]
   102  11.2202863316  11.2202863316  11.2202863316    6[1-(0),6-(1,7),7-(6,27)]
   103  10.2867486641  10.2867486641  10.2867486641    6[1-(0),6-(1,7),7-(6,6)]
   104  8.15767392824  8.15767392824  8.15767392824    6[6-(6),6-(6),7-(6,6)]
   105  8.22550670443  8.22550670443  8.22550670443    6[6-(1,6),6-(6,7)]
   106  7.08338625121  7.08338625121  7.08338625121    6[1-(0),6-(6),6-(6,6)]
   107  5.87343301507  5.87343301507  5.87343301507    6[6-(1,6),6-(1,6),6-(6,6)]
   108  5.80560023545  5.80560023545  5.80560023545    6[1-(0),6-(6),6-(6,6)]
   109  6.94772069342  6.94772069342  6.94772069342    6[6-(1,6),6-(6,7)]
   110   5.0195696016   5.0195696016   5.0195696016    6[1-(0),1-(0),6-(6,6,6),8-(6)]
   111  6.75522343137  6.75522343137  6.75522343137    6[6-(1,6),6-(1,6),8-(6)]
   112  8.01265950043  8.01265950043  8.01265950043    6[1-(0),6-(1,6),6-(6,8)]
   113  9.03014024409  9.03014024409  9.03014024409    6[1-(0),6-(1,6),6-(6,6)]
   114  8.80205566877  8.80205566877  8.80205566877    6[6-(1,6),6-(1,6),6-(8,8)]
   115  7.54885927778  7.54885927778  7.54885927778    6[1-(0),6-(1,6),6-(6,6)]
   116  6.48813558658  6.48813558658  6.48813558658    6[1-(0),6-(1,6),6-(6,8)]
   117  9.96707089728  9.96707089728  9.96707089728    6[6-(6,6),8-(0),8-(27)]
   118  9.82631929972  9.82631929972  9.82631929972    6[1-(0),7-(6,27),7-(6,6)]
   119  11.2202694484  11.2202694484  11.2202694484    6[1-(0),6-(1,7),7-(6,27)]
   120  10.2867313159  10.2867313159  10.2867313159    6[1-(0),6-(1,7),7-(6,6)]
   121  8.15765225176  8.15765225176  8.15765225176    6[6-(6),6-(6),7-(6,6)]
   122  8.22548347557  8.22548347557  8.22548347557    6[6-(1,6),6-(6,7)]
   123  7.08336132879  7.08336132879  7.08336132879    6[1-(0),6-(6),6-(6,6)]
   124  5.87340796493  5.87340796493  5.87340796493    6[6-(1,6),6-(1,6),6-(6,6)]
   125  5.80557674455  5.80557674455  5.80557674455    6[1-(0),6-(6),6-(6,6)]
   126  6.94769888658  6.94769888658  6.94769888658    6[6-(1,6),6-(6,7)]
   127  7.69896382414  7.69896382414  7.69896382414    6[1-(0),1-(0),6-(6,6,6),8-(6)]
   128  5.96331211869  5.96331211869  5.96331211869    6[6-(1,6),6-(1,6),8-(6)]
   129  4.70587738938  4.70587738938  4.70587738938    6[1-(0),6-(1,6),6-(6,8)]
   130  12.1673960191  12.1673960191  12.1673960191    6[1-(0),6-(1,6),6-(6,6)]
   131  12.3954786872  12.3954786872  12.3954786872    6[6-(1,6),6-(1,6),6-(8,8)]
   132  5.16967393052  5.16967393052  5.16967393052    6[1-(0),6-(1,6),6-(6,6)]
   133  6.23039821995  6.23039821995  6.23039821995    6[1-(0),6-(1,6),6-(6,8)]
   134  11.2304625966  11.2304625966  11.2304625966    6[6-(6,6),8-(0),8-(27)]
   135  11.3712064532  11.3712064532  11.3712064532    6[1-(0),7-(6,27),7-(6,6)]
   136  9.97725758661  9.97725758661  9.97725758661    6[1-(0),6-(1,7),7-(6,27)]
   137  10.9107938189  10.9107938189  10.9107938189    6[1-(0),6-(1,7),7-(6,6)]
   138  4.56087026066  4.56087026066  4.56087026066    6[6-(6),6-(6),7-(6,6)]
   139  4.49303590784  4.49303590784  4.49303590784    6[6-(1,6),6-(6,7)]
   140  5.63515607519  5.63515607519  5.63515607519    6[1-(0),6-(6),6-(6,6)]
   141  6.84511059551  6.84511059551  6.84511059551    6[6-(1,6),6-(1,6),6-(6,6)]
   142  6.91294494504  6.91294494504  6.91294494504    6[1-(0),6-(6),6-(6,6)]
   143   5.7708247796   5.7708247796   5.7708247796    6[6-(1,6),6-(6,7)]
   144  7.69893455586  7.69893455586  7.69893455586    6[1-(0),1-(0),6-(6,6,6),8-(6)]
   145  5.96328366131  5.96328366131  5.96328366131    6[6-(1,6),6-(1,6),8-(6)]
   146  4.70584699062  4.70584699062  4.70584699062    6[1-(0),6-(1,6),6-(6,8)]
   147  12.1673683609  12.1673683609  12.1673683609    6[1-(0),6-(1,6),6-(6,6)]
   148  12.3954558928  12.3954558928  12.3954558928    6[6-(1,6),6-(1,6),6-(8,8)]
   149  5.16965304948  5.16965304948  5.16965304948    6[1-(0),6-(1,6),6-(6,6)]
   150  6.23037456005  6.23037456005  6.23037456005    6[1-(0),6-(1,6),6-(6,8)]
   151  11.2304427834  11.2304427834  11.2304427834    6[6-(6,6),8-(0),8-(27)]
   152  11.3712017268  11.3712017268  11.3712017268    6[1-(0),7-(6,27),7-(6,6)]
   153  9.97725539339  9.97725539339  9.97725539339    6[1-(0),6-(1,7),7-(6,27)]
   154  10.9107949611  10.9107949611  10.9107949611    6[1-(0),6-(1,7),7-(6,6)]
   155  13.0398723193  13.0398723193  13.0398723193    6[6-(6),6-(6),7-(6,6)]
   156  12.9720426722  12.9720426722  12.9720426722    6[6-(1,6),6-(6,7)]
   157  14.1141651048  14.1141651048  14.1141651048    6[1-(0),6-(6),6-(6,6)]
   158  6.84511718449  6.84511718449  6.84511718449    6[6-(1,6),6-(1,6),6-(6,6)]
   159  6.91294683496  6.91294683496  6.91294683496    6[1-(0),6-(6),6-(6,6)]
   160   5.7708244004   5.7708244004   5.7708244004    6[6-(1,6),6-(6,7)]
   161  9.81869730546  9.81869730546  9.81869730546    6[1-(0),1-(0),6-(6,6,6),8-(6)]
   162  8.08304548917  8.08304548917  8.08304548917    6[6-(1,6),6-(1,6),8-(6)]
   163  6.82561074269  6.82561074269  6.82561074269    6[1-(0),6-(1,6),6-(6,8)]
   164  5.80812934103  5.80812934103  5.80812934103    6[1-(0),6-(1,6),6-(6,6)]
   165  6.03621198841  6.03621198841  6.03621198841    6[6-(1,6),6-(1,6),6-(8,8)]
   166  7.28940724106  7.28940724106  7.28940724106    6[1-(0),6-(1,6),6-(6,6)]
   167  8.35013156394  8.35013156394  8.35013156394    6[1-(0),6-(1,6),6-(6,8)]
   168   4.8711958716   4.8711958716   4.8711958716    6[6-(6,6),8-(0),8-(27)]
   169  5.01193974424  5.01193974424  5.01193974424    6[1-(0),7-(6,27),7-(6,6)]
   170  3.61799076676  3.61799076676  3.61799076676    6[1-(0),6-(1,7),7-(6,27)]
   171  8.79106065086  8.79106065086  8.79106065086    6[1-(0),6-(1,7),7-(6,6)]
   172  10.9201371883  10.9201371883  10.9201371883    6[6-(6),6-(6),7-(6,6)]
   173  10.8523028718  10.8523028718  10.8523028718    6[6-(1,6),6-(6,7)]
   174  11.9944230775  11.9944230775  11.9944230775    6[1-(0),6-(6),6-(6,6)]
   175  13.2043775995  13.2043775995  13.2043775995    6[6-(1,6),6-(1,6),6-(6,6)]
   176  13.2722119124  13.2722119124  13.2722119124    6[1-(0),6-(6),6-(6,6)]
   177  7.89055806889  7.89055806889  7.89055806889    6[6-(1,6),6-(6,7)]
   178  9.81870107454  9.81870107454  9.81870107454    6[1-(0),1-(0),6-(6,6,6),8-(6)]
   179  8.08305029083  8.08305029083  8.08305029083    6[6-(1,6),6-(1,6),8-(6)]
   180  6.82561363731  6.82561363731  6.82561363731    6[1-(0),6-(1,6),6-(6,8)]
   181  5.80813503897  5.80813503897  5.80813503897    6[1-(0),6-(1,6),6-(6,6)]
   182  6.03622259159  6.03622259159  6.03622259159    6[6-(1,6),6-(1,6),6-(8,8)]
   183  7.28941973894  7.28941973894  7.28941973894    6[1-(0),6-(1,6),6-(6,6)]
   184  8.35014121606  8.35014121606  8.35014121606    6[1-(0),6-(1,6),6-(6,8)]
   185  13.3502095084  13.3502095084  13.3502095084    6[6-(6,6),8-(0),8-(27)]
   186  13.4909684358  13.4909684358  13.4909684358    6[1-(0),7-(6,27),7-(6,6)]
   187  12.0970222132  12.0970222132  12.0970222132    6[1-(0),6-(1,7),7-(6,27)]
   188  8.79102812914  8.79102812914  8.79102812914    6[1-(0),6-(1,7),7-(6,6)]
   189  10.9201053917  10.9201053917  10.9201053917    6[6-(6),6-(6),7-(6,6)]
   190  10.8522757082  10.8522757082  10.8522757082    6[6-(1,6),6-(6,7)]
   191  3.51539810247  3.51539810247  3.51539810247    6[1-(0),6-(6),6-(6,6)]
   192  4.72535018053  4.72535018053  4.72535018053    6[6-(1,6),6-(1,6),6-(6,6)]
   193  4.79317986755  4.79317986755  4.79317986755    6[1-(0),6-(6),6-(6,6)]
   194  7.89059111111  7.89059111111  7.89059111111    6[6-(1,6),6-(6,7)]
   195  11.3788367102  11.3788367102  11.3788367102    6[1-(0),1-(0),6-(6,6,6),8-(6)]
   196  4.63549051969  4.63549051969  4.63549051969    6[6-(1,6),6-(1,6),8-(6)]
   197  5.89292663108  5.89292663108  5.89292663108    6[1-(0),6-(1,6),6-(6,8)]
   198  6.91040731376  6.91040731376  6.91040731376    6[1-(0),6-(1,6),6-(6,6)]
   199    6.682322631    6.682322631    6.682322631    6[6-(1,6),6-(1,6),6-(8,8)]
   200  5.42912619812  5.42912619812  5.42912619812    6[1-(0),6-(1,6),6-(6,6)]
   201  4.36840256879  4.36840256879  4.36840256879    6[1-(0),6-(1,6),6-(6,8)]
   202  7.84733779335  7.84733779335  7.84733779335    6[6-(6,6),8-(0),8-(27)]
   203  7.70658586428  7.70658586428  7.70658586428    6[1-(0),7-(6,27),7-(6,6)]
   204  9.10053595483  9.10053595483  9.10053595483    6[1-(0),6-(1,7),7-(6,27)]
   205  12.4064984892  12.4064984892  12.4064984892    6[1-(0),6-(1,7),7-(6,6)]
   206   10.277419407   10.277419407   10.277419407    6[6-(6),6-(6),7-(6,6)]
   207  10.3452505281  10.3452505281  10.3452505281    6[6-(1,6),6-(6,7)]
   208  9.20312833231  9.20312833231  9.20312833231    6[1-(0),6-(6),6-(6,6)]
   209  7.99317502217  7.99317502217  7.99317502217    6[6-(1,6),6-(1,6),6-(6,6)]
   210  7.92534390436  7.92534390436  7.92534390436    6[1-(0),6-(6),6-(6,6)]
   211  4.82796535546  4.82796535546  4.82796535546    6[6-(1,6),6-(6,7)]
   212  11.3788336698  11.3788336698  11.3788336698    6[1-(0),1-(0),6-(6,6,6),8-(6)]
   213  4.63548246031  4.63548246031  4.63548246031    6[6-(1,6),6-(1,6),8-(6)]
   214  5.89291774892  5.89291774892  5.89291774892    6[1-(0),6-(1,6),6-(6,8)]
   215  6.91039706624  6.91039706624  6.91039706624    6[1-(0),6-(1,6),6-(6,6)]
   216    6.682311549    6.682311549    6.682311549    6[6-(1,6),6-(1,6),6-(8)]
   217  5.42911558188  5.42911558188  5.42911558188    6[1-(0),6-(1,6),6-(6,6)]
   218  4.36839341121  4.36839341121  4.36839341121    6[1-(0),6-(1,6),6-(6,8)]
   219  7.84732558665  7.84732558665  7.84732558665    6[6-(6,6),8-(27)]
   220  7.70657471572  7.70657471572  7.70657471572    6[1-(0),7-(6,27),7-(6,6)]
   221  9.10051982517  9.10051982517  9.10051982517    6[1-(0),6-(1,7),7-(6,27)]
   222  3.92748149085  3.92748149085  3.92748149085    6[1-(0),6-(1,7),7-(6,6)]
   223  1.79840677302  1.79840677302  1.79840677302    6[6-(6),6-(6),7-(6,6)]
   224  1.86623965192  1.86623965192  1.86623965192    6[6-(1,6),6-(6,7)]
   225  9.20311924769  9.20311924769  9.20311924769    6[1-(0),6-(6),6-(6,6)]
   226  7.99316595783  7.99316595783  7.99316595783    6[6-(1,6),6-(1,6),6-(6,6)]
   227  7.92533307564  7.92533307564  7.92533307564    6[1-(0),6-(6),6-(6,6)]
   228  13.3069542245  13.3069542245  13.3069542245    6[6-(1,6),6-(6,7)]
   229         4.2395         4.2395         4.2395    6[6-(1,1,8),6-(1,1,8),6-(1,1,8),6-(1,1,8)]
   230    10.59876719    10.59876719    10.59876719    6[6-(1,1,8),6-(1,1,8),6-(1,1,8),6-(1,1,8)]
   231  10.9362413044  10.9362413044  10.9362413044    7[6-(1,6),6-(1,7),27-(7,8,8)]
   232  9.42528397852  9.42528397852  9.42528397852    7[6-(1,6),6-(1,7),6-(6,6)]
   233  10.9362214756  10.9362214756  10.9362214756    7[6-(1,6),6-(1,7),27-(7,8,8)]
   234  9.42526320148  9.42526320148  9.42526320148    7[6-(1,6),6-(1,7),6-(6,6)]
   235  10.2613060164  10.2613060164  10.2613060164    7[6-(1,6),6-(1,7),27-(7,8,8)]
   236  3.29326104276  3.29326104276  3.29326104276    7[6-(1,6),6-(1,7),6-(6,6)]
   237  10.2612999636  10.2612999636  10.2612999636    7[6-(1,6),6-(1,7),27-(7,8,8)]
   238  11.7722605372  11.7722605372  11.7722605372    7[6-(1,6),6-(1,7),6-(6,6)]
   239  3.90203925942  3.90203925942  3.90203925942    7[6-(1,6),6-(1,7),27-(7,8,8)]
   240  5.41299430934  5.41299430934  5.41299430934    7[6-(1,6),6-(1,7),6-(6,6)]
   241  12.3810667206  12.3810667206  12.3810667206    7[6-(1,6),6-(1,7),27-(7,8,8)]
   242  13.8920272707  13.8920272707  13.8920272707    7[6-(1,6),6-(1,7),6-(6,6)]
   243  8.81648806827  8.81648806827  8.81648806827    7[6-(1,6),6-(1,7),27-(7,8,8)]
   244  7.30552967264  7.30552967264  7.30552967264    7[6-(1,6),6-(1,7),6-(6,6)]
   245  8.81647471173  8.81647471173  8.81647471173    7[6-(1,6),6-(1,7),27-(7,8,8)]
   246  7.30551750736  7.30551750736  7.30551750736    7[6-(1,6),6-(1,7),6-(6,6)]
   247  14.2405116404  14.2405116404  14.2405116404    8[6-(1,1,6),6-(6,6)]
   248  9.76190050173  9.76190050173  9.76190050173    8[6-(6,8),27-(7,7,8)]
   249   11.099038639   11.099038639   11.099038639    8[6-(6,8)]
   250  5.76148373955  5.76148373955  5.76148373955    8[6-(1,1,6),6-(6,6)]
   251  9.76187927827  9.76187927827  9.76187927827    8[6-(6,8),27-(7,7,8)]
   252  2.62001774102  2.62001774102  2.62001774102    8[6-(6,8)]
   253  6.95705229245  6.95705229245  6.95705229245    8[6-(1,1,6),6-(6,6)]
   254  11.4356521355  11.4356521355  11.4356521355    8[6-(6,8),27-(7,7,8)]
   255  10.0985168412  10.0985168412  10.0985168412    8[6-(6,8)]
   256  6.95702108755  6.95702108755  6.95702108755    8[6-(1,1,6),6-(6,6)]
   257  11.4356368445  11.4356368445  11.4356368445    8[6-(6,8),27-(7,7,8)]
   258  10.0984955388  10.0984955388  10.0984955388    8[6-(6,8)]
   259  9.07678570081  9.07678570081  9.07678570081    8[6-(1,1,6),6-(6,6)]
   260  5.07638540475  5.07638540475  5.07638540475    8[6-(6,8),27-(7,7,8)]
   261   3.7392501004   3.7392501004   3.7392501004    8[6-(6,8)]
   262  9.07678767919  9.07678767919  9.07678767919    8[6-(1,1,6),6-(6,6)]
   263  13.5554035753  13.5554035753  13.5554035753    8[6-(6,8),27-(7,7,8)]
   264  12.2182622796  12.2182622796  12.2182622796    8[6-(6,8)]
   265  12.1207508891  12.1207508891  12.1207508891    8[6-(1,1,6),6-(6,6)]
   266  7.64214607474  7.64214607474  7.64214607474    8[6-(6,8),27-(7,7,8)]
   267   8.9792846695   8.9792846695   8.9792846695    8[6-(6,8)]
   268  12.1207444909  12.1207444909  12.1207444909    8[6-(1,1,6),6-(6,6)]
   269  7.64213370526  7.64213370526  7.64213370526    8[6-(6),27-(7,7,8)]
