# Supplementary material for: A collection of forcefield precursors for metal–organic frameworks
Source: RSC Adv. 2019 Nov 13;9(63):36492–507. doi: 10.1039/c9ra07327b (PMC9075174; doi:10.1039/c9ra07327b)
Supplement: RA-009-C9RA07327B-s3239 [file RA-009-C9RA07327B-s3239.txt]

PELGOE_clean

11.4284    0.00000000    0.00000000
-5.7142    9.89728472    0.00000000
0.0    0.0    30.743

     1   -5.359233896   -5.359233896   -5.359233896    27[7-(6,6),8-(6),8-(6)]
     2   10.718467792   10.718467792   10.718467792    27[7-(6,6),7-(6,6),8-(6),8-(6)]
     3    0.354966104    0.354966104    0.354966104    27[7-(6,6),7-(6,6),8-(6),8-(6)]
     4    10.44898612    10.44898612    10.44898612    27[7-(6,6),8-(16),8-(16),8-(6),8-(6)]
     5     0.48970694     0.48970694     0.48970694    27[7-(6,6),8-(16),8-(16),8-(6),8-(6)]
     6    -5.22449306    -5.22449306    -5.22449306    27[7-(6,6),8-(16),8-(16),8-(6),8-(6)]
     7     1.77597336     1.77597336     1.77597336    1[6-(6,6)]
     8      3.7370868      3.7370868      3.7370868    1[6-(6,6)]
     9       1.399979       1.399979       1.399979    1[6-(6)]
    10     2.00511278     2.00511278     2.00511278    1[6-(6,6)]
    11     0.00228568     0.00228568     0.00228568    1[6-(6,6)]
    12    -1.79540164    -1.79540164    -1.79540164    1[6-(6,6)]
    13    -0.63541904    -0.63541904    -0.63541904    1[6-(6,7)]
    14     8.14730636     8.14730636     8.14730636    1[6-(6,6)]
    15     0.04742786     0.04742786     0.04742786    1[6-(6,6)]
    16      2.3599646      2.3599646      2.3599646    1[6-(6,7)]
    17     6.92218188     6.92218188     6.92218188    1[6-(6)]
    18    -0.12799808    -0.12799808    -0.12799808    1[6-(6,6)]
    19    -1.69768882    -1.69768882    -1.69768882    1[6-(6,6)]
    20     5.59934458     5.59934458     5.59934458    1[6-(6,6)]
    21     6.71304216     6.71304216     6.71304216    1[6-(6,7)]
    22     0.44970754     0.44970754     0.44970754    1[6-(6,6)]
    23     0.57941988     0.57941988     0.57941988    1[6-(6,6)]
    24     -1.7171171     -1.7171171     -1.7171171    1[6-(6,6)]
    25    -4.04393934    -4.04393934    -4.04393934    1[6-(6,7)]
    26      6.0256239      6.0256239      6.0256239    1[6-(6,6)]
    27     1.79197312     1.79197312     1.79197312    1[6-(6,6)]
    28     0.71198932     0.71198932     0.71198932    1[6-(6,7)]
    29     8.34387484     8.34387484     8.34387484    1[6-(6,7)]
    30    -0.49884966    -0.49884966    -0.49884966    1[6-(6,6)]
    31    -0.07828454    -0.07828454    -0.07828454    1[6-(6,6)]
    32     7.80616862     7.80616862     7.80616862    1[6-(6,6)]
    33     9.02957884     9.02957884     9.02957884    1[6-(6,7)]
    34    -2.45482032    -2.45482032    -2.45482032    1[6-(6,6)]
    35    -0.58170556    -0.58170556    -0.58170556    1[6-(6,6)]
    36     3.51251874     3.51251874     3.51251874    1[6-(6,6)]
    37     4.67935838     4.67935838     4.67935838    1[6-(6,7)]
    38     2.96966974     2.96966974     2.96966974    1[6-(6,6)]
    39    -1.83940098    -1.83940098    -1.83940098    1[6-(6,6)]
    40    -3.07195392    -3.07195392    -3.07195392    1[6-(6,7)]
    41     1.87654328     1.87654328     1.87654328    1[6-(6,7)]
    42     0.62684774     0.62684774     0.62684774    1[6-(6,6)]
    43     7.49017336     7.49017336     7.49017336    1[6-(6,6)]
    44     -1.9771132     -1.9771132     -1.9771132    1[6-(6,6)]
    45      -4.314221      -4.314221      -4.314221    1[6-(6)]
    46     7.71931278     7.71931278     7.71931278    1[6-(6,6)]
    47     5.71648568     5.71648568     5.71648568    1[6-(6,6)]
    48     3.91879836     3.91879836     3.91879836    1[6-(6,6)]
    49     5.07878096     5.07878096     5.07878096    1[6-(6,7)]
    50     2.43310636     2.43310636     2.43310636    1[6-(6,6)]
    51     5.76162786     5.76162786     5.76162786    1[6-(6,6)]
    52      8.0741646      8.0741646      8.0741646    1[6-(6,7)]
    53     1.20798188     1.20798188     1.20798188    1[6-(6,7)]
    54     5.58620192     5.58620192     5.58620192    1[6-(6,6)]
    55     4.01651118     4.01651118     4.01651118    1[6-(6,6)]
    56    -0.11485542    -0.11485542    -0.11485542    1[6-(6,6)]
    57     0.99884216     0.99884216     0.99884216    1[6-(6,7)]
    58     6.16390754     6.16390754     6.16390754    1[6-(6,6)]
    59     6.29361988     6.29361988     6.29361988    1[6-(6,6)]
    60      3.9970829      3.9970829      3.9970829    1[6-(6,6)]
    61     1.67026066     1.67026066     1.67026066    1[6-(6,7)]
    62      0.3114239      0.3114239      0.3114239    1[6-(6,6)]
    63     7.50617312     7.50617312     7.50617312    1[6-(6,6)]
    64     6.42618932     6.42618932     6.42618932    1[6-(6,7)]
    65     2.62967484     2.62967484     2.62967484    1[6-(6,7)]
    66     5.21535034     5.21535034     5.21535034    1[6-(6,6)]
    67     5.63591546     5.63591546     5.63591546    1[6-(6,6)]
    68     2.09196862     2.09196862     2.09196862    1[6-(6,6)]
    69     3.31537884     3.31537884     3.31537884    1[6-(6,7)]
    70     3.25937968     3.25937968     3.25937968    1[6-(6,6)]
    71     5.13249444     5.13249444     5.13249444    1[6-(6,6)]
    72     9.22671874     9.22671874     9.22671874    1[6-(6,6)]
    73    10.39355838    10.39355838    10.39355838    1[6-(6,7)]
    74    -2.74453026    -2.74453026    -2.74453026    1[6-(6,6)]
    75     3.87479902     3.87479902     3.87479902    1[6-(6,6)]
    76     2.64224608     2.64224608     2.64224608    1[6-(6,7)]
    77    -3.83765672    -3.83765672    -3.83765672    1[6-(6)]
    78     6.34104774     6.34104774     6.34104774    1[6-(6,6)]
    79      1.8142585      1.8142585      1.8142585    6[1-(0),6-(1,6),6-(6,16)]
    80     4.30679254     4.30679254     4.30679254    6[6-(6,6),8-(27),8-(27)]
    81     3.08166806     3.08166806     3.08166806    6[6-(1,6),6-(6,16),6-(8,8)]
    82       3.285665       3.285665       3.285665    6[1-(0),6-(1),6-(6,6)]
    83     1.88340032     1.88340032     1.88340032    6[1-(0),6-(1,6)]
    84     3.00966914     3.00966914     3.00966914    6[6-(1,6),6-(6,6),16-(8,8,8)]
    85     1.95368498     1.95368498     1.95368498    6[1-(0),6-(1,6),6-(6,6)]
    86     0.76913132     0.76913132     0.76913132    6[1-(0),6-(1,6),6-(1,6)]
    87     -1.6514038     -1.6514038     -1.6514038    6[1-(0),6-(1,7),6-(6,6)]
    88    -0.95655708    -0.95655708    -0.95655708    6[1-(0),6-(1,6),7-(6,27)]
    89     8.02502248     8.02502248     8.02502248    6[1-(0),6-(1),6-(6,6)]
    90     0.49884966     0.49884966     0.49884966    6[1-(0),6-(1,7),6-(6,6)]
    91     1.88168606     1.88168606     1.88168606    6[1-(0),6-(1,6),7-(6,27)]
    92     7.31246174     7.31246174     7.31246174    6[1-(0),6-(1,6)]
    93     0.68798968     0.68798968     0.68798968    6[1-(0),6-(1,6),6-(1,6)]
    94    -1.23255294    -1.23255294    -1.23255294    6[1-(0),6-(1,6),6-(6,16)]
    95     -0.5399919     -0.5399919     -0.5399919    6[6-(6,6),8-(27),8-(27)]
    96     -0.6114194     -0.6114194     -0.6114194    6[6-(1,6),6-(6,16),6-(8,8)]
    97     5.10163776     5.10163776     5.10163776    6[1-(0),6-(1,7),6-(6,6)]
    98     5.76334212     5.76334212     5.76334212    6[1-(0),6-(1,6),7-(6)]
    99     -1.2542669     -1.2542669     -1.2542669    6[6-(1,6),6-(6,6),16-(8,8,8)]
   100     0.04171366     0.04171366     0.04171366    6[1-(0),6-(1,6),6-(6,6)]
   101      0.0999985      0.0999985      0.0999985    6[1-(0),6-(1,6),6-(1,6)]
   102    -2.17311026    -2.17311026    -2.17311026    6[1-(0),6-(1,7),6-(6,6)]
   103    -3.56966074    -3.56966074    -3.56966074    6[1-(0),6-(1,6),7-(6,27)]
   104      6.4741886      6.4741886      6.4741886    6[1-(0),6-(1,7),6-(6,6)]
   105     2.00168426     2.00168426     2.00168426    6[1-(0),6-(1,7),6-(6,6)]
   106      1.3514083      1.3514083      1.3514083    6[1-(0),6-(1,6),7-(6,27)]
   107     7.86331062     7.86331062     7.86331062    6[1-(0),6-(1,6),7-(6,27)]
   108    -0.53827764    -0.53827764    -0.53827764    6[1-(0),6-(1,6),6-(1,6)]
   109    -0.58170556    -0.58170556    -0.58170556    6[1-(0),6-(1,6),6-(6,16)]
   110    -3.76680064    -3.76680064    -3.76680064    6[6-(6,6),8-(27),8-(27)]
   111    -2.47024866    -2.47024866    -2.47024866    6[6-(1,6),6-(6,16),6-(8,8)]
   112     8.75529724     8.75529724     8.75529724    6[1-(0),6-(1,7),6-(6,6)]
   113     9.49585756     9.49585756     9.49585756    6[1-(0),6-(1,6),7-(6)]
   114    -1.75540224    -1.75540224    -1.75540224    6[6-(1,6),6-(6,6),16-(8,8,8)]
   115    -1.99539864    -1.99539864    -1.99539864    6[1-(0),6-(1,6),6-(6,6)]
   116    -0.86912982    -0.86912982    -0.86912982    6[1-(0),6-(1,6),6-(1,6)]
   117     3.82451406     3.82451406     3.82451406    6[1-(0),6-(1,7),6-(6,6)]
   118     4.52621782     4.52621782     4.52621782    6[1-(0),6-(1,6),7-(6,27)]
   119     2.64338892     2.64338892     2.64338892    6[1-(0),6-(1,7),6-(6,6)]
   120    -2.50053392    -2.50053392    -2.50053392    6[1-(0),6-(1,7),6-(6,6)]
   121    -3.23309436    -3.23309436    -3.23309436    6[1-(0),6-(1,6),7-(6,27)]
   122     1.96682764     1.96682764     1.96682764    6[1-(0),6-(1,6),7-(6,27)]
   123    -0.14971204    -0.14971204    -0.14971204    6[1-(0),6-(1,6),6-(1,6)]
   124      7.5284585      7.5284585      7.5284585    6[1-(0),6-(1,6),6-(6,16)]
   125    10.02099254    10.02099254    10.02099254    6[6-(6,6),8-(27),8-(27)]
   126     8.79586806     8.79586806     8.79586806    6[6-(1,6),6-(6,16),6-(8,8)]
   127      -2.428535      -2.428535      -2.428535    6[1-(0),6-(1),6-(6,6)]
   128    -3.83079968    -3.83079968    -3.83079968    6[1-(0),6-(1,6)]
   129     8.72386914     8.72386914     8.72386914    6[6-(1,6),6-(6,6),16-(8,8,8)]
   130     7.66788498     7.66788498     7.66788498    6[1-(0),6-(1,6),6-(6,6)]
   131     6.48333132     6.48333132     6.48333132    6[1-(0),6-(1,6),6-(1,6)]
   132      4.0627962      4.0627962      4.0627962    6[1-(0),6-(1,7),6-(6,6)]
   133     4.75764292     4.75764292     4.75764292    6[1-(0),6-(1,6),7-(6,27)]
   134     2.31082248     2.31082248     2.31082248    6[1-(0),6-(1,7),6-(6,6)]
   135     6.21304966     6.21304966     6.21304966    6[1-(0),6-(1,7),6-(6,6)]
   136     7.59588606     7.59588606     7.59588606    6[1-(0),6-(1,6),7-(6,27)]
   137     1.59826174     1.59826174     1.59826174    6[1-(0),6-(1,6),7-(6,27)]
   138     6.40218968     6.40218968     6.40218968    6[1-(0),6-(1,6),6-(1,6)]
   139     4.48164706     4.48164706     4.48164706    6[1-(0),6-(1,6),6-(6,16)]
   140      5.1742081      5.1742081      5.1742081    6[6-(6,6),8-(27),8-(27)]
   141      5.1027806      5.1027806      5.1027806    6[6-(1,6),6-(6,16),6-(8,8)]
   142    -0.61256224    -0.61256224    -0.61256224    6[1-(0),6-(1,7),6-(6,6)]
   143     0.04914212     0.04914212     0.04914212    6[1-(0),6-(1,6),7-(6)]
   144      4.4599331      4.4599331      4.4599331    6[6-(1,6),6-(6,6),16-(8,8,8)]
   145     5.75591366     5.75591366     5.75591366    6[1-(0),6-(1,6),6-(6,6)]
   146      5.8141985      5.8141985      5.8141985    6[1-(0),6-(1,6),6-(1,6)]
   147     3.54108974     3.54108974     3.54108974    6[1-(0),6-(1,7),6-(6,6)]
   148     2.14453926     2.14453926     2.14453926    6[1-(0),6-(1,6),7-(6,27)]
   149      0.7599886      0.7599886      0.7599886    6[1-(0),6-(1,7),6-(6,6)]
   150     7.71588426     7.71588426     7.71588426    6[1-(0),6-(1,7),6-(6,6)]
   151      7.0656083      7.0656083      7.0656083    6[1-(0),6-(1,6),7-(6,27)]
   152     2.14911062     2.14911062     2.14911062    6[1-(0),6-(1,6),7-(6,27)]
   153     5.17592236     5.17592236     5.17592236    6[1-(0),6-(1,6),6-(1,6)]
   154     5.13249444     5.13249444     5.13249444    6[1-(0),6-(1,6),6-(6,16)]
   155     1.94739936     1.94739936     1.94739936    6[6-(6,6),8-(27),8-(27)]
   156     3.24395134     3.24395134     3.24395134    6[6-(1,6),6-(6,16),6-(8,8)]
   157     3.04109724     3.04109724     3.04109724    6[1-(0),6-(1,7),6-(6,6)]
   158     3.78165756     3.78165756     3.78165756    6[1-(0),6-(1,6),7-(6)]
   159     3.95879776     3.95879776     3.95879776    6[6-(1,6),6-(6,6),16-(8,8)]
   160     3.71880136     3.71880136     3.71880136    6[1-(0),6-(1,6),6-(6,6)]
   161     4.84507018     4.84507018     4.84507018    6[1-(0),6-(1,6),6-(1,6)]
   162     9.53871406     9.53871406     9.53871406    6[1-(0),6-(1,7),6-(6,6)]
   163    10.24041782    10.24041782    10.24041782    6[1-(0),6-(1,6),7-(6,27)]
   164    -3.07081108    -3.07081108    -3.07081108    6[1-(0),6-(1),6-(6,6)]
   165     3.21366608     3.21366608     3.21366608    6[1-(0),6-(1,7),6-(6,6)]
   166     2.48110564     2.48110564     2.48110564    6[1-(0),6-(1,6),7-(6,27)]
   167    -3.74737236    -3.74737236    -3.74737236    6[1-(0),6-(1,6)]
   168     5.56448796     5.56448796     5.56448796    6[1-(0),6-(1,6),6-(1,6)]
   169    -2.87195692    -2.87195692    -2.87195692    6[6-(1,6),6-(1,6),6-(6,6)]
   170    -2.12511098    -2.12511098    -2.12511098    6[6-(1,6),6-(1,6),6-(6,6)]
   171     5.74391384     5.74391384     5.74391384    6[6-(1,6),6-(1,6),6-(6,6)]
   172     4.25022196     4.25022196     4.25022196    6[6-(1,6),6-(1,6),6-(6,6)]
   173     2.84224308     2.84224308     2.84224308    6[6-(1,6),6-(1,6),6-(6,6)]
   174     3.58908902     3.58908902     3.58908902    6[6-(1,6),6-(1,6),6-(6,6)]
   175     5.50048892     5.50048892     5.50048892    6[6-(1,6),6-(1,6),6-(6,6)]
   176     4.00908272     4.00908272     4.00908272    6[6-(1,6),6-(1,6),6-(6,6)]
   177     2.96395554     2.96395554     2.96395554    6[6-(1,6),6-(1,6),6-(6,6)]
   178     3.70965864     3.70965864     3.70965864    6[6-(1,6),6-(1,6),6-(6,6)]
   179    -2.75024446    -2.75024446    -2.75024446    6[6-(1,6),6-(1,6),6-(6,6)]
   180    -2.00454136    -2.00454136    -2.00454136    6[6-(1,6),6-(1,6),6-(6,6)]
   181    4.425190764    4.425190764    4.425190764    16[6-(6,6),8-(0),8-(0),8-(27)]
   182    9.222604516    9.222604516    9.222604516    16[6-(6,6),8-(0),8-(0),8-(27)]
   183     3.49480472     3.49480472     3.49480472    16[6-(6,6),8-(0),8-(0),8-(27)]
   184   -1.289009236   -1.289009236   -1.289009236    16[6-(6,6),8-(0),8-(0),8-(27)]
   185    3.508404516    3.508404516    3.508404516    16[6-(6,6),8-(0),8-(0),8-(27)]
   186    -2.21939528    -2.21939528    -2.21939528    16[6-(6,6),8-(0),8-(27)]
   187    -0.72113204    -0.72113204    -0.72113204    7[6-(1,6),6-(1,6),27-(8,8)]
   188     1.44226408     1.44226408     1.44226408    7[6-(1,6),6-(1,6),27-(7,8,8)]
   189     8.54615752     8.54615752     8.54615752    7[6-(1,6),6-(1,6),27-(7,8,8)]
   190     4.99306796     4.99306796     4.99306796    7[6-(1,6),6-(1,6),27-(7,8,8)]
   191     1.44112124     1.44112124     1.44112124    7[6-(1,6),6-(1,6),27-(7,8,8)]
   192     8.29587556     8.29587556     8.29587556    7[6-(1,6),6-(1,6),27-(8,8,8,8)]
   193     5.11078048     5.11078048     5.11078048    7[6-(1,6),6-(1,6)]
   194     1.56626222     1.56626222     1.56626222    7[6-(1,6),6-(1,6),27-(8,8,8,8)]
   195    -0.60341952    -0.60341952    -0.60341952    7[6-(1,6),6-(1,6)]
   196    -4.14793778    -4.14793778    -4.14793778    7[6-(1,6),6-(1,6),27-(8,8,8,8)]
   197     4.90964064     4.90964064     4.90964064    8[6-(6,8),27-(7,8,8,8)]
   198     4.66507288     4.66507288     4.66507288    8[16-(6,8,8),27-(7,8,8,8)]
   199     4.01879686     4.01879686     4.01879686    8[16-(6,8,8)]
   200     4.61364508     4.61364508     4.61364508    8[6-(6,8),27-(7,8)]
   201     5.52791708     5.52791708     5.52791708    8[16-(6,8,8)]
   202    -0.18056872    -0.18056872    -0.18056872    8[6-(6,8),27-(7,8,8,8)]
   203    10.19756132    10.19756132    10.19756132    8[16-(6,8,8),27-(7,8,8,8)]
   204     8.51587226     8.51587226     8.51587226    8[16-(6,8,8)]
   205     -0.7885596     -0.7885596     -0.7885596    8[6-(6,8),27-(7,7,8)]
   206     8.37587436     8.37587436     8.37587436    8[16-(6,8,8)]
   207    -4.72907192    -4.72907192    -4.72907192    8[6-(6,8),27-(7,8,8,8)]
   208      2.2799658      2.2799658      2.2799658    8[16-(6,8,8),27-(7,8,8,8)]
   209     4.60793088     4.60793088     4.60793088    8[16-(6,8,8)]
   210    -3.82508548    -3.82508548    -3.82508548    8[6-(6,8),27-(7,7,8)]
   211     3.23880856     3.23880856     3.23880856    8[16-(6,8,8)]
   212    10.62384064    10.62384064    10.62384064    8[6-(6,8),27-(7,8,8,8)]
   213    -1.04912712    -1.04912712    -1.04912712    8[16-(6,8,8),27-(7,8,8,8)]
   214    -1.69540314    -1.69540314    -1.69540314    8[16-(6,8,8)]
   215    10.32784508    10.32784508    10.32784508    8[6-(6,8),27-(7,7,8)]
   216    -0.18628292    -0.18628292    -0.18628292    8[16-(6,8,8)]
   217     5.53363128     5.53363128     5.53363128    8[6-(6,8),27-(7,8,8,8)]
   218     4.48336132     4.48336132     4.48336132    8[16-(6,8,8),27-(7,8,8,8)]
   219     2.80167226     2.80167226     2.80167226    8[16-(6,8,8)]
   220      4.9256404      4.9256404      4.9256404    8[6-(6,8),27-(7,7,8)]
   221     2.66167436     2.66167436     2.66167436    8[16-(6,8,8)]
   222     0.98512808     0.98512808     0.98512808    8[6-(6,8),27-(7,8,8,8)]
   223     -3.4342342     -3.4342342     -3.4342342    8[16-(6,8),27-(7,8,8,8)]
   224    -1.10626912    -1.10626912    -1.10626912    8[16-(6,8)]
   225     1.88911452     1.88911452     1.88911452    8[6-(6,8),27-(7,8)]
