# Supplementary material for: A collection of forcefield precursors for metal–organic frameworks
Source: RSC Adv. 2019 Nov 13;9(63):36492–507. doi: 10.1039/c9ra07327b (PMC9075174; doi:10.1039/c9ra07327b)
Supplement: RA-009-C9RA07327B-s3240 [file RA-009-C9RA07327B-s3240.txt]

POQXAV_charged

7.4106    0.00000000    0.00000000
0.0    20.0651    0.00000000
0.0    0.0    31.1884

     1     2.05607097     2.05607097     2.05607097    28[7-(6,6),7-(6,6),8-(0),8-(0),8-(0),8-(16)]
     2     4.28925528     4.28925528     4.28925528    28[7-(6,6),7-(6,6),8-(0),8-(0),8-(0),8-(16)]
     3    1.068756732    1.068756732    1.068756732    28[7-(6,6),7-(6,6),8-(0),8-(0),8-(0),8-(16)]
     4     5.35452903     5.35452903     5.35452903    28[7-(6,6),7-(6,6),8-(0),8-(0),8-(0),8-(16)]
     5     3.12134472     3.12134472     3.12134472    28[7-(6,6),7-(6,6),8-(0),8-(0),8-(0),8-(16)]
     6    6.341843268    6.341843268    6.341843268    28[7-(6,6),7-(6,6),8-(0),8-(0),8-(0),8-(16)]
     7     5.76137097     5.76137097     5.76137097    28[7-(6,6),7-(6,6),8-(0),8-(0),8-(0),8-(16)]
     8     0.58395528     0.58395528     0.58395528    28[7-(6,6),7-(6,6),8-(0),8-(0),8-(0),8-(16)]
     9    4.774056732    4.774056732    4.774056732    28[7-(6,6),7-(6,6),8-(0),8-(0),8-(0),8-(16)]
    10     1.64922903     1.64922903     1.64922903    28[7-(6,6),7-(6,6),8-(0),8-(0),8-(0),8-(16)]
    11     6.82664472     6.82664472     6.82664472    28[7-(6,6),7-(6,6),8-(0),8-(0),8-(0),8-(16)]
    12    2.636543268    2.636543268    2.636543268    28[7-(6,6),7-(6,6),8-(0),8-(0),8-(0),8-(16)]
    13     1.59476112     1.59476112     1.59476112    1[6-(6,6)]
    14     0.76403286     0.76403286     0.76403286    1[6-(6,6)]
    15     4.29963012     4.29963012     4.29963012    1[6-(6,7)]
    16     4.80058668     4.80058668     4.80058668    1[6-(6,6)]
    17     4.67016012     4.67016012     4.67016012    1[6-(6,7)]
    18     2.54257686     2.54257686     2.54257686    1[6-(6,7)]
    19     5.13406368     5.13406368     5.13406368    1[6-(6,6)]
    20     3.82831596     3.82831596     3.82831596    1[6-(6,6)]
    21     4.70128464     4.70128464     4.70128464    1[6-(6,6)]
    22     1.05675156     1.05675156     1.05675156    1[6-(6,7)]
    23     3.63564036     3.63564036     3.63564036    1[6-(6,7)]
    24     4.19217642     4.19217642     4.19217642    1[6-(6,6)]
    25      5.1170193      5.1170193      5.1170193    1[6-(6,7)]
    26      5.2429995      5.2429995      5.2429995    1[6-(6,7)]
    27     5.25856176     5.25856176     5.25856176    1[6-(6,6)]
    28     1.40282658     1.40282658     1.40282658    1[6-(6,7)]
    29     0.86852232     0.86852232     0.86852232    1[6-(6,6)]
    30     2.21132304     2.21132304     2.21132304    1[6-(6,6)]
    31     4.20847974     4.20847974     4.20847974    1[6-(6,6)]
    32     0.60841026     0.60841026     0.60841026    1[6-(6,7)]
    33      4.8576483      4.8576483      4.8576483    1[6-(6,6)]
    34     4.97695896     4.97695896     4.97695896    1[6-(6,7)]
    35     3.95651934     3.95651934     3.95651934    1[6-(6,7)]
    36     5.16667032     5.16667032     5.16667032    1[6-(6,7)]
    37     5.81583888     5.81583888     5.81583888    1[6-(6,6)]
    38     6.64656714     6.64656714     6.64656714    1[6-(6,6)]
    39     3.11096988     3.11096988     3.11096988    1[6-(6,7)]
    40     2.61001332     2.61001332     2.61001332    1[6-(6,6)]
    41     2.74043988     2.74043988     2.74043988    1[6-(6,7)]
    42     4.86802314     4.86802314     4.86802314    1[6-(6,7)]
    43     2.27653632     2.27653632     2.27653632    1[6-(6,6)]
    44     3.58228404     3.58228404     3.58228404    1[6-(6,6)]
    45     2.70931536     2.70931536     2.70931536    1[6-(6,6)]
    46     6.35384844     6.35384844     6.35384844    1[6-(6,7)]
    47     3.77495964     3.77495964     3.77495964    1[6-(6,7)]
    48     3.21842358     3.21842358     3.21842358    1[6-(6,6)]
    49      2.2935807      2.2935807      2.2935807    1[6-(6,7)]
    50      2.1676005      2.1676005      2.1676005    1[6-(6,7)]
    51     2.15203824     2.15203824     2.15203824    1[6-(6,6)]
    52     6.00777342     6.00777342     6.00777342    1[6-(6,7)]
    53     6.54207768     6.54207768     6.54207768    1[6-(6,6)]
    54     5.19927696     5.19927696     5.19927696    1[6-(6,6)]
    55     3.20212026     3.20212026     3.20212026    1[6-(6,6)]
    56     6.80218974     6.80218974     6.80218974    1[6-(6,7)]
    57      2.5529517      2.5529517      2.5529517    1[6-(6,6)]
    58     2.43364104     2.43364104     2.43364104    1[6-(6,7)]
    59     3.45408066     3.45408066     3.45408066    1[6-(6,7)]
    60     2.24392968     2.24392968     2.24392968    1[6-(6,7)]
    61     5.30006112     5.30006112     5.30006112    1[6-(6,6)]
    62     4.46933286     4.46933286     4.46933286    1[6-(6,6)]
    63     0.59433012     0.59433012     0.59433012    1[6-(6,7)]
    64     1.09528668     1.09528668     1.09528668    1[6-(6,6)]
    65     0.96486012     0.96486012     0.96486012    1[6-(6,7)]
    66     6.24787686     6.24787686     6.24787686    1[6-(6,7)]
    67     1.42876368     1.42876368     1.42876368    1[6-(6,6)]
    68     0.12301596     0.12301596     0.12301596    1[6-(6,6)]
    69     0.99598464     0.99598464     0.99598464    1[6-(6,6)]
    70     4.76205156     4.76205156     4.76205156    1[6-(6,7)]
    71     7.34094036     7.34094036     7.34094036    1[6-(6,7)]
    72     0.48687642     0.48687642     0.48687642    1[6-(6,6)]
    73      1.4117193      1.4117193      1.4117193    1[6-(6,7)]
    74      1.5376995      1.5376995      1.5376995    1[6-(6,7)]
    75     1.55326176     1.55326176     1.55326176    1[6-(6,6)]
    76     5.10812658     5.10812658     5.10812658    1[6-(6,7)]
    77     4.57382232     4.57382232     4.57382232    1[6-(6,6)]
    78     5.91662304     5.91662304     5.91662304    1[6-(6,6)]
    79     0.50317974     0.50317974     0.50317974    1[6-(6,6)]
    80     4.31371026     4.31371026     4.31371026    1[6-(6,7)]
    81      1.1523483      1.1523483      1.1523483    1[6-(6,6)]
    82     1.27165896     1.27165896     1.27165896    1[6-(6,7)]
    83     0.25121934     0.25121934     0.25121934    1[6-(6,7)]
    84     1.46137032     1.46137032     1.46137032    1[6-(6,7)]
    85     2.11053888     2.11053888     2.11053888    1[6-(6,6)]
    86     2.94126714     2.94126714     2.94126714    1[6-(6,6)]
    87     6.81626988     6.81626988     6.81626988    1[6-(6,7)]
    88     6.31531332     6.31531332     6.31531332    1[6-(6,6)]
    89     6.44573988     6.44573988     6.44573988    1[6-(6,7)]
    90     1.16272314     1.16272314     1.16272314    1[6-(6,7)]
    91     5.98183632     5.98183632     5.98183632    1[6-(6,6)]
    92     7.28758404     7.28758404     7.28758404    1[6-(6,6)]
    93     6.41461536     6.41461536     6.41461536    1[6-(6,6)]
    94     2.64854844     2.64854844     2.64854844    1[6-(6,7)]
    95     0.06965964     0.06965964     0.06965964    1[6-(6,7)]
    96     6.92372358     6.92372358     6.92372358    1[6-(6,6)]
    97      5.9988807      5.9988807      5.9988807    1[6-(6,7)]
    98      5.8729005      5.8729005      5.8729005    1[6-(6,7)]
    99     5.85733824     5.85733824     5.85733824    1[6-(6,6)]
   100     2.30247342     2.30247342     2.30247342    1[6-(6,7)]
   101     2.83677768     2.83677768     2.83677768    1[6-(6,6)]
   102     1.49397696     1.49397696     1.49397696    1[6-(6,6)]
   103     6.90742026     6.90742026     6.90742026    1[6-(6,6)]
   104     3.09688974     3.09688974     3.09688974    1[6-(6,7)]
   105      6.2582517      6.2582517      6.2582517    1[6-(6,6)]
   106     6.13894104     6.13894104     6.13894104    1[6-(6,7)]
   107     7.15938066     7.15938066     7.15938066    1[6-(6,7)]
   108     5.94922968     5.94922968     5.94922968    1[6-(6,7)]
   109      1.4191299      1.4191299      1.4191299    6[1-(0),6-(1,7),6-(6,6)]
   110     1.12789332     1.12789332     1.12789332    6[1-(0),6-(1,7),6-(6,6)]
   111     4.46710968     4.46710968     4.46710968    6[1-(0),6-(1,6),7-(6,28)]
   112     4.64866938     4.64866938     4.64866938    6[1-(0),6-(1,7),6-(6,6)]
   113     1.47174516     1.47174516     1.47174516    6[6-(1,6),6-(1,6),6-(6,6)]
   114       4.557519       4.557519       4.557519    6[1-(0),6-(1,6),7-(6,28)]
   115      4.6205091      4.6205091      4.6205091    6[6-(1,6),6-(1,6),6-(6,6)]
   116     2.16463626     2.16463626     2.16463626    6[1-(0),6-(1,6),7-(6,28)]
   117      4.9539861      4.9539861      4.9539861    6[1-(0),6-(1,7),6-(6,6)]
   118     4.09213332     4.09213332     4.09213332    6[1-(0),6-(1,7),6-(6,6)]
   119      4.5167607      4.5167607      4.5167607    6[6-(1,6),6-(1,6),6-(6,6)]
   120     4.79614032     4.79614032     4.79614032    6[1-(0),6-(1,7),6-(6,6)]
   121     1.27165896     1.27165896     1.27165896    6[6-(1,6),6-(1,6),6-(6,6)]
   122     4.58938458     4.58938458     4.58938458    6[6-(1,6),6-(1,6),6-(6,6)]
   123     1.30722984     1.30722984     1.30722984    6[1-(0),6-(1,6),7-(6,28)]
   124      3.9906081      3.9906081      3.9906081    6[1-(0),6-(1,6),7-(6,28)]
   125     4.39374474     4.39374474     4.39374474    6[1-(0),6-(1,7),6-(6,6)]
   126     4.84208604     4.84208604     4.84208604    6[1-(0),6-(1,6),7-(6,28)]
   127     5.01549408     5.01549408     5.01549408    6[1-(0),6-(1,6),7-(6,28)]
   128     4.94879868     4.94879868     4.94879868    6[1-(0),6-(1,7),6-(6,6)]
   129     1.30648878     1.30648878     1.30648878    6[1-(0),6-(1,6),7-(6,28)]
   130     4.76205156     4.76205156     4.76205156    6[6-(1,6),6-(1,6),6-(6,6)]
   131     0.97968132     0.97968132     0.97968132    6[1-(0),6-(1,7),6-(6,6)]
   132      1.9860408      1.9860408      1.9860408    6[1-(0),6-(1,7),6-(6,6)]
   133     4.28406786     4.28406786     4.28406786    6[1-(0),6-(1,7),6-(6,6)]
   134     0.85296006     0.85296006     0.85296006    6[1-(0),6-(1,6),7-(6,28)]
   135     4.89247812     4.89247812     4.89247812    6[1-(0),6-(1,7),6-(6,6)]
   136     4.97028942     4.97028942     4.97028942    6[1-(0),6-(1,6),7-(6,28)]
   137     4.16327508     4.16327508     4.16327508    6[1-(0),6-(1,6),7-(6,28)]
   138     5.07477888     5.07477888     5.07477888    6[1-(0),6-(1,6),7-(6,28)]
   139      5.9914701      5.9914701      5.9914701    6[1-(0),6-(1,7),6-(6,6)]
   140     6.28270668     6.28270668     6.28270668    6[1-(0),6-(1,7),6-(6,6)]
   141     2.94349032     2.94349032     2.94349032    6[1-(0),6-(1,6),7-(6,28)]
   142     2.76193062     2.76193062     2.76193062    6[1-(0),6-(1,7),6-(6,6)]
   143     5.93885484     5.93885484     5.93885484    6[6-(1,6),6-(1,6),6-(6,6)]
   144       2.853081       2.853081       2.853081    6[1-(0),6-(1,6),7-(6,28)]
   145      2.7900909      2.7900909      2.7900909    6[6-(1,6),6-(1,6),6-(6,6)]
   146     5.24596374     5.24596374     5.24596374    6[1-(0),6-(1,6),7-(6,28)]
   147      2.4566139      2.4566139      2.4566139    6[1-(0),6-(1,7),6-(6,6)]
   148     3.31846668     3.31846668     3.31846668    6[1-(0),6-(1,7),6-(6,6)]
   149      2.8938393      2.8938393      2.8938393    6[6-(1,6),6-(1,6),6-(6,6)]
   150     2.61445968     2.61445968     2.61445968    6[1-(0),6-(1,7),6-(6,6)]
   151     6.13894104     6.13894104     6.13894104    6[6-(1,6),6-(1,6),6-(6,6)]
   152     2.82121542     2.82121542     2.82121542    6[6-(1,6),6-(1,6),6-(6,6)]
   153     6.10337016     6.10337016     6.10337016    6[1-(0),6-(1,6),7-(6,28)]
   154      3.4199919      3.4199919      3.4199919    6[1-(0),6-(1,6),7-(6,28)]
   155     3.01685526     3.01685526     3.01685526    6[1-(0),6-(1,7),6-(6,6)]
   156     2.56851396     2.56851396     2.56851396    6[1-(0),6-(1,6),7-(6,28)]
   157     2.39510592     2.39510592     2.39510592    6[1-(0),6-(1,6),7-(6,28)]
   158     2.46180132     2.46180132     2.46180132    6[1-(0),6-(1,7),6-(6,6)]
   159     6.10411122     6.10411122     6.10411122    6[1-(0),6-(1,6),7-(6,28)]
   160     2.64854844     2.64854844     2.64854844    6[6-(1,6),6-(1,6),6-(6,6)]
   161     6.43091868     6.43091868     6.43091868    6[1-(0),6-(1,7),6-(6,6)]
   162      5.4245592      5.4245592      5.4245592    6[1-(0),6-(1,7),6-(6,6)]
   163     3.12653214     3.12653214     3.12653214    6[1-(0),6-(1,7),6-(6,6)]
   164     6.55763994     6.55763994     6.55763994    6[1-(0),6-(1,6),7-(6,28)]
   165     2.51812188     2.51812188     2.51812188    6[1-(0),6-(1,7),6-(6,6)]
   166     2.44031058     2.44031058     2.44031058    6[1-(0),6-(1,6),7-(6,28)]
   167     3.24732492     3.24732492     3.24732492    6[1-(0),6-(1,6),7-(6,28)]
   168     2.33582112     2.33582112     2.33582112    6[1-(0),6-(1,6),7-(6,28)]
   169      5.1244299      5.1244299      5.1244299    6[1-(0),6-(1,7),6-(6,6)]
   170     4.83319332     4.83319332     4.83319332    6[1-(0),6-(1,7),6-(6,6)]
   171     0.76180968     0.76180968     0.76180968    6[1-(0),6-(1,6),7-(6,28)]
   172     0.94336938     0.94336938     0.94336938    6[1-(0),6-(1,7),6-(6,6)]
   173     5.17704516     5.17704516     5.17704516    6[6-(1,6),6-(1,6),6-(6,6)]
   174       0.852219       0.852219       0.852219    6[1-(0),6-(1,6),7-(6,28)]
   175      0.9152091      0.9152091      0.9152091    6[6-(1,6),6-(1,6),6-(6,6)]
   176     5.86993626     5.86993626     5.86993626    6[1-(0),6-(1,6),7-(6,28)]
   177      1.2486861      1.2486861      1.2486861    6[1-(0),6-(1,7),6-(6,6)]
   178     0.38683332     0.38683332     0.38683332    6[1-(0),6-(1,7),6-(6,6)]
   179      0.8114607      0.8114607      0.8114607    6[6-(1,6),6-(1,6),6-(6,6)]
   180     1.09084032     1.09084032     1.09084032    6[1-(0),6-(1,7),6-(6,6)]
   181     4.97695896     4.97695896     4.97695896    6[6-(1,6),6-(1,6),6-(6,6)]
   182     0.88408458     0.88408458     0.88408458    6[6-(1,6),6-(1,6),6-(6,6)]
   183     5.01252984     5.01252984     5.01252984    6[1-(0),6-(1,6),7-(6,28)]
   184      0.2853081      0.2853081      0.2853081    6[1-(0),6-(1,6),7-(6,28)]
   185     0.68844474     0.68844474     0.68844474    6[1-(0),6-(1,7),6-(6,6)]
   186     1.13678604     1.13678604     1.13678604    6[1-(0),6-(1,6),7-(6,28)]
   187     1.31019408     1.31019408     1.31019408    6[1-(0),6-(1,6),7-(6,28)]
   188     1.24349868     1.24349868     1.24349868    6[1-(0),6-(1,7),6-(6,6)]
   189     5.01178878     5.01178878     5.01178878    6[1-(0),6-(1,6),7-(6,28)]
   190     1.05675156     1.05675156     1.05675156    6[6-(1,6),6-(1,6),6-(6,6)]
   191     4.68498132     4.68498132     4.68498132    6[1-(0),6-(1,7),6-(6,6)]
   192      5.6913408      5.6913408      5.6913408    6[1-(0),6-(1,7),6-(6,6)]
   193     0.57876786     0.57876786     0.57876786    6[1-(0),6-(1,7),6-(6,6)]
   194     4.55826006     4.55826006     4.55826006    6[1-(0),6-(1,6),7-(6,28)]
   195     1.18717812     1.18717812     1.18717812    6[1-(0),6-(1,7),6-(6,6)]
   196     1.26498942     1.26498942     1.26498942    6[1-(0),6-(1,6),7-(6,28)]
   197     0.45797508     0.45797508     0.45797508    6[1-(0),6-(1,6),7-(6,28)]
   198     1.36947888     1.36947888     1.36947888    6[1-(0),6-(1,6),7-(6,28)]
   199      2.2861701      2.2861701      2.2861701    6[1-(0),6-(1,7),6-(6,6)]
   200     2.57740668     2.57740668     2.57740668    6[1-(0),6-(1,7),6-(6,6)]
   201     6.64879032     6.64879032     6.64879032    6[1-(0),6-(1,6),7-(6,28)]
   202     6.46723062     6.46723062     6.46723062    6[1-(0),6-(1,7),6-(6,6)]
   203     2.23355484     2.23355484     2.23355484    6[6-(1,6),6-(1,6),6-(6,6)]
   204       6.558381       6.558381       6.558381    6[1-(0),6-(1,6),7-(6,28)]
   205      6.4953909      6.4953909      6.4953909    6[6-(1,6),6-(1,6),6-(6,6)]
   206     1.54066374     1.54066374     1.54066374    6[1-(0),6-(1,6),7-(6,28)]
   207      6.1619139      6.1619139      6.1619139    6[1-(0),6-(1,7),6-(6,6)]
   208     7.02376668     7.02376668     7.02376668    6[1-(0),6-(1,7),6-(6,6)]
   209      6.5991393      6.5991393      6.5991393    6[6-(1,6),6-(1,6),6-(6,6)]
   210     6.31975968     6.31975968     6.31975968    6[1-(0),6-(1,7),6-(6,6)]
   211     2.43364104     2.43364104     2.43364104    6[6-(1,6),6-(1,6),6-(6,6)]
   212     6.52651542     6.52651542     6.52651542    6[6-(1,6),6-(1,6),6-(6,6)]
   213     2.39807016     2.39807016     2.39807016    6[1-(0),6-(1,6),7-(6,28)]
   214      7.1252919      7.1252919      7.1252919    6[1-(0),6-(1,6),7-(6,28)]
   215     6.72215526     6.72215526     6.72215526    6[1-(0),6-(1,7),6-(6,6)]
   216     6.27381396     6.27381396     6.27381396    6[1-(0),6-(1,6),7-(6,28)]
   217     6.10040592     6.10040592     6.10040592    6[1-(0),6-(1,6),7-(6,28)]
   218     6.16710132     6.16710132     6.16710132    6[1-(0),6-(1,7),6-(6,6)]
   219     2.39881122     2.39881122     2.39881122    6[1-(0),6-(1,6),7-(6,28)]
   220     6.35384844     6.35384844     6.35384844    6[6-(1,6),6-(1,6),6-(6,6)]
   221     2.72561868     2.72561868     2.72561868    6[1-(0),6-(1,7),6-(6,6)]
   222      1.7192592      1.7192592      1.7192592    6[1-(0),6-(1,7),6-(6,6)]
   223     6.83183214     6.83183214     6.83183214    6[1-(0),6-(1,7),6-(6,6)]
   224     2.85233994     2.85233994     2.85233994    6[1-(0),6-(1,6),7-(6,28)]
   225     6.22342188     6.22342188     6.22342188    6[1-(0),6-(1,7),6-(6,6)]
   226     6.14561058     6.14561058     6.14561058    6[1-(0),6-(1,6),7-(6,28)]
   227     6.95262492     6.95262492     6.95262492    6[1-(0),6-(1,6),7-(6,28)]
   228     6.04112112     6.04112112     6.04112112    6[1-(0),6-(1,6),7-(6,28)]
   229    3.555457668    3.555457668    3.555457668    16[8-(0),8-(0),8-(28),8-(28)]
   230    3.202342578    3.202342578    3.202342578    16[8-(0),8-(0),8-(0),8-(28)]
   231    3.855142332    3.855142332    3.855142332    16[8-(0),8-(0),8-(28),8-(28)]
   232    4.208257422    4.208257422    4.208257422    16[8-(0),8-(0),8-(0),8-(28)]
   233    7.260757668    7.260757668    7.260757668    16[8-(0),8-(0),8-(28),8-(28)]
   234    6.907642578    6.907642578    6.907642578    16[8-(0),8-(0),8-(0),8-(28)]
   235    0.149842332    0.149842332    0.149842332    16[8-(0),8-(0),8-(28),8-(28)]
   236    0.502957422    0.502957422    0.502957422    16[8-(0),8-(0),8-(0),8-(28)]
   237    5.821619148    5.821619148    5.821619148    16[8-(0),8-(0),8-(0),8-(0)]
   238    1.588980852    1.588980852    1.588980852    16[8-(0),8-(0),8-(0),8-(0)]
   239    2.116319148    2.116319148    2.116319148    16[8-(0),8-(0),8-(0),8-(0)]
   240    5.294280852    5.294280852    5.294280852    16[8-(0),8-(0),8-(0)]
   241     1.06193898     1.06193898     1.06193898    7[6-(1,6),6-(1,6),28-(7,8,8,8,8)]
   242     4.76575686     4.76575686     4.76575686    7[6-(1,6),6-(1,6),28-(7,8,8,8,8)]
   243     4.31889768     4.31889768     4.31889768    7[6-(1,6),6-(1,6),28-(7,8,8,8,8)]
   244     4.36706658     4.36706658     4.36706658    7[6-(1,6),6-(1,6),28-(7,8,8,8,8)]
   245      1.8230076      1.8230076      1.8230076    7[6-(1,6),6-(1,6),28-(7,8,8,8,8)]
   246      5.1281352      5.1281352      5.1281352    7[6-(1,6),6-(1,6),28-(7,8,8,8,8)]
   247     6.34866102     6.34866102     6.34866102    7[6-(1,6),6-(1,6),28-(7,8,8,8,8)]
   248     2.64484314     2.64484314     2.64484314    7[6-(1,6),6-(1,6),28-(7,8,8,8,8)]
   249     3.09170232     3.09170232     3.09170232    7[6-(1,6),6-(1,6),28-(7,8,8,8,8)]
   250     3.04353342     3.04353342     3.04353342    7[6-(1,6),6-(1,6),28-(7,8,8,8,8)]
   251      5.5875924      5.5875924      5.5875924    7[6-(1,6),6-(1,6),28-(7,8,8,8,8)]
   252      2.2824648      2.2824648      2.2824648    7[6-(1,6),6-(1,6),28-(7,8,8,8,8)]
   253     4.76723898     4.76723898     4.76723898    7[6-(1,6),6-(1,6),28-(7,8,8,8,8)]
   254     1.06045686     1.06045686     1.06045686    7[6-(1,6),6-(1,6),28-(7,8,8,8,8)]
   255     0.61359768     0.61359768     0.61359768    7[6-(1,6),6-(1,6),28-(7,8,8,8,8)]
   256     0.66176658     0.66176658     0.66176658    7[6-(1,6),6-(1,6),28-(7,8,8,8,8)]
   257      5.5283076      5.5283076      5.5283076    7[6-(1,6),6-(1,6),28-(7,8,8,8,8)]
   258      1.4228352      1.4228352      1.4228352    7[6-(1,6),6-(1,6),28-(7,8,8,8,8)]
   259     2.64336102     2.64336102     2.64336102    7[6-(1,6),6-(1,6),28-(7,8,8,8,8)]
   260     6.35014314     6.35014314     6.35014314    7[6-(1,6),6-(1,6),28-(7,8,8,8,8)]
   261     6.79700232     6.79700232     6.79700232    7[6-(1,6),6-(1,6),28-(7,8,8,8,8)]
   262     6.74883342     6.74883342     6.74883342    7[6-(1,6),6-(1,6),28-(7,8,8,8,8)]
   263      1.8822924      1.8822924      1.8822924    7[6-(1,6),6-(1,6),28-(7,8,8,8,8)]
   264      5.9877648      5.9877648      5.9877648    7[6-(1,6),6-(1,6),28-(7,8,8,8,8)]
   265     4.38114672     4.38114672     4.38114672    8[16-(8,8,8),28-(7,7,8,8,8)]
   266     2.15426142     2.15426142     2.15426142    8[16-(8,8,8),28-(7,7,8,8,8)]
   267     2.27208996     2.27208996     2.27208996    8[16-(8,8,8),28-(7,7,8,8,8)]
   268     2.23726014     2.23726014     2.23726014    8[28-(7,7,8,8,8)]
   269     4.09213332     4.09213332     4.09213332    8[28-(7,7,8,8,8)]
   270     6.34199148     6.34199148     6.34199148    8[28-(7,7,8,8,8)]
   271     0.05706162     0.05706162     0.05706162    8[28-(7,7,8,8,8)]
   272     4.20106914     4.20106914     4.20106914    8[28-(7,7,8,8,8)]
   273      6.8436891      6.8436891      6.8436891    8[28-(7,7,8,8,8)]
   274     1.84968576     1.84968576     1.84968576    8[28-(7,7,8,8,8)]
   275     2.79453726     2.79453726     2.79453726    8[28-(7,7,8,8,8)]
   276     7.19495154     7.19495154     7.19495154    8[28-(7,7,8,8,8)]
   277     3.03315858     3.03315858     3.03315858    8[16-(8,8,8)]
   278      3.2866011      3.2866011      3.2866011    8[16-(8,8,8)]
   279      4.2907374      4.2907374      4.2907374    8[16-(8,8,8)]
   280     4.52491236     4.52491236     4.52491236    8[16-(8,8,8)]
   281     3.09244338     3.09244338     3.09244338    8[16-(8,8,8)]
   282     3.02945328     3.02945328     3.02945328    8[16-(8,8,8),28-(7,7,8,8,8)]
   283     5.25633858     5.25633858     5.25633858    8[16-(8,8,8),28-(7,7,8,8,8)]
   284     5.13851004     5.13851004     5.13851004    8[16-(8,8,8),28-(7,7,8,8,8)]
   285     5.17333986     5.17333986     5.17333986    8[28-(7,7,8,8,8)]
   286     3.31846668     3.31846668     3.31846668    8[28-(7,7,8,8,8)]
   287     1.06860852     1.06860852     1.06860852    8[28-(7,7,8,8,8)]
   288     7.35353838     7.35353838     7.35353838    8[28-(7,7,8,8,8)]
   289     3.20953086     3.20953086     3.20953086    8[28-(7,7,8,8,8)]
   290      0.5669109      0.5669109      0.5669109    8[28-(7,7,8,8,8)]
   291     5.56091424     5.56091424     5.56091424    8[28-(7,7,8,8,8)]
   292     4.61606274     4.61606274     4.61606274    8[28-(7,7,8,8,8)]
   293     0.21564846     0.21564846     0.21564846    8[28-(7,7,8,8,8)]
   294     4.37744142     4.37744142     4.37744142    8[16-(8,8,8)]
   295      4.1239989      4.1239989      4.1239989    8[16-(8,8,8)]
   296      3.1198626      3.1198626      3.1198626    8[16-(8,8,8)]
   297     2.88568764     2.88568764     2.88568764    8[16-(8,8,8)]
   298     4.31815662     4.31815662     4.31815662    8[16-(8,8,8)]
   299     0.67584672     0.67584672     0.67584672    8[16-(8,8,8),28-(7,7,8,8,8)]
   300     5.85956142     5.85956142     5.85956142    8[16-(8,8,8),28-(7,7,8,8,8)]
   301     5.97738996     5.97738996     5.97738996    8[16-(8,8,8),28-(7,7,8,8,8)]
   302     5.94256014     5.94256014     5.94256014    8[28-(7,7,8,8,8)]
   303     0.38683332     0.38683332     0.38683332    8[28-(7,7,8,8,8)]
   304     2.63669148     2.63669148     2.63669148    8[28-(7,7,8,8,8)]
   305     3.76236162     3.76236162     3.76236162    8[28-(7,7,8,8,8)]
   306     0.49576914     0.49576914     0.49576914    8[28-(7,7,8,8,8)]
   307      3.1383891      3.1383891      3.1383891    8[28-(7,7,8,8,8)]
   308     5.55498576     5.55498576     5.55498576    8[28-(7,7,8,8,8)]
   309     6.49983726     6.49983726     6.49983726    8[28-(7,7,8,8,8)]
   310     3.48965154     3.48965154     3.48965154    8[28-(7,7,8,8,8)]
   311     6.73845858     6.73845858     6.73845858    8[16-(8,8,8)]
   312      6.9919011      6.9919011      6.9919011    8[16-(8,8,8)]
   313      0.5854374      0.5854374      0.5854374    8[16-(8,8,8)]
   314     0.81961236     0.81961236     0.81961236    8[16-(8,8,8)]
   315     6.79774338     6.79774338     6.79774338    8[16-(8,8,8)]
   316     6.73475328     6.73475328     6.73475328    8[16-(8,8,8),28-(7,7,8,8,8)]
   317     1.55103858     1.55103858     1.55103858    8[16-(8,8,8),28-(7,7,8,8,8)]
   318     1.43321004     1.43321004     1.43321004    8[16-(8,8,8),28-(7,7,8,8,8)]
   319     1.46803986     1.46803986     1.46803986    8[28-(7,7,8,8,8)]
   320     7.02376668     7.02376668     7.02376668    8[28-(7,7,8,8,8)]
   321     4.77390852     4.77390852     4.77390852    8[28-(7,7,8,8,8)]
   322     3.64823838     3.64823838     3.64823838    8[28-(7,7,8,8,8)]
   323     6.91483086     6.91483086     6.91483086    8[28-(7,7,8,8,8)]
   324      4.2722109      4.2722109      4.2722109    8[28-(7,7,8,8,8)]
   325     1.85561424     1.85561424     1.85561424    8[28-(7,7,8,8,8)]
   326     0.91076274     0.91076274     0.91076274    8[28-(7,7,8,8,8)]
   327     3.92094846     3.92094846     3.92094846    8[28-(7,7,8,8,8)]
   328     0.67214142     0.67214142     0.67214142    8[16-(8,8,8)]
   329      0.4186989      0.4186989      0.4186989    8[16-(8,8,8)]
   330      6.8251626      6.8251626      6.8251626    8[16-(8,8,8)]
   331     6.59098764     6.59098764     6.59098764    8[16-(8,8,8)]
   332     0.61285662     0.61285662     0.61285662    8[16-(8,8,8)]
   333     5.95738134     5.95738134     5.95738134    8[16-(8,8,8)]
   334     4.57826868     4.57826868     4.57826868    8[16-(8,8,8)]
   335     6.96744612     6.96744612     6.96744612    8[16-(8,8,8)]
   336     5.69652822     5.69652822     5.69652822    8[16-(8,8,8)]
   337     1.45321866     1.45321866     1.45321866    8[16-(8,8,8)]
   338     2.83233132     2.83233132     2.83233132    8[16-(8,8,8)]
   339     0.44315388     0.44315388     0.44315388    8[16-(8,8,8)]
   340     1.71407178     1.71407178     1.71407178    8[16-(8,8,8)]
   341     2.25208134     2.25208134     2.25208134    8[16-(8,8,8)]
   342     0.87296868     0.87296868     0.87296868    8[16-(8,8,8)]
   343     3.26214612     3.26214612     3.26214612    8[16-(8,8,8)]
   344     1.99122822     1.99122822     1.99122822    8[16-(8,8,8)]
   345     5.15851866     5.15851866     5.15851866    8[16-(8,8)]
   346     6.53763132     6.53763132     6.53763132    8[16-(8,8)]
   347     4.14845388     4.14845388     4.14845388    8[16-(8,8)]
