# Supplementary material for: A collection of forcefield precursors for metal–organic frameworks
Source: RSC Adv. 2019 Nov 13;9(63):36492–507. doi: 10.1039/c9ra07327b (PMC9075174; doi:10.1039/c9ra07327b)
Supplement: RA-009-C9RA07327B-s3241 [file RA-009-C9RA07327B-s3241.txt]

PUZLUS_clean

26.405    0.00000000    0.00000000
0.0    26.405    0.00000000
0.0    0.0    36.631

     1    18.52706825    18.52706825    18.52706825    27[7-(6),7-(6),7-(6,6),7-(6,6)]
     2     7.87793175     7.87793175     7.87793175    27[7-(6),7-(6),7-(6,6),7-(6,6)]
     3    21.08043175    21.08043175    21.08043175    27[7-(6),7-(6),7-(6,6),7-(6,6)]
     4     5.32456825     5.32456825     5.32456825    27[7-(6),7-(6),7-(6,6),7-(6,6)]
     5    21.08043175    21.08043175    21.08043175    27[7-(6),7-(6),7-(6,6),7-(6,6)]
     6     5.32456825     5.32456825     5.32456825    27[7-(6),7-(6),7-(6,6),7-(6,6)]
     7    18.52706825    18.52706825    18.52706825    27[7-(6),7-(6),7-(6,6),7-(6,6)]
     8     7.87793175     7.87793175     7.87793175    27[7-(6),7-(6),7-(6,6),7-(6,6)]
     9            0.0            0.0            0.0    27[7-(6),7-(6),7-(6,6),7-(6,6),7-(6,6),7-(6,6)]
    10            0.0            0.0            0.0    27[7-(6),7-(6),7-(6,6),7-(6,6),7-(6,6),7-(6,6)]
    11        13.2025        13.2025        13.2025    27[7-(6),7-(6),7-(6,6),7-(6,6),7-(6,6),7-(6,6)]
    12        13.2025        13.2025        13.2025    27[7-(6),7-(6,6),7-(6,6),7-(6,6),7-(6,6)]
    13      18.499343      18.499343      18.499343    1[6-(6,7)]
    14     19.2307615     19.2307615     19.2307615    1[6-(6,6)]
    15     20.2288705     20.2288705     20.2288705    1[6-(6,6)]
    16      19.518576      19.518576      19.518576    1[6-(6,7)]
    17      25.686784      25.686784      25.686784    1[6-(6,7)]
    18      24.234509      24.234509      24.234509    1[6-(6,6)]
    19     23.7935455     23.7935455     23.7935455    1[6-(6,7)]
    20      22.322787      22.322787      22.322787    1[6-(6,6)]
    21     22.5261055     22.5261055     22.5261055    1[6-(6,6)]
    22      20.453313      20.453313      20.453313    1[6-(6,6)]
    23     20.2130275     20.2130275     20.2130275    1[6-(6,7)]
    24     22.4521715     22.4521715     22.4521715    1[6-(6,7)]
    25       7.905657       7.905657       7.905657    1[6-(6,7)]
    26      7.1742385      7.1742385      7.1742385    1[6-(6,6)]
    27      6.1761295      6.1761295      6.1761295    1[6-(6,6)]
    28       6.886424       6.886424       6.886424    1[6-(6,7)]
    29       0.718216       0.718216       0.718216    1[6-(6,7)]
    30       2.170491       2.170491       2.170491    1[6-(6,6)]
    31      2.6114545      2.6114545      2.6114545    1[6-(6,7)]
    32       4.082213       4.082213       4.082213    1[6-(6,6)]
    33      3.8788945      3.8788945      3.8788945    1[6-(6,6)]
    34       5.951687       5.951687       5.951687    1[6-(6,6)]
    35      6.1919725      6.1919725      6.1919725    1[6-(6,7)]
    36      3.9528285      3.9528285      3.9528285    1[6-(6,7)]
    37      24.155294      24.155294      24.155294    1[6-(6,7)]
    38     26.1383095     26.1383095     26.1383095    1[6-(6,6)]
    39     24.2424305     24.2424305     24.2424305    1[6-(6,6)]
    40      22.259415      22.259415      22.259415    1[6-(6,7)]
    41      2.0569495      2.0569495      2.0569495    1[6-(6,7)]
    42       2.503194       2.503194       2.503194    1[6-(6,6)]
    43      25.227337      25.227337      25.227337    1[6-(6,7)]
    44     25.4993085     25.4993085     25.4993085    1[6-(6,6)]
    45       4.589189       4.589189       4.589189    1[6-(6,6)]
    46      2.8174135      2.8174135      2.8174135    1[6-(6,6)]
    47       4.995826       4.995826       4.995826    1[6-(6,7)]
    48      6.5299565      6.5299565      6.5299565    1[6-(6,7)]
    49       2.249706       2.249706       2.249706    1[6-(6,7)]
    50      0.2666905      0.2666905      0.2666905    1[6-(6,6)]
    51      2.1625695      2.1625695      2.1625695    1[6-(6,6)]
    52       4.145585       4.145585       4.145585    1[6-(6,7)]
    53     24.3480505     24.3480505     24.3480505    1[6-(6,7)]
    54      23.901806      23.901806      23.901806    1[6-(6,6)]
    55       1.177663       1.177663       1.177663    1[6-(6,7)]
    56      0.9056915      0.9056915      0.9056915    1[6-(6,6)]
    57      21.815811      21.815811      21.815811    1[6-(6,6)]
    58     23.5875865     23.5875865     23.5875865    1[6-(6,6)]
    59      21.409174      21.409174      21.409174    1[6-(6,7)]
    60     19.8750435     19.8750435     19.8750435    1[6-(6,7)]
    61      21.108157      21.108157      21.108157    1[6-(6,7)]
    62     20.3767385     20.3767385     20.3767385    1[6-(6,6)]
    63     19.3786295     19.3786295     19.3786295    1[6-(6,6)]
    64      20.088924      20.088924      20.088924    1[6-(6,7)]
    65      13.920716      13.920716      13.920716    1[6-(6,7)]
    66      15.372991      15.372991      15.372991    1[6-(6,6)]
    67     15.8139545     15.8139545     15.8139545    1[6-(6,7)]
    68      17.284713      17.284713      17.284713    1[6-(6,6)]
    69     17.0813945     17.0813945     17.0813945    1[6-(6,6)]
    70      19.154187      19.154187      19.154187    1[6-(6,6)]
    71     19.3944725     19.3944725     19.3944725    1[6-(6,7)]
    72     17.1553285     17.1553285     17.1553285    1[6-(6,7)]
    73       5.296843       5.296843       5.296843    1[6-(6,7)]
    74      6.0282615      6.0282615      6.0282615    1[6-(6,6)]
    75      7.0263705      7.0263705      7.0263705    1[6-(6,6)]
    76       6.316076       6.316076       6.316076    1[6-(6,7)]
    77      12.484284      12.484284      12.484284    1[6-(6,7)]
    78      11.032009      11.032009      11.032009    1[6-(6,6)]
    79     10.5910455     10.5910455     10.5910455    1[6-(6,7)]
    80       9.120287       9.120287       9.120287    1[6-(6,6)]
    81      9.3236055      9.3236055      9.3236055    1[6-(6,6)]
    82       7.250813       7.250813       7.250813    1[6-(6,6)]
    83      7.0105275      7.0105275      7.0105275    1[6-(6,7)]
    84      9.2496715      9.2496715      9.2496715    1[6-(6,7)]
    85      15.452206      15.452206      15.452206    1[6-(6,7)]
    86     13.4691905     13.4691905     13.4691905    1[6-(6,6)]
    87     15.3650695     15.3650695     15.3650695    1[6-(6,6)]
    88      17.348085      17.348085      17.348085    1[6-(6,7)]
    89     11.1455505     11.1455505     11.1455505    1[6-(6,7)]
    90      10.699306      10.699306      10.699306    1[6-(6,6)]
    91      14.380163      14.380163      14.380163    1[6-(6,7)]
    92     14.1081915     14.1081915     14.1081915    1[6-(6,6)]
    93       8.613311       8.613311       8.613311    1[6-(6,6)]
    94     10.3850865     10.3850865     10.3850865    1[6-(6,6)]
    95       8.206674       8.206674       8.206674    1[6-(6,7)]
    96      6.6725435      6.6725435      6.6725435    1[6-(6,7)]
    97      10.952794      10.952794      10.952794    1[6-(6,7)]
    98     12.9358095     12.9358095     12.9358095    1[6-(6,6)]
    99     11.0399305     11.0399305     11.0399305    1[6-(6,6)]
   100       9.056915       9.056915       9.056915    1[6-(6,7)]
   101     15.2594495     15.2594495     15.2594495    1[6-(6,7)]
   102      15.705694      15.705694      15.705694    1[6-(6,6)]
   103      12.024837      12.024837      12.024837    1[6-(6,7)]
   104     12.2968085     12.2968085     12.2968085    1[6-(6,6)]
   105      17.791689      17.791689      17.791689    1[6-(6,6)]
   106     16.0199135     16.0199135     16.0199135    1[6-(6,6)]
   107      18.198326      18.198326      18.198326    1[6-(6,7)]
   108     19.7324565     19.7324565     19.7324565    1[6-(6,7)]
   109       7.905657       7.905657       7.905657    1[6-(6,7)]
   110      7.1742385      7.1742385      7.1742385    1[6-(6,6)]
   111      6.1761295      6.1761295      6.1761295    1[6-(6,6)]
   112       6.886424       6.886424       6.886424    1[6-(6,7)]
   113       0.718216       0.718216       0.718216    1[6-(6,7)]
   114       2.170491       2.170491       2.170491    1[6-(6,6)]
   115      2.6114545      2.6114545      2.6114545    1[6-(6,7)]
   116       4.082213       4.082213       4.082213    1[6-(6,6)]
   117      3.8788945      3.8788945      3.8788945    1[6-(6,6)]
   118       5.951687       5.951687       5.951687    1[6-(6,6)]
   119      6.1919725      6.1919725      6.1919725    1[6-(6,7)]
   120      3.9528285      3.9528285      3.9528285    1[6-(6,7)]
   121      18.499343      18.499343      18.499343    1[6-(6,7)]
   122     19.2307615     19.2307615     19.2307615    1[6-(6,6)]
   123     20.2288705     20.2288705     20.2288705    1[6-(6,6)]
   124      19.518576      19.518576      19.518576    1[6-(6,7)]
   125      25.686784      25.686784      25.686784    1[6-(6,7)]
   126      24.234509      24.234509      24.234509    1[6-(6,6)]
   127     23.7935455     23.7935455     23.7935455    1[6-(6,7)]
   128      22.322787      22.322787      22.322787    1[6-(6,6)]
   129     22.5261055     22.5261055     22.5261055    1[6-(6,6)]
   130      20.453313      20.453313      20.453313    1[6-(6,6)]
   131     20.2130275     20.2130275     20.2130275    1[6-(6,7)]
   132     22.4521715     22.4521715     22.4521715    1[6-(6,7)]
   133       2.249706       2.249706       2.249706    1[6-(6,7)]
   134      0.2666905      0.2666905      0.2666905    1[6-(6,6)]
   135      2.1625695      2.1625695      2.1625695    1[6-(6,6)]
   136       4.145585       4.145585       4.145585    1[6-(6,7)]
   137     24.3480505     24.3480505     24.3480505    1[6-(6,7)]
   138      23.901806      23.901806      23.901806    1[6-(6,6)]
   139       1.177663       1.177663       1.177663    1[6-(6,7)]
   140      0.9056915      0.9056915      0.9056915    1[6-(6,6)]
   141      21.815811      21.815811      21.815811    1[6-(6,6)]
   142     23.5875865     23.5875865     23.5875865    1[6-(6,6)]
   143      21.409174      21.409174      21.409174    1[6-(6,7)]
   144     19.8750435     19.8750435     19.8750435    1[6-(6,7)]
   145      24.155294      24.155294      24.155294    1[6-(6,7)]
   146     26.1383095     26.1383095     26.1383095    1[6-(6,6)]
   147     24.2424305     24.2424305     24.2424305    1[6-(6,6)]
   148      22.259415      22.259415      22.259415    1[6-(6,7)]
   149      2.0569495      2.0569495      2.0569495    1[6-(6,7)]
   150       2.503194       2.503194       2.503194    1[6-(6,6)]
   151      25.227337      25.227337      25.227337    1[6-(6,7)]
   152     25.4993085     25.4993085     25.4993085    1[6-(6,6)]
   153       4.589189       4.589189       4.589189    1[6-(6,6)]
   154      2.8174135      2.8174135      2.8174135    1[6-(6,6)]
   155       4.995826       4.995826       4.995826    1[6-(6,7)]
   156      6.5299565      6.5299565      6.5299565    1[6-(6,7)]
   157       5.296843       5.296843       5.296843    1[6-(6,7)]
   158      6.0282615      6.0282615      6.0282615    1[6-(6,6)]
   159      7.0263705      7.0263705      7.0263705    1[6-(6,6)]
   160       6.316076       6.316076       6.316076    1[6-(6,7)]
   161      12.484284      12.484284      12.484284    1[6-(6,7)]
   162      11.032009      11.032009      11.032009    1[6-(6,6)]
   163     10.5910455     10.5910455     10.5910455    1[6-(6,7)]
   164       9.120287       9.120287       9.120287    1[6-(6,6)]
   165      9.3236055      9.3236055      9.3236055    1[6-(6,6)]
   166       7.250813       7.250813       7.250813    1[6-(6,6)]
   167      7.0105275      7.0105275      7.0105275    1[6-(6,7)]
   168      9.2496715      9.2496715      9.2496715    1[6-(6,7)]
   169      21.108157      21.108157      21.108157    1[6-(6,7)]
   170     20.3767385     20.3767385     20.3767385    1[6-(6,6)]
   171     19.3786295     19.3786295     19.3786295    1[6-(6,6)]
   172      20.088924      20.088924      20.088924    1[6-(6,7)]
   173      13.920716      13.920716      13.920716    1[6-(6,7)]
   174      15.372991      15.372991      15.372991    1[6-(6,6)]
   175     15.8139545     15.8139545     15.8139545    1[6-(6,7)]
   176      17.284713      17.284713      17.284713    1[6-(6,6)]
   177     17.0813945     17.0813945     17.0813945    1[6-(6,6)]
   178      19.154187      19.154187      19.154187    1[6-(6,6)]
   179     19.3944725     19.3944725     19.3944725    1[6-(6,7)]
   180     17.1553285     17.1553285     17.1553285    1[6-(6,7)]
   181      10.952794      10.952794      10.952794    1[6-(6,7)]
   182     12.9358095     12.9358095     12.9358095    1[6-(6,6)]
   183     11.0399305     11.0399305     11.0399305    1[6-(6,6)]
   184       9.056915       9.056915       9.056915    1[6-(6,7)]
   185     15.2594495     15.2594495     15.2594495    1[6-(6,7)]
   186      15.705694      15.705694      15.705694    1[6-(6,6)]
   187      12.024837      12.024837      12.024837    1[6-(6,7)]
   188     12.2968085     12.2968085     12.2968085    1[6-(6,6)]
   189      17.791689      17.791689      17.791689    1[6-(6,6)]
   190     16.0199135     16.0199135     16.0199135    1[6-(6,6)]
   191      18.198326      18.198326      18.198326    1[6-(6,7)]
   192     19.7324565     19.7324565     19.7324565    1[6-(6,7)]
   193      15.452206      15.452206      15.452206    1[6-(6,7)]
   194     13.4691905     13.4691905     13.4691905    1[6-(6,6)]
   195     15.3650695     15.3650695     15.3650695    1[6-(6,6)]
   196      17.348085      17.348085      17.348085    1[6-(6,7)]
   197     11.1455505     11.1455505     11.1455505    1[6-(6,7)]
   198      10.699306      10.699306      10.699306    1[6-(6,6)]
   199      14.380163      14.380163      14.380163    1[6-(6,7)]
   200     14.1081915     14.1081915     14.1081915    1[6-(6,6)]
   201       8.613311       8.613311       8.613311    1[6-(6,6)]
   202     10.3850865     10.3850865     10.3850865    1[6-(6,6)]
   203       8.206674       8.206674       8.206674    1[6-(6,7)]
   204      6.6725435      6.6725435      6.6725435    1[6-(6,7)]
   205      19.978023      19.978023      19.978023    6[6-(1,6),6-(1,6),6-(7,7)]
   206     20.7675325     20.7675325     20.7675325    6[6-(6,6),7-(6),7-(6)]
   207     23.1540164     23.1540164     23.1540164    6[6-(1,6),6-(1,6),6-(7,7)]
   208     21.4382195     21.4382195     21.4382195    6[6-(6,6),7-(6),7-(6)]
   209    22.23961125    22.23961125    22.23961125    6[6-(6,6),7-(6),7-(6)]
   210     18.8737659     18.8737659     18.8737659    6[1-(0),6-(1,6),7-(6,27)]
   211    19.34615135    19.34615135    19.34615135    6[1-(0),6-(1,7),6-(6,6)]
   212    19.93181425    19.93181425    19.93181425    6[1-(0),6-(1,7),6-(6,6)]
   213      19.460485      19.460485      19.460485    6[1-(0),6-(1,6),7-(6,27)]
   214      24.994973      24.994973      24.994973    6[1-(0),6-(1,6),7-(6,27)]
   215    24.13813075    24.13813075    24.13813075    6[1-(0),6-(1,7),6-(6,6)]
   216    23.92266595    23.92266595    23.92266595    6[1-(0),6-(1,6),7-(6,27)]
   217      23.019879      23.019879      23.019879    6[1-(0),6-(1,7),6-(6,6)]
   218    21.37775205    21.37775205    21.37775205    6[6-(1,6),6-(1,6),6-(7,7)]
   219     22.0349725     22.0349725     22.0349725    6[1-(0),6-(1,7),6-(6,6)]
   220      20.801859      20.801859      20.801859    6[1-(0),6-(1,7),6-(6,6)]
   221      20.706801      20.706801      20.706801    6[1-(0),6-(1,6),7-(6)]
   222     21.9663195     21.9663195     21.9663195    6[1-(0),6-(1,6),7-(6)]
   223       6.426977       6.426977       6.426977    6[6-(1,6),6-(1,6),6-(7,7)]
   224      5.6374675      5.6374675      5.6374675    6[6-(6,6),7-(6),7-(6)]
   225      3.2509836      3.2509836      3.2509836    6[6-(1,6),6-(1,6),6-(7,7)]
   226      4.9667805      4.9667805      4.9667805    6[6-(6,6),7-(6),7-(6)]
   227     4.16538875     4.16538875     4.16538875    6[6-(6,6),7-(6),7-(6)]
   228      7.5312341      7.5312341      7.5312341    6[1-(0),6-(1,6),7-(6,27)]
   229     7.05884865     7.05884865     7.05884865    6[1-(0),6-(1,7),6-(6,6)]
   230     6.47318575     6.47318575     6.47318575    6[1-(0),6-(1,7),6-(6,6)]
   231       6.944515       6.944515       6.944515    6[1-(0),6-(1,6),7-(6,27)]
   232       1.410027       1.410027       1.410027    6[1-(0),6-(1,6),7-(6,27)]
   233     2.26686925     2.26686925     2.26686925    6[1-(0),6-(1,7),6-(6,6)]
   234     2.48233405     2.48233405     2.48233405    6[1-(0),6-(1,6),7-(6,27)]
   235       3.385121       3.385121       3.385121    6[1-(0),6-(1,7),6-(6,6)]
   236     5.02724795     5.02724795     5.02724795    6[6-(1,6),6-(1,6),6-(7,7)]
   237      4.3700275      4.3700275      4.3700275    6[1-(0),6-(1,7),6-(6,6)]
   238       5.603141       5.603141       5.603141    6[1-(0),6-(1,7),6-(6,6)]
   239       5.698199       5.698199       5.698199    6[1-(0),6-(1,6),7-(6)]
   240      4.4386805      4.4386805      4.4386805    6[1-(0),6-(1,6),7-(6)]
   241    25.34483925    25.34483925    25.34483925    6[6-(1,6),6-(1,6),6-(7,7)]
   242      0.1336093      0.1336093      0.1336093    6[6-(6,6),7-(6),7-(6)]
   243      0.8174988      0.8174988      0.8174988    6[6-(1,6),6-(1,6),6-(7,7)]
   244      2.2322787      2.2322787      2.2322787    6[6-(6,6),7-(6),7-(6)]
   245       0.982266       0.982266       0.982266    6[6-(6,6),7-(6),7-(6)]
   246      24.150013      24.150013      24.150013    6[1-(0),6-(1,6),7-(6,27)]
   247    25.33110865    25.33110865    25.33110865    6[1-(0),6-(1,7),6-(6,6)]
   248     24.2176098     24.2176098     24.2176098    6[1-(0),6-(1,7),6-(6,6)]
   249     23.0520931     23.0520931     23.0520931    6[1-(0),6-(1,6),7-(6,27)]
   250     1.42719025     1.42719025     1.42719025    6[1-(0),6-(1,6),7-(6,27)]
   251     1.71130805     1.71130805     1.71130805    6[1-(0),6-(1,7),6-(6,6)]
   252    25.95585095    25.95585095    25.95585095    6[1-(0),6-(1,6),7-(6,27)]
   253     26.1288037     26.1288037     26.1288037    6[1-(0),6-(1,7),6-(6,6)]
   254     3.52057865     3.52057865     3.52057865    6[6-(1,6),6-(1,6),6-(7,7)]
   255     4.62958865     4.62958865     4.62958865    6[1-(0),6-(1,7),6-(6,6)]
   256       3.596361       3.596361       3.596361    6[1-(0),6-(1,7),6-(6,6)]
   257     4.92057175     4.92057175     4.92057175    6[1-(0),6-(1,6),7-(6)]
   258     5.78401525     5.78401525     5.78401525    6[1-(0),6-(1,6),7-(6)]
   259     1.06016075     1.06016075     1.06016075    6[6-(1,6),6-(1,6),6-(7,7)]
   260     26.2713907     26.2713907     26.2713907    6[6-(6,6),7-(6),7-(6)]
   261     25.5875012     25.5875012     25.5875012    6[6-(1,6),6-(1,6),6-(7,7)]
   262     24.1727213     24.1727213     24.1727213    6[6-(6,6),7-(6),7-(6)]
   263      25.422734      25.422734      25.422734    6[6-(6,6),7-(6),7-(6)]
   264       2.254987       2.254987       2.254987    6[1-(0),6-(1,6),7-(6,27)]
   265     1.07389135     1.07389135     1.07389135    6[1-(0),6-(1,7),6-(6,6)]
   266      2.1873902      2.1873902      2.1873902    6[1-(0),6-(1,7),6-(6,6)]
   267      3.3529069      3.3529069      3.3529069    6[1-(0),6-(1,6),7-(6,27)]
   268    24.97780975    24.97780975    24.97780975    6[1-(0),6-(1,6),7-(6,27)]
   269    24.69369195    24.69369195    24.69369195    6[1-(0),6-(1,7),6-(6,6)]
   270     0.44914905     0.44914905     0.44914905    6[1-(0),6-(1,6),7-(6,27)]
   271      0.2761963      0.2761963      0.2761963    6[1-(0),6-(1,7),6-(6,6)]
   272    22.88442135    22.88442135    22.88442135    6[6-(1,6),6-(1,6),6-(7,7)]
   273    21.77541135    21.77541135    21.77541135    6[1-(0),6-(1,7),6-(6,6)]
   274      22.808639      22.808639      22.808639    6[1-(0),6-(1,7),6-(6,6)]
   275    21.48442825    21.48442825    21.48442825    6[1-(0),6-(1,6),7-(6)]
   276    20.62098475    20.62098475    20.62098475    6[1-(0),6-(1,6),7-(6)]
   277      19.629477      19.629477      19.629477    6[6-(1,6),6-(1,6),6-(7,7)]
   278     18.8399675     18.8399675     18.8399675    6[6-(6,6),7-(6),7-(6)]
   279     16.4534836     16.4534836     16.4534836    6[6-(1,6),6-(1,6),6-(7,7)]
   280     18.1692805     18.1692805     18.1692805    6[6-(6,6),7-(6),7-(6)]
   281    17.36788875    17.36788875    17.36788875    6[6-(6,6),7-(6),7-(6)]
   282     20.7337341     20.7337341     20.7337341    6[1-(0),6-(1,6),7-(6,27)]
   283    20.26134865    20.26134865    20.26134865    6[1-(0),6-(1,7),6-(6,6)]
   284    19.67568575    19.67568575    19.67568575    6[1-(0),6-(1,7),6-(6,6)]
   285      20.147015      20.147015      20.147015    6[1-(0),6-(1,6),7-(6,27)]
   286      14.612527      14.612527      14.612527    6[1-(0),6-(1,6),7-(6,27)]
   287    15.46936925    15.46936925    15.46936925    6[1-(0),6-(1,7),6-(6,6)]
   288    15.68483405    15.68483405    15.68483405    6[1-(0),6-(1,6),7-(6,27)]
   289      16.587621      16.587621      16.587621    6[1-(0),6-(1,7),6-(6,6)]
   290    18.22974795    18.22974795    18.22974795    6[6-(1,6),6-(1,6),6-(7,7)]
   291     17.5725275     17.5725275     17.5725275    6[1-(0),6-(1,7),6-(6,6)]
   292      18.805641      18.805641      18.805641    6[1-(0),6-(1,7),6-(6,6)]
   293      18.900699      18.900699      18.900699    6[1-(0),6-(1,6),7-(6)]
   294     17.6411805     17.6411805     17.6411805    6[1-(0),6-(1,6),7-(6)]
   295       6.775523       6.775523       6.775523    6[6-(1,6),6-(1,6),6-(7,7)]
   296      7.5650325      7.5650325      7.5650325    6[6-(6,6),7-(6),7-(6)]
   297      9.9515164      9.9515164      9.9515164    6[6-(1,6),6-(1,6),6-(7,7)]
   298      8.2357195      8.2357195      8.2357195    6[6-(6,6),7-(6),7-(6)]
   299     9.03711125     9.03711125     9.03711125    6[6-(6,6),7-(6),7-(6)]
   300      5.6712659      5.6712659      5.6712659    6[1-(0),6-(1,6),7-(6,27)]
   301     6.14365135     6.14365135     6.14365135    6[1-(0),6-(1,7),6-(6,6)]
   302     6.72931425     6.72931425     6.72931425    6[1-(0),6-(1,7),6-(6,6)]
   303       6.257985       6.257985       6.257985    6[1-(0),6-(1,6),7-(6,27)]
   304      11.792473      11.792473      11.792473    6[1-(0),6-(1,6),7-(6,27)]
   305    10.93563075    10.93563075    10.93563075    6[1-(0),6-(1,7),6-(6,6)]
   306    10.72016595    10.72016595    10.72016595    6[1-(0),6-(1,6),7-(6,27)]
   307       9.817379       9.817379       9.817379    6[1-(0),6-(1,7),6-(6,6)]
   308     8.17525205     8.17525205     8.17525205    6[6-(1,6),6-(1,6),6-(7,7)]
   309      8.8324725      8.8324725      8.8324725    6[1-(0),6-(1,7),6-(6,6)]
   310       7.599359       7.599359       7.599359    6[1-(0),6-(1,7),6-(6,6)]
   311       7.504301       7.504301       7.504301    6[1-(0),6-(1,6),7-(6)]
   312      8.7638195      8.7638195      8.7638195    6[1-(0),6-(1,6),7-(6)]
   313    14.26266075    14.26266075    14.26266075    6[6-(1,6),6-(1,6),6-(7,7)]
   314     13.0688907     13.0688907     13.0688907    6[6-(6,6),7-(6),7-(6)]
   315     12.3850012     12.3850012     12.3850012    6[6-(1,6),6-(1,6),6-(7,7)]
   316     10.9702213     10.9702213     10.9702213    6[6-(6,6),7-(6),7-(6)]
   317      12.220234      12.220234      12.220234    6[6-(6,6),7-(6),7-(6)]
   318      15.457487      15.457487      15.457487    6[1-(0),6-(1,6),7-(6,27)]
   319    14.27639135    14.27639135    14.27639135    6[1-(0),6-(1,7),6-(6,6)]
   320     15.3898902     15.3898902     15.3898902    6[1-(0),6-(1,7),6-(6,6)]
   321     16.5554069     16.5554069     16.5554069    6[1-(0),6-(1,6),7-(6,27)]
   322    11.77530975    11.77530975    11.77530975    6[1-(0),6-(1,6),7-(6,27)]
   323    11.49119195    11.49119195    11.49119195    6[1-(0),6-(1,7),6-(6,6)]
   324    13.65164905    13.65164905    13.65164905    6[1-(0),6-(1,6),7-(6,27)]
   325     13.4786963     13.4786963     13.4786963    6[1-(0),6-(1,7),6-(6,6)]
   326     9.68192135     9.68192135     9.68192135    6[6-(1,6),6-(1,6),6-(7,7)]
   327     8.57291135     8.57291135     8.57291135    6[1-(0),6-(1,7),6-(6,6)]
   328       9.606139       9.606139       9.606139    6[1-(0),6-(1,7),6-(6,6)]
   329     8.28192825     8.28192825     8.28192825    6[1-(0),6-(1,6),7-(6)]
   330     7.41848475     7.41848475     7.41848475    6[1-(0),6-(1,6),7-(6)]
   331    12.14233925    12.14233925    12.14233925    6[6-(1,6),6-(1,6),6-(7,7)]
   332     13.3361093     13.3361093     13.3361093    6[6-(6,6),7-(6),7-(6)]
   333     14.0199988     14.0199988     14.0199988    6[6-(1,6),6-(1,6),6-(7,7)]
   334     15.4347787     15.4347787     15.4347787    6[6-(6,6),7-(6),7-(6)]
   335      14.184766      14.184766      14.184766    6[6-(6,6),7-(6),7-(6)]
   336      10.947513      10.947513      10.947513    6[1-(0),6-(1,6),7-(6,27)]
   337    12.12860865    12.12860865    12.12860865    6[1-(0),6-(1,7),6-(6,6)]
   338     11.0151098     11.0151098     11.0151098    6[1-(0),6-(1,7),6-(6,6)]
   339      9.8495931      9.8495931      9.8495931    6[1-(0),6-(1,6),7-(6,27)]
   340    14.62969025    14.62969025    14.62969025    6[1-(0),6-(1,6),7-(6,27)]
   341    14.91380805    14.91380805    14.91380805    6[1-(0),6-(1,7),6-(6,6)]
   342    12.75335095    12.75335095    12.75335095    6[1-(0),6-(1,6),7-(6,27)]
   343     12.9263037     12.9263037     12.9263037    6[1-(0),6-(1,7),6-(6,6)]
   344    16.72307865    16.72307865    16.72307865    6[6-(1,6),6-(1,6),6-(7,7)]
   345    17.83208865    17.83208865    17.83208865    6[1-(0),6-(1,7),6-(6,6)]
   346      16.798861      16.798861      16.798861    6[1-(0),6-(1,7),6-(6,6)]
   347    18.12307175    18.12307175    18.12307175    6[1-(0),6-(1,6),7-(6)]
   348    18.98651525    18.98651525    18.98651525    6[1-(0),6-(1,6),7-(6)]
   349       6.426977       6.426977       6.426977    6[6-(1,6),6-(1,6),6-(7,7)]
   350      5.6374675      5.6374675      5.6374675    6[6-(6,6),7-(6),7-(6)]
   351      3.2509836      3.2509836      3.2509836    6[6-(1,6),6-(1,6),6-(7,7)]
   352      4.9667805      4.9667805      4.9667805    6[6-(6,6),7-(6),7-(6)]
   353     4.16538875     4.16538875     4.16538875    6[6-(6,6),7-(6),7-(6)]
   354      7.5312341      7.5312341      7.5312341    6[1-(0),6-(1,6),7-(6,27)]
   355     7.05884865     7.05884865     7.05884865    6[1-(0),6-(1,7),6-(6,6)]
   356     6.47318575     6.47318575     6.47318575    6[1-(0),6-(1,7),6-(6,6)]
   357       6.944515       6.944515       6.944515    6[1-(0),6-(1,6),7-(6,27)]
   358       1.410027       1.410027       1.410027    6[1-(0),6-(1,6),7-(6,27)]
   359     2.26686925     2.26686925     2.26686925    6[1-(0),6-(1,7),6-(6,6)]
   360     2.48233405     2.48233405     2.48233405    6[1-(0),6-(1,6),7-(6,27)]
   361       3.385121       3.385121       3.385121    6[1-(0),6-(1,7),6-(6,6)]
   362     5.02724795     5.02724795     5.02724795    6[6-(1,6),6-(1,6),6-(7,7)]
   363      4.3700275      4.3700275      4.3700275    6[1-(0),6-(1,7),6-(6,6)]
   364       5.603141       5.603141       5.603141    6[1-(0),6-(1,7),6-(6,6)]
   365       5.698199       5.698199       5.698199    6[1-(0),6-(1,6),7-(6)]
   366      4.4386805      4.4386805      4.4386805    6[1-(0),6-(1,6),7-(6)]
   367      19.978023      19.978023      19.978023    6[6-(1,6),6-(1,6),6-(7,7)]
   368     20.7675325     20.7675325     20.7675325    6[6-(6,6),7-(6),7-(6)]
   369     23.1540164     23.1540164     23.1540164    6[6-(1,6),6-(1,6),6-(7,7)]
   370     21.4382195     21.4382195     21.4382195    6[6-(6,6),7-(6),7-(6)]
   371    22.23961125    22.23961125    22.23961125    6[6-(6,6),7-(6),7-(6)]
   372     18.8737659     18.8737659     18.8737659    6[1-(0),6-(1,6),7-(6,27)]
   373    19.34615135    19.34615135    19.34615135    6[1-(0),6-(1,7),6-(6,6)]
   374    19.93181425    19.93181425    19.93181425    6[1-(0),6-(1,7),6-(6,6)]
   375      19.460485      19.460485      19.460485    6[1-(0),6-(1,6),7-(6,27)]
   376      24.994973      24.994973      24.994973    6[1-(0),6-(1,6),7-(6,27)]
   377    24.13813075    24.13813075    24.13813075    6[1-(0),6-(1,7),6-(6,6)]
   378    23.92266595    23.92266595    23.92266595    6[1-(0),6-(1,6),7-(6,27)]
   379      23.019879      23.019879      23.019879    6[1-(0),6-(1,7),6-(6,6)]
   380    21.37775205    21.37775205    21.37775205    6[6-(1,6),6-(1,6),6-(7,7)]
   381     22.0349725     22.0349725     22.0349725    6[1-(0),6-(1,7),6-(6,6)]
   382      20.801859      20.801859      20.801859    6[1-(0),6-(1,7),6-(6,6)]
   383      20.706801      20.706801      20.706801    6[1-(0),6-(1,6),7-(6)]
   384     21.9663195     21.9663195     21.9663195    6[1-(0),6-(1,6),7-(6)]
   385     1.06016075     1.06016075     1.06016075    6[6-(1,6),6-(1,6),6-(7,7)]
   386     26.2713907     26.2713907     26.2713907    6[6-(6,6),7-(6),7-(6)]
   387     25.5875012     25.5875012     25.5875012    6[6-(1,6),6-(1,6),6-(7,7)]
   388     24.1727213     24.1727213     24.1727213    6[6-(6,6),7-(6),7-(6)]
   389      25.422734      25.422734      25.422734    6[6-(6,6),7-(6),7-(6)]
   390       2.254987       2.254987       2.254987    6[1-(0),6-(1,6),7-(6,27)]
   391     1.07389135     1.07389135     1.07389135    6[1-(0),6-(1,7),6-(6,6)]
   392      2.1873902      2.1873902      2.1873902    6[1-(0),6-(1,7),6-(6,6)]
   393      3.3529069      3.3529069      3.3529069    6[1-(0),6-(1,6),7-(6,27)]
   394    24.97780975    24.97780975    24.97780975    6[1-(0),6-(1,6),7-(6,27)]
   395    24.69369195    24.69369195    24.69369195    6[1-(0),6-(1,7),6-(6,6)]
   396     0.44914905     0.44914905     0.44914905    6[1-(0),6-(1,6),7-(6,27)]
   397      0.2761963      0.2761963      0.2761963    6[1-(0),6-(1,7),6-(6,6)]
   398    22.88442135    22.88442135    22.88442135    6[6-(1,6),6-(1,6),6-(7,7)]
   399    21.77541135    21.77541135    21.77541135    6[1-(0),6-(1,7),6-(6,6)]
   400      22.808639      22.808639      22.808639    6[1-(0),6-(1,7),6-(6,6)]
   401    21.48442825    21.48442825    21.48442825    6[1-(0),6-(1,6),7-(6)]
   402    20.62098475    20.62098475    20.62098475    6[1-(0),6-(1,6),7-(6)]
   403    25.34483925    25.34483925    25.34483925    6[6-(1,6),6-(1,6),6-(7,7)]
   404      0.1336093      0.1336093      0.1336093    6[6-(6,6),7-(6),7-(6)]
   405      0.8174988      0.8174988      0.8174988    6[6-(1,6),6-(1,6),6-(7,7)]
   406      2.2322787      2.2322787      2.2322787    6[6-(6,6),7-(6),7-(6)]
   407       0.982266       0.982266       0.982266    6[6-(6,6),7-(6),7-(6)]
   408      24.150013      24.150013      24.150013    6[1-(0),6-(1,6),7-(6,27)]
   409    25.33110865    25.33110865    25.33110865    6[1-(0),6-(1,7),6-(6,6)]
   410     24.2176098     24.2176098     24.2176098    6[1-(0),6-(1,7),6-(6,6)]
   411     23.0520931     23.0520931     23.0520931    6[1-(0),6-(1,6),7-(6,27)]
   412     1.42719025     1.42719025     1.42719025    6[1-(0),6-(1,6),7-(6,27)]
   413     1.71130805     1.71130805     1.71130805    6[1-(0),6-(1,7),6-(6,6)]
   414    25.95585095    25.95585095    25.95585095    6[1-(0),6-(1,6),7-(6,27)]
   415     26.1288037     26.1288037     26.1288037    6[1-(0),6-(1,7),6-(6,6)]
   416     3.52057865     3.52057865     3.52057865    6[6-(1,6),6-(1,6),6-(7,7)]
   417     4.62958865     4.62958865     4.62958865    6[1-(0),6-(1,7),6-(6,6)]
   418       3.596361       3.596361       3.596361    6[1-(0),6-(1,7),6-(6,6)]
   419     4.92057175     4.92057175     4.92057175    6[1-(0),6-(1,6),7-(6)]
   420     5.78401525     5.78401525     5.78401525    6[1-(0),6-(1,6),7-(6)]
   421       6.775523       6.775523       6.775523    6[6-(1,6),6-(1,6),6-(7,7)]
   422      7.5650325      7.5650325      7.5650325    6[6-(6,6),7-(6),7-(6)]
   423      9.9515164      9.9515164      9.9515164    6[6-(1,6),6-(1,6),6-(7,7)]
   424      8.2357195      8.2357195      8.2357195    6[6-(6,6),7-(6),7-(6)]
   425     9.03711125     9.03711125     9.03711125    6[6-(6,6),7-(6),7-(6)]
   426      5.6712659      5.6712659      5.6712659    6[1-(0),6-(1,6),7-(6,27)]
   427     6.14365135     6.14365135     6.14365135    6[1-(0),6-(1,7),6-(6,6)]
   428     6.72931425     6.72931425     6.72931425    6[1-(0),6-(1,7),6-(6,6)]
   429       6.257985       6.257985       6.257985    6[1-(0),6-(1,6),7-(6,27)]
   430      11.792473      11.792473      11.792473    6[1-(0),6-(1,6),7-(6,27)]
   431    10.93563075    10.93563075    10.93563075    6[1-(0),6-(1,7),6-(6,6)]
   432    10.72016595    10.72016595    10.72016595    6[1-(0),6-(1,6),7-(6,27)]
   433       9.817379       9.817379       9.817379    6[1-(0),6-(1,7),6-(6,6)]
   434     8.17525205     8.17525205     8.17525205    6[6-(1,6),6-(1,6),6-(7,7)]
   435      8.8324725      8.8324725      8.8324725    6[1-(0),6-(1,7),6-(6,6)]
   436       7.599359       7.599359       7.599359    6[1-(0),6-(1,7),6-(6,6)]
   437       7.504301       7.504301       7.504301    6[1-(0),6-(1,6),7-(6)]
   438      8.7638195      8.7638195      8.7638195    6[1-(0),6-(1,6),7-(6)]
   439      19.629477      19.629477      19.629477    6[6-(1,6),6-(1,6),6-(7,7)]
   440     18.8399675     18.8399675     18.8399675    6[6-(6,6),7-(6),7-(6)]
   441     16.4534836     16.4534836     16.4534836    6[6-(1,6),6-(1,6),6-(7,7)]
   442     18.1692805     18.1692805     18.1692805    6[6-(6,6),7-(6),7-(6)]
   443    17.36788875    17.36788875    17.36788875    6[6-(6,6),7-(6),7-(6)]
   444     20.7337341     20.7337341     20.7337341    6[1-(0),6-(1,6),7-(6,27)]
   445    20.26134865    20.26134865    20.26134865    6[1-(0),6-(1,7),6-(6,6)]
   446    19.67568575    19.67568575    19.67568575    6[1-(0),6-(1,7),6-(6,6)]
   447      20.147015      20.147015      20.147015    6[1-(0),6-(1,6),7-(6,27)]
   448      14.612527      14.612527      14.612527    6[1-(0),6-(1,6),7-(6,27)]
   449    15.46936925    15.46936925    15.46936925    6[1-(0),6-(1,7),6-(6,6)]
   450    15.68483405    15.68483405    15.68483405    6[1-(0),6-(1,6),7-(6,27)]
   451      16.587621      16.587621      16.587621    6[1-(0),6-(1,7),6-(6,6)]
   452    18.22974795    18.22974795    18.22974795    6[6-(1,6),6-(1,6),6-(7,7)]
   453     17.5725275     17.5725275     17.5725275    6[1-(0),6-(1,7),6-(6,6)]
   454      18.805641      18.805641      18.805641    6[1-(0),6-(1,7),6-(6,6)]
   455      18.900699      18.900699      18.900699    6[1-(0),6-(1,6),7-(6)]
   456     17.6411805     17.6411805     17.6411805    6[1-(0),6-(1,6),7-(6)]
   457    12.14233925    12.14233925    12.14233925    6[6-(1,6),6-(1,6),6-(7,7)]
   458     13.3361093     13.3361093     13.3361093    6[6-(6,6),7-(6),7-(6)]
   459     14.0199988     14.0199988     14.0199988    6[6-(1,6),6-(1,6),6-(7,7)]
   460     15.4347787     15.4347787     15.4347787    6[6-(6,6),7-(6),7-(6)]
   461      14.184766      14.184766      14.184766    6[6-(6,6),7-(6),7-(6)]
   462      10.947513      10.947513      10.947513    6[1-(0),6-(1,6),7-(6,27)]
   463    12.12860865    12.12860865    12.12860865    6[1-(0),6-(1,7),6-(6,6)]
   464     11.0151098     11.0151098     11.0151098    6[1-(0),6-(1,7),6-(6,6)]
   465      9.8495931      9.8495931      9.8495931    6[1-(0),6-(1,6),7-(6,27)]
   466    14.62969025    14.62969025    14.62969025    6[1-(0),6-(1,6),7-(6,27)]
   467    14.91380805    14.91380805    14.91380805    6[1-(0),6-(1,7),6-(6,6)]
   468    12.75335095    12.75335095    12.75335095    6[1-(0),6-(1,6),7-(6,27)]
   469     12.9263037     12.9263037     12.9263037    6[1-(0),6-(1,7),6-(6,6)]
   470    16.72307865    16.72307865    16.72307865    6[6-(1,6),6-(1,6),6-(7,7)]
   471    17.83208865    17.83208865    17.83208865    6[1-(0),6-(1,7),6-(6,6)]
   472      16.798861      16.798861      16.798861    6[1-(0),6-(1,7),6-(6,6)]
   473    18.12307175    18.12307175    18.12307175    6[1-(0),6-(1,6),7-(6)]
   474    18.98651525    18.98651525    18.98651525    6[1-(0),6-(1,6),7-(6)]
   475    14.26266075    14.26266075    14.26266075    6[6-(1,6),6-(1,6),6-(7,7)]
   476     13.0688907     13.0688907     13.0688907    6[6-(6,6),7-(6),7-(6)]
   477     12.3850012     12.3850012     12.3850012    6[6-(1,6),6-(1,6),6-(7,7)]
   478     10.9702213     10.9702213     10.9702213    6[6-(6,6),7-(6),7-(6)]
   479      12.220234      12.220234      12.220234    6[6-(6,6),7-(6),7-(6)]
   480      15.457487      15.457487      15.457487    6[1-(0),6-(1,6),7-(6,27)]
   481    14.27639135    14.27639135    14.27639135    6[1-(0),6-(1,7),6-(6,6)]
   482     15.3898902     15.3898902     15.3898902    6[1-(0),6-(1,7),6-(6,6)]
   483     16.5554069     16.5554069     16.5554069    6[1-(0),6-(1,6),7-(6,27)]
   484    11.77530975    11.77530975    11.77530975    6[1-(0),6-(1,6),7-(6,27)]
   485    11.49119195    11.49119195    11.49119195    6[1-(0),6-(1,7),6-(6,6)]
   486    13.65164905    13.65164905    13.65164905    6[1-(0),6-(1,6),7-(6,27)]
   487     13.4786963     13.4786963     13.4786963    6[1-(0),6-(1,7),6-(6,6)]
   488     9.68192135     9.68192135     9.68192135    6[6-(1,6),6-(1,6),6-(7,7)]
   489     8.57291135     8.57291135     8.57291135    6[1-(0),6-(1,7),6-(6,6)]
   490       9.606139       9.606139       9.606139    6[1-(0),6-(1,7),6-(6,6)]
   491     8.28192825     8.28192825     8.28192825    6[1-(0),6-(1,6),7-(6)]
   492     7.41848475     7.41848475     7.41848475    6[1-(0),6-(1,6),7-(6)]
   493     20.0757215     20.0757215     20.0757215    6[7-(27),16-(0)]
   494      17.126283      17.126283      17.126283    6[7-(27),16-(0)]
   495      6.3292785      6.3292785      6.3292785    6[7-(27),16-(0)]
   496       9.278717       9.278717       9.278717    6[7-(27),16-(0)]
   497     19.5317785     19.5317785     19.5317785    6[7-(27),16-(0)]
   498      22.481217      22.481217      22.481217    6[7-(27),16-(0)]
   499      6.8732215      6.8732215      6.8732215    6[7-(27),16-(0)]
   500       3.923783       3.923783       3.923783    6[7-(27),16-(0)]
   501     19.5317785     19.5317785     19.5317785    6[7-(27),16-(0)]
   502      22.481217      22.481217      22.481217    6[7-(27),16-(0)]
   503      6.8732215      6.8732215      6.8732215    6[7-(27),16-(0)]
   504       3.923783       3.923783       3.923783    6[7-(27),16-(0)]
   505     20.0757215     20.0757215     20.0757215    6[7-(27),16-(0)]
   506      17.126283      17.126283      17.126283    6[7-(27),16-(0)]
   507      6.3292785      6.3292785      6.3292785    6[7-(27),16-(0)]
   508       9.278717       9.278717       9.278717    6[7-(27),16-(0)]
   509      25.808247      25.808247      25.808247    6[7-(27),16-(0)]
   510       0.596753       0.596753       0.596753    6[7-(27),16-(0)]
   511     23.2337595     23.2337595     23.2337595    6[7-(27),16-(0)]
   512      3.1712405      3.1712405      3.1712405    6[7-(27),16-(0)]
   513      13.799253      13.799253      13.799253    6[7-(27),16-(0)]
   514      12.605747      12.605747      12.605747    6[7-(27),16-(0)]
   515     16.3737405     16.3737405     16.3737405    6[7-(27),16-(0)]
   516     10.0312595     10.0312595     10.0312595    6[16-(0)]
   517    20.92041745    20.92041745    20.92041745    16[6-(7)]
   518     16.4318315     16.4318315     16.4318315    16[6-(7)]
   519     5.48458255     5.48458255     5.48458255    16[6-(7)]
   520      9.9731685      9.9731685      9.9731685    16[6-(7)]
   521    18.68708255    18.68708255    18.68708255    16[6-(7)]
   522     23.1756685     23.1756685     23.1756685    16[6-(7)]
   523     7.71791745     7.71791745     7.71791745    16[6-(7)]
   524      3.2293315      3.2293315      3.2293315    16[6-(7)]
   525    18.68708255    18.68708255    18.68708255    16[6-(7)]
   526     23.1756685     23.1756685     23.1756685    16[6-(7)]
   527     7.71791745     7.71791745     7.71791745    16[6-(7)]
   528      3.2293315      3.2293315      3.2293315    16[6-(7)]
   529    20.92041745    20.92041745    20.92041745    16[6-(7)]
   530     16.4318315     16.4318315     16.4318315    16[6-(7)]
   531     5.48458255     5.48458255     5.48458255    16[6-(7)]
   532      9.9731685      9.9731685      9.9731685    16[6-(7)]
   533      25.676222      25.676222      25.676222    16[6-(7)]
   534       0.728778       0.728778       0.728778    16[6-(7)]
   535    21.65025165    21.65025165    21.65025165    16[6-(7)]
   536     4.75474835     4.75474835     4.75474835    16[6-(7)]
   537      13.931278      13.931278      13.931278    16[6-(7)]
   538      12.473722      12.473722      12.473722    16[6-(7)]
   539    17.95724835    17.95724835    17.95724835    16[6-(7)]
   540     8.44775165     8.44775165     8.44775165    16[6-(0)]
   541    22.26918485    22.26918485    22.26918485    7[6-(6,7),6-(6,7)]
   542    18.90149115    18.90149115    18.90149115    7[6-(1,6),6-(1,6),27-(7,7,7)]
   543     21.4746584     21.4746584     21.4746584    7[6-(6,7),6-(6,7)]
   544    24.95351715    24.95351715    24.95351715    7[6-(1,6),6-(1,6),27-(7,7,7,7,7)]
   545     20.6946547     20.6946547     20.6946547    7[6-(6,7),6-(6,7)]
   546      21.266587      21.266587      21.266587    7[6-(1,6),6-(1,6)]
   547     4.13581515     4.13581515     4.13581515    7[6-(6,7),6-(6,7)]
   548     7.50350885     7.50350885     7.50350885    7[6-(1,6),6-(1,6),27-(7,7,7)]
   549      4.9303416      4.9303416      4.9303416    7[6-(6,7),6-(6,7)]
   550     1.45148285     1.45148285     1.45148285    7[6-(1,6),6-(1,6),27-(7,7,7,7,7)]
   551      5.7103453      5.7103453      5.7103453    7[6-(6,7),6-(6,7)]
   552       5.138413       5.138413       5.138413    7[6-(1,6),6-(1,6)]
   553     2.16283355     2.16283355     2.16283355    7[6-(6,7),6-(6,7)]
   554    22.97050165    22.97050165    22.97050165    7[6-(1,6),6-(1,6),27-(7,7,7)]
   555     26.3849322     26.3849322     26.3849322    7[6-(6,7),6-(6,7)]
   556     0.36993405     0.36993405     0.36993405    7[6-(1,6),6-(1,6),27-(7,7,7,7,7)]
   557     1.26189495     1.26189495     1.26189495    7[6-(6,7),6-(6,7)]
   558     5.95406345     5.95406345     5.95406345    7[6-(1,6),6-(1,6)]
   559    24.24216645    24.24216645    24.24216645    7[6-(6,7),6-(6,7)]
   560     3.43449835     3.43449835     3.43449835    7[6-(1,6),6-(1,6),27-(7,7,7)]
   561      0.0200678      0.0200678      0.0200678    7[6-(6,7),6-(6,7)]
   562    26.03506595    26.03506595    26.03506595    7[6-(1,6),6-(1,6),27-(7,7,7,7,7)]
   563    25.14310505    25.14310505    25.14310505    7[6-(6,7),6-(6,7)]
   564    20.45093655    20.45093655    20.45093655    7[6-(1,6),6-(1,6)]
   565    17.33831515    17.33831515    17.33831515    7[6-(6,7),6-(6,7)]
   566    20.70600885    20.70600885    20.70600885    7[6-(1,6),6-(1,6),27-(7,7,7)]
   567     18.1328416     18.1328416     18.1328416    7[6-(6,7),6-(6,7)]
   568    14.65398285    14.65398285    14.65398285    7[6-(1,6),6-(1,6),27-(7,7,7,7,7)]
   569     18.9128453     18.9128453     18.9128453    7[6-(6,7),6-(6,7)]
   570      18.340913      18.340913      18.340913    7[6-(1,6),6-(1,6)]
   571     9.06668485     9.06668485     9.06668485    7[6-(6,7),6-(6,7)]
   572     5.69899115     5.69899115     5.69899115    7[6-(1,6),6-(1,6),27-(7,7,7)]
   573      8.2721584      8.2721584      8.2721584    7[6-(6,7),6-(6,7)]
   574    11.75101715    11.75101715    11.75101715    7[6-(1,6),6-(1,6),27-(7,7,7,7,7)]
   575      7.4921547      7.4921547      7.4921547    7[6-(6,7),6-(6,7)]
   576       8.064087       8.064087       8.064087    7[6-(1,6),6-(1,6)]
   577    11.03966645    11.03966645    11.03966645    7[6-(6,7),6-(6,7)]
   578    16.63699835    16.63699835    16.63699835    7[6-(1,6),6-(1,6),27-(7,7,7)]
   579     13.2225678     13.2225678     13.2225678    7[6-(6,7),6-(6,7)]
   580    12.83256595    12.83256595    12.83256595    7[6-(1,6),6-(1,6),27-(7,7,7,7)]
   581    11.94060505    11.94060505    11.94060505    7[6-(6,7),6-(6,7)]
   582     7.24843655     7.24843655     7.24843655    7[6-(1,6),6-(1,6)]
   583    15.36533355    15.36533355    15.36533355    7[6-(6,7),6-(6,7)]
   584     9.76800165     9.76800165     9.76800165    7[6-(1,6),6-(1,6),27-(7,7,7)]
   585     13.1824322     13.1824322     13.1824322    7[6-(6,7),6-(6,7)]
   586    13.57243405    13.57243405    13.57243405    7[6-(1,6),6-(1,6),27-(7,7,7,7)]
   587    14.46439495    14.46439495    14.46439495    7[6-(6,7),6-(6,7)]
   588    19.15656345    19.15656345    19.15656345    7[6-(1,6),6-(1,6)]
   589     4.13581515     4.13581515     4.13581515    7[6-(6,7),6-(6,7)]
   590     7.50350885     7.50350885     7.50350885    7[6-(1,6),6-(1,6),27-(7,7,7)]
   591      4.9303416      4.9303416      4.9303416    7[6-(6,7),6-(6,7)]
   592     1.45148285     1.45148285     1.45148285    7[6-(1,6),6-(1,6),27-(7,7,7,7,7)]
   593      5.7103453      5.7103453      5.7103453    7[6-(6,7),6-(6,7)]
   594       5.138413       5.138413       5.138413    7[6-(1,6),6-(1,6)]
   595    22.26918485    22.26918485    22.26918485    7[6-(6,7),6-(6,7)]
   596    18.90149115    18.90149115    18.90149115    7[6-(1,6),6-(1,6),27-(7,7,7)]
   597     21.4746584     21.4746584     21.4746584    7[6-(6,7),6-(6,7)]
   598    24.95351715    24.95351715    24.95351715    7[6-(1,6),6-(1,6),27-(7,7,7,7,7)]
   599     20.6946547     20.6946547     20.6946547    7[6-(6,7),6-(6,7)]
   600      21.266587      21.266587      21.266587    7[6-(1,6),6-(1,6)]
   601    24.24216645    24.24216645    24.24216645    7[6-(6,7),6-(6,7)]
   602     3.43449835     3.43449835     3.43449835    7[6-(1,6),6-(1,6),27-(7,7,7)]
   603      0.0200678      0.0200678      0.0200678    7[6-(6,7),6-(6,7)]
   604    26.03506595    26.03506595    26.03506595    7[6-(1,6),6-(1,6),27-(7,7,7,7,7)]
   605    25.14310505    25.14310505    25.14310505    7[6-(6,7),6-(6,7)]
   606    20.45093655    20.45093655    20.45093655    7[6-(1,6),6-(1,6)]
   607     2.16283355     2.16283355     2.16283355    7[6-(6,7),6-(6,7)]
   608    22.97050165    22.97050165    22.97050165    7[6-(1,6),6-(1,6),27-(7,7,7)]
   609     26.3849322     26.3849322     26.3849322    7[6-(6,7),6-(6,7)]
   610     0.36993405     0.36993405     0.36993405    7[6-(1,6),6-(1,6),27-(7,7,7,7,7)]
   611     1.26189495     1.26189495     1.26189495    7[6-(6,7),6-(6,7)]
   612     5.95406345     5.95406345     5.95406345    7[6-(1,6),6-(1,6)]
   613     9.06668485     9.06668485     9.06668485    7[6-(6,7),6-(6,7)]
   614     5.69899115     5.69899115     5.69899115    7[6-(1,6),6-(1,6),27-(7,7,7)]
   615      8.2721584      8.2721584      8.2721584    7[6-(6,7),6-(6,7)]
   616    11.75101715    11.75101715    11.75101715    7[6-(1,6),6-(1,6),27-(7,7,7,7,7)]
   617      7.4921547      7.4921547      7.4921547    7[6-(6,7),6-(6,7)]
   618       8.064087       8.064087       8.064087    7[6-(1,6),6-(1,6)]
   619    17.33831515    17.33831515    17.33831515    7[6-(6,7),6-(6,7)]
   620    20.70600885    20.70600885    20.70600885    7[6-(1,6),6-(1,6),27-(7,7,7)]
   621     18.1328416     18.1328416     18.1328416    7[6-(6,7),6-(6,7)]
   622    14.65398285    14.65398285    14.65398285    7[6-(1,6),6-(1,6),27-(7,7,7,7,7)]
   623     18.9128453     18.9128453     18.9128453    7[6-(6,7),6-(6,7)]
   624      18.340913      18.340913      18.340913    7[6-(1,6),6-(1,6)]
   625    15.36533355    15.36533355    15.36533355    7[6-(6,7),6-(6,7)]
   626     9.76800165     9.76800165     9.76800165    7[6-(1,6),6-(1,6),27-(7,7,7)]
   627     13.1824322     13.1824322     13.1824322    7[6-(6,7),6-(6,7)]
   628    13.57243405    13.57243405    13.57243405    7[6-(1,6),6-(1,6),27-(7,7,7,7)]
   629    14.46439495    14.46439495    14.46439495    7[6-(6,7),6-(6,7)]
   630    19.15656345    19.15656345    19.15656345    7[6-(1,6),6-(1,6)]
   631    11.03966645    11.03966645    11.03966645    7[6-(6,7),6-(6,7)]
   632    16.63699835    16.63699835    16.63699835    7[6-(1,6),6-(1,6),27-(7,7,7)]
   633     13.2225678     13.2225678     13.2225678    7[6-(6,7),6-(6,7)]
   634    12.83256595    12.83256595    12.83256595    7[6-(1,6),6-(1,6),27-(7,7,7,7)]
   635    11.94060505    11.94060505    11.94060505    7[6-(6,7),6-(6,7)]
   636     7.24843655     7.24843655     7.24843655    7[6-(1,6),6-(1,6)]
   637      17.596292      17.596292      17.596292    7[6-(16),27-(7,7,7)]
   638     19.4789685     19.4789685     19.4789685    7[6-(16),27-(7,7,7)]
   639       8.808708       8.808708       8.808708    7[6-(16),27-(7,7,7)]
   640      6.9260315      6.9260315      6.9260315    7[6-(16),27-(7,7,7)]
   641      22.011208      22.011208      22.011208    7[6-(16),27-(7,7,7)]
   642     20.1285315     20.1285315     20.1285315    7[6-(16),27-(7,7,7)]
   643       4.393792       4.393792       4.393792    7[6-(16),27-(7,7,7)]
   644      6.2764685      6.2764685      6.2764685    7[6-(16),27-(7,7,7)]
   645      22.011208      22.011208      22.011208    7[6-(16),27-(7,7,7)]
   646     20.1285315     20.1285315     20.1285315    7[6-(16),27-(7,7,7)]
   647       4.393792       4.393792       4.393792    7[6-(16),27-(7,7,7)]
   648      6.2764685      6.2764685      6.2764685    7[6-(16),27-(7,7,7)]
   649      17.596292      17.596292      17.596292    7[6-(16),27-(7,7,7)]
   650     19.4789685     19.4789685     19.4789685    7[6-(16),27-(7,7,7)]
   651       8.808708       8.808708       8.808708    7[6-(16),27-(7,7,7)]
   652      6.9260315      6.9260315      6.9260315    7[6-(16),27-(7,7,7)]
   653    25.88402935    25.88402935    25.88402935    7[6-(16),27-(7,7,7,7,7)]
   654     0.52097065     0.52097065     0.52097065    7[6-(16),27-(7,7,7,7,7)]
   655    24.40957415    24.40957415    24.40957415    7[6-(16),27-(7,7,7,7,7)]
   656     1.99542585     1.99542585     1.99542585    7[6-(16),27-(7,7,7,7,7)]
   657    13.72347065    13.72347065    13.72347065    7[6-(16),27-(7,7,7,7,7)]
   658    12.68152935    12.68152935    12.68152935    7[6-(16),27-(7,7,7,7,7)]
   659    15.19792585    15.19792585    15.19792585    7[6-(16),27-(7,7,7,7)]
